# Supplementary material for: Enabling nucleophilic reactivity in molecular calcium fluoride complexes
Source: Nat Chem. 2024 May 14;16(9):1473–80. doi: 10.1038/s41557-024-01524-x (PMC11375610; doi:10.1038/s41557-024-01524-x)
Supplement: Supplementary file 2 — Crystallographic data for compound 1-Dipp; CCDC reference 2282778. [file 41557_2024_1524_MOESM2_ESM.cif]

data_162meme22
_audit_creation_date               2023-05-16
_audit_creation_method
;
Olex2 1.5
(compiled 2023.03.06 svn.rbb2c1857 for OlexSys, GUI svn.r6748)
;
_shelx_SHELXL_version_number       '2018/3'
_audit_contact_author_address      ?
_audit_contact_author_email        ?
_audit_contact_author_name         ''
_audit_contact_author_phone        ?
_publ_contact_author_id_orcid      ?
_publ_section_references
;
Dolomanov, O.V., Bourhis, L.J., Gildea, R.J, Howard, J.A.K. & Puschmann, H.
 (2009), J. Appl. Cryst. 42, 339-341.

Sheldrick, G.M. (2015). Acta Cryst. A71, 3-8.

Sheldrick, G.M. (2015). Acta Cryst. C71, 3-8.
;
_chemical_name_common              ?
_chemical_name_systematic          ?
_chemical_formula_moiety           'C55 H78 Ca N2 O3, C6 H6'
_chemical_formula_sum              'C61 H84 Ca N2 O3'
_chemical_formula_weight           933.38
_chemical_melting_point            ?
_chemical_oxdiff_formula           'C61 H83 Ca1 O3 N2'
_chemical_oxdiff_usercomment       ' '
loop_
  _atom_type_symbol
  _atom_type_description
  _atom_type_scat_dispersion_real
  _atom_type_scat_dispersion_imag
  _atom_type_scat_source
 'C' 'C' 0.0181 0.0091 'International Tables Vol C Tables 4.2.6.8 and 6.1.1.4'
 'H' 'H' 0.0000 0.0000 'International Tables Vol C Tables 4.2.6.8 and 6.1.1.4'
 'Ca' 'Ca' 0.3641 1.2855 'International Tables Vol C Tables 4.2.6.8 and 6.1.1.4'
 'N' 'N' 0.0311 0.0180 'International Tables Vol C Tables 4.2.6.8 and 6.1.1.4'
 'O' 'O' 0.0492 0.0322 'International Tables Vol C Tables 4.2.6.8 and 6.1.1.4'

_shelx_space_group_comment
;
The symmetry employed for this shelxl refinement is uniquely defined
by the following loop, which should always be used as a source of
symmetry information in preference to the above space-group names.
They are only intended as comments.
;
_space_group_crystal_system        'monoclinic'
_space_group_IT_number             14
_space_group_name_H-M_alt          'P 1 21/c 1'
_space_group_name_Hall             '-P 2ybc'
loop_
  _space_group_symop_operation_xyz
 'x, y, z'
 '-x, y+1/2, -z+1/2'
 '-x, -y, -z'
 'x, -y-1/2, z-1/2'

_cell_length_a                     13.2262(2)
_cell_length_b                     21.0650(3)
_cell_length_c                     20.0381(3)
_cell_angle_alpha                  90
_cell_angle_beta                   96.246(2)
_cell_angle_gamma                  90
_cell_volume                       5549.67(14)
_cell_formula_units_Z              4
_cell_measurement_reflns_used      17294
_cell_measurement_temperature      149.97(13)
_cell_measurement_theta_max        76.4200
_cell_measurement_theta_min        4.6740
_shelx_estimated_absorpt_T_max     0.859
_shelx_estimated_absorpt_T_min     0.745
_exptl_absorpt_coefficient_mu      1.304
_exptl_absorpt_correction_T_max    1.000
_exptl_absorpt_correction_T_min    0.482
_exptl_absorpt_correction_type     gaussian
_exptl_absorpt_process_details
;
CrysAlisPro 1.171.41.117a (Rigaku Oxford Diffraction, 2021)
Numerical absorption correction based on gaussian integration over
a multifaceted crystal model
Empirical absorption correction using spherical harmonics,
implemented in SCALE3 ABSPACK scaling algorithm.
;
_exptl_absorpt_special_details     ?
_exptl_crystal_colour              'clear colourless'
_exptl_crystal_colour_lustre       clear
_exptl_crystal_colour_modifier     .
_exptl_crystal_colour_primary      colourless
_exptl_crystal_density_diffrn      1.117
_exptl_crystal_density_meas        ?
_exptl_crystal_density_method      ?
_exptl_crystal_description         block
_exptl_crystal_F_000               2032
loop_
  _exptl_crystal_face_index_h
  _exptl_crystal_face_index_k
  _exptl_crystal_face_index_l
  _exptl_crystal_face_perp_dist
 -1 0 -1 0.1123
 1 -2 -2 0.0693
 -1 2 2 0.0723
 1 0 1 0.1179
 0 -2 1 0.0335
 0 2 -1 0.0861
 -1 0 2 0.0618
 1 0 -2 0.0974
 2 2 1 0.1449
 -2 -2 -1 0.0790
 1 2 -1 0.1040

_exptl_crystal_size_max            0.24
_exptl_crystal_size_mid            0.158
_exptl_crystal_size_min            0.12
loop_
  _exptl_oxdiff_crystal_face_indexfrac_h
  _exptl_oxdiff_crystal_face_indexfrac_k
  _exptl_oxdiff_crystal_face_indexfrac_l
  _exptl_oxdiff_crystal_face_x
  _exptl_oxdiff_crystal_face_y
  _exptl_oxdiff_crystal_face_z
 -1.0014 0.0045 -0.9988 0.0149 0.1349 0.0575
 1.0037 -2.0057 -2.0025 -0.0100 -0.0966 0.2143
 -1.0041 1.9941 2.0169 0.0111 0.0959 -0.2148
 1.0003 -0.0045 0.9988 -0.0149 -0.1348 -0.0575
 -0.0008 -2.0001 1.0021 0.1451 -0.0768 0.0208
 0.0004 1.9928 -1.0026 -0.1447 0.0767 -0.0204
 -0.9987 0.0146 2.0025 0.1192 0.0483 -0.1311
 0.9987 -0.0146 -2.0025 -0.1192 -0.0483 0.1311
 2.0035 1.9997 0.9889 -0.1757 -0.1926 -0.1357
 -2.0035 -1.9997 -0.9889 0.1757 0.1926 0.1357
 0.9976 1.9979 -0.9921 -0.1945 -0.0290 -0.0164

_exptl_transmission_factor_max     ?
_exptl_transmission_factor_min     ?
_diffrn_reflns_av_R_equivalents    0.0531
_diffrn_reflns_av_unetI/netI       0.0380
_diffrn_reflns_Laue_measured_fraction_full  1.000
_diffrn_reflns_Laue_measured_fraction_max  0.992
_diffrn_reflns_limit_h_max         16
_diffrn_reflns_limit_h_min         -16
_diffrn_reflns_limit_k_max         24
_diffrn_reflns_limit_k_min         -26
_diffrn_reflns_limit_l_max         23
_diffrn_reflns_limit_l_min         -25
_diffrn_reflns_number              54169
_diffrn_reflns_point_group_measured_fraction_full  1.000
_diffrn_reflns_point_group_measured_fraction_max  0.992
_diffrn_reflns_theta_full          67.684
_diffrn_reflns_theta_max           76.299
_diffrn_reflns_theta_min           3.963
_diffrn_ambient_environment        N~2~
_diffrn_ambient_temperature        149.97(13)
_diffrn_detector                   'CCD plate'
_diffrn_detector_area_resol_mean   10.5035
_diffrn_detector_type              Atlas
_diffrn_measured_fraction_theta_full  1.000
_diffrn_measured_fraction_theta_max  0.992
_diffrn_measurement_details
;
List of Runs (angles in degrees, time in seconds):

  # Type    Start    End  Width  t~exp~   \w     \q     \k     \f   Frames
--------------------------------------------------------------------------
  1  \w     -4.00  36.00   1.00    5.00    --  -41.27  19.00-150.00   40
  2  \w     -5.00  34.00   1.00    5.00    --  -41.27  19.00-180.00   39
  3  \w      1.00  28.00   1.00    5.00    --  -41.27  19.00 -90.00   27
  4  \w      0.00  27.00   1.00    5.00    --  -41.27  19.00-120.00   27
  5  \w     -5.00  35.00   1.00    5.00    --  -41.27  19.00 120.00   40
  6  \w     -3.00  37.00   1.00    5.00    --  -41.27  19.00 -30.00   40
  7  \w     28.00  60.00   1.00    5.00    --   41.27-125.00-150.00   32
  8  \w    108.00 134.00   1.00   22.50    --  111.00  77.00-120.00   26
  9  \w    112.00 163.00   1.00   22.50    --  111.00  77.00 150.00   51
 10  \w     40.00  65.00   1.00   22.50    --  111.00 -45.00 -60.00   25
 11  \w     70.00 108.00   1.00   22.50    --  111.00 -74.00  92.00   38
 12  \w    118.00 160.00   1.00   22.50    --  111.00  30.00 -30.00   42
 13  \w     43.00  92.00   1.00   22.50    --  111.00 -61.00 120.00   49
 14  \w    103.00 132.00   1.00   22.50    --  111.00  77.00-150.00   29
 15  \w     40.00  65.00   1.00   22.50    --  111.00 -45.00 -90.00   25
 16  \w     36.00  88.00   1.00   22.50    --  111.00-111.00  30.00   52
 17  \w    118.00 144.00   1.00   22.50    --  111.00 111.00 -30.00   26
 18  \w     41.00  67.00   1.00   22.50    --  111.00 -61.00  90.00   26
 19  \w    139.00 168.00   1.00   22.50    --  111.00  77.00-150.00   29
 20  \w    152.00 177.00   1.00   22.50    --  111.00  77.00-120.00   25
 21  \w     40.00  65.00   1.00   22.50    --  111.00 -45.00 120.00   25
 22  \w     96.00 174.00   1.00   22.50    --  111.00  45.00 -60.00   78
 23  \w     42.00 101.00   1.00   22.50    --  111.00-111.00  90.00   59
 24  \w     45.00  77.00   1.00   22.50    --  111.00-111.00-120.00   32
 25  \w     82.00 107.00   1.00   22.50    --  111.00-111.00-120.00   25
 26  \w    107.00 153.00   1.00   22.50    --  111.00  77.00   0.00   46
 27  \w    -84.00 -17.00   1.00    5.00    --  -41.27 125.00 -90.00   67
 28  \w    -21.00  20.00   1.00    5.00    --  -41.27  37.00 -90.00   41
 29  \w     57.00  93.00   1.00    5.00    --   41.27-125.00-150.00   36
 30  \w    -24.00  47.00   1.00    5.00    --   41.27 -57.00  30.00   71
 31  \w     90.00 117.00   1.00   22.50    --  111.00  45.00-120.00   27
 32  \w     42.00 109.00   1.00   22.50    --  111.00-111.00  60.00   67
 33  \w     42.00  93.00   1.00   22.50    --  111.00 -61.00-150.00   51
 34  \w     46.00  73.00   1.00   22.50    --  111.00 -94.00-150.00   27
 35  \w     40.00  65.00   1.00   22.50    --  111.00 -45.00   0.00   25
 36  \w     77.00 107.00   1.00   22.50    --  111.00 -94.00-150.00   30
 37  \w     42.00 109.00   1.00   22.50    --  111.00-111.00   0.00   67
 38  \w     72.00 102.00   1.00   22.50    --  111.00  15.00 120.00   30
 39  \w    105.00 135.00   1.00   22.50    --  111.00  15.00 120.00   30
 40  \w     77.00 109.00   1.00   22.50    --  111.00-111.00 -60.00   32
 41  \w    153.00 178.00   1.00   22.50    --  111.00  30.00-150.00   25
 42  \w     90.00 117.00   1.00   22.50    --  111.00  30.00-150.00   27
 43  \w     48.00 109.00   1.00   22.50    --  111.00-111.00 120.00   61
 44  \w     44.00  50.00   1.00   22.50    --  111.00 -61.00 -90.00    6
;
_diffrn_measurement_device         'four-circle diffractometer'
_diffrn_measurement_device_type    'SuperNova, Dual, Cu at home/near, Atlas'
_diffrn_measurement_method         '\w scans'
_diffrn_orient_matrix_type        
 'CrysAlisPro convention (1999,Acta A55,543-557)'
_diffrn_orient_matrix_UB_11        -0.0500527000
_diffrn_orient_matrix_UB_12        -0.0549917000
_diffrn_orient_matrix_UB_13        0.0349744000
_diffrn_orient_matrix_UB_21        -0.1058209000
_diffrn_orient_matrix_UB_22        0.0239909000
_diffrn_orient_matrix_UB_23        -0.0288406000
_diffrn_orient_matrix_UB_31        0.0049372000
_diffrn_orient_matrix_UB_32        -0.0418008000
_diffrn_orient_matrix_UB_33        -0.0626945000
_diffrn_radiation_monochromator    mirror
_diffrn_radiation_probe            x-ray
_diffrn_radiation_type             'Cu K\a'
_diffrn_radiation_wavelength       1.54184
_diffrn_source                     'micro-focus sealed X-ray tube'
_diffrn_source_type                'SuperNova (Cu) X-ray Source'
_reflns_Friedel_coverage           0.000
_reflns_Friedel_fraction_full      .
_reflns_Friedel_fraction_max       .
_reflns_number_gt                  9016
_reflns_number_total               11553
_reflns_special_details
;
 Reflections were merged by SHELXL according to the crystal
 class for the calculation of statistics and refinement.
 
 _reflns_Friedel_fraction is defined as the number of unique
 Friedel pairs measured divided by the number that would be
 possible theoretically, ignoring centric projections and
 systematic absences.
;
_reflns_threshold_expression       'I > 2\s(I)'
_computing_cell_refinement         'CrysAlisPro 1.171.41.117a (Rigaku OD, 2021)'
_computing_data_collection         'CrysAlisPro 1.171.41.117a (Rigaku OD, 2021)'
_computing_data_reduction          'CrysAlisPro 1.171.41.117a (Rigaku OD, 2021)'
_computing_molecular_graphics      'Olex2 1.5 (Dolomanov et al., 2009)'
_computing_publication_material    'Olex2 1.5 (Dolomanov et al., 2009)'
_computing_structure_refinement    'SHELXL 2018/3 (Sheldrick, 2015)'
_computing_structure_solution      'SHELXT 2018/2 (Sheldrick, 2018)'
_refine_diff_density_max           0.582
_refine_diff_density_min           -0.286
_refine_diff_density_rms           0.062
_refine_ls_extinction_coef         .
_refine_ls_extinction_method       none
_refine_ls_goodness_of_fit_ref     1.032
_refine_ls_hydrogen_treatment      constr
_refine_ls_matrix_type             full
_refine_ls_number_parameters       697
_refine_ls_number_reflns           11553
_refine_ls_number_restraints       10
_refine_ls_R_factor_all            0.0757
_refine_ls_R_factor_gt             0.0588
_refine_ls_restrained_S_all        1.033
_refine_ls_shift/su_max            0.001
_refine_ls_shift/su_mean           0.000
_refine_ls_structure_factor_coef   Fsqd
_refine_ls_weighting_details      
 'w=1/[\s^2^(Fo^2^)+(0.1051P)^2^+1.0942P] where P=(Fo^2^+2Fc^2^)/3'
_refine_ls_weighting_scheme        calc
_refine_ls_wR_factor_gt            0.1523
_refine_ls_wR_factor_ref           0.1701
_refine_special_details            ?
_olex2_refinement_description
;
1. Fixed Uiso
 At 1.2 times of:
  All C(H) groups, All C(H,H) groups
 At 1.5 times of:
  All C(H,H,H) groups
2. Restrained distances
 C16-C19A \\sim C16-C19B
 with sigma of 0.02
 C16-C17A \\sim C16-C17B
 with sigma of 0.02
 C16-C18A \\sim C16-C18B
 with sigma of 0.02
 C50B-C51B \\sim C50A-C51A \\sim C52A-C53A \\sim C52B-C53B
 with sigma of 0.02
 C51B-C52B \\sim C51A-C52A
 with sigma of 0.02
3. Others
 Sof(C17B)=Sof(H17D)=Sof(H17E)=Sof(H17F)=Sof(C18B)=Sof(H18D)=Sof(H18E)=
 Sof(H18F)=Sof(C19B)=Sof(H19D)=Sof(H19E)=Sof(H19F)=1-FVAR(1)
 Sof(C17A)=Sof(H17A)=Sof(H17B)=Sof(H17C)=Sof(C18A)=Sof(H18A)=Sof(H18B)=
 Sof(H18C)=Sof(C19A)=Sof(H19A)=Sof(H19B)=Sof(H19C)=FVAR(1)
 Sof(O2B)=Sof(C50B)=Sof(H50C)=Sof(H50D)=Sof(C51B)=Sof(H51C)=Sof(H51D)=
 Sof(C52B)=Sof(H52C)=Sof(H52D)=Sof(C53B)=Sof(H53C)=Sof(H53D)=1-FVAR(2)
 Sof(O2A)=Sof(C50A)=Sof(H50A)=Sof(H50B)=Sof(C51A)=Sof(H51A)=Sof(H51B)=
 Sof(C52A)=Sof(H52A)=Sof(H52B)=Sof(C53A)=Sof(H53A)=Sof(H53B)=FVAR(2)
4.a Ternary CH refined with riding coordinates:
 C30(H30), C33(H33), C42(H42), C45(H45)
4.b Secondary CH2 refined with riding coordinates:
 C50A(H50A,H50B), C50B(H50C,H50D), C51A(H51A,H51B), C51B(H51C,H51D), C52A(H52A,
 H52B), C52B(H52C,H52D), C53A(H53A,H53B), C53B(H53C,H53D), C54(H54A,H54B),
 C55(H55A,H55B), C56(H56A,H56B), C57(H57A,H57B)
4.c Aromatic/amide H refined with riding coordinates:
 C2(H2), C4(H4), C9(H9), C11(H11), C26(H26), C27(H27), C28(H28), C38(H38),
 C39(H39), C40(H40), C60S(H60S), C61S(H61S), C62S(H62S), C63S(H63S), C64S(H64S),
  C65S(H65S)
4.d Idealised Me refined as rotating group:
 C14(H14A,H14B,H14C), C15(H15A,H15B,H15C), C17A(H17A,H17B,H17C), C17B(H17D,
 H17E,H17F), C18A(H18A,H18B,H18C), C18B(H18D,H18E,H18F), C19A(H19A,H19B,H19C),
 C19B(H19D,H19E,H19F), C21(H21A,H21B,H21C), C22(H22A,H22B,H22C), C23(H23A,H23B,
 H23C), C31(H31A,H31B,H31C), C32(H32A,H32B,H32C), C34(H34A,H34B,H34C), C35(H35A,
 H35B,H35C), C43(H43A,H43B,H43C), C44(H44A,H44B,H44C), C46(H46A,H46B,H46C),
 C47(H47A,H47B,H47C)
;
_atom_sites_solution_hydrogens     geom
_atom_sites_solution_primary       dual
_atom_sites_solution_secondary     ?
loop_
  _atom_site_label
  _atom_site_type_symbol
  _atom_site_fract_x
  _atom_site_fract_y
  _atom_site_fract_z
  _atom_site_U_iso_or_equiv
  _atom_site_adp_type
  _atom_site_occupancy
  _atom_site_site_symmetry_order
  _atom_site_calc_flag
  _atom_site_refinement_flags_posn
  _atom_site_refinement_flags_adp
  _atom_site_refinement_flags_occupancy
  _atom_site_disorder_assembly
  _atom_site_disorder_group
 Ca1 Ca 0.26747(3) 0.71009(2) 0.28269(2) 0.03381(11) Uani 1 1 d . . . . .
 O2A O 0.1728(3) 0.7541(2) 0.18661(18) 0.0536(8) Uani 0.704(7) 1 d . . P A 1
 O2B O 0.2053(8) 0.7333(5) 0.1730(4) 0.058(2) Uani 0.296(7) 1 d . . P A 2
 O3 O 0.39560(13) 0.65337(9) 0.23761(10) 0.0588(4) Uani 1 1 d . . . . .
 O1 O 0.15318(9) 0.75373(6) 0.35035(6) 0.0326(3) Uani 1 1 d . . . . .
 N1 N 0.33458(11) 0.80096(7) 0.33658(8) 0.0320(3) Uani 1 1 d . . . . .
 N2 N 0.17234(11) 0.63144(7) 0.32801(8) 0.0331(3) Uani 1 1 d . . . . .
 C1 C 0.10652(13) 0.84087(9) 0.41954(9) 0.0330(4) Uani 1 1 d . . . . .
 C2 C 0.13463(14) 0.89964(9) 0.44927(10) 0.0371(4) Uani 1 1 d . . . . .
 H2 H 0.088763 0.921131 0.474815 0.044 Uiso 1 1 calc R U . . .
 C3 C 0.22917(14) 0.92689(9) 0.44177(10) 0.0359(4) Uani 1 1 d . . . . .
 C4 C 0.29603(13) 0.89461(9) 0.40463(9) 0.0343(4) Uani 1 1 d . . . . .
 H4 H 0.360260 0.913280 0.399929 0.041 Uiso 1 1 calc R U . . .
 C5 C 0.27280(13) 0.83574(8) 0.37381(9) 0.0309(3) Uani 1 1 d . . . . .
 C6 C 0.17480(13) 0.81143(8) 0.38267(9) 0.0308(3) Uani 1 1 d . . . . .
 C7 C 0.08028(12) 0.71477(8) 0.37555(9) 0.0307(3) Uani 1 1 d . . . . .
 C8 C 0.09229(13) 0.64954(9) 0.36191(9) 0.0319(3) Uani 1 1 d . . . . .
 C9 C 0.01942(13) 0.60908(9) 0.38613(10) 0.0358(4) Uani 1 1 d . . . . .
 H9 H 0.024747 0.564596 0.379534 0.043 Uiso 1 1 calc R U . . .
 C10 C -0.06015(14) 0.63232(10) 0.41945(10) 0.0383(4) Uani 1 1 d . . . . .
 C11 C -0.06630(14) 0.69724(10) 0.43175(10) 0.0379(4) Uani 1 1 d . . . . .
 H11 H -0.120049 0.712980 0.454919 0.045 Uiso 1 1 calc R U . . .
 C12 C 0.00542(13) 0.73990(9) 0.41056(9) 0.0327(4) Uani 1 1 d . . . . .
 C13 C 0.00111(13) 0.81161(9) 0.42262(10) 0.0347(4) Uani 1 1 d . . . . .
 C14 C -0.07240(15) 0.84198(10) 0.36677(12) 0.0459(5) Uani 1 1 d . . . . .
 H14A H -0.049882 0.832072 0.322948 0.069 Uiso 1 1 calc R U . . .
 H14B H -0.073089 0.888113 0.373008 0.069 Uiso 1 1 calc R U . . .
 H14C H -0.141035 0.825083 0.368817 0.069 Uiso 1 1 calc R U . . .
 C15 C -0.03805(17) 0.82499(11) 0.49072(12) 0.0477(5) Uani 1 1 d . . . . .
 H15A H -0.108435 0.810156 0.489669 0.072 Uiso 1 1 calc R U . . .
 H15B H -0.035336 0.870734 0.499661 0.072 Uiso 1 1 calc R U . . .
 H15C H 0.004653 0.802618 0.526247 0.072 Uiso 1 1 calc R U . . .
 C16 C 0.26238(15) 0.99069(9) 0.47419(11) 0.0399(4) Uani 1 1 d D . . . .
 C17A C 0.3114(6) 1.0322(3) 0.4234(4) 0.0564(16) Uani 0.615(17) 1 d D . P B 1
 H17A H 0.332051 1.072955 0.444237 0.085 Uiso 0.615(17) 1 calc R U P B 1
 H17B H 0.262097 1.039716 0.383981 0.085 Uiso 0.615(17) 1 calc R U P B 1
 H17C H 0.371193 1.010519 0.409488 0.085 Uiso 0.615(17) 1 calc R U P B 1
 C17B C 0.2595(18) 1.0428(5) 0.4237(6) 0.086(5) Uani 0.385(17) 1 d D . P B 2
 H17D H 0.284443 1.082144 0.445776 0.129 Uiso 0.385(17) 1 calc R U P B 2
 H17E H 0.189358 1.048953 0.403331 0.129 Uiso 0.385(17) 1 calc R U P B 2
 H17F H 0.302654 1.031551 0.388715 0.129 Uiso 0.385(17) 1 calc R U P B 2
 C18A C 0.3370(9) 0.9777(5) 0.5337(4) 0.071(2) Uani 0.615(17) 1 d D . P B 1
 H18A H 0.393983 0.953035 0.519837 0.106 Uiso 0.615(17) 1 calc R U P B 1
 H18B H 0.303755 0.953447 0.566961 0.106 Uiso 0.615(17) 1 calc R U P B 1
 H18C H 0.362334 1.017904 0.553574 0.106 Uiso 0.615(17) 1 calc R U P B 1
 C18B C 0.3704(9) 0.9856(8) 0.5122(9) 0.071(4) Uani 0.385(17) 1 d D . P B 2
 H18D H 0.388869 1.026154 0.534222 0.107 Uiso 0.385(17) 1 calc R U P B 2
 H18E H 0.419222 0.975435 0.480376 0.107 Uiso 0.385(17) 1 calc R U P B 2
 H18F H 0.371352 0.952023 0.546120 0.107 Uiso 0.385(17) 1 calc R U P B 2
 C19A C 0.1723(4) 1.0281(2) 0.4943(5) 0.0532(15) Uani 0.615(17) 1 d D . P B 1
 H19A H 0.136993 1.002959 0.525752 0.080 Uiso 0.615(17) 1 calc R U P B 1
 H19B H 0.125449 1.037559 0.454226 0.080 Uiso 0.615(17) 1 calc R U P B 1
 H19C H 0.196457 1.067858 0.515832 0.080 Uiso 0.615(17) 1 calc R U P B 1
 C19B C 0.1973(10) 1.0117(7) 0.5314(10) 0.080(5) Uani 0.385(17) 1 d D . P B 2
 H19D H 0.207396 0.981454 0.568677 0.120 Uiso 0.385(17) 1 calc R U P B 2
 H19E H 0.125158 1.012581 0.513821 0.120 Uiso 0.385(17) 1 calc R U P B 2
 H19F H 0.218570 1.054102 0.547298 0.120 Uiso 0.385(17) 1 calc R U P B 2
 C20 C -0.14397(17) 0.58745(12) 0.44012(13) 0.0515(5) Uani 1 1 d . . . . .
 C21 C -0.1208(2) 0.51711(13) 0.42809(16) 0.0622(7) Uani 1 1 d . . . . .
 H21A H -0.175310 0.490744 0.442711 0.093 Uiso 1 1 calc R U . . .
 H21B H -0.056011 0.505638 0.453738 0.093 Uiso 1 1 calc R U . . .
 H21C H -0.116220 0.510104 0.380164 0.093 Uiso 1 1 calc R U . . .
 C22 C -0.2432(2) 0.60195(17) 0.3949(2) 0.0844(11) Uani 1 1 d . . . . .
 H22A H -0.231861 0.596338 0.347773 0.127 Uiso 1 1 calc R U . . .
 H22B H -0.263942 0.645824 0.402294 0.127 Uiso 1 1 calc R U . . .
 H22C H -0.296738 0.572892 0.406033 0.127 Uiso 1 1 calc R U . . .
 C23 C -0.1566(4) 0.59588(19) 0.51310(19) 0.1133(19) Uani 1 1 d . . . . .
 H23A H -0.179561 0.639246 0.520815 0.170 Uiso 1 1 calc R U . . .
 H23B H -0.091388 0.588336 0.540072 0.170 Uiso 1 1 calc R U . . .
 H23C H -0.207198 0.565582 0.526088 0.170 Uiso 1 1 calc R U . . .
 C24 C 0.43419(13) 0.82661(9) 0.33675(9) 0.0330(4) Uani 1 1 d . . . . .
 C25 C 0.45918(14) 0.86404(9) 0.28276(10) 0.0364(4) Uani 1 1 d . . . . .
 C26 C 0.55603(15) 0.89149(10) 0.28554(11) 0.0422(4) Uani 1 1 d . . . . .
 H26 H 0.572448 0.917728 0.249699 0.051 Uiso 1 1 calc R U . . .
 C27 C 0.62845(14) 0.88085(11) 0.34006(12) 0.0457(5) Uani 1 1 d . . . . .
 H27 H 0.693619 0.900117 0.341735 0.055 Uiso 1 1 calc R U . . .
 C28 C 0.60508(15) 0.84233(11) 0.39142(11) 0.0451(5) Uani 1 1 d . . . . .
 H28 H 0.655449 0.834362 0.427979 0.054 Uiso 1 1 calc R U . . .
 C29 C 0.50910(14) 0.81446(10) 0.39138(10) 0.0381(4) Uani 1 1 d . . . . .
 C30 C 0.38167(16) 0.87622(11) 0.22240(11) 0.0443(4) Uani 1 1 d . . . . .
 H30 H 0.326808 0.843697 0.223550 0.053 Uiso 1 1 calc R U . . .
 C31 C 0.4262(2) 0.8681(2) 0.15612(13) 0.0757(9) Uani 1 1 d . . . . .
 H31A H 0.478793 0.900319 0.152466 0.114 Uiso 1 1 calc R U . . .
 H31B H 0.372227 0.873101 0.118918 0.114 Uiso 1 1 calc R U . . .
 H31C H 0.456269 0.825730 0.154239 0.114 Uiso 1 1 calc R U . . .
 C32 C 0.3321(3) 0.94072(19) 0.22607(19) 0.0945(13) Uani 1 1 d . . . . .
 H32A H 0.301059 0.944214 0.268168 0.142 Uiso 1 1 calc R U . . .
 H32B H 0.279495 0.945731 0.188034 0.142 Uiso 1 1 calc R U . . .
 H32C H 0.383561 0.973971 0.224399 0.142 Uiso 1 1 calc R U . . .
 C33 C 0.48614(17) 0.77238(12) 0.44917(11) 0.0485(5) Uani 1 1 d . . . . .
 H33 H 0.416020 0.754965 0.437923 0.058 Uiso 1 1 calc R U . . .
 C34 C 0.5588(3) 0.71620(14) 0.45864(15) 0.0687(7) Uani 1 1 d . . . . .
 H34A H 0.557061 0.692465 0.416463 0.103 Uiso 1 1 calc R U . . .
 H34B H 0.538151 0.688322 0.493879 0.103 Uiso 1 1 calc R U . . .
 H34C H 0.628047 0.731675 0.471660 0.103 Uiso 1 1 calc R U . . .
 C35 C 0.4872(3) 0.80887(15) 0.51507(13) 0.0665(7) Uani 1 1 d . . . . .
 H35A H 0.555149 0.826554 0.527526 0.100 Uiso 1 1 calc R U . . .
 H35B H 0.469702 0.780048 0.550459 0.100 Uiso 1 1 calc R U . . .
 H35C H 0.437358 0.843419 0.509536 0.100 Uiso 1 1 calc R U . . .
 C36 C 0.18795(14) 0.56527(9) 0.32016(10) 0.0354(4) Uani 1 1 d . . . . .
 C37 C 0.12286(17) 0.52807(11) 0.27538(11) 0.0437(4) Uani 1 1 d . . . . .
 C38 C 0.1419(2) 0.46341(12) 0.27016(13) 0.0552(6) Uani 1 1 d . . . . .
 H38 H 0.097270 0.438229 0.240711 0.066 Uiso 1 1 calc R U . . .
 C39 C 0.2241(2) 0.43496(11) 0.30671(14) 0.0580(6) Uani 1 1 d . . . . .
 H39 H 0.234935 0.390537 0.303370 0.070 Uiso 1 1 calc R U . . .
 C40 C 0.29033(18) 0.47178(11) 0.34812(12) 0.0499(5) Uani 1 1 d . . . . .
 H40 H 0.348099 0.452418 0.372186 0.060 Uiso 1 1 calc R U . . .
 C41 C 0.27470(15) 0.53664(10) 0.35559(10) 0.0384(4) Uani 1 1 d . . . . .
 C42 C 0.03612(18) 0.55812(12) 0.23031(12) 0.0526(5) Uani 1 1 d . . . . .
 H42 H 0.021356 0.600508 0.249511 0.063 Uiso 1 1 calc R U . . .
 C43 C 0.0688(3) 0.56861(18) 0.16092(15) 0.0757(8) Uani 1 1 d . . . . .
 H43A H 0.127633 0.597148 0.164105 0.114 Uiso 1 1 calc R U . . .
 H43B H 0.012591 0.587635 0.131747 0.114 Uiso 1 1 calc R U . . .
 H43C H 0.087260 0.527825 0.142081 0.114 Uiso 1 1 calc R U . . .
 C44 C -0.0621(2) 0.51829(18) 0.22588(18) 0.0804(9) Uani 1 1 d . . . . .
 H44A H -0.052373 0.478979 0.201220 0.121 Uiso 1 1 calc R U . . .
 H44B H -0.118253 0.542616 0.202365 0.121 Uiso 1 1 calc R U . . .
 H44C H -0.078071 0.507958 0.271249 0.121 Uiso 1 1 calc R U . . .
 C45 C 0.34895(15) 0.57646(11) 0.40151(11) 0.0425(4) Uani 1 1 d . . . . .
 H45 H 0.355733 0.618269 0.378792 0.051 Uiso 1 1 calc R U . . .
 C46 C 0.45572(19) 0.54766(15) 0.41361(15) 0.0628(7) Uani 1 1 d . . . . .
 H46A H 0.500611 0.576731 0.441131 0.094 Uiso 1 1 calc R U . . .
 H46B H 0.482457 0.540852 0.370445 0.094 Uiso 1 1 calc R U . . .
 H46C H 0.452385 0.506980 0.436996 0.094 Uiso 1 1 calc R U . . .
 C47 C 0.3075(2) 0.58988(16) 0.46808(13) 0.0614(7) Uani 1 1 d . . . . .
 H47A H 0.305805 0.550375 0.493754 0.092 Uiso 1 1 calc R U . . .
 H47B H 0.238593 0.607225 0.459571 0.092 Uiso 1 1 calc R U . . .
 H47C H 0.351593 0.620697 0.493773 0.092 Uiso 1 1 calc R U . . .
 C50A C 0.1911(3) 0.7563(3) 0.11671(19) 0.0672(14) Uani 0.704(7) 1 d D . P A
 1
 H50A H 0.160124 0.719111 0.092159 0.081 Uiso 0.704(7) 1 calc R U P A 1
 H50B H 0.264962 0.756594 0.112564 0.081 Uiso 0.704(7) 1 calc R U P A 1
 C50B C 0.2321(12) 0.7122(6) 0.1081(5) 0.081(4) Uani 0.296(7) 1 d D . P A 2
 H50C H 0.187019 0.676894 0.091116 0.098 Uiso 0.296(7) 1 calc R U P A 2
 H50D H 0.303198 0.696674 0.112595 0.098 Uiso 0.296(7) 1 calc R U P A 2
 C51A C 0.1427(11) 0.8165(7) 0.0895(7) 0.079(3) Uani 0.704(7) 1 d D . P A 1
 H51A H 0.121297 0.813133 0.040683 0.095 Uiso 0.704(7) 1 calc R U P A 1
 H51B H 0.189056 0.853137 0.097979 0.095 Uiso 0.704(7) 1 calc R U P A 1
 C51B C 0.2209(13) 0.7657(6) 0.0608(5) 0.094(5) Uani 0.296(7) 1 d D . P A 2
 H51C H 0.199462 0.751148 0.014489 0.112 Uiso 0.296(7) 1 calc R U P A 2
 H51D H 0.284990 0.790124 0.061414 0.112 Uiso 0.296(7) 1 calc R U P A 2
 C52A C 0.0514(4) 0.8217(3) 0.1293(3) 0.0873(17) Uani 0.704(7) 1 d D . P A 1
 H52A H 0.026788 0.865998 0.130453 0.105 Uiso 0.704(7) 1 calc R U P A 1
 H52B H -0.004960 0.793985 0.110245 0.105 Uiso 0.704(7) 1 calc R U P A 1
 C52B C 0.137(3) 0.8053(19) 0.0888(15) 0.104(14) Uani 0.296(7) 1 d D . P A 2
 H52C H 0.156262 0.850682 0.091397 0.124 Uiso 0.296(7) 1 calc R U P A 2
 H52D H 0.071984 0.800991 0.059661 0.124 Uiso 0.296(7) 1 calc R U P A 2
 C53A C 0.0942(4) 0.7997(3) 0.1975(3) 0.0774(14) Uani 0.704(7) 1 d D . P A 1
 H53A H 0.123214 0.835805 0.224780 0.093 Uiso 0.704(7) 1 calc R U P A 1
 H53B H 0.040584 0.779500 0.221148 0.093 Uiso 0.704(7) 1 calc R U P A 1
 C53B C 0.1271(11) 0.7796(9) 0.1569(9) 0.099(5) Uani 0.296(7) 1 d D . P A 2
 H53C H 0.133904 0.814444 0.190260 0.119 Uiso 0.296(7) 1 calc R U P A 2
 H53D H 0.059406 0.759847 0.157816 0.119 Uiso 0.296(7) 1 calc R U P A 2
 C54 C 0.4993(2) 0.67360(16) 0.2387(2) 0.0751(9) Uani 1 1 d . . . . .
 H54A H 0.524889 0.689359 0.283906 0.090 Uiso 1 1 calc R U . . .
 H54B H 0.504433 0.708355 0.205956 0.090 Uiso 1 1 calc R U . . .
 C55 C 0.5599(2) 0.61821(15) 0.22084(19) 0.0702(8) Uani 1 1 d . . . . .
 H55A H 0.613655 0.631339 0.192976 0.084 Uiso 1 1 calc R U . . .
 H55B H 0.591976 0.596640 0.261655 0.084 Uiso 1 1 calc R U . . .
 C56 C 0.4849(2) 0.57626(15) 0.18259(17) 0.0678(7) Uani 1 1 d . . . . .
 H56A H 0.483147 0.584409 0.133817 0.081 Uiso 1 1 calc R U . . .
 H56B H 0.502588 0.531121 0.191304 0.081 Uiso 1 1 calc R U . . .
 C57 C 0.3859(2) 0.59130(18) 0.2060(2) 0.0866(12) Uani 1 1 d . . . . .
 H57A H 0.331899 0.591960 0.167747 0.104 Uiso 1 1 calc R U . . .
 H57B H 0.368061 0.559007 0.238700 0.104 Uiso 1 1 calc R U . . .
 C60S C 0.6977(2) 0.76621(12) 0.21374(16) 0.0620(7) Uani 1 1 d . . . . .
 H60S H 0.645736 0.791941 0.228752 0.074 Uiso 1 1 calc R U . . .
 C61S C 0.7633(2) 0.73451(17) 0.25939(16) 0.0718(8) Uani 1 1 d . . . . .
 H61S H 0.756220 0.738039 0.305915 0.086 Uiso 1 1 calc R U . . .
 C62S C 0.8381(2) 0.6982(2) 0.2389(2) 0.0905(12) Uani 1 1 d . . . . .
 H62S H 0.884538 0.677000 0.270959 0.109 Uiso 1 1 calc R U . . .
 C63S C 0.8468(3) 0.6920(2) 0.1717(3) 0.1036(14) Uani 1 1 d . . . . .
 H63S H 0.898700 0.666044 0.156976 0.124 Uiso 1 1 calc R U . . .
 C64S C 0.7796(3) 0.72384(19) 0.12495(19) 0.0859(10) Uani 1 1 d . . . . .
 H64S H 0.784741 0.719492 0.078258 0.103 Uiso 1 1 calc R U . . .
 C65S C 0.7063(2) 0.76125(14) 0.14708(16) 0.0658(7) Uani 1 1 d . . . . .
 H65S H 0.660879 0.783999 0.115736 0.079 Uiso 1 1 calc R U . . .

loop_
  _atom_site_aniso_label
  _atom_site_aniso_U_11
  _atom_site_aniso_U_22
  _atom_site_aniso_U_33
  _atom_site_aniso_U_23
  _atom_site_aniso_U_13
  _atom_site_aniso_U_12
 Ca1 0.03203(18) 0.03657(19) 0.03346(19) -0.00488(13) 0.00639(13) -0.00534(13)
 O2A 0.0448(18) 0.071(2) 0.0439(17) 0.0061(15) -0.0027(13) -0.0047(15)
 O2B 0.060(5) 0.069(5) 0.043(4) 0.001(3) 0.000(3) -0.005(4)
 O3 0.0482(9) 0.0625(10) 0.0696(11) -0.0225(8) 0.0239(8) -0.0080(8)
 O1 0.0281(6) 0.0328(6) 0.0373(6) -0.0015(5) 0.0063(5) -0.0032(5)
 N1 0.0259(7) 0.0348(7) 0.0355(7) -0.0026(6) 0.0038(5) -0.0027(6)
 N2 0.0276(7) 0.0340(7) 0.0376(8) -0.0023(6) 0.0025(6) -0.0021(6)
 C1 0.0266(8) 0.0357(9) 0.0367(9) 0.0023(7) 0.0028(6) 0.0037(7)
 C2 0.0310(8) 0.0361(9) 0.0447(10) -0.0035(8) 0.0070(7) 0.0051(7)
 C3 0.0324(8) 0.0335(9) 0.0411(9) -0.0022(7) 0.0003(7) 0.0015(7)
 C4 0.0279(8) 0.0349(9) 0.0395(9) -0.0008(7) 0.0013(7) -0.0008(7)
 C5 0.0262(8) 0.0335(8) 0.0324(8) 0.0014(7) 0.0007(6) 0.0007(6)
 C6 0.0266(8) 0.0313(8) 0.0339(8) 0.0006(6) 0.0009(6) -0.0005(6)
 C7 0.0241(7) 0.0336(8) 0.0337(8) 0.0033(6) 0.0003(6) -0.0019(6)
 C8 0.0261(7) 0.0349(9) 0.0337(8) 0.0005(7) -0.0015(6) -0.0012(6)
 C9 0.0310(8) 0.0335(9) 0.0425(10) 0.0014(7) 0.0020(7) -0.0037(7)
 C10 0.0297(8) 0.0424(10) 0.0429(10) 0.0036(8) 0.0045(7) -0.0041(7)
 C11 0.0266(8) 0.0439(10) 0.0437(10) 0.0017(8) 0.0071(7) -0.0002(7)
 C12 0.0241(7) 0.0373(9) 0.0364(9) 0.0037(7) 0.0018(6) 0.0015(7)
 C13 0.0262(8) 0.0369(9) 0.0411(9) 0.0029(7) 0.0047(7) 0.0036(7)
 C14 0.0318(9) 0.0415(10) 0.0623(13) 0.0076(9) -0.0044(8) 0.0043(8)
 C15 0.0434(10) 0.0463(11) 0.0566(12) -0.0046(9) 0.0202(9) -0.0010(9)
 C16 0.0373(9) 0.0346(9) 0.0470(10) -0.0063(8) 0.0005(8) 0.0017(7)
 C17A 0.072(4) 0.034(2) 0.065(3) -0.0074(19) 0.015(3) -0.012(2)
 C17B 0.135(13) 0.048(5) 0.065(6) -0.002(4) -0.031(8) -0.007(7)
 C18A 0.089(6) 0.054(3) 0.061(4) -0.019(3) -0.033(4) 0.021(4)
 C18B 0.062(6) 0.061(6) 0.084(9) -0.038(7) -0.027(5) 0.015(5)
 C19A 0.047(2) 0.039(2) 0.074(4) -0.021(2) 0.007(2) 0.0032(16)
 C19B 0.066(6) 0.069(6) 0.109(10) -0.052(7) 0.028(7) -0.015(5)
 C20 0.0423(11) 0.0480(12) 0.0670(14) -0.0004(10) 0.0179(10) -0.0121(9)
 C21 0.0567(14) 0.0521(13) 0.0803(17) 0.0002(12) 0.0188(13) -0.0184(11)
 C22 0.0349(12) 0.077(2) 0.141(3) 0.007(2) 0.0099(15) -0.0117(12)
 C23 0.180(4) 0.090(2) 0.084(2) -0.031(2) 0.079(3) -0.080(3)
 C24 0.0254(8) 0.0354(9) 0.0383(9) -0.0085(7) 0.0039(6) -0.0010(6)
 C25 0.0292(8) 0.0374(9) 0.0429(10) -0.0061(7) 0.0051(7) -0.0028(7)
 C26 0.0342(9) 0.0452(10) 0.0487(11) -0.0061(8) 0.0115(8) -0.0076(8)
 C27 0.0267(8) 0.0524(12) 0.0585(12) -0.0165(10) 0.0072(8) -0.0078(8)
 C28 0.0287(9) 0.0559(12) 0.0493(11) -0.0133(9) -0.0028(8) 0.0002(8)
 C29 0.0306(8) 0.0432(10) 0.0399(10) -0.0075(8) 0.0004(7) 0.0018(7)
 C30 0.0388(10) 0.0510(11) 0.0423(10) 0.0063(9) 0.0007(8) -0.0077(9)
 C31 0.0648(16) 0.118(3) 0.0433(13) -0.0024(15) 0.0021(11) -0.0126(17)
 C32 0.105(3) 0.091(2) 0.078(2) -0.0053(18) -0.0300(19) 0.045(2)
 C33 0.0403(10) 0.0566(13) 0.0463(11) 0.0024(9) -0.0056(8) 0.0008(9)
 C34 0.088(2) 0.0552(15) 0.0612(15) -0.0031(12) -0.0010(14) 0.0153(14)
 C35 0.087(2) 0.0674(16) 0.0458(13) 0.0051(11) 0.0084(12) 0.0210(15)
 C36 0.0341(8) 0.0349(9) 0.0382(9) -0.0023(7) 0.0080(7) -0.0021(7)
 C37 0.0449(10) 0.0445(11) 0.0418(10) -0.0086(8) 0.0056(8) -0.0047(9)
 C38 0.0650(14) 0.0441(12) 0.0574(13) -0.0185(10) 0.0107(11) -0.0081(10)
 C39 0.0733(16) 0.0353(10) 0.0686(15) -0.0086(10) 0.0226(13) 0.0055(11)
 C40 0.0520(12) 0.0422(11) 0.0580(13) 0.0046(9) 0.0174(10) 0.0109(9)
 C41 0.0358(9) 0.0403(10) 0.0406(9) 0.0019(8) 0.0112(7) 0.0025(8)
 C42 0.0487(12) 0.0559(13) 0.0505(12) -0.0121(10) -0.0064(9) -0.0081(10)
 C43 0.079(2) 0.091(2) 0.0553(15) 0.0040(15) -0.0020(14) 0.0034(17)
 C44 0.0586(16) 0.095(2) 0.082(2) -0.0023(17) -0.0181(14) -0.0239(16)
 C45 0.0334(9) 0.0485(11) 0.0452(10) 0.0059(8) 0.0030(8) 0.0020(8)
 C46 0.0409(12) 0.0715(17) 0.0733(16) 0.0079(13) -0.0053(11) 0.0102(11)
 C47 0.0521(13) 0.0862(19) 0.0454(12) -0.0095(12) 0.0034(10) -0.0106(13)
 C50A 0.064(2) 0.094(4) 0.041(2) 0.003(2) -0.0034(16) -0.016(2)
 C50B 0.123(10) 0.079(8) 0.044(5) 0.000(5) 0.017(5) -0.002(7)
 C51A 0.082(5) 0.084(6) 0.067(6) 0.023(4) -0.014(4) -0.023(5)
 C51B 0.136(13) 0.093(9) 0.046(5) 0.015(5) -0.017(6) -0.043(9)
 C52A 0.074(3) 0.100(4) 0.082(3) 0.018(3) -0.021(3) 0.000(3)
 C52B 0.14(3) 0.097(17) 0.064(14) 0.020(10) -0.043(14) -0.061(15)
 C53A 0.062(2) 0.103(4) 0.065(3) 0.009(2) -0.004(2) 0.021(2)
 C53B 0.065(7) 0.126(12) 0.102(11) -0.016(10) -0.009(8) 0.021(8)
 C54 0.0485(13) 0.0709(18) 0.110(2) -0.0355(17) 0.0259(15) -0.0123(13)
 C55 0.0495(13) 0.0622(16) 0.099(2) -0.0131(15) 0.0071(14) 0.0003(12)
 C56 0.0531(14) 0.0654(16) 0.0824(19) -0.0242(14) -0.0036(13) 0.0110(12)
 C57 0.0685(18) 0.089(2) 0.110(3) -0.057(2) 0.0464(18) -0.0278(16)
 C60S 0.0530(13) 0.0463(12) 0.0877(19) -0.0191(12) 0.0125(13) -0.0086(11)
 C61S 0.0712(18) 0.081(2) 0.0614(16) -0.0117(14) -0.0021(13) -0.0252(16)
 C62S 0.0523(16) 0.111(3) 0.104(3) 0.032(2) -0.0089(17) 0.0016(17)
 C63S 0.075(2) 0.106(3) 0.135(4) 0.013(3) 0.037(2) 0.036(2)
 C64S 0.101(3) 0.092(2) 0.0690(19) -0.0011(17) 0.0286(18) 0.010(2)
 C65S 0.0650(16) 0.0558(14) 0.0738(18) 0.0017(13) -0.0057(13) 0.0027(12)

_geom_special_details
;
 All esds (except the esd in the dihedral angle between two l.s. planes)
 are estimated using the full covariance matrix.  The cell esds are taken
 into account individually in the estimation of esds in distances, angles
 and torsion angles; correlations between esds in cell parameters are only
 used when they are defined by crystal symmetry.  An approximate (isotropic)
 treatment of cell esds is used for estimating esds involving l.s. planes.
;
loop_
  _geom_bond_atom_site_label_1
  _geom_bond_atom_site_label_2
  _geom_bond_distance
  _geom_bond_site_symmetry_2
  _geom_bond_publ_flag
 Ca1 O2A 2.369(4) . ?
 Ca1 O2B 2.313(9) . ?
 Ca1 O3 2.3343(17) . ?
 Ca1 O1 2.3267(13) . ?
 Ca1 N1 2.3257(15) . ?
 Ca1 N2 2.3242(16) . ?
 O2A C50A 1.448(5) . ?
 O2A C53A 1.448(6) . ?
 O2B C50B 1.455(13) . ?
 O2B C53B 1.433(17) . ?
 O3 C54 1.434(3) . ?
 O3 C57 1.452(3) . ?
 O1 C6 1.392(2) . ?
 O1 C7 1.401(2) . ?
 N1 C5 1.376(2) . ?
 N1 C24 1.424(2) . ?
 N2 C8 1.373(2) . ?
 N2 C36 1.420(2) . ?
 C1 C2 1.406(3) . ?
 C1 C6 1.375(3) . ?
 C1 C13 1.532(2) . ?
 C2 H2 0.9500 . ?
 C2 C3 1.399(3) . ?
 C3 C4 1.393(3) . ?
 C3 C16 1.536(3) . ?
 C4 H4 0.9500 . ?
 C4 C5 1.404(3) . ?
 C5 C6 1.423(2) . ?
 C7 C8 1.413(3) . ?
 C7 C12 1.380(3) . ?
 C8 C9 1.412(3) . ?
 C9 H9 0.9500 . ?
 C9 C10 1.395(3) . ?
 C10 C11 1.394(3) . ?
 C10 C20 1.547(3) . ?
 C11 H11 0.9500 . ?
 C11 C12 1.405(3) . ?
 C12 C13 1.532(3) . ?
 C13 C14 1.539(3) . ?
 C13 C15 1.538(3) . ?
 C14 H14A 0.9800 . ?
 C14 H14B 0.9800 . ?
 C14 H14C 0.9800 . ?
 C15 H15A 0.9800 . ?
 C15 H15B 0.9800 . ?
 C15 H15C 0.9800 . ?
 C16 C17A 1.539(6) . ?
 C16 C17B 1.491(10) . ?
 C16 C18A 1.489(7) . ?
 C16 C18B 1.547(10) . ?
 C16 C19A 1.518(5) . ?
 C16 C19B 1.570(9) . ?
 C17A H17A 0.9800 . ?
 C17A H17B 0.9800 . ?
 C17A H17C 0.9800 . ?
 C17B H17D 0.9800 . ?
 C17B H17E 0.9800 . ?
 C17B H17F 0.9800 . ?
 C18A H18A 0.9800 . ?
 C18A H18B 0.9800 . ?
 C18A H18C 0.9800 . ?
 C18B H18D 0.9800 . ?
 C18B H18E 0.9800 . ?
 C18B H18F 0.9800 . ?
 C19A H19A 0.9800 . ?
 C19A H19B 0.9800 . ?
 C19A H19C 0.9800 . ?
 C19B H19D 0.9800 . ?
 C19B H19E 0.9800 . ?
 C19B H19F 0.9800 . ?
 C20 C21 1.538(4) . ?
 C20 C22 1.541(4) . ?
 C20 C23 1.500(4) . ?
 C21 H21A 0.9800 . ?
 C21 H21B 0.9800 . ?
 C21 H21C 0.9800 . ?
 C22 H22A 0.9800 . ?
 C22 H22B 0.9800 . ?
 C22 H22C 0.9800 . ?
 C23 H23A 0.9800 . ?
 C23 H23B 0.9800 . ?
 C23 H23C 0.9800 . ?
 C24 C25 1.407(3) . ?
 C24 C29 1.418(3) . ?
 C25 C26 1.401(3) . ?
 C25 C30 1.520(3) . ?
 C26 H26 0.9500 . ?
 C26 C27 1.390(3) . ?
 C27 H27 0.9500 . ?
 C27 C28 1.372(3) . ?
 C28 H28 0.9500 . ?
 C28 C29 1.398(3) . ?
 C29 C33 1.515(3) . ?
 C30 H30 1.0000 . ?
 C30 C31 1.520(3) . ?
 C30 C32 1.514(4) . ?
 C31 H31A 0.9800 . ?
 C31 H31B 0.9800 . ?
 C31 H31C 0.9800 . ?
 C32 H32A 0.9800 . ?
 C32 H32B 0.9800 . ?
 C32 H32C 0.9800 . ?
 C33 H33 1.0000 . ?
 C33 C34 1.523(4) . ?
 C33 C35 1.527(4) . ?
 C34 H34A 0.9800 . ?
 C34 H34B 0.9800 . ?
 C34 H34C 0.9800 . ?
 C35 H35A 0.9800 . ?
 C35 H35B 0.9800 . ?
 C35 H35C 0.9800 . ?
 C36 C37 1.411(3) . ?
 C36 C41 1.417(3) . ?
 C37 C38 1.391(3) . ?
 C37 C42 1.519(3) . ?
 C38 H38 0.9500 . ?
 C38 C39 1.380(4) . ?
 C39 H39 0.9500 . ?
 C39 C40 1.378(4) . ?
 C40 H40 0.9500 . ?
 C40 C41 1.392(3) . ?
 C41 C45 1.522(3) . ?
 C42 H42 1.0000 . ?
 C42 C43 1.516(4) . ?
 C42 C44 1.541(4) . ?
 C43 H43A 0.9800 . ?
 C43 H43B 0.9800 . ?
 C43 H43C 0.9800 . ?
 C44 H44A 0.9800 . ?
 C44 H44B 0.9800 . ?
 C44 H44C 0.9800 . ?
 C45 H45 1.0000 . ?
 C45 C46 1.532(3) . ?
 C45 C47 1.523(3) . ?
 C46 H46A 0.9800 . ?
 C46 H46B 0.9800 . ?
 C46 H46C 0.9800 . ?
 C47 H47A 0.9800 . ?
 C47 H47B 0.9800 . ?
 C47 H47C 0.9800 . ?
 C50A H50A 0.9900 . ?
 C50A H50B 0.9900 . ?
 C50A C51A 1.495(11) . ?
 C50B H50C 0.9900 . ?
 C50B H50D 0.9900 . ?
 C50B C51B 1.470(12) . ?
 C51A H51A 0.9900 . ?
 C51A H51B 0.9900 . ?
 C51A C52A 1.521(14) . ?
 C51B H51C 0.9900 . ?
 C51B H51D 0.9900 . ?
 C51B C52B 1.54(3) . ?
 C52A H52A 0.9900 . ?
 C52A H52B 0.9900 . ?
 C52A C53A 1.496(6) . ?
 C52B H52C 0.9900 . ?
 C52B H52D 0.9900 . ?
 C52B C53B 1.486(16) . ?
 C53A H53A 0.9900 . ?
 C53A H53B 0.9900 . ?
 C53B H53C 0.9900 . ?
 C53B H53D 0.9900 . ?
 C54 H54A 0.9900 . ?
 C54 H54B 0.9900 . ?
 C54 C55 1.481(4) . ?
 C55 H55A 0.9900 . ?
 C55 H55B 0.9900 . ?
 C55 C56 1.478(4) . ?
 C56 H56A 0.9900 . ?
 C56 H56B 0.9900 . ?
 C56 C57 1.474(4) . ?
 C57 H57A 0.9900 . ?
 C57 H57B 0.9900 . ?
 C60S H60S 0.9500 . ?
 C60S C61S 1.364(5) . ?
 C60S C65S 1.357(5) . ?
 C61S H61S 0.9500 . ?
 C61S C62S 1.349(5) . ?
 C62S H62S 0.9500 . ?
 C62S C63S 1.371(6) . ?
 C63S H63S 0.9500 . ?
 C63S C64S 1.391(6) . ?
 C64S H64S 0.9500 . ?
 C64S C65S 1.361(5) . ?
 C65S H65S 0.9500 . ?

loop_
  _geom_angle_atom_site_label_1
  _geom_angle_atom_site_label_2
  _geom_angle_atom_site_label_3
  _geom_angle
  _geom_angle_site_symmetry_1
  _geom_angle_site_symmetry_3
  _geom_angle_publ_flag
 O2B Ca1 O3 86.5(3) . . ?
 O2B Ca1 O1 106.5(3) . . ?
 O2B Ca1 N1 110.2(2) . . ?
 O2B Ca1 N2 111.7(2) . . ?
 O3 Ca1 O2A 103.17(13) . . ?
 O1 Ca1 O2A 89.96(12) . . ?
 O1 Ca1 O3 166.59(6) . . ?
 N1 Ca1 O2A 101.33(11) . . ?
 N1 Ca1 O3 110.15(6) . . ?
 N1 Ca1 O1 69.13(5) . . ?
 N2 Ca1 O2A 109.62(9) . . ?
 N2 Ca1 O3 103.47(6) . . ?
 N2 Ca1 O1 68.92(5) . . ?
 N2 Ca1 N1 126.93(6) . . ?
 C50A O2A Ca1 132.0(3) . . ?
 C50A O2A C53A 108.8(4) . . ?
 C53A O2A Ca1 117.5(3) . . ?
 C50B O2B Ca1 133.5(8) . . ?
 C53B O2B Ca1 122.1(9) . . ?
 C53B O2B C50B 104.3(10) . . ?
 C54 O3 Ca1 125.14(15) . . ?
 C54 O3 C57 108.2(2) . . ?
 C57 O3 Ca1 126.58(15) . . ?
 C6 O1 Ca1 120.16(10) . . ?
 C6 O1 C7 117.26(14) . . ?
 C7 O1 Ca1 119.65(10) . . ?
 C5 N1 Ca1 118.08(11) . . ?
 C5 N1 C24 113.61(14) . . ?
 C24 N1 Ca1 128.31(11) . . ?
 C8 N2 Ca1 118.34(12) . . ?
 C8 N2 C36 117.17(15) . . ?
 C36 N2 Ca1 124.40(12) . . ?
 C2 C1 C13 122.49(16) . . ?
 C6 C1 C2 117.77(16) . . ?
 C6 C1 C13 119.59(17) . . ?
 C1 C2 H2 119.5 . . ?
 C3 C2 C1 120.93(17) . . ?
 C3 C2 H2 119.5 . . ?
 C2 C3 C16 122.11(17) . . ?
 C4 C3 C2 118.93(17) . . ?
 C4 C3 C16 118.95(17) . . ?
 C3 C4 H4 118.5 . . ?
 C3 C4 C5 123.00(17) . . ?
 C5 C4 H4 118.5 . . ?
 N1 C5 C4 126.45(16) . . ?
 N1 C5 C6 118.61(16) . . ?
 C4 C5 C6 114.94(16) . . ?
 O1 C6 C5 113.57(15) . . ?
 C1 C6 O1 122.01(15) . . ?
 C1 C6 C5 124.41(17) . . ?
 O1 C7 C8 113.79(15) . . ?
 C12 C7 O1 121.23(16) . . ?
 C12 C7 C8 124.98(16) . . ?
 N2 C8 C7 118.34(16) . . ?
 N2 C8 C9 126.49(17) . . ?
 C9 C8 C7 115.17(16) . . ?
 C8 C9 H9 118.9 . . ?
 C10 C9 C8 122.11(18) . . ?
 C10 C9 H9 118.9 . . ?
 C9 C10 C20 120.90(19) . . ?
 C11 C10 C9 119.38(17) . . ?
 C11 C10 C20 119.66(18) . . ?
 C10 C11 H11 119.3 . . ?
 C10 C11 C12 121.31(17) . . ?
 C12 C11 H11 119.3 . . ?
 C7 C12 C11 116.98(17) . . ?
 C7 C12 C13 119.97(16) . . ?
 C11 C12 C13 123.02(16) . . ?
 C1 C13 C12 109.93(14) . . ?
 C1 C13 C14 108.01(16) . . ?
 C1 C13 C15 110.97(16) . . ?
 C12 C13 C14 109.06(16) . . ?
 C12 C13 C15 110.04(16) . . ?
 C15 C13 C14 108.77(17) . . ?
 C13 C14 H14A 109.5 . . ?
 C13 C14 H14B 109.5 . . ?
 C13 C14 H14C 109.5 . . ?
 H14A C14 H14B 109.5 . . ?
 H14A C14 H14C 109.5 . . ?
 H14B C14 H14C 109.5 . . ?
 C13 C15 H15A 109.5 . . ?
 C13 C15 H15B 109.5 . . ?
 C13 C15 H15C 109.5 . . ?
 H15A C15 H15B 109.5 . . ?
 H15A C15 H15C 109.5 . . ?
 H15B C15 H15C 109.5 . . ?
 C3 C16 C17A 109.8(3) . . ?
 C3 C16 C18B 110.7(6) . . ?
 C3 C16 C19B 113.6(4) . . ?
 C17B C16 C3 111.8(5) . . ?
 C17B C16 C18B 109.8(8) . . ?
 C17B C16 C19B 108.2(7) . . ?
 C18A C16 C3 108.2(4) . . ?
 C18A C16 C17A 110.2(5) . . ?
 C18A C16 C19A 110.7(4) . . ?
 C18B C16 C19B 102.1(7) . . ?
 C19A C16 C3 111.7(2) . . ?
 C19A C16 C17A 106.2(3) . . ?
 C16 C17A H17A 109.5 . . ?
 C16 C17A H17B 109.5 . . ?
 C16 C17A H17C 109.5 . . ?
 H17A C17A H17B 109.5 . . ?
 H17A C17A H17C 109.5 . . ?
 H17B C17A H17C 109.5 . . ?
 C16 C17B H17D 109.5 . . ?
 C16 C17B H17E 109.5 . . ?
 C16 C17B H17F 109.5 . . ?
 H17D C17B H17E 109.5 . . ?
 H17D C17B H17F 109.5 . . ?
 H17E C17B H17F 109.5 . . ?
 C16 C18A H18A 109.5 . . ?
 C16 C18A H18B 109.5 . . ?
 C16 C18A H18C 109.5 . . ?
 H18A C18A H18B 109.5 . . ?
 H18A C18A H18C 109.5 . . ?
 H18B C18A H18C 109.5 . . ?
 C16 C18B H18D 109.5 . . ?
 C16 C18B H18E 109.5 . . ?
 C16 C18B H18F 109.5 . . ?
 H18D C18B H18E 109.5 . . ?
 H18D C18B H18F 109.5 . . ?
 H18E C18B H18F 109.5 . . ?
 C16 C19A H19A 109.5 . . ?
 C16 C19A H19B 109.5 . . ?
 C16 C19A H19C 109.5 . . ?
 H19A C19A H19B 109.5 . . ?
 H19A C19A H19C 109.5 . . ?
 H19B C19A H19C 109.5 . . ?
 C16 C19B H19D 109.5 . . ?
 C16 C19B H19E 109.5 . . ?
 C16 C19B H19F 109.5 . . ?
 H19D C19B H19E 109.5 . . ?
 H19D C19B H19F 109.5 . . ?
 H19E C19B H19F 109.5 . . ?
 C21 C20 C10 112.69(19) . . ?
 C21 C20 C22 105.7(2) . . ?
 C22 C20 C10 108.1(2) . . ?
 C23 C20 C10 110.3(2) . . ?
 C23 C20 C21 108.2(3) . . ?
 C23 C20 C22 111.8(3) . . ?
 C20 C21 H21A 109.5 . . ?
 C20 C21 H21B 109.5 . . ?
 C20 C21 H21C 109.5 . . ?
 H21A C21 H21B 109.5 . . ?
 H21A C21 H21C 109.5 . . ?
 H21B C21 H21C 109.5 . . ?
 C20 C22 H22A 109.5 . . ?
 C20 C22 H22B 109.5 . . ?
 C20 C22 H22C 109.5 . . ?
 H22A C22 H22B 109.5 . . ?
 H22A C22 H22C 109.5 . . ?
 H22B C22 H22C 109.5 . . ?
 C20 C23 H23A 109.5 . . ?
 C20 C23 H23B 109.5 . . ?
 C20 C23 H23C 109.5 . . ?
 H23A C23 H23B 109.5 . . ?
 H23A C23 H23C 109.5 . . ?
 H23B C23 H23C 109.5 . . ?
 C25 C24 N1 120.38(16) . . ?
 C25 C24 C29 119.47(17) . . ?
 C29 C24 N1 120.15(17) . . ?
 C24 C25 C30 120.79(16) . . ?
 C26 C25 C24 119.41(18) . . ?
 C26 C25 C30 119.79(19) . . ?
 C25 C26 H26 119.6 . . ?
 C27 C26 C25 120.9(2) . . ?
 C27 C26 H26 119.6 . . ?
 C26 C27 H27 120.2 . . ?
 C28 C27 C26 119.51(18) . . ?
 C28 C27 H27 120.2 . . ?
 C27 C28 H28 119.1 . . ?
 C27 C28 C29 121.76(19) . . ?
 C29 C28 H28 119.1 . . ?
 C24 C29 C33 120.96(17) . . ?
 C28 C29 C24 118.88(19) . . ?
 C28 C29 C33 120.17(19) . . ?
 C25 C30 H30 107.1 . . ?
 C25 C30 C31 112.6(2) . . ?
 C31 C30 H30 107.1 . . ?
 C32 C30 C25 111.8(2) . . ?
 C32 C30 H30 107.1 . . ?
 C32 C30 C31 110.8(3) . . ?
 C30 C31 H31A 109.5 . . ?
 C30 C31 H31B 109.5 . . ?
 C30 C31 H31C 109.5 . . ?
 H31A C31 H31B 109.5 . . ?
 H31A C31 H31C 109.5 . . ?
 H31B C31 H31C 109.5 . . ?
 C30 C32 H32A 109.5 . . ?
 C30 C32 H32B 109.5 . . ?
 C30 C32 H32C 109.5 . . ?
 H32A C32 H32B 109.5 . . ?
 H32A C32 H32C 109.5 . . ?
 H32B C32 H32C 109.5 . . ?
 C29 C33 H33 107.5 . . ?
 C29 C33 C34 111.9(2) . . ?
 C29 C33 C35 112.5(2) . . ?
 C34 C33 H33 107.5 . . ?
 C34 C33 C35 109.7(2) . . ?
 C35 C33 H33 107.5 . . ?
 C33 C34 H34A 109.5 . . ?
 C33 C34 H34B 109.5 . . ?
 C33 C34 H34C 109.5 . . ?
 H34A C34 H34B 109.5 . . ?
 H34A C34 H34C 109.5 . . ?
 H34B C34 H34C 109.5 . . ?
 C33 C35 H35A 109.5 . . ?
 C33 C35 H35B 109.5 . . ?
 C33 C35 H35C 109.5 . . ?
 H35A C35 H35B 109.5 . . ?
 H35A C35 H35C 109.5 . . ?
 H35B C35 H35C 109.5 . . ?
 C37 C36 N2 121.95(18) . . ?
 C37 C36 C41 119.15(18) . . ?
 C41 C36 N2 118.80(17) . . ?
 C36 C37 C42 121.0(2) . . ?
 C38 C37 C36 119.2(2) . . ?
 C38 C37 C42 119.6(2) . . ?
 C37 C38 H38 119.2 . . ?
 C39 C38 C37 121.6(2) . . ?
 C39 C38 H38 119.2 . . ?
 C38 C39 H39 120.4 . . ?
 C40 C39 C38 119.2(2) . . ?
 C40 C39 H39 120.4 . . ?
 C39 C40 H40 119.2 . . ?
 C39 C40 C41 121.7(2) . . ?
 C41 C40 H40 119.2 . . ?
 C36 C41 C45 120.16(18) . . ?
 C40 C41 C36 119.0(2) . . ?
 C40 C41 C45 120.8(2) . . ?
 C37 C42 H42 108.0 . . ?
 C37 C42 C44 112.6(2) . . ?
 C43 C42 C37 109.5(2) . . ?
 C43 C42 H42 108.0 . . ?
 C43 C42 C44 110.4(2) . . ?
 C44 C42 H42 108.0 . . ?
 C42 C43 H43A 109.5 . . ?
 C42 C43 H43B 109.5 . . ?
 C42 C43 H43C 109.5 . . ?
 H43A C43 H43B 109.5 . . ?
 H43A C43 H43C 109.5 . . ?
 H43B C43 H43C 109.5 . . ?
 C42 C44 H44A 109.5 . . ?
 C42 C44 H44B 109.5 . . ?
 C42 C44 H44C 109.5 . . ?
 H44A C44 H44B 109.5 . . ?
 H44A C44 H44C 109.5 . . ?
 H44B C44 H44C 109.5 . . ?
 C41 C45 H45 107.1 . . ?
 C41 C45 C46 113.6(2) . . ?
 C46 C45 H45 107.1 . . ?
 C47 C45 C41 111.23(17) . . ?
 C47 C45 H45 107.1 . . ?
 C47 C45 C46 110.4(2) . . ?
 C45 C46 H46A 109.5 . . ?
 C45 C46 H46B 109.5 . . ?
 C45 C46 H46C 109.5 . . ?
 H46A C46 H46B 109.5 . . ?
 H46A C46 H46C 109.5 . . ?
 H46B C46 H46C 109.5 . . ?
 C45 C47 H47A 109.5 . . ?
 C45 C47 H47B 109.5 . . ?
 C45 C47 H47C 109.5 . . ?
 H47A C47 H47B 109.5 . . ?
 H47A C47 H47C 109.5 . . ?
 H47B C47 H47C 109.5 . . ?
 O2A C50A H50A 110.6 . . ?
 O2A C50A H50B 110.6 . . ?
 O2A C50A C51A 105.7(6) . . ?
 H50A C50A H50B 108.7 . . ?
 C51A C50A H50A 110.6 . . ?
 C51A C50A H50B 110.6 . . ?
 O2B C50B H50C 109.9 . . ?
 O2B C50B H50D 109.9 . . ?
 O2B C50B C51B 108.9(11) . . ?
 H50C C50B H50D 108.3 . . ?
 C51B C50B H50C 109.9 . . ?
 C51B C50B H50D 109.9 . . ?
 C50A C51A H51A 111.4 . . ?
 C50A C51A H51B 111.4 . . ?
 C50A C51A C52A 101.7(7) . . ?
 H51A C51A H51B 109.3 . . ?
 C52A C51A H51A 111.4 . . ?
 C52A C51A H51B 111.4 . . ?
 C50B C51B H51C 111.4 . . ?
 C50B C51B H51D 111.4 . . ?
 C50B C51B C52B 101.9(15) . . ?
 H51C C51B H51D 109.2 . . ?
 C52B C51B H51C 111.4 . . ?
 C52B C51B H51D 111.4 . . ?
 C51A C52A H52A 111.3 . . ?
 C51A C52A H52B 111.3 . . ?
 H52A C52A H52B 109.2 . . ?
 C53A C52A C51A 102.4(6) . . ?
 C53A C52A H52A 111.3 . . ?
 C53A C52A H52B 111.3 . . ?
 C51B C52B H52C 110.5 . . ?
 C51B C52B H52D 110.5 . . ?
 H52C C52B H52D 108.7 . . ?
 C53B C52B C51B 106.1(18) . . ?
 C53B C52B H52C 110.5 . . ?
 C53B C52B H52D 110.5 . . ?
 O2A C53A C52A 105.9(5) . . ?
 O2A C53A H53A 110.6 . . ?
 O2A C53A H53B 110.6 . . ?
 C52A C53A H53A 110.6 . . ?
 C52A C53A H53B 110.6 . . ?
 H53A C53A H53B 108.7 . . ?
 O2B C53B C52B 108.7(16) . . ?
 O2B C53B H53C 109.9 . . ?
 O2B C53B H53D 109.9 . . ?
 C52B C53B H53C 109.9 . . ?
 C52B C53B H53D 109.9 . . ?
 H53C C53B H53D 108.3 . . ?
 O3 C54 H54A 110.2 . . ?
 O3 C54 H54B 110.2 . . ?
 O3 C54 C55 107.7(2) . . ?
 H54A C54 H54B 108.5 . . ?
 C55 C54 H54A 110.2 . . ?
 C55 C54 H54B 110.2 . . ?
 C54 C55 H55A 110.9 . . ?
 C54 C55 H55B 110.9 . . ?
 H55A C55 H55B 108.9 . . ?
 C56 C55 C54 104.2(2) . . ?
 C56 C55 H55A 110.9 . . ?
 C56 C55 H55B 110.9 . . ?
 C55 C56 H56A 110.5 . . ?
 C55 C56 H56B 110.5 . . ?
 H56A C56 H56B 108.7 . . ?
 C57 C56 C55 106.0(2) . . ?
 C57 C56 H56A 110.5 . . ?
 C57 C56 H56B 110.5 . . ?
 O3 C57 C56 107.0(2) . . ?
 O3 C57 H57A 110.3 . . ?
 O3 C57 H57B 110.3 . . ?
 C56 C57 H57A 110.3 . . ?
 C56 C57 H57B 110.3 . . ?
 H57A C57 H57B 108.6 . . ?
 C61S C60S H60S 119.7 . . ?
 C65S C60S H60S 119.7 . . ?
 C65S C60S C61S 120.5(3) . . ?
 C60S C61S H61S 119.8 . . ?
 C62S C61S C60S 120.5(3) . . ?
 C62S C61S H61S 119.8 . . ?
 C61S C62S H62S 120.2 . . ?
 C61S C62S C63S 119.6(3) . . ?
 C63S C62S H62S 120.2 . . ?
 C62S C63S H63S 120.0 . . ?
 C62S C63S C64S 120.0(3) . . ?
 C64S C63S H63S 120.0 . . ?
 C63S C64S H64S 120.5 . . ?
 C65S C64S C63S 119.0(3) . . ?
 C65S C64S H64S 120.5 . . ?
 C60S C65S C64S 120.3(3) . . ?
 C60S C65S H65S 119.9 . . ?
 C64S C65S H65S 119.9 . . ?

loop_
  _geom_torsion_atom_site_label_1
  _geom_torsion_atom_site_label_2
  _geom_torsion_atom_site_label_3
  _geom_torsion_atom_site_label_4
  _geom_torsion
  _geom_torsion_site_symmetry_1
  _geom_torsion_site_symmetry_2
  _geom_torsion_site_symmetry_3
  _geom_torsion_site_symmetry_4
  _geom_torsion_publ_flag
 Ca1 O2A C50A C51A -149.3(8) . . . . ?
 Ca1 O2A C53A C52A 177.1(3) . . . . ?
 Ca1 O2B C50B C51B -143.6(10) . . . . ?
 Ca1 O2B C53B C52B 154(2) . . . . ?
 Ca1 O3 C54 C55 166.1(2) . . . . ?
 Ca1 O3 C57 C56 177.3(2) . . . . ?
 Ca1 O1 C6 C1 175.69(13) . . . . ?
 Ca1 O1 C6 C5 -4.56(19) . . . . ?
 Ca1 O1 C7 C8 6.49(18) . . . . ?
 Ca1 O1 C7 C12 -173.91(13) . . . . ?
 Ca1 N1 C5 C4 -173.69(14) . . . . ?
 Ca1 N1 C5 C6 5.8(2) . . . . ?
 Ca1 N1 C24 C25 81.5(2) . . . . ?
 Ca1 N1 C24 C29 -98.31(19) . . . . ?
 Ca1 N2 C8 C7 -8.6(2) . . . . ?
 Ca1 N2 C8 C9 172.38(14) . . . . ?
 Ca1 N2 C36 C37 -103.81(19) . . . . ?
 Ca1 N2 C36 C41 72.6(2) . . . . ?
 O2A C50A C51A C52A -33.6(11) . . . . ?
 O2B C50B C51B C52B -29(2) . . . . ?
 O3 C54 C55 C56 23.6(4) . . . . ?
 O1 C7 C8 N2 1.4(2) . . . . ?
 O1 C7 C8 C9 -179.45(15) . . . . ?
 O1 C7 C12 C11 177.82(16) . . . . ?
 O1 C7 C12 C13 -0.1(3) . . . . ?
 N1 C5 C6 O1 -0.9(2) . . . . ?
 N1 C5 C6 C1 178.88(17) . . . . ?
 N1 C24 C25 C26 176.74(17) . . . . ?
 N1 C24 C25 C30 -1.8(3) . . . . ?
 N1 C24 C29 C28 -177.52(17) . . . . ?
 N1 C24 C29 C33 2.1(3) . . . . ?
 N2 C8 C9 C10 -179.21(17) . . . . ?
 N2 C36 C37 C38 -179.72(19) . . . . ?
 N2 C36 C37 C42 3.6(3) . . . . ?
 N2 C36 C41 C40 179.95(18) . . . . ?
 N2 C36 C41 C45 0.4(3) . . . . ?
 C1 C2 C3 C4 -0.5(3) . . . . ?
 C1 C2 C3 C16 -179.41(18) . . . . ?
 C2 C1 C6 O1 -178.83(16) . . . . ?
 C2 C1 C6 C5 1.4(3) . . . . ?
 C2 C1 C13 C12 -158.77(17) . . . . ?
 C2 C1 C13 C14 82.3(2) . . . . ?
 C2 C1 C13 C15 -36.8(2) . . . . ?
 C2 C3 C4 C5 0.3(3) . . . . ?
 C2 C3 C16 C17A -135.7(4) . . . . ?
 C2 C3 C16 C17B -106.3(11) . . . . ?
 C2 C3 C16 C18A 104.0(6) . . . . ?
 C2 C3 C16 C18B 130.9(9) . . . . ?
 C2 C3 C16 C19A -18.1(5) . . . . ?
 C2 C3 C16 C19B 16.6(10) . . . . ?
 C3 C4 C5 N1 -179.85(18) . . . . ?
 C3 C4 C5 C6 0.6(3) . . . . ?
 C4 C3 C16 C17A 45.4(4) . . . . ?
 C4 C3 C16 C17B 74.8(11) . . . . ?
 C4 C3 C16 C18A -74.9(6) . . . . ?
 C4 C3 C16 C18B -48.0(9) . . . . ?
 C4 C3 C16 C19A 163.0(4) . . . . ?
 C4 C3 C16 C19B -162.3(10) . . . . ?
 C4 C5 C6 O1 178.68(15) . . . . ?
 C4 C5 C6 C1 -1.6(3) . . . . ?
 C5 N1 C24 C25 -98.7(2) . . . . ?
 C5 N1 C24 C29 81.5(2) . . . . ?
 C6 O1 C7 C8 -154.20(15) . . . . ?
 C6 O1 C7 C12 25.4(2) . . . . ?
 C6 C1 C2 C3 -0.3(3) . . . . ?
 C6 C1 C13 C12 25.8(2) . . . . ?
 C6 C1 C13 C14 -93.1(2) . . . . ?
 C6 C1 C13 C15 147.81(18) . . . . ?
 C7 O1 C6 C1 -23.7(2) . . . . ?
 C7 O1 C6 C5 156.03(15) . . . . ?
 C7 C8 C9 C10 1.7(3) . . . . ?
 C7 C12 C13 C1 -24.2(2) . . . . ?
 C7 C12 C13 C14 94.1(2) . . . . ?
 C7 C12 C13 C15 -146.69(17) . . . . ?
 C8 N2 C36 C37 72.8(2) . . . . ?
 C8 N2 C36 C41 -110.76(19) . . . . ?
 C8 C7 C12 C11 -2.6(3) . . . . ?
 C8 C7 C12 C13 179.43(16) . . . . ?
 C8 C9 C10 C11 -2.5(3) . . . . ?
 C8 C9 C10 C20 174.80(19) . . . . ?
 C9 C10 C11 C12 0.8(3) . . . . ?
 C9 C10 C20 C21 7.3(3) . . . . ?
 C9 C10 C20 C22 -109.1(3) . . . . ?
 C9 C10 C20 C23 128.4(3) . . . . ?
 C10 C11 C12 C7 1.7(3) . . . . ?
 C10 C11 C12 C13 179.58(18) . . . . ?
 C11 C10 C20 C21 -175.4(2) . . . . ?
 C11 C10 C20 C22 68.2(3) . . . . ?
 C11 C10 C20 C23 -54.3(4) . . . . ?
 C11 C12 C13 C1 158.01(17) . . . . ?
 C11 C12 C13 C14 -83.7(2) . . . . ?
 C11 C12 C13 C15 35.5(2) . . . . ?
 C12 C7 C8 N2 -178.20(16) . . . . ?
 C12 C7 C8 C9 1.0(3) . . . . ?
 C13 C1 C2 C3 -175.81(17) . . . . ?
 C13 C1 C6 O1 -3.2(3) . . . . ?
 C13 C1 C6 C5 177.05(16) . . . . ?
 C16 C3 C4 C5 179.27(17) . . . . ?
 C20 C10 C11 C12 -176.63(19) . . . . ?
 C24 N1 C5 C4 6.5(3) . . . . ?
 C24 N1 C5 C6 -174.01(16) . . . . ?
 C24 C25 C26 C27 1.7(3) . . . . ?
 C24 C25 C30 C31 -134.7(2) . . . . ?
 C24 C25 C30 C32 99.8(3) . . . . ?
 C24 C29 C33 C34 122.1(2) . . . . ?
 C24 C29 C33 C35 -113.8(2) . . . . ?
 C25 C24 C29 C28 2.6(3) . . . . ?
 C25 C24 C29 C33 -177.72(18) . . . . ?
 C25 C26 C27 C28 0.8(3) . . . . ?
 C26 C25 C30 C31 46.7(3) . . . . ?
 C26 C25 C30 C32 -78.7(3) . . . . ?
 C26 C27 C28 C29 -1.6(3) . . . . ?
 C27 C28 C29 C24 -0.1(3) . . . . ?
 C27 C28 C29 C33 -179.8(2) . . . . ?
 C28 C29 C33 C34 -58.2(3) . . . . ?
 C28 C29 C33 C35 65.8(3) . . . . ?
 C29 C24 C25 C26 -3.4(3) . . . . ?
 C29 C24 C25 C30 178.03(18) . . . . ?
 C30 C25 C26 C27 -179.71(19) . . . . ?
 C36 N2 C8 C7 174.59(16) . . . . ?
 C36 N2 C8 C9 -4.5(3) . . . . ?
 C36 C37 C38 C39 -1.3(4) . . . . ?
 C36 C37 C42 C43 98.2(3) . . . . ?
 C36 C37 C42 C44 -138.5(2) . . . . ?
 C36 C41 C45 C46 -157.0(2) . . . . ?
 C36 C41 C45 C47 77.8(3) . . . . ?
 C37 C36 C41 C40 -3.5(3) . . . . ?
 C37 C36 C41 C45 176.94(18) . . . . ?
 C37 C38 C39 C40 -1.6(4) . . . . ?
 C38 C37 C42 C43 -78.5(3) . . . . ?
 C38 C37 C42 C44 44.8(3) . . . . ?
 C38 C39 C40 C41 2.0(4) . . . . ?
 C39 C40 C41 C36 0.6(3) . . . . ?
 C39 C40 C41 C45 -179.9(2) . . . . ?
 C40 C41 C45 C46 23.5(3) . . . . ?
 C40 C41 C45 C47 -101.7(2) . . . . ?
 C41 C36 C37 C38 3.9(3) . . . . ?
 C41 C36 C37 C42 -172.80(19) . . . . ?
 C42 C37 C38 C39 175.4(2) . . . . ?
 C50A O2A C53A C52A 10.0(6) . . . . ?
 C50A C51A C52A C53A 38.9(11) . . . . ?
 C50B O2B C53B C52B -23(2) . . . . ?
 C50B C51B C52B C53B 13(3) . . . . ?
 C51A C52A C53A O2A -30.6(9) . . . . ?
 C51B C52B C53B O2B 6(3) . . . . ?
 C53A O2A C50A C51A 15.3(9) . . . . ?
 C53B O2B C50B C51B 33.2(15) . . . . ?
 C54 O3 C57 C56 -4.6(4) . . . . ?
 C54 C55 C56 C57 -26.0(4) . . . . ?
 C55 C56 C57 O3 19.4(4) . . . . ?
 C57 O3 C54 C55 -12.0(4) . . . . ?
 C60S C61S C62S C63S -1.5(6) . . . . ?
 C61S C60S C65S C64S 0.9(5) . . . . ?
 C61S C62S C63S C64S 0.9(7) . . . . ?
 C62S C63S C64S C65S 0.6(7) . . . . ?
 C63S C64S C65S C60S -1.5(6) . . . . ?
 C65S C60S C61S C62S 0.6(5) . . . . ?

loop_
  _diffrn_refln_index_h
  _diffrn_refln_index_k
  _diffrn_refln_index_l
  _diffrn_refln_intensity_net
  _diffrn_refln_intensity_u
 0 0 -2 3266.07 67.55
 0 0 -2 3202.45 67.65
 0 0 -3 0.2 1
 0 0 -4 164.96 6.31
 0 0 -5 0.31 1.58
 0 0 -6 617.37 20.32
 0 0 -6 611.83 17.92
 0 0 -7 1.87 2.84
 0 0 -7 2.14 1.84
 0 0 -8 223.19 12.69
 0 0 -8 202.16 9.74
 0 0 -9 0.56 4.47
 0 0 -9 -1.17 2.35
 0 0 -10 13.19 4.85
 0 0 -10 15.25 3.09
 0 0 -11 2.66 5.02
 0 0 -12 3.07 4.06
 0 0 -13 0.37 4.05
 0 0 -14 233.36 17.33
 0 0 -15 -1.7 1.83
 0 0 -15 -0.04 1.54
 0 0 -15 -1.04 1.36
 0 0 -15 -0.86 1.65
 0 0 -16 243.9 19.91
 0 0 -16 221.41 8.75
 0 0 -16 221.3 9.45
 0 0 -16 231.28 9.31
 0 0 -16 210.94 9.11
 0 0 -16 229.13 9.2
 0 0 -17 -0.01 1.89
 0 0 -17 -2.62 4.58
 0 0 -17 3.49 1.76
 0 0 -17 -1.6 1.72
 0 0 -17 -2.12 2.05
 0 0 -17 0.58 2
 0 0 -18 176.18 7.84
 0 0 -18 179.26 8.34
 0 0 -18 176.44 8.11
 0 0 -19 -1.49 1.63
 0 0 -19 -1.13 1.65
 0 0 -20 103.7 5.75
 0 0 -20 101.19 6.08
 0 0 -20 104.18 6.19
 0 0 -21 -1.86 2.08
 0 0 -21 -0.52 1.39
 0 0 -21 -0.06 2.44
 0 0 -21 0.46 1.61
 0 0 -22 1.08 1.15
 0 0 -22 4.35 1.87
 0 0 -23 3.69 1.91
 0 0 -23 0.94 1.1
 0 0 -24 -0.83 1.23
 0 0 -24 1.95 0.96
 0 0 -25 -0.51 0.87
 0 -1 -2 5313.43 109.12
 0 -1 -2 5104.52 106.25
 0 -1 -2 5029.65 107.64
 0 1 -3 536.48 13.59
 0 -1 -3 473.33 12.06
 0 1 -3 532.71 13.73
 0 -1 -3 474.09 11.47
 0 -1 -3 511.82 14.91
 0 -1 -3 462.55 13.93
 0 -1 -3 493.22 13.31
 0 -1 -4 3424.66 76.07
 0 -1 -4 3669.84 74.48
 0 1 -4 3518.24 74.09
 0 1 -4 3627.47 74.39
 0 -1 -5 420.55 12.3
 0 1 -5 419.08 13.47
 0 1 -6 114.02 6.65
 0 -1 -6 111.65 5.59
 0 -1 -6 109 7.8
 0 1 -7 13.91 2.82
 0 -1 -7 15.35 2.39
 0 -1 -7 8.46 3.78
 0 1 -8 58.54 5.46
 0 -1 -8 59.32 3.75
 0 -1 -8 60.08 7.07
 0 1 -9 1.41 2.51
 0 -1 -9 0.16 1.21
 0 1 -9 -1.09 4.51
 0 -1 -9 0.69 4.35
 0 1 -10 0.46 2.56
 0 1 -10 0.61 4.06
 0 -1 -10 1.26 4.35
 0 1 -11 1.17 2.24
 0 1 -11 6.1 4.93
 0 -1 -11 2.61 4.14
 0 1 -12 116.94 11.22
 0 -1 -12 124.4 12.19
 0 -1 -13 5.76 4.85
 0 1 -13 6.89 3.96
 0 -1 -14 0.02 4.58
 0 1 -14 2.52 3.72
 0 -1 -15 1.97 1.52
 0 -1 -15 4.72 1.59
 0 -1 -15 -1.44 4.72
 0 1 -15 -0.95 4.26
 0 -1 -15 2.71 1.63
 0 1 -15 1.54 1.63
 0 -1 -15 1.78 1.66
 0 1 -15 2.52 1.62
 0 -1 -15 1.62 1.93
 0 -1 -16 0.42 1.72
 0 1 -16 -3.04 1.81
 0 -1 -16 -0.95 1.68
 0 1 -16 0.42 1.74
 0 1 -16 -1.47 2.08
 0 -1 -16 0.48 1.79
 0 1 -16 2.66 1.57
 0 -1 -16 1.71 1.51
 0 -1 -16 0.64 5.9
 0 1 -16 -5.28 7.05
 0 -1 -16 -0.89 1.51
 0 1 -16 -0.34 1.57
 0 1 -17 7.21 2.5
 0 -1 -17 12.27 2.61
 0 -1 -17 9.37 2.43
 0 1 -17 10.42 2.66
 0 -1 -17 8.91 7.18
 0 -1 -17 7.03 2.04
 0 1 -17 7.03 2.02
 0 1 -17 11.29 1.99
 0 -1 -17 10.2 2.27
 0 1 -17 3.45 4.75
 0 -1 -17 10.13 2.69
 0 1 -18 43.93 3.98
 0 -1 -18 43.76 4.15
 0 -1 -18 39.89 3.71
 0 1 -18 47.17 3.75
 0 -1 -18 45.8 4.35
 0 -1 -18 40.07 4.04
 0 1 -18 49.71 4.58
 0 1 -18 43.04 4.18
 0 -1 -19 1.76 1.62
 0 -1 -19 4.11 2.13
 0 1 -19 2.62 1.43
 0 -1 -19 -0.73 1.88
 0 1 -20 52.39 4
 0 -1 -20 48.29 4.13
 0 -1 -20 48.81 4.32
 0 1 -20 50.06 4.43
 0 1 -20 52.86 4.55
 0 -1 -20 51.15 4.15
 0 1 -21 0.19 1.81
 0 -1 -21 3.89 1.67
 0 -1 -21 3.54 2.19
 0 1 -21 4.14 2.61
 0 -1 -21 5.47 1.88
 0 1 -21 0.32 1.45
 0 1 -21 3.73 2.09
 0 -1 -22 69.73 4.17
 0 -1 -22 80.76 4.39
 0 1 -22 68.82 4.38
 0 1 -23 3.72 1.74
 0 -1 -23 1.76 1.08
 0 -1 -23 0.46 1.04
 0 1 -24 14.21 1.89
 0 1 -24 14.36 1.53
 0 -1 -24 15.32 1.96
 0 1 -25 5.73 1.05
 0 -1 -25 6.26 1.03
 0 2 0 3383.16 70.47
 0 2 -1 322.32 8.69
 0 -2 -1 306.47 9.2
 0 2 -2 808.44 19.43
 0 -2 -2 794.89 18.4
 0 -2 -3 578.31 17.25
 0 -2 -3 595.98 15.83
 0 2 -4 2040.21 45.27
 0 2 -4 2046.45 45.59
 0 -2 -4 1998.61 46.87
 0 -2 -4 1972.06 44.35
 0 2 -5 786.68 21.63
 0 2 -5 781.41 21.38
 0 -2 -5 813.94 23.62
 0 -2 -5 744.2 20.75
 0 -2 -6 1.72 2.77
 0 -2 -6 0.66 0.77
 0 2 -6 0.23 2.18
 0 -2 -7 2.06 3.4
 0 2 -7 0.62 2.38
 0 -2 -7 0.59 0.92
 0 -2 -8 142.47 10.59
 0 -2 -8 152.23 5.93
 0 2 -8 155.42 9.29
 0 -2 -9 3.59 4.38
 0 2 -9 -0.67 3.47
 0 -2 -10 12.96 5.24
 0 2 -10 12.53 4.01
 0 -2 -11 5.36 4.15
 0 2 -11 12.23 5.55
 0 2 -11 8.65 3.21
 0 2 -12 50.78 8.44
 0 -2 -12 49.99 8.14
 0 2 -12 45.76 6.21
 0 -2 -13 25.65 5.62
 0 2 -13 18.43 5.63
 0 -2 -14 33.56 7.29
 0 -2 -14 17 6.22
 0 2 -14 22.07 6.51
 0 -2 -15 5.66 1.98
 0 -2 -15 6.81 2.03
 0 -2 -15 6.23 1.58
 0 -2 -15 -1.92 4.55
 0 2 -15 0.23 5.06
 0 2 -15 6.48 1.75
 0 -2 -15 5.78 1.91
 0 -2 -15 6.01 1.74
 0 2 -15 10.02 2.17
 0 -2 -16 0.94 1.78
 0 2 -16 -0.88 1.36
 0 -2 -16 -1.44 2.07
 0 -2 -16 1.85 1.73
 0 -2 -16 -0.9 4.78
 0 2 -16 5.43 4.79
 0 2 -16 3.3 1.99
 0 -2 -16 0.69 1.49
 0 2 -16 3.35 1.51
 0 -2 -16 1.26 1.74
 0 -2 -17 15.45 3
 0 -2 -17 17.34 7.28
 0 2 -17 14.56 2.41
 0 -2 -17 14.42 2.68
 0 -2 -17 14.78 2.53
 0 -2 -17 11.84 2.21
 0 2 -17 12.21 2.67
 0 2 -17 10.78 2.46
 0 2 -17 11.6 5.38
 0 -2 -18 27.5 3.23
 0 -2 -18 22.36 3.18
 0 -2 -18 19.77 2.73
 0 -2 -18 19.48 3.03
 0 2 -18 23.02 3.18
 0 -2 -18 19.98 2.94
 0 2 -18 22.37 3.37
 0 -2 -19 1.08 1.69
 0 2 -19 -0.3 1.42
 0 -2 -19 0.1 1.77
 0 -2 -19 1.05 1.82
 0 -2 -19 0.59 1.53
 0 -2 -20 2.51 1.86
 0 -2 -20 3.09 1.66
 0 2 -20 -0.68 2.33
 0 -2 -20 1.33 1.85
 0 2 -20 1.38 2.18
 0 -2 -20 1.47 1.64
 0 -2 -21 26.98 3.11
 0 2 -21 31 3.46
 0 -2 -21 30.55 2.93
 0 -2 -21 31.78 3.63
 0 2 -21 32.11 3.57
 0 2 -21 26.11 3.3
 0 -2 -22 3.81 1.71
 0 2 -22 6.5 2.16
 0 -2 -22 2.2 1.85
 0 -2 -22 2.44 1.24
 0 -2 -23 1.73 1.22
 0 2 -23 2.95 1.51
 0 -2 -24 31 2.37
 0 2 -24 35.73 2.56
 0 2 -24 30.25 2.27
 0 3 0 -0.29 0.87
 0 3 -1 230.39 7.67
 0 3 1 229.78 6.24
 0 -3 -1 210.75 8.17
 0 -3 -2 769.13 19.06
 0 -3 -2 713 20.52
 0 -3 -3 1172.41 28.52
 0 -3 -3 1132.27 30.55
 0 -3 -4 1631.34 38.76
 0 3 -4 1724.77 40.54
 0 3 -4 1744.46 40.67
 0 -3 -5 243.75 9.9
 0 3 -5 253.36 10.93
 0 3 -5 246.17 10.67
 0 -3 -5 248.15 11.99
 0 -3 -6 868.24 24.31
 0 -3 -6 810.36 26.75
 0 -3 -6 792.07 26.15
 0 3 -6 874.13 25.42
 0 3 -6 880.75 25.64
 0 -3 -7 213.85 13
 0 -3 -7 193.34 11.5
 0 3 -7 211.87 10.84
 0 -3 -8 18.02 5.21
 0 3 -8 19.75 3.91
 0 -3 -9 6.41 4.71
 0 3 -9 7.31 3.92
 0 -3 -10 242.85 15.72
 0 3 -10 246.28 13.72
 0 -3 -11 28.31 6.11
 0 -3 -11 16.91 5.71
 0 3 -11 21.65 4.43
 0 -3 -12 441.68 23.73
 0 3 -12 434.96 23.57
 0 3 -12 368.35 18.9
 0 -3 -13 20.51 6.72
 0 3 -13 19.68 5.81
 0 3 -13 23.83 5.35
 0 3 -14 103.96 12.35
 0 -3 -14 109.67 13.55
 0 -3 -15 11.67 2.12
 0 -3 -15 23.14 6.99
 0 -3 -15 13.2 2.36
 0 -3 -15 16.16 2.58
 0 -3 -15 14.55 2.38
 0 3 -15 12.62 2.28
 0 3 -15 14.02 2.4
 0 -3 -15 13.3 2.18
 0 3 -15 14.24 5.93
 0 -3 -15 11.87 2.37
 0 -3 -16 -0.86 6.6
 0 3 -16 -0.16 4.17
 0 -3 -16 6.52 1.94
 0 -3 -16 8.21 2.36
 0 -3 -16 7.34 2.14
 0 3 -16 7.25 2.07
 0 -3 -16 9.71 2.33
 0 -3 -16 8.34 2.13
 0 3 -16 4.76 2.17
 0 -3 -17 57.52 4.51
 0 3 -17 48.46 4.55
 0 3 -17 51.37 4.53
 0 -3 -17 49.82 4.39
 0 -3 -17 52.37 10.28
 0 3 -17 50.85 9.82
 0 -3 -17 50.86 4.23
 0 -3 -17 49.37 4.42
 0 -3 -17 52.24 4.2
 0 -3 -18 12.21 2.33
 0 3 -18 10.61 2.68
 0 3 -18 8.09 2.47
 0 -3 -18 10.71 2.58
 0 -3 -18 9.5 2.46
 0 -3 -18 5.99 2.26
 0 -3 -19 -0.11 1.53
 0 -3 -19 -0.06 1.76
 0 -3 -19 0.49 1.76
 0 -3 -19 -4.59 2.39
 0 -3 -19 0.34 2.18
 0 -3 -20 3.36 1.87
 0 -3 -20 6.67 1.68
 0 3 -20 5.41 2.62
 0 -3 -20 5.29 1.93
 0 -3 -20 3.7 2.03
 0 3 -21 4.5 2.04
 0 -3 -21 3.41 2.23
 0 -3 -21 3.87 1.5
 0 3 -21 1.69 1.98
 0 3 -21 5.01 1.68
 0 3 -21 3.4 2.2
 0 -3 -21 6.32 2.18
 0 -3 -22 5.6 1.96
 0 3 -22 9.16 2.3
 0 3 -22 4.65 1.99
 0 3 -22 5.83 1.46
 0 -3 -22 7.59 1.98
 0 -3 -23 12.84 1.85
 0 3 -23 12.93 2.02
 0 -3 -24 -1.41 0.88
 0 -3 -24 0.81 1.05
 0 3 -24 -1.58 1.13
 0 4 0 65.63 3.68
 0 4 1 657.7 15.82
 0 4 -1 690.35 17.67
 0 4 -2 31.75 3.21
 0 4 2 29.03 1.71
 0 -4 -2 30.87 2.62
 0 -4 -2 26.97 3.71
 0 -4 -3 5255.28 107.78
 0 -4 -3 5163.74 104.07
 0 4 -3 5422.15 106.64
 0 -4 -4 337.49 13.77
 0 4 -4 349.55 12.97
 0 -4 -4 323.97 11.22
 0 -4 -5 2308.73 54.58
 0 -4 -5 2275.83 54.22
 0 -4 -5 2043.13 49.84
 0 4 -5 2148.85 52.08
 0 4 -5 2075.93 52.25
 0 4 -6 1.96 2.71
 0 4 -6 0.04 2.61
 0 -4 -6 1.87 3.28
 0 -4 -6 3.78 2.12
 0 -4 -6 -2.97 3.49
 0 4 -7 25.75 4.62
 0 -4 -7 16.94 2.87
 0 -4 -7 27.53 5.34
 0 -4 -7 18.85 4.94
 0 4 -8 12.94 4.57
 0 -4 -8 12.81 5.28
 0 -4 -8 11.71 5.25
 0 4 -9 200.97 12.42
 0 -4 -9 206.49 14.29
 0 4 -10 73.28 7.55
 0 -4 -10 80.44 10.27
 0 4 -11 15.62 4.3
 0 -4 -11 16.64 5.81
 0 4 -12 36.96 5.96
 0 -4 -12 44.44 8.3
 0 4 -13 136.52 13.81
 0 4 -13 136.69 11.67
 0 -4 -13 160.9 15.44
 0 4 -14 40.3 8.93
 0 -4 -14 33.01 7.49
 0 4 -14 30.95 5.82
 0 -4 -15 16.37 2.74
 0 -4 -15 16.47 2.57
 0 4 -15 20.22 2.87
 0 4 -15 14.53 2.74
 0 -4 -15 16.46 6.63
 0 -4 -15 12.89 2.22
 0 -4 -15 13.09 2.59
 0 4 -15 13.82 2.27
 0 -4 -15 13.89 2.32
 0 4 -15 17.86 6.9
 0 -4 -15 10.82 2.48
 0 4 -16 3.25 2.03
 0 4 -16 5.47 2
 0 -4 -16 3.1 1.46
 0 -4 -16 9 5.31
 0 -4 -16 5.3 2.18
 0 -4 -16 4.25 1.94
 0 4 -16 3.5 1.28
 0 -4 -16 6.68 2.17
 0 4 -16 3.03 4.6
 0 -4 -16 6.03 2
 0 -4 -17 2.81 1.7
 0 4 -17 0.93 2.06
 0 4 -17 3.19 1.76
 0 -4 -17 5.11 2.21
 0 -4 -17 1.67 2.12
 0 -4 -17 -1.06 1.86
 0 4 -18 7.55 2.19
 0 4 -18 7.79 2.26
 0 -4 -18 3.52 1.82
 0 -4 -18 4.72 2.09
 0 -4 -18 3.92 2.04
 0 -4 -19 1.53 1.54
 0 -4 -19 1.95 1.91
 0 -4 -19 2.12 1.97
 0 -4 -19 0.58 2.4
 0 -4 -20 -0.04 1.92
 0 4 -20 -2.37 2.33
 0 -4 -20 1.4 1.9
 0 4 -21 0.95 2.32
 0 4 -21 -1.44 1.84
 0 4 -21 -0.51 2.39
 0 -4 -21 -2.58 1.97
 0 -4 -22 -0.29 1.54
 0 4 -22 0.32 1.72
 0 4 -22 -2.97 2.15
 0 4 -22 2.38 1.19
 0 -4 -22 2.18 1.75
 0 -4 -23 12.77 1.91
 0 4 -23 13.82 2.07
 0 -4 -23 11.65 1.82
 0 -4 -24 3.85 1.03
 0 4 -24 4.86 1.21
 0 -4 -24 3.98 1.08
 0 4 -24 4.38 1.2
 0 5 0 -1.24 1.33
 0 5 -1 1517.06 35.6
 0 -5 -1 1565.19 38.19
 0 5 2 1843.08 41.07
 0 5 -2 1922.75 45.4
 0 -5 -2 1908.19 43.14
 0 -5 -3 899.06 21.59
 0 5 -3 1019.5 26.36
 0 5 3 895.28 20.17
 0 -5 -3 984.65 27.44
 0 -5 -3 989.4 24.05
 0 -5 -4 805.57 20.4
 0 -5 -4 842.87 24.28
 0 5 -4 802.96 22.8
 0 -5 -5 167.5 10.33
 0 -5 -5 194.48 11.06
 0 5 -5 186.63 10.01
 0 5 -5 192.67 10.1
 0 -5 -5 169.88 8.17
 0 -5 -6 204.11 12.18
 0 -5 -6 165.19 11.04
 0 5 -6 197.57 11.13
 0 5 -6 197.51 10.78
 0 -5 -6 181.39 8.95
 0 -5 -7 2422.25 61.92
 0 -5 -7 2535.57 62.02
 0 5 -7 2381.67 58.87
 0 -5 -8 -0.17 4.93
 0 5 -8 2.4 3.55
 0 -5 -8 3.02 2.71
 0 -5 -8 7.66 5.15
 0 -5 -9 19.61 6.21
 0 -5 -9 35.11 6.78
 0 5 -9 24.61 4.76
 0 -5 -10 9.81 5.37
 0 5 -10 8.03 3.87
 0 -5 -11 549.44 26.66
 0 5 -11 475.05 22.47
 0 -5 -12 87.96 10.41
 0 5 -12 69.95 8.54
 0 -5 -13 78.61 10.42
 0 5 -13 68.07 8.78
 0 -5 -14 25.64 3.08
 0 -5 -14 23.14 2.85
 0 -5 -14 31.3 8.4
 0 -5 -14 19.27 2.78
 0 -5 -14 23.45 2.76
 0 5 -14 23.78 2.85
 0 5 -14 25.98 7.65
 0 5 -14 11.46 4.04
 0 5 -15 63.58 4.64
 0 -5 -15 56.49 3.97
 0 5 -15 66.91 4.68
 0 -5 -15 63.31 10.84
 0 -5 -15 59.05 3.93
 0 -5 -15 62.73 4.88
 0 -5 -15 62.07 4.57
 0 5 -15 60.86 4.37
 0 -5 -15 63.07 4.6
 0 5 -15 76.65 12.28
 0 -5 -15 61.49 4.83
 0 -5 -16 3.76 1.77
 0 5 -16 0.58 1.65
 0 5 -16 4.17 1.81
 0 -5 -16 5.06 5.75
 0 -5 -16 0.42 1.8
 0 5 -16 1.09 1.47
 0 -5 -16 0.97 1.76
 0 -5 -16 1.69 2.04
 0 -5 -16 1.25 1.5
 0 5 -16 -2.29 4.59
 0 -5 -16 4.06 2.08
 0 -5 -17 53.7 4.78
 0 5 -17 51.69 4.01
 0 -5 -17 58.62 4.64
 0 -5 -17 50.21 3.87
 0 5 -17 52.57 4.55
 0 5 -17 51.82 4.43
 0 -5 -17 57.56 4.71
 0 -5 -17 52.7 4.63
 0 -5 -18 38.89 3.47
 0 5 -18 49.72 4.49
 0 5 -18 41.59 4.06
 0 -5 -18 40.52 4.24
 0 -5 -18 39.39 3.9
 0 5 -18 45.58 3.67
 0 -5 -19 35.83 3.23
 0 5 -19 39.78 4.04
 0 -5 -19 40.39 4.05
 0 -5 -19 44.49 4.28
 0 -5 -19 35.75 3.96
 0 5 -20 4.87 2.13
 0 -5 -20 4.39 2.24
 0 5 -20 6.79 2.33
 0 -5 -20 -0.22 2.25
 0 -5 -20 7.54 2.35
 0 -5 -20 4.19 2.11
 0 -5 -21 2.3 2
 0 5 -21 -0.11 2.04
 0 -5 -22 18.73 2.49
 0 5 -22 21.66 2.89
 0 -5 -22 18.66 2.39
 0 5 -22 25.35 2.7
 0 -5 -23 39.22 2.92
 0 -5 -23 36.93 2.66
 0 5 -23 40.82 2.82
 0 5 -23 38.95 2.46
 0 5 -23 38.82 3.08
 0 -5 -24 5.57 1.17
 0 5 -24 7.08 1.24
 0 -5 -24 5.89 1.09
 0 5 -24 4.25 1
 0 6 0 139.92 6.57
 0 6 1 1174.47 29.18
 0 6 -1 1242.41 31.17
 0 -6 -2 205.01 8
 0 -6 -2 195.75 10.34
 0 6 2 181.77 6.52
 0 6 -2 209.13 9.35
 0 -6 -3 75.86 4.69
 0 6 3 64.38 2.78
 0 6 -3 69.15 5.72
 0 -6 -4 6.64 1.87
 0 -6 -4 7.97 3.39
 0 -6 -4 5.17 1.03
 0 6 -4 6.05 2.95
 0 -6 -4 1.6 2.92
 0 -6 -5 661.43 23.42
 0 -6 -5 635.49 23.5
 0 -6 -5 630.58 19.46
 0 6 -5 696.28 22.93
 0 6 -5 700.29 22.91
 0 6 -6 13.58 4.25
 0 6 -6 15.55 4.05
 0 -6 -6 14.05 5.07
 0 -6 -6 12.96 2.52
 0 -6 -6 16.67 4.86
 0 6 -7 44.1 6.52
 0 -6 -7 32.39 4.6
 0 -6 -7 34.71 6.67
 0 -6 -7 24.88 5.94
 0 -6 -8 824.48 30.52
 0 -6 -8 824.45 31.2
 0 -6 -8 733.3 25.52
 0 6 -8 852.9 28.91
 0 -6 -9 3.63 5.23
 0 -6 -9 2.13 4.72
 0 6 -9 2.04 3.86
 0 -6 -10 3.93 4.45
 0 6 -10 3.11 3.98
 0 -6 -11 67.17 10.52
 0 6 -11 47.78 7.47
 0 -6 -12 44.03 8.32
 0 6 -12 45.08 7.46
 0 -6 -13 120.71 13.93
 0 6 -13 123.7 12.04
 0 -6 -14 39.96 3.29
 0 -6 -14 40.57 3.93
 0 6 -14 39.05 3.51
 0 -6 -14 36.16 3.42
 0 -6 -14 42.81 3.74
 0 -6 -14 45.8 9.4
 0 -6 -14 47.85 3.94
 0 6 -14 38.08 3.58
 0 6 -14 42.42 3.62
 0 6 -14 62.11 10.03
 0 6 -14 54.32 8.58
 0 -6 -15 209.43 8.98
 0 -6 -15 206.95 8.81
 0 -6 -15 222.34 19.02
 0 6 -15 185.48 8.4
 0 6 -15 197.04 8.62
 0 -6 -15 197.01 8.65
 0 6 -15 206.46 8.68
 0 6 -15 202.91 18.38
 0 -6 -15 198.09 8.97
 0 -6 -15 200.99 7.95
 0 -6 -16 1.19 1.63
 0 -6 -16 1.63 2.27
 0 -6 -16 0.69 1.97
 0 -6 -16 2.64 1.64
 0 -6 -16 -0.24 1.87
 0 6 -16 0.1 1.68
 0 -6 -16 -0.18 2.15
 0 6 -16 0.51 1.69
 0 6 -16 -1.13 1.96
 0 6 -16 -3.81 5.33
 0 6 -17 51.48 4.47
 0 6 -17 54.42 4.53
 0 -6 -17 53.09 4.47
 0 6 -17 54.19 4.3
 0 -6 -17 51.05 4.56
 0 -6 -17 59.46 4.05
 0 -6 -17 57.6 4.88
 0 -6 -17 58.08 4.75
 0 -6 -18 10.29 2.86
 0 6 -18 7.97 1.85
 0 -6 -18 13.11 2.91
 0 -6 -18 11.88 3.01
 0 6 -19 31.23 3.59
 0 -6 -19 37.21 3.88
 0 6 -19 29.15 2.91
 0 -6 -19 29.97 3.52
 0 -6 -19 31.93 3.62
 0 -6 -20 39.87 3.6
 0 6 -20 47.49 3.87
 0 6 -20 41.77 3.95
 0 -6 -20 45.67 3.97
 0 -6 -20 41.01 4.02
 0 -6 -20 46.18 4.08
 0 -6 -21 23.02 3.03
 0 -6 -21 19.72 2.91
 0 6 -21 20.54 3.07
 0 6 -21 19.57 2.48
 0 -6 -21 18.38 2.45
 0 -6 -22 10.96 2.19
 0 6 -22 10.33 1.81
 0 -6 -22 8.7 1.68
 0 6 -22 9.38 2.21
 0 -6 -23 8.19 1.61
 0 -6 -23 7.56 1.39
 0 6 -23 6.48 1.75
 0 6 -23 8.18 1.43
 0 -6 -24 9.18 1.34
 0 6 -24 13.69 1.55
 0 7 0 -0.33 1.61
 0 7 -1 355.75 13.15
 0 7 1 335.38 11.33
 0 -7 -1 378.55 15.78
 0 7 2 3.34 1.15
 0 7 -2 2.1 1.92
 0 -7 -2 3.41 1.57
 0 -7 -2 5.35 3.64
 0 7 3 11.21 1.37
 0 7 -3 15 3.39
 0 -7 -3 14.78 2.48
 0 -7 -3 12.25 3.99
 0 -7 -4 217.46 7.83
 0 -7 -4 232.73 12.8
 0 -7 -4 240.71 9.82
 0 7 -4 251.44 12.2
 0 -7 -5 379.05 18.02
 0 -7 -5 348.63 17.24
 0 7 -5 387.48 16.79
 0 7 -5 395.92 16.66
 0 -7 -5 362.63 13.71
 0 -7 -6 247.73 15.17
 0 -7 -6 296.98 16.41
 0 7 -6 275.11 14.41
 0 7 -6 280.16 14.49
 0 -7 -6 255.79 11.25
 0 -7 -7 605.2 25.75
 0 -7 -7 645.35 25.98
 0 -7 -7 568.1 19.77
 0 7 -7 594.84 23.68
 0 -7 -8 -0.56 5.04
 0 7 -8 -0.01 4.37
 0 -7 -8 -0.1 1.97
 0 -7 -8 -1.55 4.92
 0 7 -9 1131.95 38.24
 0 -7 -9 1238.02 42.28
 0 -7 -9 1101.75 40.22
 0 -7 -10 1.64 4.25
 0 -7 -10 7.13 5.34
 0 7 -10 1.75 3.87
 0 -7 -11 97.48 11.63
 0 7 -11 84.08 9.59
 0 -7 -12 18.34 6.8
 0 7 -12 14.98 4.12
 0 -7 -13 20.01 6.56
 0 7 -13 12.85 4.08
 0 7 -14 57.15 4.26
 0 7 -14 54.46 4.07
 0 -7 -14 64.15 4.51
 0 -7 -14 67.39 10.55
 0 -7 -14 65.37 4.43
 0 -7 -14 67.82 4.82
 0 -7 -14 50.63 4.16
 0 7 -14 56.48 4.38
 0 7 -14 66.7 10.21
 0 -7 -14 57.33 4
 0 -7 -14 56.38 4.5
 0 -7 -15 2.52 1.82
 0 7 -15 -0.44 1.65
 0 -7 -15 -0.88 1.6
 0 7 -15 -0.67 1.61
 0 7 -15 0.72 1.7
 0 -7 -15 -0.42 1.8
 0 -7 -15 -5.45 6.08
 0 -7 -15 1.83 1.55
 0 7 -15 0.95 4.93
 0 -7 -15 2.59 1.71
 0 -7 -15 -0.85 2.1
 0 7 -15 4.27 3.26
 0 -7 -16 25.13 3.52
 0 -7 -16 29.6 3.26
 0 -7 -16 22.23 2.69
 0 -7 -16 25.02 3.37
 0 -7 -16 25.47 3.49
 0 7 -16 25.95 3.14
 0 -7 -16 28.29 3.54
 0 7 -16 26.88 3.26
 0 7 -16 29.32 3.47
 0 -7 -17 26.65 3.55
 0 -7 -17 31.95 3.39
 0 7 -17 24.06 3.28
 0 7 -17 30.44 3.6
 0 -7 -17 23.91 2.74
 0 -7 -17 23.25 3.23
 0 -7 -17 26.34 3.4
 0 7 -17 30.84 3.36
 0 7 -18 26.25 3.07
 0 -7 -18 32.88 3.74
 0 -7 -18 34.33 3.89
 0 -7 -18 38.13 4.1
 0 -7 -19 3.27 1.89
 0 7 -19 2.57 1.67
 0 -7 -19 2.5 2.34
 0 -7 -19 2.65 2.05
 0 -7 -19 4.06 2.34
 0 7 -19 -0.73 2.07
 0 7 -20 22.77 2.64
 0 -7 -20 23.2 2.68
 0 -7 -20 25.75 3.27
 0 7 -20 21.1 2.43
 0 -7 -20 22.45 3.07
 0 7 -20 23.13 3
 0 -7 -20 22.55 3.44
 0 -7 -21 21.32 2.99
 0 -7 -21 16.36 2.64
 0 7 -21 16.98 2.76
 0 -7 -22 14.85 2.25
 0 7 -22 16.63 1.93
 0 7 -22 17.45 2.56
 0 -7 -22 17.54 1.9
 0 -7 -23 14.8 1.84
 0 7 -23 14.68 1.54
 0 7 -23 16.59 2.05
 0 -7 -23 11.93 1.32
 0 -7 -24 -2.08 0.98
 0 7 -24 -1.98 1
 0 8 0 237.37 10.19
 0 8 -1 409.86 15
 0 8 1 390.78 13.21
 0 -8 -2 -0.33 1.56
 0 8 -2 -0.92 2.36
 0 8 2 2.07 1.09
 0 -8 -3 33.28 3.66
 0 -8 -3 32.62 5.91
 0 8 -3 33.49 4.67
 0 8 3 26.81 2.19
 0 -8 -4 12.03 2.68
 0 -8 -4 14.7 2.11
 0 8 -4 16.05 4.2
 0 8 -4 17.39 4.23
 0 -8 -4 12.16 4.82
 0 -8 -5 53.89 5.01
 0 8 -5 46.16 6.09
 0 8 -5 51.22 6.36
 0 -8 -5 54.8 7.77
 0 -8 -6 69.67 9.23
 0 -8 -6 68.43 5.81
 0 8 -6 85.33 8.42
 0 8 -6 89.39 8.8
 0 -8 -6 64.48 8.31
 0 -8 -7 93.47 9.88
 0 -8 -7 98.24 10.52
 0 -8 -7 96.62 6.92
 0 8 -7 103.2 9.54
 0 -8 -8 6.42 4.81
 0 8 -8 5.77 4.48
 0 -8 -8 7.64 5.2
 0 -8 -8 10.47 3.2
 0 -8 -9 -0.71 4.13
 0 8 -9 11.99 5.36
 0 -8 -9 5.03 4.53
 0 -8 -10 100.12 11.18
 0 -8 -10 80.86 10.36
 0 8 -10 100.67 10.54
 0 -8 -11 353.06 22.98
 0 8 -11 319.79 19.84
 0 -8 -12 7.17 6.13
 0 8 -12 -0.29 3.62
 0 -8 -13 16.45 2.86
 0 8 -13 19.47 2.58
 0 -8 -13 15.16 2.49
 0 -8 -13 17.2 2.45
 0 -8 -13 19.13 2.9
 0 8 -13 16.55 2.3
 0 -8 -13 19.48 2.72
 0 -8 -13 22.63 7.65
 0 -8 -13 13.74 2.27
 0 -8 -13 17.94 2.7
 0 8 -13 21.9 5.87
 0 -8 -14 0.07 1.8
 0 -8 -14 1.66 1.48
 0 8 -14 0.08 1.51
 0 8 -14 -0.38 1.64
 0 -8 -14 -0.15 1.75
 0 -8 -14 6.14 4.96
 0 -8 -14 0.9 1.53
 0 8 -14 3.64 1.51
 0 -8 -14 -0.69 2.07
 0 8 -14 -4.65 2.21
 0 8 -14 -4.7 4.65
 0 -8 -14 -0.08 1.7
 0 -8 -15 -0.17 2.16
 0 -8 -15 -0.33 2.1
 0 8 -15 2.22 1.8
 0 -8 -15 -0.73 2.18
 0 -8 -15 -1.08 6.42
 0 -8 -15 -0.49 1.77
 0 -8 -15 -2.55 1.77
 0 -8 -15 -0.09 1.88
 0 8 -15 2.94 1.7
 0 8 -15 0.21 1.65
 0 8 -15 1.17 5.42
 0 8 -15 -1.27 5.38
 0 -8 -16 22.88 3.33
 0 -8 -16 23.93 2.99
 0 -8 -16 20.71 3.23
 0 -8 -16 19.69 2.82
 0 8 -16 20.39 2.99
 0 -8 -16 25.98 3.5
 0 8 -16 23.3 3.24
 0 8 -16 18.39 2.74
 0 -8 -17 21.35 3.13
 0 -8 -17 24.07 2.96
 0 -8 -17 22.51 3.4
 0 -8 -17 20.34 2.87
 0 -8 -17 19.94 3.35
 0 8 -17 22.87 3.19
 0 -8 -17 20.9 3.37
 0 8 -17 20.05 2.79
 0 -8 -18 16.92 2.93
 0 -8 -18 9.51 2.66
 0 -8 -18 11.34 2.11
 0 8 -18 14.26 2.55
 0 -8 -18 8.63 2.43
 0 8 -18 15.38 2.68
 0 -8 -18 12.36 2.91
 0 8 -18 13.42 2.15
 0 -8 -18 15.51 2.44
 0 8 -19 53.65 4.35
 0 -8 -19 47.69 4.22
 0 8 -19 46.02 3.65
 0 -8 -19 53.03 4.51
 0 -8 -19 50.96 4.51
 0 -8 -20 11.07 2.74
 0 8 -20 12.29 1.95
 0 -8 -20 7.16 2.38
 0 -8 -20 10.81 2.02
 0 8 -20 9.44 1.87
 0 -8 -20 6.29 2.24
 0 -8 -21 12.18 2.4
 0 -8 -21 9.98 2.37
 0 8 -21 12.61 2.7
 0 -8 -21 12.42 1.68
 0 8 -21 11.6 1.82
 0 8 -22 5.08 1.76
 0 8 -22 2.35 1.07
 0 -8 -22 4.89 1.11
 0 -8 -23 18.46 2.03
 0 8 -23 21.3 2.12
 0 9 0 -2.37 1.88
 0 9 -1 422.04 15.96
 0 9 1 409.75 14.27
 0 9 -2 108.72 7.81
 0 9 2 98.8 5.57
 0 -9 -2 114.49 6.94
 0 -9 -2 97.33 9.21
 0 -9 -3 62.07 4.91
 0 9 -3 65.22 6.5
 0 -9 -3 64.68 5.25
 0 -9 -3 49.93 7.33
 0 -9 -4 114.82 6.21
 0 9 -4 107.66 8.9
 0 9 -4 118.81 9.36
 0 -9 -4 108.6 10.02
 0 -9 -4 133.29 7.43
 0 9 -5 23.39 5.36
 0 9 -5 19.96 4.93
 0 -9 -5 18.66 6.1
 0 -9 -5 14.54 2.7
 0 9 -6 103.52 9.46
 0 -9 -6 90.02 9.91
 0 -9 -6 97.59 7.07
 0 9 -7 73.49 8.57
 0 -9 -7 71 9.74
 0 -9 -7 71.18 6.27
 0 9 -8 86.42 9.19
 0 -9 -8 84.95 7.25
 0 -9 -8 99.62 10.98
 0 -9 -8 103.83 11.34
 0 -9 -9 287.8 19.44
 0 -9 -9 244.51 18.02
 0 9 -9 246.52 16.61
 0 -9 -10 35.66 7.97
 0 -9 -10 22.98 6.36
 0 9 -10 30.74 6.56
 0 -9 -11 68.39 10.21
 0 9 -11 66.51 9.14
 0 -9 -11 77.48 10.29
 0 -9 -12 15.43 2.71
 0 -9 -12 10.94 5.6
 0 -9 -12 10.94 2.11
 0 -9 -12 14.18 2.35
 0 9 -12 9 3.81
 0 -9 -13 35.87 3.31
 0 -9 -13 37.07 3.72
 0 -9 -13 34.6 3.33
 0 -9 -13 37.58 3.7
 0 9 -13 36.39 3.36
 0 -9 -13 36.57 3.56
 0 -9 -13 31.54 3.46
 0 -9 -13 40.69 3.83
 0 9 -13 34.01 6.01
 0 -9 -14 12.27 2.67
 0 -9 -14 11.9 2.42
 0 9 -14 11.14 2.6
 0 9 -14 10.38 2.05
 0 9 -14 9.72 1.99
 0 9 -14 10.81 2.15
 0 -9 -14 12.19 2.58
 0 -9 -14 23.15 6.52
 0 -9 -14 11.38 2.5
 0 -9 -14 10.95 2.4
 0 -9 -14 12.31 2.43
 0 -9 -14 13.84 2.8
 0 9 -14 12.89 5.88
 0 9 -15 -1.42 1.57
 0 9 -15 2.68 1.44
 0 -9 -15 -0.51 2.09
 0 -9 -15 4.82 6.29
 0 -9 -15 5.16 2.29
 0 9 -15 0.08 1.37
 0 9 -15 -0.01 1.94
 0 -9 -15 2.18 1.87
 0 -9 -15 -1.81 1.96
 0 -9 -15 -0.21 2.07
 0 -9 -16 68.03 5.23
 0 -9 -16 70.6 4.73
 0 -9 -16 65.74 5.1
 0 9 -16 65.6 4.87
 0 -9 -16 59.61 4.83
 0 -9 -16 70.67 4.95
 0 -9 -16 73.4 5.32
 0 9 -16 64.25 4.51
 0 -9 -17 28.08 3.73
 0 -9 -17 24.49 3.35
 0 9 -17 25.71 3.36
 0 -9 -17 26.71 3.47
 0 -9 -17 26.26 2.9
 0 9 -17 28.37 2.91
 0 9 -17 26.95 3.29
 0 -9 -17 26 3.64
 0 -9 -17 31.28 3.33
 0 -9 -17 27.79 3.23
 0 -9 -18 0.02 2.36
 0 -9 -18 -0.52 2.2
 0 -9 -18 -2.43 2.62
 0 9 -18 -0.2 1.83
 0 -9 -18 -0.66 1.39
 0 -9 -18 -3.35 2.2
 0 9 -18 4.52 2.02
 0 -9 -19 2.2 2.22
 0 -9 -19 -2.97 2.45
 0 9 -19 0.5 1.57
 0 9 -19 3.12 1.6
 0 -9 -19 1 1.22
 0 -9 -19 0.51 1.37
 0 9 -19 -0.38 1.79
 0 -9 -19 -1.47 2.56
 0 -9 -20 61.81 4.45
 0 9 -20 56.5 3.74
 0 -9 -20 61.14 4.51
 0 -9 -20 59.59 3.47
 0 9 -20 56 3.5
 0 -9 -20 62.16 4.58
 0 9 -21 58.85 4.27
 0 -9 -21 59.79 4.13
 0 9 -22 5.09 1.69
 0 -9 -22 7.19 1.73
 0 9 -23 3.11 1.21
 0 -9 -23 2.49 1.17
 0 -10 0 90.96 9.37
 0 10 0 90.87 6.61
 0 10 1 195.96 9.35
 0 10 -1 187.53 10.53
 0 -10 -2 505.11 22.16
 0 -10 -2 500.26 17.35
 0 10 -2 463.35 18.77
 0 -10 -3 644.3 20.21
 0 -10 -3 666.09 26.74
 0 -10 -3 579.51 19.42
 0 10 -3 589.19 22.79
 0 10 -3 547.74 22.1
 0 -10 -4 308.15 17.33
 0 -10 -4 313.97 12.93
 0 10 -4 292.78 15.63
 0 10 -4 277.89 15.06
 0 -10 -4 292.25 11.58
 0 -10 -5 31.74 6.14
 0 10 -5 33.01 5.74
 0 -10 -5 32.14 3.85
 0 -10 -6 9.47 4.63
 0 10 -6 19.84 5.09
 0 -10 -6 15.13 2.6
 0 10 -7 250.02 15.84
 0 -10 -7 249.14 17.35
 0 -10 -8 60.93 8.55
 0 10 -8 72.85 9.11
 0 -10 -9 4.87 4.12
 0 10 -9 15.11 5.44
 0 10 -10 121.86 12.19
 0 -10 -10 134.55 13.8
 0 -10 -11 42.03 8.99
 0 10 -11 46.91 8.44
 0 -10 -12 105.27 5.87
 0 -10 -12 108.74 6.12
 0 -10 -12 111.39 6.21
 0 -10 -12 108.11 6.13
 0 -10 -12 110.13 6.31
 0 -10 -12 107.06 5.93
 0 10 -12 111.53 12.16
 0 -10 -12 113.95 6.16
 0 -10 -12 108.92 5.78
 0 -10 -13 4.62 2.11
 0 -10 -13 2.85 1.39
 0 -10 -13 4.95 2.07
 0 -10 -13 6.54 2.21
 0 -10 -13 2.78 1.92
 0 10 -13 7.87 1.78
 0 10 -13 9.97 4.79
 0 -10 -13 6.66 1.96
 0 -10 -13 6.11 1.91
 0 10 -14 0.88 1.41
 0 10 -14 0.72 1.89
 0 -10 -14 0.66 2.1
 0 10 -14 0.06 1.66
 0 -10 -14 0.63 2.14
 0 -10 -14 3.4 1.96
 0 10 -14 3.99 3.7
 0 -10 -14 3.47 2.01
 0 -10 -14 2.66 2.09
 0 -10 -15 1.41 1.89
 0 10 -15 1.72 2.16
 0 -10 -15 -0.89 2.23
 0 10 -15 0.91 1.55
 0 -10 -15 2.07 1.9
 0 -10 -15 0.69 2.08
 0 -10 -15 0.33 1.89
 0 -10 -15 1.27 2.19
 0 -10 -16 25.19 3.38
 0 -10 -16 25.24 3.41
 0 -10 -16 25.6 3.41
 0 10 -16 35.72 3.92
 0 10 -16 31.26 3.03
 0 10 -16 25.53 3.05
 0 -10 -16 31.72 3.54
 0 -10 -16 26.8 3.54
 0 -10 -16 26.88 3.23
 0 -10 -17 10.87 2.87
 0 -10 -17 14.48 2.61
 0 -10 -17 8.29 2.42
 0 -10 -17 11.4 2.84
 0 10 -17 10.37 2.5
 0 -10 -17 11.54 2.87
 0 -10 -17 11.85 2.64
 0 10 -17 9.82 2.32
 0 -10 -18 82.39 5.49
 0 -10 -18 88.9 5.23
 0 -10 -18 85.83 5.74
 0 -10 -18 87.04 5.65
 0 10 -18 85.71 5.41
 0 -10 -18 85.69 5.42
 0 10 -18 80.48 5.01
 0 -10 -19 23.65 2.69
 0 10 -19 28.8 3.18
 0 -10 -19 30.78 3.55
 0 -10 -19 24.37 3.26
 0 -10 -19 34.76 3.85
 0 -10 -20 5.35 2.16
 0 10 -20 1.08 1.3
 0 -10 -20 3.3 2.02
 0 -10 -20 4.37 2.08
 0 10 -20 7.18 2.34
 0 -10 -21 18.06 2.49
 0 10 -21 21.88 2.06
 0 10 -21 19.97 2.55
 0 10 -22 27.98 2.41
 0 -10 -22 26.31 2.35
 0 10 -23 8.38 1.2
 0 10 -23 9.75 1.2
 0 -10 -23 9.63 1.28
 0 -11 0 -0.36 4.46
 0 11 0 -0.12 2.38
 0 -11 -1 546.18 18.93
 0 -11 -1 580.38 25.32
 0 11 1 471.31 18.24
 0 11 -1 507.38 20.17
 0 -11 -2 32.71 4.13
 0 -11 -2 22.84 6.27
 0 11 -2 20.04 3.99
 0 11 2 22.81 3.42
 0 -11 -3 633.78 20.52
 0 -11 -3 586.09 26.37
 0 -11 -3 588.17 20.38
 0 11 -3 568.65 23.24
 0 -11 -4 215.22 15.06
 0 11 -4 212.96 13.67
 0 -11 -5 164.74 13.14
 0 11 -5 162.4 12.11
 0 -11 -6 390.75 21.85
 0 11 -6 357.63 19.52
 0 11 -7 5.78 3.9
 0 -11 -7 -1.73 3.91
 0 -11 -8 179.79 15.62
 0 11 -8 155.72 13.35
 0 -11 -9 60.5 9.68
 0 11 -9 52.03 8.38
 0 -11 -10 63.14 10.03
 0 11 -10 53.59 8.39
 0 -11 -11 5.62 1.69
 0 -11 -11 4.93 1.69
 0 -11 -11 5.91 1.83
 0 -11 -11 2.3 4.71
 0 -11 -11 5.92 1.9
 0 -11 -11 2.83 1.87
 0 -11 -11 5.93 1.85
 0 -11 -11 3.79 1.64
 0 11 -11 7.51 2.39
 0 11 -11 3.08 3.67
 0 -11 -12 12.04 2.36
 0 -11 -12 13.8 2.49
 0 -11 -12 10.74 2.22
 0 -11 -12 6.29 2.16
 0 -11 -12 13.87 2.71
 0 -11 -12 11.52 2.25
 0 -11 -12 10.96 2.19
 0 -11 -13 39.91 4.1
 0 -11 -13 38.99 3.55
 0 -11 -13 42.69 3.92
 0 -11 -13 42.97 4.35
 0 -11 -13 42.75 4.09
 0 -11 -13 36.94 3.63
 0 11 -13 34.57 3.74
 0 -11 -13 43.52 3.93
 0 -11 -13 36.97 3.49
 0 11 -13 39.02 8.03
 0 -11 -14 -0.8 1.87
 0 -11 -14 -1.11 2.06
 0 11 -14 0.78 1.96
 0 11 -14 1.13 1.72
 0 -11 -14 -0.92 2.11
 0 -11 -14 -0.36 1.9
 0 -11 -14 -2.07 2.46
 0 -11 -14 -0.08 2.08
 0 -11 -14 0.42 1.27
 0 -11 -15 29.08 3.48
 0 -11 -15 28.48 3.44
 0 -11 -15 27.42 3.53
 0 11 -15 28.46 3.79
 0 11 -15 25.52 3.01
 0 -11 -15 27.62 3.32
 0 -11 -15 30.14 3.47
 0 -11 -15 27.82 3.64
 0 11 -15 29.28 3.1
 0 -11 -16 25.69 3.5
 0 -11 -16 22.78 3.11
 0 -11 -16 26.04 3.47
 0 11 -16 23.38 3.4
 0 11 -16 24.82 2.86
 0 -11 -16 25.82 3.32
 0 -11 -16 26.94 3.69
 0 -11 -16 19.47 3.01
 0 11 -16 24.88 2.84
 0 -11 -17 -0.58 2.27
 0 -11 -17 1.85 2.01
 0 -11 -17 4.19 2.44
 0 11 -17 0.75 1.98
 0 11 -17 -1.05 1.49
 0 -11 -17 0.97 1.65
 0 -11 -17 -1.74 2.21
 0 -11 -17 -2.29 2.01
 0 11 -17 -0.3 1.57
 0 -11 -18 11.1 2.21
 0 -11 -18 11.07 2.61
 0 -11 -18 11.52 2.72
 0 11 -18 7.65 2.3
 0 -11 -18 6.07 2.36
 0 -11 -18 5.98 2.35
 0 -11 -19 -1.79 2.33
 0 11 -19 0.41 1.59
 0 -11 -19 -0.79 2.24
 0 -11 -19 1.76 1.95
 0 11 -20 39.27 3.33
 0 -11 -20 46.04 3.65
 0 11 -20 38.71 3.01
 0 -11 -20 40.45 3.57
 0 -11 -20 43.38 3.52
 0 11 -21 7.14 1.37
 0 11 -21 3.68 1.53
 0 -11 -21 1.99 1.46
 0 11 -22 42.55 2.71
 0 11 -22 41.13 2.64
 0 -11 -22 39.33 2.59
 0 -12 0 28.35 5.86
 0 12 0 23.74 4.33
 0 -12 -1 69.48 9.22
 0 -12 -1 74.89 6.4
 0 12 -1 67.21 6.94
 0 12 1 63.68 6.21
 0 -12 -2 497.99 19.8
 0 12 -2 470.48 20.96
 0 -12 -3 32.14 6.93
 0 12 -3 25.17 4.93
 0 -12 -4 146.64 12.87
 0 12 -4 124.7 10.78
 0 -12 -5 75.36 9.92
 0 12 -5 76.33 8.91
 0 -12 -6 39.06 7.34
 0 12 -6 43.47 7.09
 0 -12 -7 25.13 7.27
 0 12 -7 30.81 6.35
 0 -12 -8 3.67 3.89
 0 12 -8 8.26 4.01
 0 -12 -9 -1.51 5.87
 0 12 -9 0.98 4.59
 0 -12 -10 19.23 2.49
 0 -12 -10 21.19 2.81
 0 -12 -10 17.85 2.69
 0 -12 -10 18.78 2.78
 0 -12 -10 26.68 7.51
 0 -12 -10 17.03 2.57
 0 -12 -10 15.86 2.37
 0 -12 -10 16.66 2.41
 0 12 -10 19.48 6.13
 0 -12 -11 7.72 1.79
 0 -12 -11 10.65 2.39
 0 -12 -11 11.58 2.55
 0 -12 -11 5.11 4.49
 0 -12 -11 9.38 2.36
 0 -12 -11 11.53 2.54
 0 -12 -11 10.13 2.35
 0 12 -11 8.78 2.35
 0 -12 -11 6.21 1.84
 0 -12 -11 15.06 2.38
 0 12 -11 11.51 4.31
 0 -12 -12 23.95 3
 0 -12 -12 25.05 3.35
 0 -12 -12 21.92 2.85
 0 -12 -12 21.74 2.87
 0 -12 -12 22.89 3.14
 0 -12 -12 26.04 3.35
 0 -12 -12 23.65 2.78
 0 12 -12 26.11 6.75
 0 -12 -12 23.96 3
 0 -12 -13 122.82 6.54
 0 -12 -13 124.24 6.77
 0 -12 -13 123.43 6.89
 0 -12 -13 133.76 7.29
 0 12 -13 119 6.61
 0 -12 -13 122.47 6.7
 0 12 -13 123.7 7.15
 0 -12 -13 121.41 6.62
 0 -12 -13 122.36 6.45
 0 -12 -13 127.57 7.23
 0 -12 -14 122.47 6.37
 0 -12 -14 120.91 6.73
 0 -12 -14 126.16 7.2
 0 -12 -14 130.05 7.15
 0 12 -14 121.23 6.55
 0 -12 -14 130.13 6.83
 0 12 -14 130.48 7.23
 0 -12 -14 129.74 7.23
 0 -12 -14 130.84 6.95
 0 -12 -14 130.48 6.6
 0 -12 -15 1.23 1.88
 0 12 -15 2.21 2.3
 0 -12 -15 0.63 1.88
 0 12 -15 0.83 1.56
 0 -12 -15 0.79 1.95
 0 -12 -15 -0.87 2.24
 0 -12 -15 -0.87 2.27
 0 -12 -15 2.2 2.09
 0 -12 -16 99.82 6.03
 0 -12 -16 97.95 5.69
 0 12 -16 95.35 6.14
 0 -12 -16 96.5 5.88
 0 12 -16 94.51 5.41
 0 -12 -16 97.16 6.05
 0 -12 -16 90.56 5.77
 0 -12 -16 99.4 6.23
 0 -12 -17 7.83 2.21
 0 12 -17 3.65 2.14
 0 -12 -17 6.7 2.21
 0 12 -17 2.09 1.35
 0 -12 -17 3.35 1.82
 0 -12 -17 5.89 2.15
 0 -12 -17 6.93 2.33
 0 -12 -17 5.68 2.52
 0 -12 -18 59.73 4.41
 0 -12 -18 58.85 4.35
 0 12 -18 60.03 4.42
 0 -12 -18 61.95 4.54
 0 -12 -18 63.03 4.54
 0 -12 -19 0.65 1.94
 0 12 -19 -0.19 1.64
 0 -12 -19 2.13 1.73
 0 -12 -19 4.51 1.9
 0 12 -19 2.99 1.92
 0 12 -20 23.92 2.38
 0 12 -20 24 2.52
 0 -12 -20 22.99 2.58
 0 -12 -20 25.02 2.68
 0 12 -21 3.56 1.35
 0 -12 -21 3.08 1.18
 0 12 -22 -0.66 0.93
 0 12 -22 -0.85 0.89
 0 -13 0 -7.1 5.35
 0 13 0 0.89 2.02
 0 -13 1 6.82 5.24
 0 -13 -1 -3.3 4.34
 0 13 -1 0.48 2.47
 0 -13 -2 2.63 4.86
 0 13 -2 7.37 3.16
 0 -13 -2 9.39 3.28
 0 13 -3 6.77 3.63
 0 -13 -3 2.28 3.69
 0 -13 -4 198.02 15.62
 0 13 -4 172.38 13.23
 0 13 -5 2.95 3.44
 0 -13 -5 3.93 3.78
 0 -13 -6 116.46 12.2
 0 13 -6 121.19 11.94
 0 13 -7 7.15 3.46
 0 -13 -7 2.92 3.82
 0 -13 -8 24.64 2.98
 0 13 -8 15.13 5.43
 0 -13 -8 22.98 7.09
 0 -13 -8 24.95 2.89
 0 13 -9 0.11 1.73
 0 -13 -9 -2.18 1.86
 0 -13 -9 -0.66 5.02
 0 -13 -9 2.98 2.23
 0 -13 -9 0.45 1.53
 0 -13 -9 -1.31 1.49
 0 13 -9 -4.9 4.89
 0 -13 -9 -0.11 1.57
 0 -13 -10 9.34 2.27
 0 -13 -10 6.34 2.02
 0 -13 -10 7.63 2.41
 0 -13 -10 7.7 2.36
 0 -13 -10 13.7 6.63
 0 -13 -10 7.87 2.1
 0 -13 -10 9.87 2.35
 0 13 -10 6.98 1.98
 0 -13 -10 2.7 1.45
 0 13 -10 7.44 5.05
 0 -13 -10 7.38 1.95
 0 -13 -11 50.75 4.41
 0 -13 -11 56.33 4.38
 0 -13 -11 55.03 4.44
 0 -13 -11 54.4 4.75
 0 -13 -11 55.45 10.02
 0 -13 -11 50.18 4.27
 0 -13 -11 52.23 3.97
 0 13 -11 52.93 4.55
 0 13 -11 41.25 7.78
 0 -13 -11 51.24 4.01
 0 -13 -11 57.09 4.3
 0 -13 -12 9.86 2.29
 0 -13 -12 11.42 2.52
 0 -13 -12 9.21 2.59
 0 -13 -12 13.97 2.92
 0 -13 -12 11.28 2.28
 0 -13 -12 11.52 2.61
 0 -13 -12 9.26 2.3
 0 -13 -12 9.99 2.18
 0 -13 -13 2.26 1.71
 0 -13 -13 5.12 2.3
 0 -13 -13 3.71 2.33
 0 -13 -13 1.29 2.01
 0 13 -13 1.49 1.99
 0 13 -13 -0.01 2.29
 0 -13 -13 -0.66 2
 0 -13 -13 2.13 2.12
 0 -13 -13 1.59 2.09
 0 -13 -13 1.76 1.87
 0 -13 -14 -0.03 1.54
 0 -13 -14 -0.88 2.1
 0 -13 -14 -0.97 2.18
 0 -13 -14 2.47 2.22
 0 13 -14 1.18 1.87
 0 -13 -14 1.83 1.99
 0 13 -14 -0.73 2.32
 0 -13 -14 -1.21 1.98
 0 -13 -14 1.84 2.25
 0 -13 -14 1.72 2.23
 0 -13 -15 5.48 2.06
 0 -13 -15 3.36 2.36
 0 -13 -15 5.36 2.56
 0 13 -15 3.36 2.07
 0 13 -15 4.49 2.6
 0 -13 -15 3.84 2.08
 0 -13 -15 3.42 1.93
 0 -13 -15 4.25 2.26
 0 -13 -16 -1.92 2.25
 0 -13 -16 -0.61 2.25
 0 -13 -16 -2.62 1.92
 0 13 -16 -0.49 2.2
 0 -13 -16 -1.04 1.83
 0 -13 -16 -0.72 2.01
 0 -13 -16 -0.42 2.19
 0 13 -16 2 1.73
 0 13 -17 2.96 1.47
 0 -13 -17 -1.21 1.74
 0 13 -17 4.82 2.31
 0 -13 -17 0.19 1.89
 0 -13 -17 2.43 2.13
 0 -13 -17 3.02 2.11
 0 -13 -17 0.27 2.17
 0 13 -18 2.11 1.07
 0 -13 -18 -0.51 1.75
 0 13 -18 1.7 1.78
 0 -13 -18 -1 1.88
 0 -13 -18 -0.01 1.85
 0 -13 -18 2.94 2.05
 0 13 -19 -1.38 1.51
 0 -13 -19 2.59 1.74
 0 -13 -19 2.41 1.71
 0 -13 -19 -0.09 1.53
 0 13 -19 1.55 1.39
 0 13 -20 4.31 1.51
 0 -13 -20 2.64 1.39
 0 13 -20 5.44 1.38
 0 -13 -20 4.82 1.45
 0 13 -21 0.4 0.9
 0 -13 -21 1.58 1.08
 0 -14 0 30.35 6.92
 0 -14 1 1.23 4.17
 0 -14 -1 -2.62 3.99
 0 14 -1 -0.84 2.84
 0 -14 -1 0.26 2.3
 0 -14 2 64.68 9.85
 0 -14 -2 57.05 8.62
 0 14 -2 54 7.1
 0 14 -3 31.73 5.5
 0 -14 -3 47.54 8.53
 0 -14 -4 182.11 15.29
 0 14 -4 137.87 12.32
 0 14 -5 1.38 3.12
 0 -14 -5 12.3 5.3
 0 14 -6 3.25 4.21
 0 -14 -6 0.8 4.27
 0 14 -7 23.05 6.05
 0 -14 -7 27.36 3.38
 0 -14 -7 14.74 4.85
 0 -14 -7 23.13 2.81
 0 -14 -7 26.46 3.13
 0 -14 -7 23.35 3.11
 0 14 -7 24.02 3.05
 0 -14 -7 22.54 2.66
 0 -14 -8 89.88 5.66
 0 -14 -8 79.09 4.96
 0 -14 -8 87.05 5.39
 0 -14 -8 86.46 5.73
 0 -14 -8 91.84 12.06
 0 -14 -8 86.58 5.59
 0 14 -8 87.01 5.58
 0 -14 -8 78.36 4.72
 0 14 -8 85.96 11.13
 0 -14 -9 0.27 2.17
 0 -14 -9 1.45 4.09
 0 14 -9 -4.19 5.1
 0 -14 -9 -1.09 1.8
 0 -14 -9 1.18 1.7
 0 -14 -9 -0.49 1.77
 0 -14 -9 0.27 1.67
 0 -14 -10 2.41 1.84
 0 -14 -10 -0.26 1.78
 0 -14 -10 -0.65 1.91
 0 -14 -10 1.65 2.1
 0 -14 -10 2.11 5.81
 0 -14 -10 -1.6 2.33
 0 -14 -10 -0.64 1.68
 0 -14 -10 -0.29 1.43
 0 14 -10 -0.89 2.13
 0 14 -10 3.85 3.61
 0 -14 -11 0.5 1.82
 0 -14 -11 1.39 2.01
 0 -14 -11 -1.11 2.05
 0 -14 -11 4.97 2.63
 0 -14 -11 -0.54 1.81
 0 -14 -11 -0.09 1.51
 0 -14 -11 -2.06 2.24
 0 -14 -11 3.37 1.51
 0 -14 -12 87.04 5.58
 0 -14 -12 85.19 5.6
 0 -14 -12 95.01 6.25
 0 -14 -12 95.86 6.34
 0 -14 -12 93.49 5.46
 0 -14 -12 94.35 6.03
 0 -14 -12 87.79 5.35
 0 -14 -12 87.88 5.36
 0 -14 -13 1.41 1.6
 0 14 -13 7.42 2.95
 0 -14 -13 1.54 1.74
 0 14 -13 2.16 2.02
 0 -14 -13 4.82 2.46
 0 -14 -13 3.7 2.51
 0 -14 -13 2.08 2.38
 0 -14 -13 3.52 2.29
 0 -14 -13 1.6 1.63
 0 -14 -14 1.97 1.45
 0 -14 -14 1.93 1.91
 0 -14 -14 2.02 2.11
 0 -14 -14 -1.63 2.35
 0 14 -14 -4.8 2.32
 0 -14 -14 2.18 1.75
 0 14 -14 1.5 2.23
 0 -14 -14 3.05 1.63
 0 -14 -14 -2.01 2.27
 0 -14 -14 0.15 2.06
 0 -14 -15 2.38 2.01
 0 -14 -15 2.27 1.65
 0 14 -15 1.43 2.42
 0 -14 -15 2.98 1.88
 0 14 -15 0.85 1.7
 0 -14 -15 5.29 2.34
 0 -14 -15 -0.96 1.56
 0 -14 -15 0.67 2.1
 0 -14 -15 2.09 2.17
 0 14 -16 4.32 1.77
 0 -14 -16 -1.43 2.08
 0 -14 -16 -3.16 2.64
 0 14 -16 -0.69 2.39
 0 -14 -16 1.68 1.75
 0 -14 -16 -1.33 1.63
 0 -14 -16 1.39 2.08
 0 14 -17 9.51 1.93
 0 -14 -17 6.96 2.38
 0 -14 -17 9.33 2.18
 0 14 -17 10.07 2.55
 0 -14 -17 10.51 2.51
 0 -14 -17 8.51 2.06
 0 -14 -17 11.37 2.45
 0 14 -18 4.72 1.68
 0 14 -18 4.61 1.3
 0 -14 -18 2.44 1.94
 0 14 -18 4.55 1.82
 0 -14 -18 3.74 1.66
 0 -14 -18 5.78 1.6
 0 -14 -18 4.69 1.82
 0 -14 -19 -1.91 1.47
 0 -14 -19 2.97 1.72
 0 14 -19 2.42 1.21
 0 14 -20 17.63 1.82
 0 -14 -20 17.53 1.88
 0 14 -20 18.37 1.75
 0 -14 -20 22.82 2.13
 0 14 -21 -0.81 0.83
 0 -15 0 -4 3.61
 0 -15 0 -0.14 3.96
 0 -15 1 37.82 6.53
 0 -15 -1 47.47 9.46
 0 -15 1 56.8 10
 0 15 -2 -0.26 3.56
 0 -15 2 7.46 3.88
 0 -15 -2 5.42 4.93
 0 15 -3 14.63 4.11
 0 -15 -3 13.53 5.56
 0 -15 3 17.34 4.67
 0 -15 -4 -3.72 4.31
 0 15 -4 1.86 2.98
 0 -15 -5 -5.07 5.09
 0 -15 -5 0.68 1.67
 0 15 -5 -1.28 3.81
 0 -15 -5 2.72 1.76
 0 -15 5 -0.17 1.36
 0 -15 -5 -0.32 1.14
 0 -15 -6 219.78 8.39
 0 15 -6 225.26 9.16
 0 -15 -6 223.58 9.45
 0 -15 -6 251.69 10.05
 0 -15 -6 239.63 9.18
 0 -15 6 220.27 8.27
 0 -15 -6 221.65 8.26
 0 -15 -6 238.92 9.67
 0 15 -6 216.86 17.16
 0 -15 -7 60.99 4.75
 0 -15 -7 69.91 5.17
 0 -15 -7 65.06 4.17
 0 -15 7 61.54 3.98
 0 -15 -7 67.18 4.99
 0 -15 -7 68.8 4.15
 0 -15 -7 69.68 10.6
 0 -15 -7 65.68 5.05
 0 -15 -7 57.32 3.83
 0 15 -7 68.46 4.9
 0 15 -7 69.69 10.04
 0 -15 -7 66.69 4.32
 0 -15 -8 58.79 4.08
 0 -15 -8 72.56 11.23
 0 -15 -8 64.64 5.1
 0 -15 -8 58.63 4.5
 0 -15 -8 58.59 4.71
 0 15 -8 63.79 10.32
 0 -15 8 52.03 3.6
 0 -15 -8 57.16 4.78
 0 -15 -9 0.66 1.65
 0 -15 -9 4.09 1.92
 0 -15 -9 1.58 1.99
 0 -15 -9 -1.45 6.23
 0 -15 -9 -3.61 1.97
 0 -15 -9 -0.84 2.02
 0 15 -9 -3.36 5.92
 0 15 -9 6.57 2.18
 0 -15 -10 132.24 7.16
 0 -15 -10 142.98 7.62
 0 -15 -10 127.71 7.47
 0 -15 -10 122.34 6.47
 0 15 -10 127.38 7.2
 0 -15 -10 126.5 6.47
 0 -15 -10 123.11 7.07
 0 -15 -11 19.86 3.14
 0 -15 -11 18.16 3.16
 0 -15 -11 17.66 2.66
 0 -15 -11 17.19 2.98
 0 -15 -11 20.73 3.4
 0 -15 -11 24.21 3.19
 0 -15 -11 17.27 2.38
 0 -15 -12 43.1 3.95
 0 -15 -12 46.72 4.01
 0 -15 -12 36.42 4
 0 -15 -12 42.9 4.28
 0 -15 -12 47.39 3.89
 0 15 -12 40.91 4.18
 0 -15 -12 43.14 4.43
 0 15 -12 40.69 4.25
 0 -15 -12 49.95 4.26
 0 -15 -13 0.88 2.15
 0 15 -13 0.17 1.98
 0 -15 -13 3.13 2
 0 -15 -13 2.36 2.31
 0 -15 -13 4.59 1.77
 0 15 -13 5.67 2.68
 0 -15 -13 4.78 1.74
 0 -15 -13 5.1 1.84
 0 -15 -14 10.82 2.76
 0 15 -14 10.59 2.61
 0 -15 -14 10.21 2.15
 0 -15 -14 8.75 2.12
 0 15 -14 8.67 2.82
 0 -15 -14 11.58 2.87
 0 -15 -14 8.29 2.7
 0 -15 -14 6.56 2.22
 0 15 -15 12.94 2.44
 0 -15 -15 11.65 2.15
 0 -15 -15 12.85 2.43
 0 15 -15 11.55 2.84
 0 -15 -15 13.74 2.82
 0 -15 -15 13.55 3
 0 -15 -15 13.51 2.43
 0 15 -16 -1.65 1.7
 0 -15 -16 0.6 1.4
 0 -15 -16 1.55 1.62
 0 15 -16 -0.68 2.23
 0 -15 -16 -1.89 2.3
 0 -15 -16 1.22 2.18
 0 -15 -16 -0.44 1.92
 0 15 -17 -2.36 1.51
 0 15 -17 0.45 1.24
 0 -15 -17 0.83 1.3
 0 15 -17 -0.2 1.89
 0 -15 -17 1.56 1.5
 0 -15 -17 -2.53 2
 0 -15 -17 -1.4 1.71
 0 15 -18 2.01 1.01
 0 15 -18 1.41 1
 0 -15 -18 2.11 1.49
 0 -15 -18 -0.34 1.42
 0 -15 -18 1.59 1.62
 0 15 -18 0.06 1.62
 0 15 -19 -1.73 0.95
 0 -15 -19 -0.21 1.23
 0 15 -19 -0.04 1.22
 0 15 -20 1.82 0.94
 0 -16 0 11.66 5.63
 0 -16 0 3.27 1.71
 0 -16 1 287.67 18.46
 0 -16 -1 263.55 9.4
 0 -16 1 262.63 9.41
 0 -16 -1 282.12 20.91
 0 -16 1 261.49 20.66
 0 -16 2 -0.95 5.37
 0 -16 -2 1.93 4.08
 0 -16 2 5.3 1.47
 0 -16 2 -2.88 5.81
 0 -16 3 -1.79 4.35
 0 -16 -3 4.75 5.02
 0 -16 3 -0.27 3.91
 0 16 -3 -8.95 4.84
 0 -16 -3 -0.76 1.31
 0 -16 3 -0.45 1.42
 0 -16 4 20.59 6.68
 0 16 -4 18.3 4.9
 0 -16 4 22.01 2.66
 0 -16 -4 27.33 2.72
 0 16 -4 23.45 2.67
 0 -16 -4 9.07 4.39
 0 16 -5 3.16 1.7
 0 -16 5 2.23 1.13
 0 -16 -5 2.13 1.63
 0 -16 -5 3.23 1.49
 0 -16 -5 7.28 4.02
 0 -16 -5 4.05 1.96
 0 -16 -5 0.96 1.2
 0 16 -6 57.6 8.63
 0 -16 -6 69.69 4.22
 0 -16 -6 70.51 4.28
 0 -16 6 63.85 4.26
 0 -16 -6 71.7 5.11
 0 16 -6 67.56 4.83
 0 -16 -6 62.52 4.21
 0 -16 -6 62.97 4.87
 0 -16 -7 9.34 2.14
 0 -16 -7 9.96 2.56
 0 -16 -7 13.37 2.08
 0 -16 -7 12.25 2.78
 0 -16 -7 9.1 1.79
 0 -16 -7 10.28 1.75
 0 16 -7 7.8 3.23
 0 -16 -8 49.72 3.81
 0 -16 8 48.81 3.59
 0 -16 -8 55.19 4.73
 0 -16 -8 51.87 3.64
 0 -16 -8 47.73 9.46
 0 -16 -8 52.81 4.56
 0 16 -8 51.57 4.56
 0 16 -8 49.14 8.81
 0 -16 -8 52.61 4.1
 0 16 -9 11.3 2.62
 0 -16 -9 5.15 2.27
 0 -16 -9 7.73 2.14
 0 -16 -9 6.5 2.08
 0 -16 -10 15.46 3.15
 0 -16 -10 10.97 2.78
 0 -16 -10 16.05 2.69
 0 -16 -10 16.03 2.33
 0 -16 -11 5.41 2.08
 0 -16 -11 2.22 2.06
 0 -16 -11 3.95 2.38
 0 -16 -11 7.3 2.22
 0 16 -11 4.72 2.16
 0 -16 -12 102.17 6.36
 0 16 -12 98.91 6.24
 0 -16 -12 108.82 6.01
 0 -16 -12 113.23 5.66
 0 16 -12 118.19 6.9
 0 -16 -12 100.4 6.25
 0 -16 -12 115.95 6.13
 0 -16 -13 35.87 3.85
 0 16 -13 40.25 4.07
 0 -16 -13 41.22 3.81
 0 -16 -13 46.31 3.6
 0 16 -13 47.21 4.51
 0 -16 -13 39.34 4.27
 0 -16 -13 48.73 4.08
 0 -16 -14 19.87 3.02
 0 16 -14 19.53 2.93
 0 16 -14 20.3 3.2
 0 -16 -14 20.9 2.43
 0 -16 -14 21.89 3.05
 0 -16 -14 16.74 2.94
 0 -16 -14 17.44 2.61
 0 16 -15 26.29 2.93
 0 -16 -15 25.96 2.63
 0 16 -15 25.01 3.54
 0 -16 -15 29.16 2.82
 0 -16 -15 26.58 3.14
 0 -16 -15 23.8 3.14
 0 -16 -15 27.78 2.98
 0 16 -16 -3.59 1.73
 0 -16 -16 -0.58 1.95
 0 -16 -16 0.25 1.22
 0 16 -16 0.49 2.1
 0 -16 -16 0.55 1.29
 0 -16 -16 -2.32 2.15
 0 -16 -16 0.88 1.57
 0 16 -17 13.77 1.87
 0 -16 -17 11 1.63
 0 -16 -17 13.98 2.26
 0 16 -17 12.9 2.35
 0 -16 -17 11.06 1.87
 0 16 -18 -0.18 0.83
 0 -16 -18 0.81 1.15
 0 -16 -18 1.78 1.42
 0 16 -18 -1.35 1.56
 0 -16 -19 11.33 1.47
 0 16 -19 14.09 1.69
 0 -17 0 -3.62 4.42
 0 -17 1 49.79 9.66
 0 -17 -1 37.2 8.3
 0 -17 1 35.36 3.36
 0 -17 2 6.23 4.2
 0 -17 2 0.31 4.29
 0 -17 -2 18.41 7.05
 0 -17 -2 11.11 2.16
 0 -17 2 10.26 2.06
 0 -17 3 11.34 4.86
 0 -17 3 14.06 7.17
 0 -17 -3 9.17 2.48
 0 -17 3 7.67 1.98
 0 -17 -3 7.12 1.77
 0 -17 -3 15.75 6.01
 0 -17 -4 13.79 2.29
 0 -17 4 9.66 2.07
 0 -17 -4 11.96 2.6
 0 -17 4 10.62 3.87
 0 -17 -4 27.19 7.18
 0 -17 4 23.28 6.83
 0 17 -4 14.85 1.97
 0 -17 -4 15.47 2.61
 0 -17 -5 39.38 3.3
 0 -17 -5 42.16 4.07
 0 -17 5 32.51 7.36
 0 -17 -5 15.6 5.87
 0 -17 5 54.71 8.89
 0 -17 -5 36.33 3.82
 0 17 -5 16.32 5.05
 0 -17 -5 34.96 3.07
 0 -17 -6 0.83 1.34
 0 -17 6 -3.57 6.72
 0 -17 -6 0.96 2.04
 0 -17 -6 0.72 1.29
 0 -17 -6 -3.86 4.4
 0 17 -6 3.46 3.77
 0 -17 -6 3.5 2.23
 0 -17 -6 -0.33 1.45
 0 -17 -7 2.48 1.19
 0 -17 -7 2.56 1.41
 0 -17 -7 1.24 1.95
 0 -17 7 -1.01 1.48
 0 -17 -7 2.28 2.22
 0 17 -7 1.34 1.82
 0 -17 -7 1.34 1.62
 0 -17 -8 3.64 1.84
 0 -17 -8 4.16 2.27
 0 -17 8 2.98 1.46
 0 -17 -8 4.65 2.43
 0 -17 -8 2.88 1.7
 0 17 -8 4.72 2.23
 0 -17 -9 10.74 2.84
 0 -17 -9 6.43 1.9
 0 -17 -9 7.49 2.1
 0 -17 -10 83.52 5.73
 0 -17 -10 81.76 5.17
 0 -17 -10 85.91 5.12
 0 -17 -10 81.47 5.71
 0 -17 -11 122.55 7.05
 0 17 -11 113.11 6.63
 0 -17 -11 119.03 6.13
 0 -17 -11 119.16 6.12
 0 -17 -11 114.99 6.81
 0 17 -11 113.23 6.64
 0 17 -12 -0.47 2.12
 0 -17 -12 0.66 1.98
 0 -17 -12 -2.06 2.44
 0 -17 -12 1.67 2.1
 0 17 -12 1.91 2.16
 0 17 -13 35.4 3.87
 0 -17 -13 33.68 2.95
 0 17 -13 29.92 3.63
 0 -17 -13 28.86 3.05
 0 -17 -13 26.44 3.27
 0 -17 -13 31.33 3.42
 0 -17 -13 25.41 3.51
 0 -17 -14 13.38 2.03
 0 17 -14 13.85 2.81
 0 17 -14 11.16 2.46
 0 -17 -14 11.24 2.08
 0 -17 -14 10.81 2.53
 0 -17 -14 13.72 2.57
 0 -17 -14 10.41 2.41
 0 17 -15 -0.39 1.67
 0 -17 -15 -0.69 1.54
 0 -17 -15 -2.58 1.38
 0 17 -15 2.04 2.14
 0 -17 -15 0.46 2.01
 0 -17 -15 -1.11 2.11
 0 17 -16 0.5 1.42
 0 -17 -16 1.53 1.37
 0 17 -16 -0.14 1.9
 0 -17 -16 1.81 1.83
 0 17 -17 2.94 1.12
 0 -17 -17 1.28 1.09
 0 17 -17 4.06 1.79
 0 -17 -17 2.01 1.47
 0 -17 -18 2.92 1.1
 0 17 -18 5.5 0.98
 0 17 -18 3.89 1.12
 0 17 -19 8.68 1.16
 0 -18 0 22.58 2.81
 0 -18 0 18.96 6.25
 0 -18 -1 115.54 6.11
 0 -18 1 109.55 6.08
 0 -18 1 107.01 13.9
 0 -18 -1 125.07 14.94
 0 -18 -2 2.56 1.98
 0 -18 -2 4.71 1.69
 0 -18 2 8.39 2.16
 0 -18 2 8.74 5.71
 0 -18 3 3.02 4.74
 0 -18 -3 2.49 1.89
 0 -18 -3 7.95 2.1
 0 -18 3 3.99 1.85
 0 -18 -4 2.15 1.97
 0 -18 -4 4.34 1.78
 0 -18 4 4.27 1.83
 0 -18 -4 5.96 1.88
 0 -18 -5 5.59 2.44
 0 -18 -5 8.18 1.87
 0 18 -5 6.7 1.81
 0 -18 -5 8.47 2.21
 0 -18 5 6.48 1.8
 0 -18 -5 9.44 2.84
 0 -18 -6 12.13 2.11
 0 -18 -6 13.36 2.8
 0 -18 -6 10.76 1.85
 0 18 -6 7.05 2.07
 0 -18 -6 10.79 2.87
 0 -18 6 11.61 2.03
 0 -18 -6 9.67 2
 0 -18 -7 -3.3 1.6
 0 -18 -7 -2.13 1.51
 0 -18 -7 0.16 2.15
 0 -18 7 -1.19 1.58
 0 -18 -7 1.46 2.03
 0 -18 7 0.27 1.22
 0 -18 -8 14.71 2.42
 0 -18 8 21.01 2.55
 0 -18 -8 18.52 3.2
 0 -18 -8 18.4 3.07
 0 -18 -8 20.96 2.74
 0 -18 -9 24.95 2.84
 0 -18 -9 28.88 3.69
 0 -18 9 25.43 2.6
 0 -18 -9 27.8 3.08
 0 18 -9 29.93 3.55
 0 -18 -9 25.81 3.52
 0 -18 -10 11.34 2.07
 0 -18 -10 9.55 2.5
 0 -18 -10 10.07 2.2
 0 18 -10 8.49 2.48
 0 18 -10 10.02 2.64
 0 -18 -10 8.44 2.77
 0 18 -11 19.51 3.27
 0 -18 -11 21.63 3.14
 0 -18 -11 24.55 3
 0 18 -11 24.67 3.37
 0 -18 -11 22.04 3.09
 0 -18 -12 45.31 4.06
 0 18 -12 43.27 4.16
 0 -18 -12 48.52 4.23
 0 18 -12 48.72 4.35
 0 -18 -12 47.33 3.74
 0 -18 -12 45.98 3.57
 0 -18 -13 107.94 6
 0 18 -13 99.99 5.85
 0 -18 -13 97.58 5.9
 0 18 -13 101.12 5.96
 0 -18 -13 112.42 5.49
 0 -18 -13 101.72 5.05
 0 -18 -14 14.92 2.53
 0 -18 -14 13.01 2.32
 0 -18 -14 12.23 1.91
 0 18 -14 15.55 2.61
 0 18 -14 13.94 2.47
 0 -18 -15 18.29 2.53
 0 -18 -15 21.61 2.15
 0 18 -15 21 2.65
 0 18 -15 19.65 2.45
 0 -18 -16 -0.73 1.36
 0 -18 -16 1.61 1.03
 0 18 -16 -0.11 1.58
 0 18 -16 2.33 1.32
 0 18 -17 4.26 1.04
 0 -18 -17 2.92 1.22
 0 -18 17 2.95 0.85
 0 -18 -17 5.11 1.09
 0 18 -17 6.47 1.47
 0 18 -18 2.9 1.04
 0 -19 0 0.67 1.87
 0 -19 1 0.09 1.96
 0 -19 -1 0.71 1.89
 0 -19 2 3.61 2.06
 0 -19 -2 1.63 1.75
 0 -19 -2 1.79 1.68
 0 -19 -3 0.99 1.99
 0 -19 3 2.95 1.9
 0 -19 -3 2.97 1.9
 0 -19 -3 3.49 2.04
 0 -19 -4 10.11 2.76
 0 -19 4 13.1 2.42
 0 -19 -4 10.26 2.66
 0 -19 -4 11.94 2.28
 0 -19 -5 50.49 4.54
 0 -19 -5 45.23 3.66
 0 -19 -5 51.92 4.7
 0 -19 -5 54.62 4.01
 0 -19 5 45.96 3.83
 0 -19 -6 2.03 1.3
 0 -19 -6 0.88 2.1
 0 -19 -6 2.61 1.4
 0 -19 -6 3.49 1.81
 0 -19 -6 2 1.91
 0 -19 6 5.23 1.83
 0 -19 -7 0.34 1.35
 0 -19 -7 0.94 2.17
 0 -19 -7 1.07 1.3
 0 -19 -7 -0.43 1.91
 0 -19 7 -1.16 1.52
 0 -19 -8 4.48 1.59
 0 19 -8 7.6 2.12
 0 -19 8 7.92 1.86
 0 -19 -9 30.2 3.64
 0 -19 -9 23.69 3.24
 0 -19 9 24.03 2.47
 0 19 -9 30.19 3.71
 0 -19 -9 33.45 3
 0 -19 -9 32.53 3.05
 0 -19 9 25.78 2.54
 0 19 -9 29.73 3.3
 0 -19 -10 2.3 2.19
 0 19 -10 0.91 2.12
 0 -19 -10 -1.73 2.3
 0 -19 -10 0.2 1.67
 0 19 -10 0.23 1.8
 0 -19 10 -0.12 1.27
 0 -19 -11 17.34 2.71
 0 19 -11 18.15 3
 0 -19 -11 19.64 2.33
 0 -19 -11 17.73 2.61
 0 -19 -11 15.4 2.92
 0 19 -11 18.92 2.86
 0 -19 11 17.2 2.06
 0 -19 -12 32.78 3.27
 0 19 -12 36.81 3.68
 0 -19 -12 36.96 2.94
 0 -19 -12 33.79 3.58
 0 -19 -12 34.09 3.02
 0 19 -12 34.72 3.38
 0 -19 12 30.61 2.65
 0 -19 -13 6.04 1.9
 0 19 -13 4.35 1.97
 0 -19 -13 5.42 1.54
 0 -19 -13 5.03 2.05
 0 -19 -13 4.96 1.66
 0 19 -13 6.84 2.11
 0 -19 13 2.89 1.05
 0 19 -14 0.02 1.64
 0 -19 -14 0.88 1.02
 0 -19 -14 -1.8 1.67
 0 19 -14 0.71 1.78
 0 -19 14 -0.69 0.88
 0 19 -15 14.99 2.02
 0 -19 -15 12.27 1.54
 0 -19 -15 14.55 2.06
 0 19 -15 13.95 2.07
 0 -19 15 9.45 1.21
 0 -19 -16 2.87 1.25
 0 -19 -16 3.49 0.9
 0 19 -16 2.53 1.09
 0 19 -16 4.9 1.43
 0 -19 -17 3.83 0.9
 0 19 -17 2.36 0.99
 0 -20 0 0.72 1.93
 0 -20 1 45.11 3.9
 0 -20 -1 48.34 4.07
 0 -20 -1 39.97 4.05
 0 -20 -2 -0.31 1.9
 0 -20 -2 -0.19 1.85
 0 -20 2 1.66 1.99
 0 -20 -2 -1.04 2.09
 0 -20 -3 62 4.43
 0 -20 -3 55.76 4.73
 0 -20 3 60.49 4.38
 0 -20 -3 63.01 4.96
 0 -20 4 3.14 1.72
 0 -20 -4 5.01 2
 0 -20 -4 6.57 2.13
 0 -20 -4 5.38 2.38
 0 -20 -4 5.49 1.86
 0 -20 5 1.68 1.62
 0 -20 -5 3.54 1.61
 0 -20 -5 1.26 1.94
 0 -20 -5 0.57 1.41
 0 -20 -5 2.03 2
 0 20 -6 8.35 2.01
 0 -20 -6 5.2 2.28
 0 -20 6 8.98 2.03
 0 -20 -6 7.12 2.53
 0 20 -6 4.19 1.89
 0 -20 -6 6.17 1.49
 0 20 -7 16.23 2.76
 0 -20 -7 16.49 2.11
 0 -20 -7 21.64 3.14
 0 -20 7 16.59 2.31
 0 -20 -7 20.72 2.45
 0 20 -7 17.59 2.6
 0 -20 -7 15.63 2.93
 0 20 -8 1.75 2.09
 0 -20 8 3.61 1.57
 0 -20 -8 3.62 2.23
 0 -20 -8 1.87 1.38
 0 20 -8 2.22 1.69
 0 -20 -8 2.41 2.16
 0 20 -9 -1.54 2.21
 0 -20 9 1.63 1.29
 0 -20 -9 1.06 1.82
 0 -20 -9 1.82 1.49
 0 20 -9 -1.27 1.68
 0 -20 -9 1.77 2.1
 0 -20 -10 1.02 1.53
 0 -20 -10 0.24 1.96
 0 20 -10 1.23 2.23
 0 20 -10 -0.66 1.58
 0 -20 -10 -0.23 1.7
 0 -20 -11 23.25 2.76
 0 20 -11 30.95 3.45
 0 -20 -11 27.45 3.08
 0 -20 -11 21.15 2.37
 0 -20 -11 24.08 2.21
 0 20 -11 23.13 2.82
 0 -20 -12 3.47 1.71
 0 20 -12 4.39 1.95
 0 -20 -12 3.06 1.78
 0 20 -12 2.8 1.56
 0 -20 -12 2.63 1.01
 0 -20 -12 2.95 1.65
 0 20 -13 46.53 3.52
 0 -20 -13 45.93 2.65
 0 -20 -13 43.26 3.32
 0 -20 -13 39.73 2.93
 0 20 -13 43.16 3.28
 0 -20 -14 0.94 1.26
 0 -20 -14 3.26 0.88
 0 20 -14 1.13 1.32
 0 20 -14 -0.5 1.33
 0 20 -15 0.22 1.11
 0 20 -15 1.91 1.22
 0 -20 -15 0.13 1.1
 0 20 -16 0.68 0.71
 0 20 -16 -0.51 0.83
 0 -20 -16 0.21 0.83
 0 -21 0 -1.41 1.76
 0 -21 0 -1.08 1.92
 0 -21 -1 2.2 1.97
 0 -21 -1 -0.4 1.93
 0 -21 -1 2.67 2
 0 -21 1 0.32 1.93
 0 -21 1 -0.54 1.76
 0 -21 -2 44.86 4.23
 0 -21 -2 50.59 3.93
 0 -21 2 53.04 4.17
 0 -21 -2 50.47 4.19
 0 21 -2 41.58 3.52
 0 -21 -3 8.66 2.33
 0 -21 -3 11.85 2.33
 0 -21 3 13.56 2.55
 0 -21 -3 12.44 2.6
 0 -21 -3 10.64 2.07
 0 21 -3 10.45 2.12
 0 -21 -4 -1.57 2.03
 0 -21 4 -1.43 1.91
 0 -21 -4 2.01 1.86
 0 -21 -4 -0.3 1.65
 0 21 -4 -1.11 1.47
 0 -21 -4 -0.71 1.49
 0 -21 -5 16.5 2.99
 0 -21 5 16.16 2.42
 0 -21 -5 13.4 2.69
 0 -21 -5 12.64 1.88
 0 21 -5 10.84 2.21
 0 -21 -6 0.53 1.9
 0 -21 -6 -0.98 1.18
 0 21 -6 1.04 1.74
 0 -21 6 0.16 1.43
 0 -21 -6 2.37 1.76
 0 21 -7 19.6 2.96
 0 -21 -7 22.09 2.16
 0 -21 7 19.91 2.37
 0 21 -7 22.48 2.55
 0 -21 -8 4.52 1.83
 0 21 -8 9.88 2.36
 0 -21 -8 1.85 1.27
 0 -21 -8 8.05 2.44
 0 21 -8 3.86 1.47
 0 -21 -9 25.9 2.84
 0 21 -9 24.06 2.99
 0 21 -9 22.13 2.49
 0 -21 -9 26.08 3.11
 0 -21 -9 26.39 2.36
 0 21 -10 6.83 2.16
 0 -21 -10 6.69 2.05
 0 21 -10 3.97 1.39
 0 -21 -10 4.64 1.81
 0 -21 -10 6.36 1.53
 0 -21 -11 12.41 2.11
 0 -21 -11 16.24 2.17
 0 21 -11 12.99 2.41
 0 21 -11 8.72 1.62
 0 -21 -12 -0.29 1.57
 0 -21 -12 1.48 1.36
 0 21 -12 1.81 1.6
 0 21 -12 2.62 1.32
 0 21 -13 3.12 1.46
 0 21 -13 0.51 1.13
 0 -21 -13 2.81 1.39
 0 21 -14 0.17 1.02
 0 21 -14 -0.01 0.91
 0 -21 -14 0.75 1.06
 0 21 -15 6.31 1.04
 0 21 -15 4.93 0.97
 0 -21 -15 6.77 1.03
 0 -22 0 81.76 5.05
 0 -22 0 74.36 5.05
 0 -22 0 77.2 5.17
 0 -22 -1 37.61 3.66
 0 -22 -1 34.3 3.29
 0 -22 1 39.97 3.69
 0 -22 -1 31.48 3.33
 0 -22 -2 42.4 3.88
 0 -22 -2 48.92 3.71
 0 -22 -2 53.36 4.22
 0 -22 2 58.93 4.24
 0 -22 2 49.9 4.15
 0 -22 -2 50.04 3.89
 0 -22 -3 -1.67 2.15
 0 22 -3 2.16 1.4
 0 -22 -3 2.13 1.37
 0 -22 3 1.54 1.71
 0 -22 -3 -0.17 1.75
 0 -22 -4 0.47 1.93
 0 22 -4 0.67 1.39
 0 -22 -4 -0.71 1.4
 0 -22 -4 0.72 1.55
 0 -22 4 1.28 1.68
 0 -22 -5 2.82 2.01
 0 -22 -5 4.9 1.43
 0 22 -5 4.15 1.6
 0 -22 -5 5.12 1.87
 0 -22 5 7.24 1.94
 0 22 -6 2.64 1.65
 0 -22 -6 -1.49 1.21
 0 -22 6 2.04 1.43
 0 -22 -7 -0.52 1.91
 0 22 -7 -1.61 1.74
 0 -22 -7 0.97 0.82
 0 -22 -7 0.98 1.6
 0 22 -8 1.43 1.51
 0 -22 -8 -2.05 1.75
 0 -22 -8 0.36 1.66
 0 22 -8 0.39 1.03
 0 -22 -9 5.99 1.96
 0 -22 -9 4.34 1.49
 0 22 -9 3.75 1.72
 0 22 -9 4.35 1.3
 0 -22 -10 1.73 1.53
 0 -22 -10 0.37 1.21
 0 22 -10 2.61 1.59
 0 22 -10 1.9 1.04
 0 -22 -11 21.51 2.22
 0 -22 -11 20.77 2.08
 0 22 -11 22.42 2.02
 0 -22 11 18.84 1.57
 0 22 -11 23 2.41
 0 -22 -12 3.45 1.24
 0 22 -12 1.25 1.01
 0 22 -12 2.82 1.36
 0 -22 -13 4.76 1.12
 0 22 -13 4.61 1.17
 0 -22 -14 10.25 1.09
 0 22 -14 8.66 1.12
 0 -23 0 -0.9 1.86
 0 -23 0 -0.35 1.57
 0 -23 0 -0.02 1.47
 0 -23 -1 11.3 2.01
 0 -23 1 12 2.2
 0 -23 -1 8.49 1.91
 0 -23 1 9.15 2.11
 0 -23 -1 11.48 2.37
 0 -23 -2 5.27 1.61
 0 -23 2 3.37 1.65
 0 -23 -2 4.18 1.67
 0 -23 2 4.08 1.78
 0 -23 -2 5.68 2.22
 0 -23 -3 -0.59 1.21
 0 -23 -3 -0.36 1.72
 0 -23 -3 -1.92 1.74
 0 -23 -4 31.38 2.54
 0 23 -4 29.56 2.58
 0 -23 -4 35.95 3.13
 0 -23 4 31.24 2.93
 0 -23 -4 33.98 3.35
 0 -23 5 -0.05 1.47
 0 23 -5 2.04 1.32
 0 -23 -5 1.56 0.97
 0 23 -6 1.71 1.33
 0 -23 -6 -0.82 0.95
 0 -23 -6 -1.27 1.4
 0 -23 -6 0.94 1.63
 0 23 -7 1.79 1.55
 0 -23 -7 0.59 1.44
 0 -23 -7 1.02 1.29
 0 -23 -8 3.21 1.49
 0 23 -8 5.55 1.55
 0 -23 -8 1.78 1.25
 0 -23 -9 3.16 1.44
 0 -23 9 0.13 0.85
 0 -23 -9 2.17 1.22
 0 23 -9 1.38 1.24
 0 -23 -10 9.28 1.59
 0 -23 -10 7.29 1.3
 0 23 -10 12.06 1.73
 0 -23 10 8.04 1.09
 0 -23 -11 5.85 1.22
 0 23 -11 5.49 1.24
 0 -23 -12 15.85 1.47
 0 23 -12 13.27 1.36
 0 -24 0 0.5 1.3
 0 -24 0 4.12 1.61
 0 -24 0 -0.19 1.56
 0 -24 1 12.97 1.91
 0 -24 -1 15.33 2.03
 0 -24 1 12.78 1.94
 0 -24 -1 13.61 1.86
 0 -24 -1 16.38 2.33
 0 -24 1 13.33 2.14
 0 -24 -2 20.49 2.23
 0 -24 2 24.64 2.39
 0 -24 -2 22.69 2.21
 0 -24 2 21.84 2.29
 0 -24 -2 21.32 2.47
 0 -24 2 26.48 2.65
 0 -24 -3 0.73 1.23
 0 -24 3 -0.9 1.3
 0 -24 -3 1.08 1.16
 0 -24 3 -0.53 1.38
 0 -24 -3 0.51 1.45
 0 -24 3 0.95 1.29
 0 -24 4 2.94 1.36
 0 -24 -4 0.92 1.01
 0 -24 4 2.49 1.37
 0 -24 4 2.86 1.54
 0 -24 5 2.69 1.18
 0 -24 -5 3.53 1.28
 0 -24 -5 6.6 1.14
 0 -24 5 5.71 1.44
 0 24 -5 3.19 0.96
 0 -24 -5 5.71 1.64
 0 -24 5 3.65 1.41
 0 -24 -6 -1.42 1.23
 0 -24 6 0.31 0.97
 0 -24 -6 1.29 1.42
 0 -24 6 0.93 1.09
 0 -24 6 2.04 1.13
 0 24 -6 -1.2 1.05
 0 -24 -7 -1.73 1.25
 0 -24 -7 -0.31 1
 0 -24 7 -1.99 1.2
 0 -24 7 -1.72 1.14
 0 24 -7 -0.79 0.98
 0 -24 -8 0.71 1.04
 0 -24 8 -0.69 0.76
 0 -24 -8 -0.2 0.86
 0 -24 8 -0.73 0.95
 0 24 -8 1.25 0.9
 0 -24 8 -2.08 0.94
 0 -24 -9 2.41 1.15
 0 -24 -9 0.45 0.73
 0 24 -9 2.62 0.97
 0 -24 9 -0.05 0.61
 0 -24 9 1.68 0.88
 0 -24 -10 3.55 0.92
 0 24 -10 2.58 0.87
 0 -25 0 0.67 0.92
 0 -25 0 0.82 1.08
 0 -25 0 0.63 1.16
 0 -25 1 -1.09 0.97
 0 -25 -1 -0.71 0.94
 0 -25 1 0.13 1.12
 0 -25 -1 1.19 1.03
 0 -25 -1 -1.36 1.2
 0 -25 1 -0.72 1.12
 0 -25 2 4.06 1.19
 0 -25 -2 0.63 0.92
 0 -25 2 3.33 1.19
 0 -25 2 2.38 1.26
 0 -25 -3 9.76 1.32
 0 -25 3 5.78 1.17
 0 -25 3 4.47 1.24
 0 -25 -3 10.74 1.63
 0 -25 -3 8.44 1.18
 0 -25 3 7.49 1.4
 0 -25 4 19.04 1.87
 0 -25 -4 18.87 1.73
 0 -25 4 19.08 1.68
 0 -25 -4 18.31 1.91
 0 -25 4 22.24 1.98
 0 -25 -4 19.36 1.49
 0 -25 -5 -0.36 1
 0 -25 5 -1.95 0.79
 0 -25 -5 1.67 0.84
 0 -25 5 -0.43 0.91
 0 -25 5 1.51 0.94
 0 -25 -6 27.86 2.08
 0 -25 6 25.73 1.95
 0 -25 -6 25.19 1.75
 0 -25 6 29.44 1.92
 0 -25 -7 7.7 1.22
 0 -25 7 7.56 1.03
 0 -25 7 7.03 1
 0 -25 -8 3.24 0.8
 0 -26 0 3.56 0.89
 0 -26 1 0.9 0.74
 0 -26 -1 1.34 0.7
 0 -26 1 -0.05 0.79
 0 -26 -1 -1.17 0.85
 0 -26 2 9.95 1.22
 0 -26 -2 9.82 1.05
 0 -26 -2 9.45 1.22
 0 -26 2 10.85 1.25
 0 -26 -3 1.4 0.72
 0 -26 3 1.95 0.87
 0 -26 3 -0.49 0.66
 0 -26 4 20.56 1.49
 0 -26 -4 18.49 1.46
 1 0 -25 -2.46 0.91
 1 0 -24 28.85 2.08
 1 0 -24 32.31 2.54
 1 0 -23 0.8 1.81
 1 0 -23 0.27 1.19
 1 0 -22 75.4 4.67
 1 0 -22 76.05 4.22
 1 0 -22 75.78 4.91
 1 0 -21 2.01 1.51
 1 0 -21 -1.05 1.78
 1 0 -20 84.53 5.63
 1 0 -20 80.36 5.39
 1 0 -20 77.27 4.98
 1 0 -20 87.07 5.74
 1 0 -19 3.03 1.95
 1 0 -19 -2.36 2.11
 1 0 -19 -0.03 1.54
 1 0 -18 6.35 1.91
 1 0 -18 4.99 2.6
 1 0 -18 2.04 2.38
 1 0 -18 6.66 2.11
 1 0 -17 -4.35 4.55
 1 0 -17 1.87 1.8
 1 0 -17 -0.96 2.2
 1 0 -16 88.57 5.69
 1 0 -16 93.2 5.66
 1 0 -16 91.84 5.63
 1 0 -16 92.58 5.41
 1 0 -16 85.76 5.37
 1 0 -15 0.29 1.44
 1 0 -15 0.67 1.75
 1 0 -15 -1.86 1.85
 1 0 -14 -7.54 4.91
 1 0 -13 -1.65 4.48
 1 0 -12 372.52 21.66
 1 0 -11 1.21 4.72
 1 0 -11 2.12 2.18
 1 0 -10 458.6 21.6
 1 0 -10 376.06 15.26
 1 0 -9 -1.26 4.56
 1 0 -9 -0.66 1.86
 1 0 -8 24.09 5.01
 1 0 -8 23.34 3.34
 1 0 -7 -2.89 3.28
 1 0 -7 1.4 1.28
 1 0 -7 1.53 1.49
 1 0 -6 129.99 6.41
 1 0 -6 146.09 6.96
 1 0 -5 -0.56 1.31
 1 0 -4 75.25 4.24
 1 0 -3 1.42 1.04
 1 0 -3 0.99 1.17
 1 0 -2 818.04 20.2
 1 0 -2 880.51 20.58
 1 0 -2 854.83 19.97
 1 0 -1 0.5 0.72
 1 0 -1 0 0.53
 1 0 -1 0.06 0.48
 1 0 1 0.38 0.53
 -1 0 -1 0.9 0.75
 1 0 2 9999 205.14
 1 0 3 0.43 0.99
 -1 0 -5 -1.54 1.99
 -1 0 -5 1.24 2.02
 -1 0 -6 13.41 3.29
 -1 0 -7 0.7 2.91
 1 0 8 67.37 4.57
 -1 0 -8 77.64 7.77
 1 0 9 -1.47 1.57
 -1 0 -9 -0.29 4.04
 -1 0 -9 -1.27 2.38
 -1 0 -10 293.5 16.58
 -1 0 -10 291.64 12.45
 -1 0 -11 2.24 3.88
 -1 0 -11 -1.13 1.96
 -1 0 -12 20.57 5.36
 -1 0 -13 4.14 4.94
 -1 0 -14 143.66 13.52
 -1 0 -15 -0.48 1.5
 -1 0 -15 -0.84 1.31
 -1 0 -15 -3.34 4.76
 -1 0 -15 -0.77 1.83
 -1 0 -15 0.18 1.6
 -1 0 -16 312.45 11.17
 -1 0 -16 322.87 11.85
 -1 0 -16 326.18 11.66
 -1 0 -16 318.94 10.97
 -1 0 -16 305.65 22.45
 -1 0 -16 339.89 22.99
 -1 0 -16 305.95 11.46
 -1 0 -17 4.19 2.05
 -1 0 -17 -3.81 1.81
 -1 0 -17 -0.87 2.1
 -1 0 -17 1.78 2.12
 -1 0 -17 -0.6 1.95
 -1 0 -18 162.12 7.22
 -1 0 -18 148.1 7.82
 -1 0 -18 155.04 7.67
 -1 0 -18 148.56 7.47
 -1 0 -19 -0.77 1.65
 -1 0 -19 -0.11 1.63
 -1 0 -19 -2.2 2.42
 -1 0 -20 8.39 2.04
 -1 0 -20 5.31 2.03
 -1 0 -21 -0.51 1.34
 -1 0 -21 0.11 1.59
 -1 0 -21 2.42 1.93
 -1 0 -22 10.94 1.74
 -1 0 -22 10.48 1.82
 -1 0 -22 12.13 2.46
 -1 0 -23 0.33 0.84
 -1 0 -23 -0.6 0.95
 -1 0 -24 53.63 3.1
 1 -1 -25 -0.1 0.79
 1 1 -25 0.22 0.84
 1 1 -24 2.75 1.09
 1 1 -24 4.26 1.52
 1 -1 -24 -0.06 1.31
 1 -1 -24 0.25 0.65
 1 -1 -23 5.68 1.39
 1 1 -23 8.97 2.22
 1 1 -23 3.94 1.57
 1 -1 -23 6.55 1.97
 1 -1 -23 1.45 1.07
 1 -1 -22 3.82 1.46
 1 -1 -22 3.87 1.57
 1 1 -22 3.7 2.33
 1 1 -22 6.59 2
 1 -1 -22 2.65 2.23
 1 1 -21 1.95 1.44
 1 -1 -21 0.87 1.49
 1 -1 -21 2.83 1.66
 1 1 -21 2.72 2.02
 1 1 -20 79.53 5.58
 1 -1 -20 71.06 5.02
 1 -1 -20 84.34 5.65
 1 1 -20 80.12 5.54
 1 1 -20 70.49 5.1
 1 1 -20 79.54 4.88
 1 -1 -20 70.02 4.89
 1 1 -19 1.96 2.45
 1 -1 -19 0.74 1.91
 1 1 -19 0.61 2.11
 1 -1 -19 0.4 1.82
 1 1 -19 2.36 1.42
 1 -1 -19 1.25 1.59
 1 -1 -18 285.43 10.61
 1 -1 -18 273.8 10.83
 1 1 -18 273.54 10.45
 1 1 -18 274.71 10.94
 1 -1 -18 292.6 11.05
 1 -1 -18 277.78 11.15
 1 -1 -17 30.56 3.7
 1 -1 -17 25.08 7.73
 1 1 -17 37.64 3.53
 1 1 -17 38.66 8.98
 1 1 -17 24.55 3.34
 1 -1 -17 25.76 3.21
 1 -1 -16 -0.6 7.43
 1 -1 -16 -4.12 5.76
 1 1 -16 -7.48 7.48
 1 -1 -16 1.51 1.82
 1 -1 -16 4.79 2.08
 1 1 -16 2.53 1.76
 1 1 -16 0.15 1.61
 1 -1 -16 2.35 1.53
 1 -1 -16 -1.18 1.96
 1 1 -16 0.83 1.86
 1 1 -16 4.39 1.92
 1 1 -15 4.48 1.89
 1 -1 -15 10.68 2.31
 1 -1 -15 7.21 1.99
 1 -1 -15 7.34 1.89
 1 -1 -15 8.66 2.03
 1 1 -15 4.18 1.62
 1 1 -15 8.87 2.04
 1 -1 -15 8.02 5.73
 1 1 -15 6.55 5.05
 1 -1 -14 48.47 8.67
 1 1 -14 67.32 10.09
 1 -1 -13 94.02 11.35
 1 1 -13 84.84 10.12
 1 1 -13 87.42 8.02
 1 1 -12 318.88 19.39
 1 -1 -12 329.51 20.28
 1 1 -12 312.55 15.15
 1 1 -11 26.07 6.7
 1 -1 -11 18.36 5.95
 1 1 -11 21.34 3.79
 1 1 -10 57.63 8.68
 1 -1 -10 50.3 8.17
 1 1 -10 55.26 5.65
 1 -1 -10 50.87 4.68
 1 -1 -9 70.91 8.76
 1 1 -9 70.11 8.68
 1 1 -9 72.81 6.15
 1 -1 -9 68.27 5.05
 1 -1 -8 129.46 9.87
 1 1 -8 142.36 8.24
 1 -1 -8 129.58 6.83
 1 1 -8 139.24 7.99
 1 -1 -7 1062.38 30.96
 1 1 -7 921.7 26.55
 1 -1 -7 938.4 24.72
 1 1 -7 1044.32 27.64
 1 -1 -6 -0.71 1.11
 1 -1 -6 1.91 1.06
 1 1 -6 0.26 1.83
 1 1 -6 1.88 1.7
 1 1 -5 1556.18 35.48
 1 -1 -5 1456.33 33.09
 1 -1 -4 68.06 5.35
 1 -1 -4 65.38 3.41
 1 1 -4 73.52 4.56
 1 -1 -3 431.75 12.37
 1 -1 -3 465.54 13.98
 1 -1 -3 451.95 13.58
 1 1 -3 451.2 12.74
 1 1 -3 453.3 12.87
 1 -1 -3 432.37 11.4
 1 -1 -3 431.52 11.18
 1 -1 -2 164.01 6.08
 1 -1 -2 154.14 5.38
 1 -1 -2 147.98 4.95
 1 1 -2 157.5 5.72
 1 -1 -1 3.43 0.84
 1 -1 -1 4.31 0.89
 1 1 -1 4.2 0.91
 1 1 -1 4.5 0.96
 1 1 0 4321.58 89
 -1 1 0 4291.81 88.28
 1 1 0 4313.24 89.29
 1 -1 0 4237.68 89.63
 1 -1 1 1554.91 34.36
 -1 -1 -1 1524.98 33.5
 -1 -1 -1 1526.2 33.51
 -1 -1 -1 1571.46 34.21
 -1 1 -1 1529.31 34.37
 -1 1 -1 1626.68 33.9
 -1 -1 -2 1453.38 33.08
 -1 -1 -2 1447.39 33.69
 -1 -1 -2 1480.14 33.29
 -1 1 -2 1512.26 33.93
 -1 1 -2 1550.18 33.78
 -1 -1 -3 2607.33 57.31
 -1 1 -3 2868.33 59.02
 -1 -1 -3 2856.01 58.58
 1 1 3 2519.63 55.93
 -1 1 -4 1247.6 29.98
 -1 -1 -4 1233.65 28.28
 -1 -1 -4 1211.84 29.89
 -1 -1 -5 507.9 14.49
 -1 -1 -5 512.49 16.73
 1 1 5 481.24 12.88
 -1 -1 -6 152.26 6.87
 -1 1 -6 150.59 8.23
 -1 -1 -6 150.36 8.85
 1 1 6 143.79 5.62
 -1 -1 -6 161.68 8.66
 -1 -1 -7 28.57 3.06
 -1 1 -7 22.83 3.84
 -1 -1 -7 23.74 4.3
 1 1 7 25.07 2.27
 -1 -1 -7 21.39 4.2
 -1 1 -8 11.73 4.72
 -1 -1 -8 13.64 4.07
 1 1 8 17.53 2.1
 -1 -1 -8 15.73 2.62
 -1 1 -8 17.81 3.67
 -1 1 -9 279.12 15.74
 -1 -1 -9 289.21 15.95
 -1 1 -9 309.59 14.34
 -1 -1 -9 296.49 11.59
 -1 -1 -10 31.08 6.31
 -1 1 -10 41.59 7.06
 1 -1 10 33.42 3.99
 -1 -1 -10 39.22 4.02
 -1 -1 -11 81.67 9.39
 -1 1 -11 80.7 9.27
 -1 -1 -12 3.75 3.88
 -1 1 -12 5.58 3.79
 -1 -1 -13 4.7 4.16
 -1 1 -13 -0.07 3.58
 -1 1 -14 -0.05 4.05
 -1 -1 -14 3.44 4.46
 -1 1 -15 13.56 2.09
 -1 -1 -15 11.65 2.05
 -1 1 -15 26.9 7.39
 -1 -1 -15 23.33 6.5
 -1 -1 -15 15.69 2.21
 -1 -1 -15 13.62 6.45
 -1 -1 -15 15.82 2.38
 -1 -1 -15 19.13 2.82
 -1 1 -15 15.47 2.36
 -1 1 -15 14.45 2.44
 -1 -1 -15 16.73 2.7
 -1 -1 -16 384.58 12.72
 -1 1 -16 371.59 12.38
 -1 1 -16 415.58 26.49
 -1 -1 -16 370.15 12.42
 -1 -1 -16 401.53 26.85
 -1 1 -16 380.52 13.19
 -1 -1 -16 387.53 13.35
 -1 -1 -16 385.85 12.93
 -1 1 -16 398.87 13.27
 -1 -1 -16 350.48 12.89
 -1 1 -16 346.09 12.61
 -1 -1 -17 0.49 1.85
 -1 1 -17 2.94 4.42
 -1 -1 -17 0.03 1.64
 -1 -1 -17 -1.8 2.21
 -1 1 -17 1.78 1.7
 -1 1 -17 0.62 1.98
 -1 -1 -17 0.17 1.95
 -1 -1 -17 -0.62 1.86
 -1 1 -17 -0.13 1.96
 -1 -1 -17 3.98 5.44
 -1 1 -18 2.02 1.57
 -1 -1 -18 2.96 1.9
 -1 -1 -18 1.22 1.61
 -1 -1 -18 -2.9 2.21
 -1 -1 -18 3.37 2.3
 -1 -1 -18 2.12 2.23
 -1 1 -18 0.66 2.05
 -1 1 -18 0.29 2.21
 -1 -1 -19 5.94 1.89
 -1 1 -19 8.71 2.85
 -1 1 -19 6.01 2.23
 -1 -1 -19 5.76 2.15
 -1 1 -19 4.4 1.81
 -1 -1 -19 6.07 2.15
 -1 -1 -20 5.03 1.55
 -1 -1 -20 3.12 1.78
 -1 -1 -20 2.43 1.71
 -1 1 -20 5.18 1.83
 -1 1 -21 15.73 2.68
 -1 -1 -21 16.67 2.66
 -1 1 -21 19.43 2.65
 -1 -1 -21 19.82 2.48
 -1 -1 -21 18.19 2.45
 -1 1 -21 19.28 2.49
 -1 1 -22 5.47 1.62
 -1 -1 -22 5.86 2.3
 -1 1 -22 5.73 2.23
 -1 -1 -22 4.49 1.49
 -1 -1 -22 2.67 1.33
 -1 1 -22 2.68 1.01
 -1 1 -23 0.97 1.09
 -1 1 -23 0.83 1.51
 -1 -1 -23 0.67 1.61
 -1 -1 -23 1.85 1.11
 -1 1 -24 3.64 0.86
 -1 -1 -24 4.49 1.33
 1 -2 -25 25.47 1.74
 1 2 -25 24.77 1.76
 1 2 -24 0.01 1.02
 1 2 -24 0.51 1.2
 1 -2 -24 1.97 1.29
 1 -2 -24 2.31 0.92
 1 -2 -23 2.87 1.69
 1 2 -23 3.31 1.58
 1 -2 -23 2.38 1.08
 1 2 -23 6.61 1.96
 1 -2 -23 2.05 1.27
 1 2 -22 74.61 4.78
 1 -2 -22 71.03 4.63
 1 -2 -22 66 4.03
 1 2 -22 67.4 4.7
 1 -2 -22 75.51 4.48
 1 2 -21 2.78 1.52
 1 2 -21 0.91 2.01
 1 -2 -21 1.83 1.5
 1 -2 -21 -0.56 1.52
 1 2 -20 68.84 5.06
 1 -2 -20 69.92 5.24
 1 -2 -20 61.94 4.64
 1 2 -20 71.77 5.31
 1 2 -20 64.63 4.56
 1 2 -20 65.36 5.26
 1 -2 -20 66.01 4.62
 1 -2 -19 28.83 3.42
 1 -2 -19 29.54 3.49
 1 -2 -19 28.63 3.39
 1 2 -19 27.29 3.5
 1 2 -19 26.02 3.68
 1 -2 -19 31.05 3.43
 1 -2 -18 27.54 3.41
 1 -2 -18 25.43 3.37
 1 -2 -18 24.1 3.29
 1 -2 -18 25.14 3.39
 1 -2 -18 23.6 3.57
 1 -2 -17 201.72 9.15
 1 -2 -17 252.53 22.43
 1 2 -17 215.96 19.85
 1 2 -17 205.84 9.11
 1 -2 -17 209.25 8.83
 1 -2 -17 217.22 9.25
 1 -2 -16 1.41 4.84
 1 -2 -16 3.68 1.7
 1 2 -16 0.23 1.76
 1 2 -16 -0.57 1.96
 1 -2 -16 1.69 1.61
 1 -2 -16 1.45 1.99
 1 2 -16 -0.46 4.2
 1 -2 -16 -0.1 1.49
 1 2 -15 6.98 1.87
 1 2 -15 9.43 2.08
 1 -2 -15 8.59 1.82
 1 -2 -15 11.36 2.18
 1 -2 -15 5.53 2.01
 1 2 -15 7.25 4.61
 1 -2 -15 9.55 2.42
 1 2 -14 3.32 4.36
 1 -2 -14 7.11 4.36
 1 -2 -13 -4 5.5
 1 2 -13 1.82 4.42
 1 2 -13 -2.93 2.12
 1 -2 -12 549.89 26.08
 1 2 -12 518.28 25.71
 1 2 -12 497.25 21.13
 1 -2 -11 198.43 15.06
 1 2 -11 199.16 14.83
 1 2 -11 168.07 10.94
 1 -2 -10 4.08 4.94
 1 2 -10 3.27 2.89
 1 -2 -9 73.12 8.75
 1 2 -9 63.89 6.25
 1 -2 -8 2.09 3.66
 1 2 -8 0.67 2.5
 1 2 -8 4.29 2.62
 1 -2 -7 3.16 3.4
 1 2 -7 1.58 2.02
 1 2 -7 3.15 2.13
 1 -2 -7 2.86 1.16
 1 -2 -6 39.93 2.55
 1 2 -6 48.53 4.73
 1 -2 -6 35.54 5.22
 1 -2 -5 266.74 11.82
 1 -2 -5 224.13 7.13
 1 -2 -5 218.22 6.58
 1 2 -5 258.29 10.2
 1 -2 -4 281.53 11.63
 1 -2 -4 282.95 7.09
 1 -2 -4 281.35 7.64
 1 -2 -3 836.94 22.43
 1 -2 -3 840.46 20.02
 1 -2 -3 790.11 18.78
 1 -2 -3 820.38 18.04
 1 2 -3 848.57 21.48
 1 2 -3 849.12 21.62
 1 -2 -3 810.28 18.51
 1 -2 -2 169.88 7.12
 1 -2 -2 165.48 5.76
 1 2 -2 175.63 6.64
 1 -2 -1 286.94 9.15
 1 -2 -1 282.65 9.1
 1 2 -1 308.96 8.82
 1 -2 -1 273.24 8.27
 1 2 0 60.51 2.62
 1 2 0 59.2 2.86
 -1 2 0 57.85 2.8
 1 -2 0 57.62 3.32
 -1 -2 -1 1372.43 30.1
 -1 -2 -1 1266.71 30.66
 1 2 1 1314.52 29.27
 -1 2 -1 1416.16 30.66
 -1 -2 -2 175.06 7.24
 -1 -2 -2 156.41 6.46
 -1 -2 -2 168.62 6.57
 -1 -2 -2 173.49 6.1
 -1 2 -2 186.76 6.95
 -1 -2 -3 809.64 20.37
 -1 -2 -3 744.09 20.27
 -1 -2 -3 723.79 18.39
 -1 2 -3 814.84 20.31
 -1 2 -4 6064.11 122.98
 -1 -2 -4 5710.14 120.22
 -1 -2 -4 5393.81 123.18
 -1 -2 -4 5464.19 122.45
 -1 -2 -4 5986.62 123.07
 -1 -2 -5 3284.37 74.18
 -1 2 -5 3253.8 74.12
 -1 -2 -5 3260.9 70.48
 -1 -2 -5 3183.29 73.35
 -1 -2 -6 39.11 4.58
 -1 -2 -6 37.45 4.94
 -1 2 -6 45.78 4.93
 -1 -2 -6 43.67 3.39
 1 2 7 72.88 3.04
 -1 -2 -7 70.98 6.71
 -1 -2 -7 92.07 5.04
 -1 2 -7 84.12 6.63
 -1 -2 -7 83.39 7.16
 -1 -2 -8 47.31 6.11
 -1 -2 -8 48.05 5.78
 -1 -2 -8 52.07 4.16
 -1 2 -8 55.52 6.17
 -1 -2 -9 115.19 9.75
 -1 2 -9 133.58 9.54
 -1 -2 -9 133.89 6.84
 -1 -2 -10 667.41 26.89
 -1 2 -10 732.97 28.15
 -1 2 -10 679.33 25.21
 1 -2 11 11.95 2.45
 -1 2 -11 15.52 5.28
 -1 -2 -11 23.01 5.77
 -1 2 -12 112.24 11.66
 -1 -2 -12 113.81 11.27
 -1 -2 -13 39.76 7.77
 -1 -2 -13 48.1 8.14
 -1 2 -13 43.87 8.08
 -1 -2 -14 8.78 5.59
 -1 2 -14 15.07 4.97
 -1 2 -15 22.05 2.85
 -1 -2 -15 24.7 2.54
 -1 -2 -15 25.79 3.12
 -1 -2 -15 20.74 2.7
 -1 -2 -15 23.23 2.76
 -1 -2 -15 11.75 4.64
 -1 2 -15 17.79 5.27
 -1 -2 -15 21.48 3
 -1 2 -15 19.27 2.62
 -1 -2 -16 30.91 3.37
 -1 2 -16 37.91 3.84
 -1 2 -16 32.22 3.66
 -1 -2 -16 38.53 3.84
 -1 -2 -16 33.84 3.45
 -1 -2 -16 29.12 3.22
 -1 -2 -16 40.2 9.24
 -1 -2 -16 33.69 3.64
 -1 2 -16 33.79 3.39
 -1 -2 -17 51.19 4.41
 -1 2 -17 46.5 4.33
 -1 -2 -17 45.8 4.01
 -1 2 -17 42.87 4.29
 -1 -2 -17 45.7 4.26
 -1 -2 -17 50.68 4.1
 -1 -2 -17 50.99 9.41
 -1 2 -17 40.21 8.03
 -1 2 -17 47.49 3.99
 -1 -2 -17 49.35 4.45
 -1 -2 -18 242.07 10.08
 -1 2 -18 233.94 9.48
 -1 -2 -18 247.28 9.64
 -1 -2 -18 231.66 9.65
 -1 2 -18 235.38 9.95
 -1 -2 -18 243.59 10.19
 -1 2 -18 258.46 10.46
 -1 -2 -18 243.1 9.79
 -1 -2 -19 16.04 2.84
 -1 -2 -19 25.13 3.06
 -1 -2 -19 24.1 2.89
 -1 2 -19 20.84 3.15
 -1 -2 -19 24.87 3.2
 -1 2 -19 20.89 3.3
 -1 -2 -19 20.56 3.02
 -1 -2 -20 40.97 3.44
 -1 -2 -20 37.51 3.46
 -1 -2 -20 39.09 3.63
 -1 -2 -20 32.83 3.61
 -1 2 -20 34.66 3.15
 -1 -2 -21 15.1 2.42
 -1 2 -21 12.16 2.66
 -1 -2 -21 15.22 2.13
 -1 2 -21 16 2.57
 -1 -2 -21 13.62 2.42
 -1 -2 -22 48.24 3.74
 -1 2 -22 48 3.79
 -1 2 -22 50.44 3.82
 -1 2 -22 49.01 3.66
 -1 -2 -22 46.71 3.48
 -1 2 -23 34.21 2.84
 -1 -2 -23 31.63 2.78
 -1 2 -23 30.86 2.58
 -1 -2 -23 29.35 2.46
 -1 -2 -24 21.84 1.98
 -1 2 -24 22.39 2
 -1 2 -24 17.57 1.53
 1 -3 -24 1.23 1.18
 1 3 -24 -1.83 1.2
 1 -3 -24 -1.71 1.02
 1 3 -23 3.03 1.44
 1 3 -23 5.21 1.74
 1 -3 -23 3.17 1.6
 1 -3 -23 3.74 1.36
 1 3 -22 9.76 2.54
 1 -3 -22 8.62 1.67
 1 -3 -22 6.86 1.78
 1 -3 -21 0.54 1.72
 1 3 -21 2.74 2.06
 1 -3 -21 0.55 1.89
 1 3 -21 -1.6 2.21
 1 -3 -21 -0.1 1.34
 1 3 -21 0.57 1.39
 1 -3 -20 10.85 2.54
 1 3 -20 10.02 2.7
 1 -3 -20 8.11 2.14
 1 3 -20 8.04 2.72
 1 -3 -20 11.99 2.88
 1 3 -20 7.82 2.38
 1 -3 -19 -0.22 2.07
 1 -3 -19 1.75 1.93
 1 3 -19 -0.22 2.25
 1 -3 -19 1.75 1.84
 1 -3 -19 3.14 1.76
 1 -3 -18 5.76 2.01
 1 -3 -18 5.94 2.19
 1 -3 -18 6.04 2.46
 1 -3 -18 5.26 2.03
 1 3 -18 1.82 2.05
 1 -3 -18 3.7 2.54
 1 -3 -17 18.12 3.03
 1 -3 -17 11.49 2.39
 1 3 -17 16.07 6.44
 1 -3 -17 11.41 2.34
 1 3 -17 14.45 2.73
 1 -3 -17 12.68 2.52
 1 -3 -16 32.59 3.49
 1 -3 -16 22.93 7.05
 1 -3 -16 28.97 3.27
 1 -3 -16 29.34 3.17
 1 3 -16 26.05 2.83
 1 3 -16 25.69 7.02
 1 -3 -16 32.15 3.5
 1 3 -16 27.57 3.38
 1 3 -16 27.47 3.25
 1 -3 -15 80.24 4.83
 1 3 -15 75.27 4.97
 1 3 -15 81.91 5.18
 1 -3 -15 76.72 4.98
 1 -3 -15 103.93 13.38
 1 -3 -15 68.02 4.78
 1 -3 -15 79.99 5.08
 1 3 -15 99.11 13.46
 1 -3 -15 70.37 4.58
 1 -3 -15 79.38 5.26
 1 -3 -14 523.1 29.22
 1 3 -14 477.28 22.76
 1 3 -14 478.29 27.05
 1 -3 -13 26.31 7.3
 1 3 -13 21.5 4.69
 1 3 -13 19.14 6.76
 1 -3 -12 15.76 5.25
 1 -3 -12 14.25 5.66
 1 3 -12 10.64 5.12
 1 3 -12 20.03 4.9
 1 -3 -11 194.98 14.72
 1 3 -11 167.17 11.26
 1 -3 -10 323.4 18.19
 1 3 -10 271.85 14.37
 1 -3 -9 192.79 12.98
 1 3 -9 208.21 12.02
 1 3 -9 214.75 11.95
 1 -3 -8 111.54 9.88
 1 3 -8 115.84 8.41
 1 3 -8 110.76 8.15
 1 -3 -7 32.65 5.12
 1 3 -7 35.2 4.55
 1 3 -7 33.25 4.43
 1 -3 -7 36.41 5.66
 1 -3 -6 51.67 5.57
 1 3 -6 50.53 5.09
 1 -3 -6 53.81 6.4
 1 3 -5 367.65 13.69
 1 -3 -5 347.36 14.53
 1 3 -4 15.84 2.86
 1 -3 -4 18.04 2.08
 1 -3 -4 14.23 3.4
 1 -3 -3 150.17 5.25
 1 -3 -3 163.76 4.34
 1 -3 -3 153.91 4.85
 1 -3 -3 153.63 5.7
 1 -3 -3 154.4 7.81
 1 -3 -2 172.06 4.75
 1 -3 -2 174.23 6.13
 1 3 -2 192.25 7.49
 1 -3 -2 169.24 7.71
 1 -3 -2 182.31 8.2
 1 -3 -1 1844.62 38.82
 1 3 -1 1886.85 39.27
 1 -3 -1 1938.42 40.64
 1 -3 -1 1631.08 39.9
 1 3 0 31.06 2.36
 -1 3 0 29.2 2.27
 -1 3 -1 2.88 1.5
 -1 -3 -1 1.42 1.46
 1 3 2 135.33 4.49
 -1 3 -2 154.55 6.7
 -1 -3 -2 123.76 6.31
 -1 -3 -2 147.93 6.74
 -1 -3 -2 129.02 6.46
 -1 3 -3 3108.28 65.37
 -1 -3 -3 2752.43 64.23
 -1 -3 -3 2702.61 65.02
 -1 -3 -3 3041.13 65.41
 -1 -3 -4 376.86 13.13
 -1 3 -4 360.85 13.28
 -1 -3 -4 362.6 13.77
 -1 -3 -4 348.13 13.28
 -1 -3 -5 110.94 6.7
 -1 -3 -5 102.08 5.08
 -1 3 -5 120.47 7.26
 -1 -3 -5 97.37 7.03
 -1 -3 -5 115.46 7.75
 -1 -3 -6 803.09 23.63
 -1 -3 -6 784.19 24.71
 -1 -3 -6 741.52 24.93
 -1 3 -6 778.76 24.19
 -1 -3 -6 724.53 19.8
 -1 -3 -7 0.05 2.76
 -1 -3 -7 3.08 3.1
 -1 -3 -7 -1.99 3.13
 -1 -3 -7 2.53 1.16
 -1 3 -7 6.89 3.41
 -1 -3 -8 5.25 3.55
 -1 -3 -8 2.77 3.89
 -1 -3 -8 8.29 4.29
 -1 -3 -8 9.03 2.1
 -1 3 -8 6.14 3.67
 -1 -3 -9 45.5 7.15
 -1 -3 -9 36.97 6.53
 -1 3 -9 36.07 5.72
 -1 -3 -9 39.78 3.56
 -1 -3 -10 64.27 8.32
 -1 3 -10 62.27 7.62
 -1 -3 -11 46.52 7.87
 -1 3 -11 58.86 8.56
 -1 3 -11 42.65 6.18
 1 -3 12 3.4 2.27
 -1 3 -12 2.97 4.07
 -1 -3 -12 5.52 4.12
 -1 3 -13 13.87 4.6
 -1 -3 -13 15.92 5.44
 -1 3 -14 6.45 5.16
 -1 -3 -14 2.49 4.49
 -1 -3 -15 1.2 1.85
 -1 -3 -15 -2.62 4.83
 -1 -3 -15 0.3 1.93
 -1 -3 -15 3.18 1.86
 -1 3 -15 1.75 1.47
 -1 -3 -15 -0.03 1.74
 -1 -3 -15 3.33 1.69
 -1 -3 -15 1.45 2
 -1 3 -15 -0.58 4.84
 -1 -3 -16 81.53 12.3
 -1 -3 -16 62.52 4.57
 -1 -3 -16 65.43 4.66
 -1 -3 -16 62.54 4.98
 -1 3 -16 59.44 9.99
 -1 -3 -16 62.32 4.56
 -1 -3 -16 63.27 4.71
 -1 3 -16 63.17 4.76
 -1 3 -16 66.26 4.79
 -1 -3 -17 2.23 1.6
 -1 -3 -17 1.74 2.01
 -1 -3 -17 0.32 1.58
 -1 3 -17 -2.6 2.38
 -1 3 -17 0.6 1.95
 -1 -3 -17 -1.04 2
 -1 -3 -17 0.35 1.98
 -1 -3 -18 38.83 3.79
 -1 -3 -18 38.77 3.6
 -1 -3 -18 40.23 3.7
 -1 3 -18 42.07 4.42
 -1 -3 -18 36.92 3.54
 -1 3 -18 36.54 4.04
 -1 -3 -18 37.99 4.14
 -1 -3 -19 36.09 3.81
 -1 -3 -19 37.06 3.38
 -1 3 -19 39.31 4.17
 -1 3 -19 34.34 3.75
 -1 -3 -19 33.55 3.78
 -1 -3 -19 32.08 3.36
 -1 -3 -20 2.21 1.59
 -1 -3 -20 1.05 1.91
 -1 -3 -20 3.27 1.76
 -1 3 -21 -1.42 2
 -1 3 -21 -1.45 2.16
 -1 -3 -21 -1.54 1.47
 -1 -3 -21 -2.05 1.93
 -1 -3 -21 -0.29 1.62
 -1 -3 -22 10.1 2.02
 -1 3 -22 13.02 2.38
 -1 -3 -22 11.76 2.2
 -1 3 -22 15.05 2.54
 -1 -3 -23 0.2 1.09
 -1 3 -23 -0.29 1.37
 -1 -3 -23 2.42 1.38
 -1 3 -23 0.38 1.19
 -1 -3 -24 3.6 0.98
 -1 3 -24 4.08 1.16
 -1 -3 -24 3.15 1.05
 -1 3 -24 2.32 0.99
 1 -4 -24 1.22 0.91
 1 4 -24 3.29 1.3
 1 4 -24 0.38 1.1
 1 -4 -24 3.27 1.09
 1 -4 -23 2.36 1.32
 1 4 -23 1.43 1.53
 1 4 -23 2.77 1.38
 1 -4 -23 1.07 1.23
 1 4 -23 4.51 1.2
 1 4 -22 -0.53 1.8
 1 -4 -22 -0.34 1.62
 1 4 -22 -0.37 1.26
 1 4 -21 2.11 2.47
 1 -4 -21 0.63 1.85
 1 4 -21 -0.74 2.1
 1 -4 -21 0.5 1.73
 1 -4 -20 33.02 3.13
 1 -4 -20 37.62 3.86
 1 -4 -20 30.59 3.56
 1 4 -20 27.06 3.46
 1 4 -20 32.72 3.9
 1 -4 -19 9.46 2.2
 1 -4 -19 8.34 2.59
 1 4 -19 10.73 2.69
 1 -4 -19 10.83 2.38
 1 -4 -19 10.52 2.62
 1 4 -19 10.26 2.72
 1 -4 -19 8 2.7
 1 -4 -18 77.22 5.59
 1 -4 -18 83.88 5.62
 1 4 -18 82.07 4.97
 1 -4 -18 83.04 5.2
 1 -4 -18 71.14 4.88
 1 4 -18 83.64 5.6
 1 -4 -18 75.92 5.47
 1 -4 -17 40.7 4.03
 1 -4 -17 39.65 3.58
 1 -4 -17 40.61 3.89
 1 4 -17 41.49 3.69
 1 -4 -17 39.13 3.98
 1 -4 -17 39.52 3.68
 1 4 -17 41.8 4.09
 1 -4 -16 150.2 7.78
 1 4 -16 154.98 7.3
 1 -4 -16 162.28 7.77
 1 -4 -16 160.92 7.77
 1 -4 -16 151.72 7.16
 1 4 -16 155.21 7.75
 1 4 -16 159.9 7.84
 1 -4 -16 179.87 8.2
 1 -4 -16 191.93 18.67
 1 -4 -16 158.46 7.17
 1 -4 -16 171.25 7.62
 1 4 -16 181.75 17.43
 1 -4 -15 0.29 1.6
 1 4 -15 -0.76 1.39
 1 -4 -15 -2.19 2.01
 1 -4 -15 0.76 1.31
 1 -4 -15 1.98 1.65
 1 -4 -15 3.92 5.45
 1 -4 -15 0.83 1.59
 1 -4 -15 -0.8 1.76
 1 4 -15 -7.38 3.78
 1 4 -15 1.19 1.54
 1 -4 -15 2.7 1.56
 1 4 -15 3.49 2.12
 1 4 -15 2.69 6.08
 1 4 -14 37.65 8.73
 1 -4 -14 42.26 8.84
 1 4 -14 42.03 6.28
 1 4 -13 0.2 4.31
 1 4 -13 0.67 2.82
 1 -4 -13 3.07 5.1
 1 4 -12 541.15 23.91
 1 -4 -12 593.86 28.4
 1 4 -11 96.41 9.26
 1 -4 -11 103.45 11.09
 1 4 -10 127.5 10.03
 1 -4 -10 162.01 13.43
 1 4 -9 -3.38 3.19
 1 4 -9 7.49 3.93
 1 -4 -9 3.77 5.02
 1 4 -8 273.04 14.01
 1 4 -8 267.21 13.53
 1 -4 -8 314.52 16.82
 1 -4 -8 306.12 17.05
 1 4 -7 90.58 7.43
 1 4 -7 82 7.09
 1 -4 -7 88.95 8.7
 1 -4 -7 79.78 8.03
 1 4 -6 2.9 2.87
 1 -4 -6 0.58 3.17
 1 -4 -6 3.22 3.54
 1 4 -5 7.76 2.74
 1 -4 -5 2.54 2.89
 1 -4 -4 2241.73 50.21
 1 -4 -4 2350.58 55.9
 1 -4 -4 2266.6 50.24
 1 -4 -3 159.81 5.34
 1 -4 -3 141.54 8.2
 1 -4 -3 149.34 5.59
 1 4 -3 167.47 8.11
 1 -4 -3 148.08 5.84
 1 -4 -2 7682 142.12
 1 -4 -2 6901.09 134.73
 1 4 -2 7332.2 139.69
 1 -4 -2 6699.55 137.21
 1 -4 -1 8.17 2.75
 1 4 -1 8.63 2.06
 -1 4 1 7.74 1.37
 1 -4 -1 5.21 1.73
 1 4 0 1318.04 29.54
 -1 4 0 1184.24 29.26
 -1 4 -1 346.91 11.08
 1 4 1 337.64 9.85
 -1 -4 -1 325.1 11.38
 -1 -4 -2 1760.77 42.65
 -1 -4 -2 1718.97 41.97
 -1 4 -3 765.56 21.4
 -1 -4 -3 680.9 20.15
 -1 -4 -3 759.64 22.08
 -1 -4 -3 696.12 21.05
 -1 4 -4 360.33 12.86
 -1 -4 -4 313.71 12.85
 -1 -4 -4 327.93 11.77
 -1 -4 -4 347.44 13.31
 -1 -4 -5 925.11 26.26
 -1 4 -5 943.83 27.41
 -1 -4 -5 920.58 28.11
 -1 -4 -5 890 27.73
 -1 -4 -6 251.5 11.69
 -1 4 -6 288.24 13.1
 -1 -4 -6 265.3 13.36
 -1 -4 -6 265.2 13.21
 -1 -4 -7 666.51 23.5
 -1 4 -7 717 24.24
 -1 -4 -7 708.52 26.14
 -1 -4 -7 709.91 25.11
 -1 4 -8 12.75 4.32
 -1 -4 -8 11.95 4.5
 -1 -4 -8 9.15 3.57
 -1 -4 -9 202.53 12.27
 -1 4 -9 233.2 13.46
 -1 -4 -9 228.19 14.95
 -1 4 -10 575.68 23.66
 -1 -4 -10 527.13 24.47
 -1 4 -11 60.65 7.82
 -1 -4 -11 61.86 9.05
 -1 4 -12 392.98 22.64
 -1 4 -12 383.26 20.48
 -1 -4 -12 394.75 22.64
 -1 4 -13 6.73 5.35
 -1 -4 -13 5.32 5.23
 -1 -4 -14 143.99 14.87
 -1 -4 -14 128.39 6.53
 -1 4 -14 121.82 6.31
 -1 4 -14 142.41 14.59
 -1 -4 -14 115.73 6.33
 -1 4 -15 114.38 6.32
 -1 4 -15 111.48 6.21
 -1 -4 -15 105.1 5.62
 -1 -4 -15 107.23 5.99
 -1 -4 -15 137.54 15.19
 -1 -4 -15 114.74 6.43
 -1 -4 -15 104.6 5.95
 -1 -4 -15 102.04 5.85
 -1 4 -15 128.75 14.02
 -1 -4 -15 102.6 6.16
 -1 -4 -15 116.76 5.52
 -1 4 -16 -0.09 1.71
 -1 4 -16 0.79 1.86
 -1 -4 -16 1.08 1.5
 -1 -4 -16 2.6 2.02
 -1 -4 -16 4.48 5.34
 -1 -4 -16 5.85 2.51
 -1 -4 -16 -1.18 1.92
 -1 4 -16 0.77 4.52
 -1 -4 -16 -3.39 2.22
 -1 -4 -16 1.89 1.88
 -1 -4 -17 -1.37 2.47
 -1 -4 -17 2.03 1.78
 -1 -4 -17 2.94 1.81
 -1 4 -17 -2.02 2.27
 -1 4 -17 -0.76 2.09
 -1 -4 -17 1.27 1.93
 -1 -4 -18 4.72 2.01
 -1 -4 -18 2.59 1.9
 -1 4 -18 8.03 2.63
 -1 -4 -18 5.13 1.99
 -1 4 -18 8.56 2.64
 -1 -4 -18 4.57 2.3
 -1 -4 -19 49.65 4.43
 -1 -4 -19 52.41 4.25
 -1 4 -19 55.99 4.81
 -1 -4 -19 51.75 4.09
 -1 4 -19 55.61 4.76
 -1 -4 -19 52.58 4.4
 -1 -4 -20 9.93 2.53
 -1 -4 -20 5.35 1.77
 -1 -4 -20 7.79 1.76
 -1 -4 -20 10.67 2.5
 -1 -4 -21 8.58 1.97
 -1 4 -21 13.11 2.71
 -1 -4 -21 14.7 2.53
 -1 4 -21 11.11 2.37
 -1 -4 -21 8.82 2.19
 -1 4 -22 4.31 2.06
 -1 -4 -22 3.74 1.47
 -1 4 -23 3.85 1.4
 -1 -4 -23 8.59 1.54
 -1 4 -24 3.08 1.04
 -1 4 -24 2.09 0.89
 -1 -4 -24 0.38 0.78
 1 5 -24 11.12 1.58
 1 5 -24 12.53 1.43
 1 -5 -24 11.35 1.36
 1 -5 -24 9.53 1.34
 1 5 -23 65.89 3.69
 1 -5 -23 63.74 3.59
 1 5 -23 63.15 3.36
 1 -5 -23 61.95 3.75
 1 5 -23 69.64 3.99
 1 5 -22 -0.41 1.38
 1 -5 -22 -0.95 1.75
 1 5 -22 0.51 1.49
 1 5 -22 -2.24 1.98
 1 -5 -22 -0.74 1.47
 1 5 -21 2.1 1.81
 1 -5 -21 7.48 2.5
 1 5 -21 5.33 2.41
 1 -5 -21 4.88 2
 1 5 -21 6.56 1.98
 1 -5 -20 23.31 3.01
 1 5 -20 21.78 3.4
 1 -5 -20 20.77 3.08
 1 -5 -19 3.15 2.18
 1 5 -19 1.01 1.97
 1 -5 -19 2.15 2.71
 1 -5 -19 0.75 2.03
 1 5 -19 -0.62 1.46
 1 -5 -19 4.9 2.44
 1 5 -19 4 2.28
 1 -5 -18 1.83 2.21
 1 -5 -18 1.35 2.34
 1 -5 -18 1.9 2.18
 1 5 -18 2.17 2.23
 1 -5 -17 140.38 7.38
 1 -5 -17 142.46 7.5
 1 -5 -17 152.94 7.53
 1 5 -17 147.33 7.16
 1 -5 -17 144 6.78
 1 -5 -17 139.89 7.6
 1 -5 -16 13.49 2.22
 1 5 -16 18.71 2.67
 1 5 -16 18.6 2.87
 1 -5 -16 22.71 3.02
 1 -5 -16 26.53 6.81
 1 -5 -16 19.54 3.06
 1 -5 -16 20.49 3.03
 1 5 -16 14.52 2.55
 1 5 -16 12.84 5.2
 1 -5 -15 157.34 6.57
 1 -5 -15 151.57 7.61
 1 -5 -15 158.54 7.46
 1 5 -15 143.4 7.19
 1 5 -15 151.26 7.4
 1 -5 -15 143.53 6.67
 1 5 -15 157.61 7.45
 1 -5 -15 167.05 7.68
 1 -5 -15 163.16 7.25
 1 5 -15 162.09 16.25
 1 -5 -15 160.69 7.57
 1 5 -15 164.31 14.1
 1 -5 -14 25.4 2.94
 1 -5 -14 28.57 7.7
 1 -5 -14 25.04 2.86
 1 5 -14 37.93 8.01
 1 -5 -14 25.41 3.08
 1 5 -14 21.27 5.04
 1 5 -13 335.85 19.27
 1 -5 -13 377.71 23.61
 1 5 -12 7.65 3.28
 1 -5 -12 1.7 4.49
 1 5 -11 119.05 10.53
 1 -5 -11 135.25 13.32
 1 5 -10 -3.4 4.12
 1 -5 -10 2.9 4.46
 1 5 -9 9.78 4.47
 1 5 -9 6.68 3.87
 1 -5 -9 1.45 5.07
 1 -5 -9 5.02 5.49
 1 5 -8 74.93 7.7
 1 5 -8 83.93 8.08
 1 -5 -8 56.07 8.05
 1 -5 -8 89.61 9.96
 1 5 -7 600.1 22.09
 1 -5 -7 623.16 24.53
 1 -5 -7 605.06 24.34
 1 5 -6 -2.82 3.12
 1 -5 -6 7.88 3.83
 1 -5 -6 3.72 4.24
 1 -5 -5 1179.6 29.72
 1 5 -5 1286.71 34.67
 1 -5 -5 1228.27 36.11
 1 -5 -4 107.31 4.83
 1 5 -4 111.85 7.32
 1 -5 -4 104.71 4.53
 1 -5 -4 111.92 8.09
 1 -5 -3 493 12.09
 1 -5 -3 505.06 17.95
 1 -5 -3 461.59 12.26
 1 5 -3 519.86 16.52
 1 -5 -3 481.11 13.28
 1 -5 -2 38.09 2.2
 1 5 -2 39.46 3.95
 -1 5 2 34.7 2.3
 1 -5 -2 38.02 3.18
 -1 5 1 212.24 7.52
 1 -5 -1 197.43 8.37
 -1 5 0 3.41 1.6
 1 5 0 6.07 1.75
 1 5 1 2.58 1.15
 -1 5 -1 1.45 1.82
 -1 -5 -1 3.35 2.47
 -1 5 -2 271.1 10.9
 1 5 2 256.06 8.04
 -1 -5 -2 264.53 10.35
 -1 -5 -2 284.74 11.45
 -1 5 -3 25.62 3.54
 1 5 3 20.92 1.75
 -1 -5 -3 14.66 3.47
 -1 -5 -3 23.49 3.13
 -1 -5 -3 23.19 3.75
 -1 5 -4 45.22 4.94
 -1 -5 -4 36.58 4.1
 -1 -5 -4 39.54 4.92
 -1 -5 -4 39.67 5.05
 -1 5 -5 11.56 3.26
 -1 -5 -5 12.84 3.1
 -1 -5 -5 13.42 3.76
 -1 -5 -5 14.08 4.22
 -1 -5 -6 386.12 17.41
 -1 -5 -6 418.03 18.03
 -1 -5 -6 389.58 15.42
 -1 -5 -7 116.78 9.72
 -1 -5 -7 107.85 9.58
 -1 -5 -7 109.18 8.21
 -1 5 -7 132.32 9.58
 -1 5 -8 52.64 6.81
 -1 -5 -8 46.03 6.02
 -1 -5 -8 48.53 7.39
 -1 -5 -8 41.07 6.87
 -1 -5 -9 112.11 11.06
 -1 5 -9 123.84 10.02
 -1 -5 -9 106.35 8.75
 -1 5 -10 47.17 6.81
 -1 -5 -10 40.53 7.39
 -1 5 -11 6.42 3.59
 -1 -5 -11 12.23 5.8
 -1 5 -12 98.7 10.65
 -1 -5 -12 104.22 11.76
 1 -5 13 327.7 18.16
 -1 5 -13 340.56 21.79
 -1 -5 -13 356 22.72
 -1 -5 -14 11.88 2.01
 -1 5 -14 11.4 2.23
 -1 -5 -14 10.34 6.73
 -1 -5 -14 13 2.34
 -1 -5 -14 10.14 2.23
 -1 -5 -14 10.53 2.28
 -1 5 -14 11.29 6.2
 -1 -5 -14 9.23 2.27
 -1 -5 -15 41.45 3.72
 -1 5 -15 41.36 4.06
 -1 5 -15 46.47 3.94
 -1 -5 -15 41.64 3.34
 -1 -5 -15 51.18 9.97
 -1 -5 -15 45.85 4.23
 -1 -5 -15 41.39 3.91
 -1 5 -15 40.13 3.48
 -1 -5 -15 45.11 3.9
 -1 5 -15 37.13 7.48
 -1 -5 -15 36.73 3.27
 -1 -5 -15 42.05 4.11
 -1 5 -16 9.6 2.41
 -1 -5 -16 13.12 2.27
 -1 5 -16 12.42 2.85
 -1 -5 -16 13.45 6.33
 -1 5 -16 17.03 6.03
 -1 -5 -16 9.44 2.22
 -1 5 -16 8.28 1.96
 -1 -5 -16 10.46 2.4
 -1 -5 -16 9.39 2.58
 -1 -5 -16 8.51 2.37
 -1 -5 -17 62.27 5.15
 -1 -5 -17 66.22 4.85
 -1 -5 -17 59.06 4.2
 -1 5 -17 53.4 4.55
 -1 5 -17 61.09 4.86
 -1 -5 -17 57.91 4.57
 -1 -5 -18 65.32 5.21
 -1 -5 -18 67.34 4.95
 -1 -5 -18 60.96 4.85
 -1 5 -18 63.13 4.94
 -1 5 -18 61.64 4.89
 -1 -5 -19 11.23 2.63
 -1 -5 -19 8.95 1.88
 -1 5 -19 7.66 2.37
 -1 5 -19 5.78 2.38
 -1 -5 -19 11.99 2.69
 -1 -5 -20 5.33 2.55
 -1 -5 -20 3.22 1.87
 -1 5 -20 2.48 2.14
 -1 -5 -20 6.68 2.27
 -1 -5 -21 1.33 1.65
 -1 5 -21 -0.22 2.03
 -1 -5 -21 1.44 1.71
 -1 5 -21 1.88 1.9
 -1 -5 -21 -0.72 1.83
 -1 -5 -22 2.62 1.52
 -1 5 -22 2.29 1.49
 -1 5 -22 6.31 2.05
 -1 -5 -22 2.44 1.46
 -1 5 -23 7 1.66
 -1 -5 -23 5.92 1.41
 -1 5 -23 7 1.49
 -1 -5 -23 5.71 1.51
 -1 5 -24 12.87 1.31
 -1 -5 -24 14.36 1.3
 -1 5 -24 16.14 1.56
 -1 -5 -24 11.13 1.31
 1 6 -24 15.49 1.72
 1 -6 -24 13.45 1.54
 1 6 -23 48.01 2.98
 1 -6 -23 48.56 2.85
 1 6 -23 49.73 2.96
 1 -6 -23 46.61 3.14
 1 6 -23 55.44 3.52
 1 -6 -22 56.37 3.56
 1 6 -22 57.54 3.67
 1 6 -22 57.72 3.82
 1 6 -22 62.28 4.35
 1 -6 -22 56.09 3.93
 1 -6 -21 -1.2 2.01
 1 6 -21 0.33 2.16
 1 -6 -20 18.49 3.04
 1 6 -20 13.53 2.13
 1 6 -20 15.69 3.19
 1 6 -20 15.02 2.54
 1 -6 -20 15.12 2.68
 1 -6 -20 13.86 2.72
 1 -6 -20 16.63 3.2
 1 -6 -19 3.05 2.4
 1 6 -19 -0.88 1.62
 1 -6 -19 0.94 2.09
 1 6 -19 1.23 2.31
 1 -6 -19 0.84 2.37
 1 -6 -18 83.55 5.9
 1 -6 -18 82.16 5.65
 1 6 -18 83.86 5.19
 1 -6 -18 79.73 5.27
 1 6 -18 84.69 5.45
 1 -6 -18 91.26 5.47
 1 -6 -18 83.94 5.79
 1 6 -18 86.79 5.94
 1 -6 -17 6.53 2.44
 1 -6 -17 4.62 2.33
 1 6 -17 2.89 1.63
 1 -6 -17 7.46 2.45
 1 -6 -17 6.08 1.89
 1 -6 -17 5.19 2.13
 1 -6 -16 15.09 2.31
 1 -6 -16 12.01 2.7
 1 6 -16 12.43 2.69
 1 6 -16 15.1 2.66
 1 -6 -16 16.89 2.9
 1 -6 -16 14.19 7
 1 -6 -16 16.96 3.18
 1 6 -16 13.43 2.59
 1 6 -16 11.96 4.61
 1 6 -15 12.12 5.19
 1 -6 -15 7.31 1.81
 1 -6 -15 3.4 1.72
 1 -6 -15 4.33 1.63
 1 -6 -15 9.72 2.58
 1 6 -15 11.34 6.18
 1 -6 -15 0.54 5.25
 1 -6 -15 7.38 1.75
 1 6 -15 5.07 1.75
 1 -6 -15 8.7 2.33
 1 -6 -15 5.14 1.95
 1 6 -15 6.39 1.89
 1 6 -15 5.96 1.81
 1 -6 -14 92.63 5.65
 1 -6 -14 92.06 5.5
 1 6 -14 85.35 5.34
 1 6 -14 79.42 4.94
 1 6 -14 94.38 5.35
 1 -6 -14 94.09 5.41
 1 -6 -14 89.14 5.26
 1 6 -14 88.46 10.06
 1 6 -14 97.4 13.98
 1 -6 -14 98.5 5.56
 1 6 -13 3.82 3.31
 1 -6 -13 4.75 5.48
 1 6 -12 15.48 4.55
 1 -6 -12 15.3 6.03
 1 6 -11 60.72 8.05
 1 -6 -11 75.75 10.74
 1 6 -10 44.4 6.64
 1 -6 -10 43.71 8.18
 1 -6 -10 42.79 7.74
 1 6 -9 1095.91 36.39
 1 6 -9 1132.59 36.99
 1 -6 -9 1035.3 38.28
 1 6 -8 102.73 9.24
 1 6 -8 98.8 9.05
 1 -6 -8 88.94 9.97
 1 -6 -8 84.72 10.04
 1 6 -7 752.34 27.01
 1 -6 -7 849.12 30.47
 1 -6 -7 839.81 30.47
 1 6 -6 10.35 3.95
 1 -6 -6 11.2 2.27
 1 -6 -6 2.61 3.82
 1 -6 -6 7.2 4.82
 1 6 -5 1.88 2.78
 1 -6 -5 3.31 3.74
 1 -6 -5 1.08 1.27
 1 -6 -5 3.7 3.91
 1 -6 -4 585.63 15.68
 1 6 -4 619.69 20.64
 1 -6 -4 554.25 16.04
 1 -6 -4 617.64 21.96
 1 -6 -4 666.38 22.48
 1 -6 -4 572.58 14.77
 1 -6 -3 54.38 3.04
 1 -6 -3 48.41 2.97
 1 -6 -3 49.7 5.94
 1 -6 -3 44.92 3.63
 1 6 -3 53.13 5
 -1 6 3 46.38 2.4
 1 -6 -2 120.04 8.17
 1 -6 -2 99.23 4.35
 1 -6 -2 105.53 5.9
 -1 6 2 86.21 4.39
 1 6 -2 103.72 6.71
 1 6 -1 0.6 1.63
 -1 6 1 2.12 1.38
 1 -6 -1 1.08 2.72
 -1 6 0 14.27 2.49
 1 6 0 15.95 2.56
 -1 6 -1 134.41 7.18
 -1 -6 -1 125.52 7.81
 -1 6 -2 -0.87 1.91
 1 6 2 -0.42 1.01
 -1 -6 -2 -2.23 2.41
 -1 -6 -2 -0.1 1.87
 -1 6 -3 293.7 12.49
 1 6 3 248.92 7.77
 -1 -6 -3 286.67 11.69
 -1 -6 -3 269.72 12.3
 -1 6 -4 432.26 16.08
 -1 -6 -4 432.73 17.15
 -1 -6 -4 418.58 16.17
 -1 -6 -4 421.91 14.71
 -1 6 -5 4.66 3.4
 -1 -6 -5 6.93 2.67
 -1 -6 -5 5.05 3.54
 -1 -6 -5 12.54 4.44
 -1 -6 -6 172.08 11.66
 -1 -6 -6 174.76 11.72
 -1 -6 -6 172.35 10.09
 -1 6 -6 203.16 11.77
 -1 -6 -7 458.4 21.02
 -1 -6 -7 491.62 21.5
 -1 6 -7 500.74 20.47
 -1 -6 -7 468.44 18.62
 -1 -6 -8 77.91 9.49
 -1 6 -8 91.72 8.94
 -1 -6 -8 82 7.61
 -1 -6 -8 82.87 9.71
 -1 -6 -9 251.71 14.48
 -1 6 -9 296.42 16.49
 -1 -6 -9 296.53 17.5
 -1 6 -10 9.27 3.82
 -1 -6 -10 11.21 5.56
 -1 6 -11 22.06 5.4
 -1 -6 -11 23.74 6.52
 -1 6 -12 20.12 4.98
 -1 -6 -12 24.94 6.33
 -1 6 -13 16.65 5.25
 1 -6 13 30.06 5.38
 -1 -6 -13 25.2 6.9
 -1 -6 -14 72.13 4.88
 -1 -6 -14 71.63 10.12
 -1 6 -14 62.85 4.48
 -1 -6 -14 66.82 4.35
 -1 6 -14 57.96 4.27
 -1 -6 -14 61.08 4.45
 -1 -6 -14 64.49 4.6
 -1 -6 -14 63.19 4.65
 -1 -6 -14 67.58 4.28
 -1 6 -14 59.44 10.46
 -1 -6 -15 168.47 7.9
 -1 -6 -15 195.97 18.51
 -1 6 -15 151.29 7.47
 -1 6 -15 160.79 7.69
 -1 -6 -15 153.49 7.58
 -1 6 -15 155.95 7.32
 -1 -6 -15 161.96 7.6
 -1 -6 -15 153.05 7.7
 -1 -6 -15 151.63 6.92
 -1 6 -15 162.78 16.07
 -1 -6 -16 1.16 2.39
 -1 -6 -16 0.34 7.09
 -1 -6 -16 0.17 2.2
 -1 6 -16 0.86 1.54
 -1 -6 -16 -1.02 1.68
 -1 6 -16 -1.37 4.48
 -1 6 -16 -1.44 1.92
 -1 6 -16 -1.91 2.19
 -1 -6 -16 -2.41 2.41
 -1 -6 -17 15.23 2.81
 -1 6 -17 14.75 2.38
 -1 -6 -17 12.5 2.94
 -1 -6 -17 9.94 2.59
 -1 6 -17 13.03 2.56
 -1 6 -17 13.43 2.82
 -1 -6 -17 10.63 2.78
 -1 -6 -18 -0.43 2.34
 -1 6 -18 -0.73 1.37
 -1 -6 -18 -0.15 1.89
 -1 6 -18 1.86 2.05
 -1 6 -18 -1.02 1.84
 -1 -6 -18 1.7 2.34
 -1 -6 -19 1.63 2.19
 -1 -6 -19 0.94 1.99
 -1 6 -19 -0.77 2.16
 -1 -6 -19 0.28 1.98
 -1 -6 -20 -0.86 2.17
 -1 -6 -20 -0.07 1.78
 -1 6 -20 -1.24 2.1
 -1 -6 -20 -0.12 2.02
 -1 -6 -21 3.01 1.64
 -1 -6 -21 0.75 1.79
 -1 6 -21 0.93 1.87
 -1 6 -22 -1.31 1.78
 -1 -6 -22 -0.54 1.26
 -1 6 -22 1.54 1.19
 -1 -6 -22 -2.81 1.57
 -1 6 -22 0.06 1.18
 -1 -6 -23 22.91 2.22
 -1 -6 -23 18.33 1.71
 -1 6 -23 21.12 1.86
 -1 6 -23 22.35 2.31
 -1 -6 -24 -0.07 0.9
 -1 6 -24 0.28 0.77
 1 7 -24 15.29 1.57
 1 -7 -23 -0.91 0.91
 1 7 -23 -0.95 1.44
 1 7 -23 -0.64 0.93
 1 -7 -23 -2.84 1.37
 1 7 -23 -1.15 1.03
 1 -7 -22 5.93 1.47
 1 7 -22 4.12 2.02
 1 7 -22 3.84 1.38
 1 -7 -22 6.33 1.93
 1 7 -22 6.79 1.78
 1 -7 -21 29.6 3.19
 1 7 -21 30.06 3.35
 1 7 -21 26.97 2.71
 1 -7 -21 28.15 2.65
 1 7 -20 10.28 2.13
 1 7 -20 7.31 2.71
 1 7 -20 13.6 2.04
 1 -7 -20 9.95 2.7
 1 -7 -20 10.85 2.81
 1 -7 -20 8.62 2.7
 1 -7 -19 12.69 2.88
 1 7 -19 9.17 2.13
 1 -7 -19 10.78 2.76
 1 7 -19 7.57 1.88
 1 -7 -19 10.21 2.22
 1 -7 -19 7.04 1.8
 1 7 -19 9.78 2.41
 1 -7 -19 11.51 3.09
 1 -7 -18 29.6 3.73
 1 -7 -18 35.57 3.23
 1 -7 -18 34.83 3.98
 1 -7 -18 39.8 4.25
 1 7 -18 34.29 3.65
 1 -7 -18 37.25 3.64
 1 7 -18 36.36 3.58
 1 -7 -18 38.26 3.53
 1 7 -18 31.91 3.67
 1 -7 -18 34.05 3.84
 1 -7 -17 45.55 4.43
 1 -7 -17 44.05 4.2
 1 -7 -17 49.25 3.71
 1 -7 -17 44.15 4.32
 1 7 -17 43.44 4.03
 1 -7 -17 48.8 3.97
 1 7 -17 43.95 3.92
 1 -7 -17 51.8 4.08
 1 -7 -17 49.35 4.48
 1 7 -17 45.86 4.22
 1 -7 -16 21.6 3.33
 1 -7 -16 20.57 8.97
 1 7 -16 20.69 5.21
 1 -7 -16 24.22 3.4
 1 -7 -16 25.18 2.94
 1 7 -16 24.72 3.2
 1 -7 -16 22.86 3.19
 1 7 -16 31.87 8.6
 1 -7 -16 24.67 3.39
 1 -7 -15 40.61 3.46
 1 7 -15 45.33 4.08
 1 -7 -15 48.41 4.12
 1 -7 -15 44.18 3.49
 1 -7 -15 48.19 4.33
 1 -7 -15 44.59 9.5
 1 7 -15 38.85 6.65
 1 -7 -15 45.65 4.12
 1 7 -15 66.64 11.38
 1 7 -15 45.6 3.87
 1 7 -15 45.91 4.06
 1 -7 -14 5.02 1.56
 1 -7 -14 9.09 2.19
 1 -7 -14 8.71 2.09
 1 -7 -14 8.74 2.23
 1 -7 -14 3.39 5.17
 1 7 -14 4.14 2.03
 1 -7 -14 7.41 1.99
 1 7 -14 6.24 1.74
 1 7 -14 8.6 1.86
 1 -7 -14 8.29 1.93
 1 7 -14 0.75 3.99
 1 7 -13 -2.62 3.42
 1 -7 -13 1.75 4.54
 1 7 -12 28.93 6.62
 1 -7 -12 30.2 8.21
 1 7 -11 170.72 13.37
 1 -7 -11 205.11 17.02
 1 7 -10 3.07 3.19
 1 -7 -10 0.47 4.63
 1 -7 -10 1.46 5.19
 1 7 -9 47.38 7.1
 1 7 -9 44.3 7.13
 1 -7 -9 46.3 8.06
 1 -7 -9 42.45 8.14
 1 7 -8 275.43 15.92
 1 7 -8 276.5 15.98
 1 -7 -8 351.65 19.44
 1 -7 -8 331.37 19.27
 1 7 -7 65.39 7.6
 1 7 -7 58.15 7.32
 1 -7 -7 70.18 9.63
 1 -7 -7 57.65 8.76
 1 -7 -6 144.97 11.82
 1 -7 -6 154.73 12.02
 1 -7 -6 140.66 7.29
 1 7 -6 149.74 10.41
 1 -7 -5 31.93 5.89
 1 7 -5 34.55 5.51
 1 -7 -5 28.43 2.89
 1 -7 -5 41.47 6.84
 1 -7 -4 202.99 7.49
 1 -7 -4 214.74 12.58
 1 -7 -4 189.05 6.3
 1 7 -4 205.81 11.12
 1 -7 -4 183.77 7.87
 1 -7 -3 469.76 12.76
 1 -7 -3 490.95 19.27
 1 7 -3 475.11 17.42
 -1 7 3 412.67 11.73
 1 -7 -3 433.34 14.33
 1 -7 -2 722.76 18.34
 1 7 -2 755.35 22.72
 -1 7 2 671.59 18.66
 1 -7 -2 697.64 20.76
 -1 7 1 203.44 8.48
 1 7 -1 219.05 9.98
 1 -7 -1 204.88 11.42
 -1 7 0 5.9 2.03
 1 7 0 8.33 2.22
 1 7 1 66.67 4.72
 -1 7 -1 65.77 5.4
 -1 -7 -1 76.05 6.89
 -1 7 -2 22.5 3.8
 1 7 2 21.53 2.64
 -1 -7 -2 26.59 3.69
 -1 -7 -2 24.22 3.83
 -1 7 -3 244.43 11.73
 -1 -7 -3 219.1 10.41
 -1 -7 -3 215.03 11.6
 -1 7 -4 49.31 5.69
 -1 -7 -4 43.51 4.63
 -1 -7 -4 40.78 5.66
 -1 7 -5 42.8 6.22
 -1 -7 -5 33.8 6.05
 -1 -7 -5 36.49 4.59
 -1 -7 -5 29.69 5.96
 -1 -7 -6 285.03 15.86
 -1 -7 -6 286.56 15.71
 -1 -7 -6 298.89 13.43
 -1 7 -6 320.43 15.77
 -1 7 -7 37.78 6.36
 -1 -7 -7 35.49 7.08
 -1 -7 -7 32.46 4.57
 -1 -7 -7 38.33 6.82
 -1 7 -8 34.32 6.01
 -1 -7 -8 37.95 5.52
 -1 -7 -8 38.93 7.4
 -1 -7 -8 36.49 6.21
 -1 7 -9 401.83 19.94
 -1 -7 -9 339.46 16.75
 -1 -7 -9 400.47 21.21
 -1 -7 -9 329.72 19.36
 -1 7 -10 3.42 4.09
 -1 -7 -10 2.29 2.74
 -1 -7 -10 1.6 4.26
 -1 7 -11 643.77 28.76
 -1 -7 -11 608.51 29.62
 -1 7 -12 32.82 7.15
 -1 -7 -12 16.19 6.05
 -1 -7 -13 116.43 6.18
 1 -7 13 110.2 11.04
 -1 -7 -13 128.31 6.33
 -1 -7 -13 147.65 15.22
 -1 -7 -13 118.83 6.39
 -1 -7 -13 112.52 6.15
 -1 7 -13 122.45 12.5
 -1 -7 -13 123.67 6.34
 -1 -7 -14 32.81 3.67
 -1 7 -14 23.05 2.83
 -1 -7 -14 25.04 3.11
 -1 -7 -14 33.29 8.95
 -1 -7 -14 25.17 2.96
 -1 -7 -14 27.52 2.95
 -1 -7 -14 32.88 3.57
 -1 7 -14 34.35 9.17
 -1 7 -14 27.41 3.09
 -1 7 -14 26.32 3.08
 -1 7 -15 342.84 12.41
 -1 7 -15 355.28 12.56
 -1 -7 -15 406.03 26.9
 -1 7 -15 386.83 26.08
 -1 -7 -15 352.66 12.68
 -1 7 -15 327.15 12.07
 -1 -7 -15 377.79 12.79
 -1 -7 -15 383.58 13.11
 -1 -7 -15 356.87 11.96
 -1 -7 -15 360.84 13.2
 -1 -7 -16 56.18 4.12
 -1 -7 -16 61.45 4.96
 -1 7 -16 61.03 4.64
 -1 -7 -16 54.24 4.54
 -1 -7 -16 56.16 4.56
 -1 -7 -16 57.69 4.78
 -1 7 -16 52.98 4.35
 -1 7 -16 52.04 4.45
 -1 -7 -17 7.86 2.41
 -1 7 -17 8.53 2.3
 -1 -7 -17 7.3 2.32
 -1 -7 -17 7.91 2.6
 -1 -7 -17 6.35 2.36
 -1 7 -17 8.71 2.35
 -1 7 -17 7.85 2.3
 -1 -7 -18 26.71 3.43
 -1 7 -18 22.57 2.75
 -1 7 -18 26.07 3.41
 -1 7 -18 22.25 3.04
 -1 -7 -18 25.27 3.37
 -1 7 -19 7.74 1.89
 -1 -7 -19 9.08 2.55
 -1 -7 -19 6.58 2.32
 -1 -7 -19 8.64 2.63
 -1 7 -20 10.31 2.05
 -1 -7 -20 8 1.73
 -1 -7 -20 8.81 2.5
 -1 -7 -20 9.8 2.24
 -1 7 -20 8.52 2.43
 -1 -7 -20 6.04 2.39
 -1 -7 -21 21.89 2.68
 -1 7 -21 21.25 2.62
 -1 -7 -21 17.94 2.66
 -1 7 -21 18.31 2.27
 -1 -7 -21 23.01 2.36
 -1 7 -22 -2.05 1.26
 -1 -7 -22 0.45 1.48
 -1 7 -22 0.81 1.11
 -1 -7 -22 0.66 1
 -1 7 -22 -1.05 1.65
 -1 -7 -23 -0.02 1.07
 -1 -7 -23 3.94 0.93
 -1 7 -23 0.74 1.23
 -1 7 -23 1.17 0.8
 1 8 -24 -1.64 0.86
 1 8 -23 10.65 1.58
 1 -8 -23 5.92 1.53
 1 8 -23 10.2 1.72
 1 8 -22 2.86 1.5
 1 -8 -22 6.82 1.21
 1 8 -22 6.36 1.99
 1 8 -22 4.48 1.19
 1 -8 -22 6.6 1.8
 1 8 -21 53.02 3.42
 1 -8 -21 52.08 3.36
 1 -8 -21 57.35 4.16
 1 8 -21 54.18 4.2
 1 -8 -20 21.87 2.42
 1 8 -20 23.29 2.63
 1 -8 -20 18.97 2.33
 1 8 -20 22.21 3.22
 1 8 -20 22.2 2.57
 1 -8 -20 24.79 3.15
 1 -8 -20 21.47 3.35
 1 -8 -20 18.87 3.11
 1 -8 -19 5.98 1.89
 1 -8 -19 2.9 1.6
 1 8 -19 5.51 1.96
 1 -8 -19 1.88 2.55
 1 -8 -19 3.41 2.34
 1 -8 -19 4.29 2.5
 1 -8 -18 0.8 2.28
 1 -8 -18 2.62 2.57
 1 -8 -18 4.27 2.32
 1 8 -18 2.88 2
 1 -8 -18 2.03 1.63
 1 8 -18 2.63 1.73
 1 -8 -18 0.6 1.63
 1 8 -18 -0.67 2.01
 1 -8 -18 -0.64 2.18
 1 -8 -18 2.59 1.59
 1 -8 -17 2.18 2.33
 1 -8 -17 4.97 2.36
 1 -8 -17 0.1 2.23
 1 8 -17 1.85 1.97
 1 8 -17 8.66 2.23
 1 -8 -17 3.91 1.77
 1 -8 -17 4.2 1.59
 1 8 -17 2.91 1.98
 1 -8 -17 1.61 2.08
 1 -8 -17 6.03 2.06
 1 -8 -16 24.55 3.32
 1 -8 -16 22.21 3.45
 1 -8 -16 21.25 3.26
 1 8 -16 24.17 3.24
 1 8 -16 26.17 2.99
 1 -8 -16 27.87 3.07
 1 -8 -16 26.4 3.32
 1 -8 -16 25.57 3.46
 1 -8 -16 28.38 3.14
 1 8 -16 20.87 3.17
 1 -8 -15 22.08 3.05
 1 -8 -15 18.46 2.7
 1 8 -15 18.39 2.46
 1 -8 -15 20.37 3.08
 1 -8 -15 16.13 5.65
 1 8 -15 17.54 2.45
 1 -8 -15 17.53 2.73
 1 -8 -15 18.17 2.88
 1 8 -15 17.3 2.93
 1 8 -15 20.58 6.61
 1 8 -15 14.54 7.01
 1 8 -14 107.1 5.85
 1 8 -14 102 5.5
 1 -8 -14 112.99 6.21
 1 -8 -14 128.02 14.29
 1 8 -14 102.08 5.56
 1 -8 -14 108.26 5.63
 1 -8 -14 115.65 6.35
 1 8 -14 110.54 6.29
 1 -8 -14 121.03 6.45
 1 8 -14 105.55 11.59
 1 -8 -13 11.1 2.21
 1 -8 -13 11.51 5.99
 1 -8 -13 9.24 1.92
 1 8 -13 12.36 2.22
 1 -8 -13 11.83 1.97
 1 -8 -13 9.39 2.2
 1 -8 -13 12.01 2.47
 1 8 -13 10.63 4.68
 1 8 -12 63.75 8.85
 1 -8 -12 83.96 10.96
 1 8 -11 204.85 15.04
 1 -8 -11 241.3 17.99
 1 -8 -11 218.95 18.44
 1 8 -10 14.13 4.7
 1 -8 -10 9.51 5.26
 1 -8 -10 22.13 6.26
 1 8 -9 274.27 16.73
 1 -8 -9 318.45 20.16
 1 -8 -9 283.54 19.09
 1 8 -8 9.79 3.88
 1 8 -8 10.79 4.82
 1 -8 -8 5.45 4.42
 1 -8 -8 4.69 4.84
 1 8 -7 488.54 21.37
 1 8 -7 463.92 21.12
 1 -8 -7 504.47 23.74
 1 -8 -7 490.78 23.41
 1 -8 -6 61.01 8.72
 1 -8 -6 48.59 4.18
 1 8 -6 49.1 6.53
 1 -8 -6 51.58 7.91
 1 -8 -5 153.03 7.06
 1 8 -5 147.22 10.24
 1 -8 -5 157.93 12.34
 1 -8 -4 515.98 14.96
 1 8 -4 518.06 19.9
 1 -8 -4 503.18 16.02
 1 -8 -3 22.5 2.34
 1 -8 -3 23.28 6.17
 -1 8 3 18.36 2.13
 1 8 -3 19.39 3.92
 1 -8 -3 22.13 3.15
 1 -8 -2 644.66 17.46
 1 8 -2 669.98 21.88
 -1 8 2 606.45 17.87
 1 -8 -2 626.86 20.05
 1 8 -1 101.03 6.94
 -1 8 1 90.12 5.78
 1 -8 -1 96.77 9
 1 8 0 7.58 2.19
 -1 8 0 8.33 2.53
 1 8 1 263.9 10.88
 -1 8 -1 276.03 12.29
 -1 -8 -1 287.45 14.37
 -1 8 -2 52.35 5.52
 1 8 2 49.75 4.12
 -1 -8 -2 57.48 5.39
 -1 -8 -2 54.8 6.33
 -1 8 -3 148.51 9.29
 1 8 3 116.5 5.95
 -1 -8 -3 134.73 9.8
 -1 -8 -3 128.88 8
 1 8 4 25.18 2.37
 -1 8 -4 38.3 5.51
 -1 -8 -4 34.63 4.6
 -1 -8 -4 37.06 6.25
 -1 8 -5 52.32 6.85
 -1 -8 -5 48.54 5.09
 -1 -8 -5 42.82 7.07
 -1 8 -6 33.17 6.11
 -1 -8 -6 35.66 4.7
 -1 -8 -6 29.67 5.49
 -1 8 -7 24.11 6.35
 -1 -8 -7 23.18 4.27
 -1 -8 -7 21.85 6.09
 -1 -8 -7 22.03 5.83
 -1 -8 -8 86.75 10
 -1 -8 -8 68.87 7
 -1 8 -8 79.91 9.06
 -1 -8 -8 81.54 9.65
 -1 -8 -9 120.51 12.31
 -1 -8 -9 120.95 11.74
 -1 8 -9 121.63 11.31
 -1 -8 -9 127.89 10.6
 -1 -8 -10 45.72 7.76
 -1 -8 -10 41.25 6.47
 -1 8 -10 52.23 7.65
 -1 -8 -11 17.88 5.97
 -1 8 -11 20.42 5.84
 -1 -8 -12 0.32 4.65
 -1 8 -12 0.29 4.03
 -1 8 -13 6.85 5.56
 -1 -8 -13 6.45 1.97
 -1 -8 -13 3.29 1.93
 -1 8 -13 5.04 1.48
 -1 8 -13 5.54 1.64
 -1 -8 -13 4.47 1.82
 -1 -8 -13 3.78 4.84
 -1 -8 -13 4.07 1.51
 -1 -8 -13 3.11 1.54
 -1 -8 -13 7.07 2.29
 -1 -8 -13 3.15 1.74
 1 -8 13 4.31 2.9
 -1 -8 -14 10.1 2.55
 -1 -8 -14 8.48 2.13
 -1 8 -14 7.7 2.09
 -1 8 -14 5.53 1.85
 -1 8 -14 5.97 2.06
 -1 -8 -14 5.89 2.06
 -1 -8 -14 9.26 2.18
 -1 -8 -14 8.19 2.3
 -1 -8 -14 11.55 2.55
 -1 -8 -14 9.01 2.54
 1 -8 14 6.68 3.4
 -1 -8 -15 0.12 2.18
 -1 -8 -15 3.08 2.02
 -1 -8 -15 -0.16 1.9
 -1 -8 -15 -0.48 1.53
 -1 -8 -15 0.45 1.99
 -1 8 -15 -0.92 1.94
 -1 -8 -15 -1.37 2.15
 -1 8 -15 -1.11 1.69
 -1 8 -15 -2.71 1.9
 -1 8 -15 0.78 4.11
 -1 -8 -16 4.7 2
 -1 -8 -16 8.14 2.02
 -1 -8 -16 8.71 2.52
 -1 8 -16 11.04 2.45
 -1 -8 -16 10.57 2.66
 -1 -8 -16 10.69 2.53
 -1 -8 -16 8.93 2.84
 -1 8 -16 7.91 2.3
 -1 8 -16 10.86 2.47
 -1 -8 -17 45.62 4.17
 -1 8 -17 38.51 3.63
 -1 -8 -17 37.67 3.86
 -1 -8 -17 43.93 4.32
 -1 -8 -17 35.03 3.83
 -1 8 -17 41.01 3.79
 -1 8 -17 43.46 4.07
 -1 -8 -18 19.42 3.24
 -1 8 -18 17.16 2.42
 -1 -8 -18 18.12 3.02
 -1 8 -18 21 3.02
 -1 8 -18 19.34 2.78
 -1 -8 -18 20.54 3.09
 -1 -8 -19 1.84 2.14
 -1 -8 -19 5.91 2.23
 -1 8 -19 8.98 1.94
 -1 8 -19 4.8 1.68
 -1 -8 -19 7.58 1.71
 -1 8 -19 5.34 2.12
 -1 -8 -19 3.4 2.36
 -1 -8 -20 2.85 2.35
 -1 -8 -20 3.26 2
 -1 8 -20 0.23 1.82
 -1 -8 -20 1.06 2.04
 -1 -8 -21 44.89 3.66
 -1 -8 -21 47.61 3.56
 -1 -8 -21 40.64 3.35
 -1 8 -22 9.45 1.67
 -1 -8 -22 7.34 1.75
 -1 8 -22 8.93 1.32
 -1 -8 -22 12.28 1.39
 -1 8 -22 8.25 1.76
 -1 -8 -23 23.88 2.04
 -1 8 -23 25.89 2.17
 1 9 -23 24.02 2.05
 1 -9 -23 19.2 1.92
 1 9 -23 18.5 1.75
 1 9 -22 0.64 1.5
 1 -9 -22 2.01 1.5
 1 9 -22 0.53 1.36
 1 9 -21 -0.44 2.01
 1 -9 -21 1.55 1.77
 1 -9 -20 2.52 1.24
 1 -9 -20 6.8 1.51
 1 9 -20 5.37 1.46
 1 9 -20 4.43 2.07
 1 9 -20 6.55 1.66
 1 -9 -20 5.22 2.29
 1 -9 -20 5.66 2.41
 1 -9 -20 5.94 2.31
 1 -9 -19 53.97 3.91
 1 -9 -19 49.18 3.56
 1 9 -19 42.86 3.35
 1 -9 -19 48.58 4.39
 1 -9 -19 48.96 4.25
 1 -9 -19 52.87 4.6
 1 -9 -18 140.24 6.29
 1 -9 -18 147.82 7.6
 1 -9 -18 126.14 6.95
 1 9 -18 121.32 6.64
 1 9 -18 130.21 6.25
 1 -9 -18 141.06 6.29
 1 -9 -18 138.31 6.82
 1 -9 -18 129.45 6.82
 1 -9 -18 137.25 7.25
 1 -9 -17 12.1 2.87
 1 -9 -17 13.44 3.01
 1 -9 -17 9.34 2.62
 1 9 -17 14.29 2.85
 1 -9 -17 15.87 2.42
 1 9 -17 13.19 2.27
 1 -9 -17 13.43 2.55
 1 -9 -17 13.82 3.08
 1 -9 -17 12.36 2.34
 1 9 -17 15.83 2.62
 1 -9 -16 41.28 3.61
 1 -9 -16 49.29 4.41
 1 -9 -16 47.9 3.97
 1 -9 -16 47.74 4.5
 1 -9 -16 46.15 4.41
 1 9 -16 38.57 3.75
 1 9 -16 43.79 3.61
 1 -9 -16 41.5 4
 1 -9 -16 44.48 4.32
 1 9 -16 42.38 3.84
 1 -9 -15 12.55 2.77
 1 -9 -15 10.76 2.59
 1 9 -15 16.08 3.01
 1 9 -15 10.97 2.11
 1 -9 -15 11.62 2.34
 1 -9 -15 9.7 2.29
 1 -9 -15 13.74 2.37
 1 -9 -15 10.61 2.59
 1 -9 -15 11.54 5.27
 1 -9 -15 12.69 2.7
 1 9 -15 8.76 3.87
 1 9 -15 6.9 1.87
 1 9 -14 23.8 6.51
 1 -9 -14 23.35 2.93
 1 -9 -14 23.09 2.97
 1 -9 -14 20.25 2.79
 1 9 -14 26.53 3.28
 1 -9 -14 24.63 3.3
 1 -9 -14 26.82 2.98
 1 9 -14 19.58 2.5
 1 -9 -14 28.05 3.49
 1 -9 -13 146.6 7.32
 1 -9 -13 138.03 6.58
 1 -9 -13 144.12 7.17
 1 9 -13 140.08 6.64
 1 -9 -13 146.1 7.07
 1 -9 -13 147.59 16.17
 1 9 -13 140.59 6.87
 1 9 -13 137.35 13.83
 1 -9 -13 155.63 7.36
 1 9 -13 140.3 7.16
 1 -9 -13 147.72 7.05
 1 -9 -12 9.53 5.46
 1 9 -12 5.57 4.17
 1 -9 -11 -1.16 5.52
 1 9 -11 -3.94 4.41
 1 -9 -11 5.67 4.66
 1 -9 -10 96.64 11.51
 1 -9 -10 104.6 13.09
 1 9 -10 80.53 9.59
 1 -9 -9 55.64 9.17
 1 9 -9 49.33 7.36
 1 -9 -9 48.26 8.43
 1 -9 -8 14.07 5.21
 1 9 -8 17.29 4.98
 1 9 -8 13.02 4.74
 1 -9 -8 24.68 6.91
 1 9 -7 56.71 7.47
 1 9 -7 66.94 7.91
 1 -9 -7 68.8 8.99
 1 9 -6 0.19 3.72
 1 -9 -6 1.85 4.77
 1 9 -5 17.24 4.68
 1 -9 -5 22.54 6.64
 1 9 -4 45.13 6.06
 1 -9 -4 40.31 3.8
 1 -9 -4 45.74 3.45
 1 -9 -4 37.31 7.25
 1 -9 -3 95.71 9.95
 1 -9 -3 86.88 4.79
 1 9 -3 86.8 7.67
 -1 9 3 79.84 4.64
 1 -9 -3 88.44 6.3
 1 -9 -2 328.99 11.02
 1 9 -2 322.44 14.37
 -1 9 2 294.96 11.34
 1 -9 -2 303.76 13.31
 -1 9 1 232.96 10.41
 1 9 -1 221.29 11.3
 -1 9 0 186.02 9.57
 1 9 0 173.74 9.47
 -1 9 -1 299.42 13.2
 -1 -9 -1 333.09 16.12
 -1 9 -2 240.28 12.34
 1 9 2 211.14 9.5
 -1 -9 -2 235.9 11.57
 -1 -9 -2 237.64 13.63
 -1 9 -3 145.03 9.8
 1 9 3 118.86 6.24
 -1 -9 -3 131.18 10.64
 -1 -9 -3 127.2 8.44
 -1 9 -4 44.04 6.14
 -1 -9 -4 44.17 5.41
 -1 -9 -4 45.63 6.95
 -1 -9 -5 87.86 8.93
 -1 -9 -5 88.24 7.27
 -1 9 -5 85.4 8.35
 -1 -9 -6 513.85 24
 -1 -9 -6 594.32 21.41
 -1 9 -6 573.54 24.08
 -1 -9 -7 15.97 5.48
 -1 9 -7 19.87 5.62
 -1 -9 -7 14.74 3.31
 -1 -9 -8 -1.36 4.52
 -1 9 -8 -0.35 4.45
 -1 -9 -8 3.5 2.97
 -1 -9 -9 1.06 3.9
 -1 9 -9 1.5 3.67
 -1 -9 -9 0.03 4.82
 -1 -9 -9 -0.86 2.72
 -1 -9 -10 29.15 7.1
 -1 9 -10 24.75 6.18
 -1 -9 -10 27.27 7.35
 -1 -9 -10 27.31 5.12
 -1 9 -11 97.71 11.52
 -1 -9 -11 112.91 12.45
 -1 9 -12 43.03 8.15
 -1 -9 -12 35.02 3.32
 -1 -9 -12 32.7 7.4
 -1 -9 -12 36.3 3.34
 -1 -9 -12 34.18 3.27
 -1 -9 -12 40.63 3.63
 -1 9 -12 33.57 3.44
 -1 -9 -12 36.44 3.74
 -1 -9 -12 30.12 3.24
 -1 9 -13 29.63 7.26
 -1 -9 -13 20.87 2.89
 -1 -9 -13 20.55 2.92
 -1 -9 -13 20.14 2.94
 -1 -9 -13 22.09 2.9
 -1 9 -13 20.35 2.48
 -1 9 -13 24.2 2.9
 -1 -9 -13 18.32 2.83
 -1 -9 -13 25.58 7.58
 -1 -9 -13 17.37 2.49
 -1 -9 -13 21.82 2.76
 1 -9 13 28.86 6.74
 -1 9 -14 166.28 16.27
 -1 -9 -14 179.7 7.73
 -1 -9 -14 173.97 8.24
 -1 -9 -14 175.96 8.11
 -1 9 -14 172.03 8.13
 -1 9 -14 151.31 7.1
 -1 9 -14 167.01 7.52
 -1 9 -14 160.15 7.51
 -1 -9 -14 172.19 8.05
 -1 -9 -14 178.27 16.9
 -1 -9 -14 175.73 8.3
 -1 -9 -14 175.18 8.5
 -1 -9 -14 170.15 7.86
 1 -9 14 192.03 15.89
 -1 -9 -15 107.96 6.27
 -1 -9 -15 99.53 5.8
 -1 -9 -15 100.46 5.85
 -1 -9 -15 102 6.28
 -1 9 -15 102.17 6.19
 -1 -9 -15 90.62 5.86
 -1 -9 -15 102.05 6.34
 -1 9 -15 96.21 5.76
 -1 9 -15 87.76 5.53
 -1 -9 -16 25.58 3.51
 -1 -9 -16 28.53 3.18
 -1 -9 -16 24.47 3.49
 -1 -9 -16 25.06 3.31
 -1 9 -16 22.42 3.11
 -1 -9 -16 23.39 3.07
 -1 -9 -16 29.43 3.76
 -1 9 -16 24.75 3.08
 -1 9 -16 25.59 3.18
 -1 -9 -17 21.58 3.46
 -1 9 -17 18.82 2.8
 -1 -9 -17 22.94 3.31
 -1 -9 -17 23.06 2.68
 -1 -9 -17 15.27 2.74
 -1 9 -17 20.07 2.86
 -1 9 -17 16.95 2.56
 -1 -9 -18 3.68 2.16
 -1 9 -18 2.02 2.04
 -1 -9 -18 2.45 2.07
 -1 9 -18 1.39 1.35
 -1 -9 -18 3.06 1.52
 -1 -9 -18 1.2 2.26
 -1 -9 -18 1.2 2.16
 -1 9 -18 3.01 1.94
 -1 -9 -19 30.82 3.5
 -1 9 -19 34.71 3.18
 -1 -9 -19 32.57 3.56
 -1 9 -19 29.11 3.08
 -1 -9 -19 29.61 3.57
 -1 -9 -20 10.61 2.42
 -1 9 -20 5.93 1.45
 -1 -9 -20 9.74 2.34
 -1 -9 -20 8.17 2.3
 -1 -9 -21 12.45 2.27
 -1 9 -21 14.69 2.41
 -1 -9 -21 13.89 2.23
 -1 -9 -21 9.63 2.21
 -1 9 -22 2.9 1.25
 -1 -9 -22 4.02 1.53
 -1 9 -22 1.49 1.33
 -1 -9 -23 4.28 1.12
 -1 9 -23 4.66 1.21
 1 10 -23 16 1.54
 1 10 -23 16.22 1.6
 1 10 -22 0.59 1.37
 1 -10 -22 0.79 1.37
 1 10 -22 0.65 1.23
 1 10 -21 68.23 4.22
 1 10 -21 71.62 4.36
 1 -10 -21 70.78 4.43
 1 -10 -20 14.07 2.02
 1 10 -20 15.22 2.48
 1 10 -20 13.63 2.18
 1 -10 -20 15.21 2.74
 1 -10 -20 14.75 2.71
 1 -10 -19 29.55 2.98
 1 10 -19 24.61 3.29
 1 -10 -19 22.37 3.24
 1 -10 -19 28.17 3.51
 1 -10 -19 24.96 3.3
 1 -10 -18 11.95 2.8
 1 -10 -18 11.63 2.71
 1 10 -18 11.16 2.41
 1 -10 -18 13.55 2.61
 1 -10 -18 12 2.93
 1 -10 -18 9.4 2.44
 1 -10 -18 10.24 2.21
 1 -10 -17 59.2 4.98
 1 -10 -17 45.11 3.68
 1 -10 -17 46.16 4.3
 1 10 -17 46.29 4.42
 1 10 -17 46.77 3.6
 1 -10 -17 47.1 4.12
 1 -10 -17 50.33 4.58
 1 -10 -17 51.22 4.57
 1 -10 -16 183.07 8.02
 1 -10 -16 177.64 8.47
 1 -10 -16 187.64 8.69
 1 -10 -16 177.83 7.74
 1 10 -16 188.51 8.7
 1 -10 -16 191.49 8.57
 1 10 -16 173.74 7.68
 1 -10 -16 185.06 8.54
 1 -10 -16 186.58 8.51
 1 10 -16 176.58 7.91
 1 -10 -15 115.49 6.38
 1 -10 -15 115.03 6.68
 1 -10 -15 118.75 6.18
 1 -10 -15 121.02 6.83
 1 -10 -15 129.28 6.95
 1 10 -15 120.25 6.92
 1 10 -15 111.76 6.13
 1 -10 -15 131.94 7.13
 1 -10 -15 122.92 6.87
 1 10 -15 113.53 6.18
 1 10 -14 26.18 6.75
 1 -10 -14 25.16 3.17
 1 -10 -14 23.62 2.98
 1 10 -14 21.72 3.11
 1 10 -14 27.31 3.25
 1 -10 -14 26.48 3.15
 1 -10 -14 29.97 3.5
 1 -10 -14 24.45 2.94
 1 -10 -14 25.88 3.26
 1 -10 -14 18.37 6.37
 1 -10 -14 24.56 3.35
 1 -10 -14 23.9 3.19
 1 10 -14 17.37 2.47
 1 10 -13 -0.59 3.46
 1 -10 -13 2.9 2.08
 1 -10 -13 4.2 1.76
 1 10 -13 1.25 1.87
 1 10 -13 2.02 1.59
 1 -10 -13 4.86 1.97
 1 -10 -13 3.36 1.89
 1 -10 -13 4.38 1.79
 1 -10 -13 5.39 2.06
 1 -10 -13 -0.12 6.31
 1 -10 -13 3.34 1.73
 1 -10 -13 5.26 2.02
 1 10 -13 3.94 1.61
 1 -10 -12 32.57 3.37
 1 -10 -12 33.01 3.13
 1 -10 -12 38.46 3.74
 1 -10 -12 39.18 3.65
 1 -10 -12 35.02 3.42
 1 -10 -12 45.49 8.8
 1 -10 -12 35.08 3.6
 1 -10 -12 27.95 2.82
 1 10 -12 32.87 3.57
 1 10 -12 29.8 3.22
 1 10 -12 28.08 6.48
 1 -10 -12 31.75 3.46
 1 -10 -11 33.93 8.51
 1 10 -11 26.62 6.54
 1 -10 -11 24.48 6.41
 1 -10 -10 244.34 18.67
 1 -10 -10 245.88 19.33
 1 10 -10 216.62 16.26
 1 10 -9 9.29 4.01
 1 -10 -9 7.9 5.55
 1 10 -8 88.41 9.9
 1 10 -8 84.9 9.61
 1 -10 -8 93.91 11.1
 1 -10 -7 162.43 14.14
 1 10 -7 142.53 11.83
 1 10 -7 141.01 11.57
 1 -10 -6 758.63 30.96
 1 10 -6 705.38 27.9
 1 10 -6 698.9 27.69
 1 -10 -5 206.06 14.95
 1 10 -5 222.05 13.59
 1 -10 -4 44.37 4.38
 1 10 -4 42.74 6.18
 1 -10 -4 32.16 7.26
 1 -10 -3 44.5 7.63
 1 10 -3 47.41 6.07
 1 -10 -3 50.52 5.01
 1 -10 -2 155.44 7.22
 1 -10 -2 161.74 12.72
 1 10 -2 129.4 9.09
 -1 10 2 134.51 7.43
 1 -10 -2 143.09 9.1
 1 -10 -1 722.7 20.46
 1 10 -1 667.95 23.25
 -1 10 1 677.66 21.81
 1 -10 -1 681.41 23.83
 1 10 0 8.28 3.09
 -1 10 0 6.54 2.89
 -1 -10 0 2.36 3.93
 -1 10 -1 201.97 11.21
 1 10 1 183.46 9.65
 -1 -10 -1 213.91 11.57
 -1 -10 -1 213.44 13.18
 -1 10 -2 9.35 3.56
 1 10 2 11.54 2.53
 -1 -10 -2 12.66 3.22
 -1 -10 -2 13.21 5.2
 -1 10 -3 438.46 18.93
 -1 -10 -3 465.64 21.08
 -1 -10 -3 424.68 17.27
 -1 10 -4 3.21 3.29
 -1 -10 -4 3.77 2.63
 -1 -10 -4 4.54 3.86
 -1 10 -5 8.21 3.82
 -1 -10 -5 12.22 3.15
 -1 -10 -5 5.86 4.18
 -1 10 -6 1.33 3.92
 -1 -10 -6 4.89 2.62
 -1 -10 -6 3.66 3.84
 -1 10 -7 2.97 3.72
 -1 -10 -7 5.52 3.24
 -1 -10 -7 -1.43 3.93
 -1 -10 -8 116.58 11.95
 -1 -10 -8 129.18 10.02
 -1 10 -8 119.21 11.5
 -1 -10 -9 60.81 7.3
 -1 -10 -9 56.24 9.08
 -1 10 -9 75.33 9.71
 -1 10 -10 135.11 13.41
 -1 -10 -10 143.29 14.5
 -1 -10 -11 109.04 5.78
 -1 -10 -11 114.09 6.15
 -1 -10 -11 109.47 6
 -1 10 -11 103.15 6.01
 -1 10 -11 103.06 11.48
 -1 -10 -11 104.33 5.53
 -1 -10 -12 3.1 1.99
 -1 -10 -12 2.03 1.77
 -1 -10 -12 2.28 1.48
 -1 -10 -12 3.13 1.54
 -1 -10 -12 4.13 2.09
 -1 -10 -12 4.67 1.73
 -1 10 -12 2.85 1.86
 -1 -10 -12 0.31 1.57
 -1 10 -12 3.58 4.57
 -1 -10 -13 17.27 2.59
 -1 -10 -13 17.19 2.73
 -1 -10 -13 21.44 3.17
 -1 -10 -13 19.49 2.85
 -1 10 -13 19.43 2.43
 -1 -10 -13 16.47 2.87
 -1 -10 -13 20.79 2.98
 -1 -10 -13 20.09 2.92
 1 -10 13 21.24 6.47
 -1 10 -13 23.91 7.33
 -1 -10 -14 1.52 1.79
 -1 -10 -14 -2.55 2.11
 -1 10 -14 1.6 1.73
 -1 -10 -14 -0.45 2.1
 -1 -10 -14 2.59 2.21
 -1 10 -14 1.45 1.51
 -1 10 -14 1.9 1.5
 -1 -10 -14 1.96 2.24
 -1 -10 -14 -1.26 2.11
 -1 -10 -14 -0.92 2.07
 1 -10 14 2.7 3.61
 -1 10 -14 1 5.56
 -1 -10 -15 2.89 2.15
 -1 -10 -15 -0.15 1.94
 -1 -10 -15 -0.01 1.83
 -1 -10 -15 -1.1 1.92
 -1 10 -15 0.26 1.98
 -1 10 -15 0.64 1.35
 -1 -10 -15 0.1 2.05
 -1 -10 -15 -0.33 2.31
 -1 10 -15 -4.65 1.84
 -1 10 -15 -0.8 1.62
 -1 -10 -16 -2.81 2.48
 -1 -10 -16 -1.42 1.74
 -1 -10 -16 -1.94 2.03
 -1 10 -16 0.95 1.9
 -1 -10 -16 -3.82 2.34
 -1 -10 -16 0.08 2.16
 -1 10 -16 0.2 1.31
 -1 10 -16 0.68 1.53
 -1 -10 -17 1.96 2.27
 -1 -10 -17 4.44 1.51
 -1 10 -17 4.09 2.02
 -1 -10 -17 1.86 2.2
 -1 10 -17 3.39 1.69
 -1 -10 -17 4.53 2.59
 -1 -10 -17 7.27 2.28
 -1 -10 -18 0.66 2.16
 -1 -10 -18 2.32 2.44
 -1 10 -18 -1.62 1.68
 -1 -10 -18 -1.65 2.45
 -1 -10 -18 1.67 2.28
 -1 10 -18 -1.59 1.79
 -1 -10 -19 1 2.01
 -1 -10 -19 1.74 2.07
 -1 10 -19 1.04 1.42
 -1 10 -19 0.21 1.46
 -1 -10 -19 -0.22 2.15
 -1 10 -20 19.56 2.13
 -1 -10 -20 20.32 2.67
 -1 -10 -20 19.86 2.69
 -1 -10 -20 14.01 2.28
 -1 -10 -21 11.67 2.02
 -1 -10 -21 11.89 2.11
 -1 10 -21 10.78 1.97
 -1 -10 -21 11.01 2.11
 -1 -10 -22 38.11 2.65
 -1 10 -22 40.03 2.8
 -1 -10 -23 5.45 1.06
 -1 10 -23 6.87 1.05
 1 11 -22 1.75 1.13
 1 -11 -22 1.39 1.27
 1 11 -22 -0.32 1.1
 1 11 -21 5.67 1.59
 1 -11 -21 7.27 1.9
 1 11 -20 4.17 1.74
 1 11 -20 5.84 1.77
 1 -11 -20 7.21 2.16
 1 -11 -20 6.32 2
 1 -11 -19 30.47 2.87
 1 11 -19 32.69 3.36
 1 -11 -19 26.5 3.26
 1 -11 -19 23.59 3.01
 1 -11 -19 31.56 3.28
 1 -11 -18 47.17 3.63
 1 -11 -18 48.45 4.21
 1 11 -18 47.09 4.09
 1 -11 -18 41.27 3.91
 1 -11 -18 47.55 3.79
 1 -11 -18 45.02 4.22
 1 -11 -18 49.29 4.25
 1 -11 -17 17.4 3
 1 -11 -17 21.83 3.17
 1 11 -17 17.85 3.04
 1 -11 -17 15.76 2.82
 1 11 -17 18.95 2.5
 1 -11 -17 15.57 2.79
 1 -11 -17 13.81 2.09
 1 -11 -17 15.25 2.85
 1 -11 -17 16.58 2.7
 1 -11 -16 142.28 7.61
 1 -11 -16 154.72 7.19
 1 -11 -16 152.52 7.77
 1 11 -16 147.66 7.68
 1 -11 -16 148.52 7.47
 1 11 -16 153.47 7.06
 1 -11 -16 145.5 7.6
 1 -11 -16 149.88 7.67
 1 -11 -16 140.87 6.87
 1 -11 -15 3.34 1.89
 1 -11 -15 7.35 2.67
 1 -11 -15 4.5 2.11
 1 -11 -15 6.42 2.23
 1 11 -15 7.48 2.58
 1 11 -15 7.7 2.17
 1 -11 -15 4.4 2.14
 1 -11 -15 3.32 2.05
 1 -11 -15 6.3 2.24
 1 11 -15 1.5 1.51
 1 -11 -14 -0.07 2.1
 1 -11 -14 -1.01 1.69
 1 -11 -14 2.7 1.72
 1 -11 -14 1.94 1.99
 1 -11 -14 4.32 2.31
 1 -11 -14 -0.33 2.35
 1 11 -14 -2.12 1.92
 1 -11 -14 0.34 2.1
 1 11 -14 -1.17 2.19
 1 -11 -14 0.45 1.87
 1 11 -14 -3.76 1.76
 1 -11 -13 9.52 2.53
 1 -11 -13 11.39 2.45
 1 -11 -13 9.68 2.22
 1 -11 -13 5.87 2.3
 1 -11 -13 7.95 2.1
 1 -11 -13 10.33 2.33
 1 11 -13 5.8 2.1
 1 11 -13 6.67 2.38
 1 -11 -13 9.98 2.33
 1 -11 -13 5.08 1.97
 1 11 -13 5.42 4.21
 1 -11 -12 59.63 4.54
 1 -11 -12 59.24 4.58
 1 -11 -12 56.93 4.28
 1 -11 -12 57.67 4.69
 1 -11 -12 58.37 4.43
 1 -11 -12 62.86 10.2
 1 11 -12 58.07 4.4
 1 -11 -12 59.48 4.33
 1 11 -12 55.62 4.61
 1 -11 -12 60.68 4.29
 1 -11 -12 65.97 4.75
 1 11 -12 60.07 9.4
 1 -11 -11 5.57 1.56
 1 11 -11 19.32 5.77
 1 -11 -11 10.53 5.54
 1 -11 -11 8.62 2.25
 1 -11 -11 10.72 2.15
 1 -11 -11 9.6 1.96
 1 -11 -11 9.54 2.06
 1 -11 -11 7.82 2.13
 1 -11 -11 7.76 1.89
 1 -11 -10 62.08 10
 1 11 -10 59.65 9.28
 1 -11 -9 21.99 6.99
 1 11 -9 8.27 4.89
 1 -11 -8 -2.67 4.72
 1 11 -8 -0.06 3.48
 1 -11 -7 10.91 5.57
 1 11 -7 13.09 4.69
 1 11 -7 18.98 5.08
 1 -11 -6 6.22 5.15
 1 11 -6 9.95 4.47
 1 11 -6 11.48 4.11
 1 -11 -5 15.56 5.45
 1 11 -5 9.62 4.29
 1 -11 -4 446.42 23.02
 1 11 -4 375.61 18.75
 1 -11 -3 3.55 5.41
 1 -11 -3 0.37 1.9
 1 11 -3 3.39 2.89
 1 -11 -2 46.65 8.04
 1 -11 -2 40.81 5.18
 1 11 -2 36.65 5.1
 1 -11 -1 370.13 16.72
 1 11 -1 341.58 15.77
 -1 11 1 349.34 14.55
 1 11 0 26.85 4.1
 -1 11 0 26.02 4.06
 1 -11 0 32.51 7.76
 -1 -11 0 30.74 6.43
 -1 11 -1 362.24 16.32
 -1 -11 -1 422.92 20.62
 -1 -11 -1 411.52 16.8
 -1 11 -2 39.85 5.56
 -1 -11 -2 48 5.41
 -1 -11 -2 51.27 7.43
 -1 -11 -3 50.87 7.23
 -1 11 -3 57.92 6.83
 -1 -11 -3 58.43 6.28
 -1 -11 -4 -0.16 3.43
 -1 11 -4 -4.9 3.81
 -1 -11 -4 -2.99 2.87
 -1 -11 -5 77.41 8.95
 -1 11 -5 72.33 8.89
 -1 -11 -5 87.3 7.43
 -1 -11 -6 8.2 5.19
 -1 11 -6 0.92 3.76
 -1 -11 -6 3.35 2.26
 -1 11 -7 14.31 4.79
 -1 -11 -7 19.98 5.96
 -1 11 -8 13.84 4.88
 -1 -11 -8 9.86 4.83
 -1 11 -9 -1.46 4.6
 -1 -11 -9 -5.04 4.72
 -1 11 -10 71.4 9.86
 -1 -11 -10 76.53 10.6
 -1 -11 -11 5.17 1.75
 -1 -11 -11 8.44 2.16
 -1 -11 -11 5.54 1.84
 -1 11 -11 13.47 5.89
 -1 11 -11 8.96 2.21
 -1 -11 -11 8.3 1.74
 -1 -11 -11 3.49 1.43
 -1 -11 -11 7.68 1.92
 -1 -11 -11 10.08 2.28
 -1 -11 -12 224.95 9.59
 -1 -11 -12 215.12 9.12
 -1 -11 -12 244.76 9.99
 -1 -11 -12 218.78 9.42
 -1 11 -12 220.48 18.39
 -1 -11 -12 209.89 9.02
 -1 11 -12 220.09 9.58
 -1 -11 -12 229.5 8.96
 -1 -11 -12 223.3 9.25
 1 -11 12 235.36 18.2
 -1 -11 -13 10.97 2.6
 -1 -11 -13 4.89 2.31
 -1 11 -13 13.78 6.63
 -1 -11 -13 9.3 2.55
 -1 -11 -13 8.81 2.45
 -1 -11 -13 7.93 2.26
 -1 -11 -13 7.68 2.35
 1 -11 13 4.8 4.61
 -1 -11 -13 8.06 2.15
 -1 11 -14 30.63 3.1
 -1 -11 -14 33.19 3.75
 -1 -11 -14 31.15 3.77
 -1 -11 -14 33.3 3.65
 -1 11 -14 29.32 3.13
 -1 11 -14 30.33 3.57
 -1 -11 -14 32.17 3.64
 -1 -11 -14 31.95 3.58
 -1 -11 -14 31.04 3.87
 -1 -11 -15 8.91 2.39
 -1 -11 -15 6.85 2.12
 -1 11 -15 8.59 2.47
 -1 -11 -15 7.42 2.47
 -1 11 -15 8.4 1.92
 -1 -11 -15 6.42 2.19
 -1 -11 -15 9.4 2.53
 -1 -11 -15 7.82 2.89
 -1 11 -15 7.43 1.81
 -1 -11 -16 28.17 3.37
 -1 -11 -16 30.36 3.63
 -1 11 -16 27.29 3.44
 -1 11 -16 27.86 2.79
 -1 -11 -16 32.97 3.78
 -1 -11 -16 28.8 3.37
 -1 -11 -16 34.03 3.88
 -1 -11 -16 31.63 3.42
 -1 -11 -17 14.19 2.95
 -1 11 -17 14.23 2.82
 -1 -11 -17 13.15 2.76
 -1 -11 -17 13.26 2.56
 -1 -11 -17 11.34 2.72
 -1 11 -17 8.67 1.92
 -1 -11 -18 3.14 2.06
 -1 11 -18 0.21 1.69
 -1 -11 -18 -2.03 2.32
 -1 -11 -18 3.46 2.32
 -1 -11 -18 -0.24 2.16
 -1 11 -18 -1.09 1.46
 -1 11 -19 -1.75 1.65
 -1 -11 -19 0.38 1.88
 -1 -11 -19 1.71 1.84
 -1 -11 -19 0.76 1.93
 -1 11 -20 26.19 2.35
 -1 -11 -20 25.71 2.78
 -1 -11 -20 26.52 2.88
 -1 -11 -20 27.04 2.8
 -1 11 -21 3.03 0.9
 -1 -11 -21 -1.05 1.35
 -1 11 -21 -1.66 1.45
 -1 -11 -21 2.11 1.47
 -1 -11 -22 0.35 0.94
 -1 11 -22 1.29 0.99
 1 12 -22 6.17 1.04
 1 -12 -21 10.95 1.82
 1 12 -21 13.58 1.86
 1 12 -20 37.99 3.07
 1 12 -20 41.07 3.07
 1 -12 -20 43.99 3.46
 1 -12 -20 38.82 3.28
 1 -12 -19 -0.36 1.79
 1 -12 -19 -0.74 1.86
 1 12 -19 1.29 1.53
 1 -12 -19 -0.46 2.11
 1 -12 -19 -0.02 1.7
 1 -12 -18 -2.52 2.03
 1 12 -18 1.5 2.13
 1 -12 -18 0.79 2.16
 1 12 -18 -1.2 1.3
 1 12 -18 0.78 1.58
 1 -12 -18 0.47 1.69
 1 -12 -18 1.94 1.96
 1 -12 -18 2.04 1.85
 1 -12 -18 -0.37 2.18
 1 -12 -17 25.21 3.4
 1 -12 -17 24.49 3.26
 1 -12 -17 28.7 3.56
 1 12 -17 26.17 3.59
 1 12 -17 24.3 2.7
 1 -12 -17 24.32 3.15
 1 -12 -17 25.6 3.04
 1 -12 -17 26.21 3.46
 1 -12 -17 25.97 2.7
 1 -12 -16 41.81 3.99
 1 -12 -16 47.74 4.12
 1 -12 -16 52.11 4.42
 1 -12 -16 48.72 4.34
 1 12 -16 51 4.56
 1 12 -16 43.47 3.79
 1 -12 -16 49.71 4.37
 1 -12 -16 43.4 4.12
 1 -12 -16 45.19 3.7
 1 -12 -15 2.28 2.09
 1 -12 -15 0.65 1.95
 1 -12 -15 1.71 2.17
 1 12 -15 2.88 2.22
 1 12 -15 1.21 1.84
 1 -12 -15 3.05 2.21
 1 -12 -15 -0.95 2.23
 1 -12 -15 1.31 2.04
 1 -12 -15 1.88 1.7
 1 -12 -14 73.5 5
 1 -12 -14 71.77 5.16
 1 -12 -14 77.39 5.48
 1 -12 -14 78.81 5.45
 1 12 -14 73.03 5.22
 1 12 -14 76.6 5.6
 1 -12 -14 72.13 5.02
 1 -12 -14 82.53 5.23
 1 -12 -14 74.67 5.38
 1 -12 -14 76.26 5.51
 1 -12 -13 27.64 3.35
 1 -12 -13 26.39 3.33
 1 -12 -13 29.56 3.57
 1 -12 -13 34.7 4.07
 1 12 -13 27.77 3.41
 1 12 -13 34.69 3.97
 1 -12 -13 29.51 3.25
 1 -12 -13 30.62 3.5
 1 -12 -13 29.43 3.48
 1 -12 -13 26.15 3.44
 1 -12 -12 34.92 3.74
 1 -12 -12 37.77 3.85
 1 -12 -12 39.55 3.82
 1 -12 -12 38.21 3.76
 1 -12 -12 29.22 7.61
 1 -12 -12 41.66 4.19
 1 12 -12 37.04 3.84
 1 12 -12 43.08 4.11
 1 -12 -12 34.59 3.33
 1 -12 -12 39.48 3.64
 1 -12 -12 32.83 3.45
 1 12 -12 33.99 7.4
 1 -12 -11 23.76 3.07
 1 -12 -11 26.86 3.29
 1 -12 -11 30.54 3.21
 1 -12 -11 30.44 3.22
 1 -12 -11 24.72 3.16
 1 -12 -11 18.08 5.57
 1 -12 -11 28.57 3.13
 1 -12 -11 26.02 2.87
 1 -12 -11 28.7 3.06
 1 12 -11 33.03 7.29
 1 -12 -10 28.13 6.8
 1 -12 -10 22.49 2.97
 1 -12 -10 21.68 2.67
 1 -12 -10 20.7 2.84
 1 -12 -10 24.29 3.2
 1 -12 -10 19.65 2.71
 1 12 -10 15.32 5.45
 1 12 -9 10.63 5.36
 1 -12 -9 5.94 4.26
 1 12 -8 302.95 19.63
 1 -12 -8 342.64 22.59
 1 12 -7 93.92 10.29
 1 -12 -7 103.75 12.03
 1 12 -6 194.66 14.21
 1 12 -6 217.98 15.22
 1 12 -5 46.77 7.04
 1 12 -5 42.33 6.89
 1 -12 -5 61.25 9.74
 1 -12 -4 324.35 19.82
 1 12 -4 297.53 17
 1 12 -4 320.89 17.55
 1 -12 -3 8.55 5.41
 1 -12 -3 2.32 2.27
 1 12 -3 4.23 3.5
 1 -12 -2 145.82 9.91
 1 12 -2 123.61 9.79
 1 -12 -1 78.64 10.16
 -1 -12 1 93.57 10.4
 1 -12 -1 81.01 7.72
 -1 12 1 80.37 6.68
 1 12 -1 70.44 6.95
 -1 -12 0 69.58 8.59
 1 -12 0 57.86 8.57
 1 -12 0 67.49 7.36
 -1 12 0 62.1 6.19
 1 12 0 62.48 6.5
 -1 12 -1 51.16 5.88
 -1 -12 -1 63.33 8.55
 -1 -12 -1 60.23 6.51
 -1 12 -2 6.47 2.6
 -1 -12 -2 6.74 2.06
 -1 -12 -2 12.44 5.06
 -1 -12 -3 46.44 7.3
 -1 12 -3 36.56 5.75
 -1 -12 -3 40.61 5.03
 -1 12 -4 236.4 15.25
 -1 -12 -4 256.25 17.49
 -1 -12 -4 254.87 13.28
 -1 12 -5 125.07 11.3
 -1 -12 -5 117.84 11.74
 -1 -12 -6 14.58 6.08
 -1 12 -6 14.15 4.75
 -1 -12 -7 10.41 4.54
 -1 12 -7 13.77 5.69
 -1 -12 -8 149.88 14.38
 -1 12 -8 148.32 13.62
 -1 -12 -9 4.77 3.97
 -1 12 -9 4 1.96
 -1 12 -9 -3.11 5
 -1 -12 -10 73.96 4.84
 -1 -12 -10 76.94 4.64
 -1 12 -10 78.26 5.22
 -1 -12 -10 74.59 4.69
 -1 -12 -10 75.91 5.17
 -1 -12 -10 70.6 10.08
 -1 -12 -10 74.46 5.05
 -1 12 -10 72.39 10.31
 -1 -12 -10 67.02 4.52
 -1 -12 -11 -1.49 1.68
 -1 -12 -11 2.49 1.88
 -1 -12 -11 0.31 2.04
 -1 -12 -11 -2.2 1.87
 -1 -12 -11 1.37 1.83
 -1 -12 -11 -2.04 1.88
 -1 12 -11 -7.17 5.62
 -1 -12 -11 -1.22 2.05
 -1 -12 -11 -0.57 1.7
 1 -12 11 -3.17 5.12
 -1 -12 -12 12.67 2.48
 -1 -12 -12 8.47 2.1
 -1 -12 -12 8.97 2.31
 -1 -12 -12 10.88 2.48
 -1 -12 -12 10.1 2.31
 -1 -12 -12 8.37 2.06
 -1 12 -12 12.21 2.84
 1 -12 12 16.99 6.4
 -1 -12 -13 9.75 2.61
 -1 -12 -13 12.05 2.78
 -1 -12 -13 11.8 2.61
 -1 -12 -13 12.07 2.23
 -1 -12 -13 13.72 2.95
 -1 -12 -13 10.46 2.55
 -1 -12 -13 12.71 2.37
 -1 -12 -14 21.64 3.26
 -1 -12 -14 24.9 3.64
 -1 -12 -14 24.17 3.29
 -1 12 -14 22.51 3.01
 -1 12 -14 25.11 3.58
 -1 -12 -14 25.45 3.34
 -1 -12 -14 22.63 3.12
 -1 -12 -14 22.91 3.55
 -1 -12 -14 29.18 3.48
 -1 -12 -15 11.1 2.31
 -1 12 -15 14.93 2.94
 -1 -12 -15 17.01 2.72
 -1 12 -15 10.32 2.08
 -1 -12 -15 16.86 2.71
 -1 -12 -15 15.29 3.07
 -1 -12 -15 13.91 2.79
 -1 -12 -15 12.26 2.77
 -1 -12 -16 6.59 2.45
 -1 12 -16 5.3 1.77
 -1 -12 -16 6.29 2.18
 -1 -12 -16 5.42 2.15
 -1 12 -16 9.29 2.63
 -1 -12 -16 3.48 2.1
 -1 -12 -16 3.45 2.49
 -1 12 -16 7.83 1.65
 -1 -12 -17 1.72 2.18
 -1 12 -17 -0.68 1.32
 -1 12 -17 -1.85 2.07
 -1 -12 -17 0.06 2
 -1 -12 -17 -0.81 1.97
 -1 -12 -17 -1.46 2.34
 -1 12 -17 -3.13 1.65
 -1 -12 -18 2.01 1.87
 -1 12 -18 -1.37 1.8
 -1 -12 -18 -0.34 1.89
 -1 -12 -18 2.04 2.01
 -1 -12 -18 0.72 2.12
 -1 -12 -19 1.29 1.81
 -1 12 -19 1.02 1.38
 -1 -12 -19 2.79 1.97
 -1 -12 -19 -0.8 1.56
 -1 12 -20 2.59 1.28
 -1 -12 -20 3.79 1.56
 -1 -12 -20 6.77 1.9
 -1 -12 -20 3.79 1.45
 -1 12 -20 7.15 1.77
 -1 -12 -21 2.52 1.18
 -1 12 -21 1.68 1.19
 -1 -12 -22 25.37 1.7
 -1 12 -22 22.76 1.74
 1 13 -22 1.49 0.76
 1 13 -21 11.98 1.8
 1 13 -21 13.36 1.47
 1 13 -20 12.25 1.88
 1 13 -20 11.69 2.07
 1 13 -20 11.19 1.69
 1 -13 -20 12.96 2.03
 1 13 -19 2.8 1.44
 1 -13 -19 0.03 1.64
 1 -13 -19 3.89 1.73
 1 -13 -18 101.94 5.62
 1 13 -18 107.18 5.58
 1 -13 -18 112.81 5.75
 1 -13 -18 105.76 5.7
 1 13 -18 106.53 4.93
 1 13 -18 114.55 5.95
 1 -13 -18 120.56 6
 1 -13 -18 108.12 5.39
 1 -13 -18 100.45 5.47
 1 -13 -17 3.42 2.03
 1 -13 -17 0.02 1.87
 1 13 -17 4.38 2.39
 1 -13 -17 2.3 1.94
 1 13 -17 4.65 1.65
 1 -13 -17 2.7 1.96
 1 -13 -17 1.86 1.93
 1 -13 -17 1.45 2.06
 1 -13 -17 5.12 1.63
 1 -13 -16 30.43 3.6
 1 -13 -16 35.01 3.62
 1 13 -16 33.23 3.89
 1 -13 -16 34.9 3.51
 1 13 -16 32.09 3.27
 1 -13 -16 33.1 3.72
 1 -13 -16 38.94 3.68
 1 -13 -16 31.77 3.77
 1 -13 -16 40.12 3.47
 1 -13 -15 11.91 2.59
 1 -13 -15 12.14 2.54
 1 -13 -15 11.83 2.56
 1 13 -15 12.72 3.14
 1 13 -15 10.67 2.48
 1 -13 -15 9.53 2.64
 1 -13 -15 14.71 2.81
 1 -13 -15 12.93 2.84
 1 -13 -15 10.77 2.13
 1 -13 -14 35.92 3.53
 1 -13 -14 34.2 3.75
 1 -13 -14 35.87 3.94
 1 -13 -14 36.6 4.05
 1 13 -14 33.97 3.89
 1 -13 -14 35.93 3.68
 1 13 -14 34.53 4.05
 1 -13 -14 34.02 3.67
 1 -13 -14 32.49 3.85
 1 -13 -14 38.22 3.76
 1 -13 -13 58.26 4.61
 1 -13 -13 59.46 4.53
 1 -13 -13 60.72 4.85
 1 -13 -13 65.3 5.28
 1 13 -13 54.36 4.57
 1 13 -13 63.29 5.16
 1 -13 -13 55.13 4.34
 1 -13 -13 61.45 4.66
 1 -13 -13 58.33 4.43
 1 -13 -13 63.89 4.98
 1 -13 -12 21.61 3.13
 1 -13 -12 23.49 3.13
 1 -13 -12 22.78 3.21
 1 -13 -12 22.2 3.13
 1 -13 -12 18.58 6.41
 1 13 -12 18.37 3.12
 1 -13 -12 20.9 2.85
 1 13 -12 23.56 3.16
 1 -13 -12 23.67 2.95
 1 -13 -12 22.32 3.26
 1 -13 -12 27.75 3.17
 1 -13 -11 7.87 2.46
 1 -13 -11 9.13 2.52
 1 -13 -11 6.89 2.04
 1 -13 -11 6.64 2.09
 1 -13 -11 0.72 5.13
 1 -13 -11 5.61 2.26
 1 -13 -11 4.87 1.64
 1 -13 -11 8.35 1.88
 1 13 -11 7.36 2.25
 1 -13 -11 5.4 1.87
 1 13 -11 4.78 4.17
 1 -13 -10 -0.71 1.7
 1 -13 -10 3.65 2.16
 1 -13 -10 1.01 1.6
 1 -13 -10 0.81 4.84
 1 -13 -10 -2.67 1.62
 1 -13 -10 -0.48 1.51
 1 -13 -10 -0.53 1.72
 1 -13 -10 0.04 2
 1 13 -10 -2.5 5.57
 1 -13 -9 18.97 2.8
 1 -13 -9 15.13 2.55
 1 -13 -9 22.31 6.32
 1 13 -9 12.74 2.1
 1 -13 -9 14.86 2.44
 1 -13 -9 12.82 2.42
 1 -13 -9 15.9 2.48
 1 -13 -8 2.23 4.18
 1 13 -8 -5.47 5.15
 1 -13 -7 10.34 5.5
 1 13 -7 14.54 4.4
 1 13 -6 90.17 10.21
 1 -13 -6 92.44 11.58
 1 -13 -5 -3.09 4.82
 1 13 -5 2 2.93
 1 -13 -4 22.11 6.02
 1 13 -4 23.2 5.23
 1 13 -4 20.73 4.29
 1 -13 -3 10.64 4.95
 1 13 -3 7.1 3.6
 1 13 -3 9.16 3.22
 1 -13 -2 278.85 19.07
 1 13 -2 263.72 15.25
 1 -13 -2 305.02 15.72
 1 -13 -1 51.48 8.61
 -1 -13 1 47.51 8.02
 1 13 -1 29.05 4.68
 1 -13 -1 45.34 6.23
 -1 -13 0 143.05 12.85
 1 -13 0 152.74 14.24
 -1 -13 0 130.34 10.27
 -1 13 0 112.37 9.02
 1 -13 0 118.44 10.42
 1 -13 1 13.5 5.14
 -1 -13 -1 15.03 5.23
 -1 -13 -1 19.16 4.81
 -1 13 -1 10.38 2.89
 1 -13 1 11.35 3.53
 -1 -13 -2 159.22 10.88
 -1 -13 -2 153.5 13.29
 -1 13 -2 145.14 11.02
 -1 13 -3 11.01 3.99
 -1 -13 -3 15.53 5
 -1 -13 -4 184.89 15.12
 -1 13 -4 160.72 12.82
 -1 13 -5 10.23 4.16
 -1 -13 -5 7.48 4.01
 -1 13 -6 27.54 5.64
 -1 -13 -6 35.57 7.28
 -1 13 -7 15.63 4.89
 -1 -13 -7 6.63 3.99
 -1 13 -8 1.85 1.76
 -1 -13 -8 -0.05 1.43
 -1 -13 -8 4.27 4
 -1 -13 -8 1.2 1.82
 -1 -13 -8 -1.25 1.4
 -1 -13 -8 -0.17 1.67
 -1 13 -8 -0.86 3.43
 -1 -13 -9 57.48 4.17
 -1 -13 -9 59.33 4.55
 -1 -13 -9 52.01 4.42
 -1 -13 -9 57.09 9.55
 -1 13 -9 55.08 8.76
 -1 -13 -9 49.64 3.77
 -1 13 -9 50.29 4.12
 -1 -13 -9 50.23 4.13
 -1 -13 -9 56.11 4.19
 -1 -13 -10 26.33 2.94
 -1 13 -10 29.45 3.39
 1 -13 10 26.67 7.08
 -1 -13 -10 21.73 6.84
 -1 -13 -10 27.38 3.47
 -1 -13 -10 24.67 2.85
 -1 13 -10 16.62 4.74
 -1 -13 -10 23.88 2.95
 -1 -13 -10 27.18 3.25
 -1 -13 -11 9.02 2.06
 -1 -13 -11 7.14 1.82
 -1 -13 -11 7.41 1.89
 -1 -13 -11 10.5 2.62
 -1 -13 -11 4.29 1.91
 -1 -13 -11 1.98 4.64
 -1 -13 -11 7.21 2.11
 -1 -13 -11 9.54 2.29
 -1 -13 -11 7.27 2.25
 1 -13 11 4.89 4.09
 -1 -13 -12 17.46 2.52
 -1 -13 -12 12.52 2.53
 -1 -13 -12 13.7 2.84
 -1 -13 -12 15.56 2.78
 -1 -13 -12 15.1 2.62
 -1 13 -12 15.98 3.15
 -1 -13 -12 16.87 3.04
 -1 -13 -12 11.19 2.78
 -1 -13 -12 15.11 2.49
 -1 -13 -13 10.4 2.61
 -1 -13 -13 8.02 2.56
 -1 -13 -13 8.97 2.41
 -1 -13 -13 13.89 2.61
 -1 -13 -13 9.21 2.53
 -1 -13 -13 14.1 2.94
 -1 -13 -13 9.85 1.97
 -1 -13 -14 114.87 6.52
 -1 -13 -14 121.98 7.09
 -1 -13 -14 109.26 6.49
 -1 -13 -14 116.19 6.41
 -1 13 -14 120.05 6.92
 -1 -13 -14 119.65 6.99
 -1 13 -14 110.02 6.35
 -1 -13 -14 115.5 6.32
 -1 -13 -14 119.38 6.46
 -1 -13 -15 2.83 2.23
 -1 13 -15 4.84 1.83
 -1 -13 -15 5.56 2.53
 -1 -13 -15 4.41 2.02
 -1 13 -15 6.18 2.68
 -1 -13 -15 5.65 1.88
 -1 -13 -15 3.49 2.36
 -1 -13 -15 6.32 2.48
 -1 13 -16 5.38 1.69
 -1 -13 -16 10.33 2.61
 -1 13 -16 3.38 2.23
 -1 -13 -16 6.61 2.43
 -1 -13 -16 7.41 2.53
 -1 -13 -16 9.43 2.24
 -1 -13 -16 5.7 2.23
 -1 13 -17 -1.26 1.22
 -1 -13 -17 -1.22 2.15
 -1 -13 -17 -1.45 1.86
 -1 -13 -17 -1.3 2.03
 -1 13 -17 -2.93 2.2
 -1 -13 -17 -0.94 2.3
 -1 -13 -18 38.42 3.62
 -1 -13 -18 37.43 3.25
 -1 13 -18 41.05 3.54
 -1 -13 -18 37.92 3.51
 -1 -13 -18 35.32 3.52
 -1 13 -19 3.64 1.45
 -1 -13 -19 4.12 1.74
 -1 -13 -19 3.18 1.76
 -1 -13 -19 2.31 1.38
 -1 13 -20 12.9 1.57
 -1 13 -20 11.24 1.68
 -1 -13 -20 14.97 1.81
 -1 -13 -20 10.74 1.75
 -1 13 -21 1.59 0.83
 -1 13 -21 2.96 1.22
 -1 -13 -21 3.01 1.09
 1 14 -20 24.73 2.17
 1 14 -20 17.89 1.63
 1 14 -19 2.41 1.48
 1 -14 -19 2.66 1.53
 1 -14 -19 0.14 1.42
 1 14 -19 -0.11 1.04
 1 14 -18 4.84 1.43
 1 14 -18 5.59 1.43
 1 -14 -18 3.33 1.52
 1 14 -18 2.3 1.84
 1 -14 -18 3.58 1.74
 1 -14 -18 4.13 1.54
 1 -14 -17 3.27 1.93
 1 -14 -17 4.43 1.89
 1 -14 -17 1.43 1.68
 1 14 -17 3.57 2.33
 1 14 -17 4.02 1.58
 1 14 -17 2.13 1.4
 1 -14 -17 3.38 1.97
 1 -14 -17 4.8 2.04
 1 -14 -17 0.63 1.15
 1 -14 -16 1.89 1.8
 1 -14 -16 -1.6 1.89
 1 14 -16 1.3 2.38
 1 -14 -16 1.29 1.69
 1 14 -16 0 1.76
 1 -14 -16 1.36 1.95
 1 -14 -16 -2.08 2.05
 1 -14 -16 0.62 2.07
 1 -14 -16 1.07 1.47
 1 -14 -15 4.79 2.28
 1 -14 -15 0.91 1.76
 1 14 -15 -1.63 2.53
 1 -14 -15 -2.88 1.89
 1 14 -15 0.55 1.88
 1 -14 -15 1.67 2.17
 1 -14 -15 0.59 2.19
 1 -14 -15 2.02 2.43
 1 -14 -15 -1.35 1.65
 1 -14 -14 17.86 2.68
 1 -14 -14 14.04 2.56
 1 -14 -14 15.16 2.89
 1 -14 -14 19.75 3.26
 1 14 -14 17.64 2.97
 1 -14 -14 15.79 2.69
 1 14 -14 15.45 3.11
 1 -14 -14 17.2 2.79
 1 -14 -14 17.18 2.9
 1 -14 -14 14.38 2.97
 1 -14 -13 54.7 4.48
 1 -14 -13 58.41 4.54
 1 -14 -13 60.57 4.95
 1 -14 -13 63.76 5.34
 1 14 -13 57.9 4.77
 1 14 -13 63.93 5.23
 1 -14 -13 55.62 4.31
 1 -14 -13 57.96 4.83
 1 -14 -13 62.05 4.76
 1 -14 -13 60.47 4.69
 1 -14 -12 17.81 2.8
 1 -14 -12 13.59 2.22
 1 14 -12 18.51 3.29
 1 14 -12 14.85 2.86
 1 -14 -12 15.13 2.77
 1 -14 -12 18.89 3.38
 1 -14 -12 18.47 2.87
 1 -14 -12 13.66 2.98
 1 -14 -12 12.5 2.75
 1 -14 -11 43.99 4.33
 1 -14 -11 49.52 4
 1 -14 -11 49.61 4.32
 1 -14 -11 51.86 4.72
 1 14 -11 47.82 4.43
 1 14 -11 45.68 4.38
 1 -14 -11 42.94 3.64
 1 -14 -11 48.43 4.08
 1 -14 -11 53.24 4.11
 1 -14 -11 47.13 4.4
 1 -14 -10 21.39 2.81
 1 -14 -10 27.99 3.42
 1 -14 -10 22.44 3.22
 1 -14 -10 29.45 7.78
 1 -14 -10 23.49 2.88
 1 -14 -10 18.02 2.41
 1 -14 -10 21.11 3.09
 1 -14 -10 22.72 3.34
 1 14 -10 25.28 5.88
 1 -14 -9 6.83 2.03
 1 -14 -9 18.48 5.65
 1 14 -9 8.82 5.52
 1 -14 -9 10.55 2.57
 1 -14 -9 9.56 2.33
 1 -14 -9 9.41 1.87
 1 -14 -8 54.91 3.98
 1 14 -8 63.85 9.91
 1 -14 -8 51.5 10.03
 1 -14 -8 55.44 4.55
 1 -14 -8 54.22 4.21
 1 -14 -8 48.54 4.4
 1 14 -8 50.49 4.19
 1 -14 -8 51.19 4.47
 1 -14 -8 56.59 4.48
 1 -14 -7 9.95 5.62
 1 -14 -7 10.94 2.49
 1 -14 -7 12.48 2.42
 1 14 -7 9.01 2.1
 1 -14 -7 9.93 2.24
 1 -14 -7 9.82 2.47
 1 14 -7 1.51 4.35
 1 14 -6 66.34 9.46
 1 -14 -6 83.99 11.5
 1 14 -5 63.95 8.84
 1 -14 -5 75.73 10.89
 1 14 -4 0.03 3.15
 1 -14 -4 5.05 4.02
 1 -14 -3 162.45 15.17
 1 14 -3 125.43 11.29
 1 -14 -2 14.05 5.88
 -1 -14 2 16.65 5.24
 1 -14 -2 9.57 3.65
 1 14 -2 8.21 3.35
 -1 -14 1 264.37 18.5
 1 -14 -1 257.06 19.49
 1 -14 -1 261.43 15.51
 1 14 -1 221.34 14.37
 1 -14 0 22.77 6.26
 -1 -14 0 16.17 6.04
 1 -14 0 20.52 4.73
 1 14 0 15.94 3.65
 -1 -14 -1 5.02 4.25
 1 -14 1 8.85 4.69
 1 -14 1 9.8 4.68
 -1 14 -1 -3.08 2.33
 1 -14 2 -0.15 4.64
 -1 -14 -2 2.08 3.9
 -1 14 -2 0.16 3.11
 1 -14 2 4.95 4
 -1 14 -3 2.06 2.81
 1 -14 3 3.43 3.89
 -1 -14 -3 2.44 4.31
 -1 -14 -4 169.43 15.28
 -1 14 -4 167.56 13.48
 -1 -14 -5 106.63 12.31
 -1 14 -5 98.03 10.6
 -1 -14 -6 241.32 19.11
 -1 14 -6 215.8 16.63
 -1 -14 -7 70.1 4.86
 -1 -14 -7 72.57 4.77
 -1 -14 -7 76.5 5.55
 -1 -14 -7 70.9 10.62
 -1 -14 -7 72.05 4.99
 -1 14 -7 79.35 5.22
 -1 -14 -7 74.64 4.44
 -1 14 -7 71.17 9.87
 -1 -14 -8 72.23 4.54
 -1 14 -8 73.86 5.17
 -1 -14 -8 62.12 4.49
 -1 -14 -8 71.51 5.1
 -1 -14 -8 76.01 5.4
 -1 -14 -8 69.19 11.08
 -1 -14 -8 66.4 4.65
 -1 -14 -8 70.76 4.94
 -1 14 -8 65.3 9.6
 1 -14 8 80.9 10.91
 -1 -14 -9 14.06 2.19
 -1 14 -9 17.24 2.94
 -1 -14 -9 14.79 2.48
 -1 -14 -9 18.56 3.09
 -1 -14 -9 19.01 5.46
 -1 -14 -9 19.85 3.2
 -1 -14 -9 10.65 2.47
 -1 -14 -9 14.21 2.82
 -1 -14 -9 15.16 2.17
 -1 14 -9 21.38 7.48
 1 -14 9 15.05 4.13
 1 -14 10 14.09 6.58
 -1 -14 -10 1.29 2.06
 -1 -14 -10 -7.76 7.31
 -1 -14 -10 4.01 2.28
 -1 -14 -10 1.73 1.7
 -1 -14 -10 0.31 1.91
 -1 -14 -10 -0.01 1.61
 -1 -14 -10 -1.07 1.59
 -1 14 -10 -0.58 2.02
 -1 14 -10 6.04 5.31
 -1 -14 -11 -1.4 1.87
 -1 -14 -11 1.81 2.2
 -1 -14 -11 3.65 2.48
 -1 -14 -11 1.36 1.81
 -1 14 -11 -2.04 2.18
 -1 -14 -11 1.89 1.86
 -1 -14 -11 2 2.15
 -1 -14 -11 -0.08 2.11
 -1 -14 -12 31.36 3.6
 -1 -14 -12 33.93 3.43
 -1 -14 -12 32.98 3.37
 -1 -14 -12 34.32 3.38
 -1 -14 -12 34.78 3.87
 -1 -14 -12 34.71 3.56
 -1 -14 -12 35.06 3.86
 -1 -14 -13 6.14 2.5
 -1 -14 -13 2.91 2.17
 -1 -14 -13 6.82 2.23
 -1 -14 -13 7.15 2.63
 -1 -14 -13 7 2.38
 -1 -14 -13 5.34 1.72
 -1 14 -14 6.97 2.29
 -1 -14 -14 9.95 2.08
 -1 14 -14 10.4 2.81
 -1 -14 -14 13.73 2.51
 -1 -14 -14 11.12 3.11
 -1 -14 -14 11.83 3.01
 -1 -14 -14 6.81 2.26
 -1 14 -15 0.49 1.71
 -1 -14 -15 1.14 1.56
 -1 14 -15 1.69 2.27
 -1 -14 -15 2.05 1.77
 -1 -14 -15 3.73 2.17
 -1 -14 -15 -1.2 2.38
 -1 -14 -15 0.64 2.16
 -1 14 -16 -0.53 1.42
 -1 -14 -16 2.39 1.7
 -1 14 -16 -2.08 2.42
 -1 -14 -16 1.85 1.71
 -1 -14 -16 0.95 2.13
 -1 -14 -16 -0.8 2.37
 -1 14 -17 -1.07 1.37
 -1 -14 -17 1.69 1.58
 -1 -14 -17 2.36 1.85
 -1 14 -17 0.65 1.93
 -1 -14 -17 0.32 1.8
 -1 -14 -17 -3.47 2.29
 -1 -14 -18 -1.37 1.42
 -1 -14 -18 1.25 1.57
 -1 14 -18 -2.24 1.7
 -1 -14 -18 -1.14 1.79
 -1 -14 -18 0.38 1.72
 -1 14 -19 3.63 1.42
 -1 -14 -19 0.33 1.3
 -1 -14 -19 0.3 1.1
 -1 14 -19 0.9 1.2
 -1 -14 -19 1.65 1.41
 -1 14 -20 1.51 0.94
 -1 14 -20 0.99 0.91
 -1 -14 -20 2.4 1.03
 -1 14 -21 1.31 0.81
 1 15 -20 18.06 1.79
 1 15 -20 17.82 1.72
 1 15 -19 5.26 1.48
 1 15 -19 6.29 1.55
 1 -15 -19 6.98 1.61
 1 -15 -18 12.55 1.95
 1 15 -18 15.89 2.31
 1 15 -18 12.57 1.62
 1 15 -18 9.6 1.58
 1 -15 -18 11.49 1.98
 1 -15 -18 14.87 2.09
 1 -15 -17 8.68 2.02
 1 15 -17 6.4 2.4
 1 15 -17 1.59 1.19
 1 15 -17 3.94 1.75
 1 -15 -17 2.36 1.84
 1 -15 -17 3.65 1.92
 1 -15 -17 3.47 1.76
 1 -15 -16 31.03 3.15
 1 -15 -16 28.9 3.09
 1 15 -16 34.91 3.72
 1 15 -16 32.2 3.11
 1 -15 -16 30.94 3.06
 1 -15 -16 31.24 3.44
 1 -15 -16 32.29 3.44
 1 -15 -16 32.85 2.94
 1 -15 -15 73.78 4.87
 1 -15 -15 70.11 4.7
 1 -15 -15 83.73 5.21
 1 15 -15 84.16 5.56
 1 -15 -15 79.03 4.77
 1 15 -15 84.14 5.3
 1 -15 -15 86.26 5.62
 1 -15 -15 74.74 5.3
 1 -15 -15 75.96 4.77
 1 -15 -14 9.51 2.38
 1 -15 -14 8.06 2.06
 1 -15 -14 6.42 2.14
 1 -15 -14 5.44 2.38
 1 15 -14 7.06 2.23
 1 15 -14 9.47 2.69
 1 -15 -14 11.04 2.31
 1 -15 -14 9.4 2.19
 1 -15 -14 10.18 2.77
 1 -15 -14 6.66 2.34
 1 -15 -13 -0.61 1.62
 1 -15 -13 2.05 1.76
 1 -15 -13 1.31 1.93
 1 -15 -13 -0.4 2.21
 1 15 -13 0.11 2
 1 -15 -13 7.89 2.15
 1 15 -13 -0.87 2.15
 1 -15 -13 -1.54 1.44
 1 -15 -13 1.53 2.31
 1 -15 -13 -0.16 1.99
 1 -15 -12 39.27 3.91
 1 -15 -12 37.23 3.46
 1 -15 -12 38.79 4.19
 1 -15 -12 40.28 4.38
 1 15 -12 37.07 4.11
 1 15 -12 36.2 4
 1 -15 -12 36.45 3.34
 1 -15 -12 41.14 3.84
 1 -15 -12 32.22 3.18
 1 -15 -12 40.63 4.21
 1 -15 -11 2.29 1.74
 1 -15 -11 0.3 1.86
 1 -15 -11 -1.08 2.45
 1 15 -11 -0.38 2.08
 1 -15 -11 -1.62 1.33
 1 15 -11 -0.96 2.11
 1 -15 -11 1.91 1.97
 1 -15 -11 -1.93 2.18
 1 -15 -11 0.37 1.97
 1 -15 -10 -0.02 2.01
 1 -15 -10 -1.73 2.51
 1 -15 -10 0.17 1.68
 1 15 -10 1.66 2.1
 1 -15 -10 0.49 1.98
 1 -15 -10 4.59 2.47
 1 -15 -10 1.92 1.6
 1 -15 -9 3.98 2.21
 1 -15 -9 -0.84 5.32
 1 -15 -9 2.04 1.95
 1 -15 -9 2.12 1.92
 1 -15 -9 3 1.96
 1 -15 -9 5.63 1.62
 1 15 -9 5.08 4.6
 1 -15 -8 -1.86 1.7
 1 -15 -8 -1.92 4.56
 1 -15 -8 -0.67 2.09
 1 15 -8 0.02 3.89
 1 -15 -8 -0.39 1.37
 1 -15 -8 1.19 1.98
 1 -15 -8 -0.4 1.35
 1 -15 -8 0.89 1.89
 1 15 -7 30.69 6.88
 1 -15 -7 35.41 3.78
 1 -15 -7 27.14 7.19
 1 15 -7 32.76 3.42
 1 -15 -7 33.77 3.51
 1 -15 -7 35.21 3.85
 1 -15 -7 34.59 3.46
 1 -15 -7 36.36 3.69
 1 -15 -7 32.33 2.75
 -1 -15 7 34.66 2.99
 1 15 -6 40.65 7.79
 1 -15 -6 40.14 7.06
 1 -15 -6 40.44 4.07
 1 -15 -6 42.19 3.9
 1 15 -6 44.9 3.78
 1 -15 -6 45.36 3.89
 1 -15 -6 47.12 4.57
 1 -15 -6 45.22 3.43
 1 -15 -6 42.76 4
 -1 -15 6 44.02 3.39
 1 -15 -5 4.21 1.87
 1 -15 -5 2.79 1.23
 1 -15 -5 2.93 1.6
 1 -15 -5 1.41 1.76
 1 -15 -5 2.01 1.58
 1 -15 -5 3.4 1.98
 1 -15 -5 0.22 5.41
 1 15 -5 1.64 3.85
 1 -15 -4 65.26 4.84
 1 -15 -4 65.18 10.22
 1 15 -4 44.53 6.77
 1 -15 -3 6.43 3.93
 1 15 -3 -6.7 4.19
 -1 -15 3 8.14 5.3
 1 15 -2 11.58 4.69
 1 -15 -2 13.08 6.01
 -1 -15 2 8.38 4.54
 1 -15 -1 4.21 3.1
 1 15 -1 4.46 3.72
 1 -15 -1 -1.63 6.49
 -1 -15 1 -1.2 5.5
 1 -15 0 32.52 5.92
 -1 -15 0 30.61 7.25
 1 -15 0 28.88 6.63
 1 -15 1 23.42 5.24
 -1 -15 -1 16.52 5.25
 1 -15 1 13.11 6.19
 1 -15 2 124.17 12.06
 -1 15 -2 104.93 10.45
 1 -15 2 137.46 14.69
 -1 -15 -2 113.92 12.6
 -1 -15 -3 6.51 4.92
 1 -15 3 14.19 6.23
 1 -15 3 3.89 3.33
 -1 15 -3 10.39 3.58
 -1 -15 -4 247.73 8.84
 -1 -15 -4 238.4 9.72
 -1 -15 -4 239.81 18.28
 -1 -15 -4 233.53 9.33
 1 -15 4 263.82 18.77
 -1 15 -4 215.82 15.92
 -1 -15 -5 2.16 1.35
 -1 -15 -5 1.16 1.42
 -1 15 -5 2.88 3.66
 -1 -15 -5 3.37 1.96
 -1 -15 -5 0.63 1.36
 -1 -15 -5 4.81 3.96
 -1 15 -5 1.95 1.45
 1 -15 5 3.86 4.22
 -1 15 -6 3.2 1.86
 -1 -15 -6 0.07 1.2
 -1 -15 -6 1.73 1.77
 -1 -15 -6 -1.89 1.64
 -1 -15 -6 0.98 1.27
 -1 -15 -6 -1.35 1.9
 -1 -15 -6 -4.46 5.3
 -1 -15 -6 -0.08 1.49
 -1 15 -6 -6.34 4.18
 1 -15 6 -4.62 6.44
 -1 15 -7 6.62 2.19
 -1 -15 -7 3.97 1.34
 -1 -15 -7 7.6 2.26
 -1 -15 -7 4.05 1.79
 -1 -15 -7 8.59 1.84
 -1 -15 -7 7.22 2.56
 -1 -15 -7 8.97 2
 -1 15 -7 8.78 3.92
 1 -15 7 7.11 4.6
 -1 15 -8 -1.78 2.06
 -1 -15 -8 0.45 1.1
 -1 -15 -8 2.86 1.6
 -1 -15 -8 0.56 1.75
 -1 -15 -8 2.53 1.89
 -1 -15 -8 -1.38 1.99
 -1 -15 -8 -1.55 4.58
 -1 15 -8 -0.99 3.6
 1 -15 8 -4.65 4.46
 1 -15 9 195.33 17.82
 -1 -15 -9 156.82 7.69
 -1 -15 -9 181.17 18.19
 -1 -15 -9 164.41 8.17
 -1 15 -9 169.64 15.93
 -1 15 -9 169.19 8.22
 -1 -15 -9 159.34 8.1
 -1 -15 -9 157.5 7.27
 -1 -15 -10 19.47 3.02
 -1 -15 -10 22.16 3.12
 -1 -15 -10 20.77 2.79
 -1 -15 -10 16.96 2.15
 -1 -15 -10 18.42 3.23
 -1 -15 -11 46.19 4.26
 -1 15 -11 47.92 4.63
 -1 -15 -11 53.69 4.07
 -1 -15 -11 46.92 4.3
 -1 -15 -11 49.23 4.12
 -1 -15 -11 52.67 4.3
 -1 -15 -12 7.6 2.56
 -1 -15 -12 6.63 2.25
 -1 -15 -12 12.9 2.85
 -1 -15 -12 8.96 2.4
 -1 -15 -12 7.65 1.9
 -1 -15 -13 -0.91 2.14
 -1 15 -13 -0.88 2.1
 -1 -15 -13 2.32 2.21
 -1 -15 -13 0.19 2.14
 -1 -15 -13 -0.13 1.69
 -1 15 -13 -1.23 2.28
 -1 -15 -13 -1.84 2.16
 -1 -15 -13 1.95 1.3
 -1 -15 -14 42.98 4.04
 -1 -15 -14 55.08 4.3
 -1 -15 -14 49.89 3.78
 -1 -15 -14 48.72 3.94
 -1 15 -14 46.11 4.58
 -1 15 -14 48.31 4.17
 -1 -15 -14 49.64 4.15
 -1 -15 -14 47.46 4.25
 -1 -15 -15 5.06 1.55
 -1 -15 -15 5.98 2.55
 -1 -15 -15 8.12 2.11
 -1 15 -15 6.24 2.61
 -1 15 -15 9.04 2.16
 -1 -15 -15 4.68 2.18
 -1 -15 -15 7.63 2.71
 -1 -15 -16 36.3 3.09
 -1 15 -16 40.04 3.86
 -1 -15 -16 32.3 3.06
 -1 15 -16 32.29 2.97
 -1 -15 -16 31.58 3.3
 -1 -15 -16 36.59 3.54
 -1 -15 -17 -0.1 1.32
 -1 -15 -17 1.3 1.49
 -1 15 -17 3.09 1.76
 -1 15 -17 0.95 1.16
 -1 -15 -17 2.65 1.66
 -1 -15 -17 -1.04 1.83
 -1 -15 -18 2.47 1.16
 -1 15 -18 -2.04 1.52
 -1 -15 -18 -1.34 1.27
 -1 -15 -18 -0.1 1.49
 -1 -15 -18 -1.21 1.53
 -1 15 -18 -0.54 1.05
 -1 15 -19 2.45 0.9
 -1 -15 -19 0.41 1.26
 -1 -15 -19 0.19 0.85
 -1 15 -20 6.1 1.21
 -1 15 -20 4 0.92
 1 16 -19 8.53 1.36
 1 16 -19 8.47 1.57
 1 16 -18 6.18 1.21
 1 16 -18 6.29 1.55
 1 -16 -18 8.59 1.68
 1 -16 -18 5.75 1.41
 1 16 -17 0.78 1.25
 1 -16 -17 0.52 1.3
 1 16 -17 2.04 1.79
 1 -16 -17 3.88 1.74
 1 -16 -17 5.26 1.84
 1 16 -16 13.42 2.32
 1 -16 -16 10.03 2
 1 16 -16 7.35 2.19
 1 -16 -16 8.73 1.69
 1 -16 -16 10.1 2.34
 1 -16 -16 10.07 2.3
 1 16 -15 0.76 1.79
 1 -16 -15 -0.71 1.68
 1 -16 -15 0.5 1.38
 1 16 -15 -2.22 2.29
 1 -16 -15 0.31 2
 1 -16 -15 -3.43 2.36
 1 -16 -15 0.37 1.32
 1 -16 -14 3.57 1.74
 1 -16 -14 1.64 1.57
 1 -16 -14 -0.42 1.82
 1 16 -14 3.35 2.19
 1 16 -14 1.6 2.25
 1 -16 -14 0.37 1.41
 1 -16 -14 0.97 1.34
 1 -16 -14 -3.1 2.34
 1 -16 -14 1.23 2.21
 1 -16 -13 3.41 1.78
 1 -16 -13 1.39 1.89
 1 -16 -13 5.64 2.95
 1 -16 -13 3.99 1.81
 1 16 -13 -0.11 2.23
 1 -16 -13 3.16 2.28
 1 -16 -13 3 2.15
 1 16 -13 6.08 2.39
 1 -16 -13 5.41 1.78
 1 -16 -12 5.71 1.94
 1 -16 -12 13.51 2.59
 1 -16 -12 8.66 2.48
 1 -16 -12 8.85 3.02
 1 16 -12 11.14 2.92
 1 -16 -12 9.22 2.45
 1 -16 -12 8.07 2.52
 1 16 -12 10.19 2.76
 1 -16 -11 60.46 4.42
 1 16 -11 64.97 5.05
 1 16 -11 63.35 4.97
 1 -16 -11 66.05 4.91
 1 -16 -11 61.39 5.32
 1 -16 -11 66.4 5.15
 1 -16 -11 59.11 5.05
 1 -16 -10 47.51 4.64
 1 -16 -10 50.12 3.84
 1 -16 -10 43.15 4.03
 1 -16 -10 41.67 4.35
 1 16 -10 45.83 4.31
 1 16 -10 40.23 4.02
 1 -16 -10 43.22 3.88
 1 -16 -10 46.99 4.42
 1 -16 -9 102.7 6.44
 1 -16 -9 90.75 6.37
 1 -16 -9 101.35 5.74
 1 16 -9 102.4 6.29
 1 -16 -9 98.12 6.51
 1 -16 -9 110.5 5.69
 1 -16 -8 175.81 8.59
 1 -16 -8 202.73 19.44
 1 -16 -8 191.02 9.04
 1 16 -8 165.74 15.77
 1 -16 -8 176.59 7.61
 -1 -16 8 167.32 7.12
 1 -16 -8 181.81 8.54
 1 -16 -8 179.6 8.66
 1 16 -7 25.22 5.81
 1 -16 -7 22.27 7.06
 1 -16 -7 23.01 2.6
 1 -16 -7 18.23 2.83
 -1 -16 7 15.8 2.13
 1 -16 -7 22.9 3.23
 1 -16 -7 20.6 3.13
 1 16 -6 -5.82 4.69
 1 -16 -6 5.18 5.04
 1 16 -6 3.55 1.59
 -1 -16 6 0.42 1.14
 1 -16 -6 -0.55 1.33
 1 -16 -6 -0.25 1.78
 1 -16 -6 1.04 1.78
 1 -16 -6 1.51 1.66
 1 -16 -6 1.05 1.58
 1 16 -5 29.84 6.44
 1 -16 -5 38.19 3.86
 1 16 -5 31.29 3.1
 1 -16 -5 37.95 3.79
 -1 -16 5 35.42 3.14
 1 -16 -5 40.46 3.9
 1 -16 -4 -2.47 1.81
 1 -16 -4 0.74 1.35
 -1 -16 4 0.36 1.37
 1 -16 -4 1.63 5.82
 -1 -16 4 1.04 4.24
 -1 -16 4 1.16 1.28
 1 16 -4 -1.69 4.7
 1 -16 -4 0.07 1.95
 -1 -16 3 76.81 11.72
 -1 -16 3 59.66 4.13
 -1 -16 3 72.25 4.48
 1 -16 -3 75.82 4.52
 1 -16 -3 64.81 4.7
 1 16 -3 65.09 8.76
 1 -16 -3 74.31 11.43
 1 -16 -2 12.93 5.58
 -1 -16 2 16.29 5.79
 -1 -16 2 13.7 2.22
 1 -16 -2 15.14 2.25
 -1 -16 1 -0.7 3.93
 1 -16 -1 5.93 3.84
 -1 -16 1 1.65 1.63
 1 -16 0 9.31 5.65
 -1 -16 0 6.84 3.79
 -1 -16 0 5.56 1.84
 1 -16 0 -0.02 3.38
 1 -16 1 -1.93 4.58
 -1 -16 -1 -0.13 4.47
 -1 -16 -1 2.94 1.55
 1 -16 1 0.25 3.73
 -1 -16 -2 -0.84 4.27
 1 -16 2 -7.89 5.96
 1 -16 2 1.95 5.01
 -1 -16 -2 -1.13 1.51
 1 -16 3 96.72 11.34
 -1 16 -3 74.27 4.92
 1 -16 3 86.33 12.5
 -1 -16 -3 87.36 11.88
 -1 -16 -3 89.37 4.91
 -1 -16 -4 3.28 1.7
 -1 -16 -4 2.4 1.42
 -1 -16 -4 3.99 1.72
 -1 -16 -4 3.75 1.45
 1 -16 4 4.29 4.96
 -1 -16 -4 3.05 4.08
 -1 16 -4 0.86 4.47
 1 -16 4 -0.43 3.56
 -1 16 -4 4.24 1.74
 -1 16 -5 15.4 2.67
 -1 -16 -5 17.83 2.76
 -1 -16 -5 19.9 2.53
 -1 -16 -5 19.32 2.54
 -1 -16 -5 20.01 3.01
 -1 -16 -5 13.84 5.17
 -1 -16 -5 19.63 2.35
 1 -16 5 18.85 6.63
 -1 16 -5 31.83 7.12
 -1 16 -6 34.28 6.59
 -1 -16 -6 32.42 3.18
 -1 -16 -6 29.85 3.03
 -1 -16 -6 26.99 3.35
 -1 -16 -6 20.6 4.29
 -1 -16 -6 35.56 3.73
 -1 -16 -6 27.93 2.88
 -1 -16 -6 29.32 2.96
 1 -16 6 42.26 7.32
 -1 16 -6 28.9 3.32
 -1 16 -7 20.79 3.02
 -1 -16 -7 17.41 2.35
 -1 -16 -7 17.62 2.97
 -1 -16 -7 22.49 2.9
 -1 -16 -7 24.08 3.41
 1 -16 7 18.47 2.48
 -1 -16 -7 18.93 6.93
 -1 -16 -7 22.33 2.71
 1 -16 7 23.67 6.31
 -1 16 -7 28.12 6.96
 -1 -16 -8 2.66 1.91
 -1 -16 -8 5.44 2.03
 -1 -16 -8 6.16 2.41
 1 -16 8 1.95 1.26
 -1 -16 -8 8.11 4.5
 -1 16 -8 5.62 2.21
 -1 -16 -8 4.03 1.97
 -1 -16 -8 4.55 1.67
 -1 -16 -9 47.96 4.08
 -1 -16 -9 49.85 4.5
 -1 -16 -9 48.5 4.55
 -1 -16 -10 57.58 5.03
 -1 16 -10 51.52 4.63
 -1 -16 -10 49.16 4.08
 -1 -16 -10 58.53 4.43
 -1 -16 -10 59.75 5.08
 -1 -16 -11 -1.17 2.35
 -1 -16 -11 0.57 1.36
 -1 -16 -11 2.01 1.87
 -1 -16 -11 1.53 2.39
 -1 -16 -11 2.44 2.09
 -1 -16 -12 101.41 6.16
 -1 -16 -12 113.19 6.05
 -1 -16 -12 109.65 5.66
 -1 -16 -12 97.99 5.82
 -1 -16 -12 107.9 6.32
 -1 -16 -13 19.21 3.41
 -1 -16 -13 22.32 2.69
 -1 16 -13 17.32 3.33
 -1 16 -13 19.73 3.16
 -1 -16 -13 16.48 2.61
 -1 -16 -13 18.72 3.04
 -1 -16 -13 20.7 3.04
 -1 -16 -14 33.12 3.54
 -1 16 -14 33.74 3.46
 -1 -16 -14 41.65 4.02
 -1 -16 -14 44.71 3.84
 -1 -16 -14 34.03 3.45
 -1 -16 -14 40.95 3.39
 -1 16 -14 35.92 3.97
 -1 16 -15 18.47 2.57
 -1 16 -15 22.12 3.17
 -1 -16 -15 19.06 2.31
 -1 -16 -15 21.39 3.1
 -1 -16 -15 19.18 2.71
 -1 16 -16 12.58 2
 -1 -16 -16 14.86 1.8
 -1 -16 -16 13.56 2.12
 -1 16 -16 14.06 2.62
 -1 -16 -16 14.68 2.52
 -1 -16 -16 15.53 2.34
 -1 16 -17 19.32 1.92
 -1 16 -17 17.89 1.88
 -1 -16 -17 21.32 1.91
 -1 -16 -17 15.53 1.96
 -1 16 -17 20 2.53
 -1 -16 -17 20.54 2.53
 -1 -16 -17 18.07 2.31
 -1 16 -18 -0.17 1.36
 -1 16 -18 0.66 0.53
 -1 -16 -18 -0.47 1.17
 -1 16 -19 -0.43 0.93
 -1 -16 -19 0.45 0.91
 1 17 -19 10.41 1.29
 1 17 -18 5.09 1.36
 1 17 -18 3.46 0.95
 1 17 -18 7.43 1.33
 1 -17 -18 5.84 1.42
 1 -17 -17 28.33 2.66
 1 17 -17 29.39 2.77
 1 17 -17 27.37 2.37
 1 17 -17 23.41 2.23
 1 -17 -17 25.83 2.24
 1 17 -16 6.22 1.67
 1 -17 -16 6.57 1.55
 1 17 -16 6.77 2.05
 1 -17 -16 8.94 2.09
 1 -17 -16 7.26 1.89
 1 17 -15 12.06 2.21
 1 -17 -15 10.27 1.72
 1 17 -15 11.18 2.62
 1 -17 -15 13.11 2.56
 1 -17 -15 10.99 2.41
 1 17 -14 2.74 2.03
 1 -17 -14 -1.02 2.11
 1 -17 -14 -0.57 2.02
 1 -17 -14 -0.59 1.36
 1 17 -14 3.35 2.23
 1 -17 -13 76.85 5.05
 1 17 -13 81.1 5.29
 1 -17 -13 71.39 5.12
 1 17 -13 80.32 5.36
 1 -17 -13 72.75 4.47
 1 -17 -13 75.28 4.79
 1 -17 -12 2.55 1.9
 1 17 -12 0.75 2.23
 1 -17 -12 -0.28 2.08
 1 -17 -12 1.96 2.2
 1 -17 -12 -0.78 1.57
 1 17 -12 1.07 2
 1 -17 -11 80.78 5.45
 1 17 -11 87.25 5.93
 1 -17 -11 93.16 5.96
 1 17 -11 87.85 5.78
 1 -17 -11 90.12 5.32
 1 -17 -11 89.47 5.05
 1 -17 -10 14.42 2.21
 1 17 -10 13.08 2.98
 1 -17 -10 13.46 2.55
 1 -17 -10 16.58 2.61
 1 -17 -10 15.13 2.89
 1 17 -10 14.34 2.71
 1 17 -9 30.54 3.71
 1 -17 -9 26.37 3.37
 1 17 -9 26.38 3.31
 1 -17 -9 22.77 2.7
 1 -17 -9 26.55 3.02
 1 17 -8 -2 1.79
 -1 -17 8 0.41 1.21
 1 -17 -8 -1.07 1.85
 1 -17 -8 0.42 1.2
 1 -17 -8 2.63 1.73
 1 -17 -8 0.36 1.96
 1 -17 -7 36.96 3.38
 1 -17 -7 38.87 4.07
 1 -17 -7 36.17 3.13
 -1 -17 7 37.17 3.24
 1 -17 -7 36.12 3.96
 -1 -17 6 133.78 14.72
 1 17 -6 108.08 12.5
 1 -17 -6 108.3 5.65
 1 -17 -6 116.17 6.83
 1 -17 -6 118.87 5.79
 -1 -17 6 112.82 5.91
 1 -17 -6 129.69 6.97
 1 -17 -5 -2.46 2.21
 1 -17 -5 1.34 1.62
 1 -17 -5 1.59 1.26
 -1 -17 5 1.36 1.48
 1 -17 -5 7.52 5.97
 -1 -17 5 -6.74 4.44
 1 -17 -5 2.9 1.52
 -1 -17 5 0.28 1.36
 1 17 -5 13.6 3.9
 -1 -17 4 -8.67 6.5
 -1 -17 4 1.16 1.48
 1 -17 -4 1.1 1.72
 -1 -17 4 -1.42 1.83
 1 17 -4 -8.71 4.83
 1 -17 -4 -0.42 5.97
 1 -17 -3 48.25 9.47
 1 -17 -3 54.67 4.1
 -1 -17 3 57.09 4.2
 1 -17 -2 18.86 2.55
 -1 -17 2 14.84 2.37
 -1 -17 2 14.52 6.57
 -1 -17 2 14.09 2.08
 -1 -17 1 79.95 4.84
 1 -17 -1 75.22 4.71
 1 -17 -1 85.24 14.01
 -1 -17 1 75.51 10.72
 -1 -17 1 74.01 4.57
 -1 -17 0 21.41 2.75
 1 -17 0 15.57 2.24
 1 -17 0 22.95 7.1
 -1 -17 0 24.84 6.61
 -1 -17 0 12.29 1.96
 -1 -17 -1 91.49 12
 -1 -17 -1 85.89 5.16
 1 -17 1 86.11 5.19
 1 -17 1 84.18 10.59
 -1 -17 -2 -3.41 4.67
 1 -17 2 -8.96 5.84
 -1 -17 -2 2.81 1.57
 1 -17 2 -5.72 5.39
 1 -17 3 18.81 5.24
 -1 -17 -3 31.23 7.4
 -1 -17 -3 26.43 3.27
 1 -17 3 35.21 8.01
 -1 17 -3 24.1 2.76
 -1 -17 -3 26.56 3.56
 -1 -17 -3 27.07 3.05
 -1 -17 -4 38.12 3.75
 -1 17 -4 31.43 3.36
 -1 -17 -4 37.6 3.38
 1 -17 4 33.33 7.57
 -1 -17 -4 41 9.22
 1 -17 4 32.82 3.23
 -1 -17 -4 42.09 3.53
 1 -17 4 27.21 6.14
 1 -17 5 47.67 8.71
 -1 -17 -5 37.57 3.68
 -1 -17 -5 38.25 3.46
 1 -17 5 31.6 7.2
 -1 -17 -5 44.81 8.94
 -1 -17 -5 30.23 3.06
 -1 17 -5 30.92 3.44
 1 -17 5 33.24 3.2
 -1 -17 -5 33.86 3.13
 -1 -17 -5 38.56 3.9
 -1 -17 -5 32.48 2.82
 -1 -17 -6 -0.4 1.84
 -1 -17 -6 -0.47 1.48
 -1 -17 -6 -2.53 2.39
 1 -17 6 -0.41 1.39
 -1 -17 -6 -2 1.87
 -1 -17 -6 -4.86 5.38
 -1 17 -6 4.78 2.19
 -1 -17 -6 -1.21 1.36
 -1 -17 -6 0.32 1.49
 1 -17 7 37.09 3.43
 -1 -17 -7 37.24 3.96
 -1 -17 -7 40.28 3.35
 -1 -17 -7 40.78 3.48
 -1 17 -7 38.59 4.01
 -1 -17 -7 39.48 3.44
 -1 -17 -7 37.66 4.02
 -1 -17 -8 0.82 1.22
 -1 -17 -8 0.37 1.66
 1 -17 8 1.54 1.4
 -1 -17 -8 0.58 2.15
 -1 -17 -9 52.21 4.01
 1 -17 9 45.03 3.4
 -1 17 -9 51.35 4.55
 -1 -17 -9 49.52 4.02
 -1 -17 -9 46.12 4.39
 -1 -17 -10 22.98 3.72
 -1 -17 -10 22.3 2.8
 -1 -17 -10 21.26 2.91
 -1 -17 -10 18.64 3.17
 -1 -17 -11 13.47 2.56
 -1 -17 -11 12.12 2.78
 -1 -17 -11 10.94 2.53
 -1 -17 -11 11.61 2.45
 -1 17 -12 7.87 2.56
 -1 -17 -12 10.28 2.33
 -1 17 -12 8.81 2.83
 -1 -17 -12 4.82 1.43
 -1 -17 -12 8.13 2.62
 -1 -17 -12 3.58 2.08
 -1 -17 -12 5.97 2.32
 -1 -17 -13 4.11 1.55
 -1 17 -13 5.32 2.7
 -1 -17 -13 1.77 2.08
 -1 -17 -13 2.4 2.11
 -1 -17 -13 2.39 2.09
 -1 17 -13 2.44 2.08
 -1 17 -14 58.64 4.25
 -1 -17 -14 55.9 3.93
 -1 -17 -14 59.46 3.74
 -1 17 -14 59.97 4.6
 -1 -17 -14 56.18 4.15
 -1 -17 -14 60.23 4.42
 -1 -17 -15 58.99 3.47
 -1 17 -15 65.39 4.51
 -1 -17 -15 55.06 3.69
 -1 17 -15 60.62 4.05
 -1 -17 -15 52.81 3.98
 -1 -17 -16 3.7 1.23
 -1 17 -16 4.45 2.06
 -1 -17 -16 3.85 1.37
 -1 17 -16 2.26 1.31
 -1 -17 -16 3.04 1.7
 -1 17 -17 5.62 1.55
 -1 -17 -17 5.14 1.42
 -1 -17 -17 5.56 1.65
 -1 17 -17 7.93 1.31
 -1 -17 -18 3.94 1.08
 1 18 -18 2.54 0.97
 1 18 -17 -1.45 1.03
 1 18 -17 -1.08 0.88
 1 -18 -17 -0.9 1.22
 -1 -18 17 -0.7 0.79
 1 18 -17 -1.58 1.23
 1 -18 -16 -1.04 1.48
 1 18 -16 1.78 1.3
 1 -18 -16 -0.14 0.9
 1 18 -16 3.2 1.66
 1 -18 -15 0.54 1.63
 1 -18 -15 0.71 1.62
 1 18 -15 0.26 1.53
 1 -18 -15 0.64 1.25
 1 18 -15 0.88 1.65
 1 -18 -14 4.8 2.02
 1 -18 -14 3.63 1.86
 1 18 -14 7.13 2.34
 1 -18 -14 6.75 1.64
 1 18 -14 4.76 2.03
 1 -18 -13 2.33 1.69
 1 18 -13 -0.61 2.25
 1 -18 -13 2.79 1.97
 1 -18 -13 4.12 2.06
 1 -18 -13 2.79 1.53
 1 18 -13 3.81 2.18
 1 -18 -12 34.75 3.44
 1 18 -12 37.06 3.9
 1 -18 -12 36.58 3.82
 1 18 -12 36.14 3.64
 1 -18 -12 39.39 3.09
 1 -18 -12 38.87 3.46
 1 18 -11 15.65 3.07
 1 -18 -11 16.43 2.73
 1 -18 -11 17.28 3.11
 1 -18 -11 14.79 2.44
 1 18 -11 17.49 3.04
 1 -18 -11 14.85 2.1
 1 18 -10 7.95 2.39
 1 18 -10 9.04 2.93
 1 -18 -10 5.23 2.21
 1 -18 -10 6.04 2.18
 1 -18 -10 9.94 2.27
 1 18 -9 48.64 4.23
 1 18 -9 51.66 4.53
 1 -18 -9 49.34 4.41
 1 -18 -9 47.12 3.84
 1 -18 -8 86.24 5.11
 1 18 -8 86.92 5.92
 1 -18 -8 93.22 4.83
 -1 -18 8 87.87 4.88
 1 -18 -8 96.65 6.05
 1 18 -8 84.72 5.55
 1 18 -7 15.81 2.42
 1 18 -7 16.66 2.79
 1 -18 -7 15.36 2.33
 -1 -18 7 18.59 2.63
 1 -18 -7 16.67 3.03
 1 -18 -7 16.79 2.21
 -1 -18 7 16.94 2.39
 1 -18 -7 18.21 3.03
 -1 -18 6 1.41 1.55
 1 -18 -6 2.77 1.36
 1 -18 -6 -1.77 1.9
 1 -18 -6 1.49 1.46
 -1 -18 6 0.31 1.32
 1 18 -6 3.04 1.78
 1 -18 -6 1.59 2.11
 1 -18 -5 1.35 1.34
 1 -18 -5 3.41 2.08
 1 -18 -5 4.2 1.84
 -1 -18 5 3.6 1.84
 1 -18 -5 3.14 1.73
 -1 -18 5 -0.65 1.62
 1 -18 -4 33.8 3.9
 -1 -18 4 30.19 2.99
 1 -18 -4 39.85 4.02
 -1 -18 4 34.15 3.5
 1 -18 -4 37.34 3.38
 -1 -18 3 7.92 1.96
 1 -18 -3 10.83 2.09
 -1 -18 3 8.65 2.11
 1 -18 -3 6.15 2.18
 -1 -18 2 3.76 1.45
 -1 -18 2 1.85 6.15
 1 -18 -2 13.01 2.61
 -1 -18 2 8.3 2
 -1 -18 1 4.58 1.46
 1 -18 -1 -2.16 5.14
 -1 -18 1 8.03 2.09
 1 -18 -1 7.17 2.02
 -1 -18 1 -0.89 5.05
 -1 -18 0 25.92 2.99
 1 -18 0 27.56 3.08
 1 -18 0 31.17 8.69
 -1 -18 -1 64.31 10.51
 -1 -18 -1 58.19 4.36
 1 -18 1 59.37 4.38
 1 -18 1 63.96 10.96
 -1 -18 -2 2.46 1.74
 1 -18 2 4.63 1.71
 1 -18 3 23.06 2.94
 -1 -18 -3 23.4 3.27
 -1 -18 -3 23.48 2.8
 -1 -18 -3 26.03 3.35
 -1 -18 -4 6.37 1.66
 -1 18 -4 8.38 2.04
 1 -18 4 5.99 1.99
 -1 -18 -4 9.08 2.21
 -1 -18 -4 7.03 2.43
 -1 -18 -4 8.32 2.27
 -1 -18 -5 57.65 4.13
 1 -18 5 47.13 3.89
 -1 -18 -5 52.27 4.06
 -1 -18 -5 52.91 4.77
 -1 -18 -5 49.12 4.48
 -1 18 -5 50.31 4.2
 -1 -18 -5 52.16 4.1
 -1 -18 -6 29.92 3.02
 -1 -18 -6 21.19 2.53
 -1 -18 -6 29.15 3.97
 1 -18 6 21.57 2.77
 -1 -18 -6 22.4 2.61
 -1 18 -6 27.5 3.36
 -1 -18 -6 21.49 3.29
 -1 -18 -7 0.54 1.24
 -1 -18 -7 7.26 2.71
 -1 -18 -7 0.65 1.86
 -1 -18 -7 4.91 2.31
 -1 -18 -7 4.93 2.01
 -1 -18 -8 1.84 1.3
 -1 -18 -8 1.18 1.54
 -1 -18 -8 0 2.1
 1 -18 8 1.84 1.38
 -1 18 -8 -2.32 2.24
 -1 -18 -8 2.36 1.62
 1 -18 9 4.06 1.39
 -1 -18 -9 6.29 1.86
 -1 -18 -9 6.68 2.34
 -1 -18 -9 8.17 2.15
 -1 -18 -10 7.14 2.1
 -1 -18 -10 6.38 2.46
 -1 -18 -10 9.7 2.6
 -1 -18 -10 4.14 1.88
 -1 -18 -11 122.61 6.81
 -1 18 -11 131.96 7.02
 -1 -18 -11 134.16 6.89
 -1 18 -11 128.35 6.95
 -1 -18 -11 130.89 6.26
 -1 -18 -11 121.92 6.05
 -1 18 -12 0.58 2.17
 -1 -18 -12 4.6 2.08
 -1 -18 -12 0.22 2.09
 -1 18 -12 0.55 2.13
 -1 -18 -12 1.29 2.02
 -1 -18 -13 3.69 2.06
 -1 18 -13 4.77 2.33
 -1 -18 -13 2.76 2.14
 -1 18 -13 3.12 2.16
 -1 -18 -13 3.96 2.03
 -1 -18 -13 4.92 1.8
 -1 18 -14 42.84 3.53
 -1 -18 -14 38.75 3.08
 -1 -18 -14 36.34 3.13
 -1 18 -14 46.21 3.79
 -1 -18 -14 41.36 3.66
 -1 -18 -15 32.62 2.91
 -1 -18 -15 33.81 2.7
 -1 18 -15 30.73 3.08
 -1 18 -15 32.12 2.84
 -1 -18 -16 3.33 1.4
 -1 -18 -16 6.34 1.4
 -1 18 -16 4.62 1.59
 -1 18 -16 5.15 1.4
 -1 -18 -17 54.28 3.02
 -1 -18 -17 51.41 2.71
 -1 18 -17 60.41 3.26
 -1 18 -17 55.72 2.66
 -1 18 -18 3.36 0.92
 1 19 -17 5.44 1.2
 1 -19 -17 2.85 0.95
 1 19 -17 4.13 0.89
 1 -19 -16 0.72 1.14
 1 19 -16 2.07 1.13
 -1 -19 16 -0.23 0.73
 1 19 -15 3.02 1.52
 1 -19 -15 0.75 0.71
 1 -19 -15 0.82 1.42
 1 19 -15 -1.79 1.5
 -1 -19 15 1.96 1.04
 1 19 -14 -2.1 1.94
 1 -19 -14 0.53 0.93
 1 -19 -14 -3.05 1.67
 1 -19 -14 -0.46 1.59
 1 19 -14 -1.37 1.51
 -1 -19 14 0.05 1.06
 1 -19 -13 28.49 2.88
 1 19 -13 33.89 3.44
 1 -19 -13 31.03 2.46
 1 -19 -13 34.3 2.95
 1 -19 -13 27.78 3.05
 -1 -19 13 26.84 2.54
 1 19 -13 32.3 3.18
 1 19 -12 28.71 3.52
 1 -19 -12 30.64 3.14
 1 -19 -12 29.96 3.04
 1 -19 -12 29.43 3.4
 -1 -19 12 28.89 2.77
 1 19 -12 31.41 3.32
 1 19 -11 10.02 2.67
 1 -19 -11 14.18 2.48
 1 -19 -11 10.48 2.5
 1 -19 -11 12.26 2.24
 1 19 -11 12.07 2.45
 -1 -19 11 11.08 2.05
 -1 -19 10 9.18 1.88
 1 19 -10 13.42 2.75
 1 -19 -10 12.18 2.48
 1 -19 -10 14.34 2.3
 1 19 -10 12.59 2.23
 1 -19 -10 15.67 3.01
 -1 -19 9 15.91 2.18
 1 19 -9 17.26 2.89
 1 -19 -9 14.57 2.6
 1 -19 -9 16.94 2.51
 1 19 -9 18.46 2.67
 1 -19 -9 16.61 3.07
 -1 -19 8 14.7 2.21
 1 -19 -8 10.72 2.29
 -1 -19 8 10.9 1.85
 1 19 -8 15.78 2.95
 1 -19 -8 10.42 2.04
 1 19 -8 12.79 2.31
 1 -19 -8 12.01 2.67
 -1 -19 7 93.35 5.18
 1 -19 -7 94.92 5.95
 1 -19 -7 102.35 5.21
 1 19 -7 91.99 5.81
 1 -19 -7 90.75 4.78
 1 -19 -7 106.93 6.48
 1 19 -7 95.28 5.54
 1 -19 -7 95.55 5.05
 -1 -19 7 93.33 5.13
 1 19 -6 4.39 2
 1 -19 -6 5.79 1.52
 1 -19 -6 3.73 2.33
 1 -19 -6 2.18 1.4
 1 19 -6 9.11 2.07
 1 -19 -6 6.24 1.99
 1 -19 -6 6.75 2.33
 -1 -19 6 5.84 1.88
 1 19 -5 23.4 3.06
 -1 -19 5 23.78 2.75
 1 -19 -5 22.46 2.42
 1 -19 -5 24.58 2.8
 -1 -19 5 23.99 2.84
 1 -19 -5 27.08 3.49
 1 -19 -5 24.59 3.46
 1 19 -4 -0.12 1.69
 1 -19 -4 0.71 1.55
 1 -19 -4 -1.53 1.7
 -1 -19 4 0.31 1.56
 1 -19 -4 -0.62 2.25
 -1 -19 4 -0.86 1.26
 1 19 -3 19.7 2.71
 1 -19 -3 23.5 2.87
 -1 -19 3 18.86 2.8
 1 -19 -3 17.97 2.77
 1 -19 -3 20.54 3.14
 -1 -19 3 23.35 2.71
 -1 -19 2 -0.31 1.35
 -1 -19 2 2.93 2.03
 1 -19 -2 0.49 1.8
 1 19 -2 -0.63 1.52
 -1 -19 1 62.11 4.57
 1 -19 -1 61.73 4.49
 1 -19 -1 62.69 4.95
 -1 -19 0 2.27 1.95
 -1 -19 -1 8.76 2.27
 -1 -19 -2 42.25 4.18
 -1 -19 -2 39.48 4.14
 -1 -19 -2 44.51 3.89
 -1 -19 -3 40.85 4.05
 -1 -19 -3 39.72 3.8
 -1 -19 -3 36.55 3.99
 -1 -19 -4 24.16 3.21
 -1 -19 -4 25.46 3.06
 -1 -19 -4 24.88 3.52
 -1 -19 -4 21.88 2.85
 -1 -19 -5 13.68 2.61
 -1 -19 -5 17.5 2.43
 -1 -19 -5 16.6 2.81
 -1 -19 -6 30.68 3.73
 1 -19 6 20.79 2.69
 -1 -19 -6 28.83 2.93
 -1 -19 -6 26.38 2.75
 -1 -19 -6 25.7 2.67
 -1 19 -6 24.01 2.97
 -1 -19 -6 23.74 3.31
 -1 -19 -7 10.98 2.89
 1 -19 7 9.37 1.98
 -1 -19 -7 10.66 1.97
 -1 -19 -7 10.05 2
 -1 -19 -7 11.29 2.07
 -1 19 -7 9.03 2.24
 -1 -19 -7 9.13 2.6
 -1 -19 -8 17.36 2.1
 -1 -19 -8 20.81 2.52
 1 -19 8 15.16 2.04
 -1 -19 -8 20.75 3.25
 -1 -19 -8 17.61 3.1
 -1 -19 -8 16.35 2.23
 -1 -19 -9 2.52 1.6
 -1 -19 -9 -1.62 1.51
 -1 -19 -9 -0.84 2.09
 -1 -19 -9 1.45 2.15
 1 -19 9 -1.13 1.38
 -1 19 -10 5.92 2.35
 -1 -19 -10 7.11 2.14
 -1 -19 -10 6.61 2.35
 -1 -19 -10 7.86 2.12
 -1 19 -10 5.96 2.21
 -1 -19 -10 5.13 1.7
 -1 -19 -11 15.39 2.38
 -1 -19 -11 11.36 2.58
 -1 -19 -11 13.96 2.44
 -1 19 -11 14.81 2.76
 -1 19 -11 11.47 2.71
 -1 19 -12 6.81 2.35
 -1 -19 -12 2.15 1.81
 -1 -19 -12 2.58 1.78
 -1 19 -12 4.8 2.23
 -1 -19 -12 7.33 1.78
 -1 19 -13 74.01 4.63
 -1 -19 -13 74.09 4.48
 -1 -19 -13 67.57 4.5
 -1 19 -13 75.9 4.69
 -1 -19 -13 77.16 4.07
 -1 -19 -14 0.2 1.45
 -1 19 -14 4.15 1.66
 -1 19 -14 5.87 1.95
 -1 -19 -14 2.51 1.08
 -1 -19 -15 18.94 2.03
 -1 19 -15 16.26 1.98
 -1 19 -15 17.42 2.2
 -1 -19 -16 2.24 1.12
 -1 19 -16 2.32 1.01
 -1 19 -16 5.06 1.42
 -1 -19 -16 1.16 0.79
 1 20 -16 8.23 1.18
 1 20 -16 6.99 1.16
 1 -20 -16 5.5 1.08
 1 -20 -15 3.81 1.22
 1 20 -15 6 1.35
 1 20 -14 8.51 1.85
 1 -20 -14 5.66 1.51
 1 20 -14 5.35 1.51
 -1 -20 14 3.71 1.01
 -1 -20 14 3.73 0.84
 1 20 -13 10.14 1.92
 1 20 -13 12.49 2.11
 1 -20 -13 9.25 1.98
 1 -20 -13 10.99 1.88
 1 20 -12 -1.62 1.94
 1 -20 -12 1.22 1.5
 1 -20 -12 0.36 1.89
 1 20 -12 2.37 1.58
 1 -20 -12 -1.31 1.47
 1 20 -11 28.96 3.3
 1 -20 -11 29.38 3.27
 1 20 -11 28.39 2.84
 1 -20 -11 29.63 2.82
 1 -20 -11 25.02 2.73
 1 20 -10 33.88 3.66
 1 -20 -10 33.7 3.63
 1 20 -10 32.37 3.07
 1 -20 -10 34.6 3.01
 1 -20 -10 38.33 3.47
 1 20 -9 52.82 4.4
 1 -20 -9 57.85 4.71
 1 20 -9 50.53 3.9
 1 -20 -9 53.91 3.7
 1 -20 -9 52.63 4.23
 1 -20 -8 12.67 2.53
 1 20 -8 10.67 2.47
 1 -20 -8 14.15 2.18
 -1 -20 8 13.19 2
 1 20 -8 11.93 2.2
 -1 -20 7 37.78 3.23
 1 20 -7 40.49 3.92
 1 -20 -7 41.39 4.16
 1 20 -7 48.22 3.66
 1 -20 -7 43.39 3.26
 -1 -20 7 34.78 3.15
 1 20 -6 3.76 2.09
 1 -20 -6 -0.65 1.2
 -1 -20 6 3.08 1.64
 1 -20 -6 -1.11 1.3
 -1 -20 6 2.57 1.64
 1 -20 -6 2.48 1.36
 1 -20 -6 -0.62 1.63
 1 -20 -6 2.05 2.24
 1 20 -5 11.01 2.4
 1 -20 -5 11.94 2.13
 1 -20 -5 10.13 2.25
 -1 -20 5 11.4 2.19
 1 -20 -5 10.3 2.76
 -1 -20 5 9.98 1.85
 1 -20 -5 13 2.08
 1 20 -4 9.69 2.33
 1 -20 -4 10.03 2.25
 1 -20 -4 9.67 2.19
 -1 -20 4 10.16 2.1
 1 -20 -4 13.88 3.13
 -1 -20 4 9.91 1.88
 -1 -20 3 30.6 3.33
 1 -20 -3 28.82 3.36
 1 -20 -3 32.03 3.38
 1 -20 -3 28.12 3.57
 1 20 -3 28.04 2.99
 1 -20 -2 0.76 1.87
 1 -20 -2 0.32 1.68
 -1 -20 2 -0.19 2.04
 1 -20 -2 0.79 2.01
 1 20 -2 2.14 1.65
 -1 -20 1 -0.6 1.82
 1 -20 -1 2.32 2.07
 1 -20 0 23.69 3.02
 1 -20 0 24.83 3.33
 -1 -20 0 25.17 3.26
 -1 -20 -1 -0.64 2.13
 1 -20 1 3.39 1.81
 -1 -20 -1 4.26 2.53
 -1 -20 -1 4.35 1.89
 -1 -20 -2 1.16 2.01
 1 -20 2 -0.54 1.85
 -1 -20 -2 0.68 1.9
 -1 -20 -3 40.26 3.57
 -1 -20 -3 43.47 3.66
 -1 -20 -3 45.45 4.47
 1 -20 3 45.83 3.88
 -1 -20 -3 46.43 4.17
 -1 -20 -4 5.16 2.25
 1 -20 4 5.49 2.17
 -1 -20 -4 2.89 1.96
 -1 -20 -4 4.24 1.67
 -1 -20 -5 75.84 5.33
 -1 -20 -5 75.33 4.63
 -1 -20 -5 84.29 5.77
 1 -20 5 75.88 4.78
 -1 20 -5 74.75 4.74
 -1 -20 -6 0 1.87
 1 -20 6 1.48 1.55
 -1 -20 -6 -1.4 2.1
 -1 -20 -6 0.42 1.27
 -1 -20 -7 16.74 2.13
 -1 -20 -7 15.67 2.92
 1 -20 7 12.02 2.09
 -1 -20 -7 16.56 2.02
 -1 -20 -7 15.81 2.13
 -1 -20 -8 -1.61 1.44
 1 -20 8 0.48 1.17
 -1 -20 -8 0.5 1.11
 -1 -20 -8 0.93 1.46
 -1 20 -8 -0.65 1.65
 -1 -20 -8 2.19 2.05
 1 -20 9 24.19 2.43
 -1 -20 -9 26.72 3.4
 -1 20 -9 26.86 3.32
 -1 -20 -9 26.29 2.62
 -1 20 -9 24.66 2.93
 -1 -20 -9 23.24 3.17
 -1 -20 -9 25.81 2.44
 -1 -20 -10 7.39 2.26
 -1 20 -10 5.6 2.26
 -1 20 -10 8.31 2.05
 -1 -20 -10 4.16 1.91
 -1 -20 -11 68.18 4.44
 -1 -20 -11 66.64 4.44
 -1 20 -11 72.41 4.73
 -1 20 -11 64.49 4.36
 -1 -20 -11 70.48 3.75
 -1 -20 -12 11.49 2.15
 -1 -20 -12 14.26 2.33
 -1 20 -12 13.7 2.32
 -1 20 -12 12.73 2.27
 -1 -20 -12 12.96 1.64
 -1 -20 -13 4.74 1.75
 -1 20 -13 4 1.71
 -1 20 -13 2.78 1.54
 -1 -20 -13 4.94 1.23
 -1 -20 -13 2.7 1.57
 -1 20 -14 9.64 1.73
 -1 20 -14 9.75 1.73
 -1 -20 -14 7.79 1.27
 -1 -20 -14 9.93 1.78
 -1 20 -15 -1.75 1.02
 -1 20 -15 -0.69 1.11
 -1 -20 -15 -1.11 0.76
 -1 -20 -15 -0.17 0.97
 -1 -20 -16 1.25 0.8
 1 -21 -15 4.62 0.97
 1 21 -15 4.56 1.03
 1 -21 -14 1.21 1.1
 1 21 -14 0.39 0.88
 1 21 -14 -0.18 1.1
 1 -21 -13 0.67 1.3
 1 21 -13 2.14 1.35
 1 21 -13 2.08 1.18
 1 21 -12 -0.06 1.59
 1 -21 -12 -1.22 1.44
 1 21 -12 0.09 1.2
 -1 -21 12 4.3 0.97
 1 -21 -12 1.88 1.34
 -1 -21 11 13.54 1.48
 1 21 -11 17.24 2.44
 -1 -21 11 10.38 1.36
 1 -21 -11 14.83 2.39
 1 -21 -11 13.23 1.76
 1 -21 -11 14.84 1.93
 1 21 -11 14.18 1.91
 1 21 -10 4.79 2.13
 -1 -21 10 2.22 1.02
 1 -21 -10 2.03 1.26
 1 -21 -10 1.65 1.73
 1 21 -10 4.04 1.41
 1 -21 -10 3.06 1.6
 1 -21 -9 1.36 1.39
 1 21 -9 -1.91 1.81
 -1 -21 9 0.82 1.03
 1 -21 -9 -0.59 1.36
 1 21 -9 -1.68 1.27
 1 -21 -9 0.05 1.88
 1 -21 -8 8.02 2.03
 1 21 -8 4.63 1.87
 -1 -21 8 3.69 1.4
 1 -21 -8 3.52 1.44
 1 21 -8 5.46 1.55
 1 -21 -8 5.63 2.17
 1 21 -7 1.15 1.72
 1 -21 -7 0.56 1.61
 1 -21 -7 1.97 1.22
 1 -21 -6 18.02 2.67
 1 -21 -6 17.47 3.23
 1 -21 -6 15.05 1.91
 1 21 -6 15.82 2.6
 -1 -21 5 0.76 1.61
 1 -21 -5 1.61 1.49
 1 -21 -5 2.49 1.55
 1 -21 -5 0.54 2.09
 1 -21 -5 -1.31 1.45
 1 21 -5 2.55 1.73
 1 -21 -4 33.78 3.31
 -1 -21 4 36.41 3.47
 1 -21 -4 32.96 3.56
 1 -21 -4 26.94 3.64
 1 -21 -4 32.02 2.91
 1 21 -4 32.98 3.36
 1 -21 -3 2.49 1.75
 1 -21 -3 1.57 1.88
 -1 -21 3 2.24 1.94
 1 -21 -3 4.85 2.4
 1 21 -3 -2.32 1.49
 1 -21 -2 1.32 2.17
 1 -21 -2 -1.56 1.84
 1 -21 -2 4.96 2.1
 -1 -21 2 6.27 2.41
 1 -21 -1 87.07 5.25
 1 -21 -1 77.9 5.07
 -1 -21 1 83.84 5.25
 1 -21 -1 73.16 5.3
 1 -21 0 61 4.32
 -1 -21 0 62.12 4.46
 -1 -21 0 56.6 4.81
 -1 -21 0 53.24 4.45
 1 -21 1 40.06 3.64
 1 -21 1 32.53 3.33
 -1 -21 -1 37.59 3.45
 -1 -21 -1 37.07 3.61
 -1 -21 -1 37.5 3.52
 1 -21 2 15.25 2.6
 -1 -21 -2 16.19 2.82
 -1 -21 -2 12.12 2.47
 -1 -21 -2 15.48 2.55
 -1 -21 -3 20.74 3.06
 1 -21 3 21.59 2.84
 -1 -21 -3 24.45 3.11
 -1 -21 -3 25.45 2.86
 -1 -21 -4 -1.24 2.3
 1 -21 4 1.65 1.71
 -1 -21 -4 1.72 2.03
 -1 -21 -4 -2.45 1.72
 -1 -21 -5 -0.64 1.77
 1 -21 5 -0.06 1.71
 -1 -21 -5 -0.59 1.39
 -1 -21 -5 1.2 2.01
 -1 -21 -6 6.66 1.77
 -1 -21 -6 8.28 2.48
 1 -21 6 6.09 1.74
 -1 21 -6 6.15 1.71
 -1 21 -7 -2.89 1.5
 1 -21 7 -1.24 1.4
 -1 -21 -7 -2.53 1.29
 -1 21 -7 -0.87 1.81
 -1 -21 -7 3.06 2.14
 -1 21 -8 5.81 1.69
 -1 -21 -8 4.21 2.06
 1 -21 8 5.79 1.48
 -1 -21 -8 5.94 2.15
 -1 21 -8 6.5 2.34
 -1 -21 -9 7.7 2.04
 -1 21 -9 13.28 2.54
 -1 21 -9 11.95 2.11
 -1 -21 -9 12.81 2.42
 1 -21 9 9.55 1.54
 -1 -21 -10 1.51 1.61
 -1 -21 -10 2.99 1.75
 -1 21 -10 0.75 1.75
 -1 -21 -10 -1.27 1.1
 -1 21 -10 2.84 1.51
 -1 -21 -11 4.88 1.68
 -1 -21 -11 3.01 1.6
 -1 21 -11 5.01 1.71
 -1 -21 -11 3.81 1
 -1 21 -11 3.35 1.51
 -1 -21 -12 0.66 1.34
 -1 -21 -12 -0.05 1.31
 -1 21 -12 2.7 1.66
 -1 -21 -12 -0.62 0.77
 -1 21 -12 1.72 1.22
 -1 21 -13 0.43 1.08
 -1 21 -13 1.55 1.31
 -1 -21 -13 1.17 1.15
 -1 21 -14 18.95 1.78
 -1 21 -14 18.03 1.73
 -1 -21 -14 18.66 1.68
 -1 -21 -15 0.68 0.67
 1 22 -14 0.75 0.8
 1 -22 -14 1.55 0.72
 1 22 -13 10.24 1.48
 1 -22 -13 10.76 1.43
 1 22 -12 2.2 1.27
 1 -22 -12 1.24 1.24
 1 22 -11 2.41 1.31
 -1 -22 11 4.27 0.94
 1 -22 -11 3.77 1.08
 1 22 -11 3.06 0.98
 1 -22 -11 2.29 1.41
 1 22 -10 1.89 1.42
 -1 -22 10 1.59 0.93
 1 -22 -10 -2.08 1.67
 1 -22 -10 -2.05 1.17
 1 22 -10 -0.53 0.89
 1 -22 -9 36.48 3.22
 1 -22 -9 33.61 2.67
 1 -22 -9 31.72 2.25
 1 22 -9 31.42 2.91
 -1 -22 9 28.01 2.33
 1 -22 -8 15.44 2.56
 1 -22 -8 11.15 1.54
 1 22 -8 16.07 2.4
 1 -22 -8 13.87 2.05
 1 22 -7 0.46 1.44
 1 -22 -7 -0.14 1.52
 1 -22 -7 2.54 1.93
 1 -22 -6 7.79 1.42
 1 22 -6 4.44 1.7
 1 -22 -6 5.82 1.7
 1 -22 -6 4.41 2.32
 1 22 -5 2.17 1.46
 1 -22 -5 0.94 1.16
 1 -22 -5 2.08 1.57
 1 -22 -5 -1.46 2.11
 1 -22 -4 -0.06 1.2
 1 22 -4 1.89 1.36
 1 -22 -4 -0.76 1.66
 1 -22 -4 2.68 1.44
 1 -22 -4 1.05 2.1
 1 -22 -3 6.73 2.26
 1 -22 -3 10.69 2.44
 1 -22 -3 8.74 2
 1 22 -3 9.41 1.84
 1 -22 -3 7.37 1.74
 -1 -22 2 15 2.41
 1 -22 -2 18.1 2.96
 1 -22 -2 10.54 2.15
 1 -22 -2 17.56 2.56
 -1 -22 2 14.48 2.7
 -1 -22 1 11.05 2.3
 1 -22 -1 10.35 2.34
 -1 -22 1 6.83 2.36
 1 -22 -1 12.87 2.33
 1 -22 -1 13.65 2.49
 1 -22 0 2.18 1.95
 -1 -22 0 2.1 1.69
 1 -22 0 3.82 2.22
 -1 -22 0 3.69 1.97
 1 -22 0 5.61 1.86
 -1 -22 0 6.54 2.05
 -1 -22 -1 63.66 4.6
 -1 -22 -1 68.3 4.44
 -1 -22 -1 66.72 4.83
 1 -22 1 68.22 4.55
 1 -22 1 64.33 4.36
 -1 22 -2 5.13 1.59
 -1 -22 -2 7.02 1.85
 1 -22 2 12.1 2.49
 -1 -22 -2 9.28 2.27
 -1 -22 -2 6.61 1.94
 -1 22 -3 13.22 2.13
 -1 -22 -3 10.6 1.97
 1 -22 3 12.46 2.03
 -1 -22 -3 14.78 2.79
 1 -22 3 10.59 2.23
 -1 -22 -3 10.16 2.2
 -1 22 -4 24.1 2.77
 -1 -22 -4 28.08 2.85
 1 -22 4 27.02 2.85
 -1 -22 -4 27.38 3.34
 -1 -22 -4 29.53 3.26
 -1 22 -5 20.03 2.65
 -1 -22 -5 21.29 2.26
 1 -22 5 25.55 2.67
 -1 -22 -5 20.35 2.81
 -1 -22 -6 2.68 1.17
 -1 22 -6 4.63 1.8
 -1 -22 -6 5.69 1.95
 1 -22 6 7.58 1.78
 -1 -22 -6 5.12 1.86
 -1 -22 -7 17.97 2.55
 1 -22 7 17.19 1.96
 -1 -22 -7 18.89 2.71
 -1 -22 -7 17.22 1.83
 -1 22 -7 17.32 2.51
 -1 22 -7 16.21 2.03
 -1 -22 -8 12.92 2.1
 -1 -22 -8 9.36 1.94
 -1 22 -8 7.81 2.04
 -1 22 -8 9.62 1.64
 -1 -22 -9 11.85 2.04
 -1 -22 -9 15 2.2
 -1 22 -9 11.85 2.19
 -1 22 -9 10.18 1.73
 -1 -22 -10 2.29 1.48
 -1 -22 -10 -0.72 1.4
 -1 22 -10 0.03 1.41
 -1 22 -10 0.55 1.02
 -1 -22 -11 -1.24 1.26
 -1 -22 -11 -1.41 1.17
 -1 22 -11 0.35 1.31
 -1 22 -11 -0.73 1.05
 -1 22 -12 20.33 2.04
 -1 22 -12 19.52 1.84
 -1 -22 -12 20.35 1.97
 -1 22 -13 11.4 1.46
 -1 22 -13 12.35 1.33
 -1 -22 -13 8.95 1.19
 1 -23 -12 24.62 1.75
 1 23 -12 24.87 1.82
 1 -23 -11 -0.49 0.98
 1 23 -11 -0.43 1.04
 1 -23 -10 6.54 1.51
 1 -23 -10 6.28 1.11
 1 23 -10 7.02 1.37
 -1 -23 10 3.43 0.75
 1 -23 -9 -0.04 1.33
 1 -23 -9 1.31 0.97
 -1 -23 9 1.54 1
 1 23 -9 2.99 1.26
 1 -23 -8 2.85 1.51
 -1 -23 8 2.18 0.98
 1 23 -8 5.21 1.51
 1 -23 -8 4.89 1.27
 -1 -23 7 7.65 1.52
 1 23 -7 8.85 1.74
 1 -23 -7 6.24 1.43
 1 -23 -7 6.2 1.8
 1 -23 -6 1.71 1.64
 1 -23 -6 2.66 1.3
 1 23 -6 0.25 1.09
 1 -23 -6 2.05 0.82
 -1 -23 6 1.3 1.24
 1 -23 -5 2.83 1.75
 1 -23 -5 0.94 1.36
 1 23 -5 1.05 1.08
 1 -23 -5 1.05 0.96
 -1 -23 5 -0.66 1.45
 1 -23 -4 -0.12 1.72
 -1 -23 4 -0.04 1.37
 1 -23 -4 1.4 1.13
 -1 -23 4 0.39 1.63
 1 -23 -4 -0.2 1.12
 1 23 -4 -0.21 1.07
 -1 -23 4 -0.66 1.45
 1 -23 -3 7.18 2.23
 -1 -23 3 2.28 1.63
 -1 -23 3 4.11 1.86
 1 -23 -3 4.84 1.55
 1 -23 -3 5.54 1.46
 -1 -23 3 4.67 1.66
 -1 -23 2 20.79 2.57
 1 -23 -2 17.66 2.18
 1 -23 -2 18.61 2.3
 1 -23 -2 19.09 2.55
 1 -23 -2 15.57 2.62
 -1 -23 2 17.03 2.36
 1 -23 -1 7.74 2.15
 -1 -23 1 5.95 1.83
 -1 -23 1 7.76 1.97
 1 -23 -1 6.75 1.5
 1 -23 -1 6.15 1.81
 -1 -23 1 9.82 2.12
 1 -23 -1 9.7 1.92
 -1 -23 0 21.98 2.68
 1 -23 0 23.19 3
 1 -23 0 32.82 3.12
 -1 -23 0 31.95 3.32
 1 -23 0 28.05 2.64
 -1 -23 0 26.26 2.71
 1 -23 1 3.76 2.16
 -1 -23 -1 -3.51 1.98
 -1 -23 -1 -1.44 1.66
 1 -23 1 -2.84 2.06
 1 -23 1 -1.58 1.42
 -1 -23 -1 -2.28 1.52
 -1 -23 -2 41.19 3.42
 1 -23 2 38.85 3.09
 1 -23 2 40.41 3.39
 -1 -23 -2 35.26 3.31
 -1 -23 -2 39.98 3.14
 -1 -23 -3 1.7 1.49
 -1 -23 -3 1.58 1.54
 1 -23 3 1.25 1.21
 1 -23 3 4.21 1.81
 -1 -23 -3 1.88 1.29
 -1 23 -3 2.28 1.23
 -1 -23 -4 1.49 1.58
 1 -23 4 0.88 1.54
 -1 -23 -4 2.06 1.27
 -1 23 -4 1.89 1.23
 -1 -23 -5 2.76 1.6
 -1 -23 -5 5.53 1.97
 1 -23 5 1.64 1.41
 -1 23 -5 1.57 1.34
 -1 -23 -5 0.89 1.05
 -1 -23 -6 1.34 1.61
 1 -23 6 -0.19 1.22
 -1 -23 -6 -0.49 0.91
 -1 23 -6 1.09 1.27
 -1 -23 -7 0.12 1.45
 -1 -23 -7 3.06 1.51
 1 -23 7 2.12 0.99
 -1 23 -7 3.55 1.51
 -1 -23 -8 2.72 1.49
 -1 -23 -8 2.65 1.36
 1 -23 8 -1 0.95
 -1 23 -8 -0.56 1.23
 -1 -23 -9 3.41 1.37
 -1 -23 -9 3.76 1.3
 -1 23 -9 3.8 0.96
 -1 23 -9 3.73 1.39
 -1 23 -10 -0.65 1.15
 -1 -23 -10 -0.92 1.05
 -1 -23 -10 0.19 1
 1 -23 10 -0.25 0.71
 -1 23 -10 -0.12 0.75
 -1 23 -11 6.93 1.3
 -1 -23 -11 3.97 1.03
 -1 23 -12 4.17 1.01
 -1 -23 -12 1.28 0.73
 1 24 -10 14.23 1.33
 1 -24 -10 11.82 1.35
 -1 -24 9 2.37 0.67
 1 24 -9 3.21 0.91
 1 -24 -9 5.47 1.2
 -1 -24 9 4.62 1.08
 1 24 -8 5.2 1.18
 -1 -24 8 4.24 0.93
 1 -24 -8 3.01 1.16
 -1 -24 8 2.55 0.82
 1 -24 -8 5.34 0.98
 -1 -24 8 4.51 1.19
 1 24 -7 1.41 0.96
 -1 -24 7 0.2 0.94
 1 -24 -7 1.88 1.29
 -1 -24 7 0.58 0.91
 -1 -24 7 -0.63 1.19
 1 -24 -7 0.42 0.85
 -1 -24 6 0.93 0.92
 1 -24 -6 0.08 1.33
 1 -24 -6 3.83 1.17
 -1 -24 6 2.76 1.27
 1 -24 -5 0.87 1.39
 -1 -24 5 -1.48 1.11
 1 -24 -5 0.02 0.95
 -1 -24 5 0.57 1.14
 1 -24 -5 -1.57 0.82
 -1 -24 4 4.87 1.33
 1 -24 -4 5.77 1.73
 1 -24 -4 6.19 1.25
 -1 -24 4 8.97 1.85
 -1 -24 4 7.85 1.64
 1 -24 -4 8.3 1.33
 1 -24 -3 17.57 2.29
 -1 -24 3 18.25 2.15
 -1 -24 3 17.75 2.27
 1 -24 -3 15.89 1.73
 -1 -24 3 14.68 2.12
 -1 -24 2 0.21 1.23
 1 -24 -2 -0.94 1.63
 -1 -24 2 0.8 1.46
 1 -24 -2 -1.21 1.22
 -1 -24 2 -1.18 1.5
 1 -24 -2 -0.65 1.07
 -1 -24 1 -0.53 1.22
 1 -24 -1 2.63 1.81
 -1 -24 1 4.59 1.77
 1 -24 -1 1.9 1.24
 1 -24 -1 -0.49 1.21
 -1 -24 1 0.07 1.38
 1 -24 0 3.52 1.73
 -1 -24 0 4.66 1.55
 1 -24 0 4.79 1.3
 -1 -24 0 4.68 1.67
 1 -24 0 4.67 1.41
 -1 -24 0 5.99 1.63
 1 -24 1 4.7 1.27
 -1 -24 -1 4.46 1.73
 1 -24 1 2.97 1.83
 -1 -24 -1 4.13 1.58
 -1 -24 -1 2.87 1.43
 1 -24 1 5.04 1.57
 -1 -24 -2 9.16 1.92
 1 -24 2 6.26 1.32
 -1 -24 -2 8.24 1.75
 1 -24 2 7.77 1.91
 -1 -24 -2 10.67 1.72
 1 -24 3 5.63 1.27
 -1 -24 -3 5.86 1.61
 1 -24 3 3.77 1.58
 -1 -24 -3 5.5 1.33
 1 -24 4 1.85 0.99
 1 -24 4 -2 1.6
 -1 -24 -4 0.47 1.24
 -1 -24 -4 0.88 0.94
 -1 24 -4 4.07 1.15
 -1 -24 -5 1.01 1.3
 1 -24 5 1.32 0.84
 -1 -24 -5 1.71 1.25
 -1 -24 -5 1.06 0.93
 -1 24 -5 2.64 1.05
 -1 -24 -6 9.23 1.64
 -1 -24 -6 8.52 1.5
 -1 24 -6 7.87 1.33
 -1 -24 -7 -2.53 1.26
 -1 -24 -7 -0.78 1.08
 -1 24 -7 -1.47 1.04
 -1 -24 -8 4.08 1.23
 -1 -24 -8 3.4 1.1
 1 -24 8 3.9 1.02
 -1 24 -8 3.4 1.09
 -1 -24 -9 3.2 0.94
 -1 -24 -9 0.06 0.92
 1 -24 9 1.03 0.65
 -1 24 -9 1.6 0.9
 -1 -24 -10 10.56 1.16
 -1 24 -10 10.28 1.22
 1 -25 -8 0.42 0.72
 1 -25 -7 1.66 0.95
 -1 -25 7 1.49 0.63
 1 -25 -6 5.85 1.28
 -1 -25 6 5.1 1.07
 -1 -25 6 3.8 0.81
 -1 -25 6 7.75 1.16
 -1 -25 5 1.31 0.93
 -1 -25 5 0.72 0.75
 -1 -25 5 0.46 0.89
 -1 -25 4 12.27 1.54
 -1 -25 4 9.19 1.31
 1 -25 -4 13.4 1.81
 1 -25 -4 8.28 1.01
 -1 -25 4 13.89 1.56
 1 -25 -3 -0.66 0.56
 -1 -25 3 1.94 1.01
 -1 -25 3 0.69 0.91
 -1 -25 3 -0.32 1.07
 1 -25 -3 1.29 0.8
 -1 -25 2 42.4 2.7
 -1 -25 2 37.5 2.49
 1 -25 -2 42.59 2.91
 1 -25 -2 43.07 2.43
 -1 -25 2 44.56 2.7
 1 -25 -1 -0.77 0.6
 -1 -25 1 -0.06 1.11
 1 -25 -1 0.25 1.2
 -1 -25 1 -0.55 1.01
 1 -25 -1 -0.16 0.94
 -1 -25 1 0.35 1.07
 -1 -25 0 33.06 2.51
 1 -25 0 31.88 2.64
 -1 -25 0 30.22 2.39
 1 -25 0 34.82 2.32
 -1 -25 0 35.04 2.45
 -1 -25 -1 -2.34 1.21
 1 -25 1 0.04 1.23
 -1 -25 -1 1.23 1.14
 1 -25 1 1.87 1.12
 1 -25 2 23.48 2.35
 -1 -25 -2 28.26 2.33
 -1 -25 -2 20.98 2.01
 -1 -25 -2 22.13 1.9
 1 -25 2 24.73 2.06
 -1 -25 -3 7.4 1.41
 1 -25 3 7.75 1.55
 -1 -25 -3 7.67 1.4
 1 -25 3 7.03 1.35
 -1 -25 -3 7.38 1.25
 -1 -25 -4 8.72 1.4
 -1 -25 -4 6.36 1.18
 1 -25 4 6.26 1.42
 1 -25 4 9.78 1.42
 -1 -25 -5 2.74 1.05
 -1 -25 -5 2.04 0.97
 1 -25 5 0.68 0.97
 1 -25 5 1 0.95
 -1 -25 -6 7.64 1.18
 -1 -25 -6 6.86 1.11
 1 -25 6 6.99 1.29
 1 -25 6 8.87 1.21
 -1 -25 -7 7.19 1.07
 -1 -25 -7 10.27 1.15
 1 -25 7 7.46 1.12
 1 -25 7 10.18 1.09
 1 -26 -4 30.18 1.88
 -1 -26 4 25.92 1.67
 -1 -26 3 1.15 0.76
 1 -26 -3 2.14 0.95
 -1 -26 2 -0.98 0.79
 1 -26 -2 -1.81 0.96
 1 -26 -1 7.4 1
 -1 -26 1 4.54 0.97
 1 -26 -1 6.65 1.23
 -1 -26 0 2.36 0.84
 1 -26 0 2.74 0.79
 1 -26 0 1.7 0.9
 -1 -26 -1 0.21 0.71
 1 -26 1 -0.42 0.81
 1 -26 1 1.21 0.74
 1 -26 2 1.61 0.85
 1 -26 2 0.28 0.72
 1 -26 3 0.34 0.78
 1 -26 3 3.85 0.88
 1 -26 4 17.16 1.33
 2 0 -25 -0.35 0.87
 2 0 -24 3.78 1.52
 2 0 -23 -0.33 1.44
 2 0 -23 -0.09 1.78
 2 0 -22 1.23 1.25
 2 0 -22 0.78 2.01
 2 0 -22 2.5 1.69
 2 0 -21 0.58 1.3
 2 0 -21 -2.78 2.46
 2 0 -21 0.89 1.88
 2 0 -20 6.13 1.78
 2 0 -20 10.42 2.02
 2 0 -20 5.83 2.59
 2 0 -20 6.37 2.24
 2 0 -19 -1.92 1.66
 2 0 -19 -1.35 1.48
 2 0 -19 1.13 2.26
 2 0 -19 0.29 2.05
 2 0 -18 42.19 4.09
 2 0 -18 40.16 3.87
 2 0 -18 38.59 4.06
 2 0 -18 40.71 3.98
 2 0 -17 -0.3 4.37
 2 0 -17 0.8 2.2
 2 0 -17 1.67 1.78
 2 0 -17 0.99 2.14
 2 0 -16 151.27 7.35
 2 0 -16 143.95 6.99
 2 0 -16 137.46 6.92
 2 0 -15 -0.55 1.71
 2 0 -15 1.35 4.34
 2 0 -14 4.45 4.45
 2 0 -13 -1.82 4.15
 2 0 -12 335.88 20.56
 2 0 -11 -4.51 5.59
 2 0 -11 -0.32 2.53
 2 0 -10 554.35 23.93
 2 0 -10 525.17 18.34
 2 0 -9 4.43 4.77
 2 0 -9 -0.13 1.9
 2 0 -9 -0.13 2.15
 2 0 -8 4.18 4.21
 2 0 -8 1.14 2.2
 2 0 -8 -0.49 1.53
 2 0 -7 0.39 3
 2 0 -7 -0.04 1.57
 2 0 -6 1290.24 35.85
 2 0 -6 1294.07 32.79
 2 0 -5 -1.17 2.49
 2 0 -5 -1.45 1.84
 2 0 -5 -0.63 1.54
 2 0 -4 2115.78 48.83
 2 0 -4 2171.43 49.99
 2 0 -3 -0.19 1.55
 2 0 -3 0.71 1.88
 2 0 -2 423.3 12.94
 2 0 -2 447.2 12.07
 2 0 -2 440.43 13.07
 -2 0 1 -0.25 1.19
 2 0 -1 -0.19 0.82
 2 0 -1 0.01 0.73
 -2 0 0 329.92 9.92
 -2 0 0 331.73 10.04
 -2 0 -1 1.63 1.45
 -2 0 -1 2.38 1.61
 -2 0 -2 158.78 5
 2 0 2 156.46 6.48
 -2 0 -2 161.25 7
 -2 0 -2 154.08 6.75
 2 0 3 2.74 1.75
 -2 0 -3 0.94 1.42
 -2 0 -3 0.87 1.97
 2 0 4 814.57 21.16
 -2 0 -4 787.3 21.23
 -2 0 -4 805.01 22.07
 2 0 5 0.89 1.45
 -2 0 -5 -1.42 1.85
 2 0 6 51.22 4.12
 -2 0 -6 43.42 5.05
 -2 0 -6 61.95 5.45
 -2 0 -6 58.76 5.92
 -2 0 -7 -2.14 2.39
 -2 0 -7 -0.9 2.95
 2 0 7 0.22 1.63
 -2 0 -7 -0.71 2.94
 -2 0 -8 72.27 7.26
 2 0 8 68.41 4.98
 -2 0 -8 76.97 6.36
 2 0 9 -2.26 2.26
 -2 0 -9 -4.18 3.68
 -2 0 -9 -0.51 2.34
 -2 0 -10 521.19 23.14
 -2 0 -10 574.84 20.49
 -2 0 -11 -0.94 3.96
 -2 0 -11 -0.46 2.15
 -2 0 -12 20.99 5.86
 -2 0 -13 0.48 4.54
 -2 0 -14 2.3 3.6
 -2 0 -15 1.62 1.69
 -2 0 -15 -0.97 1.85
 -2 0 -15 -0.42 1.28
 -2 0 -15 -8.2 6.67
 -2 0 -15 -1.49 1.89
 -2 0 -15 0.04 3.97
 -2 0 -16 10.17 2.31
 -2 0 -16 15.78 2.24
 -2 0 -16 7.83 1.94
 -2 0 -16 11.63 2.49
 -2 0 -17 -1.78 2.01
 -2 0 -17 -2.58 1.6
 -2 0 -17 -0.95 1.69
 -2 0 -17 -0.59 2.04
 -2 0 -17 2.08 2.08
 -2 0 -18 3.03 1.58
 -2 0 -18 2.89 2.31
 -2 0 -18 3.76 2.01
 -2 0 -18 3.97 2.09
 -2 0 -19 0.31 2.24
 -2 0 -19 1.08 2.14
 -2 0 -19 -2.35 1.91
 -2 0 -20 0.32 1.93
 -2 0 -20 0.26 1.67
 -2 0 -21 1.32 1.76
 -2 0 -21 4.13 1.7
 -2 0 -21 1.04 1.49
 -2 0 -22 1.81 1.65
 -2 0 -22 -0.37 1.08
 -2 0 -22 -0.56 1.21
 -2 0 -23 -0.75 0.79
 2 -1 -25 6.65 1.17
 2 1 -25 4.47 1.08
 2 -1 -24 9.64 1.31
 2 1 -24 15.22 1.99
 2 -1 -24 15.32 1.97
 2 1 -24 13.49 1.71
 2 -1 -23 10.17 1.49
 2 -1 -23 13.96 2.34
 2 1 -23 9.75 1.83
 2 1 -23 11.05 2.11
 2 -1 -23 11.57 1.81
 2 -1 -22 8.56 1.76
 2 1 -22 10.33 2.52
 2 -1 -22 10.7 2.52
 2 1 -22 7.71 1.98
 2 -1 -22 6.41 1.78
 2 1 -21 12.57 1.94
 2 -1 -21 14.36 2.38
 2 1 -21 10.24 2.6
 2 -1 -21 11.03 2.5
 2 -1 -21 12.75 2.7
 2 1 -21 12.03 2.7
 2 1 -20 3.56 1.78
 2 1 -20 1.6 1.35
 2 -1 -20 2.47 1.68
 2 1 -20 5.11 2.14
 2 -1 -20 4.17 2.59
 2 -1 -20 6.12 2.37
 2 1 -20 3.35 2.33
 2 1 -19 32.31 3.23
 2 -1 -19 33.08 3.49
 2 -1 -19 39.3 4.11
 2 -1 -19 36.81 3.98
 2 1 -19 37.97 4.1
 2 1 -19 36.6 4.06
 2 1 -18 -0.35 2.21
 2 -1 -18 0.57 1.87
 2 1 -18 -0.35 2.17
 2 -1 -18 0.14 2.14
 2 1 -18 1.33 2.2
 2 -1 -18 1.74 1.87
 2 1 -18 -0.44 1.47
 2 -1 -18 -0.02 1.63
 2 1 -17 6.54 1.94
 2 -1 -17 5.43 1.97
 2 -1 -17 9.37 2.46
 2 -1 -17 1.87 5.85
 2 -1 -17 9.93 2.49
 2 1 -17 3.27 2.18
 2 -1 -17 5.97 2.19
 2 1 -17 4.61 2.07
 2 1 -17 -3.57 5.94
 2 -1 -17 5.96 1.8
 2 -1 -16 29.8 3.7
 2 -1 -16 15.86 5.62
 2 -1 -16 28.6 3.54
 2 -1 -16 27.28 3.13
 2 1 -16 25.67 3.22
 2 -1 -16 31.79 3.4
 2 -1 -16 41.1 9.35
 2 1 -16 25.26 6.41
 2 -1 -16 28.97 3.26
 2 1 -16 26.07 2.91
 2 -1 -15 3.92 4.71
 2 1 -15 7.35 5.83
 2 -1 -15 7.57 2.31
 2 -1 -15 2.52 1.49
 2 1 -14 131.05 13.71
 2 -1 -14 138.52 14.44
 2 1 -13 102.71 12.11
 2 -1 -13 103.57 12.49
 2 -1 -12 -0.83 5.23
 2 1 -12 -0.22 5.01
 2 1 -12 -0.59 2.05
 2 -1 -11 9.17 5.06
 2 1 -11 6.84 5.54
 2 1 -11 3.03 2.27
 2 -1 -10 195.43 14.21
 2 1 -10 187.74 13.89
 2 1 -10 168.78 9.83
 2 -1 -10 164.88 8.18
 2 1 -10 170.66 10.22
 2 -1 -9 418.13 19.82
 2 1 -9 412.62 19.4
 2 1 -9 418.56 15.95
 2 -1 -9 413.94 15.04
 2 1 -9 432.78 16.77
 2 -1 -9 416.21 14.18
 2 -1 -8 60.54 7.59
 2 -1 -8 58.84 4.68
 2 1 -8 61.72 5.7
 2 -1 -8 53.92 4.13
 2 1 -8 60.37 5.17
 2 -1 -7 13.01 3.59
 2 -1 -7 15.11 2.43
 2 -1 -7 13.28 2.19
 2 1 -7 12.17 2.89
 2 1 -6 74.15 5.53
 2 -1 -6 79.16 4.91
 2 -1 -5 753.28 23.39
 2 -1 -5 744.81 20.03
 2 1 -5 766.42 21.73
 2 1 -5 757.43 22.2
 2 -1 -5 775.27 20.72
 2 -1 -5 767.05 22.1
 2 -1 -5 815.92 23.85
 2 -1 -4 35.35 4.16
 2 -1 -4 37.42 3.86
 2 1 -4 44.99 3.96
 2 -1 -4 35.12 3.18
 2 -1 -4 39.11 4.28
 2 1 -3 7775.5 164.78
 2 -1 -3 8399.39 165.03
 2 -1 -3 7768.8 164.17
 2 -1 -3 7236.71 163.9
 2 1 -3 7964.58 164.47
 2 -1 -3 7936.26 163.65
 2 1 -2 1150.68 26.87
 2 -1 -2 1131.5 25.96
 2 -1 -2 1024.76 26.83
 2 -1 -2 994.93 25.41
 2 1 -2 1133.61 26.74
 -2 1 2 1057.56 24.65
 2 -1 -1 18.89 1.82
 2 -1 -1 15.46 1.78
 2 1 -1 17.66 2.19
 -2 1 1 13.9 1.89
 2 1 -1 15.76 2.34
 -2 1 0 13.02 1.59
 2 -1 0 15.25 2.34
 -2 -1 0 11.88 2.08
 -2 1 0 9.38 1.82
 -2 -1 -1 11.14 2.53
 -2 1 -1 8.07 1.68
 2 -1 1 8.83 2.18
 -2 -1 -1 6.69 1.92
 -2 1 -2 591.42 16.22
 -2 -1 -2 576.41 14.53
 2 -1 2 581.24 16.36
 -2 -1 -2 576.46 16.23
 -2 1 -3 2.96 1.96
 -2 -1 -3 2.02 1.32
 2 -1 3 1.27 1.58
 -2 -1 -3 0.64 1.75
 -2 -1 -4 7311.78 159.71
 2 1 4 7236.75 158.53
 2 1 5 5187.15 114.06
 2 -1 5 5747.23 116.78
 -2 -1 -5 5063.41 116.3
 -2 -1 -5 5773.67 116.89
 2 1 6 556.52 16.52
 2 -1 6 623.36 18.76
 -2 -1 -6 617.3 20.08
 -2 -1 -6 649.3 21.04
 -2 1 -6 674.1 21.32
 -2 -1 -6 592.14 18.54
 -2 -1 -7 43.12 4.65
 -2 -1 -7 41.18 5.57
 2 1 7 42.2 3.43
 2 -1 7 41.29 4.09
 -2 1 -7 42.29 5.32
 -2 -1 -7 35.19 4.87
 -2 -1 -8 9.21 3.04
 -2 -1 -8 3.24 3.58
 2 1 8 4.65 1.64
 -2 -1 -8 5.78 3.57
 2 -1 8 3.17 2.06
 -2 1 -8 -1.46 3.37
 -2 -1 -9 5.69 2.59
 -2 1 -9 5.74 3.99
 2 -1 9 6.9 2.27
 -2 -1 -9 6.96 3.9
 -2 1 -10 357.36 15.8
 -2 -1 -10 382.09 15.3
 2 -1 10 339.46 14.17
 -2 -1 -10 356.78 18.51
 -2 1 -10 338.9 17.56
 -2 -1 -11 35.8 4.46
 -2 1 -11 30 4.64
 -2 -1 -11 37.47 6.68
 -2 1 -11 22.6 5.1
 -2 1 -12 201.55 11.85
 -2 -1 -12 227.78 15.49
 -2 1 -13 22.79 5.71
 -2 -1 -13 15.99 5.02
 -2 -1 -14 11.34 5.85
 -2 1 -14 8.08 1.96
 -2 1 -14 14.55 6.16
 -2 -1 -15 31.33 3.01
 -2 -1 -15 29.99 2.99
 -2 -1 -15 41.29 8.72
 -2 1 -15 29.79 3.32
 -2 -1 -15 34.84 3.63
 -2 1 -15 33.82 3.54
 -2 -1 -15 28.59 3.26
 -2 -1 -16 1.2 1.67
 -2 1 -16 7.91 6.11
 -2 -1 -16 -1.15 1.71
 -2 -1 -16 3.19 1.89
 -2 1 -16 -0.61 1.68
 -2 -1 -16 1.56 1.69
 -2 1 -16 -0.44 2.16
 -2 -1 -16 -7.86 6.33
 -2 -1 -17 11.37 2.49
 -2 1 -17 9.31 2.39
 -2 -1 -17 11.96 2.31
 -2 1 -17 11.43 2.65
 -2 1 -17 9.9 2.43
 -2 -1 -17 10.45 2.59
 -2 -1 -17 8.51 2.64
 -2 -1 -17 6.31 1.92
 -2 1 -18 25.94 3.2
 -2 -1 -18 24.59 3.41
 -2 -1 -18 23.28 2.88
 -2 1 -18 21.04 3.36
 -2 -1 -18 19.87 3.21
 -2 1 -18 25.35 3.42
 -2 -1 -18 21.65 3.13
 -2 -1 -18 21.77 2.87
 -2 -1 -19 4.7 1.82
 -2 1 -19 3.48 1.75
 -2 -1 -19 6.94 2.25
 -2 -1 -19 6.77 2.63
 -2 1 -19 6.56 2.61
 -2 1 -19 7.66 2.57
 -2 -1 -19 7.21 2.29
 -2 -1 -20 20.75 2.42
 -2 -1 -20 18.64 2.76
 -2 1 -20 19.71 2.67
 -2 -1 -20 22.22 2.7
 -2 -1 -20 22.77 3.06
 -2 1 -20 19.12 2.84
 -2 1 -21 14.35 1.97
 -2 -1 -21 14.39 2.3
 -2 -1 -21 14.69 2.07
 -2 1 -21 7.95 1.98
 -2 -1 -21 13.84 2.37
 -2 1 -21 16.56 2.63
 -2 -1 -22 0.12 1.25
 -2 1 -22 0.52 1.01
 -2 1 -22 3.33 1.56
 -2 -1 -22 3.68 1.21
 -2 1 -22 3.57 1.63
 -2 -1 -22 1.85 1.35
 -2 -1 -23 -1.08 0.89
 -2 1 -23 0.63 0.9
 2 -2 -25 1.9 0.95
 2 2 -25 -0.71 0.84
 2 2 -24 3.1 1.39
 2 -2 -24 1.64 1.24
 2 2 -24 1.2 1.08
 2 -2 -23 14.64 1.91
 2 2 -23 14.92 2.25
 2 -2 -23 17.37 2.33
 2 2 -23 17.36 2.45
 2 -2 -22 2.05 1.44
 2 2 -22 3.05 1.87
 2 -2 -22 2.51 1.51
 2 -2 -22 2.19 2.04
 2 2 -22 5.22 2.13
 2 2 -22 0.5 1.16
 2 -2 -21 11.87 2.35
 2 2 -21 9.7 2.65
 2 -2 -21 8.25 2.02
 2 -2 -21 12.1 2.73
 2 2 -21 15.84 2.8
 2 2 -20 49.79 3.96
 2 -2 -20 46.53 4.01
 2 -2 -20 49.16 4.54
 2 2 -20 48.38 4.41
 2 -2 -20 57.83 4.38
 2 2 -20 53.26 4.84
 2 2 -19 41.9 4.06
 2 2 -19 39.47 4.33
 2 2 -19 41.24 4.13
 2 -2 -19 45.91 4.51
 2 -2 -19 44.16 4
 2 -2 -19 42.04 3.92
 2 -2 -18 46.21 4.2
 2 2 -18 38.67 4.42
 2 -2 -18 40.98 3.98
 2 2 -18 41.11 4.35
 2 -2 -18 41.56 4.15
 2 2 -18 40.4 4.13
 2 -2 -18 35.62 3.43
 2 -2 -18 37.06 3.72
 2 -2 -17 78.72 5.41
 2 2 -17 82.97 5.69
 2 -2 -17 86.85 5.58
 2 -2 -17 78.97 4.88
 2 -2 -17 83.13 5.97
 2 -2 -17 95.94 13.98
 2 -2 -17 77.8 4.97
 2 -2 -17 86.33 5.55
 2 -2 -17 83.78 5.58
 2 2 -17 82.96 12.45
 2 -2 -16 4.51 1.87
 2 2 -16 1.2 1.99
 2 -2 -16 3.76 1.73
 2 -2 -16 3.73 2.01
 2 -2 -16 5.05 6.62
 2 -2 -16 2.7 1.45
 2 -2 -16 7.94 2.4
 2 2 -16 5.55 2.02
 2 -2 -16 2.62 1.84
 2 -2 -16 2.37 1.74
 2 2 -16 2.69 4.62
 2 -2 -15 27.5 3.33
 2 -2 -15 38 9.37
 2 -2 -15 25.39 2.84
 2 -2 -15 30.3 3.28
 2 -2 -15 37.09 7.61
 2 2 -15 23.87 7.76
 2 -2 -15 33.18 3.58
 2 -2 -15 29.17 3.27
 2 -2 -14 13.57 5.84
 2 2 -14 19.71 5.82
 2 2 -13 5.44 2.56
 2 2 -13 -0.09 4.16
 2 -2 -13 6.49 5.33
 2 2 -12 139.95 10.04
 2 -2 -12 161.02 13.44
 2 2 -12 150.65 13.6
 2 2 -11 -2.45 2.85
 2 -2 -11 4.77 4.73
 2 2 -11 0.09 4.02
 2 2 -10 1.08 2.89
 2 2 -10 3.13 3.13
 2 -2 -10 -7.1 4.89
 2 -2 -9 28.42 2.83
 2 2 -9 24.63 4.17
 2 2 -9 23.82 4.24
 2 -2 -9 26.84 5.96
 2 2 -8 398.53 15.97
 2 -2 -8 384.62 12.83
 2 -2 -8 382.28 11.74
 2 -2 -8 413.77 18.65
 2 -2 -7 257 9.29
 2 -2 -7 255.83 8.43
 2 -2 -7 250.44 12.97
 2 -2 -6 1906.08 42.94
 2 -2 -6 1734.67 41.28
 2 2 -6 2019.58 47.46
 2 -2 -6 2266.75 50.82
 2 -2 -6 2075.23 49.37
 2 2 -5 530.32 17.41
 2 2 -5 561.31 17.84
 2 -2 -5 524.04 15.11
 2 -2 -5 515.68 14.38
 2 -2 -5 514.63 16.52
 2 -2 -5 588.3 19.38
 2 -2 -5 596.69 18.99
 2 2 -4 1351.19 33.44
 2 -2 -4 1319.03 30.95
 2 -2 -4 1260.88 32.36
 2 -2 -4 1287.23 33.87
 2 -2 -4 1266.3 33.46
 2 -2 -3 633.3 16.66
 2 2 -3 629.02 18.08
 -2 2 3 593.29 14.43
 2 -2 -3 661.43 18.44
 2 -2 -3 623.72 17.54
 2 -2 -3 560.92 17.54
 -2 2 2 6058.89 126.56
 2 2 -2 6121.87 129.05
 2 -2 -2 6346.88 129.16
 2 -2 -2 5922.46 128.52
 2 2 -1 348.53 11.04
 2 -2 -1 329.59 10.04
 2 2 -1 360.97 10.74
 2 -2 -1 318.81 10.53
 -2 2 1 320.49 8.27
 2 -2 -1 370.44 11.23
 -2 2 0 265.09 7.66
 2 2 0 262.43 9.14
 -2 -2 0 277.73 7.01
 2 2 0 267.88 8.73
 2 -2 0 276.97 9.66
 -2 2 -1 570.94 14.78
 -2 -2 -1 558.92 15.9
 -2 -2 -1 565.32 13.86
 2 -2 1 578.25 16.64
 -2 2 -2 8449.51 171.42
 -2 -2 -2 8401.79 172.19
 -2 -2 -2 8209.84 170.47
 2 -2 2 8451.61 172.62
 -2 2 -3 907.96 23.86
 -2 -2 -3 906.95 23.73
 -2 -2 -3 865.43 23.06
 2 -2 3 925.7 24.28
 -2 2 -4 1231.59 32.23
 -2 -2 -4 1321.9 31.65
 -2 2 -4 1289.64 33.05
 -2 -2 -4 1179.99 31.59
 2 -2 4 1245.91 32.02
 -2 -2 -5 9.45 2.36
 -2 2 -5 11.31 3.13
 -2 -2 -5 9.18 2.98
 -2 -2 -5 8.32 2.56
 -2 -2 -5 8.58 2.57
 2 -2 5 8.62 2.53
 -2 2 -6 1207.03 32.37
 -2 -2 -6 1103.14 29.36
 2 -2 6 1110.62 30.09
 -2 -2 -6 1139.87 32.21
 -2 -2 -7 1079.9 29.06
 2 -2 7 1039.93 29.66
 -2 -2 -7 996.14 30.74
 -2 -2 -7 1115.12 32.45
 2 -2 8 -0.32 2.4
 -2 -2 -8 2.79 3.92
 -2 -2 -8 0.98 2.03
 -2 -2 -8 -2.59 3.58
 -2 2 -9 10.86 4.45
 -2 -2 -9 13.46 4.51
 2 -2 9 11.34 3.38
 -2 -2 -9 7.21 2.13
 -2 -2 -9 5.74 4.14
 -2 2 -10 86.69 8.74
 2 -2 10 86.51 7.05
 -2 -2 -10 79.87 8.59
 -2 -2 -10 88.92 6.58
 -2 -2 -11 34.26 6
 -2 2 -11 30 6.13
 -2 -2 -11 39.84 6.93
 -2 2 -12 55.02 8.08
 -2 2 -12 53.48 6.14
 -2 -2 -12 61 8.98
 -2 2 -13 61.92 9.42
 -2 -2 -13 83.15 10.62
 -2 2 -14 33.92 6.55
 -2 -2 -14 36.96 8.25
 -2 -2 -14 35 3.32
 -2 2 -14 41.17 3.67
 -2 -2 -14 29.93 3.21
 -2 -2 -15 51.13 4.06
 -2 2 -15 43.8 8.08
 -2 -2 -15 50.25 3.98
 -2 -2 -15 52.49 4.19
 -2 2 -15 46.66 4.17
 -2 -2 -15 49.38 4.3
 -2 2 -15 44.22 3.93
 -2 -2 -16 44.96 3.98
 -2 2 -16 50.6 8.96
 -2 -2 -16 41.11 3.72
 -2 -2 -16 48.41 4.36
 -2 2 -16 40.32 3.66
 -2 2 -16 42.75 3.98
 -2 -2 -16 44.5 4.1
 -2 -2 -16 45.71 3.96
 -2 2 -17 18.16 2.72
 -2 -2 -17 17.06 2.88
 -2 -2 -17 13.54 2.33
 -2 -2 -17 17.31 2.66
 -2 2 -17 21.18 3.18
 -2 -2 -17 16.84 2.95
 -2 2 -17 20.32 3.02
 -2 -2 -17 16.27 2.73
 -2 2 -18 86.29 5.39
 -2 -2 -18 90.04 5.88
 -2 -2 -18 92.04 5.44
 -2 2 -18 93.15 6.11
 -2 2 -18 87.27 5.72
 -2 -2 -18 86.69 5.74
 -2 -2 -18 88.93 5.57
 -2 -2 -18 88.95 5.47
 -2 -2 -19 6.27 1.78
 -2 2 -19 9.12 1.94
 -2 -2 -19 7.9 2.32
 -2 -2 -19 8.35 1.95
 -2 2 -19 9.09 2.81
 -2 -2 -19 10.03 2.41
 -2 2 -19 9.81 2.89
 -2 -2 -19 7.55 2.08
 -2 -2 -20 7.89 1.73
 -2 -2 -20 4.45 1.38
 -2 -2 -20 3.22 1.74
 -2 2 -20 3.95 2.3
 -2 -2 -21 2.88 1.46
 -2 -2 -21 3.07 1.77
 -2 2 -21 2.96 1.32
 -2 2 -21 2.93 1.77
 -2 -2 -21 4.62 1.83
 -2 -2 -22 0.98 1.37
 -2 2 -22 3.27 1.55
 -2 -2 -22 1.72 1.59
 -2 2 -22 4.18 1.85
 -2 2 -22 3.48 1.78
 -2 -2 -23 0.02 1.05
 -2 2 -23 1.43 1.04
 -2 -2 -24 14.06 1.55
 -2 2 -24 18.6 1.73
 2 3 -24 5.92 1.47
 2 3 -24 8.88 1.59
 2 -3 -24 5.02 1.33
 2 -3 -23 8.74 1.41
 2 -3 -23 11.74 1.96
 2 3 -23 12.66 2.16
 2 3 -23 12.86 2.13
 2 3 -23 13.02 1.6
 2 -3 -23 15.42 1.95
 2 -3 -22 19.01 2.18
 2 3 -22 16.5 2.7
 2 -3 -22 16.35 2.6
 2 3 -22 16.14 2.58
 2 3 -22 20.13 2.31
 2 -3 -22 15.98 2.37
 2 -3 -21 26.14 2.91
 2 3 -21 21.06 3.17
 2 3 -21 22.17 2.75
 2 -3 -21 21.54 2.87
 2 -3 -20 13.13 2.33
 2 3 -20 9.92 2.93
 2 -3 -20 9.94 2.73
 2 3 -20 7.75 2.43
 2 -3 -20 10.32 2.52
 2 3 -19 7.77 2.7
 2 -3 -19 14.16 2.72
 2 -3 -19 14.76 2.71
 2 -3 -18 13.83 3.27
 2 -3 -18 13.72 2.6
 2 -3 -18 12.51 2.58
 2 3 -18 11.92 2.22
 2 -3 -18 13.15 2.56
 2 -3 -18 14.52 2.89
 2 3 -18 9.98 2.75
 2 3 -18 11.42 2.64
 2 -3 -18 16.56 2.36
 2 3 -18 15.91 3.03
 2 -3 -18 12.05 2.24
 2 -3 -17 7.21 2.04
 2 3 -17 5.56 2.51
 2 -3 -17 5.78 1.68
 2 -3 -17 9.12 2.66
 2 -3 -17 -5 5.84
 2 -3 -17 4.81 1.8
 2 -3 -17 5.31 2.08
 2 3 -17 5.58 1.57
 2 -3 -17 5.82 2.25
 2 -3 -17 7.38 2.2
 2 3 -17 4.09 4.98
 2 3 -16 74.54 11.6
 2 3 -16 78.38 5.24
 2 -3 -16 70.94 4.8
 2 -3 -16 74.76 5.37
 2 -3 -16 101.88 13.92
 2 -3 -16 75.19 4.93
 2 -3 -16 82.78 5.39
 2 -3 -16 84.77 5.4
 2 -3 -16 73.46 5.19
 2 -3 -15 1.99 1.48
 2 -3 -15 6.35 2.03
 2 -3 -15 5.04 1.72
 2 -3 -15 5 2
 2 -3 -15 5.05 5.63
 2 -3 -15 4.76 1.66
 2 -3 -15 3.15 1.5
 2 3 -15 6.09 6.84
 2 3 -15 2.16 1.4
 2 -3 -15 2.3 1.53
 2 -3 -15 3.2 1.61
 2 -3 -14 11.72 6.41
 2 3 -14 4.3 2.62
 2 3 -14 1.02 4.85
 2 -3 -13 24.55 7.41
 2 3 -13 17.92 4.13
 2 3 -13 20.87 7.23
 2 -3 -12 -0.83 4.38
 2 3 -12 3.91 3.6
 2 -3 -12 -1.65 3.92
 2 3 -12 -3.52 5.25
 2 3 -11 -0.21 2.42
 2 -3 -11 10.78 5.19
 2 3 -10 2 2.84
 2 3 -10 2.34 3.04
 2 -3 -10 1.42 5.4
 2 3 -9 876.61 28.51
 2 3 -9 830.09 27.63
 2 -3 -9 892.6 31.6
 2 -3 -8 867.96 30.43
 2 3 -8 887.13 28.6
 2 -3 -7 7.41 3.77
 2 3 -7 2.11 2.79
 2 -3 -7 -0.47 3.9
 2 -3 -6 333.11 14.81
 2 -3 -6 324.29 14.24
 2 -3 -6 276.09 8.07
 2 3 -6 315.66 13.13
 2 -3 -5 2.04 1.49
 2 -3 -5 0.63 2.31
 2 -3 -5 0.27 2.34
 2 3 -5 -1.09 2.21
 2 -3 -5 0.82 0.69
 2 3 -5 0.95 2.37
 2 -3 -5 1.23 0.97
 2 -3 -5 -2.92 2.63
 2 3 -4 567.05 17.99
 2 -3 -4 531.94 14.76
 2 -3 -4 507.95 17.84
 2 -3 -4 516.42 17.85
 2 -3 -4 547.71 16.09
 -2 3 3 2102.61 46.06
 2 3 -3 2248.87 51.12
 2 -3 -3 2095.88 50.78
 2 -3 -3 2128.69 48.95
 2 3 -2 3211.66 70.13
 2 -3 -2 3321.43 70.34
 2 -3 -2 3117.02 69.11
 2 3 -1 31.03 2.91
 2 -3 -1 32.37 3.66
 2 -3 -1 29.7 3.35
 2 3 0 2924.57 62.98
 2 3 0 2893.72 62.11
 -2 -3 0 2792.39 61.16
 2 -3 0 2874.71 64.64
 2 3 1 1960.44 45.07
 -2 3 -1 2142.34 46.48
 2 3 1 1959.44 44.1
 -2 -3 -1 1961.21 44.26
 2 -3 1 2110.14 47.08
 -2 3 -2 1114.48 28.25
 -2 -3 -2 1053.48 26.45
 2 -3 2 1078.86 28.48
 -2 3 -3 578.63 17.51
 -2 -3 -3 551.92 16.46
 2 -3 3 556.58 17.39
 -2 3 -4 504.02 16.83
 -2 -3 -4 476.59 15.26
 -2 -3 -4 467.95 16.38
 -2 -3 -4 493.43 15.99
 -2 -3 -4 440.35 15.7
 2 -3 4 474.57 16.35
 -2 -3 -5 3814.88 84.9
 -2 -3 -5 3702.05 85.27
 -2 -3 -5 3562.07 82.37
 2 -3 5 3730.96 84.86
 -2 3 -6 5.44 3.31
 -2 -3 -6 7.28 2.21
 -2 -3 -6 6.54 2.71
 -2 -3 -6 8.52 3.06
 2 -3 6 7.66 2.85
 -2 -3 -7 2322.49 58.29
 -2 -3 -7 2472.29 58.87
 -2 -3 -7 2232.27 54.13
 -2 3 -7 2376.45 59.37
 2 -3 7 2169.48 56.3
 -2 -3 -8 78.38 8.18
 -2 -3 -8 67.72 7.86
 2 -3 8 79.79 6.86
 -2 -3 -8 81.25 5.89
 -2 3 -8 86.78 8.05
 2 -3 9 3.58 2.76
 -2 -3 -9 5.56 1.97
 -2 -3 -9 7.88 4.41
 -2 -3 -9 5.35 3.96
 -2 -3 -10 704.22 21.79
 -2 -3 -10 726.39 28.49
 2 -3 11 4.59 2.13
 -2 3 -11 9.24 4.17
 -2 -3 -11 5.35 3.61
 -2 3 -12 113.49 10.85
 -2 -3 -12 105.15 11.25
 -2 3 -13 35.61 7.73
 -2 -3 -13 48.73 8.89
 -2 3 -13 37.65 5.53
 -2 -3 -14 10.92 4.55
 -2 -3 -14 13 2.45
 -2 -3 -14 11.67 2
 -2 -3 -14 11.86 2.2
 -2 3 -14 12.93 2.29
 -2 -3 -14 13.29 2.59
 -2 3 -14 21.34 7.53
 -2 -3 -15 18.43 2.53
 -2 3 -15 24.24 6.58
 -2 -3 -15 18.41 2.51
 -2 -3 -15 19.76 6.42
 -2 -3 -15 15.47 2.4
 -2 3 -15 20.15 2.95
 -2 -3 -15 17.75 2.81
 -2 3 -15 16.74 2.6
 -2 -3 -16 21.71 2.73
 -2 3 -16 31.16 7.07
 -2 -3 -16 22.29 2.83
 -2 3 -16 24.95 2.92
 -2 -3 -16 21.52 3.17
 -2 -3 -16 22.82 2.91
 -2 -3 -16 22.48 3.09
 -2 3 -16 23.22 3.24
 -2 -3 -16 22.28 6.71
 -2 -3 -17 6.27 2.36
 -2 3 -17 4.18 1.51
 -2 -3 -17 5.15 2.06
 -2 3 -17 4.98 2.5
 -2 -3 -17 1.13 1.85
 -2 3 -17 0.42 2.01
 -2 -3 -17 2.26 1.76
 -2 -3 -17 2.86 1.96
 -2 -3 -18 44.86 4.29
 -2 3 -18 45 3.72
 -2 -3 -18 42.93 3.79
 -2 3 -18 51.87 4.63
 -2 3 -18 53.14 4.67
 -2 -3 -18 44.23 4.08
 -2 -3 -18 46 4.03
 -2 -3 -18 46.61 3.96
 -2 -3 -19 14.65 2.81
 -2 -3 -19 9.21 2.1
 -2 3 -19 16.34 3.13
 -2 -3 -19 12.82 2.25
 -2 3 -19 11.26 2.93
 -2 -3 -19 13.77 2.52
 -2 -3 -20 31.96 3.03
 -2 -3 -20 31.62 3.46
 -2 3 -20 33.77 3.64
 -2 3 -20 39.32 3.96
 -2 -3 -21 24.64 2.55
 -2 3 -21 24.66 3.12
 -2 -3 -21 22.27 2.44
 -2 -3 -21 21.65 2.78
 -2 3 -22 8.43 1.99
 -2 -3 -22 8.48 1.8
 -2 3 -22 7.85 1.72
 -2 -3 -22 7.59 2
 -2 3 -22 7.86 1.92
 -2 -3 -23 3.43 1.18
 -2 3 -23 8.01 1.48
 -2 -3 -23 6.21 1.56
 -2 3 -23 5.7 1.53
 -2 3 -24 4.53 1.03
 -2 -3 -24 1.17 0.86
 2 4 -24 1.86 1.17
 2 4 -24 -1.1 1.12
 2 -4 -24 1.23 1.1
 2 4 -23 5.51 1.44
 2 -4 -23 2.49 1.47
 2 4 -23 0.84 1.43
 2 -4 -23 1.25 1.36
 2 4 -23 0.88 1.52
 2 4 -22 8.76 1.83
 2 -4 -22 9.79 1.96
 2 4 -22 7.92 2.2
 2 4 -22 6.61 1.86
 2 -4 -22 6.54 1.87
 2 4 -21 3.75 1.68
 2 -4 -21 1.17 1.71
 2 -4 -21 3.29 1.35
 2 4 -21 1.01 2.2
 2 -4 -20 41.41 3.51
 2 4 -20 36.27 4.23
 2 4 -20 38.76 3.91
 2 -4 -20 35.16 3.7
 2 -4 -20 34.91 3.65
 2 4 -20 34.49 3.61
 2 -4 -19 30.26 3.21
 2 4 -19 20.75 3.6
 2 -4 -19 22.62 3.24
 2 -4 -18 -0.56 2
 2 -4 -18 0.33 2.04
 2 4 -18 -0.08 1.54
 2 -4 -18 2.68 2.07
 2 4 -18 0.56 2.31
 2 -4 -18 3.71 1.59
 2 -4 -18 0.93 1.56
 2 4 -18 0.85 2.04
 2 -4 -18 2.56 2.3
 2 -4 -17 103.56 5.72
 2 -4 -17 105.46 6.51
 2 -4 -17 108.78 6.16
 2 -4 -17 95.44 5.59
 2 4 -17 103.96 6.21
 2 -4 -17 99.51 6.05
 2 -4 -17 106.12 6.29
 2 4 -17 104.01 5.83
 2 -4 -17 98.8 6.31
 2 4 -17 105.69 6.31
 2 -4 -16 13.18 2.65
 2 -4 -16 14.26 2.72
 2 4 -16 16.79 2.46
 2 -4 -16 13.28 2.1
 2 -4 -16 16.52 2.7
 2 -4 -16 14.37 2.33
 2 -4 -16 15.31 2.77
 2 -4 -16 16.04 5.95
 2 -4 -16 19.19 2.91
 2 4 -16 20.39 6.49
 2 4 -16 17.06 2.73
 2 -4 -16 13.69 2.24
 2 -4 -15 85.91 5.3
 2 -4 -15 86.42 4.98
 2 -4 -15 85.53 5.47
 2 -4 -15 111.78 13.71
 2 -4 -15 79.1 4.99
 2 4 -15 92.94 5.44
 2 -4 -15 87.19 5.4
 2 -4 -15 84.54 5.55
 2 4 -15 95.78 13.42
 2 -4 -15 86.51 5.39
 2 -4 -14 156.54 15.98
 2 4 -14 138.75 14.28
 2 4 -14 151.29 12.5
 2 -4 -13 175.05 15.93
 2 4 -13 189 16.66
 2 4 -13 151.9 11.92
 2 4 -12 26.87 5.25
 2 -4 -12 22.58 6.49
 2 4 -11 126.06 10.51
 2 4 -11 129.88 10.35
 2 -4 -11 134.09 12.53
 2 4 -10 65.46 7.01
 2 4 -10 60.13 7.13
 2 -4 -10 69.34 9.45
 2 4 -9 27.49 4.8
 2 4 -9 26.02 5.13
 2 -4 -9 25.21 6.28
 2 -4 -9 33.23 7.21
 2 4 -8 166.91 10.74
 2 -4 -8 183.19 13.16
 2 -4 -8 182.48 13.08
 2 4 -7 118.51 8.71
 2 -4 -7 126.32 10.44
 2 -4 -7 120.76 9.93
 2 4 -6 0.39 2.65
 2 -4 -6 0.57 3.24
 2 -4 -6 -1.73 4.02
 2 4 -5 40.36 4.74
 2 -4 -5 31.31 2.15
 2 -4 -5 31.72 3.31
 2 -4 -5 33.25 4.78
 2 -4 -5 43.13 5.58
 2 4 -4 411.02 14.89
 2 -4 -4 368.54 11.13
 -2 4 4 357.8 9.18
 2 4 -4 411.47 14.81
 2 -4 -4 369.29 12.35
 2 -4 -4 439.44 15.8
 2 -4 -4 360.54 14.64
 2 4 -3 2.58 2.24
 2 -4 -3 2.63 1.66
 2 -4 -3 3.22 2.31
 2 -4 -3 2.36 2.38
 2 -4 -2 5539.53 116.2
 2 -4 -2 5108.96 117.41
 2 -4 -2 5387.14 117.33
 2 4 -2 5520.73 116.67
 2 -4 -1 4.84 2.01
 2 -4 -1 3.76 2.34
 2 4 -1 4 2.03
 2 -4 0 3592.89 78.78
 2 4 0 3603.06 76.35
 -2 4 0 3456.08 76.98
 2 -4 1 8176.35 159.91
 2 4 1 7308.79 155.17
 -2 -4 -1 7152.79 156.86
 -2 4 -1 7973.31 158.43
 2 4 1 7341.14 156.6
 2 -4 2 271.42 11.11
 2 4 2 240.96 7.4
 -2 -4 -2 242.68 9.45
 -2 4 -2 269.76 10.66
 2 4 2 250.21 8.57
 2 -4 3 1573.18 39.64
 -2 -4 -3 1421.19 37.79
 -2 -4 -3 1494.51 38.61
 -2 -4 -3 1534.31 38.08
 2 4 3 1501.59 34.91
 -2 -4 -4 82.66 6.81
 -2 -4 -4 76.85 6.08
 -2 -4 -4 85.29 6.36
 -2 4 -4 93.4 6.69
 -2 -4 -5 216.16 11.52
 -2 -4 -5 199.72 10.82
 -2 -4 -5 205.21 11.07
 -2 4 -5 219.21 11.23
 -2 -4 -6 373.72 16.2
 -2 -4 -6 343.66 15.16
 -2 -4 -6 359.56 16.01
 -2 -4 -7 6.38 3.36
 -2 -4 -7 6.31 3.55
 -2 4 -7 2.99 3.64
 -2 -4 -8 361.22 17.61
 -2 -4 -8 386.51 17.54
 2 -4 8 351.5 16.14
 -2 4 -8 380.35 18.01
 -2 -4 -9 356.66 18.31
 -2 -4 -9 349.33 17.48
 2 -4 9 307.2 15.59
 -2 4 -9 348.26 17.99
 -2 -4 -10 181.29 13.29
 2 -4 10 176.98 11.74
 -2 -4 -10 194.31 14.1
 2 -4 11 17.41 4.39
 -2 -4 -11 14.96 5.41
 -2 4 -12 45.67 7.82
 2 -4 12 39.57 5.63
 -2 -4 -12 43.34 7.8
 -2 4 -13 -2.17 4.26
 -2 -4 -13 -0.23 4.2
 -2 -4 -14 101.76 5.63
 -2 4 -14 102.5 5.91
 -2 -4 -14 116.82 13.95
 -2 -4 -14 103.94 6.08
 -2 -4 -14 100.22 5.56
 -2 -4 -14 101.88 5.79
 -2 -4 -14 97.76 6.04
 -2 4 -14 113.73 12.11
 -2 -4 -15 6.21 1.59
 -2 4 -15 6.78 2.08
 -2 -4 -15 14.76 6.78
 -2 -4 -15 2.57 2.08
 -2 -4 -15 5.85 2.09
 -2 4 -15 9.55 5.47
 -2 -4 -15 3.62 1.75
 -2 -4 -15 8.14 2.42
 -2 -4 -16 44.28 3.99
 -2 -4 -16 47.18 4.36
 -2 -4 -16 46.65 4
 -2 -4 -16 49.31 8.51
 -2 -4 -16 45.23 3.69
 -2 4 -16 51.82 4.59
 -2 -4 -16 46.46 3.99
 -2 4 -16 30.88 6.12
 -2 -4 -17 62.31 5.1
 -2 -4 -17 60 4.61
 -2 -4 -17 66.89 4.7
 -2 -4 -17 56.17 4.34
 -2 4 -17 59.36 4.81
 -2 -4 -17 62.56 4.68
 -2 4 -17 65.14 4.97
 -2 -4 -18 5.37 2.25
 -2 -4 -18 8.4 2.36
 -2 -4 -18 10.28 2.61
 -2 4 -18 5.1 2.42
 -2 -4 -18 10.78 2.27
 -2 4 -18 7.83 2.55
 -2 -4 -19 13.27 2.95
 -2 -4 -19 10.73 2.24
 -2 4 -19 16.48 3.24
 -2 4 -19 11.17 2.67
 -2 -4 -19 10.14 2.15
 -2 -4 -19 13.34 2.51
 -2 -4 -20 3.1 1.82
 -2 -4 -20 -2.81 1.89
 -2 4 -20 -2.92 2.23
 -2 -4 -20 0.85 1.33
 -2 4 -20 -2.04 2.43
 -2 -4 -21 7.02 1.78
 -2 -4 -21 6.93 2.04
 -2 -4 -21 6.03 1.56
 -2 4 -21 7.95 2.19
 -2 -4 -22 7.61 1.85
 -2 -4 -22 7.11 1.78
 -2 4 -22 6.16 1.61
 -2 4 -22 8.97 1.94
 -2 4 -22 10.44 2.23
 -2 4 -23 2.57 1.38
 -2 4 -23 4.01 1.33
 -2 -4 -23 1.33 1.12
 -2 -4 -23 2.02 1.16
 -2 4 -24 0.63 0.69
 -2 -4 -24 0.82 0.68
 2 -5 -24 1.59 0.86
 2 5 -24 1.71 0.94
 2 5 -24 2.55 1.25
 2 -5 -23 1.52 1.29
 2 5 -23 0.18 1.21
 2 -5 -23 -1.21 1.34
 2 5 -23 0.08 1.57
 2 5 -23 -0.14 1.11
 2 5 -22 5.28 1.89
 2 5 -22 -0.93 1.95
 2 -5 -22 0.88 1.65
 2 -5 -22 0.25 1.53
 2 -5 -21 3.16 2
 2 5 -21 2.84 2.42
 2 -5 -21 -0.74 1.68
 2 5 -21 1.07 1.74
 2 5 -21 -1.87 1.8
 2 5 -20 7.17 2.96
 2 -5 -20 5.09 2.33
 2 5 -19 28.96 3.02
 2 -5 -19 30.4 3.81
 2 -5 -19 28.85 3.6
 2 -5 -19 29.12 3.99
 2 -5 -19 26.87 3.3
 2 5 -19 28.85 3.9
 2 -5 -19 29.21 2.99
 2 5 -19 33.02 3.72
 2 -5 -18 5.62 2.54
 2 -5 -18 3.82 2.2
 2 -5 -18 6.09 2.37
 2 5 -18 5.91 2.03
 2 -5 -18 4.46 1.6
 2 5 -18 2.6 2.02
 2 -5 -18 3.27 1.5
 2 -5 -17 25.41 3.48
 2 -5 -17 27.12 3.67
 2 -5 -17 28.01 3.63
 2 5 -17 26.31 3.34
 2 -5 -17 28.96 3.52
 2 -5 -17 28.2 3.1
 2 -5 -17 25.61 3.09
 2 -5 -17 27.26 3.34
 2 5 -17 26.79 3.54
 2 -5 -16 -2.02 2
 2 5 -16 0.1 1.67
 2 -5 -16 -2.5 2.1
 2 -5 -16 -1.29 1.46
 2 -5 -16 0.09 1.86
 2 -5 -16 -0.23 1.83
 2 -5 -16 0.38 1.92
 2 -5 -16 2.93 5.16
 2 -5 -16 1.86 1.89
 2 5 -16 6.81 6.22
 2 5 -16 0.99 1.88
 2 5 -15 20.46 5.2
 2 -5 -15 14.31 2.62
 2 5 -15 11.9 2.44
 2 -5 -15 13.79 2.6
 2 -5 -15 11.73 2.01
 2 -5 -15 14.88 2.59
 2 -5 -15 12.31 2.2
 2 -5 -15 15.3 2.3
 2 -5 -15 24.22 7.42
 2 -5 -15 15.53 2.51
 2 -5 -15 12.65 1.97
 2 5 -15 20.6 7.32
 2 -5 -14 10.89 2.07
 2 -5 -14 13.44 6.74
 2 -5 -14 10.73 1.94
 2 5 -14 8.6 3.3
 2 5 -14 10.86 6.11
 2 -5 -14 9.7 2.02
 2 5 -13 104.55 10.54
 2 -5 -13 146.79 15.33
 2 5 -12 66.49 8.34
 2 -5 -12 90.32 11.55
 2 5 -11 84.68 8.39
 2 5 -11 87.53 9.06
 2 -5 -11 93.49 10.69
 2 5 -10 245.88 14.36
 2 5 -10 237.58 14.62
 2 -5 -10 246.57 16.69
 2 5 -9 274.36 15.24
 2 5 -9 268.82 14.68
 2 -5 -9 297.59 17.9
 2 -5 -9 301.43 17.57
 2 5 -8 26.62 5.27
 2 -5 -8 18.14 5.99
 2 -5 -8 26.87 6.82
 2 5 -7 10.18 4.18
 2 -5 -7 4.19 4.24
 2 -5 -7 11.03 5.4
 2 5 -6 86.02 7.51
 2 -5 -6 77.02 5.2
 2 -5 -6 95.46 8.74
 2 -5 -6 72.68 7.88
 2 5 -5 7.74 3.38
 2 -5 -5 3.84 0.96
 2 -5 -5 5.96 1.91
 2 -5 -5 4.04 3.26
 2 -5 -5 2.94 3.13
 2 -5 -4 46.06 3.1
 2 5 -4 50.63 5.4
 2 -5 -4 46.87 5.81
 2 -5 -4 44.97 3.68
 2 -5 -4 49.55 5.64
 2 -5 -3 70.94 6.23
 2 -5 -3 82.49 6.98
 2 -5 -3 68.91 4.88
 2 5 -3 75.66 5.97
 2 -5 -2 117.94 7.99
 2 -5 -2 105.28 6.21
 2 5 -2 114.66 6.86
 2 -5 -1 1096.98 30.26
 2 -5 -1 1082.51 28.33
 2 5 -1 1128.29 28.4
 2 -5 0 44.87 4.55
 -2 5 0 39.17 3.48
 2 5 0 43.45 3.89
 -2 -5 -1 353.84 12.6
 2 -5 1 351.23 13.61
 -2 5 -1 368.63 12.83
 -2 -5 -2 1298.87 33.75
 -2 -5 -2 1340.42 35.99
 2 -5 2 1397.83 35.88
 -2 5 -2 1303.12 34.91
 -2 5 -3 98.08 6.76
 -2 -5 -3 85.04 6.12
 -2 -5 -3 91.58 7.02
 -2 5 -4 312.09 13.22
 2 5 4 257.67 8.37
 -2 -5 -4 282.59 12.68
 -2 -5 -4 303.3 13.09
 -2 -5 -4 271.05 12.55
 2 5 5 11.93 1.44
 -2 5 -5 14.41 3.83
 -2 -5 -5 18.21 4.1
 -2 -5 -5 15.44 3.59
 -2 -5 -5 14.04 3.74
 -2 -5 -6 802.22 24.82
 -2 -5 -6 769.39 25.02
 -2 -5 -6 783.7 25.86
 -2 -5 -7 943.05 30.69
 -2 5 -7 995.46 31.67
 -2 -5 -7 899.64 31.41
 -2 -5 -7 928.27 31.01
 -2 5 -8 -1.67 3.86
 -2 -5 -8 0.35 3.47
 -2 -5 -8 7.29 4.11
 -2 5 -9 32.11 5.87
 2 -5 9 28.25 5.39
 -2 -5 -9 34.36 6.02
 -2 -5 -9 28.11 6.19
 -2 5 -10 57.53 8.02
 2 -5 10 54.91 7.09
 -2 -5 -10 60.46 7.73
 -2 -5 -10 49.09 7.63
 2 -5 11 10.68 3.92
 -2 -5 -11 6.95 4.06
 2 -5 12 10.94 3.11
 -2 -5 -12 9.78 4.64
 -2 5 -13 166.32 14.31
 -2 -5 -13 188.52 16.55
 -2 -5 -14 51.06 9.14
 -2 5 -14 46.99 4.05
 -2 -5 -14 47.27 3.72
 -2 -5 -14 43.12 3.79
 -2 -5 -14 50.73 4.21
 -2 -5 -14 41.95 3.85
 -2 5 -14 59.23 8.93
 -2 -5 -15 15.27 2.8
 -2 -5 -15 32.44 8.18
 -2 -5 -15 20.51 2.52
 -2 -5 -15 13.37 2.15
 -2 5 -15 20.9 2.89
 -2 -5 -15 20.18 2.75
 -2 -5 -15 18.3 2.89
 -2 -5 -15 19.15 2.91
 -2 5 -15 28.43 7.01
 -2 -5 -16 -2.1 2.31
 -2 -5 -16 1.56 1.96
 -2 -5 -16 2.73 1.91
 -2 -5 -16 1.27 1.76
 -2 -5 -16 0.81 5.99
 -2 -5 -16 2.94 1.74
 -2 5 -16 -0.6 1.93
 -2 -5 -16 -0.07 1.6
 -2 5 -16 1.42 1.99
 -2 5 -16 7.1 3.7
 -2 -5 -17 -1.28 2.27
 -2 -5 -17 -1.32 2.02
 -2 -5 -17 -0.51 1.81
 -2 -5 -17 2.32 1.72
 -2 5 -17 1.08 2.15
 -2 5 -17 2.61 2.23
 -2 -5 -18 2.42 2.22
 -2 -5 -18 3.47 2.18
 -2 -5 -18 1 2.04
 -2 5 -18 -2.33 2.2
 -2 5 -18 -0.56 2.21
 -2 -5 -18 1.02 1.45
 -2 -5 -19 85.12 5.67
 -2 -5 -19 81.01 5.17
 -2 5 -19 80.94 5.39
 -2 5 -19 84.66 5.67
 -2 -5 -19 82.4 5.13
 -2 -5 -20 8.68 2.19
 -2 -5 -20 4.15 1.96
 -2 -5 -20 4.94 1.6
 -2 5 -20 2.92 2.08
 -2 5 -21 -0.6 1.92
 -2 -5 -21 -0.19 1.79
 -2 -5 -21 -1.28 1.51
 -2 5 -22 0.28 0.98
 -2 5 -22 -1.77 1.62
 -2 -5 -22 2.95 1.55
 -2 5 -22 -1.49 1.66
 -2 -5 -23 2.97 1.19
 -2 5 -23 4.63 1.41
 2 6 -24 4.55 1.26
 2 6 -23 -0.97 1.13
 2 -6 -23 -1.03 1.36
 2 6 -23 -3.12 1.23
 2 -6 -23 -1.38 1.03
 2 -6 -22 2.63 1.69
 2 6 -22 1.91 1.33
 2 -6 -22 5.62 1.56
 2 6 -22 5.07 2.21
 2 -6 -21 -0.62 1.82
 2 6 -21 2.52 2.49
 2 6 -21 0.96 1.53
 2 -6 -21 1.42 1.54
 2 -6 -20 12.27 2.28
 2 6 -20 11.45 2.92
 2 -6 -20 13.01 2.13
 2 -6 -20 14.34 2.71
 2 -6 -19 -2.27 1.71
 2 6 -19 1.27 1.6
 2 -6 -19 1 2.25
 2 -6 -19 0.7 2.42
 2 -6 -19 1.85 2.15
 2 6 -19 0.71 1.78
 2 6 -19 -1.63 2.57
 2 -6 -19 -1.58 2.16
 2 -6 -18 2.91 1.97
 2 6 -18 -0.32 1.79
 2 -6 -18 -1.06 2.42
 2 -6 -18 0.41 2.05
 2 6 -18 -2.74 2
 2 -6 -18 -2.25 1.62
 2 -6 -18 -2.39 2.67
 2 -6 -17 2.57 1.64
 2 -6 -17 5.49 2.56
 2 -6 -17 2.48 2.25
 2 -6 -17 5.68 2.43
 2 6 -17 2.69 1.94
 2 6 -17 4.04 2.15
 2 -6 -17 2.71 1.94
 2 6 -17 -0.84 2.28
 2 -6 -16 71.65 4.47
 2 -6 -16 69.85 5.17
 2 -6 -16 70.75 5.2
 2 6 -16 69.78 4.9
 2 6 -16 63.29 4.7
 2 -6 -16 64.91 4.73
 2 -6 -16 67.98 4.87
 2 -6 -16 66.91 4.78
 2 -6 -16 71.07 5.22
 2 -6 -16 77.64 12.46
 2 -6 -16 69.47 4.99
 2 6 -16 78.84 13.38
 2 6 -16 66.5 4.97
 2 -6 -15 35.65 3.57
 2 -6 -15 26.68 2.69
 2 6 -15 34.23 3.39
 2 -6 -15 27.44 3.1
 2 -6 -15 41.7 9.5
 2 -6 -15 36.13 3.54
 2 6 -15 31.1 6.36
 2 -6 -15 29.82 3.21
 2 6 -15 29.4 3.14
 2 -6 -15 31.95 3.62
 2 6 -15 35.2 9.43
 2 -6 -14 1.32 1.24
 2 -6 -14 1.28 1.58
 2 -6 -14 1.46 1.33
 2 -6 -14 -1.81 1.81
 2 -6 -14 3.19 6
 2 -6 -14 3.83 1.74
 2 6 -14 0.41 1.61
 2 -6 -14 -0.31 1.58
 2 6 -14 -2.31 4.5
 2 -6 -14 3.01 1.97
 2 6 -14 -4.3 3.91
 2 -6 -13 36.68 8.06
 2 6 -13 47.21 7.58
 2 -6 -12 2.1 4.35
 2 6 -12 10.51 4.92
 2 -6 -11 53.46 8.69
 2 6 -11 38.33 6.75
 2 6 -11 47 6.79
 2 -6 -10 4.25 5.05
 2 6 -10 -0.42 3.22
 2 6 -10 -1.82 3.89
 2 -6 -10 0.42 4.57
 2 -6 -9 14.38 5.64
 2 6 -9 13.39 4.44
 2 6 -9 8.99 4.42
 2 -6 -9 6.08 4.95
 2 -6 -8 397.92 20.69
 2 -6 -8 371.93 20.08
 2 6 -8 339.57 17.39
 2 -6 -7 622.58 25.82
 2 6 -7 608.64 23.9
 2 -6 -6 2.95 3.98
 2 -6 -6 1 1.39
 2 6 -6 1.48 3.65
 2 -6 -6 -0.22 4.4
 2 -6 -5 144.46 6.93
 2 -6 -5 138.35 10.09
 2 -6 -5 162.11 11.09
 2 6 -5 152.44 9.9
 2 -6 -5 144.59 5.31
 2 -6 -4 0.32 1.25
 2 -6 -4 5.74 4.07
 2 6 -4 -0.78 2.57
 2 -6 -4 -0.09 3.75
 2 -6 -3 7.58 3.53
 2 6 -3 8.16 3.17
 2 -6 -3 8.15 2.36
 2 -6 -2 51.45 6.19
 2 6 -2 44.52 4.67
 2 -6 -2 46.74 4.7
 2 -6 -1 449.37 17.4
 -2 6 1 392.73 12.96
 2 6 -1 433.31 14.85
 2 -6 -1 407.72 15.3
 -2 6 0 2245.16 53.27
 2 6 0 2255.44 53.39
 -2 -6 -1 617.04 19.33
 -2 6 -1 602.29 18.9
 2 6 1 576.02 17.7
 2 -6 1 640 20.61
 -2 -6 -2 44.98 5.03
 -2 -6 -2 42.23 4.49
 2 -6 2 47.39 5.39
 2 6 2 44.83 3.66
 -2 6 -2 45.49 4.63
 -2 6 -3 38.89 4.75
 -2 -6 -3 37.35 4.67
 -2 -6 -3 32.76 4.25
 -2 6 -4 41.5 5.27
 -2 -6 -4 36.86 5.05
 -2 -6 -4 36.49 4.98
 -2 6 -5 682.98 23.43
 -2 -6 -5 639.15 22.71
 -2 -6 -5 636.16 23.09
 -2 -6 -5 615.69 22.78
 -2 6 -6 19.86 5
 -2 -6 -6 20.08 5.21
 -2 -6 -6 14.5 3.79
 -2 -6 -6 18.95 4.91
 -2 -6 -7 72.89 7.96
 -2 -6 -7 67.81 7.56
 -2 6 -7 75.11 8.31
 -2 -6 -7 60.77 7.63
 -2 -6 -8 202.89 12.98
 -2 -6 -8 197.05 13.71
 -2 6 -8 203.5 13.51
 -2 -6 -9 85.91 9.05
 -2 6 -9 111.66 10.35
 -2 -6 -9 106.73 10.49
 -2 6 -10 24.2 5.73
 2 -6 10 28.86 5.7
 -2 -6 -10 26.1 5.89
 -2 -6 -10 24.33 5.33
 -2 6 -11 14.75 5.01
 2 -6 11 19.62 5.11
 -2 -6 -11 22.88 6.49
 2 -6 12 51.39 7.18
 -2 -6 -12 56.23 9.04
 -2 -6 -13 26.2 2.95
 -2 -6 -13 39.12 8.4
 -2 -6 -13 24.62 2.84
 2 -6 13 28.91 5.86
 -2 6 -13 31.07 6.6
 -2 -6 -13 27.52 3.09
 -2 -6 -13 24.7 3
 -2 -6 -13 26.08 3
 -2 -6 -14 35.31 3.78
 -2 -6 -14 43.24 9.29
 -2 -6 -14 36.89 3.32
 -2 6 -14 36.99 3.61
 -2 -6 -14 35.1 3.48
 -2 -6 -14 38.47 3.7
 -2 -6 -14 37.85 3.83
 -2 -6 -14 38.87 3.55
 -2 6 -14 35.23 7.48
 -2 -6 -15 3.84 2.09
 -2 -6 -15 13.78 6.75
 -2 -6 -15 4.43 2.03
 -2 6 -15 0.49 1.38
 -2 -6 -15 2.11 1.94
 -2 6 -15 11.66 5.84
 -2 -6 -15 3.91 1.54
 -2 6 -15 1.66 1.76
 -2 -6 -15 -1.14 2.25
 -2 -6 -16 6.78 2.28
 -2 6 -16 9.82 2.12
 -2 -6 -16 6.49 2.14
 -2 -6 -16 7.24 2.46
 -2 6 -16 9.53 2.45
 -2 6 -16 2.33 1.82
 -2 -6 -16 10.22 2.92
 -2 -6 -17 12.13 2.95
 -2 -6 -17 15.29 3.01
 -2 6 -17 9.93 2.42
 -2 6 -17 7.92 2.48
 -2 -6 -17 15.12 2.68
 -2 -6 -18 1.4 2.29
 -2 -6 -18 5.29 2.15
 -2 6 -18 2.87 1.9
 -2 6 -18 2.92 2.19
 -2 -6 -18 3.47 1.95
 -2 -6 -19 8.94 2.45
 -2 -6 -19 8.25 2.35
 -2 6 -19 7.48 2.55
 -2 6 -19 7.01 2.2
 -2 -6 -19 6.84 2.3
 -2 -6 -20 -2.06 1.82
 -2 -6 -20 3.87 2.22
 -2 -6 -20 0 1.77
 -2 -6 -21 7.95 1.85
 -2 6 -21 2.56 1.44
 -2 6 -21 2.9 1.84
 -2 -6 -21 5.74 1.83
 -2 -6 -21 4.32 1.69
 -2 -6 -22 3.27 1.68
 -2 6 -22 -0.79 1.2
 -2 6 -22 2.02 1.59
 -2 -6 -22 -1.89 1.12
 -2 -6 -23 1.44 1.08
 -2 6 -23 1.78 1.23
 -2 6 -23 4.51 1.08
 -2 -6 -23 3.31 0.99
 2 7 -24 8.34 1.33
 2 7 -23 -2.25 0.94
 2 7 -23 0.75 1.39
 2 -7 -23 0.95 0.84
 2 -7 -23 0.91 1.33
 2 7 -23 0.34 1.17
 2 -7 -22 8.74 1.62
 2 7 -22 6.57 1.42
 2 7 -22 10.21 2.17
 2 -7 -22 7.22 1.96
 2 7 -21 14.38 2.76
 2 -7 -21 6.27 1.61
 2 7 -21 11.98 2.14
 2 -7 -21 9.79 2.28
 2 7 -20 3.92 1.67
 2 7 -20 5.1 2.22
 2 7 -20 4.21 1.64
 2 -7 -20 3.3 1.71
 2 -7 -20 0.31 1.36
 2 -7 -20 3.61 2.19
 2 -7 -19 0.11 1.48
 2 7 -19 -2.14 2.35
 2 7 -19 -2.46 1.77
 2 -7 -19 1.92 2.41
 2 -7 -19 1.12 2.49
 2 -7 -19 -0.09 2.24
 2 -7 -18 33.79 3.07
 2 -7 -18 34.57 4.08
 2 -7 -18 30.73 3.82
 2 7 -18 34.89 3.62
 2 -7 -18 30.59 3.24
 2 -7 -18 29.6 3.21
 2 -7 -18 29.84 3.81
 2 -7 -18 34.57 3.76
 2 -7 -17 6.29 1.89
 2 -7 -17 8.04 2.67
 2 -7 -17 4.38 2.38
 2 7 -17 8.8 2.38
 2 7 -17 7.74 1.92
 2 -7 -17 4.79 1.87
 2 -7 -17 6.46 1.99
 2 -7 -17 13.92 2.33
 2 7 -17 8.02 2.37
 2 -7 -17 9.3 2.75
 2 -7 -16 1.92 1.78
 2 -7 -16 -2.42 2.5
 2 -7 -16 -1.14 2.17
 2 -7 -16 0.2 2.02
 2 7 -16 2.53 2.01
 2 -7 -16 -1.47 1.61
 2 -7 -16 -0.62 1.79
 2 7 -16 0.14 1.86
 2 7 -15 14.07 4.56
 2 -7 -15 20.99 3.15
 2 7 -15 18.54 2.75
 2 -7 -15 22.3 3.07
 2 -7 -15 14.61 2.26
 2 7 -15 15.97 2.51
 2 -7 -15 19.78 2.87
 2 -7 -15 21.99 2.65
 2 -7 -15 19.86 2.74
 2 -7 -15 20.37 3.03
 2 -7 -15 21.29 8.59
 2 -7 -15 21.65 3.16
 2 7 -15 24.87 7.47
 2 7 -15 19.22 2.76
 2 -7 -14 14.8 2.46
 2 -7 -14 18.31 2.65
 2 -7 -14 18.22 2.34
 2 -7 -14 18.79 2.47
 2 -7 -14 20.53 2.93
 2 -7 -14 22.04 6.9
 2 -7 -14 21.08 2.83
 2 7 -14 19.24 2.5
 2 7 -14 12.46 1.97
 2 -7 -14 21.85 2.62
 2 7 -14 19.62 2.81
 2 -7 -14 18.47 2.85
 2 7 -14 19.73 2.92
 2 7 -14 10.94 4.95
 2 -7 -13 153.94 16.24
 2 7 -13 134.81 12.94
 2 -7 -12 9.64 4.89
 2 7 -12 22.36 5.64
 2 -7 -11 142.99 14.42
 2 -7 -11 128.48 13.23
 2 7 -11 136.22 12.01
 2 7 -11 136.56 12.46
 2 -7 -10 0.13 4.05
 2 7 -10 3.19 3.26
 2 7 -10 4.55 3.77
 2 -7 -10 4.07 4.26
 2 -7 -9 155.93 13.42
 2 -7 -9 141.3 12.42
 2 7 -9 126.82 11.04
 2 7 -9 141.08 11.31
 2 -7 -8 8.48 5.62
 2 7 -8 5.7 3.4
 2 -7 -8 10.7 5.9
 2 -7 -7 246.11 16.19
 2 -7 -7 262.83 16.46
 2 7 -7 233.9 14.05
 2 -7 -6 646.85 25.96
 2 -7 -6 694.39 26.85
 2 7 -6 626.9 24.25
 2 -7 -5 836.55 28.98
 2 -7 -5 915.24 30.29
 2 -7 -5 815.06 21.55
 2 -7 -5 756.93 18.57
 2 7 -5 879.28 27.86
 2 -7 -4 15.43 2.47
 2 -7 -4 17.47 2.8
 2 7 -4 12.52 3.49
 2 -7 -4 14.35 4.74
 2 -7 -3 20.06 3.11
 2 7 -3 21.32 4.25
 2 -7 -3 20.73 5.06
 2 -7 -2 573.79 18.88
 -2 7 2 548.12 15.94
 2 7 -2 609.51 20.31
 2 -7 -2 646.67 22.99
 2 -7 -1 12.11 3.1
 2 7 -1 12.08 2.96
 -2 7 1 13.77 2.51
 2 -7 -1 14.31 4.26
 2 -7 0 993.1 28.51
 2 7 0 894.93 26.18
 -2 7 0 974.37 26.24
 -2 -7 0 948.45 27.88
 2 -7 1 466.28 17.75
 -2 -7 -1 432.37 16.67
 2 7 1 456.73 15.14
 -2 -7 -2 300.45 13.22
 -2 -7 -2 293.57 13.03
 2 7 2 282.77 10.78
 -2 -7 -3 132.28 8.62
 -2 -7 -3 135.72 8.73
 -2 7 -3 142.41 9.03
 2 7 3 112.89 5.98
 -2 -7 -4 645.9 22.7
 -2 -7 -4 744.26 23.94
 -2 7 -4 762.05 24.21
 -2 -7 -5 620.9 22.76
 -2 -7 -5 591.97 23.24
 -2 7 -5 645.15 23.57
 -2 -7 -6 410.66 19.31
 -2 -7 -6 427.64 18.37
 -2 7 -6 448.36 19.64
 -2 -7 -7 84.16 8.9
 -2 -7 -7 95.17 9.43
 -2 -7 -7 77.35 7.75
 -2 7 -7 108.89 9.81
 -2 7 -8 2.39 3.71
 -2 -7 -8 0.6 3.17
 -2 -7 -8 0.19 3.48
 -2 -7 -8 2.04 4.12
 -2 -7 -9 87.72 8.71
 -2 -7 -9 91.32 10.12
 -2 7 -9 91.26 9.99
 -2 -7 -10 973.11 36.78
 -2 -7 -10 864.55 33.82
 -2 7 -10 948.95 35.85
 2 -7 10 870.95 33.53
 -2 7 -11 -4.53 3.99
 2 -7 11 -0.33 3.2
 -2 -7 -11 -0.84 3.29
 -2 -7 -11 -0.22 4.27
 2 -7 12 15.48 4.92
 -2 -7 -12 17.11 5.34
 -2 -7 -13 31.86 3.12
 -2 -7 -13 23.09 6.64
 -2 -7 -13 33.09 3.67
 2 -7 13 35.3 6.43
 -2 -7 -13 26.32 3.04
 -2 7 -13 32.83 3.32
 -2 -7 -13 33.79 3.38
 -2 -7 -13 35 3.34
 -2 -7 -13 30.78 3.46
 -2 -7 -14 50.67 4.3
 -2 -7 -14 65.68 10.47
 -2 7 -14 58.05 4.45
 -2 -7 -14 53.24 4.29
 -2 -7 -14 54.63 4.38
 -2 -7 -14 57.44 4.57
 -2 -7 -14 52.93 4.06
 -2 7 -14 42.47 8.33
 -2 -7 -15 -0.89 2.29
 -2 -7 -15 -4 6.36
 -2 -7 -15 -2.26 1.95
 -2 -7 -15 -0.93 1.77
 -2 7 -15 -2.71 1.98
 -2 7 -15 -3.39 4.94
 -2 7 -15 -0.17 1.86
 -2 7 -15 -0.85 1.81
 -2 -7 -15 1.33 2.02
 -2 -7 -16 -0.42 2.03
 -2 -7 -16 2.43 2.22
 -2 7 -16 -0.29 1.73
 -2 -7 -16 0.12 2.19
 -2 7 -16 -0.11 1.8
 -2 7 -16 1.6 2.04
 -2 -7 -16 -2.86 2.48
 -2 -7 -17 30.87 3.73
 -2 -7 -17 29.71 3.62
 -2 7 -17 27.9 3.09
 -2 -7 -17 33.34 4.09
 -2 7 -17 33.4 3.7
 -2 7 -17 27.92 3.41
 -2 -7 -17 35.74 4.02
 -2 -7 -18 -2.44 2.3
 -2 -7 -18 3.8 2.23
 -2 7 -18 1.84 1.98
 -2 7 -18 2.44 2.21
 -2 -7 -18 -0.42 2.17
 -2 -7 -19 -3.52 2.25
 -2 -7 -19 1.65 1.95
 -2 7 -19 0.15 1.71
 -2 7 -19 -1.56 1.88
 -2 -7 -20 -0.38 2.08
 -2 -7 -20 0.09 1.88
 -2 -7 -20 1.45 1.81
 -2 7 -20 1.97 1.93
 -2 -7 -21 2.71 1.67
 -2 -7 -21 4.34 1.62
 -2 -7 -21 1.24 1.51
 -2 7 -21 4.24 1.89
 -2 -7 -22 2.19 1.52
 -2 7 -22 -0.06 1.43
 -2 -7 -23 16.85 1.72
 -2 7 -23 15.33 1.71
 2 8 -24 3.1 0.94
 2 8 -23 0.73 1.14
 2 8 -23 -1.98 1.43
 2 -8 -23 -0.3 1.24
 2 8 -22 2.47 1.18
 2 -8 -22 -0.85 1.08
 2 8 -22 -0.19 1.54
 2 -8 -22 2.08 1.65
 2 8 -21 9.13 1.73
 2 -8 -21 8.89 1.68
 2 8 -21 8.22 2.19
 2 -8 -21 6.99 2.14
 2 -8 -21 9.58 1.66
 2 8 -20 7.68 2.03
 2 8 -20 10.55 2.58
 2 -8 -20 9.94 1.85
 2 8 -20 13.52 2.15
 2 -8 -20 11.34 2.76
 2 -8 -20 12.54 2.28
 2 -8 -19 19.77 2.67
 2 -8 -19 21.66 2.67
 2 8 -19 24.01 3.52
 2 8 -19 20.1 2.78
 2 -8 -19 22.9 3.53
 2 8 -19 20.22 2.97
 2 -8 -19 20.99 3.35
 2 -8 -19 20.4 2.36
 2 -8 -19 21 3.26
 2 -8 -18 81.55 5.68
 2 -8 -18 89.23 4.91
 2 -8 -18 84.78 5.89
 2 -8 -18 84.47 5.71
 2 -8 -18 86.91 5.6
 2 -8 -18 87.28 5.27
 2 -8 -18 87.02 5.6
 2 -8 -17 11.72 2.93
 2 8 -17 8.04 2.46
 2 -8 -17 11.82 2.85
 2 -8 -17 13.3 2.42
 2 8 -17 11.64 2.24
 2 -8 -17 8.95 2.38
 2 -8 -17 12 2.67
 2 -8 -17 11.07 2.15
 2 -8 -17 11.6 2.61
 2 -8 -16 6.27 1.66
 2 -8 -16 9.62 2.44
 2 8 -16 6.32 1.85
 2 8 -16 7.95 1.54
 2 -8 -16 11.89 2.31
 2 -8 -16 7.82 2.44
 2 -8 -16 11.56 2.72
 2 8 -16 8.83 2.77
 2 8 -16 7.18 2.24
 2 -8 -16 9.92 2.66
 2 8 -15 12.97 5.87
 2 -8 -15 5.09 2.06
 2 8 -15 5.08 2.25
 2 -8 -15 4.66 2.22
 2 8 -15 2.64 1.56
 2 -8 -15 4.52 1.92
 2 -8 -15 2.9 1.58
 2 -8 -15 3.8 1.75
 2 -8 -15 5.16 2.38
 2 -8 -15 8.37 6.43
 2 8 -15 1.39 5.59
 2 8 -15 3.59 1.74
 2 -8 -14 10.94 2.58
 2 -8 -14 9.21 2.3
 2 8 -14 13.46 2.63
 2 8 -14 13.13 2.39
 2 -8 -14 12.49 2.21
 2 8 -14 6.62 1.85
 2 -8 -14 8.35 1.96
 2 -8 -14 10.26 2.33
 2 -8 -14 10.8 2.23
 2 -8 -14 9.35 2.25
 2 -8 -14 10.71 7.04
 2 -8 -14 11.1 2.51
 2 8 -14 9.47 4.76
 2 8 -14 9.77 2.16
 2 8 -13 1.16 4.32
 2 -8 -13 5.77 1.97
 2 -8 -13 8.31 2.01
 2 8 -13 7.2 2.14
 2 -8 -13 7.59 2.12
 2 -8 -13 9.64 2.29
 2 -8 -13 13.12 6.71
 2 -8 -13 3.6 2
 2 8 -13 4.57 1.46
 2 -8 -13 6.64 1.72
 2 8 -13 7.4 1.76
 2 -8 -13 7.76 2.04
 2 -8 -12 -2.24 6.16
 2 8 -12 7.49 4.67
 2 -8 -11 22.04 6.99
 2 8 -11 24.39 5.92
 2 -8 -11 34.84 8.18
 2 -8 -10 48.9 8.76
 2 8 -10 51.03 7.56
 2 8 -10 45.59 7.37
 2 -8 -10 52.55 8.59
 2 -8 -9 18.24 5.04
 2 8 -9 22.7 5.32
 2 8 -9 20.83 5.2
 2 -8 -9 13.96 5.88
 2 -8 -8 540.32 26.22
 2 -8 -8 523.97 25.39
 2 8 -8 497.43 22.75
 2 -8 -7 4.95 4.17
 2 8 -7 9.62 5.17
 2 -8 -7 -1.42 5.48
 2 -8 -6 23.13 6.18
 2 8 -6 30.01 5.59
 2 -8 -6 24.42 6.61
 2 -8 -5 1354.52 33.16
 2 8 -5 1327.57 40.89
 2 -8 -4 63.47 4.5
 2 -8 -4 68.52 5.55
 2 8 -4 64.78 6.98
 2 -8 -4 62.99 7.99
 2 -8 -3 266.7 15.24
 2 8 -3 243.67 12.84
 2 -8 -3 243.84 11.25
 2 8 -2 775.88 24.94
 -2 8 2 727.36 20.61
 2 -8 -2 761.92 24.11
 2 -8 -1 413.09 18.23
 2 -8 -1 323.47 9.17
 -2 8 1 338.47 12.47
 2 8 -1 386.49 15.05
 2 -8 -1 361.47 14.79
 -2 -8 0 119.52 8.75
 -2 8 0 127.26 7.55
 2 -8 0 125.03 8.96
 -2 -8 -1 27.41 4.77
 -2 8 -1 22.93 3.97
 2 8 1 17.44 2.84
 2 -8 1 25.18 5.09
 -2 8 -2 7.59 3.09
 2 8 2 7.11 1.96
 -2 -8 -2 7.27 2.95
 -2 -8 -2 7.96 3.62
 -2 8 -3 1067.18 30.8
 -2 -8 -3 1042.85 30.44
 -2 -8 -3 931.41 29.75
 -2 8 -4 42.61 6.26
 -2 -8 -4 33.58 5.06
 -2 -8 -4 43.07 6.07
 -2 8 -5 3.12 3.9
 -2 -8 -5 4.12 3.52
 -2 -8 -5 1.91 3.91
 -2 -8 -6 377.76 17.42
 -2 -8 -6 352.75 17.99
 -2 8 -6 368.95 18.58
 -2 -8 -7 240.11 15.41
 -2 -8 -7 242.2 14.47
 -2 8 -7 276.15 16.07
 -2 -8 -8 22.97 5
 -2 8 -8 30.51 6.33
 -2 -8 -8 15.27 4.63
 -2 -8 -9 13 4.31
 -2 -8 -9 12.27 5.03
 -2 8 -9 13.51 4.95
 -2 -8 -9 8.89 3.94
 -2 8 -10 2.91 3.9
 -2 -8 -10 1.95 3.68
 -2 -8 -10 0.74 4.09
 2 -8 10 0.21 3.34
 -2 -8 -11 290.16 19.4
 2 -8 11 268.77 17.89
 -2 8 -11 312.46 20.03
 -2 -8 -11 280.99 17.06
 2 -8 12 281.29 18.58
 -2 -8 -12 270.67 10.05
 -2 -8 -12 290.4 20.22
 -2 -8 -12 283.67 10.43
 -2 -8 -12 245.51 9.79
 -2 -8 -12 277.32 10.31
 -2 -8 -12 266.6 9.7
 -2 -8 -12 280.49 10.44
 -2 -8 -13 95.43 5.43
 -2 -8 -13 97.84 5.89
 -2 -8 -13 98.5 5.88
 -2 8 -13 101.51 5.95
 -2 8 -13 92.12 5.54
 -2 -8 -13 104.41 5.91
 -2 -8 -13 107.1 13.18
 -2 -8 -13 92.85 5.46
 2 -8 13 103.9 11.12
 -2 -8 -13 111.05 6.31
 2 -8 13 92.71 5.01
 -2 -8 -13 98.99 6.08
 -2 -8 -14 195.29 8.83
 -2 -8 -14 191.4 8.14
 -2 -8 -14 186.1 8.52
 -2 -8 -14 197.04 8.62
 -2 -8 -14 188.72 16.94
 -2 -8 -14 205.79 9
 -2 8 -14 180.35 8.27
 -2 8 -14 192.4 17.37
 -2 -8 -14 196.3 8.88
 -2 -8 -15 28.81 8.38
 -2 -8 -15 32.36 3.72
 -2 -8 -15 27.77 3.53
 -2 8 -15 31.74 3.38
 -2 8 -15 36.56 8.58
 -2 8 -15 33.12 3.63
 -2 8 -15 27.2 3.36
 -2 -8 -15 29.65 3.59
 -2 -8 -16 3.96 2.21
 -2 -8 -16 5.48 2.26
 -2 8 -16 3.37 1.89
 -2 -8 -16 1.94 2.07
 -2 8 -16 4.79 1.95
 -2 8 -16 3 1.84
 -2 -8 -16 1.89 2.23
 -2 -8 -17 24.42 3.52
 -2 -8 -17 36.84 3.94
 -2 8 -17 31.84 3.26
 -2 -8 -17 38.7 4.13
 -2 8 -17 33.45 3.48
 -2 8 -17 31.84 3.53
 -2 -8 -17 37.73 4.22
 -2 -8 -18 4.43 2.43
 -2 8 -18 3.05 1.48
 -2 -8 -18 4.61 2.24
 -2 -8 -18 5.68 2.47
 -2 8 -18 3.6 1.74
 -2 8 -18 4.03 1.93
 -2 -8 -19 -3.09 2.29
 -2 -8 -19 -0.33 1.88
 -2 -8 -19 -0.8 2.05
 -2 8 -19 0.39 1.57
 -2 -8 -20 4.85 2.08
 -2 -8 -20 8.57 2.09
 -2 -8 -20 6.71 1.48
 -2 8 -20 6.22 1.62
 -2 -8 -20 6.67 2.09
 -2 8 -20 4.56 1.85
 -2 -8 -21 12.48 2.23
 -2 -8 -21 10.6 2.12
 -2 8 -21 9.22 1.51
 -2 -8 -21 11.6 1.53
 -2 -8 -21 9.72 1.98
 -2 8 -21 10.11 1.92
 -2 -8 -22 2.05 1.25
 -2 8 -22 4.72 1.41
 -2 -8 -23 0.52 0.93
 -2 8 -23 2.84 1.05
 2 9 -23 20.39 1.98
 2 9 -23 21.62 1.93
 2 -9 -22 23.75 2.61
 2 9 -22 24.82 2.55
 2 9 -21 13.89 2.46
 2 -9 -21 13.1 1.72
 2 -9 -21 16.73 2.65
 2 9 -20 17.46 2.37
 2 -9 -20 13.23 1.88
 2 9 -20 14.82 1.99
 2 9 -20 16.79 2.76
 2 -9 -20 19.73 2.43
 2 -9 -20 20.43 3.2
 2 -9 -19 11.23 2.76
 2 -9 -19 13.62 2.97
 2 -9 -19 12.33 2.78
 2 9 -19 13.24 2.56
 2 -9 -19 12.53 2.06
 2 9 -19 15.75 2.9
 2 9 -19 12.72 2.19
 2 -9 -19 9.57 2.07
 2 -9 -19 9.89 1.81
 2 -9 -19 11.31 2.16
 2 -9 -18 2.27 2.38
 2 -9 -18 3.01 2.38
 2 -9 -18 -0.47 2.28
 2 9 -18 3.56 2
 2 -9 -18 1.13 1.3
 2 9 -18 2.62 2.16
 2 9 -18 0.01 1.56
 2 -9 -18 -1.17 1.97
 2 -9 -18 -0.78 1.79
 2 -9 -18 3.41 1.95
 2 -9 -18 1.74 1.65
 2 -9 -17 4.93 2.41
 2 -9 -17 2.81 2.37
 2 -9 -17 1.89 2.33
 2 9 -17 4.23 2.19
 2 -9 -17 4.39 1.86
 2 9 -17 1.36 1.61
 2 9 -17 4 1.5
 2 -9 -17 6.52 2.5
 2 -9 -17 5.41 2.04
 2 -9 -17 4.78 2.41
 2 -9 -17 3.74 1.56
 2 -9 -16 13.37 2.28
 2 -9 -16 17.18 2.96
 2 -9 -16 12.77 2.44
 2 -9 -16 13.7 2.56
 2 9 -16 14.1 3.03
 2 -9 -16 17.43 3.24
 2 9 -16 15.06 2.54
 2 -9 -16 11.04 2.65
 2 -9 -15 13.62 2.63
 2 9 -15 9.12 3.53
 2 9 -15 15.72 2.58
 2 -9 -15 11.66 2.52
 2 9 -15 13.8 2.94
 2 -9 -15 9.65 2.32
 2 -9 -15 13.67 2.37
 2 -9 -15 15.3 2.82
 2 9 -15 12.57 2.32
 2 9 -14 7.32 2.09
 2 -9 -14 7.83 2.46
 2 -9 -14 12.16 6.29
 2 9 -14 5.2 1.68
 2 -9 -14 6.59 1.99
 2 9 -14 8.13 2.57
 2 -9 -14 5.69 2.14
 2 -9 -14 8.22 2.23
 2 -9 -14 6.26 1.89
 2 9 -13 102.81 11.96
 2 -9 -13 106 6.16
 2 -9 -13 112.01 6.11
 2 9 -13 107.1 6.23
 2 9 -13 96.5 5.67
 2 -9 -13 119.02 6.35
 2 -9 -13 102.59 5.69
 2 -9 -13 105.55 5.88
 2 9 -13 104.22 5.63
 2 -9 -13 110.44 6.26
 2 -9 -12 7.53 1.79
 2 -9 -12 6.32 2
 2 9 -12 8.37 2.15
 2 -9 -12 5.03 5.01
 2 9 -12 6.81 4.79
 2 -9 -11 112.42 13.3
 2 9 -11 93.66 10.71
 2 -9 -11 93.83 12.11
 2 -9 -10 6.79 3.84
 2 9 -10 3.6 3.96
 2 9 -10 7.77 4.5
 2 -9 -10 12.03 5.66
 2 -9 -9 6.41 4.88
 2 9 -9 6.07 3.89
 2 9 -9 4.96 3.37
 2 -9 -9 14.34 6.18
 2 9 -8 299.37 17.73
 2 -9 -8 332.79 21.08
 2 -9 -8 351.41 21.13
 2 9 -7 929.14 33.81
 2 -9 -7 977.67 36.7
 2 -9 -7 933.28 36
 2 9 -6 734.01 28.37
 2 -9 -6 818.61 31.77
 2 9 -5 180.31 12.12
 2 -9 -5 185.1 14.09
 2 -9 -4 310.07 17.47
 2 -9 -4 265.14 10.12
 2 9 -4 265.81 14.51
 2 -9 -4 274.98 12.26
 2 -9 -3 127.11 11.52
 2 9 -3 126.71 9.53
 2 -9 -3 133.79 8.46
 2 -9 -2 151.07 12.3
 -2 9 2 133.04 6.95
 2 9 -2 127.2 9.15
 2 -9 -2 131.04 8.98
 2 -9 -1 466.42 21.1
 -2 9 1 439.13 15.49
 2 9 -1 439.4 17.6
 2 -9 -1 432.93 17.6
 -2 -9 0 288.15 14.32
 -2 9 0 261.82 11.96
 2 9 0 263.73 12.58
 2 -9 0 269.49 13.77
 -2 -9 -1 3.37 3.58
 -2 -9 -1 -0.58 2.97
 -2 9 -1 2.75 2.76
 2 9 1 2.38 1.97
 2 -9 1 3.32 3.97
 -2 -9 -2 952.19 30.29
 -2 -9 -2 911.9 28.79
 -2 9 -2 928.12 28.89
 2 -9 2 944.15 30.71
 -2 -9 -3 134.59 9.28
 -2 -9 -3 136.61 10.5
 -2 9 -3 139.42 9.79
 -2 -9 -4 105.34 8.39
 -2 -9 -4 108.38 9.56
 -2 9 -4 106.43 9.04
 -2 -9 -5 1.66 2.98
 -2 9 -5 7.88 4.18
 -2 -9 -5 8.07 4.32
 -2 -9 -6 30.45 5.72
 -2 9 -6 29.98 6.49
 -2 -9 -6 18.57 4.63
 -2 -9 -7 5.19 2.95
 -2 9 -7 15.96 5.4
 -2 -9 -7 11.57 4.93
 -2 -9 -8 3.98 2.91
 -2 9 -8 14.27 5.63
 -2 -9 -8 4.69 3.83
 -2 9 -9 77.82 9.6
 2 -9 9 76.56 9.17
 -2 -9 -9 79.03 8.5
 -2 -9 -9 76.86 9.68
 2 -9 10 49.51 8.01
 -2 9 -10 55.98 8.83
 -2 -9 -10 50.6 8.01
 2 -9 11 296.41 19.49
 -2 9 -11 303.02 20.66
 -2 -9 -11 298.69 17.66
 -2 9 -12 17.42 5.86
 -2 -9 -12 27.37 3.19
 -2 -9 -12 22.1 3.05
 -2 -9 -12 29.21 3.16
 -2 -9 -12 26.12 3.1
 -2 -9 -12 26.32 3.2
 -2 9 -12 23.8 3.14
 2 -9 12 29.61 6.75
 -2 -9 -12 22.67 2.96
 2 -9 12 26.98 2.79
 -2 -9 -12 27.65 2.94
 -2 -9 -13 7.45 2.07
 -2 -9 -13 9.91 2.39
 -2 -9 -13 10.99 2.47
 -2 -9 -13 8.74 2.36
 -2 -9 -13 5.79 1.59
 -2 9 -13 11.3 2.13
 -2 -9 -13 4.46 1.81
 -2 9 -13 8.83 2.25
 -2 -9 -13 6.67 2.17
 2 -9 13 13.21 5.2
 -2 9 -14 6.13 1.93
 -2 9 -14 8.65 2.12
 -2 -9 -14 3.3 2.21
 -2 -9 -14 1.93 1.61
 -2 -9 -14 5.45 2.11
 -2 -9 -14 6.73 2.37
 -2 -9 -14 2.33 2.5
 -2 -9 -14 1.58 2.31
 -2 -9 -14 5.61 2.43
 -2 -9 -15 59.66 4.45
 -2 9 -15 57.07 4.53
 -2 -9 -15 55.32 4.79
 -2 9 -15 53.58 4.46
 -2 9 -15 59.39 4.59
 -2 -9 -15 54.66 4.75
 -2 -9 -15 64.85 4.69
 -2 -9 -15 57.68 4.89
 -2 -9 -16 21.55 3.11
 -2 9 -16 18.07 2.85
 -2 -9 -16 20.6 3.12
 -2 -9 -16 20.59 3.13
 -2 -9 -16 15.91 2.91
 -2 9 -16 20.17 2.92
 -2 9 -16 17.03 2.77
 -2 -9 -17 2.76 2.08
 -2 -9 -17 -1.38 2.35
 -2 9 -17 -0.33 1.73
 -2 -9 -17 -2.73 2.38
 -2 -9 -17 -0.38 2.06
 -2 9 -17 0.92 1.66
 -2 9 -17 0.32 1.52
 -2 9 -18 15.08 2.36
 -2 -9 -18 11.8 2.79
 -2 9 -18 8.36 1.97
 -2 9 -18 10.43 2.26
 -2 -9 -18 10.28 2.59
 -2 9 -19 20.7 2.37
 -2 -9 -19 20.34 2.2
 -2 -9 -19 16.95 2.75
 -2 9 -19 22.87 2.37
 -2 -9 -19 20.5 2.94
 -2 9 -19 19.27 2.57
 -2 -9 -19 20.36 2.83
 -2 -9 -20 2.76 2
 -2 -9 -20 0.16 1.78
 -2 9 -20 0.8 1.4
 -2 -9 -20 1.83 1.69
 -2 -9 -21 9.02 1.84
 -2 -9 -21 8.42 1.81
 -2 -9 -21 8.08 1.89
 -2 -9 -22 9.96 1.68
 -2 9 -22 7.66 1.68
 -2 -9 -23 19.68 1.61
 -2 9 -23 20.88 1.65
 2 10 -23 5.94 1.16
 2 10 -23 7.9 1.24
 2 -10 -22 4.75 1.65
 2 10 -22 4.32 1.43
 2 -10 -21 1.98 1.09
 2 10 -21 1.57 1.65
 2 -10 -21 3.16 1.87
 2 10 -21 4.06 1.8
 2 10 -20 0.2 1.55
 2 10 -20 3.54 1.94
 2 -10 -20 1.74 1.57
 2 -10 -20 2.66 2.08
 2 -10 -19 20.2 3.11
 2 -10 -19 19.39 2.42
 2 -10 -19 17.85 2.49
 2 10 -19 17.75 2.84
 2 10 -19 20.86 2.9
 2 -10 -19 18.23 3.1
 2 -10 -19 19.33 2.31
 2 -10 -18 16.43 3.15
 2 -10 -18 17.17 2.8
 2 -10 -18 16.95 2.41
 2 -10 -18 17.98 2.78
 2 10 -18 14.77 2.72
 2 10 -18 19.69 3.15
 2 -10 -18 11.2 2.59
 2 -10 -18 21.93 3.37
 2 -10 -18 15.07 2.28
 2 -10 -17 22.6 3.48
 2 -10 -17 21.09 2.7
 2 -10 -17 19.46 3.14
 2 -10 -17 17.74 2.9
 2 10 -17 17.78 2.3
 2 -10 -17 23.82 3.45
 2 10 -17 19.41 3.17
 2 -10 -17 20.69 3.32
 2 -10 -17 21.15 2.71
 2 -10 -16 143.81 7.35
 2 -10 -16 142.66 7.31
 2 -10 -16 139.06 7.41
 2 10 -16 141.08 6.86
 2 -10 -16 138.07 7.3
 2 10 -16 148.22 7.75
 2 -10 -16 139.5 6.68
 2 -10 -16 144.38 7.63
 2 -10 -16 138.02 7
 2 -10 -15 0.64 1.99
 2 -10 -15 0.45 1.9
 2 -10 -15 1.38 1.88
 2 -10 -15 -0.69 1.96
 2 10 -15 -1.12 1.57
 2 10 -15 -1.15 2.13
 2 -10 -15 -0.61 1.9
 2 -10 -15 1.85 2.04
 2 -10 -15 2.02 1.66
 2 10 -14 12.93 5.4
 2 -10 -14 28.83 3.28
 2 -10 -14 31.21 8.69
 2 -10 -14 32.24 3.78
 2 -10 -14 25.19 3.19
 2 10 -14 26.19 3.53
 2 -10 -14 27.38 3.37
 2 -10 -14 23.04 2.91
 2 10 -14 21.57 2.84
 2 -10 -14 27.51 3.47
 2 -10 -13 -0.11 1.75
 2 10 -13 1.62 1.9
 2 -10 -13 3.47 1.97
 2 10 -13 2.3 1.56
 2 -10 -13 3.02 1.78
 2 -10 -13 -2.07 1.96
 2 10 -13 2.11 1.33
 2 -10 -13 2.24 1.75
 2 -10 -13 5.22 5.57
 2 -10 -13 0.92 1.61
 2 10 -13 9.31 5.08
 2 -10 -12 23.21 3.08
 2 -10 -12 20.31 2.75
 2 -10 -12 24.95 2.87
 2 -10 -12 9.69 4.84
 2 -10 -12 18.65 7.13
 2 -10 -12 26.31 3.21
 2 10 -12 19.37 2.76
 2 10 -12 18.15 4.63
 2 10 -12 21.02 2.82
 2 -10 -12 23.75 2.81
 2 10 -11 9.63 5.04
 2 -10 -11 -2.99 4.71
 2 -10 -11 3.28 4.86
 2 10 -10 51.6 8.2
 2 10 -10 48.37 8.13
 2 -10 -10 47.83 8.62
 2 -10 -10 54.31 9.22
 2 10 -9 -1.05 3.33
 2 10 -9 3.48 3.23
 2 -10 -9 6.96 4.78
 2 10 -8 11.74 4.69
 2 10 -8 5.95 3.49
 2 -10 -8 10.73 4.7
 2 10 -7 5.77 4.36
 2 -10 -7 0.9 4.86
 2 10 -6 111.15 10.29
 2 -10 -6 116.45 12
 2 10 -5 123.09 10.51
 2 -10 -5 153.85 13.23
 2 10 -4 41.06 6.18
 2 -10 -4 43.06 5.02
 2 -10 -4 48.66 8.22
 2 -10 -3 815.49 26.48
 2 10 -3 760.66 28.08
 2 -10 -2 136.23 12
 2 -10 -2 113.92 8.63
 2 10 -2 119.02 9.08
 -2 10 2 104.72 6.47
 2 -10 -1 14.55 5.31
 2 -10 -1 17.99 4.87
 2 10 -1 16.37 3.45
 -2 10 1 18.43 3.43
 -2 -10 0 12.22 4.8
 2 -10 0 9.53 3.96
 2 10 0 2.42 2.36
 -2 10 0 8.87 3.07
 -2 -10 -1 416.51 18.95
 -2 -10 -1 446.62 18.4
 2 -10 1 429.76 19.32
 -2 10 -1 411.16 17.02
 -2 -10 -2 41.32 5.77
 -2 -10 -2 49.67 6.84
 2 10 2 39.08 4.57
 -2 10 -2 48.13 6.02
 2 -10 2 47.45 6.74
 -2 -10 -3 52.25 6.18
 2 10 3 43.2 4.38
 -2 10 -3 48.62 6.4
 2 -10 3 43.23 7.07
 -2 -10 -3 59.53 7.38
 -2 10 -4 110.91 9.75
 -2 -10 -4 110.29 9.3
 -2 -10 -4 113.92 10.14
 -2 10 -5 9.87 3.92
 -2 -10 -5 16.59 4.17
 -2 -10 -5 11.01 4.25
 -2 10 -6 31.18 5.85
 -2 -10 -6 37.75 5.85
 -2 -10 -6 42.24 7.3
 -2 10 -7 15.49 4.81
 -2 -10 -7 19.41 4.43
 -2 -10 -7 19.7 5.19
 -2 -10 -8 2.76 2.75
 -2 10 -8 0.53 3.52
 2 -10 8 5.65 3.8
 -2 -10 -8 0.68 3.63
 -2 -10 -9 4.87 3.78
 -2 10 -9 6.95 4.16
 2 -10 9 0.27 3.53
 -2 -10 -9 10.18 4.88
 -2 -10 -10 -2.41 3.05
 -2 10 -10 0.02 5.11
 2 -10 10 0.86 3.97
 2 -10 11 -5.32 4.74
 -2 -10 -11 -1.46 2.02
 -2 -10 -11 3.89 3.76
 -2 -10 -11 -2.08 1.99
 -2 -10 -11 2.55 1.97
 2 -10 11 1.37 1.56
 -2 -10 -11 2.03 1.54
 -2 10 -11 -1.16 1.59
 -2 -10 -11 1.27 1.5
 -2 -10 -11 1.42 1.7
 -2 10 -11 -0.58 3.75
 -2 10 -12 53.83 9.51
 -2 -10 -12 55.82 4.47
 -2 -10 -12 56.86 4.61
 -2 -10 -12 53.96 4.4
 -2 -10 -12 54.88 4.41
 -2 -10 -12 57.34 4.07
 -2 -10 -12 50.03 4.1
 -2 10 -12 59.73 4.63
 2 -10 12 63.13 9.37
 -2 -10 -12 56.83 4.47
 -2 -10 -13 294.2 11.1
 -2 -10 -13 278.83 10.92
 -2 -10 -13 299.67 11.2
 -2 -10 -13 281.11 10.87
 -2 10 -13 250.32 9.78
 -2 10 -13 255.74 10.03
 -2 -10 -13 285.48 10.86
 -2 10 -13 283.07 10.98
 -2 -10 -13 282.2 10.47
 -2 -10 -13 281.4 10.88
 2 -10 13 307.63 21.06
 -2 10 -14 79.51 5.07
 -2 10 -14 79.54 4.97
 -2 -10 -14 80.91 5.61
 -2 -10 -14 84.02 5.32
 -2 -10 -14 77.75 5.26
 -2 -10 -14 80 5.53
 -2 -10 -14 73.85 5.24
 -2 -10 -14 80.14 5.61
 -2 -10 -14 76.39 5.39
 -2 -10 -15 1.79 1.71
 -2 -10 -15 3.49 2.15
 -2 10 -15 4.63 2.52
 -2 -10 -15 2.69 2.51
 -2 -10 -15 6.9 2.47
 -2 -10 -15 0.91 2.16
 -2 10 -15 2.84 1.53
 -2 10 -15 0.91 1.61
 -2 -10 -16 78.56 5.43
 -2 10 -16 84.88 5.55
 -2 -10 -16 77.41 5.53
 -2 -10 -16 85.03 5.56
 -2 -10 -16 85.65 5.77
 -2 10 -16 91.76 5.41
 -2 10 -16 76.43 4.96
 -2 -10 -17 2.71 2.23
 -2 10 -17 -0.15 1.71
 -2 -10 -17 -0.55 2.27
 -2 -10 -17 1.4 2.4
 -2 10 -17 3.24 1.65
 -2 10 -17 1.15 1.77
 -2 -10 -18 4.31 2.19
 -2 -10 -18 -1.44 2.3
 -2 10 -18 -1.05 1.61
 -2 10 -18 -1.14 1.52
 -2 -10 -18 0.5 1.99
 -2 -10 -19 21.75 2.96
 -2 10 -19 22.48 2.4
 -2 -10 -19 19.29 2.65
 -2 10 -19 19.03 2.43
 -2 -10 -19 23.82 2.9
 -2 -10 -20 2.36 1.68
 -2 10 -20 1.11 0.95
 -2 -10 -20 1.42 1.65
 -2 -10 -20 0.3 1.59
 -2 -10 -21 -0.38 1.43
 -2 -10 -21 2.59 1.59
 -2 10 -21 1.31 1.53
 -2 -10 -21 1.53 1.41
 -2 10 -22 5.88 1.38
 -2 -10 -22 4.44 1.21
 -2 10 -22 5.7 1.25
 2 11 -22 6.45 1.36
 2 11 -22 6.63 1.46
 2 11 -21 13.42 1.91
 2 11 -21 12.75 2.07
 2 -11 -21 11.18 2.07
 2 -11 -20 5.65 1.53
 2 11 -20 4.66 1.62
 2 11 -20 6.2 1.66
 2 11 -20 7.07 2.26
 2 -11 -20 5.8 1.99
 2 11 -19 39.16 3.67
 2 -11 -19 34.1 3.36
 2 11 -19 35.84 3.54
 2 -11 -19 35.87 3.07
 2 -11 -19 39.99 3.95
 2 -11 -19 33.94 3.51
 2 -11 -18 51.77 3.84
 2 -11 -18 49.35 4.34
 2 11 -18 50.97 4.22
 2 -11 -18 51.58 4.31
 2 -11 -18 49.87 4.22
 2 11 -18 50.12 3.53
 2 11 -18 50.31 4.22
 2 -11 -18 46.28 3.59
 2 -11 -18 50.91 4.47
 2 -11 -18 49.4 4.19
 2 -11 -17 0.81 2.17
 2 -11 -17 2.84 2.2
 2 11 -17 -2.33 2.4
 2 -11 -17 0.52 2.24
 2 11 -17 1.61 1.86
 2 11 -17 0.12 1.61
 2 -11 -17 2.02 1.95
 2 -11 -17 0.13 1.44
 2 -11 -17 -2.46 2.08
 2 -11 -17 1.54 1.81
 2 -11 -16 0.68 2.07
 2 -11 -16 7.3 2.55
 2 -11 -16 2.28 2.24
 2 11 -16 5.14 2.55
 2 11 -16 5.48 1.82
 2 -11 -16 2.04 2.1
 2 -11 -16 2.3 1.54
 2 -11 -16 4.72 2.26
 2 -11 -16 2.43 1.87
 2 -11 -15 14.72 3.04
 2 -11 -15 9.53 2.56
 2 -11 -15 10.16 2.59
 2 11 -15 10.44 2.78
 2 11 -15 9.27 2.18
 2 -11 -15 11.84 2.86
 2 -11 -15 14.01 2.48
 2 -11 -15 7.61 2.05
 2 -11 -15 11.94 2.85
 2 -11 -14 70.3 5.04
 2 -11 -14 72.21 5.25
 2 -11 -14 66.53 4.63
 2 11 -14 76.76 5.62
 2 -11 -14 73.27 5.19
 2 11 -14 71.53 5.13
 2 -11 -14 75.06 5.62
 2 -11 -14 76.18 5.34
 2 -11 -14 69.04 5.09
 2 -11 -13 38.43 3.49
 2 -11 -13 42.91 3.99
 2 -11 -13 41.81 3.91
 2 -11 -13 39.2 3.8
 2 -11 -13 40.74 3.85
 2 -11 -13 37.59 3.88
 2 11 -13 43.47 4.02
 2 11 -13 39.06 4.17
 2 -11 -13 37.74 3.56
 2 -11 -13 41.12 3.97
 2 -11 -12 56.67 4.59
 2 -11 -12 50.29 4.41
 2 -11 -12 54.23 4.15
 2 11 -12 47.04 8.06
 2 -11 -12 46.71 9.39
 2 -11 -12 55.51 4.58
 2 11 -12 53.49 4.33
 2 11 -12 48.82 4.35
 2 -11 -12 55.16 4.17
 2 -11 -12 50.52 4.24
 2 -11 -12 50.73 4.2
 2 -11 -11 122.86 6.35
 2 -11 -11 113.24 6.31
 2 -11 -11 111.1 5.88
 2 -11 -11 131.26 14.86
 2 -11 -11 131.84 6.88
 2 11 -11 107.96 5.98
 2 -11 -11 115.31 5.92
 2 11 -11 118.57 6.53
 2 11 -11 118.48 12.86
 2 -11 -11 120 6.31
 2 11 -10 50.37 8.41
 2 -11 -10 66.23 10.48
 2 11 -9 5.78 4.03
 2 11 -9 6.43 3.78
 2 -11 -9 3.25 4.47
 2 11 -8 114.69 11.41
 2 11 -8 111.49 11.41
 2 -11 -8 145.83 14.19
 2 11 -7 15.21 4.75
 2 -11 -7 22.64 6.32
 2 -11 -6 246.91 18.1
 2 11 -6 220.72 15.05
 2 -11 -5 576.19 27.21
 2 11 -5 503.1 23.02
 2 -11 -4 272.97 18.06
 2 -11 -4 297.08 13.65
 2 11 -4 241.48 14.97
 2 -11 -3 98.43 11.08
 2 -11 -3 95.16 7.65
 2 11 -3 84.1 8.26
 2 -11 -2 43.39 8.17
 2 -11 -2 49.56 6.14
 2 11 -2 48.82 6.28
 2 -11 -1 81.37 9.99
 -2 -11 1 79.19 8.57
 2 -11 -1 71.32 7.64
 2 11 -1 70.65 7.13
 -2 11 1 72.4 6.09
 -2 -11 0 201.73 13.22
 2 -11 0 179.58 14.22
 2 -11 0 182.77 12.01
 -2 11 0 171.79 10.32
 2 11 0 158.24 10.23
 -2 -11 -1 400.82 20.06
 -2 -11 -1 409.43 18.29
 2 -11 1 394.95 18.93
 -2 11 -1 364.36 16.47
 -2 -11 -2 3.91 3.64
 -2 -11 -2 3.21 3.67
 2 -11 2 10.42 4.61
 -2 11 -2 1.4 2.41
 2 11 2 -1.34 2.77
 -2 -11 -3 89.79 8.15
 -2 -11 -3 89.02 9.51
 2 -11 3 109.44 9.86
 -2 11 -3 88.87 8.4
 -2 -11 -4 102.62 9.87
 -2 -11 -4 106.51 9.26
 -2 11 -4 97.74 9.51
 2 -11 4 90.26 9.74
 -2 -11 -5 32.89 5.93
 -2 11 -5 27.78 5.47
 2 -11 5 32.69 6.52
 -2 -11 -5 22.93 5.38
 -2 -11 -6 18.57 4.82
 -2 11 -6 18.86 4.58
 2 -11 6 21.28 5.75
 -2 -11 -6 19.15 4.83
 -2 -11 -7 29.22 5.21
 -2 11 -7 28.06 6.45
 2 -11 7 25.46 6.57
 -2 -11 -7 30.6 7.26
 -2 -11 -8 30.29 5.1
 -2 11 -8 31.83 6.51
 2 -11 8 28.89 6.56
 -2 -11 -8 33.95 6.76
 -2 -11 -9 13.32 4.04
 -2 -11 -9 11.51 5.13
 2 -11 9 19.43 5.65
 -2 11 -9 15.46 4.85
 -2 11 -10 71.47 10.32
 -2 -11 -10 64.08 4.59
 -2 -11 -10 65.54 4.98
 -2 -11 -10 70.64 4.88
 2 -11 10 71.11 4.39
 -2 -11 -10 64.82 4.61
 -2 11 -10 66.72 4.81
 -2 -11 -10 66.9 4.43
 -2 -11 -10 64.7 4.23
 2 -11 10 79.46 10.37
 2 -11 11 234.89 18.13
 -2 -11 -11 242.25 9.58
 -2 -11 -11 219.3 9.38
 -2 -11 -11 242.26 9.66
 -2 -11 -11 223.64 9.14
 -2 11 -11 222.9 9.63
 -2 -11 -11 220.92 8.93
 -2 -11 -11 223.81 9.11
 -2 11 -11 243.77 19.32
 -2 11 -12 37.9 8.13
 -2 -11 -12 34.24 3.64
 -2 -11 -12 33.4 3.85
 -2 -11 -12 34.66 3.71
 -2 -11 -12 40.41 3.83
 -2 -11 -12 39.01 3.67
 -2 -11 -12 29.98 3.32
 -2 11 -12 30.13 3.72
 2 -11 12 28.75 5.84
 -2 -11 -12 33.72 3.47
 -2 -11 -13 13.34 2.69
 -2 -11 -13 17.6 2.9
 -2 -11 -13 16.77 2.72
 -2 -11 -13 21.19 3.09
 -2 -11 -13 16.49 2.67
 -2 -11 -13 22.81 3.19
 -2 11 -13 17.56 3.09
 -2 -11 -13 18.95 2.87
 -2 11 -13 18.1 2.52
 2 -11 13 18.44 5.15
 -2 11 -14 2.89 1.6
 -2 -11 -14 4.31 2.22
 -2 -11 -14 8.11 2.4
 -2 -11 -14 0.04 2.24
 -2 -11 -14 1.36 2.2
 -2 -11 -14 4.65 2.14
 -2 -11 -14 6.02 2.21
 -2 11 -15 3.47 1.6
 -2 -11 -15 5.41 2.23
 -2 11 -15 7.31 2.22
 -2 -11 -15 8.76 2.27
 -2 -11 -15 8.87 2.66
 -2 -11 -15 9.79 2.65
 -2 11 -15 8.66 1.8
 -2 11 -15 8.97 2.03
 -2 -11 -16 27.33 3.52
 -2 11 -16 26.51 3.24
 -2 -11 -16 29.31 3.52
 -2 -11 -16 27.68 3.59
 -2 11 -16 25.76 2.83
 -2 11 -16 29.11 3.01
 -2 -11 -17 20.9 3.27
 -2 -11 -17 19.08 3.08
 -2 11 -17 17.22 2.56
 -2 -11 -17 23.5 3.12
 -2 -11 -17 18.65 3.23
 -2 11 -17 18.44 2.43
 -2 -11 -18 14.9 2.66
 -2 -11 -18 13.93 2.72
 -2 11 -18 16.33 2.56
 -2 -11 -18 13.86 2.73
 -2 -11 -18 11.62 2.46
 -2 11 -18 13.56 2.12
 -2 -11 -19 3.04 1.85
 -2 -11 -19 -0.71 1.8
 -2 11 -19 -1.17 1.33
 -2 11 -19 0.09 1.18
 -2 -11 -19 1.07 1.8
 -2 11 -20 4.98 1.2
 -2 -11 -20 6.91 1.82
 -2 -11 -20 7.35 1.74
 -2 -11 -20 7.4 1.72
 -2 -11 -21 5.38 1.57
 -2 -11 -21 4.53 1.36
 -2 -11 -21 6.95 1.51
 -2 11 -21 6.32 1.58
 -2 -11 -22 7.74 1.21
 -2 11 -22 7.34 1.19
 2 12 -22 1.62 0.99
 2 12 -22 -0.25 0.71
 2 12 -21 -1.9 1.46
 2 12 -21 1.46 1.05
 2 12 -20 -0.85 1.57
 2 12 -20 -0.5 1.46
 2 -12 -20 -1.04 1.8
 2 12 -19 35.38 3.19
 2 -12 -19 38.24 3.38
 2 12 -19 32.74 3.22
 2 -12 -19 36.35 3.5
 2 -12 -19 37.07 3.01
 2 -12 -19 38.13 3.44
 2 -12 -18 65.4 4.15
 2 -12 -18 56.49 4.25
 2 12 -18 68.63 4.51
 2 -12 -18 63.46 4.57
 2 12 -18 64.63 3.95
 2 12 -18 61.63 4.64
 2 -12 -18 62.84 4.14
 2 -12 -18 67.71 4.8
 2 -12 -18 61.82 4.36
 2 -12 -17 45.04 3.84
 2 -12 -17 43.86 4.05
 2 12 -17 41.69 3.78
 2 -12 -17 38.11 3.95
 2 12 -17 37.59 3.43
 2 -12 -17 40.7 3.9
 2 12 -17 39.51 4.12
 2 -12 -17 38.95 3.81
 2 -12 -17 39.4 3.54
 2 -12 -17 39.22 3.71
 2 -12 -16 163.07 7.72
 2 -12 -16 173.53 8.29
 2 -12 -16 165.72 7.5
 2 -12 -16 172.99 8.07
 2 12 -16 174.37 8.41
 2 12 -16 176.77 7.85
 2 -12 -16 176.65 8.44
 2 -12 -16 165.65 8.04
 2 -12 -16 161.04 7.62
 2 -12 -15 47.17 4.3
 2 -12 -15 58.07 4.79
 2 -12 -15 55.57 4.38
 2 -12 -15 57.78 4.55
 2 12 -15 53.17 4.66
 2 12 -15 54.18 4.36
 2 -12 -15 55.52 4.81
 2 -12 -15 53.1 4.53
 2 -12 -15 50.85 4.23
 2 -12 -14 22.13 3.13
 2 -12 -14 25.31 3.27
 2 -12 -14 22.85 3.04
 2 -12 -14 23.93 3.43
 2 12 -14 22.14 3.1
 2 12 -14 24.57 3.74
 2 -12 -14 26.95 3.32
 2 -12 -14 27.98 3.52
 2 -12 -14 25.41 3.36
 2 -12 -14 23.77 3.15
 2 -12 -13 67.43 5.07
 2 -12 -13 62.64 4.67
 2 -12 -13 68.45 4.91
 2 -12 -13 67.38 5.22
 2 12 -13 60.44 4.76
 2 12 -13 61.68 5.07
 2 -12 -13 63.9 4.59
 2 -12 -13 55.96 4.36
 2 -12 -13 71.15 5.07
 2 -12 -13 64.12 4.91
 2 -12 -12 31.5 3.43
 2 -12 -12 29.93 3.63
 2 -12 -12 27.79 3.05
 2 -12 -12 31.86 3.61
 2 12 -12 31.57 3.62
 2 -12 -12 32.54 3.4
 2 12 -12 30.78 3.48
 2 -12 -12 37.86 9.32
 2 -12 -12 34.8 3.9
 2 12 -12 37.6 7.89
 2 -12 -12 35.63 3.8
 2 -12 -11 93.14 5.59
 2 -12 -11 89.69 5.87
 2 -12 -11 91.93 5.67
 2 -12 -11 110.84 14.19
 2 -12 -11 86.02 5.72
 2 12 -11 89.09 5.68
 2 12 -11 88.34 5.79
 2 -12 -11 85.34 5.01
 2 -12 -11 91.14 5.51
 2 12 -11 89.72 11.75
 2 -12 -10 35.77 3.61
 2 -12 -10 31.67 2.98
 2 12 -10 29.51 6.6
 2 -12 -10 31.64 3.38
 2 -12 -10 25.63 6.69
 2 12 -10 34.95 3.55
 2 12 -10 33.25 3.33
 2 -12 -10 34.09 3.17
 2 -12 -10 33.35 3.34
 2 -12 -10 37.86 3.6
 2 12 -9 71.14 9.73
 2 -12 -9 80.92 11.85
 2 12 -8 50.26 7.94
 2 12 -8 49.75 8.52
 2 -12 -8 58.77 10.13
 2 12 -7 9.34 5.02
 2 12 -7 5.67 3.98
 2 -12 -7 5.33 4.78
 2 12 -6 5.3 3.91
 2 -12 -6 0.11 3.99
 2 12 -5 4.48 3.48
 2 -12 -5 6.31 4.84
 2 12 -4 5.34 3.04
 2 -12 -4 7.93 4.35
 2 -12 -3 13.39 5.76
 2 -12 -3 8.93 2.93
 2 12 -3 5.27 3.35
 2 -12 -2 157.48 13.83
 2 -12 -2 158.99 11.09
 2 12 -2 140.61 10.76
 2 -12 -1 20.56 6.69
 -2 -12 1 19.79 5.16
 2 -12 -1 17.84 4.42
 2 12 -1 19.26 4.01
 -2 -12 0 25.87 5.49
 2 -12 0 34.68 7.38
 2 -12 0 25.12 5.04
 2 12 0 25.72 4.32
 -2 12 0 25.51 4.2
 -2 -12 -1 1.9 2.95
 -2 -12 -1 3.88 3.38
 2 -12 1 5.62 3.38
 2 12 1 0.11 1.98
 -2 12 -1 -1.2 2.29
 -2 -12 -2 338.99 17.01
 -2 -12 -2 322.04 18.44
 -2 12 -2 311.58 16.37
 2 -12 2 324.14 18.08
 -2 -12 -3 14.79 4.14
 -2 12 -3 10.28 3.61
 2 -12 3 10.78 4.25
 -2 -12 -3 16.57 4.51
 -2 -12 -4 43.67 6.2
 -2 12 -4 39.22 6.05
 2 -12 4 44.97 7.34
 -2 -12 -4 42.56 6.6
 -2 -12 -5 12.46 3.99
 -2 12 -5 6.46 3.51
 2 -12 5 10.07 4.6
 -2 -12 -5 7.76 4.24
 -2 -12 -6 0.83 3.17
 -2 12 -6 1.21 3.64
 2 -12 6 2.64 4.39
 -2 -12 -6 4.16 3.67
 -2 -12 -7 4.05 3.35
 -2 12 -7 6.47 3.39
 2 -12 7 -0.63 3.68
 -2 -12 -7 0.91 3.27
 -2 12 -8 31.05 6.91
 -2 -12 -8 31.69 7.19
 2 -12 8 35.66 7.54
 -2 12 -9 3.09 1.88
 -2 -12 -9 6.77 1.94
 -2 -12 -9 1.72 1.4
 -2 -12 -9 3.78 1.98
 -2 -12 -9 2.5 1.8
 -2 -12 -9 5.6 4.55
 -2 -12 -9 3.16 2.22
 -2 12 -9 -0.89 4.26
 2 -12 9 1.69 3.91
 -2 -12 -9 3.1 1.44
 -2 -12 -10 -0.22 1.7
 -2 -12 -10 -0.01 1.61
 -2 -12 -10 2.93 1.92
 -2 -12 -10 -4.02 3.95
 -2 -12 -10 -0.43 1.87
 -2 12 -10 -3.96 5.14
 -2 12 -10 -0.62 2.07
 -2 -12 -10 -1.59 1.61
 -2 -12 -10 2.7 1.62
 2 -12 10 1.14 3.84
 2 -12 11 20.96 5.3
 -2 -12 -11 30.52 3.87
 -2 -12 -11 31.74 3.66
 -2 12 -11 28.4 6.63
 -2 12 -11 32.56 3.73
 -2 -12 -11 26.98 3.1
 -2 -12 -11 30.17 3.56
 -2 -12 -11 29.45 3.06
 -2 -12 -11 28.78 3.07
 -2 -12 -12 0.61 1.76
 -2 -12 -12 2.01 1.71
 -2 -12 -12 1.77 1.93
 -2 -12 -12 3.04 2.2
 2 -12 12 4.36 3.33
 -2 -12 -12 0.93 1.85
 -2 -12 -12 0.51 2.07
 -2 -12 -12 2.53 2.15
 -2 -12 -13 3.35 2.36
 -2 12 -13 3.36 2.45
 -2 -12 -13 0.02 2.07
 -2 -12 -13 -0.97 2.25
 -2 -12 -13 0.99 2.11
 -2 -12 -13 1.43 2.25
 -2 -12 -13 2.88 1.84
 -2 -12 -14 55.67 4.61
 -2 -12 -14 55.42 4.69
 -2 -12 -14 57.83 4.62
 -2 -12 -14 55.35 4.48
 -2 -12 -14 56.63 4.9
 -2 -12 -15 13.89 2.88
 -2 12 -15 12.21 2.52
 -2 -12 -15 14.6 2.86
 -2 -12 -15 15.11 2.69
 -2 12 -15 11.72 2.2
 -2 12 -16 2.27 1.63
 -2 -12 -16 1.06 2.05
 -2 12 -16 -0.36 1.95
 -2 -12 -16 0.83 2.12
 -2 -12 -16 -1.25 2.45
 -2 -12 -16 -0.82 1.99
 -2 -12 -17 2.71 1.72
 -2 -12 -17 3.33 2.35
 -2 12 -17 1.28 1.89
 -2 -12 -17 3.41 2.14
 -2 -12 -17 0.06 2.25
 -2 12 -17 5.24 1.44
 -2 -12 -18 3.9 2
 -2 -12 -18 2.52 1.73
 -2 -12 -18 4.29 2.14
 -2 12 -18 6.35 1.79
 -2 -12 -18 4.03 2.09
 -2 12 -19 1.49 1.33
 -2 -12 -19 4.22 1.95
 -2 -12 -19 1.1 1.56
 -2 -12 -19 1.09 1.39
 -2 -12 -20 1.04 1.43
 -2 12 -20 0.38 0.96
 -2 -12 -20 0.65 1.42
 -2 -12 -20 1.82 1.41
 -2 -12 -21 0.24 0.92
 -2 12 -21 1.38 1.08
 2 13 -22 3 0.89
 2 13 -21 -1.45 0.83
 2 13 -20 60.82 3.42
 2 13 -20 67.18 3.97
 2 13 -20 64.31 3.68
 2 -13 -19 5.18 1.94
 2 13 -19 4.03 1.85
 2 -13 -19 3.69 1.66
 2 -13 -19 4.61 1.87
 2 13 -19 2.67 1.65
 2 13 -19 3.86 1.13
 2 13 -19 4.63 1.52
 2 -13 -18 -2.32 1.82
 2 -13 -18 -1.05 1.95
 2 13 -18 0.43 1.38
 2 13 -18 -1.15 1.39
 2 -13 -18 2.21 2.01
 2 -13 -18 2.04 1.65
 2 -13 -18 2.15 1.69
 2 -13 -18 0.65 1.2
 2 -13 -17 57.82 4.2
 2 -13 -17 54.12 4.27
 2 13 -17 53.37 3.97
 2 -13 -17 57.89 4.43
 2 -13 -17 64.64 4.79
 2 13 -17 52.92 3.93
 2 13 -17 66.52 5.01
 2 -13 -17 60.46 4.2
 2 -13 -17 58.7 4.55
 2 -13 -17 56.44 4.36
 2 -13 -16 32.13 3.49
 2 -13 -16 26.85 3.3
 2 -13 -16 33.25 3.59
 2 13 -16 35.43 4.01
 2 13 -16 32.15 3.28
 2 13 -16 34.1 3.44
 2 -13 -16 32.29 3.8
 2 -13 -16 30.9 3.29
 2 -13 -16 28.55 3.55
 2 -13 -16 32.83 3.33
 2 -13 -15 18.34 2.86
 2 -13 -15 18.82 2.88
 2 -13 -15 22.21 3.16
 2 13 -15 22.81 3.58
 2 13 -15 22.07 3.06
 2 -13 -15 16.33 2.93
 2 -13 -15 20.74 3.29
 2 -13 -15 21.13 3.14
 2 -13 -15 20.55 2.89
 2 -13 -14 89.26 6.13
 2 -13 -14 98.83 5.77
 2 -13 -14 94.07 5.85
 2 -13 -14 103.06 6.48
 2 13 -14 99.94 6.16
 2 -13 -14 96.93 5.75
 2 13 -14 113.05 6.74
 2 -13 -14 100.32 6.13
 2 -13 -14 103.13 5.87
 2 -13 -14 101.3 6.19
 2 -13 -13 23.31 3.44
 2 -13 -13 18.61 2.76
 2 -13 -13 20.66 2.94
 2 -13 -13 17.05 3.12
 2 13 -13 21.13 3.26
 2 -13 -13 22.18 2.98
 2 13 -13 17.49 3.04
 2 -13 -13 22.02 3.1
 2 -13 -13 18.53 2.76
 2 -13 -13 19.15 3.01
 2 -13 -12 23.22 3.15
 2 -13 -12 24.75 2.98
 2 -13 -12 28.56 3.37
 2 -13 -12 25.03 3.61
 2 13 -12 21.57 3.16
 2 13 -12 25.87 3.47
 2 -13 -12 25.1 3.08
 2 -13 -12 28.72 3.53
 2 -13 -12 20.33 2.87
 2 -13 -12 33.39 3.46
 2 13 -11 30.62 7.47
 2 -13 -11 34.25 3.56
 2 -13 -11 39.29 3.98
 2 -13 -11 37.94 9.83
 2 13 -11 37.64 3.83
 2 -13 -11 31.79 3.13
 2 13 -11 38.58 3.9
 2 -13 -11 44.74 3.96
 2 -13 -11 38.75 4.13
 2 -13 -11 37.75 3.73
 2 -13 -10 3.33 1.91
 2 -13 -10 2.01 1.42
 2 13 -10 -7.53 6.22
 2 -13 -10 4.32 2.2
 2 -13 -10 -7.25 8.22
 2 13 -10 1.42 1.78
 2 13 -10 3.43 1.87
 2 -13 -10 0.51 1.49
 2 -13 -10 1.64 1.37
 2 -13 -10 1.36 1.56
 2 -13 -9 0.74 1.79
 2 -13 -9 -3.43 4.4
 2 13 -9 1.81 3.49
 2 13 -9 0.51 1.63
 2 -13 -9 0.32 1.54
 2 -13 -9 0.21 1.83
 2 -13 -9 1.31 1.53
 2 13 -8 38.51 8.14
 2 -13 -8 27.81 3.08
 2 -13 -8 35.46 3.48
 2 -13 -8 32.56 7.93
 2 -13 -8 31.49 3.27
 2 -13 -7 17.41 6.11
 2 13 -7 14.84 5.3
 2 13 -7 10.13 4.91
 2 -13 -6 -0.44 4.46
 2 13 -6 0.26 3.73
 2 13 -6 -1.65 3.29
 2 13 -5 87.96 9.71
 2 -13 -5 107.59 12.48
 2 13 -4 244.41 15.79
 2 -13 -4 320.73 21.69
 2 13 -3 6.31 3.46
 2 -13 -3 -4.02 4.02
 2 -13 -3 4.54 4.59
 2 13 -2 22.01 4.39
 2 -13 -2 30.86 5.06
 -2 -13 2 30.17 6.38
 2 -13 -2 31.97 7.45
 2 13 -1 33.06 5.04
 2 -13 -1 38.12 6.08
 2 -13 -1 31.61 7.43
 -2 -13 1 38.59 7.37
 2 13 0 -0.21 1.87
 2 -13 0 5.43 3.24
 -2 -13 0 3.55 3.65
 -2 -13 0 8.67 3.98
 2 -13 0 4.12 4.79
 -2 13 -1 14.95 3.97
 2 -13 1 18.99 4.38
 -2 -13 -1 25.35 5.81
 -2 -13 -1 20.64 4.52
 2 -13 1 20.66 6.07
 -2 13 -2 135.63 10.95
 2 -13 2 158.57 12.79
 -2 -13 -2 144.71 12.82
 -2 -13 -2 168.56 12.21
 -2 13 -3 130.54 11.43
 2 -13 3 149.89 13.01
 -2 -13 -3 143.34 10.93
 -2 -13 -3 151.03 12.78
 -2 13 -4 168.99 13.44
 2 -13 4 212.58 15.8
 -2 -13 -4 197.31 15.63
 -2 -13 -4 224.78 13.93
 -2 13 -5 70.03 9.09
 2 -13 5 68.39 9.18
 -2 -13 -5 75.31 9.88
 -2 13 -6 287.71 19.11
 2 -13 6 318.49 20.5
 -2 -13 -6 304.99 19.8
 -2 13 -7 135.51 12.94
 -2 -13 -7 143.73 13.61
 2 -13 7 133.37 13.81
 -2 -13 -8 13.56 2.53
 -2 -13 -8 15.6 2.5
 -2 -13 -8 21.55 6.28
 -2 13 -8 9.73 3.94
 -2 -13 -8 10.89 1.95
 2 -13 8 12.51 4.86
 -2 -13 -8 12.28 2.08
 -2 13 -8 13.57 2.55
 -2 13 -9 22.74 2.94
 -2 -13 -9 19.74 2.65
 -2 -13 -9 23.33 2.99
 -2 -13 -9 18.71 2.83
 -2 -13 -9 27.21 6.86
 -2 -13 -9 22.16 2.97
 -2 13 -9 19.89 6.59
 2 -13 9 24.8 6.99
 -2 -13 -9 19.36 2.68
 -2 -13 -10 0.1 1.97
 -2 -13 -10 0.79 1.89
 -2 -13 -10 -0.48 1.78
 -2 -13 -10 -7.8 6.45
 2 -13 10 -5.38 4.35
 -2 13 -10 -1.03 2.01
 -2 -13 -10 -0.78 1.68
 -2 13 -10 -5.22 4.65
 -2 -13 -11 4.07 2.29
 -2 -13 -11 2 1.96
 -2 -13 -11 2 2.15
 -2 -13 -11 -4.25 2.4
 -2 13 -11 0.69 2.09
 2 -13 11 -2.32 3.72
 -2 -13 -11 -0.81 1.72
 -2 -13 -12 7.07 2.51
 -2 -13 -12 4.66 2.32
 -2 -13 -12 3.87 2.14
 -2 -13 -12 5.99 2.32
 -2 -13 -12 4.36 1.94
 -2 -13 -13 -3.82 2.39
 -2 -13 -13 1.26 2.03
 -2 13 -13 -0.96 2.25
 -2 -13 -13 0.36 1.96
 -2 -13 -13 6.13 2.54
 -2 -13 -13 -2.46 2.34
 -2 -13 -13 0.63 1.62
 -2 -13 -14 -2.14 2.32
 -2 -13 -14 1.39 2.03
 -2 -13 -14 -2.89 2.05
 -2 -13 -14 1.98 1.67
 -2 -13 -14 3.18 2.4
 -2 -13 -14 -2.77 2.46
 -2 -13 -15 2.76 2.15
 -2 13 -15 0.37 2.07
 -2 -13 -15 0.49 2.3
 -2 -13 -15 0.77 1.54
 -2 13 -15 0.32 1.57
 -2 13 -16 7.97 1.8
 -2 -13 -16 5.89 2.36
 -2 -13 -16 4.73 1.55
 -2 13 -16 7.88 2.58
 -2 -13 -16 7.2 2.3
 -2 -13 -16 6.23 2.21
 -2 -13 -17 -1.66 2.17
 -2 -13 -17 -1.3 1.73
 -2 -13 -17 -1.89 2.02
 -2 13 -17 -0.23 1.77
 -2 -13 -17 -0.98 2.07
 -2 -13 -18 15.19 2.3
 -2 -13 -18 14.61 2.31
 -2 -13 -18 13.83 2.22
 -2 13 -18 15.35 2.35
 -2 -13 -18 12.87 2.32
 -2 13 -19 2.63 1.25
 -2 -13 -19 0.52 1.57
 -2 -13 -19 3.49 1.55
 -2 -13 -19 0.23 1.48
 -2 13 -20 18.1 1.64
 -2 -13 -20 15.72 1.87
 -2 -13 -20 19.27 1.92
 -2 -13 -20 19.79 1.98
 -2 13 -20 15.12 1.81
 -2 13 -21 -1.04 0.83
 2 14 -21 3.5 1.09
 2 14 -20 49.81 3.12
 2 14 -20 41.55 2.36
 2 14 -19 -1.37 0.87
 2 14 -19 -3.04 1.2
 2 -14 -18 92.95 4.54
 2 -14 -18 89.79 4.77
 2 14 -18 89.32 4.51
 2 -14 -18 84.36 4.97
 2 14 -18 87.1 4.45
 2 -14 -18 86.52 4.52
 2 -14 -18 89.96 4.95
 2 -14 -18 86.95 4.82
 2 -14 -17 8.57 2.08
 2 -14 -17 14.33 2.45
 2 14 -17 9.77 2.69
 2 14 -17 9.6 2.08
 2 14 -17 8.38 1.78
 2 -14 -17 7.12 2.17
 2 -14 -17 10.37 2.2
 2 -14 -17 6.42 2.03
 2 -14 -17 9.51 1.97
 2 -14 -16 4.85 1.85
 2 -14 -16 3.24 1.7
 2 14 -16 7.45 2.54
 2 -14 -16 8.59 2.35
 2 14 -16 5.12 1.6
 2 14 -16 3.87 1.83
 2 -14 -16 4.27 2.08
 2 -14 -16 8.97 2.39
 2 -14 -16 6.06 2.41
 2 -14 -16 7.14 2.06
 2 -14 -15 22.22 2.89
 2 -14 -15 27.07 3.3
 2 -14 -15 22.26 2.91
 2 14 -15 29.83 3.9
 2 14 -15 26.39 3.37
 2 -14 -15 27.93 3.65
 2 -14 -15 24.23 3.34
 2 -14 -15 22.39 3.14
 2 -14 -15 25.86 3.14
 2 -14 -14 1.47 1.81
 2 -14 -14 1.55 1.79
 2 -14 -14 0.93 1.84
 2 -14 -14 2.15 2.38
 2 14 -14 1.99 2.15
 2 -14 -14 1.12 1.6
 2 14 -14 1.67 2.24
 2 -14 -14 0.03 1.73
 2 -14 -14 2.33 2.08
 2 -14 -14 -0.1 2.05
 2 -14 -13 0.04 2.04
 2 -14 -13 -1.76 1.74
 2 -14 -13 0.92 1.82
 2 -14 -13 0.18 2.31
 2 14 -13 1 2.12
 2 -14 -13 0.6 1.62
 2 14 -13 0.76 2.17
 2 -14 -13 -3.48 2.08
 2 -14 -13 -1.08 2.05
 2 -14 -13 5.12 2.41
 2 -14 -12 -2.28 2.08
 2 -14 -12 -2.27 1.94
 2 -14 -12 3.36 2
 2 -14 -12 5.66 2.53
 2 14 -12 5.07 2.35
 2 14 -12 2.68 2.48
 2 -14 -12 2.59 1.47
 2 -14 -12 -1.36 2.12
 2 -14 -12 2.62 2.2
 2 -14 -12 2.95 1.94
 2 -14 -11 50.3 4.7
 2 -14 -11 49.26 3.84
 2 -14 -11 46.22 4.34
 2 -14 -11 55.28 4.63
 2 14 -11 48.39 4.32
 2 14 -11 46.12 4.28
 2 -14 -11 47.26 3.83
 2 -14 -11 45.09 3.79
 2 -14 -11 44.46 4.04
 2 -14 -10 18.18 2.71
 2 14 -10 20.1 5.99
 2 -14 -10 20.3 6.35
 2 -14 -10 21.89 3.36
 2 14 -10 20.76 3.02
 2 14 -10 19.07 2.82
 2 -14 -10 18.46 2.6
 2 -14 -10 19.42 3.25
 2 -14 -9 115.16 6.14
 2 -14 -9 111.73 6.62
 2 -14 -9 117.56 6.4
 2 -14 -9 136.78 15.98
 2 -14 -9 114.58 6.66
 2 14 -9 108.68 6.24
 2 14 -9 107.2 6.29
 2 -14 -9 111.7 6.48
 2 14 -9 105.44 12.35
 2 14 -8 -3.74 4.27
 2 14 -8 3.58 1.78
 2 -14 -8 5.76 1.79
 2 -14 -8 0.05 1.63
 2 -14 -8 3.81 1.9
 2 -14 -8 11.27 4.88
 2 -14 -8 3.25 1.59
 2 -14 -8 4.61 1.78
 2 -14 -7 -1.15 5.62
 2 -14 -7 3.84 1.77
 2 -14 -7 3.06 1.57
 2 14 -7 2.66 4.42
 2 -14 -7 1.7 1.63
 2 -14 -7 1.01 1.58
 2 -14 -7 2.17 1.75
 2 -14 -6 133.1 14.51
 2 -14 -6 124.78 6.43
 2 14 -6 112.51 12.13
 2 14 -6 116.56 12.16
 2 -14 -6 121 6.68
 2 -14 -5 11.05 6.04
 2 14 -5 6.35 3.05
 2 14 -5 10.78 4.51
 2 -14 -4 163.56 15.4
 2 14 -4 128.19 11.86
 2 -14 -3 118.11 13.06
 -2 -14 3 114.79 11.95
 2 14 -3 111.27 10.6
 -2 -14 2 14.03 4.87
 2 -14 -2 15.61 5.77
 2 -14 -2 15.69 3.59
 2 14 -2 19.21 4.3
 -2 -14 1 30.24 6.53
 -2 -14 1 17.8 4.64
 2 -14 -1 21.63 6.37
 2 -14 -1 22.38 4.99
 2 14 -1 18.3 4.03
 -2 -14 0 53.67 8.01
 -2 -14 0 58.63 7.86
 2 -14 0 65.17 10.12
 2 -14 0 41.64 6.56
 -2 -14 -1 33.81 6.25
 -2 -14 -1 31.12 6.47
 2 -14 1 30.97 7.23
 2 -14 1 25.93 5.67
 -2 -14 -2 56.77 8.39
 -2 -14 -2 57.99 7.34
 2 -14 2 46.9 8.92
 2 -14 2 48.12 7.7
 -2 14 -2 49.45 6.84
 -2 -14 -3 0.34 3.35
 -2 14 -3 -1.34 2.26
 -2 14 -4 110 11.03
 2 -14 4 127.69 12.69
 -2 -14 -4 112.16 12.11
 -2 14 -5 80.5 10.03
 -2 -14 -5 100.18 11.61
 2 -14 5 102.26 11.89
 -2 -14 -6 3.7 1.65
 -2 -14 -6 2.8 1.45
 -2 14 -6 6.17 3.67
 -2 -14 -6 1.45 1.64
 -2 -14 -6 5.65 4.92
 -2 14 -6 1.68 1.51
 2 -14 6 -0.53 4.17
 -2 14 -7 3.49 1.82
 -2 -14 -7 0.93 1.08
 -2 -14 -7 0.2 1.48
 -2 -14 -7 -0.94 1.79
 -2 -14 -7 -1.43 1.78
 -2 -14 -7 0.08 1.86
 -2 -14 -7 5.72 3.78
 -2 14 -7 3.8 4.47
 -2 -14 -7 -2.39 1.46
 2 -14 7 -6.91 5.38
 2 -14 8 34.09 8.06
 -2 -14 -8 33.78 3.54
 -2 -14 -8 32.21 3.56
 -2 -14 -8 45.25 8.64
 -2 -14 -8 36.01 3.21
 -2 14 -8 35.49 3.73
 -2 14 -8 32.21 7.75
 -2 -14 -8 33.7 2.85
 -2 -14 -8 33.45 3.18
 -2 -14 -9 141.5 7.3
 -2 -14 -9 147.98 7.31
 -2 -14 -9 131.52 13.92
 -2 14 -9 158.07 15.84
 2 -14 9 178.49 16.42
 -2 -14 -9 142.45 6.76
 -2 14 -9 151.69 7.84
 -2 -14 -9 147.17 6.86
 -2 -14 -9 155.56 7.99
 -2 -14 -10 159.98 7.93
 -2 -14 -10 164.82 7.8
 -2 -14 -10 168.6 16.89
 -2 -14 -10 166.69 7.56
 -2 14 -10 157.55 8.1
 -2 -14 -10 158.79 7.4
 2 -14 10 192.73 17.4
 -2 -14 -10 161.05 8.1
 -2 14 -10 164.87 16.57
 -2 -14 -11 150.97 8.17
 -2 -14 -11 136.46 6.67
 -2 14 -11 126.51 7.45
 -2 -14 -11 140.97 7.36
 -2 -14 -11 133.5 7.15
 -2 -14 -11 139.27 6.96
 -2 -14 -12 48.57 4.4
 -2 -14 -12 47.04 4.1
 -2 14 -12 52.68 4.82
 -2 -14 -12 49.88 4.42
 -2 -14 -12 53.06 4.61
 -2 -14 -12 48.98 4.19
 -2 -14 -12 46.04 3.7
 -2 -14 -13 25.11 3.8
 -2 -14 -13 23.15 3.33
 -2 -14 -13 22.81 3.61
 -2 -14 -13 18.91 2.59
 -2 -14 -13 23.36 3.43
 -2 -14 -13 26.14 3.15
 -2 -14 -14 24.82 3.46
 -2 14 -14 18.38 2.77
 -2 -14 -14 19.87 3.26
 -2 -14 -14 20.92 2.95
 -2 14 -14 16.86 2.98
 -2 -14 -14 21 3.26
 -2 -14 -14 20.74 2.58
 -2 -14 -14 17.24 2.86
 -2 14 -15 0.43 1.56
 -2 -14 -15 2.66 2.27
 -2 14 -15 2.16 2.15
 -2 -14 -15 5.05 2.07
 -2 -14 -15 -1.58 1.65
 -2 -14 -15 1.48 2.08
 -2 14 -16 16.08 2.1
 -2 -14 -16 19.39 2.75
 -2 14 -16 22.5 3.04
 -2 -14 -16 21.4 2.79
 -2 -14 -16 17.74 2.35
 -2 -14 -16 21.86 2.98
 -2 14 -17 -0.63 1.19
 -2 -14 -17 1.36 1.86
 -2 -14 -17 1.66 1.31
 -2 -14 -17 0.3 1.71
 -2 14 -17 2.13 1.63
 -2 -14 -17 1.95 2
 -2 -14 -18 6.44 1.73
 -2 14 -18 8.64 1.85
 -2 -14 -18 7.26 1.94
 -2 -14 -18 8.4 1.73
 -2 14 -19 0.13 1.07
 -2 -14 -19 2.15 1.35
 -2 -14 -19 -0.68 1.37
 -2 14 -19 -1.58 1.17
 -2 -14 -19 0.29 1.05
 -2 14 -20 -0.25 0.69
 -2 14 -20 2.25 0.93
 -2 -14 -20 0.94 0.84
 -2 -14 -20 0.61 1
 2 15 -20 21.57 1.9
 2 15 -19 -0.88 1.18
 2 15 -19 -0.44 1.34
 2 15 -18 0.79 1.19
 2 15 -18 -0.06 1.75
 2 -15 -18 0.77 1.37
 2 -15 -18 1.17 1.57
 2 -15 -18 4.2 1.5
 2 -15 -17 11.37 2.13
 2 15 -17 15.29 2.68
 2 15 -17 13.41 2.12
 2 -15 -17 10.99 2.21
 2 -15 -17 13.35 2.22
 2 -15 -17 14.2 2.06
 2 -15 -16 -0.5 1.77
 2 -15 -16 -0.91 1.63
 2 15 -16 2.28 2.32
 2 15 -16 1.43 1.62
 2 -15 -16 -2.27 2.43
 2 -15 -16 -1.04 2.07
 2 -15 -16 -1.2 1.91
 2 -15 -16 -0.39 1.6
 2 -15 -15 -0.17 1.6
 2 -15 -15 1.52 1.65
 2 15 -15 1.73 2.28
 2 15 -15 2.38 2.04
 2 -15 -15 2.31 2.4
 2 -15 -15 3.18 2.02
 2 -15 -15 3.21 2.27
 2 -15 -15 0.98 1.73
 2 -15 -14 9.98 2.36
 2 -15 -14 7.44 2.06
 2 -15 -14 6.52 1.86
 2 15 -14 6.62 2.76
 2 15 -14 6.07 2.23
 2 -15 -14 6.68 2.61
 2 -15 -14 8.85 2.45
 2 -15 -14 5.7 2.17
 2 -15 -14 7.12 2.23
 2 -15 -13 8.55 2.51
 2 -15 -13 11.12 2.33
 2 -15 -13 9.13 2.43
 2 -15 -13 12.42 3.12
 2 15 -13 13.03 2.91
 2 -15 -13 7.33 1.84
 2 15 -13 11.43 2.92
 2 -15 -13 11.57 2.34
 2 -15 -13 11.76 2.71
 2 -15 -13 10.61 2.58
 2 -15 -12 3.07 2.18
 2 -15 -12 3.19 1.8
 2 -15 -12 2.06 1.8
 2 -15 -12 -1.09 2.28
 2 15 -12 -2.89 2.43
 2 -15 -12 0.85 1.46
 2 15 -12 -4.01 2.56
 2 -15 -12 3.75 1.88
 2 -15 -12 -2.01 2.27
 2 -15 -12 -1.41 1.92
 2 -15 -11 12.26 2.95
 2 -15 -11 12.62 2.7
 2 -15 -11 15.67 2.44
 2 -15 -11 10.93 2.39
 2 -15 -11 13.23 3.03
 2 15 -11 12.37 2.69
 2 15 -11 14.76 2.75
 2 -15 -11 11.42 2.31
 2 -15 -11 14.71 2.52
 2 -15 -10 0.1 2.31
 2 -15 -10 -1.04 1.7
 2 -15 -10 0.91 2.02
 2 15 -10 2.65 1.92
 2 15 -10 0.05 1.88
 2 -15 -10 -0.99 1.68
 2 -15 -9 91.53 5.66
 2 15 -9 96.24 12.28
 2 -15 -9 103.07 6.36
 2 -15 -9 118.59 14.76
 2 -15 -9 94.54 5.78
 2 -15 -9 92.83 6.11
 2 15 -9 93.18 5.94
 2 15 -9 101.71 6.22
 2 -15 -9 93.75 6.12
 2 -15 -8 91.91 5.85
 2 -15 -8 91.55 5.59
 2 -15 -8 113.02 14.29
 2 -15 -8 94.08 6.13
 2 -15 -8 100.98 5.9
 2 -15 -8 94.76 6.33
 2 15 -8 90.48 5.79
 2 15 -8 98.45 12.06
 2 15 -8 87.6 5.58
 2 -15 -7 -1.11 4.56
 2 -15 -7 2.35 1.79
 2 -15 -7 1.97 1.74
 -2 -15 7 1.75 1.29
 2 15 -7 5.26 1.84
 2 -15 -7 2.34 1.58
 2 -15 -7 3.27 2.02
 2 -15 -7 5.42 1.99
 2 15 -7 -5.24 5.05
 2 -15 -6 102.7 13.05
 2 -15 -6 97.43 5.87
 2 -15 -6 97.1 6.21
 2 -15 -6 100.74 5.86
 2 -15 -6 92.37 5.81
 -2 -15 6 90.84 4.92
 2 -15 -6 90.32 4.71
 2 -15 -6 91.38 5.62
 2 15 -6 102.69 12.13
 2 -15 -5 2.5 1.6
 2 -15 -5 7.4 5.66
 -2 -15 5 2.86 1.47
 2 -15 -5 3.71 1.79
 2 -15 -5 3.24 1.82
 2 -15 -5 1.21 1.65
 2 -15 -5 3.34 1.59
 2 15 -5 0.73 3.24
 -2 -15 4 4.48 3.49
 2 -15 -4 -2.1 5.54
 -2 -15 4 2.19 1.26
 2 -15 -4 1.57 1.64
 2 -15 -4 1.39 1.62
 2 -15 -4 0.96 1.41
 2 15 -4 4.49 3.66
 2 15 -4 0.46 3.85
 2 -15 -3 52.23 4.3
 2 -15 -3 48.92 4.26
 2 15 -3 39.9 6.87
 2 15 -3 37.74 6.55
 2 -15 -3 55.34 10.05
 -2 -15 3 49.17 8.67
 -2 -15 2 19.39 6.33
 2 -15 -2 18.44 6.69
 2 -15 -1 11.52 4.09
 -2 -15 1 5.77 3.38
 2 -15 -1 18.33 5.97
 -2 -15 1 13.77 5.32
 2 -15 0 107.21 10.97
 2 -15 0 118.94 14.12
 -2 -15 0 112.06 12.41
 2 -15 1 73.48 9.65
 -2 -15 -1 61.54 8.63
 2 -15 1 74.33 11.36
 2 -15 2 60.95 8.98
 2 -15 2 54.54 9.42
 -2 -15 -2 60.62 8.76
 -2 -15 -3 16.06 3.75
 -2 -15 -3 25.23 2.8
 -2 15 -3 14.27 4.31
 2 -15 3 19.06 5.98
 2 -15 3 11.16 5.4
 -2 -15 -4 20.64 2.72
 -2 15 -4 19.16 2.58
 -2 -15 -4 18.58 2.81
 -2 -15 -4 19.22 2.38
 -2 -15 -4 22.55 6.59
 -2 15 -4 9.83 2.94
 2 -15 4 13.81 4.29
 -2 -15 -4 17.09 2.21
 -2 -15 -5 51.48 4.05
 -2 -15 -5 49.78 3.63
 2 -15 5 55.9 9.5
 -2 -15 -5 56.71 4.23
 -2 -15 -5 57.15 4.55
 -2 -15 -5 60.36 3.98
 -2 -15 -5 60.03 9.31
 -2 -15 -5 55.62 3.83
 -2 15 -5 52.3 4.26
 -2 -15 -5 56.66 3.79
 -2 15 -5 49 7.97
 -2 -15 -6 87.32 5.38
 2 -15 6 88.24 11.55
 -2 -15 -6 65.73 4.13
 -2 -15 -6 83.34 5.19
 -2 -15 -6 76.34 5.26
 -2 -15 -6 74.36 11.37
 -2 -15 -6 76.61 4.5
 -2 15 -6 87.42 5.53
 -2 -15 -6 77.54 4.57
 -2 15 -6 76 10.37
 -2 -15 -7 223.03 8.49
 -2 15 -7 205.04 9.28
 -2 -15 -7 205.04 8.1
 -2 -15 -7 214.39 9.17
 -2 -15 -7 203.87 8.19
 2 -15 7 243.76 19.44
 -2 -15 -7 214.94 8.96
 -2 -15 -7 255.66 20.17
 -2 -15 -7 230.08 10.03
 -2 15 -7 212.21 17.43
 -2 15 -8 117.21 13.46
 -2 -15 -8 119.96 6.57
 -2 -15 -8 124.02 6.84
 -2 -15 -8 100.16 12.03
 -2 15 -8 111.88 6.63
 -2 -15 -8 109.29 5.79
 -2 -15 -8 102.4 5.37
 2 -15 8 132.5 14.56
 -2 -15 -9 55.32 4.84
 -2 -15 -9 59.69 3.89
 -2 15 -9 60.39 4.95
 -2 -15 -9 58.1 4.16
 -2 -15 -9 59.45 4.7
 -2 -15 -9 61.73 4.78
 -2 -15 -9 57.05 4.37
 -2 -15 -10 0.31 2.1
 -2 -15 -10 0.05 2.03
 -2 -15 -10 0.18 2.17
 -2 -15 -10 0.19 1.45
 -2 15 -10 -1.38 2.39
 -2 -15 -11 33.94 3.8
 -2 -15 -11 37.46 3.55
 -2 -15 -11 32.84 3.95
 -2 -15 -11 37.21 3.54
 -2 -15 -11 32.91 3.63
 -2 -15 -12 -1.15 2.19
 -2 -15 -12 0.99 2
 -2 -15 -12 3.18 2.39
 -2 15 -12 1.41 2.26
 -2 -15 -12 -0.54 1.75
 -2 -15 -12 -0.27 2.11
 -2 -15 -13 5.94 2.39
 -2 -15 -13 2.04 2.12
 -2 -15 -13 6.16 2.74
 -2 -15 -13 5.72 2.48
 -2 -15 -13 7.31 2.17
 -2 -15 -14 23.05 3.34
 -2 15 -14 17.04 2.6
 -2 -15 -14 24.4 2.65
 -2 -15 -14 19.58 2.76
 -2 15 -14 20.72 3.3
 -2 -15 -14 17.62 2.8
 -2 -15 -14 25.11 3.37
 -2 15 -15 1.25 1.76
 -2 -15 -15 -0.26 1.41
 -2 -15 -15 -2.11 1.84
 -2 15 -15 1.58 2.06
 -2 -15 -15 1.05 1.93
 -2 -15 -15 -0.81 1.88
 -2 15 -16 3.48 1.57
 -2 -15 -16 6.16 1.56
 -2 15 -16 -0.86 1.99
 -2 -15 -16 2.66 1.53
 -2 -15 -16 2.75 2.04
 -2 -15 -16 3.92 1.87
 -2 15 -17 3.6 1.11
 -2 -15 -17 3.31 1.17
 -2 -15 -17 4.84 1.58
 -2 15 -17 5.87 1.92
 -2 -15 -17 7.17 1.78
 -2 -15 -17 7.78 2.05
 -2 15 -18 2.44 1.41
 -2 -15 -18 1.56 1.28
 -2 -15 -18 1.95 0.99
 -2 -15 -18 2.12 1.46
 -2 -15 -19 2.14 1.18
 -2 -15 -19 -0.55 0.67
 -2 -15 -19 -0.1 1.07
 -2 15 -19 -1.53 0.97
 -2 -16 20 13.6 1.27
 2 16 -19 -0.9 1.18
 2 16 -18 18.6 1.83
 2 16 -18 19.86 2.36
 2 16 -18 12.21 1.78
 2 -16 -18 13.89 1.84
 2 -16 -17 32.79 2.59
 2 16 -17 28.31 2.65
 2 -16 -17 33.22 2.94
 2 16 -17 27.99 2.7
 2 -16 -17 27.72 2.81
 2 -16 -16 49.45 3.79
 2 16 -16 49.67 4.09
 2 16 -16 47.04 3.69
 2 -16 -16 49.37 3.84
 2 -16 -16 47.18 3.31
 2 -16 -15 44.38 3.4
 2 -16 -15 45.15 3.81
 2 16 -15 47.21 4.23
 2 16 -15 46.68 4
 2 -16 -15 42.63 4.2
 2 -16 -15 42.35 3.92
 2 -16 -15 40.01 3.59
 2 -16 -14 101.96 5.25
 2 -16 -14 100.87 5.51
 2 16 -14 101.14 6.09
 2 16 -14 96.83 5.82
 2 -16 -14 93.55 6.17
 2 -16 -14 92.97 5.67
 2 -16 -14 89.53 5.61
 2 -16 -13 24.79 3.43
 2 -16 -13 25.6 2.81
 2 -16 -13 26.95 3.06
 2 -16 -13 30.33 3.82
 2 16 -13 28.04 3.6
 2 16 -13 29.55 3.68
 2 -16 -13 31.87 3.22
 2 -16 -13 23.87 3.4
 2 -16 -13 29.94 3.4
 2 -16 -12 3.49 2.34
 2 -16 -12 1.94 1.49
 2 -16 -12 3.33 1.83
 2 -16 -12 1.33 2.35
 2 16 -12 0.28 2.25
 2 16 -12 4.03 2.67
 2 -16 -12 -0.28 2.13
 2 -16 -12 3.84 2.2
 2 -16 -11 90.99 6.28
 2 -16 -11 86.46 4.98
 2 -16 -11 83.38 5.75
 2 -16 -11 86.85 6.22
 2 16 -11 91.52 6.04
 2 16 -11 84.04 5.8
 2 -16 -11 86.92 5.31
 2 -16 -11 83.24 5.54
 2 -16 -10 72.01 5.22
 2 -16 -10 78.33 5.48
 2 -16 -10 68.57 5.55
 2 16 -10 82.16 5.65
 2 16 -10 73.79 5.26
 2 -16 -10 76.72 4.94
 2 -16 -10 80.99 6.02
 2 -16 -10 68.11 4.74
 2 -16 -9 28.75 3.8
 2 -16 -9 27.68 3.16
 2 -16 -9 20.95 3.44
 2 -16 -9 28.41 3.61
 2 16 -9 26.74 3.55
 2 16 -9 28.62 3.49
 2 -16 -9 26.45 3.21
 2 -16 -8 6.37 2.52
 2 -16 -8 7.98 2.33
 2 -16 -8 10.77 2.78
 2 -16 -8 3.25 2.05
 2 16 -8 7.7 2.48
 2 16 -8 6.08 1.75
 -2 -16 8 8.82 1.86
 2 -16 -8 9.72 2.42
 2 -16 -7 133.21 7.12
 -2 -16 7 125.04 5.99
 2 -16 -7 124.57 5.78
 2 -16 -7 127.11 6.71
 2 -16 -7 143.83 15.44
 2 -16 -7 120.85 7.06
 2 -16 -7 132.24 7.11
 2 -16 -7 135.57 7.68
 2 16 -7 130.64 7
 2 16 -7 132.03 13.71
 2 16 -7 125.37 6.65
 2 -16 -6 3.82 6.43
 2 -16 -6 9.98 2.63
 2 -16 -6 11.02 2.48
 -2 -16 6 7.84 1.86
 2 -16 -6 8.33 1.76
 2 16 -6 8.15 1.97
 2 -16 -6 7.95 2.08
 2 -16 -6 7.92 2.34
 2 -16 -6 8.29 2.17
 2 16 -6 8.14 3.61
 -2 -16 5 36.78 7.2
 2 -16 -5 29.98 7.87
 2 -16 -5 30.91 3.65
 2 -16 -5 32.25 3.64
 2 -16 -5 34.37 3.86
 -2 -16 5 32.71 3.1
 2 -16 -5 30.44 2.96
 2 -16 -5 32.48 3.38
 2 16 -5 31.37 6.94
 2 -16 -4 66.24 4.91
 -2 -16 4 67.66 10.66
 2 -16 -4 72.03 11.23
 2 -16 -4 67.18 4.68
 -2 -16 4 73.53 4.53
 -2 -16 4 60.97 4.26
 2 -16 -4 70.87 4.46
 2 16 -4 73.36 10.14
 2 -16 -3 20.96 3.2
 -2 -16 3 8.86 4.67
 2 -16 -3 14.51 5.57
 -2 -16 3 15.86 2.29
 -2 -16 3 16.2 2.29
 2 -16 -3 16.4 2.39
 2 16 -3 13.59 5.08
 2 -16 -2 2.56 2.06
 -2 -16 2 -7.09 5.69
 2 -16 -2 2.79 4.67
 -2 -16 2 1.05 1.25
 2 16 -2 -4.15 3.93
 2 -16 -2 0.7 1.53
 -2 -16 2 0.5 1.43
 -2 -16 1 54.09 3.96
 2 -16 -1 54.01 4.53
 -2 -16 1 55.15 3.96
 -2 -16 1 68.52 8.9
 2 -16 -1 62.02 10.77
 2 -16 -1 62.47 4.09
 2 -16 0 110.72 13.73
 -2 -16 0 84.87 10.83
 2 -16 0 98.41 6.18
 -2 -16 0 103.55 5.57
 -2 -16 0 80.56 4.85
 2 -16 0 113.43 11.67
 -2 -16 -1 22.29 2.68
 2 -16 1 15.99 5.47
 -2 -16 -1 29.47 7.16
 -2 -16 -1 24.63 2.76
 2 -16 1 25.89 7.39
 2 -16 2 -1.14 5.06
 -2 -16 -2 -3.32 3.46
 -2 16 -2 -1.13 1.47
 -2 -16 -2 -1.94 1.69
 2 -16 2 -4.08 3.65
 -2 -16 -2 1.24 1.34
 -2 -16 -3 113.37 5.84
 -2 -16 -3 123.34 13.58
 2 -16 3 130.03 15.54
 2 -16 3 107.09 12.03
 -2 -16 -3 104.38 5.58
 -2 16 -3 106.15 5.93
 2 -16 3 110.09 5.41
 -2 -16 -3 105.63 5.94
 -2 -16 -4 14.62 2.46
 -2 -16 -4 11.79 2.52
 -2 -16 -4 16.33 2.16
 2 -16 4 16.17 6.41
 -2 -16 -4 3.65 4.45
 -2 16 -4 14.73 2.62
 2 -16 4 14.83 2.07
 2 -16 4 8.66 4.4
 -2 -16 -4 10.87 1.92
 -2 -16 -4 13.54 2.15
 -2 -16 -5 82.87 5.27
 2 -16 5 98.86 11.99
 -2 -16 -5 75.13 4.53
 -2 -16 -5 92.4 5.34
 -2 -16 -5 79.21 5.51
 -2 -16 -5 82.23 10.9
 -2 -16 -5 78.01 4.73
 -2 16 -5 81.34 5.4
 -2 -16 -5 76.62 4.51
 2 -16 5 73.2 4.34
 -2 16 -5 76.17 10.05
 -2 -16 -6 137.15 6.27
 -2 16 -6 130.62 7.06
 -2 -16 -6 135.94 6.41
 -2 -16 -6 135.46 7.1
 -2 16 -6 122.36 13
 -2 -16 -6 133.46 7.12
 -2 -16 -6 131.34 14.05
 -2 -16 -6 143 7.52
 2 -16 6 161.16 15.89
 -2 -16 -6 131.7 6.31
 -2 16 -7 36.98 7.38
 -2 -16 -7 35.08 3.7
 -2 -16 -7 39 3.78
 -2 -16 -7 33.46 3.91
 -2 -16 -7 39.45 8.26
 -2 -16 -7 36.82 3.17
 -2 16 -7 41.37 4.09
 -2 -16 -7 35.29 3.34
 2 -16 7 46.3 9.41
 -2 -16 -8 63.39 5.03
 -2 -16 -8 61.84 4.06
 -2 -16 -8 66.34 4.99
 -2 16 -8 63.79 5.09
 -2 -16 -8 65.01 4.55
 -2 -16 -8 61.55 4.71
 -2 -16 -9 15.58 2.54
 -2 -16 -9 11.43 1.97
 -2 -16 -9 12.87 2.51
 -2 16 -9 14.34 3.03
 -2 -16 -9 11.14 2.75
 -2 -16 -9 13.07 2.63
 -2 -16 -10 3.9 1.73
 -2 -16 -10 1.86 2.09
 -2 -16 -10 0.07 2.03
 -2 -16 -10 2.46 2.05
 -2 -16 -11 19.91 3.17
 -2 -16 -11 19.5 2.77
 -2 16 -11 17.43 3.18
 -2 -16 -11 17.83 3
 -2 -16 -11 21.5 3.28
 -2 -16 -11 20.37 3.08
 -2 -16 -12 0.33 2.06
 -2 -16 -12 5.78 1.93
 -2 -16 -12 1.73 2.14
 -2 -16 -12 -0.31 2.06
 -2 -16 -12 -0.02 2.19
 -2 -16 -13 1.09 2.18
 -2 -16 -13 2.7 2.05
 -2 -16 -13 1.86 1.44
 -2 16 -13 -4.34 2.65
 -2 -16 -13 -0.46 2.09
 -2 -16 -14 54.32 4.44
 -2 16 -14 52.58 4.16
 -2 16 -14 56.98 4.68
 -2 -16 -14 56.65 3.92
 -2 -16 -14 58.41 4.46
 -2 16 -15 0.07 1.5
 -2 -16 -15 0.46 1.68
 -2 16 -15 0.56 2.08
 -2 -16 -15 1.53 1.31
 -2 -16 -15 0.93 1.76
 -2 16 -16 31.01 2.69
 -2 -16 -16 32.01 2.94
 -2 16 -16 32.99 3.21
 -2 -16 -16 32.79 2.83
 -2 -16 -16 27.75 2.92
 -2 16 -17 20.57 1.85
 -2 -16 -17 24.02 2.43
 -2 16 -17 22.77 2.52
 -2 -16 -17 19.68 2.1
 -2 -16 -17 18.01 2.24
 -2 16 -18 -1.25 0.81
 -2 -16 -18 -0.17 1.11
 -2 16 -18 -1.68 1.18
 -2 -16 -18 -1.18 0.99
 -2 -16 -19 0.27 0.88
 -2 16 -19 -0.08 0.82
 -2 -17 19 -0.27 0.69
 -2 -17 19 -0.72 0.67
 2 17 -18 1.67 0.9
 2 17 -18 1.38 0.95
 2 -17 -18 2.21 1.08
 2 17 -18 2.84 1.3
 2 17 -17 13.96 1.85
 2 17 -17 14.13 1.82
 2 17 -17 17.09 2.32
 2 -17 -17 17.06 2.14
 2 -17 -17 15.66 2.06
 2 17 -16 6.34 1.78
 2 17 -16 8.3 2.11
 2 -17 -16 8.86 1.49
 2 -17 -16 7.79 1.9
 2 -17 -16 6.24 1.94
 2 17 -15 -0.51 1.87
 2 17 -15 -2.11 2.14
 2 -17 -15 -1.47 1.09
 2 -17 -15 -0.72 1.73
 2 -17 -15 1.07 1.82
 2 17 -14 0.11 2.08
 2 17 -14 0.49 1.89
 2 -17 -14 -1.22 2
 2 -17 -14 1.18 1.98
 2 -17 -14 0.37 1.25
 2 -17 -13 0.91 1.81
 2 -17 -13 2.21 1.36
 2 17 -13 -1.92 2.33
 2 -17 -13 -1.17 1.71
 2 17 -13 0.91 2.03
 2 -17 -13 -1.3 1.97
 2 -17 -13 0.52 2
 2 -17 -12 11.63 2.68
 2 -17 -12 10.42 2.07
 2 -17 -12 14.31 2.06
 2 17 -12 15.91 3.23
 2 17 -12 9.14 2.35
 2 -17 -12 12.13 2.7
 2 -17 -12 14.39 2.58
 2 -17 -11 9.57 2.4
 2 -17 -11 10.37 3.01
 2 17 -11 10.12 2.57
 2 17 -11 10.17 2.75
 2 -17 -11 8.99 2.57
 2 -17 -11 6.13 2.51
 2 -17 -11 7.75 2.29
 2 -17 -10 1.5 1.86
 2 17 -10 -0.66 1.95
 2 17 -10 -2.74 2.32
 2 -17 -10 0.19 2.28
 2 -17 -10 2.87 2.25
 2 -17 -10 1.51 2.05
 2 -17 -10 0.62 1.8
 2 -17 -9 51.55 4.47
 2 -17 -9 49.56 3.96
 2 -17 -9 50.18 4.82
 2 17 -9 51.39 4.65
 2 -17 -9 49.08 4.78
 2 17 -9 46.92 4.16
 2 -17 -9 51.61 4.7
 2 -17 -8 45.04 4.42
 2 17 -8 46.06 3.97
 2 17 -8 52.07 4.53
 2 -17 -8 49.1 4.83
 2 -17 -8 41.18 3.77
 -2 -17 8 46.85 3.53
 2 17 -7 20.33 2.87
 2 17 -7 20.51 3.19
 2 -17 -7 22.94 3.36
 2 -17 -7 22.36 3.59
 2 -17 -7 21.64 3.32
 2 -17 -7 23.27 2.45
 -2 -17 7 20.81 2.61
 2 -17 -7 22.72 3.04
 2 -17 -6 37.67 3.19
 2 -17 -6 35.09 3.54
 -2 -17 6 39.55 3.45
 -2 -17 6 32.44 3.33
 2 17 -6 36.38 3.88
 2 17 -6 38.77 3.65
 2 -17 -6 34.65 3.73
 2 -17 -6 32.99 3.75
 2 17 -5 88.27 5.52
 2 -17 -5 89.85 5.66
 -2 -17 5 98.55 5.42
 2 -17 -5 89.66 5.01
 -2 -17 5 75.42 12.21
 2 -17 -5 107.11 13.78
 2 -17 -5 96.51 6.17
 2 -17 -5 92.22 5.98
 2 17 -5 83.81 11
 -2 -17 5 84.75 5.2
 -2 -17 4 9.45 1.99
 -2 -17 4 14.56 6.5
 2 -17 -4 11.56 4.11
 2 -17 -4 13.97 2.36
 2 -17 -4 6.63 1.81
 -2 -17 4 6.36 1.85
 2 -17 -4 8.19 2.52
 2 17 -4 10.02 5.19
 2 17 -4 7.18 1.82
 2 -17 -3 1.56 1.98
 2 -17 -3 0.4 1.47
 -2 -17 3 2.55 1.79
 2 -17 -3 -2.13 1.73
 -2 -17 3 -3.99 4.03
 2 17 -3 -0.58 1.88
 -2 -17 3 0.33 1.41
 2 -17 -2 59.51 4.46
 -2 -17 2 66.37 4.39
 2 -17 -2 83.38 12.45
 2 17 -2 52.42 3.99
 2 -17 -2 66.09 4.33
 -2 -17 2 71.21 10.93
 -2 -17 2 56.49 4.13
 2 -17 -1 8.63 6.62
 -2 -17 1 11.24 2.19
 2 -17 -1 8.19 2.03
 -2 -17 1 4.63 1.51
 2 -17 0 1.67 4.16
 -2 -17 0 -0.06 1.86
 -2 -17 0 0.94 4.13
 2 -17 0 3.88 1.63
 -2 -17 0 1.29 1.39
 2 -17 1 2.81 4.38
 -2 -17 -1 6.04 4.61
 -2 -17 -1 1.66 1.77
 2 -17 1 5.26 1.86
 2 -17 1 1.79 3.76
 -2 -17 -1 0.97 1.43
 -2 -17 -2 18.18 2.76
 2 -17 2 18.93 6.6
 -2 -17 -2 16.54 5.3
 -2 -17 -2 17.19 2.63
 -2 17 -2 19.62 2.65
 2 -17 2 18.21 2.45
 -2 -17 -2 10.94 1.96
 2 -17 2 7.92 5.09
 -2 -17 -3 16.06 2.75
 -2 -17 -3 19.07 2.58
 -2 -17 -3 18.21 3.1
 2 -17 3 18.33 6.38
 -2 -17 -3 6.22 5.45
 -2 17 -3 19.38 2.69
 2 -17 3 7.15 4.48
 -2 -17 -3 13.12 2.03
 2 -17 3 20 2.59
 -2 -17 -4 9.21 2.34
 -2 -17 -4 12.71 2.07
 2 -17 4 14.95 6.3
 -2 -17 -4 15.57 5.64
 -2 17 -4 9.51 2.22
 -2 -17 -4 14.03 2.41
 2 -17 4 20.03 6.45
 -2 -17 -4 13.57 2.08
 -2 -17 -4 9.37 1.94
 -2 -17 -5 36.47 3.5
 -2 -17 -5 34.38 3.92
 -2 -17 -5 35.37 3.24
 -2 17 -5 30.89 3.4
 -2 -17 -5 35.9 3.76
 -2 -17 -5 33.19 3.13
 -2 -17 -6 38.44 3.61
 -2 -17 -6 37.52 4
 -2 -17 -6 35.11 3.26
 -2 -17 -6 39.45 3.25
 -2 17 -6 32.56 3.57
 -2 -17 -6 37.49 3.84
 -2 -17 -6 34.87 2.96
 -2 -17 -7 3.7 2.14
 -2 -17 -7 1.08 1.96
 -2 -17 -7 1.55 1.4
 -2 -17 -7 0.14 1.94
 -2 17 -7 -0.4 2
 -2 -17 -7 3.95 1.91
 -2 -17 -8 124.8 7.31
 2 -17 8 122.63 5.97
 -2 -17 -8 141.29 6.25
 -2 -17 -8 137.68 6.82
 -2 17 -8 141.87 7.58
 -2 -17 -8 132.47 7.17
 -2 -17 -8 135.49 6.44
 -2 -17 -9 6.67 2.21
 -2 -17 -9 10.18 1.89
 2 -17 9 5.24 1.41
 -2 17 -9 8.81 2.74
 -2 -17 -9 7.48 2.22
 -2 -17 -10 3.31 2.09
 -2 -17 -10 0.22 1.98
 -2 -17 -10 5.51 2.39
 -2 17 -10 -1.46 2.46
 -2 -17 -10 0.02 2.28
 -2 -17 -11 5.77 2.13
 -2 -17 -11 8.08 2.43
 -2 -17 -11 6.18 2.2
 -2 17 -11 2.54 2.27
 -2 -17 -11 5.01 1.39
 -2 -17 -11 3.77 2.15
 -2 -17 -12 11.99 2.61
 -2 -17 -12 16.25 3.02
 -2 -17 -12 15.28 2.84
 -2 -17 -12 15.1 2.12
 -2 -17 -13 2.59 1.77
 -2 17 -13 0.11 1.8
 -2 -17 -13 0.23 2.22
 -2 -17 -13 1.84 1.81
 -2 -17 -13 1.05 1.41
 -2 17 -13 -1.69 2.31
 -2 -17 -14 5.58 1.92
 -2 17 -14 6.62 1.97
 -2 -17 -14 6.66 2.3
 -2 17 -14 7.92 2.25
 -2 -17 -14 4.37 1.45
 -2 -17 -14 2.91 1.95
 -2 -17 -15 0.89 1.53
 -2 -17 -15 2.04 1.27
 -2 17 -15 1.85 1.91
 -2 17 -15 -0.98 1.51
 -2 -17 -15 0.13 1.57
 -2 -17 -16 0.78 1.43
 -2 17 -16 0.32 1.06
 -2 -17 -16 1.89 1.2
 -2 17 -16 0.01 1.58
 -2 -17 -16 2.16 1.37
 -2 -17 -17 27.94 2.37
 -2 -17 -17 29.54 2.12
 -2 17 -17 31.17 1.99
 -2 -17 -17 31.87 2.36
 -2 17 -17 34.51 2.64
 -2 -17 -18 3.49 1.03
 -2 17 -18 1.74 0.98
 -2 -18 18 4.74 0.87
 -2 -18 18 3.66 0.85
 2 18 -17 1.58 1.25
 2 18 -17 3.65 1.21
 2 18 -17 2.54 0.95
 -2 -18 17 2.71 1.01
 2 -18 -17 3.62 1.2
 2 18 -16 1.08 1.27
 2 -18 -16 -2.7 1.51
 2 -18 -16 -0.66 1.42
 2 18 -16 0.74 0.96
 -2 -18 16 -0.03 1.06
 2 18 -15 39.34 3.31
 2 -18 -15 35.58 3.1
 2 18 -15 42.06 3.35
 2 -18 -15 44.55 3.27
 2 18 -15 38.65 2.76
 2 18 -14 -0.46 1.7
 2 -18 -14 1.31 1.83
 2 -18 -14 1.89 1.8
 2 18 -14 -0.5 1.85
 2 18 -13 50.65 4.22
 2 -18 -13 53.79 3.94
 2 -18 -13 48.69 3.5
 2 -18 -13 48.83 4.08
 2 18 -13 46.92 3.89
 2 18 -12 0.82 2.25
 2 18 -12 3.91 1.98
 2 -18 -12 1.52 1.59
 2 -18 -12 1.29 2.03
 2 -18 -12 2.44 1.96
 2 18 -11 54.28 4.65
 2 -18 -11 50.25 3.97
 2 18 -11 54.66 4.35
 2 -18 -11 48.3 4.44
 2 -18 -11 54.57 4.23
 2 18 -10 -1.89 2.47
 2 -18 -10 1.56 1.89
 2 -18 -10 1.95 2.24
 2 18 -10 0.42 1.69
 2 -18 -10 1.63 1.77
 2 18 -9 8.72 2.13
 2 -18 -9 10.67 2.37
 2 18 -9 10.35 2.64
 2 -18 -9 9.02 2.32
 2 -18 -8 21.19 2.41
 2 -18 -8 24.6 3.14
 2 18 -8 21.89 3.24
 -2 -18 8 20.06 2.85
 2 -18 -8 23.59 3.42
 2 18 -8 23.76 3.08
 2 -18 -8 19.24 2.58
 2 -18 -7 6.93 2.04
 -2 -18 7 8.81 1.97
 2 -18 -7 9.43 1.85
 2 18 -7 11.68 2.76
 -2 -18 7 7.08 1.94
 2 -18 -7 8.55 2.56
 2 18 -7 7.46 2.04
 2 -18 -7 7.37 2.02
 2 -18 -6 2.78 2.11
 2 -18 -6 3.61 1.62
 -2 -18 6 2.72 1.71
 2 -18 -6 3.14 1.85
 2 18 -6 1.25 1.76
 -2 -18 6 2.36 1.56
 2 -18 -5 90.54 5.67
 -2 -18 5 88.88 5.27
 2 -18 -5 95.37 5.3
 2 -18 -5 99.19 6.2
 2 18 -5 86.61 5.58
 2 18 -4 31.72 3.43
 -2 -18 4 36.01 3.42
 2 -18 -4 35.02 3.66
 2 -18 -4 39.74 4.1
 -2 -18 4 38.44 3.42
 -2 -18 3 -0.64 1.46
 2 -18 -3 -0.82 1.75
 -2 -18 3 -2.95 1.96
 2 -18 -3 2.27 1.82
 2 18 -3 -0.96 1.5
 -2 -18 2 3.34 1.76
 2 -18 -2 2.31 1.71
 -2 -18 2 4.22 1.87
 2 18 -2 4.57 1.7
 -2 -18 1 109.38 5.96
 2 -18 -1 114.86 5.95
 2 -18 -1 104.14 5.95
 -2 -18 1 98.22 5.52
 -2 -18 0 3.91 2.07
 -2 -18 0 4.88 1.46
 -2 -18 -1 43.53 3.79
 -2 -18 -1 44.31 3.71
 -2 -18 -2 4.58 1.77
 -2 -18 -2 2.44 1.39
 -2 -18 -2 3.53 2
 -2 -18 -3 77.93 5.01
 -2 -18 -3 77.2 5.66
 -2 -18 -3 70.38 4.76
 -2 -18 -3 77.4 4.92
 -2 18 -3 70.87 4.86
 -2 -18 -3 78.7 5.3
 -2 -18 -3 76.4 4.58
 -2 -18 -4 8 2.4
 -2 -18 -4 8.39 1.96
 -2 -18 -4 8.74 2.09
 -2 -18 -4 9.47 2.46
 -2 18 -4 2.76 1.61
 -2 -18 -4 6.61 1.8
 -2 -18 -5 1.06 2.08
 -2 -18 -5 -0.87 1.54
 -2 -18 -5 -1.91 1.58
 -2 -18 -5 -1.58 1.98
 -2 18 -5 1.27 1.73
 -2 -18 -5 1.16 1.63
 -2 -18 -6 22.63 3.17
 -2 -18 -6 24.08 2.77
 2 -18 6 17.04 2.49
 -2 -18 -6 29.26 3.95
 -2 -18 -6 25.24 2.85
 -2 18 -6 22.53 3.16
 -2 -18 -6 23.11 2.61
 -2 -18 -7 11.37 2.02
 -2 -18 -7 12.15 2.99
 2 -18 7 8.7 1.99
 -2 -18 -7 11.36 2.34
 -2 18 -7 8.77 2.23
 -2 -18 -7 12.32 2.26
 -2 -18 -8 0.01 1.28
 -2 -18 -8 4 2.21
 2 -18 8 -2.22 1.6
 -2 -18 -8 2.74 1.81
 -2 -18 -8 -1.02 1.9
 -2 -18 -8 1.1 1.65
 -2 -18 -9 2.25 1.78
 -2 -18 -9 3.92 1.82
 -2 18 -9 2.01 2.15
 -2 -18 -9 5.77 2.28
 -2 -18 -10 125.88 6.46
 -2 18 -10 122.99 6.76
 -2 -18 -10 124.23 6.63
 -2 -18 -10 122.72 5.99
 -2 -18 -10 118.73 6.66
 -2 -18 -11 8.86 2.62
 -2 -18 -11 9.86 2.33
 -2 -18 -11 5.58 2.05
 -2 -18 -12 2 1.56
 -2 18 -12 1.54 2.03
 -2 -18 -12 3.63 2.3
 -2 -18 -12 3.15 1.79
 -2 18 -12 3.24 2.13
 -2 18 -13 37.74 3.44
 -2 -18 -13 36.66 3.53
 -2 -18 -13 36.41 3.39
 -2 18 -13 34.87 3.61
 -2 -18 -13 37.59 2.68
 -2 -18 -14 8.59 1.75
 -2 -18 -14 11.22 2.26
 -2 18 -14 15.7 2.23
 -2 -18 -14 14.48 2.12
 -2 -18 -14 12.83 1.61
 -2 18 -14 12.15 2.36
 -2 18 -15 75.31 4.43
 -2 18 -15 70.99 3.9
 -2 -18 -15 73.17 3.39
 -2 -18 -15 69 3.77
 -2 -18 -15 67.85 3.91
 -2 18 -16 4.06 1.16
 -2 18 -16 0.03 1.38
 -2 -18 -16 2.01 1.08
 -2 -18 -16 1.46 1.25
 -2 18 -17 4.34 1.12
 -2 -18 -17 8.31 1.26
 2 -19 -17 0.22 0.76
 2 19 -17 0.88 0.71
 2 19 -17 -0.74 1
 2 19 -16 -0.52 1.03
 2 -19 -16 -0.07 1.04
 2 19 -16 -1.15 1.15
 -2 -19 16 -1.04 0.92
 -2 -19 16 0.5 0.7
 2 -19 -15 -3.18 1.59
 2 -19 -15 0.08 1.26
 -2 -19 15 -0.96 1.06
 2 19 -15 2.03 1.5
 2 -19 -14 9.36 1.99
 2 -19 -14 8.93 1.82
 2 19 -14 10.48 1.99
 -2 -19 14 8.86 1.63
 2 19 -14 12.75 2.15
 2 -19 -13 8.05 2.13
 2 -19 -13 9.21 1.97
 2 19 -13 7.45 1.92
 -2 -19 13 6.64 1.63
 2 19 -13 7.71 2.25
 2 19 -12 9.44 2.55
 2 -19 -12 8.17 1.65
 2 -19 -12 8.22 2.33
 2 -19 -12 8.89 1.92
 -2 -19 12 8.37 1.93
 2 19 -12 11.38 2.28
 2 19 -11 4.23 2.11
 2 -19 -11 1.37 1.51
 2 -19 -11 2.42 2.13
 2 -19 -11 4.27 1.91
 2 19 -11 3.79 1.73
 -2 -19 11 0.75 1.5
 -2 -19 10 0.16 1.36
 2 -19 -10 0.05 1.41
 2 19 -10 0.33 2.12
 2 -19 -10 -0.08 1.6
 2 19 -10 1.15 1.58
 2 -19 -10 0.91 2.04
 2 -19 -9 63.13 4.33
 2 19 -9 67.32 4.93
 2 -19 -9 67.65 5.1
 2 19 -9 64.93 4.5
 2 -19 -9 63.97 4.18
 -2 -19 9 65.94 4.37
 -2 -19 8 0.23 1.64
 2 -19 -8 4.79 1.49
 2 -19 -8 1.17 1.55
 2 19 -8 3.92 2.31
 2 -19 -8 -0.13 1.63
 2 19 -8 -0.12 1.42
 2 -19 -8 2.68 2.29
 2 -19 -7 98.02 4.99
 2 19 -7 91.27 5.72
 2 -19 -7 100.95 6.33
 2 19 -7 96.26 5.33
 2 -19 -7 90.94 4.95
 -2 -19 7 90.87 5.24
 2 -19 -6 11.54 2.06
 2 -19 -6 12.35 2.91
 2 -19 -6 9.88 2.17
 2 -19 -6 14.71 2.29
 -2 -19 6 10.21 2.19
 2 19 -6 10.84 2.41
 2 19 -5 -0.11 1.87
 -2 -19 5 -1.14 1.63
 2 -19 -5 1.1 1.27
 2 -19 -5 -0.09 1.54
 2 -19 -5 0.44 1.69
 -2 -19 5 -3.21 1.95
 2 -19 -5 -0.31 2.15
 2 19 -4 1.8 1.71
 2 -19 -4 1.58 1.63
 2 -19 -4 1.23 1.61
 -2 -19 4 -1.61 1.89
 2 -19 -4 4.7 2.23
 -2 -19 4 0.04 1.46
 2 -19 -3 53.13 4.21
 -2 -19 3 56.65 4.3
 2 19 -3 51.8 4
 -2 -19 3 44.12 3.66
 -2 -19 2 -3.35 1.78
 2 -19 -2 1.16 1.91
 2 -19 -2 1.84 1.81
 -2 -19 2 1.49 1.69
 -2 -19 1 11.01 1.81
 2 -19 -1 10.18 2.21
 -2 -19 1 11 2.52
 -2 -19 0 1.42 1.39
 2 -19 0 1.56 1.46
 2 -19 0 2.99 1.97
 -2 -19 0 0.98 1.78
 -2 -19 -1 12.53 1.86
 -2 -19 -1 9.79 2.37
 2 -19 1 9.84 2.46
 -2 -19 -1 13.94 2.63
 -2 -19 -2 2.74 1.46
 -2 -19 -2 2.59 1.8
 -2 -19 -2 1.97 1.78
 2 -19 2 2.48 1.78
 -2 -19 -2 3.97 2.21
 2 -19 3 50.6 4.16
 -2 -19 -3 51.82 4.87
 -2 -19 -3 50.6 4.13
 -2 -19 -3 54.99 3.89
 -2 -19 -3 46.14 4.09
 -2 19 -3 56.15 4.18
 -2 -19 -3 46.08 3.51
 2 -19 4 21.4 2.98
 -2 -19 -4 20.1 3.28
 -2 -19 -4 22.2 2.79
 -2 -19 -4 26.63 3
 -2 19 -4 23.34 3
 -2 -19 -4 23.65 3.28
 -2 -19 -4 24.36 2.6
 -2 -19 -5 92.55 6.11
 2 -19 5 82.42 5.05
 -2 -19 -5 85.78 4.99
 -2 -19 -5 92.65 5.19
 -2 -19 -5 82.92 5.55
 -2 19 -5 76.19 5.12
 -2 -19 -5 84.75 4.81
 -2 -19 -6 1.46 2.19
 2 -19 6 1.16 1.59
 -2 -19 -6 0.92 1.48
 -2 19 -6 -2.7 1.97
 -2 -19 -6 0.99 1.65
 -2 -19 -6 1.78 1.82
 -2 -19 -7 35.71 4.16
 -2 -19 -7 34.97 3.09
 -2 -19 -7 30.84 2.97
 -2 -19 -7 36.52 3.75
 -2 -19 -7 35.93 3.4
 -2 -19 -8 46.19 4.69
 2 -19 8 38.75 3.29
 -2 -19 -8 40.08 3.19
 -2 19 -8 49.82 4.29
 -2 -19 -8 49.09 4.16
 -2 -19 -8 50.3 3.54
 -2 -19 -8 45.34 3.6
 2 -19 9 1.46 1.17
 -2 -19 -9 -0.09 2.12
 -2 19 -9 1.85 1.87
 -2 -19 -9 1.69 1.86
 -2 -19 -9 1.06 1.46
 -2 -19 -10 1.67 1.9
 -2 -19 -10 1.71 2.18
 -2 -19 -10 -1.62 1.6
 -2 -19 -11 24.26 3.04
 -2 -19 -11 21.01 2.74
 -2 19 -11 22.11 3.21
 -2 19 -11 19.18 2.93
 -2 -19 -11 23.98 2.68
 -2 -19 -12 -0.98 1.73
 -2 19 -12 -0.69 1.91
 -2 19 -12 -0.85 1.96
 -2 -19 -12 0.5 1.91
 -2 -19 -13 14.75 2.17
 -2 19 -13 20.24 2.65
 -2 19 -13 16.55 2.58
 -2 -19 -13 10.94 1.72
 -2 -19 -13 14.64 2.4
 -2 19 -14 2.91 1.49
 -2 19 -14 0.71 1.64
 -2 -19 -14 1.38 1.21
 -2 -19 -14 2.87 1.37
 -2 19 -15 3 1.25
 -2 19 -15 5.08 1.65
 -2 -19 -15 4.03 1.21
 -2 -19 -15 3.48 1.24
 -2 19 -16 1.35 1.11
 -2 -19 -16 -0.87 0.8
 -2 -19 -16 0.34 0.84
 2 -20 -16 -0.27 0.79
 2 20 -16 -1.8 0.99
 2 20 -16 0.73 0.76
 2 20 -15 17.16 1.86
 2 -20 -15 17.24 1.83
 2 20 -15 16.32 1.77
 -2 -20 15 14.2 1.39
 -2 -20 15 14.69 1.23
 2 20 -14 -1.14 1.18
 2 -20 -14 1.33 1.25
 2 -20 -14 0.26 1.31
 -2 -20 14 0.36 0.69
 2 20 -14 1.2 1.39
 2 20 -13 1.42 1.39
 2 -20 -13 -1.67 1.54
 2 -20 -13 -1.42 1.46
 -2 -20 13 -1.75 0.89
 2 20 -13 0.88 1.59
 2 20 -12 2.88 1.96
 2 20 -12 4.09 1.62
 2 -20 -12 4.75 1.91
 2 -20 -12 3.4 1.53
 2 -20 -11 7.42 2.22
 2 -20 -11 3.38 1.56
 2 -20 -11 5.26 1.57
 2 20 -11 4.38 1.68
 2 20 -11 5.39 2.03
 2 20 -10 2.86 2.01
 2 -20 -10 1.3 1.41
 2 -20 -10 3.96 1.67
 2 20 -10 2.65 1.4
 2 -20 -10 1.42 1.98
 2 20 -9 5.11 2.08
 2 -20 -9 7.02 1.9
 2 -20 -9 5.53 1.59
 2 20 -9 6.39 1.83
 2 -20 -9 5.57 2.28
 2 -20 -8 -0.99 1.65
 2 20 -8 1.21 2.05
 2 -20 -8 -1.23 1.42
 -2 -20 8 0.93 1.35
 2 20 -8 0.91 1.37
 2 20 -7 26.06 3.16
 -2 -20 7 26.02 2.74
 2 -20 -7 29.27 2.81
 2 -20 -7 26.46 3.42
 2 -20 -7 28.7 3.1
 2 -20 -7 27.45 2.63
 2 -20 -6 4.64 1.46
 2 20 -6 5.24 2.05
 -2 -20 6 1.67 1.44
 2 -20 -6 4.05 1.47
 2 -20 -6 0.91 2.28
 2 -20 -6 3.84 1.65
 2 -20 -6 6.82 2
 2 20 -5 15.3 2.49
 2 -20 -5 15 3.1
 2 -20 -5 14.17 2.31
 2 -20 -5 18.01 2.46
 -2 -20 5 15.2 2.26
 2 20 -4 16.7 2.58
 -2 -20 4 14.16 2.26
 2 -20 -4 18.27 3.16
 2 -20 -4 13.34 2.31
 2 -20 -4 17.2 2.56
 2 -20 -3 73.74 5.46
 -2 -20 3 77.48 4.72
 2 20 -3 71.94 4.55
 2 -20 -3 70.68 4.81
 2 -20 -3 78.66 4.92
 -2 -20 3 81.93 5.16
 2 -20 -2 -0.23 1.46
 -2 -20 2 -2.65 2.07
 2 -20 -2 -0.01 1.75
 -2 -20 2 -1.19 1.61
 2 -20 -1 1.26 1.7
 -2 -20 1 0.84 1.3
 -2 -20 0 4.56 1.56
 -2 -20 0 5.37 2.04
 -2 -20 -1 10.52 2.33
 -2 -20 -1 8.93 1.68
 -2 -20 -1 10.31 2.3
 2 -20 1 11.43 2.36
 -2 -20 -1 9.42 2.76
 -2 -20 -2 10.93 2
 -2 -20 -2 9.92 2.24
 -2 -20 -2 11.37 2.39
 2 -20 2 8.37 2.34
 -2 -20 -3 9.32 1.86
 -2 -20 -3 14.4 2.48
 -2 -20 -3 8.94 2.21
 -2 -20 -3 7.76 2.45
 -2 -20 -4 -0.89 2.09
 -2 -20 -4 1.52 1.55
 -2 -20 -4 -0.29 1.71
 -2 -20 -4 -0.2 1.88
 -2 -20 -4 -1.02 1.38
 -2 -20 -5 12.27 2.21
 -2 -20 -5 16.19 2.21
 -2 -20 -5 17.53 3.18
 -2 -20 -5 17.36 2.86
 -2 20 -6 18.93 2.83
 -2 -20 -6 23.55 2.66
 -2 -20 -6 22.15 3.11
 2 -20 6 17.25 2.48
 -2 -20 -6 18.02 2.43
 -2 -20 -7 21.67 2.45
 -2 20 -7 21.72 2.93
 -2 -20 -7 28.25 2.69
 -2 -20 -7 24.25 3.14
 -2 -20 -7 25.81 3.56
 2 -20 7 24.49 2.74
 -2 -20 -8 0.56 1.32
 2 -20 8 1.27 1.27
 -2 -20 -8 1.41 1.68
 -2 -20 -9 17.53 2.63
 -2 -20 -9 17.44 3.05
 2 -20 9 14.48 1.98
 -2 -20 -9 21.14 2.5
 -2 20 -10 2.22 2.08
 -2 -20 -10 -0.82 1.84
 -2 -20 -10 1.67 1.7
 -2 20 -10 -0.61 1.68
 -2 -20 -10 -0.97 1.35
 -2 -20 -11 -0.1 1.51
 -2 -20 -11 3.11 1.78
 -2 20 -11 -2.79 1.96
 -2 20 -11 1.23 1.88
 -2 20 -12 -0.26 1.56
 -2 -20 -12 0.37 1.63
 -2 -20 -12 -0.29 1.46
 -2 20 -12 -0.23 1.57
 -2 -20 -12 0 1.14
 -2 20 -13 27.04 2.57
 -2 -20 -13 19.78 2.29
 -2 -20 -13 24.11 2.34
 -2 20 -13 24.55 2.55
 -2 -20 -13 24.19 2.07
 -2 -20 -14 -2.56 1.23
 -2 20 -14 0.21 1.13
 -2 20 -14 -1.1 1.24
 -2 -20 -14 -2.3 1
 -2 -20 -15 26.46 1.87
 -2 20 -15 28.33 1.95
 -2 20 -15 31.22 2.23
 -2 -20 -15 25.98 1.68
 2 21 -15 33.3 2.02
 2 -21 -15 27.13 1.76
 2 21 -14 5.66 1.35
 2 -21 -14 3.23 1.03
 -2 -21 14 4.37 0.81
 2 21 -14 3.59 0.99
 2 21 -13 -0.28 1.27
 2 -21 -13 2.07 1.29
 2 21 -13 0.62 0.91
 -2 -21 13 1.04 0.87
 2 -21 -13 0.94 1.09
 2 -21 -12 1.36 1.44
 2 -21 -12 1.79 1.23
 -2 -21 12 -0.89 1.01
 2 21 -12 4.21 1.76
 2 21 -11 1.03 1.64
 -2 -21 11 -0.92 1.13
 2 -21 -11 1.94 1.3
 2 -21 -11 2.61 1.59
 2 -21 -11 1.67 1.15
 2 21 -11 1.22 1.1
 2 21 -10 7.38 2.18
 -2 -21 10 5.25 1.23
 -2 -21 10 2.04 1.1
 2 -21 -10 5.63 1.87
 2 -21 -10 6.11 1.5
 2 21 -10 3.93 1.41
 2 -21 -10 7.6 1.55
 2 -21 -9 8.72 1.71
 2 21 -9 9.9 2.24
 -2 -21 9 8.17 1.58
 -2 -21 9 9.64 1.84
 2 -21 -9 7.29 1.63
 2 21 -9 6.76 1.48
 2 -21 -9 6.31 2.02
 2 21 -8 4.58 1.79
 -2 -21 8 4.71 1.5
 2 -21 -8 6.27 1.65
 2 -21 -8 4.02 1.74
 2 -21 -8 1.49 2
 2 21 -7 19.39 2.64
 -2 -21 7 21.27 2.4
 2 -21 -7 20.11 2.15
 2 -21 -7 21.39 2.66
 2 -21 -7 20.38 3.37
 2 -21 -6 17.75 1.99
 2 21 -6 16.18 2.48
 2 -21 -6 16.36 2.25
 2 -21 -6 16.2 2.27
 2 -21 -6 18.84 3.18
 -2 -21 6 16.53 2.3
 2 -21 -5 23.18 2.28
 2 21 -5 25.33 2.83
 2 -21 -5 26 2.79
 2 -21 -5 25.43 2.85
 2 -21 -5 29.52 3.52
 -2 -21 5 25.22 2.69
 2 21 -4 1.02 1.44
 2 -21 -4 3.62 1.63
 2 -21 -4 3.38 1.7
 2 -21 -4 4.12 2.15
 -2 -21 4 4.06 1.38
 2 -21 -3 29.18 3.22
 2 -21 -3 30.4 3.21
 2 -21 -3 26.92 3.54
 -2 -21 3 31.61 2.8
 2 -21 -2 0.48 1.82
 2 -21 -2 0.99 1.36
 2 -21 -2 3.15 2.47
 -2 -21 2 3.92 1.5
 2 -21 -1 9.55 2.08
 2 -21 -1 7.57 2.16
 -2 -21 1 6.95 2.06
 -2 -21 1 8.46 2.32
 -2 -21 1 3.19 1.23
 -2 -21 0 4.63 1.97
 2 -21 0 6.71 2.35
 2 -21 0 4.23 1.38
 -2 -21 0 8.06 2.44
 -2 -21 0 5.79 1.87
 -2 -21 0 0.89 1.36
 -2 -21 -1 19.06 2.78
 2 -21 1 15.13 2.39
 2 -21 1 14.57 2.57
 -2 -21 -1 14.68 2.5
 -2 -21 -1 13.3 1.89
 2 -21 2 6.96 1.83
 2 -21 2 8.57 2.15
 -2 -21 -2 7.44 2.28
 -2 -21 -2 7.29 2.11
 -2 -21 -2 7.5 2.11
 -2 -21 -3 40.18 3.48
 2 -21 3 35.49 3.22
 2 -21 3 42.66 3.67
 -2 -21 -3 39.05 4.03
 -2 -21 -3 37.5 3.53
 -2 -21 -4 -1.52 2.29
 2 -21 4 -0.35 1.7
 -2 -21 -4 -3.24 2.06
 -2 -21 -4 1.84 1.56
 -2 21 -5 23.28 2.49
 -2 -21 -5 25.33 2.72
 -2 -21 -5 27.43 3.43
 2 -21 5 23.68 2.72
 -2 -21 -6 17.81 2.24
 -2 -21 -6 26.14 2.47
 -2 -21 -6 23.28 2.93
 -2 -21 -6 20.66 3.28
 2 -21 6 19.48 2.53
 -2 -21 -7 14.75 2.01
 2 -21 7 12.8 2.03
 -2 -21 -7 10.73 2.21
 -2 -21 -7 12.83 1.86
 -2 -21 -8 3.33 2.04
 2 -21 8 2.61 1.25
 -2 -21 -8 4.21 1.8
 -2 21 -8 3.4 1.58
 -2 -21 -8 2.79 1.33
 -2 -21 -9 -0.6 1.81
 2 -21 9 1.27 1.03
 -2 -21 -9 -0.31 1.5
 -2 21 -9 1.23 1.83
 -2 21 -9 -0.19 1.49
 -2 -21 -9 -1.36 1.12
 -2 -21 -10 0.83 1.41
 -2 21 -10 2.59 1.81
 -2 21 -10 1.56 1.42
 -2 -21 -10 0.12 1.74
 -2 -21 -11 -1.23 1.51
 -2 -21 -11 0.45 1.32
 -2 21 -11 -0.94 1.53
 -2 21 -11 3.09 1.42
 -2 -21 -11 0.52 0.94
 -2 -21 -12 2.37 1.33
 -2 21 -12 -0.01 1.45
 -2 -21 -12 3.49 1.05
 -2 -21 -12 2.88 1.29
 -2 21 -13 20.88 2.07
 -2 21 -13 21.31 2.11
 -2 -21 -13 22.72 1.62
 -2 -21 -13 22.24 1.99
 -2 -21 -14 19.35 1.54
 -2 21 -14 21.16 1.72
 -2 21 -14 19.33 1.74
 2 22 -14 21.57 1.57
 2 -22 -13 5.34 1.19
 2 22 -13 1.75 1.01
 2 -22 -12 -0.18 1.04
 2 22 -12 -0.18 1.18
 2 -22 -11 15.15 1.97
 -2 -22 11 14.03 1.4
 2 -22 -11 12.43 1.51
 2 22 -11 13.33 1.93
 2 -22 -10 2.56 1.7
 2 -22 -10 1.17 1.04
 -2 -22 10 3.79 1.07
 -2 -22 10 2.18 0.78
 2 22 -10 1.79 1.38
 2 -22 -10 3.72 1.18
 2 -22 -9 2.88 1.32
 2 -22 -9 6.05 1.92
 -2 -22 9 3.99 1.11
 2 -22 -9 5.74 1.41
 -2 -22 9 3.16 1.09
 2 22 -9 5.54 1.77
 -2 -22 8 4.32 1.24
 2 22 -8 6.68 1.62
 -2 -22 8 5.77 1.33
 2 -22 -8 6.12 1.97
 2 -22 -8 7.24 1.28
 2 -22 -8 10.06 1.71
 2 -22 -7 3.48 1.97
 -2 -22 7 3.89 1.16
 2 22 -7 -0.03 1.3
 -2 -22 7 1.27 1.18
 2 -22 -7 4.47 1.24
 2 -22 -6 0.48 2
 -2 -22 6 1.59 1
 -2 -22 6 -0.52 1.37
 2 22 -6 1.17 1.29
 2 -22 -6 -0.08 1.22
 2 -22 -5 3.57 2.09
 -2 -22 5 1.92 1.09
 2 22 -5 2.36 1.4
 -2 -22 5 1.97 1.6
 2 -22 -5 1.55 1.04
 2 -22 -5 5.44 1.54
 2 -22 -5 2.53 1.51
 2 -22 -4 8.65 2.41
 -2 -22 4 11.94 1.76
 2 -22 -4 8.72 1.52
 2 22 -4 7.86 1.65
 -2 -22 4 12.71 2.31
 2 -22 -4 12.73 2.05
 2 -22 -4 11.2 1.96
 -2 -22 3 2.28 1.41
 2 -22 -3 3.05 2.27
 -2 -22 3 3.04 1.24
 2 -22 -3 4.85 1.7
 2 -22 -3 2.87 1.76
 -2 -22 3 0.61 1.74
 -2 -22 2 -0.99 1.56
 2 -22 -2 3.05 2.4
 2 -22 -2 2.45 1.48
 -2 -22 2 -0.13 1.92
 2 -22 -2 -1.81 1.94
 -2 -22 2 -2.64 2.09
 2 -22 -1 26.49 3.66
 -2 -22 1 28.73 3.08
 -2 -22 1 30.85 3.68
 2 -22 -1 33.63 3.31
 2 -22 -1 32.1 2.91
 -2 -22 1 33.38 3.29
 -2 -22 0 42.32 3.77
 -2 -22 0 43.77 3.65
 2 -22 0 46.15 3.54
 2 -22 0 48.17 3.78
 -2 -22 0 45.47 4.15
 -2 -22 -1 37.12 3.32
 -2 -22 -1 34.65 3.58
 2 -22 1 37.27 3.58
 2 -22 1 36.09 3.01
 -2 -22 -1 34.87 3.18
 -2 -22 -2 12.92 2.23
 2 -22 2 9.18 1.85
 2 -22 2 9.27 2.29
 -2 -22 -2 14.04 2.32
 -2 -22 -3 0.28 1.5
 -2 -22 -3 2.23 1.86
 2 -22 3 2.44 1.77
 2 -22 3 -1.8 1.34
 -2 -22 -3 2.2 1.57
 -2 -22 -4 0.81 1.39
 2 -22 4 2.95 1.84
 -2 -22 -4 1.32 1.99
 -2 -22 -5 1.06 1.24
 -2 -22 -5 0.96 1.78
 2 -22 5 1.11 1.45
 -2 -22 -5 2.39 1.61
 -2 -22 -6 2.73 1.5
 -2 22 -6 2.64 1.35
 -2 -22 -6 3.3 1.21
 -2 22 -6 2.78 1.55
 -2 -22 -6 4.77 2.17
 2 -22 6 1.34 1.32
 -2 -22 -7 3.04 1.72
 -2 22 -7 2.91 1.45
 -2 22 -7 3.39 1.73
 2 -22 7 0.8 1.15
 -2 -22 -7 1.8 1.73
 -2 -22 -8 1.14 1.48
 -2 22 -8 -1.36 1.38
 -2 22 -8 1.21 1.7
 -2 -22 -8 1.37 1.79
 2 -22 8 -0.06 0.94
 -2 -22 -9 0.52 1.34
 -2 22 -9 -0.71 1.25
 -2 22 -9 2.54 1.74
 -2 -22 -9 1.33 1.46
 -2 -22 -10 3.02 1.32
 -2 22 -10 2.11 1.23
 -2 22 -10 3.21 1.6
 -2 -22 -10 6.14 1.5
 -2 -22 -11 2.77 1.13
 -2 22 -11 2.09 1.07
 -2 22 -11 2.91 1.41
 -2 -22 -11 2.96 1.33
 -2 -22 -12 -1.74 0.98
 -2 22 -12 -1.08 0.95
 -2 22 -12 -0.96 1.09
 -2 22 -13 3.94 0.96
 2 -23 -12 46.22 2.37
 2 23 -12 47.95 2.44
 2 -23 -11 0.06 0.98
 2 23 -11 0.44 0.91
 2 -23 -10 4.32 1.35
 2 23 -10 -0.01 1.01
 2 -23 -9 8.23 1.59
 2 23 -9 8 1.52
 -2 -23 9 8.35 1.22
 2 23 -8 8.14 1.61
 -2 -23 8 6.65 1.27
 2 -23 -8 8.32 1.22
 -2 -23 8 3.7 1.03
 2 -23 -8 8.21 1.91
 2 23 -7 4.19 1.32
 -2 -23 7 1.26 1.1
 2 -23 -7 -1.49 1.05
 2 -23 -7 1.25 1.51
 -2 -23 7 2.08 1.11
 2 23 -6 8.85 1.53
 -2 -23 6 9.9 1.87
 2 -23 -6 7.57 1.43
 -2 -23 6 6.31 1.33
 -2 -23 5 4.29 1.54
 2 23 -5 3.24 1.11
 2 -23 -5 3.06 1.05
 2 -23 -5 7.77 1.47
 2 -23 -5 3.52 1.9
 -2 -23 5 1.44 1.07
 -2 -23 4 9.43 1.88
 2 -23 -4 8.68 1.49
 2 -23 -4 12.73 1.77
 -2 -23 4 11.67 2.24
 2 -23 -4 9.68 2.25
 -2 -23 4 6.77 1.62
 -2 -23 3 0.55 1.76
 2 -23 -3 -2.51 1.29
 2 -23 -3 -0.45 1.47
 -2 -23 3 -0.1 1.63
 -2 -23 3 -0.44 1.28
 2 -23 -3 -0.46 1.78
 2 -23 -2 5.33 1.9
 -2 -23 2 4.65 1.55
 2 -23 -2 4.82 1.46
 2 -23 -2 6.62 1.4
 2 -23 -2 6.84 1.91
 -2 -23 2 6.53 1.93
 -2 -23 1 14.86 2.11
 2 -23 -1 14.48 2.48
 2 -23 -1 10.36 1.66
 2 -23 -1 15.61 2.33
 -2 -23 1 14.94 2.5
 -2 -23 1 11.11 2.15
 -2 -23 0 2.52 1.46
 2 -23 0 -0.68 2.01
 -2 -23 0 2.65 1.87
 2 -23 0 0.3 1.68
 -2 -23 0 0.57 1.47
 -2 -23 -1 3.03 1.55
 2 -23 1 2.71 2.19
 -2 -23 -1 1.21 1.75
 2 -23 1 1.07 1.73
 -2 -23 -1 1.51 1.57
 -2 -23 -2 22.64 2.52
 -2 -23 -2 22.13 2.88
 2 -23 2 29.92 2.97
 -2 23 -2 22.57 2.28
 -2 -23 -2 25.35 2.61
 -2 -23 -3 -1.34 1.69
 2 -23 3 2.1 1.63
 -2 -23 -3 0.19 1.33
 -2 23 -3 -1.21 1.27
 -2 -23 -4 19.6 2.33
 -2 -23 -4 17.78 2.54
 2 -23 4 17.75 2.15
 -2 -23 -4 17.22 1.95
 -2 23 -4 14.36 1.96
 -2 -23 -5 1.15 1.34
 -2 -23 -5 1.4 1.7
 2 -23 5 -0.29 1.28
 -2 -23 -5 0.28 1.14
 -2 23 -5 0.31 1.23
 -2 -23 -6 15.13 2.05
 -2 -23 -6 16.44 2.26
 2 -23 6 15.5 1.92
 -2 23 -6 16.27 2.1
 -2 -23 -7 1.9 1.29
 2 -23 7 -0.35 0.94
 -2 -23 -7 0.13 1.4
 -2 23 -7 -1.11 1.31
 -2 -23 -8 28.62 2.47
 -2 23 -8 26.54 2.07
 -2 -23 -8 28.74 2.4
 -2 23 -8 30.48 2.59
 -2 -23 -9 -0.5 1.18
 -2 23 -9 1.47 0.93
 -2 -23 -9 -0.67 1.03
 -2 23 -9 -0.96 1.29
 -2 -23 -10 1.47 1.02
 -2 23 -10 0.69 0.71
 -2 -23 -10 0.47 0.87
 -2 23 -10 3.47 1.26
 -2 -23 -11 0.58 0.73
 -2 23 -11 1.98 0.95
 2 -24 -10 3.07 0.88
 -2 -24 9 1.07 0.87
 2 -24 -9 -0.21 0.94
 2 24 -9 2.44 0.86
 -2 -24 8 1.93 1.19
 2 -24 -8 1.69 1.21
 2 24 -8 1.61 0.8
 -2 -24 8 1.91 0.8
 -2 -24 7 0.07 1.12
 2 -24 -7 1.24 1.23
 2 24 -7 -0.52 0.87
 -2 -24 7 1.3 0.89
 -2 -24 6 10.77 1.75
 2 -24 -6 9.36 1.69
 -2 -24 6 9.66 1.26
 2 24 -6 7.47 1.14
 -2 -24 6 10.97 1.5
 2 -24 -5 -1.83 1.49
 -2 -24 5 -1.77 1.05
 -2 -24 5 -0.83 1.09
 -2 -24 4 0.26 1.36
 -2 -24 4 1.55 1.01
 2 -24 -4 4.67 1.8
 -2 -24 4 3.94 1.44
 2 -24 -4 2.37 0.85
 -2 -24 3 -1.45 1.44
 2 -24 -3 3.38 1.72
 -2 -24 3 -0.1 0.99
 -2 -24 3 -0.47 1.28
 2 -24 -3 0.39 0.9
 -2 -24 2 12.26 1.93
 2 -24 -2 12.47 2.03
 -2 -24 2 13.21 1.81
 2 -24 -2 14.36 1.67
 -2 -24 2 18.18 2.12
 -2 -24 1 10.57 1.94
 2 -24 -1 9.79 1.93
 -2 -24 1 11.13 1.76
 2 -24 -1 11.23 2.19
 2 -24 -1 10.55 1.67
 -2 -24 1 11.93 1.87
 2 -24 0 23.47 2.42
 -2 -24 0 21.99 2.55
 2 -24 0 22.55 2.67
 -2 -24 0 19.13 2.02
 -2 -24 0 21.46 2.24
 2 -24 0 24.2 2.3
 2 -24 1 33.77 2.74
 -2 -24 -1 31.66 2.93
 2 -24 1 30.72 2.93
 -2 -24 -1 25.41 2.4
 -2 -24 -1 30.41 2.6
 -2 -24 -2 -1.06 1.51
 2 -24 2 -0.09 1.53
 2 -24 2 0.2 1.54
 -2 -24 -2 1.41 1.23
 -2 -24 -2 2.22 1.27
 -2 -24 -3 -0.16 1.35
 2 -24 3 1.86 1.39
 2 -24 3 -0.27 1.44
 -2 -24 -3 0.45 1.07
 -2 -24 -3 2.11 1.25
 2 -24 4 1.04 1.16
 2 -24 4 2.29 1.5
 -2 -24 -4 2.35 1.07
 -2 -24 -4 2.49 1.14
 -2 24 -4 2.99 1.07
 -2 -24 -5 6.67 1.62
 -2 -24 -5 5.31 1.24
 -2 24 -5 2.43 1.08
 -2 -24 -6 2.43 1.3
 -2 -24 -6 1.06 1.02
 -2 24 -6 1.83 1.06
 -2 -24 -7 0.56 1.16
 -2 -24 -7 1 0.98
 -2 24 -7 0.77 0.96
 -2 -24 -8 2.13 1.01
 -2 24 -8 2.58 1.01
 -2 -24 -9 0.52 0.77
 2 -24 9 0.59 0.65
 -2 24 -9 0.56 0.76
 2 -25 -8 12.51 1.26
 -2 -25 7 6.05 1
 2 -25 -7 7.26 1.14
 -2 -25 6 2.74 1.03
 -2 -25 6 2.98 0.86
 -2 -25 5 -0.08 0.89
 2 -25 -5 -0.48 1.05
 -2 -25 5 0.79 0.83
 -2 -25 4 4.66 1.17
 2 -25 -4 6.11 1.38
 -2 -25 4 4.34 1.15
 -2 -25 3 0.84 1.06
 -2 -25 3 -0.39 1.02
 2 -25 -3 -0.6 0.66
 -2 -25 2 10.17 1.68
 2 -25 -2 11.48 1.75
 -2 -25 2 8.62 1.24
 -2 -25 2 9.1 1.5
 2 -25 -2 9.84 1.24
 -2 -25 1 13.06 1.79
 2 -25 -1 14.75 1.98
 -2 -25 1 14.09 1.67
 2 -25 -1 15.99 1.57
 -2 -25 0 19.69 2.09
 2 -25 0 20.66 2.18
 -2 -25 0 16.07 1.61
 -2 -25 0 19.43 1.88
 2 -25 0 17.16 1.75
 -2 -25 -1 1.58 1.19
 -2 -25 -1 -0.2 0.9
 2 -25 1 -0.48 1.25
 -2 -25 -1 0.66 0.93
 2 -25 1 -0.22 0.93
 -2 -25 -2 13.41 1.68
 2 -25 2 13.07 1.85
 -2 -25 -2 11.84 1.39
 2 -25 2 13.92 1.53
 -2 -25 -2 13.79 1.6
 -2 -25 -3 1.75 0.84
 2 -25 3 2.79 1.3
 2 -25 3 3.38 1.16
 2 -25 4 11.63 1.61
 -2 -25 -4 11.56 1.5
 -2 -25 -4 14.1 1.43
 2 -25 4 11.73 1.42
 2 -25 5 3.44 1.09
 -2 -25 -5 2.77 1.05
 -2 -25 -5 1.85 0.75
 2 -25 5 3.11 1
 -2 -25 -6 19.75 1.59
 2 -25 6 19.28 1.53
 -2 -25 -7 4.6 0.93
 2 -25 7 2.3 0.81
 2 -25 7 2.83 0.75
 2 -26 -4 1.97 0.83
 -2 -26 4 2.15 0.69
 2 -26 -3 2.74 0.83
 -2 -26 3 4.73 0.87
 -2 -26 2 2.53 0.8
 2 -26 -2 2.36 0.87
 -2 -26 2 4.91 0.96
 -2 -26 1 4.44 0.9
 -2 -26 1 3.4 0.85
 2 -26 0 4.92 1.02
 2 -26 0 5.78 0.83
 2 -26 1 5.29 0.85
 2 -26 1 6.86 1.15
 -2 -26 -1 7.32 1.1
 2 -26 2 3.95 0.82
 2 -26 2 3.24 0.91
 -2 -26 -2 4.27 0.89
 2 -26 3 1.56 0.77
 2 -26 3 1.91 0.69
 3 0 -25 2.32 0.97
 3 0 -24 15.81 1.69
 3 0 -24 19.79 2.21
 3 0 -23 0.97 1.68
 3 0 -23 -2.24 1.61
 3 0 -22 16.77 2.61
 3 0 -22 22.12 3.11
 3 0 -21 1.33 1.26
 3 0 -21 0.75 1.89
 3 0 -21 -2.54 1.42
 3 0 -20 26.41 2.97
 3 0 -20 24.41 3.5
 3 0 -20 22.87 2.62
 3 0 -20 27.05 2.88
 3 0 -19 -2.56 1.67
 3 0 -19 -1.93 2.27
 3 0 -19 1.2 2.3
 3 0 -19 -2.83 1.54
 3 0 -19 -0.31 1.45
 3 0 -18 42.73 3.62
 3 0 -18 44.32 3.89
 3 0 -18 46.73 4.59
 3 0 -18 38.08 3.67
 3 0 -17 -1.8 1.69
 3 0 -17 2.83 2
 3 0 -17 0.48 2.05
 3 0 -17 0.05 2.48
 3 0 -17 -4.28 5.4
 3 0 -17 -2.31 1.57
 3 0 -16 40.9 3.7
 3 0 -16 44.24 4.24
 3 0 -16 38.19 3.29
 3 0 -16 41.31 3.76
 3 0 -16 38.97 3.82
 3 0 -16 44.33 4.16
 3 0 -16 37.27 8.14
 3 0 -15 -0.89 1.35
 3 0 -15 0.7 1.63
 3 0 -15 0.04 3.74
 3 0 -15 -0.24 1.33
 3 0 -15 2.99 2.04
 3 0 -15 -2.11 1.73
 3 0 -14 165.36 15.68
 3 0 -13 2.27 3.75
 3 0 -12 114.54 11.99
 3 0 -11 -1.03 4.7
 3 0 -11 0.04 1.55
 3 0 -11 -1.46 1.67
 3 0 -10 438.72 17.35
 3 0 -10 436.53 16.3
 3 0 -9 -0.58 4.59
 3 0 -9 0.38 1.49
 3 0 -9 0.37 1.99
 3 0 -8 339.42 16.91
 3 0 -8 307.16 13.18
 3 0 -7 -1.01 3.42
 3 0 -7 0.03 1.75
 3 0 -7 0.91 2.13
 3 0 -6 94.78 7.57
 3 0 -6 91.14 6.25
 3 0 -5 1.06 2.17
 3 0 -5 1.99 2.55
 3 0 -5 -2.06 2.13
 3 0 -4 961.53 26.77
 3 0 -4 965.86 28.14
 3 0 -4 1048.73 27.25
 3 0 -3 -0.67 1.72
 3 0 -3 0.7 2.1
 3 0 -3 1.72 2.02
 3 0 -2 4323.25 91.35
 3 0 -2 4422.28 94.29
 -3 0 2 4390.52 92.88
 3 0 -2 4102.09 90.78
 3 0 -2 4466.01 94.53
 -3 0 1 -0.15 1.8
 3 0 -1 0.38 0.84
 3 0 -1 1.13 0.8
 -3 0 0 1396.5 33.17
 3 0 0 1344.92 29.01
 -3 0 0 1367.5 33.49
 -3 0 -1 2.93 2.02
 -3 0 -1 1.27 2.2
 -3 0 -2 4366.16 97.03
 -3 0 -2 4460.7 91.33
 -3 0 -2 4363.72 97.06
 -3 0 -3 0.87 0.91
 -3 0 -3 0.52 2.11
 -3 0 -3 1.78 2.09
 3 0 3 2.15 2.09
 -3 0 -4 38.52 3.24
 -3 0 -4 40.97 4.59
 -3 0 -4 36.77 4.29
 3 0 4 33.81 3.71
 -3 0 -5 -0.38 1.68
 -3 0 -5 1.03 2.63
 -3 0 -5 -1.02 2.3
 3 0 5 0.13 1.67
 -3 0 -6 2029.91 50.6
 3 0 6 2058.83 50.25
 -3 0 -6 2151.36 52.37
 -3 0 -6 2194.45 54.46
 -3 0 -7 2.8 2.55
 3 0 7 0.4 2.07
 -3 0 -7 -2.43 3.41
 -3 0 -7 2.85 3.14
 -3 0 -8 285.83 13.76
 3 0 8 282.73 12.14
 -3 0 -8 297.59 14.09
 -3 0 -8 307.89 16.29
 -3 0 -9 3.96 3.3
 -3 0 -9 -3.1 2.68
 3 0 9 -1.5 2.19
 -3 0 -10 55.62 6.86
 -3 0 -10 58.51 6.45
 -3 0 -11 0.83 3.21
 -3 0 -11 -0.12 2.08
 -3 0 -12 60.78 8.42
 -3 0 -12 55.58 6.49
 -3 0 -13 -5.18 3.07
 -3 0 -14 35.75 7.32
 -3 0 -15 -0.22 1.26
 -3 0 -15 1.96 1.88
 -3 0 -15 -0.91 1.79
 -3 0 -16 358.56 11.86
 -3 0 -16 361.18 13.11
 -3 0 -16 358.69 13.06
 -3 0 -17 0.74 1.97
 -3 0 -17 2.59 1.97
 -3 0 -18 -0.51 2.04
 -3 0 -18 2.8 2.5
 -3 0 -18 0.58 1.83
 -3 0 -19 -3.12 2.23
 -3 0 -19 -0.68 2.2
 -3 0 -19 -1.43 1.69
 -3 0 -20 43.65 3.88
 -3 0 -20 42.94 3.84
 -3 0 -20 46.26 3.75
 -3 0 -21 0.1 1.25
 -3 0 -22 3.94 1.56
 -3 0 -22 2.45 1.11
 -3 0 -22 2.17 1
 -3 0 -23 0.85 0.73
 -3 0 -23 1.96 1.36
 3 -1 -25 4.65 1.05
 3 1 -25 1.46 0.91
 3 -1 -24 1.5 0.97
 3 -1 -24 4.09 1.57
 3 1 -24 -0.22 1.32
 3 1 -24 1.37 1.13
 3 1 -23 -1.49 1.6
 3 -1 -23 1.97 1.58
 3 1 -23 -0.23 1.61
 3 1 -22 7.12 1.69
 3 -1 -22 2.76 1.27
 3 -1 -22 3.82 1.6
 3 1 -22 3.2 1.72
 3 -1 -22 6.64 2.27
 3 1 -22 10.44 2.65
 3 1 -21 0.97 1.43
 3 -1 -21 -1.9 1.63
 3 1 -21 3.1 2.33
 3 -1 -21 1.08 2.23
 3 1 -21 4.88 2.62
 3 -1 -21 1.34 1.7
 3 -1 -20 17.4 2.4
 3 -1 -20 17.44 3.01
 3 1 -20 22.89 3.47
 3 1 -20 17.17 2.6
 3 -1 -20 20.14 2.83
 3 -1 -19 8.44 1.73
 3 1 -19 10.18 2.32
 3 -1 -19 8.45 2.34
 3 1 -19 4.92 2.31
 3 1 -19 10.32 2.88
 3 -1 -19 9.44 2.53
 3 1 -19 8.31 2.27
 3 -1 -19 6.83 2
 3 1 -19 5.2 1.66
 3 -1 -19 9.86 2.35
 3 -1 -18 14.48 2.26
 3 -1 -18 17.61 2.5
 3 -1 -18 16.7 3.15
 3 1 -18 15.33 3.18
 3 -1 -18 21.69 3.39
 3 1 -18 15.19 2.63
 3 -1 -18 14.37 2.54
 3 1 -18 16.75 2.39
 3 -1 -17 15.42 6.49
 3 1 -17 16.04 2.34
 3 -1 -17 15.69 2.4
 3 1 -17 8.81 5.68
 3 -1 -17 18.79 3.19
 3 -1 -17 16.38 3.03
 3 1 -17 14.21 2.91
 3 1 -17 19.53 3.25
 3 -1 -17 13.64 2.43
 3 1 -17 11.61 2.27
 3 1 -17 13.98 2.5
 3 -1 -17 11.25 2.25
 3 1 -16 105.87 13.82
 3 -1 -16 85.69 11.98
 3 -1 -16 78.44 5.42
 3 1 -16 76.34 5.53
 3 -1 -16 107.33 14.42
 3 -1 -16 75.16 4.92
 3 1 -16 69.83 4.59
 3 1 -16 80.32 5.4
 3 -1 -16 83.93 5.55
 3 -1 -16 79.65 5.08
 3 1 -16 77.64 4.66
 3 1 -16 76.78 5.16
 3 -1 -16 76.12 5.2
 3 1 -16 73.46 4.82
 3 -1 -15 48.14 4.36
 3 -1 -15 44.76 3.84
 3 1 -15 46.6 3.57
 3 -1 -15 42.79 3.63
 3 -1 -15 43.44 3.74
 3 1 -15 38.61 3.27
 3 1 -15 45.05 3.87
 3 -1 -15 47.96 3.89
 3 1 -15 44.03 3.6
 3 1 -15 46.64 4.07
 3 -1 -15 51.47 4.23
 3 -1 -15 54.43 9.81
 3 1 -15 62.2 10.56
 3 1 -14 21.25 6.3
 3 -1 -14 31.52 7.51
 3 1 -13 194.63 15.95
 3 -1 -13 191.97 15.93
 3 -1 -12 802.85 33.16
 3 1 -12 812.17 33.46
 3 1 -11 233.52 12.03
 3 1 -11 230.77 12.85
 3 1 -11 223.14 15.99
 3 1 -10 387.15 16.1
 3 1 -10 401.83 17.03
 3 -1 -10 403.36 15.62
 3 -1 -10 405.34 14.38
 3 -1 -10 423.81 21.04
 3 1 -10 439.42 21.59
 3 -1 -9 -1.26 1.9
 3 -1 -9 -0.16 1.49
 3 1 -9 0.02 2.72
 3 1 -9 3.55 4.57
 3 -1 -9 6.42 5.09
 3 1 -8 3.97 2.54
 3 -1 -8 7.79 2.4
 3 1 -8 3.32 4.18
 3 -1 -8 6.86 4.66
 3 1 -7 777.4 24.54
 3 -1 -7 768.31 22.92
 3 1 -7 841.98 25.43
 3 -1 -7 789.12 23.78
 3 -1 -6 27.99 4.36
 3 -1 -6 34.1 4.64
 3 -1 -6 24.24 3.25
 3 1 -6 34.35 4.33
 3 1 -6 24.01 3.68
 3 -1 -5 15.98 3.55
 3 -1 -5 12.4 2.44
 3 1 -5 13.35 3.02
 3 1 -5 13.08 3.29
 3 -1 -5 11.95 3.26
 3 -1 -5 10.77 2.97
 3 -1 -4 190.66 9.26
 3 -1 -4 213.62 9.45
 3 -1 -4 217.26 9.66
 3 -1 -4 220.21 9.97
 3 1 -4 218.71 10.32
 3 -1 -3 134.16 6.86
 3 1 -3 141.14 7.69
 3 -1 -3 147 6.93
 3 -1 -3 142.36 7.67
 3 -1 -3 147.27 7.57
 3 1 -3 135.42 7.54
 3 -1 -2 9.41 1.86
 -3 1 2 6.34 1.82
 3 1 -2 7.71 2.54
 3 -1 -2 7.16 1.71
 3 1 -2 12.26 2.76
 3 1 -1 146.93 7.22
 3 -1 -1 132.93 5.48
 3 -1 -1 147.47 5.16
 -3 1 1 141.15 6.01
 -3 1 1 141.77 6.58
 3 1 -1 140.68 7.38
 -3 1 0 66.3 4.22
 -3 -1 0 60.85 4.68
 -3 1 0 66.4 4.69
 -3 -1 0 69.56 4.87
 -3 1 -1 23.36 2.83
 -3 -1 -1 21.23 3.22
 3 -1 1 25.45 3.38
 -3 -1 -1 24.21 3.27
 -3 1 -1 22.14 3.22
 3 -1 2 1459.41 36.28
 -3 1 -2 1457.75 35.71
 -3 1 -2 1435.24 36.19
 -3 -1 -2 1423.76 36.07
 -3 -1 -3 228.58 7.87
 3 -1 3 244.87 10.19
 -3 1 -3 231.05 10.42
 -3 -1 -3 237.43 10.4
 -3 1 -3 246.52 10.27
 -3 -1 -4 590.55 17.01
 3 -1 4 614.55 19.06
 -3 -1 -4 594 19.3
 -3 -1 -4 625.25 20.39
 -3 1 -4 625.09 19.71
 3 -1 5 18.09 3.25
 -3 -1 -5 16.89 2.73
 -3 1 -5 12.71 2.52
 -3 1 -5 14.61 3.36
 -3 -1 -5 15.26 3.53
 -3 -1 -5 18.68 3.52
 -3 -1 -6 108.76 7.2
 3 -1 6 127.23 7.73
 -3 1 -6 114.66 6.99
 -3 -1 -6 115.42 8.09
 -3 1 -6 130.13 8.61
 -3 -1 -6 141.96 9.41
 -3 1 -6 135.76 9.18
 -3 -1 -7 128.33 8.26
 -3 1 -7 113.08 8.29
 3 -1 7 112.23 7.62
 -3 1 -7 136.73 9.18
 -3 -1 -7 122.48 8.36
 -3 -1 -7 132.51 10.02
 -3 1 -7 127.42 9.67
 -3 1 -8 330.23 14.82
 -3 -1 -8 314.67 14.49
 3 -1 8 292.08 13.15
 -3 -1 -8 299.66 14.01
 -3 1 -8 284.16 14.49
 -3 -1 -8 322.72 16.63
 -3 1 -9 419.23 18.4
 3 -1 9 403.13 16.44
 -3 -1 -9 462.67 19.32
 -3 -1 -9 434.37 17.88
 -3 1 -9 442.99 18.51
 -3 -1 -9 451.43 21.06
 -3 -1 -10 9.11 2.81
 -3 1 -10 15.74 4.16
 -3 -1 -10 7.91 3.19
 -3 1 -10 14.97 4.29
 -3 1 -11 -0.68 3.3
 -3 -1 -11 5.49 3.33
 -3 1 -11 -0.12 3.45
 -3 -1 -11 -0.26 3.43
 -3 1 -12 14.56 3.73
 -3 1 -12 6.33 3.43
 -3 -1 -12 17.62 5.93
 -3 1 -13 0.65 4.39
 -3 -1 -13 0.97 4.42
 -3 -1 -14 152.84 7.33
 -3 -1 -14 143.63 13.56
 -3 -1 -14 137.17 6.54
 -3 -1 -15 3.57 1.65
 -3 -1 -15 6.89 2.15
 -3 1 -15 11.19 2.58
 -3 1 -15 3.19 1.63
 -3 -1 -15 8.14 2.15
 -3 -1 -15 5.41 1.71
 -3 -1 -16 -3.31 1.73
 -3 1 -16 3.75 2.65
 -3 -1 -16 2.21 2.09
 -3 1 -16 3.49 1.88
 -3 -1 -16 0.73 1.98
 -3 -1 -16 2.37 1.59
 -3 -1 -17 0.93 1.57
 -3 -1 -17 4.71 2.47
 -3 1 -17 0.25 1.96
 -3 1 -17 0.84 1.77
 -3 -1 -17 -3.6 2.03
 -3 -1 -17 -0.32 1.55
 -3 -1 -18 98.57 5.35
 -3 -1 -18 86.82 5.07
 -3 1 -18 93.54 6.13
 -3 1 -18 99.18 6.13
 -3 -1 -18 91.73 5.67
 -3 -1 -18 91.26 5.85
 -3 -1 -18 90.95 5.9
 -3 1 -18 83.58 5.43
 -3 -1 -19 25.74 2.58
 -3 -1 -19 26.95 3.3
 -3 1 -19 30.14 3.33
 -3 -1 -19 26.85 3.32
 -3 -1 -19 28.11 3.45
 -3 1 -19 31.51 3.62
 -3 1 -19 31.38 3.56
 -3 1 -20 16.79 2.29
 -3 -1 -20 15.3 2.6
 -3 -1 -20 16.86 2.38
 -3 1 -20 16.86 2.83
 -3 1 -20 19.18 3.06
 -3 -1 -20 16.98 2.53
 -3 1 -21 1.36 1.28
 -3 1 -21 -0.62 1.45
 -3 1 -22 3.76 1.2
 -3 -1 -22 2.16 1.35
 -3 1 -22 -0.1 0.99
 -3 1 -22 4.31 1.63
 -3 -1 -22 2.84 1.41
 -3 -1 -23 -1.08 0.97
 -3 1 -23 1.77 1.23
 3 2 -25 5.98 1.05
 3 -2 -25 4.57 1.01
 3 -2 -24 55.01 3.19
 3 2 -24 57.31 3.29
 3 -2 -24 47.48 2.48
 3 -2 -23 9.02 2.06
 3 2 -23 13.25 2.13
 3 2 -23 11.34 2.11
 3 -2 -23 11.42 1.65
 3 2 -22 7.36 1.57
 3 -2 -22 6.12 1.65
 3 -2 -22 6.25 2.21
 3 2 -22 6.74 2.24
 3 -2 -22 6.96 1.9
 3 2 -22 5.65 2.15
 3 2 -21 32.15 3.03
 3 -2 -21 32.17 3.2
 3 2 -21 31.46 3.65
 3 -2 -21 32.32 3.31
 3 -2 -21 30.37 3.55
 3 2 -21 33.13 3.68
 3 -2 -20 -0.29 1.88
 3 2 -20 -1.05 2.3
 3 2 -20 -3.05 1.33
 3 -2 -20 0.42 1.3
 3 -2 -20 0.19 1.6
 3 -2 -19 -0.93 1.65
 3 2 -19 0.05 2.35
 3 -2 -19 1.31 1.89
 3 -2 -19 -1.77 2.57
 3 2 -19 2.09 2.45
 3 -2 -19 2.74 1.5
 3 2 -19 1.95 1.78
 3 -2 -19 2.99 1.49
 3 -2 -18 -2.93 2.19
 3 2 -18 -1.37 2.28
 3 -2 -18 1.92 2.06
 3 -2 -18 1.03 2.15
 3 2 -18 1.94 2.48
 3 -2 -18 -2.61 1.8
 3 -2 -17 -0.57 1.71
 3 -2 -17 0.87 1.92
 3 2 -17 4.3 2.35
 3 -2 -17 -1.32 1.81
 3 -2 -17 2.48 1.63
 3 2 -16 0.87 4.25
 3 -2 -16 4.23 2.49
 3 -2 -16 1.52 6.04
 3 -2 -16 -0.78 2.03
 3 2 -16 2.06 1.51
 3 2 -16 -2.18 2.1
 3 2 -16 6.43 2.34
 3 -2 -16 2 1.8
 3 -2 -16 0.76 1.79
 3 2 -16 1.93 1.47
 3 -2 -16 1.41 1.82
 3 -2 -16 2.32 1.8
 3 2 -16 1.08 1.98
 3 2 -16 3.05 1.68
 3 2 -15 15.02 6.19
 3 -2 -15 14.6 2.8
 3 -2 -15 12.26 5.03
 3 -2 -15 11.65 2.35
 3 -2 -15 10.85 2.32
 3 2 -15 14.46 2.3
 3 2 -15 18.8 2.78
 3 -2 -15 15.94 2.58
 3 -2 -15 13.44 2.41
 3 -2 -15 16.16 2.56
 3 2 -15 18.47 2.73
 3 2 -15 13.31 2.15
 3 -2 -15 15.76 2.44
 3 -2 -14 139.82 14.82
 3 2 -14 116.56 13.51
 3 -2 -13 342.87 22.44
 3 2 -13 310.12 20.75
 3 2 -12 11.94 4.05
 3 2 -12 3.68 2.66
 3 2 -12 1.44 5.07
 3 -2 -12 0.26 4.01
 3 2 -11 213.31 12.94
 3 2 -11 213.05 12.41
 3 -2 -11 284.7 17.93
 3 2 -11 282.77 17.73
 3 2 -10 709.56 26.09
 3 -2 -10 881.23 31.91
 3 2 -10 896.6 32.38
 3 -2 -9 241.66 10.28
 3 2 -9 237.51 12.75
 3 -2 -9 266.92 16.02
 3 2 -8 1751.51 45.33
 3 -2 -8 1609.4 38.38
 3 -2 -8 1650.95 40.48
 3 -2 -8 1720.99 47.45
 3 2 -7 155.79 9.34
 3 -2 -7 139.97 7.07
 3 -2 -7 143.52 7.65
 3 2 -7 146.93 9.36
 3 -2 -7 145.36 10.37
 3 -2 -7 125.93 9.59
 3 2 -6 94.94 6.98
 3 2 -6 90.35 7.06
 3 -2 -6 85.64 5.54
 3 -2 -6 106.23 8.08
 3 -2 -6 89.15 7.43
 3 -2 -6 78.97 6.61
 3 -2 -5 -1.34 1.74
 3 2 -5 1.46 2.12
 3 -2 -5 4.55 2.75
 3 -2 -5 2.01 2.22
 3 -2 -5 -1.52 2.62
 3 -2 -4 78.56 5.46
 3 2 -4 76.69 5.92
 3 2 -4 78.39 6.03
 3 -2 -4 72.56 5.79
 3 -2 -4 75.53 5.78
 3 -2 -4 68.82 5.73
 -3 2 3 213.44 7.85
 3 -2 -3 232.12 9.75
 3 2 -3 235.27 10.28
 3 -2 -3 217.99 10.15
 3 -2 -3 215.39 9.21
 3 -2 -3 205.11 9.31
 -3 2 2 1.07 1.68
 3 2 -2 2.53 2.2
 3 -2 -2 5.68 2.31
 3 2 -2 1.79 2.15
 3 -2 -2 1.75 1.66
 -3 2 1 0.62 1.6
 3 2 -1 1.84 2.14
 3 -2 -1 0.03 1.32
 3 2 -1 2.8 2.22
 -3 2 1 -1.6 1.17
 3 -2 -1 -0.91 1.5
 3 2 0 831.34 23.55
 -3 2 0 871.72 23.25
 -3 2 0 879.54 21.62
 3 2 0 840.63 23.07
 3 -2 0 912.98 24.51
 -3 2 -1 1066.09 26.45
 -3 -2 -1 1057.39 28.14
 3 -2 1 1067.5 28.64
 -3 -2 -2 17.42 3.17
 -3 2 -2 20.3 2.78
 3 -2 2 18.9 3.5
 -3 -2 -3 2258.91 51.76
 -3 2 -3 2351.37 54.46
 -3 -2 -3 2386.12 55.21
 3 -2 3 2360.54 55.53
 -3 -2 -4 275.58 10.38
 -3 -2 -4 306.18 12.99
 -3 2 -4 300.7 12.19
 -3 -2 -4 288.46 12.02
 3 -2 4 295.53 12.34
 -3 -2 -5 1564.94 40.69
 -3 2 -5 1715.32 43.44
 -3 -2 -5 1616.96 42.78
 3 -2 5 1677.07 42.67
 -3 -2 -6 431.14 15.8
 -3 -2 -6 436.66 17.68
 -3 2 -6 416.46 16.94
 -3 -2 -6 394.02 15.5
 3 -2 6 402.88 15.91
 -3 -2 -7 1473.68 40
 -3 -2 -7 1524.51 43.09
 -3 -2 -7 1434.75 39.25
 3 -2 7 1446.58 39.55
 -3 -2 -8 191.99 11.63
 -3 -2 -8 212.55 13.64
 -3 -2 -8 203.61 10.81
 3 -2 8 192.77 10.89
 -3 2 -8 202.48 11.42
 -3 -2 -9 216.27 13.47
 -3 -2 -9 227.27 14.85
 -3 -2 -9 238.57 12.15
 -3 2 -9 226.32 13.4
 3 -2 9 214.21 11.9
 -3 -2 -10 83.29 8.66
 -3 -2 -10 92.47 9.88
 -3 2 -10 99.9 9.33
 3 -2 10 79.46 7.04
 -3 2 -10 91.97 8.52
 -3 -2 -10 98.97 7.82
 -3 2 -11 204.63 13.82
 -3 -2 -11 191.48 11.33
 -3 2 -11 188.03 12.49
 -3 -2 -11 184.87 13.54
 -3 2 -12 56.41 7.72
 -3 2 -12 62.5 7.54
 -3 -2 -12 61.08 8.79
 -3 2 -13 1.34 2.99
 -3 -2 -13 3.52 4.01
 -3 -2 -14 90.37 10.87
 -3 2 -14 85.63 10.11
 -3 -2 -14 78.18 4.87
 -3 -2 -14 73.04 4.69
 -3 -2 -14 80 5.14
 -3 -2 -14 80.8 5.36
 -3 -2 -15 6.49 1.86
 -3 -2 -15 7.17 1.8
 -3 -2 -15 5.5 1.81
 -3 2 -15 6.55 2.34
 -3 2 -15 6.15 1.73
 -3 -2 -15 9.25 2.36
 -3 -2 -16 1.76 1.59
 -3 -2 -16 0.54 1.6
 -3 2 -16 2.94 2.15
 -3 -2 -16 -1.95 2.16
 -3 -2 -16 0.22 1.86
 -3 2 -16 2.84 1.86
 -3 -2 -17 19.97 2.62
 -3 -2 -17 23.15 2.84
 -3 2 -17 15.71 2.98
 -3 -2 -17 16.58 2.65
 -3 -2 -17 17.99 2.73
 -3 2 -17 19.16 2.74
 -3 -2 -17 22.06 3.28
 -3 -2 -18 20.04 2.61
 -3 -2 -18 20.56 2.56
 -3 -2 -18 16.44 2.77
 -3 2 -18 16.26 3.12
 -3 2 -18 15.09 2.96
 -3 -2 -18 20.35 3.16
 -3 -2 -18 19.04 3.1
 -3 2 -18 19.79 2.84
 -3 -2 -19 8.94 2.02
 -3 -2 -19 6.77 1.79
 -3 2 -19 10.28 2.01
 -3 -2 -19 12.35 2.7
 -3 2 -19 11.39 2.83
 -3 -2 -19 9.66 2.47
 -3 2 -19 7.33 2.34
 -3 -2 -19 13.71 2.55
 -3 -2 -20 34.63 3.56
 -3 2 -20 36.96 3.08
 -3 -2 -20 32.05 2.83
 -3 2 -20 34.42 3.74
 -3 2 -20 36.08 3.73
 -3 -2 -20 33.12 3.22
 -3 2 -21 -2.63 1.24
 -3 2 -21 0.78 1.88
 -3 -2 -21 -1.56 1.56
 -3 2 -22 33.43 2.67
 -3 -2 -22 26.63 2.48
 -3 2 -22 33.31 2.92
 -3 -2 -22 30.27 2.5
 -3 -2 -23 -0.33 0.85
 -3 2 -23 -0.99 0.81
 -3 2 -24 1.25 0.81
 -3 -2 -24 0.86 0.77
 3 -3 -24 10.2 1.61
 3 3 -24 11.94 1.68
 3 -3 -23 3.29 1.07
 3 3 -23 6.67 1.87
 3 -3 -23 8.75 1.86
 3 3 -23 6.89 1.89
 3 3 -23 5.69 1.25
 3 3 -22 26.89 3.13
 3 -3 -22 27.12 2.99
 3 3 -22 26.63 2.94
 3 -3 -22 29.59 2.76
 3 -3 -22 24.58 2.77
 3 3 -22 27.08 2.62
 3 3 -21 43.56 4.14
 3 3 -21 35.84 3.77
 3 -3 -21 40.12 3.88
 3 -3 -21 42.3 3.53
 3 3 -21 33.59 3.28
 3 -3 -21 38.07 3.45
 3 3 -20 8.27 2.35
 3 3 -20 8.29 1.9
 3 -3 -20 5.81 1.64
 3 -3 -20 10.8 2.36
 3 3 -20 6.69 2.31
 3 -3 -20 8.39 2.59
 3 -3 -20 9.95 2.28
 3 3 -20 7.49 2.85
 3 -3 -19 13.9 2.36
 3 -3 -19 11.82 2.05
 3 -3 -19 10.97 2.33
 3 3 -19 12.95 3.08
 3 3 -19 14.52 2.86
 3 -3 -19 9.67 2.53
 3 -3 -19 10.85 2.54
 3 -3 -18 -0.13 1.8
 3 3 -18 -2.54 2.56
 3 -3 -18 3.33 2.14
 3 -3 -18 -0.54 2.06
 3 3 -18 1.68 2.05
 3 -3 -18 3.31 1.68
 3 -3 -18 3.42 2.08
 3 3 -17 56.45 5.12
 3 -3 -17 59.3 4.72
 3 -3 -17 49.75 4.08
 3 3 -17 56.34 4.28
 3 3 -17 47.32 3.78
 3 -3 -17 53.37 4.47
 3 3 -16 26.46 3.27
 3 3 -16 19.39 2.6
 3 -3 -16 22.49 2.83
 3 -3 -16 21.16 3.37
 3 -3 -16 32.19 7.9
 3 -3 -16 22 2.86
 3 3 -16 24.13 3.14
 3 3 -16 21.41 3.19
 3 -3 -16 23.29 3.07
 3 -3 -16 24.76 3.1
 3 3 -16 25.07 3
 3 -3 -16 21.78 3.14
 3 3 -16 37.89 8.42
 3 -3 -16 24.63 3.06
 3 3 -15 134.75 14.65
 3 -3 -15 140.85 7.15
 3 -3 -15 133.05 6.42
 3 -3 -15 144 7.01
 3 -3 -15 143.22 7.31
 3 -3 -15 136.44 6.64
 3 3 -15 141.89 7.05
 3 -3 -15 143.91 7.09
 3 3 -15 142.85 7.02
 3 3 -15 134.65 6.47
 3 -3 -15 139.89 7.07
 3 3 -15 142.49 6.87
 3 -3 -15 146.27 7.22
 3 -3 -14 5.36 5.27
 3 3 -14 10.18 6.29
 3 3 -13 11.8 5.06
 3 -3 -13 11.43 5.52
 3 3 -13 16.35 4.02
 3 3 -12 12.71 5.91
 3 -3 -12 20.64 6.33
 3 -3 -12 16.3 5.5
 3 3 -12 16.21 4.19
 3 3 -12 9.77 3.78
 3 3 -11 278.16 15.49
 3 3 -11 258.86 14.55
 3 3 -11 331.24 19.47
 3 -3 -11 342.77 20.2
 3 3 -10 454.9 20.14
 3 -3 -10 518.19 24.1
 3 3 -9 -0.7 3.06
 3 -3 -9 -2.86 4.71
 3 3 -8 76.98 7.43
 3 -3 -8 72.67 4.37
 3 -3 -8 75.57 8.61
 3 -3 -8 68.14 8.28
 3 -3 -7 36.67 3.11
 3 3 -7 48.04 5.68
 3 -3 -7 43.69 3.75
 3 -3 -7 38.81 2.3
 3 -3 -7 43.24 6.11
 3 -3 -7 40.2 6.07
 3 3 -6 864.39 26.73
 3 -3 -6 788.31 21.54
 3 3 -6 867.07 27.03
 3 -3 -6 801.69 22.69
 3 -3 -6 946.84 29.12
 3 -3 -6 883.67 25.69
 3 -3 -6 976.02 29.15
 3 -3 -6 946.32 28.32
 3 3 -5 937.87 28.11
 3 -3 -5 925.07 25.27
 3 -3 -5 973.73 28.71
 3 -3 -5 914.46 28.22
 3 -3 -5 959.02 27.02
 3 3 -4 190.02 9.63
 -3 3 4 164.28 6.23
 3 -3 -4 184.76 8.36
 3 -3 -4 186.02 9.74
 3 -3 -4 189.83 9.27
 3 -3 -4 187.88 9.96
 3 3 -3 254.29 10.89
 -3 3 3 200.43 7.79
 3 3 -3 257.93 10.72
 3 -3 -3 212.04 9.88
 3 -3 -3 215.59 9.79
 3 -3 -3 228.73 9.98
 3 3 -2 479.01 15.52
 -3 3 2 449.09 13.63
 -3 3 2 418.39 10.53
 3 3 -2 471.75 15.29
 3 -3 -2 444.22 14.61
 3 -3 -2 442.44 14.97
 3 3 -1 507.33 15.81
 3 -3 -1 490.96 15.8
 -3 3 1 491.84 12.33
 3 3 -1 513.16 16.32
 3 -3 -1 521.42 17.23
 -3 -3 0 178.38 5.29
 3 3 0 176.27 7.84
 3 -3 0 173.19 9.18
 -3 3 0 175.35 6.27
 3 3 0 176.83 8.32
 3 -3 1 -0.07 2.57
 -3 -3 -1 0.31 0.94
 3 3 1 1.21 1.69
 -3 3 -1 1.05 1.1
 3 3 1 1.65 1.56
 3 -3 2 2.61 2.44
 -3 -3 -2 2.19 1.24
 -3 3 -2 0.52 1.36
 3 -3 3 50.05 5.05
 -3 -3 -3 43.81 4.63
 -3 3 -3 51.14 4.36
 3 -3 4 3.39 2.33
 -3 -3 -4 3.08 2.51
 -3 -3 -4 2.45 1.61
 -3 3 -4 1.18 1.8
 -3 -3 -4 3.65 2.43
 3 -3 5 999.1 29.51
 -3 -3 -5 992.06 27.83
 -3 -3 -5 1055.68 30.66
 -3 -3 -5 946.89 28.65
 -3 -3 -6 736.53 23.2
 3 -3 6 718.2 23.94
 -3 -3 -6 719.5 23.28
 -3 -3 -6 714.46 25.66
 -3 -3 -7 2121.77 54.14
 3 -3 7 2024.99 53.67
 -3 -3 -7 2158.01 52.96
 -3 -3 -7 2060.02 55.81
 -3 -3 -8 364.01 17.04
 3 -3 8 355.89 16.17
 -3 -3 -8 369.61 15.28
 -3 -3 -8 402.35 18.86
 -3 -3 -9 1686.84 47.12
 -3 -3 -9 1587.86 43.15
 -3 -3 -9 1706.53 49.05
 -3 -3 -10 -3.35 2.38
 3 -3 10 -3.92 2.8
 -3 3 -10 -0.39 2.85
 -3 -3 -10 1.54 3.22
 -3 -3 -10 -0.45 4.24
 -3 3 -11 79.9 8.22
 -3 3 -11 100.82 9.76
 3 -3 11 67.51 7.04
 -3 -3 -11 86.63 9.79
 -3 3 -12 92.88 9.44
 -3 3 -12 104.92 10.61
 -3 -3 -12 93.79 10.4
 -3 3 -13 8.88 4.25
 -3 -3 -13 0.31 4.24
 -3 3 -13 -5.48 4.76
 -3 -3 -14 27.79 3.07
 -3 -3 -14 18.86 2.6
 -3 -3 -14 20.85 2.63
 -3 -3 -14 15.94 5.56
 -3 -3 -14 20.52 2.9
 -3 -3 -15 193.73 8.11
 -3 3 -15 203.52 9.19
 -3 -3 -15 202.56 8.74
 -3 -3 -15 194.93 9
 -3 3 -15 182.05 8.3
 -3 -3 -15 192.9 8.29
 -3 -3 -16 61.58 4.56
 -3 -3 -16 67.02 4.95
 -3 3 -16 71.33 5.21
 -3 -3 -16 63.53 5.09
 -3 3 -16 66.44 4.61
 -3 -3 -16 66.42 4.71
 -3 -3 -17 101.76 5.78
 -3 -3 -17 116.03 6.44
 -3 3 -17 115.53 6.75
 -3 -3 -17 105.61 5.91
 -3 -3 -17 108.02 6.52
 -3 3 -17 103.94 6
 -3 -3 -17 108.94 6.06
 -3 -3 -18 142.63 6.72
 -3 -3 -18 140.32 7.19
 -3 3 -18 144.18 7.6
 -3 -3 -18 134.89 6.78
 -3 3 -18 142.57 7.57
 -3 3 -18 147.17 6.94
 -3 -3 -18 144.37 7.62
 -3 -3 -18 134.96 6.72
 -3 -3 -19 9.84 1.96
 -3 -3 -19 12.68 2.19
 -3 3 -19 14.67 2.94
 -3 -3 -19 15.99 2.39
 -3 3 -19 12.48 2.7
 -3 3 -19 13.01 1.99
 -3 -3 -19 10.45 2.58
 -3 -3 -20 0.03 1.29
 -3 -3 -20 1.05 1.63
 -3 3 -20 2.37 2.3
 -3 3 -20 -0.67 2.13
 -3 -3 -20 -1.29 1.84
 -3 -3 -21 1.71 1.32
 -3 -3 -21 2.13 1.52
 -3 -3 -22 14.11 1.98
 -3 3 -22 15.16 1.9
 -3 3 -22 15.27 2.2
 -3 -3 -23 4.26 1.14
 -3 3 -23 4.68 1.14
 3 -4 -24 16.62 1.7
 3 4 -24 17.66 1.81
 3 4 -24 15.03 1.89
 3 -4 -23 3.53 1.51
 3 4 -23 5.42 1.69
 3 4 -23 5.62 1.95
 3 4 -23 8.14 1.52
 3 4 -22 7.91 2.48
 3 -4 -22 3.63 1.84
 3 4 -22 2.81 1.75
 3 -4 -22 3.93 1.48
 3 -4 -22 3.22 1.66
 3 4 -22 1.66 1.44
 3 -4 -21 8.04 2.21
 3 -4 -21 8.88 2.33
 3 4 -21 8.69 2.54
 3 4 -21 12.42 2.6
 3 -4 -20 2.12 1.95
 3 4 -20 -2.21 2.53
 3 -4 -20 0.55 1.41
 3 -4 -20 4.74 2.35
 3 4 -20 1.12 2.12
 3 -4 -20 -0.91 1.3
 3 4 -20 -1.6 1.76
 3 4 -19 20.83 3.58
 3 -4 -19 27.19 3.23
 3 -4 -19 25 2.76
 3 -4 -19 23.63 3.34
 3 -4 -18 6.12 1.99
 3 4 -18 7.8 2.72
 3 4 -18 6.03 2.27
 3 -4 -18 9.99 2.39
 3 -4 -18 10 2.47
 3 4 -18 6.79 1.96
 3 -4 -18 7.21 1.94
 3 -4 -18 4.65 2.24
 3 -4 -17 3.23 2.21
 3 4 -17 -0.58 1.61
 3 -4 -17 1.5 1.97
 3 -4 -17 -0.04 1.8
 3 4 -17 -1.2 1.97
 3 -4 -17 -1.74 1.82
 3 4 -17 0.12 2.25
 3 -4 -17 2.43 1.93
 3 -4 -17 1.7 1.5
 3 -4 -17 1.87 2.38
 3 -4 -16 6.98 2.15
 3 4 -16 -0.11 1.52
 3 4 -16 -0.41 2.04
 3 -4 -16 1.69 2.04
 3 -4 -16 8.1 5.82
 3 -4 -16 1.32 1.77
 3 -4 -16 2.19 1.78
 3 -4 -16 3.38 2.08
 3 4 -16 3.08 1.61
 3 4 -16 -1.89 4.21
 3 -4 -16 4.81 1.85
 3 -4 -15 2.28 1.62
 3 -4 -15 1.76 1.83
 3 -4 -15 -0.44 1.69
 3 4 -15 -0.79 1.84
 3 -4 -15 2.17 1.47
 3 -4 -15 1.74 1.42
 3 -4 -15 1.32 1.54
 3 -4 -15 -3.76 4.73
 3 -4 -15 1.66 1.67
 3 -4 -15 0.05 1.97
 3 4 -15 -4.92 5.89
 3 4 -15 5.24 2.02
 3 4 -15 -0.88 1.36
 3 4 -14 20.9 2.72
 3 -4 -14 21.67 2.94
 3 -4 -14 20.77 6.6
 3 -4 -14 21.83 2.97
 3 4 -14 31.27 8
 3 4 -14 8.53 3.47
 3 -4 -14 18 2.67
 3 -4 -13 235.7 19.21
 3 4 -13 202.83 13.96
 3 4 -13 240.44 18.56
 3 -4 -12 -4.47 5
 3 4 -12 -3.05 3.73
 3 4 -12 1.64 2.78
 3 4 -12 -7.12 4.48
 3 -4 -11 20.84 5.76
 3 4 -11 25.26 5.11
 3 4 -11 22.97 5.4
 3 -4 -10 18.34 5.13
 3 4 -10 21.07 5.04
 3 -4 -9 493.08 23.23
 3 -4 -9 477.86 22.87
 3 4 -9 416.9 19.41
 3 -4 -8 24.19 5.84
 3 4 -8 24.2 4.89
 3 -4 -8 35.32 7.22
 3 -4 -7 950.08 27.37
 3 -4 -7 974.1 31.69
 3 -4 -7 1017.96 32.06
 3 4 -7 969.67 30.01
 3 -4 -7 909.44 23.59
 3 -4 -6 135.05 9.89
 3 -4 -6 131.33 8.05
 3 -4 -6 138.75 9.94
 3 -4 -6 123.91 5.07
 3 -4 -6 133.38 6.13
 3 4 -6 130.85 9.25
 3 4 -6 136.47 9.26
 3 -4 -5 368.26 14.1
 3 -4 -5 377.33 16.32
 3 4 -5 401.17 16.13
 3 -4 -5 367.78 12.84
 3 -4 -4 484.07 17.59
 3 -4 -4 456.43 17.06
 3 -4 -4 464.1 15.98
 -3 4 4 434.04 12.37
 3 -4 -4 435.97 14.59
 3 4 -4 484.49 17.31
 3 -4 -3 11.96 3.08
 3 4 -3 13.73 3.2
 -3 4 3 9.36 1.94
 3 -4 -3 11.31 3.14
 3 -4 -2 125.94 7.72
 3 4 -2 117.77 6.89
 3 -4 -2 111.45 6.83
 3 4 -2 125.51 7.62
 3 -4 -2 112.57 7.05
 3 4 -1 26.21 3.21
 3 -4 -1 25.98 3.84
 3 -4 -1 23.55 3.56
 3 4 0 158.27 7.44
 -3 -4 0 170.97 6.31
 3 4 0 168.67 8.08
 3 -4 0 162.16 9.21
 -3 -4 -1 317.72 9.95
 3 4 1 305.85 10.73
 3 -4 1 321.77 13.66
 3 4 1 316.56 11.77
 -3 -4 -2 1.86 2.54
 3 4 2 1.96 1.27
 3 -4 2 3.18 2.85
 3 4 2 -1.08 1.64
 -3 -4 -2 0.04 1.33
 -3 -4 -3 223.75 9.35
 -3 -4 -3 249.29 11.8
 3 -4 3 237.47 11.64
 3 4 3 216.32 9.31
 3 -4 4 27.96 4.71
 -3 -4 -4 34.28 4.29
 -3 -4 -4 38.21 5.48
 -3 -4 -4 30.43 3.88
 -3 -4 -5 1.64 2.36
 -3 -4 -5 5.38 3.53
 3 -4 5 7.62 3.96
 -3 -4 -6 10.06 4.46
 -3 -4 -6 13.96 3.68
 3 -4 6 12.61 3.92
 -3 -4 -7 1961.87 52.27
 3 -4 7 1878.44 52.38
 -3 -4 -8 199.91 13.66
 -3 -4 -8 207.38 12.55
 3 -4 8 205.72 12.3
 -3 -4 -9 163.31 12.84
 -3 -4 -9 183.56 12.39
 3 -4 9 171.22 11.56
 -3 -4 -10 9.9 4.79
 -3 -4 -10 22.66 5.46
 3 -4 10 11.52 3.65
 -3 -4 -11 2.48 4.05
 -3 -4 -11 1.99 4.04
 -3 4 -11 0.69 3.49
 3 -4 11 -3.35 2.19
 -3 4 -12 -1.22 2.84
 -3 -4 -12 -2.27 5.98
 -3 4 -12 9.52 3.91
 -3 -4 -13 29.12 7.14
 -3 4 -13 25.95 5.92
 -3 4 -13 28.81 5.97
 -3 -4 -13 19.74 2.7
 -3 -4 -14 37.56 3.81
 -3 4 -14 51.16 8.27
 -3 -4 -14 40.09 3.44
 -3 -4 -14 39.03 3.49
 -3 -4 -14 42.21 8.26
 -3 -4 -14 39.23 3.52
 -3 -4 -14 34.27 3.57
 -3 -4 -15 20.95 3.21
 -3 -4 -15 21.43 2.85
 -3 -4 -15 23.07 2.88
 -3 4 -15 22.68 3.15
 -3 -4 -15 22.05 2.98
 -3 -4 -16 102.69 6.45
 -3 -4 -16 99.1 5.86
 -3 4 -16 103.73 6.37
 -3 -4 -16 103.06 5.95
 -3 -4 -16 102.55 5.8
 -3 -4 -17 32.48 3.84
 -3 -4 -17 30.9 3.5
 -3 -4 -17 34.04 3.58
 -3 4 -17 37 4.01
 -3 -4 -17 31.82 3.38
 -3 -4 -17 30.34 3.28
 -3 -4 -18 17.89 3.05
 -3 -4 -18 13.22 2.47
 -3 -4 -18 13.72 2.45
 -3 4 -18 13.91 2.9
 -3 -4 -18 14.93 2.51
 -3 4 -18 17.35 3.25
 -3 -4 -18 17.31 2.58
 -3 -4 -19 33.9 3.8
 -3 -4 -19 36.6 3.47
 -3 -4 -19 37.38 3.27
 -3 4 -19 38.63 4.02
 -3 4 -19 44.57 4.25
 -3 -4 -19 40.24 3.5
 -3 -4 -20 11.91 2.44
 -3 -4 -20 10.56 2.05
 -3 4 -20 12.85 2.68
 -3 4 -20 9.97 2.5
 -3 -4 -20 13.34 2.32
 -3 -4 -21 26.47 2.83
 -3 -4 -21 23.02 2.35
 -3 -4 -21 24.8 2.25
 -3 4 -22 2.72 1.31
 -3 -4 -22 3.39 1.51
 -3 4 -22 5.34 1.64
 -3 4 -22 6.31 1.71
 -3 -4 -22 6.18 1.62
 -3 4 -23 7.98 1.34
 -3 -4 -23 6.22 1.21
 -3 -4 -23 6.79 1.33
 3 -5 -24 8.8 1.29
 3 5 -24 7.39 1.18
 3 5 -24 9.83 1.57
 3 5 -23 1.1 1.11
 3 -5 -23 3.12 1.43
 3 5 -23 1.39 1.27
 3 5 -23 2.46 1.6
 3 -5 -22 16.56 2.35
 3 5 -22 15.37 2.27
 3 5 -22 15.89 2.68
 3 -5 -22 10.51 2.06
 3 5 -22 13.54 2.1
 3 -5 -21 1.21 1.64
 3 5 -21 1.84 1.72
 3 5 -21 3.7 2.65
 3 -5 -21 1.46 1.35
 3 -5 -21 5.8 1.64
 3 -5 -21 4.98 2.07
 3 -5 -20 -2.61 2.01
 3 5 -20 2.8 2.6
 3 -5 -20 0.53 1.87
 3 5 -20 4.07 2.08
 3 5 -20 -2 2.3
 3 -5 -20 -0.34 1.22
 3 -5 -19 20.12 3.1
 3 5 -19 23.71 3.73
 3 -5 -19 21.84 2.7
 3 5 -19 20.76 2.97
 3 -5 -19 19.51 3.03
 3 5 -19 15.74 2.96
 3 -5 -19 19.98 2.42
 3 -5 -18 -0.78 1.73
 3 5 -18 1.62 2.01
 3 -5 -18 0.43 1.9
 3 -5 -18 -1.18 1.48
 3 5 -18 3.45 2.46
 3 5 -18 3.19 1.97
 3 -5 -18 1.42 2.09
 3 -5 -18 3.03 2.67
 3 -5 -17 71.34 5.36
 3 -5 -17 65.47 4.78
 3 5 -17 68.46 5.3
 3 -5 -17 67.38 5.16
 3 -5 -17 70.35 4.94
 3 -5 -17 64.61 4.88
 3 5 -17 61.08 4.67
 3 5 -17 70.34 5.06
 3 -5 -17 66.54 5.22
 3 -5 -17 63.12 4.82
 3 -5 -16 1.4 1.76
 3 -5 -16 0.56 1.68
 3 -5 -16 -0.27 1.99
 3 -5 -16 6.63 5.33
 3 -5 -16 1.16 1.8
 3 -5 -16 1.6 1.8
 3 -5 -16 -2.15 1.86
 3 -5 -16 -0.59 2.03
 3 -5 -16 0.21 1.85
 3 5 -16 1.27 4.48
 3 5 -15 115.81 14.5
 3 -5 -15 114.19 6.56
 3 5 -15 108.53 6.1
 3 -5 -15 103.1 6.05
 3 -5 -15 113.34 5.89
 3 -5 -15 110.49 6.13
 3 -5 -15 116.53 6.51
 3 -5 -15 133.08 15.24
 3 -5 -15 121.82 6.34
 3 -5 -15 116.63 6.27
 3 5 -15 118.85 6.36
 3 5 -15 99.08 5.47
 3 5 -14 22.77 5.1
 3 5 -14 27.76 3.01
 3 -5 -14 24.29 2.9
 3 -5 -14 28.77 7.84
 3 -5 -14 29.11 3.13
 3 5 -14 26.28 2.8
 3 -5 -14 30.47 3.32
 3 -5 -14 29.61 3.08
 3 5 -14 26.7 2.92
 3 5 -14 35.94 7.56
 3 -5 -14 25.49 3.1
 3 -5 -13 71.84 10.29
 3 5 -13 72.81 10.87
 3 5 -13 70.28 8.94
 3 5 -12 173.91 13.12
 3 5 -12 168.65 13.37
 3 -5 -12 206.59 16.78
 3 5 -11 0.9 2.81
 3 5 -11 2.86 3.33
 3 -5 -11 -0.15 4.08
 3 5 -10 57.43 7.3
 3 -5 -10 71.48 9.36
 3 5 -9 151.5 11.37
 3 -5 -9 165.23 13.73
 3 -5 -9 166.23 13.12
 3 5 -8 15.53 4.49
 3 -5 -8 12.11 4.73
 3 -5 -8 20.63 5.58
 3 5 -7 246.72 13.86
 3 -5 -7 215.04 10.71
 3 -5 -7 237.06 14.61
 3 5 -6 1.78 3.47
 3 -5 -6 -1.79 1.29
 3 -5 -6 0.49 3.55
 3 -5 -6 -0.52 2.09
 3 -5 -6 -1.78 4.43
 3 -5 -5 125.53 9.22
 3 -5 -5 123.9 7.37
 3 -5 -5 120.34 9.23
 3 5 -5 123.61 8.86
 3 5 -5 119.1 8.71
 -3 5 5 105.18 3.97
 3 -5 -5 117.49 6.22
 3 -5 -4 1017.21 29.72
 3 -5 -4 969.53 29.34
 3 -5 -4 899.39 25.69
 3 5 -4 953.79 28.69
 -3 5 4 876.98 22.5
 3 -5 -3 463.49 17.7
 3 5 -3 470.28 17.07
 3 -5 -2 59.08 5.87
 3 -5 -2 59.51 5.93
 3 5 -2 68.17 5.88
 3 -5 -1 1556.5 41.34
 3 -5 -1 1643.66 40.88
 3 5 -1 1529.97 40.14
 3 -5 0 102.06 7.61
 -3 -5 0 91.48 5.21
 3 5 0 90.45 5.46
 -3 -5 -1 993.38 29.34
 -3 -5 -1 956.65 24.85
 3 5 1 932.03 24.45
 3 -5 1 1020.81 29.37
 3 5 1 944.31 26.05
 3 5 2 145.86 6.37
 -3 -5 -2 149.01 9.22
 -3 -5 -2 154.03 7.5
 3 -5 2 171.57 9.75
 3 5 2 145.76 7.45
 -3 -5 -3 133.67 9.32
 3 5 3 124.85 5.56
 -3 -5 -3 128.06 7.31
 3 5 3 115.06 6.38
 3 -5 3 128.91 8.92
 -3 -5 -4 27.96 5.24
 3 5 4 26.16 2.35
 3 5 4 25.73 2.99
 -3 5 -4 35.43 5.17
 3 -5 4 26.31 4.78
 -3 -5 -4 32.17 4.11
 -3 -5 -5 9.19 2.75
 -3 -5 -5 7.28 3.81
 3 5 5 6.71 1.75
 -3 5 -5 12.34 4.37
 3 -5 5 5.86 3.52
 -3 -5 -5 7.56 3.36
 3 -5 6 33.47 5.88
 -3 -5 -6 23.7 5.14
 -3 -5 -6 29.89 4.83
 3 5 6 30.68 2.99
 -3 -5 -7 101.44 8.95
 3 -5 7 113.85 9.55
 -3 -5 -7 116.28 10.3
 -3 -5 -8 215.19 13.37
 3 -5 8 217.32 13.19
 -3 -5 -8 201.75 13.71
 -3 -5 -9 294.8 16.53
 3 -5 9 277.37 15.85
 -3 -5 -9 283.36 17.31
 -3 -5 -10 58.93 7.98
 3 -5 10 60.7 7.35
 -3 -5 -10 66.85 9.08
 -3 -5 -11 10.61 4.37
 3 -5 11 14.1 4.64
 -3 -5 -12 164.37 14.23
 3 -5 12 143.58 11.98
 -3 5 -12 164.42 14.09
 -3 -5 -13 45.61 3.98
 -3 -5 -13 51.88 4.14
 -3 -5 -13 45.02 3.64
 -3 -5 -13 60.41 9.64
 -3 -5 -13 49.58 4.04
 -3 -5 -13 52.29 3.79
 -3 5 -13 50.29 7.53
 -3 5 -13 57.7 9.03
 -3 -5 -14 1.71 1.85
 -3 -5 -14 1.49 1.71
 -3 -5 -14 -1 1.7
 -3 5 -14 2.83 4.49
 -3 -5 -14 -1.16 1.66
 -3 -5 -14 -1.83 1.94
 -3 -5 -15 40.88 3.75
 -3 -5 -15 43.29 3.94
 -3 -5 -15 39.93 3.96
 -3 5 -15 46.83 4.39
 -3 -5 -15 37.69 3.47
 -3 -5 -15 38.89 4.12
 -3 -5 -16 27.93 3.6
 -3 -5 -16 33.91 3.65
 -3 -5 -16 28.29 3.24
 -3 -5 -16 32.11 3.29
 -3 -5 -16 27.47 3.01
 -3 5 -16 29.14 3.68
 -3 -5 -17 125.27 7.05
 -3 -5 -17 114.65 6.38
 -3 -5 -17 118.98 6.43
 -3 -5 -17 127.26 6.5
 -3 5 -17 121.28 7.07
 -3 -5 -17 120.52 6.09
 -3 5 -17 128.61 7
 -3 -5 -18 11.17 2.48
 -3 -5 -18 12.26 2.41
 -3 -5 -18 10.31 2.11
 -3 5 -18 9.22 2.5
 -3 -5 -18 9.99 2.17
 -3 5 -18 14.09 3.06
 -3 -5 -19 2.84 2.25
 -3 -5 -19 1.44 1.66
 -3 -5 -19 3.92 1.78
 -3 5 -19 1.42 2.09
 -3 -5 -19 7.25 1.79
 -3 5 -19 3.89 2.24
 -3 -5 -20 -0.49 1.89
 -3 -5 -20 0.22 1.58
 -3 -5 -20 -0.18 1.4
 -3 5 -20 2.41 1.95
 -3 5 -20 1.31 2
 -3 -5 -20 -0.61 1.29
 -3 -5 -21 0.49 1.61
 -3 -5 -21 1.17 1.26
 -3 -5 -22 1.55 1.35
 -3 -5 -22 1.35 1.13
 -3 5 -22 2.96 1.32
 -3 5 -22 0.14 1.35
 -3 5 -22 4.48 1.55
 -3 -5 -23 2.13 1.16
 -3 5 -23 -0.4 0.84
 -3 5 -23 0.55 0.89
 3 6 -24 11.63 1.62
 3 6 -23 4.85 1.75
 3 -6 -23 6.17 1.38
 3 6 -23 4.47 1.26
 3 6 -23 2.73 1.11
 3 -6 -22 4.35 1.81
 3 6 -22 6.04 1.58
 3 -6 -22 6.09 1.65
 3 6 -22 2.73 1.91
 3 6 -22 2.35 1.63
 3 -6 -21 21.31 2.38
 3 -6 -21 20.24 2.92
 3 -6 -21 19.94 2.55
 3 6 -21 17.41 2.48
 3 6 -21 18.58 3.05
 3 6 -21 21.28 2.79
 3 6 -20 0.43 2.27
 3 -6 -20 0.67 1.84
 3 6 -20 -2.24 1.97
 3 -6 -20 -0.67 1.48
 3 -6 -20 -1.99 2.17
 3 6 -19 39.06 3.78
 3 -6 -19 45.06 3.87
 3 6 -19 45.35 4.38
 3 6 -19 40.59 3.9
 3 -6 -19 39.22 3.31
 3 -6 -19 41.8 4.13
 3 -6 -18 15.04 3.05
 3 6 -18 18.2 2.98
 3 6 -18 18.93 3.45
 3 -6 -18 20.83 2.75
 3 -6 -18 22.07 2.89
 3 -6 -18 20.08 3.55
 3 -6 -17 3.69 2.4
 3 -6 -17 2.43 1.97
 3 6 -17 1.28 1.82
 3 -6 -17 0.13 2.22
 3 6 -17 5.59 2.36
 3 -6 -17 5.35 1.46
 3 -6 -17 0.99 1.85
 3 6 -17 2.8 2.17
 3 -6 -17 1.32 1.93
 3 -6 -17 4.12 1.97
 3 -6 -17 1.46 1.73
 3 -6 -16 77.48 4.63
 3 -6 -16 77.83 5.49
 3 6 -16 72.42 5.29
 3 -6 -16 80.27 5.55
 3 6 -16 78.85 5.22
 3 -6 -16 76.95 5.17
 3 -6 -16 78.07 5.15
 3 -6 -16 70.19 4.98
 3 -6 -16 79.02 5.58
 3 -6 -16 93.64 13.67
 3 -6 -16 80.43 5.3
 3 -6 -16 82.96 5.21
 3 6 -16 78.82 11.93
 3 -6 -15 0.64 2.13
 3 6 -15 4.22 2.38
 3 -6 -15 0.9 2.03
 3 6 -15 2.12 1.51
 3 -6 -15 2.05 1.42
 3 -6 -15 3.46 1.55
 3 -6 -15 -0.5 1.68
 3 -6 -15 0.95 1.22
 3 -6 -15 -1.72 1.76
 3 -6 -15 1.69 1.94
 3 -6 -15 7.73 5.08
 3 -6 -15 0.93 1.62
 3 6 -15 -0.81 6.74
 3 6 -15 -0.51 1.73
 3 6 -14 5.39 3.93
 3 -6 -14 3.29 1.84
 3 -6 -14 3.48 1.61
 3 -6 -14 2.59 1.4
 3 -6 -14 4.19 1.79
 3 -6 -14 7.77 5.52
 3 -6 -14 4.46 1.9
 3 6 -14 2.44 1.24
 3 -6 -14 1.36 2.04
 3 6 -14 0.1 1.95
 3 6 -14 1.98 1.89
 3 6 -13 110.31 11.35
 3 -6 -13 151.73 15.96
 3 6 -12 19.01 5.39
 3 6 -12 22.42 5.49
 3 -6 -12 20.5 6.8
 3 6 -11 244.2 16.41
 3 6 -11 254.89 16.1
 3 6 -10 1.32 3.23
 3 -6 -10 3.11 4.56
 3 -6 -10 -1.75 4.83
 3 6 -9 143.75 11.61
 3 -6 -9 144.77 13.14
 3 -6 -9 151.25 13.2
 3 6 -8 200.69 13.43
 3 -6 -8 212.22 14.84
 3 -6 -8 231.58 15.5
 3 6 -7 0.8 3.67
 3 -6 -7 2.77 2.31
 3 -6 -7 7.87 4.73
 3 -6 -7 1.66 4.72
 3 6 -6 9.52 4.57
 3 -6 -6 10.8 2.65
 3 -6 -6 14.92 5.66
 3 -6 -6 16.43 5.52
 3 -6 -5 141.14 7.83
 3 -6 -5 140.56 10.3
 3 -6 -5 129.29 10.2
 3 6 -5 140.71 9.79
 3 6 -5 133.39 9.5
 3 -6 -5 137.58 6.68
 -3 6 5 119.23 4.78
 3 -6 -4 386.8 17.28
 3 -6 -4 427.91 18.23
 3 -6 -4 430 15.29
 3 6 -4 435.2 17.75
 3 -6 -3 457.08 18.66
 3 -6 -3 418.35 15.74
 3 6 -3 437.89 17.17
 3 -6 -2 243.89 12.96
 3 -6 -2 274.53 12.18
 3 6 -2 285.28 12.69
 3 -6 -1 565.43 20.84
 3 -6 -1 584.14 19.77
 3 6 -1 544.14 18.92
 -3 -6 0 0.11 1.66
 3 -6 0 2.01 3.26
 3 6 0 -0.65 1.85
 -3 -6 -1 81.33 6.91
 -3 -6 -1 92.07 5.87
 3 -6 1 87.08 7.46
 -3 -6 -2 0.7 2.74
 -3 6 -2 4.41 2.65
 3 -6 2 -0.88 3.47
 -3 -6 -2 0.4 2
 3 -6 3 81.67 7.66
 -3 -6 -3 68.4 6.8
 -3 -6 -3 77.21 5.98
 3 6 3 68.78 3.52
 -3 6 -3 83.03 7.33
 3 -6 4 438.02 18.91
 -3 -6 -4 423.86 16.86
 -3 -6 -4 449.87 18.56
 -3 6 -4 479.75 18.89
 3 -6 5 72.86 7.78
 -3 -6 -5 62.95 6.7
 -3 -6 -5 64.86 7.29
 -3 6 -5 83.09 8.11
 3 6 5 52.36 3.75
 3 -6 6 1625.97 46.94
 -3 -6 -6 1778.55 47.76
 -3 6 -6 1769.02 48.41
 -3 -6 -7 56.57 6.88
 -3 -6 -7 78.04 8.42
 3 -6 7 75.88 7.95
 -3 6 -7 83.32 8.74
 -3 -6 -8 237.61 14.61
 3 -6 8 220.57 14.18
 -3 -6 -8 253.39 15.24
 -3 -6 -9 34.49 6.26
 -3 -6 -9 37.36 6.51
 3 -6 9 39 6.48
 -3 -6 -10 476.59 23.27
 3 -6 10 446.44 22.03
 -3 -6 -10 442.86 22.48
 -3 -6 -11 108.11 10.99
 3 -6 11 96.16 9.87
 -3 -6 -11 109.37 10.87
 -3 -6 -12 71.24 9.69
 3 -6 12 70.87 8.37
 -3 6 -12 85.12 10.39
 -3 -6 -13 20.75 2.79
 -3 -6 -13 24.83 6.78
 -3 -6 -13 23.7 2.67
 -3 -6 -13 21.65 2.84
 -3 -6 -13 21.87 2.91
 -3 -6 -13 24.95 3
 -3 6 -13 35.83 7.38
 -3 -6 -14 22.06 2.55
 -3 -6 -14 20.62 3.03
 -3 -6 -14 20.89 3.02
 -3 6 -14 15.74 5.77
 -3 -6 -14 19.61 2.82
 -3 -6 -14 21.16 3.19
 -3 -6 -15 0.97 1.71
 -3 -6 -15 2.97 1.89
 -3 -6 -15 2.13 2.1
 -3 6 -15 -2.15 2.24
 -3 -6 -15 3.06 1.3
 -3 -6 -15 -1.48 2.06
 -3 -6 -16 85.86 6.01
 -3 -6 -16 87.37 5.68
 -3 -6 -16 85.94 5.51
 -3 -6 -16 93.5 5.39
 -3 6 -16 92.76 5.93
 -3 -6 -17 40.14 4.35
 -3 -6 -17 44.19 4.08
 -3 -6 -17 44.6 4.06
 -3 6 -17 40.45 4
 -3 -6 -17 42.05 3.39
 -3 6 -17 44.86 4.29
 -3 -6 -18 23.49 3.41
 -3 -6 -18 20.79 2.93
 -3 -6 -18 20.51 3
 -3 6 -18 20.22 3.14
 -3 6 -18 18.68 2.78
 -3 -6 -19 40.38 4.13
 -3 -6 -19 33.73 3.39
 -3 6 -19 39.02 3.85
 -3 6 -19 38.26 3.71
 -3 -6 -19 32.46 3.1
 -3 -6 -20 1.66 1.67
 -3 -6 -20 0.12 1.43
 -3 6 -20 0.02 1.79
 -3 6 -20 0.92 1.8
 -3 -6 -21 23.01 2.63
 -3 -6 -21 19.14 2.32
 -3 6 -21 24.05 2.7
 -3 6 -22 4.48 1.53
 -3 6 -22 2.49 1.47
 -3 -6 -22 1.25 1.32
 -3 6 -23 14.49 1.55
 -3 -6 -23 18.43 1.69
 3 7 -23 4.48 1.25
 3 -7 -23 4.19 0.96
 3 7 -23 3.62 1.01
 3 7 -23 3.08 1.45
 3 -7 -22 5.7 1.45
 3 7 -22 4 1.29
 3 7 -22 3.13 1.77
 3 -7 -22 4.49 1.78
 3 7 -22 6.1 1.77
 3 -7 -21 2.12 1.26
 3 7 -21 2.25 1.44
 3 7 -21 2.5 2.14
 3 -7 -21 3.88 1.41
 3 -7 -21 6.66 2.27
 3 7 -21 5.85 2.18
 3 -7 -20 2.01 1.44
 3 7 -20 2.27 2.3
 3 -7 -20 2.79 1.55
 3 7 -20 -0.98 1.66
 3 -7 -20 3.15 1.42
 3 7 -19 5.16 2.09
 3 7 -19 5.71 2.22
 3 -7 -19 5.13 1.93
 3 7 -19 5.73 1.88
 3 -7 -19 4.07 2.02
 3 -7 -19 5.12 2.39
 3 -7 -18 6.74 2.72
 3 7 -18 6.79 2.19
 3 7 -18 7.7 2.79
 3 -7 -18 7.92 1.98
 3 7 -18 12.37 2.65
 3 -7 -18 8.53 2.01
 3 -7 -18 11.47 2.94
 3 -7 -17 1.4 2.5
 3 -7 -17 -1.66 2.75
 3 -7 -17 4.64 2.55
 3 7 -17 1.7 2.21
 3 -7 -17 0.59 2.15
 3 -7 -17 2.57 1.68
 3 -7 -17 2.31 1.44
 3 -7 -17 2.55 1.89
 3 -7 -16 -2.31 2.37
 3 -7 -16 -0.22 2.14
 3 -7 -16 -1.22 2.07
 3 7 -16 -2.78 1.97
 3 7 -16 -3.54 1.83
 3 7 -16 3.38 1.65
 3 -7 -16 -2.18 1.92
 3 -7 -16 1.41 1.84
 3 -7 -16 -1.43 1.46
 3 -7 -16 -0.56 1.66
 3 -7 -15 2.37 1.57
 3 -7 -15 -0.4 1.93
 3 7 -15 -2.89 3.45
 3 -7 -15 -0.11 1.94
 3 -7 -15 0.05 4.98
 3 -7 -15 -0.74 2.04
 3 -7 -15 -0.89 1.6
 3 7 -15 2.96 1.72
 3 7 -15 -0.4 1.39
 3 -7 -15 5.11 2.4
 3 7 -15 -0.23 1.77
 3 7 -15 0.13 4.27
 3 -7 -15 2.48 1.86
 3 -7 -14 0.4 1.67
 3 -7 -14 -1.62 2.12
 3 7 -14 0.59 1.54
 3 7 -14 4.03 1.61
 3 -7 -14 0.46 1.54
 3 7 -14 3.97 1.55
 3 -7 -14 0.78 1.55
 3 -7 -14 1.15 1.48
 3 -7 -14 1.89 1.85
 3 -7 -14 -3.37 4.51
 3 -7 -14 0.55 1.94
 3 7 -14 -0.35 1.7
 3 -7 -13 80.06 4.98
 3 -7 -13 90.31 12.01
 3 -7 -13 82.1 5.03
 3 7 -13 82.59 5.44
 3 -7 -13 80.12 5.09
 3 -7 -13 72.73 4.83
 3 -7 -13 72.42 4.94
 3 7 -13 83.98 10.4
 3 -7 -12 53.31 9.61
 3 7 -12 38.63 6.9
 3 7 -12 45.34 7.44
 3 -7 -11 63.45 9.86
 3 7 -11 55.5 7.93
 3 7 -11 53.22 8.18
 3 -7 -11 65.82 9.84
 3 -7 -10 -8.18 4.62
 3 7 -10 -2.33 4.01
 3 -7 -10 4.83 5.09
 3 -7 -9 175.34 14.26
 3 -7 -9 152.74 13.4
 3 7 -9 173.87 13.06
 3 -7 -8 3.09 4.34
 3 7 -8 -3.54 4.03
 3 -7 -8 2.69 4.74
 3 -7 -7 102.16 6.92
 3 -7 -7 114.53 11.23
 3 -7 -7 108.54 10.78
 3 7 -7 112 9.96
 3 -7 -6 223.98 14.44
 3 -7 -6 226.93 10.62
 3 -7 -6 233.85 15.04
 3 7 -6 229.75 14.05
 3 -7 -5 12.07 3.05
 3 -7 -5 1.39 3.72
 3 7 -5 12.98 4.81
 3 -7 -5 10.37 1.98
 3 -7 -5 2.35 4.36
 3 7 -4 88.08 7.96
 3 7 -4 96.64 8.48
 3 -7 -4 92.76 8.98
 3 -7 -4 83.53 6.18
 3 -7 -3 260.96 14.49
 3 7 -3 269.38 13.3
 3 -7 -3 272.93 12.48
 3 -7 -2 89.66 8.73
 3 7 -2 86.9 7.11
 3 -7 -2 88.97 7.63
 3 7 -1 555.25 19.47
 3 -7 -1 584.41 20.47
 -3 -7 0 75.52 5.85
 3 7 0 74.58 6.08
 3 -7 0 73.96 7.21
 -3 -7 -1 64.25 6.61
 -3 -7 -1 67.84 5.63
 -3 7 -1 79.97 6.44
 3 7 1 69.23 5.68
 3 -7 1 71.94 7.38
 -3 -7 -2 71.86 5.92
 -3 -7 -2 78.89 7.23
 3 -7 2 66.31 7.72
 -3 7 -2 69.51 6.45
 3 7 2 68.2 5.49
 -3 -7 -3 15.68 4.78
 3 -7 3 15.36 5.15
 -3 7 -3 17.14 4.46
 -3 -7 -3 17.34 3.53
 -3 -7 -4 220.94 12.11
 -3 -7 -4 241.09 13.39
 3 -7 4 237.62 13.88
 -3 7 -4 224.05 12.99
 -3 -7 -5 19.16 4.51
 3 -7 5 14.18 4.72
 -3 7 -5 22.33 5.23
 -3 -7 -5 15.2 4.08
 -3 -7 -6 348.64 17.35
 -3 -7 -6 360.67 18.31
 3 -7 6 384.85 18.87
 -3 7 -6 402.7 19.39
 -3 -7 -7 69.49 8.06
 3 -7 7 47.97 7.06
 -3 7 -7 62.3 8.06
 -3 -7 -7 61.09 7.35
 -3 -7 -8 417.92 21.34
 3 -7 8 423.45 21.11
 -3 7 -8 472.17 22.56
 3 -7 9 5.04 4.08
 -3 -7 -9 5.92 3.55
 -3 -7 -9 1.45 3.62
 3 -7 10 8.67 4.24
 -3 -7 -10 7.2 3.84
 -3 -7 -10 8.13 4.14
 3 -7 11 290.64 18.19
 -3 -7 -11 297.84 19.15
 -3 -7 -11 272.11 17.8
 -3 -7 -12 497 25.96
 -3 -7 -12 442.69 14.2
 -3 -7 -12 444.99 14.23
 3 -7 12 485.89 24.71
 -3 -7 -12 457.61 13.73
 -3 -7 -12 441.64 14.46
 -3 -7 -12 429.41 13.86
 -3 -7 -13 14.71 2.43
 -3 -7 -13 22.1 6.44
 -3 -7 -13 14.09 2.58
 -3 -7 -13 17.76 2.7
 3 -7 13 14.34 3.72
 -3 -7 -13 14.97 2.67
 3 -7 13 16.88 2.27
 -3 -7 -13 11.55 2.19
 -3 7 -14 5.36 1.89
 -3 -7 -14 4.99 1.96
 -3 -7 -14 2.73 2.12
 3 -7 14 1.31 1.12
 -3 -7 -14 3.15 2.1
 -3 -7 -14 4.62 1.98
 -3 -7 -15 19.52 2.96
 -3 7 -15 22.13 2.75
 -3 -7 -15 17.87 3.1
 -3 7 -15 21.9 3
 -3 -7 -15 18.57 3.35
 -3 -7 -16 67.42 4.84
 -3 -7 -16 67.12 5.21
 -3 7 -16 71.17 4.7
 -3 -7 -16 70.66 5.38
 -3 7 -16 66.36 4.99
 -3 7 -16 72.93 5.09
 -3 -7 -16 67.72 5.19
 -3 -7 -17 12.25 3.01
 -3 -7 -17 10.68 2.5
 -3 -7 -17 8.17 2.2
 -3 7 -17 13.02 2.61
 -3 7 -17 12.93 2.62
 -3 -7 -18 0.29 2.26
 -3 -7 -18 -2.18 2.17
 -3 -7 -18 -2.59 1.95
 -3 7 -18 3.85 2.08
 -3 7 -18 -6.33 2.53
 -3 -7 -19 4.18 2.28
 -3 -7 -19 3.96 2.07
 -3 -7 -19 1.41 1.63
 -3 7 -19 6.47 2.05
 -3 7 -19 2.75 2.04
 -3 -7 -20 7.68 2.28
 -3 -7 -20 8.54 2.04
 -3 -7 -20 5.35 1.76
 -3 7 -20 3.96 1.7
 -3 -7 -21 3.1 1.18
 -3 7 -21 3.64 1.34
 -3 7 -21 1.64 1.43
 -3 -7 -21 -0.54 1.31
 -3 -7 -22 2.92 1.4
 -3 7 -22 1.83 1.26
 -3 -7 -22 2.55 0.92
 -3 7 -22 3.23 1
 -3 -7 -23 0.06 0.87
 -3 7 -23 0.97 0.8
 3 8 -23 7.97 1.55
 3 8 -23 9.29 1.48
 -3 -8 23 5.13 0.85
 3 8 -22 2.58 1.16
 3 -8 -22 -0.24 0.84
 3 8 -22 2.9 1.63
 3 -8 -22 2.1 1.06
 3 8 -22 4.09 1.64
 3 -8 -22 -0.02 1.56
 3 -8 -21 22.48 2.22
 3 8 -21 21.82 2.28
 3 8 -21 19.92 2.71
 3 -8 -21 21.9 2.31
 3 8 -21 22.79 2.8
 3 -8 -21 21.72 2.96
 3 -8 -20 4.3 1.7
 3 8 -20 4.32 2.29
 3 -8 -20 3.87 1.58
 3 8 -20 3.91 1.46
 3 -8 -20 3.19 1.37
 3 -8 -20 2.05 2.17
 3 -8 -19 10.44 2.48
 3 8 -19 8.66 2.28
 3 -8 -19 10.79 2.81
 3 -8 -19 8.36 1.86
 3 8 -19 7.64 2.55
 3 -8 -19 5.36 1.8
 3 8 -19 9.95 2.14
 3 8 -18 21.7 3.33
 3 -8 -18 23.99 2.9
 3 8 -18 20.83 2.82
 3 -8 -18 19.58 3.33
 3 8 -18 19.32 3.12
 3 -8 -18 20.3 3.16
 3 -8 -18 19.01 2.76
 3 -8 -18 21.53 2.46
 3 8 -17 1.53 2.01
 3 8 -17 1.43 1.42
 3 -8 -17 -0.1 1.62
 3 8 -17 -1.36 1.73
 3 -8 -17 3.24 2.65
 3 -8 -17 2.07 2.19
 3 -8 -17 2.85 1.97
 3 -8 -17 2.09 1.53
 3 -8 -17 0.14 2.32
 3 -8 -16 2.47 2.21
 3 -8 -16 8.95 2.92
 3 -8 -16 6 2.34
 3 8 -16 10.43 2.83
 3 8 -16 4.79 1.72
 3 -8 -16 4.69 1.54
 3 8 -16 6.83 1.93
 3 -8 -16 8.75 2.09
 3 -8 -16 7.87 2.35
 3 -8 -16 6.17 2.07
 3 -8 -15 0.67 1.97
 3 -8 -15 2.47 2.16
 3 8 -15 2.34 2
 3 8 -15 2.03 1.55
 3 -8 -15 1.57 1.59
 3 -8 -15 4.77 2.05
 3 -8 -15 3.28 1.98
 3 -8 -15 2.54 1.91
 3 -8 -15 -4.31 6.36
 3 -8 -15 5.75 2.36
 3 8 -15 1.72 5.62
 3 -8 -14 2.88 1.69
 3 -8 -14 -0.26 1.54
 3 -8 -14 -0.52 1.92
 3 -8 -14 -0.78 4
 3 -8 -14 1.42 1.87
 3 8 -14 1.82 1.51
 3 -8 -14 -2.52 2
 3 8 -14 -1.81 2.14
 3 -8 -14 -0.81 2.1
 3 8 -14 2.95 3.92
 3 -8 -13 0.73 1.5
 3 -8 -13 0.86 1.55
 3 -8 -13 1.73 1.77
 3 -8 -13 -7.19 5.19
 3 -8 -13 -0.72 1.91
 3 8 -13 1.27 2.11
 3 -8 -13 1.82 1.55
 3 -8 -13 2.5 1.98
 3 8 -13 -1.25 3.79
 3 8 -13 0.66 1.37
 3 -8 -12 33.65 8.09
 3 8 -12 18.89 5.23
 3 8 -12 24.71 5.95
 3 -8 -11 645.72 32.4
 3 -8 -11 639.06 31.91
 3 8 -11 523.03 26.46
 3 8 -11 537.12 26.17
 3 -8 -10 5.97 4.23
 3 8 -10 -0.67 3.66
 3 8 -10 4.62 3.23
 3 -8 -10 5.91 5.49
 3 -8 -9 14.83 5.88
 3 8 -9 13.43 4.79
 3 -8 -9 15.85 6.27
 3 -8 -8 265.14 17.85
 3 -8 -8 259.21 17.73
 3 8 -8 234.12 15.56
 3 -8 -7 -4.38 4.86
 3 8 -7 9.04 4.93
 3 -8 -7 8.89 5.28
 3 -8 -6 458.97 22.31
 3 -8 -6 431.27 22.52
 3 -8 -6 420.54 15.34
 3 8 -6 424.05 20.15
 3 -8 -5 98.95 6.61
 3 -8 -5 92.39 10.17
 3 8 -5 96.07 9.02
 3 -8 -4 12.12 2.69
 3 8 -4 9.45 3.83
 3 -8 -4 9.14 4.76
 3 -8 -3 38.51 7.12
 3 8 -3 40.86 5.78
 3 -8 -3 44.38 5.24
 3 -8 -2 36.3 7.15
 3 8 -2 28.8 4.82
 3 -8 -2 32.33 5.26
 3 -8 -1 66.02 8.14
 3 8 -1 77.61 6.83
 3 -8 -1 75.16 7.74
 -3 -8 0 13.37 3.7
 3 8 0 10.46 3.23
 3 -8 0 13.87 4.47
 -3 -8 -1 194.48 10.62
 -3 -8 -1 204.31 12.24
 -3 8 -1 202.45 11.2
 3 8 1 182.25 9.76
 3 -8 1 197.42 12.37
 -3 -8 -2 258.17 12.43
 -3 -8 -2 236.5 13.28
 3 -8 2 241.36 14.1
 3 8 2 218.78 10.59
 -3 8 -2 254.95 12.91
 -3 -8 -3 37.01 6.21
 3 -8 3 49.34 6.97
 3 8 3 41.26 4.16
 -3 8 -3 55.35 6.72
 -3 -8 -3 47.78 5.6
 -3 -8 -4 86.89 8.02
 -3 -8 -4 73.59 7.77
 3 8 4 76.87 5.45
 -3 8 -4 92.29 8.41
 3 -8 4 88.22 9.1
 -3 -8 -5 192.9 12.82
 -3 -8 -5 217.25 13.07
 3 -8 5 217.16 14.28
 -3 8 -5 220.93 13.8
 -3 -8 -6 12.17 4.64
 3 -8 6 14.62 4.79
 -3 8 -6 16.26 4.91
 -3 -8 -6 14.52 4.44
 -3 -8 -7 4.64 3.98
 3 -8 7 -0.28 3.46
 -3 8 -7 1.07 3.93
 -3 -8 -7 -1.26 4.08
 3 -8 8 24.52 5.79
 -3 8 -8 21.08 5.44
 -3 -8 -8 19.93 5.18
 3 -8 9 43.76 7.39
 -3 -8 -9 40.46 6.82
 3 -8 10 230.39 16.56
 -3 -8 -10 237.79 16.41
 3 -8 11 53.17 7.96
 -3 -8 -11 55.95 8.43
 -3 -8 -12 8.19 2.13
 -3 -8 -12 11.52 2.34
 3 -8 12 9.5 1.78
 -3 -8 -12 12.61 2.08
 -3 -8 -12 10.43 1.86
 -3 -8 -12 9.32 2.26
 -3 8 -12 6.99 1.58
 -3 -8 -12 6.95 1.89
 -3 -8 -12 9.1 2.1
 3 -8 12 12.95 4.65
 -3 -8 -13 59.22 4.58
 -3 -8 -13 57.52 4.52
 -3 -8 -13 56.06 4.41
 3 -8 13 44.6 7.41
 3 -8 13 49.24 3.76
 -3 -8 -13 51.5 4.27
 -3 -8 -13 59.83 4.38
 -3 8 -14 143.99 7.22
 -3 -8 -14 151.83 7.55
 -3 -8 -14 159.05 7.58
 3 -8 14 149.21 6.7
 -3 -8 -14 161.94 7.87
 -3 -8 -14 154.21 7.88
 -3 -8 -15 5.19 2.39
 -3 8 -15 4.21 2.02
 -3 -8 -15 5.27 2.17
 -3 -8 -15 2.39 2.08
 -3 -8 -16 -0.27 2.27
 -3 -8 -16 0.61 2.08
 -3 8 -16 2.14 1.63
 -3 -8 -16 -0.41 2.13
 -3 -8 -16 -0.65 2.33
 -3 8 -16 -1.15 1.76
 -3 8 -16 -0.22 1.71
 -3 -8 -17 9.53 2.54
 -3 8 -17 7.7 1.67
 -3 -8 -17 12.67 2.67
 -3 8 -17 10.15 2.59
 -3 8 -17 8.28 2.14
 -3 -8 -17 11.8 2.62
 -3 -8 -18 1.51 2.28
 -3 -8 -18 -1.49 2.02
 -3 -8 -18 -0.64 1.83
 -3 8 -18 1.29 1.79
 -3 8 -18 -0.16 1.78
 -3 -8 -19 17.86 2.63
 -3 8 -19 19.99 2.6
 -3 8 -19 17.45 2.56
 -3 -8 -19 15.87 2.49
 -3 -8 -20 7.16 1.44
 -3 8 -20 3.21 1.17
 -3 -8 -20 6.32 1.98
 -3 -8 -20 4.92 1.76
 -3 8 -20 8.04 1.82
 -3 -8 -20 8.02 1.93
 -3 -8 -21 4.35 1.45
 -3 -8 -21 1.05 1.4
 -3 -8 -21 2.51 0.99
 -3 8 -21 5.89 1.25
 -3 8 -21 7.27 1.66
 -3 -8 -22 1.74 1.19
 -3 8 -22 -0.67 1.23
 -3 -8 -23 22.14 1.62
 3 9 -23 42.9 2.59
 3 9 -23 42.1 2.6
 3 -9 -22 12.23 1.48
 3 9 -22 12.37 2.02
 3 9 -22 11.45 1.97
 3 9 -21 5.75 2
 3 -9 -21 4.77 1.47
 3 9 -21 6.24 2.01
 3 -9 -21 4.89 1.97
 3 -9 -20 2.91 1.56
 3 9 -20 3.88 2.08
 3 9 -20 3.37 1.36
 3 -9 -20 0.82 2.22
 3 -9 -20 4.35 1.4
 3 -9 -19 19.24 3.27
 3 9 -19 18.46 2.94
 3 9 -19 15.38 2.76
 3 9 -19 12.41 2.1
 3 -9 -19 19.49 2.33
 3 -9 -19 17.14 2.78
 3 -9 -19 14.45 1.95
 3 -9 -19 16.91 2.39
 3 -9 -18 36.04 3.98
 3 -9 -18 36.07 3.19
 3 -9 -18 41.13 4.29
 3 9 -18 35.98 3.96
 3 -9 -18 38.43 3.33
 3 9 -18 31.22 3.07
 3 9 -18 34.99 3.78
 3 -9 -18 38.6 3.93
 3 -9 -18 36.52 3.6
 3 -9 -18 40.69 3.67
 3 -9 -17 31.97 4.02
 3 9 -17 38.86 4.14
 3 -9 -17 32.65 4.01
 3 -9 -17 35.74 3.13
 3 9 -17 37.2 3.4
 3 9 -17 36.89 3.95
 3 9 -17 34.9 3.31
 3 -9 -17 35.04 3.83
 3 -9 -17 38.44 3.82
 3 -9 -17 30.88 2.99
 3 -9 -17 31.12 3.68
 3 -9 -16 83.86 5.81
 3 9 -16 83.67 5.77
 3 -9 -16 84.1 5.82
 3 9 -16 86.09 5.93
 3 -9 -16 88.32 5.46
 3 -9 -16 90.72 5.17
 3 -9 -16 87.55 5.96
 3 9 -16 84.32 5.16
 3 -9 -15 40.7 4.09
 3 -9 -15 48.27 4.06
 3 9 -15 46.32 4.02
 3 -9 -15 41.23 4.03
 3 9 -15 43.4 4.26
 3 -9 -15 36.16 3.48
 3 -9 -15 43.58 4.51
 3 -9 -15 34.6 3.58
 3 -9 -14 28.92 3.38
 3 -9 -14 24.11 3.35
 3 -9 -14 27.68 3.39
 3 -9 -14 32.99 8.42
 3 -9 -14 27.43 3.31
 3 9 -14 27.02 3.21
 3 -9 -14 29.98 3.69
 3 9 -14 22.81 3.18
 3 9 -14 12.72 4.77
 3 -9 -14 25.91 3.39
 3 -9 -13 115.76 6.1
 3 -9 -13 99.93 5.81
 3 -9 -13 103.94 5.91
 3 -9 -13 127.55 14.88
 3 -9 -13 111.2 6.3
 3 9 -13 107.62 5.99
 3 -9 -13 107.24 6.05
 3 9 -13 107.58 6.29
 3 9 -13 104.62 11.75
 3 -9 -13 108.83 6.3
 3 -9 -12 14.62 2.51
 3 -9 -12 14.83 2.38
 3 -9 -12 18.31 2.56
 3 -9 -12 20.85 5.94
 3 -9 -12 16.54 2.67
 3 9 -12 13.12 2.3
 3 9 -12 12.89 2.45
 3 -9 -12 19.33 2.83
 3 9 -12 7.07 3.79
 3 9 -12 18.43 5.42
 3 -9 -12 17.51 2.58
 3 9 -11 55.26 8.71
 3 9 -11 51.12 8.22
 3 -9 -11 41.34 8.68
 3 -9 -11 47.45 8.93
 3 9 -10 22.69 5.25
 3 9 -10 20.93 5.07
 3 -9 -10 15.41 5.88
 3 -9 -10 21.04 6.81
 3 9 -9 116.23 11.58
 3 -9 -9 137.14 14.14
 3 -9 -9 118.87 12.56
 3 9 -8 5.22 3.47
 3 -9 -8 4.86 4.4
 3 -9 -8 8.53 5.17
 3 -9 -7 231.64 16.33
 3 9 -7 214.37 14.65
 3 -9 -6 395.34 21.43
 3 9 -6 373.83 19.48
 3 -9 -5 403.04 14.84
 3 -9 -5 413.64 21.43
 3 9 -5 429.3 20.11
 3 -9 -4 791.67 30.55
 3 -9 -4 746.55 23.11
 3 -9 -4 759.35 25.17
 3 9 -4 753.69 27.85
 3 -9 -3 230.28 15.37
 3 -9 -3 209.35 11.85
 3 9 -3 197.88 12.62
 3 -9 -2 593 25.47
 3 -9 -2 568.15 21.85
 3 9 -2 562.71 22.1
 3 -9 -1 695.25 27.79
 -3 -9 1 710.39 24.16
 3 -9 -1 678.08 24.48
 3 9 -1 629.89 23.05
 3 9 -1 673.47 24.17
 -3 -9 0 290.09 14.82
 3 -9 0 294.57 15.16
 3 9 0 267.49 13.14
 -3 -9 -1 198.31 12.36
 -3 -9 -1 183.25 11.21
 3 9 1 164.99 9.72
 -3 9 -1 170.36 10.32
 3 -9 1 179.45 12.16
 -3 -9 -2 35.92 5.47
 3 9 2 37.52 4.17
 -3 9 -2 40.18 5.54
 3 -9 2 45.71 7.04
 -3 -9 -2 40.94 5.69
 -3 -9 -3 56.84 7.48
 3 9 3 41.69 4.15
 -3 9 -3 48.2 6.38
 3 -9 3 50.39 7.41
 -3 -9 -3 48.48 6.31
 -3 -9 -4 24.25 5.22
 -3 9 -4 26.38 5.35
 3 -9 4 22.02 5.16
 -3 -9 -4 22.37 4.95
 -3 -9 -5 191.04 12.83
 -3 -9 -5 202.03 13.04
 -3 9 -5 194.97 13.26
 3 -9 5 221.2 14.67
 -3 -9 -6 6.99 4.23
 -3 9 -6 3.03 3.38
 3 -9 6 -1.41 3.74
 -3 -9 -6 4.34 4.19
 -3 -9 -7 54.06 7.73
 -3 9 -7 52.87 7.69
 3 -9 7 52.24 8.12
 -3 -9 -7 53.36 7.39
 -3 -9 -8 14.05 4.94
 -3 9 -8 16.55 5.29
 3 -9 8 19.33 5.28
 -3 -9 -8 19.19 5.25
 -3 9 -9 6.83 4.57
 3 -9 9 5.62 3.94
 -3 -9 -9 8.48 3.72
 3 -9 10 26.19 6.62
 -3 -9 -10 28.91 6.34
 -3 -9 -11 51.63 4.09
 -3 -9 -11 46.16 8.69
 -3 -9 -11 54.85 3.93
 -3 -9 -11 61.14 4.3
 -3 9 -11 54.99 4.3
 -3 -9 -11 46.83 3.78
 3 -9 11 50.69 7.95
 -3 -9 -11 57.76 4.27
 3 -9 11 55.49 3.84
 -3 -9 -11 55.64 4.12
 -3 -9 -12 50.71 4.26
 -3 -9 -12 51.43 4.17
 -3 -9 -12 57.44 4.31
 -3 9 -12 45.04 4.11
 -3 -9 -12 55.75 4.44
 -3 -9 -12 57.83 4.4
 3 -9 12 53.51 3.94
 -3 -9 -12 57.78 4.52
 3 -9 12 49.38 7.63
 -3 -9 -13 114.91 6.33
 -3 -9 -13 122.68 6.62
 -3 -9 -13 105.54 6.26
 -3 -9 -13 114.94 6.36
 3 -9 13 111.4 5.83
 -3 -9 -13 115.01 6.52
 3 -9 13 94.47 11.34
 -3 9 -14 397.69 13.6
 -3 -9 -14 420.87 13.94
 -3 9 -14 382.56 13.46
 -3 -9 -14 381.62 13.58
 -3 -9 -14 405.07 14.19
 -3 -9 -14 405.72 14
 -3 -9 -14 400.14 13.93
 -3 -9 -15 15.33 2.74
 -3 -9 -15 15.48 2.88
 -3 -9 -15 10.74 2.45
 -3 -9 -15 12.77 2.79
 -3 9 -15 18.63 2.76
 -3 9 -15 15.36 2.57
 -3 -9 -16 0.6 2.09
 -3 9 -16 0 1.6
 -3 -9 -16 -2.78 2.11
 -3 -9 -16 0.7 2.08
 -3 -9 -16 0.12 2.09
 -3 9 -16 2.25 1.85
 -3 9 -16 -0.63 1.69
 -3 -9 -17 35.45 3.88
 -3 -9 -17 40.31 3.88
 -3 9 -17 38.15 3.39
 -3 9 -17 34.67 3.54
 -3 9 -17 34.04 3.54
 -3 -9 -17 37.07 3.69
 -3 -9 -18 0.6 2.13
 -3 -9 -18 2.94 2.3
 -3 9 -18 3.72 1.81
 -3 9 -18 0.45 1.61
 -3 9 -18 -0.46 1.56
 -3 -9 -18 0.01 1.89
 -3 -9 -19 9.43 2.48
 -3 -9 -19 9.51 2.01
 -3 9 -19 7.26 1.79
 -3 -9 -19 10.57 2.3
 -3 -9 -20 1.19 1.7
 -3 -9 -20 -0.55 1.65
 -3 9 -20 -1.73 1.38
 -3 -9 -20 -1.34 1.46
 -3 -9 -21 5.16 1.45
 -3 -9 -21 9.72 1.68
 -3 -9 -21 6.75 1.72
 -3 -9 -22 3.46 1.23
 -3 9 -22 0.1 1.08
 3 10 -23 2.15 0.95
 3 10 -22 27.32 2.38
 3 10 -22 27.42 2.38
 3 10 -21 7.8 1.73
 3 -10 -21 8.51 1.58
 3 -10 -21 5.44 1.95
 3 -10 -20 1.84 1.99
 3 10 -20 4.07 1.77
 3 -10 -20 2.11 1.54
 3 -10 -20 3.22 1.36
 3 10 -20 2.95 2.07
 3 -10 -19 -1.56 1.57
 3 -10 -19 -0.62 2.29
 3 10 -19 -0.91 1.88
 3 10 -19 1.32 1.97
 3 -10 -19 1.6 1.86
 3 10 -19 -3.43 2.39
 3 -10 -19 0.37 1.4
 3 -10 -18 15.83 2.93
 3 -10 -18 14.26 3.11
 3 10 -18 17.49 3.09
 3 10 -18 19.04 3.06
 3 10 -18 15.76 2.21
 3 -10 -18 14.27 2.61
 3 -10 -18 16.63 2.53
 3 -10 -18 18.2 2.61
 3 -10 -18 20.86 2.7
 3 -10 -17 19.4 3.15
 3 -10 -17 20.01 3.51
 3 10 -17 16.67 3
 3 -10 -17 17.66 3.15
 3 10 -17 17.94 2.94
 3 10 -17 20.67 2.79
 3 -10 -17 18.77 3.14
 3 -10 -17 17.19 2.72
 3 -10 -17 17.24 2.88
 3 -10 -17 18.63 2.74
 3 -10 -16 6.09 2.38
 3 -10 -16 3.18 2.29
 3 10 -16 2.78 2.44
 3 -10 -16 -3.65 2.69
 3 10 -16 2.37 2.19
 3 10 -16 0.35 1.57
 3 -10 -16 1.15 2.1
 3 -10 -16 0.6 1.9
 3 -10 -16 3.31 2.03
 3 -10 -16 2.84 1.84
 3 10 -15 50.46 4.25
 3 -10 -15 42.83 4.06
 3 -10 -15 45.81 4.28
 3 10 -15 44.6 4.39
 3 -10 -15 43.08 4.36
 3 -10 -15 46.26 3.8
 3 -10 -15 43.07 3.87
 3 10 -14 12.7 5.55
 3 -10 -14 23.83 8.1
 3 10 -14 12.67 2.61
 3 -10 -14 13.71 2.69
 3 -10 -14 11.62 2.64
 3 10 -14 11.89 2.74
 3 -10 -14 17.29 2.9
 3 -10 -14 12.79 2.57
 3 10 -13 12.87 5.88
 3 -10 -13 5.11 1.74
 3 -10 -13 10.19 5.35
 3 10 -13 6.33 2.23
 3 -10 -13 4.08 1.59
 3 10 -13 9.4 2.49
 3 -10 -13 7.96 2.18
 3 -10 -13 5.89 2.35
 3 -10 -12 -0.44 1.63
 3 -10 -12 2.52 1.88
 3 -10 -12 0.31 1.68
 3 10 -12 2.3 1.75
 3 10 -12 1.97 1.75
 3 -10 -12 2.35 1.41
 3 -10 -12 1.42 3.87
 3 -10 -12 -1.48 4.4
 3 10 -12 5.39 3.95
 3 -10 -12 -0.63 1.47
 3 -10 -11 10.71 6.6
 3 -10 -11 0.3 4.71
 3 -10 -11 1.78 1.54
 3 10 -11 1.08 1.52
 3 10 -11 1.36 1.75
 3 10 -11 0.46 4.44
 3 10 -11 1.84 4.6
 3 -10 -11 2.9 1.61
 3 -10 -10 1.2 4.57
 3 10 -10 11.59 5.34
 3 10 -10 12.37 4.28
 3 -10 -9 14.49 6.43
 3 10 -9 11.67 4.58
 3 10 -8 305.76 18.7
 3 -10 -8 332.03 21.76
 3 -10 -7 51.87 8.51
 3 10 -7 54.78 7.87
 3 -10 -6 921.24 35.94
 3 10 -6 860.62 33.08
 3 -10 -5 426.77 23.12
 3 10 -5 400.52 20.3
 3 10 -4 48.29 6.5
 3 -10 -4 69.87 9.43
 3 -10 -4 61.34 6.42
 3 -10 -3 124.99 11.93
 3 10 -3 136.2 10.63
 3 -10 -3 137.42 9.6
 3 -10 -2 33.07 7.21
 3 10 -2 35.11 5.79
 3 -10 -2 32.48 5.55
 -3 -10 1 42.46 6.18
 3 -10 -1 58.1 8.49
 3 10 -1 55.43 6.37
 3 -10 -1 42.45 5.91
 -3 -10 0 28.24 5.42
 3 -10 0 18.49 5.92
 3 10 0 18.59 4.1
 3 -10 0 26.36 5.35
 -3 -10 -1 5.41 3.8
 -3 -10 -1 8.32 3.37
 -3 10 -1 10.97 3.49
 3 -10 1 15.25 4.87
 -3 -10 -2 204.97 12.8
 -3 -10 -2 212.39 13.74
 -3 10 -2 196.25 12.41
 3 -10 2 215.18 14.27
 -3 -10 -3 73.81 8.13
 -3 -10 -3 86.52 8.07
 -3 10 -3 81.07 8.21
 3 -10 3 75.6 8.92
 -3 -10 -4 60.86 7.67
 -3 -10 -4 63.44 7.25
 -3 10 -4 65.89 8.03
 3 -10 4 69.37 8.77
 -3 -10 -5 3.21 3
 -3 -10 -5 1.9 3.76
 -3 10 -5 -0.08 3.64
 3 -10 5 5.6 3.96
 -3 -10 -6 95.7 9.57
 -3 -10 -6 91.41 9.79
 -3 10 -6 93.54 10.05
 3 -10 6 90.9 10.14
 -3 -10 -7 5.37 2.9
 -3 -10 -7 -3.77 4.76
 -3 10 -7 1.66 3.85
 3 -10 7 -0.1 4.34
 -3 -10 -8 -0.16 4.44
 -3 10 -8 5.23 3.6
 -3 -10 -8 6.85 4.25
 3 -10 8 -0.89 4.18
 -3 10 -9 11.3 4.86
 3 -10 9 8.23 4.77
 -3 -10 -9 8.08 3.32
 -3 -10 -10 3.63 2.31
 -3 -10 -10 1.16 3.62
 3 -10 10 0.62 1.39
 -3 -10 -10 0.46 1.56
 3 -10 10 -3.66 4.38
 -3 10 -10 4.67 2.14
 -3 -10 -10 1.57 1.48
 -3 -10 -10 0.6 1.44
 -3 -10 -11 0.48 1.58
 -3 -10 -11 5.95 1.93
 -3 10 -11 5.53 2.25
 -3 -10 -11 3.97 1.75
 3 -10 11 -1.98 5
 3 -10 11 1.78 1.5
 -3 -10 -11 3.95 1.85
 -3 -10 -11 2.82 1.53
 -3 -10 -11 1.93 1.64
 -3 -10 -12 16.47 2.65
 -3 -10 -12 16.12 2.76
 -3 10 -12 14.46 2.73
 -3 -10 -12 15.64 2.62
 -3 -10 -12 15.69 2.6
 3 -10 12 15.92 2.49
 -3 -10 -12 18.96 2.77
 -3 -10 -12 15.55 2.65
 3 -10 12 20.45 5.76
 -3 -10 -13 56.43 4.51
 -3 -10 -13 54.65 4.55
 -3 -10 -13 53.14 4.57
 -3 -10 -13 50.61 4.34
 -3 -10 -13 53.23 4.68
 3 -10 13 49.36 3.84
 3 -10 13 35.87 7.44
 -3 10 -14 10.87 2.34
 -3 10 -14 7.87 1.76
 -3 -10 -14 8.84 2.67
 -3 10 -14 7.33 2.21
 -3 -10 -14 8.9 2.5
 -3 -10 -14 6.44 2.49
 -3 -10 -14 5.56 2.18
 -3 -10 -14 6.16 2.24
 -3 -10 -15 53.25 4.54
 -3 -10 -15 48.07 4.39
 -3 -10 -15 51.91 4.55
 -3 10 -15 50.64 4.14
 -3 10 -15 43.73 3.9
 -3 -10 -15 49.14 4.46
 -3 -10 -16 70.64 5.06
 -3 -10 -16 73.41 5.1
 -3 10 -16 67.39 4.89
 -3 -10 -16 78.04 5.3
 -3 10 -16 73.71 4.93
 -3 10 -16 67.92 4.73
 -3 -10 -16 67.56 5.05
 -3 -10 -17 17.99 3.01
 -3 10 -17 15.21 2.21
 -3 -10 -17 14.68 2.97
 -3 -10 -17 20.52 3.05
 -3 10 -17 12.33 2.16
 -3 10 -17 13.63 2.48
 -3 -10 -17 15.37 2.96
 -3 -10 -18 12.88 2.45
 -3 10 -18 13.23 2.21
 -3 -10 -18 15.38 2.79
 -3 -10 -18 11.86 2.56
 -3 10 -18 14.88 2.33
 -3 10 -18 11.29 2.2
 -3 -10 -19 -0.27 1.73
 -3 10 -19 -2.42 1.22
 -3 -10 -19 -0.02 1.84
 -3 -10 -19 2.16 1.72
 -3 10 -19 1.04 1.39
 -3 -10 -20 15.79 2.17
 -3 -10 -20 13.53 2.02
 -3 -10 -20 16.76 2.19
 -3 10 -20 15.53 1.84
 -3 -10 -21 0.62 1.16
 -3 -10 -21 -1.67 1.19
 -3 -10 -21 -0.87 1.28
 -3 -10 -22 8.08 1.18
 -3 10 -22 7.79 1.18
 3 11 -22 1.34 0.95
 3 11 -22 -0.33 1.18
 3 -11 -21 -1.68 1.24
 3 11 -21 -0.38 1.16
 3 -11 -20 19 2.86
 3 11 -20 15.09 2.21
 3 -11 -20 16.09 2.13
 3 -11 -20 16.07 1.91
 3 11 -20 17.01 2.67
 3 -11 -19 7.82 2.29
 3 11 -19 12.49 2.55
 3 11 -19 9.07 2.05
 3 -11 -19 9.73 2.15
 3 -11 -19 9.08 1.79
 3 -11 -19 11.12 1.91
 3 -11 -18 2.11 2.12
 3 -11 -18 -0.55 2.18
 3 11 -18 3.61 1.98
 3 11 -18 0.98 1.62
 3 11 -18 2.15 1.39
 3 -11 -18 0.39 1.94
 3 -11 -18 -0.2 1.73
 3 -11 -18 4.54 1.76
 3 -11 -18 0.06 1.56
 3 -11 -17 131.46 6.83
 3 -11 -17 129.44 6.71
 3 11 -17 118.03 6.61
 3 -11 -17 133.75 7.12
 3 11 -17 129.15 6.4
 3 11 -17 135.68 7.2
 3 -11 -17 133.81 7.19
 3 -11 -17 129.69 6.24
 3 -11 -17 127.8 6.52
 3 -11 -16 161.43 7.89
 3 -11 -16 154.28 7.57
 3 11 -16 163.71 7.93
 3 -11 -16 168.35 8.31
 3 -11 -16 166.92 8.01
 3 11 -16 157.9 7.45
 3 11 -16 166.52 8.2
 3 -11 -16 161.59 7.28
 3 -11 -16 172.27 8.33
 3 -11 -16 171.12 7.81
 3 -11 -15 206.63 9.31
 3 -11 -15 188.45 8.58
 3 11 -15 194.3 8.76
 3 -11 -15 206.94 9.42
 3 -11 -15 207.81 9.04
 3 11 -15 197.73 8.73
 3 11 -15 203.57 9.45
 3 -11 -15 194 8.27
 3 -11 -15 211.33 9.37
 3 -11 -15 207.47 8.81
 3 -11 -14 6.54 2.21
 3 -11 -14 6.99 2.37
 3 -11 -14 4.33 2.01
 3 11 -14 4.11 2.26
 3 11 -14 11.26 2.65
 3 -11 -14 8.28 2.75
 3 -11 -14 6.99 2.32
 3 -11 -14 3.22 1.69
 3 -11 -14 8.48 2.32
 3 -11 -13 17.16 2.71
 3 -11 -13 19.63 2.74
 3 11 -13 17.26 2.88
 3 11 -13 15.61 5.01
 3 -11 -13 16.33 2.61
 3 11 -13 17.22 3.1
 3 -11 -13 17.17 3
 3 -11 -13 20.21 2.9
 3 -11 -12 145.73 7.21
 3 11 -12 165.64 15.34
 3 -11 -12 147.48 6.94
 3 -11 -12 151.71 16.31
 3 11 -12 142.18 7.29
 3 -11 -12 147.1 7.03
 3 11 -12 155.12 7.66
 3 -11 -12 140.9 7.12
 3 -11 -12 140.4 7.28
 3 11 -11 69 9.6
 3 11 -11 67.99 10.68
 3 -11 -11 72.52 4.47
 3 -11 -11 69.04 4.86
 3 -11 -11 84.53 11.76
 3 -11 -11 69.03 4.81
 3 11 -11 67.52 4.75
 3 11 -11 67.68 4.84
 3 -11 -11 63.13 4.41
 3 -11 -11 67.05 4.65
 3 11 -10 2.63 1.9
 3 11 -10 0.95 1.62
 3 11 -10 0.04 3.48
 3 11 -10 0.59 3.25
 3 -11 -10 -2.93 4.86
 3 11 -9 0.09 4.37
 3 11 -9 -4.21 3.03
 3 -11 -9 1.47 4.85
 3 11 -8 93.27 10.78
 3 -11 -8 93.1 11.96
 3 11 -7 7.16 3.94
 3 -11 -7 7.23 5.43
 3 11 -6 53.09 7.61
 3 -11 -6 59.35 9.43
 3 11 -5 0.03 2.87
 3 -11 -5 0.96 4.15
 3 -11 -4 705.76 25.05
 3 -11 -4 673.07 30.04
 3 11 -4 622.27 26.81
 3 -11 -3 1.17 2.42
 3 -11 -3 -2.76 4.2
 3 11 -3 -0.46 2.8
 3 -11 -2 564.58 23.12
 -3 -11 2 605.03 24.57
 3 -11 -2 582.67 27.83
 3 11 -2 505.4 22.47
 3 -11 -1 89.46 9
 3 -11 -1 92.86 10.97
 -3 -11 1 102.23 9.02
 3 11 -1 89.17 8.36
 3 -11 0 538.38 23.21
 3 -11 0 554.51 26.4
 -3 -11 0 603.16 23.85
 3 -11 1 1.6 3.51
 -3 -11 -1 9.02 4.38
 -3 -11 -1 2.02 2.87
 -3 11 -1 6.29 2.58
 3 11 1 4.88 2.53
 3 -11 2 158.42 12.64
 -3 -11 -2 161.72 12.01
 -3 -11 -2 164.45 11.72
 -3 11 -2 144.6 10.81
 3 11 2 128.07 9
 3 -11 3 101.84 10.22
 -3 11 -3 99.24 9.39
 -3 -11 -3 86.59 8.5
 -3 -11 -3 95.39 9.18
 3 -11 4 29.81 6.11
 -3 -11 -4 31.31 5.23
 -3 11 -4 31.05 5.76
 -3 -11 -4 28.4 6.04
 3 -11 5 5.22 4.59
 -3 -11 -5 4.29 3.02
 -3 11 -5 -0.48 3.07
 -3 -11 -5 2.46 3.36
 3 -11 6 41.65 7.69
 -3 -11 -6 48.82 7.21
 -3 11 -6 48.18 7.46
 -3 -11 -6 45.64 6.92
 -3 -11 -7 159.02 13.25
 3 -11 7 146.83 13.38
 -3 -11 -7 120.39 10.86
 -3 11 -7 137.9 12.85
 -3 -11 -8 13.63 5.09
 -3 11 -8 14.21 5.13
 3 -11 8 16.11 5.31
 -3 -11 -8 12.76 3.98
 -3 -11 -9 13.75 2.51
 -3 -11 -9 9.05 3.96
 3 -11 9 12 2.06
 -3 -11 -9 10.67 2.06
 3 -11 9 17.95 5.84
 -3 11 -9 12.45 2.41
 -3 -11 -9 12.47 2.47
 -3 -11 -10 0.19 1.76
 -3 -11 -10 -0.08 3.33
 -3 -11 -10 -0.03 1.4
 -3 11 -10 1.34 1.72
 -3 -11 -10 1.69 1.65
 3 -11 10 4.19 5.36
 3 -11 10 -0.1 1.49
 -3 -11 -10 -1.35 1.71
 -3 -11 -10 0.05 1.84
 -3 -11 -10 0.68 1.59
 -3 -11 -11 41.43 3.9
 -3 -11 -11 38.15 3.45
 -3 11 -11 42.02 4.01
 -3 -11 -11 44.95 4.08
 -3 -11 -11 40.92 3.93
 3 -11 11 44.27 3.7
 -3 -11 -11 40.76 3.72
 -3 -11 -11 38.43 3.56
 3 -11 11 42.33 8.4
 -3 -11 -12 58.26 4.79
 -3 -11 -12 59.49 4.6
 -3 -11 -12 54.49 4.28
 -3 11 -12 54.5 4.61
 -3 -11 -12 51.98 4.47
 -3 -11 -12 50.59 4.43
 -3 -11 -12 52.68 4.37
 3 -11 12 49.51 3.97
 3 -11 12 62.75 9.82
 -3 11 -13 75.01 4.86
 -3 11 -13 70.76 4.58
 -3 -11 -13 79.3 5.34
 -3 -11 -13 69.67 5.11
 -3 -11 -13 70.36 5.14
 -3 -11 -13 75.04 5.14
 -3 -11 -13 79.49 5.39
 -3 11 -14 211.16 8.86
 -3 11 -14 216.47 8.77
 -3 -11 -14 239.57 10.08
 -3 -11 -14 240.26 9.66
 -3 -11 -14 238.38 9.7
 -3 11 -14 220.82 9.59
 -3 -11 -14 230.99 9.81
 -3 -11 -14 213.13 9.42
 -3 -11 -15 -0.6 2.16
 -3 11 -15 1.51 1.43
 -3 -11 -15 0.89 2.13
 -3 -11 -15 4.08 1.95
 -3 11 -15 -0.45 1.38
 -3 11 -15 2.12 1.57
 -3 -11 -15 0.17 2.28
 -3 -11 -16 106.17 6.17
 -3 11 -16 105.75 5.98
 -3 -11 -16 104.54 6.22
 -3 -11 -16 111.58 6.16
 -3 11 -16 108.82 5.66
 -3 11 -16 110.17 5.66
 -3 -11 -16 105.15 6.26
 -3 -11 -17 0.17 2.1
 -3 -11 -17 -2.16 2.26
 -3 11 -17 1.32 1.58
 -3 11 -17 -0.68 1.43
 -3 11 -17 1.73 1.48
 -3 -11 -17 -0.82 2
 -3 -11 -18 -0.89 1.65
 -3 -11 -18 -1.05 2.1
 -3 11 -18 -1.17 1.37
 -3 -11 -18 -0.65 1.79
 -3 11 -18 1.91 1.36
 -3 11 -18 1.1 1.16
 -3 -11 -19 0.94 1.53
 -3 -11 -19 0.54 1.79
 -3 11 -19 -2.91 1.25
 -3 -11 -19 -0.68 1.6
 -3 11 -19 3.16 1.27
 -3 -11 -20 1.15 1.39
 -3 -11 -20 1.97 1.27
 -3 -11 -20 1.38 1.38
 -3 11 -21 -1.29 1.19
 -3 -11 -21 -0.53 1.02
 -3 -11 -21 -2.79 1.14
 -3 -12 22 28.5 1.77
 3 12 -22 28.79 2.06
 3 12 -21 3.94 1.48
 3 12 -21 4.03 1.16
 3 12 -20 10.69 1.76
 3 -12 -20 10.96 1.85
 3 -12 -20 11.75 1.54
 3 12 -20 10.98 2
 3 -12 -19 5.61 2.03
 3 12 -19 3.87 2.05
 3 12 -19 3.42 1.47
 3 -12 -19 1.93 1.73
 3 -12 -19 5.99 1.8
 3 -12 -19 3.73 1.38
 3 -12 -18 25.34 2.92
 3 -12 -18 23.85 3.24
 3 12 -18 27.31 3.33
 3 12 -18 26.02 2.65
 3 12 -18 22.95 2.8
 3 -12 -18 26.41 3.25
 3 -12 -18 29.79 3.01
 3 -12 -18 22.62 2.62
 3 -12 -18 23.78 2.77
 3 -12 -17 1.02 1.8
 3 -12 -17 2.2 2.21
 3 12 -17 -1.64 2.42
 3 12 -17 -0.34 1.62
 3 12 -17 1.8 1.74
 3 -12 -17 -1.56 2.33
 3 -12 -17 6.26 2.05
 3 -12 -17 0.77 1.74
 3 -12 -17 -1.52 2
 3 -12 -16 14.91 2.69
 3 -12 -16 15.19 2.9
 3 12 -16 18.79 3.29
 3 12 -16 22.08 3.03
 3 12 -16 18.44 2.71
 3 -12 -16 20.71 3.12
 3 -12 -16 19.45 2.76
 3 -12 -16 18.25 2.81
 3 -12 -16 15.86 2.69
 3 -12 -15 236.07 10.05
 3 -12 -15 219.78 9.21
 3 12 -15 221.82 9.26
 3 -12 -15 231.45 9.4
 3 -12 -15 234.92 10.35
 3 12 -15 212.72 9.3
 3 12 -15 237.11 10.12
 3 -12 -15 239.97 9.89
 3 -12 -15 216.87 8.83
 3 -12 -15 224.97 9.36
 3 -12 -14 99.46 6.31
 3 -12 -14 96.82 5.72
 3 12 -14 91.86 5.62
 3 -12 -14 102.75 6.07
 3 -12 -14 109.65 6.8
 3 12 -14 95.43 5.89
 3 12 -14 109.35 6.7
 3 -12 -14 92.96 5.53
 3 -12 -14 97.78 6.17
 3 -12 -14 97.67 6.02
 3 -12 -13 1.78 2.05
 3 -12 -13 -1.37 1.8
 3 -12 -13 1.47 1.66
 3 -12 -13 -2.26 2.39
 3 12 -13 1.47 1.82
 3 -12 -13 1.65 1.62
 3 12 -13 -0.49 2.1
 3 -12 -13 2.99 1.85
 3 -12 -13 4.64 2.04
 3 -12 -12 46.08 4.03
 3 -12 -12 45.39 4.27
 3 -12 -12 46.08 3.8
 3 -12 -12 40.72 3.82
 3 -12 -12 44.5 4.37
 3 -12 -12 41.02 9.03
 3 12 -12 43.22 4
 3 -12 -12 42.78 3.83
 3 12 -12 42.56 4.17
 3 -12 -12 48.11 4.33
 3 12 -12 44.97 8.12
 3 -12 -11 74.17 4.95
 3 -12 -11 75.84 5.47
 3 -12 -11 74.65 4.72
 3 12 -11 97.06 11.95
 3 -12 -11 83.25 12.68
 3 -12 -11 76.25 5.38
 3 12 -11 69.98 5.07
 3 12 -11 76.55 5.43
 3 -12 -11 80.85 4.89
 3 -12 -11 78.8 5.21
 3 -12 -11 79.47 5.06
 3 -12 -10 110.64 6.38
 3 -12 -10 98.11 5.62
 3 -12 -10 109.46 5.8
 3 -12 -10 121.4 14.4
 3 -12 -10 114.02 6.51
 3 12 -10 119.6 6.4
 3 -12 -10 104.97 5.56
 3 12 -10 106.18 6.13
 3 -12 -10 115.38 6.17
 3 12 -10 87.33 11.42
 3 12 -10 95.84 11.73
 3 12 -9 126.43 13.41
 3 12 -9 137.72 13.46
 3 -12 -9 149.25 15.71
 3 -12 -9 131.85 6.96
 3 12 -9 129.13 6.62
 3 12 -9 128.93 6.56
 3 -12 -9 134.56 6.6
 3 -12 -9 131.22 7.03
 3 12 -8 82.39 10.45
 3 -12 -8 98.54 12.72
 3 12 -7 47.07 7.73
 3 -12 -7 47.49 9.36
 3 -12 -6 179.53 15.58
 3 12 -6 149.93 13.15
 3 -12 -5 6.03 5.84
 3 12 -5 -0.95 3.38
 3 12 -4 160.84 12.68
 3 -12 -4 190 15.58
 3 -12 -4 175.64 11.51
 3 12 -3 -0.32 3.24
 3 -12 -3 -2.42 4.76
 3 -12 -3 -3.47 3.74
 3 12 -2 2.35 2.72
 -3 -12 2 1.24 2.7
 3 -12 -2 -0.83 3.17
 3 12 -1 -3.28 2.99
 -3 -12 1 5.53 3.46
 3 -12 -1 -6.04 4.6
 3 -12 -1 1.84 2.66
 3 12 0 44.39 5.88
 -3 -12 0 54.81 7.28
 -3 -12 0 56.37 7.65
 3 -12 0 56.61 9.41
 3 -12 0 61.03 7.64
 3 12 1 0.07 1.82
 -3 12 -1 1.06 2.95
 -3 -12 -1 4.29 3.96
 3 -12 1 5.64 4.29
 -3 -12 -1 1.15 2.35
 3 -12 1 1.44 3.59
 -3 12 -2 96.58 8.98
 3 -12 2 96.61 10.16
 -3 -12 -2 99.37 10.33
 -3 -12 -2 117.15 10.58
 -3 12 -3 -1.43 3.47
 3 -12 3 2.45 4.14
 -3 -12 -3 2.69 3.44
 -3 -12 -3 3.01 3.29
 -3 12 -4 5.14 3.72
 3 -12 4 1.16 3.66
 -3 -12 -4 1.71 2.94
 -3 -12 -4 1.71 3.3
 -3 12 -5 103.6 10.75
 3 -12 5 106.8 11.25
 -3 -12 -5 111.61 10.43
 -3 -12 -5 131.18 11.6
 -3 12 -6 15.5 5.46
 3 -12 6 25.62 6.44
 -3 -12 -6 21.4 5.6
 -3 -12 -6 21.36 5.42
 -3 12 -7 28.89 6.94
 3 -12 7 38.13 7.84
 -3 -12 -7 37.73 6.26
 -3 -12 -7 45.28 7.21
 -3 12 -8 -1.94 1.95
 3 -12 8 -3.86 3.88
 -3 -12 -8 1.21 1.71
 -3 -12 -8 -3.6 3.62
 -3 -12 -8 -5.27 3.74
 -3 12 -8 4.96 3.36
 -3 -12 -8 0.14 1.46
 3 -12 8 -0.38 1.63
 -3 -12 -8 6.12 1.93
 -3 -12 -9 40.07 3.73
 -3 -12 -9 36 3.41
 -3 12 -9 35.86 3.68
 -3 -12 -9 35.31 3.36
 -3 -12 -9 38.34 3.65
 3 -12 9 38.37 3.35
 -3 -12 -9 43.69 3.83
 -3 -12 -10 2.99 2.12
 -3 -12 -10 2.5 1.39
 -3 -12 -10 6.41 1.82
 -3 12 -10 3.97 2.12
 -3 -12 -10 2.05 1.69
 3 -12 10 -0.19 4.44
 3 -12 10 0.99 1.65
 -3 -12 -10 5.49 2.28
 -3 -12 -10 5.27 1.86
 -3 -12 -11 66.87 5.04
 -3 -12 -11 68.82 4.7
 -3 -12 -11 71.09 4.82
 -3 12 -11 72.02 5.33
 -3 -12 -11 72.55 4.91
 -3 -12 -11 68.98 5.27
 3 -12 11 69.02 10.31
 -3 -12 -11 66.65 4.94
 3 -12 11 72 4.78
 -3 -12 -12 50.45 4.5
 -3 -12 -12 50.3 4.32
 -3 12 -12 47.22 4.38
 -3 -12 -12 47.77 4.26
 -3 -12 -12 51.99 4.54
 -3 -12 -12 51.66 4.4
 -3 -12 -12 49.15 4.16
 -3 -12 -13 11.64 2.72
 -3 -12 -13 11.33 2.63
 -3 -12 -13 12.74 2.68
 -3 -12 -13 14.71 2.85
 -3 -12 -13 11.58 2.18
 -3 -12 -14 9.25 2.55
 -3 -12 -14 4.26 2.02
 -3 12 -14 9.78 2.55
 -3 -12 -14 7.52 2.53
 -3 -12 -14 6.8 2.42
 -3 -12 -14 5.84 2.51
 -3 -12 -15 -3 2.34
 -3 12 -15 1.37 1.52
 -3 12 -15 0.44 2.11
 -3 -12 -15 -2.8 2.17
 -3 -12 -15 3.97 1.81
 -3 12 -15 -3.86 1.74
 -3 -12 -15 -1.76 2.27
 -3 -12 -16 6.02 2.36
 -3 -12 -16 9.02 2.66
 -3 12 -16 5.67 2.12
 -3 -12 -16 1.24 1.72
 -3 12 -16 7.87 1.74
 -3 -12 -16 6.13 2.42
 -3 -12 -17 -0.36 1.88
 -3 -12 -17 -0.85 2.09
 -3 12 -17 -4.02 1.82
 -3 -12 -17 -1.04 1.66
 -3 12 -17 3.01 1.42
 -3 -12 -17 0.55 1.89
 -3 -12 -18 54.03 3.76
 -3 -12 -18 53.81 3.86
 -3 12 -18 45.68 3.35
 -3 -12 -18 50.36 3.75
 -3 12 -18 50.51 3.18
 -3 -12 -19 -0.96 1.57
 -3 12 -19 -2.45 1.28
 -3 -12 -19 -0.06 1.24
 -3 -12 -19 -1.65 1.54
 -3 -12 -20 4.97 1.41
 -3 -12 -20 5.69 1.44
 -3 -12 -20 8.11 1.48
 -3 12 -21 0.68 0.88
 -3 -12 -21 0.96 0.78
 3 13 -21 0.73 1.04
 3 13 -20 15.86 1.71
 3 -13 -19 1.75 1.36
 3 13 -19 0.4 1.66
 3 13 -19 2.41 1.34
 3 -13 -19 0.64 1.5
 3 13 -19 -1.28 1.8
 3 -13 -19 0.83 1.17
 3 -13 -18 96.6 4.99
 3 -13 -18 106.28 5.39
 3 -13 -18 94.1 5.2
 3 13 -18 102.51 5.16
 3 -13 -18 100.69 5.84
 3 13 -18 97.24 4.97
 3 13 -18 106.35 5.79
 3 13 -18 103.4 5.75
 3 -13 -18 94.34 4.9
 3 -13 -18 108.89 5.78
 3 -13 -17 40.56 3.67
 3 -13 -17 40.31 3.59
 3 13 -17 37.71 3.21
 3 -13 -17 45.89 4.13
 3 13 -17 43.97 3.54
 3 -13 -17 38.72 3.52
 3 -13 -17 44.63 4
 3 -13 -17 41.22 3.58
 3 -13 -16 103.83 6.21
 3 -13 -16 107.55 5.9
 3 13 -16 109.15 5.79
 3 -13 -16 113.64 6.7
 3 13 -16 108.82 5.96
 3 13 -16 120.35 6.82
 3 -13 -16 110.59 6.34
 3 -13 -16 110.95 5.86
 3 -13 -16 112.52 5.97
 3 -13 -15 7.35 2.17
 3 -13 -15 13.38 2.97
 3 13 -15 10.81 3.05
 3 13 -15 7.22 1.9
 3 13 -15 11.15 2.66
 3 -13 -15 11.51 3.25
 3 -13 -15 7.47 2.15
 3 -13 -15 11.2 2.67
 3 -13 -15 10.6 2.75
 3 -13 -14 66.74 4.69
 3 -13 -14 66.18 4.77
 3 -13 -14 64.71 5.05
 3 13 -14 64.23 5.18
 3 13 -14 69.53 5.21
 3 -13 -14 65.12 4.8
 3 -13 -14 63.53 5.21
 3 -13 -14 65.23 4.84
 3 -13 -14 70.26 5.25
 3 -13 -13 125.17 7.09
 3 -13 -13 129.97 6.63
 3 -13 -13 126.42 6.59
 3 -13 -13 138.11 7.55
 3 -13 -13 129.86 6.72
 3 13 -13 127.63 7.18
 3 13 -13 135.99 7.41
 3 -13 -13 132.63 7.12
 3 -13 -13 123.29 6.95
 3 -13 -12 71.47 5.35
 3 -13 -12 71.7 4.71
 3 -13 -12 71.2 4.85
 3 -13 -12 77.8 4.98
 3 -13 -12 70.71 5.4
 3 13 -12 76.76 5.51
 3 13 -12 70.83 5.35
 3 -13 -12 76.95 5.22
 3 -13 -12 74.15 5.22
 3 -13 -11 39.8 4.03
 3 -13 -11 36.42 3.82
 3 -13 -11 33.6 3.16
 3 13 -11 33.67 7.1
 3 -13 -11 30.82 3.6
 3 -13 -11 33.64 8.52
 3 13 -11 35.97 3.9
 3 -13 -11 32.08 3.16
 3 13 -11 33.66 3.81
 3 -13 -11 34.03 3.55
 3 -13 -11 34.43 3.36
 3 -13 -10 3.9 1.57
 3 13 -10 2.61 3.32
 3 -13 -10 0.18 6.79
 3 -13 -10 0.96 2.03
 3 13 -10 3.06 2.02
 3 13 -10 -0.1 1.92
 3 -13 -10 -0.4 1.61
 3 -13 -10 2.46 1.89
 3 -13 -10 3.46 1.84
 3 -13 -9 311.21 11.39
 3 -13 -9 318.93 12.03
 3 -13 -9 296.55 10.98
 3 -13 -9 313.87 10.91
 3 -13 -9 321.55 24.04
 3 -13 -9 292.54 11.45
 3 13 -9 319.79 11.51
 3 13 -9 295.9 11.22
 3 -13 -9 293.55 10.84
 3 13 -9 288.95 21.23
 3 13 -9 318.19 21.44
 3 -13 -8 91.96 5.45
 3 -13 -8 99.58 6.06
 3 -13 -8 96.63 4.98
 3 -13 -8 126.44 14.73
 3 -13 -8 92.24 5.66
 3 13 -8 95.4 5.61
 3 13 -8 91.66 5.5
 3 13 -8 90.61 11.23
 3 13 -8 97.45 11.5
 3 -13 -8 92.05 5.49
 3 13 -7 2.69 3.76
 3 -13 -7 4.52 4.36
 3 13 -6 0.23 3.39
 3 -13 -6 -7.04 6.41
 3 13 -5 1.22 2.76
 3 -13 -5 5.04 6.19
 3 13 -4 15.41 4.36
 3 -13 -4 24.19 5.94
 -3 -13 3 -0.28 2.98
 3 -13 -3 0.13 4.57
 3 -13 -3 -1.7 3.51
 3 13 -3 0.86 2.98
 3 -13 -2 120.38 13.67
 -3 -13 2 119.83 11.42
 3 -13 -2 112.37 10.28
 3 13 -2 92.4 9.16
 -3 -13 1 63.35 7.92
 3 -13 -1 60.19 9.39
 3 -13 -1 53.44 7.31
 3 13 -1 47.96 6.15
 3 -13 0 29.86 7.4
 -3 -13 0 22.73 5.21
 -3 -13 0 27.86 5.72
 3 -13 0 20.63 5.18
 3 13 0 17.09 3.85
 3 -13 1 159.61 12.94
 -3 -13 -1 162.51 12.53
 3 -13 1 186.4 16.48
 -3 -13 -1 174.02 13.37
 -3 -13 -2 17.8 5.05
 -3 13 -2 12.99 3.96
 3 -13 2 15.16 5.69
 -3 -13 -2 18.56 5.26
 -3 -13 -3 0.24 3.37
 -3 13 -3 0.69 2.55
 3 -13 3 -3.84 4.26
 -3 -13 -3 -3.46 3.99
 -3 -13 -4 8.91 4.69
 -3 13 -4 15.29 4.53
 3 -13 4 17 4.83
 -3 -13 -4 7.69 3.13
 -3 -13 -5 18.32 5.47
 -3 13 -5 16.2 4.84
 3 -13 5 17.32 5.39
 -3 -13 -5 18.41 5.07
 -3 -13 -6 23.97 5.71
 -3 -13 -6 23.86 5.97
 3 -13 6 16.26 5.37
 -3 13 -6 20.39 5.66
 3 -13 7 94.88 5.21
 -3 13 -7 90.55 11.36
 -3 -13 -7 83.75 5.2
 -3 -13 -7 91.8 5.47
 -3 -13 -7 83.72 10.4
 -3 -13 -7 84.89 4.71
 -3 13 -7 89.36 5.61
 -3 -13 -7 83.51 4.95
 3 -13 7 102.67 11.98
 -3 -13 -7 84.43 4.81
 3 -13 8 22.59 2.7
 -3 -13 -8 23.14 2.6
 -3 -13 -8 24.98 3.12
 -3 -13 -8 23.99 3.23
 -3 -13 -8 11.14 5.43
 -3 -13 -8 24.25 2.86
 -3 13 -8 24.64 3.25
 -3 -13 -8 23.44 2.97
 -3 -13 -8 23.44 2.43
 3 -13 8 21.36 5.79
 -3 -13 -9 1.07 1.61
 -3 -13 -9 -0.03 1.71
 -3 -13 -9 -0.86 1.94
 -3 -13 -9 -0.92 1.7
 -3 13 -9 -2.8 2.23
 3 -13 9 -2.06 4.42
 3 -13 9 -0.85 1.55
 -3 -13 -9 1.92 1.88
 -3 -13 -10 3.15 2
 -3 -13 -10 2.31 1.85
 -3 -13 -10 4.9 2.3
 -3 -13 -10 3.96 2.13
 -3 13 -10 3.99 2.22
 -3 -13 -10 6.14 2.12
 -3 -13 -11 24.28 3.4
 -3 -13 -11 23.37 3.1
 -3 13 -11 21.88 3.32
 -3 -13 -11 20.11 2.99
 -3 -13 -11 20.2 2.97
 -3 -13 -11 27.1 3.6
 -3 -13 -11 22.87 2.82
 -3 -13 -12 63.49 5.14
 -3 -13 -12 65.91 4.92
 -3 13 -12 72.51 5.5
 -3 -13 -12 64.44 4.93
 -3 -13 -12 69.36 5.07
 -3 -13 -12 65.35 4.85
 -3 -13 -12 71.25 4.82
 -3 -13 -13 2.85 2.16
 -3 -13 -13 0.47 1.83
 -3 13 -13 2.66 2.23
 -3 -13 -13 1.91 1.97
 -3 -13 -13 0.14 2.22
 -3 -13 -13 -0.6 1.53
 -3 -13 -14 5.07 2.29
 -3 -13 -14 3.03 2.17
 -3 -13 -14 6.31 2.26
 -3 -13 -14 4.54 2.22
 -3 -13 -15 17.4 2.97
 -3 13 -15 11.45 2.7
 -3 -13 -15 19.16 2.84
 -3 -13 -15 19.31 2.7
 -3 13 -15 13.48 2.16
 -3 13 -16 7.24 1.54
 -3 -13 -16 2.68 2.05
 -3 -13 -16 5.23 1.54
 -3 13 -16 7.47 2.29
 -3 -13 -16 0.51 1.92
 -3 -13 -16 5.13 2.21
 -3 -13 -17 8.44 2.56
 -3 -13 -17 6.25 1.84
 -3 -13 -17 7.24 1.85
 -3 13 -17 6.99 2.02
 -3 -13 -17 7.73 2.13
 -3 -13 -18 1.22 1.51
 -3 13 -18 -1.3 1.45
 -3 -13 -18 -1.31 1.42
 -3 -13 -18 -0.03 1.59
 -3 -13 -19 1.5 1.42
 -3 13 -19 0.26 1.02
 -3 -13 -19 -0.3 1.37
 -3 -13 -19 -0.47 1.09
 -3 -13 -20 6.06 1.32
 -3 -13 -20 6.34 1.31
 -3 -13 -20 8.5 1.24
 -3 13 -20 8.48 1.44
 3 14 -21 6.84 1.14
 -3 -14 21 6.6 0.99
 3 14 -20 14.58 1.83
 3 -14 -19 2.27 1.32
 3 14 -19 4.7 1.61
 3 -14 -19 2.52 1.05
 3 14 -19 3.54 1.61
 3 14 -18 8.5 2.34
 3 -14 -18 7.95 2.12
 3 14 -18 6.3 1.4
 3 -14 -18 10.65 1.77
 3 14 -18 10.19 2.12
 3 -14 -18 10.96 1.88
 3 -14 -18 10.91 1.89
 3 -14 -17 0.88 1.49
 3 -14 -17 1.4 1.6
 3 14 -17 5.76 1.87
 3 -14 -17 4.49 2.09
 3 -14 -17 3.05 1.77
 3 -14 -17 -0.01 1.72
 3 14 -17 0.84 1.79
 3 -14 -16 70.96 4.53
 3 -14 -16 71.86 4.61
 3 -14 -16 73.32 4.94
 3 14 -16 81.64 5.52
 3 14 -16 76.42 4.9
 3 -14 -16 71.05 5.4
 3 -14 -16 70.95 4.62
 3 -14 -16 71.8 5.13
 3 -14 -15 12.43 2.37
 3 -14 -15 9.18 2.39
 3 14 -15 8.81 2.53
 3 14 -15 10.38 2.66
 3 -14 -15 8.06 2.57
 3 -14 -15 9.19 2.43
 3 -14 -15 7.33 2.41
 3 -14 -15 8.52 2.37
 3 -14 -14 19.35 2.48
 3 -14 -14 16.64 2.69
 3 14 -14 16.87 3.36
 3 14 -14 17.42 3.13
 3 -14 -14 22.33 3.65
 3 -14 -14 16.21 2.75
 3 -14 -14 18.1 2.63
 3 -14 -14 15.51 2.82
 3 -14 -13 67.59 5.16
 3 -14 -13 69.09 4.52
 3 -14 -13 61.62 4.43
 3 -14 -13 67.8 4.6
 3 -14 -13 65.12 5.28
 3 14 -13 64.24 5.07
 3 14 -13 74.7 5.42
 3 -14 -13 69.2 4.98
 3 -14 -13 70.73 4.94
 3 -14 -13 62.39 5.08
 3 -14 -12 45.54 4.54
 3 -14 -12 44.42 3.63
 3 -14 -12 48.3 4.22
 3 14 -12 48.27 4.44
 3 14 -12 47.36 4.41
 3 -14 -12 46.92 3.86
 3 -14 -12 48.48 4.73
 3 -14 -12 47.07 4.24
 3 -14 -12 44.83 3.85
 3 -14 -11 66.85 4.62
 3 -14 -11 69.64 4.98
 3 14 -11 66.29 5
 3 14 -11 63.42 5.08
 3 -14 -11 66.73 5.25
 3 -14 -11 64.02 4.9
 3 -14 -11 59.63 4.32
 3 -14 -11 65.08 5.2
 3 -14 -10 6.62 1.93
 3 -14 -10 7.58 2.23
 3 -14 -10 9.26 2.58
 3 14 -10 4.28 1.99
 3 14 -10 9.97 2.54
 3 -14 -10 4.44 1.7
 3 -14 -10 10.61 2.8
 3 14 -10 5.6 3.4
 3 -14 -9 36.79 3.52
 3 14 -9 35.38 3.65
 3 14 -9 35.26 3.67
 3 -14 -9 36.95 3.86
 3 -14 -9 38.38 9.29
 3 -14 -9 32.3 3.4
 3 -14 -9 32.51 3.61
 3 -14 -9 34.35 3.95
 3 14 -9 43.05 8.07
 3 -14 -8 2.04 1.37
 3 14 -8 5.92 3.63
 3 14 -8 7.15 3.76
 3 -14 -8 13.14 5.95
 3 -14 -8 3.64 2.1
 3 14 -8 3.42 1.69
 3 14 -8 5.65 1.76
 3 -14 -8 5.37 1.92
 3 -14 -8 7.15 2.4
 3 -14 -8 2.06 1.82
 3 -14 -8 3.75 1.72
 3 -14 -7 135.56 7.49
 3 -14 -7 148.92 7.22
 3 -14 -7 143.12 6.29
 3 -14 -7 142.9 15.3
 3 -14 -7 143.56 7.19
 3 14 -7 124.61 6.49
 3 14 -7 140.05 6.93
 3 -14 -7 131.98 6.87
 3 14 -7 138.47 13.95
 3 14 -7 135.13 13.65
 3 -14 -6 170.59 16.98
 3 -14 -6 165.07 7.67
 3 -14 -6 160.64 7.58
 3 14 -6 142.35 13.67
 3 14 -6 169.71 7.62
 3 -14 -6 171.57 8.13
 3 -14 -6 182.57 8.05
 3 -14 -5 0.02 4.86
 3 -14 -5 0.67 1.65
 3 14 -5 -5.34 3.65
 3 14 -4 6.73 3.81
 3 -14 -4 3.23 4
 -3 -14 4 1.5 3.75
 3 14 -3 4.46 3.14
 3 -14 -3 13.13 5.84
 -3 -14 3 11.58 2.79
 3 14 -2 13.61 3.59
 -3 -14 2 11.45 3.62
 3 -14 -2 14.83 6.47
 3 -14 -2 12.98 4.43
 3 14 -1 16.1 4.22
 -3 -14 1 17.84 5.26
 3 -14 -1 6.19 4.86
 -3 -14 1 17.87 5.13
 3 -14 -1 20.19 4.91
 -3 -14 0 19.25 4.59
 -3 -14 0 13.72 3.99
 3 -14 0 13.44 6.35
 3 -14 0 20.01 5.69
 -3 -14 -1 5.3 3.54
 3 -14 1 -5.85 4.35
 3 -14 1 2.25 5.12
 -3 -14 -1 4.09 3.34
 3 -14 2 110.43 11.98
 3 -14 2 129.29 14.54
 -3 -14 -2 109.49 11.07
 -3 -14 -2 111.67 10.81
 -3 14 -3 26.17 5.5
 -3 -14 -3 18.45 4.88
 3 -14 3 37.7 7.61
 -3 -14 -3 34.13 6.33
 -3 -14 -4 84.77 10.44
 -3 -14 -4 94.3 10.37
 3 -14 4 95.83 11.67
 -3 14 -4 70.6 8.78
 -3 -14 -4 85.88 5.48
 -3 14 -5 6.99 1.95
 -3 -14 -5 8.02 1.83
 -3 -14 -5 8.36 1.66
 -3 -14 -5 6.51 2.02
 -3 -14 -5 9.85 3.95
 -3 14 -5 11.27 4.67
 -3 -14 -5 8.47 1.99
 3 -14 5 8.58 5.29
 -3 -14 -6 298.67 11.08
 3 -14 6 332.93 22.38
 -3 -14 -6 292.73 10.71
 -3 -14 -6 350.51 11.83
 -3 -14 -6 366.94 21.77
 -3 -14 -6 302.8 10.5
 -3 -14 -6 318.44 10.53
 -3 14 -6 316.69 11.68
 -3 14 -6 320.6 20.87
 -3 -14 -6 332.91 11.93
 -3 -14 -7 50.87 4.21
 -3 -14 -7 44.29 4.25
 -3 -14 -7 44.3 3.41
 -3 14 -7 48.1 4.26
 -3 -14 -7 43.04 3.45
 -3 -14 -7 43.64 3.54
 -3 -14 -7 41.13 3.48
 3 -14 7 58.01 9.97
 -3 -14 -8 168.67 7.9
 -3 -14 -8 165.97 7.96
 -3 -14 -8 147.23 6.66
 -3 14 -8 166.49 8.18
 -3 -14 -8 164.82 7.29
 -3 -14 -8 162.12 7.15
 3 -14 8 172.99 16.21
 -3 -14 -8 149.9 7.49
 -3 -14 -9 26.18 3.25
 -3 -14 -9 31.33 3.56
 -3 -14 -9 28.29 3.73
 -3 14 -9 32.17 3.98
 -3 -14 -9 32.93 3.3
 3 -14 9 24.38 7.58
 -3 -14 -9 29.89 3.24
 -3 -14 -10 -1.35 2.28
 -3 -14 -10 2.58 2.36
 -3 14 -10 -0.46 2.21
 -3 -14 -10 -0.47 1.7
 -3 -14 -10 0.31 1.96
 -3 -14 -10 1.69 2.02
 -3 -14 -11 -0.32 1.79
 -3 14 -11 3.01 2.55
 -3 -14 -11 -3.1 2.33
 -3 -14 -11 -1.76 2.36
 -3 -14 -11 0.1 2.04
 -3 -14 -12 -1.15 2.38
 -3 -14 -12 4.11 2
 -3 -14 -12 4.07 2.19
 -3 -14 -12 -1.43 1.97
 -3 -14 -13 26.01 3.54
 -3 -14 -13 34.51 3.47
 -3 14 -13 28.58 3.59
 -3 -14 -13 27.28 3.26
 -3 -14 -13 29.14 3.65
 -3 -14 -13 27.1 2.76
 -3 -14 -14 0.15 2.06
 -3 -14 -14 1.32 2.08
 -3 -14 -14 -0.33 1.81
 -3 -14 -14 1.7 1.38
 -3 -14 -14 -2.19 2.07
 -3 -14 -15 1.37 1.86
 -3 14 -15 -2.37 2.01
 -3 -14 -15 -2.28 2.02
 -3 -14 -15 -2.36 1.54
 -3 14 -15 -1.3 1.47
 -3 14 -16 0.19 1.23
 -3 14 -16 -0.2 2.1
 -3 -14 -16 0.87 1.73
 -3 -14 -16 0.44 1.9
 -3 -14 -16 1.86 1.31
 -3 -14 -16 0.32 1.93
 -3 -14 -17 0.14 1.65
 -3 14 -17 3.68 1.75
 -3 -14 -17 1.16 1.84
 -3 -14 -17 0.21 1.18
 -3 -14 -17 2.04 1.53
 -3 -14 -18 20.82 2.04
 -3 14 -18 19.3 2.12
 -3 -14 -18 19.5 2.24
 -3 -14 -18 18.83 2.2
 -3 -14 -19 1.44 0.93
 -3 -14 -19 2.5 1.29
 -3 -14 -19 0.86 1.11
 -3 14 -19 0.17 0.93
 -3 -14 -20 11.93 1.36
 3 15 -20 8.35 1.27
 3 15 -19 11.06 1.75
 3 -15 -18 28.06 2.5
 3 -15 -18 34.92 2.75
 3 15 -18 28.33 2.61
 3 15 -18 33.18 2.6
 3 -15 -18 28.9 2.46
 3 15 -18 34.78 3.1
 3 15 -17 -4.51 2.2
 3 15 -17 1.26 1.51
 3 -15 -17 -0.87 1.93
 3 -15 -17 0.2 1.34
 3 -15 -17 1.85 1.51
 3 -15 -17 0.62 1.52
 3 -15 -17 -1.19 1.63
 3 -15 -16 5 1.68
 3 15 -16 10.03 2.75
 3 15 -16 8.74 2.2
 3 -15 -16 7.24 2.57
 3 -15 -16 6.97 1.61
 3 15 -16 10.31 2.15
 3 -15 -16 4.55 1.91
 3 -15 -16 10.53 2.43
 3 -15 -15 17.92 2.47
 3 -15 -15 15.47 3.33
 3 15 -15 16.45 2.89
 3 15 -15 19.77 2.86
 3 -15 -15 16.37 2.77
 3 -15 -15 20.74 2.95
 3 -15 -15 14.38 2.72
 3 -15 -14 8.51 1.89
 3 15 -14 7.19 2.44
 3 15 -14 5.46 2.32
 3 -15 -14 4.7 2.49
 3 -15 -14 9.31 2.29
 3 -15 -14 6.2 2.13
 3 -15 -14 5.39 1.97
 3 -15 -13 11.74 2.79
 3 -15 -13 14.23 2.05
 3 -15 -13 14.5 2.48
 3 -15 -13 20.5 3.57
 3 15 -13 14.1 2.89
 3 15 -13 10.93 2.44
 3 -15 -13 19.44 2.99
 3 -15 -13 12.73 2.53
 3 -15 -13 12.65 2.52
 3 -15 -12 21.84 3.35
 3 -15 -12 17.79 2.5
 3 -15 -12 27.37 3.21
 3 -15 -12 18.89 3.11
 3 -15 -12 19.09 2.84
 3 15 -12 22.65 3.39
 3 -15 -12 16.06 2.85
 3 -15 -12 16.64 2.9
 3 15 -12 20.42 3.1
 3 15 -11 44.83 4.24
 3 15 -11 40.81 4.24
 3 -15 -11 37.43 4.05
 3 -15 -11 45.96 3.93
 3 -15 -11 41.89 4.51
 3 -15 -11 42.83 3.8
 3 -15 -11 42.74 4.12
 3 -15 -10 18.63 3.25
 3 15 -10 23.75 3.18
 3 15 -10 22.35 3.31
 3 -15 -10 21.07 2.86
 3 -15 -10 20.9 3.31
 3 -15 -10 19.63 2.75
 3 -15 -9 30.76 3.84
 3 15 -9 24.06 3.08
 3 15 -9 25.28 3.38
 3 -15 -9 25.78 3.55
 3 -15 -9 28.33 3.35
 3 -15 -9 28.84 3.52
 3 -15 -9 28.17 3.02
 3 -15 -8 18.09 2.57
 3 15 -8 17.63 2.71
 3 15 -8 15.45 2.45
 3 -15 -8 14.6 2.95
 3 -15 -8 19.11 6.07
 3 -15 -8 12.31 2.71
 3 -15 -8 12.56 2.41
 3 -15 -8 15.42 2.64
 3 -15 -7 241.68 10.03
 3 -15 -7 263.02 11.07
 3 -15 -7 262.81 10.35
 3 -15 -7 251.05 9.76
 -3 -15 7 236.34 8.8
 3 -15 -7 233.46 8.43
 3 -15 -7 247.1 10.19
 3 15 -7 245.69 9.99
 3 15 -7 240.06 9.57
 3 15 -7 244.47 18.86
 3 15 -7 235.73 18.57
 3 -15 -7 257.55 9.29
 -3 -15 6 10.98 1.86
 3 -15 -6 6.58 1.88
 3 15 -6 4.64 3.29
 3 15 -6 8.96 4.38
 3 -15 -6 8.44 2.14
 3 -15 -6 13.45 5.32
 3 15 -6 6.26 1.86
 3 15 -6 10.64 1.92
 3 -15 -6 9.4 2.04
 3 -15 -6 10.19 2.51
 3 -15 -6 9.64 2.31
 3 -15 -6 5.31 1.81
 -3 -15 5 16.98 4.13
 3 -15 -5 11.76 2.14
 3 -15 -5 14.38 6.47
 3 -15 -5 12.67 2.64
 3 -15 -5 13.62 2.26
 3 15 -5 11.18 2.09
 3 15 -5 8.78 3.56
 -3 -15 5 15.7 2.35
 -3 -15 4 134.25 6.25
 3 -15 -4 132.37 15.25
 -3 -15 4 135.15 13.43
 3 -15 -4 137.12 6.63
 3 -15 -4 139.1 7.28
 3 -15 -4 133.71 7.07
 3 15 -4 125.82 6.44
 3 15 -4 109.31 11.49
 -3 -15 4 129.81 6.41
 -3 -15 3 2.61 3.34
 3 -15 -3 -3.16 5.69
 3 -15 -3 -1.05 1.87
 3 -15 -3 0.02 1.84
 3 15 -3 2.51 2.62
 -3 -15 3 -0.1 1.34
 -3 -15 3 -0.89 1.66
 3 -15 -2 0.16 1.88
 -3 -15 2 -0.61 1.49
 -3 -15 2 -7.02 6.13
 3 -15 -2 4.15 4.01
 -3 -15 2 -3.66 2.9
 -3 -15 1 94.11 5.13
 3 -15 -1 93.78 5.78
 3 -15 -1 100.26 10.5
 -3 -15 1 92.15 5.17
 -3 -15 1 98.53 11.21
 -3 -15 1 98.16 11.49
 3 -15 -1 85.17 11.74
 -3 -15 0 42.36 3.44
 3 -15 0 37.96 3.59
 3 -15 0 39.2 7.55
 -3 -15 0 39.37 3.3
 -3 -15 0 41.24 7.61
 3 -15 0 38.93 8.83
 -3 -15 0 52.85 8.36
 -3 -15 -1 191.73 7.77
 -3 -15 -1 208.73 15.64
 -3 -15 -1 194.28 15.39
 3 -15 1 219.98 19.97
 3 -15 1 184.01 8.55
 -3 -15 -1 186.31 7.72
 3 -15 1 188.37 15.46
 -3 -15 -2 1.76 1.51
 3 -15 2 -5.07 5.45
 -3 -15 -2 2.51 2.78
 3 -15 2 2.67 1.9
 3 -15 2 0.72 3.73
 -3 -15 -2 -2.26 1.68
 -3 15 -2 2.06 1.35
 -3 -15 -3 130.25 12.83
 3 -15 3 135.45 15.07
 -3 -15 -3 101.62 5.7
 -3 15 -3 98.03 5.74
 -3 -15 -3 98.84 5.51
 3 -15 3 121.75 12.89
 -3 -15 -3 116.6 5.72
 -3 -15 -4 -0.53 1.64
 -3 -15 -4 -1.08 1.43
 -3 15 -4 0.64 1.73
 -3 -15 -4 0.91 1.28
 3 -15 4 0.26 3.57
 -3 -15 -4 -0.95 1.31
 -3 -15 -5 43.12 4.16
 -3 -15 -5 44.01 3.45
 -3 -15 -5 38.82 3.67
 -3 15 -5 40.91 3.87
 -3 -15 -5 40.44 3.17
 -3 -15 -5 40.03 3.36
 3 -15 5 52.21 8.87
 -3 -15 -6 127.56 6.7
 -3 -15 -6 126.08 6.91
 -3 -15 -6 114.29 5.91
 -3 -15 -6 124.53 6.64
 -3 15 -6 129.35 7.03
 -3 -15 -6 123.58 5.92
 -3 -15 -6 117.22 6.38
 3 -15 6 143.84 15.12
 -3 -15 -7 0.04 2.05
 -3 -15 -7 0.64 1.49
 -3 -15 -7 0.8 1.83
 -3 -15 -7 -2.23 1.87
 -3 15 -7 0.68 2.12
 -3 -15 -7 -0.53 1.77
 3 -15 7 4.58 5.82
 -3 -15 -8 7.26 2.3
 -3 -15 -8 9.12 2.6
 -3 -15 -8 9.1 1.94
 -3 -15 -8 8.42 2.11
 -3 15 -8 11.55 2.92
 -3 -15 -8 8.95 2.32
 -3 -15 -8 9.27 2.37
 -3 -15 -9 362.04 13.5
 -3 15 -9 376.68 13.88
 -3 -15 -9 404.66 12.83
 -3 -15 -9 387.12 13.59
 -3 -15 -9 399.44 13.41
 -3 -15 -9 380.02 12.7
 -3 -15 -10 16.39 3.14
 -3 -15 -10 18.35 2.83
 -3 -15 -10 19.97 2.99
 -3 15 -10 14.78 3.01
 -3 -15 -10 24.46 2.98
 -3 -15 -10 21.27 3.28
 -3 -15 -11 88.65 5.95
 -3 -15 -11 92.72 5.72
 -3 15 -11 90.01 6.13
 -3 -15 -11 92.49 5.36
 -3 -15 -11 85.17 5.64
 -3 -15 -12 6.22 2.49
 -3 -15 -12 10.88 2.47
 -3 15 -12 7.04 2.93
 -3 -15 -12 11.15 2.36
 -3 -15 -12 6.15 2.19
 -3 -15 -13 5.11 2.28
 -3 -15 -13 2.39 1.85
 -3 -15 -13 4.59 1.76
 -3 15 -13 5.2 2.55
 -3 -15 -13 4.99 2.22
 -3 -15 -14 -1.78 2.27
 -3 -15 -14 4.36 1.99
 -3 -15 -14 -0.63 2.08
 -3 -15 -14 0.74 1.9
 -3 15 -15 0.81 1.49
 -3 -15 -15 0.32 1.15
 -3 -15 -15 0.3 1.61
 -3 15 -15 -1.13 2
 -3 -15 -15 0.6 1.93
[truncated: 815,879 more chars]
