# Supplementary material for: Enabling nucleophilic reactivity in molecular calcium fluoride complexes
Source: Nat Chem. 2024 May 14;16(9):1473–80. doi: 10.1038/s41557-024-01524-x (PMC11375610; doi:10.1038/s41557-024-01524-x)
Supplement: Supplementary file 3 — Structure factor file for compound 1-Dipp; CCDC reference 2282778. [file 41557_2024_1524_MOESM3_ESM.fcf]

#
# h,k,l, Fc-squared, Fo-squared, sigma(Fo-squared), status flag
#
data_162meme22
_shelx_title ' 162meme22_mp_num_a.res in P2(1)/c'
_shelx_refln_list_code          4
_shelx_F_calc_maximum      273.91
_exptl_crystal_F_000      2032.00
_reflns_d_resolution_high  0.7935

loop_
 _space_group_symop_operation_xyz
 'x, y, z'
 '-x, y+1/2, -z+1/2'
 '-x, -y, -z'
 'x, -y-1/2, z-1/2'

_cell_length_a    13.2262
_cell_length_b    21.0650
_cell_length_c    20.0381
_cell_angle_alpha  90.000
_cell_angle_beta   96.246
_cell_angle_gamma  90.000

_shelx_F_squared_multiplier     1.000

loop_
 _refln_index_h
 _refln_index_k
 _refln_index_l
 _refln_F_squared_calc
 _refln_F_squared_meas
 _refln_F_squared_sigma
 _refln_observed_status
   2   0   0       2801.52       3155.89        67.32 o
   3   0   0      10273.62      13047.21       174.50 o
   4   0   0        417.43        465.88        42.21 o
   5   0   0       6742.27       9682.86       199.56 o
   6   0   0        228.16        293.62        34.65 o
   7   0   0       2899.40       3344.11        95.80 o
   8   0   0        489.59        639.95        45.20 o
   9   0   0       4989.30       6108.19       158.84 o
  10   0   0        496.87        516.35        32.51 o
  11   0   0       1122.63       1083.53        38.73 o
  12   0   0        393.25        446.75        28.22 o
  13   0   0         19.56         40.33         9.29 o
  14   0   0        185.25        158.80        14.53 o
  15   0   0        100.66         86.48         7.65 o
  16   0   0        107.98        128.92         9.01 o
   1   1   0      32449.98      40939.38       424.73 o
   2   1   0        158.73        119.10         9.65 o
   3   1   0        415.44        628.44        21.92 o
   4   1   0        101.02        113.25        10.09 o
   5   1   0        729.31        957.32        26.71 o
   6   1   0       2243.39       2764.35        61.08 o
   7   1   0         12.72          8.95        13.74 o
   8   1   0        730.57        799.19        34.85 o
   9   1   0        209.77        185.59        22.73 o
  10   1   0       1482.29       1616.75        39.79 o
  11   1   0         26.05         14.54         9.28 o
  12   1   0       2342.65       2601.49        45.35 o
  13   1   0       1191.30       1227.11        26.04 o
  14   1   0        235.04        266.10        10.35 o
  15   1   0        118.49        142.00         6.39 o
  16   1   0        237.64        248.06         9.70 o
   0   2   0      28192.15      32274.29       672.26 o
   1   2   0        411.52        562.53        13.68 o
   2   2   0       2175.30       2581.00        35.26 o
   3   2   0       6902.26       8277.96       118.80 o
   4   2   0       7041.30       8193.36        94.36 o
   5   2   0        226.00        258.01        15.16 o
   6   2   0        158.21        243.40        20.39 o
   7   2   0        520.04        508.95        28.73 o
   8   2   0         52.94         75.62        24.29 o
   9   2   0       1621.86       1900.21        59.73 o
  10   2   0        117.83        113.25        16.49 o
  11   2   0        659.97        711.66        18.24 o
  12   2   0       2220.61       2470.26        44.03 o
  13   2   0         10.93         11.43         7.17 o
  14   2   0        109.19        124.79         7.52 o
  15   2   0         59.35         66.27         5.39 o
  16   2   0          3.94          4.88         3.39 o
   1   3   0        226.40        287.36        15.61 o
   2   3   0      24647.57      27389.78       298.99 o
   3   3   0       1718.83       1683.88        29.62 o
   4   3   0       5807.39       6513.21        81.75 o
   5   3   0         10.34         19.67         8.95 o
   6   3   0        481.81        530.97        22.87 o
   7   3   0        942.77       1014.53        38.54 o
   8   3   0        494.30        415.67        32.79 o
   9   3   0        203.94        184.05        22.05 o
  10   3   0        629.13        684.66        19.45 o
  11   3   0       1854.00       1948.10        38.31 o
  12   3   0        126.36        119.13         8.42 o
  13   3   0         14.13          6.37         6.80 o
  14   3   0        104.88        113.66         8.23 o
  15   3   0         10.97          6.22         7.29 o
  16   3   0        238.11        229.56         9.83 o
   0   4   0        688.05        626.09        35.11 o
   1   4   0      11997.13      11963.55       638.21 o
   2   4   0      32744.90      33881.17       426.02 o
   3   4   0       1683.10       1582.60        35.98 o
   4   4   0       7885.93       8870.40       117.49 o
   5   4   0       4499.09       5310.26        98.72 o
   6   4   0       1363.90       1761.48        41.71 o
   7   4   0        725.40        895.43        43.37 o
   8   4   0        170.90        158.70        22.61 o
   9   4   0         90.71         78.73        21.61 o
  10   4   0         23.85         17.05         5.58 o
  11   4   0         66.82         48.37         8.37 o
  12   4   0        260.85        310.57        12.74 o
  13   4   0        253.79        246.54        12.55 o
  14   4   0         95.41        107.53         9.71 o
  15   4   0        362.97        419.15        14.64 o
  16   4   0         23.47         26.50         7.24 o
   1   5   0         43.62         45.57        12.69 o
   2   5   0        463.76        402.09        21.50 o
   3   5   0        942.03        890.82        32.22 o
   4   5   0        594.49        655.21        24.36 o
   5   5   0        539.64        933.21        31.66 o
   6   5   0       3118.73       3665.69        86.04 o
   7   5   0       2107.11       2817.00       119.19 o
   8   5   0         15.52          5.25        15.93 o
   9   5   0        999.10       1163.27        57.13 o
  10   5   0        641.02        622.91        14.92 o
  11   5   0        326.14        357.87        12.39 o
  12   5   0         16.01         29.56         5.70 o
  13   5   0          3.57          3.87         5.24 o
  14   5   0        301.73        320.20        12.29 o
  15   5   0         19.38         21.40         5.14 o
  16   5   0         97.38        123.34         8.43 o
   0   6   0       1534.78       1334.79        62.68 o
   1   6   0        258.49        144.37        17.03 o
   2   6   0      21425.73      21467.16       359.74 o
   3   6   0          8.47          2.18        11.02 o
   4   6   0       3607.94       4051.36       100.95 o
   5   6   0       2486.49       2789.93       117.34 o
   6   6   0       3493.80       4137.70       122.85 o
   7   6   0        100.94        122.18        19.06 o
   8   6   0          2.46         -5.22        18.96 o
   9   6   0        741.63        844.63        56.19 o
  10   6   0        147.10        111.78         9.87 o
  11   6   0        176.33        170.77         9.42 o
  12   6   0         79.40         54.14         5.99 o
  13   6   0        637.02        668.12        16.66 o
  14   6   0         99.81        113.14        20.80 o
  15   6   0         70.95         70.16         7.27 o
  16   6   0          0.87         -1.45         3.17 o
   1   7   0         87.57         68.65        14.29 o
   2   7   0       8685.59       9087.37       170.86 o
   3   7   0        731.52        713.48        34.72 o
   4   7   0        120.12        150.13        19.76 o
   5   7   0       4926.94       5882.88       186.82 o
   6   7   0       1139.83       1427.05        52.41 o
   7   7   0       1613.26       1738.69        93.52 o
   8   7   0        968.73       1105.32        61.13 o
   9   7   0          0.07         -6.07         7.51 o
  10   7   0         71.35         59.69        13.22 o
  11   7   0        300.88        291.96        15.06 o
  12   7   0       1211.05       1203.02        29.74 o
  13   7   0         55.88         38.29        13.37 o
  14   7   0         64.80         57.02         9.10 o
  15   7   0        230.85        254.89        15.29 o
   0   8   0       2821.31       2264.44        97.21 o
   1   8   0         85.33         75.54        15.80 o
   2   8   0       1337.24       1186.29        45.97 o
   3   8   0        129.94        118.37        20.39 o
   4   8   0       2731.82       2793.59        88.00 o
   5   8   0       3593.15       3650.10       167.94 o
   6   8   0        465.17        472.88        36.86 o
   7   8   0       1267.68       1434.15        59.38 o
   8   8   0         88.77         49.34        20.84 o
   9   8   0          1.49          4.96         7.27 o
  10   8   0          4.29          1.40         5.59 o
  11   8   0        159.19        162.01        11.59 o
  12   8   0        372.72        432.29        19.94 o
  13   8   0        528.80        530.46        17.57 o
  14   8   0         26.80         41.17        10.56 o
  15   8   0         95.44         80.40         7.90 o
   1   9   0       1957.71       1717.38        64.22 o
   2   9   0       2524.73       2574.75        62.28 o
   3   9   0       2618.93       2700.11        78.69 o
   4   9   0      11863.11      11176.99       376.20 o
   5   9   0        773.40        783.89        42.97 o
   6   9   0         13.14        -10.38        18.73 o
   7   9   0         17.36         41.14        17.68 o
   8   9   0         22.28         22.10        18.60 o
   9   9   0        180.54        128.79         9.52 o
  10   9   0         13.66         22.28         8.05 o
  11   9   0          4.31          6.50        11.40 o
  12   9   0          9.42          3.83         9.10 o
  13   9   0         73.98         43.41         6.71 o
  14   9   0        205.87        201.85        14.49 o
  15   9   0          0.06         -3.80         3.80 o
   0  10   0       1598.66        867.16        51.53 o
   1  10   0         35.04         57.22        17.74 o
   2  10   0         74.55         69.89        18.65 o
   3  10   0        143.50        221.79        24.12 o
   4  10   0        846.70        696.61        34.33 o
   5  10   0       1202.79       1156.20        53.62 o
   6  10   0         67.24         63.23        19.86 o
   7  10   0        235.73        182.38        34.82 o
   8  10   0        799.12        736.31        27.92 o
   9  10   0         25.11         14.51        16.87 o
  10  10   0        533.91        501.30        18.77 o
  11  10   0         21.18         23.73         6.83 o
  12  10   0         54.13         61.65         8.31 o
  13  10   0        142.77        141.86        10.67 o
  14  10   0        121.39        105.18         8.75 o
  15  10   0         46.17         43.28         5.14 o
   1  11   0        221.19        266.06        23.78 o
   2  11   0       1676.75       1690.57        54.22 o
   3  11   0       5204.50       5408.35       173.59 o
   4  11   0       4122.57       4419.87       107.86 o
   5  11   0        434.20        376.09        33.33 o
   6  11   0        201.45        181.82        24.88 o
   7  11   0       1476.99       1304.46        35.57 o
   8  11   0        293.99        293.02        17.32 o
   9  11   0        166.33        152.64        12.60 o
  10  11   0        115.04        144.81        10.81 o
  11  11   0         57.88         48.35         6.40 o
  12  11   0         73.17         74.71        11.34 o
  13  11   0         35.92         41.88         7.65 o
  14  11   0        278.80        290.14        10.33 o
  15  11   0         25.40          8.78         5.72 o
   0  12   0        202.72        243.83        33.22 o
   1  12   0        661.29        609.67        30.89 o
   2  12   0        428.38        254.23        21.27 o
   3  12   0        635.84        514.76        31.23 o
   4  12   0        542.60        529.13        50.88 o
   5  12   0        349.42        325.53        32.33 o
   6  12   0        680.23        534.67        60.39 o
   7  12   0        199.89        177.51        13.88 o
   8  12   0        103.30         64.41        13.12 o
   9  12   0         87.58         83.97        11.01 o
  10  12   0        637.36        603.68        31.17 o
  11  12   0       1088.66       1141.15        33.39 o
  12  12   0         13.68        -10.30        12.78 o
  13  12   0         66.17         61.63         7.91 o
  14  12   0          6.66          7.22         4.27 o
   1  13   0       1388.24       1225.65        63.76 o
   2  13   0         37.02         33.71        12.71 o
   3  13   0        243.42        217.16        21.86 o
   4  13   0        432.08        466.18        37.44 o
   5  13   0       1435.23       1219.20        67.65 o
   6  13   0        136.57        162.75        11.92 o
   7  13   0          6.15         13.63         8.47 o
   8  13   0          4.96         -8.84        11.89 o
   9  13   0         16.99         23.67        12.50 o
  10  13   0        681.78        655.72        36.06 o
  11  13   0         15.29          4.17        12.59 o
  12  13   0         82.66         77.93        17.55 o
  13  13   0        278.79        295.05        11.44 o
  14  13   0         97.03         70.70        27.00 o
   0  14   0        268.58        289.53        66.01 o
   1  14   0        119.19        176.82        22.96 o
   2  14   0        518.69        513.08        39.23 o
   3  14   0        181.97        160.20        23.42 o
   4  14   0        174.23        245.23        35.42 o
   5  14   0         54.15         60.93         9.29 o
   6  14   0       3694.29       3460.45        66.50 o
   7  14   0       2360.39       2313.98        62.13 o
   8  14   0          3.26          7.57        12.08 o
   9  14   0          5.08         -8.88        11.56 o
  10  14   0         28.26         21.67        11.43 o
  11  14   0        156.87        131.05        10.28 o
  12  14   0        105.63         84.43        10.80 o
  13  14   0         84.86         86.11         5.56 o
  14  14   0        132.19        148.95        19.08 o
   1  15   0        349.60        294.81        35.98 o
   2  15   0       1104.24       1068.09        67.76 o
   3  15   0        436.09        388.80        16.97 o
   4  15   0        893.67        747.88        24.72 o
   5  15   0       1461.47       1353.65        35.76 o
   6  15   0        118.76        116.09        12.84 o
   7  15   0       1680.27       1499.46        42.40 o
   8  15   0        226.50        168.46        23.13 o
   9  15   0         73.18         69.94        14.06 o
  10  15   0        345.64        317.67        22.39 o
  11  15   0         18.01         25.05         9.50 o
  12  15   0        147.00        134.89        17.36 o
  13  15   0         38.73         50.78         4.31 o
   0  16   0         52.36         49.84        40.02 o
   1  16   0         59.66         48.22        16.00 o
   2  16   0        990.13        910.53        49.62 o
   3  16   0        291.99        251.49        13.53 o
   4  16   0        164.23        173.12        15.41 o
   5  16   0       2463.08       2356.37        56.94 o
   6  16   0       2661.97       2727.91        88.42 o
   7  16   0        476.21        476.39        23.80 o
   8  16   0        310.75        334.66        19.81 o
   9  16   0         10.92          2.67        16.65 o
  10  16   0         46.76         61.31        12.08 o
  11  16   0          1.68         -7.03         9.50 o
  12  16   0         55.24         28.02         5.50 o
  13  16   0         24.31         34.36         6.23 o
   1  17   0        166.74        162.31        23.21 o
   2  17   0         27.15         15.83         8.37 o
   3  17   0          1.99          3.98        10.92 o
   4  17   0       2077.16       1929.57        41.86 o
   5  17   0        654.84        595.09        22.84 o
   6  17   0        309.38        295.81        19.49 o
   7  17   0        710.43        667.51        23.77 o
   8  17   0         58.25         37.66        18.73 o
   9  17   0          1.59          4.64        11.83 o
  10  17   0          4.45         17.36        12.35 o
  11  17   0        200.25        206.50        22.61 o
  12  17   0         36.60         44.83         5.30 o
   0  18   0        234.17        210.40        24.45 o
   1  18   0        257.20        257.90        19.87 o
   2  18   0         58.93         42.97        11.38 o
   3  18   0        406.94        378.91        17.30 o
   4  18   0        729.42        682.87        22.58 o
   5  18   0         78.73         80.71        11.02 o
   6  18   0       1572.14       1623.53        34.19 o
   7  18   0         49.80         47.44        11.75 o
   8  18   0         10.73          7.17         9.49 o
   9  18   0         52.39         52.37        13.23 o
  10  18   0          7.05         -3.79         9.82 o
  11  18   0         31.99         36.34         7.27 o
  12  18   0        102.62        128.75        11.07 o
   1  19   0         28.77         21.66        18.60 o
   2  19   0         26.01         16.04         7.64 o
   3  19   0         68.24         68.81        15.84 o
   4  19   0         40.08         20.27         8.30 o
   5  19   0         51.88         33.13         8.15 o
   6  19   0         22.04         13.74         8.71 o
   7  19   0         13.03          1.35         8.96 o
   8  19   0         22.43         25.92         9.26 o
   9  19   0          9.05         -0.65        21.08 o
  10  19   0         24.40         23.75        34.01 o
  11  19   0         33.31         34.23         4.45 o
   0  20   0          3.90          6.87        18.41 o
   1  20   0        220.41        234.02        17.60 o
   2  20   0         51.51         46.85        11.82 o
   3  20   0         39.84         17.86         7.67 o
   4  20   0         37.39         45.88         7.68 o
   5  20   0         39.10         37.67        11.99 o
   6  20   0         11.24         -0.43         7.21 o
   7  20   0        228.52        219.09        11.10 o
   8  20   0          5.98          7.09         6.58 o
   9  20   0         29.35         12.02         7.60 o
  10  20   0          3.32         10.62         7.57 o
   1  21   0        558.38        558.64        21.46 o
   2  21   0         59.40         44.24         7.69 o
   3  21   0        138.59        174.41        12.30 o
   4  21   0        533.06        564.53        19.59 o
   5  21   0         40.12         52.91         8.44 o
   6  21   0         68.04         56.21         6.42 o
   7  21   0          1.39          2.23         5.18 o
   8  21   0        280.02        299.25        13.79 o
   9  21   0         52.07         53.80        10.73 o
  10  21   0          3.12          5.96         7.68 o
   0  22   0        871.90        743.17        28.03 o
   1  22   0         65.49         37.83         7.54 o
   2  22   0        459.24        431.76        16.05 o
   3  22   0        221.62        260.93        12.27 o
   4  22   0         23.10         19.52        11.30 o
   5  22   0         24.00         20.15         6.31 o
   6  22   0        239.36        248.82        12.08 o
   7  22   0          7.31          8.65         7.19 o
   8  22   0         15.61          0.00        11.69 o
   9  22   0          1.30          3.48         4.02 o
   1  23   0        234.72        262.64        15.21 o
   2  23   0          0.78         10.75         7.07 o
   3  23   0        311.61        341.68        11.57 o
   4  23   0         64.54         50.98         6.75 o
   5  23   0         56.08         61.51         7.39 o
   6  23   0         16.26         18.98         4.77 o
   7  23   0        171.87        206.67        10.51 o
   8  23   0          5.45          5.82         6.96 o
   0  24   0         10.46         13.25        11.69 o
   1  24   0         47.96         45.53         5.94 o
   2  24   0        188.34        210.62         9.10 o
   3  24   0         36.48         25.00         8.17 o
   4  24   0          2.61         10.13         6.16 o
   5  24   0         46.71         32.40         8.09 o
   6  24   0        331.02        403.71        13.15 o
   1  25   0        299.46        316.26        10.47 o
   2  25   0        127.39        175.50         7.96 o
   3  25   0        187.74        219.14         9.37 o
   4  25   0          4.20         10.07         5.82 o
   5  25   0        135.23        154.93        14.74 o
   0  26   0         26.74         33.96         8.49 o
   1  26   0         11.81         22.06         4.63 o
   2  26   0         55.63         52.18         6.14 o
   3  26   0         28.11         48.27         9.83 o
 -16   1   1         56.92         62.44         8.76 o
 -15   1   1          3.91          3.04         3.76 o
 -14   1   1         27.24         29.64         5.95 o
 -13   1   1         33.06         33.42         5.91 o
 -12   1   1        211.81        176.27         9.79 o
 -11   1   1        355.59        323.36        14.42 o
 -10   1   1        111.29        111.10        19.33 o
  -9   1   1          6.59         13.61        15.73 o
  -8   1   1        940.32       1372.35        46.29 o
  -7   1   1        683.91        695.41        30.39 o
  -6   1   1        436.21        529.09        26.82 o
  -5   1   1        213.62        341.51        15.49 o
  -4   1   1        266.28        216.26         8.31 o
  -3   1   1       1131.64       1353.18        23.91 o
  -2   1   1        134.52        157.67         8.40 o
  -1   1   1         17.53         39.28         4.28 o
   1   1   1      11034.46      14846.30       132.29 o
   2   1   1         30.86         81.89         9.58 o
   3   1   1        176.64        222.53        13.51 o
   4   1   1        328.01        391.96        21.67 o
   5   1   1        126.69        155.32        17.74 o
   6   1   1        629.44        903.79        38.85 o
   7   1   1        274.99        270.25        21.97 o
   8   1   1          1.42          1.49        13.46 o
   9   1   1        359.90        394.39        25.58 o
  10   1   1        995.10        991.19        24.23 o
  11   1   1        668.47        700.79        27.32 o
  12   1   1         88.84        114.48         9.50 o
  13   1   1         42.31         49.15         7.33 o
  14   1   1          7.33         -0.64         5.30 o
  15   1   1         72.88         75.07         5.50 o
  16   1   1          8.23         -0.91         4.05 o
 -16   2   1          1.84          2.87         4.02 o
 -15   2   1         62.74         62.86         5.18 o
 -14   2   1          1.13         -1.48         5.53 o
 -13   2   1          1.71         -5.89         5.89 o
 -12   2   1       1410.72       1508.62        29.32 o
 -11   2   1        155.99        161.09         9.57 o
 -10   2   1         71.67         69.65         9.29 o
  -9   2   1       2784.48       3235.24        88.18 o
  -8   2   1        820.09        819.53        39.69 o
  -7   2   1        135.44        147.60        17.65 o
  -6   2   1       1680.10       2578.11        58.22 o
  -5   2   1          2.41          8.52         8.16 o
  -4   2   1       4842.56       5611.69        77.09 o
  -3   2   1          0.22          1.39         5.96 o
  -2   2   1       2726.22       3240.13        78.96 o
  -1   2   1       2586.96       2748.97        58.45 o
   0   2   1       2882.14       3005.43        75.60 o
   1   2   1      10935.63      12825.21       285.52 o
   2   2   1       4209.92       5419.64        72.42 o
   3   2   1       7469.85      10147.74       152.53 o
   4   2   1        690.12        929.61        49.18 o
   5   2   1        330.44        452.37        25.68 o
   6   2   1       1587.09       1733.37        47.68 o
   7   2   1        831.41       1154.60        42.06 o
   8   2   1         88.55        143.40        18.87 o
   9   2   1       1107.09       1227.57        52.60 o
  10   2   1         93.89         79.12         8.19 o
  11   2   1          6.82         14.43         8.69 o
  12   2   1         13.18          7.95         9.37 o
  13   2   1        656.87        726.92        21.28 o
  14   2   1        194.84        222.46         9.01 o
  15   2   1         11.30         10.42         4.92 o
  16   2   1        126.46        134.12         5.67 o
 -16   3   1         65.49         63.14         5.96 o
 -15   3   1          0.57         -3.20         4.10 o
 -14   3   1         27.35         31.34         6.34 o
 -13   3   1         53.64         64.07         7.42 o
 -12   3   1        137.09        157.70         9.27 o
 -11   3   1          2.30          2.77         5.29 o
 -10   3   1        145.65        149.18         9.76 o
  -9   3   1          3.04         10.71        14.52 o
  -8   3   1       1523.84       1809.09        59.87 o
  -7   3   1       1087.42       1082.48        40.42 o
  -6   3   1       7513.91      10782.53       138.38 o
  -5   3   1         20.48          6.85         9.62 o
  -4   3   1       8441.86       9550.65       136.30 o
  -3   3   1       4709.84       4799.28        64.75 o
  -2   3   1        302.14        295.71        17.97 o
  -1   3   1      16208.87      17480.01       515.14 o
   0   3   1       2124.75       2149.61        54.16 o
   1   3   1         28.55         20.42         9.98 o
   2   3   1      15915.79      19327.94       379.15 o
   3   3   1         22.25          8.04         5.63 o
   4   3   1       2787.63       3510.20        71.01 o
   5   3   1       1240.58       1485.57        39.84 o
   6   3   1        142.87        236.40        16.72 o
   7   3   1       4199.20       5475.97        99.94 o
   8   3   1        181.13        162.71        23.84 o
   9   3   1        343.37        377.62        33.23 o
  10   3   1       2786.90       2935.37        58.90 o
  11   3   1        112.66        115.01         7.49 o
  12   3   1        113.11        139.04        10.83 o
  13   3   1        512.28        527.38        17.45 o
  14   3   1         18.86         18.77         5.55 o
  15   3   1         58.33         70.76         8.18 o
  16   3   1        128.09        135.68         7.62 o
 -16   4   1         11.63          6.58         5.87 o
 -15   4   1        163.90        165.18         8.77 o
 -14   4   1        158.30        193.53        10.10 o
 -13   4   1         14.40         17.50         7.43 o
 -12   4   1        343.02        297.34        11.87 o
 -11   4   1         99.32         96.38         9.16 o
 -10   4   1         11.92          7.90         7.80 o
  -9   4   1          9.37         26.19        15.36 o
  -8   4   1       2163.86       2356.11        85.36 o
  -7   4   1       1143.82       1512.81        57.01 o
  -6   4   1        550.05        754.81        26.69 o
  -5   4   1          2.20         15.10         8.51 o
  -4   4   1       2820.30       2854.94        39.02 o
  -3   4   1        265.73        241.76        19.32 o
  -2   4   1         53.19         40.28        11.63 o
  -1   4   1         79.34         71.58         8.58 o
   0   4   1       6619.52       6416.57       155.74 o
   1   4   1       3428.01       3215.26        58.97 o
   2   4   1      64181.30      72545.14      1861.67 o
   3   4   1       2773.30       3004.67        53.87 o
   4   4   1        336.74        325.48        17.18 o
   5   4   1         31.49         63.03        11.72 o
   6   4   1       4564.43       5610.29        91.56 o
   7   4   1       4335.20       4965.33       108.74 o
   8   4   1        129.15        174.90        21.65 o
   9   4   1       1618.24       1808.09        71.99 o
  10   4   1        234.81        257.11        11.75 o
  11   4   1         22.86         25.37         5.66 o
  12   4   1        774.50        775.10        19.91 o
  13   4   1         88.40         88.44         9.67 o
  14   4   1         18.75         13.13         5.26 o
  15   4   1         24.35         22.40         7.11 o
  16   4   1         77.87         66.29         5.19 o
 -16   5   1        138.47        145.99         7.87 o
 -15   5   1          1.19          4.07         5.98 o
 -14   5   1        661.67        664.12        36.12 o
 -13   5   1        310.44        331.26        12.40 o
 -12   5   1        973.63       1113.67        22.18 o
 -11   5   1         30.32         30.26         5.64 o
 -10   5   1        371.65        390.45        13.44 o
  -9   5   1          8.25         26.72        21.15 o
  -8   5   1       1541.16       1779.84        66.21 o
  -7   5   1       6139.67       6922.14       169.27 o
  -6   5   1        149.54        142.01        17.11 o
  -5   5   1      10723.01      11677.12       168.68 o
  -4   5   1       8089.43       8439.48       122.49 o
  -3   5   1      13697.29      15051.58       303.50 o
  -2   5   1      11087.83      10523.56       159.49 o
  -1   5   1       2119.14       1964.11        70.64 o
   0   5   1      13118.06      14689.33       248.42 o
   1   5   1         24.57         23.00         8.63 o
   2   5   1       3250.51       3417.75        71.56 o
   3   5   1       8695.28       9213.71       140.26 o
   4   5   1         24.32         43.76         8.74 o
   5   5   1        158.45        183.16        21.12 o
   6   5   1      18064.49      23193.09       592.83 o
   7   5   1       1931.31       2299.95        91.70 o
   8   5   1        225.83        202.56        24.57 o
   9   5   1        119.15        141.90        26.13 o
  10   5   1        307.59        335.33        12.29 o
  11   5   1        206.13        236.29        11.33 o
  12   5   1        448.45        478.57        15.59 o
  13   5   1          2.32         -5.77         5.77 o
  14   5   1         21.37         14.03         5.89 o
  15   5   1         66.21         80.45         8.84 o
  16   5   1        167.82        158.13         8.00 o
 -16   6   1         47.38         46.90         4.94 o
 -15   6   1        298.59        325.70        12.63 o
 -14   6   1         12.27          9.04         6.25 o
 -13   6   1        299.25        330.13        13.32 o
 -12   6   1        357.86        307.98        13.79 o
 -11   6   1        879.50        917.90        20.16 o
 -10   6   1        748.53        586.26        20.05 o
  -9   6   1        667.74        750.72        45.87 o
  -8   6   1       1486.97       1435.96        77.86 o
  -7   6   1         11.29        -11.31        17.90 o
  -6   6   1       8487.09      10011.79       247.48 o
  -5   6   1        500.36        569.46        35.43 o
  -4   6   1       3930.74       4354.46       140.35 o
  -3   6   1       4664.58       5384.30       109.04 o
  -2   6   1       4152.02       3987.15       113.23 o
  -1   6   1         30.50         12.87         9.37 o
   0   6   1      11446.92      11515.88       324.06 o
   1   6   1       1472.31       1244.82        50.42 o
   2   6   1       5945.53       5792.59       108.41 o
   3   6   1        938.85        836.40        36.60 o
   4   6   1       2320.13       2326.07        68.69 o
   5   6   1       1045.91       1133.06        57.42 o
   6   6   1       2627.28       2894.66       106.70 o
   7   6   1        538.39        671.43        37.97 o
   8   6   1        116.35         90.84        17.85 o
   9   6   1       1112.93       1222.71        31.79 o
  10   6   1        151.37        120.85         7.58 o
  11   6   1        921.61        871.38        20.70 o
  12   6   1        371.44        370.71        12.83 o
  13   6   1         27.55         28.69         5.53 o
  14   6   1         82.76         94.35         9.96 o
  15   6   1        397.53        432.98        23.90 o
  16   6   1          4.96         13.07         3.20 o
 -16   7   1        112.59        121.08         8.09 o
 -15   7   1        173.73        183.56        13.19 o
 -14   7   1        433.11        440.81        25.57 o
 -13   7   1         46.02         30.58         6.50 o
 -12   7   1       1011.19       1117.07        28.85 o
 -11   7   1        247.65        273.66        12.88 o
 -10   7   1        228.06        206.04        20.00 o
  -9   7   1        530.60        482.73        44.28 o
  -8   7   1        340.73        348.17        36.26 o
  -7   7   1        816.63        828.89        43.50 o
  -6   7   1          8.33          5.12        16.83 o
  -5   7   1      12781.95      14678.57       308.11 o
  -4   7   1       4168.58       4733.22       162.49 o
  -3   7   1       4959.43       5432.59       139.09 o
  -2   7   1        108.53        124.57        14.51 o
  -1   7   1       2317.50       1993.65        53.65 o
   0   7   1       3577.72       3365.14       103.81 o
   1   7   1        799.12        654.11        30.13 o
   2   7   1       4931.34       4311.97        90.40 o
   3   7   1        571.08        675.25        26.67 o
   4   7   1        204.72        181.06        22.96 o
   5   7   1       8854.72      10903.55       410.06 o
   6   7   1       2875.08       3270.14        76.15 o
   7   7   1        280.26        425.96        30.59 o
   8   7   1         53.34         38.20        23.11 o
   9   7   1        144.67        117.25        12.83 o
  10   7   1       1379.21       1337.38        33.16 o
  11   7   1        741.80        688.55        21.46 o
  12   7   1        526.08        523.70        15.26 o
  13   7   1        137.02        113.73        35.11 o
  14   7   1        418.55        503.24        16.88 o
  15   7   1         65.90         72.86         6.27 o
 -15   8   1        190.61        231.03        11.82 o
 -14   8   1          7.66          3.17         7.80 o
 -13   8   1         66.22         75.10         8.57 o
 -12   8   1       1405.84       1434.02        37.92 o
 -11   8   1        614.59        583.25        18.49 o
 -10   8   1        382.49        372.43        15.08 o
  -9   8   1        405.70        344.83        19.67 o
  -8   8   1        358.46        302.27        35.50 o
  -7   8   1         12.75         16.94        14.83 o
  -6   8   1       1130.27       1068.65        48.84 o
  -5   8   1        229.30        248.43        35.01 o
  -4   8   1       9618.88       9985.21       226.09 o
  -3   8   1        741.25        704.74        41.35 o
  -2   8   1       3971.85       3368.06       139.33 o
  -1   8   1       1153.81        908.82        37.99 o
   0   8   1       4566.37       3809.57        94.57 o
   1   8   1       2510.14       2613.73        67.61 o
   2   8   1        295.97        211.69        18.86 o
   3   8   1       1582.94       1863.32        47.38 o
   4   8   1        599.97        593.15        31.44 o
   5   8   1        152.84        157.35        26.04 o
   6   8   1       2002.84       2065.69        87.66 o
   7   8   1       1185.30       1195.82        74.13 o
   8   8   1        700.19        645.88        63.80 o
   9   8   1        110.41         97.02         9.63 o
  10   8   1        570.10        560.80        20.58 o
  11   8   1        341.16        381.89        16.42 o
  12   8   1        239.08        250.83        19.57 o
  13   8   1        114.47        139.06        11.83 o
  14   8   1         56.78         67.92         7.04 o
  15   8   1        222.53        214.14        11.28 o
 -15   9   1         11.95         11.24         5.09 o
 -14   9   1          8.46          8.11         6.78 o
 -13   9   1          1.73         -3.50         7.52 o
 -12   9   1        292.34        333.45        15.24 o
 -11   9   1        128.36         91.64        11.74 o
 -10   9   1        326.78        308.52        18.80 o
  -9   9   1         98.73         62.67         8.88 o
  -8   9   1        450.58        455.36        43.65 o
  -7   9   1        301.85        332.15        29.68 o
  -6   9   1        366.36        320.86        27.75 o
  -5   9   1         26.19         65.87        21.91 o
  -4   9   1        638.20        656.36        35.25 o
  -3   9   1       6541.13       6455.58       104.90 o
  -2   9   1       4345.23       4223.19        84.09 o
  -1   9   1       2060.71       2172.68        73.04 o
   0   9   1       4760.74       3961.83       101.48 o
   1   9   1       2836.11       2993.60       160.60 o
   2   9   1         16.19         20.79        11.89 o
   3   9   1       1699.80       1699.16        46.98 o
   4   9   1       2188.76       2320.68        75.98 o
   5   9   1        187.81        196.46        23.86 o
   6   9   1       4024.93       4390.01       196.16 o
   7   9   1         16.76         15.62        15.32 o
   8   9   1        198.19        229.22        40.99 o
   9   9   1          2.53          2.16         7.94 o
  10   9   1         12.00         20.72        16.79 o
  11   9   1         27.49         29.55        13.07 o
  12   9   1       2220.14       2325.04        78.48 o
  13   9   1          1.50         15.26        10.43 o
  14   9   1         19.47         14.19         7.20 o
  15   9   1          1.55          3.38         3.87 o
 -15  10   1        167.73        173.62         8.91 o
 -14  10   1        192.64        162.44        15.80 o
 -13  10   1         68.70         55.38         7.99 o
 -12  10   1        791.15        751.04        26.23 o
 -11  10   1         25.49         20.52         7.33 o
 -10  10   1        281.17        326.43        20.80 o
  -9  10   1         80.17         78.61         9.28 o
  -8  10   1         21.81         23.60         9.31 o
  -7  10   1         11.92        -12.32        19.64 o
  -6  10   1       1882.62       1681.72        98.22 o
  -5  10   1         17.70          0.13        16.59 o
  -4  10   1         30.50         34.30        14.79 o
  -3  10   1        538.71        469.33        39.41 o
  -2  10   1        309.30        163.83        19.21 o
  -1  10   1       6595.84       6584.64       105.98 o
   0  10   1       1915.52       1834.81        66.70 o
   1  10   1       1896.26       1921.82        59.14 o
   2  10   1       4218.46       4062.89        87.56 o
   3  10   1        139.91         92.82        17.98 o
   4  10   1       5608.45       6537.68       174.00 o
   5  10   1         73.42         71.02        17.58 o
   6  10   1       3401.78       3544.33       179.62 o
   7  10   1        934.20        859.41        51.47 o
   8  10   1          2.11          3.82        15.85 o
   9  10   1        374.97        363.92        19.30 o
  10  10   1        102.88         85.51        13.19 o
  11  10   1        279.49        318.09        15.00 o
  12  10   1         51.71         43.39        10.29 o
  13  10   1        286.08        230.49        11.19 o
  14  10   1        119.85        117.02         9.11 o
  15  10   1         69.91         36.85         5.75 o
 -15  11   1          3.18         -4.70         4.70 o
 -14  11   1         28.42         27.61         6.38 o
 -13  11   1         42.40         24.92         6.14 o
 -12  11   1         34.46         22.10         7.93 o
 -11  11   1        811.45        773.62        33.34 o
 -10  11   1        234.23        262.32        17.01 o
  -9  11   1          4.14        -12.94        21.31 o
  -8  11   1       1186.00       1037.10        39.04 o
  -7  11   1        309.21        268.52        20.77 o
  -6  11   1        341.58        273.90        50.17 o
  -5  11   1         57.31         59.04        16.81 o
  -4  11   1         17.40         39.08        14.40 o
  -3  11   1        907.16        893.02        43.88 o
  -2  11   1        564.28        706.75        32.27 o
  -1  11   1       4069.87       3369.61        85.94 o
   0  11   1       4638.14       4979.09       203.61 o
   1  11   1       3262.40       3786.45       169.28 o
   2  11   1       3776.15       3731.88        87.26 o
   3  11   1         46.48         44.01        12.73 o
   4  11   1       2452.33       2456.43        77.50 o
   5  11   1          1.95         -0.46        17.18 o
   6  11   1        492.04        337.57        33.19 o
   7  11   1         49.68         30.84         8.12 o
   8  11   1        776.58        640.30        24.16 o
   9  11   1        198.53        204.16        14.83 o
  10  11   1         11.62         23.40         8.13 o
  11  11   1         64.60         68.01         8.16 o
  12  11   1        406.82        391.00        20.76 o
  13  11   1          5.46         14.09         4.76 o
  14  11   1          8.15          5.81         3.94 o
 -14  12   1          8.00          5.39         3.83 o
 -13  12   1         31.77         24.53         6.56 o
 -12  12   1        141.17        126.89        14.05 o
 -11  12   1          5.02         -6.69         8.24 o
 -10  12   1          4.37          1.53        11.43 o
  -9  12   1        103.97         95.30        18.27 o
  -8  12   1         45.67         47.66        12.73 o
  -7  12   1        178.19        163.77        10.51 o
  -6  12   1         23.16         22.49        18.93 o
  -5  12   1          7.53         -6.70        17.12 o
  -4  12   1         39.60         38.12        13.58 o
  -3  12   1          0.21         -0.94        22.98 o
  -2  12   1        152.30        182.85        22.92 o
  -1  12   1        843.49        761.34        33.98 o
   0  12   1        476.13        658.04        33.14 o
   1  12   1        621.71        547.39        37.08 o
   2  12   1          8.00         15.21        11.12 o
   3  12   1         19.90         16.92        10.71 o
   4  12   1         13.81          8.92        14.47 o
   5  12   1       1567.48       1425.38        63.81 o
   6  12   1          1.45         24.71        23.24 o
   7  12   1          9.96         -6.90         6.90 o
   8  12   1          8.35         17.07         8.76 o
   9  12   1         19.65         10.32         8.12 o
  10  12   1        169.89        166.91        12.91 o
  11  12   1        585.65        548.06        21.60 o
  12  12   1          9.21         28.47         7.19 o
  13  12   1         44.20         45.98         5.31 o
  14  12   1          0.28         -1.01         3.58 o
 -14  13   1          0.18          7.30         4.71 o
 -13  13   1         64.72         73.69         8.01 o
 -12  13   1        375.19        375.33        20.88 o
 -11  13   1         85.04         93.21        24.61 o
 -10  13   1        225.95        176.52        35.01 o
  -9  13   1       1614.71       1497.20        73.69 o
  -8  13   1          0.50          4.89        16.39 o
  -7  13   1         19.34          7.45         8.50 o
  -6  13   1        414.56        347.09        16.57 o
  -5  13   1        117.91        123.08        23.32 o
  -4  13   1        467.34        387.32        33.73 o
  -3  13   1        508.97        528.27        35.44 o
  -2  13   1        354.78        337.32        29.73 o
  -1  13   1        363.34        394.30        44.91 o
   0  13   1         13.73          8.49        23.68 o
   1  13   1        156.96        128.16        16.93 o
   2  13   1        221.71        189.10        20.28 o
   3  13   1       1643.36       1615.24        64.88 o
   4  13   1         14.34         -6.69        23.96 o
   5  13   1        147.09        143.19        30.79 o
   6  13   1       4297.37       4087.08       112.92 o
   7  13   1        324.88        312.78        19.62 o
   8  13   1        127.48        100.96        11.75 o
   9  13   1        161.13        171.46        15.98 o
  10  13   1          8.37          0.30         7.46 o
  11  13   1          3.07          7.13         6.11 o
  12  13   1         15.53         -2.60        19.41 o
  13  13   1        136.75        139.69         6.93 o
  14  13   1         40.01         47.88         7.26 o
 -14  14   1          9.70          8.11         7.82 o
 -13  14   1        151.83        123.50        10.22 o
 -12  14   1         12.35         -1.05         6.65 o
 -11  14   1        367.86        364.36        18.21 o
 -10  14   1         16.08         16.53        11.40 o
  -9  14   1         23.51         26.32        12.51 o
  -8  14   1        216.91        202.96        20.13 o
  -7  14   1        175.43        119.03        12.42 o
  -6  14   1       2008.58       1848.21        46.18 o
  -5  14   1       1124.56        957.42        29.66 o
  -4  14   1         49.28         56.84        18.97 o
  -3  14   1        157.96        152.64        20.62 o
  -2  14   1        277.98        206.02        21.53 o
  -1  14   1       2363.43       2378.52        86.56 o
   0  14   1          2.88         -4.07        14.49 o
   1  14   1         69.81         33.57        27.14 o
   2  14   1        319.84        290.70        30.21 o
   3  14   1          6.18         17.21        19.12 o
   4  14   1       1554.13       1283.42        88.94 o
   5  14   1        107.11        115.97        11.48 o
   6  14   1        745.58        696.92        21.09 o
   7  14   1       2550.42       2364.85        71.99 o
   8  14   1       1361.59       1252.07        31.45 o
   9  14   1       2105.24       2005.94        57.09 o
  10  14   1         64.57         69.09         8.43 o
  11  14   1          4.59         10.26         7.74 o
  12  14   1        174.32        148.60        12.61 o
  13  14   1         13.15          8.07         4.34 o
 -13  15   1        124.86        119.96         6.51 o
 -12  15   1        348.74        326.26        25.76 o
 -11  15   1         15.14         20.08         9.84 o
 -10  15   1         78.56         57.47        12.81 o
  -9  15   1        292.67        290.01        25.42 o
  -8  15   1        433.81        474.29        29.81 o
  -7  15   1          2.26         -0.85        10.68 o
  -6  15   1        376.29        390.67        20.55 o
  -5  15   1        833.53        656.89        23.77 o
  -4  15   1        101.34        110.40        13.88 o
  -3  15   1        946.14        896.94        25.75 o
  -2  15   1        140.27        108.72        20.78 o
  -1  15   1         18.63         21.48        19.76 o
   0  15   1        407.19        437.19        46.37 o
   1  15   1        178.26        178.44        30.35 o
   2  15   1        711.12        660.16        53.40 o
   3  15   1       1937.54       1823.53        38.30 o
   4  15   1       1405.60       1228.32        32.74 o
   5  15   1         13.57         11.71         9.00 o
   6  15   1         38.65         46.24         9.87 o
   7  15   1        333.27        271.58        13.83 o
   8  15   1        114.52        123.08        10.95 o
   9  15   1         72.31         63.75        13.86 o
  10  15   1        140.07        146.25        15.90 o
  11  15   1         52.33         38.73        13.64 o
  12  15   1         79.47         69.93         7.20 o
  13  15   1          1.10         -3.53         3.84 o
 -13  16   1         50.57         59.75         8.81 o
 -12  16   1         21.71         15.49         8.56 o
 -11  16   1         89.01         67.10        10.09 o
 -10  16   1        145.27        167.81        17.20 o
  -9  16   1       1781.72       1774.47       152.35 o
  -8  16   1         28.58         30.68         9.64 o
  -7  16   1        206.79        180.72        16.13 o
  -6  16   1        836.31        836.71        31.24 o
  -5  16   1       1758.93       1744.24        42.67 o
  -4  16   1        388.52        349.23        17.66 o
  -3  16   1        322.58        231.54        16.46 o
  -2  16   1        597.12        549.37        21.16 o
  -1  16   1          2.71         20.11        15.94 o
   0  16   1       2601.22       2547.78        54.92 o
   1  16   1         29.48         10.65        12.46 o
   2  16   1        262.21        224.60        17.33 o
   3  16   1        143.51        123.53        15.84 o
   4  16   1         89.69         71.56         9.52 o
   5  16   1         58.51         48.22        10.78 o
   6  16   1          2.30         -7.25        10.98 o
   7  16   1        580.61        638.16        33.53 o
   8  16   1         84.65         56.48        15.74 o
   9  16   1        237.72        281.60        29.62 o
  10  16   1          3.96          2.95         9.55 o
  11  16   1        152.70        140.71        18.70 o
  12  16   1         32.85         30.84         4.76 o
  13  16   1         75.68         95.61         7.74 o
 -12  17   1        148.86        155.87         8.16 o
 -11  17   1         80.36         91.79         9.73 o
 -10  17   1         63.01         74.02        20.27 o
  -9  17   1        240.35        201.72        18.61 o
  -8  17   1        256.23        268.91        23.67 o
  -7  17   1       1356.55       1403.78        40.63 o
  -6  17   1         44.85         39.26        11.23 o
  -5  17   1        938.86        860.97        31.47 o
  -4  17   1          2.08         -5.01         8.29 o
  -3  17   1         10.72          8.11         9.59 o
  -2  17   1         79.09         78.30         9.99 o
  -1  17   1        898.92        731.25        24.68 o
   0  17   1        390.27        357.04        32.96 o
   1  17   1        961.67        823.00        31.70 o
   2  17   1         31.23         26.09         8.47 o
   3  17   1        241.89        246.10        22.92 o
   4  17   1         38.68         12.51        10.17 o
   5  17   1          6.37         11.03         9.13 o
   6  17   1       1167.08       1124.90        33.67 o
   7  17   1        742.44        729.87        40.41 o
   8  17   1        493.37        524.99        21.38 o
   9  17   1         61.30         70.57        15.01 o
  10  17   1        473.82        509.79        26.59 o
  11  17   1         32.68         12.87         7.30 o
  12  17   1         76.90         73.30         7.37 o
 -12  18   1          2.23         14.68         4.35 o
 -11  18   1         85.61         93.37        10.91 o
 -10  18   1         58.03         40.14        11.45 o
  -9  18   1        462.28        449.36        21.08 o
  -8  18   1        118.18        116.91        11.57 o
  -7  18   1         21.31         21.16         9.73 o
  -6  18   1        930.25        972.08        28.89 o
  -5  18   1        206.36        201.11        13.74 o
  -4  18   1        881.12        806.89        30.42 o
  -3  18   1         27.55         15.31        11.57 o
  -2  18   1       1084.97       1017.78        30.13 o
  -1  18   1         63.07         48.80        17.92 o
   0  18   1       1131.65       1079.42        37.86 o
   1  18   1        628.49        568.61        27.30 o
   2  18   1        538.01        419.10        25.29 o
   3  18   1        512.32        482.32        17.23 o
   4  18   1         46.79         36.57         8.48 o
   5  18   1        945.48        986.03        29.27 o
   6  18   1        382.80        440.83        22.54 o
   7  18   1        763.93        790.41        29.63 o
   8  18   1        276.18        311.95        21.23 o
   9  18   1         63.85         58.09        25.14 o
  10  18   1         57.47         46.94        16.60 o
  11  18   1        211.79        216.79        11.64 o
  12  18   1          0.07         -0.19         8.63 o
 -11  19   1        238.31        273.83         9.74 o
 -10  19   1        116.92        117.78        12.19 o
  -9  19   1         26.86         12.76        11.78 o
  -8  19   1         97.90         96.70        11.06 o
  -7  19   1          4.33          2.60         9.98 o
  -6  19   1          1.65          7.27         8.77 o
  -5  19   1        413.62        381.97        17.66 o
  -4  19   1        616.26        586.67        30.24 o
  -3  19   1        364.74        323.74        15.77 o
  -2  19   1        115.96        102.71        11.68 o
  -1  19   1        598.65        592.87        25.65 o
   0  19   1          0.32          3.87        12.98 o
   1  19   1         72.53         83.57        21.66 o
   2  19   1        146.14        112.85        10.82 o
   3  19   1         38.26         59.26        10.20 o
   4  19   1        205.04        176.52        10.43 o
   5  19   1       1449.79       1451.76        31.44 o
   6  19   1        305.01        297.96        15.92 o
   7  19   1        451.10        421.16        24.93 o
   8  19   1         73.93         73.35         8.61 o
   9  19   1         82.33         96.29        13.39 o
  10  19   1        193.46        232.32        13.86 o
  11  19   1         60.40         60.39         4.73 o
 -10  20   1        104.17        122.13         7.36 o
  -9  20   1        144.37        116.04        11.91 o
  -8  20   1         43.59         26.40         7.51 o
  -7  20   1        388.88        360.75        13.73 o
  -6  20   1        164.16        180.71        10.18 o
  -5  20   1        100.77        133.60        14.23 o
  -4  20   1        210.11        194.74        15.33 o
  -3  20   1         78.14         68.13         9.49 o
  -2  20   1         19.37          9.75         9.85 o
  -1  20   1          3.22          7.31        13.93 o
   0  20   1        414.53        426.78        22.06 o
   1  20   1         56.31         27.24         9.73 o
   2  20   1        133.16         95.81         9.36 o
   3  20   1        178.47        149.65         9.88 o
   4  20   1        271.98        307.58        15.01 o
   5  20   1         29.11         32.04         9.15 o
   6  20   1         66.25         65.53         9.03 o
   7  20   1         35.74         38.60         8.30 o
   8  20   1          0.99         -3.31         4.97 o
   9  20   1         75.52         81.88         9.07 o
  10  20   1          1.71         -1.91         6.43 o
 -10  21   1        148.17        158.85        10.06 o
  -9  21   1        146.73        141.36         9.40 o
  -8  21   1          4.04         -3.96         4.94 o
  -7  21   1         50.85         35.65         6.04 o
  -6  21   1         73.78         75.06         8.22 o
  -5  21   1         20.72         25.84         8.77 o
  -4  21   1          0.18         -2.01         8.86 o
  -3  21   1         37.09         43.05         7.93 o
  -2  21   1         74.23         66.25         8.11 o
  -1  21   1        731.65        771.10        27.33 o
   0  21   1          2.24          7.68         8.16 o
   1  21   1        390.40        352.79        14.95 o
   2  21   1        159.35        144.75        10.08 o
   3  21   1        309.03        289.81        15.30 o
   4  21   1          8.94          1.00         6.81 o
   5  21   1          2.83          4.15         8.21 o
   6  21   1         50.72         59.87         7.36 o
   7  21   1          1.31         -3.39         5.11 o
   8  21   1         86.91         85.61        15.06 o
   9  21   1         50.57         46.58         7.31 o
  10  21   1         88.75         97.69        11.54 o
  -9  22   1         17.68         16.57         4.75 o
  -8  22   1         19.20         13.25         4.62 o
  -7  22   1         37.18         20.48         5.87 o
  -6  22   1          4.12         -6.56         6.56 o
  -5  22   1        566.01        626.92        18.29 o
  -4  22   1        415.02        454.54        18.13 o
  -3  22   1         60.73         60.68         7.50 o
  -2  22   1        310.80        297.64        12.80 o
  -1  22   1        129.69        108.67        10.07 o
   0  22   1        335.71        341.77        16.59 o
   1  22   1        582.30        632.39        19.40 o
   2  22   1        351.38        343.59        14.13 o
   3  22   1          2.93         -4.59         7.99 o
   4  22   1          2.71         -2.50         6.34 o
   5  22   1        115.35        109.39         9.31 o
   6  22   1         40.21         41.77         6.50 o
   7  22   1         29.24         35.98         5.26 o
   8  22   1         32.15         17.69         4.49 o
   9  22   1         75.17         72.65         6.77 o
  -8  23   1         35.44         55.04         8.20 o
  -7  23   1         14.65         14.87         5.23 o
  -6  23   1         54.39         65.82         5.81 o
  -5  23   1          9.90         14.79         5.73 o
  -4  23   1        263.49        298.75        11.97 o
  -3  23   1         57.37         41.16         6.20 o
  -2  23   1        120.27        128.12         8.33 o
  -1  23   1         82.13         74.22         6.72 o
   0  23   1         94.06        100.58         8.97 o
   1  23   1          1.05         -6.89         6.89 o
   2  23   1         14.89         18.05         7.34 o
   3  23   1        379.40        435.88        17.11 o
   4  23   1         29.39         35.13         5.98 o
   5  23   1        230.02        257.71        11.45 o
   6  23   1          8.82          7.62         5.28 o
   7  23   1         10.22         -3.15         4.39 o
   8  23   1          0.47          9.06         6.20 o
  -6  24   1          2.97         -2.42         4.70 o
  -5  24   1          1.06         -0.33         4.40 o
  -4  24   1          4.80          2.24         4.93 o
  -3  24   1         15.48         23.83         5.85 o
  -2  24   1         91.89        103.95         7.30 o
  -1  24   1         16.62         10.64         7.16 o
   0  24   1        109.84        133.95         7.86 o
   1  24   1         24.97         39.05         5.98 o
   2  24   1        264.06        289.54        11.50 o
   3  24   1         54.76         59.94        10.77 o
   4  24   1         33.12         40.66         8.16 o
   5  24   1         47.25         46.05         7.07 o
   6  24   1          3.91         -0.23         8.25 o
  -5  25   1          0.02         -9.54         9.54 o
  -4  25   1         13.12         10.28         6.05 o
  -3  25   1          1.64          0.79         4.74 o
  -2  25   1        106.77        139.64         8.27 o
  -1  25   1          5.12         -2.26         3.54 o
   0  25   1          1.18         -4.00         4.10 o
   1  25   1          8.52          2.37         7.44 o
   2  25   1          2.95          2.32         4.31 o
   3  25   1         40.57         38.83         6.51 o
   4  25   1         28.33         47.28         6.00 o
   5  25   1          3.48         -7.73         7.73 o
  -3  26   1         55.44         48.93         6.58 o
  -2  26   1         24.58         37.77         5.90 o
  -1  26   1         38.80         60.78         7.06 o
   0  26   1          4.52          3.09         4.76 o
   1  26   1          0.27          3.37         4.13 o
   2  26   1         43.29         60.96         5.62 o
   3  26   1          0.18          9.54         7.44 o
 -16   0   2          1.15          4.29         3.88 o
 -15   0   2        567.18        560.26        23.88 o
 -14   0   2         14.87         21.50         7.45 o
 -13   0   2          5.33          5.88         7.79 o
 -12   0   2       2441.00       2444.07        55.76 o
 -11   0   2        654.75        687.76        34.96 o
 -10   0   2        292.52        274.78        18.16 o
  -9   0   2       2408.29       2696.46        97.14 o
  -8   0   2        735.54        593.57        42.05 o
  -7   0   2       3803.43       4903.03       121.32 o
  -6   0   2      27551.76      34034.09       470.21 o
  -5   0   2         12.32         22.84         7.76 o
  -4   0   2         94.86         83.13        10.95 o
  -3   0   2      35078.04      41411.76       488.88 o
  -2   0   2       4601.77       4175.28        69.78 o
  -1   0   2       6676.09       8123.61       147.82 o
   0   0   2      30744.45      30857.27       456.00 o
   1   0   2      75025.53      95387.35      1956.97 o
   2   0   2        979.64       1505.37        29.28 o
   3   0   2      31824.87      41974.39       523.36 o
   4   0   2       3259.78       4039.44       150.06 o
   5   0   2        685.36        858.29        51.46 o
   6   0   2       2797.22       4701.91       135.54 o
   7   0   2        110.84        185.72        49.13 o
   8   0   2        893.10       1220.57        74.92 o
   9   0   2       2036.82       2422.81        95.56 o
  10   0   2        127.41        139.65        16.30 o
  11   0   2        698.71        751.14        31.73 o
  12   0   2       1942.83       2241.43        53.08 o
  13   0   2        581.05        671.86        22.89 o
  14   0   2        457.11        536.67        18.70 o
  15   0   2        278.82        288.85        13.27 o
  16   0   2         89.11         64.11        11.16 o
 -16   1   2        206.36        196.16         7.74 o
 -15   1   2        340.28        353.81         9.83 o
 -14   1   2       1143.62       1228.33        33.21 o
 -13   1   2         20.78         17.83         5.38 o
 -12   1   2        184.16        175.30         9.78 o
 -11   1   2       2326.35       2329.07        49.60 o
 -10   1   2        578.47        593.54        18.55 o
  -9   1   2        447.95        434.33        32.69 o
  -8   1   2        606.21        706.00        33.15 o
  -7   1   2       1170.97       1254.07        41.92 o
  -6   1   2       1489.36       1743.52        40.50 o
  -5   1   2       5764.48       6869.82        71.14 o
  -4   1   2         30.52         10.81         6.37 o
  -3   1   2         66.26         81.25         8.64 o
  -2   1   2       9573.62      10338.10       240.72 o
  -1   1   2       1027.29       1480.98        26.70 o
   0   1   2      47032.83      49130.25       740.55 o
   1   1   2      10981.76      14206.71       162.89 o
   2   1   2       4287.44       5544.07        75.25 o
   3   1   2      10528.61      13777.58       172.00 o
   4   1   2       1101.93       1698.39        45.08 o
   5   1   2          9.34         25.56        14.89 o
   6   1   2        255.69        574.24        33.51 o
   7   1   2          9.07         24.48        17.05 o
   8   1   2       3807.19       4704.22        99.09 o
   9   1   2         10.54         29.88        15.01 o
  10   1   2       2038.27       2198.30        37.86 o
  11   1   2        390.42        382.50        15.01 o
  12   1   2       2723.01       3124.79        50.67 o
  13   1   2        174.23        152.96         9.24 o
  14   1   2        163.47        165.16         8.03 o
  15   1   2         20.85         30.06         5.02 o
  16   1   2        365.71        396.98        12.94 o
 -16   2   2          3.18          5.16         3.88 o
 -15   2   2        149.25        146.05         7.20 o
 -14   2   2          4.67          9.09         6.35 o
 -13   2   2         38.94         26.90         5.80 o
 -12   2   2        397.06        406.48        13.75 o
 -11   2   2         59.25         52.85         7.86 o
 -10   2   2        375.13        351.79        14.47 o
  -9   2   2        231.30        312.39        28.53 o
  -8   2   2        588.25        588.06        35.49 o
  -7   2   2        942.69       1119.83        37.35 o
  -6   2   2       1774.52       2180.51        42.75 o
  -5   2   2       3558.91       4182.94        60.72 o
  -4   2   2        737.96        589.75        18.19 o
  -3   2   2          5.95         22.94         8.28 o
  -2   2   2      52247.00      58338.31       671.12 o
  -1   2   2       1592.94       1621.34        35.42 o
   0   2   2       6789.86       7644.66       127.45 o
   1   2   2       1563.79       1642.10        36.39 o
   2   2   2      64202.59      79929.17       818.84 o
   3   2   2        245.50        182.10        17.12 o
   4   2   2        368.33        370.66        19.84 o
   5   2   2        216.18        359.57        25.02 o
   6   2   2        144.60        178.11        22.48 o
   7   2   2       2670.50       2846.41        68.98 o
   8   2   2         19.33         30.07        18.73 o
   9   2   2        984.30       1197.38        65.37 o
  10   2   2        322.45        323.11        11.59 o
  11   2   2       1219.97       1321.85        23.48 o
  12   2   2         70.17         77.65        10.37 o
  13   2   2        380.99        456.27        14.15 o
  14   2   2        142.27        189.13         8.26 o
  15   2   2         26.20         12.86         4.60 o
  16   2   2        148.74        133.49         8.76 o
 -16   3   2        133.71        140.52         6.87 o
 -15   3   2         78.66         63.91         6.52 o
 -14   3   2        156.26        174.23         8.21 o
 -13   3   2        244.45        255.45        11.06 o
 -12   3   2         53.94         43.77         6.55 o
 -11   3   2        536.01        543.63        17.13 o
 -10   3   2          8.00          0.71        10.83 o
  -9   3   2        196.67        232.27        25.08 o
  -8   3   2        367.38        518.77        29.05 o
  -7   3   2        818.25        883.33        38.67 o
  -6   3   2       1029.59       1228.07        35.85 o
  -5   3   2       4675.68       4838.05        84.37 o
  -4   3   2         36.10         55.38         7.41 o
  -3   3   2       3481.27       4261.50        67.41 o
  -2   3   2      28624.53      30695.79       473.19 o
  -1   3   2       1710.22       1685.85        34.10 o
   0   3   2       7560.53       7099.31       267.73 o
   1   3   2       1275.40       1316.17        49.93 o
   2   3   2       9104.94      10317.97       152.46 o
   3   3   2         15.14         15.73         8.18 o
   4   3   2        379.83        443.01        27.53 o
   5   3   2        861.75       1003.85        44.18 o
   6   3   2       2323.11       2539.19        59.94 o
   7   3   2        640.90        779.14        34.98 o
   8   3   2        162.76        169.30        19.01 o
   9   3   2        125.66        113.39        22.02 o
  10   3   2         16.72         17.54         5.29 o
  11   3   2        676.78        689.21        18.93 o
  12   3   2       2521.20       2746.29        41.19 o
  13   3   2        207.12        246.08        10.59 o
  14   3   2         46.76         47.69         6.64 o
  15   3   2        203.03        264.51        13.58 o
  16   3   2        103.88         98.83         5.69 o
 -16   4   2          9.92         10.91         4.39 o
 -15   4   2         94.70         74.61         7.72 o
 -14   4   2         21.97         28.71         5.97 o
 -13   4   2        350.16        335.76        11.94 o
 -12   4   2        806.91        850.25        18.20 o
 -11   4   2       1227.27       1243.91        28.60 o
 -10   4   2       1164.20       1163.05        24.13 o
  -9   4   2          1.11         -4.07        13.26 o
  -8   4   2        958.71       1076.22        46.28 o
  -7   4   2          0.77         21.68        14.06 o
  -6   4   2         25.49         38.07        14.50 o
  -5   4   2       1436.63       1829.21        57.92 o
  -4   4   2       4104.12       4799.20       131.91 o
  -3   4   2        890.46       1129.44        30.69 o
  -2   4   2      47633.76      51473.89       776.81 o
  -1   4   2      63864.03      68310.26      1946.38 o
   0   4   2        379.54        283.12        11.77 o
   1   4   2      15439.69      16597.01       285.38 o
   2   4   2       2100.18       2407.07        56.91 o
   3   4   2         11.26          9.11         7.04 o
   4   4   2        505.07        688.77        25.16 o
   5   4   2      12439.09      15936.47       287.95 o
   6   4   2          6.10         -9.02        12.55 o
   7   4   2       1560.50       1911.77        56.04 o
   8   4   2        372.91        500.56        35.14 o
   9   4   2       1043.93       1079.65        55.93 o
  10   4   2         53.93         36.18         5.86 o
  11   4   2         20.44         22.74         6.33 o
  12   4   2        688.93        781.85        21.83 o
  13   4   2          6.03          6.25         6.39 o
  14   4   2         92.87         80.17         7.26 o
  15   4   2          7.53         19.48         5.44 o
  16   4   2        266.11        254.45        11.21 o
 -16   5   2         14.02          9.48         3.84 o
 -15   5   2        103.60         90.76         8.43 o
 -14   5   2        296.84        298.38        14.07 o
 -13   5   2          6.46          1.79         6.26 o
 -12   5   2        547.40        518.92        15.16 o
 -11   5   2          1.26         -5.76         5.76 o
 -10   5   2        527.85        392.29        14.41 o
  -9   5   2        185.82        200.24        22.69 o
  -8   5   2        459.01        557.46        38.03 o
  -7   5   2        875.67        795.51        51.22 o
  -6   5   2       2190.54       2766.09        80.07 o
  -5   5   2       5113.72       5987.66       144.66 o
  -4   5   2        128.99        197.71        22.32 o
  -3   5   2        485.58        596.68        32.46 o
  -2   5   2       1006.19       1067.23        38.05 o
  -1   5   2        335.96        354.60        12.76 o
   0   5   2      17372.78      18023.54       237.36 o
   1   5   2       2245.86       2545.74        48.54 o
   2   5   2      11814.14      12732.27       187.62 o
   3   5   2       1469.78       1447.88        35.05 o
   4   5   2          0.88          7.77         9.17 o
   5   5   2         60.92         72.12        17.13 o
   6   5   2          2.83         19.55        15.67 o
   7   5   2       1575.19       1944.28        72.74 o
   8   5   2       1756.47       1934.02        69.43 o
   9   5   2        497.05        594.43        24.80 o
  10   5   2        774.45        801.83        20.55 o
  11   5   2        154.39        116.07         8.35 o
  12   5   2        656.18        686.35        20.21 o
  13   5   2          0.87         -1.75         5.66 o
  14   5   2         17.25         19.06         7.74 o
  15   5   2         47.30         65.04         6.77 o
  16   5   2          2.19          5.43         3.61 o
 -16   6   2         30.84         47.70         5.13 o
 -15   6   2         83.74         80.45         8.75 o
 -14   6   2        153.01        156.94        11.73 o
 -13   6   2        333.23        269.86        11.95 o
 -12   6   2        812.86        825.72        18.74 o
 -11   6   2        638.20        539.07        16.43 o
 -10   6   2         67.26         50.20         7.42 o
  -9   6   2         16.12         10.84        14.29 o
  -8   6   2         20.25         33.82        18.27 o
  -7   6   2          0.15          1.97        13.81 o
  -6   6   2        208.61        236.54        24.97 o
  -5   6   2         29.56         46.07        18.54 o
  -4   6   2       4300.57       5085.04       128.34 o
  -3   6   2       2758.04       2571.09       104.34 o
  -2   6   2        402.68        448.99        27.86 o
  -1   6   2       1037.68        951.51        42.08 o
   0   6   2       2049.77       1868.94        50.42 o
   1   6   2          0.09         -7.16         7.29 o
   2   6   2        421.46        428.01        19.28 o
   3   6   2          0.77         11.63        12.23 o
   4   6   2         17.01         42.38        10.00 o
   5   6   2       1065.19       1288.36        54.61 o
   6   6   2        628.61        905.60        37.78 o
   7   6   2        347.07        356.38        28.61 o
   8   6   2        130.48        181.40        26.97 o
   9   6   2        223.73        271.18        17.12 o
  10   6   2        206.91        209.75        12.92 o
  11   6   2         26.80         43.30         7.73 o
  12   6   2        621.28        615.24        18.77 o
  13   6   2          0.81         -8.23         8.23 o
  14   6   2        151.43        174.19        10.66 o
  15   6   2        189.70        168.16         8.74 o
 -16   7   2          7.07         -3.33         4.87 o
 -15   7   2        181.71        195.57        10.45 o
 -14   7   2          0.39          1.76         8.70 o
 -13   7   2        255.21        214.79        14.48 o
 -12   7   2         38.14         37.65         8.69 o
 -11   7   2         81.15         80.47         9.11 o
 -10   7   2          1.33         -6.02         9.46 o
  -9   7   2         73.74         47.82        12.06 o
  -8   7   2        260.29        230.42        26.94 o
  -7   7   2        327.18        411.01        30.80 o
  -6   7   2        398.93        406.84        33.60 o
  -5   7   2       3157.49       3174.54        88.19 o
  -4   7   2        697.61        718.43        42.20 o
  -3   7   2        611.99        842.82        42.63 o
  -2   7   2       5872.57       5601.46       184.88 o
  -1   7   2       7676.93       6772.76       149.92 o
   0   7   2         17.95         31.66         7.77 o
   1   7   2        289.40        223.70        16.03 o
   2   7   2       2394.62       2777.13        67.09 o
   3   7   2        669.31        676.91        27.35 o
   4   7   2       3313.58       3676.86        92.23 o
   5   7   2       2330.70       2834.74       111.20 o
   6   7   2       2561.32       3310.51       106.94 o
   7   7   2        273.54        257.70        38.53 o
   8   7   2        407.27        499.76        55.33 o
   9   7   2         34.85         35.02        13.84 o
  10   7   2       1832.01       1734.54        38.36 o
  11   7   2       1131.54       1142.67        29.00 o
  12   7   2        295.82        297.18        14.82 o
  13   7   2        865.03        991.90        45.16 o
  14   7   2        109.57         98.73         7.64 o
  15   7   2         46.99         39.82         5.05 o
 -15   8   2          5.09         -3.89         6.24 o
 -14   8   2         28.60         35.19         8.34 o
 -13   8   2        815.74        825.95        22.58 o
 -12   8   2       1240.56       1162.30        29.83 o
 -11   8   2        203.30        234.76        14.37 o
 -10   8   2         23.83         13.95         7.68 o
  -9   8   2        378.25        338.13        16.00 o
  -8   8   2         20.80         21.38        17.27 o
  -7   8   2        415.98        448.37        43.84 o
  -6   8   2       1348.30       1649.50        68.13 o
  -5   8   2       1065.63       1014.76        64.95 o
  -4   8   2        547.11        482.68        38.02 o
  -3   8   2        316.75        303.65        30.36 o
  -2   8   2       7342.24       7175.18       131.09 o
  -1   8   2       6393.72       6061.08       111.99 o
   0   8   2          6.69          6.25         8.94 o
   1   8   2        544.10        506.42        24.54 o
   2   8   2         74.92         70.55        12.79 o
   3   8   2       2274.85       2300.41        55.39 o
   4   8   2       2791.67       3069.78        88.23 o
   5   8   2        288.45        308.30        68.59 o
   6   8   2        872.74       1171.65        80.43 o
   7   8   2        128.51        134.79        27.41 o
   8   8   2       1136.05       1283.36        91.07 o
   9   8   2         20.88          7.73         6.80 o
  10   8   2         23.90         14.79        11.06 o
  11   8   2        231.34        217.77        16.67 o
  12   8   2        164.46        155.09        17.40 o
  13   8   2        370.34        422.04        16.51 o
  14   8   2         74.35         84.65         7.88 o
  15   8   2        489.30        508.60        13.44 o
 -15   9   2         33.95         28.45         5.91 o
 -14   9   2        366.47        344.54        18.21 o
 -13   9   2         67.88         56.49         6.74 o
 -12   9   2         86.64         76.45         8.95 o
 -11   9   2         47.23         20.46         7.59 o
 -10   9   2        222.53        240.64        15.72 o
  -9   9   2          3.25        -10.97        10.97 o
  -8   9   2        733.20        816.39        59.01 o
  -7   9   2        247.93        184.00        23.03 o
  -6   9   2        751.52        987.50        53.43 o
  -5   9   2       1973.37       2148.20        88.87 o
  -4   9   2        879.75        966.49        79.79 o
  -3   9   2       5590.24       5468.16       126.54 o
  -2   9   2       1591.96       1277.29        41.97 o
  -1   9   2       3188.53       2986.89        72.58 o
   0   9   2        963.22       1002.39        37.29 o
   1   9   2       1827.68       2183.53        61.83 o
   2   9   2       8380.31       8906.00       141.35 o
   3   9   2        551.41        376.63        22.83 o
   4   9   2       8435.93       9826.86       223.46 o
   5   9   2       2669.40       2851.71       161.42 o
   6   9   2         10.73         -0.71        14.64 o
   7   9   2        267.54        298.52        30.35 o
   8   9   2        367.00        326.38        26.14 o
   9   9   2        257.72        218.72        13.98 o
  10   9   2         12.08          7.57        10.05 o
  11   9   2         62.48         42.01        10.57 o
  12   9   2        347.55        391.70        19.83 o
  13   9   2        154.52        134.39        11.43 o
  14   9   2         69.61         62.89         6.82 o
  15   9   2         27.65         26.49         4.00 o
 -15  10   2         15.92         17.20         4.69 o
 -14  10   2        149.68        150.07        22.61 o
 -13  10   2        117.16        131.22         9.45 o
 -12  10   2         21.37         12.61         8.39 o
 -11  10   2        248.26        207.95        13.20 o
 -10  10   2         29.64         39.74        15.55 o
  -9  10   2        108.48         91.94         9.71 o
  -8  10   2        339.04        304.72        15.75 o
  -7  10   2        197.72        173.68        28.98 o
  -6  10   2         18.34          9.10        14.47 o
  -5  10   2        235.39        160.26        27.01 o
  -4  10   2       2394.14       2434.19        90.08 o
  -3  10   2        292.65        320.75        33.41 o
  -2  10   2       1066.44       1094.86        50.41 o
  -1  10   2       1402.50       1377.93        52.11 o
   0  10   2       4124.26       4668.60       118.35 o
   1  10   2        175.66        111.13        15.71 o
   2  10   2        440.08        423.50        24.72 o
   3  10   2       1715.98       1971.61        63.17 o
   4  10   2          4.30        -14.91        15.85 o
   5  10   2          7.57         41.87        19.18 o
   6  10   2       3949.20       3894.50       152.34 o
   7  10   2        100.94         88.33        28.93 o
   8  10   2         84.29         72.04        14.28 o
   9  10   2        161.35        148.29        17.71 o
  10  10   2         62.82         44.96        10.19 o
  11  10   2        731.09        784.65        32.26 o
  12  10   2          8.52          0.15         5.95 o
  13  10   2        266.03        282.36        12.96 o
  14  10   2         84.56         93.59         5.52 o
  15  10   2         21.99         25.96         9.25 o
 -15  11   2         18.92         19.29         5.22 o
 -14  11   2         78.88         79.66         9.48 o
 -13  11   2        168.41        162.34        11.05 o
 -12  11   2        270.47        230.80        14.87 o
 -11  11   2         42.25         29.76         7.29 o
 -10  11   2         23.56          6.89         8.56 o
  -9  11   2        205.56        198.87        32.88 o
  -8  11   2         55.28         34.93        22.32 o
  -7  11   2       1203.26       1080.79        36.05 o
  -6  11   2        264.07        303.87        54.27 o
  -5  11   2       1393.42       1154.99        64.27 o
  -4  11   2         43.79         17.13        13.12 o
  -3  11   2       5570.95       5373.18       165.77 o
  -2  11   2        533.24        458.11        36.89 o
  -1  11   2        575.43        385.01        31.59 o
   0  11   2        366.71        243.53        24.89 o
   1  11   2        530.81        439.44        32.79 o
   2  11   2         13.34         26.67        14.01 o
   3  11   2       1728.24       1426.96        59.47 o
   4  11   2       4230.90       4622.14       125.31 o
   5  11   2        281.80        242.64        41.96 o
   6  11   2        147.70        128.94        27.04 o
   7  11   2       1669.35       1646.74        45.78 o
   8  11   2        127.09        119.60        18.05 o
   9  11   2         19.80         15.87         9.82 o
  10  11   2        159.15        152.82        12.64 o
  11  11   2          8.13         14.43        13.88 o
  12  11   2        101.24        140.82        11.58 o
  13  11   2         17.10         21.56         6.60 o
  14  11   2        165.55        149.90         7.91 o
 -14  12   2        117.87         91.66        12.83 o
 -13  12   2          7.15          9.13         7.45 o
 -12  12   2         33.36         33.44         8.89 o
 -11  12   2        489.44        460.21        21.67 o
 -10  12   2       1258.82       1175.56        49.51 o
  -9  12   2         19.25         22.78        20.94 o
  -8  12   2       1133.82       1027.25        28.86 o
  -7  12   2       1398.68       1295.72        44.07 o
  -6  12   2        673.80        528.04        53.74 o
  -5  12   2         23.10         18.03        24.01 o
  -4  12   2         29.20         48.16        16.51 o
  -3  12   2         17.59          9.61        15.64 o
  -2  12   2       1667.86       1449.22        64.32 o
  -1  12   2       1617.74       1292.59       105.94 o
   0  12   2       4805.94       4630.62       137.31 o
   1  12   2        109.48         73.07        15.49 o
   2  12   2       3257.21       3093.99        83.07 o
   3  12   2       1030.96        977.39        47.47 o
   4  12   2          6.10         23.26        16.10 o
   5  12   2        629.12        602.63        53.20 o
   6  12   2        111.85        104.09        18.80 o
   7  12   2        546.41        457.07        27.18 o
   8  12   2        642.50        632.89        23.65 o
   9  12   2          7.42         12.76        10.05 o
  10  12   2          8.72         21.02        13.21 o
  11  12   2        236.19        224.08        14.56 o
  12  12   2          7.64          8.35        16.66 o
  13  12   2        606.55        610.46        14.46 o
  14  12   2         22.03         24.94         4.20 o
 -14  13   2         20.28         11.99         3.78 o
 -13  13   2         23.26         20.68         6.29 o
 -12  13   2        217.78        193.02        12.41 o
 -11  13   2        609.84        658.25        25.50 o
 -10  13   2        504.18        477.79        28.26 o
  -9  13   2        473.55        457.49        28.35 o
  -8  13   2       1349.58       1495.99        49.12 o
  -7  13   2        452.03        441.42        16.91 o
  -6  13   2        318.83        234.38        14.72 o
  -5  13   2       3263.71       3049.69        98.18 o
  -4  13   2       1128.06        994.12        60.73 o
  -3  13   2        870.21       1046.44        56.17 o
  -2  13   2        398.25        268.42        26.11 o
  -1  13   2       3230.88       2706.23       103.73 o
   0  13   2         85.10         66.16        19.66 o
   1  13   2       1544.84       1457.91        63.82 o
   2  13   2       1589.68       1450.39        64.43 o
   3  13   2        169.07        152.77        23.14 o
   4  13   2       1791.77       1710.89        84.58 o
   5  13   2        983.30        932.16        34.00 o
   6  13   2        460.87        403.76        16.01 o
   7  13   2       1183.00       1062.28        37.93 o
   8  13   2        185.46        161.39        15.76 o
   9  13   2        172.56        197.41        14.89 o
  10  13   2        477.92        462.52        20.95 o
  11  13   2         92.03         70.83         9.52 o
  12  13   2        257.75        278.65        10.60 o
  13  13   2         10.19          5.46         4.06 o
  14  13   2        390.74        395.21        12.27 o
 -14  14   2        233.46        284.66        18.79 o
 -13  14   2         14.59         16.06         6.26 o
 -12  14   2         78.93         70.64         7.06 o
 -11  14   2          7.52         20.22        11.56 o
 -10  14   2         32.58         15.55        13.21 o
  -9  14   2        150.73        140.50        18.69 o
  -8  14   2        915.79        908.17        40.01 o
  -7  14   2         93.03         78.65         9.45 o
  -6  14   2        703.53        653.16        21.03 o
  -5  14   2          7.34          5.07         6.96 o
  -4  14   2        675.11        569.67        40.50 o
  -3  14   2         85.99        124.40        19.95 o
  -2  14   2        242.41        156.97        21.13 o
  -1  14   2        166.81        109.34        19.91 o
   0  14   2        775.61        551.17        45.69 o
   1  14   2         46.70         16.36        18.09 o
   2  14   2        574.84        499.24        33.00 o
   3  14   2       1272.78       1088.55        56.59 o
   4  14   2       1235.86       1118.38        42.86 o
   5  14   2         16.14         11.18        10.49 o
   6  14   2        666.90        654.18        18.81 o
   7  14   2        756.46        755.18        26.45 o
   8  14   2       1539.09       1633.40        65.73 o
   9  14   2        460.22        389.98        16.96 o
  10  14   2        175.68        168.79        14.38 o
  11  14   2        267.35        256.31        14.01 o
  12  14   2          0.28         -4.43         4.43 o
  13  14   2        318.56        344.50        12.17 o
 -13  15   2         35.55         50.30         4.90 o
 -12  15   2         62.96         81.92        18.79 o
 -11  15   2         15.62         13.51         8.21 o
 -10  15   2         13.09         20.98        29.19 o
  -9  15   2         60.75         69.38        16.18 o
  -8  15   2        168.01        154.01        18.18 o
  -7  15   2         93.04         94.52        10.93 o
  -6  15   2         35.23         38.52        11.23 o
  -5  15   2       1433.77       1296.10        39.40 o
  -4  15   2          1.08          1.45        14.16 o
  -3  15   2          9.14         -8.26        14.54 o
  -2  15   2        147.68        180.62        43.86 o
  -1  15   2        101.95        103.23        27.35 o
   0  15   2         59.25         37.94        22.09 o
   1  15   2       1262.59       1132.24        58.91 o
   2  15   2        670.29        562.90        49.80 o
   3  15   2          9.64          8.34         8.20 o
   4  15   2       1457.90       1368.67        34.81 o
   5  15   2        163.02        183.26        18.85 o
   6  15   2       4381.39       4058.51        55.42 o
   7  15   2        947.95        965.96        28.14 o
   8  15   2        245.29        270.29        14.80 o
   9  15   2         39.21         27.79         8.38 o
  10  15   2         87.92         75.01        11.88 o
  11  15   2          1.55         -6.46        10.07 o
  12  15   2         80.55         89.69         6.77 o
  13  15   2         53.80         56.24         5.66 o
 -13  16   2        194.58        174.96        23.23 o
 -12  16   2        128.73        117.91        16.60 o
 -11  16   2        314.57        317.46        16.08 o
 -10  16   2         50.97         37.85        12.41 o
  -9  16   2        114.10         95.55        16.30 o
  -8  16   2        337.88        320.69        25.28 o
  -7  16   2        277.13        282.86        19.30 o
  -6  16   2       2206.55       2032.50        51.21 o
  -5  16   2        172.69        177.94        21.89 o
  -4  16   2       4769.39       4870.43        95.82 o
  -3  16   2        515.39        507.43        25.60 o
  -2  16   2          6.39          3.44         9.88 o
  -1  16   2        148.61        138.01        14.03 o
   0  16   2         47.19         27.75        17.92 o
   1  16   2         11.70        -14.19        14.93 o
   2  16   2          3.54         -7.62         7.62 o
   3  16   2        339.23        314.56        14.87 o
   4  16   2        321.08        309.60        14.25 o
   5  16   2       1078.31       1000.90        30.95 o
   6  16   2         68.97         56.24         9.97 o
   7  16   2        357.00        330.49        20.81 o
   8  16   2        807.74        836.93        43.01 o
   9  16   2         41.19         29.47        10.98 o
  10  16   2        136.42        139.69        25.47 o
  11  16   2         31.41         42.76         6.72 o
  12  16   2         13.29         -5.31         7.19 o
 -12  17   2        218.15        212.89        13.31 o
 -11  17   2        159.76        171.48        10.80 o
 -10  17   2         97.21        103.42        14.39 o
  -9  17   2        129.68        120.98        16.49 o
  -8  17   2         52.17         65.35        11.55 o
  -7  17   2        947.29        949.35        32.97 o
  -6  17   2       2374.22       2335.60        55.29 o
  -5  17   2       1341.46       1151.04        37.14 o
  -4  17   2          3.44        -10.19        10.19 o
  -3  17   2       1408.50       1425.41        33.72 o
  -2  17   2        649.71        585.65        31.85 o
  -1  17   2        261.38        150.92        12.46 o
   0  17   2         82.08         91.63        22.55 o
   1  17   2         13.72        -12.13        25.28 o
   2  17   2        211.90        157.32        10.75 o
   3  17   2        352.52        312.14        16.70 o
   4  17   2        286.07        236.70        14.55 o
   5  17   2         54.31         60.23        10.29 o
   6  17   2        417.44        420.26        22.41 o
   7  17   2         96.55         71.43        12.75 o
   8  17   2         53.72         39.66         9.83 o
   9  17   2         11.79          7.63        12.60 o
  10  17   2         34.57         75.84        21.85 o
  11  17   2         18.84         28.02         8.92 o
  12  17   2          2.18         -1.96         4.96 o
 -12  18   2         32.81         30.29         3.68 o
 -11  18   2         23.34         30.72         9.16 o
 -10  18   2          8.23         -5.06         7.67 o
  -9  18   2          3.94         -7.34         7.34 o
  -8  18   2         21.75         14.58        14.30 o
  -7  18   2        200.16        218.06        14.10 o
  -6  18   2          4.42        -10.69        10.69 o
  -5  18   2        902.83        954.10        33.44 o
  -4  18   2        163.78        170.80        13.45 o
  -3  18   2        177.68        145.09        16.17 o
  -2  18   2         67.93         34.34         8.38 o
  -1  18   2         72.12         74.01        21.62 o
   0  18   2         45.55         54.24        13.58 o
   1  18   2         56.11         33.91        11.63 o
   2  18   2         38.69         32.65         9.15 o
   3  18   2        129.85        103.03         8.61 o
   4  18   2         45.74         56.60         8.68 o
   5  18   2        269.61        303.46        18.90 o
   6  18   2          4.52         -7.47         9.33 o
   7  18   2          6.01         10.32         9.87 o
   8  18   2          0.42         -2.82         8.71 o
   9  18   2         16.29         14.15        12.28 o
  10  18   2         22.54         42.24        18.94 o
  11  18   2         64.61         56.76         6.03 o
 -11  19   2          0.44          5.60         5.41 o
 -10  19   2          1.01         -6.49         6.71 o
  -9  19   2          0.67         -7.46         7.46 o
  -8  19   2         15.25         12.08         7.93 o
  -7  19   2         30.87         35.55         7.76 o
  -6  19   2         42.21         51.12         8.43 o
  -5  19   2        104.87         70.96        17.23 o
  -4  19   2          9.10          4.33        14.49 o
  -3  19   2         31.46         45.71        13.19 o
  -2  19   2         41.07          2.67        10.03 o
  -1  19   2          6.45          4.18         7.71 o
   0  19   2         36.11         21.65         9.96 o
   1  19   2        436.79        403.38        22.38 o
   2  19   2         33.62         25.78         7.51 o
   3  19   2          9.92          6.40         6.38 o
   4  19   2          0.71         -3.59         7.04 o
   5  19   2          0.02         -3.67         7.99 o
   6  19   2         34.60         42.01         9.83 o
   7  19   2         60.22         43.97        11.58 o
   8  19   2         65.86         60.40         9.89 o
   9  19   2          0.92          7.18        10.67 o
  10  19   2         93.05        127.90         9.79 o
  11  19   2         85.51        104.06         7.31 o
 -10  20   2         15.11         15.03         5.18 o
  -9  20   2         50.20         37.02         8.45 o
  -8  20   2          9.04         14.28         7.70 o
  -7  20   2         11.66          4.40         7.39 o
  -6  20   2         82.21         88.61         9.72 o
  -5  20   2         46.93         31.75         9.28 o
  -4  20   2        109.23        113.57        18.29 o
  -3  20   2        376.79        334.42        16.06 o
  -2  20   2          0.90         -8.02         8.02 o
  -1  20   2          2.67          7.68         7.80 o
   0  20   2          0.75          0.33         9.31 o
   1  20   2          1.00          3.92        10.56 o
   2  20   2        110.05         98.43        10.62 o
   3  20   2         11.14         16.54         6.64 o
   4  20   2         52.58         53.37         7.33 o
   5  20   2        161.95        182.25        11.68 o
   6  20   2        150.59        155.26        10.80 o
   7  20   2          6.93         14.10         6.64 o
   8  20   2         37.68         43.77         5.62 o
   9  20   2        108.13         88.37        24.85 o
  10  20   2         45.80         46.54         5.17 o
 -10  21   2        129.77        148.97         9.92 o
  -9  21   2         22.19         21.21         5.70 o
  -8  21   2          2.35         16.49         6.70 o
  -7  21   2         85.13         95.38         8.43 o
  -6  21   2         75.99         87.56         9.48 o
  -5  21   2         33.46         23.33         8.82 o
  -4  21   2        137.79        165.67        15.37 o
  -3  21   2        430.96        448.84        16.26 o
  -2  21   2         19.23         19.76         7.92 o
  -1  21   2         38.82         23.78        15.79 o
   0  21   2        487.13        458.88        18.66 o
   1  21   2        147.72        141.34        12.41 o
   2  21   2         73.35         72.02         8.87 o
   3  21   2          4.40          5.36         6.71 o
   4  21   2         36.81         21.50         6.81 o
   5  21   2        272.76        277.38        11.59 o
   6  21   2          6.11          9.66         6.62 o
   7  21   2         32.61         24.26         5.91 o
   8  21   2         28.85         23.30         7.49 o
   9  21   2         14.19          9.04         5.19 o
  -9  22   2         36.05         35.25         6.14 o
  -8  22   2         50.28         51.52         5.39 o
  -7  22   2         23.62         28.22         4.95 o
  -6  22   2         73.18         70.72         6.96 o
  -5  22   2         15.43         12.20         6.22 o
  -4  22   2        319.98        354.04        13.97 o
  -3  22   2         70.59         80.38         7.66 o
  -2  22   2          3.65          0.08         7.88 o
  -1  22   2        147.67        144.79        10.72 o
   0  22   2        448.00        484.04        16.00 o
   1  22   2         98.53         76.35        10.13 o
   2  22   2        106.19        109.85        11.72 o
   3  22   2        142.84        159.05        10.26 o
   4  22   2          4.17          1.28         5.09 o
   5  22   2         38.00         23.43         6.33 o
   6  22   2          0.50         -5.49         5.49 o
   7  22   2        137.64        139.21        10.48 o
   8  22   2          7.32          7.05         4.33 o
   9  22   2        192.45        189.55        12.97 o
  -7  23   2         48.37         49.36         7.05 o
  -6  23   2          0.94         -2.52         5.48 o
  -5  23   2         28.73         28.72         5.88 o
  -4  23   2        141.17        162.04        10.23 o
  -3  23   2        558.97        607.49        16.13 o
  -2  23   2         51.06         55.94         6.41 o
  -1  23   2        178.94        173.96         9.40 o
   0  23   2         49.39         42.73         7.47 o
   1  23   2        335.38        374.12        13.92 o
   2  23   2        228.29        233.84        11.87 o
   3  23   2         14.71         10.93         7.75 o
   4  23   2          4.12         12.28         7.27 o
   5  23   2         13.09         10.98         6.75 o
   6  23   2        442.26        464.28        13.79 o
   7  23   2         58.27         71.82         8.47 o
   8  23   2        237.23        249.94        15.17 o
  -6  24   2         81.08         95.20         8.75 o
  -5  24   2          1.29         -3.11         3.11 o
  -4  24   2         54.98         54.72         4.90 o
  -3  24   2         28.11         48.30         6.00 o
  -2  24   2        136.56        136.10         8.46 o
  -1  24   2          0.37         -4.72         5.10 o
   0  24   2        182.42        218.52         9.19 o
   1  24   2         65.28         80.54         7.14 o
   2  24   2         10.33          6.06         5.95 o
   3  24   2         14.31         23.31         5.57 o
   4  24   2         15.32         16.57         7.40 o
   5  24   2        123.65        136.97        10.75 o
   6  24   2        100.20        112.10         7.20 o
  -5  25   2        335.68        370.90        21.75 o
  -4  25   2          0.52         -6.73         7.15 o
  -3  25   2          8.35         10.75         4.43 o
  -2  25   2         78.84         92.85         6.12 o
  -1  25   2        364.39        401.15        11.22 o
   0  25   2         18.50         24.01         6.03 o
   1  25   2        177.75        227.90         9.82 o
   2  25   2        122.99        125.79         6.78 o
   3  25   2         60.53         85.04         7.69 o
   4  25   2          2.71         -5.40         5.40 o
   5  25   2         11.79         -2.00         6.68 o
  -3  26   2          3.72          8.49         8.01 o
  -2  26   2         39.15         33.20         7.87 o
  -1  26   2          1.59         -5.82         5.82 o
   0  26   2         95.45         95.55         5.61 o
   1  26   2          4.65          8.49         6.34 o
   2  26   2         39.29         37.02         4.80 o
 -16   1   3          1.58         -4.26         4.26 o
 -15   1   3         66.48         61.97         6.08 o
 -14   1   3         25.26         29.48         8.21 o
 -13   1   3         80.11         85.22         7.74 o
 -12   1   3        225.28        206.87        11.97 o
 -11   1   3        109.01         94.59        12.43 o
 -10   1   3        180.25        139.31        11.53 o
  -9   1   3        278.96        307.91        26.78 o
  -8   1   3        423.69        535.88        29.89 o
  -7   1   3       4793.61       5465.32        91.91 o
  -6   1   3        844.06       1086.25        39.83 o
  -5   1   3        362.11        407.81        16.55 o
  -4   1   3       3881.08       4418.34        69.35 o
  -3   1   3       1498.39       1348.33        28.63 o
  -2   1   3      70019.10      74989.33      1080.24 o
  -1   1   3       3880.69       4235.58        45.82 o
   0   1   3       4746.46       4740.03        97.19 o
   1   1   3      23723.79      25902.54       822.55 o
   2   1   3         10.94         16.25         7.63 o
   3   1   3       1557.93       2259.42        41.16 o
   4   1   3        152.91        125.56         9.41 o
   5   1   3        532.11        773.40        35.20 o
   6   1   3       1061.11       1457.16        51.80 o
   7   1   3        938.92       1322.15        52.49 o
   8   1   3       3058.66       4040.59       102.12 o
   9   1   3        283.55        274.53        24.99 o
  10   1   3        463.60        529.82        15.92 o
  11   1   3        269.87        293.50        14.06 o
  12   1   3          2.27          2.31         6.44 o
  13   1   3        447.52        502.52        13.82 o
  14   1   3        236.00        282.34        11.14 o
  15   1   3         28.62         32.65         4.60 o
  16   1   3        139.66        152.47        20.08 o
 -16   2   3         31.35         25.45         3.36 o
 -15   2   3         11.50         22.25         4.19 o
 -14   2   3         14.07         12.91         4.62 o
 -13   2   3        380.57        361.48        12.84 o
 -12   2   3        319.37        276.72        13.41 o
 -11   2   3        221.30        183.83        12.06 o
 -10   2   3        107.54        101.22        10.04 o
  -9   2   3       1978.68       2316.16        74.12 o
  -8   2   3       2532.50       3006.09        79.60 o
  -7   2   3        128.69        100.79        20.21 o
  -6   2   3         54.68         17.27         7.37 o
  -5   2   3         61.43         89.80         9.43 o
  -4   2   3       3598.80       3973.72        60.02 o
  -3   2   3       2498.72       2092.23        38.47 o
  -2   2   3       5372.54       5878.99       114.29 o
  -1   2   3       6829.46       7879.97        71.88 o
   0   2   3       5266.43       5609.66       111.26 o
   1   2   3       6182.58       7369.90       215.63 o
   2   2   3       6597.14       8597.61       113.14 o
   3   2   3      17671.60      22300.31       258.42 o
   4   2   3       1383.62       1799.26        43.40 o
   5   2   3       1097.66       1251.88        44.26 o
   6   2   3          4.56         18.37        17.87 o
   7   2   3       2256.93       3171.73        83.62 o
   8   2   3        870.50       1105.93        45.71 o
   9   2   3       2013.02       2334.81       106.02 o
  10   2   3       3086.86       3541.36        40.92 o
  11   2   3         14.86         27.51         7.41 o
  12   2   3         38.61         56.22         6.55 o
  13   2   3        366.87        407.64        12.48 o
  14   2   3         14.60         13.91         5.55 o
  15   2   3         12.35         12.38         4.84 o
  16   2   3         48.91         48.27         7.11 o
 -16   3   3         50.95         47.45         4.71 o
 -15   3   3          0.77         -5.57         5.57 o
 -14   3   3         66.51         75.19         6.18 o
 -13   3   3         26.79         22.11         5.82 o
 -12   3   3        110.22         99.37         9.28 o
 -11   3   3        173.27        176.12        10.62 o
 -10   3   3       1324.05       1370.30        31.87 o
  -9   3   3         19.89         17.93        16.36 o
  -8   3   3        241.26        311.08        28.42 o
  -7   3   3         77.88         75.42        16.29 o
  -6   3   3        294.82        260.81        16.43 o
  -5   3   3       5632.52       5989.13        83.83 o
  -4   3   3        112.26         65.31         7.91 o
  -3   3   3       2348.62       2156.24        80.27 o
  -2   3   3      20564.82      20443.73       286.03 o
  -1   3   3       1628.35       1490.50        22.54 o
   0   3   3      10154.17      11009.42       198.88 o
   1   3   3      24952.49      27759.54       956.10 o
   2   3   3       4084.74       5362.75        94.18 o
   3   3   3        443.58        463.47        25.64 o
   4   3   3       4383.18       5671.74        98.14 o
   5   3   3        763.58        872.61        34.15 o
   6   3   3        481.92        535.08        36.82 o
   7   3   3        109.46        265.47        22.56 o
   8   3   3       1168.75       1445.93        52.75 o
   9   3   3        140.71        164.60        28.39 o
  10   3   3        151.54        151.86         8.64 o
  11   3   3        400.64        385.08        15.69 o
  12   3   3        303.54        320.63        12.96 o
  13   3   3        163.28        185.66         8.25 o
  14   3   3        632.52        673.16        18.41 o
  15   3   3         74.14         72.26         7.37 o
  16   3   3         34.48         41.14         7.30 o
 -16   4   3          3.25         11.70         3.59 o
 -15   4   3        345.53        336.62        23.02 o
 -14   4   3          1.64         -6.70         6.70 o
 -13   4   3        118.21        121.07         8.08 o
 -12   4   3          3.60         -5.61         5.61 o
 -11   4   3        355.60        304.82        12.67 o
 -10   4   3       1663.51       1449.60        57.86 o
  -9   4   3        950.54       1101.32        77.26 o
  -8   4   3       2216.79       2427.08        70.43 o
  -7   4   3        481.58        586.56        36.19 o
  -6   4   3        960.03       1484.36        49.40 o
  -5   4   3        736.57        867.96        35.21 o
  -4   4   3       2425.06       2081.44        45.29 o
  -3   4   3        111.61        106.69        12.63 o
  -2   4   3         16.44         25.69         9.91 o
  -1   4   3       1394.21       1465.50        40.01 o
   0   4   3      48219.60      50377.45       638.49 o
   1   4   3       6893.49       6919.88       204.03 o
   2   4   3      12959.43      14359.30       186.42 o
   3   4   3       1932.17       2191.34        64.29 o
   4   4   3         22.28         25.63        12.08 o
   5   4   3       6067.36       7035.21       146.75 o
   6   4   3       2746.61       3603.59        74.61 o
   7   4   3       4522.29       5385.33       103.29 o
   8   4   3       2340.18       2882.73        87.20 o
   9   4   3        503.98        536.83        25.06 o
  10   4   3        706.86        805.58        27.41 o
  11   4   3        161.11        152.53        10.74 o
  12   4   3       1267.03       1302.73        28.94 o
  13   4   3        555.98        661.38        16.69 o
  14   4   3         19.95         11.04         7.34 o
  15   4   3          2.98         -2.76         4.56 o
  16   4   3         13.84         13.21         4.49 o
 -16   5   3        117.70        123.02         9.36 o
 -15   5   3         86.40         84.36         6.18 o
 -14   5   3        384.96        351.85        27.35 o
 -13   5   3         84.56         79.01         7.58 o
 -12   5   3       2599.38       2554.28        44.02 o
 -11   5   3        526.84        557.71        24.28 o
 -10   5   3        476.62        506.02        19.35 o
  -9   5   3       2380.85       2632.18        81.37 o
  -8   5   3         17.50         29.09        15.05 o
  -7   5   3       1073.27       1150.50        56.84 o
  -6   5   3         33.24         -5.12        13.67 o
  -5   5   3       6540.31       6943.14       117.91 o
  -4   5   3        139.20        192.19        19.99 o
  -3   5   3       4159.73       4455.35       117.21 o
  -2   5   3        828.06        703.23        27.97 o
  -1   5   3       4793.36       4658.68        82.87 o
   0   5   3       9499.80       9058.29       238.18 o
   1   5   3        277.68        207.59        14.27 o
   2   5   3        662.09        872.28        36.35 o
   3   5   3       1007.40       1191.16        30.21 o
   4   5   3       2876.54       3364.44       128.12 o
   5   5   3       4140.46       5368.18       189.73 o
   6   5   3       3108.07       3980.49        95.73 o
   7   5   3         23.14         31.70        13.46 o
   8   5   3       1862.85       2164.81        75.13 o
   9   5   3        274.41        271.83        14.28 o
  10   5   3         83.54         75.31         9.48 o
  11   5   3        507.25        506.05        17.62 o
  12   5   3        316.68        328.27        22.72 o
  13   5   3          9.28          8.40         5.91 o
  14   5   3        273.94        303.41        16.06 o
  15   5   3          4.38         -2.65         4.47 o
 -16   6   3        163.11        202.78        10.96 o
 -15   6   3         74.97         92.45        10.79 o
 -14   6   3        828.83        777.78        28.85 o
 -13   6   3        309.94        319.84        13.76 o
 -12   6   3        231.57        268.86        12.16 o
 -11   6   3        286.93        255.57        15.19 o
 -10   6   3       1453.72       1402.83        53.02 o
  -9   6   3        186.47        145.69        16.50 o
  -8   6   3       1223.36       1359.72        48.88 o
  -7   6   3       1230.73       1291.27        46.07 o
  -6   6   3       1095.80        966.30        48.15 o
  -5   6   3       4039.41       4890.25       110.68 o
  -4   6   3      11961.53      14484.87       304.74 o
  -3   6   3       4326.46       4160.74        94.00 o
  -2   6   3         44.41         76.36        15.91 o
  -1   6   3        653.80        468.59        12.99 o
   0   6   3        700.82        648.27        28.50 o
   1   6   3       2423.84       2568.17        86.41 o
   2   6   3        496.75        346.00        25.01 o
   3   6   3        784.60        701.45        29.76 o
   4   6   3       3398.02       3850.10       122.03 o
   5   6   3       2024.96       2247.22        66.60 o
   6   6   3       1555.95       1878.89        58.96 o
   7   6   3       1743.32       2045.52        81.55 o
   8   6   3       1560.91       1702.20       113.30 o
   9   6   3       2735.59       2717.26        49.79 o
  10   6   3         34.47         32.54         9.75 o
  11   6   3        148.82        152.59        10.50 o
  12   6   3         25.29         35.29         6.97 o
  13   6   3        283.10        288.55        13.23 o
  14   6   3        142.52        168.21        10.83 o
  15   6   3          2.44          5.23         4.19 o
 -16   7   3         75.21         70.46         6.46 o
 -15   7   3        111.32        115.69         8.47 o
 -14   7   3         84.68         77.10         9.10 o
 -13   7   3          2.91         -3.25         8.99 o
 -12   7   3         56.09         70.49         9.79 o
 -11   7   3        383.60        424.05        18.58 o
 -10   7   3        398.92        376.11        28.97 o
  -9   7   3        643.68        575.69        23.49 o
  -8   7   3         12.08         28.68        19.56 o
  -7   7   3         15.54          5.98        15.80 o
  -6   7   3       1772.60       1892.69        69.72 o
  -5   7   3       4456.71       4114.02       102.49 o
  -4   7   3       5498.52       6137.20       179.30 o
  -3   7   3       2871.78       2560.84        73.52 o
  -2   7   3        198.29        196.13        21.45 o
  -1   7   3       4265.43       4295.80       133.08 o
   0   7   3         82.45        120.02        10.38 o
   1   7   3       2470.56       2158.20        82.15 o
   2   7   3       1256.97       1219.77        57.55 o
   3   7   3        131.05        158.74        20.72 o
   4   7   3        653.95        812.96        44.05 o
   5   7   3       1933.98       2432.10       107.25 o
   6   7   3       1500.87       1814.77        98.85 o
   7   7   3         51.71         51.44        26.26 o
   8   7   3        878.33        915.67        76.31 o
   9   7   3         64.78         72.94         8.04 o
  10   7   3        289.94        309.15        16.80 o
  11   7   3        209.34        205.67        14.69 o
  12   7   3         63.95         82.37        11.34 o
  13   7   3         35.57         20.55         8.31 o
  14   7   3          7.11          3.13         5.18 o
  15   7   3         97.70        107.12         5.98 o
 -15   8   3         77.80         68.75         6.00 o
 -14   8   3         10.14          6.13         9.92 o
 -13   8   3        342.43        353.42        15.28 o
 -12   8   3         92.57        101.51        13.23 o
 -11   8   3         46.89         52.52         8.28 o
 -10   8   3        676.32        642.63        30.24 o
  -9   8   3         76.83         76.37         9.00 o
  -8   8   3       1291.83       1304.00        72.75 o
  -7   8   3       1022.94       1014.38        57.95 o
  -6   8   3        204.35        194.92        25.92 o
  -5   8   3         28.66         23.15        21.57 o
  -4   8   3         31.70         23.45        18.85 o
  -3   8   3        404.56        400.14        32.52 o
  -2   8   3       2205.44       2380.63        70.57 o
  -1   8   3        135.40        198.28        12.37 o
   0   8   3        282.17        284.49        17.81 o
   1   8   3       1318.39       1230.89        52.13 o
   2   8   3       9041.15       9688.78       366.49 o
   3   8   3        408.28        435.65        27.22 o
   4   8   3       5710.00       7384.87       148.00 o
   5   8   3       3015.84       3678.23       136.76 o
   6   8   3       1005.27       1352.36        87.38 o
   7   8   3        619.77        588.66        48.71 o
   8   8   3        154.91        172.79        19.56 o
   9   8   3        928.03        959.86        46.53 o
  10   8   3        143.09        113.31         9.89 o
  11   8   3        201.31        219.45        19.49 o
  12   8   3        467.78        485.74        22.59 o
  13   8   3         11.25         13.67         7.10 o
  14   8   3         12.42         11.73         4.21 o
  15   8   3          6.56          6.07         3.93 o
 -15   9   3        167.86        171.64        13.80 o
 -14   9   3        325.95        305.35        17.46 o
 -13   9   3          2.22         -6.07         6.07 o
 -12   9   3        315.41        294.79        15.16 o
 -11   9   3        505.05        458.46        19.10 o
 -10   9   3        377.73        298.14        19.45 o
  -9   9   3       1507.71       1459.98        42.14 o
  -8   9   3        229.75        133.70        14.83 o
  -7   9   3        651.41        688.42        43.29 o
  -6   9   3        538.21        436.42        47.29 o
  -5   9   3       2293.48       1943.35        72.15 o
  -4   9   3        223.86        234.28        24.70 o
  -3   9   3       2053.20       2012.96        76.58 o
  -2   9   3       1118.95       1239.54        52.90 o
  -1   9   3        933.48        817.66        25.29 o
   0   9   3        693.73        591.75        27.53 o
   1   9   3       1437.82       1221.17        41.51 o
   2   9   3       1334.04       1305.30        54.08 o
   3   9   3        449.65        453.27        25.15 o
   4   9   3       1119.23       1283.56        72.34 o
   5   9   3        309.48        387.34        35.07 o
   6   9   3       4761.17       5467.33       186.07 o
   7   9   3        263.01        282.51        29.74 o
   8   9   3        253.54        274.83        14.50 o
   9   9   3        496.33        473.33        53.70 o
  10   9   3        204.39        189.55        18.14 o
  11   9   3          3.32         14.79        15.74 o
  12   9   3        296.43        289.65        17.84 o
  13   9   3        100.04         98.29         9.17 o
  14   9   3        172.72        150.34         6.39 o
  15   9   3         61.25         63.95         6.78 o
 -15  10   3          1.06         -0.07         5.35 o
 -14  10   3          7.14          9.05         6.44 o
 -13  10   3        200.45        193.20        13.10 o
 -12  10   3        366.53        328.84        18.31 o
 -11  10   3         31.99         15.50         7.85 o
 -10  10   3        745.55        638.55        25.76 o
  -9  10   3        123.76        122.89        10.93 o
  -8  10   3         26.67         33.67         7.64 o
  -7  10   3         69.58         38.73        17.09 o
  -6  10   3         51.42         44.70        19.00 o
  -5  10   3        473.54        351.43        36.30 o
  -4  10   3          5.61         -0.19        18.99 o
  -3  10   3       1514.15       1277.89        58.35 o
  -2  10   3       7780.10       7542.36       261.53 o
  -1  10   3        502.25        461.75        32.88 o
   0  10   3       4897.01       5767.85       189.43 o
   1  10   3       3985.79       4205.64       104.12 o
   2  10   3        499.43        463.85        25.40 o
   3  10   3        722.83        760.80        39.65 o
   4  10   3        218.64        217.73        29.05 o
   5  10   3       3229.96       3904.61       152.85 o
   6  10   3        274.13        232.20        44.39 o
   7  10   3        346.17        400.81        35.66 o
   8  10   3        169.41        151.44        13.30 o
   9  10   3        227.04        224.56        14.31 o
  10  10   3         35.13         31.00         8.96 o
  11  10   3        127.13        150.15        13.73 o
  12  10   3        348.17        388.98        19.43 o
  13  10   3        320.09        288.00        12.67 o
  14  10   3         20.61         28.17         3.62 o
  15  10   3         40.89         31.58         7.44 o
 -15  11   3         41.45         52.74         5.00 o
 -14  11   3        308.98        243.26        20.61 o
 -13  11   3         38.76         49.25         7.80 o
 -12  11   3        284.91        277.85        16.12 o
 -11  11   3         92.31         74.65         9.19 o
 -10  11   3         59.81         53.69         9.11 o
  -9  11   3        356.58        422.31        28.68 o
  -8  11   3        568.67        544.15        22.64 o
  -7  11   3        234.88        221.06        12.69 o
  -6  11   3         21.59         14.45        19.43 o
  -5  11   3        740.53        543.93        55.58 o
  -4  11   3        798.68        700.49        40.11 o
  -3  11   3         20.15         -3.20        16.01 o
  -2  11   3        835.98        879.10        47.76 o
  -1  11   3         21.76         18.26        14.53 o
   0  11   3       5478.54       5702.74       119.04 o
   1  11   3        464.66        536.78        37.15 o
   2  11   3       1036.34        897.39        42.42 o
   3  11   3        854.71        910.15        44.18 o
   4  11   3         20.78         28.11        20.51 o
   5  11   3        392.19        359.57        49.62 o
   6  11   3        551.79        542.36        51.13 o
   7  11   3        746.17        723.90        29.18 o
   8  11   3         15.17         24.27         9.44 o
   9  11   3        522.74        435.95        23.50 o
  10  11   3        178.83        144.78        19.80 o
  11  11   3        171.14        149.97        12.94 o
  12  11   3        257.86        272.23        14.21 o
  13  11   3          6.79         11.29         4.47 o
  14  11   3        175.25        176.91         6.95 o
 -14  12   3        155.77        144.82        11.06 o
 -13  12   3         37.78         50.45        10.40 o
 -12  12   3         65.97         50.98        12.82 o
 -11  12   3        307.39        226.91        15.78 o
 -10  12   3        141.56        133.56        27.38 o
  -9  12   3        800.22        683.56        34.40 o
  -8  12   3         39.37         31.20         8.62 o
  -7  12   3         36.13         40.75         6.61 o
  -6  12   3        339.74        246.49        42.70 o
  -5  12   3         90.98         80.29        30.63 o
  -4  12   3         20.30          9.83        16.71 o
  -3  12   3          0.19        -18.63        20.77 o
  -2  12   3        135.93         81.48        19.65 o
  -1  12   3         22.04         39.90        17.14 o
   0  12   3        335.98        266.22        38.32 o
   1  12   3        353.04        389.01        32.06 o
   2  12   3        157.12        125.87        19.49 o
   3  12   3         37.55         15.92        16.91 o
   4  12   3         32.90         60.14        28.17 o
   5  12   3        671.81        659.35        67.04 o
   6  12   3       1923.92       1858.12        39.60 o
   7  12   3        275.93        246.45        14.47 o
   8  12   3        274.50        267.95        18.92 o
   9  12   3        461.01        466.13        27.06 o
  10  12   3          4.13          2.21         8.46 o
  11  12   3          7.79         -4.67         7.56 o
  12  12   3        121.53        105.48         8.09 o
  13  12   3        360.59        344.43        10.89 o
  14  12   3        190.60        200.71         8.54 o
 -14  13   3         26.48         22.09         5.51 o
 -13  13   3         23.98         25.73         5.52 o
 -12  13   3         12.60          3.78        11.43 o
 -11  13   3        140.37        125.35        12.96 o
 -10  13   3         37.66         18.13        12.17 o
  -9  13   3         61.13         62.75        14.25 o
  -8  13   3        102.89         86.44        12.45 o
  -7  13   3         14.65         14.37         7.87 o
  -6  13   3         48.16         62.98         9.60 o
  -5  13   3         28.06         33.57        27.38 o
  -4  13   3        320.62        259.93        33.12 o
  -3  13   3          1.11         -2.12        16.03 o
  -2  13   3         13.88         22.89        28.04 o
  -1  13   3         76.78         84.09        20.60 o
   0  13   3         10.27         43.34        24.69 o
   1  13   3        156.77        124.54        29.75 o
   2  13   3       1438.94       1367.71        56.95 o
   3  13   3          0.07        -11.59        15.90 o
   4  13   3       1109.14       1058.43        79.28 o
   5  13   3        194.72        156.58        14.11 o
   6  13   3        105.97        115.30         9.55 o
   7  13   3        605.74        632.43        24.41 o
   8  13   3        251.72        238.20        16.19 o
   9  13   3        515.41        522.79        23.18 o
  10  13   3          0.22          9.13         8.59 o
  11  13   3        401.54        417.03        18.20 o
  12  13   3        102.19        106.48         6.89 o
  13  13   3         61.07         68.11         5.26 o
 -14  14   3        119.32        167.42        15.36 o
 -13  14   3        135.28        124.95         8.45 o
 -12  14   3        266.40        259.12        13.91 o
 -11  14   3        299.32        302.78        17.46 o
 -10  14   3        240.80        235.47        20.25 o
  -9  14   3         28.30         14.44        14.64 o
  -8  14   3        532.62        522.78        24.03 o
  -7  14   3       1064.71        958.30        28.85 o
  -6  14   3        740.94        676.78        22.95 o
  -5  14   3        179.83        141.21         9.40 o
  -4  14   3          3.42          2.54         9.13 o
  -3  14   3        122.79         91.09        24.06 o
  -2  14   3       1184.20       1090.51        64.66 o
  -1  14   3       1484.70       1344.08       176.58 o
   0  14   3        403.28        360.58        75.41 o
   1  14   3         41.74         24.62        19.21 o
   2  14   3         39.09         -6.33        17.87 o
   3  14   3        347.38        274.86        37.47 o
   4  14   3        549.64        476.53        17.04 o
   5  14   3          6.43          3.56         7.81 o
   6  14   3       1759.29       1716.52        37.40 o
   7  14   3        568.25        534.55        20.60 o
   8  14   3        481.59        429.85        25.86 o
   9  14   3        331.50        335.51        22.53 o
  10  14   3        161.16        132.78        12.30 o
  11  14   3          6.40          1.43         6.23 o
  12  14   3          9.68         19.99         5.15 o
  13  14   3          1.04         -1.87         4.85 o
 -13  15   3         30.50         17.14         6.15 o
 -12  15   3          2.12         -6.56         6.56 o
 -11  15   3        574.53        563.82        22.40 o
 -10  15   3        196.52        196.51        19.30 o
  -9  15   3          6.82         20.26        12.77 o
  -8  15   3        112.07         77.19        19.46 o
  -7  15   3          5.44         10.12         6.83 o
  -6  15   3       2569.88       2500.80        60.36 o
  -5  15   3        113.39        129.81         9.08 o
  -4  15   3        145.65        137.33        10.30 o
  -3  15   3          6.62          0.07         7.18 o
  -2  15   3        594.50        461.68        22.68 o
  -1  15   3          3.64         22.01        42.64 o
   0  15   3        142.35        146.33        25.74 o
   1  15   3         98.76         77.57        19.67 o
   2  15   3        219.71        194.66        24.70 o
   3  15   3       1210.46       1027.28        54.45 o
   4  15   3        279.42        249.92        11.82 o
   5  15   3       3189.37       2916.15        53.56 o
   6  15   3         58.12         74.93         8.63 o
   7  15   3          2.88          0.41         7.90 o
   8  15   3         79.59         76.18        12.25 o
   9  15   3        113.43        114.29        14.39 o
  10  15   3         41.06         51.71        15.03 o
  11  15   3          3.25         22.17         8.21 o
  12  15   3        113.26        120.87         8.47 o
  13  15   3          4.28         14.58        11.59 o
 -13  16   3         24.31         31.40         5.94 o
 -12  16   3        192.15        210.79        14.58 o
 -11  16   3         28.03         22.82         7.65 o
 -10  16   3         80.66         73.05        27.62 o
  -9  16   3          2.68         26.92        13.78 o
  -8  16   3        753.35        740.36        62.20 o
  -7  16   3         60.92         70.75        10.49 o
  -6  16   3        301.10        285.86        19.02 o
  -5  16   3       1401.86       1438.19        37.20 o
  -4  16   3       1355.05       1167.16        33.41 o
  -3  16   3          0.49          7.52         9.25 o
  -2  16   3        180.85        156.12        10.86 o
  -1  16   3        768.23        655.88        22.74 o
   0  16   3          7.60         -9.22        11.34 o
   1  16   3        865.69        804.61        30.98 o
   2  16   3       1099.55       1041.87        24.15 o
   3  16   3        590.69        520.30        19.46 o
   4  16   3        265.46        246.68        12.83 o
   5  16   3         55.83         38.01        11.10 o
   6  16   3         49.50         40.84         8.43 o
   7  16   3       1567.34       1582.49        56.63 o
   8  16   3         44.55         19.16        10.28 o
   9  16   3         11.16         15.13        13.68 o
  10  16   3         13.51         -0.64        10.38 o
  11  16   3        391.12        395.02        14.21 o
  12  16   3          3.69         -3.61         4.37 o
 -12  17   3          2.52          7.40        10.16 o
 -11  17   3        326.72        316.29        23.99 o
 -10  17   3         15.17         11.19        10.24 o
  -9  17   3        504.00        558.30        29.76 o
  -8  17   3        117.91        106.22        20.94 o
  -7  17   3        826.33        836.61        26.03 o
  -6  17   3        122.92        123.79        14.35 o
  -5  17   3        139.79        162.86        15.62 o
  -4  17   3          9.74         10.40         7.96 o
  -3  17   3         18.86         13.93         7.00 o
  -2  17   3          5.62          0.47         6.41 o
  -1  17   3        491.85        527.48        26.73 o
   0  17   3         79.21         86.26        12.40 o
   1  17   3        292.00        249.91        13.91 o
   2  17   3        206.67        160.69        13.34 o
   3  17   3         95.05        109.44         9.72 o
   4  17   3          6.70          4.10         7.87 o
   5  17   3        122.54        150.67        13.36 o
   6  17   3        906.57        896.52        27.78 o
   7  17   3          6.84         -3.47        10.40 o
   8  17   3        291.78        326.18        20.44 o
   9  17   3        131.36        123.72        12.42 o
  10  17   3         18.73         16.44         7.53 o
  11  17   3        252.18        252.97        15.55 o
  12  17   3         27.23         31.52         5.32 o
 -12  18   3         39.03         35.04         4.32 o
 -11  18   3         27.03         21.21         6.21 o
 -10  18   3          4.97         -2.12         8.23 o
  -9  18   3        121.88        131.85        12.23 o
  -8  18   3        386.88        373.94        20.29 o
  -7  18   3         76.43         74.88         9.77 o
  -6  18   3       1035.74       1033.13        29.58 o
  -5  18   3        431.44        375.58        21.45 o
  -4  18   3          7.51          7.78         6.96 o
  -3  18   3        812.23        819.92        30.14 o
  -2  18   3          7.50         -5.77         7.11 o
  -1  18   3         81.72         83.08         9.92 o
   0  18   3         52.75         45.07        10.88 o
   1  18   3        228.09        228.32        14.62 o
   2  18   3        856.24        720.32        17.96 o
   3  18   3        723.03        697.62        20.52 o
   4  18   3        598.87        572.77        17.73 o
   5  18   3        934.88        977.39        28.73 o
   6  18   3         52.86         58.82        10.42 o
   7  18   3        357.92        389.19        20.66 o
   8  18   3         24.36         19.94         9.39 o
   9  18   3         44.63         54.45        13.69 o
  10  18   3         53.28         57.31        11.66 o
  11  18   3         89.58        100.50         6.80 o
 -11  19   3          6.45         15.21         3.87 o
 -10  19   3         16.14         19.86         6.10 o
  -9  19   3        116.33        118.84        11.01 o
  -8  19   3         40.59         49.79        10.33 o
  -7  19   3        199.12        204.62        13.06 o
  -6  19   3         57.02         60.89         8.92 o
  -5  19   3        690.67        664.45        21.46 o
  -4  19   3          0.23          7.88         8.67 o
  -3  19   3        208.48        166.40        13.64 o
  -2  19   3        668.43        489.27        20.49 o
  -1  19   3        171.49        199.05        10.99 o
   0  19   3         24.87         24.83         9.32 o
   1  19   3        439.28        373.27        21.71 o
   2  19   3        483.03        485.94        14.67 o
   3  19   3        935.18        870.98        21.52 o
   4  19   3        229.83        230.41        11.56 o
   5  19   3         98.48        107.60         8.96 o
   6  19   3        617.82        569.24        18.96 o
   7  19   3        222.09        208.72        13.82 o
   8  19   3        472.74        544.64        19.39 o
   9  19   3        160.39        134.49        11.41 o
  10  19   3        218.12        205.07        17.44 o
  11  19   3         20.74         17.93         5.46 o
 -10  20   3        198.28        201.88         9.47 o
  -9  20   3        249.50        260.87        12.24 o
  -8  20   3         17.15         11.55         6.31 o
  -7  20   3        145.96        151.35        11.05 o
  -6  20   3        451.08        479.97        18.06 o
  -5  20   3         74.88         70.18         9.61 o
  -4  20   3        311.66        336.98        16.50 o
  -3  20   3        157.00        138.76        13.95 o
  -2  20   3        633.52        723.03        19.12 o
  -1  20   3        351.41        281.97        14.12 o
   0  20   3        600.36        576.58        21.98 o
   1  20   3        468.10        420.95        16.68 o
   2  20   3        143.58         99.65        12.77 o
   3  20   3        182.35        190.43         9.77 o
   4  20   3         24.02         22.86         7.72 o
   5  20   3        576.53        602.34        19.11 o
   6  20   3        153.65        164.06        13.58 o
   7  20   3        234.63        244.49        11.66 o
   8  20   3          0.22         -7.34         7.34 o
   9  20   3        196.61        226.87        15.73 o
  10  20   3          3.39          2.47         8.37 o
 -10  21   3         28.31         31.52         6.01 o
  -9  21   3        241.06        246.85        14.41 o
  -8  21   3          0.57         -0.35         8.35 o
  -7  21   3         98.92        105.29         8.61 o
  -6  21   3        470.21        506.21        15.83 o
  -5  21   3        197.28        205.82        14.76 o
  -4  21   3         14.92         11.10         8.96 o
  -3  21   3        248.77        200.13        11.37 o
  -2  21   3        253.61        285.19        15.07 o
  -1  21   3          5.74         13.66         8.75 o
   0  21   3        146.61        107.94         8.99 o
   1  21   3        256.86        221.68        14.12 o
   2  21   3        362.30        371.49        15.18 o
   3  21   3        366.72        360.69        12.90 o
   4  21   3          4.08          1.60         5.71 o
   5  21   3        404.64        418.36        15.17 o
   6  21   3         59.46         61.05         7.47 o
   7  21   3        143.79        138.75         9.64 o
   8  21   3          8.26         11.62         4.92 o
   9  21   3         19.42         29.07         4.50 o
  -9  22   3         31.88         17.55         8.20 o
  -8  22   3         59.20         59.86         5.38 o
  -7  22   3         24.16         25.66         4.52 o
  -6  22   3        118.56        131.93         8.03 o
  -5  22   3         60.86         65.63         7.47 o
  -4  22   3        388.45        395.01        23.62 o
  -3  22   3         70.85         79.14        12.59 o
  -2  22   3         40.77         26.51         6.23 o
  -1  22   3         83.85         82.80         8.57 o
   0  22   3         16.39          9.72         6.87 o
   1  22   3        128.92        114.18         8.51 o
   2  22   3         13.51          8.54         7.15 o
   3  22   3        148.44        161.09        14.16 o
   4  22   3        142.29        143.97         8.21 o
   5  22   3          4.59         11.26        10.26 o
   6  22   3        153.81        169.41        11.30 o
   7  22   3         11.32          2.10         4.84 o
   8  22   3         44.61         47.40         5.94 o
  -8  23   3         53.65         49.80         9.54 o
  -7  23   3          0.96         -5.21         5.21 o
  -6  23   3         23.91         30.19         5.64 o
  -5  23   3         29.35         36.07         6.29 o
  -4  23   3         74.12         68.79         6.76 o
  -3  23   3        101.80        125.02         7.29 o
  -2  23   3          0.38         -5.82         5.82 o
  -1  23   3         48.68         45.33         6.56 o
   0  23   3          0.48         -8.21         8.21 o
   1  23   3         18.89         19.66         5.40 o
   2  23   3          1.23         -1.09         6.90 o
   3  23   3          2.98         -6.91         6.91 o
   4  23   3          6.24         -1.75        10.78 o
   5  23   3         19.74         22.67         7.55 o
   6  23   3          2.75         -3.67         7.69 o
   7  23   3         20.39         14.69         5.73 o
  -6  24   3         10.79         16.89         4.35 o
  -5  24   3         49.36         50.70         6.38 o
  -4  24   3         94.71        110.50         7.33 o
  -3  24   3          1.80          6.94         5.04 o
  -2  24   3          2.60          2.11         5.73 o
  -1  24   3        137.18        160.18         8.87 o
   0  24   3          4.15          3.16         5.03 o
   1  24   3         42.46         50.68         6.79 o
   2  24   3         10.35          7.70         5.45 o
   3  24   3        426.51        438.69        14.27 o
   4  24   3         38.31         50.76         6.20 o
   5  24   3         74.86         75.63         6.06 o
   6  24   3        230.68        253.14        12.04 o
  -5  25   3          1.51         -8.68         8.68 o
  -4  25   3          7.34         -6.51         6.51 o
  -3  25   3          0.00         -2.12         6.57 o
  -2  25   3          2.22         -1.38         4.68 o
  -1  25   3         12.97          4.43         4.23 o
   0  25   3         73.75         77.04         7.96 o
   1  25   3         61.92         70.92         5.90 o
   2  25   3         16.95         24.15         5.75 o
   3  25   3          3.50         -1.61         5.14 o
   4  25   3        104.38        130.42         7.76 o
  -2  26   3         28.71         37.74         9.49 o
  -1  26   3          4.94         15.17         5.66 o
   0  26   3          0.80          8.10         6.72 o
   1  26   3         12.29         22.12        16.74 o
   2  26   3         20.40         16.64         4.90 o
 -16   0   4        319.10        331.60        22.99 o
 -15   0   4         51.55         51.51         8.41 o
 -14   0   4       2157.47       2292.32        49.58 o
 -13   0   4        832.43        890.59        26.31 o
 -12   0   4        229.65        179.99        18.30 o
 -11   0   4       4119.42       4076.99        83.51 o
 -10   0   4       1619.37       1680.59        60.74 o
  -9   0   4        113.82         30.23        39.49 o
  -8   0   4       6572.04       7078.90       163.58 o
  -7   0   4       1315.67       1422.76        61.76 o
  -6   0   4       4356.67       5180.18       114.69 o
  -5   0   4        245.36        188.94        21.81 o
  -4   0   4        257.84        235.22        21.10 o
  -3   0   4       8462.60       9481.03       259.01 o
  -2   0   4      19457.12      20446.54       333.23 o
  -1   0   4        605.62        717.86        40.45 o
   0   0   4       1770.80       1573.67        60.20 o
   2   0   4       6034.82       7654.79       118.28 o
   3   0   4        218.59        357.71        18.37 o
   4   0   4        290.91        416.33        23.09 o
   5   0   4         43.11        106.14        29.20 o
   6   0   4        814.00       1064.44        63.96 o
   7   0   4         57.68         39.86        22.85 o
   8   0   4        156.30        179.45        36.47 o
   9   0   4         89.38        123.38        40.26 o
  10   0   4         79.35         81.35        19.62 o
  11   0   4        310.44        310.84        15.88 o
  12   0   4        801.82        931.31        27.84 o
  13   0   4         40.22         39.32        10.82 o
  14   0   4          5.40          0.03         7.81 o
  15   0   4         42.47         48.89         5.85 o
  16   0   4         86.55         69.26         9.35 o
 -16   1   4        380.60        375.13        12.05 o
 -15   1   4        250.35        267.03        12.03 o
 -14   1   4        139.15        125.68         6.95 o
 -13   1   4        567.13        569.96        16.14 o
 -12   1   4        624.79        649.64        20.24 o
 -11   1   4         23.76         31.70         7.58 o
 -10   1   4        162.47        169.17        14.15 o
  -9   1   4        510.62        449.66        32.81 o
  -8   1   4         18.84         71.68        16.12 o
  -7   1   4       8077.33       8973.49       148.92 o
  -6   1   4       1264.99       1248.41        35.08 o
  -5   1   4       1242.05       1187.44        29.75 o
  -4   1   4        703.77        617.29        22.19 o
  -3   1   4       2214.01       2022.96        41.43 o
  -2   1   4        277.68        366.57        16.31 o
  -1   1   4        589.62        652.77        23.20 o
   0   1   4      30467.77      33998.82       488.00 o
   1   1   4       8710.76      11745.90       161.66 o
   2   1   4      62419.73      69393.42      1073.33 o
   3   1   4       4632.35       5807.57        80.99 o
   4   1   4       3367.49       3687.19        50.37 o
   5   1   4       1066.10       1288.57        46.42 o
   6   1   4        209.23        193.37        23.72 o
   7   1   4       2077.71       2492.60        75.09 o
   8   1   4         23.84         14.52        14.98 o
   9   1   4         75.20         47.84        15.10 o
  10   1   4       3633.24       3849.56        46.18 o
  11   1   4       2155.43       2380.20        37.54 o
  12   1   4        276.33        310.48        10.76 o
  13   1   4        598.03        695.92        16.01 o
  14   1   4        991.91       1069.97        20.90 o
  15   1   4          4.60          4.48         4.38 o
  16   1   4          5.93          6.49         5.63 o
 -16   2   4         46.24         44.06         4.88 o
 -15   2   4          7.73          0.62         5.33 o
 -14   2   4         89.05         90.31         6.54 o
 -13   2   4        461.89        469.63        14.47 o
 -12   2   4        211.03        191.47        11.47 o
 -11   2   4        357.68        343.25        15.65 o
 -10   2   4        289.14        242.71        14.42 o
  -9   2   4         16.95         13.35        19.75 o
  -8   2   4       2246.55       2286.42        68.55 o
  -7   2   4        424.75        549.76        36.93 o
  -6   2   4       6433.03       7094.23        82.81 o
  -5   2   4         18.96         37.91        11.71 o
  -4   2   4      21277.70      24278.96       259.63 o
  -3   2   4        581.64        717.84        22.50 o
  -2   2   4      11856.86      12383.45       146.82 o
  -1   2   4       2839.19       2691.13        45.26 o
   0   2   4      16240.37      19217.81       217.00 o
   1   2   4      46924.46      54718.18      1162.35 o
   2   2   4      10445.03      11974.95       199.69 o
   3   2   4       2359.44       2786.62        50.68 o
   4   2   4       3030.40       3714.76        58.85 o
   5   2   4       6291.55       8160.55       136.10 o
   6   2   4         32.75         91.63        20.52 o
   7   2   4         21.33         -9.99        16.04 o
   8   2   4         28.64         41.62        23.95 o
   9   2   4        753.87        874.64        24.03 o
  10   2   4         90.61        113.02        13.21 o
  11   2   4       1150.54       1294.55        31.54 o
  12   2   4        108.22        132.72         8.52 o
  13   2   4         88.33        134.51         8.59 o
  14   2   4         19.83         35.21         5.87 o
  15   2   4          9.11          0.84         4.45 o
 -16   3   4        193.23        162.24         8.70 o
 -15   3   4          2.82         -0.76         4.73 o
 -14   3   4        427.72        375.95        11.98 o
 -13   3   4          6.27          2.77         6.38 o
 -12   3   4       1372.51       1410.12        36.82 o
 -11   3   4        914.10        946.29        25.13 o
 -10   3   4        488.63        486.45        19.29 o
  -9   3   4         39.98          3.93        22.46 o
  -8   3   4       1596.74       1757.98        67.32 o
  -7   3   4         37.14         33.07        21.82 o
  -6   3   4         75.18         67.57        11.69 o
  -5   3   4       7229.26       8105.70       101.39 o
  -4   3   4        799.88        742.62        22.16 o
  -3   3   4       1649.45       1726.70        35.71 o
  -2   3   4       4611.87       5106.02        89.38 o
  -1   3   4        312.11        160.46        14.38 o
   0   3   4      15351.46      16212.48       311.23 o
   1   3   4       3219.92       3457.95        63.72 o
   2   3   4       3997.05       4544.72        64.83 o
   3   3   4         41.02         25.12         8.68 o
   4   3   4         11.87         24.18        14.39 o
   5   3   4        366.01        364.07        25.12 o
   6   3   4       6336.98       8028.46       222.71 o
   7   3   4          4.00         -0.36        12.05 o
   8   3   4       1567.24       1923.24        61.99 o
   9   3   4          1.49         -0.92         8.02 o
  10   3   4       2213.83       2426.63        35.87 o
  11   3   4        582.23        623.04        17.83 o
  12   3   4        399.47        448.10        12.56 o
  13   3   4         32.60         35.41         5.37 o
  14   3   4         60.93         65.14         7.25 o
  15   3   4        250.45        270.02        14.78 o
 -16   4   4         57.16         47.33         8.16 o
 -15   4   4          2.39          3.53         4.96 o
 -14   4   4         55.36         50.41         7.20 o
 -13   4   4       1424.68       1491.65        35.05 o
 -12   4   4        222.38        176.12        15.32 o
 -11   4   4        777.97        802.64        27.57 o
 -10   4   4         20.37          7.23         8.58 o
  -9   4   4         36.92         47.96        16.91 o
  -8   4   4       1588.03       1831.82        69.77 o
  -7   4   4       3403.34       3816.27        92.19 o
  -6   4   4       6039.63       6957.72       110.12 o
  -5   4   4       3929.23       5070.12        72.13 o
  -4   4   4       6930.00       6700.55       118.78 o
  -3   4   4       4214.51       4351.82        75.88 o
  -2   4   4       4023.79       3644.46       104.48 o
  -1   4   4      22112.17      21776.90       285.96 o
   0   4   4       3361.19       3205.11        68.91 o
   1   4   4       2941.18       3221.22        91.06 o
   2   4   4        526.25        807.35        30.84 o
   3   4   4        287.76        311.04        21.38 o
   4   4   4       1917.57       3021.10       103.70 o
   5   4   4         10.01         17.74        13.70 o
   6   4   4         30.82         63.30        14.32 o
   7   4   4        280.21        350.94        25.12 o
   8   4   4          5.10        -22.05        27.96 o
   9   4   4        555.49        569.55        16.60 o
  10   4   4        389.32        430.45        15.37 o
  11   4   4         47.47         49.10         7.89 o
  12   4   4         89.69         93.01         7.82 o
  13   4   4          6.44          4.99         5.89 o
  14   4   4          2.71          8.35         5.95 o
  15   4   4         12.06          3.65         4.14 o
 -16   5   4        148.65        155.71         8.27 o
 -15   5   4        127.16        130.60        11.18 o
 -14   5   4          9.64         -3.76         7.49 o
 -13   5   4        276.31        252.47        11.71 o
 -12   5   4        894.70        862.61        30.19 o
 -11   5   4         61.03         86.52        15.28 o
 -10   5   4        344.40        320.03        15.95 o
  -9   5   4        232.91        233.35        25.60 o
  -8   5   4         88.53        122.02        18.11 o
  -7   5   4          1.79         -6.54        14.06 o
  -6   5   4          2.39          9.96        11.12 o
  -5   5   4        483.70        551.34        26.22 o
  -4   5   4       7071.89       7631.96       126.70 o
  -3   5   4       8343.47       8928.81       217.69 o
  -2   5   4        444.38        447.51        18.25 o
  -1   5   4       1152.64       1026.60        26.92 o
   0   5   4       6922.85       7780.67       122.92 o
   1   5   4        285.76        382.86        22.42 o
   2   5   4       2698.19       2676.07        84.66 o
   3   5   4        284.30        267.52        13.92 o
   4   5   4        900.83        711.97        31.35 o
   5   5   4       1077.97       1289.76        45.29 o
   6   5   4       3788.86       4552.64       134.76 o
   7   5   4        224.21        242.65        30.51 o
   8   5   4        505.01        483.31        41.91 o
   9   5   4        272.04        297.33        14.80 o
  10   5   4        787.08        703.83        19.62 o
  11   5   4         22.46         29.13         8.08 o
  12   5   4       1099.70       1128.22        24.61 o
  13   5   4        101.48        109.98        11.17 o
  14   5   4        112.72        114.07         8.91 o
  15   5   4         37.59         54.44         7.21 o
 -16   6   4         35.78         20.54         9.83 o
 -15   6   4         11.52          1.15         5.73 o
 -14   6   4          1.28          0.59         5.65 o
 -13   6   4         14.11          6.46         5.63 o
 -12   6   4        102.58         91.72         9.16 o
 -11   6   4          9.00         34.43         9.56 o
 -10   6   4         37.12         29.72        14.36 o
  -9   6   4          6.77          6.54         7.54 o
  -8   6   4         64.49         62.68        20.48 o
  -7   6   4        142.91        240.96        21.28 o
  -6   6   4       2124.14       2562.71        69.94 o
  -5   6   4        979.56       1455.86        48.07 o
  -4   6   4        892.59        791.40        29.80 o
  -3   6   4       3797.56       4017.46        88.19 o
  -2   6   4         12.68          7.51        10.83 o
  -1   6   4       5296.14       5667.68       135.99 o
   0   6   4         84.20         51.77         8.07 o
   1   6   4       3820.04       4064.64        76.10 o
   2   6   4        403.62        365.45        28.07 o
   3   6   4       3702.28       4268.29        93.27 o
   4   6   4         65.68         10.24        13.56 o
   5   6   4        590.21        672.40        41.27 o
   6   6   4       1151.39       1367.50        55.10 o
   7   6   4       1408.32       1637.87        73.78 o
   8   6   4        810.16        895.72        69.47 o
   9   6   4        245.42        224.21        14.14 o
  10   6   4         40.43         43.15         7.79 o
  11   6   4         34.45         26.98         6.93 o
  12   6   4         20.39         16.89         6.43 o
  13   6   4         29.45         31.08         6.40 o
  14   6   4         12.97         13.14         7.28 o
  15   6   4          4.97          3.47         5.06 o
 -16   7   4          0.12          1.51         4.13 o
 -15   7   4         67.33         56.46         6.63 o
 -14   7   4         12.20          3.08         5.84 o
 -13   7   4        122.43         96.89        10.18 o
 -12   7   4         11.09         -1.53         7.33 o
 -11   7   4        306.49        262.85        15.42 o
 -10   7   4          0.53        -16.91        16.91 o
  -9   7   4          6.92          2.87         7.50 o
  -8   7   4        137.31        101.63        19.92 o
  -7   7   4        246.94        183.71        22.94 o
  -6   7   4        341.26        314.02        40.41 o
  -5   7   4         34.25         35.16        13.36 o
  -4   7   4        417.65        331.36        22.44 o
  -3   7   4        797.58        851.15        36.51 o
  -2   7   4        189.07        148.48        14.75 o
  -1   7   4       1868.76       1868.22        52.36 o
   0   7   4       2089.47       2217.43        58.57 o
   1   7   4        606.91        425.66        28.93 o
   2   7   4       5759.63       6851.97       319.63 o
   3   7   4       1858.28       2199.00        62.21 o
   4   7   4          3.90          4.61        18.75 o
   5   7   4        539.57        709.57        62.68 o
   6   7   4          0.50        -16.22        16.22 o
   7   7   4        514.84        565.45        43.88 o
   8   7   4          0.38         -0.18        12.95 o
   9   7   4          3.17          7.60         6.00 o
  10   7   4        358.46        360.44        19.28 o
  11   7   4          0.21         12.76         9.41 o
  12   7   4         27.81         21.14         8.62 o
  13   7   4         13.88         10.78         6.43 o
  14   7   4         70.80         83.65         7.36 o
  15   7   4        148.38        170.58         8.31 o
 -15   8   4         14.68         12.51         5.03 o
 -14   8   4         36.14         30.81         6.69 o
 -13   8   4         13.95         12.66         7.29 o
 -12   8   4        101.67        120.96        11.40 o
 -11   8   4        138.04         94.39        10.35 o
 -10   8   4         26.46          0.51        22.11 o
  -9   8   4         68.59         74.17        12.38 o
  -8   8   4       1063.30       1169.94        58.84 o
  -7   8   4          0.82        -16.27        16.27 o
  -6   8   4        472.00        491.19        40.47 o
  -5   8   4        138.73        162.83        26.09 o
  -4   8   4        141.70        118.07        19.44 o
  -3   8   4        175.37        103.36        19.06 o
  -2   8   4        815.18        621.02        27.77 o
  -1   8   4       4913.77       4884.00        91.42 o
   0   8   4        116.65        137.41        13.24 o
   1   8   4        261.76        289.79        33.12 o
   2   8   4        255.72        376.26        31.50 o
   3   8   4        791.87        786.22        32.93 o
   4   8   4       1096.47       1186.90        55.16 o
   5   8   4         26.38         37.12        28.55 o
   6   8   4        245.92        251.71        45.57 o
   7   8   4        918.73       1065.84        80.65 o
   8   8   4         85.37         89.99        12.02 o
   9   8   4        178.23        166.03        12.73 o
  10   8   4        246.42        272.25        21.04 o
  11   8   4         45.46         39.29        10.35 o
  12   8   4        199.69        227.58        15.99 o
  13   8   4         11.44         10.36         6.88 o
  14   8   4         94.04         94.65         5.90 o
  15   8   4         71.54         82.47         6.82 o
 -15   9   4          1.97         11.52         4.54 o
 -14   9   4         32.34         52.81         9.97 o
 -13   9   4        961.24        935.25        24.37 o
 -12   9   4         87.44         94.26        10.33 o
 -11   9   4        354.60        286.85        20.89 o
 -10   9   4        211.04        211.86        19.55 o
  -9   9   4        110.05         94.08         9.56 o
  -8   9   4        433.63        390.61        20.00 o
  -7   9   4        897.17        864.35        46.87 o
  -6   9   4         25.44         50.64        18.84 o
  -5   9   4        715.14        720.08        39.77 o
  -4   9   4        848.24        938.36        63.94 o
  -3   9   4       7183.70       7252.65       125.14 o
  -2   9   4       2616.98       2621.23        74.49 o
  -1   9   4        420.20        411.99        21.36 o
   0   9   4       1011.04       1130.17        37.67 o
   1   9   4        426.05        424.60        33.44 o
   2   9   4        843.58       1016.94        49.34 o
   3   9   4        274.43        227.05        24.63 o
   4   9   4          7.90         -5.43        19.41 o
   5   9   4        545.70        527.17        55.52 o
   6   9   4       2534.79       2961.83       143.95 o
   7   9   4         88.87         84.27        29.11 o
   8   9   4          9.17         10.05        17.60 o
   9   9   4          9.29         22.21         9.97 o
  10   9   4          3.46        -15.84        15.84 o
  11   9   4         86.04        123.76        13.95 o
  12   9   4          2.12         -4.02         7.57 o
  13   9   4        217.20        230.83        13.06 o
  14   9   4         33.53         41.69         4.01 o
  15   9   4        280.97        273.23        11.88 o
 -15  10   4        143.42        142.31         8.47 o
 -14  10   4         61.43         59.27         7.11 o
 -13  10   4          5.83         -5.24         5.54 o
 -12  10   4         68.45         61.84         8.69 o
 -11  10   4        173.96        165.52        13.00 o
 -10  10   4        124.71        125.43        16.79 o
  -9  10   4        113.32        126.01        11.50 o
  -8  10   4         31.49         14.61         7.71 o
  -7  10   4        705.96        778.27        54.36 o
  -6  10   4       1004.91        854.52        47.99 o
  -5  10   4          2.72         -4.33        18.83 o
  -4  10   4        641.05        706.09        74.06 o
  -3  10   4        620.59        562.23        53.93 o
  -2  10   4        305.52        415.90        33.59 o
  -1  10   4        460.27        401.39        30.59 o
   0  10   4       2847.30       2838.99        60.01 o
   1  10   4         74.29         36.26        17.30 o
   2  10   4        858.02       1064.88        53.49 o
   3  10   4        489.80        617.07        37.55 o
   4  10   4          5.13         32.38        18.33 o
   5  10   4       2051.08       2275.13       115.41 o
   6  10   4        858.87        938.25        79.34 o
   7  10   4        833.73        833.53        29.89 o
   8  10   4         12.94         13.37         7.91 o
   9  10   4       1076.25       1155.25        35.26 o
  10  10   4         15.39         -8.71        12.03 o
  11  10   4       1706.59       1776.21        54.96 o
  12  10   4         80.95         87.70         8.18 o
  13  10   4        196.64        201.69         8.65 o
  14  10   4        421.15        433.94        14.49 o
 -15  11   4          7.59          2.00         6.11 o
 -14  11   4         12.37         25.40         6.79 o
 -13  11   4         35.40         42.87         8.20 o
 -12  11   4        132.57        110.36        11.49 o
 -11  11   4         60.22         51.80         8.22 o
 -10  11   4        150.01        107.07        12.17 o
  -9  11   4        842.98        832.89        30.26 o
  -8  11   4        391.37        335.50        16.54 o
  -7  11   4        634.38        555.73        18.84 o
  -6  11   4        753.46        652.97        53.00 o
  -5  11   4        317.73        404.52        48.64 o
  -4  11   4         67.85         45.38        25.54 o
  -3  11   4       6325.07       6395.73       193.66 o
  -2  11   4       2773.42       2616.31       127.91 o
  -1  11   4       3886.56       3881.01       337.75 o
   0  11   4       2315.73       2041.37        96.56 o
   1  11   4          4.64        -18.18        18.18 o
   2  11   4        997.48        952.07        45.73 o
   3  11   4        226.32        289.02        27.44 o
   4  11   4       1887.08       1868.62       100.03 o
   5  11   4         23.19         42.86        33.56 o
   6  11   4        485.08        471.99        60.96 o
   7  11   4       1589.78       1483.47        79.55 o
   8  11   4        319.79        276.79        20.76 o
   9  11   4        988.50        906.31        31.19 o
  10  11   4        214.93        205.94        32.86 o
  11  11   4         69.14         77.78        13.39 o
  12  11   4        446.56        471.66        13.60 o
  13  11   4        231.28        235.16         8.54 o
  14  11   4        477.08        502.79        13.02 o
 -14  12   4        211.96        160.92        11.43 o
 -13  12   4          5.60          4.64         9.83 o
 -12  12   4        146.18        152.71        17.13 o
 -11  12   4         48.18         24.02        12.98 o
 -10  12   4        985.60        935.94        39.34 o
  -9  12   4         27.73         25.98        10.00 o
  -8  12   4        233.66        215.56        15.96 o
  -7  12   4        383.49        381.69        14.07 o
  -6  12   4        548.90        451.96        23.63 o
  -5  12   4        425.85        339.02        45.38 o
  -4  12   4        394.12        301.12        45.27 o
  -3  12   4       1619.15       1664.61        71.33 o
  -2  12   4         34.49         61.11        23.77 o
  -1  12   4       3283.92       2991.41        99.18 o
   0  12   4       1341.99       1284.22       104.65 o
   1  12   4       2384.71       2380.44        82.91 o
   2  12   4        377.15        405.28        30.97 o
   3  12   4         10.83         22.52        16.02 o
   4  12   4        495.18        507.70        57.20 o
   5  12   4        927.32        889.67        77.84 o
   6  12   4         33.38         19.28        11.15 o
   7  12   4        705.08        645.31        31.38 o
   8  12   4         24.81         20.89         9.38 o
   9  12   4        201.92        176.51        14.80 o
  10  12   4         50.58         47.94        12.54 o
  11  12   4        671.62        727.93        21.71 o
  12  12   4         49.29         52.22         6.14 o
  13  12   4        221.53        253.92         8.32 o
  14  12   4        318.53        320.22        50.94 o
 -14  13   4          2.43         10.36         9.54 o
 -13  13   4         53.56         54.47        17.46 o
 -12  13   4        118.07        108.52        10.60 o
 -11  13   4        587.78        606.73        24.45 o
 -10  13   4        433.81        447.26        27.27 o
  -9  13   4       1929.09       2010.76        49.42 o
  -8  13   4        131.75         98.42        12.40 o
  -7  13   4        189.18        164.84         9.40 o
  -6  13   4        264.97        278.40        11.38 o
  -5  13   4       1271.18       1148.27        41.04 o
  -4  13   4        271.46        254.65        41.72 o
  -3  13   4        260.89        185.39        41.88 o
  -2  13   4       2858.11       2630.24       364.03 o
  -1  13   4        289.66        208.60        27.71 o
   0  13   4       1964.77       1754.96       122.30 o
   1  13   4       1769.83       1637.59       115.29 o
   2  13   4       1975.03       1928.87        97.85 o
   3  13   4        109.39        114.44        21.60 o
   4  13   4        339.23        277.12        45.88 o
   5  13   4        233.36        216.71        16.28 o
   6  13   4        188.41        148.52        14.23 o
   7  13   4       1137.73       1064.09        29.77 o
   8  13   4       2682.16       2645.27        57.21 o
   9  13   4          1.69         -6.33         9.17 o
  10  13   4          8.14          5.81        13.31 o
  11  13   4        333.12        332.22        11.91 o
  12  13   4        285.37        299.48        11.47 o
  13  13   4        169.51        163.70         8.26 o
 -14  14   4         15.53         25.28         8.97 o
 -13  14   4         22.02         16.80         4.91 o
 -12  14   4        208.30        208.37        15.96 o
 -11  14   4        256.88        225.30        21.33 o
 -10  14   4        276.43        242.43        20.92 o
  -9  14   4        481.15        474.05        29.21 o
  -8  14   4        551.14        509.25        24.10 o
  -7  14   4       2095.97       1857.02        45.39 o
  -6  14   4         61.57         44.21         9.58 o
  -5  14   4        159.74        163.02         9.18 o
  -4  14   4       1611.72       1504.23        40.68 o
  -3  14   4         46.55         36.41        21.20 o
  -2  14   4       1504.06       1368.24       168.71 o
  -1  14   4         70.55         21.33        23.94 o
   0  14   4       1561.56       1510.07       211.02 o
   1  14   4       1977.40       1606.33        96.43 o
   2  14   4       1136.14       1110.12        65.44 o
   3  14   4       1002.85        818.53        35.53 o
   4  14   4       2283.12       2242.00        39.04 o
   5  14   4         80.08         62.68         7.73 o
   6  14   4          0.14          3.34         8.79 o
   7  14   4       1203.35       1189.20        47.92 o
   8  14   4         11.65        -12.67        12.67 o
   9  14   4        287.38        297.35        17.45 o
  10  14   4        186.63        197.18        14.65 o
  11  14   4         79.05         72.34         7.77 o
  12  14   4        270.31        320.37        11.07 o
  13  14   4         22.86         13.66         3.91 o
 -13  15   4         18.60          9.83         5.69 o
 -12  15   4          4.60         12.57         6.44 o
 -11  15   4        405.87        426.31        19.46 o
 -10  15   4          0.68         14.57        13.50 o
  -9  15   4        207.68        205.06        21.32 o
  -8  15   4       1004.70       1006.23        28.79 o
  -7  15   4         56.02         55.06         7.43 o
  -6  15   4         98.34        102.30         8.48 o
  -5  15   4        151.48        131.05         8.62 o
  -4  15   4       2156.37       2018.00        41.51 o
  -3  15   4       1432.69       1261.61        24.38 o
  -2  15   4          8.69         16.59         6.52 o
  -1  15   4        647.16        578.60        56.79 o
   0  15   4          6.08         -4.02        26.62 o
   1  15   4       2386.12       2289.72        45.53 o
   2  15   4        183.20        173.34        10.40 o
   3  15   4          8.99         -1.67         6.07 o
   4  15   4        213.78        228.28        13.28 o
   5  15   4        301.26        281.88        13.23 o
   6  15   4        101.43         78.15         9.18 o
   7  15   4         82.50         72.47        10.63 o
   8  15   4       1193.82       1264.67        39.68 o
   9  15   4          2.85         -0.06         9.56 o
  10  15   4          3.32         13.78         9.14 o
  11  15   4        142.76        173.72        11.39 o
  12  15   4        139.92        139.68         8.61 o
 -13  16   4          4.01         -0.55         5.07 o
 -12  16   4        342.46        320.63        17.57 o
 -11  16   4         10.53         10.93         7.96 o
 -10  16   4        179.37        179.14        41.64 o
  -9  16   4         23.87         14.97        13.64 o
  -8  16   4        240.65        232.63        22.24 o
  -7  16   4          4.31         12.77         7.70 o
  -6  16   4        680.32        674.67        17.47 o
  -5  16   4       1024.54        915.46        26.79 o
  -4  16   4         27.13         42.75         9.08 o
  -3  16   4       1377.66       1204.74        26.17 o
  -2  16   4        756.04        651.32        18.44 o
  -1  16   4          6.98          1.34         6.17 o
   0  16   4        211.05        219.56        19.08 o
   1  16   4         24.15         29.50         6.41 o
   2  16   4        115.37        128.94         8.97 o
   3  16   4        104.98        108.09        13.60 o
   4  16   4        534.59        554.65        22.87 o
   5  16   4          9.61         16.78        11.19 o
   6  16   4       1030.42        976.33        29.18 o
   7  16   4       1264.91       1364.87        34.36 o
   8  16   4          8.10         20.66         8.09 o
   9  16   4        358.24        367.57        24.82 o
  10  16   4         36.59         25.02         8.49 o
  11  16   4          1.53         -3.96         5.95 o
  12  16   4          8.67         10.56         5.88 o
 -12  17   4        119.61        152.12        11.23 o
 -11  17   4        260.32        252.92        13.65 o
 -10  17   4          0.89         -8.46        10.92 o
  -9  17   4          6.03        -10.21        11.27 o
  -8  17   4          3.36        -15.62        15.62 o
  -7  17   4         36.31         42.17         7.19 o
  -6  17   4       1643.53       1820.26        35.63 o
  -5  17   4        440.86        394.63        16.85 o
  -4  17   4       1505.40       1546.73        50.76 o
  -3  17   4        449.38        422.35        18.18 o
  -2  17   4        100.58         88.50         8.22 o
  -1  17   4          8.79        -10.47        14.68 o
   0  17   4        159.44        134.61        15.67 o
   1  17   4        386.82        345.31        15.33 o
   2  17   4         99.47        116.29         9.82 o
   3  17   4         56.77         57.82         7.20 o
   4  17   4        311.93        296.96        14.69 o
   5  17   4        204.87        168.58        14.03 o
   6  17   4          3.90         23.16        12.83 o
   7  17   4         71.94         59.95        12.19 o
   8  17   4        114.83        105.28         9.46 o
   9  17   4          7.84         -6.53         8.92 o
  10  17   4          6.65         -7.96         7.96 o
  11  17   4        119.93        129.21         7.84 o
  12  17   4         11.24          9.80         5.18 o
 -12  18   4        183.78        188.12        14.50 o
 -11  18   4          2.67         -0.66         6.83 o
 -10  18   4          0.83          5.08         7.70 o
  -9  18   4        210.29        241.83        14.97 o
  -8  18   4         35.12         46.29        15.31 o
  -7  18   4         62.58         54.31        10.77 o
  -6  18   4        724.20        744.86        21.69 o
  -5  18   4        143.61        146.14        10.14 o
  -4  18   4         27.82         39.47         7.38 o
  -3  18   4        305.06        312.94        14.87 o
  -2  18   4        417.82        345.32        15.27 o
  -1  18   4        380.61        332.76        14.92 o
   0  18   4         50.62         40.35         8.88 o
   1  18   4        104.04         72.05         7.99 o
   2  18   4         92.14         69.43         7.73 o
   3  18   4        344.99        334.47        13.84 o
   4  18   4        334.53        340.04        12.87 o
   5  18   4         10.67          7.19         8.36 o
   6  18   4          0.33         -6.29         9.25 o
   7  18   4         51.11         63.47        10.31 o
   8  18   4          0.67         -9.86         9.86 o
   9  18   4         27.47         28.38        16.79 o
  10  18   4        182.08        187.00         9.88 o
  11  18   4          3.37         12.06         7.34 o
 -11  19   4         96.93        101.22        13.64 o
 -10  19   4         25.69         27.15         4.88 o
  -9  19   4        174.56        168.75         9.20 o
  -8  19   4         30.07         35.97         7.04 o
  -7  19   4         88.14         84.31        10.04 o
  -6  19   4         20.45         27.17         8.38 o
  -5  19   4       1224.69       1217.47        25.70 o
  -4  19   4         87.39         94.92         8.84 o
  -3  19   4          5.35         -6.61         8.25 o
  -2  19   4          0.03         11.15         6.66 o
  -1  19   4          2.26         -3.28         6.22 o
   0  19   4        102.78        110.94        11.96 o
   1  19   4        278.58        229.34        14.94 o
   2  19   4        248.48        222.71        10.68 o
   3  19   4        109.92         83.34         8.32 o
   4  19   4        256.52        245.76        13.37 o
   5  19   4         63.92         77.26         8.44 o
   6  19   4          5.95          3.40         7.25 o
   7  19   4          4.16         13.63         7.05 o
   8  19   4          7.52         21.60         8.17 o
   9  19   4         16.30         14.57         6.77 o
  10  19   4         25.14         29.50         6.65 o
 -10  20   4         92.91        134.66        11.92 o
  -9  20   4          0.15         -5.05         5.37 o
  -8  20   4         79.47         86.30         9.39 o
  -7  20   4          1.42          1.15        11.80 o
  -6  20   4         31.50         34.51         7.88 o
  -5  20   4          5.38          8.37         7.93 o
  -4  20   4        163.85        143.36        11.59 o
  -3  20   4         21.14          9.69         6.92 o
  -2  20   4        183.63        150.54        10.76 o
  -1  20   4        149.27         98.85         8.70 o
   0  20   4         66.83         48.09         8.45 o
   1  20   4         56.44         41.85         9.41 o
   2  20   4          0.04         -1.48         7.12 o
   3  20   4        164.22        176.39         9.55 o
   4  20   4         16.04          5.46         6.43 o
   5  20   4          3.02          0.49         9.80 o
   6  20   4        226.51        258.76        14.46 o
   7  20   4         60.81         70.05        10.64 o
   8  20   4         52.77         63.55         8.90 o
   9  20   4         97.64        114.11         9.12 o
  10  20   4          3.41          4.01         3.47 o
 -10  21   4          0.97         -6.49         6.96 o
  -9  21   4        133.21        131.57         8.16 o
  -8  21   4        100.72         91.18         8.31 o
  -7  21   4         44.51         58.42        10.54 o
  -6  21   4          5.83         14.43         8.03 o
  -5  21   4         54.28         36.22         9.14 o
  -4  21   4          2.64          0.47         7.74 o
  -3  21   4         24.50         24.13         6.02 o
  -2  21   4         21.66         30.22         6.84 o
  -1  21   4        280.16        312.91        13.04 o
   0  21   4          1.36         -5.04         6.60 o
   1  21   4          9.23         -0.69         9.72 o
   2  21   4         12.53         -5.60         8.77 o
   3  21   4          0.67         -7.66        11.48 o
   4  21   4         41.36         42.35         6.69 o
   5  21   4          9.33          5.88         9.82 o
   6  21   4         84.61         94.85         9.20 o
   7  21   4        143.97        151.18         9.71 o
   8  21   4        125.81        132.42         6.83 o
   9  21   4         11.60         15.29         3.81 o
  -9  22   4          0.46         -5.12         5.12 o
  -8  22   4         22.56         17.67         4.78 o
  -7  22   4          8.34          5.07         7.72 o
  -6  22   4         57.65         76.93         8.70 o
  -5  22   4         26.94         31.78         6.24 o
  -4  22   4         83.64        105.53        12.23 o
  -3  22   4        430.97        411.97        15.78 o
  -2  22   4         86.18        101.35         7.08 o
  -1  22   4          7.74          9.26         6.28 o
   0  22   4         10.02          4.32         6.64 o
   1  22   4        245.10        259.24        12.74 o
   2  22   4          4.54         15.40         9.24 o
   3  22   4         41.35         52.75         8.59 o
   4  22   4         14.56         33.29         7.77 o
   5  22   4          3.65         -0.93         9.35 o
   6  22   4          0.11         21.94        10.97 o
   7  22   4         59.97         61.44         5.34 o
   8  22   4         22.57         23.33         5.59 o
  -8  23   4          0.20         -0.48         6.49 o
  -7  23   4        269.40        274.11        13.80 o
  -6  23   4          1.04          2.88         4.49 o
  -5  23   4        111.15        122.27         8.29 o
  -4  23   4         17.54         13.58         5.32 o
  -3  23   4        130.72        136.38         7.50 o
  -2  23   4         77.89         95.04         7.05 o
  -1  23   4          2.02          0.98         4.67 o
   0  23   4        296.12        307.15        12.19 o
   1  23   4         12.59         15.46         6.58 o
   2  23   4        174.71        165.04         9.18 o
   3  23   4         14.17         14.57         5.51 o
   4  23   4        141.62        182.95        17.46 o
   5  23   4         37.89         44.38         9.92 o
   6  23   4         25.52         21.08         4.78 o
   7  23   4         43.76         55.62         9.25 o
  -6  24   4        143.86        162.65         9.76 o
  -5  24   4         31.71         48.88         9.53 o
  -4  24   4        106.56        102.77         8.09 o
  -3  24   4          2.73         -1.90         4.33 o
  -2  24   4         16.14         22.62         6.49 o
  -1  24   4         63.59         67.94         5.89 o
   0  24   4         16.69         20.73         6.06 o
   1  24   4         16.93         12.86         7.55 o
   2  24   4         13.35         21.42         4.96 o
   3  24   4         42.59         46.74         6.88 o
   4  24   4         69.09         64.94         6.38 o
   5  24   4         77.71         74.07         6.91 o
   6  24   4         75.65         84.90        10.02 o
  -5  25   4         43.63         52.85         9.54 o
  -4  25   4         99.34        124.92        10.12 o
  -3  25   4        106.11        113.02         8.36 o
  -2  25   4         48.55         47.93         6.73 o
  -1  25   4        113.11        105.31        10.54 o
   0  25   4        173.46        185.78         6.82 o
   1  25   4         84.06         75.72         8.10 o
   2  25   4        110.63        118.32         7.08 o
   3  25   4         63.21         63.26         7.06 o
   4  25   4        334.61        381.81        14.67 o
  -2  26   4         16.39         19.75         5.06 o
  -1  26   4        242.36        266.73        20.32 o
   0  26   4        185.53        186.59         9.95 o
   1  26   4        153.41        163.70        12.69 o
 -16   1   5          0.35         -1.65         5.11 o
 -15   1   5         14.94          9.22         5.31 o
 -14   1   5         35.08         45.67         5.80 o
 -13   1   5         48.03         50.35         9.58 o
 -12   1   5         28.72         12.14         6.58 o
 -11   1   5          3.61         11.12        14.21 o
 -10   1   5        133.33         78.33        11.43 o
  -9   1   5         63.10         46.84        21.81 o
  -8   1   5         53.99         18.40        14.46 o
  -7   1   5        196.83        162.76        18.67 o
  -6   1   5         13.48         22.41        11.48 o
  -5   1   5         11.90         31.18        12.14 o
  -4   1   5       1771.65       1870.14        44.96 o
  -3   1   5         33.26        123.14        11.77 o
  -2   1   5       7137.04       7324.99        78.95 o
  -1   1   5      13257.45      14351.79       476.27 o
   0   1   5       4708.69       4005.55        86.65 o
   1   1   5       4358.88       4753.25        91.94 o
   2   1   5      46511.23      52065.10      1749.18 o
   3   1   5        172.67        152.97        11.96 o
   4   1   5       2796.30       3743.63        54.51 o
   5   1   5        477.32        590.35        34.91 o
   6   1   5         72.46         51.46        17.97 o
   7   1   5        770.84       1130.79        51.54 o
   8   1   5        221.23        320.55        30.72 o
   9   1   5         34.73         42.89         8.84 o
  10   1   5       3827.34       4154.17        43.94 o
  11   1   5          9.44         10.14         5.87 o
  12   1   5        132.51        170.13         9.11 o
  13   1   5         11.17         10.00         6.51 o
  14   1   5         31.26         19.68         5.07 o
  15   1   5         17.60         13.57         5.83 o
 -16   2   5          4.59          7.16         3.58 o
 -15   2   5        106.64         98.13         7.49 o
 -14   2   5         82.22         65.49         5.82 o
 -13   2   5        406.62        435.88        18.71 o
 -12   2   5        520.57        537.74        21.07 o
 -11   2   5        820.01        795.85        31.99 o
 -10   2   5        633.43        642.30        26.78 o
  -9   2   5       2124.36       2071.99        77.79 o
  -8   2   5        475.01        600.81        45.88 o
  -7   2   5         44.27         63.59        23.43 o
  -6   2   5       3537.56       3838.84        79.73 o
  -5   2   5        130.25         73.76        14.48 o
  -4   2   5       1162.99       1311.49        33.99 o
  -3   2   5          4.27          8.08         9.57 o
  -2   2   5       5146.65       5183.43       114.05 o
  -1   2   5       2106.87       2232.12       113.85 o
   0   2   5       6302.26       7442.81       106.63 o
   1   2   5      27802.06      30966.61       348.12 o
   2   2   5         58.75         87.93        10.32 o
   3   2   5      13251.11      15674.57       289.83 o
   4   2   5        329.16        358.29        19.11 o
   5   2   5         76.35         65.95        16.35 o
   6   2   5          0.42          4.61        17.13 o
   7   2   5        399.99        531.66        36.45 o
   8   2   5       2428.96       2863.95       101.93 o
   9   2   5        215.48        269.48        10.55 o
  10   2   5          0.77          1.82         6.00 o
  11   2   5         19.48         26.32         5.79 o
  12   2   5        341.58        382.61        12.35 o
  13   2   5          1.03         11.09         6.20 o
  14   2   5         87.05        100.87         7.06 o
  15   2   5        411.61        423.23        17.20 o
 -16   3   5         43.36         25.24         3.83 o
 -15   3   5         42.78         41.85         5.58 o
 -14   3   5        160.85        176.87         8.85 o
 -13   3   5        292.25        315.46        18.80 o
 -12   3   5         52.03         50.36         9.55 o
 -11   3   5       1587.64       1480.65        36.14 o
 -10   3   5        233.28        231.11        17.08 o
  -9   3   5       1056.03       1029.79        49.29 o
  -8   3   5        252.06        238.16        25.13 o
  -7   3   5        893.63        944.03        47.66 o
  -6   3   5          5.71         24.62        12.35 o
  -5   3   5       3125.69       2786.92        56.73 o
  -4   3   5         68.29        138.31        15.59 o
  -3   3   5       8888.71       8984.55       116.81 o
  -2   3   5         12.33          5.45         4.49 o
  -1   3   5       3281.22       3418.97        96.78 o
   0   3   5       2304.65       2362.59        51.50 o
   1   3   5       1176.46       1034.64        37.17 o
   2   3   5      28945.16      35321.92       402.22 o
   3   3   5       7413.83       9519.53       159.49 o
   4   3   5       1337.45       1982.94        48.35 o
   5   3   5        489.00        685.12        32.91 o
   6   3   5       1156.79       1459.14        55.52 o
   7   3   5         46.21         88.05        19.43 o
   8   3   5       4203.22       5034.20       109.48 o
   9   3   5        968.92       1075.64        29.45 o
  10   3   5        471.38        518.95        15.63 o
  11   3   5        400.05        397.29        12.63 o
  12   3   5        704.96        789.13        18.82 o
  13   3   5        163.99        182.75        11.51 o
  14   3   5        646.69        728.12        18.13 o
  15   3   5         27.91         21.31         3.68 o
 -16   4   5         86.96         86.34         6.75 o
 -15   4   5        259.65        238.96         9.32 o
 -14   4   5         17.57          8.60         6.21 o
 -13   4   5        211.29        201.60        11.82 o
 -12   4   5       2017.50       1991.90        49.58 o
 -11   4   5         25.91         35.64         9.81 o
 -10   4   5       1698.60       1661.29        37.82 o
  -9   4   5          7.15         19.92        15.18 o
  -8   4   5       1044.07       1096.55        54.34 o
  -7   4   5        315.72        339.67        30.46 o
  -6   4   5        787.99        813.05        32.03 o
  -5   4   5       1199.44       1553.68        45.74 o
  -4   4   5       5608.12       6265.71       126.41 o
  -3   4   5       3815.92       3597.79        69.77 o
  -2   4   5        335.80        323.12        20.11 o
  -1   4   5         85.43         49.79        24.90 o
   0   4   5      18791.78      20693.36       463.47 o
   1   4   5       8160.86       8781.84       130.46 o
   2   4   5       1717.65       2004.02        53.19 o
   3   4   5         17.74         41.19        16.77 o
   4   4   5          0.90         23.42        59.43 o
   5   4   5       1616.34       1897.98        72.37 o
   6   4   5        460.81        580.04        41.33 o
   7   4   5        129.42         94.70        15.86 o
   8   4   5       1248.97       1505.39        75.91 o
   9   4   5       3308.36       3655.43        49.58 o
  10   4   5          2.76         -1.36         6.47 o
  11   4   5        136.04        154.07         9.47 o
  12   4   5        165.73        175.53         9.82 o
  13   4   5        281.99        328.93        13.62 o
  14   4   5        327.72        379.49        12.99 o
  15   4   5         71.66         55.93         5.14 o
 -16   5   5         51.95         43.22         5.14 o
 -15   5   5        100.70         73.78         6.15 o
 -14   5   5         20.30         17.02         9.44 o
 -13   5   5        140.00        137.72         9.50 o
 -12   5   5         12.42         -1.67        14.42 o
 -11   5   5        967.19        820.26        54.76 o
 -10   5   5        188.34        195.69        13.33 o
  -9   5   5       1056.76       1006.89        27.34 o
  -8   5   5        822.05        768.95        55.03 o
  -7   5   5        434.99        399.99        35.88 o
  -6   5   5       1955.69       1767.37        52.60 o
  -5   5   5       1951.13       2192.40        48.17 o
  -4   5   5       6275.55       6800.45        89.72 o
  -3   5   5       1139.82       1099.93        26.87 o
  -2   5   5         18.08         43.59         7.44 o
  -1   5   5      10895.24      11710.36       242.48 o
   0   5   5       1791.98       1731.19        52.40 o
   1   5   5        105.29        122.81        16.73 o
   2   5   5        205.66        128.62        10.95 o
   3   5   5        113.61         74.61        11.02 o
   4   5   5       1298.84       1297.39        51.99 o
   5   5   5       2048.74       2758.45        81.66 o
   6   5   5        783.29        794.41        43.18 o
   7   5   5        565.48        620.81        46.30 o
   8   5   5       2181.35       2605.77       121.69 o
   9   5   5        988.33       1075.39        26.67 o
  10   5   5         33.07         25.58        10.23 o
  11   5   5        414.61        433.85        17.68 o
  12   5   5        288.10        299.80        13.92 o
  13   5   5        264.48        278.10        12.89 o
  14   5   5         77.65         80.49         7.76 o
  15   5   5         16.36         18.55         3.62 o
 -16   6   5        120.98        119.10         8.03 o
 -15   6   5          7.89          9.99         5.32 o
 -14   6   5        930.27       1035.38        25.37 o
 -13   6   5          2.54          0.95         6.20 o
 -12   6   5        575.31        516.40        20.52 o
 -11   6   5         97.64         81.56        13.84 o
 -10   6   5       1355.35       1342.42        34.95 o
  -9   6   5        106.13        118.09        12.55 o
  -8   6   5        916.59        867.25        57.42 o
  -7   6   5          5.90          2.23        19.95 o
  -6   6   5        169.53        241.85        24.11 o
  -5   6   5       2493.85       2895.10        66.66 o
  -4   6   5        255.53        146.21        16.86 o
  -3   6   5       1282.29       1255.94        27.76 o
  -2   6   5       1119.89       1399.73        32.83 o
  -1   6   5         21.59         19.18        10.13 o
   0   6   5       6193.54       6333.80       126.89 o
   1   6   5        117.08         66.64        15.96 o
   2   6   5       5529.84       6142.66       109.87 o
   3   6   5        514.13        600.82        40.56 o
   4   6   5         80.75        115.05        19.49 o
   5   6   5        682.54        631.16        40.06 o
   6   6   5        317.84        313.35        46.55 o
   7   6   5       2693.40       3191.96       146.25 o
   8   6   5        834.09        904.89        67.29 o
   9   6   5         53.05         51.43        10.07 o
  10   6   5          3.03          5.23         7.86 o
  11   6   5        137.76        131.89        10.24 o
  12   6   5        426.30        491.74        19.67 o
  13   6   5        422.19        466.15        16.98 o
  14   6   5         12.29         13.32         5.22 o
  15   6   5          1.83         -2.83         3.56 o
 -16   7   5          1.45         -1.72         6.30 o
 -15   7   5        236.48        223.94        11.21 o
 -14   7   5          1.14         14.26         7.73 o
 -13   7   5        503.11        468.80        18.64 o
 -12   7   5        631.37        583.69        21.46 o
 -11   7   5        322.55        325.44        20.41 o
 -10   7   5         52.01         30.70         8.70 o
  -9   7   5        403.03        336.00        18.05 o
  -8   7   5         84.03         32.87        17.28 o
  -7   7   5        952.03        851.11        45.33 o
  -6   7   5        507.65        613.65        36.42 o
  -5   7   5         16.82         27.98        12.50 o
  -4   7   5        352.16        376.10        21.87 o
  -3   7   5         92.56         84.88        21.73 o
  -2   7   5       8554.23       7865.06       223.82 o
  -1   7   5        314.09        303.89        21.77 o
   0   7   5       3949.12       3573.24        73.10 o
   1   7   5        261.82        345.64        26.58 o
   2   7   5       4882.64       5913.40       127.68 o
   3   7   5        136.38        170.67        21.85 o
   4   7   5      12191.61      15313.30       316.00 o
   5   7   5         79.87         27.69        58.91 o
   6   7   5       2268.10       2515.62       118.95 o
   7   7   5        366.76        388.74        52.33 o
   8   7   5        152.74        188.30        10.99 o
   9   7   5         15.37         -3.45        10.76 o
  10   7   5        768.74        860.24        27.12 o
  11   7   5        172.62        195.80        14.62 o
  12   7   5        257.30        282.97        17.79 o
  13   7   5         22.73         24.43         7.61 o
  14   7   5         27.74         20.70         5.81 o
  15   7   5         26.34         30.59         4.01 o
 -15   8   5          7.99          6.73         4.76 o
 -14   8   5        149.60        145.87         9.33 o
 -13   8   5        137.38        139.48        10.83 o
 -12   8   5         83.35         73.81         9.11 o
 -11   8   5        124.49        117.48        13.26 o
 -10   8   5       1420.25       1341.69        32.01 o
  -9   8   5         31.45         22.99         9.04 o
  -8   8   5        865.81        873.84        53.85 o
  -7   8   5          7.57         -5.95        15.60 o
  -6   8   5       1176.51        946.66        47.71 o
  -5   8   5       1449.69       1296.19        45.17 o
  -4   8   5         13.33         17.38        11.91 o
  -3   8   5        836.79        923.59        45.05 o
  -2   8   5      12589.21      12820.94       245.70 o
  -1   8   5       1722.45       1454.54        50.16 o
   0   8   5        510.85        493.22        29.02 o
   1   8   5        459.16        461.36        33.75 o
   2   8   5         17.50         29.46        20.73 o
   3   8   5       1741.14       2022.65        64.18 o
   4   8   5         31.35         75.35        23.67 o
   5   8   5       2296.28       2737.08       121.07 o
   6   8   5       1487.70       1809.61       103.73 o
   7   8   5       2244.20       2549.98       104.94 o
   8   8   5        226.23        196.32        13.32 o
   9   8   5         28.52         24.15         8.91 o
  10   8   5         34.78         31.94        11.62 o
  11   8   5        980.36        935.33        35.74 o
  12   8   5         39.91         39.12         8.33 o
  13   8   5          6.00          1.74         5.04 o
  14   8   5         75.93         69.37         5.98 o
  15   8   5         44.69         33.87         8.30 o
 -15   9   5         27.24         18.60         4.52 o
 -14   9   5         21.47         18.97         5.07 o
 -13   9   5        352.68        360.45        15.20 o
 -12   9   5        178.02        125.40        14.29 o
 -11   9   5         13.15         23.34         9.44 o
 -10   9   5         46.16         40.25         9.09 o
  -9   9   5        247.31        249.43        22.60 o
  -8   9   5        163.73        135.17        10.97 o
  -7   9   5        639.08        703.50        50.74 o
  -6   9   5         35.18         40.06        20.12 o
  -5   9   5        423.99        350.43        33.45 o
  -4   9   5          4.48         39.73        21.73 o
  -3   9   5       3667.41       3939.01        99.51 o
  -2   9   5       1605.49       1739.83        87.65 o
  -1   9   5        202.37        184.37        36.49 o
   0   9   5         98.50        170.39        19.47 o
   1   9   5        598.34        832.48        44.57 o
   2   9   5         87.57         51.00        20.18 o
   3   9   5       1809.52       1925.43        63.90 o
   4   9   5       1672.46       1810.13        72.99 o
   5   9   5        794.84       1118.12        94.01 o
   6   9   5        171.18        197.96        41.17 o
   7   9   5         15.97          7.33        12.43 o
   8   9   5        387.69        431.03        22.98 o
   9   9   5       1159.36       1180.57        62.72 o
  10   9   5        110.18        125.54        26.90 o
  11   9   5         73.14         70.13         8.03 o
  12   9   5         24.21         30.13         8.25 o
  13   9   5          1.76          1.87         4.39 o
  14   9   5         56.65         47.91         4.73 o
 -15  10   5          1.36          4.90         4.31 o
 -14  10   5        177.77        172.25        10.24 o
 -13  10   5         22.45         22.80         6.32 o
 -12  10   5         82.64         60.53         8.50 o
 -11  10   5         80.96         82.20        11.70 o
 -10  10   5        387.74        300.79        18.79 o
  -9  10   5       1068.71       1056.44        32.77 o
  -8  10   5        105.70        107.62        11.74 o
  -7  10   5        159.32        161.10        17.18 o
  -6  10   5        470.30        486.87        40.86 o
  -5  10   5          1.12          2.04        18.88 o
  -4  10   5        385.91        356.88        47.58 o
  -3  10   5       3810.22       3933.77       145.52 o
  -2  10   5       1214.32       1303.64       146.72 o
  -1  10   5       2035.24       2052.08        95.93 o
   0  10   5        391.66        307.88        27.05 o
   1  10   5         22.47         89.67        20.04 o
   2  10   5        153.80        122.54        22.61 o
   3  10   5         10.66         25.13        16.84 o
   4  10   5          3.97          3.86        18.90 o
   5  10   5         73.03         47.16        28.93 o
   6  10   5        199.07        269.39        47.17 o
   7  10   5        811.63        754.38        37.32 o
   8  10   5         10.57         14.47         9.26 o
   9  10   5         22.27         14.89        11.99 o
  10  10   5         63.86         68.58        16.17 o
  11  10   5         73.90         81.94         8.76 o
  12  10   5          6.78          7.00         7.23 o
  13  10   5         37.66         34.62         4.45 o
  14  10   5        165.92        160.06         6.20 o
 -15  11   5         32.59         32.24         7.25 o
 -14  11   5          1.93          4.06         6.42 o
 -13  11   5         73.69         48.66         7.84 o
 -12  11   5         67.03         51.68         9.70 o
 -11  11   5        182.62        166.47        12.23 o
 -10  11   5       1084.60        922.33        39.64 o
  -9  11   5       1003.76        876.32        31.08 o
  -8  11   5          5.53         -1.48         8.88 o
  -7  11   5        475.98        371.26        14.39 o
  -6  11   5         31.32          9.73        32.77 o
  -5  11   5        222.36        270.63        44.17 o
  -4  11   5         39.70         -5.29        25.17 o
  -3  11   5          4.65          3.91        22.52 o
  -2  11   5       5114.27       5113.51       348.63 o
  -1  11   5        170.29        116.73        32.16 o
   0  11   5       1610.24       1559.58        84.95 o
   1  11   5        650.50        768.74        45.87 o
   2  11   5        197.36        278.14        27.55 o
   3  11   5         22.57         25.50        16.08 o
   4  11   5        133.73        190.18        36.05 o
   5  11   5        117.29        199.20        44.53 o
   6  11   5        308.63        335.11        22.75 o
   7  11   5        354.06        342.67        20.36 o
   8  11   5        989.64        979.17        30.13 o
   9  11   5         54.78         53.02        13.67 o
  10  11   5          1.00         -3.73        11.97 o
  11  11   5        132.96        154.92         9.40 o
  12  11   5         36.40         32.37         4.90 o
  13  11   5        196.34        187.23         6.88 o
  14  11   5        130.51        150.33        24.66 o
 -14  12   5         98.34         94.71         9.04 o
 -13  12   5        123.98        125.81        13.86 o
 -12  12   5          7.19          6.65        11.45 o
 -11  12   5         14.31          8.56         8.86 o
 -10  12   5        192.94        186.03        18.64 o
  -9  12   5         13.23         13.02        10.00 o
  -8  12   5        703.67        712.92        20.93 o
  -7  12   5       1160.86        979.82        21.63 o
  -6  12   5        111.41        111.94        11.07 o
  -5  12   5        202.39        159.36        65.68 o
  -4  12   5        126.90        148.49        35.28 o
  -3  12   5          3.08         15.35        33.29 o
  -2  12   5         83.67         50.04        26.95 o
  -1  12   5        443.08        466.90        47.43 o
   0  12   5        804.59        724.06        63.24 o
   1  12   5       1309.07       1160.98        77.67 o
   2  12   5         83.21         87.00        19.20 o
   3  12   5       1013.49       1084.71        52.37 o
   4  12   5          1.32         -2.87        25.99 o
   5  12   5       2613.21       2562.93        70.30 o
   6  12   5        246.46        199.84        16.68 o
   7  12   5       1471.32       1388.15        35.53 o
   8  12   5        315.34        297.16        18.44 o
   9  12   5        178.20        199.94        19.28 o
  10  12   5        125.42        122.75        11.68 o
  11  12   5          4.34          3.00         5.69 o
  12  12   5        137.88        152.48         7.74 o
  13  12   5         34.89         32.02         4.15 o
  14  12   5        199.78        209.49        15.45 o
 -14  13   5         67.89         72.41        10.78 o
 -13  13   5        148.60        143.55        13.25 o
 -12  13   5         75.74         72.02        16.93 o
 -11  13   5        270.47        199.15        17.10 o
 -10  13   5          9.78         13.51        12.05 o
  -9  13   5         59.07         56.25        11.37 o
  -8  13   5       2124.17       1999.74        42.94 o
  -7  13   5          6.32          0.75         6.81 o
  -6  13   5        571.47        469.08        14.67 o
  -5  13   5        171.58        200.35        14.41 o
  -4  13   5          0.19        -11.85        22.95 o
  -3  13   5         29.66         22.88        24.05 o
  -2  13   5       1029.81        918.78        93.63 o
  -1  13   5         34.20          0.72        24.28 o
   0  13   5         43.57         32.60        24.27 o
   1  13   5        136.36         84.23        27.54 o
   2  13   5        691.18        678.83        51.57 o
   3  13   5        171.10        167.48        24.68 o
   4  13   5          0.67         13.19         6.29 o
   5  13   5         65.25         50.37         8.11 o
   6  13   5         45.21         51.97         9.72 o
   7  13   5         15.50         43.71         9.98 o
   8  13   5        145.01        127.28        13.01 o
   9  13   5         90.92         88.56        23.47 o
  10  13   5        453.51        468.05        18.97 o
  11  13   5          7.56         13.74         6.37 o
  12  13   5          1.95         -0.88         4.66 o
  13  13   5         36.43         21.54         5.76 o
 -13  14   5        127.31        111.55         6.91 o
 -12  14   5         12.94         18.04         6.69 o
 -11  14   5         60.03         69.10        11.36 o
 -10  14   5        659.63        697.14        33.25 o
  -9  14   5         68.23         60.65        11.27 o
  -8  14   5        205.41        235.91        14.82 o
  -7  14   5        979.13        866.61        28.69 o
  -6  14   5        236.57        169.90         9.06 o
  -5  14   5        177.87        162.12         9.17 o
  -4  14   5        185.82        147.95        10.98 o
  -3  14   5          0.57         -9.25        15.74 o
  -2  14   5        102.46         84.06        22.24 o
  -1  14   5        630.74        659.32        65.47 o
   0  14   5         66.64         51.77        52.09 o
   1  14   5       1035.34        971.80        76.63 o
   2  14   5        843.25        895.74        63.06 o
   3  14   5         90.10         77.60         7.62 o
   4  14   5        185.78        147.78         9.07 o
   5  14   5         25.81         11.48         9.91 o
   6  14   5        623.84        592.57        20.53 o
   7  14   5        116.36        127.54        13.63 o
   8  14   5        198.43        228.47        17.84 o
   9  14   5        261.37        250.21        16.58 o
  10  14   5        131.92        103.84        10.31 o
  11  14   5         57.54         78.99         6.98 o
  12  14   5          4.47         -2.26         4.51 o
  13  14   5        104.53        117.71         9.98 o
 -13  15   5         85.72         86.87         8.77 o
 -12  15   5         19.78         16.41         7.51 o
 -11  15   5         33.29         37.62         8.82 o
 -10  15   5          1.88         11.19        11.87 o
  -9  15   5         14.96         14.03        13.29 o
  -8  15   5         23.80         24.64         8.80 o
  -7  15   5        182.82        182.87        10.86 o
  -6  15   5        197.08        195.01        10.73 o
  -5  15   5       1560.90       1541.65        26.45 o
  -4  15   5         12.98          8.06        11.32 o
  -3  15   5        142.15        125.27         8.98 o
  -2  15   5         33.77         27.06         6.21 o
  -1  15   5         30.55         24.54         6.14 o
   0  15   5          4.47          0.63         7.38 o
   1  15   5         21.05         20.40         6.01 o
   2  15   5        624.82        525.18        13.04 o
   3  15   5        453.74        396.66        13.72 o
   4  15   5       1532.87       1352.87        29.56 o
   5  15   5       1296.66       1253.33        25.07 o
   6  15   5        167.25        142.68        11.32 o
   7  15   5          1.98          0.74        12.77 o
   8  15   5        127.54        105.67        10.93 o
   9  15   5          6.70          1.20        10.35 o
  10  15   5         25.95         26.77         8.06 o
  11  15   5        468.81        530.90        17.46 o
  12  15   5        155.64        166.99         9.80 o
 -13  16   5         54.15         55.82         6.60 o
 -12  16   5          8.80         -6.77         6.77 o
 -11  16   5         26.27         16.49         8.08 o
 -10  16   5         63.69         66.43        14.18 o
  -9  16   5         18.06         -3.65        14.13 o
  -8  16   5        518.73        598.75        25.39 o
  -7  16   5          0.44          1.65         7.75 o
  -6  16   5         17.24         10.33         6.36 o
  -5  16   5          9.78          2.13         5.94 o
  -4  16   5        101.60         71.66         8.10 o
  -3  16   5          6.21          4.16         4.90 o
  -2  16   5        305.25        307.27        12.53 o
  -1  16   5        427.47        343.91        14.51 o
   0  16   5         36.21         26.28         5.53 o
   1  16   5        214.99        182.69         9.77 o
   2  16   5        883.25        762.55        16.26 o
   3  16   5        916.46        876.71        19.27 o
   4  16   5        156.46        128.41        11.89 o
   5  16   5        339.72        366.83        18.34 o
   6  16   5         66.65         60.51         9.94 o
   7  16   5         88.26         78.55        10.56 o
   8  16   5        291.05        305.78        19.69 o
   9  16   5          2.43         -9.60         9.72 o
  10  16   5          1.21         -8.52         8.83 o
  11  16   5         27.13         41.75         6.52 o
  12  16   5         33.37         32.50        10.02 o
 -12  17   5         52.68         49.87         5.36 o
 -11  17   5          6.51         14.04         7.05 o
 -10  17   5         74.28         86.62        13.16 o
  -9  17   5        164.21        147.89        18.12 o
  -8  17   5        228.39        211.02        32.20 o
  -7  17   5       1476.71       1492.60        27.95 o
  -6  17   5        513.35        533.58        16.56 o
  -5  17   5          5.07         12.92         7.14 o
  -4  17   5        400.18        321.89        14.77 o
  -3  17   5       1035.53        933.33        19.33 o
  -2  17   5        872.84        869.44        20.64 o
  -1  17   5         13.80         16.10        12.63 o
   0  17   5        328.89        351.61        33.46 o
   1  17   5        391.21        331.03        13.50 o
   2  17   5        379.84        328.01        13.47 o
   3  17   5         19.27         12.92         6.34 o
   4  17   5        421.39        417.91        17.53 o
   5  17   5        142.96        156.14        12.35 o
   6  17   5         70.17         52.69        11.06 o
   7  17   5        206.02        202.94        13.24 o
   8  17   5         90.04         95.35        12.83 o
   9  17   5         77.51         69.09        10.01 o
  10  17   5         66.18         62.28         7.68 o
  11  17   5        131.22        125.37         7.25 o
 -12  18   5        178.24        198.23        14.50 o
 -11  18   5         35.82         34.84         4.92 o
 -10  18   5          7.60         -1.73         6.69 o
  -9  18   5          5.15         -0.59         7.69 o
  -8  18   5         21.13         26.52        18.70 o
  -7  18   5        250.49        230.58        12.23 o
  -6  18   5        692.57        667.94        20.64 o
  -5  18   5        962.94        935.95        22.58 o
  -4  18   5       1191.20       1140.22        23.13 o
  -3  18   5        685.69        613.13        20.16 o
  -2  18   5        998.40        878.24        23.79 o
  -1  18   5         19.42         22.56         6.59 o
   0  18   5         67.27         71.11         8.07 o
   1  18   5        597.98        493.97        15.17 o
   2  18   5         19.32         -1.70         6.71 o
   3  18   5       1854.26       1780.30        32.46 o
   4  18   5         10.47          9.91         6.03 o
   5  18   5        130.86        116.88         9.50 o
   6  18   5        284.56        259.43        16.46 o
   7  18   5        150.64        167.85        15.19 o
   8  18   5          3.99         11.47        11.61 o
   9  18   5        487.59        571.94        21.54 o
  10  18   5          3.47         -4.58         8.29 o
  11  18   5         17.04         25.91        10.68 o
 -11  19   5         41.55         45.14         6.64 o
 -10  19   5         20.02         12.48         4.19 o
  -9  19   5        373.31        410.34        13.25 o
  -8  19   5          6.68          5.75         9.90 o
  -7  19   5         43.75         66.19        10.29 o
  -6  19   5        146.17        139.95         8.55 o
  -5  19   5       1019.61       1018.23        22.87 o
  -4  19   5        120.52        106.97         8.83 o
  -3  19   5       1253.57       1232.52        28.06 o
  -2  19   5          3.48         -3.40         5.99 o
  -1  19   5        248.85        229.79        10.49 o
   0  19   5        463.74        472.21        17.45 o
   1  19   5        160.31        154.05        14.34 o
   2  19   5        923.06        814.04        18.81 o
   3  19   5        297.29        252.79        11.99 o
   4  19   5        134.13        113.47         9.12 o
   5  19   5         11.87          8.60         9.02 o
   6  19   5        191.65        189.26        12.76 o
   7  19   5         11.60          3.93         6.83 o
   8  19   5        190.62        200.33        10.94 o
   9  19   5         10.40          5.38        10.36 o
  10  19   5        206.44        224.96        10.57 o
 -10  20   5         95.73         83.75        10.83 o
  -9  20   5          3.16          9.34         6.49 o
  -8  20   5        152.70        170.28        13.86 o
  -7  20   5          0.79          2.66         6.81 o
  -6  20   5       1287.29       1283.02        29.10 o
  -5  20   5        125.29        113.45        10.48 o
  -4  20   5        208.39        196.71        11.53 o
  -3  20   5        159.83        160.28         9.61 o
  -2  20   5        170.58        149.20        10.58 o
  -1  20   5         84.88        107.17         7.91 o
   0  20   5         18.76         17.08         7.14 o
   1  20   5        713.12        733.49        21.32 o
   2  20   5        170.76        149.48        12.01 o
   3  20   5        365.68        341.10        13.45 o
   4  20   5         17.39         19.17         6.83 o
   5  20   5        136.56        128.51        13.41 o
   6  20   5        341.28        346.14        18.19 o
   7  20   5        201.03        246.84        14.96 o
   8  20   5         42.65         71.05         6.96 o
   9  20   5        170.98        160.77         9.47 o
  10  20   5          0.59          7.35         6.87 o
  -9  21   5         82.38        107.71        13.98 o
  -8  21   5         14.42         15.98         4.65 o
  -7  21   5        192.65        193.91         9.98 o
  -6  21   5         56.38         52.66         6.20 o
  -5  21   5        137.56        138.86         8.74 o
  -4  21   5         48.50         55.00         7.36 o
  -3  21   5        147.43        159.72         8.98 o
  -2  21   5        228.84        242.87        10.75 o
  -1  21   5          3.43         10.33         6.30 o
   0  21   5        139.54        131.68        10.01 o
   1  21   5          1.36         -0.90         7.99 o
   2  21   5        239.34        235.57        13.27 o
   3  21   5         69.69         86.86         7.63 o
   4  21   5        330.59        352.62        15.48 o
   5  21   5         13.69         14.92         7.58 o
   6  21   5        716.88        806.26        24.56 o
   7  21   5         30.86         43.30         8.65 o
   8  21   5        337.44        364.15        11.24 o
   9  21   5         29.36         56.19         9.54 o
  -9  22   5        267.25        322.25        17.27 o
  -8  22   5        195.19        215.45         8.62 o
  -7  22   5         29.54         38.57         6.58 o
  -6  22   5          6.60          5.93         6.54 o
  -5  22   5         24.92          9.63         5.96 o
  -4  22   5         87.52        112.80         9.34 o
  -3  22   5         54.10         59.55         5.56 o
  -2  22   5         28.10         25.53         4.92 o
  -1  22   5         11.02         10.51         7.03 o
   0  22   5         35.76         47.10         7.36 o
   1  22   5        214.08        209.80        12.26 o
   2  22   5          5.20         12.98         7.06 o
   3  22   5         84.21         76.46         7.36 o
   4  22   5          1.50         -6.36         6.39 o
   5  22   5        292.07        314.80        31.67 o
   6  22   5        111.08        106.13         9.19 o
   7  22   5        298.98        291.34        11.90 o
   8  22   5         15.25         15.42         9.16 o
  -7  23   5        226.40        239.31        12.68 o
  -6  23   5         12.24          8.30         5.15 o
  -5  23   5         76.83         80.35         6.09 o
  -4  23   5         10.09         27.68         8.37 o
  -3  23   5         62.69         46.27         7.82 o
  -2  23   5         21.41         39.05         6.39 o
  -1  23   5         15.85          9.43         5.26 o
   0  23   5          2.53         12.05         6.58 o
   1  23   5         16.92         20.79         6.08 o
   2  23   5          5.60          4.89         5.56 o
   3  23   5          0.81         -8.20         8.20 o
   4  23   5        102.62        108.32         8.00 o
   5  23   5        221.25        209.64        11.92 o
   6  23   5          4.05         -1.72         3.53 o
  -6  24   5          2.20         -3.15         7.82 o
  -5  24   5          0.27          7.86         4.59 o
  -4  24   5        225.30        261.84        10.11 o
  -3  24   5         71.98         96.19        10.93 o
  -2  24   5          4.68         -6.43         6.43 o
  -1  24   5          0.22         -4.20         4.72 o
   0  24   5         38.65         44.49         5.35 o
   1  24   5          6.35         14.69         4.39 o
   2  24   5         50.71         45.72        10.70 o
   3  24   5          0.33         -5.07         5.07 o
   4  24   5          3.35         -1.09         5.89 o
   5  24   5          8.07         14.12         4.54 o
  -4  25   5          4.17         -2.83         5.78 o
  -3  25   5          1.55          6.27         4.77 o
  -2  25   5          0.12          1.18         5.01 o
  -1  25   5         10.48          7.79         4.66 o
   0  25   5          4.55          0.50         5.70 o
   1  25   5         13.60         15.17         4.69 o
   2  25   5         29.39         25.92         4.48 o
   3  25   5          2.42          3.03         6.47 o
   4  25   5         41.58         38.76         4.88 o
 -16   0   6        229.26        236.49        18.79 o
 -15   0   6         73.83         63.51         6.60 o
 -14   0   6        531.14        586.45        23.50 o
 -13   0   6        132.41        112.61        16.52 o
 -12   0   6        222.81        145.10        28.33 o
 -11   0   6        578.16        553.85        35.71 o
 -10   0   6         96.37         79.18        18.42 o
  -9   0   6       2104.89       2191.55       167.71 o
  -8   0   6       5658.89       6448.45       284.95 o
  -7   0   6        457.14        465.95        77.51 o
  -6   0   6       8134.04       8451.98       200.62 o
  -5   0   6       2167.19       1821.10        63.12 o
  -4   0   6        170.54        163.06        21.92 o
  -3   0   6       1138.48        883.85        45.98 o
  -2   0   6      11092.13      12328.41       230.82 o
  -1   0   6       1605.74       1315.02        76.79 o
   0   0   6       6511.74       5859.91       128.22 o
   1   0   6        118.34        127.93        31.39 o
   2   0   6        324.23        513.07        35.90 o
   3   0   6      17270.15      20097.40       353.97 o
   4   0   6       2103.33       2952.49        75.80 o
   5   0   6       4318.03       5227.01       171.24 o
   6   0   6        131.50        362.38        87.43 o
   7   0   6       2091.21       2478.68       112.47 o
   8   0   6       2312.60       2654.01       225.23 o
   9   0   6          9.33         22.22         5.99 o
  10   0   6         81.64         90.40        11.86 o
  11   0   6         58.73         74.17        10.04 o
  12   0   6         33.81         36.28        10.49 o
  13   0   6        295.61        325.06        17.73 o
  14   0   6        840.14        995.15        23.16 o
  15   0   6        747.83        833.39        35.87 o
 -16   1   6          1.60          5.41         5.09 o
 -15   1   6        404.07        393.99        10.50 o
 -14   1   6          3.74         17.93         7.44 o
 -13   1   6        534.56        544.49        20.98 o
 -12   1   6       1192.61       1134.80        31.07 o
 -11   1   6       1261.08       1264.19        45.84 o
 -10   1   6        989.38       1048.74        35.22 o
  -9   1   6         47.09         -7.01        18.79 o
  -8   1   6        277.48        252.61        28.02 o
  -7   1   6       4962.44       5709.46       143.31 o
  -6   1   6       2507.47       2464.00        55.79 o
  -5   1   6        294.62        293.64        20.79 o
  -4   1   6       2242.52       2306.85        47.36 o
  -3   1   6        368.75        273.05        19.87 o
  -2   1   6        702.01        734.86        35.03 o
  -1   1   6          9.62          7.72         6.23 o
   0   1   6       1377.09       1066.74        35.79 o
   1   1   6       1270.09       1435.16        31.16 o
   2   1   6       5458.29       5864.67       132.16 o
   3   1   6        875.67       1180.31        40.34 o
   4   1   6      15518.02      20371.18       194.54 o
   5   1   6         58.96         91.18        19.71 o
   6   1   6       1328.73       1501.01        57.46 o
   7   1   6          1.90        -15.06        16.73 o
   8   1   6        444.54        686.63        44.61 o
   9   1   6       1006.99       1085.39        18.19 o
  10   1   6        661.40        682.02        15.05 o
  11   1   6       1512.41       1584.66        24.57 o
  12   1   6         23.89         23.41         6.87 o
  13   1   6        659.10        791.16        18.88 o
  14   1   6          1.67          3.31         5.04 o
  15   1   6        238.49        230.59        11.13 o
 -16   2   6        299.28        314.00        12.20 o
 -15   2   6        180.22        163.32         8.48 o
 -14   2   6        293.85        325.74        12.19 o
 -13   2   6          0.45         -4.43         8.74 o
 -12   2   6       1234.73       1331.00        33.68 o
 -11   2   6       1798.48       1834.11       115.66 o
 -10   2   6        160.75        152.25        16.16 o
  -9   2   6         90.61         87.76        17.22 o
  -8   2   6       3054.68       3483.40        99.71 o
  -7   2   6        194.30        153.32        22.57 o
  -6   2   6       1857.45       2219.46        53.15 o
  -5   2   6       1213.61       1282.40        37.89 o
  -4   2   6      16775.08      18353.73       400.50 o
  -3   2   6        758.15        861.20        26.85 o
  -2   2   6      18421.21      18974.42       698.13 o
  -1   2   6        420.72        393.75        32.23 o
   0   2   6          5.94          7.13         6.70 o
   1   2   6        352.46        401.82        20.49 o
   2   2   6       8021.55      10862.94       183.33 o
   3   2   6       3110.33       3966.98        69.57 o
   4   2   6       1571.98       2036.73        41.07 o
   5   2   6         96.66        129.87        18.45 o
   6   2   6         26.29         30.12        16.55 o
   7   2   6         62.84         87.95        19.75 o
   8   2   6         80.93         99.67        24.50 o
   9   2   6       2169.42       2313.91        29.59 o
  10   2   6       1907.55       2151.61        29.84 o
  11   2   6         70.54         64.01         7.55 o
  12   2   6          3.80          6.79         6.90 o
  13   2   6          4.75          4.96         5.92 o
  14   2   6        559.28        632.85        15.03 o
  15   2   6         40.97         38.09         4.98 o
 -16   3   6         66.06         64.97        12.31 o
 -15   3   6        164.05        154.42         8.41 o
 -14   3   6         87.69         94.28         7.06 o
 -13   3   6        747.90        687.67        26.63 o
 -12   3   6        115.24        120.26        12.24 o
 -11   3   6        423.27        387.24        21.29 o
 -10   3   6        100.19         94.38        11.90 o
  -9   3   6         32.88         35.33        20.68 o
  -8   3   6        483.11        480.76        36.87 o
  -7   3   6         28.08         41.09        18.28 o
  -6   3   6        450.34        330.32        19.79 o
  -5   3   6        785.97        693.12        31.05 o
  -4   3   6       2944.28       2942.09        54.05 o
  -3   3   6       7674.15       8354.83       194.43 o
  -2   3   6       2950.96       2878.98       128.59 o
  -1   3   6        528.88        494.05        30.91 o
   0   3   6       7656.24       8091.95       164.51 o
   1   3   6       6288.02       7291.05       129.46 o
   2   3   6        103.62         67.95        11.72 o
   3   3   6       5679.04       6894.52       114.29 o
   4   3   6       4547.68       5074.34        96.43 o
   5   3   6       2944.65       3343.74        74.52 o
   6   3   6       4018.96       4647.67       124.03 o
   7   3   6        629.32        738.60        49.35 o
   8   3   6       2231.91       2517.10       105.00 o
   9   3   6       1017.26       1201.19        22.69 o
  10   3   6        308.87        320.28        11.42 o
  11   3   6         84.13        103.19         7.74 o
  12   3   6         26.49         39.73         6.47 o
  13   3   6        250.05        261.68        12.52 o
  14   3   6        223.19        236.31        11.11 o
  15   3   6         23.18         36.58         5.19 o
 -16   4   6        270.88        265.01        12.05 o
 -15   4   6         11.16          1.23         4.84 o
 -14   4   6        130.14        147.69         8.84 o
 -13   4   6          0.91         -0.29        11.81 o
 -12   4   6        689.23        683.68        27.21 o
 -11   4   6        571.16        514.34        27.90 o
 -10   4   6        184.83        177.76        11.57 o
  -9   4   6       1112.32        997.49        27.22 o
  -8   4   6        837.14        864.61        56.24 o
  -7   4   6       1403.56       1598.58        71.39 o
  -6   4   6         57.78         53.94        13.77 o
  -5   4   6        677.30        932.02        36.51 o
  -4   4   6       3705.73       4300.78        77.95 o
  -3   4   6       1173.77       1249.64        27.02 o
  -2   4   6          8.60         -1.09        17.43 o
  -1   4   6          9.57         21.20        17.40 o
   0   4   6          0.75         11.78        11.56 o
   1   4   6       2681.26       2549.85        60.97 o
   2   4   6       3138.10       3422.12        86.86 o
   3   4   6        107.31        119.07        21.93 o
   4   4   6        458.24        486.71        33.77 o
   5   4   6         15.77         11.07        21.75 o
   6   4   6         14.51         48.50        23.28 o
   7   4   6        258.66        313.11        34.47 o
   8   4   6        367.82        429.67        41.74 o
   9   4   6          2.34         -5.62         5.62 o
  10   4   6        113.66         93.78         8.94 o
  11   4   6         16.76         18.25         6.98 o
  12   4   6         71.00         86.25         9.07 o
  13   4   6         85.53         98.22         8.71 o
  14   4   6        197.23        234.81         9.96 o
  15   4   6          0.70          4.62         4.89 o
 -16   5   6         81.78         71.50         7.87 o
 -15   5   6          4.66          2.01         3.63 o
 -14   5   6          1.57         -1.40         5.80 o
 -13   5   6         56.70         47.37         7.32 o
 -12   5   6         46.58         55.17        11.09 o
 -11   5   6        367.59        357.35        24.73 o
 -10   5   6        291.30        313.19        19.80 o
  -9   5   6         78.89         84.95         9.73 o
  -8   5   6       1492.88       1632.55        77.02 o
  -7   5   6        679.97        643.33        39.47 o
  -6   5   6       2023.54       2348.56        62.45 o
  -5   5   6       2460.18       2504.42        61.06 o
  -4   5   6        317.92        268.15        19.10 o
  -3   5   6          7.01         -6.46         9.34 o
  -2   5   6        860.97        779.25        43.76 o
  -1   5   6         20.37         23.70        26.84 o
   0   5   6       2004.36       1802.33        60.75 o
   1   5   6       3427.59       3789.59        92.74 o
   2   5   6       7017.05       7493.08       138.91 o
   3   5   6        253.06        286.05        20.27 o
   4   5   6         75.67         65.67        18.38 o
   5   5   6       1010.20       1132.71        72.36 o
   6   5   6       2385.16       2800.04        81.98 o
   7   5   6        162.26        181.69        28.21 o
   8   5   6        215.16        216.03        13.42 o
   9   5   6        425.26        427.89        16.03 o
  10   5   6       1009.92       1023.23        23.90 o
  11   5   6          0.90         -3.97         7.13 o
  12   5   6        156.17        156.42         9.59 o
  13   5   6         67.35         75.36         8.29 o
  14   5   6          1.08         -4.66         4.66 o
  15   5   6         24.45         15.17         4.44 o
 -16   6   6        122.32         97.30         7.65 o
 -15   6   6        129.14        113.62         6.49 o
 -14   6   6          2.33         -7.47         7.47 o
 -13   6   6          7.84         13.52         6.59 o
 -12   6   6         46.51         24.79         8.16 o
 -11   6   6        247.41        229.75        20.89 o
 -10   6   6        517.51        478.77        20.21 o
  -9   6   6         76.42         70.92         8.57 o
  -8   6   6        568.57        553.12        45.77 o
  -7   6   6          0.15        -12.67        13.51 o
  -6   6   6        623.91        481.33        29.09 o
  -5   6   6        331.95        306.33        21.94 o
  -4   6   6       4106.58       4423.04        75.17 o
  -3   6   6        124.32        115.88        18.92 o
  -2   6   6          1.52         11.77        11.34 o
  -1   6   6         63.52         85.13        16.17 o
   0   6   6        158.75        135.35        16.01 o
   1   6   6       1612.29       1724.38        62.63 o
   2   6   6        155.29        172.37        22.01 o
   3   6   6      12807.66      16463.96       440.18 o
   4   6   6       1912.88       2563.19       207.73 o
   5   6   6        115.22        132.98        33.71 o
   6   6   6         48.64         31.45        23.33 o
   7   6   6        590.54        650.21        69.59 o
   8   6   6         78.00         88.20         9.86 o
   9   6   6       1685.79       1884.85        35.72 o
  10   6   6        700.54        643.34        18.65 o
  11   6   6          1.74         -1.78         6.70 o
  12   6   6         26.16         35.12         7.11 o
  13   6   6         38.33         35.43         6.10 o
  14   6   6         50.29         59.00         7.03 o
  15   6   6          4.04          1.74         4.18 o
 -15   7   6         11.63         14.49         5.05 o
 -14   7   6         78.94         82.33         8.51 o
 -13   7   6          7.46         -6.29         7.81 o
 -12   7   6         21.99         21.56         7.93 o
 -11   7   6        284.48        293.58        19.20 o
 -10   7   6         11.10         20.02        10.17 o
  -9   7   6          6.03        -11.47        11.47 o
  -8   7   6         43.69         34.78        26.21 o
  -7   7   6          3.86         13.75        13.73 o
  -6   7   6         96.71        112.47        17.25 o
  -5   7   6        845.26        839.50        33.10 o
  -4   7   6       1550.24       1484.66        44.74 o
  -3   7   6       2022.93       2177.96        62.70 o
  -2   7   6       5603.29       6249.01       170.20 o
  -1   7   6       1412.62       1391.73        46.48 o
   0   7   6       2088.61       2572.08        75.47 o
   1   7   6       2590.10       2847.19        71.92 o
   2   7   6       3056.70       4094.10       105.11 o
   3   7   6       2684.27       3565.14       107.73 o
   4   7   6       1959.59       2531.06       108.46 o
   5   7   6        419.04        436.58        51.33 o
   6   7   6         48.63         61.53        26.27 o
   7   7   6        429.05        480.91        58.54 o
   8   7   6        337.45        283.00        16.28 o
   9   7   6        110.31        109.21        19.51 o
  10   7   6          0.11          5.00         8.18 o
  11   7   6         32.93         39.70        12.55 o
  12   7   6         79.17         99.53        10.51 o
  13   7   6        104.80        103.77         7.73 o
  14   7   6          0.83         -3.72         4.59 o
 -15   8   6          0.22          1.86         4.08 o
 -14   8   6        135.42        158.51         9.69 o
 -13   8   6         19.29         16.39         6.18 o
 -12   8   6         63.78         27.62        11.41 o
 -11   8   6        283.60        233.24        16.89 o
 -10   8   6         13.47         32.06        10.57 o
  -9   8   6        442.27        449.69        21.92 o
  -8   8   6        690.96        779.12        39.10 o
  -7   8   6         37.34         21.44        17.65 o
  -6   8   6       1648.77       1778.32        66.74 o
  -5   8   6         10.90         29.14        15.81 o
  -4   8   6       1179.84       1368.45        58.72 o
  -3   8   6       3777.72       4111.75        92.25 o
  -2   8   6        272.86        253.55        33.50 o
  -1   8   6        492.85        485.87        28.79 o
   0   8   6        629.95        717.88        45.21 o
   1   8   6        376.19        318.00        29.41 o
   2   8   6       3100.58       3500.92        99.02 o
   3   8   6        163.90        137.52        22.35 o
   4   8   6        335.43        301.20        42.40 o
   5   8   6        389.60        403.06        67.54 o
   6   8   6        384.58        413.67        52.33 o
   7   8   6        976.95        916.63        47.78 o
   8   8   6          1.36         14.69         9.49 o
   9   8   6        452.30        563.13        44.26 o
  10   8   6         79.26         61.90         9.29 o
  11   8   6         46.32         37.60        10.56 o
  12   8   6        121.09        113.55         7.73 o
  13   8   6         34.79         35.81         5.37 o
  14   8   6         25.11         24.69         4.00 o
 -15   9   6         78.58         94.76         6.15 o
 -14   9   6         50.62         57.54         6.52 o
 -13   9   6         79.09         72.19         8.63 o
 -12   9   6          4.05          8.35         7.95 o
 -11   9   6        583.82        654.71        35.72 o
 -10   9   6        189.29        172.82        15.77 o
  -9   9   6        974.31        953.97        28.12 o
  -8   9   6        624.23        582.09        21.28 o
  -7   9   6       1059.89       1228.42        60.00 o
  -6   9   6        577.92        509.59        40.75 o
  -5   9   6         60.78         71.28        17.93 o
  -4   9   6         11.26         -1.69        14.86 o
  -3   9   6       3410.17       3661.91       137.51 o
  -2   9   6       6921.75       7382.12       403.53 o
  -1   9   6         92.84          8.75        27.98 o
   0   9   6       1200.87        930.79        46.91 o
   1   9   6       4148.62       5392.42       199.55 o
   2   9   6        175.48        250.08        35.18 o
   3   9   6         27.17         29.47        18.30 o
   4   9   6        146.55        146.05        25.17 o
   5   9   6        177.53        161.19        57.72 o
   6   9   6        618.19        650.88        68.19 o
   7   9   6        259.63        326.78        20.00 o
   8   9   6        713.93        735.82        65.52 o
   9   9   6         31.12         29.21        13.55 o
  10   9   6        196.03        208.27        12.36 o
  11   9   6        121.43        126.33        11.59 o
  12   9   6          2.73         -2.30         5.73 o
  13   9   6         13.20         11.23         5.92 o
  14   9   6         87.98         93.85         6.36 o
 -15  10   6          0.47         -1.31        10.83 o
 -14  10   6         15.17         13.62         5.47 o
 -13  10   6         11.73          5.01         7.08 o
 -12  10   6        331.19        368.32        16.23 o
 -11  10   6          9.64         15.30         9.57 o
 -10  10   6        332.48        305.78        16.90 o
  -9  10   6         16.03          3.06        10.61 o
  -8  10   6        388.62        348.66        14.37 o
  -7  10   6         47.75         75.02         9.79 o
  -6  10   6       1036.63        934.83        77.33 o
  -5  10   6        149.23        204.83        40.80 o
  -4  10   6       2057.46       2128.94       109.02 o
  -3  10   6       8919.34       8485.07       289.15 o
  -2  10   6       1068.91       1082.34        74.52 o
  -1  10   6       6943.65       6861.60       165.53 o
   0  10   6        124.42        144.18        23.35 o
   1  10   6         31.07         33.59        18.07 o
   2  10   6        348.10        351.87        34.33 o
   3  10   6        956.66        887.06        47.13 o
   4  10   6        230.75        275.75        33.90 o
   5  10   6        161.66        184.47        40.56 o
   6  10   6        875.09        870.35        33.00 o
   7  10   6       2079.44       1814.23        86.54 o
   8  10   6       2057.38       2129.12        55.34 o
   9  10   6       1973.18       2054.36        61.20 o
  10  10   6         15.13         26.90         7.79 o
  11  10   6        329.43        272.64        10.81 o
  12  10   6         40.96         41.16         5.97 o
  13  10   6          0.42          0.79         3.98 o
  14  10   6        801.08        848.33        60.62 o
 -14  11   6         12.58         -6.50         7.12 o
 -13  11   6         68.39         73.45         8.80 o
 -12  11   6         18.71         25.18         9.87 o
 -11  11   6         40.74         53.71         8.09 o
 -10  11   6        140.47        169.49        15.25 o
  -9  11   6        226.37        178.87        15.85 o
  -8  11   6        121.05        123.24         9.89 o
  -7  11   6        939.77        861.31        21.98 o
  -6  11   6        358.46        329.76        27.04 o
  -5  11   6        169.16        178.92        36.90 o
  -4  11   6       1972.53       1814.37       104.06 o
  -3  11   6        646.21        531.62        56.50 o
  -2  11   6       2298.18       2214.56       124.92 o
  -1  11   6         97.50         89.84        24.89 o
   0  11   6       3360.54       3558.85       157.98 o
   1  11   6         20.19         35.01        17.31 o
   2  11   6        266.30        184.64        23.57 o
   3  11   6        450.93        441.94        34.83 o
   4  11   6        195.79        160.99        37.13 o
   5  11   6        885.02       1030.81        81.31 o
   6  11   6       1721.23       1614.73        64.86 o
   7  11   6       1070.92        978.40        32.10 o
   8  11   6       1683.22       1630.06        53.15 o
   9  11   6        415.85        399.91        20.17 o
  10  11   6        889.82        938.49        19.94 o
  11  11   6        293.18        295.81        10.73 o
  12  11   6         22.55         36.41         4.85 o
  13  11   6        295.66        263.69        10.32 o
  14  11   6         74.42         74.03        11.07 o
 -14  12   6        112.72        109.38        12.78 o
 -13  12   6         17.18          8.73         9.28 o
 -12  12   6        157.26        182.44        18.72 o
 -11  12   6         46.54         44.17        10.62 o
 -10  12   6       1236.48       1210.53        37.65 o
  -9  12   6        100.05        126.97        11.85 o
  -8  12   6         87.24         89.65        10.46 o
  -7  12   6          8.10          1.06         6.64 o
  -6  12   6       1868.28       1730.67        36.33 o
  -5  12   6        239.07        269.24        45.41 o
  -4  12   6         43.57         -5.90        27.44 o
  -3  12   6       1768.17       1560.28       141.19 o
  -2  12   6         19.71         26.06        26.64 o
  -1  12   6       2259.77       1966.88       111.23 o
   0  12   6        410.11        395.50        48.65 o
   1  12   6        153.11        136.79        35.71 o
   2  12   6         54.19         20.38        17.38 o
   3  12   6        252.67        201.69        27.14 o
   4  12   6       1010.76       1060.85        83.36 o
   5  12   6         53.65         22.69         6.28 o
   6  12   6        227.93        223.34        15.60 o
   7  12   6        506.65        489.65        23.30 o
   8  12   6       2098.85       2154.23        61.86 o
   9  12   6       1490.21       1577.91        42.02 o
  10  12   6         41.46         31.96         7.71 o
  11  12   6         37.21         47.84         7.36 o
  12  12   6        479.07        463.12        11.63 o
  13  12   6          3.64          5.60         3.67 o
 -14  13   6          5.85          6.87         7.73 o
 -13  13   6         56.50         66.56        10.97 o
 -12  13   6        149.86        170.51        16.88 o
 -11  13   6        769.92        815.14        28.33 o
 -10  13   6        182.61        169.99        19.04 o
  -9  13   6       2437.37       2341.85        46.95 o
  -8  13   6        134.72        158.66        11.69 o
  -7  13   6       1438.42       1337.94        29.32 o
  -6  13   6         26.02          2.46         6.11 o
  -5  13   6        135.85        141.38         8.84 o
  -4  13   6       2969.96       2686.53        82.41 o
  -3  13   6         18.99        -21.80        34.68 o
  -2  13   6          9.27         -6.36        20.60 o
  -1  13   6        991.45        869.80        73.06 o
   0  13   6       1268.80       1134.49        81.40 o
   1  13   6        304.24        296.17        42.53 o
   2  13   6       2910.06       2895.62       108.94 o
   3  13   6        179.48        204.13        27.02 o
   4  13   6        543.80        501.50        12.88 o
   5  13   6        135.27        144.05        11.02 o
   6  13   6        403.25        380.52        22.75 o
   7  13   6         18.85         21.34         9.04 o
   8  13   6         78.01         76.27        12.78 o
   9  13   6         17.69         31.11         8.75 o
  10  13   6         64.03         61.84         8.36 o
  11  13   6        125.14        139.42         9.73 o
  12  13   6         78.52        107.32         6.32 o
  13  13   6        137.99        129.07         7.67 o
 -13  14   6         26.94         20.52         6.42 o
 -12  14   6        201.25        190.85        13.21 o
 -11  14   6          4.51         -1.81         8.62 o
 -10  14   6       1284.70       1284.79        45.83 o
  -9  14   6         15.28         44.02         9.02 o
  -8  14   6        557.60        499.29        18.58 o
  -7  14   6          2.32          7.18         7.50 o
  -6  14   6        612.46        547.79        15.34 o
  -5  14   6       1456.74       1237.92        25.11 o
  -4  14   6        101.06         91.40         8.98 o
  -3  14   6       1853.21       1607.98        32.17 o
  -2  14   6       1423.25       1165.23        37.44 o
  -1  14   6        815.88        710.55        84.19 o
   0  14   6         22.84         19.40        28.60 o
   1  14   6       2146.29       2170.30       121.73 o
   2  14   6         27.19         25.78         7.24 o
   3  14   6       3248.38       3038.88        55.51 o
   4  14   6         17.23         13.96         5.93 o
   5  14   6        449.43        447.95        16.64 o
   6  14   6         21.61         23.08         8.62 o
   7  14   6          7.19          1.12         8.74 o
   8  14   6       1037.73       1078.79        35.65 o
   9  14   6        884.22        869.26        32.48 o
  10  14   6          5.24         -1.41         6.19 o
  11  14   6          9.21          5.26         4.89 o
  12  14   6        390.38        453.69        32.01 o
 -13  15   6        180.62        184.69        11.76 o
 -12  15   6          1.50          2.82         5.49 o
 -11  15   6        278.87        320.09        24.28 o
 -10  15   6         76.60         84.37        15.88 o
  -9  15   6         45.97         28.33         8.00 o
  -8  15   6        307.45        280.55        16.19 o
  -7  15   6       1140.99       1062.44        24.11 o
  -6  15   6        450.89        359.47        13.22 o
  -5  15   6         44.55         37.86         5.98 o
  -4  15   6       2382.51       2246.19        59.02 o
  -3  15   6         95.88         84.45         6.13 o
  -2  15   6        974.57        900.75        19.30 o
  -1  15   6        434.04        418.37        12.51 o
   0  15   6       2283.92       2184.09        33.61 o
   1  15   6          0.62         -2.73         7.81 o
   2  15   6        919.87        750.20        18.13 o
   3  15   6       1253.84       1178.79        22.99 o
   4  15   6        343.35        311.57        13.46 o
   5  15   6          2.53          0.57         6.12 o
   6  15   6         15.52         12.63         7.42 o
   7  15   6        463.33        452.96        16.03 o
   8  15   6        618.56        673.84        20.66 o
   9  15   6        252.53        225.16        14.03 o
  10  15   6        215.21        180.82        10.58 o
  11  15   6         71.34         82.38        10.40 o
  12  15   6          6.28         -1.56         4.94 o
 -13  16   6          0.54         13.45         7.35 o
 -12  16   6         22.56         31.24         5.74 o
 -11  16   6         93.32         81.42        13.97 o
 -10  16   6         57.92         58.74        10.94 o
  -9  16   6         43.60         21.05        12.82 o
  -8  16   6        458.48        456.75        19.38 o
  -7  16   6         29.70         19.44         6.34 o
  -6  16   6         42.06         30.46         6.64 o
  -5  16   6        140.11        110.13         7.59 o
  -4  16   6        237.64        175.51        13.21 o
  -3  16   6        553.61        496.81        12.99 o
  -2  16   6         93.39         80.66         6.91 o
  -1  16   6         12.00          7.57         6.65 o
   0  16   6        658.64        636.65        15.92 o
   1  16   6        279.01        288.08        13.14 o
   2  16   6       1349.47       1292.39        23.33 o
   3  16   6        354.82        298.14        11.82 o
   4  16   6        794.49        751.69        20.91 o
   5  16   6        193.38        179.32        15.98 o
   6  16   6         12.93         18.03         8.11 o
   7  16   6         28.79         16.81         8.25 o
   8  16   6        109.00        102.40        10.66 o
   9  16   6        239.25        252.72        22.35 o
  10  16   6          2.97         -1.90         6.66 o
  11  16   6          1.37          4.96         6.24 o
  12  16   6          4.57         -7.63         7.63 o
 -12  17   6         15.90         30.57         5.56 o
 -11  17   6          2.24          1.18         6.75 o
 -10  17   6         16.03         40.60         9.62 o
  -9  17   6          3.60          2.45        12.97 o
  -8  17   6          6.80          5.81         8.71 o
  -7  17   6         77.37         84.54         8.84 o
  -6  17   6        599.31        614.62        16.70 o
  -5  17   6          2.14         12.29         6.04 o
  -4  17   6        133.68        149.61         9.72 o
  -3  17   6       1163.05       1156.45        23.60 o
  -2  17   6        416.84        344.92        11.96 o
  -1  17   6       1229.02       1115.92        30.01 o
   0  17   6          1.47          6.29         7.17 o
   1  17   6         11.02         -4.54         5.58 o
   2  17   6        418.90        348.42        12.44 o
   3  17   6          6.95          6.50         6.26 o
   4  17   6         50.46         64.87         7.25 o
   5  17   6          5.70         -5.89         8.00 o
   6  17   6        130.99        120.46        14.80 o
   7  17   6        131.82        125.88        12.85 o
   8  17   6        130.65        132.45        10.72 o
   9  17   6         10.12         25.93         7.56 o
  10  17   6        359.27        384.25        13.67 o
  11  17   6         58.43         55.07         8.08 o
 -11  18   6         39.31         35.81         5.17 o
 -10  18   6         39.97         48.02         6.19 o
  -9  18   6         31.65         38.42        10.08 o
  -8  18   6         15.17         -5.14        14.03 o
  -7  18   6          2.92         -2.58         5.39 o
  -6  18   6         93.26        104.50         9.34 o
  -5  18   6        569.17        581.58        16.04 o
  -4  18   6         13.19         23.63         7.79 o
  -3  18   6        229.27        213.06        13.02 o
  -2  18   6         31.96         25.22         6.79 o
  -1  18   6         21.14         12.47         5.68 o
   0  18   6         89.56        103.77         7.81 o
   1  18   6        329.08        234.53        13.63 o
   2  18   6        289.96        221.54        10.50 o
   3  18   6          0.54         -8.67         9.43 o
   4  18   6         14.86          1.02         7.08 o
   5  18   6          2.18          6.68         7.00 o
   6  18   6         72.84         60.61         9.29 o
   7  18   6        119.90        123.67        25.09 o
   8  18   6         18.26         14.91         7.60 o
   9  18   6         23.62         15.73         5.90 o
  10  18   6        125.81        134.74         9.68 o
  11  18   6         55.72         38.06         8.97 o
 -11  19   6          8.68         15.74         8.59 o
 -10  19   6          2.92          2.26         6.98 o
  -9  19   6         87.89        106.28        18.80 o
  -8  19   6         19.07         26.00         6.94 o
  -7  19   6         15.93         12.96         7.68 o
  -6  19   6         35.26         34.95         6.95 o
  -5  19   6         95.53        106.45         8.79 o
  -4  19   6        307.15        279.18        12.30 o
  -3  19   6        202.06        189.21        13.30 o
  -2  19   6         80.36        111.88         8.94 o
  -1  19   6         61.31         52.93         6.25 o
   0  19   6         25.44         25.77         6.42 o
   1  19   6        242.85        245.60        10.64 o
   2  19   6         10.83          6.20         6.77 o
   3  19   6        413.19        394.07        14.76 o
   4  19   6        140.96        136.97        10.67 o
   5  19   6          1.97          0.87        10.23 o
   6  19   6         19.99         11.47        10.03 o
   7  19   6         10.63         12.43         8.77 o
   8  19   6          1.45         -2.68         5.85 o
   9  19   6         21.60         22.53         6.76 o
  10  19   6          2.96          6.10         4.43 o
 -10  20   6          3.62         -4.25        13.50 o
  -9  20   6         12.00          7.28        10.49 o
  -8  20   6          1.08         -6.67         6.78 o
  -7  20   6          0.08          3.27         8.25 o
  -6  20   6         86.82         83.30         7.40 o
  -5  20   6        105.73        110.46         8.91 o
  -4  20   6        216.45        208.84        10.14 o
  -3  20   6         36.40         53.36         7.11 o
  -2  20   6         19.72         37.33         6.08 o
  -1  20   6         11.34         11.62         6.26 o
   0  20   6         82.03         65.16         7.62 o
   1  20   6          4.09          2.42         7.67 o
   2  20   6        186.54        191.11        11.39 o
   3  20   6        166.34        154.14         9.65 o
   4  20   6         17.53         19.92         7.14 o
   5  20   6         66.27         78.80        10.03 o
   6  20   6         17.69          1.40        11.56 o
   7  20   6        301.86        344.34        13.64 o
   8  20   6        243.33        238.54        12.42 o
   9  20   6         77.09         93.68         6.73 o
  -9  21   6          4.15         15.87         6.51 o
  -8  21   6         16.57         23.34         5.41 o
  -7  21   6         75.40         66.54         8.07 o
  -6  21   6          0.99         13.73         7.15 o
  -5  21   6        222.66        214.55         9.03 o
  -4  21   6         17.03         11.81         5.34 o
  -3  21   6          4.51          5.82         5.57 o
  -2  21   6        184.98        161.44         9.12 o
  -1  21   6        169.05        155.52        11.76 o
   0  21   6         12.21          4.46         6.53 o
   1  21   6         68.40         63.49         8.88 o
   2  21   6        176.46        207.47        12.61 o
   3  21   6         25.65         33.61         6.98 o
   4  21   6         36.00         30.49         8.99 o
   5  21   6          0.41         -6.25        10.87 o
   6  21   6         87.92         90.77         8.95 o
   7  21   6         47.19         49.74         6.39 o
   8  21   6        132.25        140.23        15.93 o
  -8  22   6         61.04         62.77         7.78 o
  -7  22   6         47.17         69.26        13.45 o
  -6  22   6         11.49          6.90         6.29 o
  -5  22   6         23.92         13.31         5.84 o
  -4  22   6          7.02          7.45         6.23 o
  -3  22   6         30.25         41.00         7.25 o
  -2  22   6         16.04          5.72         5.46 o
  -1  22   6         49.84         59.10         8.14 o
   0  22   6          7.18          8.03        11.98 o
   1  22   6         49.82         48.54         6.91 o
   2  22   6         29.91         26.80         5.62 o
   3  22   6        289.27        322.52        15.07 o
   4  22   6          1.12          2.32         6.05 o
   5  22   6         81.18         71.78         7.46 o
   6  22   6        288.48        341.19        12.02 o
   7  22   6        453.53        433.57        13.73 o
  -7  23   6        200.49        208.41        16.17 o
  -6  23   6         80.01         79.08         9.87 o
  -5  23   6         69.69         88.03         8.55 o
  -4  23   6         59.74         49.91         7.33 o
  -3  23   6         43.13         50.62         6.31 o
  -2  23   6         62.53         76.99         7.18 o
  -1  23   6         15.14         15.15         4.80 o
   0  23   6          4.29          0.28         6.53 o
   1  23   6         19.46          2.86         5.62 o
   2  23   6        141.22        150.81         9.88 o
   3  23   6          0.09         -3.33         5.55 o
   4  23   6        242.12        284.11         9.70 o
   5  23   6          3.89          3.88         6.26 o
   6  23   6          2.48          3.52         3.40 o
  -6  24   6         96.82        112.09        11.83 o
  -5  24   6         46.55         47.18         5.53 o
  -4  24   6         28.64         22.68         5.21 o
  -3  24   6         62.82         66.25         7.76 o
  -2  24   6        109.25         90.82         6.01 o
  -1  24   6         19.77         18.27         7.68 o
   0  24   6         11.88          2.86         4.69 o
   1  24   6         81.42         80.91         8.12 o
   2  24   6         12.92         16.42         6.10 o
   3  24   6         38.58         42.30         5.92 o
   4  24   6         26.98         25.11         5.64 o
   5  24   6         94.58         92.88        16.27 o
  -4  25   6         48.02         53.61        10.11 o
  -3  25   6         35.87         24.88         4.43 o
  -2  25   6         35.97         27.47         6.30 o
  -1  25   6         47.44         53.73         6.47 o
   0  25   6        288.60        258.07         9.13 o
   1  25   6         52.70         73.05         5.69 o
   2  25   6        175.80        186.11        10.52 o
   3  25   6          8.51         10.87         4.32 o
 -16   1   7         46.83         52.09        16.93 o
 -15   1   7          2.53         -3.47         4.34 o
 -14   1   7         64.95         62.60         8.38 o
 -13   1   7        119.03         90.24        10.61 o
 -12   1   7          0.28         -2.82         9.08 o
 -11   1   7         22.41         27.60        13.29 o
 -10   1   7       2253.81       2258.30        39.88 o
  -9   1   7       1387.90       1411.05        40.07 o
  -8   1   7        154.93        141.89        23.29 o
  -7   1   7         47.79         30.29        25.51 o
  -6   1   7        381.84        423.22        24.09 o
  -5   1   7        290.23        275.84        21.28 o
  -4   1   7       1222.12       1233.89        39.23 o
  -3   1   7       7935.29       7568.66       129.33 o
  -2   1   7        177.28        130.11        12.58 o
  -1   1   7       9519.17       9419.06       339.55 o
   0   1   7        187.53        131.87        15.69 o
   1   1   7        232.03        239.99        13.78 o
   2   1   7        427.36        393.28        17.40 o
   3   1   7       1179.33       1184.01        31.24 o
   4   1   7       3007.12       3829.70        61.87 o
   5   1   7         22.95         96.00        19.79 o
   6   1   7         11.81         19.73        17.46 o
   7   1   7       1456.69       1783.74        68.42 o
   8   1   7        559.14        612.96        29.26 o
   9   1   7        185.45        213.71         8.06 o
  10   1   7         16.08         33.19         6.61 o
  11   1   7          9.58          9.19         6.84 o
  12   1   7         34.49         54.66         9.51 o
  13   1   7         12.08         10.46         8.44 o
  14   1   7          7.41         24.63         6.24 o
  15   1   7        383.11        425.55        13.00 o
 -16   2   7         37.21         16.96         7.63 o
 -15   2   7         14.51          8.36         4.41 o
 -14   2   7         18.06         14.88         7.00 o
 -13   2   7         24.00         27.67        10.80 o
 -12   2   7        987.69       1067.62        40.93 o
 -11   2   7        925.08        823.19        30.19 o
 -10   2   7        790.49        687.45        30.19 o
  -9   2   7       1532.04       1483.49        39.64 o
  -8   2   7        944.79        779.27        46.40 o
  -7   2   7         35.24         61.29        17.79 o
  -6   2   7       7656.61       7449.94       121.33 o
  -5   2   7        357.68        281.08        21.80 o
  -4   2   7        106.70        151.47        16.75 o
  -3   2   7       1561.32       1365.88        33.70 o
  -2   2   7       2822.50       2435.17        53.66 o
  -1   2   7         21.07         25.44         8.38 o
   0   2   7         33.96          7.98         7.94 o
   1   2   7        669.90        755.59        34.83 o
   2   2   7       8189.37      10097.00       218.86 o
   3   2   7      11417.66      14006.53       192.65 o
   4   2   7       1622.42       1912.92        41.92 o
   5   2   7       1568.09       2093.51        83.89 o
   6   2   7          2.88          1.58        16.82 o
   7   2   7         61.11         81.63        19.41 o
   8   2   7        107.52         93.38         8.06 o
   9   2   7        779.50        748.70        17.34 o
  10   2   7        264.03        283.59        11.80 o
  11   2   7         29.71         30.69         6.40 o
  12   2   7        566.01        592.31        17.14 o
  13   2   7         12.78          8.09         6.24 o
  14   2   7        246.87        266.23        10.08 o
  15   2   7          5.17         14.19         4.69 o
 -16   3   7        160.79        177.82        15.36 o
 -15   3   7          3.76         -4.09         5.30 o
 -14   3   7        240.75        224.93        11.73 o
 -13   3   7        379.41        409.25        20.93 o
 -12   3   7        103.76         99.74        10.45 o
 -11   3   7          4.91          1.22         9.18 o
 -10   3   7       1224.74       1206.82        44.54 o
  -9   3   7       1514.61       1362.15        38.52 o
  -8   3   7          9.18         42.31        21.01 o
  -7   3   7         29.44         27.78        20.18 o
  -6   3   7       1307.89       1235.52        39.56 o
  -5   3   7       1429.88       1397.81        44.38 o
  -4   3   7       4467.53       4149.30        68.97 o
  -3   3   7        468.44        384.80        14.25 o
  -2   3   7         36.19         28.20        19.62 o
  -1   3   7        324.88        327.37        23.23 o
   0   3   7       1886.77       1969.41        64.33 o
   1   3   7         28.04         20.22        11.75 o
   2   3   7      18272.05      22073.88       434.61 o
   3   3   7      16238.82      19970.65       268.19 o
   4   3   7       4825.46       5431.28       112.98 o
   5   3   7        417.65        486.76        32.70 o
   6   3   7        443.03        558.53        43.99 o
   7   3   7        296.31        264.77        48.94 o
   8   3   7        748.91        863.02        22.07 o
   9   3   7       4647.48       5202.86        61.60 o
  10   3   7         86.02         81.75         7.49 o
  11   3   7          3.76          2.39         6.39 o
  12   3   7         66.47         52.94         6.27 o
  13   3   7         62.25         58.98         7.06 o
  14   3   7         22.15         20.19         4.89 o
  15   3   7        477.68        532.10        34.77 o
 -16   4   7        181.18        176.77        14.69 o
 -15   4   7         75.63         73.16         6.38 o
 -14   4   7        202.23        196.36         9.79 o
 -13   4   7          1.74         -6.58        15.22 o
 -12   4   7        637.86        609.84        26.75 o
 -11   4   7         51.88         65.90        11.76 o
 -10   4   7         44.23         44.30         9.42 o
  -9   4   7        969.42        974.28        26.90 o
  -8   4   7        755.48        699.63        51.92 o
  -7   4   7       1177.86       1107.51        59.32 o
  -6   4   7        740.51        799.53        46.48 o
  -5   4   7       1187.59       1265.94        42.55 o
  -4   4   7       2593.82       3139.14        71.87 o
  -3   4   7       9243.11       9136.07       137.87 o
  -2   4   7        996.70       1159.09        52.92 o
  -1   4   7        831.94        814.98        36.93 o
   0   4   7        206.63        204.19        24.08 o
   1   4   7       5504.91       6678.44       117.76 o
   2   4   7         48.09         50.24        19.34 o
   3   4   7      15628.37      18327.16       397.95 o
   4   4   7        192.67        148.79        22.84 o
   5   4   7        181.20        223.29        30.24 o
   6   4   7        893.70       1008.40        58.94 o
   7   4   7        189.17        147.72        35.74 o
   8   4   7       4643.09       4860.30        75.73 o
   9   4   7        764.71        781.44        19.68 o
  10   4   7        171.74        193.34        12.48 o
  11   4   7          2.33          6.85         6.68 o
  12   4   7         76.76         97.41         8.46 o
  13   4   7          7.51         10.01         6.26 o
  14   4   7        202.70        239.03         8.53 o
  15   4   7         29.35         34.52         6.10 o
 -16   5   7          0.66          0.00         7.15 o
 -15   5   7        236.88        224.49         8.90 o
 -14   5   7         56.33         67.55         7.35 o
 -13   5   7        766.06        796.83        30.25 o
 -12   5   7         32.69          9.09        11.87 o
 -11   5   7        434.93        408.32        26.80 o
 -10   5   7         97.18         88.32         9.25 o
  -9   5   7         60.62         51.48        13.05 o
  -8   5   7        171.64        177.37        31.80 o
  -7   5   7       3302.01       3256.33        90.05 o
  -6   5   7         60.48         23.43        12.52 o
  -5   5   7        978.13       1001.97        31.72 o
  -4   5   7        153.74        116.25        13.80 o
  -3   5   7       1858.25       2196.96        86.44 o
  -2   5   7         78.13         78.98        24.87 o
  -1   5   7       4705.03       5808.79       129.83 o
   0   5   7      19553.32      23333.26       399.26 o
   1   5   7       1302.05       1113.35        44.16 o
   2   5   7       7405.11       8991.88       152.29 o
   3   5   7        941.32       1051.61        52.61 o
   4   5   7        806.39        934.42        49.28 o
   5   5   7          9.44        -31.67        31.67 o
   6   5   7       3149.75       3643.63       133.64 o
   7   5   7       1281.14       1425.03        94.05 o
   8   5   7         41.52         39.38         6.17 o
   9   5   7        103.36        144.65        12.27 o
  10   5   7       1667.74       1870.20        36.50 o
  11   5   7        150.37        145.67         9.94 o
  12   5   7         30.72         25.98         6.13 o
  13   5   7        234.51        255.99        11.25 o
  14   5   7         21.16         20.84         4.94 o
  15   5   7         14.13         19.79         5.06 o
 -15   6   7          3.83          3.50         4.53 o
 -14   6   7        311.85        334.40        12.37 o
 -13   6   7        125.36        131.13         8.63 o
 -12   6   7        433.40        413.70        21.95 o
 -11   6   7          0.50          5.81        10.40 o
 -10   6   7        579.91        527.00        30.55 o
  -9   6   7        244.74        207.38        15.45 o
  -8   6   7         50.65         53.92        32.24 o
  -7   6   7        545.17        583.87        38.01 o
  -6   6   7       2861.81       3105.59        70.12 o
  -5   6   7         94.82        137.04        15.15 o
  -4   6   7       3873.31       4310.75        96.62 o
  -3   6   7         16.05         29.01        16.10 o
  -2   6   7       5919.07       5868.35       167.32 o
  -1   6   7       7336.11       7738.13       282.05 o
   0   6   7        282.41        329.38        29.66 o
   1   6   7       4029.57       4577.23        96.87 o
   2   6   7        510.92        660.63        37.44 o
   3   6   7        917.10        697.70        47.36 o
   4   6   7        664.59        730.36        59.88 o
   5   6   7        967.17       1029.17        73.75 o
   6   6   7        385.96        408.80        40.85 o
   7   6   7         82.18         21.77        27.95 o
   8   6   7        328.99        351.12        15.27 o
   9   6   7        164.70        207.20        14.15 o
  10   6   7        531.29        555.46        18.89 o
  11   6   7        151.25        140.63         9.49 o
  12   6   7        253.87        270.78        12.48 o
  13   6   7          0.76         10.22         6.11 o
  14   6   7         79.33         72.12         6.03 o
 -15   7   7         18.09         16.71         5.04 o
 -14   7   7         16.02          6.01         6.57 o
 -13   7   7         64.71         53.54         6.49 o
 -12   7   7          0.14         -5.83        13.40 o
 -11   7   7       1432.06       1457.33        52.44 o
 -10   7   7        125.57        125.12        12.46 o
  -9   7   7        368.37        349.91        16.91 o
  -8   7   7         28.75         20.02         9.58 o
  -7   7   7        103.16        111.81        26.66 o
  -6   7   7         45.35         18.70        16.61 o
  -5   7   7        232.58        170.03        21.62 o
  -4   7   7         22.95         80.33        17.71 o
  -3   7   7        899.34       1027.47        43.77 o
  -2   7   7       2318.95       2353.22        85.08 o
  -1   7   7        534.38        598.07        39.01 o
   0   7   7       5546.98       5715.69       120.63 o
   1   7   7        333.09        338.02        28.25 o
   2   7   7        908.41        867.82        58.59 o
   3   7   7        469.68        577.04        36.22 o
   4   7   7       2484.04       2759.81       118.50 o
   5   7   7       1229.70       1438.60        87.85 o
   6   7   7        870.87       1034.67        64.30 o
   7   7   7       1140.70       1027.03        37.12 o
   8   7   7        338.85        286.73        14.27 o
   9   7   7        517.80        537.31        18.79 o
  10   7   7        168.57        128.67        13.51 o
  11   7   7        114.78        114.71        13.73 o
  12   7   7        341.80        378.98        13.22 o
  13   7   7        267.10        308.68        13.57 o
  14   7   7         50.03         54.66         5.80 o
 -15   8   7         13.64         19.30         5.03 o
 -14   8   7        187.70        198.27        10.44 o
 -13   8   7        265.89        265.88        12.21 o
 -12   8   7       2042.84       2046.32        49.06 o
 -11   8   7         61.10         33.57        14.46 o
 -10   8   7       1301.11       1305.96        57.77 o
  -9   8   7        388.80        451.35        24.95 o
  -8   8   7       1625.98       1432.06        52.10 o
  -7   8   7        635.97        623.56        42.34 o
  -6   8   7         69.31         47.92        19.42 o
  -5   8   7       1325.92       1062.66        56.24 o
  -4   8   7          5.09         11.77        16.21 o
  -3   8   7         23.07         41.73        40.33 o
  -2   8   7         14.92         43.21        26.64 o
  -1   8   7       5115.09       4637.67       106.45 o
   0   8   7        916.66        932.96        42.18 o
   1   8   7        180.49        218.14        25.87 o
   2   8   7       2346.91       2411.27       104.79 o
   3   8   7         13.25          9.62        18.31 o
   4   8   7        145.16        142.68        34.88 o
   5   8   7        337.27        325.44        51.64 o
   6   8   7        296.25        371.49        55.78 o
   7   8   7          6.11         -9.26        12.02 o
   8   8   7        176.15        177.92        12.77 o
   9   8   7         10.78         13.92        11.11 o
  10   8   7        142.17        152.66        11.95 o
  11   8   7        191.45        186.89        10.63 o
  12   8   7        108.00        126.05         7.62 o
  13   8   7         91.38        104.14         6.75 o
  14   8   7         78.70         81.48         6.92 o
 -15   9   7          2.45          4.77         7.06 o
 -14   9   7         15.46         18.07         5.25 o
 -13   9   7        242.41        222.79        10.91 o
 -12   9   7         83.00         91.31        12.18 o
 -11   9   7        205.52        180.40        21.24 o
 -10   9   7         83.88         88.76        14.12 o
  -9   9   7        623.96        578.93        25.94 o
  -8   9   7       2000.88       1883.88        38.10 o
  -7   9   7         43.05         60.64         8.75 o
  -6   9   7          8.15          5.60        24.23 o
  -5   9   7        240.58        250.38        42.84 o
  -4   9   7          7.21          3.50        42.26 o
  -3   9   7       2033.95       2121.66       104.03 o
  -2   9   7       8668.80       9025.07       195.18 o
  -1   9   7        608.76        609.96        44.35 o
   0   9   7        608.47        684.87        42.84 o
   1   9   7         73.36        155.37        24.13 o
   2   9   7        152.57         92.66        28.39 o
   3   9   7        512.05        507.19        36.82 o
   4   9   7       1323.91       1521.79       116.00 o
   5   9   7         79.86         40.00        26.37 o
   6   9   7       1370.78       1312.35        63.23 o
   7   9   7         29.96          7.85        17.76 o
   8   9   7       1755.98       1630.06        43.27 o
   9   9   7         37.81         13.23         7.24 o
  10   9   7         31.16         26.51         5.96 o
  11   9   7         40.65         19.29         7.99 o
  12   9   7        267.02        287.58        14.73 o
  13   9   7          2.44          2.80         3.88 o
  14   9   7        401.83        413.36        19.00 o
 -15  10   7         54.07         43.60         8.20 o
 -14  10   7          1.60         -4.22         4.22 o
 -13  10   7         11.01          4.85         9.16 o
 -12  10   7         71.41         79.30         9.67 o
 -11  10   7        143.82        102.04        17.60 o
 -10  10   7        284.85        258.90        15.20 o
  -9  10   7         35.75         35.52         8.26 o
  -8  10   7        733.56        670.88        22.81 o
  -7  10   7        435.07        338.78        15.25 o
  -6  10   7          7.65         -1.02        31.39 o
  -5  10   7          4.76         -6.95        26.70 o
  -4  10   7       1466.14       1459.40        91.67 o
  -3  10   7        548.59        510.16        55.12 o
  -2  10   7          0.69         33.07        30.96 o
  -1  10   7       1420.95       1407.87        68.11 o
   0  10   7       2167.51       2381.30       111.60 o
   1  10   7         22.84         24.52        19.79 o
   2  10   7        150.21        175.54        26.33 o
   3  10   7         43.62         13.40        17.91 o
   4  10   7         48.82         64.60        32.50 o
   5  10   7       1969.34       1984.43       116.76 o
   6  10   7         89.28         74.24         9.91 o
   7  10   7        393.72        390.90        17.77 o
   8  10   7         12.67         11.55         8.00 o
   9  10   7        791.61        803.38        20.23 o
  10  10   7        102.21         91.55         7.36 o
  11  10   7          1.50         -5.49         5.49 o
  12  10   7         21.20         14.10         4.63 o
  13  10   7          4.83          7.19         4.07 o
  14  10   7          8.03         13.50        24.33 o
 -14  11   7          0.15        -10.56        10.73 o
 -13  11   7         51.22         42.05         7.47 o
 -12  11   7          8.57         31.58         7.67 o
 -11  11   7        113.09         95.57         9.91 o
 -10  11   7         18.33         12.12         8.60 o
  -9  11   7         21.97          4.83         7.63 o
  -8  11   7        133.29        145.82        10.89 o
  -7  11   7          8.92          4.96         6.41 o
  -6  11   7        152.31        160.12        16.04 o
  -5  11   7        456.95        354.72        51.19 o
  -4  11   7          9.04         -3.07        24.77 o
  -3  11   7         53.76         68.58        30.42 o
  -2  11   7        245.77        177.47        36.22 o
  -1  11   7        140.23        140.62        27.96 o
   0  11   7          6.59         19.36        35.82 o
   1  11   7        171.38        162.11        35.62 o
   2  11   7        254.08        271.57        29.72 o
   3  11   7       1303.94       1338.38        65.49 o
   4  11   7        162.23        110.15        31.06 o
   5  11   7       1042.63        989.44        35.38 o
   6  11   7         27.76         29.46         6.79 o
   7  11   7          8.25          5.88         8.27 o
   8  11   7        522.47        498.64        18.13 o
   9  11   7          6.29         10.32         7.19 o
  10  11   7         44.23         55.38         7.42 o
  11  11   7         11.09         17.50         5.64 o
  12  11   7         26.75         17.28         4.22 o
  13  11   7        113.22        112.63        12.49 o
 -14  12   7          0.13          2.47         5.80 o
 -13  12   7         76.45         67.83        11.78 o
 -12  12   7         17.90          7.81        12.29 o
 -11  12   7         39.38         40.89        10.24 o
 -10  12   7         21.74         12.91         8.70 o
  -9  12   7         45.08         26.54         8.19 o
  -8  12   7       1032.30        934.81        25.47 o
  -7  12   7        152.76        164.95        11.28 o
  -6  12   7        212.94        232.22        13.69 o
  -5  12   7        552.58        540.27        22.84 o
  -4  12   7        685.63        586.09        66.07 o
  -3  12   7        378.30        450.67        56.86 o
  -2  12   7         30.60         63.63        24.92 o
  -1  12   7       1012.73        937.88        74.60 o
   0  12   7        206.39        273.13        45.62 o
   1  12   7         76.98        113.53        33.85 o
   2  12   7          2.67         26.27        16.28 o
   3  12   7        350.33        364.69        33.36 o
   4  12   7         11.57         26.92         5.75 o
   5  12   7        148.29        133.57        10.52 o
   6  12   7          7.69          0.10         8.06 o
   7  12   7         25.84         17.23         9.07 o
   8  12   7        102.70        108.69        12.18 o
   9  12   7        252.65        283.80        14.42 o
  10  12   7         47.10         48.78         8.47 o
  11  12   7         35.93         36.57         6.73 o
  12  12   7          6.97          2.62         4.83 o
  13  12   7         90.37         92.64         8.98 o
 -14  13   7         37.81         37.01         8.49 o
 -13  13   7          1.17          1.56        13.98 o
 -12  13   7         20.06         19.82        11.56 o
 -11  13   7        138.45        110.03        12.52 o
 -10  13   7        233.70        216.92        14.46 o
  -9  13   7         93.21         73.28        10.24 o
  -8  13   7        624.20        602.20        22.87 o
  -7  13   7       1683.73       1669.17        34.04 o
  -6  13   7          9.21          1.72         8.03 o
  -5  13   7         93.70         94.69         8.52 o
  -4  13   7       1395.90       1393.34        29.19 o
  -3  13   7         50.18         33.75        27.16 o
  -2  13   7        140.20        132.33        29.60 o
  -1  13   7         87.08        121.85        32.78 o
   0  13   7          0.99         49.03        24.46 o
   1  13   7        123.38        103.18        42.93 o
   2  13   7       1277.14       1313.11        74.01 o
   3  13   7        808.51        837.68        17.65 o
   4  13   7        727.70        739.71        15.40 o
   5  13   7         11.91         -0.09         6.28 o
   6  13   7        171.96        177.34        12.06 o
   7  13   7        165.64        147.72        15.61 o
   8  13   7         14.05         24.02         8.67 o
   9  13   7          8.06          8.74         7.70 o
  10  13   7        273.64        292.23        12.45 o
  11  13   7          2.09          5.37         4.57 o
  12  13   7          1.41         -1.62         5.74 o
  13  13   7          9.20         22.80         8.39 o
 -13  14   7         69.88         95.92        10.27 o
 -12  14   7         28.81         11.75         9.98 o
 -11  14   7         34.16         35.89         9.58 o
 -10  14   7          3.80          6.93        10.62 o
  -9  14   7         38.09         39.46         9.25 o
  -8  14   7        156.62        148.39        11.90 o
  -7  14   7        264.04        281.04        14.69 o
  -6  14   7        687.19        598.29        16.43 o
  -5  14   7        359.47        329.85        12.11 o
  -4  14   7        293.28        284.02        12.37 o
  -3  14   7       1456.35       1320.75        23.69 o
  -2  14   7         10.56         20.72         6.90 o
  -1  14   7        100.49         94.16         9.51 o
   0  14   7        263.69        228.72        11.10 o
   1  14   7        779.65        705.17        18.52 o
   2  14   7          0.74          1.98         8.19 o
   3  14   7        485.28        430.66        13.91 o
   4  14   7         30.04         37.23         6.20 o
   5  14   7          1.03         -4.64         6.63 o
   6  14   7          0.74         -3.66         7.99 o
   7  14   7        130.87        150.62        12.56 o
   8  14   7          1.66         -7.38         9.33 o
   9  14   7         83.80         95.47         8.55 o
  10  14   7          1.17         -0.66         6.96 o
  11  14   7         46.28         35.81         6.07 o
  12  14   7        125.38        133.83        14.98 o
 -13  15   7         62.21         58.72         7.66 o
 -12  15   7         23.12         19.11         6.93 o
 -11  15   7        110.46        123.27        11.58 o
 -10  15   7          4.13         -9.65        10.40 o
  -9  15   7        485.39        567.77        20.79 o
  -8  15   7         87.81        107.28        11.74 o
  -7  15   7         58.61         52.53         9.44 o
  -6  15   7         97.35         77.39         6.92 o
  -5  15   7       1726.87       1597.59        30.77 o
  -4  15   7       1067.01       1014.02        23.25 o
  -3  15   7       2443.77       2354.56        28.41 o
  -2  15   7         32.98         23.75         7.25 o
  -1  15   7        418.22        324.33        11.05 o
   0  15   7        765.26        621.10        13.20 o
   1  15   7         70.35         65.96         6.61 o
   2  15   7       2274.87       2056.05        40.73 o
   3  15   7          1.88          1.39         7.02 o
   4  15   7       1349.71       1334.94        25.59 o
   5  15   7        247.97        241.70        11.50 o
   6  15   7        342.63        330.69        15.79 o
   7  15   7        407.78        442.68        20.17 o
   8  15   7         50.97         50.59         7.98 o
   9  15   7        381.18        409.81        20.52 o
  10  15   7         66.86         59.84         7.39 o
  11  15   7         32.15         25.13         5.66 o
  12  15   7          0.03         -4.24         4.24 o
 -12  16   7         55.38         41.52         7.82 o
 -11  16   7         84.36         80.93         9.19 o
 -10  16   7         46.88         48.84        10.37 o
  -9  16   7         76.00         89.69        11.73 o
  -8  16   7        181.19        204.44        13.98 o
  -7  16   7        229.31        207.38        12.66 o
  -6  16   7        293.88        279.75        11.16 o
  -5  16   7        105.20        103.31         7.97 o
  -4  16   7        391.61        327.91        12.84 o
  -3  16   7        230.99        267.14        10.54 o
  -2  16   7       1392.34       1225.06        20.86 o
  -1  16   7        193.69        193.48        11.08 o
   0  16   7         87.98        100.93         7.88 o
   1  16   7        224.42        197.01         9.66 o
   2  16   7        400.25        354.92        13.47 o
   3  16   7       1633.33       1590.20        28.06 o
   4  16   7       1720.51       1762.87        32.54 o
   5  16   7         78.43         77.77         9.22 o
   6  16   7        191.08        184.30        14.19 o
   7  16   7          1.88          6.08         8.33 o
   8  16   7        409.19        385.19        16.88 o
   9  16   7        127.39        153.68        11.33 o
  10  16   7         74.28         85.27         8.31 o
  11  16   7         12.49         27.04         4.98 o
 -12  17   7         41.49         32.76        10.45 o
 -11  17   7         33.10         29.16         5.70 o
 -10  17   7         86.28        109.85        11.25 o
  -9  17   7         20.39         21.30        13.01 o
  -8  17   7         90.82         83.56        11.92 o
  -7  17   7        375.89        407.14        14.36 o
  -6  17   7        168.39        179.39         9.01 o
  -5  17   7          4.38          1.36         4.91 o
  -4  17   7        368.65        367.05        12.58 o
  -3  17   7        115.73        119.35         8.43 o
  -2  17   7        218.63        208.78        10.07 o
  -1  17   7        355.47        352.82        14.92 o
   0  17   7         16.36         14.11         5.69 o
   1  17   7        435.57        371.06        13.12 o
   2  17   7          6.54         15.73         7.15 o
   3  17   7          2.07          2.09         7.12 o
   4  17   7        121.13        100.07         9.84 o
   5  17   7        204.35        231.00        14.83 o
   6  17   7         36.05         32.34         8.65 o
   7  17   7          4.60         -7.39         8.15 o
   8  17   7          1.74          9.20         6.15 o
   9  17   7        143.18        155.09        10.19 o
  10  17   7        211.75        197.40         9.46 o
  11  17   7          2.75         -0.63         5.58 o
 -11  18   7         13.51          0.92         4.85 o
 -10  18   7          3.40         -7.04         7.04 o
  -9  18   7         32.15         46.94         8.39 o
  -8  18   7          3.74         -5.58        10.58 o
  -7  18   7          5.51         14.09         5.85 o
  -6  18   7         59.49         38.32         5.99 o
  -5  18   7        448.04        459.94        13.82 o
  -4  18   7         20.23         24.37         6.60 o
  -3  18   7       2226.63       2216.57        36.55 o
  -2  18   7         96.59         80.46         7.06 o
  -1  18   7        170.48        160.59         8.62 o
   0  18   7          0.38         -6.21         6.21 o
   1  18   7         46.38         29.02        12.28 o
   2  18   7        135.76        103.07         8.75 o
   3  18   7        347.52        296.36        14.74 o
   4  18   7         83.49         75.46        11.27 o
   5  18   7        557.57        491.83        21.56 o
   6  18   7        164.92        168.65        19.86 o
   7  18   7         31.05         28.21         7.50 o
   8  18   7         69.06         64.27         6.31 o
   9  18   7        390.34        441.70        20.52 o
  10  18   7         26.77         12.55         4.97 o
 -11  19   7        247.82        252.99        16.03 o
 -10  19   7          4.16          9.30         6.88 o
  -9  19   7         61.53         64.24         9.33 o
  -8  19   7          2.04          9.59        12.22 o
  -7  19   7          9.43         -1.53        13.12 o
  -6  19   7        516.17        512.15        14.74 o
  -5  19   7        226.99        187.23        10.00 o
  -4  19   7       1385.22       1408.66        27.00 o
  -3  19   7         34.06         38.26         7.80 o
  -2  19   7        928.83        902.39        20.91 o
  -1  19   7        892.04        914.03        17.15 o
   0  19   7          8.20          1.57         6.65 o
   1  19   7         95.18         96.82         7.89 o
   2  19   7        303.45        329.83        14.49 o
   3  19   7        601.86        557.01        17.03 o
   4  19   7       1220.69       1237.74        31.90 o
   5  19   7          7.32         12.78         8.71 o
   6  19   7         35.68         42.65         8.23 o
   7  19   7        125.03        135.58        10.18 o
   8  19   7         97.57        100.86         7.73 o
   9  19   7        148.02        178.39        17.60 o
  10  19   7        130.61        155.50        13.07 o
 -10  20   7        345.71        398.08        14.79 o
  -9  20   7         10.78         17.24        11.16 o
  -8  20   7        358.80        396.81        41.40 o
  -7  20   7         31.06         40.83        16.69 o
  -6  20   7         49.32         42.40         5.87 o
  -5  20   7        512.56        553.03        18.45 o
  -4  20   7         60.53         54.19         6.53 o
  -3  20   7        706.06        740.89        16.72 o
  -2  20   7        233.92        261.69        11.45 o
  -1  20   7        380.38        392.03        14.19 o
   0  20   7        192.88        170.84         9.20 o
   1  20   7        117.79        148.28         9.39 o
   2  20   7        235.76        233.41        11.13 o
   3  20   7         42.34         14.86        20.75 o
   4  20   7         42.10         48.36         7.40 o
   5  20   7        244.90        265.65        13.84 o
   6  20   7        322.39        319.35        14.07 o
   7  20   7          3.18         -5.11         6.51 o
   8  20   7         65.10         85.72         7.59 o
   9  20   7        268.78        286.53        25.33 o
  -9  21   7         16.39         28.15         8.68 o
  -8  21   7        230.06        280.23        10.11 o
  -7  21   7        154.75        160.07        12.72 o
  -6  21   7        105.05         96.42         9.02 o
  -5  21   7         36.77         36.94         5.47 o
  -4  21   7        104.94        120.59         8.21 o
  -3  21   7         52.25         67.67         6.63 o
  -2  21   7        169.84        195.89        10.92 o
  -1  21   7          4.96         12.41         8.08 o
   0  21   7        183.05        202.57        11.74 o
   1  21   7          0.45         -7.29         7.29 o
   2  21   7        126.79        124.13         9.62 o
   3  21   7         22.09         18.59         6.76 o
   4  21   7         22.57         17.88         8.82 o
   5  21   7          0.30          6.17        10.31 o
   6  21   7         68.67         72.50        16.89 o
   7  21   7         41.58         41.90         6.78 o
   8  21   7        155.45        161.66        10.88 o
  -8  22   7         18.64         39.97         9.35 o
  -7  22   7        507.40        541.70        21.69 o
  -6  22   7        113.60        140.85         8.85 o
  -5  22   7         29.63         34.06         5.39 o
  -4  22   7        106.12        109.31         7.29 o
  -3  22   7         23.38         22.84         6.94 o
  -2  22   7         26.95         25.63         7.55 o
  -1  22   7          2.55          7.87         8.77 o
   0  22   7          3.78          1.94         6.05 o
   1  22   7        151.95        165.39         8.53 o
   2  22   7         29.13         21.62         6.38 o
   3  22   7         46.32         61.73         6.78 o
   4  22   7        114.80        118.34         7.89 o
   5  22   7        208.95        219.64        11.39 o
   6  22   7         28.93         29.02         6.26 o
   7  22   7         24.77          4.67         6.77 o
  -7  23   7         73.47         81.18         9.73 o
  -6  23   7         14.11          2.77         8.49 o
  -5  23   7         38.98         39.35         6.41 o
  -4  23   7        163.39        194.56         8.98 o
  -3  23   7        143.89        159.95         8.76 o
  -2  23   7          4.31         13.06         6.31 o
  -1  23   7         64.76         69.94         7.64 o
   0  23   7         36.83         10.62         7.79 o
   1  23   7         12.25         20.82         6.19 o
   2  23   7          6.43          1.00         5.68 o
   3  23   7          0.35         -0.92         4.48 o
   4  23   7          0.88         -3.72         3.72 o
   5  23   7         25.06         34.59         6.08 o
   6  23   7        206.75        175.82        14.88 o
  -5  24   7          3.03         -1.91         8.68 o
  -4  24   7          6.60         11.83         9.06 o
  -3  24   7        149.06        192.84        10.23 o
  -2  24   7          4.17          4.64         4.75 o
  -1  24   7          9.43          5.95         3.86 o
   0  24   7          0.52         -4.69         4.69 o
   1  24   7          2.92         -6.14         6.14 o
   2  24   7          0.20          7.52         5.63 o
   3  24   7          0.71         -4.68         4.68 o
   4  24   7          8.75         26.72         6.82 o
  -3  25   7         43.58         47.08        18.65 o
  -2  25   7         47.60         63.26         7.17 o
  -1  25   7         13.88         14.86         5.01 o
   0  25   7         56.75         70.64         5.90 o
   1  25   7         74.19         85.67         7.99 o
   2  25   7         26.24         32.06         6.36 o
 -16   0   8         98.12        124.21        12.78 o
 -15   0   8         21.60         22.71         8.30 o
 -14   0   8        269.91        357.03        28.43 o
 -13   0   8        332.43        381.32        26.47 o
 -12   0   8       2080.35       2111.13        89.67 o
 -11   0   8        144.07        151.07        17.23 o
 -10   0   8          8.49          9.23        11.02 o
  -9   0   8        435.83        389.82        18.97 o
  -8   0   8         75.23         75.33        29.95 o
  -7   0   8        106.42        159.90        23.09 o
  -6   0   8       2040.77       1993.92        89.64 o
  -5   0   8       4341.17       3803.05       114.93 o
  -4   0   8       2156.43       2308.11        71.07 o
  -3   0   8       2854.79       3053.82       153.88 o
  -2   0   8         15.04          8.44        11.48 o
  -1   0   8        212.45        224.91        26.51 o
   0   0   8       2054.52       2007.60       100.31 o
   1   0   8        674.79        670.61        48.99 o
   2   0   8        818.02        686.74        32.91 o
   3   0   8       2986.27       2785.15        66.03 o
   4   0   8        180.00        268.01        28.21 o
   5   0   8       2986.29       3080.58       118.85 o
   6   0   8         10.46         37.51        25.02 o
   7   0   8         22.89          9.77        24.71 o
   8   0   8        220.31        223.62        13.81 o
   9   0   8       2655.80       2874.31        50.69 o
  10   0   8        216.52        236.47        16.97 o
  11   0   8          4.83          1.74        10.61 o
  12   0   8        537.31        609.93        20.85 o
  13   0   8         65.71         72.03        12.52 o
  14   0   8         11.61         15.07        10.59 o
  15   0   8         25.89         32.82         7.92 o
 -16   1   8         62.96         55.61         6.89 o
 -15   1   8        312.71        286.88        12.41 o
 -14   1   8          0.11         -8.54         8.72 o
 -13   1   8         52.69         59.22         9.85 o
 -12   1   8         25.52          5.29         8.73 o
 -11   1   8       1802.39       1715.69        53.31 o
 -10   1   8        215.43        209.01        12.85 o
  -9   1   8         22.83         16.75         7.74 o
  -8   1   8        316.55        285.64        34.59 o
  -7   1   8       1246.26       1309.73        48.08 o
  -6   1   8       1933.66       1663.78        51.89 o
  -5   1   8       1328.73       1309.25        38.65 o
  -4   1   8       5189.13       4770.04        90.53 o
  -3   1   8         40.43         53.94        14.52 o
  -2   1   8        399.40        557.14        21.90 o
  -1   1   8       1385.63       1290.43        38.28 o
   0   1   8        498.13        565.10        27.02 o
   1   1   8        152.94        156.01        12.84 o
   2   1   8        136.72         39.79        10.45 o
   3   1   8       2726.02       2925.90        65.22 o
   4   1   8      20291.05      26192.93       350.15 o
   5   1   8        154.39        202.62        25.98 o
   6   1   8       1164.98       1235.48        55.97 o
   7   1   8        326.83        421.50        35.26 o
   8   1   8       1552.80       1672.31        24.12 o
   9   1   8        215.60        245.92        11.19 o
  10   1   8          4.04          7.40         5.96 o
  11   1   8        417.33        514.68        16.43 o
  12   1   8         40.27         48.45         5.98 o
  13   1   8        447.41        488.82        15.28 o
  14   1   8         10.33          3.67         5.93 o
  15   1   8        420.71        455.92        14.90 o
 -16   2   8         35.93         23.37         8.87 o
 -15   2   8        119.72        129.40        10.08 o
 -14   2   8        192.30        194.93        16.67 o
 -13   2   8         94.22         80.93        11.82 o
 -12   2   8        997.69       1046.30        29.47 o
 -11   2   8         18.20         19.26         9.82 o
 -10   2   8        277.36        267.50        16.56 o
  -9   2   8          5.05         16.48         6.01 o
  -8   2   8       1773.06       1705.68        78.68 o
  -7   2   8       3772.70       3540.09        82.70 o
  -6   2   8       1249.13       1261.12        45.61 o
  -5   2   8       5317.95       5516.16       117.37 o
  -4   2   8       2355.65       2224.85        52.21 o
  -3   2   8      16811.62      15990.44       292.12 o
  -2   2   8       3785.75       3729.73        67.24 o
  -1   2   8         58.13         22.39        15.47 o
   0   2   8       1487.67       1443.65        43.12 o
   1   2   8        398.58        487.71        25.43 o
   2   2   8         38.60          2.23        12.76 o
   3   2   8       1764.09       1909.67        49.31 o
   4   2   8        137.45        193.43        16.61 o
   5   2   8       3653.44       4372.33       101.55 o
   6   2   8         61.88         56.12        28.09 o
   7   2   8         57.84         47.55        20.25 o
   8   2   8        909.16        922.04        20.25 o
   9   2   8        100.37         91.28         7.19 o
  10   2   8        429.82        466.03        14.77 o
  11   2   8        256.47        258.44        11.25 o
  12   2   8        940.47       1041.13        20.68 o
  13   2   8          0.05         -3.41         5.27 o
  14   2   8         49.79         43.88         6.92 o
  15   2   8          2.57          4.73         4.06 o
 -16   3   8         87.79         85.76        11.16 o
 -15   3   8        401.26        391.51        18.37 o
 -14   3   8          9.53         -1.30         6.48 o
 -13   3   8         64.61         32.72        10.21 o
 -12   3   8         86.61         51.93         9.83 o
 -11   3   8        904.61        791.68        30.47 o
 -10   3   8       1249.64       1136.26        28.78 o
  -9   3   8        195.47        154.30         8.63 o
  -8   3   8       1929.07       1670.41        80.92 o
  -7   3   8         32.81         15.03        12.59 o
  -6   3   8        324.22        293.82        22.71 o
  -5   3   8       1052.98       1129.16        35.25 o
  -4   3   8       5220.91       5116.82        95.51 o
  -3   3   8        618.17        699.15        30.39 o
  -2   3   8       8458.77       8378.17       198.81 o
  -1   3   8       1067.30       1076.37        48.04 o
   0   3   8        204.97        182.81        29.83 o
   1   3   8         78.58         66.07        13.48 o
   2   3   8        644.10        758.55        30.69 o
   3   3   8       3223.59       3546.26        79.60 o
   4   3   8        243.40        300.55        21.91 o
   5   3   8        145.11        125.92        20.26 o
   6   3   8        613.50        834.07        52.98 o
   7   3   8        158.04        149.64        33.57 o
   8   3   8        647.38        719.39        17.89 o
   9   3   8       1444.24       1532.32        26.28 o
  10   3   8          4.63         -4.60         5.72 o
  11   3   8         38.14         23.67         5.59 o
  12   3   8         18.64         12.81         6.71 o
  13   3   8        109.06        120.34         8.55 o
  14   3   8          4.80          8.78         4.02 o
  15   3   8         24.58         20.64         4.71 o
 -16   4   8        145.89        209.49        15.26 o
 -15   4   8        256.26        273.27        13.06 o
 -14   4   8          4.07         -5.45         5.83 o
 -13   4   8         97.84         93.13        10.00 o
 -12   4   8         49.55         47.38        13.89 o
 -11   4   8         20.34          1.06         8.12 o
 -10   4   8        564.50        533.55        22.68 o
  -9   4   8         28.39         27.02         6.36 o
  -8   4   8         22.48          7.37        26.64 o
  -7   4   8        480.93        388.41        27.20 o
  -6   4   8        410.55        380.64        26.04 o
  -5   4   8          3.99         19.62        11.26 o
  -4   4   8        185.61        215.37        21.49 o
  -3   4   8        310.77        260.79        32.08 o
  -2   4   8       1658.16       1682.63        66.97 o
  -1   4   8       2754.30       2742.50       110.69 o
   0   4   8        161.49        119.32        27.53 o
   1   4   8        132.53        106.21        22.40 o
   2   4   8       3023.90       3525.22        82.42 o
   3   4   8       1619.89       1952.22        70.48 o
   4   4   8        209.90        175.08        39.35 o
   5   4   8         40.76         43.45        21.08 o
   6   4   8        173.07        196.65        38.19 o
   7   4   8        367.99        361.51        50.39 o
   8   4   8        105.60        118.24        11.11 o
   9   4   8          8.91         19.41         6.09 o
  10   4   8        159.21        158.88         8.78 o
  11   4   8          2.91         -1.34         6.37 o
  12   4   8         15.25         11.39         6.36 o
  13   4   8          0.10          0.18         5.44 o
  14   4   8        102.73        109.49         6.17 o
 -15   5   8          1.69         -2.26         4.07 o
 -14   5   8          8.26          0.66         7.69 o
 -13   5   8          0.95          2.99         6.79 o
 -12   5   8          0.24         -9.36         9.36 o
 -11   5   8        474.22        402.15        26.44 o
 -10   5   8        134.56        150.53        11.21 o
  -9   5   8          0.89         -5.75         6.08 o
  -8   5   8        226.03        189.45        39.11 o
  -7   5   8         15.32         45.43        17.07 o
  -6   5   8          3.62          7.10        14.12 o
  -5   5   8        213.82        293.14        24.67 o
  -4   5   8       1329.21       1460.86        55.12 o
  -3   5   8        103.62        153.74        26.83 o
  -2   5   8        243.24        234.59        32.65 o
  -1   5   8        598.23        733.62        58.57 o
   0   5   8         16.65         29.53        17.58 o
   1   5   8        463.60        451.50        32.04 o
   2   5   8          3.53         17.40        23.46 o
   3   5   8       1870.64       2021.02        73.90 o
   4   5   8        280.80        226.79        29.95 o
   5   5   8         53.61         42.79        26.23 o
   6   5   8        600.43        787.84        54.46 o
   7   5   8         35.84         37.02         9.29 o
   8   5   8        327.06        321.62        12.50 o
   9   5   8         72.62         54.69         7.78 o
  10   5   8        196.93        198.07        11.19 o
  11   5   8        333.40        403.87        14.39 o
  12   5   8          7.53          4.32         5.72 o
  13   5   8         34.94         27.87         4.87 o
  14   5   8         18.59         20.21         6.59 o
 -15   6   8         29.78         43.70         5.49 o
 -14   6   8         23.33         25.70         5.86 o
 -13   6   8         18.40         12.14         6.21 o
 -12   6   8         97.64         88.31        13.38 o
 -11   6   8         83.11         88.39        14.43 o
 -10   6   8        262.93        280.84        17.40 o
  -9   6   8        912.35        841.39        26.14 o
  -8   6   8        165.84        127.41        12.90 o
  -7   6   8          1.90        -17.56        17.56 o
  -6   6   8          1.67         10.09        13.63 o
  -5   6   8        262.51        345.93        28.75 o
  -4   6   8          3.17         17.15        18.51 o
  -3   6   8       1790.38       2042.81        79.92 o
  -2   6   8       3116.38       3509.05       140.41 o
  -1   6   8        827.61        905.86        45.53 o
   0   6   8       6421.73       7684.04       216.96 o
   1   6   8        641.46        800.82        42.04 o
   2   6   8       1435.88       1920.09        73.74 o
   3   6   8       1916.91       2262.46        80.73 o
   4   6   8        273.78        226.73        37.08 o
   5   6   8        100.97        116.02        34.61 o
   6   6   8         12.38         31.77        21.26 o
   7   6   8       1141.02       1198.44        36.07 o
   8   6   8         76.48         78.67        10.37 o
   9   6   8       1533.51       1497.58        28.68 o
  10   6   8          0.02          0.63         6.72 o
  11   6   8         18.22         26.41         6.53 o
  12   6   8        139.19        143.50         8.17 o
  13   6   8          5.25         -0.40         4.96 o
  14   6   8          4.24         -0.11         4.16 o
 -15   7   8          7.45         18.11         4.22 o
 -14   7   8         11.04          5.53         6.05 o
 -13   7   8         53.18         38.53         6.25 o
 -12   7   8         17.72         10.24         8.21 o
 -11   7   8         31.77         37.52        10.59 o
 -10   7   8        470.53        453.20        21.86 o
  -9   7   8        322.48        334.85        15.31 o
  -8   7   8        346.41        324.77        25.29 o
  -7   7   8        199.94        186.77        26.26 o
  -6   7   8        538.03        530.14        37.18 o
  -5   7   8        109.28         76.46        19.86 o
  -4   7   8        717.50        836.21        42.47 o
  -3   7   8          8.56          5.55        23.91 o
  -2   7   8         64.31         74.33        24.89 o
  -1   7   8       2610.00       2919.03       180.50 o
   0   7   8         15.19         -4.02        15.26 o
   1   7   8        403.16        351.80        29.48 o
   2   7   8          0.52         11.83        17.03 o
   3   7   8       3550.61       4176.50       154.25 o
   4   7   8       1379.67       1517.21       104.36 o
   5   7   8          0.75        -25.16        50.85 o
   6   7   8        180.71        202.56        33.86 o
   7   7   8        137.00        163.11        14.54 o
   8   7   8        467.38        477.53        18.31 o
   9   7   8        210.00        269.89        15.13 o
  10   7   8          0.04         -6.73         7.19 o
  11   7   8          0.24         -6.23         6.23 o
  12   7   8         64.57         56.87         6.89 o
  13   7   8         20.37         13.54         4.94 o
  14   7   8        119.03        126.29         7.94 o
 -15   8   8         96.84         89.82         6.72 o
 -14   8   8        155.98        195.18        10.38 o
 -13   8   8        131.25        109.59         8.82 o
 -12   8   8          1.39          3.76        13.59 o
 -11   8   8        213.76        180.79        21.17 o
 -10   8   8        912.33        810.35        31.52 o
  -9   8   8        120.71         76.01         8.11 o
  -8   8   8        187.45        205.26        12.30 o
  -7   8   8        373.55        346.33        25.34 o
  -6   8   8        306.58        260.78        46.36 o
  -5   8   8        108.75         99.36        16.48 o
  -4   8   8        110.99         94.18        26.34 o
  -3   8   8       2159.32       2402.51        93.32 o
  -2   8   8       4453.12       4951.34       135.76 o
  -1   8   8        139.15         73.97        21.16 o
   0   8   8         45.70         75.79        19.99 o
   1   8   8        750.94        743.44        41.31 o
   2   8   8        201.46        220.15        34.51 o
   3   8   8        186.19        208.35        30.03 o
   4   8   8         18.32         -7.23        22.32 o
   5   8   8        297.38        256.66        47.17 o
   6   8   8        988.85       1001.82        48.23 o
   7   8   8        357.10        339.76        22.91 o
   8   8   8        622.17        647.97        17.71 o
   9   8   8       1110.15       1094.77        25.04 o
  10   8   8        655.04        676.04        18.83 o
  11   8   8        101.13        108.05         7.64 o
  12   8   8          2.09          0.19         5.02 o
  13   8   8        176.56        160.35         9.17 o
  14   8   8          2.94          2.04         5.19 o
 -15   9   8          2.21          4.01         7.25 o
 -14   9   8          0.27         -5.56         5.56 o
 -13   9   8         43.74         73.46         7.62 o
 -12   9   8        283.21        273.51        17.84 o
 -11   9   8       1031.87       1001.96        43.36 o
 -10   9   8          3.41         -0.69         8.38 o
  -9   9   8       1446.80       1500.33        47.22 o
  -8   9   8        304.08        273.33        13.45 o
  -7   9   8        483.86        396.39        14.97 o
  -6   9   8        114.46        195.00        40.43 o
  -5   9   8          1.35         16.46        29.64 o
  -4   9   8        957.45        918.88        72.51 o
  -3   9   8         80.61         57.31        22.99 o
  -2   9   8       2705.89       3108.88       132.53 o
  -1   9   8        115.87        162.04        25.26 o
   0   9   8        915.23        874.85        44.17 o
   1   9   8          3.31          9.74        20.68 o
   2   9   8         24.29         62.51        27.33 o
   3   9   8        163.32        166.17        24.73 o
   4   9   8         74.68         65.37        28.73 o
   5   9   8         59.09         21.00        36.39 o
   6   9   8         14.95         32.11        10.25 o
   7   9   8        376.68        339.31        13.99 o
   8   9   8        603.09        606.29        18.16 o
   9   9   8       2400.43       2461.15        38.64 o
  10   9   8        288.76        308.55        11.63 o
  11   9   8         73.31         85.11         7.06 o
  12   9   8        103.76         91.68         6.70 o
  13   9   8         21.81         29.61         5.84 o
  14   9   8        134.95        156.08         8.98 o
 -14  10   8        278.54        275.71         9.78 o
 -13  10   8          4.98          8.90         5.46 o
 -12  10   8        333.66        329.35        15.11 o
 -11  10   8         83.67         70.32        16.64 o
 -10  10   8        794.56        793.58        24.76 o
  -9  10   8         46.12         64.10        10.52 o
  -8  10   8        798.30        764.69        21.84 o
  -7  10   8        501.19        492.23        16.73 o
  -6  10   8        828.38        736.77        28.65 o
  -5  10   8        721.82        669.83        68.87 o
  -4  10   8       1678.34       1616.04       111.52 o
  -3  10   8       2996.14       3028.39       135.30 o
  -2  10   8        130.58         86.91        22.95 o
  -1  10   8        844.67        846.97        55.88 o
   0  10   8        520.60        639.58        59.47 o
   1  10   8       1158.02       1171.14        60.92 o
   2  10   8         23.32         22.74        15.94 o
   3  10   8         18.55         27.48        19.45 o
   4  10   8        213.67        234.19        39.34 o
   5  10   8         69.76         67.05        15.55 o
   6  10   8        187.37        181.10        10.86 o
   7  10   8          4.13          7.82         7.17 o
   8  10   8       2175.99       2214.57        49.71 o
   9  10   8         11.89          5.24         6.94 o
  10  10   8        608.42        557.60        16.59 o
  11  10   8         13.31         12.23         4.70 o
  12  10   8         37.86         33.28         4.39 o
  13  10   8         16.15          9.52         3.86 o
 -14  11   8          1.98        -14.47        18.22 o
 -13  11   8         87.81        106.71         6.92 o
 -12  11   8          2.12         -6.56         6.56 o
 -11  11   8          5.02         -5.08        14.72 o
 -10  11   8          3.73         15.04         9.45 o
  -9  11   8        329.28        249.35        18.20 o
  -8  11   8        154.52        172.05        10.79 o
  -7  11   8        867.94        790.97        21.65 o
  -6  11   8        485.08        461.63        20.82 o
  -5  11   8       1501.62       1555.50        58.72 o
  -4  11   8       1054.63       1070.05        84.64 o
  -3  11   8        846.90        889.04        76.39 o
  -2  11   8       1327.27       1170.89        95.31 o
  -1  11   8         62.36        -11.14        26.72 o
   0  11   8       1543.67       1590.58       114.81 o
   1  11   8         99.17        112.95        32.75 o
   2  11   8        333.02        297.37        29.14 o
   3  11   8        156.35        133.97        22.79 o
   4  11   8       1205.21       1185.17        28.89 o
   5  11   8         16.10         16.99         6.44 o
   6  11   8         15.41         -6.94         7.39 o
   7  11   8       1116.66       1075.16        30.24 o
   8  11   8        101.81        105.91         9.06 o
   9  11   8        409.79        402.36        14.94 o
  10  11   8         46.73         46.78         7.12 o
  11  11   8         51.52         49.09         5.94 o
  12  11   8          7.22          2.64         4.17 o
  13  11   8         51.55         59.08         7.87 o
 -14  12   8          3.58          9.73         5.68 o
 -13  12   8          2.54         -7.30         7.30 o
 -12  12   8         34.27         16.01        12.07 o
 -11  12   8         23.04         16.43        15.04 o
 -10  12   8         16.58         13.34         7.64 o
  -9  12   8       1140.26       1018.17        29.38 o
  -8  12   8       1143.55        937.48        25.55 o
  -7  12   8        528.59        588.64        21.72 o
  -6  12   8       1365.46       1268.20        31.53 o
  -5  12   8       1186.35        989.86        30.80 o
  -4  12   8       1125.51       1021.17        38.46 o
  -3  12   8       1026.14        854.79        77.03 o
  -2  12   8        570.08        500.46        48.07 o
  -1  12   8       3090.59       3064.46       189.32 o
   0  12   8         93.34         56.57        26.64 o
   1  12   8       1330.17       1422.00        94.33 o
   2  12   8        223.51        312.78        39.65 o
   3  12   8         22.82          2.37        10.47 o
   4  12   8        311.61        275.47        10.83 o
   5  12   8        257.50        249.05        11.53 o
   6  12   8       2613.97       2464.88        41.79 o
   7  12   8        534.52        456.34        17.74 o
   8  12   8        268.67        320.01        15.38 o
   9  12   8          5.40         14.75         7.80 o
  10  12   8        144.11        148.93         9.86 o
  11  12   8          3.19          2.80         6.31 o
  12  12   8         52.54         79.44        11.30 o
  13  12   8         27.23         17.74         8.30 o
 -14  13   8          0.61         -0.48         6.01 o
 -13  13   8         41.16         63.12         7.55 o
 -12  13   8        106.22        110.46        24.52 o
 -11  13   8        117.23        140.96        13.20 o
 -10  13   8        847.11        846.06        23.02 o
  -9  13   8        410.26        446.59        22.13 o
  -8  13   8         51.13         36.41         8.88 o
  -7  13   8        539.71        453.08        16.20 o
  -6  13   8       2048.36       1797.57        35.04 o
  -5  13   8       1099.46        969.71        22.72 o
  -4  13   8        132.35        110.57         9.07 o
  -3  13   8        951.76        906.46        19.06 o
  -2  13   8        361.39        305.67        17.07 o
  -1  13   8         13.20        -11.64        36.73 o
   0  13   8        178.04        227.89        17.83 o
   1  13   8          1.71          3.89         6.54 o
   2  13   8        188.52        125.79         9.11 o
   3  13   8        233.35        223.08         9.32 o
   4  13   8       1170.30       1090.84        21.79 o
   5  13   8          7.89          6.58         6.86 o
   6  13   8        795.56        791.24        26.32 o
   7  13   8        178.23        200.12        11.46 o
   8  13   8         25.53         16.71         7.49 o
   9  13   8        719.77        813.77        20.36 o
  10  13   8        304.62        297.18        13.48 o
  11  13   8         18.54         17.97         6.83 o
  12  13   8         62.13         58.61         5.84 o
 -13  14   8         10.64         17.22         5.31 o
 -12  14   8        253.15        247.16        18.00 o
 -11  14   8        168.72        180.83        13.67 o
 -10  14   8        175.66        173.50        11.14 o
  -9  14   8        830.90        915.62        27.24 o
  -8  14   8         91.83         81.20        10.92 o
  -7  14   8         48.28         51.52         7.90 o
  -6  14   8       2018.94       1993.63        32.46 o
  -5  14   8        588.66        542.62        17.06 o
  -4  14   8       1927.26       1734.23        30.87 o
  -3  14   8         66.05         43.27         6.84 o
  -2  14   8         38.71         32.92        10.17 o
  -1  14   8        539.65        510.23        15.15 o
   0  14   8        854.32        809.28        18.68 o
   1  14   8        822.90        671.48        16.79 o
   2  14   8        382.45        328.33        12.37 o
   3  14   8       1596.51       1533.74        27.42 o
   4  14   8        215.91        177.88        11.01 o
   5  14   8        439.75        439.82        16.10 o
   6  14   8        125.73        128.87        12.52 o
   7  14   8        210.15        199.73        13.20 o
   8  14   8         97.00        124.03        11.01 o
   9  14   8         21.13         27.50         7.84 o
  10  14   8        273.34        267.16        12.01 o
  11  14   8        410.93        429.56        12.76 o
  12  14   8         76.08         67.71         6.24 o
 -13  15   8        195.47        186.95        26.42 o
 -12  15   8        105.92        104.47        10.80 o
 -11  15   8         30.90         44.85         8.26 o
 -10  15   8        459.19        475.90        18.01 o
  -9  15   8         70.56         75.77        10.20 o
  -8  15   8        372.89        385.03        23.02 o
  -7  15   8        331.27        323.70        14.09 o
  -6  15   8         19.73         11.72         6.70 o
  -5  15   8         45.35         53.01         7.78 o
  -4  15   8        432.72        425.23        14.14 o
  -3  15   8        131.13        148.20         9.32 o
  -2  15   8        975.17        894.59        20.56 o
  -1  15   8          0.84         -3.16         6.28 o
   0  15   8        611.98        557.49        16.58 o
   1  15   8          5.10          1.41         6.33 o
   2  15   8       1091.02       1079.12        31.53 o
   3  15   8         82.00         86.46         8.34 o
   4  15   8        132.75         87.48         9.85 o
   5  15   8        113.03        115.76        10.68 o
   6  15   8        328.90        322.62        17.59 o
   7  15   8          2.12          1.85         7.80 o
   8  15   8        168.44        184.18        11.85 o
   9  15   8        175.41        193.49        11.19 o
  10  15   8        287.19        297.46        13.07 o
  11  15   8         10.97         17.38         4.89 o
 -12  16   8        155.54        152.36        12.09 o
 -11  16   8          0.51         12.53         5.43 o
 -10  16   8          6.54          0.87         8.69 o
  -9  16   8         46.71         55.49         8.27 o
  -8  16   8          1.70         10.79         8.64 o
  -7  16   8         95.70         79.65        10.63 o
  -6  16   8       1027.68       1084.24        23.00 o
  -5  16   8        157.54        145.24         7.73 o
  -4  16   8        209.55        167.52        12.58 o
  -3  16   8         28.00         20.47         6.95 o
  -2  16   8         57.62         73.15         7.41 o
  -1  16   8       1791.95       1700.34        31.41 o
   0  16   8        506.67        490.35        14.28 o
   1  16   8         35.46         41.18         6.45 o
   2  16   8        645.48        606.38        18.28 o
   3  16   8         76.32         66.55         8.39 o
   4  16   8         76.32         99.44        10.28 o
   5  16   8        108.38        112.25        10.88 o
   6  16   8         34.64         23.53         8.82 o
   7  16   8         34.71         35.78         8.22 o
   8  16   8        197.76        183.14        10.70 o
   9  16   8         93.33        108.95         9.39 o
  10  16   8         37.95         39.87         7.44 o
  11  16   8        401.40        383.84        10.65 o
 -12  17   8         26.45         31.22         6.07 o
 -11  17   8          7.91          8.65         5.68 o
 -10  17   8          0.48         -1.69         6.01 o
  -9  17   8          9.63         18.70         7.55 o
  -8  17   8          9.09          8.77         6.54 o
  -7  17   8         18.05         14.38         6.70 o
  -6  17   8         46.78         56.23         7.88 o
  -5  17   8         13.42         16.80         5.84 o
  -4  17   8          1.89         -3.66         6.08 o
  -3  17   8        109.70        110.44         9.19 o
  -2  17   8        451.59        444.09        15.97 o
  -1  17   8          5.93          1.73         5.94 o
   0  17   8         26.04         35.43         7.37 o
   1  17   8         24.10          8.31         7.19 o
   2  17   8       1426.71       1276.94        24.24 o
   3  17   8        341.66        291.98        14.64 o
   4  17   8         20.03          4.69         9.77 o
   5  17   8        142.65        139.45        11.49 o
   6  17   8        100.42        104.86        11.46 o
   7  17   8        166.89        190.04        11.03 o
   8  17   8         31.96         32.10         6.47 o
   9  17   8         58.85         80.95        11.65 o
  10  17   8         42.46         53.95         5.62 o
 -11  18   8         12.17         13.22         5.65 o
 -10  18   8         81.06         65.12         8.55 o
  -9  18   8         79.73        104.93        10.86 o
  -8  18   8        125.52        152.76        12.75 o
  -7  18   8         13.27         10.24         7.40 o
  -6  18   8         16.80         10.03         6.29 o
  -5  18   8          4.46         12.61         5.87 o
  -4  18   8        496.21        467.91        14.74 o
  -3  18   8         96.43        124.41         9.61 o
  -2  18   8        215.30        208.90        10.45 o
  -1  18   8        851.76        852.50        20.74 o
   0  18   8        188.74        180.60        11.73 o
   1  18   8          3.73         10.19         6.23 o
   2  18   8          5.51          5.58         7.87 o
   3  18   8        730.19        691.06        24.40 o
   4  18   8         13.77         15.95         9.02 o
   5  18   8          0.26          1.86         8.90 o
   6  18   8          1.09          7.23         7.43 o
   7  18   8          2.69         -1.75         6.20 o
   8  18   8         60.82         80.12         6.48 o
   9  18   8          4.12          4.09         6.66 o
  10  18   8          5.91         -1.77         4.20 o
 -10  19   8         29.41         27.36         6.88 o
  -9  19   8         13.95         16.64         5.27 o
  -8  19   8          0.43         11.78        10.80 o
  -7  19   8         74.82         66.33        10.34 o
  -6  19   8         85.46        109.02         7.78 o
  -5  19   8          9.68          7.10         7.53 o
  -4  19   8        519.26        580.46        23.73 o
  -3  19   8         23.17         25.03         5.92 o
  -2  19   8         15.89         16.15         6.64 o
  -1  19   8        100.21        118.38         8.15 o
   0  19   8         75.05         64.12        10.02 o
   1  19   8        144.50        169.38         9.43 o
   2  19   8        439.05        432.59        14.40 o
   3  19   8          0.59          8.46         9.65 o
   4  19   8        101.92        110.44        10.34 o
   5  19   8        185.01        153.40        12.69 o
   6  19   8          0.07          2.13         9.18 o
   7  19   8         21.90         14.90         5.50 o
   8  19   8         26.84         27.84         6.68 o
   9  19   8         59.57         51.81        14.17 o
  -9  20   8         26.64         41.84         7.70 o
  -8  20   8         45.00         65.77        12.45 o
  -7  20   8         12.18          3.24        14.50 o
  -6  20   8         44.10         48.62         6.90 o
  -5  20   8        415.54        469.14        14.95 o
  -4  20   8          1.57          3.33         6.74 o
  -3  20   8        331.26        335.41        13.40 o
  -2  20   8          4.53          1.39         6.46 o
  -1  20   8        101.59        121.48         9.60 o
   0  20   8         18.55         24.38         6.88 o
   1  20   8          0.39          2.38         5.42 o
   2  20   8          3.72         10.09         7.67 o
   3  20   8         80.07         51.86         7.62 o
   4  20   8         46.06         56.86        15.60 o
   5  20   8         69.51         56.43         8.18 o
   6  20   8         16.11          7.98         7.62 o
   7  20   8          3.40         10.36         8.97 o
   8  20   8        126.31        148.04        11.76 o
  -9  21   8        126.03        117.72        11.64 o
  -8  21   8         12.87         24.06        10.26 o
  -7  21   8        179.02        174.64        10.35 o
  -6  21   8        192.31        229.80        12.26 o
  -5  21   8        101.76        123.13         8.03 o
  -4  21   8        140.54        136.66         8.78 o
  -3  21   8         15.76         13.92         5.73 o
  -2  21   8         39.69         42.22         7.31 o
  -1  21   8         46.13         48.79         6.51 o
   0  21   8         42.08         50.01        12.35 o
   1  21   8         48.56         54.00         7.95 o
   2  21   8         27.29         30.44         6.50 o
   3  21   8         45.50         46.65         7.13 o
   4  21   8          8.33          7.43         5.86 o
   5  21   8          3.31          1.31         5.91 o
   6  21   8          2.42          3.28         4.86 o
   7  21   8        285.72        270.55        20.52 o
   8  21   8          5.32          8.59         6.58 o
  -8  22   8         15.86         27.19         7.73 o
  -7  22   8          3.00         -3.22         4.95 o
  -6  22   8          2.22         -4.74         4.74 o
  -5  22   8         75.07         77.21         5.79 o
  -4  22   8         45.22         59.01         5.92 o
  -3  22   8          2.73         -0.99         5.47 o
  -2  22   8         62.77         65.64         5.81 o
  -1  22   8        122.79        130.17         9.61 o
   0  22   8          2.71          1.26         6.63 o
   1  22   8         59.42         96.71         9.08 o
   2  22   8         10.76          3.17         5.73 o
   3  22   8        130.14        131.06         7.21 o
   4  22   8        234.51        238.51         8.98 o
   5  22   8         62.49         64.64         6.07 o
   6  22   8         18.70         14.16         4.94 o
   7  22   8        279.89        307.85        18.70 o
  -6  23   8         58.52         60.48         9.83 o
  -5  23   8         87.64        120.61         9.78 o
  -4  23   8         50.37         57.29         5.48 o
  -3  23   8         70.08         84.61         6.57 o
  -2  23   8         79.31         67.15         6.95 o
  -1  23   8         38.36         35.96         6.98 o
   0  23   8         26.02         33.42         9.14 o
   1  23   8          6.62          6.61         9.54 o
   2  23   8        291.04        271.24        11.24 o
   3  23   8         24.87         13.56         5.01 o
   4  23   8         62.03         58.57         6.98 o
   5  23   8         91.40         95.34         8.90 o
  -5  24   8         80.87         90.25        11.73 o
  -4  24   8         17.59         18.41         8.59 o
  -3  24   8         10.28          6.55         4.53 o
  -2  24   8          7.98         16.98         4.49 o
  -1  24   8         40.64         40.84         3.94 o
   0  24   8          0.03         -2.93         3.74 o
   1  24   8         29.83         35.35         5.26 o
   2  24   8          8.59         22.47         6.81 o
   3  24   8         48.76         51.97         7.29 o
   4  24   8          3.84         -5.08         5.08 o
  -2  25   8        123.60        119.34        12.02 o
  -1  25   8          9.21          4.01         6.87 o
   0  25   8         19.33         30.91         7.63 o
 -16   1   9         22.52         12.12         6.77 o
 -15   1   9          2.93         -0.86         5.28 o
 -14   1   9          8.33         17.87         8.42 o
 -13   1   9         36.03         36.29         9.60 o
 -12   1   9        227.65        236.09        16.52 o
 -11   1   9        437.48        394.34        18.34 o
 -10   1   9        200.31        143.25        11.25 o
  -9   1   9       1958.00       1883.18        36.32 o
  -8   1   9        997.29        829.56        67.42 o
  -7   1   9         62.39         77.92        15.69 o
  -6   1   9        638.14        554.93        27.45 o
  -5   1   9         19.73         41.48        10.81 o
  -4   1   9       8214.44       8177.03       306.02 o
  -3   1   9          3.78          6.14        11.46 o
  -2   1   9       4015.31       3994.58        64.20 o
  -1   1   9        752.88        670.32        31.46 o
   0   1   9          0.99          3.48         9.82 o
   1   1   9       2904.43       2815.46        67.00 o
   2   1   9         74.30         60.54        13.89 o
   3   1   9       3700.03       4141.56        71.84 o
   4   1   9       1964.50       1970.01        48.96 o
   5   1   9        713.08        651.64        46.24 o
   6   1   9         10.38         -2.26        18.31 o
   7   1   9        410.02        455.01        44.55 o
   8   1   9       1874.81       2124.41        30.43 o
   9   1   9        249.02        218.00         9.64 o
  10   1   9         13.66         25.42         5.95 o
  11   1   9         12.60         12.64         5.59 o
  12   1   9         22.40         18.53         5.96 o
  13   1   9         18.68         20.85         6.44 o
  14   1   9        155.83        153.43         9.31 o
 -16   2   9         64.74         54.66         9.54 o
 -15   2   9          4.10          6.29         4.87 o
 -14   2   9        233.61        217.99        14.27 o
 -13   2   9          0.65         -5.01         9.75 o
 -12   2   9         44.79         32.87         9.43 o
 -11   2   9        203.75        183.26        13.88 o
 -10   2   9       3169.26       2973.61        59.51 o
  -9   2   9       2159.53       2101.62        33.89 o
  -8   2   9         26.22         33.93        15.51 o
  -7   2   9         30.05         41.52        13.02 o
  -6   2   9        142.43         82.71        11.18 o
  -5   2   9        684.94        523.67        24.77 o
  -4   2   9       2769.19       2811.76        71.13 o
  -3   2   9       2121.44       2345.63        75.62 o
  -2   2   9        235.86        253.98        18.49 o
  -1   2   9        563.72        641.95        48.52 o
   0   2   9          1.22         11.57        25.95 o
   1   2   9       1160.82       1237.48        50.73 o
   2   2   9         59.87         88.60        13.98 o
   3   2   9       1793.59       2145.28        55.59 o
   4   2   9       1286.51       1387.63        58.60 o
   5   2   9       1213.07       1224.36        61.47 o
   6   2   9         69.26         43.56        20.82 o
   7   2   9        326.65        416.48        17.82 o
   8   2   9        492.32        566.92        14.19 o
   9   2   9         73.17         74.26         6.63 o
  10   2   9        217.51        193.93         8.95 o
  11   2   9         52.71         64.51         7.09 o
  12   2   9         13.44          9.71         5.43 o
  13   2   9        182.19        196.48        10.15 o
  14   2   9          9.31          3.38         4.92 o
 -16   3   9          0.07         15.07         6.39 o
 -15   3   9        102.91        103.57        11.00 o
 -14   3   9          1.40         -7.25         7.25 o
 -13   3   9        349.53        370.30        18.91 o
 -12   3   9        266.87        217.26        13.93 o
 -11   3   9        505.00        534.39        21.52 o
 -10   3   9          2.27         -5.43         8.26 o
  -9   3   9        274.25        263.70        11.37 o
  -8   3   9       1791.05       1628.29        67.64 o
  -7   3   9        650.95        610.28        31.62 o
  -6   3   9       1090.78        943.89        40.49 o
  -5   3   9        975.97        820.79        40.47 o
  -4   3   9         55.28        104.60        23.19 o
  -3   3   9          0.09        -14.79        24.48 o
  -2   3   9       8404.53       8249.44       167.22 o
  -1   3   9       2010.93       1968.04        67.69 o
   0   3   9         29.50         65.84        28.74 o
   1   3   9        334.53        377.21        24.43 o
   2   3   9         62.18         51.31        13.44 o
   3   3   9      12722.12      15802.50       335.05 o
   4   3   9       1001.68       1223.08        42.34 o
   5   3   9         33.72         54.43        17.82 o
   6   3   9         25.27         -8.86        26.79 o
   7   3   9         29.59         40.61         7.81 o
   8   3   9         96.30        103.60         6.88 o
   9   3   9         83.78         81.74         6.99 o
  10   3   9        262.01        278.42        10.87 o
  11   3   9        222.38        225.91        11.41 o
  12   3   9         69.86         83.26         7.80 o
  13   3   9         29.50         26.81         6.00 o
  14   3   9        167.63        154.17         8.70 o
 -15   4   9         21.91         17.01         4.86 o
 -14   4   9        458.45        437.95        14.28 o
 -13   4   9        194.25        202.90        12.42 o
 -12   4   9        511.69        529.76        23.63 o
 -11   4   9         16.23          1.26         8.62 o
 -10   4   9         44.43         44.33         7.19 o
  -9   4   9        318.14        259.31        11.45 o
  -8   4   9       1917.52       1616.48        33.51 o
  -7   4   9        261.18        209.47        22.86 o
  -6   4   9        833.93        724.04        39.83 o
  -5   4   9       1946.73       1878.79        94.55 o
  -4   4   9         54.53         60.19        22.53 o
  -3   4   9       4630.10       4384.52       212.33 o
  -2   4   9        313.97        264.34        26.88 o
  -1   4   9         24.79         19.86        28.24 o
   0   4   9       1570.00       1940.20        89.43 o
   1   4   9       2066.84       2103.57        86.24 o
   2   4   9       2788.93       3234.73        94.85 o
   3   4   9       1611.47       1652.42        67.35 o
   4   4   9       3415.89       3906.59       106.46 o
   5   4   9       1852.03       1989.25        83.08 o
   6   4   9        475.50        600.01        61.49 o
   7   4   9         51.08         27.72         5.72 o
   8   4   9          7.46         10.96         6.02 o
   9   4   9        429.59        465.23        14.69 o
  10   4   9        926.55        969.69        22.78 o
  11   4   9         70.13         72.67         7.34 o
  12   4   9         14.09         21.61         6.38 o
  13   4   9          5.18          3.59         4.69 o
  14   4   9         65.42         74.53         8.80 o
 -15   5   9        202.48        224.61        10.33 o
 -14   5   9          2.94         -2.79         5.08 o
 -13   5   9         97.63        100.41         9.03 o
 -12   5   9         99.09         90.75        11.81 o
 -11   5   9        327.36        294.75        18.40 o
 -10   5   9        257.19        240.69        14.60 o
  -9   5   9        309.08        300.83        13.55 o
  -8   5   9         45.94         49.72         7.32 o
  -7   5   9       3524.61       3149.83        84.45 o
  -6   5   9       1067.79       1079.06        67.58 o
  -5   5   9         17.59         22.57        19.58 o
  -4   5   9        268.76        248.57        33.09 o
  -3   5   9       1288.00       1528.37        69.48 o
  -2   5   9       2968.49       2707.77        77.11 o
  -1   5   9         50.22         56.63        21.95 o
   0   5   9        189.80        256.93        40.07 o
   1   5   9       1066.85       1086.93        54.01 o
   2   5   9        329.09        294.20        27.87 o
   3   5   9       2698.53       2720.64        91.05 o
   4   5   9        163.09        202.14        28.82 o
   5   5   9       2084.35       2662.55       133.55 o
   6   5   9        252.74        292.08        35.65 o
   7   5   9       1614.82       1549.68        48.08 o
   8   5   9       1282.14       1242.21        35.38 o
   9   5   9         38.86         32.06         6.19 o
  10   5   9         42.67         22.81         6.08 o
  11   5   9        508.31        530.50        16.00 o
  12   5   9         15.07         16.79         5.01 o
  13   5   9        151.29        185.24         8.58 o
  14   5   9          1.11          3.55         7.15 o
 -15   6   9          0.19          1.58         5.11 o
 -14   6   9        102.18         80.37         9.21 o
 -13   6   9        158.54        166.69        10.21 o
 -12   6   9        395.15        414.10        18.61 o
 -11   6   9        460.30        390.43        20.38 o
 -10   6   9       1290.03       1106.06        28.48 o
  -9   6   9          6.82         12.80         6.16 o
  -8   6   9          3.76          5.96         6.74 o
  -7   6   9       1223.26       1160.26        78.32 o
  -6   6   9        696.26        599.39        39.81 o
  -5   6   9       3724.22       3621.11       145.92 o
  -4   6   9        589.08        662.70        55.92 o
  -3   6   9       1186.85       1396.67        69.30 o
  -2   6   9         89.16        101.40        22.86 o
  -1   6   9      10136.35      10404.31       230.62 o
   0   6   9          2.43         24.12        24.75 o
   1   6   9       2702.40       2670.94       137.74 o
   2   6   9        939.12        966.13        70.17 o
   3   6   9        342.84        352.85        35.33 o
   4   6   9       1280.48       1184.14        77.92 o
   5   6   9        147.91        151.79        34.05 o
   6   6   9        657.26        607.16        68.30 o
   7   6   9        124.42        123.77         7.68 o
   8   6   9         44.80         48.76         6.73 o
   9   6   9         28.78         39.08         6.82 o
  10   6   9        452.46        507.49        16.02 o
  11   6   9        102.70        101.27         8.74 o
  12   6   9          4.72          1.93         5.64 o
  13   6   9          2.72          7.27         5.27 o
  14   6   9        447.13        523.40        17.67 o
 -15   7   9        189.62        178.47         7.66 o
 -14   7   9         17.92         22.18         7.68 o
 -13   7   9         36.72         31.43         6.53 o
 -12   7   9        385.47        385.32        19.89 o
 -11   7   9        670.11        657.88        30.58 o
 -10   7   9        357.97        323.08        16.53 o
  -9   7   9        174.00        183.99        12.73 o
  -8   7   9         93.08         89.23        10.05 o
  -7   7   9         73.79         95.95        19.52 o
  -6   7   9        185.64        172.72        22.29 o
  -5   7   9        900.96        916.47        59.39 o
  -4   7   9        352.26        333.07        39.84 o
  -3   7   9       1514.04       1600.34        74.61 o
  -2   7   9       1309.72       1341.54        56.95 o
  -1   7   9        434.39        432.06        36.06 o
   0   7   9       9827.06      11033.38       361.78 o
   1   7   9       3248.50       3498.39       183.30 o
   2   7   9        915.64        857.58        52.54 o
   3   7   9         32.51         39.24        20.54 o
   4   7   9       1945.49       1971.41       122.87 o
   5   7   9        596.29        684.91        66.49 o
   6   7   9        828.10        830.27        25.61 o
   7   7   9         99.56         78.98        10.00 o
   8   7   9        557.88        551.06        19.01 o
   9   7   9        253.01        244.48        13.33 o
  10   7   9        134.73        131.44         9.25 o
  11   7   9         62.28         65.18         8.19 o
  12   7   9        149.53        146.95         8.34 o
  13   7   9         46.97         36.56         7.37 o
  14   7   9          9.78          7.09         6.82 o
 -15   8   9         55.95         72.76        12.83 o
 -14   8   9         63.96         72.53         6.22 o
 -13   8   9        161.30        171.40        11.23 o
 -12   8   9         52.83         43.20        15.68 o
 -11   8   9        549.21        491.41        24.69 o
 -10   8   9        590.21        550.03        21.88 o
  -9   8   9       1198.59       1074.95        26.36 o
  -8   8   9        745.35        689.60        20.75 o
  -7   8   9          7.85         11.01         7.74 o
  -6   8   9        687.51        580.20        60.04 o
  -5   8   9        766.12        743.45        55.15 o
  -4   8   9        471.97        458.43        44.43 o
  -3   8   9        161.74        139.18        30.48 o
  -2   8   9        194.63        185.55        25.44 o
  -1   8   9       2381.06       2773.46       115.50 o
   0   8   9          8.06         46.64        28.87 o
   1   8   9       1215.55       1174.61        54.56 o
   2   8   9         88.18        112.36        21.41 o
   3   8   9        490.76        401.07        47.81 o
   4   8   9        560.23        566.59        81.85 o
   5   8   9       1003.54        954.44        75.68 o
   6   8   9        253.76        229.62        10.59 o
   7   8   9        104.21        121.38        10.46 o
   8   8   9       1445.99       1260.04        31.02 o
   9   8   9        540.12        539.79        16.47 o
  10   8   9         65.82         65.69         6.69 o
  11   8   9         75.53         81.41         7.90 o
  12   8   9        373.41        437.47        12.81 o
  13   8   9         71.99         73.73         7.45 o
  14   8   9        252.64        256.33        15.26 o
 -15   9   9        233.57        286.00        16.89 o
 -14   9   9         99.56        124.05        11.20 o
 -13   9   9         60.63         69.67         7.17 o
 -12   9   9         87.28         81.25        16.22 o
 -11   9   9         53.79         60.80        13.33 o
 -10   9   9        252.47        203.78        17.63 o
  -9   9   9       1409.39       1352.13        30.14 o
  -8   9   9       2728.11       2644.33        39.50 o
  -7   9   9        742.40        658.97        18.02 o
  -6   9   9         18.57         15.17        10.50 o
  -5   9   9        111.51         66.15        27.25 o
  -4   9   9        873.20        912.55        63.13 o
  -3   9   9       1249.41       1176.35        69.58 o
  -2   9   9        157.16         69.08        20.23 o
  -1   9   9        411.76        485.20        45.26 o
   0   9   9       2371.70       2470.27       125.28 o
   1   9   9         11.03          3.20        16.91 o
   2   9   9        816.14        740.79        43.88 o
   3   9   9        111.97         66.91        22.21 o
   4   9   9        679.38        613.63        61.37 o
   5   9   9        103.47         80.93        10.25 o
   6   9   9         12.49         11.74         5.24 o
   7   9   9        246.46        251.74        11.68 o
   8   9   9       1190.09       1247.22        29.52 o
   9   9   9       2079.85       2097.76        35.11 o
  10   9   9         25.66         19.36         5.22 o
  11   9   9        132.02        180.05         7.91 o
  12   9   9          0.03         -2.79         4.17 o
  13   9   9        245.24        245.30        16.09 o
 -14  10   9        146.84        148.93         7.04 o
 -13  10   9          3.09         -3.09         5.81 o
 -12  10   9        221.45        209.33        14.77 o
 -11  10   9        158.53        153.70        20.55 o
 -10  10   9        853.94        802.26        22.94 o
  -9  10   9         14.46         15.75         7.49 o
  -8  10   9          5.26         -6.79         7.98 o
  -7  10   9        719.25        729.68        21.04 o
  -6  10   9        297.87        283.58        13.06 o
  -5  10   9        317.42        287.53        51.59 o
  -4  10   9         23.36         18.95        27.32 o
  -3  10   9        141.67        122.52        35.59 o
  -2  10   9          3.47         25.83        19.90 o
  -1  10   9         81.03         83.06        31.01 o
   0  10   9        168.17         88.56        48.84 o
   1  10   9        471.80        610.97        50.20 o
   2  10   9         57.26         49.20        19.08 o
   3  10   9         81.73         86.32        22.67 o
   4  10   9        175.32        154.30         9.98 o
   5  10   9        129.53        125.38         7.47 o
   6  10   9          2.21         -5.56        12.69 o
   7  10   9          2.60         -0.88         6.45 o
   8  10   9       1076.88       1064.34        24.13 o
   9  10   9          2.26         -0.28         6.28 o
  10  10   9         54.65         63.37         6.15 o
  11  10   9          0.21         -2.56         6.59 o
  12  10   9        186.43        182.63         9.93 o
  13  10   9         38.93         16.00         6.03 o
 -14  11   9         56.70         49.27         7.74 o
 -13  11   9          2.96         -4.18         7.86 o
 -12  11   9         10.65          7.51         6.01 o
 -11  11   9          5.68         -2.38        13.35 o
 -10  11   9        677.89        666.32        20.96 o
  -9  11   9        533.63        521.15        21.79 o
  -8  11   9        306.23        290.83        18.16 o
  -7  11   9          6.75         -3.94         7.02 o
  -6  11   9          2.64         -4.07         7.18 o
  -5  11   9       1130.37        984.94        26.65 o
  -4  11   9        147.14        161.34        42.79 o
  -3  11   9         21.19        -13.29        21.13 o
  -2  11   9         44.38         50.03        22.39 o
  -1  11   9         82.80        134.28        65.44 o
   0  11   9        487.26        533.98        60.44 o
   1  11   9          3.49        -30.78        31.43 o
   2  11   9        175.84        141.62        22.93 o
   3  11   9        107.01        116.90         9.27 o
   4  11   9        845.73        852.60        20.86 o
   5  11   9        194.86        187.85         8.70 o
   6  11   9        169.01        162.60         9.33 o
   7  11   9        501.29        479.59        15.09 o
   8  11   9        579.46        522.48        15.54 o
   9  11   9        605.80        666.98        17.00 o
  10  11   9         41.33         34.26         6.16 o
  11  11   9         19.75          9.37         9.23 o
  12  11   9         47.74         41.67         7.35 o
  13  11   9          9.32         11.96         5.41 o
 -14  12   9         55.12         69.01         7.54 o
 -13  12   9         53.60         45.22         7.69 o
 -12  12   9        161.85        214.23        12.73 o
 -11  12   9        200.52        213.17        14.58 o
 -10  12   9        392.84        364.90        15.55 o
  -9  12   9          3.84         -8.62         8.62 o
  -8  12   9         50.48         28.49         8.16 o
  -7  12   9        710.25        594.82        20.55 o
  -6  12   9        426.00        361.24        17.26 o
  -5  12   9          1.63          8.41         6.66 o
  -4  12   9        371.01        316.79        12.76 o
  -3  12   9       1380.52       1258.45        26.98 o
  -2  12   9        702.96        719.15        71.74 o
  -1  12   9         45.02         76.48        31.81 o
   0  12   9         19.58         -1.07        34.49 o
   1  12   9         37.46         25.98        20.59 o
   2  12   9         36.69         30.57         6.06 o
   3  12   9        385.80        364.72        12.83 o
   4  12   9        296.86        293.88        12.27 o
   5  12   9         20.72         26.98         7.46 o
   6  12   9       1367.40       1265.31        29.57 o
   7  12   9         65.66         61.81         7.48 o
   8  12   9         63.10         44.27         7.79 o
   9  12   9         48.99         48.00         7.57 o
  10  12   9        102.77        123.83         9.50 o
  11  12   9         17.67         15.58         6.11 o
  12  12   9         11.80         11.18         7.62 o
 -13  13   9         65.32         84.37        11.59 o
 -12  13   9         53.70         58.74        11.25 o
 -11  13   9          7.21         10.71         7.66 o
 -10  13   9          3.01         -6.18         6.95 o
  -9  13   9        124.93        121.19        10.54 o
  -8  13   9        176.46        183.82        11.27 o
  -7  13   9         50.65         43.15         7.85 o
  -6  13   9         20.84         19.11         8.24 o
  -5  13   9        169.01        143.21        10.05 o
  -4  13   9       1721.79       1718.40        27.82 o
  -3  13   9       3146.74       2916.01        36.30 o
  -2  13   9          1.90          4.44         6.80 o
  -1  13   9        125.04        145.97         9.42 o
   0  13   9          0.77         -3.79         6.45 o
   1  13   9        539.94        512.47        14.62 o
   2  13   9        215.25        203.27        10.59 o
   3  13   9          0.88         -3.64         6.30 o
   4  13   9        625.75        606.30        19.50 o
   5  13   9        482.69        450.88        16.35 o
   6  13   9         49.79         53.84         9.13 o
   7  13   9        305.17        324.80        14.29 o
   8  13   9        727.33        770.65        22.55 o
   9  13   9        216.90        199.36        12.03 o
  10  13   9          2.21          2.78         7.58 o
  11  13   9         10.73         16.81         5.81 o
  12  13   9        165.18        180.11        16.69 o
 -13  14   9          9.52          1.48         7.20 o
 -12  14   9         17.18          1.22         9.11 o
 -11  14   9         11.67         17.08         8.44 o
 -10  14   9         15.57         17.18         6.85 o
  -9  14   9          7.45          5.99         7.56 o
  -8  14   9        206.23        198.07        12.36 o
  -7  14   9          0.92         -5.06         7.50 o
  -6  14   9        160.43        154.37        12.04 o
  -5  14   9        238.32        190.23        11.69 o
  -4  14   9       1959.98       1946.17        34.09 o
  -3  14   9        361.44        335.61        12.85 o
  -2  14   9       1043.67       1076.50        22.39 o
  -1  14   9         94.11         92.73         9.90 o
   0  14   9          5.03         -1.10         7.44 o
   1  14   9        197.95        149.91         8.36 o
   2  14   9       1412.40       1414.79        30.54 o
   3  14   9        279.15        286.76        13.32 o
   4  14   9        238.15        259.57        15.80 o
   5  14   9         63.07         43.58         7.53 o
   6  14   9        125.00        108.57         9.59 o
   7  14   9        766.86        763.51        20.42 o
   8  14   9        235.82        223.46        12.79 o
   9  14   9          1.24          0.20         7.31 o
  10  14   9          3.14         -6.80         6.80 o
  11  14   9         15.91         26.50         5.28 o
  12  14   9          1.14         -6.77         6.77 o
 -12  15   9         58.08         36.30        13.93 o
 -11  15   9        135.72        139.21         8.86 o
 -10  15   9          2.55         10.04         6.83 o
  -9  15   9        198.76        206.21        12.07 o
  -8  15   9        280.35        269.75        15.94 o
  -7  15   9          1.47         -0.54         7.39 o
  -6  15   9       1207.43       1178.77        22.59 o
  -5  15   9        234.24        244.96        11.63 o
  -4  15   9        329.92        303.34        14.17 o
  -3  15   9        248.32        260.60        12.12 o
  -2  15   9        895.64        919.50        21.08 o
  -1  15   9         33.83         32.00         7.89 o
   0  15   9         20.25          9.21        10.26 o
   1  15   9       1625.23       1562.40        35.39 o
   2  15   9        642.40        561.54        16.15 o
   3  15   9       3661.88       3680.98        51.79 o
   4  15   9          6.37         -9.38         9.38 o
   5  15   9         37.53         46.64         9.08 o
   6  15   9         20.32         13.35         7.66 o
   7  15   9         24.57         23.85         6.96 o
   8  15   9          0.34         -7.46         7.48 o
   9  15   9         16.57         17.81         7.40 o
  10  15   9         18.14         38.04         7.35 o
  11  15   9          6.37          7.68         3.69 o
 -12  16   9          2.40         -0.10         5.69 o
 -11  16   9         16.86         32.34         7.55 o
 -10  16   9        116.93        112.87         8.92 o
  -9  16   9         81.50        106.91         8.05 o
  -8  16   9          5.63          3.29         7.33 o
  -7  16   9        412.92        397.62        14.84 o
  -6  16   9          4.36         -1.32         5.55 o
  -5  16   9        138.58        165.48        12.32 o
  -4  16   9        803.07        777.38        21.79 o
  -3  16   9        892.05        859.92        21.02 o
  -2  16   9        253.63        257.31        12.43 o
  -1  16   9       1038.45        970.46        23.93 o
   0  16   9         61.91         74.70        10.74 o
   1  16   9        574.70        464.87        24.02 o
   2  16   9        162.20        124.66         9.75 o
   3  16   9        890.40        865.11        21.97 o
   4  16   9       1449.57       1451.24        37.41 o
   5  16   9         25.03         34.97         6.90 o
   6  16   9         53.32         46.93         8.47 o
   7  16   9        319.22        300.79        13.44 o
   8  16   9         12.07         10.51         7.52 o
   9  16   9         55.93         55.41         8.21 o
  10  16   9        142.92        125.62         8.91 o
 -11  17   9          9.41         16.73         6.17 o
 -10  17   9         58.18         57.64         8.66 o
  -9  17   9         15.51         14.73         8.52 o
  -8  17   9        123.97        117.17         9.53 o
  -7  17   9         66.65         59.11         7.66 o
  -6  17   9          8.12         15.96         6.22 o
  -5  17   9        518.72        516.38        15.77 o
  -4  17   9        267.74        327.03        13.89 o
  -3  17   9         70.67         98.71         8.93 o
  -2  17   9        507.53        476.84        16.13 o
  -1  17   9        247.02        250.50        13.51 o
   0  17   9         78.60         76.29        12.04 o
   1  17   9        506.41        464.59        17.11 o
   2  17   9         56.30         73.60         8.29 o
   3  17   9         29.47          1.61        11.26 o
   4  17   9        291.98        307.24        14.66 o
   5  17   9        222.49        195.15        12.06 o
   6  17   9        136.23        101.43         8.74 o
   7  17   9         13.68         15.96         6.15 o
   8  17   9          3.88         -6.81         6.81 o
   9  17   9        131.41        148.76         8.67 o
  10  17   9         30.08         49.40         5.20 o
 -11  18   9          1.21          2.13         4.96 o
 -10  18   9         77.23         73.69         7.79 o
  -9  18   9          2.24          0.63         7.50 o
  -8  18   9         15.43         11.51         7.65 o
  -7  18   9          6.02         13.42         8.41 o
  -6  18   9        118.72        147.37         9.85 o
  -5  18   9          5.37         -6.91         9.83 o
  -4  18   9         19.54         31.46         6.26 o
  -3  18   9        208.44        203.74        11.40 o
  -2  18   9         86.50         92.24        11.18 o
  -1  18   9        492.24        467.94        20.16 o
   0  18   9        246.45        256.73        12.21 o
   1  18   9         55.56         58.66         8.69 o
   2  18   9         36.41         32.59         9.42 o
   3  18   9        145.39        172.54        12.89 o
   4  18   9        159.03        142.72        10.88 o
   5  18   9         53.89         60.82         8.94 o
   6  18   9         57.19         45.85         8.99 o
   7  18   9         54.95         61.33         7.17 o
   8  18   9        220.07        225.81        10.10 o
   9  18   9          2.66          0.36         4.04 o
 -10  19   9         72.80         82.38         7.71 o
  -9  19   9         46.09         62.15        12.38 o
  -8  19   9        160.36        168.44        12.18 o
  -7  19   9         46.21         80.32         9.55 o
  -6  19   9         95.17        108.70         8.52 o
  -5  19   9         21.79         28.59         7.09 o
  -4  19   9        248.19        250.43        12.12 o
  -3  19   9        410.17        410.85        12.91 o
  -2  19   9        630.41        623.22        17.66 o
  -1  19   9        195.91        158.64        10.15 o
   0  19   9        286.08        273.47        11.39 o
   1  19   9          1.92         -0.14         7.20 o
   2  19   9          5.31         11.85         6.75 o
   3  19   9          5.68         -0.19         9.12 o
   4  19   9        207.20        214.50        12.49 o
   5  19   9        174.07        202.33        11.68 o
   6  19   9        103.16        100.94         8.99 o
   7  19   9         26.81         21.60         5.66 o
   8  19   9         14.20         30.16         6.49 o
   9  19   9        529.42        663.03        27.90 o
  -9  20   9         88.27         94.52         6.62 o
  -8  20   9          3.82          5.04         6.09 o
  -7  20   9         77.97        103.53         9.43 o
  -6  20   9        102.10         91.92         8.60 o
  -5  20   9        407.73        426.78        16.31 o
  -4  20   9        158.06        170.69         9.94 o
  -3  20   9         15.73         10.63         5.52 o
  -2  20   9         64.82         57.08         8.08 o
  -1  20   9        461.31        509.56        17.67 o
   0  20   9         16.09          6.66         6.52 o
   1  20   9        197.11        242.19        10.19 o
   2  20   9        171.01        167.88        11.68 o
   3  20   9          7.74          5.98        10.01 o
   4  20   9        120.69        102.97        11.70 o
   5  20   9        132.98        119.95         7.82 o
   6  20   9        152.50        160.96        12.39 o
   7  20   9          1.41         -3.38         4.83 o
   8  20   9        141.16        216.17        16.89 o
  -8  21   9         93.74         94.81        11.83 o
  -7  21   9         46.61         73.97         6.86 o
  -6  21   9        161.43        178.72         8.72 o
  -5  21   9          0.59         -6.29         8.57 o
  -4  21   9         27.49         20.70         6.70 o
  -3  21   9         12.73         11.32         5.51 o
  -2  21   9         64.81         77.73         6.27 o
  -1  21   9          3.47         -2.24         5.33 o
   0  21   9        230.60        238.27        11.57 o
   1  21   9         90.20        104.38         9.39 o
   2  21   9          3.18          0.06         5.30 o
   3  21   9         73.16         84.19         7.35 o
   4  21   9         77.84         90.06        11.43 o
   5  21   9        184.98        190.47        10.37 o
   6  21   9         45.46         35.56         6.27 o
   7  21   9         33.73         41.88        10.02 o
  -7  22   9         33.55         46.26        15.31 o
  -6  22   9          1.08          9.57         5.96 o
  -5  22   9        264.04        281.53        12.87 o
  -4  22   9          2.03         -4.50         5.88 o
  -3  22   9        220.20        274.17         9.97 o
  -2  22   9         43.28         42.24         5.24 o
  -1  22   9        266.81        304.80        11.12 o
   0  22   9         29.12         43.30         7.45 o
   1  22   9        105.65        116.34         9.59 o
   2  22   9          9.65          7.45         6.75 o
   3  22   9         10.36          9.50         4.56 o
   4  22   9          0.55         -3.67         4.48 o
   5  22   9        131.05        158.59         8.17 o
   6  22   9          4.17         12.11         6.03 o
  -6  23   9        395.93        471.93        21.66 o
  -5  23   9          5.84         16.72         9.64 o
  -4  23   9         46.37         25.77         7.82 o
  -3  23   9          3.33         -0.85         3.92 o
  -2  23   9         61.91         78.42         7.79 o
  -1  23   9         12.52         13.96         5.29 o
   0  23   9         14.54         14.29         5.34 o
   1  23   9         54.91         35.28         5.78 o
   2  23   9          0.71         -0.62         5.16 o
   3  23   9         50.07         56.12         5.65 o
   4  23   9          2.75         -1.55         4.75 o
   5  23   9          5.86         -1.43         7.54 o
  -3  24   9         11.31         11.97         6.63 o
  -2  24   9          5.76         10.86         6.11 o
  -1  24   9         22.09         36.11         6.21 o
   0  24   9          1.43         11.42         4.88 o
   1  24   9         11.39         14.07         5.11 o
   2  24   9          6.00          5.33         3.97 o
   3  24   9         55.26         56.38         8.78 o
 -15   0  10         58.81         77.70         8.21 o
 -14   0  10         12.27         17.08        13.26 o
 -13   0  10         17.85         12.32         9.14 o
 -12   0  10        252.97        239.59        21.23 o
 -11   0  10       2275.99       2395.81        55.09 o
 -10   0  10       2134.06       2264.15        65.57 o
  -9   0  10        318.42        237.66        16.62 o
  -8   0  10        367.54        406.94        16.63 o
  -7   0  10        304.29        298.10        30.48 o
  -6   0  10       6005.23       5133.20       194.61 o
  -5   0  10         88.52        126.77        26.37 o
  -4   0  10          5.00          9.64        18.75 o
  -3   0  10       4264.94       4174.18       113.33 o
  -2   0  10       5040.79       5116.50       139.18 o
  -1   0  10       3588.60       3885.42       393.70 o
   0   0  10         93.71        139.99        24.86 o
   1   0  10       2536.96       2788.58        94.97 o
   2   0  10       4863.73       5271.13       255.90 o
   3   0  10        530.58        545.58        44.83 o
   4   0  10       7307.95       8074.62       201.32 o
   5   0  10       3182.11       3897.06       196.23 o
   6   0  10       1575.44       1751.11       137.28 o
   7   0  10        909.67        868.22        24.22 o
   8   0  10       1725.65       1637.39        35.73 o
   9   0  10         47.89         30.40         8.19 o
  10   0  10        590.06        652.08        22.59 o
  11   0  10         91.15         95.20        21.04 o
  12   0  10         45.44         58.96        16.79 o
  13   0  10        234.96        236.87        22.13 o
  14   0  10        664.66        716.45        23.23 o
 -15   1  10         39.16         32.10         6.04 o
 -14   1  10         27.17         17.27         9.53 o
 -13   1  10        385.78        399.41        15.61 o
 -12   1  10        654.88        628.48        29.00 o
 -11   1  10        889.65        807.06        29.72 o
 -10   1  10       2057.09       1987.58        42.33 o
  -9   1  10        560.95        474.17        16.96 o
  -8   1  10        172.49        165.72         8.90 o
  -7   1  10        251.10        177.87        19.72 o
  -6   1  10       3240.93       2965.01        66.83 o
  -5   1  10       1909.88       2047.70       122.73 o
  -4   1  10       3333.19       3025.30        86.35 o
  -3   1  10       3713.89       3883.31        66.39 o
  -2   1  10       1877.05       1656.31        50.06 o
  -1   1  10        457.00        506.41        29.41 o
   0   1  10         21.37          6.82        18.49 o
   1   1  10        240.31        348.43        23.15 o
   2   1  10       3488.37       3394.17        68.46 o
   3   1  10        110.10        111.07        18.85 o
   4   1  10        364.93        476.89        28.20 o
   5   1  10       1530.74       1799.04        76.66 o
   6   1  10       1421.96       1543.35        76.23 o
   7   1  10        528.51        512.49        18.86 o
   8   1  10         17.95         18.26         4.79 o
   9   1  10        589.12        619.02        15.74 o
  10   1  10        104.98        106.31         8.34 o
  11   1  10        326.72        347.53        13.72 o
  12   1  10        168.35        157.12        11.28 o
  13   1  10         53.35         47.70         9.51 o
  14   1  10         37.15         31.81         6.17 o
 -15   2  10         60.50         68.95         6.01 o
 -14   2  10          3.53         10.18         6.43 o
 -13   2  10        116.76         95.60         8.44 o
 -12   2  10        428.15        399.80        16.21 o
 -11   2  10        523.57        460.56        17.56 o
 -10   2  10       2286.71       2211.48        34.58 o
  -9   2  10         12.95         -1.16         7.50 o
  -8   2  10         56.91         53.87         5.85 o
  -7   2  10        306.45        258.59        22.75 o
  -6   2  10        722.99        721.28        53.96 o
  -5   2  10       2140.76       1960.00       104.91 o
  -4   2  10        735.45        705.01        45.94 o
  -3   2  10       8020.37       7834.18       555.50 o
  -2   2  10          1.29         -0.86        25.63 o
  -1   2  10         72.98         34.05        23.80 o
   0   2  10        110.46        121.27        30.38 o
   1   2  10       6192.11       6606.88       177.18 o
   2   2  10        860.59        822.05        36.09 o
   3   2  10        956.18        866.46        32.65 o
   4   2  10       1070.31       1175.19        47.60 o
   5   2  10         64.03         46.16        20.82 o
   6   2  10         46.47         35.66        29.20 o
   7   2  10        265.98        254.35         9.20 o
   8   2  10        435.55        428.00        11.78 o
   9   2  10        307.25        308.21        11.36 o
  10   2  10        170.79        199.49        11.03 o
  11   2  10          0.08         -0.19         6.05 o
  12   2  10        138.41        133.09         9.80 o
  13   2  10         33.65         21.29         7.75 o
  14   2  10          2.76         11.75         6.38 o
 -15   3  10         26.07         27.00         6.24 o
 -14   3  10        102.68        105.33         8.32 o
 -13   3  10         73.62         50.43         8.38 o
 -12   3  10         71.76         58.79         9.41 o
 -11   3  10          2.86         -1.09         7.93 o
 -10   3  10        360.78        340.81        15.30 o
  -9   3  10       2577.76       2479.27        45.72 o
  -8   3  10        196.89        154.85         8.46 o
  -7   3  10        217.84        200.60        24.65 o
  -6   3  10         98.19         87.05        21.48 o
  -5   3  10       5060.59       5312.66       199.53 o
  -4   3  10       2366.80       2635.08       106.65 o
  -3   3  10       4650.41       4607.11       301.88 o
  -2   3  10         68.12         19.13        18.48 o
  -1   3  10       2769.31       2802.90       245.89 o
   0   3  10       2043.31       2335.40        98.61 o
   1   3  10        593.26        602.89        53.61 o
   2   3  10       6132.14       6797.63       165.11 o
   3   3  10          3.92        -12.53        12.53 o
   4   3  10        286.81        278.30        20.65 o
   5   3  10        925.18       1011.78        58.24 o
   6   3  10        233.08        241.00        42.90 o
   7   3  10        503.62        383.00        13.25 o
   8   3  10         22.68         34.95        10.19 o
   9   3  10        275.06        300.34        12.14 o
  10   3  10        489.49        463.12        15.51 o
  11   3  10        530.44        555.81        15.08 o
  12   3  10         36.39         34.43         7.22 o
  13   3  10        110.04        123.13         7.09 o
  14   3  10         29.88         27.16         4.42 o
 -15   4  10        152.49        168.55         8.19 o
 -14   4  10         80.95         71.86         6.97 o
 -13   4  10         80.22         87.14         9.57 o
 -12   4  10         31.54         33.06         8.32 o
 -11   4  10        105.34         93.78        10.85 o
 -10   4  10        757.22        675.29        19.55 o
  -9   4  10         41.23         47.58         7.18 o
  -8   4  10        258.56        250.33         9.94 o
  -7   4  10       1087.30       1006.11        60.21 o
  -6   4  10          9.98         23.95        20.71 o
  -5   4  10        199.27        156.55        32.80 o
  -4   4  10         99.03        129.17        28.36 o
  -3   4  10        149.53        189.11        34.30 o
  -2   4  10        531.59        614.93        42.15 o
  -1   4  10       1558.75       1352.86       164.61 o
   0   4  10        635.51        724.50        58.03 o
   1   4  10       4375.34       5278.19       231.58 o
   2   4  10       1765.15       1750.31        71.21 o
   3   4  10        173.17        141.48        36.14 o
   4   4  10        190.86        228.64        22.30 o
   5   4  10        190.62        167.78        25.99 o
   6   4  10        163.95        227.74        14.76 o
   7   4  10       1048.18        905.51        29.21 o
   8   4  10        586.44        565.39        16.61 o
   9   4  10          2.52          5.95         6.12 o
  10   4  10        130.10        130.97         8.67 o
  11   4  10         34.20         31.59         6.32 o
  12   4  10         79.04         73.02         7.38 o
  13   4  10          0.17         -4.25         4.25 o
  14   4  10         28.78         35.98         6.77 o
 -15   5  10         55.36         73.77         8.28 o
 -14   5  10         54.90         57.85         6.27 o
 -13   5  10          1.47          0.02         6.47 o
 -12   5  10        406.91        421.20        17.46 o
 -11   5  10         12.46         14.35         7.28 o
 -10   5  10         29.72         47.15         8.04 o
  -9   5  10        637.21        610.27        19.64 o
  -8   5  10        401.80        342.31        13.30 o
  -7   5  10         65.16          3.90        18.70 o
  -6   5  10        273.92        248.83        35.36 o
  -5   5  10        111.94        126.61        31.74 o
  -4   5  10        105.52        164.14        36.20 o
  -3   5  10        534.38        605.62        67.02 o
  -2   5  10       2352.40       2319.85        83.29 o
  -1   5  10          0.61         -3.58        30.05 o
   0   5  10         55.24         83.72        29.95 o
   1   5  10        338.98        423.27        47.77 o
   2   5  10        435.06        531.40        36.22 o
   3   5  10        671.48        590.23        44.31 o
   4   5  10         50.16         37.63        17.76 o
   5   5  10        447.55        552.01        45.69 o
   6   5  10        349.51        346.80        17.51 o
   7   5  10         31.23         18.01         5.54 o
   8   5  10          6.62          3.80         5.23 o
   9   5  10          1.19          1.33         5.97 o
  10   5  10          1.68         -6.26         6.26 o
  11   5  10          0.74         -2.69         5.42 o
  12   5  10         30.13         28.38         5.67 o
  13   5  10         68.61         79.49         6.99 o
  14   5  10          2.54         25.38         7.35 o
 -15   6  10         14.62         11.41         4.52 o
 -14   6  10         11.08          7.52         7.78 o
 -13   6  10        100.45        118.80         8.76 o
 -12   6  10        354.79        358.79        17.11 o
 -11   6  10        286.89        268.66        13.22 o
 -10   6  10         61.20         39.61         8.78 o
  -9   6  10        302.70        255.60        14.87 o
  -8   6  10        303.49        287.81        12.67 o
  -7   6  10        332.62        285.47        14.54 o
  -6   6  10         68.81         33.45        65.49 o
  -5   6  10       1032.19        949.01        62.62 o
  -4   6  10          0.49        -26.44        27.34 o
  -3   6  10         39.37          9.44        22.07 o
  -2   6  10         15.95          3.25        19.09 o
  -1   6  10        447.99        417.13        40.93 o
   0   6  10         12.78         33.36        28.30 o
   1   6  10         76.42         95.97        30.04 o
   2   6  10        231.24        247.62        26.95 o
   3   6  10       3757.24       4342.30       124.34 o
   4   6  10        225.35        283.09        32.21 o
   5   6  10         10.25         47.82        21.98 o
   6   6  10         11.33         10.98         6.85 o
   7   6  10          0.92         -8.02         8.02 o
   8   6  10        323.34        283.73        13.72 o
   9   6  10         10.52          7.27         5.73 o
  10   6  10         84.08         67.83         7.13 o
  11   6  10        596.03        586.58        13.82 o
  12   6  10          6.03          3.62         5.68 o
  13   6  10          1.84          6.85         4.33 o
  14   6  10         53.16         45.60         7.92 o
 -15   7  10          0.54         -3.69         3.69 o
 -14   7  10          1.97          7.27         4.79 o
 -13   7  10         67.80         65.39         8.83 o
 -12   7  10        284.91        250.38        18.27 o
 -11   7  10         57.99         47.20         9.65 o
 -10   7  10         17.59         28.41         8.72 o
  -9   7  10        742.67        697.20        27.36 o
  -8   7  10          9.15         23.93         6.20 o
  -7   7  10        135.75        140.01         8.06 o
  -6   7  10       1728.89       1853.56        88.46 o
  -5   7  10        350.05        405.41        42.89 o
  -4   7  10        459.12        492.10        45.99 o
  -3   7  10          0.46        -20.20        29.73 o
  -2   7  10         10.10         28.73        18.01 o
  -1   7  10         48.47         17.77        22.36 o
   0   7  10         40.16         30.45        24.06 o
   1   7  10         36.55         23.14        19.15 o
   2   7  10       7903.40       8711.61       256.88 o
   3   7  10         89.59         76.07        22.37 o
   4   7  10        472.01        489.07        55.13 o
   5   7  10          1.00        -36.21        36.21 o
   6   7  10        282.57        311.40        12.06 o
   7   7  10        212.73        190.12        10.40 o
   8   7  10        187.79        166.74         9.48 o
   9   7  10        909.82        964.91        21.98 o
  10   7  10         82.75         78.64         7.73 o
  11   7  10        419.12        428.47        15.71 o
  12   7  10          9.20         12.98         5.60 o
  13   7  10          4.38          9.55         3.68 o
 -14   8  10          0.82          0.29         5.70 o
 -13   8  10         95.47        122.49         9.92 o
 -12   8  10          5.56          1.83        12.86 o
 -11   8  10         17.43          9.87         8.27 o
 -10   8  10        584.05        560.26        22.29 o
  -9   8  10         91.02         71.52         7.80 o
  -8   8  10          2.76          5.47         6.77 o
  -7   8  10        308.69        311.95        17.52 o
  -6   8  10        140.18        125.25        13.28 o
  -5   8  10         76.35         78.37        24.46 o
  -4   8  10         21.34          5.92        23.80 o
  -3   8  10         47.00         35.58        18.72 o
  -2   8  10        397.22        471.82        38.16 o
  -1   8  10         60.33        144.92        30.76 o
   0   8  10        730.52        900.79        58.80 o
   1   8  10        380.51        441.24        39.75 o
   2   8  10          5.61         13.52        17.75 o
   3   8  10       1971.69       2234.02       111.20 o
   4   8  10         85.83         97.37        32.54 o
   5   8  10       1024.36        893.61        19.00 o
   6   8  10          1.94         -4.17         5.51 o
   7   8  10        376.18        311.42        12.97 o
   8   8  10       1231.61       1064.72        29.17 o
   9   8  10        353.85        372.18        12.82 o
  10   8  10        394.33        415.38        13.12 o
  11   8  10         23.65         26.18         6.12 o
  12   8  10          6.69          4.98         6.93 o
  13   8  10         18.98          5.70        12.21 o
 -14   9  10         71.43         80.39         5.38 o
 -13   9  10          2.04         -6.90         7.04 o
 -12   9  10         11.42         25.22        18.89 o
 -11   9  10         11.28          4.03         8.78 o
 -10   9  10        597.32        561.25        22.04 o
  -9   9  10        666.74        599.28        20.12 o
  -8   9  10        699.07        651.98        19.15 o
  -7   9  10          2.20          6.20         8.84 o
  -6   9  10        159.61        138.11         9.09 o
  -5   9  10        222.47        181.04        37.61 o
  -4   9  10        133.70        167.64        34.01 o
  -3   9  10        199.92        194.83        26.91 o
  -2   9  10         94.72         68.31        20.71 o
  -1   9  10        751.85        882.10        63.51 o
   0   9  10        331.37        284.73        37.80 o
   1   9  10        294.61        258.41        29.77 o
   2   9  10        466.71        495.36        45.48 o
   3   9  10        273.12        264.02        43.68 o
   4   9  10         12.85         13.27         6.75 o
   5   9  10         43.06         39.15         4.83 o
   6   9  10         15.42         13.63         6.80 o
   7   9  10        157.56        184.26         9.99 o
   8   9  10        319.07        270.22        11.88 o
   9   9  10        395.99        350.54        13.03 o
  10   9  10        211.49        196.17        11.11 o
  11   9  10        267.48        305.89        12.61 o
  12   9  10         35.96         58.16         6.53 o
  13   9  10         89.67         98.43         8.46 o
 -14  10  10         64.11         66.73         9.08 o
 -13  10  10        151.92        162.85         8.32 o
 -12  10  10         22.45         14.15        11.94 o
 -11  10  10        123.17        109.88        17.83 o
 -10  10  10        334.23        313.70        13.17 o
  -9  10  10        742.03        719.09        21.77 o
  -8  10  10        153.03         82.24         8.83 o
  -7  10  10        724.78        673.59        19.11 o
  -6  10  10        769.31        710.85        19.18 o
  -5  10  10       1186.49       1251.93        25.16 o
  -4  10  10         31.29         60.59        33.58 o
  -3  10  10        122.79         79.38        32.47 o
  -2  10  10        573.68        481.76        40.60 o
  -1  10  10       2123.83       2235.90        98.78 o
   0  10  10       1287.11       1218.53        87.16 o
   1  10  10       1345.05       1326.02        93.92 o
   2  10  10          3.80         -7.01        20.85 o
   3  10  10          3.33         12.59         6.16 o
   4  10  10        858.78        697.93        15.66 o
   5  10  10          3.19          4.27         5.61 o
   6  10  10         79.45         82.77         6.55 o
   7  10  10         29.87         45.01         8.99 o
   8  10  10        865.75        873.40        20.09 o
   9  10  10        257.88        255.70        10.25 o
  10  10  10        104.30         93.90         7.15 o
  11  10  10         14.05          9.17         5.45 o
  12  10  10        161.20        161.48        12.92 o
  13  10  10          5.19          3.96         4.85 o
 -14  11  10         17.52         18.79         5.89 o
 -13  11  10        421.11        426.24        13.51 o
 -12  11  10         59.38         69.54         7.49 o
 -11  11  10        450.76        531.48        30.98 o
 -10  11  10         25.09         36.19         8.08 o
  -9  11  10         17.51         11.14         7.55 o
  -8  11  10       1158.43       1034.14        22.84 o
  -7  11  10        160.44        138.89        10.93 o
  -6  11  10        219.53        210.21        12.30 o
  -5  11  10        226.34        204.11        11.19 o
  -4  11  10        987.99        929.15        20.97 o
  -3  11  10          1.50          7.66        10.18 o
  -2  11  10        609.05        549.89        75.65 o
  -1  11  10        601.56        580.00        64.89 o
   0  11  10        596.45        552.40        61.39 o
   1  11  10        750.68        704.68        68.87 o
   2  11  10        642.45        642.49        15.13 o
   3  11  10          7.84          3.98         5.38 o
   4  11  10        426.52        457.50        13.02 o
   5  11  10        342.94        347.03        11.86 o
   6  11  10        201.06        190.89         9.45 o
   7  11  10       2077.54       2097.33        30.38 o
   8  11  10         67.52         47.01         6.85 o
   9  11  10         16.95         17.84         5.82 o
  10  11  10        134.83        121.93         8.16 o
  11  11  10         20.83         21.40         7.01 o
  12  11  10         12.79         -7.16         7.16 o
 -13  12  10         74.97         98.78         8.78 o
 -12  12  10         27.24         34.53         7.80 o
 -11  12  10         20.98         22.81         6.45 o
 -10  12  10          2.03          1.26         8.56 o
  -9  12  10         64.06         68.54        10.64 o
  -8  12  10         22.08         38.51         8.20 o
  -7  12  10       1282.98       1304.50        30.03 o
  -6  12  10        311.48        290.33        15.74 o
  -5  12  10       2417.78       2216.78        36.04 o
  -4  12  10         99.87         78.01         7.71 o
  -3  12  10       1059.73       1039.03        24.45 o
  -2  12  10        373.69        321.42        10.96 o
  -1  12  10        231.75        207.31        11.68 o
   0  12  10        207.64        174.77         9.09 o
   1  12  10        639.91        707.99        16.97 o
   2  12  10          9.37          0.10         6.08 o
   3  12  10         52.62         32.89         6.09 o
   4  12  10        637.00        560.32        15.11 o
   5  12  10        203.16        156.24        10.48 o
   6  12  10        189.70        167.14         9.93 o
   7  12  10         85.67         66.95         8.53 o
   8  12  10         10.49         -0.90         7.69 o
   9  12  10          5.25          0.03         7.30 o
  10  12  10        206.81        193.13        11.95 o
  11  12  10         29.66         25.71         6.10 o
  12  12  10         66.16         80.90        12.50 o
 -13  13  10         10.85          9.36         5.27 o
 -12  13  10         82.40         87.65        21.61 o
 -11  13  10          5.08          0.52         7.04 o
 -10  13  10         59.09         77.23         8.46 o
  -9  13  10        410.75        382.34        14.59 o
  -8  13  10        742.24        738.06        18.95 o
  -7  13  10        344.91        324.61        14.43 o
  -6  13  10       1603.57       1654.53        36.10 o
  -5  13  10        148.83        153.33         8.93 o
  -4  13  10         28.01         33.77         6.69 o
  -3  13  10         13.20         18.17         6.38 o
  -2  13  10         17.71         15.09         8.34 o
  -1  13  10          2.32         -1.36         6.12 o
   0  13  10         77.43         70.71         6.35 o
   1  13  10        228.62        246.76        11.37 o
   2  13  10          6.04         -8.85         8.85 o
   3  13  10         22.42         38.29         8.13 o
   4  13  10        555.99        535.92        17.91 o
   5  13  10        632.73        638.28        17.34 o
   6  13  10        161.51        132.74         9.20 o
   7  13  10        155.40        129.54         9.78 o
   8  13  10         69.62         57.88         8.99 o
   9  13  10        103.00        135.07        11.31 o
  10  13  10         55.74         59.27         7.78 o
  11  13  10        378.81        374.43        14.28 o
  12  13  10          0.21         -2.86         6.96 o
 -13  14  10         25.53         34.44         6.38 o
 -12  14  10        117.87        122.67        12.52 o
 -11  14  10        196.55        206.31        12.51 o
 -10  14  10          4.31          9.23         6.45 o
  -9  14  10        218.03        265.35        13.55 o
  -8  14  10        225.58        201.70        11.26 o
  -7  14  10        551.32        447.53        16.33 o
  -6  14  10        203.69        155.59        10.68 o
  -5  14  10       3633.35       3607.56        55.07 o
  -4  14  10        803.44        793.89        21.78 o
  -3  14  10         94.76         69.19         7.57 o
  -2  14  10        175.06        186.64        10.98 o
  -1  14  10        221.38        215.51        10.40 o
   0  14  10          2.12          2.71         6.07 o
   1  14  10          6.44         10.79        11.53 o
   2  14  10       1456.95       1555.66        28.89 o
   3  14  10          7.70          3.32         7.98 o
   4  14  10        449.70        458.08        18.74 o
   5  14  10        783.35        796.56        19.31 o
   6  14  10        494.04        504.36        15.33 o
   7  14  10          6.76          6.89         6.55 o
   8  14  10         14.90         15.45         7.65 o
   9  14  10         31.54         16.56         7.23 o
  10  14  10        607.28        550.17        21.52 o
  11  14  10         23.88         17.92         6.77 o
 -12  15  10        137.74        183.65        10.18 o
 -11  15  10         55.21         58.71         7.92 o
 -10  15  10          3.20         -5.90         5.90 o
  -9  15  10          4.27          1.87         5.94 o
  -8  15  10         86.69         89.82         8.00 o
  -7  15  10         17.53         21.91         6.37 o
  -6  15  10        932.53        903.81        19.17 o
  -5  15  10         20.27         16.64         7.29 o
  -4  15  10        619.29        624.71        19.67 o
  -3  15  10        206.92        201.39        12.01 o
  -2  15  10          5.18          2.11         7.34 o
  -1  15  10          7.29          9.53         7.12 o
   0  15  10       1335.83       1227.64        25.34 o
   1  15  10        199.91        184.62        11.81 o
   2  15  10          9.31         -0.72         8.26 o
   3  15  10        196.37        188.08        11.80 o
   4  15  10        534.21        477.09        18.56 o
   5  15  10        438.72        419.97        15.13 o
   6  15  10         38.49         41.59         7.89 o
   7  15  10          7.50          9.01         7.27 o
   8  15  10          3.30         -1.88        13.03 o
   9  15  10        284.39        276.65        12.58 o
  10  15  10          2.06          8.03         4.81 o
  11  15  10        637.70        666.73        27.47 o
 -12  16  10         27.47         30.42         4.85 o
 -11  16  10          8.07         13.19         7.14 o
 -10  16  10         19.60         34.45         8.03 o
  -9  16  10        190.01        241.07        12.43 o
  -8  16  10         67.44         68.83         7.73 o
  -7  16  10         39.58         43.83         7.83 o
  -6  16  10          3.15          3.54         5.97 o
  -5  16  10         62.99         56.14         9.60 o
  -4  16  10        105.99         91.31         9.76 o
  -3  16  10        897.60        846.15        20.89 o
  -2  16  10        691.09        715.29        17.93 o
  -1  16  10        457.60        429.54        14.03 o
   0  16  10        145.17        143.52        12.83 o
   1  16  10        496.50        526.00        19.64 o
   2  16  10         11.26         20.51         9.34 o
   3  16  10         56.59         45.55        10.28 o
   4  16  10          7.32          9.62         8.23 o
   5  16  10        111.34         79.39         9.20 o
   6  16  10        173.77        157.61        10.76 o
   7  16  10          1.31          2.13         6.40 o
   8  16  10         22.81          9.14         6.36 o
   9  16  10         31.37         57.27         8.52 o
  10  16  10        102.85        114.16         7.72 o
 -11  17  10         11.49         18.93        13.55 o
 -10  17  10         17.75         21.08         6.53 o
  -9  17  10         75.47         68.47         7.89 o
  -8  17  10          0.90         -4.65         6.62 o
  -7  17  10          2.10         -4.16         6.43 o
  -6  17  10         65.00         63.58         6.73 o
  -5  17  10         42.09         42.70         6.85 o
  -4  17  10        240.53        224.38        12.49 o
  -3  17  10        292.19        290.64        11.84 o
  -2  17  10          8.87          4.83         7.37 o
  -1  17  10        166.20        139.39        10.21 o
   0  17  10        770.93        794.51        25.80 o
   1  17  10        208.57        203.84        14.77 o
   2  17  10         17.15         14.50        11.03 o
   3  17  10        787.75        772.62        24.84 o
   4  17  10        116.97        105.96        10.65 o
   5  17  10         92.94        103.03        10.48 o
   6  17  10         98.24         91.79        11.39 o
   7  17  10         10.12          9.90         5.44 o
   8  17  10          0.41         -0.16         5.69 o
   9  17  10         15.36          6.61         5.29 o
 -10  18  10          0.37          5.09         5.02 o
  -9  18  10          9.25          6.55         6.61 o
  -8  18  10         28.84         26.46         6.66 o
  -7  18  10        407.09        459.75        14.99 o
  -6  18  10        128.85        117.14         9.91 o
  -5  18  10          9.97         17.24         5.76 o
  -4  18  10        107.29        109.95         7.83 o
  -3  18  10       1188.68       1216.18        23.84 o
  -2  18  10          0.44          7.90         8.33 o
  -1  18  10         82.53         74.05        10.05 o
   0  18  10         88.86         94.68         9.37 o
   1  18  10         38.93         64.80        10.52 o
   2  18  10       1119.85       1173.22        27.65 o
   3  18  10        179.43        208.29        14.66 o
   4  18  10         19.36         24.05         7.32 o
   5  18  10         12.04         10.96         8.01 o
   6  18  10          2.09          1.14         5.27 o
   7  18  10         18.55         23.06         4.97 o
   8  18  10          0.08          7.29         3.84 o
   9  18  10         32.61         19.93        12.26 o
 -10  19  10         71.57         96.16        10.11 o
  -9  19  10          0.10         -0.62         5.49 o
  -8  19  10         30.69         48.85         8.63 o
  -7  19  10          5.67         -4.04         5.42 o
  -6  19  10          4.37          1.79         4.95 o
  -5  19  10        269.18        282.52        12.47 o
  -4  19  10        138.28        120.78         9.44 o
  -3  19  10         52.39         47.51         6.47 o
  -2  19  10          4.20          3.73         6.29 o
  -1  19  10        116.90        121.45         9.19 o
   0  19  10          2.16          2.54         6.91 o
   1  19  10         59.85         61.54         8.20 o
   2  19  10          2.63          3.86        10.33 o
   3  19  10          0.23         -8.90         8.90 o
   4  19  10          3.20         -0.22         8.03 o
   5  19  10        151.76        167.31        10.80 o
   6  19  10          0.38         -2.28         8.75 o
   7  19  10         33.29         45.61         7.20 o
   8  19  10         27.41         37.59        10.21 o
  -9  20  10         15.38         27.42         7.97 o
  -8  20  10         34.19         50.35         8.43 o
  -7  20  10          7.13         -3.18        10.11 o
  -6  20  10        176.40        187.29        10.39 o
  -5  20  10          2.74         10.89        10.84 o
  -4  20  10        295.23        350.03        15.21 o
  -3  20  10         90.66         75.26         6.28 o
  -2  20  10         17.07         23.10         6.97 o
  -1  20  10        299.31        330.13        14.22 o
   0  20  10          6.54          2.65         7.46 o
   1  20  10         53.91         62.00        10.04 o
   2  20  10          7.45          1.69         7.16 o
   3  20  10         63.69         67.90        10.08 o
   4  20  10        142.79        156.64        13.47 o
   5  20  10          1.09         -5.88         6.14 o
   6  20  10          4.48         -4.75         6.87 o
   7  20  10         22.14         16.03         9.16 o
  -8  21  10         79.14         72.96         8.54 o
  -7  21  10        185.97        210.27        12.46 o
  -6  21  10        112.81        112.11         8.72 o
  -5  21  10        360.90        424.46        14.28 o
  -4  21  10        243.01        264.27        12.05 o
  -3  21  10        119.18        121.97         7.93 o
  -2  21  10         52.73         51.25         5.63 o
  -1  21  10         30.43         27.01         5.47 o
   0  21  10         59.25         53.91         7.31 o
   1  21  10         10.55         10.87         6.41 o
   2  21  10         12.00         11.97         7.46 o
   3  21  10         23.97         13.83         6.12 o
   4  21  10         15.81         19.35         5.29 o
   5  21  10         99.55         99.91         7.94 o
   6  21  10         17.00         23.94         6.00 o
  -7  22  10        160.55        219.70        15.36 o
  -6  22  10          1.57         10.58        10.54 o
  -5  22  10         21.29         31.80         6.55 o
  -4  22  10          8.70          5.53         4.89 o
  -3  22  10         26.15         12.16         6.66 o
  -2  22  10         22.79         24.44         4.25 o
  -1  22  10          2.46         -1.21         7.64 o
   0  22  10          7.77         15.24         6.12 o
   1  22  10          4.86          4.94         6.12 o
   2  22  10         26.77         35.62         7.25 o
   3  22  10         59.09         49.57         5.42 o
   4  22  10        123.83        121.13         7.42 o
   5  22  10        100.66        116.68         6.42 o
  -5  23  10         40.26         33.68         9.54 o
  -4  23  10        399.70        451.28        13.21 o
  -3  23  10         85.21        109.31         9.94 o
  -2  23  10         28.49         18.24        20.65 o
  -1  23  10         57.98         52.48         7.45 o
   0  23  10         61.10         85.60         8.28 o
   1  23  10          1.78         -3.02         3.76 o
   2  23  10         16.93         12.57         5.20 o
   3  23  10         68.80         61.47         6.34 o
   4  23  10         17.71         33.49         6.37 o
  -3  24  10        376.04        321.30        19.37 o
  -2  24  10         18.62         29.29         8.39 o
  -1  24  10        101.72        125.49        11.50 o
   0  24  10         28.20         29.69         6.03 o
   1  24  10        105.26         99.49         8.02 o
 -15   1  11          0.20          8.20         4.21 o
 -14   1  11          2.82          6.05         6.56 o
 -13   1  11         25.46         17.68         6.93 o
 -12   1  11        109.66         82.75        13.19 o
 -11   1  11          0.66          9.77         7.49 o
 -10   1  11       2406.69       2386.81        39.18 o
  -9   1  11          7.53          2.54         6.48 o
  -8   1  11        148.97        146.34         8.57 o
  -7   1  11        691.49        699.40        48.58 o
  -6   1  11          7.03         -9.18        20.63 o
  -5   1  11       2600.58       2827.77       126.03 o
  -4   1  11        197.43        197.01        17.64 o
  -3   1  11       2348.09       2196.02        73.43 o
  -2   1  11         51.32         51.06        18.51 o
  -1   1  11        200.14        208.01        27.52 o
   0   1  11          4.49         25.60        17.45 o
   1   1  11        811.82        774.45        62.93 o
   2   1  11        336.42        306.20        28.46 o
   3   1  11         26.92         10.73        16.10 o
   4   1  11         47.61         43.07        16.20 o
   5   1  11        687.75        886.01        93.73 o
   6   1  11          6.95         -0.68         6.44 o
   7   1  11        232.34        183.76         8.82 o
   8   1  11        784.17        737.08        18.95 o
   9   1  11         99.21         86.36         8.27 o
  10   1  11          6.83         -1.35         6.51 o
  11   1  11          0.47         -6.99         6.99 o
  12   1  11         27.93         21.30         9.26 o
  13   1  11          1.77         -4.62         4.62 o
 -15   2  11         18.73         28.08         4.36 o
 -14   2  11          2.83         -8.08         8.08 o
 -13   2  11          9.10         10.15         6.55 o
 -12   2  11         25.40         15.05         7.59 o
 -11   2  11        230.55        194.92        12.15 o
 -10   2  11        103.32         75.58         7.90 o
  -9   2  11       3128.33       3133.64        43.07 o
  -8   2  11       1608.83       1477.20        23.29 o
  -7   2  11       1235.18       1174.36        71.21 o
  -6   2  11        107.83         64.22        20.98 o
  -5   2  11       1388.91       1227.96        67.89 o
  -4   2  11        785.18        831.71        54.71 o
  -3   2  11       2358.11       2304.07       194.30 o
  -2   2  11          2.70          2.01        19.90 o
  -1   2  11       1800.55       1767.23        99.54 o
   0   2  11        100.29         80.59        22.03 o
   1   2  11        172.97        142.39        26.20 o
   2   2  11        426.33        331.37        34.78 o
   3   2  11       1522.94       1833.18        60.47 o
   4   2  11       3210.17       3272.40       120.18 o
   5   2  11       1135.43       1003.06        70.25 o
   6   2  11        148.59        144.07         7.53 o
   7   2  11         31.11         32.49         5.67 o
   8   2  11         37.04         36.31         6.77 o
   9   2  11        141.03        135.68         8.68 o
  10   2  11         71.91         78.24         8.39 o
  11   2  11          2.29         -6.85         6.85 o
  12   2  11         22.90         31.00         6.67 o
  13   2  11         96.33        116.87        10.94 o
  14   2  11         92.12        122.01        12.69 o
 -15   3  11         37.19         30.40         4.87 o
 -14   3  11        285.98        288.93        12.91 o
 -13   3  11        116.65        117.56         8.78 o
 -12   3  11         37.07         41.47         8.92 o
 -11   3  11         49.85         24.33        11.65 o
 -10   3  11          3.78          2.64        10.04 o
  -9   3  11        213.89        180.72        10.05 o
  -8   3  11        442.58        422.37        12.31 o
  -7   3  11         65.15         63.18        12.21 o
  -6   3  11       1910.23       1973.02       141.79 o
  -5   3  11       1713.28       1567.70        88.71 o
  -4   3  11       2827.04       2983.44       132.95 o
  -3   3  11       2675.32       2833.03       188.63 o
  -2   3  11         12.69         31.34        52.42 o
  -1   3  11       1378.90       1702.37       132.65 o
   0   3  11        207.69        216.77        28.97 o
   1   3  11        479.21        463.75        41.16 o
   2   3  11         68.23         56.61        16.02 o
   3   3  11        816.00        786.24        55.13 o
   4   3  11          3.12         21.54        26.44 o
   5   3  11       2058.65       2267.83       118.01 o
   6   3  11         59.89         40.12         5.80 o
   7   3  11         48.77         50.07         6.04 o
   8   3  11         87.96         69.67         6.39 o
   9   3  11         29.80         26.24         6.17 o
  10   3  11         49.41         44.41         8.33 o
  11   3  11        247.52        244.98        15.59 o
  12   3  11          0.62         -4.23         5.43 o
  13   3  11         60.91         58.68         6.54 o
 -15   4  11        112.38        106.94         7.86 o
 -14   4  11        214.73        233.87        18.11 o
 -13   4  11        164.11        143.80        10.69 o
 -12   4  11        139.57        119.47        10.96 o
 -11   4  11       1043.62       1001.65        29.07 o
 -10   4  11         15.13          1.26         7.29 o
  -9   4  11        668.07        544.18        15.11 o
  -8   4  11        134.64        126.09         7.34 o
  -7   4  11       1022.73        907.71        19.03 o
  -6   4  11        430.40        378.25        38.46 o
  -5   4  11        821.31        744.62        52.43 o
  -4   4  11         84.00         19.99        22.48 o
  -3   4  11        251.65        222.64        29.76 o
  -2   4  11       1248.94       1236.74        60.63 o
  -1   4  11        930.19        948.46        67.81 o
   0   4  11        204.79        152.70        32.97 o
   1   4  11        419.70        583.57        56.45 o
   2   4  11        132.37        157.20        32.52 o
   3   4  11          3.66         -1.75        14.85 o
   4   4  11        984.00        953.04        56.81 o
   5   4  11         16.84         79.51        35.10 o
   6   4  11         84.99         90.75         7.24 o
   7   4  11        210.46        167.53        10.58 o
   8   4  11         12.16         10.13         6.56 o
   9   4  11        404.62        383.67        14.45 o
  10   4  11        229.91        233.14        12.36 o
  11   4  11          0.45         -7.13         7.83 o
  12   4  11        246.88        265.18        10.35 o
  13   4  11         75.18         64.55        11.90 o
 -15   5  11        111.82        126.45         8.28 o
 -14   5  11        184.03        232.96        10.64 o
 -13   5  11        142.17        152.06         9.50 o
 -12   5  11         28.91         27.53         6.94 o
 -11   5  11         53.88         73.96         8.13 o
 -10   5  11       1622.48       1559.30        33.48 o
  -9   5  11         61.64         72.78         8.84 o
  -8   5  11         65.37         39.69         9.56 o
  -7   5  11        172.25        185.38         9.99 o
  -6   5  11        947.35        829.18        59.29 o
  -5   5  11         48.62         38.38        24.92 o
  -4   5  11       2159.69       2092.77       354.83 o
  -3   5  11          2.43         12.09        18.13 o
  -2   5  11        907.24        839.48        50.89 o
  -1   5  11       1177.54       1199.87        78.80 o
   0   5  11       4746.17       4851.91       354.83 o
   1   5  11        131.48         82.44        29.12 o
   2   5  11         73.66         84.40        26.90 o
   3   5  11        115.56        117.47        30.35 o
   4   5  11          2.74        -21.64        21.64 o
   5   5  11         26.41         17.36         6.85 o
   6   5  11        211.54        202.04        12.74 o
   7   5  11        432.29        432.01        14.50 o
   8   5  11        207.25        150.71        10.48 o
   9   5  11          7.45          4.43         5.65 o
  10   5  11          8.97         17.78         6.85 o
  11   5  11        392.45        385.51        13.71 o
  12   5  11          8.71          3.27         5.03 o
  13   5  11        200.21        228.37         9.27 o
 -15   6  11        104.94        102.35         6.38 o
 -14   6  11        420.37        454.15        14.39 o
 -13   6  11         71.26         62.26         7.13 o
 -12   6  11         26.06         19.13         6.77 o
 -11   6  11        375.29        357.05        13.60 o
 -10   6  11         55.38         32.18         8.96 o
  -9   6  11        372.86        326.22        15.25 o
  -8   6  11         18.95         24.95         6.36 o
  -7   6  11       1931.30       1803.07        32.30 o
  -6   6  11          5.91        -21.54        21.54 o
  -5   6  11        629.16        540.47        56.29 o
  -4   6  11         64.89         32.75        21.96 o
  -3   6  11       2489.22       2382.65       109.63 o
  -2   6  11        451.91        438.26        40.00 o
  -1   6  11        735.19        638.33        71.69 o
   0   6  11        640.72        532.53        92.49 o
   1   6  11        286.73        217.25        39.67 o
   2   6  11        128.44        181.40        29.89 o
   3   6  11       1033.16        995.22        58.05 o
   4   6  11        599.61        484.90        52.96 o
   5   6  11         46.71         24.69         6.05 o
   6   6  11        147.81        132.15         8.86 o
   7   6  11        173.34        149.94         9.57 o
   8   6  11        146.96        155.44         9.13 o
   9   6  11         41.04         46.72         7.56 o
  10   6  11        279.18        303.38        11.97 o
  11   6  11          0.54         11.64         6.42 o
  12   6  11        204.64        173.41        14.10 o
  13   6  11          6.14          0.43         5.14 o
 -14   7  11          2.43         -0.75         4.29 o
 -13   7  11          9.47          7.90         7.19 o
 -12   7  11         11.95         21.52        10.42 o
 -11   7  11         10.81          7.85         8.45 o
 -10   7  11       1170.07       1120.12        30.84 o
  -9   7  11         19.88         15.20         8.15 o
  -8   7  11         61.30         40.21         6.78 o
  -7   7  11        117.81        103.77         6.68 o
  -6   7  11       1429.59       1330.92        24.37 o
  -5   7  11        502.80        520.78        60.46 o
  -4   7  11       1630.24       1520.51        95.41 o
  -3   7  11        563.07        562.38        42.05 o
  -2   7  11       1394.20       1297.36        61.71 o
  -1   7  11       1730.38       1768.29       164.03 o
   0   7  11        942.78        858.45        70.58 o
   1   7  11       5521.23       5982.86       196.84 o
   2   7  11         16.36        -13.39        17.20 o
   3   7  11       2639.22       2734.95       101.09 o
   4   7  11        429.56        399.25        29.33 o
   5   7  11       1284.38       1163.28        19.97 o
   6   7  11         33.73         28.09         6.92 o
   7   7  11        498.66        446.18        14.27 o
   8   7  11        204.61        214.11        11.74 o
   9   7  11       1607.34       1620.23        37.43 o
  10   7  11          0.64         -8.36         8.36 o
  11   7  11        314.70        308.12        19.90 o
  12   7  11         35.66         41.00         6.66 o
  13   7  11         40.53         45.09         5.31 o
 -14   8  11         34.91         36.37         4.60 o
 -13   8  11        123.84        144.43        10.22 o
 -12   8  11          3.79          2.10        10.09 o
 -11   8  11         41.72         39.23         9.08 o
 -10   8  11        407.30        355.87        16.82 o
  -9   8  11        534.40        533.42        17.11 o
  -8   8  11          0.33          8.20         7.32 o
  -7   8  11         73.73         64.32         7.19 o
  -6   8  11        249.83        228.57         8.73 o
  -5   8  11        658.36        566.78        17.46 o
  -4   8  11        927.32        852.19        63.84 o
  -3   8  11       5371.46       5537.50       309.30 o
  -2   8  11        216.89        257.73        37.73 o
  -1   8  11       2115.26       2104.90        93.31 o
   0   8  11       3121.81       3193.98       158.69 o
   1   8  11        215.92        183.74        39.83 o
   2   8  11       2742.69       2741.17        88.16 o
   3   8  11        424.38        520.06        55.21 o
   4   8  11        535.80        473.12        12.00 o
   5   8  11        197.40        174.19         8.40 o
   6   8  11        479.87        483.71        12.46 o
   7   8  11         37.66         40.22         6.36 o
   8   8  11       1920.02       2067.14        37.85 o
   9   8  11        183.72        168.38        13.11 o
  10   8  11        221.98        233.00        14.07 o
  11   8  11         18.73         13.17         8.95 o
  12   8  11         97.67         98.07         7.47 o
  13   8  11          1.64          4.68         4.61 o
 -14   9  11         48.80         70.39         4.67 o
 -13   9  11          1.34          7.35         7.59 o
 -12   9  11         15.01         24.98        10.44 o
 -11   9  11         27.85         23.75         6.99 o
 -10   9  11         66.95         46.20        11.83 o
  -9   9  11        362.79        284.16        13.05 o
  -8   9  11        346.78        364.40        14.91 o
  -7   9  11          4.11          4.44         6.25 o
  -6   9  11       1510.37       1443.97        29.85 o
  -5   9  11         10.59          9.33        10.37 o
  -4   9  11       1197.38       1230.32        31.61 o
  -3   9  11        502.80        471.21        41.13 o
  -2   9  11        937.04        948.35        65.53 o
  -1   9  11          2.27          1.73        26.43 o
   0   9  11        590.85        674.94        54.18 o
   1   9  11       1022.88       1004.24        80.66 o
   2   9  11       2677.46       2854.46       105.47 o
   3   9  11        542.50        520.01        13.31 o
   4   9  11          5.73         -1.32         4.82 o
   5   9  11         52.97         65.92         5.95 o
   6   9  11        113.85        116.61         8.01 o
   7   9  11          5.99          9.22         7.19 o
   8   9  11         98.84         71.15         9.27 o
   9   9  11        498.49        453.60        15.02 o
  10   9  11         34.30         32.69         7.56 o
  11   9  11        262.05        275.50        12.53 o
  12   9  11        125.91        122.93         8.64 o
  13   9  11          3.58          8.97         5.82 o
 -14  10  11        338.50        378.99        15.93 o
 -13  10  11          2.00          5.58         4.32 o
 -12  10  11         98.87         84.50        11.57 o
 -11  10  11          8.12         -0.55         8.69 o
 -10  10  11         40.77         33.76         6.96 o
  -9  10  11       1110.11       1004.38        26.60 o
  -8  10  11          0.30          2.59         9.20 o
  -7  10  11        531.82        493.65        15.97 o
  -6  10  11        411.99        386.07        13.43 o
  -5  10  11        644.66        594.61        17.55 o
  -4  10  11         86.71         83.48         7.36 o
  -3  10  11          7.53         19.14         7.25 o
  -2  10  11          2.29         30.19        28.64 o
  -1  10  11        365.99        266.11        38.46 o
   0  10  11        425.03        426.97        58.70 o
   1  10  11        930.27       1027.96        24.46 o
   2  10  11          3.82          4.28         6.22 o
   3  10  11         37.71         27.81         6.48 o
   4  10  11        157.79        164.53         8.40 o
   5  10  11         14.91         16.56         5.35 o
   6  10  11        203.70        222.48         9.33 o
   7  10  11        830.43        780.46        18.95 o
   8  10  11        500.47        532.88        16.70 o
   9  10  11        158.97        154.00         8.59 o
  10  10  11         48.71         80.76         7.14 o
  11  10  11          2.42          6.16        10.42 o
  12  10  11        104.81        123.49        10.58 o
 -14  11  11          4.73          6.96         7.15 o
 -13  11  11         21.53         24.04         4.80 o
 -12  11  11          7.41         16.36         6.20 o
 -11  11  11         11.62         17.10         8.41 o
 -10  11  11         63.12         57.93         8.11 o
  -9  11  11         69.87         67.93         9.16 o
  -8  11  11        159.24        142.20        11.14 o
  -7  11  11         32.27         27.58         7.75 o
  -6  11  11        572.48        572.01        19.34 o
  -5  11  11          0.04         -6.64         6.64 o
  -4  11  11          5.87          9.70         6.09 o
  -3  11  11        676.75        653.62        16.19 o
  -2  11  11       1226.46       1123.54        20.54 o
  -1  11  11         65.75         86.03         7.84 o
   0  11  11         51.94         47.79         6.01 o
   1  11  11         94.25         71.18         7.62 o
[truncated: 247,794 more chars]
