# Supplementary material for: Enabling nucleophilic reactivity in molecular calcium fluoride complexes
Source: Nat Chem. 2024 May 14;16(9):1473–80. doi: 10.1038/s41557-024-01524-x (PMC11375610; doi:10.1038/s41557-024-01524-x)
Supplement: Supplementary file 4 — Crystallographic data for compound 1-Trip; CCDC reference 2282783. [file 41557_2024_1524_MOESM4_ESM.cif]

data_284jsme22
_audit_creation_date               2023-05-25
_audit_creation_method
;
Olex2 1.5
(compiled 2023.03.06 svn.rbb2c1857 for OlexSys, GUI svn.r6748)
;
_shelx_SHELXL_version_number       '2018/3'
_audit_contact_author_address      ?
_audit_contact_author_email        ?
_audit_contact_author_name         ''
_audit_contact_author_phone        ?
_publ_contact_author_id_orcid      ?
_publ_section_references
;
Dolomanov, O.V., Bourhis, L.J., Gildea, R.J, Howard, J.A.K. & Puschmann, H.
 (2009), J. Appl. Cryst. 42, 339-341.

Sheldrick, G.M. (2015). Acta Cryst. A71, 3-8.

Sheldrick, G.M. (2015). Acta Cryst. C71, 3-8.
;
_chemical_name_common              ?
_chemical_name_systematic          ?
_chemical_formula_moiety           '2(C61 H90 Ca N2 O3), 3(C6 H6)'
_chemical_formula_sum              'C140 H198 Ca2 N4 O6'
_chemical_formula_weight           2113.17
_chemical_absolute_configuration   ?
_chemical_melting_point            ?
_chemical_oxdiff_formula           'C67 H90 Ca1 O3 N2'
_chemical_oxdiff_usercomment       ' '
loop_
  _atom_type_symbol
  _atom_type_description
  _atom_type_scat_dispersion_real
  _atom_type_scat_dispersion_imag
  _atom_type_scat_source
 'C' 'C' 0.0181 0.0091 'International Tables Vol C Tables 4.2.6.8 and 6.1.1.4'
 'H' 'H' 0.0000 0.0000 'International Tables Vol C Tables 4.2.6.8 and 6.1.1.4'
 'Ca' 'Ca' 0.3641 1.2855 'International Tables Vol C Tables 4.2.6.8 and 6.1.1.4'
 'N' 'N' 0.0311 0.0180 'International Tables Vol C Tables 4.2.6.8 and 6.1.1.4'
 'O' 'O' 0.0492 0.0322 'International Tables Vol C Tables 4.2.6.8 and 6.1.1.4'

_shelx_space_group_comment
;
The symmetry employed for this shelxl refinement is uniquely defined
by the following loop, which should always be used as a source of
symmetry information in preference to the above space-group names.
They are only intended as comments.
;
_space_group_crystal_system        'monoclinic'
_space_group_IT_number             4
_space_group_name_H-M_alt          'P 1 21 1'
_space_group_name_Hall             'P 2yb'
loop_
  _space_group_symop_operation_xyz
 'x, y, z'
 '-x, y+1/2, -z'

_cell_length_a                     12.32450(10)
_cell_length_b                     39.3801(4)
_cell_length_c                     13.89760(10)
_cell_angle_alpha                  90
_cell_angle_beta                   108.9800(10)
_cell_angle_gamma                  90
_cell_volume                       6378.35(10)
_cell_formula_units_Z              2
_cell_measurement_reflns_used      31489
_cell_measurement_temperature      100.00(10)
_cell_measurement_theta_max        74.1130
_cell_measurement_theta_min        3.5300
_shelx_estimated_absorpt_T_max     0.891
_shelx_estimated_absorpt_T_min     0.842
_exptl_absorpt_coefficient_mu      1.186
_exptl_absorpt_correction_T_max    1.00000
_exptl_absorpt_correction_T_min    0.58187
_exptl_absorpt_correction_type     multi-scan
_exptl_absorpt_process_details
;
CrysAlisPro 1.171.42.61a (Rigaku Oxford Diffraction, 2022)
Empirical absorption correction using spherical harmonics,
implemented in SCALE3 ABSPACK scaling algorithm.
;
_exptl_absorpt_special_details     ?
_exptl_crystal_colour              'clear colourless'
_exptl_crystal_colour_lustre       clear
_exptl_crystal_colour_modifier     .
_exptl_crystal_colour_primary      colourless
_exptl_crystal_density_diffrn      1.100
_exptl_crystal_density_meas        ?
_exptl_crystal_density_method      ?
_exptl_crystal_description         block
_exptl_crystal_F_000               2308
_exptl_crystal_size_max            0.15
_exptl_crystal_size_mid            0.13
_exptl_crystal_size_min            0.1
_exptl_transmission_factor_max     ?
_exptl_transmission_factor_min     ?
_diffrn_reflns_av_R_equivalents    0.0639
_diffrn_reflns_av_unetI/netI       0.0646
_diffrn_reflns_Laue_measured_fraction_full  0.999
_diffrn_reflns_Laue_measured_fraction_max  0.991
_diffrn_reflns_limit_h_max         15
_diffrn_reflns_limit_h_min         -15
_diffrn_reflns_limit_k_max         49
_diffrn_reflns_limit_k_min         -47
_diffrn_reflns_limit_l_max         17
_diffrn_reflns_limit_l_min         -13
_diffrn_reflns_number              89088
_diffrn_reflns_point_group_measured_fraction_full  0.961
_diffrn_reflns_point_group_measured_fraction_max  0.927
_diffrn_reflns_theta_full          67.684
_diffrn_reflns_theta_max           74.706
_diffrn_reflns_theta_min           3.545
_diffrn_ambient_environment        N~2~
_diffrn_ambient_temperature        100.00(10)
_diffrn_detector                   'Hybrid Pixel Array Detector'
_diffrn_detector_area_resol_mean   10.0000
_diffrn_detector_type              'HyPix-Arc 150'
_diffrn_measured_fraction_theta_full  0.999
_diffrn_measured_fraction_theta_max  0.991
_diffrn_measurement_details
;
List of Runs (angles in degrees, time in seconds):

  # Type    Start    End  Width  t~exp~   \w     \q     \k     \f   Frames
--------------------------------------------------------------------------
  1  \w     59.00  89.00   0.50    0.50    --   56.98-132.00   0.00   60
  2  \w     38.00  63.00   0.50    0.50    --   56.98-137.00-176.00   50
  3  \w     85.00 118.00   0.50    0.50    --   69.93 137.00-113.00   66
  4  \w     64.00 106.00   0.50    0.50    --   69.93-132.00   0.00   84
  5  \w     23.00  51.00   0.50    0.50    --   69.93-132.00   0.00   56
  6  \w     78.00 103.00   0.50    1.00    --   84.18 137.00-113.00   50
  7  \w     83.00 114.00   0.50    1.00    --   84.18-132.00   0.00   62
  8  \w     72.00  98.00   0.50    1.00    --   84.18-137.00-176.00   52
  9  \w     78.00 104.00   0.50    1.00    --   84.18 132.00  69.00   52
 10  \w      4.00  37.00   0.50    0.50    --   56.98 -30.00   0.00   66
 11  \w     19.00  61.00   0.50    0.50    --   56.98 -95.00  30.00   84
 12  \w      5.00  37.00   0.50    0.50    --   56.98 -30.00  30.00   64
 13  \w      5.00  33.00   0.50    0.50    --   56.98 -30.00 120.00   56
 14  \w     62.00 104.00   0.50    0.50    --   56.98  45.00 -90.00   84
 15  \w      4.00  30.00   0.50    0.50    --   56.98 -30.00  60.00   52
 16  \w      5.00  31.00   0.50    0.50    --   56.98 -30.00-150.00   52
 17  \w     50.00  79.00   0.50    0.50    --   69.93 -95.00-150.00   58
 18  \w     68.00 112.00   0.50    0.50    --   69.93-137.00-176.00   88
 19  \w     24.00  50.00   0.50    0.50    --   69.93 -45.00 150.00   52
 20  \w     22.00  51.00   0.50    0.50    --   69.93 -45.00 -60.00   58
 21  \w     28.00  53.00   0.50    0.50    --   69.93 -45.00  60.00   50
 22  \w     99.00 125.00   0.50    1.00    --   84.18  45.00  30.00   52
 23  \w     83.00 108.00   0.50    1.00    --   84.18-111.00  90.00   50
 24  \w     77.00 104.00   0.50    1.00    --   84.18-111.00-120.00   54
 25  \w     49.00  82.00   0.50    1.00    --   84.18 -95.00  60.00   66
 26  \w     38.00  68.00   0.50    1.00    --   84.18 -61.00-120.00   60
 27  \w     51.00 125.00   0.50    1.00    --   84.18  15.00 -30.00  148
 28  \w     37.00  62.00   0.50    1.00    --   84.18 -61.00 150.00   50
 29  \w     83.00 108.00   0.50    1.00    --   84.18-111.00  60.00   50
 30  \w     45.00  71.00   0.50    1.00    --   84.18 -95.00 -60.00   52
 31  \w     98.00 123.00   0.50    1.00    --   84.18   0.00 -30.00   50
 32  \w     45.00  71.00   0.50    1.00    --   84.18 -61.00-150.00   52
 33  \w     76.00 108.00   0.50    1.00    --   84.18-111.00   0.00   64
 34  \w     80.00 107.00   0.50    1.00    --   84.18  30.00-150.00   54
 35  \w     51.00  76.00   0.50    1.00    --   84.18-111.00  90.00   50
 36  \w     42.00 100.00   0.50    1.00    --   84.18 -95.00  90.00  116
 37  \w     46.00  71.00   0.50    1.00    --   84.18 -61.00 -90.00   50
 38  \w     54.00 118.00   0.50    1.00    --   84.18 178.00 120.00  128
 39  \w     46.00  71.00   0.50    1.00    --   84.18   0.00 -30.00   50
 40  \w     37.00  62.00   0.50    1.00    --   84.18 -61.00 -60.00   50
 41  \w     63.00  88.00   0.50    1.00    --   84.18 -95.00 -90.00   50
 42  \w     89.00 119.00   0.50    1.00    --   84.18  45.00 -60.00   60
 43  \w    100.00 135.00   0.50    1.00    --   84.18  45.00 150.00   70
 44  \w     54.00  80.00   0.50    1.00    --   84.18  15.00-150.00   52
 45  \w    101.00 135.00   0.50    1.00    --   84.18  15.00-150.00   68
 46  \w     43.00  81.00   0.50    1.00    --   84.18 -77.00 150.00   76
 47  \w     53.00  91.00   0.50    1.00    --   84.18 -95.00-120.00   76
 48  \w     82.00 122.00   0.50    1.00    --   84.18  30.00  90.00   80
 49  \w     77.00 123.00   0.50    1.00    --   84.18 178.00-150.00   92
 50  \w     89.00 114.00   0.50    1.00    --   84.18  45.00   0.00   50
 51  \w     65.00  91.00   0.50    0.50    --   69.93-137.00-176.00   52
 52  \w     -4.00  21.00   0.50    0.50    --   -6.75  61.00-150.00   50
 53  \w      6.00  37.00   0.50    0.50    --   56.98 -30.00  90.00   62
 54  \w      5.00  30.00   0.50    0.50    --   56.98 -30.00-180.00   50
 55  \w     67.00  95.00   0.50    0.50    --   56.98  45.00  30.00   56
 56  \w     42.00  63.50   0.50    0.50    --   69.93 -95.00-120.00   43
;
_diffrn_measurement_device         'four-circle diffractometer'
_diffrn_measurement_device_type    'XtaLAB Synergy R, DW system, HyPix-Arc 150'
_diffrn_measurement_method         '\w scans'
_diffrn_orient_matrix_type        
 'CrysAlisPro convention (1999,Acta A55,543-557)'
_diffrn_orient_matrix_UB_11        0.0742649000
_diffrn_orient_matrix_UB_12        0.0321444000
_diffrn_orient_matrix_UB_13        0.0319097000
_diffrn_orient_matrix_UB_21        -0.1078148000
_diffrn_orient_matrix_UB_22        0.0222804000
_diffrn_orient_matrix_UB_23        -0.0423410000
_diffrn_orient_matrix_UB_31        -0.0181551000
_diffrn_orient_matrix_UB_32        -0.0007831000
_diffrn_orient_matrix_UB_33        0.1045611000
_diffrn_radiation_monochromator    mirror
_diffrn_radiation_probe            x-ray
_diffrn_radiation_type             'Cu K\a'
_diffrn_radiation_wavelength       1.54184
_diffrn_source                     'Rotating-anode X-ray tube'
_diffrn_source_type                'Rigaku (Cu) X-ray Source'
_reflns_Friedel_coverage           0.843
_reflns_Friedel_fraction_full      0.921
_reflns_Friedel_fraction_max       0.861
_reflns_number_gt                  21182
_reflns_number_total               24257
_reflns_special_details
;
 Reflections were merged by SHELXL according to the crystal
 class for the calculation of statistics and refinement.
 
 _reflns_Friedel_fraction is defined as the number of unique
 Friedel pairs measured divided by the number that would be
 possible theoretically, ignoring centric projections and
 systematic absences. Completness statistics refer to single and
 composite reflections containing twin component 1 only.
;
_reflns_threshold_expression       'I > 2\s(I)'
_computing_cell_refinement         'CrysAlisPro 1.171.42.61a (Rigaku OD, 2022)'
_computing_data_collection         'CrysAlisPro 1.171.42.61a (Rigaku OD, 2022)'
_computing_data_reduction          'CrysAlisPro 1.171.42.61a (Rigaku OD, 2022)'
_computing_molecular_graphics      'Olex2 1.5 (Dolomanov et al., 2009)'
_computing_publication_material    'Olex2 1.5 (Dolomanov et al., 2009)'
_computing_structure_refinement    'SHELXL 2018/3 (Sheldrick, 2015)'
_computing_structure_solution      'SHELXT 2018/2 (Sheldrick, 2018)'
_refine_diff_density_max           0.396
_refine_diff_density_min           -0.337
_refine_diff_density_rms           0.041
_refine_ls_abs_structure_details
;
 Refined as an inversion twin.
;
_refine_ls_abs_structure_Flack     0.111(7)
_refine_ls_extinction_coef         .
_refine_ls_extinction_method       none
_refine_ls_goodness_of_fit_ref     1.049
_refine_ls_hydrogen_treatment      constr
_refine_ls_matrix_type             full
_refine_ls_number_parameters       1410
_refine_ls_number_reflns           24257
_refine_ls_number_restraints       1
_refine_ls_R_factor_all            0.0553
_refine_ls_R_factor_gt             0.0463
_refine_ls_restrained_S_all        1.049
_refine_ls_shift/su_max            0.001
_refine_ls_shift/su_mean           0.000
_refine_ls_structure_factor_coef   Fsqd
_refine_ls_weighting_details      
 'w=1/[\s^2^(Fo^2^)+(0.0552P)^2^+0.5153P] where P=(Fo^2^+2Fc^2^)/3'
_refine_ls_weighting_scheme        calc
_refine_ls_wR_factor_gt            0.1112
_refine_ls_wR_factor_ref           0.1151
_refine_special_details
;
 Refined as a 2-component inversion twin.
;
_olex2_refinement_description
;
1. Twinned data refinement
 Scales: 0.888(7)
 0.112(7)
2. Fixed Uiso
 At 1.2 times of:
  All C(H) groups, All C(H,H) groups
 At 1.5 times of:
  All C(H,H,H) groups
3.a Ternary CH refined with riding coordinates:
 C30A(H30A), C33A(H33A), C36A(H36A), C45A(H45A), C48A(H48A), C51A(H51A),
 C30B(H30B), C33B(H33B), C36B(H36B), C45B(H45B), C48B(H48B), C51B(H51B)
3.b Secondary CH2 refined with riding coordinates:
 C54A(H54A,H54B), C55A(H55A,H55B), C56A(H56A,H56B), C57A(H57A,H57B), C58A(H58A,
 H58B), C59A(H59A,H59B), C60A(H60A,H60B), C61A(H61A,H61B), C54B(H54C,H54D),
 C55B(H55C,H55D), C56B(H56C,H56D), C57B(H57C,H57D), C58B(H58C,H58D), C59B(H59C,
 H59D), C60B(H60C,H60D), C61B(H61C,H61D)
3.c Aromatic/amide H refined with riding coordinates:
 C2A(H2A), C4A(H4A), C9A(H9A), C11A(H11A), C26A(H26A), C28A(H28A), C41A(H41A),
 C43A(H43A), C2B(H2B), C4B(H4B), C9B(H9B), C11B(H11B), C26B(H26B), C28B(H28B),
 C41B(H41B), C43B(H43B), C70(H70), C71(H71), C72(H72), C73(H73), C74(H74),
 C75(H75), C77(H77), C78(H78), C79(H79), C80(H80), C81(H81), C82(H82), C83(H83),
  C84(H84), C85(H85), C86(H86), C87(H87), C88(H88)
3.d Idealised Me refined as rotating group:
 C14A(H14A,H14B,H14C), C15A(H15A,H15B,H15C), C17A(H17A,H17B,H17C), C18A(H18A,
 H18B,H18C), C19A(H19A,H19B,H19C), C21A(H21A,H21B,H21C), C22A(H22A,H22B,H22C),
 C23A(H23A,H23B,H23C), C31A(H31A,H31B,H31C), C32A(H32A,H32B,H32C), C34A(H34A,
 H34B,H34C), C35A(H35A,H35B,H35C), C37A(H37A,H37B,H37C), C38A(H38A,H38B,H38C),
 C46A(H46A,H46B,H46C), C47A(H47A,H47B,H47C), C49A(H49A,H49B,H49C), C50A(H50A,
 H50B,H50C), C52A(H52A,H52B,H52C), C53A(H53A,H53B,H53C), C14B(H14D,H14E,H14F),
 C15B(H15D,H15E,H15F), C17B(H17D,H17E,H17F), C18B(H18D,H18E,H18F), C19B(H19D,
 H19E,H19F), C21B(H21D,H21E,H21F), C22B(H22D,H22E,H22F), C23B(H23D,H23E,H23F),
 C31B(H31D,H31E,H31F), C32B(H32D,H32E,H32F), C34B(H34D,H34E,H34F), C35B(H35D,
 H35E,H35F), C37B(H37D,H37E,H37F), C38B(H38D,H38E,H38F), C46B(H46D,H46E,H46F),
 C47B(H47D,H47E,H47F), C49B(H49D,H49E,H49F), C50B(H50D,H50E,H50F), C52B(H52D,
 H52E,H52F), C53B(H53D,H53E,H53F)
;
_atom_sites_solution_hydrogens     geom
_atom_sites_solution_primary       dual
_atom_sites_solution_secondary     ?
loop_
  _atom_site_label
  _atom_site_type_symbol
  _atom_site_fract_x
  _atom_site_fract_y
  _atom_site_fract_z
  _atom_site_U_iso_or_equiv
  _atom_site_adp_type
  _atom_site_occupancy
  _atom_site_site_symmetry_order
  _atom_site_calc_flag
  _atom_site_refinement_flags_posn
  _atom_site_refinement_flags_adp
  _atom_site_refinement_flags_occupancy
  _atom_site_disorder_assembly
  _atom_site_disorder_group
 Ca1A Ca 0.22593(5) 0.67278(2) 0.37361(4) 0.01912(14) Uani 1 1 d . . . . .
 O1A O 0.40027(19) 0.64613(6) 0.37814(15) 0.0196(5) Uani 1 1 d . . . . .
 O2A O 0.0698(2) 0.70717(7) 0.36864(17) 0.0314(6) Uani 1 1 d . . . . .
 O3A O 0.1187(2) 0.62239(6) 0.34439(17) 0.0262(5) Uani 1 1 d . . . . .
 N1A N 0.3464(2) 0.66552(7) 0.53869(18) 0.0188(6) Uani 1 1 d . . . . .
 N2A N 0.2755(2) 0.68658(7) 0.23229(19) 0.0201(6) Uani 1 1 d . . . . .
 C1A C 0.5837(3) 0.62337(8) 0.4804(2) 0.0198(7) Uani 1 1 d . . . . .
 C2A C 0.6614(3) 0.61696(9) 0.5781(2) 0.0217(7) Uani 1 1 d . . . . .
 H2A H 0.732249 0.606010 0.585038 0.026 Uiso 1 1 calc R U . . .
 C3A C 0.6356(3) 0.62649(8) 0.6647(2) 0.0209(7) Uani 1 1 d . . . . .
 C4A C 0.5312(3) 0.64290(8) 0.6538(2) 0.0211(7) Uani 1 1 d . . . . .
 H4A H 0.514781 0.649621 0.713313 0.025 Uiso 1 1 calc R U . . .
 C5A C 0.4500(3) 0.64974(8) 0.5583(2) 0.0190(6) Uani 1 1 d . . . . .
 C6A C 0.4816(3) 0.63881(8) 0.4733(2) 0.0165(6) Uani 1 1 d . . . . .
 C7A C 0.4454(3) 0.65321(8) 0.2995(2) 0.0191(7) Uani 1 1 d . . . . .
 C8A C 0.3761(3) 0.67501(9) 0.2229(2) 0.0199(7) Uani 1 1 d . . . . .
 C9A C 0.4215(3) 0.68273(9) 0.1440(2) 0.0223(7) Uani 1 1 d . . . . .
 H9A H 0.378198 0.696869 0.089673 0.027 Uiso 1 1 calc R U . . .
 C10A C 0.5269(3) 0.67046(9) 0.1429(2) 0.0229(7) Uani 1 1 d . . . . .
 C11A C 0.5894(3) 0.64865(9) 0.2202(2) 0.0223(7) Uani 1 1 d . . . . .
 H11A H 0.660901 0.639933 0.219253 0.027 Uiso 1 1 calc R U . . .
 C12A C 0.5476(3) 0.63942(8) 0.2996(2) 0.0200(7) Uani 1 1 d . . . . .
 C13A C 0.6055(3) 0.61333(9) 0.3815(2) 0.0204(7) Uani 1 1 d . . . . .
 C14A C 0.5486(3) 0.57868(9) 0.3468(2) 0.0282(8) Uani 1 1 d . . . . .
 H14A H 0.466930 0.579986 0.339832 0.042 Uiso 1 1 calc R U . . .
 H14B H 0.585753 0.561355 0.397421 0.042 Uiso 1 1 calc R U . . .
 H14C H 0.556704 0.572627 0.281124 0.042 Uiso 1 1 calc R U . . .
 C15A C 0.7343(3) 0.60999(11) 0.3970(2) 0.0287(8) Uani 1 1 d . . . . .
 H15A H 0.744836 0.602841 0.333060 0.043 Uiso 1 1 calc R U . . .
 H15B H 0.768288 0.593040 0.449833 0.043 Uiso 1 1 calc R U . . .
 H15C H 0.771909 0.631962 0.417909 0.043 Uiso 1 1 calc R U . . .
 C16A C 0.7215(3) 0.62087(9) 0.7722(2) 0.0256(8) Uani 1 1 d . . . . .
 C17A C 0.6623(4) 0.60349(11) 0.8409(3) 0.0339(9) Uani 1 1 d . . . . .
 H17A H 0.597452 0.617386 0.843648 0.051 Uiso 1 1 calc R U . . .
 H17B H 0.717318 0.600935 0.909574 0.051 Uiso 1 1 calc R U . . .
 H17C H 0.634491 0.581053 0.813149 0.051 Uiso 1 1 calc R U . . .
 C18A C 0.7656(3) 0.65583(10) 0.8173(3) 0.0333(9) Uani 1 1 d . . . . .
 H18A H 0.802471 0.667291 0.773449 0.050 Uiso 1 1 calc R U . . .
 H18B H 0.821454 0.652914 0.885446 0.050 Uiso 1 1 calc R U . . .
 H18C H 0.701125 0.669583 0.821643 0.050 Uiso 1 1 calc R U . . .
 C19A C 0.8240(3) 0.59921(10) 0.7718(2) 0.0331(9) Uani 1 1 d . . . . .
 H19A H 0.796859 0.577267 0.739754 0.050 Uiso 1 1 calc R U . . .
 H19B H 0.874043 0.595523 0.841981 0.050 Uiso 1 1 calc R U . . .
 H19C H 0.867050 0.610926 0.733565 0.050 Uiso 1 1 calc R U . . .
 C20A C 0.5708(3) 0.68211(10) 0.0566(2) 0.0291(8) Uani 1 1 d . . . . .
 C21A C 0.4848(3) 0.67120(12) -0.0465(2) 0.0348(9) Uani 1 1 d . . . . .
 H21A H 0.476126 0.646455 -0.047899 0.052 Uiso 1 1 calc R U . . .
 H21B H 0.513287 0.678316 -0.101508 0.052 Uiso 1 1 calc R U . . .
 H21C H 0.410329 0.681905 -0.055692 0.052 Uiso 1 1 calc R U . . .
 C22A C 0.5818(4) 0.72112(11) 0.0594(3) 0.0390(10) Uani 1 1 d . . . . .
 H22A H 0.506935 0.731307 0.051899 0.059 Uiso 1 1 calc R U . . .
 H22B H 0.608098 0.728721 0.003556 0.059 Uiso 1 1 calc R U . . .
 H22C H 0.637324 0.728144 0.124487 0.059 Uiso 1 1 calc R U . . .
 C23A C 0.6885(3) 0.66688(12) 0.0665(3) 0.0382(10) Uani 1 1 d . . . . .
 H23A H 0.744971 0.674599 0.130257 0.057 Uiso 1 1 calc R U . . .
 H23B H 0.712026 0.674262 0.008970 0.057 Uiso 1 1 calc R U . . .
 H23C H 0.683545 0.642044 0.066748 0.057 Uiso 1 1 calc R U . . .
 C24A C 0.3197(3) 0.68369(9) 0.6165(2) 0.0193(7) Uani 1 1 d . . . . .
 C25A C 0.2290(3) 0.67253(9) 0.6500(2) 0.0204(7) Uani 1 1 d . . . . .
 C26A C 0.1886(3) 0.69359(9) 0.7117(2) 0.0223(7) Uani 1 1 d . . . . .
 H26A H 0.127781 0.685750 0.733857 0.027 Uiso 1 1 calc R U . . .
 C27A C 0.2342(3) 0.72559(9) 0.7419(2) 0.0230(7) Uani 1 1 d . . . . .
 C28A C 0.3271(3) 0.73544(9) 0.7123(2) 0.0234(7) Uani 1 1 d . . . . .
 H28A H 0.362482 0.756675 0.735554 0.028 Uiso 1 1 calc R U . . .
 C29A C 0.3705(3) 0.71571(9) 0.6503(2) 0.0223(7) Uani 1 1 d . . . . .
 C30A C 0.1773(3) 0.63746(8) 0.6214(2) 0.0227(7) Uani 1 1 d . . . . .
 H30A H 0.178952 0.632279 0.551495 0.027 Uiso 1 1 calc R U . . .
 C31A C 0.0533(3) 0.63452(10) 0.6189(3) 0.0341(9) Uani 1 1 d . . . . .
 H31A H 0.022551 0.612346 0.591097 0.051 Uiso 1 1 calc R U . . .
 H31B H 0.007536 0.652557 0.575879 0.051 Uiso 1 1 calc R U . . .
 H31C H 0.049901 0.636780 0.688093 0.051 Uiso 1 1 calc R U . . .
 C32A C 0.2516(4) 0.61097(10) 0.6935(3) 0.0374(9) Uani 1 1 d . . . . .
 H32A H 0.249040 0.614760 0.762379 0.056 Uiso 1 1 calc R U . . .
 H32B H 0.330999 0.612970 0.693766 0.056 Uiso 1 1 calc R U . . .
 H32C H 0.222553 0.588201 0.670459 0.056 Uiso 1 1 calc R U . . .
 C33A C 0.1824(3) 0.74950(9) 0.7996(3) 0.0271(8) Uani 1 1 d . . . . .
 H33A H 0.115973 0.737576 0.811022 0.033 Uiso 1 1 calc R U . . .
 C34A C 0.1355(4) 0.78112(10) 0.7351(3) 0.0366(9) Uani 1 1 d . . . . .
 H34A H 0.099311 0.796146 0.771968 0.055 Uiso 1 1 calc R U . . .
 H34B H 0.078628 0.774276 0.670510 0.055 Uiso 1 1 calc R U . . .
 H34C H 0.198631 0.793159 0.721551 0.055 Uiso 1 1 calc R U . . .
 C35A C 0.2660(4) 0.75927(10) 0.9039(3) 0.0337(9) Uani 1 1 d . . . . .
 H35A H 0.334828 0.769511 0.895574 0.051 Uiso 1 1 calc R U . . .
 H35B H 0.287506 0.738923 0.946523 0.051 Uiso 1 1 calc R U . . .
 H35C H 0.229155 0.775629 0.936554 0.051 Uiso 1 1 calc R U . . .
 C36A C 0.4661(3) 0.73000(9) 0.6167(2) 0.0266(7) Uani 1 1 d . . . . .
 H36A H 0.487922 0.712443 0.574320 0.032 Uiso 1 1 calc R U . . .
 C37A C 0.4244(4) 0.76186(11) 0.5502(3) 0.0382(9) Uani 1 1 d . . . . .
 H37A H 0.356909 0.756071 0.491976 0.057 Uiso 1 1 calc R U . . .
 H37B H 0.485705 0.770109 0.525653 0.057 Uiso 1 1 calc R U . . .
 H37C H 0.404074 0.779612 0.590703 0.057 Uiso 1 1 calc R U . . .
 C38A C 0.5720(3) 0.73818(10) 0.7072(3) 0.0346(9) Uani 1 1 d . . . . .
 H38A H 0.554117 0.756574 0.747122 0.052 Uiso 1 1 calc R U . . .
 H38B H 0.634634 0.745292 0.682717 0.052 Uiso 1 1 calc R U . . .
 H38C H 0.595452 0.717952 0.750021 0.052 Uiso 1 1 calc R U . . .
 C39A C 0.2005(3) 0.70587(8) 0.1516(2) 0.0202(7) Uani 1 1 d . . . . .
 C40A C 0.1266(3) 0.68957(9) 0.0635(2) 0.0216(7) Uani 1 1 d . . . . .
 C41A C 0.0420(3) 0.70842(9) -0.0068(2) 0.0256(7) Uani 1 1 d . . . . .
 H41A H -0.007838 0.697292 -0.065156 0.031 Uiso 1 1 calc R U . . .
 C42A C 0.0276(3) 0.74304(9) 0.0052(2) 0.0268(8) Uani 1 1 d . . . . .
 C43A C 0.1032(3) 0.75888(9) 0.0894(2) 0.0300(8) Uani 1 1 d . . . . .
 H43A H 0.095926 0.782613 0.097929 0.036 Uiso 1 1 calc R U . . .
 C44A C 0.1897(3) 0.74113(9) 0.1621(2) 0.0248(7) Uani 1 1 d . . . . .
 C45A C 0.1352(3) 0.65142(9) 0.0472(2) 0.0246(7) Uani 1 1 d . . . . .
 H45A H 0.211498 0.643678 0.093793 0.030 Uiso 1 1 calc R U . . .
 C46A C 0.0435(4) 0.63231(10) 0.0766(3) 0.0339(9) Uani 1 1 d . . . . .
 H46A H 0.052649 0.636800 0.148131 0.051 Uiso 1 1 calc R U . . .
 H46B H 0.051304 0.607897 0.066805 0.051 Uiso 1 1 calc R U . . .
 H46C H -0.032568 0.639919 0.033692 0.051 Uiso 1 1 calc R U . . .
 C47A C 0.1305(4) 0.64291(10) -0.0618(2) 0.0328(8) Uani 1 1 d . . . . .
 H47A H 0.054495 0.648694 -0.109111 0.049 Uiso 1 1 calc R U . . .
 H47B H 0.144702 0.618599 -0.066809 0.049 Uiso 1 1 calc R U . . .
 H47C H 0.189153 0.656013 -0.079112 0.049 Uiso 1 1 calc R U . . .
 C48A C -0.0722(3) 0.76153(10) -0.0704(3) 0.0349(9) Uani 1 1 d . . . . .
 H48A H -0.087209 0.750283 -0.137999 0.042 Uiso 1 1 calc R U . . .
 C49A C -0.1793(4) 0.75810(14) -0.0420(4) 0.0572(14) Uani 1 1 d . . . . .
 H49A H -0.168318 0.769474 0.023238 0.086 Uiso 1 1 calc R U . . .
 H49B H -0.195705 0.733995 -0.035901 0.086 Uiso 1 1 calc R U . . .
 H49C H -0.243768 0.768601 -0.094704 0.086 Uiso 1 1 calc R U . . .
 C50A C -0.0480(4) 0.79875(12) -0.0836(4) 0.0533(12) Uani 1 1 d . . . . .
 H50A H -0.109437 0.808157 -0.141347 0.080 Uiso 1 1 calc R U . . .
 H50B H 0.025450 0.800870 -0.096233 0.080 Uiso 1 1 calc R U . . .
 H50C H -0.044251 0.811241 -0.021574 0.080 Uiso 1 1 calc R U . . .
 C51A C 0.2752(4) 0.76006(10) 0.2505(3) 0.0359(9) Uani 1 1 d . . . . .
 H51A H 0.304656 0.743588 0.307827 0.043 Uiso 1 1 calc R U . . .
 C52A C 0.2212(4) 0.78960(11) 0.2892(3) 0.0477(12) Uani 1 1 d . . . . .
 H52A H 0.202491 0.807835 0.238435 0.072 Uiso 1 1 calc R U . . .
 H52B H 0.275428 0.798092 0.353049 0.072 Uiso 1 1 calc R U . . .
 H52C H 0.151004 0.781880 0.300958 0.072 Uiso 1 1 calc R U . . .
 C53A C 0.3768(4) 0.77235(15) 0.2219(4) 0.0610(15) Uani 1 1 d . . . . .
 H53A H 0.414402 0.752940 0.201928 0.091 Uiso 1 1 calc R U . . .
 H53B H 0.431328 0.783806 0.280355 0.091 Uiso 1 1 calc R U . . .
 H53C H 0.350439 0.788293 0.164846 0.091 Uiso 1 1 calc R U . . .
 C54A C 0.0519(4) 0.72630(13) 0.4516(3) 0.0487(12) Uani 1 1 d . . . . .
 H54A H 0.124417 0.737117 0.493526 0.058 Uiso 1 1 calc R U . . .
 H54B H 0.024506 0.711155 0.495716 0.058 Uiso 1 1 calc R U . . .
 C55A C -0.0356(4) 0.75246(12) 0.4040(3) 0.0445(11) Uani 1 1 d . . . . .
 H55A H 0.001170 0.774154 0.395960 0.053 Uiso 1 1 calc R U . . .
 H55B H -0.086176 0.756520 0.445486 0.053 Uiso 1 1 calc R U . . .
 C56A C -0.1017(5) 0.73767(18) 0.3025(4) 0.082(2) Uani 1 1 d . . . . .
 H56A H -0.172324 0.726467 0.305876 0.098 Uiso 1 1 calc R U . . .
 H56B H -0.123934 0.755768 0.250303 0.098 Uiso 1 1 calc R U . . .
 C57A C -0.0283(4) 0.71330(13) 0.2772(3) 0.0451(11) Uani 1 1 d . . . . .
 H57A H -0.001794 0.722223 0.222042 0.054 Uiso 1 1 calc R U . . .
 H57B H -0.070525 0.691865 0.253602 0.054 Uiso 1 1 calc R U . . .
 C58A C 0.0009(3) 0.61667(10) 0.3396(3) 0.0323(8) Uani 1 1 d . . . . .
 H58A H -0.052254 0.622275 0.271023 0.039 Uiso 1 1 calc R U . . .
 H58B H -0.018529 0.631010 0.390190 0.039 Uiso 1 1 calc R U . . .
 C59A C -0.0084(4) 0.57966(11) 0.3627(4) 0.0455(11) Uani 1 1 d . . . . .
 H59A H -0.049873 0.576760 0.412299 0.055 Uiso 1 1 calc R U . . .
 H59B H -0.049783 0.567021 0.299852 0.055 Uiso 1 1 calc R U . . .
 C60A C 0.1115(4) 0.56733(11) 0.4059(3) 0.0403(10) Uani 1 1 d . . . . .
 H60A H 0.117625 0.543088 0.389441 0.048 Uiso 1 1 calc R U . . .
 H60B H 0.140980 0.570344 0.480633 0.048 Uiso 1 1 calc R U . . .
 C61A C 0.1750(4) 0.58980(11) 0.3536(4) 0.0468(11) Uani 1 1 d . . . . .
 H61A H 0.257090 0.591687 0.394924 0.056 Uiso 1 1 calc R U . . .
 H61B H 0.169244 0.580645 0.285762 0.056 Uiso 1 1 calc R U . . .
 Ca1B Ca 0.31062(5) 0.44387(2) 0.60066(4) 0.01920(13) Uani 1 1 d . . . . .
 O1B O 0.13825(19) 0.47095(6) 0.59844(14) 0.0181(5) Uani 1 1 d . . . . .
 O2B O 0.4632(2) 0.40897(7) 0.60075(17) 0.0326(6) Uani 1 1 d . . . . .
 O3B O 0.4212(2) 0.49368(6) 0.63436(17) 0.0261(5) Uani 1 1 d . . . . .
 N1B N 0.2595(2) 0.42833(7) 0.73982(18) 0.0202(6) Uani 1 1 d . . . . .
 N2B N 0.1908(2) 0.45242(7) 0.43610(18) 0.0193(6) Uani 1 1 d . . . . .
 C1B C -0.0074(3) 0.47748(8) 0.6789(2) 0.0190(7) Uani 1 1 d . . . . .
 C2B C -0.0485(3) 0.46838(9) 0.7588(2) 0.0219(7) Uani 1 1 d . . . . .
 H2B H -0.118960 0.477491 0.761150 0.026 Uiso 1 1 calc R U . . .
 C3B C 0.0139(3) 0.44599(9) 0.8348(2) 0.0217(7) Uani 1 1 d . . . . .
 C4B C 0.1181(3) 0.43300(9) 0.8307(2) 0.0211(7) Uani 1 1 d . . . . .
 H4B H 0.161224 0.418444 0.883909 0.025 Uiso 1 1 calc R U . . .
 C5B C 0.1614(3) 0.44051(8) 0.7519(2) 0.0177(6) Uani 1 1 d . . . . .
 C6B C 0.0932(3) 0.46356(8) 0.6775(2) 0.0175(6) Uani 1 1 d . . . . .
 C7B C 0.0566(3) 0.47877(8) 0.5036(2) 0.0190(7) Uani 1 1 d . . . . .
 C8B C 0.0872(3) 0.46809(8) 0.4188(2) 0.0182(6) Uani 1 1 d . . . . .
 C9B C 0.0042(3) 0.47505(8) 0.3232(2) 0.0198(7) Uani 1 1 d . . . . .
 H9B H 0.020013 0.468686 0.263242 0.024 Uiso 1 1 calc R U . . .
 C10B C -0.1004(3) 0.49094(8) 0.3136(2) 0.0200(7) Uani 1 1 d . . . . .
 C11B C -0.1247(3) 0.50037(8) 0.4013(2) 0.0203(7) Uani 1 1 d . . . . .
 H11B H -0.195565 0.511153 0.395358 0.024 Uiso 1 1 calc R U . . .
 C12B C -0.0456(3) 0.49411(8) 0.4982(2) 0.0180(6) Uani 1 1 d . . . . .
 C13B C -0.0653(3) 0.50430(8) 0.5982(2) 0.0200(7) Uani 1 1 d . . . . .
 C14B C -0.0055(3) 0.53862(9) 0.6331(2) 0.0268(8) Uani 1 1 d . . . . .
 H14D H -0.017000 0.545505 0.696915 0.040 Uiso 1 1 calc R U . . .
 H14E H -0.038378 0.555826 0.580825 0.040 Uiso 1 1 calc R U . . .
 H14F H 0.076758 0.536354 0.643921 0.040 Uiso 1 1 calc R U . . .
 C15B C -0.1920(3) 0.50823(10) 0.5841(2) 0.0270(8) Uani 1 1 d . . . . .
 H15D H -0.231477 0.486669 0.560765 0.040 Uiso 1 1 calc R U . . .
 H15E H -0.224918 0.525933 0.533480 0.040 Uiso 1 1 calc R U . . .
 H15F H -0.201468 0.514634 0.649092 0.040 Uiso 1 1 calc R U . . .
 C16B C -0.0279(3) 0.43508(9) 0.9229(2) 0.0265(8) Uani 1 1 d . . . . .
 C17B C 0.0571(3) 0.44727(11) 1.0242(2) 0.0333(9) Uani 1 1 d . . . . .
 H17D H 0.133019 0.437568 1.033095 0.050 Uiso 1 1 calc R U . . .
 H17E H 0.030821 0.439917 1.080239 0.050 Uiso 1 1 calc R U . . .
 H17F H 0.061929 0.472105 1.023936 0.050 Uiso 1 1 calc R U . . .
 C18B C -0.0368(4) 0.39609(11) 0.9243(3) 0.0369(9) Uani 1 1 d . . . . .
 H18D H -0.092620 0.388290 0.860272 0.055 Uiso 1 1 calc R U . . .
 H18E H -0.061932 0.389090 0.981339 0.055 Uiso 1 1 calc R U . . .
 H18F H 0.038355 0.386087 0.932067 0.055 Uiso 1 1 calc R U . . .
 C19B C -0.1470(3) 0.44956(11) 0.9117(3) 0.0343(9) Uani 1 1 d . . . . .
 H19D H -0.143878 0.474426 0.910883 0.052 Uiso 1 1 calc R U . . .
 H19E H -0.170641 0.442058 0.969077 0.052 Uiso 1 1 calc R U . . .
 H19F H -0.202404 0.441460 0.847900 0.052 Uiso 1 1 calc R U . . .
 C20B C -0.1891(3) 0.49516(9) 0.2070(2) 0.0243(7) Uani 1 1 d . . . . .
 C21B C -0.1338(3) 0.51138(11) 0.1339(3) 0.0349(9) Uani 1 1 d . . . . .
 H21D H -0.191490 0.513796 0.066446 0.052 Uiso 1 1 calc R U . . .
 H21E H -0.071122 0.496899 0.129066 0.052 Uiso 1 1 calc R U . . .
 H21F H -0.103441 0.533803 0.159622 0.052 Uiso 1 1 calc R U . . .
 C22B C -0.2335(4) 0.45956(11) 0.1680(3) 0.0380(9) Uani 1 1 d . . . . .
 H22D H -0.291102 0.461434 0.100256 0.057 Uiso 1 1 calc R U . . .
 H22E H -0.268152 0.449020 0.214821 0.057 Uiso 1 1 calc R U . . .
 H22F H -0.169396 0.445540 0.163906 0.057 Uiso 1 1 calc R U . . .
 C23B C -0.2908(3) 0.51758(11) 0.2076(2) 0.0325(9) Uani 1 1 d . . . . .
 H23D H -0.262282 0.539674 0.237832 0.049 Uiso 1 1 calc R U . . .
 H23E H -0.333019 0.506533 0.247805 0.049 Uiso 1 1 calc R U . . .
 H23F H -0.342018 0.520861 0.137716 0.049 Uiso 1 1 calc R U . . .
 C24B C 0.3351(3) 0.40813(9) 0.8182(2) 0.0200(7) Uani 1 1 d . . . . .
 C25B C 0.4196(3) 0.42370(9) 0.9006(2) 0.0215(7) Uani 1 1 d . . . . .
 C26B C 0.5093(3) 0.40410(9) 0.9632(2) 0.0250(7) Uani 1 1 d . . . . .
 H26B H 0.567721 0.414917 1.016576 0.030 Uiso 1 1 calc R U . . .
 C27B C 0.5157(3) 0.36933(9) 0.9501(2) 0.0243(7) Uani 1 1 d . . . . .
 C28B C 0.4269(3) 0.35391(9) 0.8748(2) 0.0235(7) Uani 1 1 d . . . . .
 H28B H 0.428064 0.329954 0.867215 0.028 Uiso 1 1 calc R U . . .
 C29B C 0.3356(3) 0.37236(9) 0.8098(2) 0.0219(7) Uani 1 1 d . . . . .
 C30B C 0.4160(3) 0.46164(9) 0.9206(2) 0.0262(7) Uani 1 1 d . . . . .
 H30B H 0.342092 0.470593 0.872961 0.031 Uiso 1 1 calc R U . . .
 C31B C 0.5130(3) 0.48057(10) 0.8985(2) 0.0316(8) Uani 1 1 d . . . . .
 H31D H 0.508848 0.504757 0.913498 0.047 Uiso 1 1 calc R U . . .
 H31E H 0.505803 0.477767 0.826570 0.047 Uiso 1 1 calc R U . . .
 H31F H 0.586935 0.471377 0.941091 0.047 Uiso 1 1 calc R U . . .
 C32B C 0.4165(3) 0.46862(10) 1.0298(3) 0.0315(8) Uani 1 1 d . . . . .
 H32D H 0.487425 0.459695 1.078523 0.047 Uiso 1 1 calc R U . . .
 H32E H 0.350334 0.457443 1.040584 0.047 Uiso 1 1 calc R U . . .
 H32F H 0.412102 0.493144 1.039869 0.047 Uiso 1 1 calc R U . . .
 C33B C 0.6193(3) 0.34882(9) 1.0133(2) 0.0269(7) Uani 1 1 d . . . . .
 H33B H 0.601166 0.324279 0.997629 0.032 Uiso 1 1 calc R U . . .
 C34B C 0.7247(4) 0.35723(13) 0.9837(3) 0.0465(11) Uani 1 1 d . . . . .
 H34D H 0.742309 0.381465 0.994998 0.070 Uiso 1 1 calc R U . . .
 H34E H 0.709492 0.351835 0.911686 0.070 Uiso 1 1 calc R U . . .
 H34F H 0.790047 0.343814 1.025364 0.070 Uiso 1 1 calc R U . . .
 C35B C 0.6454(4) 0.35343(12) 1.1263(3) 0.0433(10) Uani 1 1 d . . . . .
 H35D H 0.713140 0.339964 1.162914 0.065 Uiso 1 1 calc R U . . .
 H35E H 0.579654 0.345850 1.145651 0.065 Uiso 1 1 calc R U . . .
 H35F H 0.660498 0.377471 1.143762 0.065 Uiso 1 1 calc R U . . .
 C36B C 0.2360(3) 0.35354(9) 0.7344(2) 0.0275(8) Uani 1 1 d . . . . .
 H36B H 0.186038 0.370678 0.687312 0.033 Uiso 1 1 calc R U . . .
 C37B C 0.2750(4) 0.32794(12) 0.6702(3) 0.0418(10) Uani 1 1 d . . . . .
 H37D H 0.325252 0.339218 0.638101 0.063 Uiso 1 1 calc R U . . .
 H37E H 0.207839 0.318674 0.617509 0.063 Uiso 1 1 calc R U . . .
 H37F H 0.316962 0.309461 0.713825 0.063 Uiso 1 1 calc R U . . .
 C38B C 0.1641(4) 0.33560(12) 0.7898(3) 0.0413(10) Uani 1 1 d . . . . .
 H38D H 0.211675 0.318899 0.837296 0.062 Uiso 1 1 calc R U . . .
 H38E H 0.099459 0.324031 0.740177 0.062 Uiso 1 1 calc R U . . .
 H38F H 0.134988 0.352327 0.827520 0.062 Uiso 1 1 calc R U . . .
 C39B C 0.2182(3) 0.43431(8) 0.3584(2) 0.0185(7) Uani 1 1 d . . . . .
 C40B C 0.3114(3) 0.44477(9) 0.3281(2) 0.0196(6) Uani 1 1 d . . . . .
 C41B C 0.3536(3) 0.42358(8) 0.2689(2) 0.0212(7) Uani 1 1 d . . . . .
 H41B H 0.417208 0.430919 0.249974 0.025 Uiso 1 1 calc R U . . .
 C42B C 0.3057(3) 0.39192(9) 0.2363(2) 0.0222(7) Uani 1 1 d . . . . .
 C43B C 0.2098(3) 0.38276(9) 0.2611(2) 0.0236(7) Uani 1 1 d . . . . .
 H43B H 0.173601 0.361733 0.236533 0.028 Uiso 1 1 calc R U . . .
 C44B C 0.1637(3) 0.40302(9) 0.3207(2) 0.0222(7) Uani 1 1 d . . . . .
 C45B C 0.3648(3) 0.47976(9) 0.3589(2) 0.0251(8) Uani 1 1 d . . . . .
 H45B H 0.364759 0.484526 0.429583 0.030 Uiso 1 1 calc R U . . .
 C46B C 0.4879(4) 0.48254(11) 0.3587(3) 0.0371(9) Uani 1 1 d . . . . .
 H46D H 0.532763 0.463385 0.396374 0.056 Uiso 1 1 calc R U . . .
 H46E H 0.521523 0.503881 0.391170 0.056 Uiso 1 1 calc R U . . .
 H46F H 0.488632 0.482128 0.288411 0.056 Uiso 1 1 calc R U . . .
 C47B C 0.2899(4) 0.50628(10) 0.2887(3) 0.0392(10) Uani 1 1 d . . . . .
 H47D H 0.289866 0.502447 0.218991 0.059 Uiso 1 1 calc R U . . .
 H47E H 0.320114 0.528988 0.311144 0.059 Uiso 1 1 calc R U . . .
 H47F H 0.211256 0.504513 0.290552 0.059 Uiso 1 1 calc R U . . .
 C48B C 0.3610(3) 0.36810(9) 0.1796(3) 0.0270(8) Uani 1 1 d . . . . .
 H48B H 0.433395 0.379095 0.177714 0.032 Uiso 1 1 calc R U . . .
 C49B C 0.3935(4) 0.33423(10) 0.2347(3) 0.0372(9) Uani 1 1 d . . . . .
 H49D H 0.444105 0.338286 0.304455 0.056 Uiso 1 1 calc R U . . .
 H49E H 0.433395 0.320112 0.198764 0.056 Uiso 1 1 calc R U . . .
 H49F H 0.323941 0.322546 0.236386 0.056 Uiso 1 1 calc R U . . .
 C50B C 0.2846(4) 0.36269(10) 0.0697(3) 0.0349(9) Uani 1 1 d . . . . .
 H50D H 0.210866 0.353139 0.068917 0.052 Uiso 1 1 calc R U . . .
 H50E H 0.322221 0.346966 0.035967 0.052 Uiso 1 1 calc R U . . .
 H50F H 0.271608 0.384489 0.033766 0.052 Uiso 1 1 calc R U . . .
 C51B C 0.0629(3) 0.38987(10) 0.3498(3) 0.0280(8) Uani 1 1 d . . . . .
 H51B H 0.031375 0.409256 0.378937 0.034 Uiso 1 1 calc R U . . .
 C52B C 0.1029(4) 0.36265(13) 0.4319(3) 0.0524(12) Uani 1 1 d . . . . .
 H52D H 0.135261 0.343461 0.405529 0.079 Uiso 1 1 calc R U . . .
 H52E H 0.037513 0.354842 0.451504 0.079 Uiso 1 1 calc R U . . .
 H52F H 0.161598 0.372181 0.491543 0.079 Uiso 1 1 calc R U . . .
 C53B C -0.0336(4) 0.37601(12) 0.2589(3) 0.0405(10) Uani 1 1 d . . . . .
 H53D H -0.053763 0.392892 0.204079 0.061 Uiso 1 1 calc R U . . .
 H53E H -0.100889 0.371170 0.279423 0.061 Uiso 1 1 calc R U . . .
 H53F H -0.007987 0.355076 0.234729 0.061 Uiso 1 1 calc R U . . .
 C54B C 0.5611(4) 0.40197(11) 0.6915(3) 0.0396(10) Uani 1 1 d . . . . .
 H54C H 0.535530 0.399705 0.751806 0.048 Uiso 1 1 calc R U . . .
 H54D H 0.617648 0.420676 0.704022 0.048 Uiso 1 1 calc R U . . .
 C55B C 0.6127(6) 0.37000(18) 0.6728(4) 0.093(3) Uani 1 1 d . . . . .
 H55C H 0.613532 0.353098 0.725789 0.112 Uiso 1 1 calc R U . . .
 H55D H 0.692705 0.373966 0.674759 0.112 Uiso 1 1 calc R U . . .
 C56B C 0.5423(4) 0.35721(12) 0.5704(3) 0.0466(11) Uani 1 1 d . . . . .
 H56C H 0.591742 0.348432 0.532398 0.056 Uiso 1 1 calc R U . . .
 H56D H 0.489602 0.338962 0.576406 0.056 Uiso 1 1 calc R U . . .
 C57B C 0.4772(4) 0.38770(12) 0.5196(3) 0.0466(11) Uani 1 1 d . . . . .
 H57C H 0.520173 0.400036 0.481441 0.056 Uiso 1 1 calc R U . . .
 H57D H 0.401471 0.381040 0.471588 0.056 Uiso 1 1 calc R U . . .
 C58B C 0.5378(3) 0.49906(10) 0.6337(3) 0.0314(8) Uani 1 1 d . . . . .
 H58C H 0.553733 0.484456 0.581863 0.038 Uiso 1 1 calc R U . . .
 H58D H 0.593923 0.493598 0.701092 0.038 Uiso 1 1 calc R U . . .
 C59B C 0.5460(4) 0.53579(11) 0.6089(4) 0.0454(11) Uani 1 1 d . . . . .
 H59C H 0.594922 0.548242 0.669331 0.055 Uiso 1 1 calc R U . . .
 H59D H 0.579416 0.538261 0.553362 0.055 Uiso 1 1 calc R U . . .
 C60B C 0.4278(4) 0.54902(12) 0.5768(4) 0.0478(11) Uani 1 1 d . . . . .
 H60C H 0.391683 0.547429 0.502098 0.057 Uiso 1 1 calc R U . . .
 H60D H 0.426462 0.572990 0.597889 0.057 Uiso 1 1 calc R U . . .
 C61B C 0.3681(4) 0.52656(11) 0.6304(4) 0.0486(11) Uani 1 1 d . . . . .
 H61C H 0.378643 0.535128 0.699805 0.058 Uiso 1 1 calc R U . . .
 H61D H 0.284961 0.525346 0.592265 0.058 Uiso 1 1 calc R U . . .
 C70 C 0.2619(4) 0.27025(11) 0.4685(3) 0.0415(10) Uani 1 1 d . . . . .
 H70 H 0.277654 0.293882 0.476781 0.050 Uiso 1 1 calc R U . . .
 C71 C 0.1758(4) 0.25904(11) 0.3854(3) 0.0397(9) Uani 1 1 d . . . . .
 H71 H 0.130951 0.274849 0.337070 0.048 Uiso 1 1 calc R U . . .
 C72 C 0.1539(4) 0.22470(12) 0.3715(3) 0.0443(10) Uani 1 1 d . . . . .
 H72 H 0.094241 0.216758 0.313527 0.053 Uiso 1 1 calc R U . . .
 C73 C 0.2189(4) 0.20204(12) 0.4423(3) 0.0469(11) Uani 1 1 d . . . . .
 H73 H 0.204432 0.178381 0.432488 0.056 Uiso 1 1 calc R U . . .
 C74 C 0.3048(4) 0.21329(12) 0.5272(3) 0.0477(11) Uani 1 1 d . . . . .
 H74 H 0.348800 0.197539 0.576240 0.057 Uiso 1 1 calc R U . . .
 C75 C 0.3264(4) 0.24797(13) 0.5406(3) 0.0456(11) Uani 1 1 d . . . . .
 H75 H 0.385122 0.256134 0.598927 0.055 Uiso 1 1 calc R U . . .
 C77 C 0.2715(4) 0.54589(11) 0.8917(3) 0.0463(11) Uani 1 1 d . . . . .
 H77 H 0.267800 0.538270 0.825871 0.056 Uiso 1 1 calc R U . . .
 C78 C 0.1928(4) 0.53479(11) 0.9342(3) 0.0450(11) Uani 1 1 d . . . . .
 H78 H 0.134090 0.519488 0.898032 0.054 Uiso 1 1 calc R U . . .
 C79 C 0.1985(4) 0.54592(12) 1.0307(3) 0.0477(11) Uani 1 1 d . . . . .
 H79 H 0.143232 0.538377 1.060238 0.057 Uiso 1 1 calc R U . . .
 C80 C 0.2845(4) 0.56794(12) 1.0837(3) 0.0464(11) Uani 1 1 d . . . . .
 H80 H 0.288399 0.575399 1.149770 0.056 Uiso 1 1 calc R U . . .
 C81 C 0.3652(4) 0.57920(12) 1.0409(3) 0.0484(11) Uani 1 1 d . . . . .
 H81 H 0.424966 0.594129 1.077359 0.058 Uiso 1 1 calc R U . . .
 C82 C 0.3569(4) 0.56826(12) 0.9442(3) 0.0485(11) Uani 1 1 d . . . . .
 H82 H 0.410496 0.576212 0.913379 0.058 Uiso 1 1 calc R U . . .
 C83 C 0.7426(5) 0.39079(13) 1.3984(4) 0.0575(13) Uani 1 1 d . . . . .
 H83 H 0.696045 0.401940 1.338618 0.069 Uiso 1 1 calc R U . . .
 C84 C 0.7367(4) 0.35608(11) 1.4062(3) 0.0439(11) Uani 1 1 d . . . . .
 H84 H 0.686875 0.343234 1.351871 0.053 Uiso 1 1 calc R U . . .
 C85 C 0.8033(4) 0.34018(11) 1.4929(3) 0.0417(10) Uani 1 1 d . . . . .
 H85 H 0.799872 0.316190 1.498464 0.050 Uiso 1 1 calc R U . . .
 C86 C 0.8755(4) 0.35885(13) 1.5725(4) 0.0535(12) Uani 1 1 d . . . . .
 H86 H 0.921467 0.347676 1.632548 0.064 Uiso 1 1 calc R U . . .
 C87 C 0.8807(5) 0.39348(14) 1.5646(4) 0.0618(14) Uani 1 1 d . . . . .
 H87 H 0.929176 0.406365 1.619724 0.074 Uiso 1 1 calc R U . . .
 C88 C 0.8158(5) 0.40957(13) 1.4769(4) 0.0643(16) Uani 1 1 d . . . . .
 H88 H 0.821173 0.433468 1.470381 0.077 Uiso 1 1 calc R U . . .

loop_
  _atom_site_aniso_label
  _atom_site_aniso_U_11
  _atom_site_aniso_U_22
  _atom_site_aniso_U_33
  _atom_site_aniso_U_23
  _atom_site_aniso_U_13
  _atom_site_aniso_U_12
 Ca1A 0.0191(3) 0.0215(3) 0.0168(3) 0.0008(2) 0.0058(2) 0.0013(3)
 O1A 0.0196(12) 0.0231(12) 0.0148(9) -0.0015(9) 0.0040(9) 0.0005(10)
 O2A 0.0298(15) 0.0354(14) 0.0280(12) 0.0009(11) 0.0083(11) 0.0123(12)
 O3A 0.0234(13) 0.0249(13) 0.0304(11) 0.0027(10) 0.0089(10) -0.0001(10)
 N1A 0.0189(14) 0.0226(14) 0.0146(11) -0.0032(10) 0.0049(10) 0.0007(11)
 N2A 0.0207(15) 0.0219(14) 0.0164(12) 0.0021(11) 0.0045(11) 0.0002(12)
 C1A 0.0224(18) 0.0195(16) 0.0177(14) -0.0015(12) 0.0070(13) 0.0002(14)
 C2A 0.0172(16) 0.0237(17) 0.0217(15) 0.0005(13) 0.0027(13) 0.0015(14)
 C3A 0.0243(18) 0.0177(16) 0.0175(14) -0.0008(12) 0.0026(13) -0.0018(14)
 C4A 0.0219(17) 0.0224(16) 0.0178(14) -0.0045(13) 0.0048(13) -0.0014(14)
 C5A 0.0210(17) 0.0170(15) 0.0185(14) 0.0000(12) 0.0056(13) -0.0020(13)
 C6A 0.0154(16) 0.0190(15) 0.0122(13) 0.0011(11) 0.0006(12) -0.0004(13)
 C7A 0.0229(17) 0.0207(16) 0.0143(13) -0.0015(12) 0.0070(13) -0.0017(14)
 C8A 0.0212(17) 0.0195(16) 0.0184(14) -0.0010(13) 0.0056(13) 0.0001(14)
 C9A 0.0263(19) 0.0235(17) 0.0166(14) 0.0014(12) 0.0063(13) -0.0002(14)
 C10A 0.0236(18) 0.0271(18) 0.0195(14) -0.0026(14) 0.0090(13) -0.0032(15)
 C11A 0.0207(17) 0.0274(18) 0.0191(14) -0.0036(13) 0.0069(13) 0.0020(14)
 C12A 0.0226(18) 0.0199(16) 0.0169(14) -0.0029(12) 0.0055(13) -0.0001(14)
 C13A 0.0218(17) 0.0232(16) 0.0162(13) 0.0008(12) 0.0060(13) 0.0008(14)
 C14A 0.038(2) 0.0230(18) 0.0244(16) -0.0020(14) 0.0111(15) 0.0039(16)
 C15A 0.0248(19) 0.042(2) 0.0202(15) 0.0009(15) 0.0088(14) 0.0098(16)
 C16A 0.0249(19) 0.0289(19) 0.0187(14) 0.0007(14) 0.0013(14) 0.0068(15)
 C17A 0.040(2) 0.039(2) 0.0221(16) 0.0095(16) 0.0090(16) 0.0049(19)
 C18A 0.032(2) 0.036(2) 0.0236(16) -0.0064(15) -0.0021(15) -0.0009(17)
 C19A 0.032(2) 0.040(2) 0.0215(15) -0.0005(15) 0.0003(15) 0.0083(18)
 C20A 0.0276(19) 0.044(2) 0.0197(15) 0.0025(15) 0.0127(14) 0.0000(17)
 C21A 0.039(2) 0.048(2) 0.0198(15) 0.0017(17) 0.0138(15) 0.004(2)
 C22A 0.041(2) 0.044(2) 0.039(2) 0.0091(18) 0.0224(18) -0.008(2)
 C23A 0.031(2) 0.060(3) 0.0279(17) 0.0076(18) 0.0160(16) 0.003(2)
 C24A 0.0206(17) 0.0226(17) 0.0138(13) -0.0007(12) 0.0043(12) 0.0024(13)
 C25A 0.0254(18) 0.0183(15) 0.0165(13) -0.0020(13) 0.0056(13) 0.0005(15)
 C26A 0.0256(19) 0.0212(17) 0.0211(15) 0.0000(13) 0.0089(14) -0.0011(14)
 C27A 0.0274(19) 0.0213(17) 0.0200(14) -0.0018(13) 0.0071(14) 0.0001(15)
 C28A 0.0282(19) 0.0208(17) 0.0228(15) -0.0043(13) 0.0106(14) -0.0015(15)
 C29A 0.0228(18) 0.0207(17) 0.0222(15) 0.0002(13) 0.0054(13) 0.0006(14)
 C30A 0.0305(19) 0.0180(16) 0.0217(14) -0.0031(13) 0.0114(14) -0.0031(14)
 C31A 0.033(2) 0.0249(19) 0.046(2) -0.0083(17) 0.0153(18) -0.0069(17)
 C32A 0.039(2) 0.0226(19) 0.048(2) 0.0012(17) 0.0111(19) 0.0000(17)
 C33A 0.029(2) 0.0239(18) 0.0308(17) -0.0054(14) 0.0130(15) -0.0008(15)
 C34A 0.041(2) 0.029(2) 0.0381(19) -0.0063(17) 0.0110(18) 0.0094(18)
 C35A 0.043(2) 0.032(2) 0.0277(17) -0.0070(15) 0.0147(16) 0.0015(18)
 C36A 0.0274(19) 0.0256(18) 0.0304(16) -0.0061(14) 0.0144(15) -0.0053(15)
 C37A 0.037(2) 0.044(2) 0.0366(19) 0.0099(18) 0.0153(17) -0.0040(19)
 C38A 0.024(2) 0.032(2) 0.046(2) -0.0023(17) 0.0093(17) -0.0033(16)
 C39A 0.0227(18) 0.0215(16) 0.0188(14) 0.0023(12) 0.0101(13) 0.0025(14)
 C40A 0.0179(16) 0.0248(17) 0.0215(14) 0.0034(13) 0.0053(13) 0.0013(14)
 C41A 0.0242(18) 0.0275(18) 0.0220(15) 0.0003(13) 0.0032(13) 0.0015(15)
 C42A 0.0286(19) 0.0297(19) 0.0221(14) 0.0058(14) 0.0082(14) 0.0071(15)
 C43A 0.045(2) 0.0209(17) 0.0254(16) 0.0037(14) 0.0127(16) 0.0087(16)
 C44A 0.033(2) 0.0241(17) 0.0183(14) 0.0009(13) 0.0093(14) 0.0001(15)
 C45A 0.0251(19) 0.0215(17) 0.0224(15) -0.0002(13) 0.0010(14) 0.0004(14)
 C46A 0.044(2) 0.0259(19) 0.0280(17) 0.0020(15) 0.0063(17) -0.0045(17)
 C47A 0.041(2) 0.0300(19) 0.0254(16) 0.0000(15) 0.0078(16) 0.0007(17)
 C48A 0.038(2) 0.034(2) 0.0282(17) 0.0088(16) 0.0048(16) 0.0114(18)
 C49A 0.029(2) 0.060(3) 0.074(3) 0.035(3) 0.004(2) 0.003(2)
 C50A 0.035(2) 0.053(3) 0.074(3) 0.037(2) 0.020(2) 0.017(2)
 C51A 0.055(3) 0.0221(18) 0.0233(16) 0.0004(14) 0.0018(17) 0.0009(18)
 C52A 0.063(3) 0.042(2) 0.046(2) -0.023(2) 0.029(2) -0.022(2)
 C53A 0.031(2) 0.078(4) 0.069(3) -0.045(3) 0.009(2) -0.007(2)
 C54A 0.057(3) 0.057(3) 0.0337(19) -0.004(2) 0.016(2) 0.029(2)
 C55A 0.051(3) 0.046(3) 0.039(2) 0.0060(19) 0.018(2) 0.021(2)
 C56A 0.064(4) 0.110(5) 0.051(3) -0.021(3) -0.008(3) 0.055(4)
 C57A 0.031(2) 0.053(3) 0.040(2) -0.001(2) -0.0038(18) 0.012(2)
 C58A 0.0232(19) 0.038(2) 0.0345(18) 0.0031(17) 0.0073(16) -0.0041(17)
 C59A 0.040(3) 0.034(2) 0.062(3) 0.005(2) 0.016(2) -0.010(2)
 C60A 0.048(3) 0.028(2) 0.045(2) 0.0018(18) 0.016(2) -0.0031(19)
 C61A 0.044(3) 0.027(2) 0.078(3) 0.004(2) 0.032(2) 0.0072(19)
 Ca1B 0.0188(3) 0.0223(3) 0.0165(3) 0.0017(2) 0.0058(2) 0.0020(3)
 O1B 0.0190(12) 0.0223(12) 0.0125(9) 0.0006(8) 0.0044(9) 0.0023(9)
 O2B 0.0304(14) 0.0380(15) 0.0270(12) 0.0002(11) 0.0062(11) 0.0129(12)
 O3B 0.0239(13) 0.0271(13) 0.0293(11) 0.0013(10) 0.0112(10) 0.0003(11)
 N1B 0.0205(14) 0.0222(14) 0.0167(11) 0.0010(11) 0.0044(11) 0.0035(12)
 N2B 0.0199(14) 0.0227(14) 0.0147(11) -0.0015(10) 0.0048(11) 0.0011(11)
 C1B 0.0193(17) 0.0191(16) 0.0172(13) -0.0037(12) 0.0038(13) -0.0007(13)
 C2B 0.0220(18) 0.0244(17) 0.0211(15) -0.0020(13) 0.0096(14) 0.0013(14)
 C3B 0.0235(17) 0.0260(17) 0.0162(13) -0.0033(13) 0.0075(13) -0.0030(15)
 C4B 0.0224(18) 0.0246(17) 0.0163(14) 0.0013(12) 0.0063(13) 0.0013(14)
 C5B 0.0181(16) 0.0171(15) 0.0162(13) -0.0023(12) 0.0034(12) -0.0021(13)
 C6B 0.0202(17) 0.0194(16) 0.0144(13) -0.0025(12) 0.0078(13) -0.0033(13)
 C7B 0.0205(17) 0.0204(16) 0.0138(13) 0.0015(12) 0.0024(12) -0.0018(13)
 C8B 0.0188(16) 0.0180(15) 0.0173(13) 0.0000(12) 0.0051(13) -0.0023(13)
 C9B 0.0233(18) 0.0226(16) 0.0123(12) -0.0001(12) 0.0043(12) 0.0006(14)
 C10B 0.0219(17) 0.0199(16) 0.0160(13) 0.0010(12) 0.0034(13) 0.0000(13)
 C11B 0.0206(17) 0.0195(16) 0.0181(14) 0.0009(12) 0.0028(13) 0.0017(13)
 C12B 0.0185(16) 0.0169(15) 0.0180(13) -0.0017(12) 0.0052(13) -0.0012(13)
 C13B 0.0220(17) 0.0205(16) 0.0167(14) 0.0004(12) 0.0052(13) 0.0028(13)
 C14B 0.037(2) 0.0208(17) 0.0217(15) -0.0044(13) 0.0079(15) 0.0026(15)
 C15B 0.0257(19) 0.035(2) 0.0209(15) 0.0007(14) 0.0082(14) 0.0062(16)
 C16B 0.029(2) 0.032(2) 0.0210(15) 0.0038(14) 0.0112(14) -0.0001(15)
 C17B 0.038(2) 0.046(2) 0.0187(15) 0.0018(16) 0.0129(15) 0.0031(19)
 C18B 0.042(2) 0.036(2) 0.041(2) 0.0052(17) 0.0233(18) -0.0005(18)
 C19B 0.035(2) 0.049(3) 0.0265(16) 0.0054(17) 0.0191(16) 0.0043(19)
 C20B 0.0254(18) 0.0278(18) 0.0165(14) 0.0001(13) 0.0023(14) 0.0019(15)
 C21B 0.033(2) 0.049(2) 0.0214(15) 0.0049(16) 0.0061(15) 0.0093(19)
 C22B 0.038(2) 0.036(2) 0.0286(18) -0.0032(16) -0.0047(17) -0.0036(18)
 C23B 0.025(2) 0.046(2) 0.0209(15) 0.0005(16) -0.0005(15) 0.0088(18)
 C24B 0.0159(16) 0.0268(17) 0.0163(13) 0.0013(13) 0.0041(12) 0.0028(14)
 C25B 0.0223(17) 0.0234(17) 0.0180(13) 0.0018(12) 0.0056(13) -0.0007(14)
 C26B 0.0229(17) 0.0257(17) 0.0234(15) 0.0008(13) 0.0033(13) 0.0011(14)
 C27B 0.0236(18) 0.0268(17) 0.0222(14) 0.0069(13) 0.0070(13) 0.0036(15)
 C28B 0.0260(18) 0.0207(16) 0.0237(15) 0.0031(13) 0.0077(14) 0.0005(14)
 C29B 0.0234(18) 0.0242(17) 0.0181(14) -0.0006(13) 0.0069(13) -0.0005(14)
 C30B 0.0277(19) 0.0225(17) 0.0218(15) 0.0021(13) -0.0010(14) 0.0031(15)
 C31B 0.040(2) 0.0264(18) 0.0236(15) 0.0018(14) 0.0040(15) -0.0031(17)
 C32B 0.034(2) 0.0281(19) 0.0296(17) -0.0026(15) 0.0062(16) 0.0015(16)
 C33B 0.0271(19) 0.0235(17) 0.0276(16) 0.0048(14) 0.0055(14) 0.0028(14)
 C34B 0.033(2) 0.059(3) 0.050(2) 0.023(2) 0.0174(19) 0.017(2)
 C35B 0.041(2) 0.057(3) 0.0277(18) 0.0107(18) 0.0041(17) 0.021(2)
 C36B 0.032(2) 0.0233(17) 0.0221(15) 0.0000(13) 0.0014(14) 0.0016(15)
 C37B 0.043(2) 0.046(2) 0.0328(19) -0.0134(18) 0.0074(18) -0.004(2)
 C38B 0.036(2) 0.048(3) 0.039(2) -0.0117(19) 0.0111(18) -0.016(2)
 C39B 0.0202(17) 0.0200(16) 0.0139(13) 0.0012(12) 0.0038(12) 0.0032(13)
 C40B 0.0227(17) 0.0211(16) 0.0146(12) 0.0039(13) 0.0056(12) 0.0007(15)
 C41B 0.0237(18) 0.0221(17) 0.0198(14) 0.0004(13) 0.0097(13) -0.0001(14)
 C42B 0.0249(18) 0.0237(17) 0.0187(14) -0.0001(13) 0.0080(13) 0.0043(14)
 C43B 0.0238(19) 0.0207(17) 0.0237(15) -0.0025(13) 0.0040(14) -0.0022(14)
 C44B 0.0230(17) 0.0254(18) 0.0186(14) 0.0005(13) 0.0073(13) 0.0016(14)
 C45B 0.032(2) 0.0229(17) 0.0248(15) -0.0060(14) 0.0158(15) -0.0059(16)
 C46B 0.036(2) 0.033(2) 0.047(2) -0.0129(18) 0.0191(19) -0.0089(18)
 C47B 0.049(3) 0.0209(18) 0.050(2) 0.0040(17) 0.019(2) -0.0007(18)
 C48B 0.030(2) 0.0242(18) 0.0310(17) -0.0053(14) 0.0147(15) -0.0004(15)
 C49B 0.042(2) 0.033(2) 0.0383(19) -0.0016(17) 0.0146(18) 0.0087(19)
 C50B 0.048(2) 0.035(2) 0.0250(16) -0.0047(15) 0.0167(17) 0.0020(18)
 C51B 0.029(2) 0.0250(18) 0.0313(17) -0.0065(15) 0.0116(15) -0.0042(16)
 C52B 0.050(3) 0.063(3) 0.052(2) 0.022(2) 0.026(2) -0.003(2)
 C53B 0.030(2) 0.046(2) 0.047(2) -0.0138(19) 0.0151(19) -0.0141(19)
 C54B 0.032(2) 0.043(2) 0.0353(19) 0.0024(18) -0.0009(17) 0.0132(19)
 C55B 0.093(5) 0.105(5) 0.051(3) -0.020(3) -0.019(3) 0.077(4)
 C56B 0.062(3) 0.042(2) 0.042(2) 0.0081(19) 0.026(2) 0.024(2)
 C57B 0.057(3) 0.047(3) 0.0329(19) 0.0009(18) 0.011(2) 0.025(2)
 C58B 0.0252(19) 0.037(2) 0.0314(17) 0.0037(16) 0.0082(15) -0.0046(17)
 C59B 0.048(3) 0.034(2) 0.061(3) -0.002(2) 0.027(2) -0.009(2)
 C60B 0.046(3) 0.032(2) 0.061(3) 0.007(2) 0.012(2) 0.000(2)
 C61B 0.052(3) 0.031(2) 0.071(3) 0.002(2) 0.032(3) 0.008(2)
 C70 0.051(3) 0.036(2) 0.046(2) -0.0088(18) 0.027(2) 0.0028(19)
 C71 0.037(2) 0.045(2) 0.040(2) 0.0047(19) 0.0172(18) 0.0127(19)
 C72 0.039(2) 0.052(3) 0.043(2) -0.009(2) 0.0150(19) -0.002(2)
 C73 0.052(3) 0.036(2) 0.058(3) -0.005(2) 0.026(2) 0.003(2)
 C74 0.043(3) 0.051(3) 0.052(2) 0.015(2) 0.020(2) 0.019(2)
 C75 0.036(2) 0.064(3) 0.039(2) -0.008(2) 0.0139(18) 0.001(2)
 C77 0.066(3) 0.039(2) 0.0329(19) 0.0088(18) 0.014(2) 0.012(2)
 C78 0.052(3) 0.036(2) 0.037(2) 0.0078(18) 0.000(2) 0.006(2)
 C79 0.054(3) 0.043(3) 0.044(2) 0.014(2) 0.013(2) 0.008(2)
 C80 0.059(3) 0.040(2) 0.0328(19) 0.0066(19) 0.005(2) 0.008(2)
 C81 0.047(3) 0.040(2) 0.046(2) 0.011(2) -0.002(2) -0.001(2)
 C82 0.049(3) 0.044(3) 0.050(2) 0.017(2) 0.013(2) 0.005(2)
 C83 0.085(4) 0.049(3) 0.046(2) 0.011(2) 0.033(3) 0.003(3)
 C84 0.059(3) 0.044(2) 0.0323(19) -0.0041(18) 0.020(2) -0.014(2)
 C85 0.048(3) 0.032(2) 0.052(2) -0.0011(18) 0.025(2) -0.0096(19)
 C86 0.042(3) 0.057(3) 0.056(3) -0.002(2) 0.010(2) -0.007(2)
 C87 0.061(3) 0.056(3) 0.072(3) -0.025(3) 0.026(3) -0.025(3)
 C88 0.097(5) 0.031(2) 0.088(4) -0.009(3) 0.062(4) -0.015(3)

_geom_special_details
;
 All esds (except the esd in the dihedral angle between two l.s. planes)
 are estimated using the full covariance matrix.  The cell esds are taken
 into account individually in the estimation of esds in distances, angles
 and torsion angles; correlations between esds in cell parameters are only
 used when they are defined by crystal symmetry.  An approximate (isotropic)
 treatment of cell esds is used for estimating esds involving l.s. planes.
;
loop_
  _geom_bond_atom_site_label_1
  _geom_bond_atom_site_label_2
  _geom_bond_distance
  _geom_bond_site_symmetry_2
  _geom_bond_publ_flag
 Ca1A O1A 2.374(2) . ?
 Ca1A O2A 2.335(3) . ?
 Ca1A O3A 2.345(2) . ?
 Ca1A N1A 2.310(2) . ?
 Ca1A N2A 2.303(3) . ?
 O1A C6A 1.405(3) . ?
 O1A C7A 1.406(4) . ?
 O2A C54A 1.453(4) . ?
 O2A C57A 1.461(4) . ?
 O3A C58A 1.450(4) . ?
 O3A C61A 1.444(5) . ?
 N1A C5A 1.365(4) . ?
 N1A C24A 1.422(4) . ?
 N2A C8A 1.367(4) . ?
 N2A C39A 1.420(4) . ?
 C1A C2A 1.406(4) . ?
 C1A C6A 1.373(5) . ?
 C1A C13A 1.535(4) . ?
 C2A H2A 0.9500 . ?
 C2A C3A 1.394(4) . ?
 C3A C4A 1.403(5) . ?
 C3A C16A 1.540(4) . ?
 C4A H4A 0.9500 . ?
 C4A C5A 1.405(4) . ?
 C5A C6A 1.425(4) . ?
 C7A C8A 1.418(4) . ?
 C7A C12A 1.371(5) . ?
 C8A C9A 1.416(4) . ?
 C9A H9A 0.9500 . ?
 C9A C10A 1.391(5) . ?
 C10A C11A 1.395(5) . ?
 C10A C20A 1.538(4) . ?
 C11A H11A 0.9500 . ?
 C11A C12A 1.409(4) . ?
 C12A C13A 1.528(4) . ?
 C13A C14A 1.538(5) . ?
 C13A C15A 1.537(5) . ?
 C14A H14A 0.9800 . ?
 C14A H14B 0.9800 . ?
 C14A H14C 0.9800 . ?
 C15A H15A 0.9800 . ?
 C15A H15B 0.9800 . ?
 C15A H15C 0.9800 . ?
 C16A C17A 1.537(5) . ?
 C16A C18A 1.537(5) . ?
 C16A C19A 1.526(5) . ?
 C17A H17A 0.9800 . ?
 C17A H17B 0.9800 . ?
 C17A H17C 0.9800 . ?
 C18A H18A 0.9800 . ?
 C18A H18B 0.9800 . ?
 C18A H18C 0.9800 . ?
 C19A H19A 0.9800 . ?
 C19A H19B 0.9800 . ?
 C19A H19C 0.9800 . ?
 C20A C21A 1.541(5) . ?
 C20A C22A 1.542(6) . ?
 C20A C23A 1.533(5) . ?
 C21A H21A 0.9800 . ?
 C21A H21B 0.9800 . ?
 C21A H21C 0.9800 . ?
 C22A H22A 0.9800 . ?
 C22A H22B 0.9800 . ?
 C22A H22C 0.9800 . ?
 C23A H23A 0.9800 . ?
 C23A H23B 0.9800 . ?
 C23A H23C 0.9800 . ?
 C24A C25A 1.414(5) . ?
 C24A C29A 1.419(5) . ?
 C25A C26A 1.396(4) . ?
 C25A C30A 1.519(5) . ?
 C26A H26A 0.9500 . ?
 C26A C27A 1.388(5) . ?
 C27A C28A 1.391(5) . ?
 C27A C33A 1.507(5) . ?
 C28A H28A 0.9500 . ?
 C28A C29A 1.391(5) . ?
 C29A C36A 1.510(5) . ?
 C30A H30A 1.0000 . ?
 C30A C31A 1.521(5) . ?
 C30A C32A 1.527(5) . ?
 C31A H31A 0.9800 . ?
 C31A H31B 0.9800 . ?
 C31A H31C 0.9800 . ?
 C32A H32A 0.9800 . ?
 C32A H32B 0.9800 . ?
 C32A H32C 0.9800 . ?
 C33A H33A 1.0000 . ?
 C33A C34A 1.534(5) . ?
 C33A C35A 1.529(5) . ?
 C34A H34A 0.9800 . ?
 C34A H34B 0.9800 . ?
 C34A H34C 0.9800 . ?
 C35A H35A 0.9800 . ?
 C35A H35B 0.9800 . ?
 C35A H35C 0.9800 . ?
 C36A H36A 1.0000 . ?
 C36A C37A 1.544(5) . ?
 C36A C38A 1.524(5) . ?
 C37A H37A 0.9800 . ?
 C37A H37B 0.9800 . ?
 C37A H37C 0.9800 . ?
 C38A H38A 0.9800 . ?
 C38A H38B 0.9800 . ?
 C38A H38C 0.9800 . ?
 C39A C40A 1.419(5) . ?
 C39A C44A 1.407(5) . ?
 C40A C41A 1.390(5) . ?
 C40A C45A 1.528(5) . ?
 C41A H41A 0.9500 . ?
 C41A C42A 1.392(5) . ?
 C42A C43A 1.385(5) . ?
 C42A C48A 1.519(5) . ?
 C43A H43A 0.9500 . ?
 C43A C44A 1.395(5) . ?
 C44A C51A 1.527(5) . ?
 C45A H45A 1.0000 . ?
 C45A C46A 1.520(5) . ?
 C45A C47A 1.533(4) . ?
 C46A H46A 0.9800 . ?
 C46A H46B 0.9800 . ?
 C46A H46C 0.9800 . ?
 C47A H47A 0.9800 . ?
 C47A H47B 0.9800 . ?
 C47A H47C 0.9800 . ?
 C48A H48A 1.0000 . ?
 C48A C49A 1.502(6) . ?
 C48A C50A 1.519(6) . ?
 C49A H49A 0.9800 . ?
 C49A H49B 0.9800 . ?
 C49A H49C 0.9800 . ?
 C50A H50A 0.9800 . ?
 C50A H50B 0.9800 . ?
 C50A H50C 0.9800 . ?
 C51A H51A 1.0000 . ?
 C51A C52A 1.523(6) . ?
 C51A C53A 1.510(7) . ?
 C52A H52A 0.9800 . ?
 C52A H52B 0.9800 . ?
 C52A H52C 0.9800 . ?
 C53A H53A 0.9800 . ?
 C53A H53B 0.9800 . ?
 C53A H53C 0.9800 . ?
 C54A H54A 0.9900 . ?
 C54A H54B 0.9900 . ?
 C54A C55A 1.483(6) . ?
 C55A H55A 0.9900 . ?
 C55A H55B 0.9900 . ?
 C55A C56A 1.499(6) . ?
 C56A H56A 0.9900 . ?
 C56A H56B 0.9900 . ?
 C56A C57A 1.440(6) . ?
 C57A H57A 0.9900 . ?
 C57A H57B 0.9900 . ?
 C58A H58A 0.9900 . ?
 C58A H58B 0.9900 . ?
 C58A C59A 1.505(5) . ?
 C59A H59A 0.9900 . ?
 C59A H59B 0.9900 . ?
 C59A C60A 1.484(6) . ?
 C60A H60A 0.9900 . ?
 C60A H60B 0.9900 . ?
 C60A C61A 1.515(6) . ?
 C61A H61A 0.9900 . ?
 C61A H61B 0.9900 . ?
 Ca1B O1B 2.368(2) . ?
 Ca1B O2B 2.329(3) . ?
 Ca1B O3B 2.347(3) . ?
 Ca1B N1B 2.303(3) . ?
 Ca1B N2B 2.308(3) . ?
 O1B C6B 1.412(3) . ?
 O1B C7B 1.408(3) . ?
 O2B C54B 1.460(4) . ?
 O2B C57B 1.459(5) . ?
 O3B C58B 1.457(4) . ?
 O3B C61B 1.444(5) . ?
 N1B C5B 1.361(4) . ?
 N1B C24B 1.423(4) . ?
 N2B C8B 1.367(4) . ?
 N2B C39B 1.423(4) . ?
 C1B C2B 1.408(4) . ?
 C1B C6B 1.363(5) . ?
 C1B C13B 1.537(4) . ?
 C2B H2B 0.9500 . ?
 C2B C3B 1.398(5) . ?
 C3B C4B 1.400(5) . ?
 C3B C16B 1.537(4) . ?
 C4B H4B 0.9500 . ?
 C4B C5B 1.397(4) . ?
 C5B C6B 1.426(4) . ?
 C7B C8B 1.414(4) . ?
 C7B C12B 1.377(4) . ?
 C8B C9B 1.415(4) . ?
 C9B H9B 0.9500 . ?
 C9B C10B 1.400(5) . ?
 C10B C11B 1.397(4) . ?
 C10B C20B 1.537(4) . ?
 C11B H11B 0.9500 . ?
 C11B C12B 1.404(4) . ?
 C12B C13B 1.540(4) . ?
 C13B C14B 1.540(5) . ?
 C13B C15B 1.518(5) . ?
 C14B H14D 0.9800 . ?
 C14B H14E 0.9800 . ?
 C14B H14F 0.9800 . ?
 C15B H15D 0.9800 . ?
 C15B H15E 0.9800 . ?
 C15B H15F 0.9800 . ?
 C16B C17B 1.533(5) . ?
 C16B C18B 1.540(5) . ?
 C16B C19B 1.534(5) . ?
 C17B H17D 0.9800 . ?
 C17B H17E 0.9800 . ?
 C17B H17F 0.9800 . ?
 C18B H18D 0.9800 . ?
 C18B H18E 0.9800 . ?
 C18B H18F 0.9800 . ?
 C19B H19D 0.9800 . ?
 C19B H19E 0.9800 . ?
 C19B H19F 0.9800 . ?
 C20B C21B 1.534(5) . ?
 C20B C22B 1.538(5) . ?
 C20B C23B 1.536(5) . ?
 C21B H21D 0.9800 . ?
 C21B H21E 0.9800 . ?
 C21B H21F 0.9800 . ?
 C22B H22D 0.9800 . ?
 C22B H22E 0.9800 . ?
 C22B H22F 0.9800 . ?
 C23B H23D 0.9800 . ?
 C23B H23E 0.9800 . ?
 C23B H23F 0.9800 . ?
 C24B C25B 1.414(4) . ?
 C24B C29B 1.413(5) . ?
 C25B C26B 1.396(5) . ?
 C25B C30B 1.523(5) . ?
 C26B H26B 0.9500 . ?
 C26B C27B 1.387(5) . ?
 C27B C28B 1.384(5) . ?
 C27B C33B 1.524(5) . ?
 C28B H28B 0.9500 . ?
 C28B C29B 1.396(5) . ?
 C29B C36B 1.523(5) . ?
 C30B H30B 1.0000 . ?
 C30B C31B 1.523(5) . ?
 C30B C32B 1.541(5) . ?
 C31B H31D 0.9800 . ?
 C31B H31E 0.9800 . ?
 C31B H31F 0.9800 . ?
 C32B H32D 0.9800 . ?
 C32B H32E 0.9800 . ?
 C32B H32F 0.9800 . ?
 C33B H33B 1.0000 . ?
 C33B C34B 1.521(5) . ?
 C33B C35B 1.507(5) . ?
 C34B H34D 0.9800 . ?
 C34B H34E 0.9800 . ?
 C34B H34F 0.9800 . ?
 C35B H35D 0.9800 . ?
 C35B H35E 0.9800 . ?
 C35B H35F 0.9800 . ?
 C36B H36B 1.0000 . ?
 C36B C37B 1.523(5) . ?
 C36B C38B 1.523(5) . ?
 C37B H37D 0.9800 . ?
 C37B H37E 0.9800 . ?
 C37B H37F 0.9800 . ?
 C38B H38D 0.9800 . ?
 C38B H38E 0.9800 . ?
 C38B H38F 0.9800 . ?
 C39B C40B 1.408(4) . ?
 C39B C44B 1.420(5) . ?
 C40B C41B 1.385(4) . ?
 C40B C45B 1.527(5) . ?
 C41B H41B 0.9500 . ?
 C41B C42B 1.391(5) . ?
 C42B C43B 1.382(5) . ?
 C42B C48B 1.522(5) . ?
 C43B H43B 0.9500 . ?
 C43B C44B 1.396(5) . ?
 C44B C51B 1.517(5) . ?
 C45B H45B 1.0000 . ?
 C45B C46B 1.522(5) . ?
 C45B C47B 1.520(5) . ?
 C46B H46D 0.9800 . ?
 C46B H46E 0.9800 . ?
 C46B H46F 0.9800 . ?
 C47B H47D 0.9800 . ?
 C47B H47E 0.9800 . ?
 C47B H47F 0.9800 . ?
 C48B H48B 1.0000 . ?
 C48B C49B 1.526(5) . ?
 C48B C50B 1.525(5) . ?
 C49B H49D 0.9800 . ?
 C49B H49E 0.9800 . ?
 C49B H49F 0.9800 . ?
 C50B H50D 0.9800 . ?
 C50B H50E 0.9800 . ?
 C50B H50F 0.9800 . ?
 C51B H51B 1.0000 . ?
 C51B C52B 1.526(6) . ?
 C51B C53B 1.527(5) . ?
 C52B H52D 0.9800 . ?
 C52B H52E 0.9800 . ?
 C52B H52F 0.9800 . ?
 C53B H53D 0.9800 . ?
 C53B H53E 0.9800 . ?
 C53B H53F 0.9800 . ?
 C54B H54C 0.9900 . ?
 C54B H54D 0.9900 . ?
 C54B C55B 1.471(6) . ?
 C55B H55C 0.9900 . ?
 C55B H55D 0.9900 . ?
 C55B C56B 1.493(7) . ?
 C56B H56C 0.9900 . ?
 C56B H56D 0.9900 . ?
 C56B C57B 1.488(6) . ?
 C57B H57C 0.9900 . ?
 C57B H57D 0.9900 . ?
 C58B H58C 0.9900 . ?
 C58B H58D 0.9900 . ?
 C58B C59B 1.498(5) . ?
 C59B H59C 0.9900 . ?
 C59B H59D 0.9900 . ?
 C59B C60B 1.473(6) . ?
 C60B H60C 0.9900 . ?
 C60B H60D 0.9900 . ?
 C60B C61B 1.495(6) . ?
 C61B H61C 0.9900 . ?
 C61B H61D 0.9900 . ?
 C70 H70 0.9500 . ?
 C70 C71 1.364(6) . ?
 C70 C75 1.373(6) . ?
 C71 H71 0.9500 . ?
 C71 C72 1.380(6) . ?
 C72 H72 0.9500 . ?
 C72 C73 1.376(6) . ?
 C73 H73 0.9500 . ?
 C73 C74 1.377(6) . ?
 C74 H74 0.9500 . ?
 C74 C75 1.392(7) . ?
 C75 H75 0.9500 . ?
 C77 H77 0.9500 . ?
 C77 C78 1.361(6) . ?
 C77 C82 1.384(7) . ?
 C78 H78 0.9500 . ?
 C78 C79 1.391(6) . ?
 C79 H79 0.9500 . ?
 C79 C80 1.382(7) . ?
 C80 H80 0.9500 . ?
 C80 C81 1.386(7) . ?
 C81 H81 0.9500 . ?
 C81 C82 1.384(6) . ?
 C82 H82 0.9500 . ?
 C83 H83 0.9500 . ?
 C83 C84 1.375(6) . ?
 C83 C88 1.382(7) . ?
 C84 H84 0.9500 . ?
 C84 C85 1.369(6) . ?
 C85 H85 0.9500 . ?
 C85 C86 1.384(6) . ?
 C86 H86 0.9500 . ?
 C86 C87 1.372(7) . ?
 C87 H87 0.9500 . ?
 C87 C88 1.376(8) . ?
 C88 H88 0.9500 . ?

loop_
  _geom_angle_atom_site_label_1
  _geom_angle_atom_site_label_2
  _geom_angle_atom_site_label_3
  _geom_angle
  _geom_angle_site_symmetry_1
  _geom_angle_site_symmetry_3
  _geom_angle_publ_flag
 O2A Ca1A O1A 170.81(9) . . ?
 O2A Ca1A O3A 94.20(9) . . ?
 O3A Ca1A O1A 94.84(9) . . ?
 N1A Ca1A O1A 68.59(8) . . ?
 N1A Ca1A O2A 111.01(9) . . ?
 N1A Ca1A O3A 102.19(9) . . ?
 N2A Ca1A O1A 68.79(9) . . ?
 N2A Ca1A O2A 106.40(10) . . ?
 N2A Ca1A O3A 110.03(9) . . ?
 N2A Ca1A N1A 127.82(10) . . ?
 C6A O1A Ca1A 118.56(17) . . ?
 C6A O1A C7A 115.5(2) . . ?
 C7A O1A Ca1A 118.37(19) . . ?
 C54A O2A Ca1A 127.8(2) . . ?
 C54A O2A C57A 108.0(3) . . ?
 C57A O2A Ca1A 124.2(2) . . ?
 C58A O3A Ca1A 129.7(2) . . ?
 C61A O3A Ca1A 120.6(2) . . ?
 C61A O3A C58A 108.1(3) . . ?
 C5A N1A Ca1A 120.78(19) . . ?
 C5A N1A C24A 120.7(3) . . ?
 C24A N1A Ca1A 117.4(2) . . ?
 C8A N2A Ca1A 120.2(2) . . ?
 C8A N2A C39A 118.7(3) . . ?
 C39A N2A Ca1A 121.0(2) . . ?
 C2A C1A C13A 123.8(3) . . ?
 C6A C1A C2A 118.0(3) . . ?
 C6A C1A C13A 118.2(3) . . ?
 C1A C2A H2A 119.6 . . ?
 C3A C2A C1A 120.7(3) . . ?
 C3A C2A H2A 119.6 . . ?
 C2A C3A C4A 119.4(3) . . ?
 C2A C3A C16A 121.4(3) . . ?
 C4A C3A C16A 119.2(3) . . ?
 C3A C4A H4A 118.8 . . ?
 C3A C4A C5A 122.4(3) . . ?
 C5A C4A H4A 118.8 . . ?
 N1A C5A C4A 127.4(3) . . ?
 N1A C5A C6A 117.5(3) . . ?
 C4A C5A C6A 115.1(3) . . ?
 O1A C6A C5A 114.5(3) . . ?
 C1A C6A O1A 121.0(3) . . ?
 C1A C6A C5A 124.4(3) . . ?
 O1A C7A C8A 114.2(3) . . ?
 C12A C7A O1A 121.1(3) . . ?
 C12A C7A C8A 124.7(3) . . ?
 N2A C8A C7A 118.3(3) . . ?
 N2A C8A C9A 127.0(3) . . ?
 C9A C8A C7A 114.7(3) . . ?
 C8A C9A H9A 118.7 . . ?
 C10A C9A C8A 122.7(3) . . ?
 C10A C9A H9A 118.7 . . ?
 C9A C10A C11A 119.3(3) . . ?
 C9A C10A C20A 118.2(3) . . ?
 C11A C10A C20A 122.5(3) . . ?
 C10A C11A H11A 119.6 . . ?
 C10A C11A C12A 120.7(3) . . ?
 C12A C11A H11A 119.6 . . ?
 C7A C12A C11A 117.8(3) . . ?
 C7A C12A C13A 118.3(3) . . ?
 C11A C12A C13A 123.8(3) . . ?
 C1A C13A C14A 108.3(3) . . ?
 C1A C13A C15A 111.7(3) . . ?
 C12A C13A C1A 108.6(3) . . ?
 C12A C13A C14A 107.9(3) . . ?
 C12A C13A C15A 111.9(3) . . ?
 C15A C13A C14A 108.2(3) . . ?
 C13A C14A H14A 109.5 . . ?
 C13A C14A H14B 109.5 . . ?
 C13A C14A H14C 109.5 . . ?
 H14A C14A H14B 109.5 . . ?
 H14A C14A H14C 109.5 . . ?
 H14B C14A H14C 109.5 . . ?
 C13A C15A H15A 109.5 . . ?
 C13A C15A H15B 109.5 . . ?
 C13A C15A H15C 109.5 . . ?
 H15A C15A H15B 109.5 . . ?
 H15A C15A H15C 109.5 . . ?
 H15B C15A H15C 109.5 . . ?
 C17A C16A C3A 110.6(3) . . ?
 C18A C16A C3A 107.9(3) . . ?
 C18A C16A C17A 108.8(3) . . ?
 C19A C16A C3A 112.7(3) . . ?
 C19A C16A C17A 108.3(3) . . ?
 C19A C16A C18A 108.5(3) . . ?
 C16A C17A H17A 109.5 . . ?
 C16A C17A H17B 109.5 . . ?
 C16A C17A H17C 109.5 . . ?
 H17A C17A H17B 109.5 . . ?
 H17A C17A H17C 109.5 . . ?
 H17B C17A H17C 109.5 . . ?
 C16A C18A H18A 109.5 . . ?
 C16A C18A H18B 109.5 . . ?
 C16A C18A H18C 109.5 . . ?
 H18A C18A H18B 109.5 . . ?
 H18A C18A H18C 109.5 . . ?
 H18B C18A H18C 109.5 . . ?
 C16A C19A H19A 109.5 . . ?
 C16A C19A H19B 109.5 . . ?
 C16A C19A H19C 109.5 . . ?
 H19A C19A H19B 109.5 . . ?
 H19A C19A H19C 109.5 . . ?
 H19B C19A H19C 109.5 . . ?
 C10A C20A C21A 109.4(3) . . ?
 C10A C20A C22A 109.1(3) . . ?
 C21A C20A C22A 109.2(3) . . ?
 C23A C20A C10A 112.1(3) . . ?
 C23A C20A C21A 108.6(3) . . ?
 C23A C20A C22A 108.4(3) . . ?
 C20A C21A H21A 109.5 . . ?
 C20A C21A H21B 109.5 . . ?
 C20A C21A H21C 109.5 . . ?
 H21A C21A H21B 109.5 . . ?
 H21A C21A H21C 109.5 . . ?
 H21B C21A H21C 109.5 . . ?
 C20A C22A H22A 109.5 . . ?
 C20A C22A H22B 109.5 . . ?
 C20A C22A H22C 109.5 . . ?
 H22A C22A H22B 109.5 . . ?
 H22A C22A H22C 109.5 . . ?
 H22B C22A H22C 109.5 . . ?
 C20A C23A H23A 109.5 . . ?
 C20A C23A H23B 109.5 . . ?
 C20A C23A H23C 109.5 . . ?
 H23A C23A H23B 109.5 . . ?
 H23A C23A H23C 109.5 . . ?
 H23B C23A H23C 109.5 . . ?
 C25A C24A N1A 119.9(3) . . ?
 C25A C24A C29A 118.6(3) . . ?
 C29A C24A N1A 120.8(3) . . ?
 C24A C25A C30A 120.4(3) . . ?
 C26A C25A C24A 119.7(3) . . ?
 C26A C25A C30A 119.9(3) . . ?
 C25A C26A H26A 118.8 . . ?
 C27A C26A C25A 122.3(3) . . ?
 C27A C26A H26A 118.8 . . ?
 C26A C27A C28A 117.1(3) . . ?
 C26A C27A C33A 121.8(3) . . ?
 C28A C27A C33A 121.0(3) . . ?
 C27A C28A H28A 118.4 . . ?
 C27A C28A C29A 123.2(3) . . ?
 C29A C28A H28A 118.4 . . ?
 C24A C29A C36A 122.3(3) . . ?
 C28A C29A C24A 118.9(3) . . ?
 C28A C29A C36A 118.7(3) . . ?
 C25A C30A H30A 107.5 . . ?
 C25A C30A C31A 114.1(3) . . ?
 C25A C30A C32A 109.8(3) . . ?
 C31A C30A H30A 107.5 . . ?
 C31A C30A C32A 110.3(3) . . ?
 C32A C30A H30A 107.5 . . ?
 C30A C31A H31A 109.5 . . ?
 C30A C31A H31B 109.5 . . ?
 C30A C31A H31C 109.5 . . ?
 H31A C31A H31B 109.5 . . ?
 H31A C31A H31C 109.5 . . ?
 H31B C31A H31C 109.5 . . ?
 C30A C32A H32A 109.5 . . ?
 C30A C32A H32B 109.5 . . ?
 C30A C32A H32C 109.5 . . ?
 H32A C32A H32B 109.5 . . ?
 H32A C32A H32C 109.5 . . ?
 H32B C32A H32C 109.5 . . ?
 C27A C33A H33A 107.6 . . ?
 C27A C33A C34A 109.9(3) . . ?
 C27A C33A C35A 113.0(3) . . ?
 C34A C33A H33A 107.6 . . ?
 C35A C33A H33A 107.6 . . ?
 C35A C33A C34A 111.1(3) . . ?
 C33A C34A H34A 109.5 . . ?
 C33A C34A H34B 109.5 . . ?
 C33A C34A H34C 109.5 . . ?
 H34A C34A H34B 109.5 . . ?
 H34A C34A H34C 109.5 . . ?
 H34B C34A H34C 109.5 . . ?
 C33A C35A H35A 109.5 . . ?
 C33A C35A H35B 109.5 . . ?
 C33A C35A H35C 109.5 . . ?
 H35A C35A H35B 109.5 . . ?
 H35A C35A H35C 109.5 . . ?
 H35B C35A H35C 109.5 . . ?
 C29A C36A H36A 108.1 . . ?
 C29A C36A C37A 110.3(3) . . ?
 C29A C36A C38A 111.6(3) . . ?
 C37A C36A H36A 108.1 . . ?
 C38A C36A H36A 108.1 . . ?
 C38A C36A C37A 110.6(3) . . ?
 C36A C37A H37A 109.5 . . ?
 C36A C37A H37B 109.5 . . ?
 C36A C37A H37C 109.5 . . ?
 H37A C37A H37B 109.5 . . ?
 H37A C37A H37C 109.5 . . ?
 H37B C37A H37C 109.5 . . ?
 C36A C38A H38A 109.5 . . ?
 C36A C38A H38B 109.5 . . ?
 C36A C38A H38C 109.5 . . ?
 H38A C38A H38B 109.5 . . ?
 H38A C38A H38C 109.5 . . ?
 H38B C38A H38C 109.5 . . ?
 C40A C39A N2A 120.6(3) . . ?
 C44A C39A N2A 120.3(3) . . ?
 C44A C39A C40A 118.7(3) . . ?
 C39A C40A C45A 121.1(3) . . ?
 C41A C40A C39A 119.3(3) . . ?
 C41A C40A C45A 119.6(3) . . ?
 C40A C41A H41A 118.8 . . ?
 C40A C41A C42A 122.3(3) . . ?
 C42A C41A H41A 118.8 . . ?
 C41A C42A C48A 119.5(3) . . ?
 C43A C42A C41A 117.8(3) . . ?
 C43A C42A C48A 122.7(3) . . ?
 C42A C43A H43A 118.9 . . ?
 C42A C43A C44A 122.2(3) . . ?
 C44A C43A H43A 118.9 . . ?
 C39A C44A C51A 120.1(3) . . ?
 C43A C44A C39A 119.6(3) . . ?
 C43A C44A C51A 120.2(3) . . ?
 C40A C45A H45A 107.4 . . ?
 C40A C45A C47A 112.3(3) . . ?
 C46A C45A C40A 110.6(3) . . ?
 C46A C45A H45A 107.4 . . ?
 C46A C45A C47A 111.4(3) . . ?
 C47A C45A H45A 107.4 . . ?
 C45A C46A H46A 109.5 . . ?
 C45A C46A H46B 109.5 . . ?
 C45A C46A H46C 109.5 . . ?
 H46A C46A H46B 109.5 . . ?
 H46A C46A H46C 109.5 . . ?
 H46B C46A H46C 109.5 . . ?
 C45A C47A H47A 109.5 . . ?
 C45A C47A H47B 109.5 . . ?
 C45A C47A H47C 109.5 . . ?
 H47A C47A H47B 109.5 . . ?
 H47A C47A H47C 109.5 . . ?
 H47B C47A H47C 109.5 . . ?
 C42A C48A H48A 107.3 . . ?
 C49A C48A C42A 111.0(3) . . ?
 C49A C48A H48A 107.3 . . ?
 C49A C48A C50A 110.0(4) . . ?
 C50A C48A C42A 113.5(3) . . ?
 C50A C48A H48A 107.3 . . ?
 C48A C49A H49A 109.5 . . ?
 C48A C49A H49B 109.5 . . ?
 C48A C49A H49C 109.5 . . ?
 H49A C49A H49B 109.5 . . ?
 H49A C49A H49C 109.5 . . ?
 H49B C49A H49C 109.5 . . ?
 C48A C50A H50A 109.5 . . ?
 C48A C50A H50B 109.5 . . ?
 C48A C50A H50C 109.5 . . ?
 H50A C50A H50B 109.5 . . ?
 H50A C50A H50C 109.5 . . ?
 H50B C50A H50C 109.5 . . ?
 C44A C51A H51A 107.5 . . ?
 C52A C51A C44A 113.0(4) . . ?
 C52A C51A H51A 107.5 . . ?
 C53A C51A C44A 111.1(3) . . ?
 C53A C51A H51A 107.5 . . ?
 C53A C51A C52A 110.0(4) . . ?
 C51A C52A H52A 109.5 . . ?
 C51A C52A H52B 109.5 . . ?
 C51A C52A H52C 109.5 . . ?
 H52A C52A H52B 109.5 . . ?
 H52A C52A H52C 109.5 . . ?
 H52B C52A H52C 109.5 . . ?
 C51A C53A H53A 109.5 . . ?
 C51A C53A H53B 109.5 . . ?
 C51A C53A H53C 109.5 . . ?
 H53A C53A H53B 109.5 . . ?
 H53A C53A H53C 109.5 . . ?
 H53B C53A H53C 109.5 . . ?
 O2A C54A H54A 110.4 . . ?
 O2A C54A H54B 110.4 . . ?
 O2A C54A C55A 106.4(3) . . ?
 H54A C54A H54B 108.6 . . ?
 C55A C54A H54A 110.4 . . ?
 C55A C54A H54B 110.4 . . ?
 C54A C55A H55A 110.9 . . ?
 C54A C55A H55B 110.9 . . ?
 C54A C55A C56A 104.1(4) . . ?
 H55A C55A H55B 109.0 . . ?
 C56A C55A H55A 110.9 . . ?
 C56A C55A H55B 110.9 . . ?
 C55A C56A H56A 110.3 . . ?
 C55A C56A H56B 110.3 . . ?
 H56A C56A H56B 108.5 . . ?
 C57A C56A C55A 107.2(4) . . ?
 C57A C56A H56A 110.3 . . ?
 C57A C56A H56B 110.3 . . ?
 O2A C57A H57A 110.1 . . ?
 O2A C57A H57B 110.1 . . ?
 C56A C57A O2A 107.8(3) . . ?
 C56A C57A H57A 110.1 . . ?
 C56A C57A H57B 110.1 . . ?
 H57A C57A H57B 108.5 . . ?
 O3A C58A H58A 110.4 . . ?
 O3A C58A H58B 110.4 . . ?
 O3A C58A C59A 106.6(3) . . ?
 H58A C58A H58B 108.6 . . ?
 C59A C58A H58A 110.4 . . ?
 C59A C58A H58B 110.4 . . ?
 C58A C59A H59A 110.6 . . ?
 C58A C59A H59B 110.6 . . ?
 H59A C59A H59B 108.8 . . ?
 C60A C59A C58A 105.6(3) . . ?
 C60A C59A H59A 110.6 . . ?
 C60A C59A H59B 110.6 . . ?
 C59A C60A H60A 111.3 . . ?
 C59A C60A H60B 111.3 . . ?
 C59A C60A C61A 102.5(3) . . ?
 H60A C60A H60B 109.2 . . ?
 C61A C60A H60A 111.3 . . ?
 C61A C60A H60B 111.3 . . ?
 O3A C61A C60A 104.7(3) . . ?
 O3A C61A H61A 110.8 . . ?
 O3A C61A H61B 110.8 . . ?
 C60A C61A H61A 110.8 . . ?
 C60A C61A H61B 110.8 . . ?
 H61A C61A H61B 108.9 . . ?
 O2B Ca1B O1B 170.58(9) . . ?
 O2B Ca1B O3B 94.41(10) . . ?
 O3B Ca1B O1B 94.95(8) . . ?
 N1B Ca1B O1B 68.99(8) . . ?
 N1B Ca1B O2B 106.50(9) . . ?
 N1B Ca1B O3B 110.74(9) . . ?
 N1B Ca1B N2B 127.55(10) . . ?
 N2B Ca1B O1B 68.86(8) . . ?
 N2B Ca1B O2B 110.04(9) . . ?
 N2B Ca1B O3B 102.62(9) . . ?
 C6B O1B Ca1B 118.33(18) . . ?
 C7B O1B Ca1B 118.42(17) . . ?
 C7B O1B C6B 115.5(2) . . ?
 C54B O2B Ca1B 123.5(2) . . ?
 C57B O2B Ca1B 129.5(2) . . ?
 C57B O2B C54B 106.7(3) . . ?
 C58B O3B Ca1B 129.1(2) . . ?
 C61B O3B Ca1B 121.1(2) . . ?
 C61B O3B C58B 107.7(3) . . ?
 C5B N1B Ca1B 120.4(2) . . ?
 C5B N1B C24B 119.3(2) . . ?
 C24B N1B Ca1B 120.1(2) . . ?
 C8B N2B Ca1B 120.00(19) . . ?
 C8B N2B C39B 122.1(3) . . ?
 C39B N2B Ca1B 116.5(2) . . ?
 C2B C1B C13B 123.4(3) . . ?
 C6B C1B C2B 118.2(3) . . ?
 C6B C1B C13B 118.3(3) . . ?
 C1B C2B H2B 119.8 . . ?
 C3B C2B C1B 120.3(3) . . ?
 C3B C2B H2B 119.8 . . ?
 C2B C3B C4B 119.1(3) . . ?
 C2B C3B C16B 122.2(3) . . ?
 C4B C3B C16B 118.6(3) . . ?
 C3B C4B H4B 118.5 . . ?
 C5B C4B C3B 122.9(3) . . ?
 C5B C4B H4B 118.5 . . ?
 N1B C5B C4B 127.1(3) . . ?
 N1B C5B C6B 118.2(3) . . ?
 C4B C5B C6B 114.7(3) . . ?
 O1B C6B C5B 114.0(3) . . ?
 C1B C6B O1B 121.2(3) . . ?
 C1B C6B C5B 124.7(3) . . ?
 O1B C7B C8B 114.3(3) . . ?
 C12B C7B O1B 120.7(3) . . ?
 C12B C7B C8B 124.9(3) . . ?
 N2B C8B C7B 118.4(3) . . ?
 N2B C8B C9B 127.0(3) . . ?
 C7B C8B C9B 114.6(3) . . ?
 C8B C9B H9B 118.7 . . ?
 C10B C9B C8B 122.7(3) . . ?
 C10B C9B H9B 118.7 . . ?
 C9B C10B C20B 119.0(3) . . ?
 C11B C10B C9B 119.1(3) . . ?
 C11B C10B C20B 121.7(3) . . ?
 C10B C11B H11B 119.6 . . ?
 C10B C11B C12B 120.8(3) . . ?
 C12B C11B H11B 119.6 . . ?
 C7B C12B C11B 117.9(3) . . ?
 C7B C12B C13B 118.3(3) . . ?
 C11B C12B C13B 123.8(3) . . ?
 C1B C13B C12B 107.9(3) . . ?
 C1B C13B C14B 108.2(3) . . ?
 C12B C13B C14B 108.3(3) . . ?
 C15B C13B C1B 112.2(3) . . ?
 C15B C13B C12B 111.6(3) . . ?
 C15B C13B C14B 108.5(3) . . ?
 C13B C14B H14D 109.5 . . ?
 C13B C14B H14E 109.5 . . ?
 C13B C14B H14F 109.5 . . ?
 H14D C14B H14E 109.5 . . ?
 H14D C14B H14F 109.5 . . ?
 H14E C14B H14F 109.5 . . ?
 C13B C15B H15D 109.5 . . ?
 C13B C15B H15E 109.5 . . ?
 C13B C15B H15F 109.5 . . ?
 H15D C15B H15E 109.5 . . ?
 H15D C15B H15F 109.5 . . ?
 H15E C15B H15F 109.5 . . ?
 C3B C16B C18B 109.4(3) . . ?
 C17B C16B C3B 109.8(3) . . ?
 C17B C16B C18B 109.3(3) . . ?
 C17B C16B C19B 108.8(3) . . ?
 C19B C16B C3B 111.9(3) . . ?
 C19B C16B C18B 107.6(3) . . ?
 C16B C17B H17D 109.5 . . ?
 C16B C17B H17E 109.5 . . ?
 C16B C17B H17F 109.5 . . ?
 H17D C17B H17E 109.5 . . ?
 H17D C17B H17F 109.5 . . ?
 H17E C17B H17F 109.5 . . ?
 C16B C18B H18D 109.5 . . ?
 C16B C18B H18E 109.5 . . ?
 C16B C18B H18F 109.5 . . ?
 H18D C18B H18E 109.5 . . ?
 H18D C18B H18F 109.5 . . ?
 H18E C18B H18F 109.5 . . ?
 C16B C19B H19D 109.5 . . ?
 C16B C19B H19E 109.5 . . ?
 C16B C19B H19F 109.5 . . ?
 H19D C19B H19E 109.5 . . ?
 H19D C19B H19F 109.5 . . ?
 H19E C19B H19F 109.5 . . ?
 C10B C20B C22B 107.5(3) . . ?
 C21B C20B C10B 110.6(3) . . ?
 C21B C20B C22B 109.2(3) . . ?
 C21B C20B C23B 107.7(3) . . ?
 C23B C20B C10B 112.5(3) . . ?
 C23B C20B C22B 109.2(3) . . ?
 C20B C21B H21D 109.5 . . ?
 C20B C21B H21E 109.5 . . ?
 C20B C21B H21F 109.5 . . ?
 H21D C21B H21E 109.5 . . ?
 H21D C21B H21F 109.5 . . ?
 H21E C21B H21F 109.5 . . ?
 C20B C22B H22D 109.5 . . ?
 C20B C22B H22E 109.5 . . ?
 C20B C22B H22F 109.5 . . ?
 H22D C22B H22E 109.5 . . ?
 H22D C22B H22F 109.5 . . ?
 H22E C22B H22F 109.5 . . ?
 C20B C23B H23D 109.5 . . ?
 C20B C23B H23E 109.5 . . ?
 C20B C23B H23F 109.5 . . ?
 H23D C23B H23E 109.5 . . ?
 H23D C23B H23F 109.5 . . ?
 H23E C23B H23F 109.5 . . ?
 C25B C24B N1B 120.3(3) . . ?
 C29B C24B N1B 120.9(3) . . ?
 C29B C24B C25B 118.5(3) . . ?
 C24B C25B C30B 121.0(3) . . ?
 C26B C25B C24B 119.4(3) . . ?
 C26B C25B C30B 119.6(3) . . ?
 C25B C26B H26B 118.9 . . ?
 C27B C26B C25B 122.1(3) . . ?
 C27B C26B H26B 118.9 . . ?
 C26B C27B C33B 121.3(3) . . ?
 C28B C27B C26B 117.9(3) . . ?
 C28B C27B C33B 120.8(3) . . ?
 C27B C28B H28B 118.9 . . ?
 C27B C28B C29B 122.2(3) . . ?
 C29B C28B H28B 118.9 . . ?
 C24B C29B C36B 121.2(3) . . ?
 C28B C29B C24B 119.3(3) . . ?
 C28B C29B C36B 119.5(3) . . ?
 C25B C30B H30B 107.5 . . ?
 C25B C30B C31B 111.8(3) . . ?
 C25B C30B C32B 111.3(3) . . ?
 C31B C30B H30B 107.5 . . ?
 C31B C30B C32B 111.1(3) . . ?
 C32B C30B H30B 107.5 . . ?
 C30B C31B H31D 109.5 . . ?
 C30B C31B H31E 109.5 . . ?
 C30B C31B H31F 109.5 . . ?
 H31D C31B H31E 109.5 . . ?
 H31D C31B H31F 109.5 . . ?
 H31E C31B H31F 109.5 . . ?
 C30B C32B H32D 109.5 . . ?
 C30B C32B H32E 109.5 . . ?
 C30B C32B H32F 109.5 . . ?
 H32D C32B H32E 109.5 . . ?
 H32D C32B H32F 109.5 . . ?
 H32E C32B H32F 109.5 . . ?
 C27B C33B H33B 107.5 . . ?
 C34B C33B C27B 110.9(3) . . ?
 C34B C33B H33B 107.5 . . ?
 C35B C33B C27B 113.1(3) . . ?
 C35B C33B H33B 107.5 . . ?
 C35B C33B C34B 110.1(3) . . ?
 C33B C34B H34D 109.5 . . ?
 C33B C34B H34E 109.5 . . ?
 C33B C34B H34F 109.5 . . ?
 H34D C34B H34E 109.5 . . ?
 H34D C34B H34F 109.5 . . ?
 H34E C34B H34F 109.5 . . ?
 C33B C35B H35D 109.5 . . ?
 C33B C35B H35E 109.5 . . ?
 C33B C35B H35F 109.5 . . ?
 H35D C35B H35E 109.5 . . ?
 H35D C35B H35F 109.5 . . ?
 H35E C35B H35F 109.5 . . ?
 C29B C36B H36B 108.0 . . ?
 C29B C36B C37B 112.8(3) . . ?
 C29B C36B C38B 110.4(3) . . ?
 C37B C36B H36B 108.0 . . ?
 C38B C36B H36B 108.0 . . ?
 C38B C36B C37B 109.6(3) . . ?
 C36B C37B H37D 109.5 . . ?
 C36B C37B H37E 109.5 . . ?
 C36B C37B H37F 109.5 . . ?
 H37D C37B H37E 109.5 . . ?
 H37D C37B H37F 109.5 . . ?
 H37E C37B H37F 109.5 . . ?
 C36B C38B H38D 109.5 . . ?
 C36B C38B H38E 109.5 . . ?
 C36B C38B H38F 109.5 . . ?
 H38D C38B H38E 109.5 . . ?
 H38D C38B H38F 109.5 . . ?
 H38E C38B H38F 109.5 . . ?
 C40B C39B N2B 119.9(3) . . ?
 C40B C39B C44B 118.5(3) . . ?
 C44B C39B N2B 121.0(3) . . ?
 C39B C40B C45B 119.9(3) . . ?
 C41B C40B C39B 120.1(3) . . ?
 C41B C40B C45B 120.0(3) . . ?
 C40B C41B H41B 118.9 . . ?
 C40B C41B C42B 122.1(3) . . ?
 C42B C41B H41B 118.9 . . ?
 C41B C42B C48B 120.5(3) . . ?
 C43B C42B C41B 117.4(3) . . ?
 C43B C42B C48B 122.1(3) . . ?
 C42B C43B H43B 118.5 . . ?
 C42B C43B C44B 123.0(3) . . ?
 C44B C43B H43B 118.5 . . ?
 C39B C44B C51B 121.8(3) . . ?
 C43B C44B C39B 118.7(3) . . ?
 C43B C44B C51B 119.3(3) . . ?
 C40B C45B H45B 107.9 . . ?
 C46B C45B C40B 113.8(3) . . ?
 C46B C45B H45B 107.9 . . ?
 C47B C45B C40B 108.9(3) . . ?
 C47B C45B H45B 107.9 . . ?
 C47B C45B C46B 110.3(3) . . ?
 C45B C46B H46D 109.5 . . ?
 C45B C46B H46E 109.5 . . ?
 C45B C46B H46F 109.5 . . ?
 H46D C46B H46E 109.5 . . ?
 H46D C46B H46F 109.5 . . ?
 H46E C46B H46F 109.5 . . ?
 C45B C47B H47D 109.5 . . ?
 C45B C47B H47E 109.5 . . ?
 C45B C47B H47F 109.5 . . ?
 H47D C47B H47E 109.5 . . ?
 H47D C47B H47F 109.5 . . ?
 H47E C47B H47F 109.5 . . ?
 C42B C48B H48B 107.5 . . ?
 C42B C48B C49B 111.5(3) . . ?
 C42B C48B C50B 111.7(3) . . ?
 C49B C48B H48B 107.5 . . ?
 C50B C48B H48B 107.5 . . ?
 C50B C48B C49B 110.9(3) . . ?
 C48B C49B H49D 109.5 . . ?
 C48B C49B H49E 109.5 . . ?
 C48B C49B H49F 109.5 . . ?
 H49D C49B H49E 109.5 . . ?
 H49D C49B H49F 109.5 . . ?
 H49E C49B H49F 109.5 . . ?
 C48B C50B H50D 109.5 . . ?
 C48B C50B H50E 109.5 . . ?
 C48B C50B H50F 109.5 . . ?
 H50D C50B H50E 109.5 . . ?
 H50D C50B H50F 109.5 . . ?
 H50E C50B H50F 109.5 . . ?
 C44B C51B H51B 107.9 . . ?
 C44B C51B C52B 110.3(3) . . ?
 C44B C51B C53B 112.7(3) . . ?
 C52B C51B H51B 107.9 . . ?
 C52B C51B C53B 110.1(4) . . ?
 C53B C51B H51B 107.9 . . ?
 C51B C52B H52D 109.5 . . ?
 C51B C52B H52E 109.5 . . ?
 C51B C52B H52F 109.5 . . ?
 H52D C52B H52E 109.5 . . ?
 H52D C52B H52F 109.5 . . ?
 H52E C52B H52F 109.5 . . ?
 C51B C53B H53D 109.5 . . ?
 C51B C53B H53E 109.5 . . ?
 C51B C53B H53F 109.5 . . ?
 H53D C53B H53E 109.5 . . ?
 H53D C53B H53F 109.5 . . ?
 H53E C53B H53F 109.5 . . ?
 O2B C54B H54C 110.3 . . ?
 O2B C54B H54D 110.3 . . ?
 O2B C54B C55B 107.0(3) . . ?
 H54C C54B H54D 108.6 . . ?
 C55B C54B H54C 110.3 . . ?
 C55B C54B H54D 110.3 . . ?
 C54B C55B H55C 110.1 . . ?
 C54B C55B H55D 110.1 . . ?
 C54B C55B C56B 107.8(4) . . ?
 H55C C55B H55D 108.5 . . ?
 C56B C55B H55C 110.1 . . ?
 C56B C55B H55D 110.1 . . ?
 C55B C56B H56C 111.0 . . ?
 C55B C56B H56D 111.0 . . ?
 H56C C56B H56D 109.0 . . ?
 C57B C56B C55B 103.7(4) . . ?
 C57B C56B H56C 111.0 . . ?
 C57B C56B H56D 111.0 . . ?
 O2B C57B C56B 106.1(3) . . ?
 O2B C57B H57C 110.5 . . ?
 O2B C57B H57D 110.5 . . ?
 C56B C57B H57C 110.5 . . ?
 C56B C57B H57D 110.5 . . ?
 H57C C57B H57D 108.7 . . ?
 O3B C58B H58C 110.4 . . ?
 O3B C58B H58D 110.4 . . ?
 O3B C58B C59B 106.4(3) . . ?
 H58C C58B H58D 108.6 . . ?
 C59B C58B H58C 110.4 . . ?
 C59B C58B H58D 110.4 . . ?
 C58B C59B H59C 110.5 . . ?
 C58B C59B H59D 110.5 . . ?
 H59C C59B H59D 108.7 . . ?
 C60B C59B C58B 106.1(4) . . ?
 C60B C59B H59C 110.5 . . ?
 C60B C59B H59D 110.5 . . ?
 C59B C60B H60C 111.0 . . ?
 C59B C60B H60D 111.0 . . ?
 C59B C60B C61B 103.8(4) . . ?
 H60C C60B H60D 109.0 . . ?
 C61B C60B H60C 111.0 . . ?
 C61B C60B H60D 111.0 . . ?
 O3B C61B C60B 105.1(3) . . ?
 O3B C61B H61C 110.7 . . ?
 O3B C61B H61D 110.7 . . ?
 C60B C61B H61C 110.7 . . ?
 C60B C61B H61D 110.7 . . ?
 H61C C61B H61D 108.8 . . ?
 C71 C70 H70 119.4 . . ?
 C71 C70 C75 121.2(4) . . ?
 C75 C70 H70 119.4 . . ?
 C70 C71 H71 120.1 . . ?
 C70 C71 C72 119.9(4) . . ?
 C72 C71 H71 120.1 . . ?
 C71 C72 H72 120.2 . . ?
 C73 C72 C71 119.6(4) . . ?
 C73 C72 H72 120.2 . . ?
 C72 C73 H73 119.7 . . ?
 C72 C73 C74 120.7(4) . . ?
 C74 C73 H73 119.7 . . ?
 C73 C74 H74 120.3 . . ?
 C73 C74 C75 119.4(4) . . ?
 C75 C74 H74 120.3 . . ?
 C70 C75 C74 119.3(4) . . ?
 C70 C75 H75 120.4 . . ?
 C74 C75 H75 120.4 . . ?
 C78 C77 H77 119.9 . . ?
 C78 C77 C82 120.2(4) . . ?
 C82 C77 H77 119.9 . . ?
 C77 C78 H78 120.1 . . ?
 C77 C78 C79 119.8(5) . . ?
 C79 C78 H78 120.1 . . ?
 C78 C79 H79 120.0 . . ?
 C80 C79 C78 120.1(5) . . ?
 C80 C79 H79 120.0 . . ?
 C79 C80 H80 119.9 . . ?
 C79 C80 C81 120.3(4) . . ?
 C81 C80 H80 119.9 . . ?
 C80 C81 H81 120.6 . . ?
 C82 C81 C80 118.7(4) . . ?
 C82 C81 H81 120.6 . . ?
 C77 C82 H82 119.6 . . ?
 C81 C82 C77 120.9(5) . . ?
 C81 C82 H82 119.6 . . ?
 C84 C83 H83 119.8 . . ?
 C84 C83 C88 120.5(5) . . ?
 C88 C83 H83 119.8 . . ?
 C83 C84 H84 120.2 . . ?
 C85 C84 C83 119.5(4) . . ?
 C85 C84 H84 120.2 . . ?
 C84 C85 H85 119.8 . . ?
 C84 C85 C86 120.4(4) . . ?
 C86 C85 H85 119.8 . . ?
 C85 C86 H86 120.0 . . ?
 C87 C86 C85 119.9(5) . . ?
 C87 C86 H86 120.0 . . ?
 C86 C87 H87 120.0 . . ?
 C86 C87 C88 120.0(5) . . ?
 C88 C87 H87 120.0 . . ?
 C83 C88 H88 120.2 . . ?
 C87 C88 C83 119.7(5) . . ?
 C87 C88 H88 120.2 . . ?

loop_
  _geom_torsion_atom_site_label_1
  _geom_torsion_atom_site_label_2
  _geom_torsion_atom_site_label_3
  _geom_torsion_atom_site_label_4
  _geom_torsion
  _geom_torsion_site_symmetry_1
  _geom_torsion_site_symmetry_2
  _geom_torsion_site_symmetry_3
  _geom_torsion_site_symmetry_4
  _geom_torsion_publ_flag
 Ca1A O1A C6A C1A 179.9(2) . . . . ?
 Ca1A O1A C6A C5A -2.2(4) . . . . ?
 Ca1A O1A C7A C8A -2.6(3) . . . . ?
 Ca1A O1A C7A C12A 178.0(2) . . . . ?
 Ca1A O2A C54A C55A 160.8(3) . . . . ?
 Ca1A O2A C57A C56A -175.6(4) . . . . ?
 Ca1A O3A C58A C59A -156.9(2) . . . . ?
 Ca1A O3A C61A C60A 139.4(3) . . . . ?
 Ca1A N1A C5A C4A -178.7(3) . . . . ?
 Ca1A N1A C5A C6A 1.5(4) . . . . ?
 Ca1A N1A C24A C25A 76.1(3) . . . . ?
 Ca1A N1A C24A C29A -94.2(3) . . . . ?
 Ca1A N2A C8A C7A 2.9(4) . . . . ?
 Ca1A N2A C8A C9A -176.2(3) . . . . ?
 Ca1A N2A C39A C40A -97.2(3) . . . . ?
 Ca1A N2A C39A C44A 76.2(4) . . . . ?
 O1A C7A C8A N2A -0.1(4) . . . . ?
 O1A C7A C8A C9A 179.1(3) . . . . ?
 O1A C7A C12A C11A -177.7(3) . . . . ?
 O1A C7A C12A C13A 6.0(5) . . . . ?
 O2A C54A C55A C56A 25.3(6) . . . . ?
 O3A C58A C59A C60A 14.2(4) . . . . ?
 N1A C5A C6A O1A 0.5(4) . . . . ?
 N1A C5A C6A C1A 178.3(3) . . . . ?
 N1A C24A C25A C26A -167.9(3) . . . . ?
 N1A C24A C25A C30A 13.6(4) . . . . ?
 N1A C24A C29A C28A 168.3(3) . . . . ?
 N1A C24A C29A C36A -8.3(5) . . . . ?
 N2A C8A C9A C10A 177.9(3) . . . . ?
 N2A C39A C40A C41A 170.1(3) . . . . ?
 N2A C39A C40A C45A -7.3(5) . . . . ?
 N2A C39A C44A C43A -170.0(3) . . . . ?
 N2A C39A C44A C51A 12.5(5) . . . . ?
 C1A C2A C3A C4A -0.5(5) . . . . ?
 C1A C2A C3A C16A -177.7(3) . . . . ?
 C2A C1A C6A O1A 179.7(3) . . . . ?
 C2A C1A C6A C5A 1.9(5) . . . . ?
 C2A C1A C13A C12A -148.2(3) . . . . ?
 C2A C1A C13A C14A 94.8(4) . . . . ?
 C2A C1A C13A C15A -24.3(5) . . . . ?
 C2A C3A C4A C5A 1.0(5) . . . . ?
 C2A C3A C16A C17A -130.7(4) . . . . ?
 C2A C3A C16A C18A 110.4(4) . . . . ?
 C2A C3A C16A C19A -9.4(5) . . . . ?
 C3A C4A C5A N1A -179.8(3) . . . . ?
 C3A C4A C5A C6A 0.0(5) . . . . ?
 C4A C3A C16A C17A 52.1(4) . . . . ?
 C4A C3A C16A C18A -66.8(4) . . . . ?
 C4A C3A C16A C19A 173.4(3) . . . . ?
 C4A C5A C6A O1A -179.3(3) . . . . ?
 C4A C5A C6A C1A -1.5(5) . . . . ?
 C5A N1A C24A C25A -116.0(3) . . . . ?
 C5A N1A C24A C29A 73.7(4) . . . . ?
 C6A O1A C7A C8A -151.9(3) . . . . ?
 C6A O1A C7A C12A 28.7(4) . . . . ?
 C6A C1A C2A C3A -0.9(5) . . . . ?
 C6A C1A C13A C12A 33.3(4) . . . . ?
 C6A C1A C13A C14A -83.6(4) . . . . ?
 C6A C1A C13A C15A 157.2(3) . . . . ?
 C7A O1A C6A C1A -30.9(4) . . . . ?
 C7A O1A C6A C5A 147.1(3) . . . . ?
 C7A C8A C9A C10A -1.2(5) . . . . ?
 C7A C12A C13A C1A -35.4(4) . . . . ?
 C7A C12A C13A C14A 81.8(4) . . . . ?
 C7A C12A C13A C15A -159.2(3) . . . . ?
 C8A N2A C39A C40A 80.0(4) . . . . ?
 C8A N2A C39A C44A -106.5(4) . . . . ?
 C8A C7A C12A C11A 2.9(5) . . . . ?
 C8A C7A C12A C13A -173.4(3) . . . . ?
 C8A C9A C10A C11A 2.4(5) . . . . ?
 C8A C9A C10A C20A -176.6(3) . . . . ?
 C9A C10A C11A C12A -0.9(5) . . . . ?
 C9A C10A C20A C21A -60.3(4) . . . . ?
 C9A C10A C20A C22A 59.2(4) . . . . ?
 C9A C10A C20A C23A 179.2(3) . . . . ?
 C10A C11A C12A C7A -1.6(5) . . . . ?
 C10A C11A C12A C13A 174.4(3) . . . . ?
 C11A C10A C20A C21A 120.7(4) . . . . ?
 C11A C10A C20A C22A -119.8(4) . . . . ?
 C11A C10A C20A C23A 0.2(5) . . . . ?
 C11A C12A C13A C1A 148.6(3) . . . . ?
 C11A C12A C13A C14A -94.2(4) . . . . ?
 C11A C12A C13A C15A 24.8(4) . . . . ?
 C12A C7A C8A N2A 179.3(3) . . . . ?
 C12A C7A C8A C9A -1.5(5) . . . . ?
 C13A C1A C2A C3A -179.4(3) . . . . ?
 C13A C1A C6A O1A -1.8(5) . . . . ?
 C13A C1A C6A C5A -179.5(3) . . . . ?
 C16A C3A C4A C5A 178.2(3) . . . . ?
 C20A C10A C11A C12A 178.0(3) . . . . ?
 C24A N1A C5A C4A 13.8(5) . . . . ?
 C24A N1A C5A C6A -165.9(3) . . . . ?
 C24A C25A C26A C27A 0.2(5) . . . . ?
 C24A C25A C30A C31A -153.6(3) . . . . ?
 C24A C25A C30A C32A 82.0(4) . . . . ?
 C24A C29A C36A C37A 113.3(4) . . . . ?
 C24A C29A C36A C38A -123.4(3) . . . . ?
 C25A C24A C29A C28A -2.1(5) . . . . ?
 C25A C24A C29A C36A -178.7(3) . . . . ?
 C25A C26A C27A C28A -3.2(5) . . . . ?
 C25A C26A C27A C33A 173.7(3) . . . . ?
 C26A C25A C30A C31A 27.9(4) . . . . ?
 C26A C25A C30A C32A -96.5(4) . . . . ?
 C26A C27A C28A C29A 3.7(5) . . . . ?
 C26A C27A C33A C34A -115.4(4) . . . . ?
 C26A C27A C33A C35A 120.0(4) . . . . ?
 C27A C28A C29A C24A -1.1(5) . . . . ?
 C27A C28A C29A C36A 175.6(3) . . . . ?
 C28A C27A C33A C34A 61.5(4) . . . . ?
 C28A C27A C33A C35A -63.2(4) . . . . ?
 C28A C29A C36A C37A -63.3(4) . . . . ?
 C28A C29A C36A C38A 60.0(4) . . . . ?
 C29A C24A C25A C26A 2.5(5) . . . . ?
 C29A C24A C25A C30A -175.9(3) . . . . ?
 C30A C25A C26A C27A 178.7(3) . . . . ?
 C33A C27A C28A C29A -173.3(3) . . . . ?
 C39A N2A C8A C7A -174.4(3) . . . . ?
 C39A N2A C8A C9A 6.5(5) . . . . ?
 C39A C40A C41A C42A 0.8(5) . . . . ?
 C39A C40A C45A C46A 99.7(4) . . . . ?
 C39A C40A C45A C47A -135.2(3) . . . . ?
 C39A C44A C51A C52A -146.2(3) . . . . ?
 C39A C44A C51A C53A 89.6(4) . . . . ?
 C40A C39A C44A C43A 3.6(5) . . . . ?
 C40A C39A C44A C51A -174.0(3) . . . . ?
 C40A C41A C42A C43A 1.7(5) . . . . ?
 C40A C41A C42A C48A -175.4(3) . . . . ?
 C41A C40A C45A C46A -77.6(4) . . . . ?
 C41A C40A C45A C47A 47.5(5) . . . . ?
 C41A C42A C43A C44A -1.6(5) . . . . ?
 C41A C42A C48A C49A 84.6(4) . . . . ?
 C41A C42A C48A C50A -150.8(4) . . . . ?
 C42A C43A C44A C39A -1.1(5) . . . . ?
 C42A C43A C44A C51A 176.5(3) . . . . ?
 C43A C42A C48A C49A -92.4(5) . . . . ?
 C43A C42A C48A C50A 32.2(5) . . . . ?
 C43A C44A C51A C52A 36.2(5) . . . . ?
 C43A C44A C51A C53A -88.0(5) . . . . ?
 C44A C39A C40A C41A -3.5(5) . . . . ?
 C44A C39A C40A C45A 179.2(3) . . . . ?
 C45A C40A C41A C42A 178.2(3) . . . . ?
 C48A C42A C43A C44A 175.4(3) . . . . ?
 C54A O2A C57A C56A 3.6(6) . . . . ?
 C54A C55A C56A C57A -23.3(7) . . . . ?
 C55A C56A C57A O2A 12.5(7) . . . . ?
 C57A O2A C54A C55A -18.4(5) . . . . ?
 C58A O3A C61A C60A -27.7(4) . . . . ?
 C58A C59A C60A C61A -30.1(4) . . . . ?
 C59A C60A C61A O3A 35.6(4) . . . . ?
 C61A O3A C58A C59A 8.7(4) . . . . ?
 Ca1B O1B C6B C1B -178.0(2) . . . . ?
 Ca1B O1B C6B C5B 1.3(3) . . . . ?
 Ca1B O1B C7B C8B 2.0(4) . . . . ?
 Ca1B O1B C7B C12B 179.2(2) . . . . ?
 Ca1B O2B C54B C55B 157.9(4) . . . . ?
 Ca1B O2B C57B C56B -145.4(3) . . . . ?
 Ca1B O3B C58B C59B 152.6(2) . . . . ?
 Ca1B O3B C61B C60B -137.4(3) . . . . ?
 Ca1B N1B C5B C4B 178.8(3) . . . . ?
 Ca1B N1B C5B C6B -1.3(4) . . . . ?
 Ca1B N1B C24B C25B 88.6(3) . . . . ?
 Ca1B N1B C24B C29B -84.5(3) . . . . ?
 Ca1B N2B C8B C7B 0.2(4) . . . . ?
 Ca1B N2B C8B C9B -179.6(3) . . . . ?
 Ca1B N2B C39B C40B -74.8(3) . . . . ?
 Ca1B N2B C39B C44B 96.2(3) . . . . ?
 O1B C7B C8B N2B -1.4(4) . . . . ?
 O1B C7B C8B C9B 178.4(3) . . . . ?
 O1B C7B C12B C11B -178.3(3) . . . . ?
 O1B C7B C12B C13B 3.4(5) . . . . ?
 O2B C54B C55B C56B -1.7(7) . . . . ?
 O3B C58B C59B C60B -10.5(4) . . . . ?
 N1B C5B C6B O1B 0.0(4) . . . . ?
 N1B C5B C6B C1B 179.2(3) . . . . ?
 N1B C24B C25B C26B -165.0(3) . . . . ?
 N1B C24B C25B C30B 13.5(5) . . . . ?
 N1B C24B C29B C28B 165.3(3) . . . . ?
 N1B C24B C29B C36B -17.4(5) . . . . ?
 N2B C8B C9B C10B 179.2(3) . . . . ?
 N2B C39B C40B C41B 166.5(3) . . . . ?
 N2B C39B C40B C45B -14.6(4) . . . . ?
 N2B C39B C44B C43B -166.5(3) . . . . ?
 N2B C39B C44B C51B 8.7(5) . . . . ?
 C1B C2B C3B C4B 0.5(5) . . . . ?
 C1B C2B C3B C16B -179.5(3) . . . . ?
 C2B C1B C6B O1B 178.6(3) . . . . ?
 C2B C1B C6B C5B -0.7(5) . . . . ?
 C2B C1B C13B C12B -148.6(3) . . . . ?
 C2B C1B C13B C14B 94.4(4) . . . . ?
 C2B C1B C13B C15B -25.3(4) . . . . ?
 C2B C3B C4B C5B -2.2(5) . . . . ?
 C2B C3B C16B C17B -116.8(4) . . . . ?
 C2B C3B C16B C18B 123.2(4) . . . . ?
 C2B C3B C16B C19B 4.1(5) . . . . ?
 C3B C4B C5B N1B -177.8(3) . . . . ?
 C3B C4B C5B C6B 2.3(5) . . . . ?
 C4B C3B C16B C17B 63.2(4) . . . . ?
 C4B C3B C16B C18B -56.8(4) . . . . ?
 C4B C3B C16B C19B -175.9(3) . . . . ?
 C4B C5B C6B O1B 179.9(3) . . . . ?
 C4B C5B C6B C1B -0.9(5) . . . . ?
 C5B N1B C24B C25B -86.3(4) . . . . ?
 C5B N1B C24B C29B 100.6(4) . . . . ?
 C6B O1B C7B C8B -146.9(3) . . . . ?
 C6B O1B C7B C12B 30.3(4) . . . . ?
 C6B C1B C2B C3B 0.8(5) . . . . ?
 C6B C1B C13B C12B 36.2(4) . . . . ?
 C6B C1B C13B C14B -80.8(4) . . . . ?
 C6B C1B C13B C15B 159.6(3) . . . . ?
 C7B O1B C6B C1B -29.0(4) . . . . ?
 C7B O1B C6B C5B 150.3(3) . . . . ?
 C7B C8B C9B C10B -0.6(5) . . . . ?
 C7B C12B C13B C1B -34.9(4) . . . . ?
 C7B C12B C13B C14B 82.0(4) . . . . ?
 C7B C12B C13B C15B -158.6(3) . . . . ?
 C8B N2B C39B C40B 119.1(3) . . . . ?
 C8B N2B C39B C44B -69.9(4) . . . . ?
 C8B C7B C12B C11B -1.5(5) . . . . ?
 C8B C7B C12B C13B -179.8(3) . . . . ?
 C8B C9B C10B C11B -0.1(5) . . . . ?
 C8B C9B C10B C20B -175.6(3) . . . . ?
 C9B C10B C11B C12B 0.1(5) . . . . ?
 C9B C10B C20B C21B -51.0(4) . . . . ?
 C9B C10B C20B C22B 68.2(4) . . . . ?
 C9B C10B C20B C23B -171.5(3) . . . . ?
 C10B C11B C12B C7B 0.7(5) . . . . ?
 C10B C11B C12B C13B 178.9(3) . . . . ?
 C11B C10B C20B C21B 133.6(4) . . . . ?
 C11B C10B C20B C22B -107.2(4) . . . . ?
 C11B C10B C20B C23B 13.1(5) . . . . ?
 C11B C12B C13B C1B 146.9(3) . . . . ?
 C11B C12B C13B C14B -96.2(4) . . . . ?
 C11B C12B C13B C15B 23.2(4) . . . . ?
 C12B C7B C8B N2B -178.4(3) . . . . ?
 C12B C7B C8B C9B 1.4(5) . . . . ?
 C13B C1B C2B C3B -174.3(3) . . . . ?
 C13B C1B C6B O1B -6.0(4) . . . . ?
 C13B C1B C6B C5B 174.8(3) . . . . ?
 C16B C3B C4B C5B 177.8(3) . . . . ?
 C20B C10B C11B C12B 175.5(3) . . . . ?
 C24B N1B C5B C4B -6.4(5) . . . . ?
 C24B N1B C5B C6B 173.5(3) . . . . ?
 C24B C25B C26B C27B -2.9(5) . . . . ?
 C24B C25B C30B C31B -110.4(4) . . . . ?
 C24B C25B C30B C32B 124.7(3) . . . . ?
 C24B C29B C36B C37B 131.0(3) . . . . ?
 C24B C29B C36B C38B -106.0(4) . . . . ?
 C25B C24B C29B C28B -7.9(5) . . . . ?
 C25B C24B C29B C36B 169.3(3) . . . . ?
 C25B C26B C27B C28B -2.9(5) . . . . ?
 C25B C26B C27B C33B 174.8(3) . . . . ?
 C26B C25B C30B C31B 68.1(4) . . . . ?
 C26B C25B C30B C32B -56.8(4) . . . . ?
 C26B C27B C28B C29B 3.2(5) . . . . ?
 C26B C27B C33B C34B -69.9(4) . . . . ?
 C26B C27B C33B C35B 54.3(5) . . . . ?
 C27B C28B C29B C24B 2.2(5) . . . . ?
 C27B C28B C29B C36B -175.1(3) . . . . ?
 C28B C27B C33B C34B 107.7(4) . . . . ?
 C28B C27B C33B C35B -128.1(4) . . . . ?
 C28B C29B C36B C37B -51.7(4) . . . . ?
 C28B C29B C36B C38B 71.3(4) . . . . ?
 C29B C24B C25B C26B 8.3(5) . . . . ?
 C29B C24B C25B C30B -173.2(3) . . . . ?
 C30B C25B C26B C27B 178.6(3) . . . . ?
 C33B C27B C28B C29B -174.4(3) . . . . ?
 C39B N2B C8B C7B 165.8(3) . . . . ?
 C39B N2B C8B C9B -14.0(5) . . . . ?
 C39B C40B C41B C42B 0.9(5) . . . . ?
 C39B C40B C45B C46B 157.3(3) . . . . ?
 C39B C40B C45B C47B -79.3(4) . . . . ?
 C39B C44B C51B C52B -101.0(4) . . . . ?
 C39B C44B C51B C53B 135.6(3) . . . . ?
 C40B C39B C44B C43B 4.6(4) . . . . ?
 C40B C39B C44B C51B 179.8(3) . . . . ?
 C40B C41B C42B C43B 3.1(5) . . . . ?
 C40B C41B C42B C48B -174.5(3) . . . . ?
 C41B C40B C45B C46B -23.8(4) . . . . ?
 C41B C40B C45B C47B 99.7(4) . . . . ?
 C41B C42B C43B C44B -3.2(5) . . . . ?
 C41B C42B C48B C49B 121.6(4) . . . . ?
 C41B C42B C48B C50B -113.7(4) . . . . ?
 C42B C43B C44B C39B -0.6(5) . . . . ?
 C42B C43B C44B C51B -176.0(3) . . . . ?
 C43B C42B C48B C49B -55.9(4) . . . . ?
 C43B C42B C48B C50B 68.9(4) . . . . ?
 C43B C44B C51B C52B 74.2(4) . . . . ?
 C43B C44B C51B C53B -49.2(5) . . . . ?
 C44B C39B C40B C41B -4.8(4) . . . . ?
 C44B C39B C40B C45B 174.2(3) . . . . ?
 C45B C40B C41B C42B -178.0(3) . . . . ?
 C48B C42B C43B C44B 174.3(3) . . . . ?
 C54B O2B C57B C56B 28.6(5) . . . . ?
 C54B C55B C56B C57B 18.7(7) . . . . ?
 C55B C56B C57B O2B -28.8(6) . . . . ?
 C57B O2B C54B C55B -16.6(5) . . . . ?
 C58B O3B C61B C60B 27.5(4) . . . . ?
 C58B C59B C60B C61B 26.7(5) . . . . ?
 C59B C60B C61B O3B -33.5(5) . . . . ?
 C61B O3B C58B C59B -10.7(4) . . . . ?
 C70 C71 C72 C73 0.4(6) . . . . ?
 C71 C70 C75 C74 1.3(6) . . . . ?
 C71 C72 C73 C74 0.7(7) . . . . ?
 C72 C73 C74 C75 -0.7(7) . . . . ?
 C73 C74 C75 C70 -0.3(6) . . . . ?
 C75 C70 C71 C72 -1.4(6) . . . . ?
 C77 C78 C79 C80 -0.6(6) . . . . ?
 C78 C77 C82 C81 1.2(7) . . . . ?
 C78 C79 C80 C81 0.3(6) . . . . ?
 C79 C80 C81 C82 0.7(7) . . . . ?
 C80 C81 C82 C77 -1.5(7) . . . . ?
 C82 C77 C78 C79 -0.2(6) . . . . ?
 C83 C84 C85 C86 0.4(7) . . . . ?
 C84 C83 C88 C87 -1.8(8) . . . . ?
 C84 C85 C86 C87 -0.1(7) . . . . ?
 C85 C86 C87 C88 -1.2(8) . . . . ?
 C86 C87 C88 C83 2.2(8) . . . . ?
 C88 C83 C84 C85 0.6(7) . . . . ?

loop_
  _diffrn_refln_index_h
  _diffrn_refln_index_k
  _diffrn_refln_index_l
  _diffrn_refln_intensity_net
  _diffrn_refln_intensity_u
 0 0 2 7.61 1.1
 0 0 2 7.36 1.04
 0 0 2 9.3 2.51
 0 0 2 9.81 1.53
 0 0 2 7.42 0.94
 0 0 -2 7.93 0.81
 0 0 2 7.23 1.02
 0 0 3 3828.01 286.91
 0 0 3 3681.74 287.48
 0 0 3 3330.11 286.85
 0 0 3 3717.18 287.07
 0 0 3 4231.35 287.12
 0 0 3 3788.74 286.85
 0 0 4 1296.63 106.27
 0 0 4 1186.01 106.26
 0 0 4 1417.88 106.37
 0 0 4 1355.97 107.17
 0 0 4 1354.46 106.25
 0 0 4 1309.49 106.16
 0 0 4 1446.58 106.62
 0 0 4 1361.52 106.28
 0 0 4 1620.69 106.2
 0 0 4 1388.9 106.59
 0 0 -5 249.13 23
 0 0 5 312.09 23.26
 0 0 5 315.14 24.78
 0 0 5 286.13 23.22
 0 0 5 299.12 23.27
 0 0 5 311.24 23.75
 0 0 5 301.87 23.24
 0 0 5 316.36 23.23
 0 0 5 311.23 23.08
 0 0 5 322.75 23.74
 0 0 5 312.19 23.04
 0 0 -5 306.94 23.22
 0 0 5 315.27 23.37
 0 0 6 441.82 34.18
 0 0 6 442.63 33.92
 0 0 6 454.66 33.94
 0 0 6 397.53 34.16
 0 0 6 443.92 34.16
 0 0 6 440.02 33.98
 0 0 6 447.01 34.71
 0 0 6 391.4 34.18
 0 0 6 440.91 35.8
 0 0 6 461.17 34.32
 0 0 -6 425.39 34.1
 0 0 7 416.04 36.11
 0 0 7 432.64 36.25
 0 0 7 487.51 35.94
 0 0 7 467.5 36.28
 0 0 7 478.2 35.99
 0 0 8 31.41 3.66
 0 0 8 33.9 3.04
 0 0 8 34.39 3.98
 0 0 8 36 3.08
 0 0 8 33.88 3.13
 0 0 8 28.78 3.27
 0 0 9 310.76 23.45
 0 0 9 260.67 24.11
 0 0 10 5.53 2.9
 0 0 10 3.53 1.41
 0 0 10 4.53 1.3
 0 0 10 1.56 1.29
 0 0 10 4.08 1.94
 0 0 11 3.15 1.32
 0 0 11 -0.28 1.31
 0 0 11 1.09 1.51
 0 0 11 2.92 1.57
 0 0 11 2.29 1.83
 0 0 11 1.15 1.44
 0 0 11 2.32 3.18
 0 0 11 1.45 2.16
 0 0 12 4.42 1.5
 0 0 12 3.52 1.4
 0 0 12 6.11 1.74
 0 0 12 6.11 1.96
 0 0 12 8.19 2.37
 0 0 12 5.8 1.92
 0 0 12 5.6 3.32
 0 0 12 7.58 3.39
 0 0 13 54.16 6.61
 0 0 13 60.69 5.17
 0 0 13 55.31 5.71
 0 0 13 50.81 6.6
 0 0 13 62.3 5.36
 0 0 13 53 5.27
 0 0 14 1.24 2.11
 0 0 14 1.66 1.67
 0 0 14 1.1 2.63
 0 0 14 1.12 2.58
 0 0 14 -1 1.53
 0 0 15 3.12 2.29
 0 0 15 0.66 1.11
 0 0 15 0.31 1.53
 0 0 16 0.33 1.09
 0 -1 1 212.27 17.21
 0 1 1 221.08 17.06
 0 -1 1 197.31 17.24
 0 1 1 201.89 17.27
 0 -1 1 240 17.13
 0 1 1 269.54 17.14
 0 1 -1 203.18 17.03
 0 -1 1 204.84 17.03
 0 -1 1 244.48 17.05
 0 1 1 233.27 17.04
 0 1 -1 194.2 17.1
 0 -1 1 219.72 17.1
 0 -1 1 211.03 17.25
 0 1 1 213.29 17.27
 0 -1 2 70.2 5.87
 0 1 2 76.31 5.9
 0 -1 2 71.51 5.9
 0 -1 2 72.83 6.66
 0 1 2 67.76 6.7
 0 1 2 76.5 5.95
 0 -1 2 70.53 5.93
 0 -1 2 71.25 5.96
 0 1 2 90.63 6.17
 0 -1 2 89.75 6.17
 0 -1 -3 435.56 33.5
 0 1 3 438.15 33.61
 0 -1 3 430.84 33.61
 0 1 3 503.37 33.92
 0 -1 3 468.67 33.89
 0 1 3 437.45 33.87
 0 -1 3 415.16 33.59
 0 -1 3 429.22 33.88
 0 -1 3 407.39 33.61
 0 1 3 421.53 33.59
 0 -1 3 437.97 34.38
 0 -1 3 434.3 33.68
 0 1 3 444.72 33.67
 0 1 3 451.22 34.37
 0 -1 3 413.1 33.63
 0 -1 4 116.49 9.67
 0 1 4 121.04 9.51
 0 -1 4 108.21 9
 0 1 4 117.85 9.01
 0 1 4 108.02 9.05
 0 -1 4 106.2 8.97
 0 1 4 122.17 8.85
 0 -1 4 104.65 9.04
 0 1 4 115.98 9.04
 0 -1 4 104.04 9.03
 0 1 4 118.12 8.99
 0 -1 4 105.14 9.01
 0 1 4 112.55 8.86
 0 1 4 122.33 9.52
 0 -1 4 110.73 9.45
 0 -1 -4 106.15 8.93
 0 -1 4 110.64 10.52
 0 1 4 119.33 10.41
 0 1 4 120.75 9.11
 0 -1 4 106.7 9.13
 0 -1 5 53.6 5.76
 0 -1 5 64.68 4.48
 0 1 5 51.37 6.82
 0 1 5 55.16 4.69
 0 -1 5 48.97 4.69
 0 1 5 54.1 4.38
 0 -1 5 52.91 4.35
 0 -1 5 46.28 4.51
 0 1 5 49.55 4.62
 0 1 5 51.69 4.58
 0 -1 5 49.62 4.71
 0 -1 5 52.71 4.7
 0 1 5 57.74 4.61
 0 1 5 54.54 4.41
 0 -1 5 52.76 4.41
 0 -1 -5 52.3 4.49
 0 -1 5 53.36 4.6
 0 1 5 55.08 4.61
 0 1 5 58.77 5.33
 0 -1 5 55.07 5.29
 0 -1 5 56.03 4.8
 0 -1 5 45.16 6.89
 0 1 5 55.01 4.77
 0 1 6 35.46 3.6
 0 -1 6 37.4 3.69
 0 1 6 34.47 3.12
 0 1 6 32.82 3.06
 0 -1 6 39.66 3.11
 0 -1 6 33.92 3.31
 0 1 6 34.35 3.47
 0 -1 6 37.07 3.7
 0 1 6 35.76 3.45
 0 -1 6 38.81 3.19
 0 1 6 34.78 3.18
 0 1 -6 34.55 3.35
 0 -1 6 38.39 3.46
 0 -1 6 42.76 4.38
 0 1 6 32.47 4.24
 0 1 6 28.79 5.79
 0 -1 6 44.13 3.69
 0 -1 6 44.15 6.34
 0 1 6 37.53 3.63
 0 -1 7 164.91 14.99
 0 -1 7 193.49 14.84
 0 1 7 194.4 14.82
 0 1 7 196.68 14.85
 0 1 7 193.56 14.85
 0 -1 7 167.21 15.21
 0 1 7 181.77 15.11
 0 -1 7 184.84 14.88
 0 1 7 199.58 14.9
 0 1 7 188.94 15.23
 0 -1 7 180.71 15.19
 0 -1 8 32.12 3.41
 0 -1 8 30.03 2.85
 0 1 8 28.61 2.74
 0 1 8 23.66 2.99
 0 -1 8 26.21 3.58
 0 -1 8 28.58 2.74
 0 1 8 29.34 2.73
 0 -1 8 31.31 2.74
 0 1 8 30.94 2.83
 0 1 8 28.87 3.44
 0 -1 9 157.29 14.28
 0 1 9 146.85 14.2
 0 -1 9 173.22 13.51
 0 1 9 163.34 13.45
 0 1 9 167.82 13.22
 0 1 10 23.67 2.39
 0 -1 10 20.24 2.36
 0 1 10 24.59 2.61
 0 1 10 23.84 2.49
 0 -1 10 19.21 2.35
 0 -1 10 18.92 3.92
 0 1 10 23.46 4.03
 0 -1 10 21.33 2.48
 0 1 10 29.42 2.6
 0 1 10 24.05 3.06
 0 -1 10 19.57 2.93
 0 -1 10 16.02 2.42
 0 1 11 13.87 2.68
 0 -1 11 19.52 2.92
 0 -1 11 17.73 2.02
 0 1 11 12.62 1.96
 0 1 11 12.45 2.04
 0 1 11 10.63 2.45
 0 -1 11 16.52 2.31
 0 1 11 13.9 2.26
 0 -1 11 17.99 2.14
 0 -1 11 16.34 2.33
 0 1 11 14.74 2.31
 0 -1 11 15.15 3.7
 0 1 11 10.99 3.73
 0 -1 11 16.23 2.17
 0 1 11 11.44 2.06
 0 -1 12 97.39 7.46
 0 1 12 90.68 7.44
 0 -1 12 86.49 7.91
 0 1 12 73.55 7.78
 0 -1 12 71.21 8.68
 0 1 12 72.34 8.73
 0 1 12 84.86 7.55
 0 -1 12 92.91 7.6
 0 -1 12 89.26 7.4
 0 -1 12 71 8.69
 0 1 12 61.95 8.55
 0 1 12 86.73 7.33
 0 -1 12 94.14 7.35
 0 1 12 85.75 7.57
 0 -1 12 92.19 7.57
 0 -1 13 72.52 6.53
 0 1 13 53.07 6.36
 0 1 13 57.99 7.23
 0 -1 13 59.64 7.34
 0 1 13 59.04 6.1
 0 -1 13 68.1 6.12
 0 -1 13 63.17 7.34
 0 1 13 55.96 7.25
 0 -1 13 75.26 5.95
 0 -1 13 78.66 6.06
 0 1 13 76.92 6.23
 0 -1 13 72.09 6.18
 0 1 14 9.53 2.89
 0 -1 14 2.5 2.61
 0 1 14 6.06 2.95
 0 -1 14 2.45 2.74
 0 -1 14 3.96 1.65
 0 1 14 6.99 1.85
 0 1 14 2.7 1.65
 0 -1 14 6.02 2.29
 0 1 15 10.4 1.57
 0 1 15 10.33 1.98
 0 -1 15 11.45 2.01
 0 -1 15 6.81 2.49
 0 1 15 12.71 2.69
 0 -1 16 1.96 1.11
 0 1 16 2.58 1.14
 0 -2 1 523.18 44.26
 0 2 -1 536.23 44.02
 0 -2 1 508.01 44.22
 0 2 1 504.48 44.22
 0 -2 1 626.53 44.12
 0 2 1 657.37 44.13
 0 -2 1 558.05 44.14
 0 2 1 628.46 44.08
 0 -2 1 531.32 44.23
 0 -2 2 17.08 2.47
 0 2 2 17.13 1.65
 0 -2 2 18.64 3.13
 0 2 2 24.77 3.02
 0 2 2 20.59 2
 0 -2 2 18.14 1.99
 0 -2 -2 17.02 1.44
 0 -2 2 14.17 1.5
 0 -2 2 17.93 1.59
 0 -2 2 15.87 1.94
 0 2 3 641.78 51.59
 0 -2 3 673.3 51.66
 0 2 3 653.35 52.26
 0 -2 3 654.85 51.7
 0 2 3 664.46 51.66
 0 -2 3 679.85 52.32
 0 -2 3 746.05 51.89
 0 2 3 743.01 51.89
 0 -2 -3 642.01 51.54
 0 -2 3 650.36 51.58
 0 -2 3 677.32 51.86
 0 2 3 653.53 51.84
 0 2 3 699.02 51.62
 0 -2 3 676.02 51.58
 0 2 3 660.56 51.51
 0 -2 3 675.63 51.97
 0 -2 3 639 51.64
 0 -2 4 1622.74 128.63
 0 2 4 1761.25 128.46
 0 2 4 1594.53 128.26
 0 -2 4 1583.62 128.17
 0 -2 4 1667.04 128.23
 0 2 4 1602.37 128.19
 0 -2 4 1656.51 128.24
 0 -2 -4 1562.78 128.12
 0 -2 4 1503.83 128.23
 0 2 4 1775.85 128.17
 0 2 4 1664.05 128.09
 0 2 4 1701.01 128.08
 0 -2 4 1761.71 128.54
 0 2 4 1737.75 128.55
 0 2 4 1590.91 129.06
 0 -2 4 1665.31 129.1
 0 2 4 1740.11 128.29
 0 -2 4 1657.86 128.26
 0 -2 4 1699.45 128.32
 0 -2 5 120.37 10.44
 0 2 5 130.93 10.53
 0 -2 5 123.93 10.85
 0 2 5 112.14 10.01
 0 -2 5 109.92 9.86
 0 -2 5 126.72 11.65
 0 2 5 110.55 11.6
 0 -2 5 129.52 9.97
 0 -2 5 115.5 10.04
 0 2 5 118.64 10
 0 2 -5 128.6 9.83
 0 2 5 125.42 9.9
 0 -2 5 112.6 10.04
 0 2 5 138.26 9.93
 0 2 5 129.77 9.79
 0 -2 5 126.05 9.75
 0 2 5 126.22 9.76
 0 -2 -5 115.74 9.8
 0 -2 5 132.39 10.14
 0 2 5 130.25 10.08
 0 -2 6 42.85 5.62
 0 -2 6 59.29 4.06
 0 2 6 51.59 6.92
 0 -2 6 55.28 6.8
 0 2 6 40.59 4.32
 0 -2 6 45.22 4.38
 0 -2 6 50.4 3.86
 0 2 6 44.19 3.88
 0 2 6 43.76 3.87
 0 -2 6 47.27 4.2
 0 2 6 44.31 4.17
 0 2 6 42.14 3.91
 0 -2 6 54.47 3.97
 0 -2 6 45.3 4.92
 0 2 6 40.07 4.9
 0 -2 6 50.98 4.48
 0 2 6 37.94 4.09
 0 2 -6 43.25 4.18
 0 -2 6 42.7 4
 0 -2 6 52.89 4.41
 0 2 6 43.22 4.28
 0 2 7 390.07 30.68
 0 2 7 396.75 30.88
 0 -2 7 431.46 30.72
 0 -2 7 430.04 30.66
 0 2 7 376.31 30.64
 0 -2 7 476.1 31.23
 0 2 7 368.32 30.6
 0 -2 7 387.05 31.1
 0 2 7 394.34 30.64
 0 2 7 391.15 30.96
 0 2 7 320.67 30.84
 0 -2 8 11.15 2.26
 0 2 8 15.53 1.74
 0 2 8 11.51 1.94
 0 2 8 11.12 2.03
 0 -2 8 11.82 1.73
 0 2 8 10.08 2.35
 0 -2 8 13.83 1.57
 0 2 8 11.75 1.6
 0 2 8 12.83 1.57
 0 -2 8 16.5 2.79
 0 2 8 15.07 1.69
 0 2 9 10.68 2.11
 0 2 9 14.55 1.79
 0 2 9 12.95 2
 0 2 9 17.99 3.4
 0 -2 9 10.76 3.23
 0 -2 10 167.95 13.34
 0 2 10 155.34 13.63
 0 -2 10 157.36 13.61
 0 2 10 136.5 14.38
 0 -2 10 144.92 14.47
 0 -2 10 159.62 13.24
 0 2 10 160.09 13.23
 0 2 10 162.87 13.27
 0 -2 10 170.47 13.25
 0 2 10 174.06 13.45
 0 2 10 156.73 13.33
 0 2 10 171.98 13.3
 0 -2 10 195.62 13.45
 0 2 11 129.62 11.47
 0 -2 11 124.95 11.43
 0 -2 11 97.78 12.02
 0 2 11 132.73 12.49
 0 -2 11 127.2 10.96
 0 2 11 140.71 11.01
 0 2 11 140.57 11.05
 0 -2 11 134.57 11
 0 2 11 144.38 11.28
 0 2 11 126.4 11.42
 0 -2 11 133.15 11.16
 0 2 11 143.58 11.17
 0 -2 11 133.37 11.06
 0 2 11 150.84 11.08
 0 -2 12 363.47 26.58
 0 2 12 362.78 26.57
 0 -2 12 346.79 26.54
 0 -2 12 334.79 26.95
 0 2 12 308.37 26.92
 0 2 12 340.81 26.5
 0 -2 12 347.06 26.5
 0 -2 12 295.49 27.74
 0 2 12 288.06 27.7
 0 2 12 270.05 27.59
 0 -2 12 288.71 27.66
 0 -2 12 340.99 26.68
 0 2 12 346.89 26.75
 0 2 12 302.26 26.81
 0 2 12 330.65 26.64
 0 -2 12 358.18 26.69
 0 2 13 109.97 10
 0 -2 13 116.39 10.08
 0 -2 13 127.25 9.55
 0 -2 13 126.42 9.6
 0 -2 13 118.3 9.7
 0 2 13 110.83 9.7
 0 2 13 102.68 10.82
 0 -2 13 89.94 10.61
 0 2 13 120.81 9.81
 0 -2 13 113.67 9.68
 0 2 13 102.54 10.82
 0 -2 13 100.64 10.72
 0 2 14 81 8.3
 0 -2 14 76.01 8.2
 0 -2 14 85.81 7.45
 0 -2 14 93.12 8.38
 0 2 14 82.08 8.28
 0 2 14 71.62 7.35
 0 -2 14 89.11 7.34
 0 2 14 88.42 7.33
 0 2 14 89.6 7.36
 0 -2 14 87.96 7.67
 0 -2 15 21.62 3.24
 0 2 15 16 3.03
 0 -2 15 25.15 2.56
 0 2 15 14.93 2.41
 0 2 15 16.71 2.15
 0 -2 15 23.27 2.46
 0 -2 16 4.89 1.27
 0 2 16 9.89 1.37
 0 3 0 4.26 1.94
 0 -3 0 1.11 2.02
 0 3 0 0.86 0.64
 0 3 1 348.09 28.17
 0 -3 1 316.46 28.35
 0 3 1 327.62 28.22
 0 -3 1 335.79 28.24
 0 3 1 398.36 28.12
 0 -3 1 387.37 28.12
 0 -3 2 45.51 3.57
 0 3 2 32.31 3.48
 0 -3 2 40.06 3.2
 0 -3 2 47.07 3.63
 0 -3 2 37.81 4.3
 0 3 2 27.14 4.14
 0 -3 2 43.01 4.35
 0 3 3 1088.32 84.29
 0 3 3 1110.51 84.29
 0 -3 3 1072.76 84.62
 0 3 3 1040.49 84.61
 0 -3 3 1152.42 84.4
 0 -3 3 1176.01 84.59
 0 3 3 971.21 84.36
 0 -3 3 1107.95 85.07
 0 3 3 1105.58 84.26
 0 3 3 1153.97 84.45
 0 3 3 1021.04 85.01
 0 -3 3 1101.65 84.45
 0 -3 3 1137.28 84.66
 0 -3 -3 1018.97 84.29
 0 -3 3 1088.06 84.35
 0 -3 3 1056.66 84.75
 0 -3 3 1142.14 84.64
 0 3 3 1194.61 84.66
 0 3 4 175.23 14.92
 0 -3 4 180.53 13.76
 0 3 4 176 13.53
 0 3 4 181.14 13.53
 0 -3 4 173.83 14.42
 0 3 4 178.73 13.69
 0 -3 4 154.89 13.79
 0 3 4 172.66 13.54
 0 -3 4 185.56 14.08
 0 3 4 190.03 14.11
 0 -3 4 158.85 13.59
 0 -3 -4 165.06 13.53
 0 -3 -4 171.03 13.47
 0 -3 4 168.71 13.76
 0 -3 4 179.62 15.03
 0 3 4 190.31 13.78
 0 -3 4 172.62 13.82
 0 3 5 1.18 2.28
 0 -3 5 1.27 2.18
 0 -3 5 0.45 3.14
 0 -3 5 1.43 0.88
 0 3 5 1.2 1.3
 0 -3 5 0.32 1.16
 0 -3 5 1.6 1.61
 0 3 -5 1.84 1.03
 0 -3 5 4.62 1.78
 0 3 5 2.07 1.41
 0 3 5 1.88 1.25
 0 3 5 3.15 1.15
 0 3 5 1.26 0.82
 0 3 5 1.85 0.83
 0 3 5 1.9 0.86
 0 -3 5 0.89 0.76
 0 3 5 1.07 0.32
 0 -3 -5 1.26 0.74
 0 -3 5 1.02 1.5
 0 -3 5 4.11 4.37
 0 3 5 0.5 4.25
 0 -3 5 1.68 1.3
 0 3 6 191.88 16.28
 0 -3 6 205.07 16.3
 0 -3 6 214.63 15.96
 0 -3 6 199.36 15.45
 0 3 6 192.08 15.45
 0 3 6 181.6 17.24
 0 -3 6 208.76 17.66
 0 3 6 187.08 15.73
 0 -3 6 206.37 16.56
 0 -3 6 208.03 15.75
 0 3 6 193.79 15.61
 0 -3 6 177.44 15.85
 0 -3 6 205.07 15.52
 0 -3 6 187.5 15.57
 0 -3 6 203.71 15.91
 0 3 6 195.37 15.48
 0 3 6 192.48 15.64
 0 3 6 201.98 15.46
 0 -3 7 588.12 44.84
 0 3 7 675.03 44.89
 0 3 7 513.82 45.06
 0 3 7 564.84 44.79
 0 -3 7 582.03 45.25
 0 3 7 561.88 44.76
 0 3 7 523.48 45.07
 0 3 7 574.49 44.79
 0 3 7 591.93 45.02
 0 3 7 568.56 44.82
 0 3 8 9.93 1.43
 0 3 8 7.75 1.76
 0 -3 8 11.8 2.19
 0 3 8 6.18 1.81
 0 -3 8 11.9 1.53
 0 3 8 5.66 1.3
 0 -3 8 12.31 2.53
 0 3 8 8.59 1.35
 0 -3 8 9.28 1.36
 0 3 8 5.11 2.16
 0 -3 8 14.58 1.89
 0 3 9 71.4 6.31
 0 3 9 72.79 5.95
 0 3 9 67.08 6.24
 0 -3 9 58.96 7.01
 0 3 9 70.21 7.29
 0 3 9 66.75 6.84
 0 3 9 74.67 6.03
 0 -3 10 246.32 17.72
 0 -3 10 241.44 18
 0 3 10 207.09 17.94
 0 3 10 216.59 17.59
 0 3 10 219.2 17.6
 0 -3 10 241 17.63
 0 3 10 229.81 17.8
 0 -3 10 228.6 17.6
 0 3 10 210.2 17.55
 0 3 10 206.02 17.96
 0 3 10 216.98 17.67
 0 3 10 188.24 18.73
 0 -3 10 191.51 18.68
 0 -3 10 199.55 18.69
 0 -3 11 58.99 5.5
 0 3 11 49.78 5.45
 0 3 11 51.31 4.91
 0 -3 11 66.52 5.1
 0 3 11 54.08 4.92
 0 -3 11 66.43 5.02
 0 3 11 54.14 5.17
 0 -3 11 64.04 4.95
 0 3 11 47.86 4.82
 0 3 11 44.26 6.25
 0 -3 11 49.96 6.34
 0 3 11 48.95 5.3
 0 3 11 48.97 5.04
 0 -3 12 129.86 13.59
 0 3 12 129.27 13.59
 0 -3 12 134.86 12.7
 0 3 12 136.36 12.75
 0 3 12 165.69 12.35
 0 -3 12 161.86 12.38
 0 -3 12 164.67 12.36
 0 -3 12 151.09 12.29
 0 3 12 160.13 12.3
 0 -3 12 120.99 13.48
 0 3 12 135.64 13.72
 0 3 12 145.75 12.43
 0 -3 12 158.98 12.51
 0 3 12 142.5 12.67
 0 -3 12 150.58 12.46
 0 3 12 158.94 12.57
 0 3 13 40.14 4.46
 0 -3 13 35.26 4.31
 0 -3 13 36.45 5.22
 0 3 13 37.54 5.32
 0 3 13 35.02 5.17
 0 -3 13 30.6 5.04
 0 -3 13 40.76 3.79
 0 -3 13 39 3.92
 0 3 13 39.3 4.03
 0 -3 13 40.35 3.7
 0 -3 13 39.73 3.96
 0 3 13 41.48 4.05
 0 -3 14 32.47 4.52
 0 3 14 27.71 4.46
 0 -3 14 29.81 4.42
 0 3 14 27.08 4.53
 0 3 14 34.5 3.52
 0 -3 14 39.83 3.53
 0 3 14 31.3 3.44
 0 3 14 33.12 3.68
 0 -3 14 32.52 3.64
 0 -3 14 34.27 3.9
 0 -3 15 0.44 1.38
 0 3 15 1.28 1.17
 0 -3 15 1.59 1.56
 0 3 15 1.12 1.54
 0 3 15 0.2 2.1
 0 -3 15 0.2 2.04
 0 -3 16 9.35 1.44
 0 3 16 8.63 1.41
 0 -4 0 6550.82 511.45
 0 -4 0 6493.42 511.16
 0 4 0 6721.11 511.12
 0 -4 1 87.6 8.92
 0 -4 -1 109.86 8.93
 0 4 1 97.04 8.6
 0 -4 1 93.31 8.61
 0 4 1 121.28 8.46
 0 -4 1 110.35 8.44
 0 4 2 5.42 1.07
 0 -4 2 4.36 1.79
 0 4 -2 4.44 0.58
 0 -4 2 4.15 2.86
 0 -4 2 3.65 1.42
 0 4 2 6.33 1.48
 0 4 2 2.49 2.51
 0 -4 2 2.78 2.64
 0 -4 3 131.51 11.73
 0 4 3 136.91 10.78
 0 -4 3 136.36 11.06
 0 -4 3 124.92 11.21
 0 -4 3 137.43 10.94
 0 -4 3 138.47 11.19
 0 4 3 132.07 10.88
 0 4 3 129.57 11.85
 0 -4 3 131.17 11.83
 0 -4 3 135.57 11.39
 0 -4 3 137.26 10.82
 0 4 3 148.24 10.79
 0 -4 3 127.88 11.56
 0 4 3 148.66 11.22
 0 -4 3 135.01 11.18
 0 4 3 138.83 10.79
 0 -4 4 90.12 8.24
 0 4 4 110.15 8.36
 0 -4 4 93.28 8.9
 0 4 4 119.24 7.78
 0 4 4 97.6 9.33
 0 -4 4 79.85 9.15
 0 -4 4 101.32 8.09
 0 4 4 102.97 7.72
 0 -4 4 86.85 7.83
 0 -4 4 74.71 8.07
 0 4 4 104.75 7.91
 0 4 4 103.38 7.73
 0 -4 4 91.41 8.45
 0 4 4 98.65 7.72
 0 -4 4 89.25 7.95
 0 -4 4 92.67 8.04
 0 -4 4 85.38 7.75
 0 4 5 76.1 5.73
 0 -4 5 83.76 7.24
 0 4 5 60.95 5.97
 0 -4 5 77.58 5.68
 0 4 5 65.4 5.66
 0 -4 5 84.83 6.28
 0 4 5 60.77 7.83
 0 -4 5 63.31 7.88
 0 -4 5 76.9 5.95
 0 4 5 61.6 5.9
 0 -4 5 66.02 6.23
 0 4 5 69.31 5.77
 0 4 5 65.53 5.68
 0 4 5 66.55 5.8
 0 -4 5 70.07 5.75
 0 4 5 71.19 6.51
 0 -4 5 72.87 6.47
 0 4 5 69.16 5.68
 0 -4 5 76.18 6.01
 0 -4 5 78.18 6.15
 0 -4 6 32.77 3.24
 0 4 6 37.26 3.45
 0 -4 6 27.18 2.88
 0 4 6 35.3 2.93
 0 -4 6 32.64 3.63
 0 4 6 35.95 3.37
 0 4 6 35.4 2.94
 0 4 -6 34.34 3.08
 0 4 6 33.66 3.11
 0 -4 6 27.21 3.73
 0 -4 6 37.69 6.15
 0 -4 6 35.27 3.52
 0 4 6 29.95 5.71
 0 -4 6 34.85 4.84
 0 4 6 37.84 3.02
 0 4 6 35.2 4.15
 0 -4 6 26.52 3.99
 0 4 6 36.98 2.97
 0 4 6 34.64 3.22
 0 -4 6 30.28 3
 0 4 7 57.81 5.13
 0 4 7 60.74 5.16
 0 -4 7 57.12 4.92
 0 4 7 52.52 4.82
 0 -4 7 57.58 5.54
 0 4 7 52.57 5.18
 0 -4 7 71.35 5.06
 0 4 7 59.76 4.91
 0 4 7 55.87 5.34
 0 4 7 59.56 4.86
 0 4 8 25.62 2.55
 0 4 8 30.12 3.23
 0 -4 8 21.49 2.78
 0 4 8 30.49 3.69
 0 -4 8 18.84 3.03
 0 4 8 26.19 2.93
 0 -4 8 18.14 2.5
 0 -4 8 23.77 2.43
 0 -4 8 20.44 3.3
 0 4 8 27.1 2.47
 0 4 8 23.61 3.01
 0 4 8 33.72 2.56
 0 4 8 27.09 2.48
 0 4 9 121.63 11.81
 0 -4 9 159.93 11.81
 0 4 9 129.89 11.3
 0 4 9 139.62 10.94
 0 4 9 129.11 11.34
 0 4 9 147.5 10.99
 0 -4 9 106.85 11.88
 0 4 9 128.14 12.2
 0 4 9 137.11 11.06
 0 -4 10 90.8 7.7
 0 -4 10 88.9 7.96
 0 4 10 98.32 8.13
 0 4 10 107.19 7.7
 0 4 10 100.45 7.67
 0 -4 10 81 7.57
 0 4 10 96.49 7.61
 0 -4 10 84.13 7.58
 0 4 10 76.78 8.9
 0 4 10 84.16 8.99
 0 -4 10 69.07 8.72
 0 -4 10 67.26 8.73
 0 4 10 94.1 7.75
 0 4 10 95.46 8.16
 0 4 10 96.24 8.42
 0 4 10 102.2 7.93
 0 4 11 13.43 2.64
 0 -4 11 12.22 1.98
 0 -4 11 7.48 2.41
 0 4 11 9.72 2.24
 0 -4 11 13.1 2.05
 0 4 11 10.1 1.89
 0 -4 11 11.57 1.79
 0 4 11 9.7 1.84
 0 -4 11 13.19 1.85
 0 4 11 11.15 2.08
 0 4 11 10.84 2.51
 0 4 11 13.77 3.52
 0 -4 11 14.15 3.5
 0 4 12 3.38 2.55
 0 -4 12 5.02 2.41
 0 -4 12 0.62 1.5
 0 4 12 0.14 1.73
 0 -4 12 -0.48 1.57
 0 -4 12 0.78 1.4
 0 -4 12 0.96 1.27
 0 4 12 0.69 2.79
 0 -4 12 0.34 3.04
 0 -4 12 -0.33 2.85
 0 4 12 -0.35 2.89
 0 4 12 -1.73 1.7
 0 4 12 -0.34 1.97
 0 -4 12 1.2 1.62
 0 4 13 62.65 7.01
 0 -4 13 52.97 6.68
 0 -4 13 59.39 6.06
 0 4 13 59.84 6.1
 0 -4 13 70.18 5.6
 0 -4 13 44.61 6.55
 0 4 13 59.7 6.93
 0 -4 13 68.61 5.56
 0 -4 13 63.18 5.66
 0 4 13 63.38 5.82
 0 -4 13 67.36 5.75
 0 4 13 54.16 5.66
 0 -4 13 64.5 5.47
 0 -4 14 11.08 1.76
 0 4 14 9.28 2.22
 0 -4 14 14.13 2.34
 0 -4 14 15.56 2.2
 0 4 14 11.36 3.13
 0 -4 14 9.3 3.06
 0 4 14 10.61 3.1
 0 -4 14 12.81 3.09
 0 -4 14 15.28 2.55
 0 4 15 3.03 2.12
 0 -4 15 1.17 2.06
 0 4 15 2.02 1.55
 0 -4 15 1.46 1.49
 0 4 15 2.99 1.26
 0 -4 15 2.07 1.47
 0 4 16 3.26 1.15
 0 -4 16 3.52 1.12
 0 5 0 -1.14 1.09
 0 -5 0 -1.09 3.03
 0 -5 0 0.55 1.41
 0 -5 1 81.96 7.99
 0 5 1 83.93 7.45
 0 5 1 94.31 7.51
 0 -5 1 96.29 7.3
 0 5 1 95.41 7.29
 0 -5 1 87.85 7.48
 0 -5 -1 90.89 8.08
 0 5 2 2354.57 171.69
 0 -5 2 2231.93 171.83
 0 -5 -2 2297.84 171.86
 0 -5 2 2108.18 172.08
 0 5 2 2322.28 171.7
 0 -5 2 2227.74 171.68
 0 -5 2 2000.4 171.9
 0 5 2 1981.89 171.86
 0 5 3 6.94 1.11
 0 -5 3 16.37 2.24
 0 -5 3 13.45 1.47
 0 5 3 7.92 1.33
 0 -5 3 10.78 2.2
 0 -5 3 11.43 3.41
 0 5 3 12.8 3.19
 0 5 3 8.52 1.31
 0 -5 3 12.55 3.61
 0 5 3 8.37 1.03
 0 5 3 8.49 1.03
 0 5 3 8.36 1.08
 0 -5 3 11.58 2.01
 0 -5 3 11.81 3.19
 0 -5 3 13.5 3.05
 0 -5 3 13.39 2.02
 0 5 3 6.35 1.93
 0 -5 4 309.24 23.95
 0 5 4 311.72 23.09
 0 5 4 295.46 23.08
 0 -5 4 308.43 23.42
 0 5 4 309.08 23.12
 0 5 4 287.6 24.19
 0 -5 4 304.87 24.35
 0 5 4 287.71 23.21
 0 -5 4 275.92 23.42
 0 -5 4 310.58 23.34
 0 5 4 292.62 23.04
 0 5 4 323.49 23.22
 0 -5 4 309.04 23.76
 0 5 4 301.84 23.09
 0 -5 4 325.64 23.59
 0 -5 4 339.24 23.28
 0 5 -4 271.22 22.99
 0 5 4 312.13 23.59
 0 -5 4 322.66 23.58
 0 -5 -5 108.18 10.06
 0 5 5 140.2 10.31
 0 5 5 123.27 10.44
 0 -5 5 125.51 10.72
 0 -5 5 152.14 10.62
 0 -5 5 160.66 10.75
 0 5 5 145.57 10.42
 0 -5 5 149.36 10.95
 0 5 5 132.72 10.94
 0 5 5 123.72 11.86
 0 -5 5 159.32 12.4
 0 5 5 155.19 10.26
 0 -5 5 157.32 11.63
 0 -5 5 159.46 10.78
 0 5 5 141.11 10.22
 0 5 5 143.33 10.24
 0 -5 6 21.17 2.11
 0 -5 6 19.06 2.76
 0 5 6 15.03 1.66
 0 5 6 16.09 2.14
 0 5 6 17.78 1.72
 0 -5 6 20.89 4.58
 0 5 6 12.48 2.21
 0 5 6 13.95 1.91
 0 5 6 16.6 2.03
 0 5 6 15.21 2.07
 0 5 -6 15.09 1.85
 0 5 6 13.55 1.69
 0 -5 6 20.14 2.4
 0 5 6 15.99 4.83
 0 -5 6 18.55 5.08
 0 -5 6 20.88 3.07
 0 5 6 12.11 2.91
 0 5 7 130.7 9.67
 0 5 7 117.52 10.05
 0 5 7 118.96 10.06
 0 5 7 122.71 9.73
 0 -5 7 114.59 9.95
 0 -5 7 117.26 10.21
 0 5 7 132.95 9.93
 0 5 -7 135.89 10.22
 0 -5 7 105.7 10.21
 0 5 7 115.21 9.63
 0 5 7 118.64 9.65
 0 -5 7 111.27 9.68
 0 5 7 128.44 9.91
 0 5 8 48.92 5.16
 0 5 8 47.21 4.52
 0 -5 8 59.88 4.99
 0 5 8 51.59 4.47
 0 5 8 42.25 4.89
 0 -5 8 61.44 5.3
 0 5 8 53.15 4.83
 0 -5 8 61.62 4.69
 0 5 8 50.38 4.44
 0 -5 8 56.11 5.37
 0 5 8 47.89 5.42
 0 5 8 51.07 4.52
 0 5 9 41.23 4.61
 0 5 9 44 3.96
 0 5 9 35.8 5.18
 0 -5 9 44.92 5.19
 0 -5 9 60 4.59
 0 -5 9 52.02 4.79
 0 5 9 42.14 4.24
 0 5 9 41.34 3.83
 0 5 9 39.31 4.3
 0 5 9 36.26 4.82
 0 5 9 41.25 3.85
 0 5 9 44.72 4.13
 0 -5 10 9.76 2.15
 0 5 10 3.84 2.07
 0 -5 10 5.96 1.53
 0 5 10 4.35 1.41
 0 5 10 2.93 1.51
 0 5 10 3.87 1.28
 0 -5 10 5.79 1.39
 0 -5 10 8.67 1.46
 0 -5 10 1.48 2.67
 0 5 10 1.57 3.02
 0 5 10 0.61 2.84
 0 -5 10 4.94 2.9
 0 5 10 3.64 2.42
 0 5 10 5.06 1.57
 0 5 10 4.41 2.08
 0 -5 11 37.67 3.53
 0 -5 11 33.45 3.82
 0 5 11 28.38 3.88
 0 5 11 32.52 3.33
 0 -5 11 42.82 3.66
 0 -5 11 38.25 3.38
 0 5 11 28.19 3.56
 0 -5 11 37.11 3.39
 0 5 11 34.6 3.27
 0 5 11 19.83 4.62
 0 -5 11 28.33 4.68
 0 5 11 28.9 3.87
 0 5 11 28.25 3.45
 0 -5 12 44.32 6.38
 0 5 12 49.85 5.64
 0 -5 12 57.77 5.69
 0 -5 12 73.66 5.32
 0 -5 12 64.34 5.21
 0 5 12 52.57 5.44
 0 -5 12 66.98 5.4
 0 -5 12 59.29 5.15
 0 5 12 47.26 6.54
 0 5 12 39.47 6.36
 0 -5 12 48.05 6.49
 0 5 12 52.77 5.31
 0 5 12 49.8 5.63
 0 -5 12 64.07 5.4
 0 -5 13 142.82 15.36
 0 5 13 163.2 15.63
 0 5 13 165.87 14.8
 0 -5 13 172.64 14.79
 0 -5 13 206.7 14.47
 0 -5 13 200.74 14.43
 0 5 13 174.38 14.63
 0 5 13 174.93 15.69
 0 -5 13 157.8 15.49
 0 -5 13 181.11 14.35
 0 5 13 162.79 14.68
 0 -5 13 182.72 14.53
 0 5 13 174.86 14.51
 0 5 14 11.23 3.11
 0 -5 14 7.63 2.78
 0 5 14 12.03 3.06
 0 -5 14 5.72 2.8
 0 5 14 13.09 2.2
 0 -5 14 5.36 1.9
 0 -5 14 9.12 1.95
 0 -5 14 10.25 1.77
 0 -5 14 8.66 2.3
 0 -5 15 -0.19 2.06
 0 5 15 2.78 2.04
 0 5 15 1.88 1.48
 0 -5 15 -0.09 1.48
 0 5 15 2.04 1.26
 0 -5 15 1.62 1.39
 0 5 16 8.76 1.19
 0 -5 16 7.07 1.29
 0 -6 0 65.23 5.74
 0 6 0 70.04 5.61
 0 -6 0 63.41 7.08
 0 -6 1 149.73 14.01
 0 -6 1 159.64 13.48
 0 6 1 156.14 13.45
 0 6 1 182.89 13.6
 0 -6 1 168 13.33
 0 6 1 186.65 13.35
 0 -6 -1 174.88 14.22
 0 -6 2 96.11 10.09
 0 6 2 107.77 9.59
 0 -6 -2 118.98 9.82
 0 -6 2 112.48 9.21
 0 6 2 130.17 9.24
 0 -6 2 101.87 9.62
 0 -6 3 16.94 2.62
 0 6 3 18.86 1.7
 0 6 -3 17.89 1.62
 0 -6 3 22.07 2.87
 0 -6 3 25.23 2.14
 0 6 3 18.62 2.09
 0 -6 3 27.16 4.05
 0 6 3 18.07 1.72
 0 -6 3 18.67 3.96
 0 6 3 19.47 1.78
 0 6 3 17.08 1.93
 0 6 3 20.64 1.9
 0 -6 3 20.13 4
 0 6 3 21.96 3.53
 0 6 3 18.31 1.93
 0 -6 -3 25.53 3.15
 0 6 3 21.56 2.58
 0 -6 3 18.12 2.5
 0 6 3 17.58 1.75
 0 -6 3 20.29 3.48
 0 6 4 227.37 17.71
 0 6 4 220.1 18.88
 0 -6 4 225.77 18.99
 0 6 4 235.3 17.82
 0 6 4 221.96 17.67
 0 -6 4 228.16 18.05
 0 -6 4 238 18.43
 0 -6 4 226.09 17.7
 0 6 4 230.93 17.81
 0 6 4 222.24 17.69
 0 -6 4 229.31 18.64
 0 6 4 220.21 17.68
 0 -6 4 242.83 18.24
 0 -6 4 238.23 17.88
 0 -6 4 225.15 18.13
 0 6 4 237.77 18.21
 0 6 4 217.65 17.81
 0 -6 5 81.54 8.71
 0 6 5 88.46 8.56
 0 -6 -5 62.35 6.43
 0 -6 5 79.01 6.76
 0 6 5 96.95 6.65
 0 6 -5 81.22 6.6
 0 6 5 94.14 6.61
 0 -6 -5 75.59 6.91
 0 6 5 83.73 6.85
 0 6 5 101.34 6.69
 0 -6 5 80.9 6.94
 0 -6 5 82.63 7.04
 0 -6 5 78.55 6.58
 0 6 5 98.85 6.82
 0 -6 5 89.76 7.15
 0 6 5 90.32 6.58
 0 -6 5 80.86 8.08
 0 6 5 91.3 6.6
 0 -6 5 73.87 7.22
 0 6 5 93.86 7.46
 0 -6 6 72.8 7.21
 0 6 6 62.1 5.37
 0 6 6 59.79 5.75
 0 6 6 64.22 5.41
 0 6 6 57.71 5.68
 0 -6 6 75.46 5.77
 0 6 6 66.29 5.49
 0 6 6 68.14 5.55
 0 6 6 59.75 5.59
 0 -6 6 69.36 5.39
 0 -6 6 77.49 6.16
 0 6 6 64.79 5.36
 0 -6 6 68.41 7.96
 0 6 6 55.15 7.44
 0 -6 6 71.75 5.94
 0 6 6 64.54 5.37
 0 6 7 146.91 12.68
 0 6 7 146.7 12.41
 0 -6 7 168.02 12.75
 0 -6 7 180.91 13.01
 0 6 7 161.78 12.59
 0 -6 7 197.22 14.13
 0 6 7 147.92 12.36
 0 6 7 152.58 12.77
 0 6 7 149.57 12.37
 0 -6 7 174.82 13.08
 0 6 7 150 12.33
 0 -6 7 164.5 12.4
 0 6 7 150.24 12.59
 0 6 8 48.73 5.45
 0 -6 8 52.63 4.86
 0 6 8 55.65 4.52
 0 6 8 54.69 5.16
 0 6 8 54.27 4.73
 0 -6 8 42.96 5.02
 0 -6 8 48.53 4.51
 0 6 8 51.95 4.77
 0 6 8 49.73 4.39
 0 6 8 51.94 4.88
 0 6 8 53.66 4.46
 0 -6 8 40.48 5.13
 0 6 8 49.54 4.37
 0 6 9 5.6 2.27
 0 6 9 8.07 1.6
 0 6 9 7.14 2.95
 0 -6 9 6.67 2.91
 0 -6 9 5.41 1.99
 0 6 9 9.92 1.74
 0 -6 9 10.09 2.53
 0 6 9 7.6 2.02
 0 -6 9 10.68 1.66
 0 6 9 7.65 1.4
 0 6 9 5.62 1.79
 0 6 9 10.4 2.8
 0 6 9 10.87 1.45
 0 6 9 8.35 1.53
 0 -6 9 10.62 1.53
 0 6 10 31.62 3.65
 0 -6 10 29.54 3.23
 0 6 10 29.84 4.69
 0 -6 10 21.74 4.37
 0 -6 10 20.74 4.4
 0 6 10 34.43 4.71
 0 6 10 32.77 3.57
 0 6 10 34.13 3.47
 0 6 10 32.65 3.14
 0 -6 10 32.54 3.08
 0 -6 10 28.14 3.09
 0 6 10 33.35 3.12
 0 6 10 34.86 3.86
 0 6 10 35.19 3.34
 0 6 10 34.21 4.12
 0 -6 11 58.14 5.43
 0 6 11 60.83 5.93
 0 -6 11 52.63 5.72
 0 -6 11 57.99 5.29
 0 -6 11 59.36 5.29
 0 -6 11 69.04 5.58
 0 6 11 66.08 5.64
 0 6 11 65.14 5.54
 0 6 11 68.34 5.96
 0 6 11 57.06 6.77
 0 -6 11 40.29 6.36
 0 6 12 136.07 15.01
 0 -6 12 127.44 14.79
 0 6 12 158.43 14.33
 0 -6 12 170.74 14.3
 0 -6 12 139.33 14.89
 0 6 12 156.01 15.19
 0 -6 12 189.21 13.9
 0 -6 12 210.96 14.07
 0 -6 12 178.61 13.87
 0 6 12 172.56 14.19
 0 -6 12 181.27 14.02
 0 6 12 157.74 14
 0 6 12 174.98 14.35
 0 6 13 9.28 2.21
 0 -6 13 18.8 2.29
 0 6 13 6.85 2.4
 0 -6 13 15.11 2.06
 0 -6 13 17.14 2.03
 0 -6 13 15.74 1.97
 0 -6 13 14.45 2.76
 0 -6 13 14.93 3.39
 0 6 13 9.26 3.27
 0 6 13 7.93 3.36
 0 -6 13 10.79 3.11
 0 6 13 12.92 2.41
 0 -6 14 114.75 7.55
 0 -6 14 80.11 7.6
 0 -6 14 79.1 8.32
 0 6 14 85.24 7.66
 0 6 14 82.28 8.44
 0 6 14 72.74 8.33
 0 -6 14 57.44 8.05
 0 -6 14 106.14 7.66
 0 -6 14 89.46 7.82
 0 6 15 3.86 1.36
 0 -6 15 2.94 1.41
 0 6 15 3.87 2.22
 0 -6 15 2.01 1.9
 0 6 15 2.51 1.54
 0 -6 15 5.02 1.54
 0 -6 16 42.28 4.06
 0 6 16 49.2 4.13
 0 6 16 52.25 4.05
 0 -7 0 2.43 1.83
 0 7 0 0.05 1.32
 0 7 -1 572.01 48.28
 0 -7 1 625.53 48.24
 0 7 1 726.29 48.42
 0 7 1 599.77 48.21
 0 -7 -1 619.72 48.9
 0 7 2 517.06 38.16
 0 7 2 542.9 38.31
 0 -7 2 494.67 38.27
 0 -7 2 446.2 38.52
 0 -7 -2 455.92 38.72
 0 7 2 516.71 38.23
 0 7 2 543.08 38.5
 0 7 2 447.84 38.47
 0 -7 2 461.56 38.93
 0 -7 2 474.09 38.54
 0 -7 2 452.72 38.59
 0 7 2 468.67 38.11
 0 -7 3 829.35 66.94
 0 7 3 882.37 66.31
 0 -7 3 836.87 66.6
 0 7 3 842.61 66.3
 0 7 3 859.42 66.45
 0 7 3 865.51 66.34
 0 -7 3 841.39 67.28
 0 7 3 787.64 66.94
 0 -7 3 832.17 67.03
 0 7 3 883.32 66.39
 0 7 3 820.4 66.39
 0 -7 3 849.76 66.58
 0 7 3 914 66.65
 0 7 3 876.47 66.4
 0 -7 3 845.65 66.34
 0 -7 3 820.49 66.83
 0 -7 -3 827.21 66.78
 0 -7 3 930.8 66.85
 0 7 -3 848.37 66.31
 0 -7 4 8.35 1.34
 0 7 4 3.87 0.86
 0 -7 4 4 2.21
 0 7 4 4.61 1
 0 7 4 3.98 1.37
 0 7 4 4.12 0.9
 0 -7 4 5.82 3.56
 0 7 4 3.57 1.03
 0 -7 4 7.66 2.25
 0 7 4 3.21 1.37
 0 7 4 4.81 1.27
 0 7 4 4.82 3.39
 0 -7 4 6.91 3.48
 0 7 4 4.65 1.3
 0 -7 4 5.28 1
 0 -7 -4 9.08 2.35
 0 -7 4 5.34 1.91
 0 7 4 3.65 1.95
 0 -7 4 8.15 3.15
 0 7 -5 4.61 1.01
 0 7 5 6.42 1.11
 0 -7 5 1.8 1.17
 0 7 5 4.02 1.53
 0 7 5 6.7 1.27
 0 -7 5 1.29 3.95
 0 -7 5 3.76 1.59
 0 -7 5 3.1 1.68
 0 7 5 -1.46 3.56
 0 -7 5 0.61 0.91
 0 7 5 6.47 1.4
 0 -7 5 3.79 2.06
 0 7 5 4.61 2.15
 0 -7 -5 2.63 1.81
 0 7 5 5.26 1.07
 0 -7 5 4 2.29
 0 7 5 3.31 0.9
 0 7 5 4.15 0.98
 0 -7 5 1.46 3.7
 0 7 6 28.47 5.26
 0 -7 6 29.49 3.24
 0 -7 6 32.28 3.45
 0 -7 6 40.74 5.86
 0 7 6 29.43 3.11
 0 -7 6 32.87 2.81
 0 7 6 28.71 2.74
 0 -7 6 22.9 3.59
 0 7 6 31.63 3.28
 0 7 6 30.41 2.86
 0 7 6 31.78 2.8
 0 7 6 33.22 2.76
 0 -7 6 29.09 5.02
 0 7 6 29.87 3.26
 0 7 6 31.14 2.99
 0 7 7 442.1 33.95
 0 -7 7 456.47 35.31
 0 7 7 409.11 34.36
 0 7 7 434.34 34.27
 0 7 7 421.71 33.99
 0 -7 7 426.52 34.29
 0 7 7 467.76 34.1
 0 7 7 472.7 34.16
 0 7 7 425.28 33.93
 0 -7 7 427.75 34.53
 0 7 7 438.41 33.97
 0 -7 7 427.91 34.38
 0 -7 7 469.53 34.55
 0 7 7 434.14 34.17
 0 -7 7 411.04 33.96
 0 7 8 76.6 8.2
 0 -7 8 94.7 7.76
 0 7 8 84.51 7.75
 0 7 8 85.15 7.33
 0 7 8 90.54 7.45
 0 -7 8 95.01 8.07
 0 7 8 87.68 7.59
 0 -7 8 97.48 7.42
 0 7 8 80.86 7.23
 0 -7 8 83.61 8.12
 0 7 8 82.39 7.73
 0 7 8 84.31 7.29
 0 7 8 84.56 7.25
 0 -7 8 119.19 7.51
 0 7 9 57.07 5.31
 0 7 9 52.72 4.73
 0 7 9 58.49 5.4
 0 7 9 52.63 5.97
 0 -7 9 42.84 5.66
 0 -7 9 49.62 5.07
 0 -7 9 50.47 5.36
 0 -7 9 53.79 4.58
 0 7 9 51.86 4.55
 0 7 9 51.1 5.06
 0 -7 9 50.36 4.7
 0 7 9 52.04 5.07
 0 7 9 52.89 4.61
 0 7 9 53.51 5.85
 0 7 9 57.44 4.89
 0 7 10 7.71 1.82
 0 7 10 7.21 2.68
 0 7 10 6.88 2.32
 0 7 10 10.06 3.33
 0 -7 10 10.48 3.13
 0 7 10 6.7 2.16
 0 -7 10 11.83 1.79
 0 7 10 8.46 1.61
 0 -7 10 11.28 1.62
 0 -7 10 14.39 1.69
 0 7 10 8.08 1.53
 0 7 10 7.2 1.92
 0 7 10 5.52 1.96
 0 7 10 6.18 2.78
 0 7 11 47.33 5.04
 0 7 11 49.58 5.47
 0 -7 11 68.45 5.21
 0 -7 11 68.38 5.52
 0 7 11 39.21 5.3
 0 -7 11 66.41 5.05
 0 7 11 48.83 5.21
 0 -7 11 59.72 4.97
 0 7 11 43.15 6.24
 0 -7 11 49.08 6.13
 0 -7 12 108.2 12.95
 0 7 12 108.51 13.04
 0 -7 12 153.48 12.53
 0 7 12 145.26 12.57
 0 -7 12 151.17 12.03
 0 7 12 144.08 13.46
 0 -7 12 118.87 13.09
 0 -7 12 158.32 12.18
 0 7 12 150.03 12.38
 0 -7 12 180.99 12.23
 0 7 12 140.42 12.19
 0 7 12 137.07 12.52
 0 -7 12 161.85 12.09
 0 -7 13 21.12 3.01
 0 -7 13 17.56 2.16
 0 7 13 16.9 3.68
 0 7 13 15.12 3.64
 0 -7 13 9.63 3.15
 0 -7 13 10.54 3.4
 0 7 13 19.19 2.68
 0 -7 13 19.73 2.27
 0 -7 13 20.66 2.38
 0 7 13 13.38 2.69
 0 -7 13 18.25 2.43
 0 7 14 13.25 2.38
 0 -7 14 13.44 2.28
 0 7 14 12.61 3.1
 0 -7 14 13.72 3.04
 0 7 14 7.11 3.02
 0 -7 14 14.98 3.17
 0 -7 14 14.66 2.57
 0 -7 14 15.64 2.01
 0 -7 14 18.4 1.93
 0 -7 14 16.96 2.26
 0 7 15 1.72 1.22
 0 -7 15 0.16 1.34
 0 -7 15 -0.88 1.85
 0 7 15 0.56 2.03
 0 -7 15 1.23 1.36
 0 7 15 -0.93 1.43
 0 -7 16 5.81 1.12
 0 7 16 7.12 1.18
 0 7 16 6.78 1.06
 0 8 0 2823.9 218.54
 0 -8 0 2820.21 218.61
 0 8 1 1084.51 73.8
 0 8 -1 895.57 73.62
 0 -8 -1 909.26 73.63
 0 -8 -1 984.62 74.35
 0 8 2 14.67 2.01
 0 8 2 19.47 2.03
 0 8 2 14.44 2.62
 0 -8 2 15.85 1.7
 0 -8 2 15.2 4.14
 0 8 2 16.21 1.77
 0 8 2 14.39 2.69
 0 -8 2 17.8 2.78
 0 -8 2 16.68 3.64
 0 -8 -2 17.46 3.97
 0 -8 2 15.05 3.45
 0 8 2 16.09 1.99
 0 -8 2 17.56 1.92
 0 8 3 71.23 5.24
 0 8 3 64.16 5.01
 0 8 -3 64.77 4.99
 0 8 3 64.59 5.08
 0 8 3 68.87 5.13
 0 8 3 70.98 5.49
 0 -8 3 57.64 5.33
 0 -8 3 52.26 5
 0 -8 3 54.7 6.19
 0 8 3 64.65 5.14
 0 8 3 61.09 4.86
 0 -8 -3 48.38 6.07
 0 -8 3 62.26 5.86
 0 8 3 67.8 5.71
 0 -8 3 56.07 6.19
 0 -8 3 54.86 6.74
 0 8 3 55.61 6
 0 -8 3 51.14 6.36
 0 -8 3 48.2 5.58
 0 8 4 38.68 2.99
 0 -8 4 33.96 5.15
 0 -8 4 38.03 3.31
 0 -8 4 31.65 3.91
 0 8 4 35.21 3.07
 0 8 4 35 2.97
 0 -8 4 28.39 3.76
 0 -8 4 37.45 5.29
 0 8 4 32.03 3.21
 0 8 4 36.14 3.19
 0 -8 4 36.04 5.1
 0 8 4 26.99 4.67
 0 8 4 37.87 3.22
 0 -8 4 33.9 3.02
 0 -8 -4 32.79 3.97
 0 -8 4 34.95 3.63
 0 8 4 36.46 3.79
 0 -8 4 32.42 4.54
 0 8 5 33.28 2.78
 0 8 -5 34.88 2.77
 0 8 5 37.37 2.93
 0 8 5 30.6 3.06
 0 -8 5 18.56 4.84
 0 8 5 35.3 5.02
 0 8 5 34.78 2.98
 0 -8 5 21.98 2.64
 0 8 5 33.58 3.65
 0 -8 5 19.21 3.35
 0 -8 5 24.84 2.89
 0 -8 5 25.2 5.18
 0 8 5 32.96 2.68
 0 8 5 30.99 2.66
 0 -8 5 30.39 3.6
 0 8 6 129.15 9.88
 0 8 6 115.36 10.02
 0 -8 6 134.49 10.32
 0 -8 6 134.87 10.25
 0 -8 6 129.06 9.77
 0 8 6 119.6 9.94
 0 -8 6 139.4 11.56
 0 8 6 117.25 9.71
 0 8 6 122.11 9.75
 0 -8 6 114.69 10.42
 0 8 6 119.15 9.71
 0 8 6 115.28 10.18
 0 8 6 115.18 11.56
 0 -8 6 128.02 11.93
 0 8 6 121.62 10.61
 0 8 6 119.18 9.77
 0 8 7 103.69 9.17
 0 8 7 102.53 8.87
 0 8 7 107.17 9.32
 0 8 7 112.31 8.98
 0 8 7 113.48 9.02
 0 8 7 109.18 9.08
 0 -8 7 110.29 8.84
 0 -8 7 120.75 10.67
 0 8 7 111.89 8.81
 0 -8 7 119.82 9.25
 0 -8 7 103.15 9.56
 0 8 7 106.12 8.8
 0 -8 7 113.44 9.35
 0 -8 7 111.86 9.44
 0 8 8 23.92 3.01
 0 8 8 26.66 2.44
 0 8 8 25.99 2.94
 0 -8 8 15.96 3.3
 0 8 8 24.19 2.27
 0 -8 8 21.05 2.76
 0 8 8 22.87 2.55
 0 -8 8 21.2 3.09
 0 8 8 22.68 2.8
 0 -8 8 20.73 2.38
 0 8 8 19.82 2.25
 0 -8 8 21.1 3.36
 0 8 8 15.74 3.38
 0 8 8 19.85 3.52
 0 8 9 60.82 5.85
 0 8 9 55.1 5.6
 0 8 9 56.62 5.21
 0 8 9 61.96 5.7
 0 8 9 54.23 5.06
 0 -8 9 71.95 5.79
 0 8 9 58.06 5.34
 0 -8 9 75.48 6.2
 0 -8 9 67.81 5.32
 0 8 9 55 5.49
 0 8 9 59.71 5.09
 0 -8 9 52.96 6.35
 0 8 9 50.33 6.4
 0 8 9 53.28 6.28
 0 8 10 38.66 3.88
 0 -8 10 38 4.43
 0 -8 10 37.4 3.61
 0 8 10 37.27 4.15
 0 8 10 39.68 5.01
 0 8 10 32.5 3.98
 0 8 10 37.06 4.45
 0 8 10 38.5 3.64
 0 8 10 43.26 4.24
 0 -8 10 35.98 3.45
 0 -8 10 34.3 4.01
 0 8 10 35.22 4.96
 0 -8 10 24.46 4.49
 0 -8 11 24.65 3.3
 0 8 11 28.92 3.67
 0 -8 11 26.9 2.84
 0 -8 11 27.24 2.83
 0 8 11 32.68 4.06
 0 8 11 30.45 3.66
 0 8 11 28.63 3.08
 0 8 11 27.75 3.33
 0 8 11 21.64 4.22
 0 -8 11 15.62 3.97
 0 8 11 25.79 4.57
 0 -8 11 27.55 3.05
 0 -8 12 122.42 9.42
 0 -8 12 111.67 9.69
 0 8 12 98.43 9.69
 0 8 12 85.75 10.43
 0 -8 12 89.41 10.37
 0 8 12 98.5 9.34
 0 8 12 102.71 9.75
 0 -8 12 133.65 9.47
 0 8 12 99.14 9.52
 0 -8 12 124.29 9.27
 0 -8 12 122.31 9.28
 0 -8 13 14.12 2.1
 0 8 13 11.07 2.42
 0 8 13 12.38 2.69
 0 -8 13 14.17 2.18
 0 -8 13 11.8 2.5
 0 -8 13 10.11 3.2
 0 8 13 14.55 3.59
 0 -8 13 11.98 3.38
 0 8 13 11.24 3.48
 0 -8 13 15.54 1.95
 0 -8 13 17.03 2.01
 0 -8 14 3.79 1.37
 0 -8 14 4.26 2.02
 0 -8 14 2.23 1.55
 0 -8 14 3.35 1.16
 0 -8 14 2.28 1.63
 0 8 14 0.86 1.73
 0 8 14 6.23 2.46
 0 8 14 3.34 2.47
 0 -8 14 6.01 2.44
 0 -8 14 -0.24 2.4
 0 -8 15 2.59 1.38
 0 8 15 3.5 1.45
 0 -8 15 5.52 1.47
 0 8 15 6.43 1.4
 0 8 15 4.66 2
 0 -8 15 0.67 1.72
 0 8 16 3.71 0.92
 0 8 16 3.75 0.91
 0 9 0 0.32 1.03
 0 -9 0 1.95 2.15
 0 9 0 1.21 1.76
 0 -9 0 3.02 2.13
 0 9 1 558.41 39.78
 0 -9 -1 477.2 39.81
 0 9 1 522.67 39.65
 0 -9 1 488.17 39.63
 0 9 -1 470.81 39.8
 0 9 1 522.91 39.7
 0 9 -1 522.97 39.71
 0 -9 -1 495.02 40.68
 0 9 1 560.5 40.04
 0 9 2 77.18 6.24
 0 9 -2 79.86 6.16
 0 9 2 77.3 6.14
 0 -9 2 66.29 7.08
 0 -9 2 69.25 7.29
 0 9 2 84.69 6.38
 0 9 -2 77.45 6.2
 0 9 2 67.16 6.61
 0 -9 2 74.18 6.17
 0 -9 2 66.69 6.65
 0 9 2 81.16 6.76
 0 -9 2 68.72 7.9
 0 -9 -2 65.77 7.67
 0 9 2 83.04 6.33
 0 9 -3 551.44 42.95
 0 -9 3 539.98 43.64
 0 9 -3 564.78 42.98
 0 9 3 600.76 43.11
 0 -9 3 565.74 44.16
 0 9 3 510.44 43.5
 0 -9 3 542.55 43.62
 0 9 3 579.34 43.46
 0 9 3 545.31 42.95
 0 9 3 562.83 43.02
 0 9 3 575.18 43.01
 0 9 -3 570.55 42.93
 0 9 3 525.5 42.92
 0 9 3 522.42 42.99
 0 -9 3 537.82 43.58
 0 9 3 537.58 42.88
 0 -9 -3 521.85 43.62
 0 9 3 601.27 43.25
 0 -9 3 549.83 43.19
 0 -9 3 620.25 43.61
 0 9 4 21.92 2.65
 0 -9 4 19.51 2.58
 0 -9 4 22.07 3.28
 0 -9 4 21.81 2.31
 0 -9 4 20.61 4.52
 0 9 -4 19.38 1.82
 0 -9 4 18.06 3.06
 0 9 4 21.91 3.07
 0 -9 4 29.37 4.95
 0 9 -4 18.67 1.7
 0 9 4 15.85 1.94
 0 9 4 19.66 2.08
 0 9 4 18.22 2.15
 0 9 4 19.57 1.75
 0 -9 4 20.66 1.9
 0 9 4 21 2.16
 0 -9 -4 16.71 3.25
 0 -9 4 17.84 3.82
 0 9 4 15.42 3.52
 0 -9 4 15.11 3.86
 0 9 5 72.43 6.01
 0 -9 5 64.73 7.17
 0 -9 5 72.12 5.84
 0 -9 5 65.82 5.73
 0 9 5 80.17 6.85
 0 -9 5 78.73 7.84
 0 9 5 68.26 7.58
 0 -9 5 63.71 7.59
 0 9 5 71.27 5.88
 0 9 5 78.5 6.1
 0 9 5 78.87 5.98
 0 -9 5 58.59 6.48
 0 9 5 74.89 5.79
 0 9 6 305.71 25.43
 0 9 6 338.84 25.34
 0 -9 6 331.19 25.64
 0 -9 6 317.36 25.67
 0 9 6 312.56 25.37
 0 -9 6 309.41 25.2
 0 -9 6 313.32 25.75
 0 9 6 329.81 25.17
 0 9 6 323.67 25.24
 0 9 6 327.44 25.18
 0 -9 6 340.62 26.57
 0 -9 6 318.03 26.93
 0 9 6 325.79 25.99
 0 9 7 9.45 2.57
 0 9 7 5.83 1.85
 0 -9 7 7.33 1.66
 0 9 7 6.4 1.4
 0 9 7 8.48 2
 0 9 7 9.34 1.68
 0 9 7 9.51 1.59
 0 9 7 5.85 1.75
 0 -9 7 7.18 1.32
 0 9 7 7.46 1.24
 0 -9 7 7.95 2.85
 0 9 7 6.55 1.28
 0 -9 7 12.91 4.76
 0 -9 7 7.06 1.9
 0 -9 7 8.35 2.03
 0 9 8 10.44 3.05
 0 9 8 17.18 2.65
 0 9 8 21.22 2.84
 0 9 8 14.44 2.32
 0 -9 8 24.38 3.04
 0 9 8 15.09 2.42
 0 9 -8 15.37 2.68
 0 -9 8 26.52 2.65
 0 -9 8 21.59 3.48
 0 9 8 18.17 3.29
 0 -9 8 21.43 3.18
 0 9 8 17.03 2.13
 0 9 8 19.74 2.68
 0 9 9 16.9 2.21
 0 9 9 18.63 2.81
 0 9 9 17.41 2.73
 0 -9 9 20.2 3.25
 0 -9 9 16.1 2.21
 0 9 9 16.49 2.5
 0 -9 9 18.03 2.67
 0 9 9 15.7 2.35
 0 9 9 19.82 3
 0 9 9 19.98 3.52
 0 -9 9 9.06 3.02
 0 9 9 21.06 3.56
 0 9 10 44.33 4.65
 0 9 10 52.56 5.04
 0 9 10 40.82 4.09
 0 9 10 46.34 4.59
 0 9 10 43.58 4.29
 0 -9 10 41.62 4.05
 0 9 10 38.44 4.46
 0 9 10 45.05 5.44
 0 9 10 41.67 5.53
 0 -9 10 30.17 4.98
 0 -9 10 42.47 4.55
 0 -9 10 40.96 3.87
 0 -9 10 42.91 4.91
 0 -9 11 20.05 2.35
 0 -9 11 22.35 2.3
 0 9 11 20.96 3.67
 0 9 11 18.73 2.59
 0 9 11 18.76 3.2
 0 9 11 19.07 2.81
 0 -9 11 20.03 2.91
 0 -9 11 20.53 2.54
 0 9 11 18.75 3.13
 0 9 11 21.49 4.18
 0 -9 11 13.57 3.42
 0 -9 11 15.01 3.62
 0 9 11 11.45 3.69
 0 -9 12 13.01 1.99
 0 -9 12 14.85 1.99
 0 9 12 16.5 2.99
 0 9 12 18.05 2.38
 0 -9 12 16.74 2.35
 0 9 12 15.04 2.66
 0 9 12 13.37 3.58
 0 -9 12 14.92 3.47
 0 -9 12 9.47 2.59
 0 -9 12 13.86 2.24
 0 -9 13 58.01 5.67
 0 -9 13 58.33 5.13
 0 9 13 57.67 6.51
 0 -9 13 45.78 6.09
 0 -9 13 40.56 6.03
 0 9 13 60.01 6.53
 0 -9 13 64.18 5.21
 0 -9 13 64.21 5.37
 0 9 13 53.08 5.62
 0 -9 13 66.49 5.3
 0 -9 14 53.15 3.94
 0 -9 14 40.94 4.23
 0 9 14 31.31 4.74
 0 -9 14 27.56 4.48
 0 -9 14 45.53 3.99
 0 9 14 38.59 4.89
 0 -9 14 32.6 3.95
 0 -9 14 34.2 4.59
 0 9 14 40.09 4.11
 0 -9 14 48.74 3.8
 0 9 15 8.19 1.52
 0 -9 15 6.32 1.91
 0 9 15 6.82 2.02
 0 -9 15 6.17 1.54
 0 -9 15 6.79 1.51
 0 9 15 7.34 1.57
 0 9 16 29.44 2.63
 0 -10 0 2174.89 167.25
 0 10 0 2136.07 167.02
 0 -10 0 2134.34 167.35
 0 10 0 2185.69 167.07
 0 10 1 496.63 36.35
 0 10 -1 484.78 36.29
 0 10 1 482.2 36.61
 0 -10 1 432.02 37.16
 0 10 1 453.63 36.16
 0 -10 -1 457.57 36.32
 0 -10 1 451.49 36.15
 0 10 -1 475.67 36.26
 0 10 1 481.38 36.26
 0 -10 1 404.37 36.62
 0 -10 -1 463.3 37.41
 0 -10 1 505.69 36.63
 0 10 1 482.03 36.31
 0 10 -2 617.57 47.79
 0 10 2 629.74 47.79
 0 -10 2 571.14 48.29
 0 -10 -2 555.82 48.69
 0 -10 2 563.23 48.32
 0 10 -2 622.82 47.82
 0 10 2 643.36 47.92
 0 -10 2 592.39 47.8
 0 10 2 642.92 48.23
 0 -10 2 566.79 48.84
 0 -10 2 567.82 48.09
 0 10 2 655.01 47.91
 0 10 2 633.66 47.84
 0 -10 3 12.69 2.87
 0 10 -3 10.83 1.43
 0 -10 3 11.91 3.75
 0 10 3 14.37 1.9
 0 10 3 12.82 2.6
 0 -10 3 6.83 4.22
 0 -10 3 9.71 1.42
 0 10 3 13.08 1.9
 0 10 3 12.21 1.67
 0 10 3 13.2 1.4
 0 10 -3 12.04 1.4
 0 10 3 10.46 1.58
 0 -10 -3 12.21 3.7
 0 -10 3 8.5 3.27
 0 10 3 18.34 2.95
 0 -10 3 10.69 3.05
 0 -10 4 6.49 0.95
 0 -10 4 12.03 3.86
 0 10 -4 6.08 0.86
 0 10 -4 4.67 1
 0 10 4 4.1 1.39
 0 10 4 6.85 1.53
 0 10 4 5.97 0.95
 0 -10 4 6.94 1.19
 0 10 4 3.99 1.43
 0 -10 -4 6.42 2.84
 0 -10 4 6.62 3.41
 0 -10 4 7.02 3.4
 0 10 4 9.13 3.04
 0 10 4 4.91 1.13
 0 -10 4 5.35 4.11
 0 10 4 5.63 2.49
 0 10 5 50.83 4.57
 0 -10 5 54.79 4.36
 0 -10 5 60.01 6.16
 0 -10 5 52.95 5.43
 0 -10 5 55.23 4.72
 0 -10 5 50.61 5.21
 0 10 5 49.08 4.39
 0 -10 5 52.82 6.6
 0 -10 5 62.82 6.58
 0 10 5 40.51 5.29
 0 10 5 53.07 6.01
 0 10 5 52.41 4.6
 0 10 5 49.29 4.49
 0 10 6 165.98 13.89
 0 10 6 180.77 13.81
 0 -10 6 182.79 14.13
 0 10 6 174.09 13.83
 0 -10 6 164.7 13.63
 0 -10 6 167.77 13.93
 0 -10 6 141.05 14.2
 0 10 6 184.93 13.61
 0 -10 6 173.72 15.31
 0 10 6 173.36 13.69
 0 10 7 77.02 6.57
 0 10 7 71.51 6.74
 0 10 7 96.59 6.64
 0 10 7 71.68 6.68
 0 -10 7 71.28 6.36
 0 10 7 81.08 6.85
 0 10 7 81.08 6.45
 0 10 7 78.79 6.33
 0 -10 7 77.17 8.61
 0 10 7 68.52 6.91
 0 -10 7 74.41 6.99
 0 -10 7 69.9 6.83
 0 10 7 86.73 7.6
 0 10 8 50.3 5.86
 0 -10 8 41.86 5.33
 0 10 8 53.37 5.68
 0 -10 8 54.63 5.03
 0 10 8 56.05 5.28
 0 -10 8 57.77 5.23
 0 -10 8 50.74 5.3
 0 10 9 1.45 1.38
 0 10 9 2.19 2.08
 0 10 9 -0.19 1.73
 0 -10 9 3.24 1.45
 0 -10 9 1.68 2.02
 0 -10 9 1.81 1.38
 0 10 9 0.14 1.7
 0 10 9 2.98 2.55
 0 -10 9 2.74 2.41
 0 -10 9 -1.71 2.29
 0 10 9 2.49 2.64
 0 10 9 3.55 2.22
 0 10 9 0.58 1.62
 0 10 9 1.7 2.76
 0 -10 9 2.68 1.69
 0 10 10 20.71 3.02
 0 10 10 15.87 2.42
 0 10 10 12.11 3.09
 0 10 10 15.83 2.81
 0 -10 10 21.82 3.39
 0 -10 10 25.57 2.58
 0 10 10 16.34 2.82
 0 -10 10 22.3 2.93
 0 -10 10 26.13 2.28
 0 10 10 14.1 3.67
 0 10 10 14.03 2.5
 0 -10 10 21.65 3.74
 0 -10 10 13.49 3.44
 0 10 10 14.05 3.71
 0 10 10 10.36 3.48
 0 -10 11 20.69 2.44
 0 10 11 13.44 2.75
 0 -10 11 14.1 2.65
 0 -10 11 15.18 2.15
 0 -10 11 19.68 2.14
 0 10 11 17.27 3.4
 0 10 11 17.73 3.1
 0 10 11 13.27 2.33
 0 10 11 13.76 2.58
 0 10 11 15.77 2.71
 0 10 11 15.01 3.72
 0 10 11 16.64 3.9
 0 -10 11 12.99 3.33
 0 -10 11 11.73 3.23
 0 -10 12 4.73 1.5
 0 -10 12 3.67 1.48
 0 10 12 5.11 2.09
 0 -10 12 1.74 1.62
 0 -10 12 4.29 2.02
 0 10 12 8.42 2.49
 0 -10 12 5.61 1.88
 0 10 12 0.33 2.87
 0 -10 12 5 2.76
 0 -10 13 4.89 1.38
 0 -10 13 5.44 1.46
 0 -10 13 4.01 2.08
 0 10 13 1.31 2.15
 0 -10 13 5.88 1.77
 0 -10 13 2.38 2.41
 0 -10 13 4.17 2.28
 0 10 13 0.29 2.59
 0 10 13 3.51 2.64
 0 -10 13 4.88 1.55
 0 -10 14 17.38 1.96
 0 -10 14 14.41 2.12
 0 -10 14 13.91 1.77
 0 -10 14 8.57 2.01
 0 10 14 11.55 2.17
 0 -10 14 14.95 2.37
 0 10 14 12.44 3.03
 0 10 14 16.6 3.01
 0 -10 14 9.7 2.6
 0 10 15 9.38 1.62
 0 -10 15 12.37 1.72
 0 -10 15 10.48 1.59
 0 10 15 8.11 1.64
 0 10 15 7.55 2.12
 0 -10 15 12.13 2.16
 0 10 16 11.54 1.3
 0 -11 0 1.23 2.35
 0 11 0 -0.69 1.3
 0 -11 0 2.87 2.18
 0 11 0 0.83 1.18
 0 -11 -1 759.21 63.23
 0 11 -1 857.98 63.01
 0 11 1 847.41 63.01
 0 -11 1 714.49 63.34
 0 -11 1 964.78 63.41
 0 -11 1 728.12 63.34
 0 11 1 825.97 63.04
 0 11 1 834.99 63.36
 0 -11 1 752.53 63.91
 0 11 1 757.81 62.85
 0 11 1 910.4 63.1
 0 11 -1 887.76 63.05
 0 11 2 253.76 19.79
 0 11 -2 245.67 19.79
 0 -11 2 240.45 20.43
 0 -11 2 232.4 20.47
 0 11 2 256.86 19.9
 0 -11 2 244.34 21.2
 0 -11 2 270.19 19.82
 0 11 2 253.99 20.29
 0 11 -2 251.45 19.82
 0 11 2 254.24 19.93
 0 -11 -2 247.11 21.08
 0 11 3 19.5 2.34
 0 11 3 20.62 2.24
 0 -11 3 21.17 4.07
 0 11 -3 13.36 1.88
 0 -11 3 18.67 3.68
 0 11 3 17.67 2.07
 0 11 -3 17.76 1.87
 0 11 3 17.27 1.8
 0 -11 -3 21.6 4.33
 0 11 3 17.3 3.03
 0 -11 3 18.43 4.87
 0 -11 3 21.15 1.93
 0 -11 3 20.34 3.36
 0 11 4 30.01 2.84
 0 -11 4 42.24 5.01
 0 11 4 28.76 3.14
 0 11 -4 31.44 2.92
 0 -11 4 39.41 5.35
 0 -11 4 38.06 2.88
 0 -11 4 42.47 3.4
 0 11 4 31.88 3.16
 0 11 4 33.72 3.19
 0 11 -4 32.18 2.87
 0 11 4 32.85 3.96
 0 -11 4 40.55 5.79
 0 -11 4 38.68 4.57
 0 11 4 33.29 3.41
 0 -11 5 104.36 10.25
 0 -11 5 114.56 8.83
 0 -11 5 107.55 9.4
 0 11 5 95.96 8.58
 0 -11 5 111.47 9.77
 0 11 5 107.33 8.67
 0 11 5 103.96 8.58
 0 -11 5 97.92 9.93
 0 11 5 107.78 9.39
 0 11 5 100.35 8.44
 0 11 5 116.29 8.83
 0 -11 6 165.72 13.89
 0 11 6 168.99 14.08
 0 -11 6 177.29 15.56
 0 -11 6 173.8 14.24
 0 11 6 186.75 14.19
 0 11 6 179.43 14.06
 0 11 6 174.45 13.95
 0 11 6 195.38 14.31
 0 -11 6 174.11 14.39
 0 -11 7 438.56 34.11
 0 -11 7 463.14 34.06
 0 11 7 394.62 33.67
 0 11 7 448 33.88
 0 11 7 415.52 33.53
 0 11 7 424.08 34.25
 0 -11 7 373.46 34.05
 0 -11 7 502.52 35.25
 0 11 7 439.48 34.51
 0 11 7 451.1 34.09
 0 11 7 427.82 33.79
 0 11 7 438.23 33.64
 0 11 8 47.07 5.74
 0 -11 8 48.2 5.65
 0 11 8 50.87 6.02
 0 -11 8 60.9 5.62
 0 -11 8 59.71 5.46
 0 -11 8 63.57 5.31
 0 11 8 50.2 5.41
 0 11 9 2.72 2.06
 0 11 9 1.18 1.39
 0 11 9 -0.2 1.79
 0 -11 9 1.72 1.98
 0 -11 9 0.78 1.29
 0 11 9 3.59 1.82
 0 -11 9 0.25 2.3
 0 11 9 1.38 2.45
 0 11 9 1.35 2.46
 0 11 9 0.82 2.1
 0 11 9 1.2 1.61
 0 -11 9 1.88 1.79
 0 11 9 0.29 2.67
 0 11 10 0.89 1.56
 0 11 10 3.01 2.34
 0 11 10 2.3 1.86
 0 -11 10 0.71 2.1
 0 -11 10 1.74 1.47
 0 11 10 2.35 1.95
 0 -11 10 -0.19 1.85
 0 11 10 1.58 2.86
 0 11 10 1.24 2.73
 0 11 10 3.94 2.77
 0 -11 10 0.27 2.48
 0 -11 10 3.33 2.58
 0 11 10 -1.34 2.36
 0 11 10 1.63 1.9
 0 -11 10 -0.08 1.23
 0 -11 11 7.23 3.04
 0 11 11 13.75 3.77
 0 -11 11 7.61 3.11
 0 11 11 9.99 3.32
 0 -11 11 13.94 2.31
 0 -11 11 10.58 2.38
 0 -11 11 15.02 1.99
 0 -11 11 15.31 2.05
 0 11 11 14.82 3.44
 0 11 11 16.43 3.01
 0 11 11 16.13 3.34
 0 11 11 15.14 2.59
 0 11 11 16.53 2.69
 0 -11 12 21.96 2.69
 0 -11 12 18.09 3.01
 0 -11 12 21.79 2.55
 0 11 12 24.28 3.49
 0 -11 12 27.73 2.9
 0 11 12 22.86 3.12
 0 -11 12 24.56 2.61
 0 11 12 25.17 4.09
 0 -11 12 13.72 3.46
 0 -11 13 13.54 3.19
 0 11 13 15.87 3.54
 0 -11 13 16.57 3.27
 0 11 13 13.87 3.39
 0 -11 13 18.52 2.44
 0 -11 13 23.51 2.38
 0 -11 13 18.39 2.79
 0 -11 14 15.61 2.59
 0 -11 14 26.9 2.35
 0 -11 14 23.48 2.46
 0 -11 14 21.39 2.13
 0 11 14 17.39 3.19
 0 -11 14 12.01 2.72
 0 11 14 14.31 2.4
 0 -11 14 14.28 2.28
 0 -11 14 21.69 2.15
 0 11 15 3.77 1.3
 0 -11 15 3.06 1.29
 0 11 15 3.87 1.27
 0 11 15 3.28 1.76
 0 11 16 5.72 0.92
 0 -12 0 55.67 5.79
 0 12 0 65.15 5.21
 0 -12 0 64.97 5.73
 0 12 0 59.18 5.09
 0 12 1 200.02 15.56
 0 12 -1 203.24 15.57
 0 -12 1 163.16 16.04
 0 -12 1 174.85 16.04
 0 -12 -1 181.82 15.94
 0 12 1 200.96 15.61
 0 12 1 199.37 16.01
 0 -12 1 180.68 16.84
 0 12 -1 205.07 15.61
 0 12 1 209.42 15.68
 0 -12 1 234.75 16.06
 0 -12 -1 175.98 16.04
 0 12 2 37.31 3.39
 0 12 -2 36.99 3.14
 0 -12 2 32.33 5.64
 0 12 2 38.29 4.08
 0 -12 2 33.08 3.08
 0 -12 2 28.65 2.98
 0 12 2 32.63 3.05
 0 -12 2 36.29 4.58
 0 12 2 36.92 3.04
 0 12 -2 36.48 3.09
 0 -12 2 22.89 4.48
 0 12 2 37.84 3.34
 0 12 3 260.97 20.82
 0 12 -3 259.24 20.83
 0 -12 3 275.2 21.71
 0 12 3 278.48 21.04
 0 -12 3 287.18 22.53
 0 -12 3 274.55 20.85
 0 12 3 277.55 21.5
 0 12 -3 260.02 20.86
 0 -12 3 257.54 21.71
 0 12 3 261 20.91
 0 12 3 272.15 21.04
 0 12 4 35.87 3.19
 0 12 -4 40.22 3.24
 0 -12 4 27.25 5.63
 0 12 4 42.5 4.39
 0 12 -4 41.34 3.26
 0 -12 4 35.07 3.67
 0 -12 4 31.84 4.5
 0 12 4 36.53 3.71
 0 -12 4 36.69 5.46
 0 -12 4 35.96 3.16
 0 12 -4 37.6 3.27
 0 12 4 39.11 3.51
 0 12 4 33.97 3.47
 0 -12 4 34.98 5.25
 0 -12 5 182.9 15.05
 0 -12 5 199.43 14.75
 0 -12 5 193.36 13.98
 0 12 5 157.03 13.68
 0 -12 5 187.83 14.93
 0 12 5 173.29 13.77
 0 12 5 171.39 13.69
 0 12 5 171.45 14.41
 0 12 5 155.49 13.58
 0 12 5 182.38 13.89
 0 12 6 182.34 16.03
 0 -12 6 226.16 17.55
 0 -12 6 221.84 16.33
 0 12 6 201.87 16.15
 0 12 6 204.15 16.05
 0 12 6 216.2 16.27
 0 12 6 186.31 15.92
 0 -12 6 211.98 16.43
 0 -12 7 101.05 7.81
 0 -12 7 93.62 7.81
 0 12 7 76.61 7.28
 0 12 7 82.44 7.07
 0 12 7 88.87 7.49
 0 12 7 89.48 7.95
 0 -12 7 85.23 7.78
 0 -12 7 106.34 9.53
 0 12 7 81.13 7.68
 0 12 7 89.81 7.43
 0 12 7 79.52 7.21
 0 12 7 74.52 8.07
 0 -12 8 62.88 7.4
 0 12 8 75.41 7.75
 0 -12 8 91.26 7.32
 0 -12 8 91.37 7.64
 0 -12 8 87.53 7.46
 0 12 8 81.77 7.46
 0 12 8 73.85 7.94
 0 12 9 4.67 2.34
 0 12 9 5.09 1.86
 0 12 9 2.79 1.97
 0 -12 9 6.44 1.63
 0 -12 9 5.85 2.56
 0 12 9 3.03 2.69
 0 -12 9 4.72 1.89
 0 -12 9 10.08 2.54
 0 12 9 3.69 1.99
 0 12 9 5.41 1.54
 0 12 9 4.59 2.24
 0 12 9 4.81 2.96
 0 12 10 7.75 2.83
 0 12 10 7.27 2.12
 0 -12 10 10.59 2.73
 0 -12 10 6.44 1.68
 0 -12 10 7.41 2.16
 0 12 10 5.62 2.03
 0 12 10 4.14 2.37
 0 12 10 8.01 2.98
 0 -12 10 6.41 2.53
 0 12 10 8.1 3.1
 0 -12 10 3.27 2.48
 0 12 10 6.8 3.23
 0 -12 11 1.88 1.6
 0 -12 11 3.93 2.01
 0 -12 11 3.58 1.33
 0 -12 11 3.31 1.42
 0 12 11 1.64 2.82
 0 12 11 2.65 2.34
 0 12 11 1.28 2.82
 0 12 11 1.05 1.85
 0 -12 11 0.85 2.53
 0 12 11 0.97 2.64
 0 12 11 0.95 2.65
 0 -12 11 -0.84 2.46
 0 12 11 0.22 1.77
 0 -12 12 46.83 6.84
 0 12 12 59.34 7.21
 0 -12 12 53.76 6.92
 0 12 12 55.5 7.1
 0 12 12 60.96 6.61
 0 -12 12 74.53 6.09
 0 -12 12 89.95 6.37
 0 -12 12 73.65 6.46
 0 -12 12 81.82 6.13
 0 -12 13 4.29 1.62
 0 12 13 5.31 2.7
 0 12 13 3.82 2.68
 0 -12 13 3.58 2.48
 0 -12 13 -0.73 2.24
 0 -12 14 3.36 1.11
 0 12 14 4.96 1.61
 0 -12 14 1.68 1.39
 0 -12 14 3.27 1.28
 0 12 14 3.93 2.17
 0 -12 14 1.12 1.99
 0 -12 14 3.43 1.77
 0 -12 14 3.14 1.49
 0 12 15 11.46 1.76
 0 12 15 13.26 1.88
 0 13 0 -0.17 1.18
 0 -13 0 -0.81 2.3
 0 -13 0 1.29 2.26
 0 13 -1 14.58 1.8
 0 13 1 13.33 1.76
 0 -13 1 13.35 3.08
 0 -13 1 15.45 2.69
 0 -13 -1 14.67 2.88
 0 13 1 14.63 2.04
 0 13 -1 15.17 1.85
 0 13 1 13.85 2.56
 0 -13 1 13.59 4.78
 0 13 1 12.72 1.91
 0 -13 1 10.88 3.31
 0 -13 -1 15.73 2.96
 0 13 -2 21.4 2.02
 0 13 2 18.31 1.97
 0 -13 2 19.74 3.81
 0 13 2 18.6 1.91
 0 -13 2 18 1.85
 0 -13 2 17.79 1.83
 0 13 2 16.03 1.85
 0 13 2 20.61 2.37
 0 13 2 16.23 2.98
 0 -13 2 18.15 4.95
 0 -13 2 20.53 2.15
 0 -13 2 18.2 3.64
 0 13 2 20.26 2.47
 0 13 -2 19.82 2.11
 0 -13 3 70 7.21
 0 -13 3 62.05 6.03
 0 13 3 71.72 6.14
 0 -13 3 68.45 7.48
 0 13 -3 75.89 6
 0 13 3 74.82 5.95
 0 13 -3 74.83 5.97
 0 13 3 77.64 6.9
 0 -13 3 71.02 5.99
 0 -13 3 83.08 8.49
 0 13 3 80.19 6.25
 0 13 4 45.78 4.43
 0 13 4 43.23 5.07
 0 -13 4 61.23 6.95
 0 13 -4 44.33 4.02
 0 13 4 43.95 4
 0 -13 4 48.69 5.89
 0 -13 4 54.11 5.51
 0 -13 4 61.41 4.65
 0 -13 4 53.26 6.31
 0 -13 4 53.7 4.01
 0 13 -4 46.33 4.09
 0 13 -4 46.87 4.07
 0 13 4 50.47 4.3
 0 13 4 43.65 4.24
 0 -13 5 47.45 5.7
 0 -13 5 47.32 4.94
 0 -13 5 43.43 4.06
 0 13 5 43.49 4.13
 0 13 5 36.72 4.59
 0 13 5 44.1 3.93
 0 13 5 42.6 3.88
 0 13 5 36.41 3.57
 0 -13 5 37.81 5.87
 0 13 6 51.13 4.63
 0 -13 6 52.89 4.83
 0 13 6 42.76 4.37
 0 13 6 45.99 4.88
 0 -13 6 35.48 4.55
 0 -13 6 54.39 5.43
 0 -13 6 48.9 4.6
 0 13 6 51.84 5.32
 0 13 6 52.61 4.54
 0 13 6 50.99 4.41
 0 -13 6 40.68 6.43
 0 13 7 45.24 4.65
 0 13 7 44.84 4.1
 0 13 7 44.77 4.71
 0 -13 7 48.55 4.63
 0 -13 7 50.4 4.94
 0 13 7 43.99 4.3
 0 -13 7 38.25 4.62
 0 13 7 46.13 4.91
 0 13 7 43.17 4.29
 0 13 7 47.36 4.6
 0 13 7 43.04 5.54
 0 -13 7 39.95 7.08
 0 13 8 6.43 2.73
 0 13 8 8.5 2.29
 0 -13 8 5.35 2.13
 0 13 8 4.98 2.66
 0 13 8 8.14 2.64
 0 -13 8 7.11 2.29
 0 -13 8 8.48 1.94
 0 -13 8 7.27 2.1
 0 -13 8 9.85 2.28
 0 13 8 6.66 2.22
 0 13 8 6.4 1.48
 0 13 8 8.94 1.89
 0 13 8 7.57 2.27
 0 13 9 50.48 5.92
 0 13 9 60.23 5.42
 0 -13 9 31.44 5.11
 0 -13 9 31.56 5.11
 0 13 9 55.24 5.8
 0 13 9 50.49 5.63
 0 -13 9 47.59 4.99
 0 -13 9 50.42 5.32
 0 13 9 52.15 5.14
 0 13 9 54.76 5.2
 0 13 9 58.67 4.89
 0 13 10 10.58 2.27
 0 13 10 8.85 2.88
 0 -13 10 7.29 2.51
 0 -13 10 6.56 1.79
 0 -13 10 3.4 2.53
 0 13 10 10.93 3.17
 0 -13 10 4.55 2.7
 0 13 10 7.89 3.13
 0 -13 10 9.31 2.26
 0 13 10 10.7 2.41
 0 13 10 5.64 2.92
 0 13 10 7.32 2.58
 0 -13 11 42.68 4.21
 0 -13 11 39.84 4.03
 0 -13 11 41.66 3.79
 0 -13 11 45.98 3.82
 0 -13 11 32.02 4.76
 0 13 11 33.77 5.03
 0 13 11 35.01 5.19
 0 -13 11 29.14 4.71
 0 13 11 36.11 5.23
 0 13 11 36.18 4.58
 0 13 11 42.65 5
 0 13 11 44.57 4.69
 0 13 11 42.05 4.35
 0 13 12 74.4 6.11
 0 13 12 52.27 5.39
 0 -13 12 61.13 4.93
 0 -13 12 50.04 5.03
 0 13 12 49.67 5.28
 0 -13 12 56.36 4.67
 0 13 12 53.64 6
 0 -13 12 32.71 5.29
 0 13 12 44.1 5.76
 0 -13 12 34.83 5.44
 0 -13 12 53.08 4.67
 0 -13 13 23.36 3.43
 0 13 13 21.05 3.49
 0 -13 13 21.06 3.44
 0 13 13 15.36 3.32
 0 -13 14 11.42 1.55
 0 -13 14 8.82 1.31
 0 13 14 4.25 1.52
 0 -13 14 4.17 1.45
 0 -13 14 9.89 1.92
 0 -13 14 3.99 1.99
 0 13 14 4.24 2.09
 0 -13 14 9.34 1.71
 0 13 15 4.64 1.16
 0 -13 15 6.11 1.37
 0 13 15 6.3 1.32
 0 -14 0 51.82 5.36
 0 14 0 57.48 4.72
 0 -14 0 53.07 5.34
 0 -14 1 162.03 11.84
 0 -14 -1 112.18 11.8
 0 14 1 144.67 11.28
 0 14 -1 146.47 11.29
 0 -14 1 126.7 11.91
 0 -14 1 139.2 11.88
 0 -14 -1 143 11.81
 0 14 -1 150.38 11.34
 0 -14 1 132.93 12.94
 0 14 1 129.88 11.73
 0 14 -2 83.22 6.46
 0 14 2 81.59 6.45
 0 -14 2 73.91 7.49
 0 -14 2 84.48 7.67
 0 14 2 72.95 6.31
 0 -14 2 78.57 6.3
 0 14 -2 87.52 6.52
 0 -14 2 87.67 8.63
 0 14 2 82.41 7.16
 0 -14 2 85.71 6.51
 0 14 2 85.67 6.65
 0 14 2 74.95 6.31
 0 -14 2 71.99 6.29
 0 -14 3 18.1 4.96
 0 14 3 14.1 2.93
 0 -14 3 13.03 1.76
 0 -14 3 15.58 4.04
 0 14 -3 13.78 1.7
 0 14 3 13.38 1.68
 0 14 -3 13.71 1.69
 0 14 3 14.78 2.11
 0 -14 3 14.35 1.8
 0 -14 3 10.77 1.71
 0 14 3 13.7 1.85
 0 14 3 14.6 1.84
 0 -14 3 13.45 3.88
 0 14 4 25.32 2.81
 0 14 4 24.51 2.83
 0 14 4 26.67 2.46
 0 14 -4 24.6 2.47
 0 14 4 26.5 2.94
 0 -14 4 22.98 2.79
 0 -14 4 29.44 4.57
 0 14 4 28.57 3.02
 0 -14 4 28.08 2.43
 0 -14 4 27.51 4.7
 0 14 -4 27.1 2.51
 0 14 4 26.97 3.83
 0 -14 4 24.92 5.56
 0 -14 4 30.24 3.05
 0 -14 4 25.22 3.96
 0 -14 5 162.78 14.2
 0 -14 5 172.6 14.13
 0 -14 5 169.91 13.81
 0 -14 5 170.01 13.12
 0 14 5 149.59 12.83
 0 14 5 170.81 12.94
 0 14 5 161.81 13.04
 0 14 5 150.21 12.67
 0 14 6 8.73 1.94
 0 14 6 9.74 2.07
 0 -14 6 10.29 2.18
 0 -14 6 10.71 3.25
 0 -14 6 13.85 2.12
 0 14 6 9.07 3.05
 0 -14 6 7.21 1.97
 0 14 6 9 2.25
 0 14 6 9.62 2.17
 0 -14 6 9.32 4.72
 0 -14 7 98.82 8.3
 0 -14 7 99.27 8.36
 0 14 7 92.89 8.43
 0 -14 7 80.56 8.15
 0 -14 7 63.89 7.97
 0 -14 7 97.32 9.8
 0 14 7 99.5 8.11
 0 14 7 105.89 8.48
 0 14 7 95.74 8.85
 0 14 7 107.63 8.08
 0 14 7 93.79 7.85
 0 -14 8 20.23 2.78
 0 14 8 16.49 3.54
 0 14 8 16.73 2.99
 0 14 8 17.94 3.27
 0 -14 8 11.57 2.89
 0 14 8 24.06 2.98
 0 14 8 21.42 2.93
 0 14 8 24.4 2.6
 0 -14 8 18.4 2.88
 0 -14 8 16.56 2.97
 0 14 9 70.2 6.88
 0 -14 9 89.48 7.65
 0 -14 9 94.72 7.38
 0 14 -9 78.43 7.72
 0 -14 9 62.89 7.32
 0 14 9 65.63 7.5
 0 14 9 81.21 7.44
 0 14 9 84.07 8.32
 0 -14 9 72.52 7.48
 0 14 9 75.15 7.7
 0 14 9 82.86 7.31
 0 14 9 84.72 7.31
 0 14 10 11.67 3.04
 0 14 10 11.23 2.56
 0 -14 10 8.19 2.82
 0 14 10 9.3 3.07
 0 -14 10 10.68 2.85
 0 -14 10 15.67 2.17
 0 14 10 8.47 3.55
 0 14 10 13.53 2.9
 0 -14 10 12.79 2.92
 0 -14 10 15.26 2.51
 0 -14 11 58.58 5.62
 0 -14 11 63.44 5.1
 0 -14 11 56.06 5.19
 0 -14 11 34.89 5.53
 0 14 11 45.21 5.9
 0 14 11 42.72 6.15
 0 14 11 57.65 5.57
 0 -14 11 33.15 5.46
 0 14 11 48.31 5.99
 0 -14 11 64.58 4.84
 0 14 11 62.22 5.96
 0 14 11 48.92 5.49
 0 14 12 14.04 3.32
 0 14 12 11.24 2.76
 0 14 12 9.38 3.08
 0 -14 12 10.11 2.72
 0 14 12 8.07 2.95
 0 -14 12 14.78 3
 0 -14 12 17.5 2.27
 0 -14 12 12.4 2.34
 0 -14 12 14.22 1.93
 0 -14 12 13.81 1.88
 0 14 12 12.73 2.49
 0 -14 13 37.01 4.68
 0 14 13 43.39 4.24
 0 -14 13 31.47 3.97
 0 14 13 43.69 4.93
 0 -14 13 31.87 4.62
 0 14 13 41.21 4.98
 0 -14 13 51.75 4.01
 0 -14 13 57.92 4.08
 0 -14 13 43.26 4.39
 0 14 14 9.28 1.68
 0 -14 14 9.08 1.55
 0 14 14 9.97 2.23
 0 -14 14 8.88 1.34
 0 -14 14 9.42 1.9
 0 -14 14 7.48 1.68
 0 14 15 10.74 1.5
 0 14 15 15.39 1.74
 0 -14 15 16.24 1.75
 0 -15 0 1.48 2.56
 0 15 0 0.53 1.37
 0 15 0 0.86 1.25
 0 -15 0 0.63 2.58
 0 15 -1 168.12 12.95
 0 15 1 164.39 12.94
 0 -15 -1 157.76 13.41
 0 -15 1 160.62 13.53
 0 -15 1 140.63 13.52
 0 15 1 158.09 13.48
 0 -15 1 161.2 14.57
 0 15 -1 171.54 13.01
 0 15 2 66.86 5.72
 0 15 -2 68.81 5.74
 0 -15 2 68.81 6.94
 0 -15 -2 60.94 6.33
 0 15 -2 75.01 5.82
 0 -15 2 70.14 5.76
 0 15 2 67.33 6.45
 0 -15 2 73.73 8.08
 0 15 2 66.91 5.87
 0 -15 2 69.68 6.76
 0 -15 3 152.97 12.83
 0 -15 3 124.68 11.63
 0 -15 3 131.57 11.65
 0 15 3 149.6 11.73
 0 15 3 150.1 11.64
 0 15 -3 155.01 11.66
 0 -15 3 157.57 11.67
 0 -15 3 154.7 13.78
 0 15 3 161.14 12.48
 0 -15 3 162.15 12.84
 0 15 -3 150.25 11.7
 0 15 3 146.6 11.82
 0 15 4 33.02 3.52
 0 15 4 34.37 3.09
 0 15 -4 34.16 3.13
 0 15 4 34.71 3.48
 0 -15 4 29.91 3.32
 0 15 4 35.31 3.48
 0 -15 4 28.56 3.32
 0 -15 4 30.92 5.15
 0 -15 4 38.81 5.33
 0 -15 4 36.74 3.06
 0 15 -4 37.2 3.2
 0 -15 4 43.32 4.86
 0 -15 4 43.89 3.76
 0 15 4 32.52 4.31
 0 -15 4 35.6 6.23
 0 15 4 35.18 3.4
 0 15 5 23.62 2.43
 0 -15 5 30.21 4.26
 0 -15 5 24.24 2.91
 0 15 5 27.49 3.02
 0 -15 5 26.01 4.99
 0 -15 5 26.5 4.81
 0 15 5 24.67 2.83
 0 15 5 24.5 2.76
 0 -15 6 70.02 7.77
 0 15 6 67.71 5.86
 0 15 6 70.76 5.76
 0 15 6 67 5.65
 0 15 6 62.9 6.58
 0 15 6 65.81 6
 0 -15 6 51.53 5.74
 0 -15 6 50.8 5.76
 0 -15 6 72.16 6.8
 0 -15 6 68.25 5.88
 0 15 7 6.73 2.29
 0 -15 7 5.55 1.93
 0 15 7 6.38 2.21
 0 -15 7 8.8 2.28
 0 -15 7 4.7 2.19
 0 15 7 2.67 2.72
 0 15 8 24.8 4.42
 0 15 8 22.35 3.45
 0 15 8 21.42 3.43
 0 15 8 26.31 3.31
 0 15 8 23 2.99
 0 -15 8 30 3.51
 0 -15 8 21.68 3.17
 0 15 8 21.73 3.54
 0 15 8 19.2 3.49
 0 -15 8 27.34 3.63
 0 -15 8 35.11 3.61
 0 -15 9 27.2 3.67
 0 15 9 23.61 4.24
 0 15 9 26.54 3.54
 0 15 -9 23.1 3.82
 0 15 9 24.56 3.83
 0 -15 9 16.54 3.24
 0 -15 9 18.55 3.34
 0 15 9 23.75 3.73
 0 15 9 31.72 3.64
 0 15 9 22.12 3.46
 0 15 9 21.85 3.1
 0 -15 9 28.61 3.3
 0 15 10 20.48 3.32
 0 15 10 15.22 3.74
 0 -15 10 7.94 2.45
 0 -15 10 10.66 2.03
 0 15 10 17.67 3.05
 0 15 10 11.61 2.92
 0 -15 10 4.23 2.55
 0 -15 10 15.11 2.89
 0 -15 11 18.78 2.27
 0 -15 11 13.77 2.41
 0 -15 11 12.23 2.49
 0 15 11 10.29 3.35
 0 -15 11 13.11 1.91
 0 15 11 11.56 2.78
 0 15 11 14.23 3.38
 0 15 11 8.05 2.91
 0 -15 11 7.86 2.64
 0 15 11 11.01 3.14
 0 -15 11 9.61 2.72
 0 15 11 11.13 2.53
 0 -15 12 31.09 2.82
 0 -15 12 25.19 2.72
 0 15 12 28.2 3.66
 0 15 12 34.99 4.19
 0 -15 12 22.3 2.84
 0 15 12 25.03 3.05
 0 -15 12 26.12 3.12
 0 -15 12 30.36 3.03
 0 15 12 19.95 3.77
 0 -15 12 16.21 3.42
 0 15 12 24.22 3.9
 0 -15 12 16.71 3.49
 0 15 12 32.86 3.56
 0 -15 13 27.29 3.05
 0 15 13 22.78 2.89
 0 -15 13 21.09 2.72
 0 -15 13 29.88 2.9
 0 -15 13 28.83 2.69
 0 15 13 22.03 3.51
 0 -15 13 22.94 3.39
 0 -15 13 27.9 2.66
 0 15 14 6.3 1.53
 0 -15 14 11.45 1.76
 0 -15 14 8.96 1.3
 0 -15 14 11.1 1.58
 0 -15 15 7.86 1.35
 0 15 15 7.32 1.32
 0 -16 0 60.15 6.69
 0 -16 0 76.53 6.47
 0 -16 0 66.27 6.68
 0 -16 0 82.51 6.82
 0 16 0 73 6.03
 0 16 0 74.54 6.17
 0 16 -1 2.26 1.31
 0 16 1 2.69 1.29
 0 -16 -1 0.12 2.58
 0 -16 -1 -0.32 2.49
 0 -16 1 1.98 3.1
 0 -16 1 9.65 4.47
 0 -16 1 1 2.59
 0 16 -1 3.77 1.55
 0 16 -2 65.41 5.26
 0 16 2 68.06 5.24
 0 -16 2 53.11 6.44
 0 16 -2 67.38 5.35
 0 16 2 53.28 5.9
 0 -16 2 66.1 5.29
 0 -16 2 55.62 7.7
 0 -16 -2 50.19 6.04
 0 16 2 59.16 5.35
 0 -16 -2 52.47 6
 0 -16 2 56.1 6.41
 0 -16 3 13.36 3.61
 0 16 3 13.01 2.13
 0 -16 3 14.88 1.72
 0 16 3 11.06 2.73
 0 -16 3 9.2 4.57
 0 -16 3 16.45 4
 0 16 -3 11.29 1.64
 0 16 3 10.26 1.6
 0 16 -3 8.84 1.72
 0 16 4 48.88 4.52
 0 16 4 48.22 4.19
 0 -16 4 59.16 6.26
 0 16 -4 45.74 4.27
 0 -16 4 51.66 4.18
 0 -16 4 50.79 6.11
 0 16 4 48.68 4.35
 0 16 4 45.25 4.61
 0 -16 4 50.57 5.75
 0 -16 4 56.62 4.8
 0 16 5 26.73 2.77
 0 -16 5 24.57 4.04
 0 16 -5 21.51 2.26
 0 -16 5 18.74 4.85
 0 -16 5 19.77 2.84
 0 -16 5 22.2 4.68
 0 16 5 22.09 3.57
 0 16 5 19.11 2.75
 0 16 5 23.15 2.33
 0 16 6 58.45 7.13
 0 -16 6 78.56 8.36
 0 -16 6 80.48 7.64
 0 -16 6 77.01 6.65
 0 16 6 67.93 6.49
 0 16 6 72.03 6.31
 0 16 6 76.75 6.44
 0 -16 7 22.88 3.33
 0 -16 7 24.18 3.29
 0 -16 7 17.25 2.97
 0 16 7 26.63 4.15
 0 16 8 26.76 3.58
 0 16 8 25.68 3.62
 0 -16 8 24.94 3.59
 0 -16 8 30.35 3.86
 0 16 8 22.59 4.21
 0 16 8 35.45 3.64
 0 16 8 27.13 3.21
 0 -16 9 33.97 4.37
 0 -16 9 25.93 4.15
 0 16 -9 47.55 5.23
 0 16 9 28.25 5
 0 16 9 40.53 4.56
 0 16 9 41.43 4.41
 0 16 9 33.76 4.27
 0 -16 9 40.45 4.17
 0 -16 10 10.2 2.75
 0 -16 10 8.32 2.01
 0 16 10 7.47 2.84
 0 16 10 3.04 2.64
 0 -16 10 8.24 2.26
 0 -16 10 10.81 2.11
 0 16 10 7.04 3.4
 0 -16 11 8.41 1.61
 0 16 11 10.54 2.98
 0 16 11 10.4 2.77
 0 16 11 8.95 2.39
 0 16 11 5.53 3.2
 0 -16 11 6.33 2.26
 0 -16 11 10.4 2.02
 0 -16 11 7.08 1.97
 0 -16 12 38.67 3.35
 0 -16 12 36.89 3.34
 0 16 12 29.62 3.92
 0 -16 12 32.07 3.51
 0 -16 12 32.63 3.67
 0 16 12 31.51 4.39
 0 16 12 27.21 3.97
 0 -16 13 10.48 1.76
 0 -16 13 10.12 1.74
 0 -16 13 8.07 1.43
 0 -16 13 6.1 1.38
 0 -16 14 2.6 0.95
 0 -16 14 5.29 1.42
 0 -16 14 5.53 1.28
 0 -16 15 22.56 2.12
 0 16 15 17.98 2.05
 0 -17 0 1.4 2.35
 0 -17 0 -1.79 2.57
 0 -17 0 -1.46 2.61
 0 17 0 1.05 1.38
 0 -17 0 1.1 3.93
 0 17 0 0.95 1.44
 0 -17 0 0.96 2.04
 0 -17 -1 142.72 13.62
 0 -17 1 161.8 14.01
 0 17 -1 172.04 13.42
 0 17 1 175.46 13.41
 0 -17 -1 156.17 13.83
 0 -17 -1 162.57 14.01
 0 -17 1 157.61 15.06
 0 -17 1 162.39 13.87
 0 17 1 171.54 13.34
 0 17 -1 180.47 13.34
 0 17 2 27.48 2.75
 0 17 -2 29.44 2.81
 0 -17 -2 22.57 3.8
 0 17 -2 27.32 2.89
 0 -17 -2 30.25 3.84
 0 -17 2 32.04 2.87
 0 -17 2 23.43 5.29
 0 17 2 27.31 3.68
 0 -17 2 29.18 4.53
 0 -17 2 28.9 4.29
 0 17 -3 12.94 1.75
 0 -17 3 7.01 1.53
 0 17 3 10.43 2.68
 0 -17 3 10.1 4.71
 0 17 3 8 1.96
 0 -17 3 8.97 3.61
 0 17 3 10.69 1.53
 0 17 -3 10.44 1.56
 0 -17 3 10.61 3.75
 0 17 4 25.31 2.87
 0 17 4 22.98 2.52
 0 -17 4 30.41 4.95
 0 17 4 26.17 2.66
 0 17 4 22.63 2.94
 0 -17 4 31.52 3.28
 0 -17 4 34.56 4.48
 0 -17 4 34.56 4.9
 0 17 -4 23.78 2.6
 0 -17 4 30.82 2.54
 0 17 5 7.58 1.91
 0 -17 5 8.72 3.75
 0 -17 5 12.38 4.16
 0 17 5 4.75 1.38
 0 17 -5 7.87 1.39
 0 17 5 5.26 2.53
 0 17 5 8.83 2
 0 -17 5 10.66 2.05
 0 -17 5 13.18 3.42
 0 17 6 47.1 4.95
 0 -17 6 64 7.33
 0 -17 6 52.28 4.96
 0 -17 6 58.14 6.37
 0 17 6 50.35 5.82
 0 17 6 45.1 4.88
 0 17 7 4 2.12
 0 -17 7 1 1.93
 0 -17 7 0.2 1.86
 0 17 7 0.87 2.79
 0 17 7 3.8 2.03
 0 17 8 44.51 4.26
 0 17 8 40.33 4.41
 0 17 8 36.64 4.07
 0 -17 8 25.69 4.04
 0 -17 8 31.39 4.19
 0 17 8 36.62 5.11
 0 -17 9 42.27 4.56
 0 17 -9 41.47 5.23
 0 17 9 34.78 5.54
 0 17 9 46.46 4.89
 0 17 9 43.83 4.75
 0 17 9 45.25 4.77
 0 -17 9 34.41 4.6
 0 -17 10 16.47 2.96
 0 -17 10 13.73 2.25
 0 -17 10 12.07 2.6
 0 17 10 14.75 3.06
 0 17 10 13.91 2.96
 0 17 10 14.1 3.21
 0 -17 10 13.82 2.43
 0 17 10 9.28 3.43
 0 17 11 20.89 3.78
 0 -17 11 20.58 2.89
 0 -17 11 32.67 3.04
 0 17 11 26.22 3.67
 0 17 11 19.99 3.62
 0 -17 11 22.85 2.59
 0 -17 12 12.23 2
 0 -17 12 7.74 1.93
 0 -17 12 7.9 1.53
 0 -17 12 9.59 1.63
 0 17 12 9.9 2.99
 0 17 12 9.82 2.35
 0 -17 13 28.41 3.63
 0 -17 13 37.21 3.41
 0 -17 13 40.22 3.65
 0 -17 13 42.08 3.71
 0 -17 13 38.63 3.46
 0 -17 14 5.21 1.02
 0 -17 14 3.68 1.41
 0 -17 14 5.6 1.25
 0 -17 15 10.42 1.37
 0 17 15 9.7 1.35
 0 -18 0 49.81 6.35
 0 -18 0 60.1 6.43
 0 18 0 79.45 5.79
 0 -18 0 49.65 7.36
 0 18 0 74.9 5.88
 0 -18 0 64.71 6.46
 0 -18 1 208.88 17.88
 0 -18 -1 187.31 17.5
 0 18 1 227.42 17.34
 0 18 -1 219.1 17.32
 0 -18 -1 227.34 17.78
 0 -18 -1 219.54 18.03
 0 -18 1 201.42 18.92
 0 -18 1 221.85 17.78
 0 18 -1 222.21 17.26
 0 18 1 225.05 17.24
 0 18 -2 39.58 3.51
 0 18 2 39.04 3.54
 0 -18 -2 36.73 4.63
 0 18 2 36.27 3.64
 0 18 -2 38.88 3.62
 0 -18 -2 38.47 4.46
 0 18 2 40.58 4.5
 0 -18 2 37.41 6.3
 0 -18 2 37.01 3.62
 0 -18 2 38.68 4.88
 0 -18 2 39.51 5.01
 0 -18 3 23.8 4.54
 0 18 3 32.83 3.19
 0 -18 3 31.15 3.09
 0 -18 -3 22.45 3.99
 0 -18 3 28.41 4.67
 0 18 -3 36.15 3.21
 0 18 3 30.56 3.32
 0 18 3 35.37 3.1
 0 18 -3 34.05 3.11
 0 18 4 29.25 2.65
 0 18 4 30.63 3.22
 0 -18 4 28.68 5.8
 0 18 4 27.57 3.88
 0 -18 4 20.45 4.65
 0 18 4 29.43 2.82
 0 18 4 31.97 3.05
 0 -18 4 20.25 4.37
 0 -18 4 22.32 3.13
 0 -18 4 17.2 4.54
 0 18 -4 26.63 2.73
 0 -18 5 81.69 8.12
 0 -18 5 79.96 8.38
 0 18 -5 74.23 6.38
 0 18 5 74.43 6.39
 0 18 5 73.48 7.56
 0 18 5 77.36 6.79
 0 18 5 76.19 6.67
 0 -18 5 84.35 8.1
 0 -18 5 78.8 6.94
 0 -18 6 -1.2 2.82
 0 18 6 2.15 2.77
 0 -18 6 5.72 4.06
 0 18 6 4.46 1.92
 0 18 6 3.45 1.97
 0 -18 6 1.22 1.79
 0 18 7 28.33 4.7
 0 -18 7 37.07 4
 0 -18 7 34.4 4.06
 0 18 7 32.21 3.65
 0 18 7 29.43 3.96
 0 18 7 29.33 3.67
 0 18 8 43.58 6.07
 0 -18 8 67.18 5.75
 0 -18 8 57.24 5.58
 0 18 8 51.47 5.28
 0 18 8 47.32 5.5
 0 18 8 45.77 5.23
 0 -18 9 6.95 2.05
 0 18 -9 1.97 2.64
 0 18 9 4.39 2.52
 0 18 9 2.28 2.35
 0 -18 9 5.07 2.41
 0 18 9 5.27 3.49
 0 18 9 7.62 2.6
 0 -18 10 5.84 1.77
 0 -18 10 6.5 2.12
 0 18 10 10.43 2.79
 0 18 10 11.56 3.68
 0 -18 10 7.98 2.6
 0 18 10 9.62 2.53
 0 18 10 6.73 2.68
 0 -18 11 52.17 4.82
 0 -18 11 50.53 5.05
 0 -18 11 62.85 5.14
 0 18 11 55.08 5.83
 0 18 11 45.44 5.56
 0 18 11 62.82 6
 0 -18 12 2.85 1.23
 0 18 12 3.32 2.69
 0 -18 12 2.35 1.64
 0 18 12 0.43 1.9
 0 -18 13 7.35 1.36
 0 -18 13 6.98 1.37
 0 -18 13 8.92 1.7
 0 -18 13 8.68 1.68
 0 -18 14 8.44 1.51
 0 -18 14 9.46 1.35
 0 18 15 6.24 1.03
 0 -18 15 5.7 1.05
 0 -19 0 0.42 2.43
 0 19 0 0.2 1.39
 0 -19 0 6.54 3.85
 0 19 0 -0.15 1.53
 0 -19 0 1.21 2.28
 0 -19 -1 15.18 3.02
 0 -19 1 11.53 3.26
 0 19 1 12.86 1.99
 0 19 -1 11.07 2
 0 19 -1 14.29 1.95
 0 19 1 11.65 1.87
 0 -19 1 14.08 2.94
 0 -19 1 19.67 4.97
 0 -19 -1 13.72 4.23
 0 -19 -1 13.35 2.95
 0 19 -2 68.57 5.19
 0 19 2 59.04 5.12
 0 -19 2 63.11 6.37
 0 -19 -2 47.71 6.07
 0 19 2 57.3 5.25
 0 -19 2 54.6 6.16
 0 19 -2 61.73 5.23
 0 -19 -2 56.59 5.9
 0 -19 2 56.76 5.17
 0 -19 2 66.73 7.62
 0 19 3 350.15 27.07
 0 19 -3 356.97 27.09
 0 -19 3 358.9 28.09
 0 -19 -3 303.92 27.53
 0 -19 -3 298.84 27.79
 0 19 3 352.19 27.15
 0 -19 3 358.34 27.1
 0 19 3 321.81 27.2
 0 -19 3 366.8 28.08
 0 19 -3 353.24 27.15
 0 19 4 87.03 7.15
 0 -19 4 82.44 8.58
 0 -19 4 104.92 7.88
 0 -19 4 87.01 8.87
 0 19 4 80.78 7.44
 0 -19 4 96.47 10.15
 0 19 4 79.31 8.16
 0 19 4 83.76 7.3
 0 19 4 96.43 7.5
 0 -19 4 90.02 8.75
 0 19 -4 83.66 7.27
 0 -19 5 56.75 5.22
 0 -19 5 60.54 6.46
 0 19 5 48.93 4.98
 0 19 5 53.17 5.79
 0 19 5 51.14 4.59
 0 19 5 56.53 4.92
 0 19 -5 47.37 4.54
 0 -19 5 56.16 6.94
 0 -19 6 16.46 3.98
 0 -19 6 17.6 2.54
 0 19 7 13.44 2.89
 0 19 7 15.08 3.09
 0 -19 7 24.57 3.2
 0 -19 7 23.47 3.15
 0 19 7 10.79 3.87
 0 19 7 15.5 2.78
 0 19 8 7.7 2.28
 0 19 8 4.72 2.47
 0 -19 8 1.87 2.14
 0 -19 8 5.31 2.37
 0 19 8 9.76 3.45
 0 19 8 6.17 2.44
 0 -19 9 9.47 2.32
 0 19 9 7.41 2.76
 0 -19 9 13.75 2.78
 0 19 9 7.16 3.52
 0 19 9 7.97 2.65
 0 -19 10 26.25 3.01
 0 -19 10 25.52 3.45
 0 19 10 23.11 3.64
 0 19 10 30.39 3.98
 0 -19 10 20.88 3.59
 0 19 10 26.21 4.68
 0 19 10 31.59 4.07
 0 -19 11 23.32 3.5
 0 -19 11 22.93 2.87
 0 -19 11 25.51 2.89
 0 -19 11 27.78 2.63
 0 19 11 17.58 3.73
 0 19 11 16.2 3.39
 0 -19 11 30.93 3.51
 0 19 11 16.44 3.29
 0 -19 12 3.96 1.61
 0 19 12 0.42 1.78
 0 19 13 11.79 2.13
 0 -19 13 7.72 1.36
 0 -19 13 6.26 1.34
 0 -19 13 9.88 1.72
 0 -19 13 9.26 1.7
 0 19 14 4.52 1.29
 0 -19 14 3.26 1.1
 0 -19 14 3.02 1.19
 0 19 15 9.47 1.19
 0 -19 15 10.38 1.24
 0 20 0 23.67 2.44
 0 -20 0 22.77 4.6
 0 -20 0 20.74 3.37
 0 -20 0 14.94 3.25
 0 20 0 20.67 2.51
 0 -20 -1 23.81 3.96
 0 -20 1 33.01 4.35
 0 20 -1 34.75 3.14
 0 20 1 30.67 3.09
 0 -20 1 28.68 5.52
 0 -20 -1 19.08 4.72
 0 -20 -1 35.98 4.26
 0 20 1 32.51 3.31
 0 20 -1 33.07 3.24
 0 20 2 295.27 21.7
 0 20 -2 281.08 21.7
 0 -20 -2 244.8 22.45
 0 -20 -2 286.01 22.26
 0 -20 2 266.61 22.49
 0 -20 2 272.48 21.7
 0 -20 -2 216.46 22.64
 0 20 -2 264.41 21.75
 0 -20 2 262.1 22.38
 0 20 2 298.78 21.8
 0 20 3 123.62 10.07
 0 20 -3 128.74 10.1
 0 -20 3 125.31 11.28
 0 -20 -3 111.72 10.98
 0 20 -3 124.5 10.15
 0 -20 3 123.73 11.25
 0 -20 -3 108.65 10.71
 0 -20 3 123.89 10.09
 0 20 3 120.61 10.99
 0 -20 3 114.49 12.5
 0 20 3 136.44 10.19
 0 20 4 3.67 1.84
 0 20 4 6.15 2.86
 0 -20 4 6.4 4.58
 0 20 4 5.87 1.27
 0 -20 4 9.06 2.1
 0 -20 -4 5.66 2.81
 0 -20 4 6.74 3.91
 0 20 4 5.33 1.45
 0 20 -4 3.88 1.43
 0 -20 4 9.39 3.86
 0 -20 -4 8.96 2.94
 0 -20 4 9.38 3.54
 0 20 4 5.77 1.81
 0 20 5 58.65 5.23
 0 20 5 64.87 6.71
 0 20 5 65.18 5.53
 0 20 5 55.39 5.53
 0 -20 5 57.18 7.26
 0 20 -5 61.87 5.24
 0 -20 5 57.48 7.26
 0 -20 5 57.39 5.73
 0 -20 6 49.8 5.2
 0 20 6 46.02 5.96
 0 20 7 291.8 22.73
 0 -20 7 278.16 22.61
 0 -20 7 250.44 22.4
 0 20 7 311.15 22.28
 0 20 7 271.07 23.18
 0 20 7 252.31 22.11
 0 20 8 123.6 10.39
 0 20 8 126.25 9.95
 0 -20 8 116.63 10.19
 0 -20 8 102.55 10.02
 0 20 8 115.55 10.86
 0 20 8 97.01 9.77
 0 20 9 9.08 3.7
 0 20 9 16.27 3.05
 0 -20 9 14.07 2.82
 0 -20 9 12.68 2.52
 0 20 9 7.84 2.8
 0 -20 10 101.25 8.45
 0 20 -10 102.12 9.72
 0 20 10 103.09 9.31
 0 -20 10 93.78 9.11
 0 20 10 104.12 9.18
 0 20 10 88.9 8.88
 0 -20 10 98.83 8.92
 0 -20 11 16.41 2.79
 0 -20 -11 12.64 3.51
 0 -20 11 15.33 2.02
 0 -20 11 13.13 2.32
 0 20 11 22.03 3.22
 0 20 11 22.02 3.46
 0 20 12 7.55 2.15
 0 -20 12 1.45 1.15
 0 -20 13 11.24 1.56
 0 -20 13 13.34 1.64
 0 -20 13 14.35 1.91
 0 -20 13 14.24 1.96
 0 20 14 3.79 1.14
 0 -20 14 3.47 1.22
 0 -20 14 3 1.04
 0 21 0 0.45 1.37
 0 -21 0 -0.35 3.52
 0 -21 0 2.91 2.38
 0 21 0 -0.17 1.65
 0 -21 0 0.15 2.48
 0 -21 1 69.27 7.24
 0 -21 -1 72.66 7.3
 0 21 1 75.6 6.43
 0 21 -1 78.6 6.44
 0 -21 -1 63.96 7.99
 0 21 -1 79.89 6.54
 0 21 1 75.7 6.51
 0 -21 -1 78.81 7.28
 0 -21 2 284.82 22.21
 0 21 -2 251.59 21.33
 0 -21 2 271.9 21.98
 0 -21 -2 269.02 21.83
 0 -21 -2 261.19 22.12
 0 21 2 272.51 21.35
 0 -21 2 282.12 21.31
 0 21 2 267.44 21.27
 0 21 -2 267.88 21.28
 0 21 -3 17.21 2.18
 0 21 3 16.74 2.1
 0 -21 -3 17.79 3.55
 0 -21 3 20.76 4.21
 0 -21 3 25.12 4.09
 0 -21 -3 23.05 3.36
 0 -21 3 22.23 2.24
 0 -21 3 17.23 5.2
 0 21 3 24.89 3.46
 0 21 3 17.17 2.37
 0 21 -3 15.91 2.27
 0 21 4 19.49 2.9
 0 -21 4 22.94 5.61
 0 21 4 21.72 3.64
 0 21 4 22.91 2.54
 0 -21 -4 22.69 3.99
 0 -21 4 32.9 4.97
 0 21 4 20.53 2.76
 0 -21 4 31.6 4.8
 0 -21 -4 18.84 3.92
 0 -21 4 26.77 3.17
 0 21 4 26.16 2.85
 0 -21 4 23.16 5.22
 0 21 -4 24.47 2.8
 0 21 -5 69.93 5.9
 0 -21 5 85.53 7.99
 0 21 5 65.92 5.88
 0 21 5 62.08 7.15
 0 21 5 58.61 6.14
 0 -21 5 83.24 6.66
 0 -21 5 98.53 8.19
 0 -21 -5 60.06 6.63
 0 21 6 28.18 4.69
 0 21 6 32.77 3.67
 0 21 6 30.5 3.76
 0 -21 6 31.67 5.04
 0 -21 6 38.3 4.02
 0 21 7 214.22 19.97
 0 21 7 257.69 19.63
 0 21 7 242.52 19.1
 0 21 7 202.31 18.93
 0 -21 7 259.21 19.62
 0 -21 7 242.05 19.43
 0 21 8 103.18 11.16
 0 21 8 139.38 10.96
 0 21 8 130.95 10.42
 0 21 8 102.63 10.2
 0 -21 8 123.13 10.67
 0 -21 8 115.03 10.59
 0 -21 9 33.13 3.67
 0 21 -9 24.33 4.41
 0 21 9 21.67 4.56
 0 21 9 31.86 4.23
 0 -21 9 39.8 4.16
 0 21 9 24.91 3.81
 0 21 9 19.5 3.54
 0 21 -10 93.1 9.88
 0 21 10 106.11 9.63
 0 -21 10 122.33 8.91
 0 21 10 103.26 9.37
 0 21 10 77.03 9.03
 0 -21 10 113.33 9.36
 0 -21 10 101.72 9.45
 0 21 11 3.86 2.29
 0 21 11 4.61 2.77
 0 -21 11 7.67 2.17
 0 -21 -11 3.36 3.07
 0 -21 11 6.84 1.85
 0 -21 12 14.98 1.87
 0 -21 12 16.77 1.9
 0 21 12 10.74 2.51
 0 -21 13 12.54 1.89
 0 -21 13 15.53 1.98
 0 -21 14 1.61 1
 0 21 14 3.34 1.04
 0 -21 14 3.48 0.96
 0 22 0 629.57 47.56
 0 -22 0 537.04 48.9
 0 -22 0 611.19 48.24
 0 22 0 606.64 47.48
 0 -22 1 131.42 11.39
 0 -22 -1 137.42 11.54
 0 22 1 135.48 10.65
 0 22 -1 128.71 10.65
 0 22 -1 130.67 10.74
 0 22 1 133.72 10.74
 0 -22 1 124.33 10.67
 0 -22 -1 111.12 12.13
 0 -22 -1 139.34 11.36
 0 -22 2 266.37 22.5
 0 -22 -2 260.65 22.53
 0 22 -2 267.81 21.73
 0 22 -2 266.54 21.65
 0 22 2 288.77 21.65
 0 22 2 275.34 21.76
 0 -22 2 277.21 21.68
 0 -22 2 250.27 23.58
 0 -22 -2 283.89 22.29
 0 -22 3 120.65 10.6
 0 -22 -3 98.5 10.3
 0 -22 3 119.66 10.71
 0 22 -3 116.22 9.45
 0 22 -3 114.06 9.37
 0 22 3 115.22 9.34
 0 -22 -3 114.38 10.1
 0 -22 3 114.82 9.39
 0 -22 3 107.71 11.92
 0 22 3 114.09 9.46
 0 22 4 285.44 20.06
 0 -22 4 263.29 21.08
 0 22 -4 244.87 19.84
 0 -22 4 245.63 20.98
 0 -22 -4 204.2 20.74
 0 -22 4 301.22 21.79
 0 -22 4 280.15 20.47
 0 22 4 243.08 19.85
 0 -22 -4 209.09 20.32
 0 -22 4 276.39 22.67
 0 22 4 227.39 20.73
 0 22 -5 53.17 4.44
 0 22 5 49.75 4.41
 0 22 5 56.23 5.83
 0 -22 5 43.79 6.28
 0 -22 5 48.32 5
 0 -22 -5 34.09 5.52
 0 -22 -5 38.68 5.12
 0 22 6 16.7 3.83
 0 22 6 13.16 2.51
 0 22 6 11.44 2.46
 0 -22 -6 13.24 3.15
 0 -22 6 10.6 2.35
 0 -22 6 14.18 4.18
 0 22 7 152.58 14.34
 0 22 7 166.66 14.03
 0 22 7 186.67 13.56
 0 -22 -7 140.46 13.76
 0 -22 7 172.46 13.85
 0 -22 7 166.63 13.96
 0 22 7 142.24 13.34
 0 22 8 76.31 9.27
 0 -22 8 96.19 8.68
 0 -22 8 112.8 8.91
 0 22 8 101.18 8.48
 0 22 8 76.21 8.13
 0 22 -9 20.07 3.94
 0 22 9 14.44 3.06
 0 -22 9 10.76 2.68
 0 -22 -9 7.64 3.4
 0 -22 9 9.19 2.49
 0 22 9 18.74 3.28
 0 22 9 19.47 3.23
 0 22 -10 21.54 4.08
 0 22 10 17.15 3.48
 0 -22 -10 15.37 4.12
 0 -22 10 26.76 2.86
 0 22 10 23.79 3.63
 0 22 11 5.27 2.33
 0 22 11 7.86 2.8
 0 -22 11 6.85 1.77
 0 -22 -11 4.26 2.99
 0 -22 11 7.71 2.2
 0 -22 12 27.98 2.82
 0 -22 12 28.86 2.84
 0 -22 12 28.38 3.12
 0 22 12 29.53 3.68
 0 22 12 39.48 4.11
 0 -22 13 3.96 1.29
 0 -22 13 3.34 1.31
 0 22 13 3.46 1.25
 0 -22 14 2.08 0.96
 0 22 14 -0.11 0.81
 0 -22 14 2.12 0.83
 0 23 0 2.17 1.67
 0 -23 0 -0.22 2.36
 0 23 0 0.34 1.37
 0 -23 1 8.72 3.02
 0 -23 -1 4.24 3.58
 0 -23 1 7.28 1.76
 0 -23 1 12.47 4.75
 0 -23 -1 9.06 2.97
 0 23 -1 4.05 1.75
 0 23 1 6.89 1.86
 0 -23 -1 7.67 2.92
 0 23 1 7.68 1.59
 0 23 -1 7.67 1.61
 0 -23 2 118.82 10.51
 0 23 -2 107.09 9.49
 0 23 2 114.62 9.52
 0 -23 -2 128.45 10.25
 0 23 -2 110.89 9.39
 0 23 2 108.23 9.37
 0 -23 2 117.2 11.82
 0 -23 2 121.95 9.49
 0 -23 -2 122.78 10.52
 0 -23 -3 33.04 4.68
 0 -23 3 28.92 4.61
 0 23 -3 36.51 3.54
 0 23 3 37.23 3.55
 0 -23 -3 32.75 4.38
 0 23 3 36.63 3.41
 0 -23 3 30.58 3.47
 0 -23 3 32.24 7.29
 0 -23 3 36.51 5.04
 0 -23 4 71.89 7.78
 0 -23 4 69.1 6.39
 0 -23 -4 60.6 6.95
 0 23 4 63.31 5.75
 0 -23 -4 66.8 6.56
 0 -23 4 72.17 9.22
 0 -23 4 72.9 7.4
 0 23 -4 64.7 5.79
 0 -23 -5 141.51 15.93
 0 -23 5 210.07 15.81
 0 -23 5 215.46 16.95
 0 23 5 160.81 16.06
 0 23 5 202.72 15.33
 0 23 6 100.69 9.95
 0 23 6 114.71 8.96
 0 -23 -6 89.55 9.17
 0 -23 6 110.89 10.49
 0 -23 6 104.43 9.22
 0 -23 -6 86.46 9.63
 0 -23 -7 0.34 3.18
 0 23 7 6.18 3.32
 0 23 7 5.76 2.64
 0 -23 7 8.03 2.25
 0 -23 7 4.1 2.45
 0 -23 -7 6.49 3.07
 0 23 7 6.32 2.41
 0 23 7 6.86 2.37
 0 -23 8 59.32 5.94
 0 23 8 53.76 5.73
 0 -23 -9 -1.1 3.18
 0 -23 9 2.73 1.99
 0 -23 9 2.43 2.09
 0 23 9 -0.28 2.51
 0 23 -9 1.09 2.75
 0 23 9 -1.2 2.52
 0 23 10 20.38 3.65
 0 -23 10 23.41 2.8
 0 -23 10 20.09 3.29
 0 -23 -10 13.76 3.85
 0 23 10 18.47 3.5
 0 23 -10 25.28 4.06
 0 -23 -11 -0.95 2.85
 0 -23 11 3.66 1.92
 0 23 11 6.9 2.71
 0 -23 11 1.59 1.51
 0 23 11 7.57 2.47
 0 -23 12 3.47 1.14
 0 23 12 0.99 1.87
 0 23 12 6.53 2.67
 0 -23 12 1.65 1.43
 0 -23 13 3.01 1.27
 0 -23 13 2.14 1.17
 0 23 13 1.16 1.07
 0 -23 14 2.09 0.88
 0 23 14 1.63 0.69
 0 -23 14 0.62 0.72
 0 24 0 12.25 2.07
 0 -24 0 16.86 5.42
 0 24 0 12.18 1.97
 0 -24 1 15.43 3.36
 0 24 1 19.57 2.43
 0 24 -1 14.17 2.31
 0 -24 -1 19.74 3.56
 0 -24 1 18.69 2.37
 0 -24 1 11.69 5.83
 0 24 -1 17.35 2.28
 0 24 1 19.3 2.26
 0 -24 2 2.28 2.97
 0 24 2 -0.31 1.77
 0 24 -2 -0.32 1.69
 0 -24 -2 3.54 2.76
 0 -24 -2 1.25 2.76
 0 -24 2 0.55 1.59
 0 -24 2 0.47 4.94
 0 24 2 1.49 1.44
 0 24 -2 4.27 1.62
 0 24 3 4.5 1.38
 0 -24 3 8.34 2.24
 0 -24 -3 9.06 2.92
 0 -24 3 3.08 3.33
 0 24 -3 6.13 1.75
 0 24 3 6.07 1.6
 0 24 -3 4.13 1.64
 0 -24 3 6.16 1.6
 0 -24 3 2 4.71
 0 -24 -3 3.47 2.87
 0 -24 3 3.92 3.79
 0 -24 -4 1.15 2.77
 0 -24 4 1.84 3.58
 0 -24 4 1.67 3.37
 0 -24 4 -3.24 5.05
 0 24 -4 1.59 1.41
 0 -24 4 1.02 1.75
 0 24 5 10.88 2.42
 0 -24 5 12.99 4.6
 0 -24 -5 7.4 3.79
 0 -24 5 10.25 2.42
 0 -24 -5 9.85 3.01
 0 24 6 156.6 12.55
 0 -24 -6 136.65 12.89
 0 -24 -6 126.71 13.3
 0 -24 6 159.27 12.98
 0 -24 6 167.29 14.14
 0 24 7 70.83 6.69
 0 -24 7 57.32 6.17
 0 -24 7 69.8 6.63
 0 24 7 69.15 6.14
 0 -24 -7 54.85 6.44
 0 -24 -7 44.9 6.69
 0 24 8 178.22 14
 0 -24 8 149.21 14.05
 0 24 8 166.8 14.42
 0 24 -9 4.38 2.85
 0 24 9 6.71 2.9
 0 -24 9 -0.24 2.04
 0 24 9 4.61 2.67
 0 -24 9 4.42 2.06
 0 -24 -9 4.73 3.3
 0 24 -10 37.2 4.95
 0 24 10 42.26 4.66
 0 24 10 43.11 4.66
 0 -24 10 29.68 4.12
 0 -24 10 34.66 3.67
 0 -24 10 32.52 4.03
 0 -24 -10 28.03 4.89
 0 24 11 40.66 4.84
 0 -24 -11 37.23 5.27
 0 -24 11 46.41 4.59
 0 -24 12 2.7 1.07
 0 24 12 1.53 1.78
 0 -24 12 -0.28 1.47
 0 24 12 4 2.47
 0 -24 13 19.42 1.92
 0 24 13 13.74 1.78
 0 -24 13 14.79 1.9
 0 -24 14 4.34 0.94
 0 -24 14 4.37 0.81
 0 -25 0 -2.09 4.07
 0 25 0 1.5 1.45
 0 25 0 1.86 1.58
 0 25 1 67.22 6.29
 0 25 1 74.84 6.23
 0 25 -1 72.98 6.2
 0 -25 1 70.41 8.55
 0 -25 1 70.94 6.24
 0 25 -1 69.35 6.31
 0 -25 -1 77.24 7.4
 0 -25 -2 66.12 6.55
 0 -25 -2 61.6 6.26
 0 -25 2 58.75 5.42
 0 -25 2 57.67 8.16
 0 25 2 57.85 5.33
 0 25 -2 62.44 5.51
 0 -25 2 63.84 6.61
 0 -25 3 81.32 7.97
 0 -25 3 73.13 7.11
 0 -25 3 83.81 8.67
 0 -25 -3 67.54 7.6
 0 -25 3 81.62 9.74
 0 -25 4 4.93 2.13
 0 25 4 1.46 1.83
 0 -25 4 6.15 4.08
 0 -25 -4 4.17 2.98
 0 25 5 62.51 5.75
 0 -25 5 65.64 6.19
 0 -25 -5 56.54 6.81
 0 -25 5 74.26 7.67
 0 -25 -5 49.26 6.17
 0 25 5 59.13 5.41
 0 25 6 32.7 3.71
 0 -25 -6 24.36 4.52
 0 -25 6 35.32 5.53
 0 -25 -6 23.22 4.12
 0 -25 -7 1.88 2.83
 0 25 7 4.74 2.26
 0 -25 7 4.07 2.48
 0 -25 7 3.03 2.22
 0 25 8 96.15 8
 0 25 8 87.58 8.33
 0 -25 -8 70.59 8.62
 0 -25 8 83.15 8.16
 0 -25 8 80.37 7.96
 0 -25 -9 17.66 4.23
 0 25 9 21.51 3.61
 0 25 -9 18.64 3.99
 0 25 9 18.76 3.56
 0 25 -10 49.04 6.37
 0 -25 -10 53.19 6.59
 0 -25 10 62.35 5.81
 0 25 10 64.78 6.1
 0 -25 10 60.81 5.33
 0 25 10 55.09 6.11
 0 -25 10 50.82 5.75
 0 25 11 21.55 3.26
 0 -25 11 19.3 2.84
 0 -25 -11 13.08 3.48
 0 25 12 1.16 2.24
 0 -25 12 0.43 0.98
 0 25 12 -0.93 1.11
 0 25 12 -0.73 1.73
 0 -25 12 1.06 1.33
 0 -25 13 52.03 3.65
 0 -25 13 49.09 3.68
 0 -25 14 3.24 0.77
 0 -26 0 43.38 6.67
 0 -26 1 16.38 4.84
 0 -26 -1 13.82 3.38
 0 -26 -2 6.45 3.07
 0 -26 2 3.4 3.07
 0 -26 2 2.01 4.55
 0 26 3 5.56 1.87
 0 -26 3 8.08 5.48
 0 -26 3 6.37 1.67
 0 -26 3 7.89 2.21
 0 -26 -3 3.98 3.01
 0 -26 3 9.7 4.15
 0 26 -4 84.41 7.66
 0 26 4 91.26 7.69
 0 -26 -4 86.01 8.95
 0 -26 4 87.39 8.27
 0 -26 4 100.4 9.72
 0 26 4 94.22 7.9
 0 -26 -4 89.22 8.43
 0 26 5 31.51 3.31
 0 26 5 34.22 3.78
 0 -26 5 33.28 4.09
 0 -26 -5 21.12 4.47
 0 -26 5 36.19 5.71
 0 -26 -5 33.96 4.41
 0 26 6 69.16 5.89
 0 -26 -6 53.79 6.73
 0 -26 6 52.24 7.13
 0 -26 -6 50.15 6.13
 0 -26 7 128.47 11.68
 0 -26 -7 118.22 11.66
 0 26 7 153.08 11.63
 0 26 -8 0.76 2.99
 0 26 8 0.77 2.35
 0 -26 -8 1.46 3.16
 0 -26 8 6.39 2.35
 0 -26 8 2.98 2.33
 0 26 8 1.43 2.6
 0 26 9 41.91 4.7
 0 26 9 42.76 5.04
 0 26 -9 57.82 5.91
 0 -26 10 1.45 1.87
 0 -26 10 3.5 1.66
 0 26 -10 6.69 3.01
 0 26 10 7.73 2.77
 0 -26 -10 5.19 3.18
 0 -26 10 1.56 1.89
 0 26 10 5.37 2.53
 0 -26 11 0.82 1.48
 0 26 11 3.08 2.23
 0 26 -11 1.72 2.41
 0 26 11 3.34 2.45
 0 -26 -11 3.01 2.53
 0 -26 11 2.07 1.85
 0 26 12 12.55 2.31
 0 -26 12 9.7 1.81
 0 26 12 15.54 2.84
 0 -26 13 31.11 2.93
 0 -26 13 32.39 2.89
 0 -27 0 1.34 3.91
 0 27 0 -1.09 1.61
 0 27 1 64.83 5.92
 0 27 -1 72.54 5.98
 0 -27 1 68.65 8.42
 0 -27 1 57.79 5.79
 0 -27 -1 73.36 7.09
 0 -27 2 9.34 5.17
 0 -27 2 8.93 1.8
 0 -27 -2 8.98 2.96
 0 -27 2 6.71 2.26
 0 27 -2 9.54 2.05
 0 27 2 7.73 1.94
 0 -27 3 10.39 1.83
 0 -27 3 11.66 5.25
 0 27 -3 6.48 1.86
 0 27 3 4.73 1.7
 0 -27 3 14.11 4.38
 0 -27 -3 8.28 3.34
 0 -27 3 13.24 2.58
 0 -27 -3 14.92 3.24
 0 -27 -4 70.05 6.92
 0 27 4 73.31 6.35
 0 -27 -4 68.6 7.42
 0 -27 4 65.58 6.66
 0 -27 4 77.09 8.22
 0 27 4 66.21 6.05
 0 27 -4 65.08 6.05
 0 -27 -5 111.34 10.01
 0 27 5 101.75 9.09
 0 -27 -5 109.25 10.53
 0 -27 5 117.92 11.3
 0 27 5 113.79 9.47
 0 -27 -6 80.06 8.37
 0 -27 6 86.1 9.41
 0 -27 -6 72.54 8.82
 0 27 6 98.51 8.63
 0 27 6 98.66 8.1
 0 27 7 21.27 3.75
 0 -27 -7 17.71 4.15
 0 -27 7 26.09 3.99
 0 -27 -7 25.01 3.86
 0 27 7 22.5 3.56
 0 27 8 86.03 7.51
 0 -27 -8 68.35 8.25
 0 27 -8 80.9 8.55
 0 -27 8 81.51 7.88
 0 27 8 79.11 8.01
 0 27 8 75 7.53
 0 27 9 27.46 3.95
 0 -27 9 30.77 3.66
 0 -27 -9 23.81 4.4
 0 -27 9 24.94 3.91
 0 27 9 29.26 4.15
 0 27 -9 30.04 4.83
 0 -27 10 22.46 2.76
 0 27 10 25.77 3.63
 0 27 10 20.55 3.55
 0 -27 -10 24.48 4.11
 0 -27 10 20.82 3.18
 0 27 -10 24.16 4.18
 0 27 -11 20.94 3.78
 0 -27 11 27.82 2.94
 0 -27 -11 23.08 3.87
 0 -27 11 28.29 3.32
 0 27 11 34.34 3.91
 0 27 11 30.13 3.76
 0 -27 12 24.13 2.45
 0 27 12 16.8 3.05
 0 -27 13 27.89 2.64
 0 -27 13 28.48 2.58
 0 28 0 356.97 27.28
 0 -28 0 333.84 27.15
 0 -28 0 329.79 29.16
 0 28 1 3.15 1.87
 0 28 -1 1.65 1.79
 0 -28 1 -2.98 4.39
 0 -28 1 2.55 1.76
 0 28 -2 1.53 1.62
 0 28 2 2.52 1.74
 0 -28 2 1.81 1.94
 0 -28 2 -1.07 4.58
 0 -28 2 1.62 1.54
 0 -28 -2 2.02 2.84
 0 -28 3 61.92 5.7
 0 -28 -3 61.29 6.56
 0 -28 3 64.89 6.42
 0 -28 -3 55.57 6.92
 0 -28 3 55.09 7.58
 0 28 3 73.88 5.9
 0 28 -3 63.67 5.83
 0 -28 -4 29.19 4.28
 0 28 4 37.07 3.75
 0 -28 -4 23.83 4.52
 0 -28 4 26.51 5.34
 0 28 4 30.94 3.36
 0 28 -4 31.19 3.33
 0 28 5 13.27 2.22
 0 28 5 17.77 2.8
 0 -28 -5 11.36 3.74
 0 -28 5 13.07 4.36
 0 -28 -5 17.22 3.38
 0 28 6 103.6 9.36
 0 -28 -6 108.57 9.83
 0 28 7 5.15 2.65
 0 -28 7 0.57 2.54
 0 28 7 4.26 2.45
 0 -28 -7 3.51 2.86
 0 -28 -7 -0.71 3.23
 0 28 -8 83.17 8.51
 0 -28 8 76.27 7.67
 0 28 8 82.67 7.47
 0 -28 -8 71.83 8.19
 0 28 8 66.86 7.31
 0 28 8 84.87 7.84
 0 28 -9 7.46 3.18
 0 -28 9 7.89 2.49
 0 28 9 9.62 2.78
 0 28 9 8.08 2.85
 0 -28 -9 10.32 3.54
 0 -28 9 11.36 2.38
 0 28 10 8.18 2.66
 0 28 -10 7.05 2.92
 0 -28 -10 6.47 2.93
 0 -28 10 6.55 2.05
 0 -28 11 67.22 5.58
 0 -28 11 73.84 5.86
 0 28 11 65.71 6.42
 0 -28 -11 56.18 6.55
 0 -28 11 70.52 6.2
 0 28 11 62.86 6.36
 0 28 -11 59.04 6.73
 0 28 12 18.09 2.97
 0 -28 12 22.19 2.32
 0 -28 13 11.76 1.3
 0 -28 13 10.82 1.37
 0 -28 13 10.82 1.31
 0 -29 0 0.47 1.65
 0 -29 0 -4.72 4.21
 0 29 0 0.4 1.73
 0 -29 1 1.61 2.1
 0 -29 1 4.6 4.28
 0 -29 1 1.14 1.67
 0 29 1 1.84 1.73
 0 29 -1 1.99 1.78
 0 -29 2 0.42 3.86
 0 -29 -2 0.3 2.74
 0 29 -2 5.36 1.99
 0 -29 2 1.9 2.08
 0 29 -2 5.15 1.8
 0 29 2 3.54 1.78
 0 -29 2 1.1 4.65
 0 -29 2 2.77 1.66
 0 29 3 22.95 2.84
 0 -29 3 23.2 2.69
 0 -29 3 22.38 5
 0 -29 -3 20.83 3.96
 0 29 -3 21.71 2.86
 0 -29 4 152.28 14.76
 0 -29 -4 145.98 13.92
 0 -29 -4 168.8 13.69
 0 29 4 176.02 13.17
 0 29 4 148.24 12.84
 0 29 -4 150 12.84
 0 -29 -5 21.92 3.97
 0 29 5 21.03 2.76
 0 29 5 24.39 3.31
 0 29 6 13.83 3.11
 0 -29 -6 20.94 3.56
 0 -29 6 24.58 4.83
 0 -29 -6 20.88 4.13
 0 29 6 15.07 3.43
 0 -29 7 77.4 8.29
 0 29 7 98.21 8.07
 0 -29 -7 71.64 8.66
 0 29 7 89.92 8.48
 0 29 -8 36.58 5.27
 0 29 8 37.54 4.41
 0 29 8 35.43 4.83
 0 29 8 38.5 4.37
 0 -29 -8 30.71 5.12
 0 -29 8 36.1 4.65
 0 -29 9 66.63 6.64
 0 29 9 81.57 6.67
 0 29 -9 75.55 7.42
 0 -29 -9 53.3 6.95
 0 -29 9 52.64 6.14
 0 29 9 70.66 6.88
 0 29 -10 18.79 3.59
 0 -29 10 16.17 2.53
 0 29 10 19.95 3.16
 0 -29 11 39.56 3.66
 0 -29 11 47.72 4.01
 0 29 11 43.86 4.66
 0 -29 11 37.38 4.2
 0 29 11 45.16 4.62
 0 -29 12 4.4 1.23
 0 29 12 4.42 2.01
 0 -29 13 21.08 1.78
 0 -29 13 17 1.77
 0 30 0 200.12 15.25
 0 -30 0 174.26 15.1
 0 30 -1 27.74 3.4
 0 30 1 36.26 3.58
 0 -30 1 33.4 6.24
 0 -30 1 29.35 3.37
 0 30 -2 4.1 1.92
 0 30 2 3.79 1.79
 0 -30 2 2.6 3.75
 0 -30 -2 4.85 2.85
 0 30 -2 3.54 1.94
 0 -30 2 2.16 1.53
 0 -30 3 34.46 5.89
 0 -30 -3 33.8 5.05
 0 30 -3 37.03 3.91
 0 30 3 39.17 3.95
 0 -30 3 38.65 3.8
 0 30 4 56.05 5.33
 0 30 -4 57.48 5.28
 0 -30 -4 47.27 6.35
 0 -30 4 47.99 7.06
 0 30 4 65.06 5.73
 0 30 5 123.38 10.21
 0 30 5 115.05 9.81
 0 -30 -5 110.14 10.56
 0 -30 -6 55.44 5.83
 0 -30 -6 41.08 6.04
 0 -30 6 45.92 7.01
 0 30 6 45.16 5.61
 0 30 6 59.25 5.48
 0 -30 -7 16.11 3.93
 0 -30 7 17.46 3.51
 0 30 7 13.92 3.31
 0 30 7 21.59 3.37
 0 30 -8 43.29 5.53
 0 -30 8 35.42 4.79
 0 -30 -8 28.39 4.98
 0 30 8 35.47 4.48
 0 30 8 44.62 5.1
 0 30 8 47.04 4.77
 0 -30 9 66.49 6.56
 0 30 9 68.92 6.47
 0 -30 -9 57.14 6.93
 0 -30 9 66.98 6.27
 0 30 9 67.84 6.78
 0 30 -9 59.63 7.12
 0 30 -10 9.85 3.07
 0 -30 10 12.54 2.36
 0 -30 -10 13.51 3.15
 0 30 10 19.52 3
 0 -30 10 15.64 2.16
 0 30 10 19.19 3.09
 0 -30 11 14.31 1.72
 0 -30 11 19.39 2.09
 0 30 11 15.98 2.82
 0 30 11 17.36 2.68
 0 -30 11 15.78 2.29
 0 30 12 15.59 2.39
 0 -30 12 12.78 1.66
 0 31 0 -1.41 1.81
 0 -31 0 2.23 1.82
 0 31 -1 137.37 11.2
 0 31 1 132.25 11.18
 0 -31 -1 117.47 10.99
 0 -31 1 158.6 14.08
 0 -31 1 140.78 11.07
 0 31 -2 34.66 4.13
 0 -31 2 43.48 6.1
 0 31 2 36.52 3.78
 0 31 -2 29.55 3.63
 0 -31 2 34.39 3.55
 0 -31 3 22.67 2.74
 0 -31 3 14.89 4.72
 0 -31 -3 19.84 4.03
 0 31 3 22.71 2.95
 0 31 -3 23.16 2.94
 0 31 4 20.21 3.04
 0 31 4 17.53 2.68
 0 31 5 46.82 4.75
 0 -31 5 43.07 6.34
 0 -31 -5 40.54 5.63
 0 31 5 40.19 5.06
 0 31 5 41.66 4.26
 0 31 6 172.69 14.56
 0 -31 -6 143.15 14.65
 0 -31 6 161.57 15.44
 0 31 6 178.2 14.08
 0 31 7 4.9 2.54
 0 -31 7 3.89 2.57
 0 31 7 2.58 2.24
 0 31 7 3.64 2.65
 0 31 -7 3.01 3.05
 0 -31 -7 -0.67 2.96
 0 31 8 22.7 3.43
 0 -31 8 22.55 3.58
 0 -31 -8 16.24 3.89
 0 31 8 17.58 3.01
 0 31 8 18.71 3.55
 0 31 -8 27.49 4.4
 0 -31 9 62.64 6.36
 0 -31 -9 57.38 6.99
 0 31 -9 71.25 7.4
 0 31 10 23.73 3.05
 0 31 10 18.36 3.08
 0 -31 10 19.62 2.29
 0 -31 10 11.46 2.35
 0 -31 -10 13.05 2.97
 0 31 -10 18.05 3.48
 0 -31 11 6.88 1.46
 0 -31 11 6.79 1.68
 0 31 11 7.69 2.28
 0 -31 12 44.82 3.89
 0 31 12 45.86 4.31
 0 32 0 36.88 3.83
 0 -32 0 31.38 3.69
 0 -32 -1 6.85 1.98
 0 -32 1 5.95 1.81
 0 32 1 5.33 2.08
 0 32 -1 5.49 1.92
 0 -32 1 7.12 4.07
 0 32 -1 3.68 2.14
 0 32 -2 29.83 3.87
 0 32 -2 32.71 3.56
 0 32 2 29.87 3.53
 0 -32 2 30.26 3.33
 0 32 3 6.89 2.01
 0 32 -3 8.91 2.09
 0 -32 3 8.16 1.88
 0 32 3 7.83 2.36
 0 32 4 54.3 5.17
 0 32 4 53.72 5.43
 0 -32 -4 50.33 6.38
 0 -32 4 55.87 7.24
 0 32 5 10.64 2.03
 0 32 5 11.77 2.71
 0 -32 -5 10.7 3.51
 0 -32 5 7.72 4.17
 0 32 5 9.75 2.86
 0 32 6 89.93 7.85
 0 -32 6 78.18 9.35
 0 -32 -6 74.89 8.49
 0 32 6 87.46 8.3
 0 32 -7 43.44 5.67
 0 32 7 37.01 4.31
 0 32 7 34.04 4.57
 0 32 7 36.02 4.52
 0 -32 -7 28.98 4.89
 0 -32 7 32.98 4.51
 0 32 -8 47.9 5.53
 0 32 8 33.05 4.19
 0 32 8 32.3 4.09
 0 32 8 31.96 4.41
 0 -32 -8 38.09 5.04
 0 -32 8 31.89 4.31
 0 32 9 23.5 3.57
 0 32 9 25.1 3.49
 0 -32 9 24.59 3.14
 0 -32 -9 22.52 3.74
 0 32 -9 21.63 3.92
 0 32 -10 20.62 3.56
 0 32 10 21.55 3.09
 0 32 10 24.08 3.17
 0 -32 -10 17.14 3.21
 0 -32 10 15.99 2.61
 0 -32 10 21.92 2.5
 0 -32 10 26.35 2.52
 0 32 11 31.13 3.58
 0 -32 11 35.43 3.26
 0 -32 11 28.81 2.99
 0 -32 12 21.08 2.15
 0 -32 12 24.15 2.1
 0 33 0 1.76 2.02
 0 -33 0 0.64 1.81
 0 -33 -1 38.64 3.96
 0 -33 1 33.75 3.86
 0 33 1 36.55 4.06
 0 33 -1 40.64 4.09
 0 -33 2 37.26 3.8
 0 33 2 37.66 4.03
 0 33 -2 36.64 4.01
 0 33 3 4.97 2.28
 0 -33 3 3.71 1.73
 0 33 3 3.7 1.78
 0 33 -3 2.57 1.88
 0 -33 3 3.22 4.04
 0 33 4 66.47 6.09
 0 33 4 63.03 6.44
 0 33 4 59.51 5.71
 0 -33 -4 51.78 6.76
 0 -33 4 71.96 8.02
 0 33 5 72.83 6.8
 0 33 5 72.76 7.21
 0 33 5 70.57 6.4
 0 -33 -5 65.86 7.66
 0 -33 5 77.18 8.69
 0 33 6 41.96 4.54
 0 33 6 38.87 4.79
 0 33 6 38.48 4.84
 0 -33 -6 35.61 5.23
 0 -33 6 39.52 6.1
 0 33 -7 59.95 6.53
 0 33 7 56.47 5.39
 0 -33 -7 42.84 5.97
 0 33 7 42.67 5.37
 0 33 7 56.74 5.82
 0 -33 7 49.02 5.75
 0 33 -8 17.61 3.6
 0 33 8 13.73 2.64
 0 -33 -8 8.07 2.94
 0 33 8 6.13 2.59
 0 33 8 9.41 2.39
 0 -33 8 6.14 2.48
 0 33 -9 18.9 3.56
 0 33 9 16.37 3.01
 0 -33 -9 11.99 2.97
 0 -33 9 11.47 2.28
 0 33 9 13.81 2.8
 0 33 10 6.5 1.99
 0 -33 10 6.17 1.47
 0 -33 10 5.84 1.52
 0 33 10 8.32 2.38
 0 -33 10 5.83 1.66
 0 33 11 30.26 3.15
 0 -33 11 26.15 2.51
 0 -33 11 21.46 2.63
 0 -33 12 6.28 0.98
 0 -34 0 154.11 13.23
 0 34 0 163.43 13.43
 0 -34 0 163.36 15.25
 0 34 0 169.93 14.08
 0 -34 -1 75.76 7.11
 0 -34 1 80.61 7.07
 0 34 -1 85.05 7.25
 0 34 1 81.31 7.3
 0 -34 1 88.48 9.23
 0 34 -1 75.56 7.7
 0 -34 2 0.36 1.57
 0 -34 -2 2.41 1.91
 0 -34 2 3.65 3.97
 0 34 2 4.39 1.93
 0 34 -2 2.06 1.99
 0 34 3 67.63 6.32
 0 -34 3 56.39 8.08
 0 34 3 64.05 6.04
 0 34 -3 69.46 6.11
 0 34 4 58.59 5.35
 0 34 4 42.76 5.38
 0 -34 4 46.44 6.89
 0 34 4 48.68 4.77
 0 34 5 63.9 6.19
 0 34 5 67.36 6.58
 0 -34 5 63.69 7.93
 0 -34 -5 57.14 6.93
 0 34 5 61.7 5.72
 0 34 6 5.04 2.43
 0 34 -6 3.23 3.28
 0 34 6 5.25 2.27
 0 34 6 8.42 2.75
 0 -34 -6 6 3.16
 0 -34 7 16.41 3.33
 0 34 7 18.91 3.04
 0 -34 -7 14.62 3.53
 0 34 7 17.26 3.13
 0 34 7 14.58 3.11
 0 34 -7 12.37 3.64
 0 -34 -8 56.61 6.45
 0 34 -8 63.38 6.91
 0 34 8 70.6 6.4
 0 34 8 59.73 5.99
 0 -34 8 56.77 6.11
 0 -34 -9 25.18 3.42
 0 -34 9 21.34 2.65
 0 34 -9 15.14 3.44
 0 34 9 18.18 3.01
 0 34 9 18.18 3.14
 0 -34 10 7.56 1.49
 0 -34 10 7.82 1.66
 0 34 10 7.25 2.33
 0 -34 -11 26.66 2.75
 0 -34 11 37.58 2.93
 0 34 11 35.36 3.43
 0 -35 0 -1.77 3.85
 0 -35 0 0.13 1.7
 0 35 0 1.2 1.93
 0 35 0 0.79 2.09
 0 -35 1 39.32 4.1
 0 -35 -1 38.24 4.21
 0 -35 1 45 6.36
 0 35 1 40.2 4.94
 0 35 -1 42.08 4.84
 0 35 1 41.23 4.44
 0 35 -1 49.64 4.48
 0 -35 2 10.66 2.11
 0 -35 -2 9.74 2.25
 0 -35 2 11.36 4.34
 0 35 -2 10.44 2.26
 0 35 2 13.64 2.34
 0 -35 -3 22.58 3.28
 0 35 3 33.64 3.83
 0 -35 3 23.61 5.15
 0 35 3 31.06 3.43
 0 35 4 5 2.4
 0 35 4 10.86 2.83
 0 35 4 8.71 2.44
 0 -35 4 4.93 4.28
 0 35 4 7.89 1.96
 0 35 5 33.79 3.75
 0 35 5 34.16 4.51
 0 35 5 41.36 4.86
 0 -35 5 35.7 5.79
 0 35 5 37.32 4.31
 0 35 -5 39.97 5.26
 0 35 -6 7.27 3.22
 0 35 6 5.6 2.39
 0 35 6 3.76 2.46
 0 35 6 7.36 2.43
 0 -35 -6 6.07 3.03
 0 -35 6 6.27 2.72
 0 35 -7 1.32 2.95
 0 35 7 2.63 2.18
 0 35 7 1.85 1.98
 0 35 7 4.64 2.29
 0 -35 -7 5.09 2.69
 0 -35 7 4.64 2.46
 0 35 8 17.59 3.04
 0 35 8 18.97 2.9
 0 35 8 20.18 3.15
 0 -35 8 19.52 3.13
 0 35 -8 18.48 3.68
 0 35 9 33.38 3.52
 0 35 -9 25.56 3.93
 0 -35 9 19.64 2.85
 0 35 9 29.77 3.45
 0 -35 10 8.43 1.51
 0 -35 10 8.92 1.68
 0 35 11 9.59 1.78
 0 -35 11 8.11 1.2
 0 -36 0 33.07 3.92
 0 36 0 45.38 4.29
 0 -36 0 38.01 5.98
 0 36 0 38.46 4.63
 0 -36 1 111.24 9.01
 0 -36 -1 104.04 9.04
 0 36 1 104.72 9.18
 0 36 -1 105.21 9.14
 0 -36 -1 113.11 11.06
 0 -36 1 97.41 10.91
 0 36 -1 101.57 9.64
 0 36 1 110.04 9.91
 0 36 2 5.4 2.04
 0 36 -2 4.23 1.95
 0 -36 -2 6.83 2
 0 -36 2 9 1.92
 0 -36 2 4.03 4.05
 0 36 2 7.14 2.58
 0 36 3 19.88 2.8
 0 -36 3 21.41 4.84
 0 36 3 19.21 3.15
 0 36 3 25.41 3.7
 0 -36 -3 18.74 2.76
 0 36 4 50.82 5.03
 0 -36 4 54.64 7.03
 0 36 4 43.69 5.2
 0 36 4 45.55 5.44
 0 36 4 45.95 4.61
 0 36 5 30 3.69
 0 36 5 43.82 4.44
 0 -36 5 44.45 6.23
 0 36 -5 45.63 5.43
 0 36 5 42.3 4.67
 0 36 5 39.38 4.7
 0 36 6 41.82 4.51
 0 36 -6 45.03 5.51
 0 -36 6 29.96 4.61
 0 36 6 40.84 4.73
 0 36 6 44.84 4.85
 0 36 -7 20.82 4.03
 0 -36 7 24.5 3.58
 0 36 7 28.51 3.59
 0 36 7 19.64 3.23
 0 36 8 7.98 2.28
 0 36 8 5.74 1.99
 0 -36 8 7.77 2.22
 0 36 8 5.95 2.37
 0 36 -8 5.07 2.62
 0 -36 8 8 1.92
 0 -36 9 7.16 1.55
 0 -36 9 8.42 1.73
 0 36 9 10.29 2.35
 0 -36 -10 6.03 1.19
 0 -36 10 7.55 1.31
 0 36 10 8.77 2
 0 36 11 18 2.05
 0 -36 11 16.69 1.67
 0 -37 0 -0.98 1.59
 0 37 0 2.05 2.11
 0 37 0 1.48 1.8
 0 -37 0 0.86 3.63
 0 -37 -1 7.3 2.01
 0 -37 1 6.62 1.8
 0 37 -1 8.02 2.39
 0 37 1 6.08 2.45
 0 37 -1 6.74 2.06
 0 37 1 5.87 2.03
 0 -37 1 3.92 4.11
 0 -37 -1 4.56 3.84
 0 -37 2 86.97 7.3
 0 37 -2 78.5 8.31
 0 37 2 76.54 7.44
 0 -37 2 91.01 9.58
 0 -37 -2 85.06 9.09
 0 37 2 93.93 7.72
 0 37 2 84.77 8.18
 0 -37 -2 82.07 7.4
 0 37 -3 25.67 4.18
 0 37 3 24.88 3.12
 0 -37 3 17.79 4.97
 0 37 3 29.93 3.53
 0 37 3 35.31 4.21
 0 -37 -3 22.05 3.06
 0 37 -4 22.58 4.12
 0 37 4 21.68 2.99
 0 37 4 29.84 3.5
 0 37 4 27.22 3.91
 0 37 4 23.3 3.51
 0 -37 -4 26.03 3.08
 0 -37 4 36.16 5.63
 0 -37 5 68.08 7.9
 0 37 5 74.39 6.51
 0 37 -5 76.69 7.49
 0 37 5 69.83 6.75
 0 37 5 77.41 6.97
 0 -37 -5 55.97 5.94
 0 37 -6 -1.89 2.83
 0 37 6 0.23 1.99
 0 37 6 5.34 2.27
 0 -37 6 0.99 2.22
 0 37 7 35.32 3.88
 0 37 -7 30.45 4.52
 0 37 7 31.29 3.91
 0 37 7 32.6 3.95
 0 -37 7 29.82 3.93
 0 37 8 2.86 2.12
 0 37 -8 -1.58 2.29
 0 37 8 0.54 1.68
 0 -37 8 1.76 1.45
 0 -37 9 2.21 1.29
 0 37 9 4.3 1.88
 0 -37 9 3.43 1.23
 0 -37 -9 2.33 1.21
 0 37 10 9.85 1.86
 0 -37 10 7.6 1.2
 0 -37 -10 6.74 1.17
 0 -38 0 45.59 4.4
 0 38 0 47.09 4.62
 0 38 0 44.28 5.13
 0 -38 0 43.5 6.26
 0 -38 1 6.88 1.81
 0 -38 -1 7.4 1.92
 0 -38 1 5.49 3.75
 0 -38 -1 8.01 3.77
 0 38 -1 5.2 2.14
 0 38 1 6.2 2.4
 0 38 1 5.32 1.99
 0 38 -1 7.57 2.1
 0 38 -2 0.29 2.21
 0 38 2 1.54 1.71
 0 -38 -2 4.18 3.33
 0 -38 2 0.42 3.69
 0 -38 -2 -0.12 1.67
 0 38 2 -0.26 2.27
 0 38 2 0.8 2.01
 0 38 -3 -0.31 2.51
 0 38 3 1.61 1.75
 0 -38 3 0.42 3.76
 0 -38 -3 3.08 1.72
 0 38 3 4.43 2.37
 0 38 3 2.25 2.09
 0 38 -4 4.35 2.82
 0 38 4 9.34 1.89
 0 -38 4 6.81 3.94
 0 38 4 6.1 2.54
 0 -38 -4 5.67 1.94
 0 38 4 4.37 2.24
 0 38 -5 54.02 5.98
 0 38 5 47.47 5.47
 0 38 5 52.76 5.33
 0 38 5 49.85 5.12
 0 -38 -6 13.52 2.12
 0 38 6 14 2.71
 0 38 6 10.39 2.4
 0 -38 6 12.44 2.82
 0 38 -6 13.8 3.28
 0 38 6 12.98 2.65
 0 -38 -7 25.81 2.97
 0 38 7 31.25 3.56
 0 38 7 33.1 3.66
 0 38 7 33.23 3.56
 0 38 -7 30.88 4.22
 0 -38 7 19.09 3.36
 0 38 8 11.51 2.28
 0 -38 8 6.13 1.62
 0 -38 -8 7.79 1.57
 0 -38 9 3.2 1.2
 0 -38 -9 2.22 1.09
 0 -38 9 4.43 1.14
 0 38 9 4.76 1.82
 0 -38 10 16.05 1.7
 0 38 10 17.67 2.15
 0 39 0 0.56 1.74
 0 -39 0 -5.16 3.7
 0 -39 0 0.34 1.51
 0 39 0 0.24 1.95
 0 39 1 2.36 1.69
 0 -39 -1 3.06 3.11
 0 -39 1 4.04 3.47
 0 -39 1 2.75 1.56
 0 -39 -1 1.39 1.52
 0 39 1 2.25 2.15
 0 39 -1 2.49 1.94
 0 39 2 1.01 2.18
 0 -39 -2 -0.12 1.61
 0 39 2 0.68 1.66
 0 -39 2 5.67 3.47
 0 -39 -2 -0.72 2.92
 0 39 -2 0.83 2.21
 0 39 2 2.63 2
 0 39 3 6.02 2.41
 0 -39 -3 3.74 1.73
 0 39 3 5.64 1.78
 0 39 3 7.64 2.16
 0 -39 3 7.55 3.88
 0 39 -3 3.76 2.54
 0 -39 -4 2.05 1.64
 0 39 4 5.48 2.2
 0 39 4 1.7 2.09
 0 39 -4 4.09 2.51
 0 -39 4 6.06 3.74
 0 39 -5 7.19 2.73
 0 39 5 5.61 2.05
 0 39 5 4.82 2.21
 0 -39 -6 3.85 1.61
 0 39 6 6.86 2.26
 0 39 6 4.37 1.95
 0 39 6 5.52 2
 0 -39 6 2.79 2.09
 0 39 -6 1.37 2.47
 0 39 7 15.41 2.6
 0 39 7 19.81 2.76
 0 39 -7 15.9 3.2
 0 -39 -7 15.31 2.14
 0 39 8 1.79 1.84
 0 39 -8 0.79 1.36
 0 -39 8 1.85 1.2
 0 -39 -8 1.57 1.18
 0 -39 -9 -0.41 0.94
 0 39 9 0.68 1.54
 0 -39 9 -0.57 0.88
 0 -39 9 1.47 0.9
 0 -39 10 6.82 0.91
 0 -40 0 24.01 4.48
 0 -40 0 16.01 2.38
 0 40 0 22.32 3.22
 0 40 1 9.39 2.24
 0 -40 1 11.48 3.95
 0 -40 -1 11.16 3.61
 0 -40 -1 8.55 1.93
 0 -40 1 12.55 1.94
 0 40 -1 10.28 2.35
 0 40 1 15.04 2.79
 0 40 2 9.69 2.22
 0 -40 -2 6.98 1.77
 0 -40 2 3.82 3.41
 0 -40 -2 4.37 3.09
 0 40 2 5.05 2.29
 0 -40 3 2.98 3.1
 0 40 -3 0.81 2.23
 0 40 3 2.86 2.08
 0 -40 4 0.71 3.21
 0 40 -4 3 2.5
 0 40 4 4.13 2.25
 0 40 5 17.42 3.09
 0 -40 5 21.32 3.42
 0 40 5 24.25 3.16
 0 -40 -5 23.16 2.62
 0 40 -5 22.96 3.61
 0 40 6 0.96 1.71
 0 40 6 2.71 2.05
 0 40 -6 -1.26 2.27
 0 -40 -6 2.87 1.44
 0 -40 6 2.35 1.96
 0 40 7 10.32 2.23
 0 -40 -7 10.36 1.64
 0 40 8 3.09 1.69
 0 -40 -8 1.04 1.05
 0 -40 8 1.61 1.08
 0 40 -8 2.63 1.27
 0 40 9 6.33 1.56
 0 -40 -9 8.27 1.13
 0 -40 9 9.44 1.16
 0 -41 0 1.05 3.17
 0 41 0 -0.22 1.76
 0 -41 -1 5.35 3.05
 0 -41 1 8.95 3.6
 0 41 -1 2.99 1.8
 0 41 1 5.85 2.33
 0 -41 2 61.37 6.79
 0 -41 -2 50.06 6.17
 0 41 2 54.02 5.65
 0 41 -3 25.72 3.58
 0 -41 3 23.44 4.53
 0 41 3 22.4 3.3
 0 41 3 21.32 2.89
 0 -41 -3 16.66 2.48
 0 41 4 4.71 2.09
 0 41 -4 0.75 2.04
 0 41 4 5.97 2.16
 0 -41 -4 2.42 1.54
 0 41 5 6.15 2.1
 0 41 -5 6.07 1.76
 0 41 5 2.39 1.9
 0 -41 5 0.2 1.95
 0 -41 -5 3.97 1.46
 0 41 -5 1.96 2.15
 0 -41 -6 25 2.72
 0 41 6 27.25 3.18
 0 41 7 25.18 2.95
 0 -41 -7 24.81 2.46
 0 -41 7 22.18 2.59
 0 -41 8 7.8 1.17
 0 41 8 5.31 1.64
 0 -41 -8 6.01 1.15
 0 -41 9 4.26 0.82
 0 41 9 7.65 1.33
 0 42 0 24.72 3.31
 0 -42 0 24.5 4.34
 0 42 0 31.47 3.25
 0 -42 0 23.46 2.71
 0 42 1 4.24 1.89
 0 -42 1 3.96 3.09
 0 -42 -1 4.89 2.87
 0 -42 -1 4.63 1.52
 0 42 1 2.92 1.94
 0 42 2 -1.19 1.81
 0 -42 2 0.33 2.99
 0 -42 -2 0.09 1.38
 0 42 2 -0.42 1.79
 0 42 -3 -0.45 1.88
 0 42 3 6.3 2.01
 0 -42 3 5.37 2.98
 0 -42 -3 4.79 1.53
 0 42 3 0.42 1.84
 0 42 -4 9.21 2.46
 0 -42 -4 5.61 1.56
 0 42 4 3.55 2.01
 0 42 5 13.95 2.59
 0 42 5 18.35 2.66
 0 42 -5 16.94 2.28
 0 -42 -5 19.71 2.16
 0 42 6 27.9 2.9
 0 -42 -6 18.53 2.26
 0 42 7 24.44 2.71
 0 -42 -7 19.68 2.13
 0 42 8 2.84 1.34
 0 -42 8 0.91 0.75
 0 -42 -8 1.62 0.76
 0 -43 0 -0.87 2.63
 0 43 0 4.24 1.84
 0 43 0 0.72 1.55
 0 -43 1 5.37 2.83
 0 -43 -1 6.03 2.8
 0 -43 -1 9.06 1.6
 0 43 1 9.59 2.02
 0 43 1 4.96 1.95
 0 -43 2 6.8 2.97
 0 -43 -2 9.92 1.68
 0 43 2 10.03 2.26
 0 43 2 10.34 2.15
 0 -43 -3 2.82 1.36
 0 43 3 0.19 1.69
 0 -43 -4 6.79 1.47
 0 -43 4 6.2 2.07
 0 43 4 8.73 2.03
 0 43 4 7.51 2.02
 0 43 5 24.32 2.79
 0 -43 -5 21.06 2.33
 0 43 -5 20.41 2.4
 0 -43 -6 16.26 1.9
 0 43 6 20.26 2.49
 0 -43 -7 12.81 1.5
 0 43 7 15.51 1.98
 0 43 -7 11.59 1.7
 0 43 8 2.39 1.06
 0 44 0 26.96 3.11
 0 44 1 5.13 1.77
 0 -44 -1 3.88 1.34
 0 -44 1 1.06 2.48
 0 44 -1 5.35 1.71
 0 44 1 9.33 1.96
 0 44 2 9.2 2.09
 0 -44 2 10.54 3.02
 0 44 2 9.79 2.06
 0 -44 -2 7.35 1.52
 0 44 3 28.61 2.96
 0 -44 -3 21.55 2.49
 0 44 4 1.81 1.71
 0 -44 -4 3.08 1.2
 0 44 -4 4.33 1.5
 0 -44 -5 2.55 1.14
 0 44 -5 5.21 1.26
 0 44 6 3.37 1.48
 0 -44 -6 1.63 0.9
 0 -44 -7 4.21 0.83
 0 -44 7 5.56 0.84
 0 45 0 -1.69 1.46
 0 45 -1 10.5 1.82
 0 45 1 12.06 2.02
 0 -45 -2 0.88 1.13
 0 45 -2 2.71 1.44
 0 -45 -3 12.83 1.68
 0 45 3 13.59 2.1
 0 -45 -4 7.41 1.28
 0 45 4 6.76 1.74
 0 45 -4 5.61 1.44
 0 -45 -5 6.49 1.16
 0 45 5 8.31 1.64
 0 -45 -6 16.66 1.69
 0 45 6 18.44 2.09
 0 46 0 5.6 1.54
 0 46 -1 2.45 1.37
 0 46 1 4.48 1.52
 0 46 2 1.34 1.37
 0 46 -2 0.39 1.24
 0 -46 -3 3.46 1.06
 0 46 3 4.87 1.52
 0 46 -3 2.97 1.19
 0 46 -3 3.67 1.37
 0 -46 -4 7.56 1.22
 0 46 -4 8.41 1.32
 0 46 4 11.48 1.69
 0 46 -4 7.56 1.3
 0 -46 -5 2.16 0.79
 0 46 5 0.85 1.13
 0 46 -5 2.97 0.85
 0 47 0 1.14 1.25
 0 47 -1 2.16 1.19
 0 47 1 2.01 1.27
 0 47 -2 11.02 1.67
 0 47 -2 9.55 1.5
 0 47 2 10.81 1.71
 0 47 -3 12.7 1.61
 0 47 3 15.07 1.76
 0 47 -3 9.7 1.46
 0 47 -4 23.47 2.4
 0 47 4 32.42 2.68
 0 48 0 9.42 1.43
 0 48 -1 2.14 1.15
 0 48 -1 1.85 1.02
 0 48 1 2.78 1.13
 0 48 -2 0.39 0.96
 0 48 -2 0.27 0.87
 0 48 2 0.7 1.01
 0 48 3 24.1 2.37
 0 49 0 0.48 0.86
 0 49 0 0.3 0.76
 0 49 1 0.29 0.87
 0 49 -1 1.48 0.89
 0 49 1 0.46 0.84
 -1 0 16 6.24 2.03
 -1 0 16 10.89 1.64
 -1 0 15 16.61 2.34
 -1 0 15 15.15 3.14
 -1 0 15 13.25 1.9
 -1 0 14 148.85 13.65
 -1 0 14 160.94 13.82
 -1 0 13 28.46 2.81
 -1 0 13 20.54 4.12
 -1 0 13 20.89 4.19
 -1 0 13 25.41 3.01
 -1 0 13 25.9 2.78
 -1 0 13 22.04 3.38
 -1 0 12 296.53 25
 -1 0 12 267.69 25.74
 -1 0 12 342.13 24.66
 -1 0 12 268.67 25.81
 -1 0 12 312.4 24.75
 -1 0 12 317.51 24.75
 -1 0 12 310.68 24.58
 -1 0 11 105.55 8.51
 -1 0 11 87.84 9.83
 -1 0 11 101.6 8.99
 -1 0 11 95.03 9.87
 -1 0 11 100.82 8.67
 -1 0 11 108.06 8.6
 -1 0 11 101.31 8.48
 -1 0 11 104.26 8.65
 -1 0 10 76.96 6.13
 -1 0 10 73.97 6.14
 -1 0 10 68.33 6.01
 -1 0 10 69.19 6.42
 -1 0 10 67.94 5.97
 -1 0 10 68.11 5.95
 -1 0 10 56.37 7.12
 -1 0 10 77.9 6.09
 -1 0 10 62.75 7.29
 -1 0 9 99.65 7.62
 -1 0 9 90.16 7.92
 -1 0 9 80.7 8.7
 -1 0 9 81.76 8.76
 -1 0 9 81 10.91
 -1 0 9 95.58 7.66
 -1 0 8 51.86 5.33
 -1 0 8 62.11 5.45
 -1 0 8 57.95 4.85
 -1 0 8 63.12 5.21
 -1 0 8 56.11 4.84
 -1 0 8 58.04 4.79
 -1 0 8 54.92 5.09
 -1 0 8 52.78 5.95
 -1 0 8 55.92 5.44
 -1 0 8 65.68 8.24
 -1 0 7 49.85 5.14
 -1 0 7 56.2 6.13
 -1 0 7 58.31 5.74
 -1 0 7 52.77 5.08
 -1 0 7 58.17 5.1
 -1 0 7 58.57 4.71
 -1 0 7 52.91 4.9
 -1 0 7 57.11 5.27
 -1 0 7 57.81 4.69
 -1 0 7 56.28 4.65
 -1 0 6 46.88 5.25
 -1 0 6 44.6 4.27
 -1 0 6 47.35 4.31
 -1 0 6 44.02 3.91
 -1 0 6 46.18 4.18
 -1 0 6 45.91 4.38
 -1 0 6 45.9 5.3
 -1 0 6 46.94 3.89
 -1 0 6 49.12 3.93
 -1 0 6 57.79 7.04
 -1 0 6 53.2 4.42
 -1 0 5 1.94 3.18
 -1 0 5 3.12 1.03
 -1 0 5 4.14 0.91
 -1 0 5 3.82 0.82
 -1 0 5 2.69 1.59
 -1 0 5 2.56 1.47
 -1 0 5 2.55 1.46
 -1 0 5 3.41 0.92
 -1 0 5 4.63 4.47
 -1 0 5 5.7 3.14
 -1 0 5 4.86 1.21
 -1 0 5 3.76 2.82
 -1 0 5 3.62 1.2
 -1 0 5 3.72 1.54
 -1 0 5 6.54 4.57
 -1 0 4 148.38 12.2
 -1 0 4 161.87 12.17
 -1 0 4 166.92 12.18
 -1 0 4 161.99 12.84
 -1 0 4 143.92 11.94
 -1 0 4 147.51 12.19
 -1 0 4 164.62 12.74
 -1 0 4 154.06 13.53
 -1 0 4 163.39 12.73
 -1 0 4 151.66 12.26
 -1 0 4 165.72 13.67
 -1 0 4 157.86 12.17
 1 0 -4 155.4 12.13
 -1 0 4 162.17 12.08
 -1 0 3 54.42 4.44
 -1 0 3 54.62 4.07
 -1 0 3 50.67 3.85
 -1 0 3 54.04 4.44
 -1 0 3 52.38 5.88
 -1 0 3 45.58 3.73
 -1 0 3 51.11 3.98
 -1 0 3 43.53 3.73
 -1 0 3 53.62 5.86
 -1 0 3 43.84 3.88
 -1 0 2 29.72 2.99
 -1 0 2 23.13 2.03
 -1 0 2 29.01 4.02
 -1 0 2 27.51 2.57
 -1 0 2 25.47 2.2
 -1 0 2 21.53 2.02
 -1 0 2 27.65 2.25
 -1 0 2 24.86 2.05
 -1 0 2 29.73 2.31
 -1 0 2 25.5 2.09
 -1 0 1 8.27 0.88
 1 0 -1 9.06 0.85
 -1 0 1 9.51 0.93
 -1 0 1 11.4 2.09
 -1 0 1 10.33 1.09
 1 0 -1 7.16 0.84
 1 0 0 23.83 1.98
 1 0 0 21.6 2.05
 -1 0 0 26.79 2
 -1 0 0 24.53 2.09
 1 0 0 22.15 1.98
 -1 0 0 23.72 1.97
 1 0 1 6.67 0.68
 -1 0 -1 5.47 1.03
 1 0 1 4.72 0.96
 1 0 2 1.96 0.75
 -1 0 -2 1.7 1.01
 1 0 2 3.63 0.94
 -1 0 -3 56.38 4.73
 1 0 3 54.73 4.62
 1 0 3 56.57 4.61
 1 0 3 65.26 4.78
 1 0 3 58.05 4.74
 -1 0 -3 55.33 4.5
 1 0 3 51.83 4.52
 1 0 4 59.36 5.11
 1 0 4 58.98 4.85
 -1 0 -4 56.5 5.05
 -1 0 -4 59.77 5
 1 0 4 54.42 5.02
 1 0 4 58.47 4.96
 1 0 4 70.24 5.59
 1 0 4 67.54 5.16
 1 0 5 14.14 1.82
 1 0 5 14.77 2.19
 1 0 5 17.32 2.84
 1 0 5 17.59 1.79
 -1 0 -5 15.34 2
 1 0 5 17.51 2.18
 1 0 5 18.44 1.95
 -1 0 -5 16.57 2.01
 1 0 6 112.18 8.47
 1 0 6 110.98 8.76
 -1 0 -6 99.07 8.61
 1 0 6 98.57 9.34
 1 0 6 93.63 8.54
 1 0 6 119.06 8.84
 1 0 6 106.13 8.41
 1 0 6 103.2 8.39
 1 0 7 34.55 4.48
 1 0 7 40.35 3.35
 1 0 7 34.64 3.75
 1 0 7 35.96 3.22
 1 0 7 35.29 3.21
 1 0 8 22.92 3.87
 1 0 8 21.19 2.41
 1 0 8 26.49 2.48
 1 0 8 26.25 2.62
 1 0 8 28.31 2.62
 1 0 9 78 6.68
 1 0 9 79.08 6.75
 1 0 9 81.95 6.85
 1 0 9 84.36 6.79
 1 0 10 5.08 1.46
 1 0 10 5.75 1.38
 1 0 10 3.19 3.05
 1 0 10 6.98 1.54
 1 0 10 7.31 2.09
 1 0 11 130.49 11.98
 1 0 11 143.9 11.54
 1 0 11 146.93 11.64
 1 0 11 151.47 11.61
 1 0 11 134.48 11.67
 1 0 11 156.48 11.85
 1 0 11 123.02 12.98
 1 0 11 117.76 12.86
 1 0 12 52.78 6.96
 1 0 12 68.89 5.65
 1 0 12 53.56 6.03
 1 0 12 63.86 5.55
 1 0 12 57.42 5.9
 1 0 12 66.05 5.71
 1 0 12 64.78 5.77
 1 0 13 22.58 4.3
 1 0 13 28.1 4.67
 1 0 13 32.16 3.37
 1 0 13 29.38 3.76
 1 0 13 32.73 3.29
 1 0 14 53.72 6.47
 1 0 14 53.56 6.46
 1 0 14 64.47 5.69
 1 0 14 69.36 6.08
 1 0 14 68.02 5.66
 1 0 15 4.53 2.06
 1 0 15 2.06 1.45
 1 0 16 65.03 5.36
 -1 1 16 3.75 1.82
 -1 -1 16 3.72 1.8
 -1 -1 16 4.4 1.35
 -1 1 16 3.58 1.38
 -1 -1 15 25.8 2.97
 -1 1 15 23.57 2.94
 -1 1 15 20.86 3.58
 -1 -1 15 24.47 3.64
 -1 -1 15 25.47 2.85
 -1 -1 15 28.4 2.62
 -1 1 15 23.07 2.62
 -1 -1 14 2.04 2.72
 -1 1 14 3.46 2.83
 -1 -1 14 9.99 3.28
 -1 1 14 5.01 2.95
 -1 1 13 9.51 2.52
 -1 -1 13 5.66 2.38
 -1 -1 13 7.14 1.63
 -1 1 13 10.22 1.72
 -1 1 13 12.77 3.52
 -1 -1 13 8.75 3.32
 -1 1 13 5.94 3.17
 -1 -1 13 6.85 3.33
 -1 -1 13 6.54 1.71
 -1 1 13 13.03 1.88
 -1 1 13 9.59 2.03
 -1 -1 13 8.44 2.04
 -1 1 13 10.9 2.11
 -1 1 12 132.42 11.52
 -1 -1 12 150.12 11.61
 -1 1 12 136.32 11.41
 -1 -1 12 161.15 11.5
 -1 1 12 120.12 12.7
 -1 -1 12 133.81 12.81
 -1 -1 12 161.33 11.45
 -1 1 12 121.19 11.8
 -1 -1 12 148.29 11.94
 -1 1 12 131.14 11.35
 -1 -1 12 146.08 11.42
 -1 -1 12 141.02 11.55
 -1 1 12 133.26 11.54
 -1 1 12 105.89 12.47
 -1 -1 12 114.15 12.55
 -1 -1 11 148.27 11.31
 -1 1 11 124.49 11.21
 -1 1 11 137.85 11.14
 -1 -1 11 157.52 11.23
 -1 -1 11 124.85 12.46
 -1 1 11 108.97 12.32
 -1 -1 11 155.18 11.14
 -1 1 11 128.56 11.07
 -1 -1 11 135.98 11.58
 -1 1 11 121.87 11.5
 -1 -1 11 143.23 11.14
 -1 1 11 127.9 11.08
 -1 -1 11 147.82 11.29
 -1 1 11 128.62 11.26
 -1 1 11 120.54 12.42
 -1 -1 11 124.67 12.4
 -1 1 10 70.6 6.12
 -1 -1 10 72.01 6.01
 -1 1 10 64.61 6.39
 -1 -1 10 74.07 6.42
 -1 1 10 62.81 7.28
 -1 -1 10 66.15 7.35
 -1 -1 10 62.68 7.28
 -1 1 10 65.8 7.41
 -1 1 10 60.82 6.28
 -1 1 10 69.6 6.14
 -1 1 10 73.17 5.99
 -1 -1 10 69.95 6.96
 -1 -1 10 67.32 6
 -1 1 10 76.53 6.07
 -1 -1 10 84.92 6.18
 -1 -1 10 72.44 5.98
 -1 1 10 67.81 5.95
 -1 -1 9 54.83 4.39
 -1 1 9 52.43 4.38
 -1 1 9 47.08 4.28
 -1 -1 9 53.06 4.33
 -1 1 9 44.57 4.65
 -1 -1 9 43.58 4.55
 -1 -1 9 63.79 5.38
 -1 1 9 48.48 4.72
 -1 1 9 43.96 5.57
 -1 -1 9 42.13 5.44
 -1 -1 9 44.48 5.57
 -1 1 9 44.38 5.56
 -1 -1 9 55.77 8.47
 -1 -1 9 62.27 5.22
 -1 1 9 39.57 7.68
 -1 -1 8 121.38 11.05
 -1 1 8 116.89 11.02
 -1 -1 8 119.07 12.82
 -1 1 8 113.32 12.73
 -1 1 8 130.19 10.05
 -1 -1 8 126.11 10.01
 -1 1 8 125.78 10.05
 -1 -1 8 116.39 10.03
 -1 1 8 120.7 10.51
 -1 1 8 119.36 10.44
 -1 -1 8 117.25 10.5
 -1 1 8 131.44 10.06
 -1 1 8 120.49 10.4
 -1 1 8 128.1 10.36
 -1 -1 8 136.09 10.34
 -1 -1 8 134.64 10.08
 -1 -1 8 117.5 10.27
 -1 1 8 117.23 10.33
 -1 1 8 126.65 10.02
 -1 1 8 138.61 10.61
 -1 -1 8 126.87 10.61
 -1 -1 7 90.51 7.27
 -1 1 7 70.06 7.2
 -1 1 7 72.21 6.99
 -1 -1 7 100.58 8.39
 -1 1 7 80.91 7.89
 -1 -1 7 87.17 7.75
 -1 1 7 76.22 7.66
 -1 1 7 79.32 7.06
 -1 -1 7 82.5 7.21
 -1 1 7 82.64 7.1
 -1 1 7 80.2 6.77
 -1 -1 7 92.91 6.8
 -1 1 7 87.45 7.07
 -1 -1 7 87.13 7.04
 -1 -1 7 90.7 6.81
 -1 1 7 77.98 6.73
 -1 1 7 77.64 6.77
 -1 -1 7 95.78 6.77
 -1 -1 7 82.5 7.23
 -1 1 7 75.59 7.3
 -1 1 6 65.78 5.9
 -1 1 6 59.72 5.77
 -1 -1 6 70.16 5.83
 -1 -1 6 71.24 5.34
 -1 -1 6 61.8 5.37
 -1 1 6 63.02 5.39
 -1 1 6 64.28 5.33
 -1 -1 6 69.37 6.69
 -1 1 6 60.83 6.68
 -1 -1 6 64.46 5.7
 -1 1 6 64.1 5.66
 -1 1 6 72.59 5.72
 -1 -1 6 68.8 5.75
 -1 -1 6 70.42 5.38
 -1 1 6 62.28 5.37
 -1 1 6 70.8 5.66
 -1 -1 6 66.27 5.62
 -1 1 6 64.25 6.56
 -1 -1 6 76.13 6.88
 -1 -1 6 64.13 5.84
 -1 1 6 56.02 8.04
 -1 -1 6 63.65 7.96
 -1 1 6 64.97 5.75
 -1 -1 5 6.13 3.61
 -1 1 5 3.62 2.78
 -1 1 5 6.63 0.93
 -1 -1 5 4.64 0.99
 -1 1 5 6.56 1.39
 -1 -1 5 6.79 1.24
 -1 1 5 12.86 3.04
 -1 1 5 6.84 0.73
 -1 -1 5 3.14 2.94
 -1 1 5 13.58 4.46
 -1 1 5 5.25 3.31
 -1 -1 5 5.38 4.51
 -1 -1 5 5.38 3.17
 -1 -1 5 5.58 1.72
 -1 1 5 5.68 1.68
 -1 -1 5 6.29 1.55
 -1 -1 5 4.03 1.58
 -1 1 5 6.94 1.47
 -1 1 5 6.59 1.39
 -1 1 5 6.57 1
 -1 -1 5 6.81 2.47
 -1 -1 5 4.64 1.29
 -1 1 5 5.17 1.26
 -1 1 5 5.67 1.55
 -1 -1 5 4.8 4.49
 -1 1 5 10.28 4.49
 -1 -1 5 4.64 1.59
 -1 -1 4 274.91 20.59
 -1 -1 4 257.81 21.32
 -1 1 4 263.31 20.6
 -1 1 4 261.17 21.35
 -1 -1 4 273.55 20.01
 -1 1 4 256.98 19.96
 -1 1 4 233.02 20.54
 -1 -1 4 242.39 20.73
 -1 1 4 279.35 20.02
 -1 1 4 243.44 20.54
 -1 1 4 229.65 19.95
 -1 1 4 249.95 20.17
 -1 -1 4 247.4 20.57
 -1 -1 4 262.9 20.15
 -1 1 4 249.78 20.13
 -1 -1 4 265.65 20.17
 -1 -1 4 279.89 20.14
 -1 1 4 282.88 20.11
 -1 1 4 248.77 19.97
 -1 -1 4 271.37 20.48
 -1 -1 4 263.72 20.13
 -1 1 4 273.23 20.12
 1 -1 -4 226.31 20.06
 -1 -1 4 260.25 20.23
 -1 1 4 240.37 20.19
 -1 1 4 242.21 21.25
 -1 -1 4 262.53 21.38
 -1 1 4 247.12 19.91
 -1 -1 4 277.61 20.14
 -1 1 4 287.82 20.12
 1 1 -3 254.01 21.32
 -1 1 3 281.37 21.31
 1 -1 -3 253.56 21.27
 -1 -1 3 263.73 21.33
 -1 1 3 279.52 22.19
 -1 -1 3 272.72 22.24
 -1 1 3 257.87 21.23
 -1 1 3 269.56 21.38
 -1 -1 3 277.49 21.72
 -1 -1 3 289.38 21.32
 -1 1 3 274.16 21.45
 -1 1 3 317.48 21.49
 -1 -1 3 315.15 21.63
 -1 1 3 318.44 21.63
 -1 1 3 263.59 21.2
 -1 -1 3 277.69 21.35
 -1 1 3 276.65 21.36
 -1 1 3 281.02 21.21
 -1 1 3 293.24 22.28
 -1 -1 3 272.65 21.26
 -1 -1 3 262.95 22.24
 1 1 -2 368.65 27.91
 -1 -1 2 370.95 27.99
 -1 -1 2 396.31 28.42
 -1 1 2 386.76 28.02
 -1 1 2 361.88 27.93
 1 1 -2 333.53 27.9
 -1 1 2 423.32 28.08
 -1 -1 2 371.65 27.95
 -1 -1 2 371.58 27.98
 -1 -1 2 415.45 28.15
 -1 -1 2 412.71 28.16
 -1 1 2 444.04 28.18
 -1 1 2 384.39 28.65
 -1 -1 2 363.12 28.65
 1 -1 -2 307.46 27.87
 1 1 -2 367.51 27.95
 -1 -1 2 367.13 28.12
 -1 1 2 385.32 27.94
 1 1 -1 141.44 12.02
 1 -1 -1 154.13 12.04
 1 -1 -1 153.67 12.02
 -1 1 1 151.19 12.03
 -1 1 1 126.86 12.01
 -1 1 1 159.06 12.44
 -1 -1 1 173.49 12.5
 1 -1 -1 163.22 12.01
 -1 1 1 171.48 12.1
 -1 -1 1 192.62 12.12
 1 1 -1 143.8 12.04
 -1 -1 1 173.16 12.07
 1 1 0 2129.85 165.44
 -1 -1 0 2276.61 165.45
 1 -1 0 2035.05 165.41
 -1 1 0 2098.57 165.46
 -1 1 0 2186.12 165.42
 1 -1 1 29.94 2.5
 1 -1 1 27.25 2.6
 -1 -1 -1 32.69 2.55
 -1 -1 -1 32.39 2.48
 -1 1 -1 27.4 2.48
 -1 1 -1 30.16 2.63
 -1 -1 -1 30.96 2.62
 1 -1 2 527.16 41.54
 1 1 2 548.03 41.54
 1 -1 2 532.73 41.59
 1 -1 2 533.52 41.64
 -1 -1 -2 544.15 41.54
 -1 -1 -2 516.92 41.6
 -1 1 -2 541.42 41.64
 1 1 3 2667.68 216.28
 1 -1 3 2712.84 216.31
 1 1 3 2821.21 216.31
 -1 -1 -3 2648.2 216.43
 -1 1 -3 2767.16 216.48
 1 1 3 2732.47 216.37
 1 -1 3 2734.03 216.39
 1 -1 3 3173.96 216.45
 1 1 3 3152.76 216.45
 1 -1 3 2751.42 216.39
 1 -1 3 2818.56 216.26
 1 1 3 2801.68 216.39
 1 -1 3 2900.65 216.47
 1 -1 3 2780.88 216.49
 1 1 4 116.42 8.54
 1 -1 4 96.34 8.51
 1 -1 4 89.1 8.52
 1 1 4 115.52 8.57
 -1 -1 -4 94.25 8.52
 -1 1 -4 119.53 8.56
 1 -1 4 104.24 8.65
 -1 1 -4 109.16 8.35
 1 -1 4 100.58 8.96
 1 1 4 113.8 9.05
 1 1 4 107.96 8.42
 1 -1 4 103.3 8.4
 1 -1 4 117.46 8.42
 1 -1 4 105.67 8.62
 1 1 4 123.43 8.66
 1 -1 4 89.96 8.44
 -1 -1 -4 91.62 8.53
 -1 1 -4 117.54 8.67
 1 -1 4 109.89 8.63
 1 1 4 105.43 8.35
 1 -1 5 69.38 6.07
 1 1 5 64.68 6.01
 1 -1 5 88.2 6.03
 1 -1 5 78.72 6.17
 1 1 5 67.76 6.52
 1 -1 5 85.61 6.69
 1 1 5 65.09 5.77
 1 -1 5 86.42 5.83
 -1 -1 -5 88.33 6.1
 -1 -1 -5 78.57 6.01
 -1 1 -5 62.86 6.01
 1 1 5 61.39 5.91
 1 -1 5 70.23 5.88
 1 1 5 59.74 5.72
 -1 1 -5 64.13 5.91
 -1 -1 -5 78.95 6.01
 1 1 5 69.46 5.73
 1 -1 5 91.1 6.19
 1 1 5 64.89 5.71
 1 -1 6 41.38 4.02
 1 -1 6 39.56 4.01
 1 1 6 41.41 3.48
 1 1 6 45.01 3.52
 1 1 6 44.14 3.57
 1 -1 6 40.04 3.58
 -1 -1 -6 37.49 3.78
 -1 1 -6 46.44 3.83
 -1 1 -6 45.82 3.92
 1 -1 6 35.71 3.9
 1 1 6 39.63 3.99
 1 -1 6 37.81 3.77
 1 -1 6 36.29 3.6
 1 1 6 35.01 4.55
 1 -1 6 35.99 4.55
 1 -1 7 38.8 3.01
 1 -1 7 38.59 3.02
 1 1 7 30.7 2.93
 1 1 7 30.89 2.97
 1 1 7 28.24 3.14
 1 1 7 27.89 4.25
 1 -1 7 37.34 4.49
 1 -1 7 37.39 3.1
 1 1 7 30.13 3.55
 1 1 7 29.06 3.04
 1 1 8 93.24 9.17
 1 -1 8 81.71 8.98
 1 1 8 113.06 8.06
 1 -1 8 89.67 7.92
 1 1 8 92.11 7.93
 1 -1 8 93.76 7.97
 1 1 8 102.27 8.01
 1 -1 8 99.62 8.06
 1 1 8 104.39 8.06
 1 1 8 101.76 8.49
 1 1 9 103.34 8.41
 1 -1 9 89.88 7.95
 1 1 9 93.04 7.94
 1 1 9 102.27 8.04
 1 -1 9 105.87 8.09
 1 -1 9 101.26 8.11
 1 -1 9 95.44 8.01
 1 1 9 93.1 8.02
 1 1 10 3.24 1.38
 1 1 10 2.45 1.25
 1 -1 10 6.29 1.53
 1 -1 10 4.3 1.24
 1 1 10 3.53 3.01
 1 -1 10 5.08 3.06
 1 1 10 3.58 1.51
 1 1 10 1.48 1.25
 1 -1 10 5.77 1.49
 1 -1 10 4.74 2.04
 1 1 10 3.18 1.94
 1 -1 11 24.71 3.2
 1 1 11 19.29 2.98
 1 1 11 11.65 2.25
 1 -1 11 22.17 2.3
 1 1 11 15.21 2.14
 1 1 11 10.1 3.85
 1 -1 11 23 4.24
 1 -1 11 15.5 4.03
 1 1 11 10.94 3.96
 1 1 11 15.72 2.52
 1 -1 11 21.49 2.39
 1 -1 11 21.46 2.4
 1 1 11 16.1 2.26
 1 1 11 17.76 2.44
 1 -1 11 25.99 2.6
 1 -1 12 13.36 2.88
 1 1 12 18.7 2.94
 1 1 12 10.18 3.52
 1 -1 12 12.85 3.93
 1 -1 12 12.86 2.11
 1 -1 12 12.73 1.92
 1 -1 12 13.55 2.35
 1 1 12 14.44 2.44
 1 1 12 17.29 2.12
 1 -1 12 12.92 2.04
 1 1 12 13.53 2.62
 1 1 12 15.36 2.32
 1 -1 12 12.05 2.23
 1 1 13 12.44 2.13
 1 -1 13 9.58 2.09
 1 -1 13 9.55 1.98
 1 1 13 14.24 2.06
 1 1 13 10.82 2.55
 1 -1 13 6.44 2.43
 1 -1 13 9.16 3.29
 1 1 13 14.04 3.59
 1 -1 13 8.47 3.32
 1 1 13 11.73 3.49
 1 1 14 64.59 5.74
 1 -1 14 70.98 5.76
 1 -1 14 63.77 6.67
 1 1 14 61.05 6.57
 1 1 14 50.11 6.44
 1 -1 14 47.81 6.41
 1 -1 14 66.8 6.09
 1 1 14 67.01 5.67
 1 -1 14 68.32 5.73
 1 1 15 16.35 2.17
 1 -1 15 19.05 2.24
 1 1 15 11.08 2.63
 1 -1 15 17.1 2.75
 1 1 16 5.81 1.09
 1 -1 16 9.43 1.19
 -1 2 16 1.63 1.26
 -1 -2 16 2.66 1.3
 -1 2 16 -0.16 1.67
 -1 -2 16 0.15 1.61
 -1 2 15 11.77 2.88
 -1 -2 15 13.98 2.96
 -1 -2 15 13.27 2.1
 -1 2 15 11.11 1.79
 -1 -2 15 13.41 2.2
 -1 2 15 14.93 2.27
 -1 -2 14 15 3.52
 -1 -2 14 20.34 3.65
 -1 2 14 20.2 3.69
 -1 2 14 17.69 3.8
 -1 2 13 0.96 1.35
 -1 -2 13 2.71 1.42
 -1 -2 13 2.89 2.92
 -1 2 13 1.65 2.96
 -1 2 13 4.59 3.13
 -1 -2 13 2.26 3.06
 -1 -2 13 0.81 1.47
 -1 2 13 0.25 1.76
 -1 -2 13 1.22 1.67
 -1 2 13 0.13 1.66
 -1 2 13 1.8 2.26
 -1 -2 13 2.99 2.39
 -1 2 12 118.04 10.4
 -1 -2 12 122.79 10.34
 -1 2 12 111.78 10.72
 -1 -2 12 117.61 10.68
 -1 -2 12 101.25 11.41
 -1 2 12 105.55 11.52
 -1 2 12 108.36 11.6
 -1 -2 12 103.89 11.48
 -1 2 12 136.76 10.28
 -1 -2 12 138.63 10.31
 -1 2 12 123.41 10.37
 -1 -2 12 122.22 10.38
 -1 -2 12 127.02 10.2
 -1 2 12 137.56 10.26
 -1 -2 12 126.45 10.23
 -1 -2 11 237.1 18.55
 -1 2 11 237.08 18.61
 -1 -2 11 264.05 18.58
 -1 2 11 248.55 18.47
 -1 2 11 206.2 19.68
 -1 -2 11 214.58 19.7
 -1 -2 11 220.97 18.81
 -1 2 11 213.27 18.83
 -1 -2 11 192.74 19.55
 -1 2 11 207.86 19.68
 -1 2 11 225.89 18.52
 -1 -2 11 240.24 18.57
 -1 2 11 215.49 18.71
 -1 -2 11 234.75 18.39
 -1 2 11 228.58 18.4
 -1 2 11 245.43 18.43
 -1 -2 11 220.34 18.41
 -1 -2 10 8.76 2.24
 -1 -2 10 9.87 1.64
 -1 2 10 12.85 2.5
 -1 2 10 13.4 1.73
 -1 2 10 9.77 2.14
 -1 2 10 12.49 1.9
 -1 -2 10 8.18 1.53
 -1 -2 10 8.93 1.63
 -1 2 10 12.55 1.64
 -1 -2 10 7.07 2.75
 -1 2 10 11.08 1.66
 -1 2 10 11.5 2.02
 -1 2 10 14.39 1.95
 -1 -2 10 11.77 3.25
 -1 2 10 11.12 3.44
 -1 2 10 12.33 3.3
 -1 -2 10 4.11 3.03
 -1 2 9 10.02 1.58
 -1 2 9 3.29 5.26
 -1 -2 9 4.98 4.88
 -1 -2 9 5.9 2.02
 -1 -2 9 6.78 1.39
 -1 -2 9 7.48 2.82
 -1 -2 9 11.18 2.97
 -1 2 9 9.95 2.86
 -1 2 9 9.88 2.96
 -1 -2 9 6.32 2.51
 -1 2 9 6.51 1.33
 -1 -2 9 8.19 1.29
 -1 2 9 6.92 1.74
 -1 2 9 8.54 2.02
 -1 -2 8 204.36 15.6
 -1 -2 8 201.96 16.54
 -1 2 8 191.09 16.22
 -1 -2 8 174.93 16.11
 -1 2 8 173.84 15.8
 -1 -2 8 176.36 17.81
 -1 2 8 191.6 17.84
 -1 2 8 184.71 15.2
 -1 -2 8 207.9 15.2
 -1 2 8 187.84 15.2
 -1 -2 8 196.05 15.23
 -1 2 8 188.81 15.62
 -1 -2 8 174.45 15.72
 -1 2 8 177.72 15.52
 -1 2 8 200.77 15.57
 -1 2 8 197.08 15.22
 -1 2 8 192.26 15.49
 -1 -2 8 205.23 15.25
 -1 2 8 187.14 15.53
 -1 -2 8 189.42 15.45
 -1 2 8 189.34 15.18
 -1 -2 8 200.86 15.81
 -1 2 7 309.82 24.54
 -1 2 7 290.31 24.25
 -1 2 7 311.18 23.96
 -1 2 7 308.01 23.97
 -1 -2 7 296.45 23.98
 -1 -2 7 312.02 23.93
 -1 -2 7 278.55 24.71
 -1 2 7 306.45 24.81
 -1 -2 7 284.63 24.28
 -1 2 7 317.56 24.31
 -1 2 7 298.82 24.2
 -1 -2 7 263.73 24.28
 -1 2 7 320.9 24.25
 -1 2 7 323 23.97
 -1 2 7 346.9 24.23
 -1 -2 7 304.42 23.98
 -1 -2 7 273.06 24.14
 -1 2 7 320.69 23.95
 -1 -2 7 308.29 25
 -1 2 7 324.96 24.8
 -1 -2 6 199.98 15.82
 -1 2 6 203.82 15.78
 -1 2 6 200.99 16.31
 -1 -2 6 189.32 16.72
 -1 2 6 207.63 16.71
 -1 2 6 204.8 16.56
 -1 -2 6 201.17 16.93
 -1 -2 6 198.34 16.09
 -1 2 6 202.99 16.07
 -1 2 6 196.83 15.98
 -1 -2 6 177.85 16.05
 -1 -2 6 194.44 16.07
 -1 2 6 208.48 16.02
 -1 2 6 213.77 16
 -1 2 6 201.64 15.79
 -1 -2 6 197.89 15.98
 -1 -2 6 208.53 16.04
 -1 2 6 212.16 16.14
 -1 2 6 210.7 17.75
 -1 -2 6 201.47 16.19
 -1 -2 6 200.6 17.9
 -1 2 5 115.1 10.66
 -1 -2 5 147.78 11.81
 -1 2 5 125.75 11.71
 -1 2 5 130.65 9.69
 -1 -2 5 122.37 9.74
 -1 2 5 128.27 10.18
 -1 2 5 119.46 10.61
 -1 2 5 119.01 9.98
 -1 -2 5 124.21 10.6
 -1 2 5 110.68 9.67
 -1 2 5 125.17 10.47
 -1 -2 5 110.51 10.85
 -1 2 5 123.4 9.95
 -1 -2 5 126.94 10
 -1 -2 5 116.73 9.97
 -1 2 5 130.85 9.89
 -1 -2 5 123.36 9.97
 -1 2 5 136.33 9.91
 -1 -2 5 128.6 10.46
 -1 2 5 122.31 9.7
 -1 2 5 140.16 9.91
 -1 -2 5 123.3 9.87
 -1 -2 5 114.26 9.89
 -1 2 5 126.18 9.91
 -1 -2 5 124.35 11.66
 -1 2 5 111.29 11.55
 -1 2 5 123.24 9.99
 -1 -2 5 109.78 10.06
 -1 2 4 1482.84 118.82
 -1 2 4 1565.05 118.32
 -1 -2 4 1506.11 118.29
 -1 -2 4 1479.95 118.83
 -1 -2 4 1507.41 117.85
 -1 2 4 1565.93 117.81
 -1 -2 4 1407.15 118.41
 -1 -2 4 1549.08 117.99
 -1 2 4 1520.95 117.95
 -1 2 4 1449.26 118.26
 -1 2 4 1442.44 118.02
 -1 -2 4 1485.98 118.27
 -1 2 4 1513.65 117.95
 -1 -2 4 1501.32 117.97
 -1 -2 4 1561.44 117.97
 -1 -2 4 1500.42 118.23
 -1 2 4 1773.5 117.96
 -1 2 4 1486.23 117.81
 -1 -2 4 1529.22 117.96
 -1 2 4 1440.51 117.79
 -1 -2 4 1658.95 118.47
 -1 2 4 1725.9 118.18
 -1 2 4 1472.15 118.84
 -1 -2 4 1486.54 118.86
 -1 2 4 1568.01 118.01
 -1 -2 4 1503.29 117.91
 -1 2 3 646.61 49.74
 -1 -2 3 599.75 50.43
 -1 2 3 666.6 49.78
 -1 -2 3 606.4 49.7
 -1 2 3 638.41 50.47
 -1 2 3 764.91 50.05
 -1 -2 3 669.32 49.99
 1 2 -3 657.55 49.63
 -1 -2 3 638.13 49.76
 -1 2 3 666.82 50.05
 -1 -2 3 600.25 50.41
 -1 2 3 625.41 50.42
 -1 2 3 658.09 49.83
 -1 -2 3 635.75 49.78
 -1 -2 3 604.87 49.82
 -1 2 3 688.33 49.74
 1 2 -3 672.52 49.79
 1 -2 -3 545.84 49.67
 -1 2 3 733.49 49.94
 -1 -2 3 626.27 50.18
 -1 -2 2 377.58 27.62
 1 2 -2 329.15 26.94
 -1 2 2 326.84 26.98
 -1 2 2 333.2 27.04
 -1 2 2 314.79 26.97
 1 2 -2 326.32 27.02
 -1 -2 2 334.89 27.22
 -1 -2 2 386.08 27.16
 -1 2 2 368.62 27.15
 -1 -2 2 370.7 27.68
 -1 2 2 329 27.62
 -1 2 2 406.11 27.18
 -1 -2 2 406.29 27.18
 -1 -2 2 374.78 27.05
 -1 2 2 379.03 27.13
 1 -2 -1 1184.69 97.34
 -1 2 1 1197.34 97.35
 -1 -2 1 1262.74 97.64
 -1 2 1 1300.15 97.64
 -1 -2 1 1297.65 97.4
 -1 -2 1 1282.45 97.4
 -1 2 1 1347.82 97.4
 -1 -2 1 1307.28 97.32
 -1 -2 1 1380 97.52
 1 -2 -1 1228.03 97.37
 1 2 -1 1252.71 97.38
 1 -2 -1 1218.41 97.3
 -1 2 1 1267.77 97.36
 -1 2 1 1255.91 97.35
 -1 2 0 155.59 11.67
 -1 -2 0 152.3 11.65
 1 -2 0 143.64 11.55
 -1 2 0 152.05 11.62
 1 2 0 149.95 11.62
 -1 -2 0 147.91 11.67
 -1 2 -1 7.45 1.21
 -1 2 -1 7.14 0.91
 1 2 1 7.08 0.79
 1 -2 1 8.19 0.89
 -1 -2 -1 9.93 1.1
 1 -2 1 7.72 1.21
 -1 -2 -1 9.29 0.99
 -1 2 -2 53.06 4.03
 -1 2 -2 54.49 4.29
 -1 -2 -2 44.86 4.16
 1 -2 2 48.56 4.16
 1 -2 2 47.07 4.26
 1 -2 3 220.59 17.02
 1 -2 3 223.31 17.07
 1 2 3 223.07 16.85
 -1 -2 -3 204.79 16.96
 -1 2 -3 233.18 17.09
 1 -2 3 219.49 16.94
 1 2 3 219.21 16.81
 1 2 3 228.8 16.82
 1 -2 3 206.22 16.94
 1 -2 3 225.14 16.99
 1 2 3 251.98 17.03
 1 -2 3 186.89 16.85
 1 2 3 190.73 16.89
 1 -2 4 202.49 14.93
 1 -2 4 197.34 14.96
 1 2 4 181.76 14.9
 -1 2 -4 190.63 14.9
 -1 -2 -4 178.6 14.93
 1 -2 4 202.46 15.05
 1 -2 4 183.66 15.07
 1 -2 4 202.58 15.34
 1 2 4 189.4 15.31
 -1 -2 -4 198.6 14.99
 1 2 4 185.66 14.78
 1 2 4 180.64 14.74
 1 -2 4 211.92 15.04
 1 2 4 184.92 14.76
 1 -2 4 174.72 14.82
 1 -2 4 198.83 14.99
 1 2 4 196.73 14.99
 -1 2 -4 198.26 15.07
 -1 -2 -4 176.33 14.92
 1 2 5 680.17 53.69
 1 -2 5 734.93 53.99
 1 2 5 692.78 53.7
 1 -2 5 640.86 53.78
 1 2 5 665.55 53.73
 1 -2 5 849.12 53.78
 1 -2 5 718.11 54.03
 1 2 5 700.47 53.81
 -1 -2 -5 705.76 53.92
 1 -2 5 694.48 53.75
 1 2 5 709.57 53.74
 -1 2 -5 681.97 53.84
 -1 -2 -5 658.55 53.88
 1 -2 5 719.58 53.91
 1 -2 5 633.63 53.88
 1 2 5 651.11 53.86
 -1 2 -5 711.46 54.02
 -1 -2 -5 643.19 53.87
 1 -2 5 666.53 54.29
 1 2 5 688.05 54.33
 1 -2 6 426.86 31.64
 1 2 6 408.06 31.25
 1 2 6 402.47 31.27
 1 2 6 418.54 31.54
 1 -2 6 414.29 31.53
 1 -2 6 428.31 31.69
 1 2 6 415.06 31.32
 1 -2 6 389.6 31.32
 1 -2 6 383.06 32
 1 2 6 383.58 32
 -1 2 -6 409.76 31.64
 -1 2 -6 401.61 31.45
 -1 -2 -6 381.66 31.48
 1 -2 6 364.99 31.35
 1 2 7 100.26 8.22
 1 -2 7 99.03 8.2
 1 2 7 115.1 8.22
 1 2 7 90.5 8.36
 1 -2 7 90.37 9.09
 1 2 7 98.43 9.22
 1 2 7 101.5 8.16
 1 2 7 98.85 8.11
 1 -2 7 98.06 8.13
 1 -2 7 105.52 8.15
 1 2 7 103.22 8.57
 1 2 8 2.64 1.96
 1 2 8 2.25 1.16
 1 -2 8 3.53 1.13
 1 -2 8 2.64 0.99
 1 2 8 2.57 1.15
 1 2 8 2.65 1.01
 1 -2 8 3.86 1.36
 1 -2 9 15.08 1.98
 1 2 9 14.85 1.83
 1 -2 9 12.5 1.9
 1 2 9 12.73 2.29
 1 2 9 14.56 1.69
 1 2 9 12.48 1.82
 1 -2 9 11.75 1.72
 1 -2 9 12.88 1.82
 1 2 10 62.7 5.02
 1 -2 10 57.01 4.91
 1 2 10 53 4.85
 1 -2 10 41.64 6.08
 1 2 10 52.92 6.31
 1 -2 10 54.04 4.84
 1 2 10 54.51 4.9
 1 -2 10 51.48 4.76
 1 2 10 58.39 4.82
 1 -2 10 53.57 5.32
 1 2 10 52.55 5.31
 1 -2 11 75.36 6.38
 1 2 11 54.98 6.17
 1 2 11 59.47 5.87
 1 -2 11 68.7 5.91
 1 2 11 54.44 6.15
 1 2 11 65.82 5.79
 1 -2 11 75.92 5.89
 1 -2 11 68.71 7.42
 1 -2 11 69.53 7.34
 1 2 11 48.05 6.96
 1 2 11 45.79 7.05
 1 2 11 61.6 5.79
 1 -2 11 83.91 5.92
 1 2 11 60.47 5.95
 1 -2 11 80.99 5.82
 1 2 11 60.88 5.7
 1 2 12 26.05 3.52
 1 -2 12 29.53 3.57
 1 2 12 25.1 3.42
 1 -2 12 24.61 2.99
 1 2 12 26.53 3.05
 1 -2 12 28.14 2.9
 1 -2 12 23.37 2.88
 1 2 12 30.9 3.2
 1 -2 12 24.27 3.02
 1 -2 12 24.66 2.69
 1 2 12 22.52 4.46
 1 -2 12 17.91 4.31
 1 -2 13 41.64 5.24
 1 2 13 32.03 4.96
 1 -2 13 35.03 5.19
 1 2 13 37.38 5.25
 1 -2 13 36.59 4.28
 1 2 13 37.66 4.34
 1 -2 13 40.19 3.98
 1 2 13 40.97 4.06
 1 2 13 40.73 3.89
 1 -2 13 40.02 3.92
 1 -2 14 5.28 2.83
 1 -2 14 5.06 2.68
 1 2 14 3.87 2.69
 1 2 14 4.36 2.81
 1 2 14 3.49 1.54
 1 -2 14 4.72 1.66
 1 -2 14 5.61 1.64
 1 2 14 4.06 1.65
 1 -2 14 6.37 2.11
 1 -2 15 11.33 1.86
 1 2 15 12.34 1.87
 1 2 15 10.14 1.5
 1 2 15 11.22 2.43
 1 -2 15 10.31 2.29
 1 2 16 6.76 1.05
 1 -2 16 5.54 1.05
 -1 -3 16 8.1 1.55
 -1 3 16 11.93 1.67
 -1 3 16 7.83 2
 -1 -3 16 5.08 1.87
 -1 3 16 10.26 1.33
 -1 3 15 5.17 1.83
 -1 -3 15 7.85 1.9
 -1 3 15 3.82 2.35
 -1 -3 15 8.95 2.5
 -1 -3 15 7.86 1.76
 -1 3 15 4.45 1.47
 -1 -3 14 27.04 4.14
 -1 -3 14 29.92 4.15
 -1 3 14 21.15 3.92
 -1 3 14 26.46 4.16
 -1 3 13 10.98 2.64
 -1 -3 13 14.87 2.77
 -1 -3 13 8.74 2.11
 -1 3 13 8.96 2.07
 -1 -3 13 13.74 2.03
 -1 3 13 12.46 3.58
 -1 -3 13 7.3 3.31
 -1 -3 13 9.59 3.17
 -1 3 13 5.62 3.1
 -1 3 13 10.3 2.22
 -1 -3 13 11.56 1.79
 -1 3 12 217.51 16.68
 -1 -3 12 215.67 16.69
 -1 -3 12 192.02 17.93
 -1 3 12 180.57 17.93
 -1 -3 12 195.96 17.13
 -1 3 12 195.05 17.2
 -1 3 12 172.11 17.82
 -1 -3 12 175.15 17.77
 -1 -3 12 211.2 16.67
 -1 3 12 209.67 16.71
 -1 -3 12 235.46 16.79
 -1 3 12 209.65 16.84
 -1 -3 12 220.04 16.87
 -1 3 12 202.09 16.87
 -1 -3 11 292.05 22.09
 -1 3 11 270.2 22.14
 -1 -3 11 300.99 22.05
 -1 3 11 251.26 22.33
 -1 -3 11 275.48 22.39
 -1 -3 11 238.46 23.05
 -1 3 11 243.58 23.15
 -1 -3 11 254.29 23.17
 -1 3 11 242.15 23.15
 -1 3 11 262.22 22.07
 -1 3 11 252.41 22.27
 -1 3 11 276.02 21.95
 -1 -3 11 282.19 21.99
 -1 -3 11 280.63 21.93
 -1 -3 11 339.08 22.15
 -1 3 11 279.67 21.98
 -1 3 10 36.64 3.43
 -1 -3 10 31.13 3.14
 -1 -3 10 24.22 3.47
 -1 3 10 32.1 3.75
 -1 -3 10 28.42 3.02
 -1 3 10 36.42 3.13
 -1 3 10 29.8 3.45
 -1 -3 10 25.68 4.36
 -1 3 10 34.8 4.7
 -1 -3 10 31.66 4.55
 -1 3 10 35.04 4.72
 -1 3 10 35.71 3.7
 -1 3 10 36.96 3.36
 -1 3 10 35.31 4.04
 -1 3 10 32.37 3.1
 -1 -3 10 24.43 4.07
 -1 -3 10 26.19 3.06
 -1 3 10 38.69 3.17
 -1 -3 9 32.49 2.79
 -1 -3 9 21.39 3.59
 -1 3 9 30.7 3.34
 -1 3 9 31.57 3
 -1 3 9 28.36 6.72
 -1 -3 9 29.68 3.58
 -1 -3 9 34.85 7.29
 -1 -3 9 29.24 2.85
 -1 3 9 25.29 3.15
 -1 3 9 29.28 2.8
 -1 3 9 26.94 4.28
 -1 -3 9 23.5 4.2
 -1 3 8 82.39 6.15
 -1 -3 8 70.74 7.79
 -1 3 8 68.38 7.19
 -1 -3 8 58.37 7
 -1 -3 8 68.18 6.78
 -1 -3 8 71.43 6.04
 -1 3 8 71.85 6.08
 -1 3 8 72.68 6.08
 -1 -3 8 67.69 6.08
 -1 3 8 76.51 9.32
 -1 3 8 68.37 6.81
 -1 -3 8 68.85 9.04
 -1 3 8 68.23 6.45
 -1 3 8 81.63 6.21
 -1 3 8 78.55 6.67
 -1 3 8 88.16 6.28
 -1 -3 8 62.07 6.66
 -1 3 8 76.13 6.48
 -1 3 8 78.03 6.1
 -1 3 8 77.94 6.47
 -1 -3 8 67.81 6.08
 -1 3 8 77.92 6.09
 -1 -3 8 72.66 6.46
 -1 -3 8 72.82 6.65
 -1 3 7 423.78 34.45
 -1 3 7 396.31 34.16
 -1 -3 7 405.56 33.87
 -1 3 7 429.49 33.87
 -1 3 7 433.94 34.68
 -1 -3 7 411.88 34.59
 -1 3 7 423.94 34.16
 -1 3 7 441.85 33.87
 -1 3 7 445.75 34.13
 -1 3 7 483.67 34.13
 -1 -3 7 437.73 33.89
 -1 -3 7 414.21 34.04
 -1 -3 7 535.17 34
 -1 -3 7 435.77 34.93
 -1 3 7 443.56 33.86
 -1 -3 7 389.34 34.21
 -1 3 7 407.82 34.06
 -1 -3 6 20.74 2.27
 -1 3 6 18.22 3.32
 -1 -3 6 22.79 4.29
 -1 3 6 18.12 1.92
 -1 -3 6 20.53 1.98
 -1 3 6 24.52 2.9
 -1 3 6 21.13 3.74
 -1 3 6 17.55 1.77
 -1 3 6 16.39 2.22
 -1 -3 6 22.18 3.79
 -1 3 6 16.74 2.44
 -1 -3 6 20.47 2.66
 -1 3 6 21.78 2.24
 -1 3 6 19.5 2.31
 -1 3 6 19.79 1.88
 -1 3 6 22.1 2.37
 -1 -3 6 19.26 2.12
 -1 3 6 20.54 1.89
 -1 3 6 19.35 2.34
 -1 -3 6 21.84 5.04
 -1 3 6 18.92 5.01
 -1 -3 6 19.09 2.51
 -1 -3 5 136.1 11.03
 -1 3 5 139.3 11.49
 -1 -3 5 122.24 12.01
 -1 -3 5 134.21 10.87
 -1 3 5 147.63 12.78
 -1 3 5 154.69 11.84
 -1 -3 5 134.38 12.65
 -1 3 5 154.73 10.82
 -1 3 5 158.4 11.42
 -1 3 5 144.75 11.16
 -1 3 5 134.81 11.68
 -1 -3 5 137.37 11.67
 -1 3 5 141.46 11.07
 -1 -3 5 141.23 11.13
 -1 -3 5 128.82 11.11
 -1 3 5 154.07 11.01
 -1 -3 5 131.47 11.11
 -1 3 5 141.27 10.84
 -1 3 5 150.34 11.06
 -1 -3 5 148.38 11.63
 -1 -3 5 135.63 11.01
 1 -3 -5 118.53 10.74
 -1 3 5 131.47 10.75
 -1 3 5 151.86 10.84
 -1 -3 5 134.86 11.24
 -1 3 5 144.37 11.11
 -1 -3 5 138.33 12.69
 -1 3 5 141.75 12.76
 -1 -3 5 137.04 11
 -1 -3 4 389.59 27.5
 -1 -3 4 352.77 27.7
 -1 3 4 349.57 27.78
 -1 -3 4 358.93 28.49
 -1 3 4 321.63 28.35
 -1 -3 4 357.71 27.24
 -1 -3 4 322.91 28.03
 -1 -3 4 383.4 28.04
 -1 3 4 392.66 27.63
 -1 -3 4 362.76 27.8
 -1 3 4 330.53 27.72
 -1 3 4 324.85 27.44
 -1 -3 4 383.05 27.43
 -1 -3 4 321.1 27.39
 -1 3 4 336.33 27.33
 -1 -3 4 363.82 27.4
 -1 -3 4 348.15 27.79
 -1 3 4 379.34 27.35
 -1 3 4 344.99 27.19
 -1 -3 4 354.47 27.35
 -1 3 4 353.11 27.2
 -1 3 4 328.59 28.41
 -1 -3 4 360.91 27.32
 -1 3 4 339.57 27.13
 -1 -3 4 355.3 28.52
 -1 3 4 333.85 27.39
 -1 -3 3 191.93 15.66
 -1 3 3 209.99 15.24
 -1 -3 3 207.73 15.18
 -1 3 3 176.18 14.97
 -1 -3 3 193.88 15.04
 -1 3 3 200.49 14.99
 -1 3 3 212.95 15.32
 -1 -3 3 232.88 15.31
 1 3 -3 184.72 14.87
 -1 3 3 187.08 15
 -1 3 3 164.82 15.9
 -1 -3 3 175.87 15.89
 -1 3 3 188.33 15.08
 -1 3 3 157.79 15.83
 -1 3 3 186.73 15.38
 -1 -3 3 185.75 15.89
 -1 3 2 798.22 54.86
 1 -3 -2 642.23 54.58
 -1 -3 2 668.97 55.3
 -1 3 2 705.71 54.64
 -1 -3 2 679.32 55.24
 -1 3 2 675.78 55.24
 -1 -3 2 740.45 54.81
 -1 3 2 814.63 54.86
 -1 3 2 757.1 54.81
 -1 -3 2 722.66 54.8
 -1 -3 2 690.66 54.74
 1 3 -2 752.81 54.73
 -1 3 2 720.2 54.73
 -1 3 1 199.58 14.77
 -1 3 1 192.52 14.75
 -1 3 1 186.17 15.14
 -1 -3 1 176.01 15.11
 -1 3 1 187.79 14.73
 1 -3 -1 177.81 14.71
 1 3 -1 189.54 14.79
 1 -3 -1 184.88 14.81
 -1 -3 1 196.87 14.8
 -1 -3 1 190.66 15.05
 -1 -3 1 190.01 14.75
 -1 -3 1 186.69 14.77
 -1 3 1 195.01 14.78
 -1 3 0 1082.25 86.72
 -1 3 0 1121.84 86.79
 -1 3 0 1125.39 86.83
 -1 -3 0 1234.6 86.96
 1 -3 0 1105.63 86.85
 -1 -3 0 1164.76 86.8
 1 3 0 1127.79 86.78
 -1 3 -1 3.75 0.73
 1 -3 1 1.6 1.43
 -1 -3 -1 2.62 0.64
 1 -3 1 2.36 0.7
 1 -3 2 5879.26 426.95
 1 -3 2 5803.2 427.01
 -1 3 -2 5860.62 426.87
 1 -3 2 5172.39 426.8
 1 3 3 46.06 3.52
 1 -3 3 37.26 3.49
 1 -3 3 33.98 3.17
 1 3 3 39.92 3.34
 1 3 3 38.62 3.22
 1 3 3 47.11 3.23
 1 3 3 38.43 3.15
 1 3 3 40.2 3.19
 1 -3 3 38.3 3.24
 -1 -3 -3 35.98 3.34
 -1 3 -3 38.82 3.18
 1 -3 3 34.85 3.46
 1 -3 3 33.34 3.56
 1 -3 4 17.85 2.8
 1 3 4 20.39 2.82
 1 3 4 23.99 1.91
 1 3 4 23.57 2.38
 1 -3 4 18.62 2.34
 1 -3 4 18.4 1.83
 1 3 4 22.16 1.85
 1 3 4 19.67 1.8
 1 -3 4 20.46 2.47
 1 3 4 22.38 2.1
 1 -3 4 16.61 1.79
 1 -3 4 18.44 2.05
 -1 3 -4 19.12 2
 1 3 4 20.92 2.17
 1 3 4 18.84 1.92
 -1 -3 -4 19.76 2.35
 -1 3 -4 24.99 2.43
 -1 -3 -4 16.83 2.02
 -1 -3 -4 20.68 2.27
 1 -3 4 17.76 2.3
 1 -3 4 19.16 2.24
 1 3 5 253.15 19.81
 1 -3 5 255.89 20.15
 1 3 5 255.13 19.82
 1 -3 5 233.78 19.86
 1 3 5 248.85 19.89
 1 3 5 290.9 19.88
 1 3 5 249.11 20.01
 1 -3 5 255.88 20.04
 1 -3 5 268.6 20.18
 1 3 5 252.8 19.92
 1 3 5 257.45 19.86
 1 -3 5 254.9 19.88
 -1 -3 -5 257.8 20.09
 -1 -3 -5 230.75 19.96
 -1 3 -5 263.95 20.2
 -1 -3 -5 254.95 20.05
 -1 3 -5 241.01 19.97
 1 -3 5 250.91 20.45
 1 3 5 254.93 20.5
 1 3 6 131.3 11.84
 1 -3 6 157.76 11.88
 1 -3 6 154.51 12.04
 1 3 6 145.14 11.64
 1 3 6 141.23 11.73
 1 -3 6 158.29 11.68
 1 3 6 138.11 12.45
 1 -3 6 143.66 12.43
 1 3 6 143.11 11.6
 1 -3 6 150.52 12.06
 1 3 6 140.82 11.56
 1 3 6 143.35 11.87
 -1 3 -6 146.05 11.79
 -1 -3 -6 144.21 11.87
 1 3 6 156.89 11.63
 1 3 7 30.96 3.27
 1 -3 7 34.03 3.32
 1 3 7 27.56 3.42
 1 3 7 29.98 2.97
 1 -3 7 36.07 3.08
 1 3 7 25.42 4.13
 1 -3 7 32.17 4.19
 1 3 7 32.24 2.93
 1 -3 7 32.26 3.52
 1 3 7 33.62 2.89
 1 -3 7 32.66 3.71
 1 3 7 33.8 2.96
 1 -3 8 119.19 9.63
 1 3 8 125.01 9.58
 1 -3 8 119.65 9.52
 1 3 8 114.21 9.52
 1 -3 8 116.81 9.54
 1 3 8 123.67 9.57
 1 3 8 106.68 9.82
 1 3 8 117.6 10.03
 1 3 9 5.74 1.37
 1 -3 9 4.93 1.35
 1 -3 9 6.63 1.29
 1 3 9 7.62 1.42
 1 3 9 4.56 1.26
 1 3 9 9.59 2.35
 1 3 9 8.39 1.54
 1 -3 9 4.64 1.49
 1 3 9 7.48 1.96
 1 -3 10 22.01 2.81
 1 3 10 30.14 3.37
 1 -3 10 22.36 2.73
 1 3 10 28.41 2.77
 1 3 10 29.16 4.6
 1 -3 10 13.78 3.79
 1 3 10 29.23 2.87
 1 -3 10 20.88 2.7
 1 3 10 28.88 2.68
 1 -3 10 22.75 2.63
 1 3 10 29.02 2.89
 1 3 10 33.03 3.12
 1 3 11 121.32 9.75
 1 -3 11 101.86 9.54
 1 -3 11 109.39 9.19
 1 3 11 122.43 9.21
 1 3 11 107.75 10.77
 1 -3 11 90.02 10.42
 1 -3 11 86.93 10.34
 1 3 11 102.16 10.6
 1 -3 11 110.65 9.19
 1 3 11 113.15 9.21
 1 3 11 112.53 9.12
 1 -3 11 106.04 9.1
 1 3 11 110.87 9.7
 1 3 11 110.81 9.27
 1 3 11 119.83 9.48
 1 3 12 36.73 4.54
 1 -3 12 44.66 4.62
 1 -3 12 47.29 4.05
 1 -3 12 28.63 5.27
 1 3 12 24.64 5.36
 1 -3 12 49.89 4.12
 1 -3 12 45.48 3.92
 1 3 12 35.52 4.37
 1 -3 12 48.07 4.22
 1 3 12 31.3 4
 1 3 12 36.93 4.24
 1 -3 12 48.15 4.22
 1 -3 13 40.86 3.4
 1 -3 13 39.81 3.97
 1 3 13 34.9 3.97
 1 3 13 30.7 3.47
 1 -3 13 34.76 3.54
 1 3 13 31.44 3.63
 1 3 13 29.01 4.88
 1 3 13 24.68 4.67
 1 -3 13 25.64 4.66
 1 -3 13 23.63 4.5
 1 -3 14 4.22 2.13
 1 -3 14 5.98 2.71
 1 3 14 2.31 2.42
 1 3 14 3.82 2.54
 1 -3 14 8.91 2.74
 1 -3 14 6.16 1.71
 1 3 14 4.77 1.77
 1 -3 14 5.89 1.66
 1 -3 15 6.97 2.21
 1 3 15 7.88 2.23
 1 3 15 10.28 1.44
 1 3 15 9.92 1.73
 1 -3 15 5.52 1.62
 -1 -4 16 5.23 1.79
 -1 4 16 5.72 1.86
 -1 -4 16 7.37 1.46
 -1 4 16 6.59 1.42
 -1 4 16 7.76 1.24
 -1 -4 15 5.96 2.39
 -1 4 15 4.87 2.37
 -1 -4 15 9.31 1.81
 -1 4 15 8.22 1.59
 -1 -4 15 9.61 1.83
 -1 4 15 7.78 1.9
 -1 4 14 21.03 4.09
 -1 -4 14 26.16 4.17
 -1 -4 14 34.7 4.45
 -1 4 14 30.1 4.37
 -1 -4 14 26.14 2.8
 -1 4 13 67.78 6.47
 -1 -4 13 79.57 6.54
 -1 -4 13 79.56 6.37
 -1 -4 13 57.71 7.51
 -1 4 13 62.62 7.69
 -1 -4 13 76.38 6.29
 -1 -4 13 76.07 6.86
 -1 -4 13 88.26 6.44
 -1 4 13 67.07 6.54
 -1 -4 13 62.97 7.44
 -1 4 13 49.69 7.29
 -1 -4 12 116.85 9.08
 -1 4 12 101.95 9.07
 -1 4 12 89.45 9.19
 -1 -4 12 112.64 8.91
 -1 4 12 109.08 8.88
 -1 4 12 98.6 10.34
 -1 -4 12 89.32 10.06
 -1 -4 12 115.29 8.88
 -1 -4 12 104.07 9.31
 -1 4 12 98.96 9.37
 -1 4 12 109.69 8.88
 -1 -4 12 121.01 9.01
 -1 4 12 108.62 9.15
 -1 4 12 91.7 10.21
 -1 -4 12 84.51 10.01
 -1 4 11 49.65 4.75
 -1 -4 11 51.26 4.6
 -1 -4 11 51.97 4.55
 -1 4 11 47.61 5.14
 -1 -4 11 46.1 4.87
 -1 -4 11 42.07 5.79
 -1 -4 11 39.03 5.71
 -1 4 11 37.74 5.88
 -1 4 11 39.84 5.81
 -1 4 11 45.37 4.96
 -1 4 11 44.78 4.6
 -1 4 11 48.17 4.41
 -1 -4 11 50.73 4.52
 -1 -4 11 53.18 4.44
 -1 -4 11 67.67 4.8
 -1 4 11 47.47 4.46
 -1 4 10 37.94 3.56
 -1 -4 10 50.01 3.66
 -1 4 10 37.28 3.77
 -1 4 10 30.68 4.03
 -1 4 10 33.4 4.34
 -1 4 10 32.1 3.89
 -1 4 10 39.02 3.84
 -1 -4 10 46.37 4.63
 -1 -4 10 47.44 4.22
 -1 -4 10 46.1 3.74
 -1 4 10 26.71 4.02
 -1 4 10 36.7 3.58
 -1 -4 10 40.84 4.76
 -1 4 10 32.07 3.55
 -1 -4 10 50.57 3.72
 -1 4 10 30.03 5.03
 -1 -4 10 37.38 4.95
 -1 4 10 27.24 4.86
 -1 -4 10 47.88 5.32
 -1 -4 9 83.73 7.13
 -1 4 9 81 7.92
 -1 -4 9 66.83 7.7
 -1 -4 9 82.95 10.04
 -1 -4 9 74.18 7.46
 -1 -4 9 87.92 6.62
 -1 4 9 85.08 7.14
 -1 4 9 81.34 6.84
 -1 4 9 73.9 7.06
 -1 -4 9 82.03 6.71
 -1 4 9 66.38 6.95
 -1 4 9 80.71 6.65
 -1 4 9 68.39 10.07
 -1 -4 9 85.51 7.46
 -1 4 8 118.8 10.05
 -1 4 8 115.79 10.06
 -1 -4 8 145.53 10.9
 -1 -4 8 129.8 10.11
 -1 -4 8 134.7 10.05
 -1 -4 8 114.7 11.01
 -1 4 8 109.56 11.04
 -1 4 8 119.73 12.96
 -1 -4 8 126.08 13.08
 -1 4 8 107.43 10.39
 -1 -4 8 129.74 11.66
 -1 4 8 126.13 10.1
 -1 4 8 123.28 10.53
 -1 4 8 129.97 10.15
 -1 4 8 123.35 10.44
 -1 -4 8 112.07 10.75
 -1 4 8 127.27 10.22
 -1 4 8 127.08 10.43
 -1 4 8 124.87 10.37
 -1 -4 8 136.91 10.13
 -1 4 8 126.48 10.05
 -1 -4 8 129.03 10.47
 -1 -4 8 133.94 10.73
 -1 4 7 120.56 10.62
 -1 4 7 127.96 10.32
 -1 4 7 122.07 10.59
 -1 -4 7 130.24 11.82
 -1 4 7 141.05 10.31
 -1 4 7 127.42 11.17
 -1 -4 7 131.04 11.13
 -1 -4 7 116.88 10.79
 -1 4 7 129.17 10.48
 -1 4 7 135.68 10.4
 -1 4 7 132.54 10.51
 -1 4 7 140.58 10.57
 -1 4 7 128.25 10.24
 -1 -4 7 125.98 10.28
 -1 4 7 117.76 10.23
 -1 -4 7 138.3 10.91
 -1 4 7 129.22 10.96
 -1 4 6 118.58 9.53
 -1 -4 6 104.29 9.55
 -1 -4 6 100.01 10.16
 -1 4 6 130.76 10.38
 -1 4 6 133.31 10.25
 -1 -4 6 99.47 10.89
 -1 4 6 146.21 9.62
 -1 4 6 130.05 10.23
 -1 4 6 110.29 9.53
 -1 4 6 120.24 9.89
 -1 -4 6 113.9 10.54
 -1 4 6 114.79 10.5
 -1 4 6 124.97 9.84
 -1 4 6 131.63 9.74
 -1 -4 6 97.94 9.92
 -1 4 6 120.84 9.54
 -1 4 6 138.3 9.78
 -1 -4 6 116.64 10.47
 -1 4 6 136.25 9.8
 -1 4 6 127.51 9.53
 -1 -4 6 113.73 9.78
 -1 -4 6 121.13 11.66
 -1 -4 6 109.31 9.73
 -1 4 6 131.17 11.73
 -1 4 6 123.18 9.89
 -1 -4 6 105.34 9.98
 -1 4 5 107.72 9.27
 -1 4 5 103.39 9.68
 -1 -4 5 95.71 10.44
 -1 4 5 104.27 10.48
 -1 4 5 109.89 8.67
 -1 -4 5 110.43 8.72
 -1 4 5 105.68 9
 -1 4 5 105.88 9.54
 -1 -4 5 101 9.5
 -1 -4 5 92.05 9.01
 -1 4 5 104.81 8.9
 -1 4 5 107.78 8.66
 -1 4 5 115.14 8.88
 -1 -4 5 108.26 9.61
 -1 4 5 110.42 8.67
 -1 4 5 128.62 8.74
 -1 4 5 115.41 9.24
 -1 -4 5 94.66 10.1
 -1 -4 5 108.04 8.86
 -1 4 5 110.94 8.93
 -1 4 5 107.35 10.48
 -1 -4 5 107.8 10.63
 -1 -4 4 203.37 15.97
 -1 4 4 183.84 16.87
 -1 4 4 206.28 16.3
 -1 -4 4 180.9 16.87
 -1 -4 4 183.45 16.15
 -1 -4 4 189.37 15.65
 -1 4 4 199.43 15.61
 -1 -4 4 174.7 16.64
 -1 4 4 240.54 15.66
 -1 -4 4 204.61 16.56
 -1 4 4 217.31 16.13
 -1 4 4 194.23 15.9
 -1 -4 4 181.32 16.16
 -1 4 4 177.74 16.18
 -1 4 4 216.41 15.66
 -1 4 4 194.7 15.75
 -1 -4 4 173.27 15.84
 -1 4 4 219.88 15.7
 -1 4 4 201.76 15.6
 -1 4 4 212.44 15.78
 -1 -4 4 174.39 16.29
 1 4 -4 190.41 15.54
 -1 4 4 207.1 15.61
 -1 -4 4 179 16.89
 -1 4 4 193.85 16.96
 -1 -4 4 194.95 15.75
 -1 4 4 191.91 15.78
 -1 4 3 13.96 2.27
 -1 -4 3 6.94 3.67
 -1 4 3 10.04 1.71
 -1 4 3 14.38 2.19
 -1 -4 3 12.25 2.08
 -1 4 3 15.71 1.71
 -1 4 3 10.83 1.26
 -1 4 3 11.64 1.45
 -1 -4 3 9.34 1.84
 -1 4 3 12.56 1.57
 -1 4 3 11.01 1.15
 -1 4 3 12.89 1.18
 -1 4 3 10.22 1.39
 -1 4 3 8.76 3.9
 -1 -4 3 11.6 3.72
 -1 4 3 11.37 3.79
 -1 4 3 9.86 2.82
 -1 -4 3 8.07 3.68
 -1 -4 3 11.28 1.59
 -1 -4 2 2.75 1.27
 -1 -4 2 3.17 1.44
 -1 4 2 2.64 1.4
 -1 4 2 4.41 3.31
 -1 4 2 2.49 1.36
 -1 -4 2 2.41 3.02
 -1 -4 2 1.79 1.2
 -1 4 2 1.33 1.67
 -1 4 2 0.96 1.01
 -1 -4 2 1.42 4.06
 -1 -4 1 228.04 18.42
 1 -4 -1 226.52 18.14
 -1 -4 1 257.12 18.12
 -1 -4 1 238.71 18.08
 -1 4 1 222.11 18.03
 -1 -4 1 233.55 18.04
 -1 -4 1 278.86 18.95
 -1 4 1 221.81 18
 -1 4 1 215.94 18.33
 -1 -4 1 226.35 18.37
 -1 4 0 1706.18 134.95
 -1 4 0 1663.12 134.87
 -1 -4 0 1934.96 134.97
 1 -4 0 1755.78 135.04
 -1 -4 0 1831.71 135.19
 -1 4 -1 232.11 18.21
 -1 -4 -1 240.99 18.44
 1 -4 1 240.35 18.43
 -1 -4 -1 229.52 18.19
 -1 -4 -2 130.02 9.98
 -1 -4 -2 126.88 9.64
 1 -4 2 123.26 10.09
 1 -4 2 116.88 9.79
 1 -4 2 122.37 9.59
 1 4 3 204.39 15.5
 1 4 3 189.52 15.49
 1 4 3 190.41 15.63
 -1 -4 -3 214.7 15.75
 1 -4 3 191.28 15.48
 1 4 3 215.49 15.68
 1 -4 3 219.85 15.67
 1 4 3 184.17 15.58
 1 -4 3 205.98 15.72
 1 -4 3 203.86 15.78
 1 -4 3 225.86 15.96
 1 4 3 212.22 15.93
 -1 4 -3 196.6 15.52
 1 -4 3 202.75 15.55
 -1 -4 -3 194.29 15.71
 1 4 3 192.37 15.5
 1 4 4 107.18 8.87
 1 -4 4 112.97 8.86
 1 4 4 110.91 8.26
 1 -4 4 101.18 8.49
 1 4 4 101.82 8.48
 1 4 4 106.31 8.39
 1 -4 4 108.74 8.31
 -1 -4 -4 109.06 8.47
 -1 4 -4 92.86 8.32
 -1 -4 -4 109.37 8.55
 1 4 4 102.52 8.25
 1 4 4 97.26 8.38
 1 4 4 102.1 8.27
 -1 -4 -4 111.72 8.61
 1 -4 4 102.88 8.24
 1 4 4 98.13 8.22
 1 -4 4 110.96 8.62
 1 -4 4 112.58 8.58
 1 -4 4 107.01 8.63
 1 -4 5 139.23 11.63
 1 4 5 143.5 11.54
 1 4 5 145.72 11.66
 1 4 5 158.64 11.46
 -1 -4 -5 140.84 11.72
 1 4 5 148.57 11.44
 -1 4 -5 144.59 11.62
 1 -4 5 143.47 11.8
 1 4 5 154 11.48
 1 4 5 158.02 11.54
 -1 -4 -5 133.86 11.76
 1 4 5 147.61 11.41
 1 -4 5 136.59 11.8
 1 -4 5 123.87 11.42
 -1 4 -5 157.66 11.91
 1 4 5 150.27 12.17
 1 -4 5 134.09 12.06
 1 4 6 200.09 14.77
 1 -4 6 201.3 15.04
 1 -4 6 203.56 15.22
 1 4 6 186.93 14.87
 1 -4 6 199.86 14.82
 1 4 6 175.38 15.58
 1 -4 6 169.27 15.51
 1 4 6 180.59 14.72
 1 -4 6 181.79 15.2
 1 4 6 197.41 15.03
 1 4 6 159.96 15
 1 4 6 180.1 14.74
 -1 4 -6 186.25 14.94
 1 4 7 65.84 6.93
 1 -4 7 90.13 7.27
 1 -4 7 87.39 6.81
 1 4 7 80.36 6.7
 1 -4 7 89.27 7.06
 1 4 7 82.18 6.71
 1 4 7 69.35 7.62
 1 -4 7 74.35 7.66
 1 4 7 85.88 7.14
 1 4 7 84.45 6.66
 1 -4 7 84.6 7.36
 1 4 8 84.94 7.45
 1 4 8 82.74 7.46
 1 -4 8 106.08 7.54
 1 4 8 86.56 7.43
 1 -4 8 105.1 7.5
 1 -4 8 100.78 7.61
 1 4 8 84.47 7.74
 1 4 8 88.94 7.97
 1 4 8 90.68 7.54
 1 4 8 81.33 7.76
 1 4 9 14.71 2.37
 1 -4 9 16.42 2.16
 1 -4 9 12.94 1.89
 1 -4 9 14.52 1.91
 1 4 9 17.07 1.89
 1 4 9 16.98 1.97
 1 4 9 18.32 2.04
 1 4 9 18.8 2.11
 1 4 9 17.85 2.84
 1 4 9 11.96 3.04
 1 -4 10 113.8 9.58
 1 4 10 107.28 9.85
 1 -4 10 131.8 9.65
 1 4 10 119.97 9.47
 1 -4 10 92.01 10.58
 1 4 10 103.36 10.76
 1 -4 10 119.18 9.47
 1 4 10 114.05 9.5
 1 4 10 116.65 9.43
 1 -4 10 106.79 9.4
 1 4 10 122.55 9.7
 1 4 10 113.03 9.54
 1 4 11 129.86 12.28
 1 -4 11 158.84 12.43
 1 -4 11 160.37 12.02
 1 4 11 127.72 13.21
 1 4 11 126.74 13.22
 1 -4 11 121.3 13.1
 1 -4 11 120.07 13.02
 1 -4 11 164.54 12.01
 1 -4 11 157.7 11.91
 1 4 11 139.52 12.01
 1 4 11 140.74 12.4
 1 4 11 147.81 12.19
 1 -4 12 10.26 2.41
 1 4 12 2.97 2.31
 1 -4 12 12.91 1.84
 1 4 12 8.43 3.54
 1 -4 12 9.09 3.52
 1 -4 12 10.51 1.89
 1 -4 12 11.61 1.73
 1 4 12 6.31 1.99
 1 -4 12 9.37 1.98
 1 4 12 3.96 2.22
 1 -4 12 10.77 1.96
 1 4 12 7.92 2.16
 1 -4 13 64.14 5.01
 1 -4 13 46.81 5.37
 1 4 13 53.7 5.51
 1 4 13 57.89 6.49
 1 -4 13 39.92 6.02
 1 -4 13 60.21 5.14
 1 4 13 56.31 5.12
 1 4 13 62.72 5.34
 1 -4 13 40.45 6.05
 1 4 13 47.87 6.29
 1 -4 14 12.17 2.54
 1 4 14 15.51 3.27
 1 -4 14 11.3 3.02
 1 4 14 17.49 3.31
 1 -4 14 11.97 2.95
 1 -4 14 15.68 2.17
 1 4 14 20.48 2.44
 1 -4 15 4.93 1.95
 1 4 15 3.35 2.08
 1 -4 15 4.34 1.37
 1 4 15 2.53 1.45
 1 -4 15 3.95 1.45
 1 4 15 6.23 1.27
 -1 -5 16 2.02 1.21
 -1 5 16 3.64 1.23
 -1 5 16 1.66 0.97
 -1 -5 15 3.74 2.27
 -1 5 15 2.4 2.4
 -1 -5 15 8.14 1.77
 -1 5 15 4.19 1.49
 -1 5 15 6.89 1.75
 -1 -5 15 7.7 1.75
 -1 -5 14 0.82 2.61
 -1 -5 14 1.07 2.48
 -1 5 14 -0.28 2.48
 -1 5 14 2.31 2.85
 -1 -5 14 1.7 1.24
 -1 -5 13 108.59 7.98
 -1 5 13 79.96 9.08
 -1 -5 13 80.36 9.06
 -1 -5 13 89.78 8.34
 -1 -5 13 72.75 8.91
 -1 5 13 75.72 8.94
 -1 5 13 89.33 8.05
 -1 -5 13 97.99 8.02
 -1 -5 13 100.08 7.86
 -1 -5 13 92.21 7.79
 -1 5 13 98.99 8.15
 -1 -5 12 147.99 10.21
 -1 -5 12 86.89 11.01
 -1 5 12 106.67 11.35
 -1 5 12 106.18 10.5
 -1 -5 12 119.9 10.47
 -1 -5 12 102.24 11.21
 -1 5 12 110.64 11.43
 -1 -5 12 132.87 10.01
 -1 -5 12 132.5 10.07
 -1 5 12 125.47 10.01
 -1 5 12 106.18 10.37
 -1 5 12 116.74 10.16
 -1 -5 12 140.85 10.27
 -1 5 12 107.67 10.21
 -1 5 11 5.63 1.5
 -1 -5 11 2.18 2.88
 -1 5 11 4.93 3.05
 -1 -5 11 3.49 3.17
 -1 5 11 4.69 3.22
 -1 5 11 8.93 2.19
 -1 5 11 6.17 1.73
 -1 5 11 8.48 1.6
 -1 -5 11 5.45 1.58
 -1 -5 11 5.14 1.38
 -1 5 11 6.01 1.89
 -1 5 11 6.21 2.44
 -1 -5 11 3.8 2.03
 -1 -5 11 7.4 1.57
 -1 5 10 35.48 3.44
 -1 5 10 33.54 3.12
 -1 -5 10 28.58 3.1
 -1 5 10 32.27 3.76
 -1 -5 10 26.32 3.46
 -1 5 10 32.8 3.57
 -1 -5 10 27.32 3.85
 -1 5 10 31.96 4.71
 -1 5 10 35.93 4.76
 -1 -5 10 21.36 4.18
 -1 -5 10 28.19 4.53
 -1 -5 10 30.91 4.22
 -1 5 10 33.87 3.09
 -1 -5 10 30.35 2.98
 -1 5 10 34.14 3.65
 -1 5 10 33.04 3.29
 -1 5 10 34.27 4.11
 -1 5 9 20.06 2.83
 -1 5 9 15.29 2.54
 -1 -5 9 28.17 6.58
 -1 -5 9 21.17 3.03
 -1 5 9 26.98 6.36
 -1 5 9 19.24 2.78
 -1 -5 9 17.09 2.17
 -1 -5 9 23.44 2.82
 -1 -5 9 25.45 2.15
 -1 -5 9 21.06 3.38
 -1 -5 9 17.95 3.5
 -1 5 9 17.41 3.43
 -1 5 8 379.19 30.36
 -1 -5 8 381.07 30.98
 -1 -5 8 356.73 31.21
 -1 5 8 363.66 31.28
 -1 -5 8 398.38 33.03
 -1 5 8 375.52 32.79
 -1 5 8 340.66 30.73
 -1 5 8 392.14 30.39
 -1 -5 8 399.39 31.83
 -1 -5 8 482.1 30.55
 -1 5 8 372.02 30.42
 -1 5 8 379.7 30.74
 -1 5 8 390.95 30.7
 -1 -5 8 337.83 30.91
 -1 5 8 397.71 30.52
 -1 5 8 389.84 30.67
 -1 5 8 358.2 30.62
 -1 -5 8 411.23 30.43
 -1 5 8 384.05 30.37
 -1 -5 8 412.87 30.78
 -1 -5 8 407.72 30.99
 -1 5 7 14.16 1.78
 -1 5 7 15.69 2.06
 -1 5 7 14.14 1.71
 -1 -5 7 15.33 4.06
 -1 5 7 11.55 2.87
 -1 -5 7 10.92 2.71
 -1 5 7 12.93 2.36
 -1 5 7 14.98 1.87
 -1 -5 7 11.65 2.77
 -1 5 7 16.22 2.14
 -1 5 7 16.71 1.99
 -1 5 7 16.55 2.27
 -1 5 7 12.21 1.55
 -1 5 7 12.47 2.73
 -1 -5 7 12.07 1.67
 -1 5 7 14.75 1.59
 -1 -5 7 15.38 2.67
 -1 5 6 99.98 7.67
 -1 -5 6 89.34 9.31
 -1 5 6 88.22 7.65
 -1 -5 6 92.35 7.7
 -1 -5 6 109.44 8.31
 -1 5 6 93.35 8.36
 -1 5 6 100.09 7.73
 -1 5 6 89.71 7.93
 -1 5 6 87.26 8
 -1 -5 6 97.91 8.72
 -1 5 6 84.12 8.71
 -1 -5 6 87.65 8.19
 -1 5 6 99.72 7.81
 -1 5 6 104.45 7.86
 -1 -5 6 98.15 7.92
 -1 -5 6 101.37 8.19
 -1 5 6 84.71 9.93
 -1 -5 6 89.5 9.76
 -1 5 6 97.71 7.92
 -1 -5 6 117.43 8.85
 -1 5 6 93.09 7.65
 -1 -5 6 89.06 8.42
 -1 5 6 96.9 8.49
 -1 -5 6 100.05 7.96
 -1 -5 5 317.66 25.62
 -1 5 5 340.6 25.14
 -1 5 5 283 25.16
 -1 -5 5 292.39 25.17
 -1 -5 5 328.37 24.97
 -1 5 5 326.65 24.6
 -1 -5 5 259.04 24.83
 -1 5 5 341.53 24.66
 -1 5 5 318.39 24.73
 -1 5 5 281.15 25.96
 -1 -5 5 306.85 24.73
 -1 -5 5 291.83 25.98
 -1 -5 5 284.07 25.25
 -1 5 5 333.51 24.74
 -1 5 5 340.84 24.57
 -1 -5 5 276.54 25.58
 -1 5 5 296.32 24.87
 -1 -5 5 304.41 24.58
 -1 5 5 309.82 24.54
 -1 5 5 324.67 24.55
 -1 5 5 328.55 25.32
 -1 -5 5 295.56 25.94
 -1 -5 4 474.34 40.68
 -1 5 4 558.2 39.89
 -1 -5 4 498.62 39.91
 -1 5 4 496.71 39.87
 -1 -5 4 555.43 40.28
 -1 5 4 544.51 40.36
 -1 -5 4 528.73 40.89
 -1 5 4 544.14 39.92
 -1 5 4 480.41 40.32
 -1 -5 4 470.05 40.34
 -1 5 4 516.29 40.14
 -1 -5 4 452.15 40.1
 -1 5 4 556.93 39.96
 -1 5 4 486.09 39.99
 -1 5 4 453.5 40.86
 -1 -5 4 478.05 40.99
 -1 -5 4 476.9 40.46
 -1 5 4 536.99 40.01
 -1 -5 4 494.47 40.28
 -1 5 4 551.06 40.35
 -1 5 4 510.53 40.42
 -1 -5 4 473.99 40.95
 -1 5 4 488.94 40.9
 -1 -5 4 458.45 40.27
 -1 5 4 522.78 39.88
 -1 5 3 672.41 48.12
 -1 5 3 607.69 47.97
 -1 5 3 658.32 48.02
 -1 5 3 601.73 48.02
 -1 -5 3 564.75 48.11
 -1 5 3 525.94 48.65
 -1 -5 3 545.73 48.68
 -1 -5 3 599.76 47.98
 -1 5 3 615.01 48.06
 -1 5 3 654.99 48.27
 -1 -5 3 600.38 48.24
 -1 -5 3 594.63 47.98
 -1 5 3 614.46 47.93
 -1 -5 3 695.27 48.21
 -1 -5 3 648.16 48.16
 -1 5 3 578.51 48.32
 -1 -5 3 572.59 48.67
 -1 5 3 532.55 48.63
 -1 -5 3 582.81 48.75
 -1 5 3 678.54 48.36
 -1 5 3 655.32 47.94
 -1 -5 2 164.83 12.18
 -1 5 2 171.02 12.35
 -1 -5 2 138.97 12.16
 -1 5 2 149.12 12.15
 -1 -5 2 147.8 13.57
 -1 5 2 138.57 12.38
 -1 5 2 155.26 11.94
 -1 5 2 167.39 12.21
 -1 -5 2 140.18 12.16
 1 -5 -1 426.7 32.93
 -1 -5 1 437.93 32.87
 -1 -5 1 427.82 32.86
 1 5 -1 430.97 32.74
 -1 -5 1 466.37 33.69
 -1 5 1 406.87 33.05
 -1 -5 1 404.96 33.05
 -1 -5 1 394.71 32.75
 -1 5 1 429.69 32.76
 -1 -5 0 331.74 25.07
 -1 -5 0 297.35 25.36
 -1 -5 -1 4298.92 341.01
 1 -5 1 4426.58 340.99
 -1 -5 -1 4549.4 340.78
 -1 5 -1 4294.72 340.78
 1 5 2 1410.43 110.04
 1 -5 2 1416.76 110.43
 1 5 2 1425.6 110.06
 -1 5 -2 1337.1 110.11
 1 -5 2 1484.27 110.43
 -1 -5 -2 1414.76 110.34
 -1 -5 -2 1490.29 110.08
 1 -5 3 820.34 63.94
 1 -5 3 800.02 64.46
 1 5 3 847.17 63.91
 1 5 3 885.4 64.06
 1 -5 3 864.65 64.04
 1 -5 3 776.52 64.13
 1 5 3 802.24 63.9
 1 5 3 848.82 64.05
 -1 -5 -3 838.46 64.19
 -1 5 -3 823.34 64
 1 5 3 718.06 63.97
 1 -5 3 834.76 64.18
 1 -5 3 816.12 64.11
 -1 -5 -3 803.54 64.16
 -1 5 -3 846.25 63.95
 1 5 3 825.54 63.92
 -1 -5 -3 837.92 64.14
 1 5 3 896.86 64.31
 1 -5 3 863.2 64.26
 1 5 4 238.87 17.27
 1 5 4 248.67 17.52
 1 -5 4 225.66 17.46
 1 5 4 242.49 17.44
 1 -5 4 234.09 17.38
 -1 -5 -4 198.76 17.48
 -1 5 -4 217.26 17.36
 -1 -5 -4 206.37 17.52
 1 5 4 232.92 17.28
 1 5 4 222.77 17.41
 1 -5 4 213.17 17.58
 1 -5 4 211.99 17.55
 -1 -5 -4 200.02 17.56
 1 5 4 246.64 17.9
 1 -5 4 205.87 17.75
 1 5 4 229.04 17.26
 1 -5 4 188.81 17.56
 1 -5 4 204.51 17.24
 -1 5 -4 217.49 17.24
 1 -5 5 236.58 19.85
 1 5 5 251.32 19.94
 1 5 5 260.27 19.24
 1 -5 5 230.54 19.6
 1 5 5 242.46 19.22
 1 5 5 261.94 19.37
 1 -5 5 239.66 19.29
 1 -5 5 249.67 19.45
 -1 5 -5 234.96 19.32
 1 5 5 245.07 19.42
 1 5 5 285.71 19.34
 1 -5 5 231.97 19.22
 -1 5 -5 268.7 19.76
 -1 -5 -5 233.8 19.51
 1 5 5 256.58 19.25
 1 -5 5 260.5 19.61
 -1 -5 -5 222.33 19.54
 1 -5 5 231.2 19.19
 1 5 6 77.34 7.29
 1 5 6 87.43 6.95
 1 -5 6 88.55 7.27
 1 -5 6 81.65 7.81
 1 5 6 82.26 7.88
 1 -5 6 91.08 7.44
 1 -5 6 96.74 7.08
 -1 5 -6 87.27 7.48
 1 5 6 87.77 7.26
 1 5 6 84.94 6.95
 -1 5 -6 84.21 7.18
 1 -5 6 82.26 7.54
 1 5 6 82.23 6.92
 1 5 7 79.1 6.63
 1 5 7 77.95 6.2
 1 -5 7 70.25 6.51
 1 -5 7 69.38 6.72
 1 -5 7 74.08 6.29
 1 5 7 76.47 6.15
 1 -5 7 55.51 6.69
 1 5 7 80.8 7.39
 1 -5 7 57.31 7
 -1 5 -7 80.95 6.84
 1 5 7 77.41 6.65
 1 5 7 82.14 6.26
 1 5 7 80.14 6.23
 1 5 8 69.66 6.56
 1 5 8 77.64 6.17
 1 -5 8 73.72 6.63
 1 -5 8 75.35 6.85
 1 5 8 71.06 6.24
 1 5 8 80.31 6.78
 1 -5 9 27.57 2.97
 1 -5 9 32.79 3.06
 1 5 9 31.72 3.02
 1 -5 9 34.14 3.21
 1 5 9 32.07 3.48
 1 5 9 32.5 3.03
 1 5 9 31.15 4.38
 1 5 9 29.05 3.08
 1 5 9 31.88 3.81
 1 5 9 32.33 3.14
 1 5 9 35.04 3.33
 1 5 10 109.23 9.45
 1 -5 10 127.65 9.4
 1 5 10 95.99 9.52
 1 -5 10 135.08 9.43
 1 5 10 110.1 9.19
 1 5 10 93.18 10.37
 1 -5 10 96.31 10.37
 1 5 10 100.36 10.29
 1 5 10 109.89 9.28
 1 5 10 101.18 9.21
 1 -5 10 125.32 9.26
 1 -5 10 111.8 9.18
 1 5 10 110.94 9.15
 1 5 11 42.52 4.25
 1 -5 11 33.28 4.18
 1 -5 11 37.54 3.63
 1 5 11 34.98 5.41
 1 5 11 38.87 5.29
 1 -5 11 27.83 5.12
 1 -5 11 24.8 4.79
 1 -5 11 35.83 3.66
 1 5 11 44.05 3.83
 1 5 11 42.51 4.3
 1 5 11 37.77 3.94
 1 -5 11 32.38 3.49
 1 5 12 5.03 2.37
 1 -5 12 3.13 2.17
 1 -5 12 3.93 1.55
 1 5 12 8.74 3.09
 1 -5 12 2.98 2.94
 1 5 12 7.67 1.88
 1 5 12 6.63 2.14
 1 -5 12 6.06 1.65
 1 -5 12 4.33 1.67
 1 5 12 7.48 2
 1 -5 12 4.18 1.36
 1 -5 12 5.6 1.67
 1 -5 13 18.34 2.32
 1 -5 13 21.13 2.24
 1 5 13 17.05 2.39
 1 -5 13 18.75 2.42
 1 5 13 17.34 2.61
 1 5 13 15.95 2.84
 1 -5 13 16.11 2.78
 1 5 13 13.31 3.56
 1 5 13 12.26 3.52
 1 -5 13 10.75 3.48
 1 -5 13 13.85 3.53
 1 5 14 44.87 5.45
 1 -5 14 43.42 5.37
 1 -5 14 55.34 4.6
 1 -5 14 51.57 4.89
 1 5 14 50.97 5.53
 1 -5 14 41.58 5.35
 1 -5 15 25.47 2.47
 1 -5 15 19.14 2.96
 1 5 15 19.13 3
 1 5 15 23.99 2.57
 1 -5 15 20.03 2.5
 1 5 15 25.85 2.39
 -1 -6 16 7.65 1.39
 -1 6 16 8 1.47
 -1 6 16 8.42 1.3
 -1 -6 15 12.45 1.98
 -1 6 15 9.81 2.64
 -1 -6 15 7.65 2.46
 -1 6 15 15.36 1.97
 -1 -6 15 11.91 2.03
 -1 6 15 14.65 2.11
 -1 6 14 35.06 4.84
 -1 -6 14 29.97 4.59
 -1 -6 14 38.07 4.7
 -1 6 14 43.21 4.9
 -1 -6 13 26.23 3.3
 -1 -6 13 35.7 4.02
 -1 -6 13 36.48 3.39
 -1 -6 13 40.01 3.51
 -1 6 13 34.76 5.03
 -1 -6 13 32.95 4.74
 -1 -6 13 29.84 4.79
 -1 6 13 30.61 4.77
 -1 -6 13 36.03 3.65
 -1 6 13 33.4 3.69
 -1 6 13 32.92 3.76
 -1 -6 13 39.56 3.44
 -1 6 12 165.21 13.23
 -1 -6 12 178.21 13.03
 -1 -6 12 149.3 13.31
 -1 6 12 138.96 13.38
 -1 -6 12 118.1 13.86
 -1 6 12 141.06 14.17
 -1 -6 12 116.75 13.91
 -1 6 12 147.69 14.32
 -1 6 12 154.19 13.35
 -1 6 12 151.54 13.09
 -1 -6 12 191.69 13.15
 -1 -6 12 168.23 12.91
 -1 -6 12 173.89 12.98
 -1 -6 11 79.25 6.62
 -1 6 11 86.83 7.64
 -1 6 11 78.92 6.87
 -1 6 11 82.51 7.29
 -1 6 11 77.1 7.2
 -1 -6 11 82.59 6.76
 -1 6 11 75.41 7.29
 -1 -6 11 74.54 7.04
 -1 -6 11 53.28 7.7
 -1 6 11 73.51 8.13
 -1 6 11 68.72 8.1
 -1 -6 11 59.25 7.82
 -1 6 11 88.96 6.73
 -1 6 11 83.21 6.7
 -1 -6 11 75.85 6.67
 -1 6 11 80.13 6.99
 -1 6 10 10.86 1.94
 -1 6 10 6.05 1.86
 -1 6 10 8.38 1.54
 -1 -6 10 5.92 2.79
 -1 -6 10 7.11 1.37
 -1 6 10 8.86 1.53
 -1 6 10 7.02 3.13
 -1 -6 10 6.28 2.94
 -1 -6 10 5.3 2.86
 -1 6 10 7.14 3.09
 -1 -6 10 7.98 2.45
 -1 6 10 7.84 1.68
 -1 6 10 7.98 2.64
 -1 6 10 8.58 2.2
 -1 -6 10 8.56 1.56
 -1 6 10 6.8 2.29
 -1 -6 10 11.77 2.03
 -1 6 9 58.45 5.49
 -1 6 9 52.74 6.17
 -1 -6 9 55.27 6.21
 -1 -6 9 69.97 5.89
 -1 6 9 51.46 8.19
 -1 -6 9 59.52 8.62
 -1 6 9 54.48 5.39
 -1 -6 9 58.05 5.03
 -1 -6 9 65.51 5.55
 -1 -6 9 62.56 5.97
 -1 6 9 45.74 5.81
 -1 -6 8 217.97 20.07
 -1 6 8 242.66 19.44
 -1 6 8 225.8 20.35
 -1 -6 8 218.92 20.22
 -1 -6 8 212.37 20.18
 -1 6 8 242.54 20.45
 -1 6 8 225.84 21.73
 -1 -6 8 232.75 21.97
 -1 6 8 243.8 19.91
 -1 -6 8 252.58 21.07
 -1 6 8 257.59 19.46
 -1 6 8 251.41 19.54
 -1 6 8 268.92 19.88
 -1 6 8 254.55 19.87
 -1 6 8 267 19.63
 -1 6 8 271.56 19.79
 -1 -6 8 255.54 19.51
 -1 -6 8 221.47 19.48
 -1 6 8 243.06 19.76
 -1 6 8 254.74 19.46
 -1 -6 8 255.04 19.86
 -1 -6 8 253.19 20.09
 -1 6 7 26.78 3.15
 -1 6 7 28.31 2.77
 -1 6 7 35.29 3.33
 -1 6 7 30.84 3.2
 -1 6 7 22.08 3.55
 -1 6 7 29.48 2.93
 -1 6 7 32.76 2.87
 -1 -6 7 28.47 3.71
 -1 6 7 31.34 3.02
 -1 -6 7 28.77 2.7
 -1 6 7 27.34 3.09
 -1 -6 7 26.52 3.74
 -1 6 7 28.13 3.77
 -1 6 7 29.66 2.64
 -1 6 7 27.67 2.68
 -1 -6 7 29.14 5.02
 -1 -6 7 24.95 3.47
 -1 6 7 26.15 2.62
 -1 6 6 20.7 3.1
 -1 6 6 23.51 3.66
 -1 -6 6 17.04 3.78
 -1 6 6 21.21 2.52
 -1 6 6 22.16 2.04
 -1 -6 6 17.75 3.82
 -1 6 6 21.65 2.18
 -1 6 6 21.92 2.54
 -1 6 6 22.55 2.22
 -1 -6 6 17.81 2.93
 -1 6 6 23.47 2.28
 -1 -6 6 13.59 2.59
 -1 -6 6 12.07 5.1
 -1 -6 6 13.33 2.24
 -1 6 6 17.07 4.65
 -1 6 6 26.93 2.52
 -1 6 6 23.26 2.03
 -1 -6 6 6.87 4.69
 -1 -6 6 15.08 2.95
 -1 6 6 21.8 1.98
 -1 -6 6 16.97 2.88
 -1 6 6 22.84 3.13
 -1 6 5 26.54 3.23
 -1 -6 5 29.93 4.67
 -1 -6 5 21.38 3.63
 -1 6 5 20.11 3.78
 -1 -6 5 30.84 3.13
 -1 6 5 26.03 2.4
 -1 6 5 26.47 2.53
 -1 -6 5 26.39 3.2
 -1 6 5 19.29 2.63
 -1 -6 5 23.14 5.02
 -1 6 5 23.33 5.05
 -1 -6 5 29.85 2.67
 -1 6 5 24.48 2.67
 -1 6 5 24.93 2.3
 -1 -6 5 35.19 5.04
 -1 -6 5 26.75 3.09
 -1 -6 5 27.78 2.42
 -1 6 5 24.79 2.3
 -1 6 5 25.8 2.33
 -1 -6 5 30.64 4.37
 -1 6 5 23.04 3.97
 -1 6 4 27.44 2.3
 -1 -6 4 22.32 4.89
 -1 -6 4 24.96 3.11
 -1 6 4 26.81 2.29
 -1 -6 4 24.61 3.15
 -1 -6 4 26.85 2.69
 -1 -6 4 28.91 4.62
 -1 6 4 23.47 3.26
 -1 6 4 28.28 2.76
 -1 6 4 26.34 2.41
 -1 6 4 24.27 3.46
 -1 -6 4 20.61 3.59
 -1 6 4 24.67 2.78
 -1 6 4 25.5 2.55
 -1 -6 4 24.56 3.1
 -1 6 4 30.56 2.53
 -1 6 4 29.45 4.69
 -1 -6 4 19.64 4.72
 -1 -6 4 23.54 2.4
 -1 6 4 27.76 2.66
 -1 -6 4 21.11 2.91
 -1 6 4 29.41 3.23
 -1 6 4 24.59 4.53
 -1 -6 4 22.84 4.79
 -1 6 4 38.88 3.96
 -1 -6 4 23.47 4.28
 -1 6 3 75.07 5.39
 -1 6 3 82.61 5.64
 -1 -6 3 45.71 5.67
 -1 6 3 82.2 5.47
 -1 6 3 73.78 5.46
 -1 6 3 64.47 6.76
 -1 -6 3 48.64 6.66
 -1 6 3 76.76 5.54
 -1 -6 3 49.03 5.35
 -1 -6 3 49.37 5.67
 -1 -6 3 44.78 5.64
 -1 6 3 78.88 5.87
 -1 6 3 75.93 5.3
 -1 -6 3 49.58 5.69
 -1 6 3 80.69 6.13
 -1 -6 3 40.64 7.04
 -1 -6 3 48.86 5.56
 -1 6 3 63.23 6.12
 -1 6 3 68.64 6.72
 -1 -6 3 48.4 6.63
 -1 6 3 76.04 5.31
 -1 6 2 159.47 12.43
 -1 -6 2 142.31 12.4
 -1 6 2 159.44 12.24
 -1 -6 2 140.83 13.91
 -1 6 2 170.5 12.69
 -1 -6 2 149.49 12.41
 -1 6 2 176.84 12.47
 -1 -6 2 155.75 12.45
 -1 6 2 137.76 12.83
 -1 -6 1 850.18 65.56
 -1 -6 1 869.71 64.75
 1 -6 -1 867.31 64.81
 -1 -6 1 982.03 64.74
 -1 6 1 790.82 64.83
 -1 6 1 829.28 64.85
 -1 -6 1 852.99 64.89
 -1 -6 1 782.43 64.85
 1 -6 -1 810.16 64.73
 1 6 -1 852.45 64.61
 -1 -6 1 814.47 64.58
 -1 6 1 780.4 64.58
 1 -6 0 645.12 49.26
 -1 -6 0 613.28 49.36
 -1 6 -1 362.17 26.54
 -1 -6 -1 305.77 26.85
 1 -6 1 325.44 26.78
 -1 -6 -2 147.54 12.39
 1 -6 2 158.45 12.46
 1 6 2 154.11 11.89
 1 6 2 152.41 12.09
 1 -6 2 138.65 12.52
 -1 6 -2 151.9 11.97
 1 -6 3 24.11 4.29
 1 -6 3 30.37 2.7
 1 6 3 34.76 2.64
 1 6 3 31.33 2.62
 1 6 3 34.8 3.02
 1 6 3 31.45 2.67
 1 -6 3 30.97 2.93
 1 6 3 36.3 2.95
 1 6 3 28 2.82
 1 -6 3 33.34 3.01
 -1 -6 -3 27.02 3.34
 1 6 3 30.34 2.67
 -1 -6 -3 30.77 3.28
 1 -6 3 24.06 3.17
 1 6 3 32.27 3.34
 1 -6 3 32.88 3.59
 -1 -6 -3 31.18 2.58
 -1 -6 -3 26.73 3.31
 1 6 4 388.62 29.93
 1 6 4 394.62 30.04
 1 -6 4 395.05 30.04
 1 6 4 403.85 30.07
 -1 6 -4 370.48 29.97
 1 6 4 392.9 29.89
 1 6 4 380.83 29.88
 -1 -6 -4 373.04 30.17
 1 6 4 367.78 29.99
 1 -6 4 400.3 30.24
 1 -6 4 404.06 30.18
 1 6 4 393.86 29.87
 1 -6 4 339.04 30.18
 1 6 4 377.62 29.86
 1 -6 4 373.85 30.33
 1 6 4 416.6 30.43
 1 -6 4 387.87 29.91
 -1 6 -4 373.43 29.87
 1 6 5 40.15 3.23
 1 6 5 34.13 2.93
 1 6 5 35.91 2.95
 -1 6 -5 38.14 3.1
 1 6 5 36.17 2.92
 1 -6 5 27.44 2.97
 1 6 5 30.87 3.26
 1 6 5 43.01 3.05
 1 -6 5 30.35 2.84
 1 6 5 34.9 2.95
 -1 -6 -5 26.63 3.47
 1 -6 5 25.53 3.37
 1 -6 5 27.86 3.37
 1 -6 5 27.98 3.58
 1 6 5 33.24 2.86
 1 -6 5 25.57 3.67
 1 6 5 37.81 3.91
 1 -6 6 65.7 6.82
 1 6 6 77.74 7.04
 1 -6 6 75.34 6.62
 1 -6 6 80.83 6.58
 -1 6 -6 70.6 6.59
 1 6 6 77.98 6.07
 -1 6 -6 71.69 6.29
 1 -6 6 70.69 6.33
 1 6 6 76.09 6.1
 1 6 6 72.2 6.37
 1 6 6 76.2 6.05
 1 -6 6 72.6 6.67
 1 6 6 71.64 6.01
 1 6 7 145.49 12.91
 1 6 7 154.59 12.5
 1 -6 7 192.37 12.67
 1 -6 7 165.66 12.89
 1 -6 7 167.79 13.12
 1 -6 7 168.03 12.64
 1 6 7 161.97 12.74
 1 6 7 153.67 12.48
 1 -6 7 137.3 13.07
 1 6 7 131.55 12.81
 1 6 7 159.22 12.56
 -1 6 -7 153.18 13.13
 1 6 7 160.44 12.54
 1 -6 7 133.86 13.33
 1 6 7 147.18 13.5
 1 6 8 43.49 4.97
 1 6 8 53.61 5.2
 1 -6 8 60.07 5.13
 1 -6 8 60.95 5.41
 1 6 9 31.64 3.22
 1 6 9 30.32 2.85
 1 -6 9 35.41 2.94
 1 -6 9 35.07 2.94
 1 6 9 25.71 2.87
 1 6 9 30.08 3.33
 1 -6 9 28.07 3.04
 1 6 9 27.14 2.86
 1 6 9 25.12 3.26
 1 6 9 24.92 2.91
 1 6 9 28.2 3.63
 1 6 9 27.72 4.12
 1 6 10 147.7 12.22
 1 -6 10 166.94 12.19
 1 6 10 139.01 12.37
 1 6 10 128.68 13.09
 1 6 10 128.7 13.23
 1 -6 10 124.5 13.1
 1 6 10 158.3 12.75
 1 6 10 142.81 12.09
 1 -6 10 162.61 12.06
 1 -6 10 147.53 11.97
 1 -6 11 155.24 11.44
 1 -6 11 144.68 11.63
 1 6 11 114.68 11.54
 1 6 11 115.82 11.26
 1 6 11 118.72 11.61
 1 -6 11 141.11 11.18
 1 6 11 111.31 12.48
 1 -6 11 131.16 12.57
 1 -6 11 174.23 11.43
 1 -6 11 155.63 11.28
 1 6 11 123.27 11.39
 1 6 12 9.19 2.39
 1 -6 12 6.77 2.24
 1 -6 12 3.57 2.97
 1 6 12 6.92 3.37
 1 6 12 6.36 2.35
 1 6 12 5.08 1.85
 1 -6 12 8.79 1.9
 1 -6 12 11.71 1.76
 1 -6 12 6.05 1.71
 1 -6 12 7.23 1.52
 1 6 12 10.06 2.21
 1 -6 13 27.72 3.04
 1 6 13 25.45 4.37
 1 6 13 21.4 4.06
 1 -6 13 26.52 4.13
 1 -6 13 19.97 4.01
 1 -6 13 30.94 3.4
 1 -6 14 44.02 3.69
 1 6 14 29.05 4.41
 1 -6 14 25.54 4.21
 1 -6 14 33.12 4.39
 1 6 14 31.64 4.5
 1 -6 14 45.59 4.07
 1 -6 15 25.66 2.51
 1 -6 15 17.15 2.96
 1 6 15 24.66 3.15
 1 6 15 26.47 2.46
 1 6 15 24.31 2.61
 1 -6 15 21.76 2.53
 -1 7 16 22.43 2.18
 -1 7 16 21.47 2.24
 -1 -7 16 19.39 2.19
 -1 -7 15 9.61 1.71
 -1 -7 15 5.83 2.25
 -1 7 15 4.77 2.33
 -1 -7 15 6.13 1.6
 -1 7 15 5.61 1.74
 -1 7 15 3.38 1.5
 -1 -7 14 19 3.51
 -1 -7 14 18.4 3.32
 -1 7 14 24.86 3.74
 -1 7 14 17.63 3.62
 -1 -7 13 11.36 2.15
 -1 7 13 7.19 2.33
 -1 -7 13 12.72 1.86
 -1 -7 13 11.81 1.77
 -1 7 13 6.75 3.27
 -1 7 13 12.29 3.42
 -1 -7 13 9.84 3.32
 -1 -7 13 9.68 3.24
 -1 -7 13 16.25 2.13
 -1 -7 13 14.81 2.64
 -1 7 12 137.92 12.65
 -1 -7 12 170.76 12.54
 -1 -7 12 162.16 12.89
 -1 -7 12 168.44 12.49
 -1 7 12 123.59 13.58
 -1 -7 12 118 13.36
 -1 -7 12 209.9 12.78
 -1 -7 12 172.74 12.43
 -1 7 12 116.43 13.48
 -1 -7 12 125.88 13.5
 -1 7 12 122 12.71
 -1 7 12 137.21 12.57
 -1 7 11 292.45 24.45
 -1 7 11 262.84 25.35
 -1 -7 11 260.61 25.23
 -1 -7 11 324.04 24.61
 -1 -7 11 355.34 24.36
 -1 7 11 264.99 24.59
 -1 7 11 265.09 24.64
 -1 -7 11 344.32 24.22
 -1 7 11 306.92 24.19
 -1 -7 11 332.87 24.27
 -1 7 11 287.55 24.34
 -1 7 11 282.17 24.61
 -1 7 11 311.16 24.93
 -1 7 10 65.41 5.53
 -1 7 10 54.55 6.81
 -1 -7 10 55 6.64
 -1 -7 10 70.03 5.51
 -1 -7 10 73.9 6.79
 -1 7 10 56.37 5.47
 -1 7 10 66.28 6.3
 -1 7 10 64.93 5.68
 -1 7 10 58.39 6.01
 -1 7 10 64.9 5.82
 -1 -7 10 72.55 6.23
 -1 -7 10 71.12 5.67
 -1 7 10 57.05 6.05
 -1 -7 10 71.66 5.99
 -1 7 10 55.44 6.87
 -1 -7 10 55.86 6.65
 -1 7 10 62.44 6.08
 -1 -7 10 72.53 6.54
 -1 7 9 122.76 10.33
 -1 7 9 117.31 10.7
 -1 7 9 116.75 11.24
 -1 -7 9 142.86 13.67
 -1 -7 9 155.94 11.19
 -1 7 9 140.5 10.69
 -1 -7 9 124.96 10.28
 -1 7 9 118.39 10.57
 -1 -7 9 144.86 10.84
 -1 -7 9 110.36 11.17
 -1 -7 9 114.01 11.19
 -1 7 9 119.2 11.35
 -1 7 9 114.16 11.32
 -1 7 9 126.18 10.2
 -1 7 9 131.62 10.22
 -1 7 8 98.94 7.4
 -1 -7 8 106.18 9.65
 -1 -7 8 80.47 8.27
 -1 7 8 87.83 8.42
 -1 -7 8 85.77 8.37
 -1 7 8 88.63 8.41
 -1 7 8 91.62 7.88
 -1 7 8 96.31 7.87
 -1 7 8 89.47 7.47
 -1 7 8 83.99 7.87
 -1 -7 8 92.57 10.34
 -1 7 8 86.47 10.28
 -1 7 8 79.88 8.34
 -1 7 8 96.19 7.61
 -1 7 8 94.96 7.82
 -1 7 8 85.51 7.73
 -1 -7 8 85.66 7.44
 -1 -7 8 105.8 7.89
 -1 -7 8 91.86 8.34
 -1 7 8 84.55 7.35
 -1 -7 8 90.89 8.06
 -1 7 7 334.59 27.99
 -1 7 7 344.68 27.67
 -1 -7 7 292.82 27.75
 -1 7 7 353.2 27.36
 -1 7 7 365.88 27.41
 -1 7 7 406.73 27.5
 -1 7 7 360.75 27.5
 -1 -7 7 336.72 27.27
 -1 -7 7 373.9 28.79
 -1 7 7 354.71 27.23
 -1 7 7 348.23 28.08
 -1 -7 7 326.33 27.91
 -1 -7 7 347.74 27.84
 -1 7 7 333.03 27.21
 -1 7 7 345.38 27.29
 -1 7 7 361.71 27.59
 -1 7 7 330.94 27.5
 -1 -7 7 351.38 27.54
 -1 7 6 151.6 11.6
 -1 7 6 135.96 11.29
 -1 7 6 121.42 11.62
 -1 -7 6 158.94 12.25
 -1 7 6 135.12 11.98
 -1 -7 6 145.12 11.92
 -1 7 6 133.93 11.48
 -1 -7 6 131.63 11.83
 -1 7 6 142.25 11.38
 -1 -7 6 160.76 11.58
 -1 7 6 141.35 13.1
 -1 -7 6 149.81 13.39
 -1 7 6 137.71 11.48
 -1 -7 6 148.48 11.31
 -1 -7 6 167.41 12.47
 -1 7 6 141.07 11.23
 -1 -7 6 154.31 12.89
 -1 7 6 132.57 11.21
 -1 -7 6 166.1 11.91
 -1 7 6 142.53 12.08
 -1 7 5 172.26 13.59
 -1 7 5 192.31 13.87
 -1 7 5 163.82 14.13
 -1 -7 5 158.25 14.18
 -1 -7 5 186.59 14.15
 -1 7 5 180.84 13.67
 -1 7 5 168.72 13.72
 -1 -7 5 149.29 13.96
 -1 7 5 165.18 14.92
 -1 -7 5 151.39 14.97
 -1 7 5 183.06 13.74
 -1 -7 5 164.4 13.57
 -1 -7 5 178.6 14.52
 -1 -7 5 161.7 14.82
 -1 7 5 177.22 13.52
 -1 7 5 169.82 13.51
 -1 -7 5 173.72 14
 -1 -7 5 174.11 15.13
 -1 7 5 182.12 14.25
 -1 7 5 163.44 14.33
 -1 -7 4 -1.16 4.13
 -1 7 4 1.23 0.78
 -1 -7 4 6.13 3.91
 -1 7 4 3.25 2.09
 -1 7 4 1.02 0.88
 -1 -7 4 1.86 2.09
 -1 7 4 -0.1 0.95
 -1 7 4 1.55 1.62
 -1 -7 4 4.39 3.63
 -1 7 4 0.21 1.12
 -1 -7 4 3.18 2.14
 -1 7 4 1.49 1.28
 -1 -7 4 2.57 3.48
 -1 7 4 -1.68 3.56
 -1 7 4 0.15 1.32
 -1 -7 4 0.68 1.02
 -1 -7 4 1.62 1.73
 -1 7 4 1.06 1.75
 -1 7 4 1.4 2.46
 -1 -7 4 0.89 2.28
 -1 7 4 0.9 0.73
 -1 -7 4 0.57 1.97
 -1 7 4 0.53 2.68
 -1 7 4 2.52 3.76
 -1 -7 4 2.15 1.41
 -1 -7 4 1.91 3.35
 -1 -7 3 9.99 2.5
 -1 7 3 22.01 1.97
 -1 7 3 18.81 1.87
 -1 7 3 15.32 3.64
 -1 -7 3 12.25 3.43
 -1 7 3 17.63 2.02
 -1 -7 3 16.21 1.78
 -1 -7 3 11.05 2.17
 -1 7 3 20.2 2.33
 -1 7 3 18.21 1.62
 -1 -7 3 15.41 2.6
 -1 7 3 19.12 2.69
 -1 -7 3 14.34 4.65
 -1 7 3 22.64 2.97
 -1 -7 3 17.43 3.61
 -1 7 3 14.26 3.57
 -1 -7 3 14.76 2.11
 -1 7 3 22.22 2.28
 -1 7 3 19.52 1.77
 -1 -7 2 509.73 34.09
 -1 7 2 464.41 33.97
 -1 -7 2 383.53 34.05
 -1 7 2 378.04 34.23
 -1 -7 2 438.61 33.86
 -1 7 2 368.57 34.22
 -1 -7 2 400.84 34.31
 -1 7 2 466.32 33.99
 -1 -7 2 452.54 33.98
 -1 7 2 432.66 33.96
 -1 -7 2 445.37 33.97
 -1 7 2 458.24 33.84
 -1 -7 2 453.72 35.29
 1 -7 -2 386.69 33.89
 -1 7 2 452.16 34.24
 -1 -7 2 439.39 34.07
 -1 -7 1 58.43 7.47
 -1 7 1 56.44 5.45
 -1 7 1 61.6 5.48
 -1 -7 1 60.9 5.54
 -1 -7 1 56.34 5.49
 1 7 -1 65.06 5.04
 1 -7 -1 57.47 5.32
 -1 -7 1 61.8 5.32
 1 -7 -1 64.28 5.42
 1 -7 0 980.45 79.72
 -1 -7 0 1120.22 80.31
 1 7 1 201.75 15.7
 1 -7 1 207.04 16.32
 1 -7 1 192.65 15.58
 -1 7 -1 205.59 15.68
 1 -7 1 200.44 16.04
 1 -7 2 169.11 13.2
 -1 -7 -2 135.57 13.1
 -1 -7 -2 161.53 13.02
 1 7 2 154.76 12.58
 -1 7 -2 162.65 12.7
 1 7 2 170.85 12.65
 1 7 2 159.42 12.79
 1 7 2 168.52 12.71
 1 -7 2 155.79 13.27
 1 7 3 23.67 2.58
 1 7 3 23.76 2.31
 1 -7 3 22.53 2.34
 1 7 3 26.45 2.41
 1 7 3 23.56 2.07
 -1 -7 -3 19.67 2.64
 1 7 3 19.85 2.26
 1 7 3 26.35 2.8
 1 -7 3 19.88 2.71
 1 7 3 25.7 2.23
 -1 -7 -3 19.01 2.88
 1 7 3 23.74 2.11
 -1 -7 -3 23.84 2.06
 1 -7 3 23.43 3.21
 1 -7 3 23.4 2.16
 1 -7 3 23.45 3.82
 1 7 4 132.47 9.9
 1 -7 4 122.93 11.03
 1 7 4 122.93 9.88
 1 -7 4 126.57 9.93
 1 7 4 122.55 10.11
 1 7 4 121.3 9.96
 -1 -7 -4 122.66 10.2
 1 7 4 131.61 10.12
 1 -7 4 121.51 10.09
 -1 7 -4 128.49 10.03
 1 7 4 122.49 9.9
 1 7 4 122.36 10.05
 1 -7 4 130.92 10.26
 1 -7 4 120.95 10.27
 1 -7 4 121.57 9.87
 -1 7 -4 133.31 9.92
 -1 -7 -4 122.48 10.33
 1 7 4 126.05 9.91
 1 -7 4 121.08 10.4
 1 7 4 125.91 10.49
 1 7 5 155.11 12.73
 -1 7 -5 151.48 12.82
 1 7 5 160.19 12.68
 1 -7 5 155.38 13.18
 -1 -7 -5 168.35 13.03
 1 7 5 154.63 12.73
 1 7 5 160.23 12.89
 1 7 5 164.75 12.92
 1 -7 5 175.78 13.16
 1 -7 5 165.26 13.19
 1 7 5 170.23 12.86
 1 -7 5 164.89 12.69
 -1 -7 -5 151.65 13.1
 1 7 5 161.64 12.73
 1 7 5 159.65 13.36
 1 -7 5 167.22 13.38
 1 7 5 162.42 12.7
 1 -7 5 167.6 12.87
 1 -7 6 149.29 15.67
 1 7 6 179.98 15.9
 1 -7 6 185.77 15.56
 1 7 6 203.01 15.27
 -1 7 -6 211.32 15.77
 1 7 6 196.3 15.1
 1 7 6 189.65 15.35
 1 7 6 192.81 15.11
 1 7 6 192.12 15.07
 1 7 6 191.34 15.06
 1 7 7 32.61 3.48
 1 7 7 32.96 2.99
 1 -7 7 34.12 3.38
 1 -7 7 35.61 3.71
 1 7 7 32.8 3.28
 1 -7 7 32.97 3.15
 1 7 7 31.51 2.94
 1 7 7 33.99 3.52
 1 7 7 31.63 3.07
 -1 7 -7 34.08 3.8
 1 7 7 34.84 3.07
 1 7 7 30 4.17
 1 -7 7 31.19 4.13
 1 -7 8 106.18 9.34
 1 7 8 112.28 9.47
 1 7 8 109.92 9.45
 1 -7 8 114.3 9.67
 1 7 9 6.64 1.8
 1 -7 9 6.65 1.4
 1 -7 9 5.22 1.32
 1 -7 9 5.9 1.82
 1 7 9 6.38 2.97
 1 7 9 4 1.56
 1 -7 9 3.99 1.55
 1 7 9 6.29 2
 1 7 9 6.32 1.37
 1 7 9 9.96 1.58
 1 7 9 4.6 2.23
 1 7 10 35.4 4.93
 1 7 10 32.4 4.01
 1 -7 10 38.32 3.69
 1 -7 10 33.68 3.43
 1 -7 10 34.13 3.47
 1 7 10 32.66 4.99
 1 -7 10 26.04 4.76
 1 7 10 38.89 3.91
 1 7 10 45.68 4.62
 1 7 10 43.44 4.35
 1 7 10 40.5 3.73
 1 -7 11 57.11 4.89
 1 -7 11 51.22 5.2
 1 7 11 52.86 5.37
 1 -7 11 47.07 4.62
 1 -7 11 34.82 5.77
 1 7 11 45.15 6.14
 1 -7 11 50.58 4.7
 1 -7 11 56.02 4.83
 1 7 11 60.58 5.15
 1 7 11 52.19 4.88
 1 7 11 52.35 5.33
 1 7 12 55.26 5.22
 1 7 12 55.9 5.68
 1 -7 12 64.52 5.14
 1 7 12 52.12 5.52
 1 -7 12 59.21 5.53
 1 7 12 47.28 6.42
 1 -7 12 41.11 6.19
 1 7 12 51.07 6.6
 1 7 12 49.66 5.3
 1 -7 12 67.22 5.15
 1 -7 12 54.81 4.95
 1 7 13 51.12 5.74
 1 -7 13 37.67 5.19
 1 7 13 47.52 5.64
 1 -7 13 43.44 5.42
 1 7 14 -0.24 2.29
 1 -7 14 -2.43 2.24
 1 -7 14 1.8 2.26
 1 7 14 0.71 2.27
 1 -7 14 1.72 1.53
 1 7 14 -0.11 1.56
 1 -7 14 4.46 1.99
 1 -7 14 3.68 1.53
 1 7 15 101.13 7.62
 1 7 15 83.5 8.08
 1 7 15 96.69 7.68
 1 -7 15 77.46 7.96
 1 -7 15 89.72 7.6
 1 -7 15 94.96 7.61
 -1 8 16 8.88 1.35
 -1 -8 16 7.18 1.28
 -1 8 16 8.3 1.36
 -1 -8 15 25.88 3.83
 -1 8 15 38.93 3.5
 -1 -8 15 40.22 3.5
 -1 8 15 36.07 4.16
 -1 -8 15 31.04 3.41
 -1 8 15 36.04 3.52
 -1 -8 14 13.53 1.9
 -1 -8 14 11.88 2.18
 -1 8 14 14.69 2.38
 -1 8 14 18.21 3.41
 -1 -8 14 12.21 2.93
 -1 -8 14 14.85 2.57
 -1 -8 13 41.39 4.58
 -1 -8 13 36.07 4.33
 -1 8 13 41.54 4.5
 -1 8 13 44.05 5.55
 -1 8 13 37.65 5.39
 -1 -8 13 30.25 5.06
 -1 -8 13 36.05 5.15
 -1 -8 13 48.33 4.04
 -1 -8 13 56.22 4.29
 -1 -8 13 46.67 4.06
 -1 -8 13 47.49 4.31
 -1 8 13 35.64 4.48
 -1 -8 12 26.7 2.95
 -1 -8 12 22.51 3.31
 -1 -8 12 24.83 2.92
 -1 -8 12 19.02 3.93
 -1 8 12 27.07 4.41
 -1 -8 12 18.62 3.89
 -1 8 12 32.83 4.77
 -1 -8 12 26.49 2.83
 -1 8 12 34.14 3.45
 -1 -8 12 37.33 3.28
 -1 8 12 27.65 3.17
 -1 8 12 27.09 3.6
 -1 8 11 399.16 32.66
 -1 -8 11 488.2 33.52
 -1 -8 11 414.2 32.74
 -1 8 11 372.49 32.8
 -1 -8 11 447.89 32.53
 -1 8 11 355.42 33.49
 -1 -8 11 335.21 33.29
 -1 -8 11 443.93 32.39
 -1 -8 11 414.98 32.43
 -1 8 11 394.3 32.96
 -1 8 11 415.5 32.89
 -1 8 11 388.03 32.53
 -1 8 11 445.61 33.17
 -1 8 10 54.52 6.49
 -1 8 10 56.27 5.94
 -1 -8 10 73.65 6.17
 -1 8 10 56.37 5.92
 -1 8 10 54.65 5.55
 -1 8 10 65.34 6.24
 -1 8 10 58.35 5.72
 -1 -8 10 70.11 6.44
 -1 -8 10 71.69 5.86
 -1 8 10 56.8 5.87
 -1 -8 10 76.29 5.59
 -1 8 10 58.23 6.75
 -1 -8 10 49.74 6.51
 -1 -8 10 56.47 6.53
 -1 8 10 62.44 5.38
 -1 -8 10 75.2 5.43
 -1 -8 10 55.45 6.5
 -1 8 10 48.59 6.5
 -1 8 9 11.32 1.49
 -1 -8 9 8.5 1.67
 -1 -8 9 9.26 2
 -1 8 9 10.25 1.7
 -1 8 9 9.13 2.1
 -1 8 9 5.43 2.71
 -1 8 9 11.65 2.41
 -1 8 9 9.3 2.18
 -1 8 9 9.31 2.18
 -1 8 9 10.6 1.46
 -1 8 9 12.01 2.94
 -1 8 9 13.31 3.08
 -1 -8 9 5.64 2.7
 -1 -8 9 6.48 2.62
 -1 -8 9 6.96 2.3
 -1 8 8 56.17 4.64
 -1 -8 8 61.11 7.62
 -1 -8 8 52.24 5.06
 -1 8 8 57.77 5.35
 -1 8 8 56.82 4.75
 -1 8 8 52.95 5.2
 -1 8 8 61.94 5.3
 -1 8 8 62.38 5.86
 -1 8 8 56.2 4.99
 -1 8 8 65.98 5.06
 -1 8 8 54.37 5.86
 -1 -8 8 45.51 5.46
 -1 8 8 49.74 4.57
 -1 -8 8 44.31 5.8
 -1 -8 8 44.77 8.36
 -1 -8 8 57 5.42
 -1 8 8 56.76 7.82
 -1 -8 8 45.24 4.65
 -1 8 8 57.51 5.15
 -1 8 7 111.31 9.23
 -1 8 7 121.83 8.91
 -1 8 7 112.77 8.91
 -1 -8 7 108 9.05
 -1 -8 7 113.23 9.34
 -1 8 7 100.07 9.02
 -1 -8 7 102.07 8.75
 -1 8 7 109.45 9.67
 -1 -8 7 92.56 9.36
 -1 8 7 109.67 8.67
 -1 -8 7 105.63 9.4
 -1 8 7 104.97 9.05
 -1 8 7 102.44 8.78
 -1 8 7 114.68 9.16
 -1 -8 7 111.43 9.05
 -1 -8 7 116.68 10.6
 -1 8 7 107.67 8.69
 -1 8 6 229.72 16.29
 -1 8 6 214.62 15.99
 -1 8 6 188.18 16.34
 -1 -8 6 193.19 16.44
 -1 8 6 208.87 15.9
 -1 8 6 223.3 16.11
 -1 8 6 198.99 16.18
 -1 -8 6 165.92 16.42
 -1 8 6 197.28 17.71
 -1 -8 6 189.28 17.67
 -1 -8 6 194.27 17
 -1 -8 6 181.4 15.95
 -1 8 6 204.27 16.16
 -1 -8 6 167.09 16.41
 -1 8 6 214.5 16.71
 -1 8 6 215.78 16.79
 -1 8 6 214.88 15.91
 -1 -8 6 198.77 17.39
 -1 8 5 142.62 11.12
 -1 8 5 135.61 10.87
 -1 8 5 116.8 11.45
 -1 8 5 130.55 11.2
 -1 -8 5 140.39 11.59
 -1 8 5 131.15 11.65
 -1 -8 5 157.51 11.42
 -1 8 5 131.57 10.77
 -1 8 5 140 10.96
 -1 8 5 127.88 10.99
 -1 -8 5 127.42 11.36
 -1 8 5 122.51 12.34
 -1 -8 5 149.96 12.65
 -1 -8 5 164.59 12.13
 -1 -8 5 148.43 10.88
 -1 8 5 133.21 11.04
 -1 -8 5 167.3 11.62
 -1 -8 5 156.94 12.67
 -1 8 5 135.65 11.57
 -1 -8 5 141.41 12.37
 -1 8 5 130.47 10.78
 -1 8 4 76.42 6.79
 -1 -8 4 61.18 7.8
 -1 8 4 77.23 6.55
 -1 -8 4 65.57 6.56
 -1 8 4 74.78 6.81
 -1 -8 4 69.02 7.35
 -1 8 4 77 7.37
 -1 8 4 79 5.89
 -1 -8 4 71.6 6.51
 -1 8 4 74.21 6.01
 -1 8 4 83.01 6.33
 -1 8 4 77.75 6.11
 -1 -8 4 60.12 6.47
 -1 8 4 80.67 6.09
 -1 8 4 71.38 7.35
 -1 -8 4 60.89 7.28
 -1 -8 4 60.58 7.17
 -1 -8 4 66.52 5.96
 -1 8 4 72.73 6.15
 -1 -8 4 62.06 6.32
 -1 8 4 71.26 6.47
 -1 -8 4 73.63 6.28
 -1 -8 4 75.69 6.75
 -1 -8 4 59.48 7.7
 -1 8 4 79.27 5.9
 -1 8 3 75.92 6.19
 -1 8 3 70.82 5.94
 -1 -8 3 66.4 6.39
 -1 8 3 69.4 5.99
 -1 -8 3 65.72 6.45
 -1 8 3 71.28 6.04
 -1 8 3 68.3 6.97
 -1 -8 3 67.84 7.11
 -1 -8 3 77.6 5.96
 -1 8 3 63.33 6.46
 -1 -8 3 68.89 7.06
 -1 8 3 67.61 6.96
 -1 8 3 69.34 6.24
 -1 -8 3 68.61 6.17
 -1 8 3 73.31 6.28
 -1 -8 3 75.98 6.22
 -1 8 3 75.81 6.6
 -1 -8 3 63.46 7.95
 -1 -8 3 78.95 5.88
 -1 -8 3 75.41 6.42
 -1 8 3 75.69 5.83
 -1 -8 3 89.24 6.29
 -1 -8 2 37.28 3.71
 -1 8 2 37.97 3.88
 1 -8 -2 31.46 3.38
 -1 -8 2 36.51 7.04
 -1 -8 2 32.95 3.22
 -1 8 2 41.33 3.3
 -1 8 2 36.89 3.22
 -1 -8 2 31.8 3.18
 -1 -8 2 33.51 4.14
 -1 8 2 30.84 4
 -1 -8 2 31.53 4.06
 -1 8 2 38.95 4.01
 -1 8 2 41.92 3.4
 -1 -8 2 42.74 3.44
 1 -8 -1 1862.35 134.03
 -1 -8 1 1884.35 133.96
 -1 8 1 1562.11 133.89
 -1 8 1 1665.66 133.9
 -1 -8 1 1654.76 133.94
 -1 -8 1 1739.84 133.96
 -1 -8 1 1807.01 134.93
 1 -8 -1 1706.64 134
 1 8 -1 1767.57 133.8
 1 -8 0 447.13 31.12
 -1 8 0 367.13 30.8
 -1 -8 0 440.19 32.15
 1 8 0 399.86 30.86
 1 8 0 413.1 30.99
 1 -8 0 382.55 31.32
 -1 8 -1 395.11 29.72
 1 -8 1 392.25 30.07
 -1 8 -1 364.65 29.6
 1 8 1 401.72 29.67
 1 8 1 386.99 29.7
 1 -8 1 384.93 30.31
 1 -8 1 367.55 29.6
 -1 -8 -1 374.23 29.96
 1 -8 2 859.33 66.11
 -1 8 -2 810.79 65.66
 1 -8 2 851.66 65.66
 -1 -8 -2 829.24 65.98
 1 8 2 875.77 65.79
 1 8 2 884.5 65.73
 -1 8 -2 878.28 65.75
 1 8 2 861.97 65.66
 1 -8 2 915.07 66.17
 1 8 2 802.99 65.62
 1 8 3 260.7 21.37
 -1 8 -3 268.87 21.43
 1 8 3 284.87 21.49
 1 -8 3 277.35 21.47
 1 8 3 281.66 21.43
 1 8 3 253.77 21.45
 1 8 3 280.44 21.73
 1 -8 3 285.19 21.7
 1 8 3 271.1 21.42
 -1 -8 -3 269.08 21.8
 1 -8 3 287.69 21.41
 1 -8 3 275.33 22.13
 1 -8 3 302.07 22.05
 1 8 3 270.95 21.57
 1 8 3 279.67 21.47
 -1 -8 -3 266.45 21.64
 -1 -8 -4 533.92 41.46
 1 8 4 533.22 41.27
 1 8 4 548.75 41.39
 1 -8 4 552.44 41.23
 -1 8 -4 548.04 41.33
 1 8 4 510.62 41.2
 1 8 4 520.27 41.31
 1 -8 4 536.01 41.5
 1 8 4 528.81 41.27
 1 -8 4 521.52 41.18
 1 8 4 522.04 41.2
 -1 -8 -4 513.61 41.58
 1 -8 4 530.86 42.07
 -1 -8 -4 531.13 41.12
 1 -8 4 525.88 41.62
 1 8 4 549.25 41.69
 -1 -8 -5 15.27 2.33
 -1 8 -5 16.2 1.91
 1 8 5 17.19 1.77
 1 8 5 16.76 1.67
 1 8 5 17.81 1.8
 1 8 5 15.37 2.04
 1 8 5 19.21 2.17
 1 -8 5 13.61 2.25
 1 -8 5 17.14 2.44
 1 8 5 18.75 2.03
 1 -8 5 15.32 1.66
 1 8 5 18.07 1.76
 -1 -8 -5 13.92 2.69
 1 8 5 16.13 1.69
 1 -8 5 16.72 1.93
 1 -8 5 13.94 2.75
 1 8 5 17.47 2.87
 1 8 6 66.75 5.85
 1 -8 6 81.89 6.22
 1 8 6 66.48 5.72
 -1 8 -6 73.03 6.3
 1 8 6 62.4 5.51
 1 8 6 68.29 5.52
 1 8 6 68.58 5.48
 1 8 6 61.9 5.54
 1 8 7 13.06 1.52
 1 -8 7 17.22 2.08
 1 8 7 11.3 1.65
 1 8 7 14.23 2.22
 1 8 7 12.56 1.92
 1 -8 7 19.31 2.51
 1 -8 7 17.67 2.53
 1 8 7 9.06 1.94
 1 8 7 12.13 1.62
 1 8 7 9.83 2.15
 -1 8 -7 14.16 2.42
 1 8 7 13.31 3.12
 1 -8 7 18.68 3.06
 1 8 7 11.05 1.57
 1 -8 8 40.73 4.3
 1 8 8 43.11 4.44
 1 8 8 46.33 5.23
 1 -8 8 46.12 4.66
 1 8 9 12.78 2.43
 1 -8 9 14 2.06
 1 8 9 14.24 3.24
 1 8 9 11.43 2.26
 1 -8 9 17.83 1.93
 1 8 9 11.47 2.22
 1 8 9 12.77 2.73
 1 -8 9 18.36 2.54
 1 8 9 12.31 1.91
 1 -8 10 3.88 1.68
 1 8 10 3.4 2.05
 1 8 10 4.66 1.72
 1 8 10 3.25 1.52
 1 8 10 5.25 2.43
 1 8 10 2.49 2.41
 1 -8 10 2.96 1.35
 1 -8 10 4.8 1.42
 1 8 10 7.14 3
 1 8 10 2.61 3.04
 1 -8 10 4.49 2.87
 1 -8 11 6.58 1.74
 1 8 11 8.26 3.24
 1 -8 11 1.58 2.94
 1 8 11 5.97 2.16
 1 -8 11 6.15 1.62
 1 -8 11 5.89 1.49
 1 8 11 4.49 1.71
 1 8 11 3.68 2.42
 1 -8 11 6.22 2.21
 1 -8 11 5.94 1.91
 1 8 11 3.35 2.17
 1 8 12 40.85 4.39
 1 -8 12 35.03 4.27
 1 -8 12 47.67 3.88
 1 8 12 41.16 4.14
 1 -8 12 37.22 3.63
 1 8 12 35.52 5.36
 1 -8 12 32.84 5.04
 1 8 12 26.91 4.97
 1 -8 12 37.72 5.2
 1 -8 12 41.74 3.77
 1 8 12 35.61 4.37
 1 8 12 35.08 3.87
 1 8 13 82.42 7.51
 1 -8 13 55.88 6.87
 1 8 13 72.58 7.28
 1 -8 13 49.18 6.77
 1 -8 13 75.43 5.88
 1 8 14 13.51 2.89
 1 8 14 21.79 3.25
 1 -8 14 15.01 2.91
 1 -8 14 10.15 2.72
 1 -8 14 10.95 2.05
 1 8 14 16.21 2.26
 1 -8 14 16.09 2.13
 1 -8 14 13.69 2.42
 1 8 15 32.07 3.01
 1 -8 15 25.66 2.85
 1 8 15 29.73 2.9
 1 -8 15 34.99 2.96
 -1 9 16 3.46 1.02
 -1 9 16 4.31 1.06
 -1 -9 15 9.22 2.41
 -1 9 15 12.68 2.65
 -1 9 15 14 1.99
 -1 -9 15 12.06 1.93
 -1 9 15 13.37 2.02
 -1 -9 15 12.09 1.93
 -1 -9 15 18.63 1.88
 -1 -9 14 8.47 2.83
 -1 9 14 7.18 2.93
 -1 9 14 10.2 2.19
 -1 -9 14 9.59 2.08
 -1 -9 14 11.76 2.41
 -1 -9 14 13.7 1.82
 -1 -9 14 16 2.12
 -1 -9 14 16.27 1.97
 -1 -9 13 30.14 3.07
 -1 -9 13 24.73 3.4
 -1 9 13 28.16 3.41
 -1 -9 13 22.89 3.18
 -1 -9 13 30.84 2.96
 -1 -9 13 30.72 3.19
 -1 -9 13 28.56 2.84
 -1 -9 13 21.78 4.11
 -1 -9 13 20.46 3.92
 -1 9 13 26.6 4.23
 -1 9 13 27 4.49
 -1 -9 12 17.99 2.8
 -1 9 12 11.02 3.35
 -1 -9 12 10.65 3.27
 -1 9 12 14.2 3.72
 -1 -9 12 9.01 3.23
 -1 -9 12 16.65 2.01
 -1 -9 12 15.46 2.16
 -1 -9 12 18.11 2.32
 -1 9 12 12.85 2.82
 -1 9 12 16.05 2.52
 -1 9 12 17.68 2.61
 -1 9 12 13.9 2.55
 -1 -9 11 134.8 11.13
 -1 -9 11 137.49 10.87
 -1 9 11 128.2 11.04
 -1 -9 11 144.81 10.73
 -1 9 11 142.32 11.68
 -1 9 11 126.77 11.26
 -1 9 11 123.24 10.92
 -1 9 11 107.13 11.9
 -1 -9 11 99.42 11.63
 -1 -9 11 149.65 11.88
 -1 9 10 56.31 6.54
 -1 9 10 60.42 5.93
 -1 9 10 66.15 5.3
 -1 -9 10 47.5 6.41
 -1 -9 10 62.38 5.24
 -1 9 10 61.11 5.51
 -1 9 10 71.33 6.24
 -1 9 10 69.29 6.02
 -1 9 10 66.77 5.69
 -1 -9 10 71.01 6.39
 -1 -9 10 59.24 5.36
 -1 9 10 61.28 5.9
 -1 -9 10 60.89 5.65
 -1 -9 10 45.7 6.2
 -1 9 10 65.87 6.84
 -1 9 10 64.86 6.81
 -1 -9 10 44.25 6.2
 -1 -9 10 54.59 5.85
 -1 9 9 9.4 1.72
 -1 9 9 8.99 2.3
 -1 9 9 14.37 2.36
 -1 9 9 7.21 2.67
 -1 9 9 11.16 2.53
 -1 9 9 13.7 2.08
 -1 -9 9 8.2 2.47
 -1 9 9 10.98 2.28
 -1 9 9 13.39 3.02
 -1 9 9 12.81 2.99
 -1 -9 9 7.3 2.6
 -1 -9 9 5.48 2.54
 -1 -9 9 7.1 4.4
 -1 -9 9 8.2 2.01
 -1 9 9 8.94 1.49
 -1 9 8 7.3 1.26
 -1 -9 8 2.95 2.72
 -1 9 8 6.01 1.51
 -1 9 8 5.49 2.21
 -1 9 8 3.84 2.23
 -1 9 8 4.12 2.61
 -1 9 8 6.6 2.19
 -1 9 8 7.46 1.81
 -1 9 8 9.38 1.75
 -1 -9 8 2.26 1.24
 -1 9 8 3.89 2.03
 -1 -9 8 3.32 2.61
 -1 9 8 6.16 3
 -1 9 8 6.36 1.31
 -1 -9 8 9.12 5.22
 -1 -9 8 4.98 1.67
 -1 -9 8 2.79 5.04
 -1 -9 8 4.31 2.21
 -1 9 8 3.99 4.62
 -1 9 7 4.04 1.87
 -1 9 7 2.49 1.26
 -1 9 7 1.27 1.74
 -1 9 7 2.11 1.84
 -1 9 7 2.13 1.35
 -1 9 7 3.18 1.36
 -1 -9 7 0.81 1.36
 -1 -9 7 4.48 1.94
 -1 -9 7 0.5 1.06
 -1 9 7 1.92 1.64
 -1 -9 7 1.04 1.92
 -1 9 7 1.91 2.2
 -1 -9 7 1.66 4.42
 -1 9 7 1.7 1.02
 -1 -9 7 3.74 2.49
 -1 9 7 1.5 0.97
 -1 9 6 391.73 29.31
 -1 -9 6 390.2 30.7
 -1 9 6 387.53 30.14
 -1 9 6 340.09 30.75
 -1 9 6 381.37 29.78
 -1 9 6 381.19 29.38
 -1 9 6 400.67 29.68
 -1 9 6 379.65 29.54
 -1 9 6 390.11 29.47
 -1 -9 6 359.58 30.97
 -1 -9 6 381.64 30.41
 -1 -9 6 342.56 29.35
 -1 9 6 358.97 29.52
 -1 -9 6 342.68 29.85
 -1 9 6 393.38 30.01
 -1 -9 6 386.94 30.02
 -1 -9 6 379 29.87
 -1 9 6 374.65 29.29
 -1 9 5 4.69 3.11
 -1 -9 5 2.41 1.51
 -1 -9 5 1.79 2.32
 -1 9 5 3.18 0.92
 -1 9 5 5.76 2.55
 -1 -9 5 3.39 2.45
 -1 9 5 4.21 1.64
 -1 -9 5 4.23 4.6
 -1 9 5 4.6 0.93
 -1 9 5 4.17 0.79
 -1 -9 5 4.08 4.18
 -1 9 5 5.52 2.57
 -1 9 5 4.37 1.19
 -1 9 5 3.7 1.69
 -1 9 5 3.07 1.53
 -1 9 5 5.78 1.44
 1 9 -5 5.64 0.86
 -1 9 5 4.02 1.58
 -1 -9 5 1.96 1.13
 -1 -9 5 1.92 3.78
 -1 -9 5 0.72 2.15
 -1 9 5 6.83 3.63
 -1 -9 5 3.53 3.68
 -1 -9 4 26.67 3.09
 -1 9 4 11.54 3
 -1 -9 4 23.89 4.08
 -1 -9 4 22.94 2.85
 -1 9 4 12.65 1.4
 -1 -9 4 23.81 2.95
 -1 9 4 8.87 2.61
 -1 -9 4 19.97 4.89
 1 9 -4 10.99 1.45
 -1 9 4 11.35 1.43
 -1 -9 4 23.44 4.98
 -1 9 4 12.63 2.77
 -1 9 4 12.33 1.6
 -1 9 4 13.63 2.18
 -1 9 4 13.34 1.83
 -1 9 4 15.37 1.81
 1 9 -4 11.94 1.48
 -1 -9 4 20.22 1.7
 -1 9 4 13.52 1.96
 -1 9 4 11.18 2.12
 -1 9 4 13.55 2.22
 -1 -9 4 21.31 2.35
 -1 -9 4 17 2.29
 -1 -9 4 20.84 4.06
 -1 9 4 11.95 3.6
 -1 -9 4 21.34 4.07
 -1 -9 3 129.74 10.51
 -1 9 3 114.56 10.96
 -1 -9 3 104.5 11.01
 -1 9 3 121.53 10.69
 -1 -9 3 123.85 10.64
 -1 -9 3 109.06 11.29
 -1 9 3 128.22 10.21
 -1 -9 3 128.61 10.17
 -1 -9 3 111.2 11.94
 -1 9 3 146.89 10.89
 -1 -9 3 117.13 10.41
 -1 9 3 149.39 10.53
 -1 9 3 138.84 10.44
 -1 9 3 132.28 10.28
 -1 9 3 135.25 10.33
 -1 9 3 141.89 10.1
 -1 -9 3 125.77 10.24
 -1 -9 3 109.34 10.52
 -1 -9 3 112.77 11.1
 -1 9 3 122.53 11
 -1 -9 3 113.96 10.39
 -1 9 3 128.13 10.47
 -1 9 2 7.93 1.08
 -1 -9 2 8.3 5.87
 -1 -9 2 7.67 1.58
 -1 9 2 5.32 2.43
 -1 -9 2 8.68 2.64
 -1 9 2 8.5 1.38
 -1 -9 2 6.82 1.3
 -1 -9 2 4.72 1.22
 -1 9 2 8.51 1.32
 -1 9 2 7.29 2.4
 -1 -9 2 5.17 2.55
 1 -9 -2 4.64 1.9
 -1 -9 2 6.93 1.16
 -1 9 2 8.4 2.34
 -1 9 2 11.45 1.76
 -1 9 2 7.35 1.26
 -1 9 1 220.42 15.89
 1 -9 -1 204.34 16.3
 -1 -9 1 192.96 16.23
 -1 9 1 217.53 15.93
 -1 9 1 190.24 16.12
 -1 -9 1 186.85 16.18
 -1 -9 1 172.1 16.14
 -1 -9 1 196.7 18.01
 1 9 -1 211.64 16.04
 1 -9 -1 187.79 16.35
 -1 -9 1 201.51 16.19
 -1 -9 0 3234.74 254.64
 1 9 0 3315.96 253.65
 1 9 0 3281.13 253.65
 1 -9 0 3499.42 253.89
 1 -9 0 3133.95 254.07
 1 9 0 3298.56 253.77
 -1 9 0 3192.66 253.56
 -1 9 0 3301.27 253.6
 1 -9 1 3392.17 267.76
 -1 -9 -1 3574.24 268.49
 1 9 1 3692.84 267.57
 1 9 1 3475.1 267.6
 -1 9 -1 3432.26 267.51
 1 -9 1 3426.16 268.15
 1 -9 1 3387.74 267.5
 1 9 1 3393.14 267.49
 1 9 2 1.95 1.01
 -1 9 -2 1.43 0.96
 -1 9 -2 1.19 0.35
 1 -9 2 -0.48 2.56
 1 -9 2 1.47 1.06
 1 9 2 5.15 1.37
 1 -9 2 4.04 1.25
 -1 9 -2 0.98 0.96
 1 9 2 1.86 1.28
 1 9 2 1.91 1.59
 -1 -9 -2 1.02 2.57
 1 -9 2 1.93 2.74
 1 9 3 779.94 62.48
 1 9 3 830.02 62.45
 1 -9 3 825.79 62.42
 1 -9 3 817.14 63.05
 -1 9 -3 780.37 62.47
 1 -9 3 814.82 62.46
 1 9 3 842.43 62.49
 -1 -9 -3 772.71 62.79
 1 9 3 850.56 62.58
 1 9 3 817.42 62.49
 -1 -9 -3 742.7 62.66
 1 -9 3 872.05 63.09
 1 9 3 759.02 62.38
 1 -9 3 796.04 62.67
 1 9 3 849.81 62.74
 1 9 3 793.29 62.44
 1 -9 4 618.52 47.18
 1 -9 4 605.69 46.32
 -1 -9 -4 573.73 46.57
 1 9 4 611.88 46.38
 1 9 4 622.18 46.5
 1 9 4 617.53 46.43
 1 9 4 629.1 46.38
 1 9 4 567.83 46.26
 1 9 4 591.09 46.38
 -1 -9 -4 554.04 46.69
 -1 -9 -4 610.17 46.27
 1 -9 4 596.02 46.61
 1 9 4 618.6 46.78
 1 -9 4 567.81 46.68
 1 9 4 572.59 46.3
 1 9 5 831.64 62.86
 1 9 5 850.98 62.78
 1 9 5 806.2 62.78
 1 -9 5 791.27 62.64
 1 -9 5 804.54 62.68
 -1 9 -5 806.09 62.79
 1 9 5 788.73 62.68
 1 9 5 841.34 62.87
 1 -9 5 765.27 63.16
 1 9 5 835.56 63.29
 1 -9 5 808.93 63.13
 1 -9 5 841.04 63.07
 -1 -9 -5 741.57 63.06
 1 -9 6 311.33 24.11
 1 9 6 300.56 23.78
 1 9 6 310.72 23.67
 1 9 6 288.85 23.53
 1 9 6 301.32 23.69
 1 9 7 75.89 6.68
 1 9 7 88.52 7.13
 1 9 7 84.81 7.27
 1 9 7 83.14 6.94
 -1 9 -7 92.45 7.73
 1 9 7 75.82 7.76
 1 -9 7 71.83 7.56
 1 -9 7 86.34 7.39
 1 -9 7 80.07 7.24
 1 9 7 80.35 6.84
 1 -9 7 79.31 7.06
 1 9 8 72.71 7.46
 1 9 8 83.06 8.22
 1 -9 8 92.22 7.71
 1 -9 8 89.41 7.47
 1 -9 9 27.9 3.66
 1 -9 9 26.94 2.96
 1 9 9 28.63 3.31
 1 9 9 28.82 3.55
 1 9 9 27.89 2.84
 1 9 9 26.11 3.33
 1 9 9 24.33 4.08
 1 -9 9 23.15 3.22
 1 9 9 27.55 3.14
 1 -9 10 63.22 5.28
 1 -9 10 67.16 5.36
 1 9 10 53.66 6.59
 1 -9 10 57.11 6.63
 1 9 10 50.73 6.65
 1 9 10 51.07 5.65
 1 -9 10 69.7 5.56
 1 9 10 55.55 5.41
 1 9 10 65.51 6.23
 1 9 10 59.96 5.92
 1 9 10 57.56 5.6
 1 -9 11 6.52 1.51
 1 -9 11 5.26 1.59
 1 -9 11 5.91 2.88
 1 9 11 6.48 3.26
 1 -9 11 5.21 2.81
 1 9 11 3.69 3.2
 1 9 11 6.87 2.52
 1 -9 11 4.18 2.15
 1 -9 11 5.5 1.68
 1 9 11 9.01 3.16
 1 -9 11 4.56 1.84
 1 9 11 6.88 2.46
 1 9 11 6.98 1.77
 1 9 11 5.36 2.07
 1 -9 12 30.07 3.55
 1 9 12 27.33 3.78
 1 -9 12 32.98 3.14
 1 -9 12 29.7 3.06
 1 9 12 32.76 3.58
 1 9 12 26.13 4.6
 1 -9 12 21.55 4.21
 1 9 12 28.09 4.49
 1 -9 12 23.57 4.35
 1 -9 12 28.39 2.93
 1 -9 13 31.79 3.04
 1 9 13 22.05 4.1
 1 -9 13 30.44 4.23
 1 -9 13 26.66 4.08
 1 9 13 18.75 4.02
 1 -9 14 12.17 2.9
 1 9 14 15.24 3.12
 1 -9 14 15.57 3.02
 1 9 14 16.18 3.1
 1 -9 14 23.37 2.83
 1 -9 14 17.99 2.43
 1 9 14 25.14 2.66
 1 -9 14 26.95 2.52
 1 9 15 2.26 1.17
 1 -9 15 2.04 1.12
 1 9 15 2.51 1.13
 1 -9 15 1.8 1.19
 -1 10 16 1.05 0.87
 -1 -10 16 1 0.96
 -1 10 16 1.18 0.92
 -1 -10 15 27.34 2.38
 -1 10 15 18.26 3.12
 -1 -10 15 18.41 3
 -1 10 15 21.55 2.61
 -1 -10 15 22.14 2.55
 -1 -10 15 28.46 2.51
 -1 -10 15 24.76 2.62
 -1 10 15 22.77 2.6
 -1 -10 14 0.96 1.18
 -1 10 14 0.98 2.31
 -1 -10 14 2.47 2.22
 -1 10 14 3.32 1.73
 -1 -10 14 1.57 1.56
 -1 -10 14 3.17 1.42
 -1 -10 14 2.14 1.78
 -1 -10 14 0.1 1.44
 -1 -10 13 3.44 1.33
 -1 -10 13 6.2 1.54
 -1 10 13 4.13 2.73
 -1 -10 13 4.02 2.61
 -1 10 13 2.72 2.95
 -1 -10 13 2.46 2.67
 -1 10 13 5.07 1.94
 -1 -10 13 2.76 1.83
 -1 -10 13 3.45 1.7
 -1 -10 13 4.73 1.62
 -1 -10 13 6.42 2.08
 -1 -10 12 39.59 4.39
 -1 -10 12 27.61 5.01
 -1 -10 12 31.51 5.04
 -1 10 12 32.21 5.24
 -1 10 12 32.57 5.11
 -1 10 12 43.72 4.57
 -1 -10 12 44.21 4
 -1 -10 12 45.35 4.03
 -1 10 12 45.55 4.6
 -1 -10 12 46.76 3.92
 -1 -10 11 31.91 4.05
 -1 -10 11 33.35 3.04
 -1 -10 11 28.36 3.31
 -1 -10 11 21.86 4.18
 -1 10 11 17.5 4.13
 -1 10 11 21.28 3.2
 -1 10 11 19.81 3.02
 -1 10 11 22.81 3.85
 -1 10 11 29.24 3.62
 -1 -10 11 32.46 2.85
 -1 10 10 31.15 3.76
 -1 10 10 38.87 4.57
 -1 10 10 34.55 4.35
 -1 10 10 35.52 4.28
 -1 10 10 28.39 4.73
 -1 10 10 32 3.98
 -1 -10 10 49.88 4.84
 -1 -10 10 49.97 4.19
 -1 -10 10 49.56 3.9
 -1 10 10 31.5 4.14
 -1 -10 10 32.88 4.67
 -1 -10 10 40.78 4.89
 -1 10 10 23.95 4.7
 -1 10 10 34.41 5.03
 -1 -10 10 49.29 4.47
 -1 -10 10 50.86 3.7
 -1 10 9 26.15 2.78
 -1 10 9 29.1 3.36
 -1 10 9 30.27 3.45
 -1 10 9 27.27 3.95
 -1 10 9 26.98 3.07
 -1 10 9 27.93 3.43
 -1 -10 9 24.31 3.56
 -1 10 9 23.1 3.19
 -1 10 9 21.44 4.01
 -1 -10 9 14.49 3.35
 -1 10 9 23.31 4.08
 -1 -10 9 16.55 3.39
 -1 -10 9 23.75 5.73
 -1 -10 9 26.94 3.12
 -1 10 9 25.32 2.49
 -1 -10 8 6.92 2.93
 -1 10 8 7.85 1.29
 -1 10 8 8.06 2.12
 -1 10 8 6.92 1.57
 -1 10 8 9.83 2.23
 -1 10 8 8.12 2.84
 -1 10 8 9.47 1.85
 -1 10 8 9.59 2.21
 -1 10 8 10.54 1.93
 -1 10 8 8.54 2.06
 -1 -10 8 10.28 1.47
 -1 10 8 7.84 2.53
 -1 10 8 11.21 2.91
 -1 -10 8 7.22 2.53
 -1 -10 8 7.71 2.41
 -1 -10 8 5.2 4.53
 -1 -10 8 13.55 2.06
 -1 -10 8 5.55 4.6
 -1 -10 8 7.75 2.35
 -1 10 8 11.4 4.88
 -1 10 7 19.52 2.49
 -1 10 7 17.89 2.21
 -1 -10 7 13.75 2.68
 -1 -10 7 15.65 2.34
 -1 -10 7 12.82 1.82
 -1 10 7 16.5 2.33
 -1 -10 7 12.13 2.76
 -1 10 7 22.04 3.03
 -1 -10 7 15.5 4.87
 -1 10 7 17.13 2.55
 -1 10 7 18.43 2.04
 -1 10 7 17.02 2.55
 -1 10 7 15.81 1.74
 -1 -10 7 13.46 3.06
 -1 10 6 43.07 4.8
 -1 -10 6 49.12 6.43
 -1 10 6 37.59 4.34
 -1 -10 6 59.23 6.68
 -1 10 6 49.49 4.35
 -1 10 6 42.38 3.92
 -1 10 6 42.47 4.07
 -1 10 6 40.54 4.16
 -1 -10 6 47.27 6.22
 -1 -10 6 53.07 4.32
 -1 10 6 36.8 5.96
 -1 10 6 37.23 4.1
 -1 -10 6 60.74 5.75
 -1 -10 6 52.38 3.93
 -1 -10 6 45.23 4.62
 -1 -10 6 46.09 4.64
 -1 10 6 36.57 4.52
 -1 10 6 42.92 4.63
 -1 -10 6 55.15 4.98
 -1 -10 6 48.45 4.86
 -1 10 6 41.47 3.77
 -1 10 5 67.7 6.78
 -1 10 5 76.58 5.8
 -1 -10 5 69.13 6.56
 -1 -10 5 62.97 8
 -1 10 5 66.78 5.76
 -1 -10 5 86.12 8.3
 -1 10 5 69.97 6.85
 -1 -10 5 76.98 6.7
 -1 10 5 80.39 6.33
 -1 10 5 73.94 5.94
 -1 10 5 75.94 6.09
 -1 10 5 76.83 6.08
 1 10 -5 71.85 5.79
 -1 -10 5 69.04 5.92
 -1 10 5 64.18 6.05
 -1 -10 5 74.39 7.42
 -1 10 5 71.84 6.42
 -1 -10 5 60.24 6.35
 -1 -10 5 78.87 6.33
 -1 -10 5 70.82 7.64
 -1 10 5 72.84 7.47
 -1 10 4 25.53 3.41
 -1 -10 4 15.52 3.16
 -1 10 4 25.43 3.02
 -1 -10 4 15.96 3.03
 -1 -10 4 20.02 4.94
 1 10 -4 26.88 2.2
 -1 10 4 24.04 2.18
 -1 10 4 28.46 3.39
 -1 -10 4 19.05 4.93
 -1 10 4 24.23 2.79
 -1 10 4 24.7 2.46
 -1 10 4 26.33 2.5
 1 10 -4 25.59 2.21
 -1 -10 4 19.89 2.28
 -1 10 4 25.55 2.85
 -1 -10 4 15.59 2.66
 -1 -10 4 13.68 4.29
 -1 10 4 18.14 3.83
 -1 -10 4 16.49 4.04
 -1 -10 3 113.55 9.41
 -1 10 3 93.54 7.85
 -1 -10 3 104.86 9.95
 -1 10 3 97 8.58
 1 -10 -3 95.81 7.98
 -1 -10 3 114.74 7.87
 -1 -10 3 112.27 8.92
 -1 10 3 86.19 8.58
 -1 10 3 88.4 8.33
 -1 -10 3 96.04 8.21
 -1 10 3 95.61 8.1
 -1 10 3 99.6 7.94
 -1 10 3 93.88 7.75
 -1 10 3 89.65 8.06
 -1 -10 3 112.36 8.13
 -1 -10 3 105.53 8.45
 -1 -10 3 99.78 8.85
 -1 10 3 89.17 8.62
 -1 -10 3 103.98 8.11
 -1 10 3 95.54 8.1
 -1 10 2 136.65 10.37
 -1 10 2 133.42 10.95
 1 -10 -2 128.06 10.74
 -1 10 2 117.96 10.72
 -1 -10 2 120.33 10.83
 -1 10 2 129.62 10.31
 -1 -10 2 155.83 10.71
 -1 10 2 118.24 10.69
 -1 -10 2 129.09 10.87
 1 -10 -2 126.4 10.66
 -1 10 2 131.92 10.41
 -1 10 2 125.24 10.37
 -1 -10 2 134.07 10.38
 -1 10 2 135.95 10.51
 -1 -10 2 145.37 12.99
 -1 10 1 16.82 1.77
 -1 -10 1 13.7 2.59
 1 -10 -1 13.56 2.66
 1 10 -1 17.69 1.97
 -1 10 1 19.09 1.87
 -1 -10 1 15.35 2.48
 -1 -10 1 24.11 6.24
 1 10 -1 14.2 2.08
 1 -10 -1 16.38 3.04
 -1 -10 1 15.53 2.71
 1 -10 -1 17.35 2.53
 -1 -10 0 139.28 13.71
 1 -10 0 125.97 12.4
 1 10 0 138 11.85
 -1 10 0 154.69 11.65
 -1 10 0 142.81 11.59
 1 -10 0 162.7 12.07
 1 10 0 150.2 11.72
 1 10 0 148.42 11.72
 1 -10 1 3261.94 254.96
 1 10 1 3331.4 254.78
 1 10 1 3419.21 254.75
 1 -10 1 3306.98 254.97
 -1 10 -1 3302.9 254.69
 1 10 1 3177.43 254.66
 -1 -10 -1 3203.82 255.71
 1 10 1 3370.97 254.98
 1 -10 1 3276.45 254.68
 1 -10 1 3290.21 255.42
 1 -10 2 124.61 11.19
 1 -10 2 121.12 9.78
 1 10 2 120.96 9.77
 1 10 2 132.08 9.95
 1 -10 2 123.63 9.88
 1 10 2 107.15 9.71
 1 -10 2 126 10.44
 -1 10 -2 122.42 9.6
 -1 -10 -2 131.83 11.53
 -1 10 -2 127.99 9.89
 1 10 2 123.63 9.97
 1 10 2 136.11 9.89
 1 -10 2 133.76 10.58
 -1 10 -2 127.11 9.79
 1 -10 2 127.27 10.57
 1 10 3 21.75 2.23
 1 10 3 19.63 2.1
 1 10 3 22.21 2.52
 1 -10 3 19.65 2.42
 1 10 3 18.97 2.04
 -1 -10 -3 17.15 4.37
 -1 10 -3 21.45 2.07
 1 10 3 22.84 2.2
 1 -10 3 21.77 2.16
 -1 -10 -3 16.97 3.22
 1 10 3 18.61 1.97
 1 -10 3 20.51 4.14
 1 -10 3 22.07 2.07
 1 10 3 21.96 2.28
 1 10 3 23.33 2.51
 -1 -10 -4 161.94 13.32
 1 10 4 167.23 13.04
 1 10 4 167.48 13.2
 1 -10 4 183.36 13.84
 -1 -10 -4 177.97 12.96
 1 10 4 170.21 13.04
 1 10 4 157.64 13.09
 1 10 4 152.95 12.9
 1 10 4 158.9 13.02
 -1 -10 -4 180.22 14.24
 1 -10 4 164.76 14.18
 1 -10 4 168.1 12.96
 1 10 4 171.12 13.47
 1 -10 4 164.67 13.36
 -1 -10 -4 162.05 13.52
 1 10 4 154.3 12.94
 -1 10 -5 249.94 19.84
 1 10 5 234.51 19.7
 1 -10 5 271.23 19.72
 1 10 5 250.32 19.88
 1 10 5 250.32 19.8
 -1 -10 -5 231.03 20.2
 1 10 5 253.91 19.91
 1 10 5 249.54 20.33
 1 -10 5 248.46 20.23
 1 10 5 240.33 19.81
 1 -10 5 271.15 20.24
 1 -10 5 273.74 20.16
 1 10 6 179.3 14.41
 1 10 6 183.3 14.28
 1 -10 6 205.65 14.85
 1 10 6 171.97 14.16
 1 10 6 171 14.28
 1 10 7 197.86 16.69
 1 10 7 210.8 17.06
 1 10 7 215.99 17.26
 -1 10 -7 242.28 17.67
 1 -10 7 219.8 17.31
 1 -10 7 214.87 17.4
 1 10 7 217.74 16.81
 1 10 7 199.08 16.88
 1 10 7 214.88 17.73
 1 -10 7 205.12 17.01
 1 10 8 4.32 2.1
 1 -10 8 4.84 2.09
 1 -10 8 7.43 1.62
 -1 10 -8 13.82 2.64
 1 10 8 5.9 2.77
 1 -10 8 7.83 1.89
 1 10 8 9.98 1.83
 1 10 9 40.41 4.1
 1 -10 9 46.51 4.75
 1 -10 9 51.72 4.03
 1 10 9 38.08 4.16
 1 -10 9 54.43 4.54
 1 10 9 34.7 5.19
 1 10 9 33.36 4.3
 1 -10 9 34.49 4.81
 1 10 9 33.92 4.99
 1 10 9 36.72 3.84
 1 10 9 41.57 4.46
 1 10 9 40.59 4.52
 1 -10 10 163.07 11.47
 1 10 10 117.64 11.5
 1 10 10 118 12.41
 1 10 10 124.46 11.72
 1 10 10 146.31 11.99
 1 10 10 132.38 11.3
 1 10 10 147.28 11.86
 1 -10 10 112.58 12.15
 1 10 10 122.51 12.37
 1 -10 10 107.11 12.18
 1 -10 10 146.79 11.2
 1 -10 10 160.9 11.29
 1 10 10 137.36 11.51
 1 10 11 55.59 5.26
 1 -10 11 64.27 5.16
 1 10 11 41.55 5.17
 1 10 11 47.88 6.44
 1 -10 11 49.07 6.17
 1 10 11 63.77 5.94
 1 10 11 53.55 5.48
 1 10 11 49.03 4.94
 1 -10 11 65.12 4.93
 1 -10 11 55.65 4.81
 1 10 11 42.58 6.09
 1 -10 11 43.82 5.99
 1 10 11 45.68 6.23
 1 10 12 38.83 4.41
 1 -10 12 45.47 3.82
 1 -10 12 42.19 3.72
 1 10 12 30 3.98
 1 -10 12 42.54 3.9
 1 -10 12 27.31 4.66
 1 10 12 29.16 4.96
 1 10 12 21.01 4.53
 1 -10 12 38.22 3.57
 1 -10 12 40.52 4.12
 1 -10 12 40.24 5
 1 -10 13 2.74 2.39
 1 10 13 5.28 2.83
 1 10 13 -2.18 2.51
 1 -10 13 2.02 2.4
 1 -10 14 39.1 3.95
 1 10 14 40.88 3.76
 1 -10 14 32.46 3.61
 1 10 14 28.03 4.21
 1 -10 14 24.61 4.02
 1 -10 14 45.68 3.54
 1 -10 14 44.23 3.69
 1 10 15 15.15 1.8
 1 -10 15 14.62 1.82
 1 10 15 15.28 1.8
 -1 -11 16 6.26 1.25
 -1 11 16 11.46 1.31
 -1 -11 15 2.98 1.75
 -1 11 15 4.3 1.93
 -1 11 15 5.14 1.45
 -1 -11 15 4.76 1.38
 -1 11 15 2.76 1.42
 -1 -11 15 6.98 1.49
 -1 -11 15 5.98 1.33
 -1 -11 15 6.16 1.15
 -1 -11 14 5.38 1.95
 -1 -11 14 3.85 1.59
 -1 11 14 2.95 1.7
 -1 -11 14 6 1.64
 -1 -11 14 4.59 1.28
 -1 -11 14 5.95 1.52
 -1 -11 14 4.27 2.45
 -1 11 14 3.3 2.34
 -1 -11 13 3.72 1.98
 -1 -11 13 3.25 1.48
 -1 11 13 3.7 2.63
 -1 -11 13 -1.32 2.43
 -1 -11 13 0.26 2.3
 -1 11 13 -1.47 2.85
 -1 -11 13 0.51 1.59
 -1 11 13 4.79 1.91
 -1 -11 13 1.29 1.57
 -1 -11 13 3.18 1.65
 -1 -11 13 0.67 1.15
 -1 -11 13 2.36 1.32
 -1 -11 12 8.21 2.99
 -1 11 12 6.95 3.06
 -1 -11 12 7.25 2.92
 -1 -11 12 11.13 1.87
 -1 -11 12 14.57 1.77
 -1 11 12 9.46 2.41
 -1 -11 12 9.54 2.31
 -1 -11 12 16.35 2.06
 -1 11 12 5.84 2.47
 -1 11 12 6.18 3.08
 -1 -11 11 13.22 2.88
 -1 -11 11 12.06 2.32
 -1 -11 11 13.38 2.04
 -1 -11 11 10.9 3.21
 -1 11 11 0.62 2.9
 -1 -11 11 11.72 1.69
 -1 11 11 9.52 2.39
 -1 -11 11 10.59 2.52
 -1 11 11 5.86 2.83
 -1 11 11 8.06 2.57
 -1 11 10 41.68 4.59
 -1 11 10 34.7 4.21
 -1 11 10 34.97 3.74
 -1 11 10 36.23 4.26
 -1 -11 10 41.75 3.49
 -1 -11 10 40.85 4.56
 -1 -11 10 40.67 3.69
 -1 -11 10 27.31 4.45
 -1 11 10 33.95 4.84
 -1 -11 10 29.54 4.51
 -1 11 10 40.54 5.04
 -1 11 10 32.36 3.9
 -1 -11 10 45.65 4.35
 -1 11 10 29.6 4.75
 -1 11 9 28.6 3.52
 -1 11 9 29.05 3.55
 -1 11 9 25.57 2.91
 -1 11 9 27.15 3.52
 -1 -11 9 30.41 3.42
 -1 11 9 33.35 3.25
 -1 -11 9 29.83 3.92
 -1 11 9 23.66 3.24
 -1 -11 9 26.67 5.96
 -1 -11 9 24.57 3.88
 -1 11 9 25.08 3.93
 -1 -11 9 23.6 3.74
 -1 11 9 28.19 3.96
 -1 11 9 23.86 4.06
 -1 -11 8 86.22 7.47
 -1 11 8 95.11 8.29
 -1 11 8 93.65 9.78
 -1 -11 8 70.27 9.38
 -1 11 8 100.36 7.84
 -1 -11 8 71.68 7.89
 -1 11 8 95.32 7.61
 -1 11 8 99.16 7.35
 -1 11 8 102.85 7.39
 -1 -11 8 78.21 7.04
 -1 11 8 74.83 7.32
 -1 -11 8 56.67 7.59
 -1 11 8 85.43 8
 -1 11 8 91.95 8.15
 -1 -11 8 75.38 7.84
 -1 -11 8 86.38 7.81
 -1 11 7 106.74 9.05
 -1 11 7 110.04 9.23
 -1 -11 7 120.57 9.33
 -1 -11 7 123.52 9.6
 -1 -11 7 113.17 8.91
 -1 11 7 98.47 9.12
 -1 11 7 104.18 9.87
 -1 11 7 96.91 9.39
 -1 -11 7 126.21 11.07
 -1 11 7 109.9 8.8
 -1 -11 7 117.22 9.74
 -1 11 7 105.96 8.91
 -1 11 7 113.38 9.28
 -1 -11 7 105.97 9.53
 -1 11 7 104.55 9.67
 -1 11 6 25.9 3.61
 -1 -11 6 25.66 5.15
 -1 11 6 27.87 3.05
 -1 11 6 21.79 3
 -1 11 6 25.94 2.48
 -1 -11 6 21.52 3.59
 -1 11 6 21.88 2.79
 -1 11 6 25.82 2.71
 -1 11 6 24.44 4.42
 -1 -11 6 26.02 4.93
 -1 -11 6 22.88 2.44
 -1 11 6 20.85 2.72
 -1 -11 6 32.23 5.01
 -1 -11 6 29.54 5.41
 -1 -11 6 22.72 3.13
 -1 11 6 24.76 3.24
 -1 -11 6 26.69 3.47
 -1 11 5 40.52 3.73
 -1 -11 5 50.03 6.39
 -1 11 5 42.18 4.94
 -1 -11 5 53.53 6.63
 -1 11 5 44.43 4.34
 -1 11 5 45.1 3.9
 -1 11 5 42.48 4.1
 -1 11 5 44.69 4.09
 1 11 -5 45.1 3.76
 -1 -11 5 50.37 5.83
 -1 -11 5 46.61 3.9
 -1 -11 5 58.15 4.46
 -1 -11 5 46.6 5
 -1 -11 5 42.79 4.73
 -1 11 5 44.95 5.56
 -1 -11 5 41.9 5.73
 -1 11 4 1.32 2.54
 -1 -11 4 3.38 1.74
 -1 -11 4 5.74 2.48
 -1 -11 4 3.35 4.13
 -1 11 4 1.31 1.95
 -1 -11 4 1.72 2.13
 -1 11 4 2.72 0.92
 1 11 -4 2.75 1.03
 -1 11 4 3.45 1.88
 -1 -11 4 1.72 4.43
 -1 11 4 2.05 2.39
 -1 11 4 2.09 1.34
 -1 11 4 5.31 1.44
 1 11 -4 2.98 1.06
 -1 -11 4 2.06 0.69
 -1 -11 4 3.86 1.22
 -1 -11 4 2.22 1.58
 -1 -11 4 4.35 1.61
 -1 11 4 0.94 1.68
 -1 11 4 4.26 1.76
 -1 -11 4 3.45 3.19
 -1 11 4 2.61 2.83
 -1 -11 4 -4.18 3.51
 -1 11 3 100.51 7.61
 -1 -11 3 95.49 7.29
 -1 11 3 103.36 8.2
 -1 -11 3 87.71 9.48
 1 -11 -3 76.31 7.48
 -1 -11 3 79.06 8.7
 -1 -11 3 92.02 8.19
 -1 11 3 86.18 8.06
 1 11 -3 94.19 7.35
 -1 11 3 97.94 7.23
 -1 11 3 98.98 7.33
 -1 -11 3 83.17 7.46
 -1 11 3 96.64 7.54
 -1 -11 3 76.71 7.43
 -1 11 3 85.49 7.48
 -1 -11 3 80.15 8.13
 -1 11 3 85.34 7.78
 -1 11 2 658.07 47.81
 1 -11 -2 590.6 48.08
 -1 -11 2 586.74 48.13
 -1 11 2 585.12 48.05
 -1 -11 2 575.69 47.81
 -1 11 2 612.26 47.83
 1 -11 -2 591.1 48.29
 -1 11 2 678.41 47.87
 -1 11 2 684.48 48.39
 1 -11 -2 563.89 48.17
 -1 11 2 659.77 47.97
 -1 -11 2 569.12 48.14
 -1 11 2 600.44 48.07
 -1 11 1 46.36 3.89
 -1 -11 1 49.66 7.95
 1 -11 -1 49.59 4.68
 -1 -11 1 48.45 4.52
 -1 11 1 42.76 3.95
 1 -11 -1 47.22 4.95
 1 11 -1 48.21 4.17
 -1 11 1 46.03 3.98
 1 11 -1 48.35 4.03
 1 -11 -1 50.94 4.47
 -1 -11 1 50.32 4.62
 -1 -11 1 43.06 4.1
 -1 11 1 42.26 3.93
 -1 -11 0 95 8.99
 -1 11 0 108.31 8.48
 -1 -11 0 118.78 11.39
 -1 11 0 112.46 8.53
 1 -11 0 97.24 8.32
 -1 -11 0 103.59 8.56
 1 -11 0 128.66 9.1
 -1 -11 0 104.36 9
 1 11 0 117.27 8.85
 1 -11 0 114.37 9.61
 1 11 0 120.81 8.64
 1 11 1 6.77 1.57
 1 11 1 7.4 1.76
 -1 11 -1 7.97 1.38
 1 -11 1 5.03 1.39
 1 11 1 8.83 2.02
 1 -11 1 5.22 3.46
 1 -11 1 5.22 2.56
 -1 -11 -1 4.84 5.26
 1 -11 1 6.26 2.63
 1 11 1 5.5 1.31
 1 -11 2 1281.72 98.52
 1 -11 2 1285.64 97.47
 1 11 2 1208.39 97.47
 1 -11 2 1288.58 97.94
 -1 -11 -2 1200.14 98.55
 -1 11 -2 1297.84 97.6
 1 11 2 1339.16 97.6
 1 -11 2 1152.39 97.52
 1 11 2 1293.45 97.55
 1 11 2 1297.92 97.61
 1 -11 2 1316.75 98.11
 1 -11 2 1247.74 97.95
 -1 11 -2 1220.36 97.48
 1 -11 3 267.32 22.51
 1 11 3 306.31 22.62
 1 11 3 260.34 22.3
 1 -11 3 286.77 22.31
 1 -11 3 278.62 23.13
 -1 11 -3 277.4 22.31
 -1 11 -3 304.77 22.42
 -1 -11 -3 259.63 23.49
 1 11 3 299.94 22.41
 1 11 3 303.52 22.51
 1 11 3 291.57 22.35
 1 11 4 22.52 2.63
 1 -11 4 19.57 3.5
 -1 -11 -4 21.8 2.06
 1 11 4 19.2 2.02
 -1 -11 -4 15.23 3.3
 1 11 4 21.49 2.37
 1 11 4 22.53 2.23
 1 11 4 18.91 1.97
 1 11 4 19.49 2.15
 1 -11 4 22.09 2.66
 1 11 4 26.56 2.9
 1 -11 4 21.85 2.05
 1 -11 4 25 4.58
 -1 -11 -4 19.78 4.25
 1 11 5 479.93 36.03
 1 11 5 492.93 36.14
 1 11 5 436.41 36.01
 1 -11 5 412.03 36.36
 1 11 5 448.41 36.49
 1 11 5 467.89 36.16
 1 -11 5 468.75 35.93
 1 -11 5 487.68 36.47
 1 -11 5 452.13 36.32
 1 -11 5 497.67 36.24
 1 11 5 432.42 35.92
 -1 11 -5 470.16 36.08
 1 -11 6 105.66 9.49
 1 11 6 104.84 9.03
 1 11 6 117.06 9.24
 1 11 6 119.25 9.06
 1 11 6 106.37 8.92
 1 11 7 15.77 1.92
 1 11 7 15.55 2.14
 -1 11 -7 13.47 2.88
 1 11 7 19.16 2.48
 1 11 7 15.88 2.18
 1 -11 7 16.41 2.73
 1 -11 7 10.86 2.5
 1 11 7 12.31 3.51
 1 -11 7 16.9 2.36
 1 11 8 14.41 2.17
 1 11 8 19.92 2.9
 1 -11 8 20.02 2.92
 1 -11 8 24.4 2.38
 -1 11 -8 20.64 3.37
 1 11 8 13.26 3.55
 1 -11 8 20.99 2.73
 1 11 8 18.65 2.39
 1 11 9 33.44 3.52
 1 -11 9 36.69 4.14
 1 -11 9 33.72 3.35
 1 11 9 27.56 3.51
 1 -11 9 32.52 3.72
 1 11 9 32.18 4.61
 1 11 9 30.85 3.84
 1 -11 9 25.9 4.24
 1 11 9 36.21 4.64
 1 11 9 37.97 3.91
 1 11 9 31.53 3.9
 1 11 9 27.74 3.2
 1 -11 10 76.61 6.3
 1 11 10 61.71 6.46
 1 11 10 59.03 7.49
 1 11 10 79.35 6.88
 1 11 10 80.66 7.07
 1 11 10 76.61 6.88
 1 11 10 68.15 6.24
 1 -11 10 47.82 6.99
 1 11 10 64.82 7.41
 1 -11 10 71.2 6.09
 1 -11 10 75.59 6.15
 1 11 10 76.7 6.48
 1 11 11 128.44 10.09
 1 -11 11 133.69 9.92
 1 11 11 110.81 10.06
 1 11 11 111.17 10.99
 1 -11 11 91.99 10.57
 1 11 11 120.89 10.33
 1 11 11 133.59 10.61
 1 -11 11 116.71 9.61
 1 -11 11 127.81 9.7
 1 11 11 102.57 10.92
 1 11 11 117.26 11.07
 1 -11 11 78.59 10.37
 1 -11 12 34.49 3.36
 1 -11 12 29.36 3.57
 1 -11 12 23.4 4.15
 1 11 12 31.02 4.62
 1 -11 12 21.02 3.99
 1 11 12 26.68 4.41
 1 -11 12 29.89 3.12
 1 11 12 34.24 3.69
 1 -11 12 28.17 2.97
 1 11 12 28.95 3.82
 1 -11 12 36.53 3.28
 1 11 13 21.69 3.22
 1 -11 13 27.52 2.7
 1 11 13 16.01 3.59
 1 -11 13 22.28 3.58
 1 11 13 23.34 3.81
 1 -11 13 19.53 3.59
 1 -11 13 29.95 2.75
 1 -11 14 28.66 2.74
 1 11 14 27.38 2.78
 1 -11 14 19.16 2.59
 1 -11 14 29.08 2.55
 1 -11 14 19.23 3.16
 1 11 14 21.63 3.34
 1 -11 14 23.18 2.95
 1 11 15 85.84 6.82
 1 -11 15 86.14 6.81
 1 11 15 77.1 6.73
 -1 12 16 24.45 2.23
 -1 -12 16 22.08 2.2
 -1 -12 15 7.07 1.36
 -1 12 15 6.83 1.45
 -1 12 15 7.37 1.55
 -1 -12 15 7.06 1.23
 -1 -12 15 7.2 1.5
 -1 12 15 6.06 1.9
 -1 -12 14 33.53 2.78
 -1 12 14 22.7 2.8
 -1 -12 14 20.01 2.69
 -1 -12 14 26.84 2.83
 -1 -12 14 24.49 2.53
 -1 -12 14 22.63 2.92
 -1 12 14 22.15 3.54
 -1 -12 14 21.35 3.31
 -1 12 13 22.02 3.69
 -1 -12 13 16.28 3.32
 -1 12 13 14.77 3.51
 -1 -12 13 12.91 3.23
 -1 -12 13 25.62 2.57
 -1 12 13 20.15 2.79
 -1 -12 13 16.21 2.56
 -1 -12 13 23.81 2.54
 -1 -12 13 22.39 2.4
 -1 -12 13 17.87 2.77
 -1 -12 13 21.29 2.28
 -1 -12 12 15.39 1.97
 -1 -12 12 13.72 2.03
 -1 -12 12 14.77 2.17
 -1 -12 12 13.79 2.43
 -1 -12 12 10.99 3.11
 -1 12 12 18.85 3.8
 -1 12 12 15.69 3.37
 -1 12 12 16.18 2.92
 -1 12 12 17.83 2.85
 -1 -12 11 14.34 3.05
 -1 -12 11 14.24 2.17
 -1 -12 11 12.06 2.38
 -1 12 11 16.2 2.78
 -1 -12 11 8.48 3.02
 -1 -12 11 6.07 2.93
 -1 12 11 17.8 3.57
 -1 12 11 15.54 3.66
 -1 -12 11 14.67 1.93
 -1 -12 11 14.62 2.73
 -1 12 11 17.24 3.41
 -1 12 11 18.04 2.93
 -1 12 10 11.44 2.83
 -1 12 10 8.02 1.98
 -1 -12 10 0.96 2.29
 -1 -12 10 9.05 1.7
 -1 12 10 11.82 3.08
 -1 -12 10 1.29 2.44
 -1 12 10 4.64 2.68
 -1 -12 10 2.88 2.62
 -1 12 10 5.81 2.36
 -1 12 10 8.6 2.34
 -1 -12 10 7.05 2.11
 -1 12 10 2.78 2.78
 -1 -12 9 10.17 2.47
 -1 12 9 5.46 2.95
 -1 12 9 8.47 2.2
 -1 12 9 7.14 2.82
 -1 -12 9 2.54 2.15
 -1 -12 9 1.88 2.23
 -1 12 9 6.22 2.78
 -1 -12 9 5.42 1.86
 -1 12 9 8.62 2.34
 -1 12 9 8.28 1.71
 -1 12 9 6.41 1.91
 -1 12 9 12.63 2.42
 -1 -12 9 5.4 4.97
 -1 12 8 114.36 9.42
 -1 -12 8 124.21 9.2
 -1 -12 8 114.99 9.52
 -1 -12 8 103.91 8.66
 -1 12 8 107.05 9.6
 -1 -12 8 103.29 9.41
 -1 12 8 109.7 9.96
 -1 -12 8 83.5 9.27
 -1 12 8 96.3 9.44
 -1 12 7 239.55 18.28
 -1 12 7 243.18 18.42
 -1 -12 7 228.32 18.5
 -1 -12 7 214.21 18.08
 -1 12 7 225.4 18.13
 -1 12 7 242.36 18.47
 -1 12 7 245.5 18.73
 -1 -12 7 212.71 18.76
 -1 -12 7 207.55 18.61
 -1 12 7 233.8 18.87
 -1 12 7 230.58 19.07
 -1 -12 7 247.03 20.11
 -1 12 6 116.46 9.96
 -1 12 6 135.62 10.34
 -1 12 6 130.91 10.52
 -1 12 6 121.09 10.21
 -1 12 6 131.89 10.16
 -1 12 6 110.76 11.51
 -1 -12 6 113.92 11.68
 -1 -12 6 137.53 12.03
 -1 -12 6 112.86 10.64
 -1 -12 6 121.83 9.97
 -1 -12 6 134.95 11.59
 -1 -12 6 111.83 10.39
 -1 12 6 120.73 10.55
 -1 -12 6 120.51 10.45
 -1 12 6 127.67 10.61
 -1 -12 6 138.84 10.95
 -1 -12 6 131.86 10.43
 -1 -12 5 25.05 2.62
 -1 -12 5 24.76 3.39
 -1 -12 5 23.51 3.35
 -1 -12 5 22.01 5.31
 -1 12 5 17.69 3.27
 -1 12 5 16.17 2.61
 -1 -12 5 17.5 2.57
 -1 12 5 17.14 2.51
 -1 12 5 15.24 2.28
 -1 12 5 16.93 2.26
 1 12 -5 18.62 1.84
 -1 -12 5 20.88 2.08
 -1 -12 5 23.31 4.51
 -1 12 5 16.55 1.81
 -1 -12 5 20.31 5.21
 1 12 -5 15.57 1.8
 -1 -12 5 23.47 4.15
 -1 12 5 18.04 3.82
 1 12 -4 2.79 1.04
 -1 12 4 3.07 1.03
 -1 12 4 4.06 2.62
 -1 -12 4 8.29 4.69
 -1 -12 4 4.83 1.59
 -1 12 4 1.03 1.57
 -1 12 4 2.39 1.61
 -1 -12 4 6.2 1.67
 -1 12 4 2.77 1.77
 -1 12 4 3.83 1.5
 1 12 -4 3.03 1.02
 -1 -12 4 5.12 3.99
 -1 12 4 1 2.51
 -1 -12 4 6.32 1.73
 -1 -12 4 7.53 2.22
 -1 -12 4 1.85 4.2
 -1 12 4 4.25 2.74
 -1 -12 4 6.8 3.06
 -1 12 3 316.44 23.78
 -1 -12 3 285.58 24.16
 -1 12 3 291.44 24.06
 1 12 -3 310.46 23.59
 -1 -12 3 271.94 23.65
 -1 12 3 291.36 23.69
 -1 12 3 278.39 23.84
 -1 -12 3 357.27 24.01
 -1 12 3 323.82 23.6
 -1 -12 3 262.26 24.54
 -1 -12 3 301.87 25.28
 -1 -12 3 325.33 23.57
 1 -12 -3 264.03 23.75
 -1 12 3 314.25 24.27
 -1 -12 3 288.49 23.67
 -1 12 3 313.28 23.73
 -1 12 2 31.68 2.9
 -1 -12 2 31.93 2.91
 1 12 -2 38.4 3.06
 -1 12 2 37.51 3.07
 1 -12 -2 31.87 4
 -1 12 2 36.33 3.95
 1 -12 -2 33.17 3.89
 -1 -12 2 29.25 3.51
 1 -12 -2 31.79 3.66
 -1 -12 2 29.42 3.57
 -1 12 2 34.97 3.42
 -1 12 2 34.17 2.99
 -1 12 1 36.57 2.84
 -1 -12 1 38.61 3.72
 1 -12 -1 40.34 3.67
 -1 -12 1 24.62 2.86
 -1 -12 1 30.87 7.35
 1 -12 -1 25.48 4.05
 -1 -12 1 37.24 3.66
 1 -12 -1 27.3 3.66
 -1 12 1 32.13 2.91
 1 12 -1 31.7 3
 -1 -12 1 26.04 2.9
 1 12 0 512.46 36.35
 1 -12 0 524.74 36.95
 1 12 0 539.37 36.15
 1 -12 0 402.91 35.84
 1 12 0 441.01 35.85
 -1 12 0 544.15 36.04
 1 -12 0 542.69 36.34
 -1 -12 0 515.05 37.99
 1 -12 0 607.59 36.59
 -1 -12 0 471.56 36.49
 -1 -12 0 468.85 36.37
 -1 12 0 544.04 36.09
 -1 -12 -1 64.25 8.03
 -1 12 -1 69.38 5.46
 1 -12 1 64.23 6.16
 1 12 1 66.43 5.51
 1 -12 1 65.52 7
 1 -12 1 62.86 5.51
 1 12 1 61.62 5.98
 1 12 1 67.26 5.67
 -1 12 -1 71.74 5.53
 1 -12 1 65.17 6.15
 1 -12 1 62.96 5.35
 1 12 1 69.16 5.39
 1 12 2 275.62 20.82
 1 12 2 257.05 20.75
 -1 12 -2 286.04 20.91
 1 -12 2 266.34 21.33
 -1 -12 -2 242.75 22.16
 1 12 2 281.69 20.92
 1 -12 2 243.4 21.42
 1 -12 2 254.57 20.74
 1 12 2 271.14 21.22
 1 -12 2 252.16 21.94
 1 -12 2 245.64 20.77
 1 12 2 277.37 20.85
 1 -12 2 260.14 21.34
 -1 12 -2 269.95 20.77
 -1 12 -3 206.66 15.55
 1 12 3 174.85 15.4
 1 12 3 205.84 15.71
 1 -12 3 179.18 15.6
 1 12 3 201.56 16.04
 1 12 3 210.17 15.66
 -1 -12 -3 189.95 16.91
 1 12 3 196.94 15.46
 1 -12 3 206.67 15.44
 1 -12 3 208.54 16.39
 -1 12 -3 194.91 15.44
 1 -12 4 10.77 1.3
 1 -12 4 6.71 3.92
 1 12 4 6.7 1.61
 1 12 4 4.78 1.39
 1 12 4 6.16 1.14
 1 12 4 5.71 1.35
 1 12 4 5.64 1.87
 1 -12 4 6.61 1.77
 -1 -12 -4 12.23 3.85
 1 -12 4 6.93 2.84
 1 12 4 5.78 1.81
 1 12 5 87.26 7.89
 1 12 5 90.88 7.78
 1 -12 5 109.33 8.23
 1 -12 5 107.79 8.37
 1 12 5 79.17 7.76
 1 12 5 97.28 8.39
 1 -12 5 93.32 8.24
 1 -12 5 113.21 8.09
 1 12 5 93.5 7.98
 1 12 5 87.15 7.66
 1 -12 5 105.25 7.68
 1 12 6 19.71 3.53
 1 12 6 22.6 2.46
 1 12 6 22.91 2.66
 1 12 6 19.82 2.41
 1 -12 6 19.58 2.72
 1 -12 6 21.37 3.02
 1 12 6 20.7 2.2
 1 -12 7 175.03 13.34
 1 -12 7 166.1 13.16
 1 12 7 139.96 12.64
 -1 12 -7 183.22 13.63
 1 12 7 141.2 13.47
 1 12 7 166.08 12.87
 1 12 7 144 12.64
 1 12 7 152.04 12.52
 1 -12 7 170.36 12.95
 1 -12 8 142.07 12.14
 1 -12 8 144.54 12.19
 1 12 8 134.02 11.62
 -1 12 -8 165.07 12.61
 1 12 8 140.46 11.89
 1 12 8 128.23 11.42
 1 12 8 149.73 11.91
 1 12 8 153.28 12.2
 1 -12 8 148.58 11.91
 1 12 8 138.62 12.7
 1 12 8 136.74 11.6
 1 12 9 11.45 2.25
 1 12 9 11.32 2.68
 1 -12 9 11.24 2.58
 1 -12 9 13.3 2.05
 1 12 9 14.95 2.42
 1 -12 9 14.6 2.46
 1 12 9 10.16 3.42
 1 12 9 12.23 2.55
 1 -12 9 7.17 2.75
 1 12 9 8.65 3.07
 1 12 9 8.68 1.86
 1 12 9 11.01 2.63
 1 -12 10 248.66 19.56
 1 12 10 229.72 19.45
 1 12 10 254.3 19.69
 1 -12 10 276.39 19
 1 -12 10 229.24 18.89
 1 12 10 197.1 19.16
 1 -12 10 269.39 19.18
 1 12 10 212.23 19.16
 1 12 10 211.46 20.16
 1 -12 11 136.32 15.23
 1 12 11 165.83 15.69
 1 -12 11 200.82 14.73
 1 12 11 164.8 15.77
 1 12 11 178.73 14.83
 1 -12 11 137.54 15.29
 1 12 11 170.59 15.75
 1 12 11 184.93 15.08
 1 12 11 185 15.27
 1 -12 11 186.18 14.46
 1 -12 11 205.95 14.56
 1 -12 12 33.78 3.91
 1 -12 12 30.7 4.7
 1 12 12 36.76 5.01
 1 12 12 33.13 4.89
 1 -12 12 26.84 4.49
 1 12 12 38.34 4.11
 1 -12 12 37.8 3.62
 1 12 12 39.58 4.38
 1 -12 12 43.83 3.85
 1 -12 12 41.87 3.78
 1 12 13 12.45 2.57
 1 -12 13 17.31 2.3
 1 -12 13 19.49 2.06
 1 -12 13 18.96 2.11
 1 -12 13 13.24 2.97
 1 12 13 15.91 3.27
 1 12 13 14.98 3.07
 1 -12 13 9.12 2.74
 1 -12 13 11.78 2.39
 1 -12 14 12.43 2.1
 1 -12 14 11.73 1.8
 1 -12 14 16.91 1.7
 1 -12 14 8.16 2.21
 1 12 14 8.24 2.37
 1 -12 14 8.56 1.7
 1 12 14 10.06 1.77
 1 -12 15 61.61 4.5
 1 12 15 56.11 4.49
 -1 -13 16 2.98 0.92
 -1 13 16 3.9 0.93
 -1 13 15 6 1.44
 -1 13 15 7.36 1.55
 -1 -13 15 7.49 1.19
 -1 -13 15 10.6 1.45
 -1 -13 15 9.41 1.57
 -1 -13 14 25.04 2.87
 -1 13 14 17.05 2.66
 -1 -13 14 18.5 2.56
 -1 -13 14 28.08 2.52
 -1 13 14 18.16 3.25
 -1 -13 14 21.58 3.24
 -1 -13 14 30.82 2.68
 -1 -13 14 28.69 2.79
 -1 -13 13 14.01 1.85
 -1 13 13 7.46 2
 -1 -13 13 8.51 1.95
 -1 13 13 6.82 2.76
 -1 -13 13 9.59 2.67
 -1 -13 13 15.81 2.12
 -1 -13 13 13.24 1.93
 -1 -13 13 11.68 2.31
 -1 -13 12 0.87 1.18
 -1 -13 12 -0.1 1.38
 -1 13 12 -0.3 2.42
 -1 -13 12 1.33 2.64
 -1 13 12 0.14 1.65
 -1 -13 12 -1.14 1.58
 -1 13 12 -1.09 1.85
 -1 -13 12 0.34 1.48
 -1 -13 12 0.72 1.65
 -1 13 12 -0.92 2.18
 -1 13 12 0.44 2.6
 -1 13 11 13.4 3.21
 -1 -13 11 8.88 2.86
 -1 -13 11 6.08 2.77
 -1 13 11 11.29 3.21
 -1 -13 11 11.33 2.85
 -1 -13 11 11.06 2.15
 -1 -13 11 13.07 1.99
 -1 -13 11 11.7 1.72
 -1 13 11 9.79 2.81
 -1 13 11 12.09 3.29
 -1 13 11 9.3 2.59
 -1 -13 11 12.87 2.65
 -1 13 10 36.99 3.88
 -1 -13 10 31.07 4.4
 -1 -13 10 33.18 3.42
 -1 13 10 39.02 5.07
 -1 13 10 36.33 4.16
 -1 -13 10 33.53 3.94
 -1 13 10 33.4 4.1
 -1 13 10 37.38 4.32
 -1 13 10 35.06 4.63
 -1 -13 10 28.1 4.24
 -1 13 10 30.41 4.5
 -1 -13 10 23.5 4.14
 -1 -13 10 40.87 3.62
 -1 13 9 69.65 6.68
 -1 -13 9 91.94 7.58
 -1 -13 9 103.46 9.45
 -1 13 9 68.2 7.41
 -1 -13 9 61.89 7.21
 -1 -13 9 103.48 7.28
 -1 13 9 68.08 7.75
 -1 13 9 73.93 7.18
 -1 13 9 73.93 6.98
 -1 13 9 73.22 7.04
 -1 -13 9 74.73 7.38
 -1 13 9 74.13 7.53
 -1 13 8 -1.35 2.75
 -1 -13 8 1.01 2.06
 -1 -13 8 2.18 2.07
 -1 -13 8 3.23 2.21
 -1 13 8 0.46 2.11
 -1 13 8 -0.22 2.1
 -1 13 8 3.99 1.98
 -1 13 7 5.8 1.7
 -1 13 7 4.27 1.79
 -1 -13 7 7.7 2.03
 -1 -13 7 6.06 4.64
 -1 -13 7 11.23 3.9
 -1 13 7 9.6 2.29
 -1 -13 7 5.27 2.12
 -1 13 7 7.89 2.54
 -1 -13 7 11.72 4.72
 -1 13 7 6.16 2.19
 -1 13 7 6.09 2.09
 -1 13 7 8.42 2.77
 -1 13 6 5.84 2.05
 -1 13 6 4.05 1.96
 -1 13 6 4.89 1.58
 -1 13 6 2.42 1.74
 -1 13 6 5.65 3.62
 -1 -13 6 6.17 3.62
 -1 -13 6 9.09 1.96
 -1 -13 6 5.74 4.09
 -1 -13 6 4.83 1.9
 -1 13 6 2.45 1.87
 -1 13 6 4.88 1.96
 -1 -13 6 0.99 1.75
 -1 -13 6 4.18 4.72
 -1 -13 6 5.57 2.79
 -1 -13 5 93.86 9.49
 -1 13 5 70.28 7.77
 -1 13 5 82.63 7.58
 -1 -13 5 75.9 7.96
 -1 13 5 82.39 6.96
 -1 13 5 85.12 6.78
 1 13 -5 82.28 6.49
 -1 -13 5 80.23 8.28
 -1 -13 5 98.31 7.84
 -1 -13 5 89.68 7.09
 1 13 -5 77.36 6.48
 -1 13 5 77.55 6.48
 -1 -13 5 81.83 8.72
 -1 13 5 69.67 6.94
 -1 -13 5 72.83 6.89
 -1 -13 4 12.33 4.77
 -1 -13 4 16.5 1.91
 1 13 -4 22.15 2.06
 -1 13 4 20.86 2
 -1 13 4 23.22 3.47
 -1 -13 4 8.82 5.07
 -1 -13 4 11.16 4.42
 -1 13 4 25.28 2.59
 -1 13 4 21.43 2.26
 1 13 -4 22.07 2.03
 -1 -13 4 14.94 2.52
 -1 13 4 25.62 3.16
 -1 -13 4 10.34 2.22
 -1 -13 4 11.78 2.22
 -1 13 4 19.94 2.48
 -1 13 4 21.49 3.42
 -1 -13 4 14.46 3.41
 -1 13 4 23.45 2.47
 1 13 -3 20.35 2.14
 -1 13 3 20.99 2.13
 1 -13 -3 19.17 2.67
 -1 13 3 20.25 3.45
 -1 -13 3 19.65 2.07
 -1 -13 3 21.87 5.59
 -1 13 3 19.66 2.81
 -1 13 3 21.38 2.21
 -1 -13 3 18.23 2.13
 -1 13 3 21.22 2.56
 1 13 -3 21.98 2.15
 -1 -13 3 20.86 2.63
 -1 -13 3 20.69 3.15
 -1 13 3 22.22 2.98
 -1 -13 3 20.46 4.48
 -1 -13 3 18.34 4.21
 -1 -13 3 17.37 2.12
 -1 13 3 20.04 2.17
 -1 13 2 47.86 4.19
 -1 -13 2 49.27 4.21
 1 -13 -2 58.29 5.25
 -1 13 2 52.27 4.41
 1 13 -2 55.69 4.38
 -1 13 2 49.79 4.31
 1 -13 -2 58.12 5.25
 1 -13 -2 54.98 4.95
 -1 -13 2 54.7 4.73
 -1 13 2 50.01 4.53
 -1 13 1 190.66 15.39
 -1 13 1 193.85 15.45
 1 13 -1 181.51 15.46
 -1 -13 1 190.83 17.88
 1 -13 -1 189.45 16.2
 1 -13 -1 228.09 15.86
 -1 -13 1 222.79 15.9
 1 -13 -1 197.94 16
 -1 -13 1 191.84 15.89
 -1 -13 0 59.11 7.4
 -1 13 0 94.91 6.91
 1 -13 0 68.73 7.25
 -1 -13 0 61.45 9.88
 1 13 0 96.79 7.07
 1 -13 0 68.55 8.14
 1 13 0 93.04 7.38
 1 -13 0 67.42 7.4
 -1 -13 0 96.61 7.67
 1 13 0 84.91 6.86
 -1 13 0 91.36 6.97
 -1 -13 -1 399.55 33.91
 -1 13 -1 423.44 32.29
 1 -13 1 429.2 32.73
 -1 13 -1 428.89 32.35
 1 -13 1 414.79 32.69
 1 13 1 422.36 32.42
 1 -13 1 417.95 33.43
 1 -13 1 430.85 32.33
 1 13 1 422.58 32.71
 1 13 1 419.97 32.22
 1 -13 1 384.49 32.18
 1 13 1 409.91 32.32
 -1 13 -2 130.59 10.29
 -1 -13 -2 98.91 11.88
 1 -13 2 129.79 10.9
 -1 13 -2 127.57 10.15
 1 -13 2 135.52 10.91
 1 13 2 122.31 10.35
 1 13 2 116.22 10.63
 1 -13 2 133.49 11.82
 1 -13 2 133.43 10.14
 1 13 2 127.96 10.23
 1 -13 2 120.56 10.13
 1 13 2 129.19 10.19
 1 13 3 0.11 1.28
 1 13 3 1.51 1.09
 1 13 3 1.75 1.44
 1 -13 3 3.04 1.4
 -1 -13 -3 9.07 4.49
 1 -13 3 1.98 3.33
 1 -13 3 3.18 1.08
 1 13 3 1.88 2.25
 1 -13 3 3.71 2.68
 1 13 3 1.53 1.74
 -1 13 -3 0.66 1.16
 -1 13 -3 1.07 1.08
 1 13 4 4.19 2.54
 1 13 4 4.18 1.41
 1 13 4 2.99 1.54
 1 13 4 3.16 1.07
 1 13 4 1.22 1.28
 1 13 4 3.78 1.83
 1 -13 4 10.72 1.89
 -1 -13 -4 13.32 4.09
 1 -13 4 15.53 2.99
 1 -13 4 10.56 1.23
 1 -13 4 20.98 3.93
 1 13 4 3.35 1.91
 1 13 5 113.23 9.68
 1 13 5 122.88 9.8
 1 -13 5 122.41 10.03
 1 13 5 111.84 9.65
 1 13 5 125.96 10.23
 1 -13 5 102.85 9.98
 1 13 5 125.38 9.86
 1 -13 5 132.85 10.73
 1 -13 5 126.57 9.93
 1 -13 5 119.89 9.53
 1 13 6 5.54 1.25
 1 13 6 7.9 2.66
 1 13 6 6.69 1.82
 1 13 6 5.58 1.64
 1 -13 6 6.64 1.91
 1 -13 6 10.14 2.23
 1 13 6 6.44 1.58
 1 13 7 44.05 4.4
 -1 13 -7 62.16 5.54
 1 13 7 40.34 4.13
 1 13 7 58.35 4.72
 1 13 7 40.25 5.47
 1 -13 7 49.4 4.87
 1 -13 7 50.78 5
 1 13 8 34.16 4.85
 1 -13 8 29.77 4.18
 1 13 8 32.94 3.63
 1 -13 8 40.12 4.13
 1 -13 8 42.7 4.4
 1 13 8 33.39 3.58
 -1 13 -8 38.84 4.5
 1 13 8 35.94 4.13
 1 13 8 32.22 3.34
 1 13 8 33.47 3.88
 1 13 8 30.55 3.91
 1 -13 8 38.59 3.94
 1 13 9 6.37 2.41
 1 -13 9 7.58 2.67
 1 13 9 1.43 2.46
 1 -13 9 9.56 2.16
 1 13 9 5.69 2.53
 1 13 9 5.51 2.05
 1 -13 9 11.15 2.57
 1 13 9 3.23 1.9
 1 -13 9 12.05 1.88
 1 -13 9 11.93 1.94
 1 13 9 1.99 1.98
 1 13 9 4.56 3.21
 1 -13 10 34.69 3.45
 1 -13 10 38.42 3.74
 1 -13 10 37.59 4.1
 1 13 10 45.73 4.42
 1 13 10 38.68 4.42
 1 13 10 36.17 5.33
 1 13 10 36.38 4.08
 1 13 11 125.12 11.15
 1 13 11 125.02 12.19
 1 13 11 113.64 11.89
 1 -13 11 100.07 11.57
 1 -13 11 92.12 11.5
 1 13 11 126.83 11.41
 1 13 11 148.59 11.73
 1 13 11 119.16 11.35
 1 -13 11 155.14 11.06
 1 -13 11 140.47 10.77
 1 -13 11 155.33 10.87
 1 -13 12 10.05 2.24
 1 -13 12 10.68 2.03
 1 -13 12 12.79 1.97
 1 13 12 8.24 3.1
 1 13 12 9.88 3
 1 -13 12 5.16 2.64
 1 13 12 10.66 3.2
 1 -13 12 8.75 2.62
 1 13 12 12.13 2.76
 1 -13 12 14.84 1.88
 1 -13 13 4.12 1.43
 1 13 13 7.08 2.56
 1 -13 13 2.33 2.09
 1 -13 13 0.86 2.07
 1 13 13 6.03 2.55
 1 13 13 4.02 1.63
 1 -13 13 2.27 1.47
 1 -13 13 3.49 1.8
 1 13 13 5.84 2.19
 1 -13 13 2.24 1.53
 1 -13 13 4.9 1.35
 1 -13 14 2.52 1.13
 1 13 14 2.69 1.92
 1 -13 14 2.79 1.58
 1 -13 14 3.17 1.42
 1 -13 14 3.19 1.15
 1 13 14 4.27 1.42
 1 13 15 15.77 1.77
 1 -13 15 15.55 1.77
 -1 14 16 13.9 1.43
 -1 -14 16 11.86 1.38
 -1 -14 15 22.73 2.14
 -1 14 15 17.61 2.21
 -1 -14 15 25.5 2.3
 -1 14 15 21.29 2.41
 -1 -14 15 25.92 2.42
 -1 14 14 9.65 2.37
 -1 14 14 11.05 1.82
 -1 -14 14 7.34 1.75
 -1 -14 14 11.35 1.58
 -1 -14 14 11.71 1.74
 -1 -14 13 16.97 3.22
 -1 14 13 14.9 3.18
 -1 14 13 20.59 2.97
 -1 -14 13 25.71 2.63
 -1 -14 12 25.24 3.25
 -1 -14 12 32.44 3.19
 -1 -14 12 22.48 3.06
 -1 14 12 30 3.35
 -1 -14 12 30.95 3.01
 -1 -14 12 33.84 2.95
 -1 -14 12 19.62 3.76
 -1 14 12 20.57 3.98
 -1 14 12 27.38 4.16
 -1 14 12 28.49 4.19
 -1 14 12 31.12 3.83
 -1 14 11 66.16 6.97
 -1 -14 11 82.24 6.19
 -1 -14 11 78.9 7.34
 -1 -14 11 91.11 6.47
 -1 -14 11 76.89 6.51
 -1 -14 11 57.5 6.96
 -1 14 11 53.57 7.03
 -1 -14 11 90.57 7.13
 -1 14 11 59.33 7.24
 -1 -14 11 46.91 6.87
 -1 14 11 62.36 6.77
 -1 14 11 76.61 7.24
 -1 -14 10 65.76 5.89
 -1 -14 10 65.7 4.81
 -1 -14 10 43.66 5.32
 -1 14 10 48.43 5.32
 -1 14 10 28.99 5.5
 -1 -14 10 62.09 5.31
 -1 14 10 57.14 5.47
 -1 14 10 43.16 5.21
 -1 -14 10 44.6 5.38
 -1 14 10 36.41 5.45
 -1 14 10 44.82 5.66
 -1 14 9 297.92 22.86
 -1 -14 9 293.95 23.46
 -1 14 9 313.79 23.69
 -1 -14 9 223.97 23.15
 -1 14 9 286.55 23.52
 -1 -14 9 205.94 23.05
 -1 14 9 324.27 23.47
 -1 -14 9 311.63 23.2
 -1 14 9 288.06 23.93
 -1 14 9 323.05 23.2
 -1 14 9 305.32 23.13
 -1 -14 8 36.5 4.23
 -1 14 8 32.58 4.24
 -1 -14 8 32.77 4.05
 -1 -14 8 28.98 4.05
 -1 14 8 36.27 4.35
 -1 -14 8 42.1 6.72
 -1 14 8 38.99 4.14
 -1 14 8 38.41 3.94
 -1 14 8 32.72 4.77
 -1 14 7 289 21.99
 -1 -14 7 315.72 22.74
 -1 14 7 267.18 21.74
 -1 14 7 298.37 21.9
 -1 -14 7 290.43 22.06
 -1 -14 7 308.64 23.18
 -1 -14 7 237.69 21.96
 -1 14 7 284.73 22.25
 -1 14 7 289.73 22.23
 -1 -14 7 317.19 23.57
 -1 14 7 244.67 22.08
 -1 -14 7 219.58 21.9
 -1 -14 7 261.64 23.3
 -1 14 7 276.77 22.7
 -1 14 6 131.97 10.06
 -1 -14 6 111.43 11.31
 -1 14 6 132.78 11.35
 -1 14 6 127.5 10.87
 -1 -14 6 140.67 12.37
 -1 -14 6 134.08 11.01
 -1 -14 6 122.77 10.3
 -1 -14 6 131.56 11.44
 -1 14 6 140.16 10.45
 -1 -14 6 103.9 10.13
 -1 14 6 128.57 10.37
 -1 14 6 127.24 10.18
 -1 -14 6 113.1 11.64
 -1 -14 6 92.7 10.04
 -1 14 6 117.28 10.29
 -1 -14 5 19.13 5.53
 -1 14 5 16.51 2.48
 -1 -14 5 18.05 2.37
 -1 14 5 14.11 2.6
 -1 14 5 18.14 2.38
 1 14 -5 18.51 1.9
 -1 -14 5 27.53 2.85
 -1 -14 5 22.82 3.5
 -1 -14 5 20.45 4.74
 -1 -14 5 25.73 5.29
 -1 14 5 16.6 1.88
 1 14 -5 15.26 1.86
 -1 -14 5 24.25 3.86
 -1 14 5 16.4 3.58
 -1 -14 4 90.97 9.02
 -1 -14 4 96.08 7.18
 1 14 -4 82.75 7.17
 -1 14 4 88.99 7.18
 -1 14 4 90.17 7.5
 -1 -14 4 101.92 9.89
 -1 14 4 94.58 8.24
 -1 -14 4 94.52 8.26
 -1 14 4 85.75 8
 -1 14 4 86.57 7.33
 1 14 -4 87.73 7.18
 -1 -14 4 90.36 8.72
 -1 14 4 81.06 7.4
 -1 -14 4 90.25 7.39
 -1 -14 4 80.74 7.34
 -1 14 4 80.2 7.37
 -1 -14 4 104.58 7.73
 -1 14 3 39.06 3.61
 -1 -14 3 30.98 3.26
 -1 14 3 38.25 3.32
 1 14 -3 41.81 3.38
 -1 -14 3 35.29 5.47
 -1 14 3 40.38 3.37
 -1 -14 3 26.55 5.07
 -1 -14 3 39.15 3.81
 1 14 -3 39.16 3.37
 -1 14 3 42.03 3.38
 -1 14 3 35.46 3.77
 1 -14 -3 32.94 3.98
 -1 14 3 36.3 4.4
 -1 14 3 35.68 3.84
 -1 -14 3 36.96 6.34
 -1 -14 3 33.75 3.26
 -1 -14 3 34.33 4
 1 -14 -3 30.09 3.79
 1 -14 -2 5.13 2.59
 -1 14 2 12.4 1.75
 1 14 -2 9.9 1.6
 -1 -14 2 12.4 4.1
 1 14 -2 12.94 1.72
 -1 14 2 11.73 1.5
 1 -14 -2 10.23 2.62
 -1 14 2 11.29 1.66
 -1 -14 2 10.31 1.86
 1 14 -1 38.55 3.77
 -1 14 1 39.79 3.73
 -1 14 1 39.64 3.64
 1 -14 -1 47.91 5.14
 -1 -14 1 41.71 4.4
 1 -14 -1 49.15 4.5
 -1 -14 1 50.4 4.65
 -1 -14 0 37.57 4.1
 -1 14 0 30.38 3.02
 1 -14 0 27.8 3.69
 -1 -14 0 38.47 6.93
 -1 14 0 37.67 3.16
 -1 -14 0 33.33 3.97
 1 14 0 32.07 3.3
 1 -14 0 32.11 4.6
 1 14 0 35.59 3.61
 -1 -14 -1 117.58 12.92
 -1 14 -1 139.22 10.46
 1 -14 1 133.77 11.1
 1 14 1 136.77 10.5
 1 14 1 126.34 10.96
 1 -14 1 125.25 11.94
 1 -14 1 123.77 10.5
 1 -14 1 135.23 10.98
 -1 14 -1 146.42 10.53
 1 14 1 134.13 10.3
 1 -14 1 117.7 10.26
 1 14 1 145.94 10.66
 1 14 2 99.85 8.04
 1 -14 2 89.76 7.93
 1 14 2 98.58 8.55
 1 -14 2 103.28 9.76
 -1 14 -2 104.16 7.96
 1 -14 2 104.29 8.79
 -1 14 -2 104.68 8.14
 1 -14 2 98.39 8.94
 1 14 2 98.19 7.92
 1 -14 2 105.21 8.77
 -1 -14 -2 92.23 10.24
 1 14 2 104.25 8.17
 1 -14 2 84.04 7.86
 1 14 2 102.29 7.95
 1 14 3 651.85 48.19
 1 14 3 616.8 48.65
 1 -14 3 647.46 48.87
 -1 14 -3 604.91 48.07
 -1 14 -3 659.81 48.22
 1 14 3 577.37 48.07
 1 14 3 621.47 48.03
 1 14 3 644.55 48.27
 1 -14 3 560.14 48.15
 -1 -14 -3 553.83 49.38
 1 14 3 648.51 48.26
 1 -14 3 654.38 48.97
 1 14 4 4.57 1.13
 1 14 4 4.89 1.83
 1 14 4 3.72 2.35
 1 14 4 4.52 1.74
 1 -14 4 4.21 1.64
 1 -14 4 3.33 3.83
 1 -14 4 4.64 1.17
 1 14 4 4.28 1.64
 1 14 4 2.74 1.42
 1 14 4 4.6 1.37
 1 -14 4 6.47 2.86
 1 14 5 159.17 13.69
 1 14 5 177.46 13.83
 1 -14 5 175.44 14.09
 1 14 5 139.86 13.63
 1 14 5 163.99 14.15
 1 -14 5 208.66 14.1
 1 -14 5 193.38 14.91
 1 14 5 165.6 14.53
 1 14 5 171.44 13.9
 1 14 5 179.59 13.91
 1 -14 5 184.29 13.6
 1 14 6 5.42 2.04
 1 14 6 4.38 1.57
 1 14 6 5.42 1.8
 1 14 6 4.23 2.53
 1 14 6 3.45 1.47
 1 -14 6 5.79 1.9
 1 -14 6 6.74 2.18
 1 14 7 18.26 3.6
 -1 14 -7 20.47 3.38
 1 -14 7 27.09 3.12
 1 -14 7 23.71 3.29
 1 14 7 14.46 2.32
 1 14 8 31.86 4.3
 1 14 8 26.95 3.43
 1 14 8 19.22 2.68
 1 -14 8 22.57 3.22
 1 -14 8 22.29 3.33
 1 14 8 18.28 2.66
 -1 14 -8 21.09 3.57
 1 14 8 18.18 3.4
 1 -14 8 18.14 3.29
 1 -14 8 30.59 3.16
 1 14 8 23.84 3.28
 1 14 8 25.64 3.24
 1 14 9 29.59 3.72
 1 14 9 35.03 3.82
 1 -14 9 25.71 3.62
 1 -14 9 26.65 2.99
 1 -14 9 29.57 3.03
 1 14 9 27.49 4.02
 1 -14 9 17.06 3.66
 1 14 9 23.52 3.89
 1 -14 9 13.15 3.43
 1 14 9 30.63 4.8
 1 14 9 28.3 3.29
 1 14 9 29.29 3.74
 1 -14 9 28.86 3.5
 1 14 10 19.15 3.19
 1 14 10 13.85 2.62
 1 -14 10 21.56 2.47
 1 -14 10 19.18 2.83
 1 14 10 15.65 3.08
 1 14 10 16.47 2.96
 1 14 10 8.25 3.13
 1 -14 10 12.38 3.04
 1 14 10 14.63 3.31
 1 14 10 10.84 3.71
 1 -14 11 10.5 3.21
 1 14 11 17.72 3.65
 1 -14 11 18.36 2.54
 1 14 11 21.1 3.02
 1 14 11 19.35 3.51
 1 14 11 25.09 3.37
 1 -14 11 18.56 2.26
 1 -14 11 15.17 2.15
 1 14 11 20.1 2.94
 1 -14 12 25.54 2.78
 1 -14 12 22.5 3.03
 1 -14 12 29.31 2.79
 1 -14 12 27.7 2.61
 1 -14 12 17.73 3.3
 1 -14 12 15.61 3.36
 1 14 12 18.75 3.59
 1 14 12 18.29 3.61
 1 14 12 19.41 3.21
 1 14 12 15.26 3.71
 1 -14 13 7.44 1.49
 1 -14 13 2.8 1.4
 1 14 13 2.7 1.57
 1 14 13 3.32 2.1
 1 -14 13 6.86 1.64
 1 -14 13 7.19 1.42
 1 -14 13 4.53 1.86
 1 14 13 1.1 2.17
 1 -14 13 2.22 1.98
 1 -14 13 3.55 1.97
 1 14 13 4.08 2.28
 1 14 14 8.79 1.65
 1 -14 14 16.39 1.88
 1 -14 14 13.78 1.59
 1 -14 14 10.8 1.92
 1 14 14 8.64 2.1
 1 -14 14 12.83 1.59
 1 14 15 3.83 1.04
 1 -14 15 4.96 1.09
 -1 -15 15 1.73 1.16
 -1 -15 15 2.96 0.86
 -1 -15 15 3.76 1.12
 -1 15 14 -0.92 1.35
 -1 15 14 -1.18 1.3
 -1 -15 14 0.63 1.05
 -1 -15 14 0.24 1.24
 -1 -15 14 0.09 1.32
 -1 15 13 14.53 3.11
 -1 -15 13 15.49 2.94
 -1 15 13 23.92 3.01
 -1 15 12 6.67 2.9
 -1 -15 12 6.57 2.56
 -1 15 12 10.22 2.96
 -1 -15 12 11.15 2.68
 -1 15 12 10.55 2.57
 -1 -15 12 6.78 1.9
 -1 15 12 8.1 2.09
 -1 -15 12 16.19 1.83
 -1 -15 12 15.03 1.93
 -1 15 12 16.48 3.41
 -1 -15 12 10.93 2.21
 -1 -15 12 14.75 2.06
 -1 15 11 81.7 6.67
 -1 15 11 68.73 6.25
 -1 15 11 84.22 6.57
 -1 -15 11 69.7 6.55
 -1 -15 11 70.53 5.59
 -1 -15 11 61.95 5.61
 -1 15 11 73.14 6.72
 -1 -15 11 40.17 5.94
 -1 -15 11 43.76 5.36
 -1 15 11 63.81 5.67
 -1 -15 11 60.52 5.28
 -1 -15 11 39.66 5.99
 -1 15 11 78.66 6.94
 -1 -15 11 62.01 6.05
 -1 -15 10 29.24 3.69
 -1 -15 10 31.94 3.19
 -1 15 10 27.02 4.63
 -1 15 10 34.36 4.1
 -1 15 10 43.04 4.28
 -1 15 10 35.45 3.97
 -1 -15 10 19.43 3.64
 -1 -15 10 20.62 3.77
 -1 15 10 23.31 4.06
 -1 15 10 38.27 4.46
 -1 -15 10 33.9 4.13
 -1 -15 9 183.97 14.48
 -1 -15 9 149.74 14.14
 -1 15 9 165.76 14.46
 -1 -15 9 133.51 14.03
 -1 15 9 170 14.47
 -1 15 9 163.1 14.04
 -1 15 9 189.16 14.16
 -1 15 9 192.73 14.45
 -1 15 9 156.37 14.77
 -1 -15 9 184.94 14.15
 -1 -15 8 46.1 4.99
 -1 15 8 50.01 5.16
 -1 -15 8 39.26 4.78
 -1 15 8 50.79 5.67
 -1 15 8 57.39 5.11
 -1 15 8 47.74 5.09
 -1 -15 8 28.7 4.61
 -1 15 8 52.13 4.81
 -1 15 8 53.91 4.8
 -1 -15 8 50.66 7.1
 -1 15 7 80.19 6.79
 -1 -15 7 90.04 7.07
 -1 15 7 83.46 7.21
 -1 -15 7 64.34 6.83
 -1 15 7 66.24 6.98
 -1 -15 7 62.33 6.82
 -1 -15 7 96.42 7.88
 -1 15 7 80.17 7.78
 -1 15 7 78.06 7.27
 -1 15 7 74.01 6.89
 -1 -15 7 99.02 9.04
 -1 15 6 134.62 11.53
 -1 15 6 139.96 11.76
 -1 15 6 143.07 11.41
 -1 -15 6 156.73 13.95
 -1 15 6 132.58 12.24
 -1 -15 6 151.28 12.88
 -1 -15 6 127.38 11.53
 -1 15 6 129.22 11.64
 -1 -15 6 175.28 13.31
 -1 -15 6 164.72 11.85
 -1 -15 6 178.3 12.59
 -1 -15 6 112.41 11.46
 -1 -15 5 15.14 4.67
 1 15 -5 14.28 1.74
 -1 15 5 14.56 1.75
 -1 15 5 16.71 2.31
 -1 -15 5 11.6 2.07
 -1 15 5 18.52 2.5
 -1 15 5 13.79 2.18
 1 15 -5 17.27 1.77
 -1 -15 5 16.05 3.45
 -1 -15 5 13.63 4.4
 -1 -15 5 15.8 2.38
 -1 15 5 12.8 3.22
 -1 -15 5 15.99 3.65
 -1 -15 4 59.44 7.54
 -1 -15 4 65.5 5.64
 1 15 -4 71.64 5.71
 -1 15 4 70.84 5.7
 -1 -15 4 59.08 6.52
 -1 15 4 72.59 6.82
 -1 15 4 63.19 6.39
 -1 -15 4 60.77 8.33
 -1 15 4 67.18 6.03
 -1 15 4 75.95 5.9
 1 15 -4 70.91 5.66
 -1 -15 4 66.85 7.31
 -1 -15 4 69.09 6.21
 -1 -15 4 59.76 5.76
 -1 15 4 70.43 5.86
 -1 -15 4 63.49 5.77
 -1 15 4 73.76 5.9
 -1 -15 3 240.65 20.78
 1 15 -3 274.63 20.86
 -1 -15 3 252.98 21.83
 -1 15 3 263.44 21.02
 -1 -15 3 262.43 21.94
 -1 15 3 231.63 20.99
 1 -15 -3 262.97 21.23
 1 15 -3 262.66 20.88
 -1 15 3 274.89 20.87
 1 -15 -3 260.11 21.52
 -1 -15 3 337.49 21.39
 -1 15 3 240.27 21.06
 -1 -15 3 302.11 20.85
 -1 15 3 262.33 21.58
 -1 -15 3 280.93 22.95
 -1 -15 2 154.69 16.39
 1 -15 -2 200.46 16.05
 -1 15 2 200.24 15.59
 1 15 -2 203.75 15.63
 1 15 -2 194.43 15.61
 -1 15 2 209.74 15.68
 1 -15 -2 185.81 16.3
 -1 -15 1 100.81 8.78
 1 -15 -1 108.65 8.64
 1 -15 -1 92.5 9.12
 1 15 -1 102.5 8.18
 -1 15 1 96.36 8.12
 1 15 -1 100.27 8.22
 -1 15 1 102.29 8.2
 1 15 0 20.16 2.35
 -1 -15 0 20.63 3.14
 -1 15 0 17.83 2.22
 1 -15 0 20.88 4.24
 1 15 0 15.75 2.68
 1 -15 0 19.28 2.91
 -1 15 0 19 2.09
 1 15 1 640.99 37.37
 1 -15 1 694.39 39.06
 1 15 1 661.96 37.94
 1 -15 1 695.03 37.41
 1 15 1 714.06 37.57
 1 15 1 676.27 37.38
 -1 15 -1 706.78 37.36
 1 -15 1 721.91 38.03
 1 -15 1 727.3 37.96
 -1 15 -1 712.17 37.45
 -1 -15 -1 644.62 39.89
 -1 -15 -1 572.78 37.82
 1 15 2 43.58 3.95
 1 -15 2 41 6.2
 1 -15 2 42.34 3.87
 1 15 2 45.24 4.68
 -1 15 -2 47.92 4.09
 1 -15 2 40.84 5.1
 1 15 2 42.39 3.85
 1 -15 2 45.33 5.13
 -1 -15 -2 32.26 6.57
 1 -15 2 46.18 5.08
 -1 15 -2 43.17 3.9
 1 15 2 41.32 4.2
 1 15 3 61.81 5.48
 1 15 3 59.48 6.01
 1 -15 3 67.6 5.33
 1 15 3 63.93 5.27
 1 -15 3 55.08 5.36
 1 15 3 61.36 5.47
 -1 -15 -3 64.37 7.75
 1 -15 3 65.83 6.75
 -1 15 -3 62.8 5.33
 1 -15 3 68.57 6.61
 1 15 3 64.3 5.62
 -1 15 -3 65.03 5.47
 1 -15 4 14.97 3.56
 1 15 4 17.84 2.48
 1 15 4 11.5 1.96
 1 15 4 16.46 2.15
 1 15 4 14.5 1.68
 1 15 4 14.38 2.15
 1 -15 4 14.27 1.73
 1 -15 4 17.07 4.4
 1 15 5 33.91 3.66
 1 15 5 40.35 3.82
 1 15 5 44.09 4.73
 1 -15 5 39.44 4.99
 1 -15 5 38.65 3.94
 1 15 5 41.05 3.94
 1 15 6 1.11 1.57
 1 15 6 2.79 1.99
 1 -15 6 2.22 1.94
 1 -15 6 -0.32 1.6
 1 15 6 2.2 2.66
 1 15 6 0.12 1.95
 1 15 7 64.28 7.14
 1 -15 7 62.08 6.54
 1 -15 7 66.67 6.4
 -1 15 -7 82.84 7.2
 1 -15 8 32.5 3.86
 1 -15 8 39.72 4.24
 1 -15 8 33.51 3.58
 -1 15 -8 36.65 4.51
 1 15 8 30.1 3.65
 1 15 8 27.58 3.61
 1 15 8 36.94 4.01
 1 15 8 27.63 3.33
 1 15 8 24.99 4.46
 1 15 8 26.21 3.99
 1 -15 8 21.78 3.66
 1 15 9 53.41 6.95
 1 15 9 64.38 6.2
 1 -15 9 61.47 6.16
 1 -15 9 69.17 5.57
 -1 15 -9 69.44 6.74
 1 15 9 48.82 6.17
 1 -15 9 48.21 6.07
 1 15 9 54.39 5.64
 1 15 9 63.47 6.11
 1 15 9 55.36 5.92
 1 -15 9 71.03 6.04
 1 15 10 13.86 3.13
 1 15 10 13.29 2.48
 1 -15 10 19.59 2.79
 1 -15 10 18.37 2.39
 1 15 10 14.6 3
 1 15 10 9.71 2.62
 1 15 10 5.7 3.16
 1 -15 10 11.96 2.88
 1 -15 10 12.81 2.92
 1 15 10 9.03 3.11
 1 15 10 6.86 3.08
 1 15 11 31.62 3.92
 1 15 11 37.63 4.16
 1 15 11 41.96 4.41
 1 15 11 33.32 4.52
 1 -15 11 24.61 4.13
 1 -15 11 27.93 3.12
 1 -15 11 33.8 3.3
 1 -15 11 32.54 3.47
 1 -15 12 35.18 3.12
 1 -15 12 17.73 3.6
 1 15 12 25.37 3.98
 1 -15 12 19.21 3.65
 1 15 12 25.68 4.04
 1 -15 12 41.78 3.37
 1 -15 12 31.3 3.41
 1 15 12 27.88 3.75
 1 -15 12 31.84 3.31
 1 15 13 2.9 1.47
 1 -15 13 6.25 1.42
 1 -15 13 5.04 1.85
 1 -15 13 7.63 1.43
 1 -15 14 19.47 2.22
 1 -15 14 19.69 2.04
 1 -15 14 16.94 2.3
 1 -15 14 19.96 2.05
 1 15 15 14.02 1.44
 1 -15 15 9.36 1.38
 -1 -16 15 6.86 1.21
 -1 16 15 3.95 1.26
 -1 -16 15 5.28 1.25
 -1 -16 15 6.47 1
 -1 -16 14 3.58 1.37
 -1 -16 14 1.45 1.36
 -1 -16 14 0.94 1.06
 -1 16 14 1.08 1.45
 -1 16 13 9.52 2.26
 -1 -16 13 7.2 1.88
 -1 16 12 4.75 2.18
 -1 -16 12 6.41 1.73
 -1 -16 12 3.95 1.76
 -1 -16 12 6.25 1.4
 -1 16 12 7.88 3.11
 -1 -16 11 37.18 4.65
 -1 -16 11 38.58 4.5
 -1 16 11 34.47 4.52
 -1 16 11 35.61 4.79
 -1 16 11 32.31 4.39
 -1 -16 11 42.09 3.69
 -1 -16 11 38.9 4.04
 -1 -16 11 43.82 3.95
 -1 16 10 7.48 3.04
 -1 16 10 6.58 2.68
 -1 -16 10 14.57 3.04
 -1 -16 10 11.57 2.44
 -1 -16 9 29.63 3.41
 -1 16 9 21.65 3.4
 -1 16 9 22.48 4.34
 -1 16 9 22.86 3.53
 -1 16 9 15.79 3.32
 -1 -16 9 34.27 3.89
 -1 -16 9 25.1 3.49
 -1 -16 8 29.95 3.99
 -1 -16 8 44.05 4.48
 -1 16 8 33.79 4.04
 -1 16 8 37.6 4.1
 -1 -16 8 45.3 7.15
 -1 16 8 29.6 4.11
 -1 16 8 34.28 5
 -1 16 7 38.74 4.39
 -1 16 7 31 4.83
 -1 -16 7 47.25 5.2
 -1 -16 7 39.38 4.26
 -1 -16 6 434.87 32.6
 -1 -16 6 421.01 32.84
 -1 16 6 398.2 31.39
 -1 -16 6 423.54 31.76
 -1 -16 6 440.91 32.49
 -1 16 6 380.86 31.76
 -1 -16 6 428.64 33.73
 -1 16 6 372.15 32.15
 -1 16 6 358.74 31.45
 -1 16 5 251.29 20.09
 1 16 -5 247.69 19.87
 -1 -16 5 263.72 21.29
 1 16 -5 231.2 19.87
 -1 -16 5 277.53 21.49
 -1 16 5 251.83 19.89
 -1 16 5 246.62 20.81
 -1 -16 5 272.11 22.34
 -1 16 5 251.35 20.21
 -1 -16 5 296.95 20.56
 -1 -16 5 297.7 21.26
 -1 16 4 73.64 6.85
 -1 16 4 82.13 6.72
 1 16 -4 74.77 6.54
 -1 -16 4 86.96 8.33
 1 16 -4 72.42 6.55
 -1 -16 4 92.99 6.54
 -1 -16 4 101.69 7.2
 1 -16 -4 69.04 7.13
 -1 16 4 71.16 7.42
 -1 -16 4 94.75 9.46
 -1 -16 4 79.49 8.28
 -1 16 4 73.13 6.52
 -1 -16 3 7.15 4.11
 -1 -16 3 1.59 3.67
 1 -16 -3 5.76 2.7
 -1 -16 3 5.42 2.04
 1 16 -3 15.87 1.8
 -1 16 3 13.51 1.63
 1 16 -3 14.19 1.71
 -1 -16 3 6.76 1.48
 -1 -16 3 2.14 4.92
 1 -16 -3 1.43 2.48
 1 -16 -2 213.81 17.37
 1 -16 -2 232.11 17.14
 -1 16 2 214.26 16.63
 1 16 -2 210.78 16.68
 -1 -16 2 193.37 17.49
 1 -16 -2 214.86 17.43
 1 16 -2 209.53 16.67
 -1 16 2 201.68 16.68
 1 -16 -1 457.41 38.31
 1 -16 -1 473.65 38
 -1 -16 1 520.05 37.9
 1 -16 -1 547.39 37.87
 -1 16 1 481.79 37.42
 1 16 -1 493.77 37.47
 -1 -16 1 368.13 37.88
 1 -16 -1 476.52 37.58
 -1 16 1 487.11 37.49
 1 16 -1 474.23 37.49
 1 -16 0 353.84 29.26
 1 16 0 329.58 28.45
 1 -16 0 365.67 28.47
 1 -16 0 386.71 28.71
 -1 -16 0 303.52 28.6
 -1 -16 0 336.58 28.55
 1 16 0 372.01 28.14
 -1 16 0 373.71 28.11
 -1 16 0 371 28.17
 1 16 0 358.67 28.21
 1 16 1 190.14 15.85
 1 16 1 197.47 16.32
 1 -16 1 206.62 15.89
 1 -16 1 210.11 17.4
 1 -16 1 213.27 16.44
 -1 -16 -1 186.36 16.44
 -1 -16 -1 185.21 16.33
 1 16 1 200.15 16
 -1 16 -1 203.67 15.92
 1 -16 1 218.25 16.38
 1 16 1 201.16 15.86
 1 16 2 2.91 1.34
 1 -16 2 4.19 2.89
 1 -16 2 7.62 2.83
 1 16 2 3.32 1.55
 1 -16 2 9.52 4.19
 1 16 2 4.43 2.36
 1 -16 2 6.33 1.51
 1 16 2 4.45 1.91
 -1 16 -2 4.96 1.49
 1 -16 2 7.95 3.22
 1 -16 3 21.49 4.17
 -1 16 -3 23.65 2.55
 -1 16 -3 26.54 2.65
 1 16 3 26.41 2.51
 1 -16 3 18.05 3.96
 -1 -16 -3 18.3 5.31
 1 16 3 24.04 3.55
 1 16 3 28.38 2.99
 1 -16 3 20.72 2.49
 1 16 3 24.46 2.72
 1 16 4 456.39 35.06
 1 16 4 479.39 35.36
 1 -16 4 443.92 35.06
 1 16 4 447.86 35.28
 1 -16 4 486.3 36.3
 1 16 4 412.42 35.14
 1 16 4 457.64 35.26
 1 16 5 13.44 3.14
 1 -16 5 15.32 2.38
 1 16 5 13.92 2.11
 1 16 5 19.11 2.33
 1 -16 5 14.19 3.75
 1 16 5 13.23 2.35
 1 16 6 9.36 1.88
 1 16 6 9.81 2.03
 1 16 6 10.18 2.11
 1 16 6 13.75 3.29
 1 -16 6 5.67 2.03
 1 -16 6 5.85 2.34
 1 16 7 10.36 3.2
 1 16 7 10 2.25
 1 16 7 9.63 1.94
 1 16 7 8.11 2.13
 1 -16 7 8.2 2.26
 1 -16 7 14.84 2.72
 1 -16 7 7.97 2.21
 1 16 8 33.33 4.96
 1 16 8 36.75 4.31
 -1 16 -8 42.49 4.86
 1 16 8 25.58 3.58
 1 -16 8 34.66 4.23
 1 -16 8 37.89 4.2
 1 -16 8 35.94 3.88
 1 16 8 32.95 4.05
 1 16 8 35.7 4.03
 1 16 9 42.04 4.72
 1 16 9 39.72 4.56
 1 16 9 38.1 4.69
 1 -16 9 37.71 3.97
 -1 16 -9 48.52 5.34
 1 16 9 32.27 5.48
 1 -16 9 42.62 4.61
 1 16 9 39.88 4.26
 1 -16 9 39.2 4.33
 1 -16 10 12.94 2.5
 1 16 10 6.13 3.42
 1 16 10 19.38 3.14
 1 16 10 16.77 2.95
 1 16 10 17.24 2.66
 1 16 10 15.84 3.28
 1 -16 10 13.11 2.25
 1 16 11 123.14 10.89
 1 16 11 108.87 10.56
 1 16 11 113.63 10.71
 1 -16 11 127.24 10.24
 1 -16 11 127.95 10.05
 1 16 12 10.5 2.56
 1 -16 12 9.33 1.97
 1 -16 12 13.11 2.05
 1 -16 12 9.7 1.73
 1 -16 13 14.44 1.87
 1 -16 13 12.63 2.19
 1 -16 13 16.3 1.96
 1 -16 14 26.57 2.52
 1 -16 14 26.84 2.72
 1 16 15 15.41 1.68
 1 -16 15 17.58 1.71
 -1 -17 15 2.85 0.98
 -1 17 15 3.02 1.06
 -1 -17 15 3.82 1.11
 -1 -17 15 3.01 0.76
 -1 -17 14 4.72 1.36
 -1 17 14 2.24 1.4
 -1 -17 14 2.2 1.34
 -1 -17 14 3.94 1.15
 -1 -17 13 26.94 2.8
 -1 17 13 24.5 3.3
 -1 -17 13 24.2 2.65
 -1 -17 12 4.35 1.28
 -1 -17 12 2.57 1.57
 -1 17 12 4.31 2.1
 -1 17 12 6.93 2.99
 -1 -17 11 28.25 3.43
 -1 17 11 21.5 3.49
 -1 -17 11 23.85 3.71
 -1 -17 11 25.12 2.5
 -1 17 11 22.2 3.75
 -1 -17 11 23.28 2.81
 -1 -17 11 18.3 2.76
 -1 -17 10 11.59 2.89
 -1 17 10 16.73 3.1
 -1 17 10 15.4 3.13
 -1 -17 10 13.17 2.58
 -1 -17 9 18.17 3.12
 -1 17 9 17.05 3.81
 -1 17 9 13.96 2.95
 -1 17 9 13.77 2.93
 -1 17 9 15.09 2.93
 -1 -17 9 17.53 2.73
 -1 -17 8 53.95 7.53
 -1 17 8 45.02 6.07
 -1 17 8 53.82 5.58
 -1 17 8 46.41 5.22
 -1 17 8 54.89 5.31
 -1 -17 8 57.42 5.43
 -1 -17 8 59.15 5.75
 -1 17 7 4.24 2.83
 -1 17 7 4.9 2.27
 -1 -17 7 4.21 1.91
 -1 -17 7 6.89 2.91
 -1 -17 6 35.76 6.31
 -1 -17 6 43.97 6.12
 -1 17 6 46.09 4.68
 -1 17 6 52.01 5.02
 -1 -17 6 40.28 4.69
 -1 -17 6 46.4 5.7
 -1 17 6 53.27 4.58
 -1 -17 6 48.73 7.26
 -1 17 6 48.71 5.59
 1 17 -5 129.76 10.09
 -1 -17 5 99.26 11.43
 -1 17 5 126.04 10.49
 -1 17 5 133.34 10.12
 -1 -17 5 105.19 11.62
 1 17 -5 124.44 10.11
 -1 -17 5 110.95 10.58
 -1 -17 5 116.24 11.4
 -1 17 5 134.82 10.34
 -1 17 5 123.02 11.11
 -1 -17 5 124.05 12.68
 -1 17 4 47.74 4.01
 1 17 -4 46.64 3.76
 -1 17 4 39.14 4.07
 -1 -17 4 35.05 5.73
 1 -17 -4 27.19 4.39
 1 -17 -4 28.54 4.66
 -1 -17 4 41.99 4.28
 -1 -17 4 37.13 5.84
 1 17 -4 45.12 3.77
 -1 17 4 46.44 3.8
 -1 -17 4 37.88 3.7
 1 17 -3 65.09 5.22
 -1 -17 3 64.86 5.17
 -1 -17 3 55.5 7.77
 -1 -17 3 49.33 6.83
 1 -17 -3 51.92 5.74
 -1 -17 3 48.35 6.58
 -1 -17 3 61.57 5.72
 1 -17 -3 47.2 6.01
 1 17 -3 61.28 5.24
 -1 17 3 67.1 5.28
 1 -17 -2 63.31 6.03
 -1 -17 2 50 6.13
 1 -17 -2 59.67 5.58
 1 -17 -2 55.7 5.87
 1 17 -2 55.81 4.9
 -1 17 2 60.25 4.96
 -1 17 2 56 4.82
 1 17 -2 54.63 4.92
 1 -17 -1 280.64 23.77
 -1 17 1 283.45 22.84
 -1 -17 1 245.98 23.33
 -1 -17 1 338.15 23.37
 1 17 -1 286.63 22.81
 -1 17 1 291.16 22.77
 1 17 -1 286.49 22.84
 -1 -17 1 317.98 23.39
 1 -17 -1 298.07 23.49
 -1 17 0 167.12 13.09
 1 17 0 187.11 13.19
 1 -17 0 170.13 13.53
 1 17 0 157.79 13.52
 1 -17 0 154.61 14.39
 -1 17 0 170.66 13.18
 -1 -17 0 123.89 13.49
 -1 -17 0 164.26 13.67
 -1 -17 0 162.32 13.75
 1 17 0 162.9 13.22
 -1 -17 -1 26.54 3.76
 1 17 1 27.01 2.72
 1 17 1 21.07 2.62
 1 -17 1 26.2 2.78
 1 17 1 26.54 3.36
 1 -17 1 30.85 5.02
 -1 17 -1 25.43 2.72
 -1 -17 -1 23.98 3.69
 -1 -17 -1 31.4 6.69
 1 -17 1 29.43 3.79
 1 17 1 29.75 3.05
 1 -17 2 479.88 35.45
 1 -17 2 487.87 35.45
 -1 17 -2 453.94 34.81
 1 17 2 444.54 34.93
 1 -17 2 449.63 34.76
 1 17 2 429.38 35.31
 1 -17 2 466.67 36.41
 1 17 2 432.25 34.74
 1 -17 2 467.51 35.87
 1 17 2 412.24 34.78
 1 -17 3 7 3.56
 1 17 3 2.98 1.88
 -1 17 -3 3.17 1.28
 1 17 3 2.92 2.49
 1 -17 3 7.35 1.45
 1 17 3 0.91 1.19
 1 17 3 2.2 1.51
 1 -17 3 6.34 3.26
 1 -17 4 167.57 13.07
 1 -17 4 152.18 11.57
 1 17 4 138.92 11.88
 1 17 4 151.2 11.77
 1 17 4 126.36 12.4
 1 17 4 136.98 11.53
 1 17 4 144.23 11.78
 1 -17 5 26.59 2.84
 1 -17 5 26.96 4.07
 1 17 5 17.93 2.61
 1 17 5 18.82 2.47
 1 17 5 21.51 2.69
 1 17 5 17.79 3.45
 1 17 6 86.24 9
 1 17 6 99.67 8.17
 1 -17 6 104.27 8.68
 1 -17 6 86.26 8.31
 1 17 7 9.42 2.27
 1 17 7 6.26 1.98
 1 -17 7 6.95 2.44
 1 -17 7 7.43 2.08
 1 17 7 7.44 2.26
 1 17 7 10.41 3.38
 1 17 8 27.62 4.79
 1 17 8 34.98 4.28
 1 17 8 31.64 3.6
 1 17 8 33.52 3.98
 1 -17 8 37.3 4.18
 1 -17 8 37.01 4.36
 1 -17 8 38.53 3.94
 -1 17 -8 29.49 4.61
 1 17 8 30.19 3.89
 1 17 9 2.92 2.55
 1 -17 9 10.29 2.08
 -1 17 -9 8.26 2.88
 1 -17 9 3.48 2.21
 1 17 9 3.9 3.35
 1 17 9 2.85 2.03
 1 17 9 4.72 2.39
 1 -17 9 5.52 2.16
 1 -17 10 7.23 2.26
 1 -17 10 7.23 1.96
 1 17 10 9.19 2.76
 1 17 10 5.93 2.44
 1 17 10 10.28 2.94
 1 17 10 5.45 3.51
 1 17 11 84.84 10.28
 1 17 11 111.31 9.95
 1 -17 11 115.53 9.17
 1 17 11 99.76 9.71
 1 17 11 116.98 10.06
 1 -17 11 120.41 9.41
 1 17 12 13.09 2.43
 1 -17 13 24.5 3
 1 -17 13 29.76 2.82
 1 -17 13 28.4 2.77
 1 -17 14 4.1 1.03
 1 -17 14 5.44 1.31
 1 -17 15 6.35 0.98
 -1 -18 15 2.83 1.03
 -1 18 15 1.52 1
 -1 -18 15 3.28 0.94
 -1 -18 14 13.75 1.93
 -1 18 14 13.91 1.98
 -1 -18 14 14.24 1.72
 -1 -18 14 17.13 1.91
 -1 18 13 74.43 7.21
 -1 -18 13 82 6.73
 -1 -18 13 77.52 6.6
 -1 18 12 6.44 2.93
 -1 -18 12 8.85 1.85
 -1 -18 12 7.8 1.45
 -1 18 12 9.98 2.53
 -1 18 11 56.2 6.24
 -1 -18 11 61.67 5.45
 -1 -18 11 59.55 5.17
 -1 18 11 57.44 6.15
 -1 -18 10 23.08 3.02
 -1 -18 10 23.32 3.47
 -1 18 10 18.46 3.32
 -1 18 10 16.22 3.41
 -1 -18 9 10.52 2.38
 -1 18 9 11.15 2.75
 -1 -18 9 13.53 2.86
 -1 18 9 10.36 2.74
 -1 18 9 10.46 2.83
 -1 18 8 60.66 6.11
 -1 18 8 59.57 6.7
 -1 -18 8 60.16 7.86
 -1 -18 8 57.57 6.15
 -1 -18 8 53.78 5.78
 -1 18 8 56.37 5.81
 -1 18 8 67.24 5.86
 -1 -18 7 7.94 4.61
 -1 18 7 6.76 2.29
 -1 18 7 6.45 3.09
 -1 -18 7 3.63 3.02
 -1 18 7 7.49 2.11
 -1 18 7 5.11 2.29
 -1 18 6 26.85 3.83
 -1 -18 6 36.2 5.38
 -1 -18 6 30.69 7.22
 -1 18 6 27.89 4.75
 -1 18 6 23.48 3.24
 -1 18 6 25.74 3.41
 -1 -18 6 36.49 3.74
 -1 -18 6 42.68 4.95
 -1 -18 6 29.85 5.27
 1 18 -5 60.98 5.07
 -1 -18 5 71.51 7.14
 -1 18 5 54.93 5.07
 1 18 -5 54.61 5.07
 -1 -18 5 60.41 7.1
 -1 -18 5 71.96 8.41
 -1 18 5 48.99 6.1
 1 -18 -5 61.09 5.89
 -1 18 5 54.16 5.44
 -1 18 5 61.8 5.4
 -1 -18 5 79.19 5.95
 -1 -18 5 73.44 7.02
 1 18 -4 24.62 2.83
 1 -18 -4 36.26 4.26
 -1 -18 4 36.72 3.61
 1 18 -4 27.27 2.94
 -1 -18 4 35.14 5.26
 -1 18 4 23.22 2.88
 -1 -18 4 38.35 2.9
 -1 -18 4 31.29 6.22
 -1 18 4 28.29 3.15
 1 -18 -4 32.14 3.86
 -1 -18 4 35.21 5.08
 -1 -18 3 35.79 3.93
 1 -18 -3 27.78 4.49
 -1 -18 3 29.95 5.29
 1 -18 -3 30.4 4.12
 -1 -18 3 35.19 3.38
 1 18 -3 41.5 3.49
 -1 18 3 40.35 3.49
 -1 -18 3 30.39 5.06
 1 18 -3 41.06 3.54
 -1 -18 2 81.13 8.3
 1 18 -2 81.49 7.23
 1 -18 -2 97.88 7.88
 1 -18 -2 87.74 8.16
 -1 -18 2 80.75 9.49
 -1 -18 2 83.85 7.15
 1 18 -2 83.65 7.16
 -1 18 2 95.16 7.27
 -1 -18 2 81.08 8.23
 1 -18 -2 92.36 8.15
 1 18 -1 200.74 16.12
 -1 -18 1 230.41 16.75
 1 -18 -1 209.31 17.26
 -1 18 1 192.8 16.04
 1 18 -1 204.25 16.08
 -1 18 1 207.71 16.13
 -1 -18 1 173.18 16.64
 1 -18 -1 221.33 16.83
 -1 -18 1 202.67 16.66
 -1 -18 0 14.99 2.88
 1 -18 0 16.77 2.82
 -1 18 0 16.1 2.01
 1 18 0 15 2.06
 -1 18 0 20.16 2.25
 1 -18 0 11.56 4.08
 1 18 0 15.55 2.22
 -1 -18 0 14.18 3.15
 1 -18 1 170.01 13.63
 1 18 1 158.99 14.14
 1 -18 1 177.9 15.24
 1 18 1 174.03 13.61
 1 -18 1 180.73 14.24
 -1 -18 -1 154.76 14.16
 -1 18 -1 178.36 13.67
 -1 -18 -1 149.68 14.29
 1 18 1 175.76 13.77
 1 18 2 6.09 2.03
 -1 18 -2 6.1 1.5
 1 -18 2 3.75 1.48
 1 18 2 4.12 2.13
 1 -18 2 3.36 4.05
 -1 -18 -2 0.44 2.66
 1 18 2 6.47 1.64
 -1 18 -2 6.74 1.63
 1 18 2 5.59 1.4
 1 -18 2 3.93 3.39
 1 18 3 12.27 1.7
 1 -18 3 7.52 3.44
 -1 18 -3 13.75 1.89
 -1 18 -3 12.48 1.82
 1 18 3 12.91 2.34
 1 18 3 12.74 2.08
 1 -18 3 13.74 1.9
 1 -18 4 59.97 6.89
 1 -18 4 65.14 5.2
 1 18 4 56.6 6.15
 1 18 4 54.3 5.42
 1 18 4 59.36 5.18
 1 18 4 67.13 5.48
 1 18 5 0.58 1.92
 1 18 5 -0.11 1.63
 1 -18 5 3.52 3.01
 1 18 5 3.18 2.47
 1 -18 5 -1.26 1.55
 1 18 6 32.95 4.33
 1 -18 6 27.78 3.72
 1 -18 6 22.98 3.25
 1 -18 6 27.14 3.23
 1 18 7 1.84 3.09
 1 18 7 6.32 2.11
 1 18 7 3.97 2.12
 1 -18 7 11.19 2.36
 1 -18 7 10.5 2.64
 1 -18 8 16.67 2.73
 -1 18 -8 18.88 3.71
 1 18 8 17.5 3.08
 1 18 8 18.35 3.23
 1 -18 8 16.54 3.18
 1 -18 8 15.52 2.94
 1 18 8 18.51 3.91
 1 18 8 24.12 3.07
 1 -18 9 93.28 8.4
 1 18 9 77.67 8.33
 1 18 9 94.51 8.53
 1 -18 9 101.63 8.69
 1 -18 9 100.35 8.05
 1 18 9 83.44 9.45
 1 -18 10 27.77 3.44
 1 18 10 18.39 3.55
 1 18 10 20.84 3.46
 1 18 10 26.7 3.94
 1 -18 10 27.06 3.02
 1 18 10 19.76 4.32
 1 -18 11 30.25 3.19
 1 18 11 30.42 3.97
 1 18 11 43.98 4.55
 1 18 11 38.33 4.22
 1 18 11 25.48 4.8
 1 -18 11 30.46 3.46
 1 -18 12 20.2 2.65
 1 18 12 19.17 2.86
 1 -18 13 5.01 1.31
 1 -18 13 2.9 1.22
 1 -18 13 5.78 1.58
 1 -18 14 27.88 2.53
 1 -18 14 27.42 2.69
 -1 19 15 2.09 0.89
 -1 -19 15 3.69 0.92
 -1 -19 15 2.19 0.91
 -1 -19 14 2.53 1.18
 -1 -19 14 0.81 1.15
 -1 -19 14 1.17 0.9
 -1 19 14 1.48 1.22
 -1 -19 13 11.72 1.9
 -1 -19 13 12.08 1.7
 -1 19 13 11.09 2.29
 -1 19 12 4.09 2.19
 -1 -19 12 7.86 1.77
 -1 19 12 9.75 3.05
 -1 -19 12 8.52 2.28
 -1 -19 12 7.31 1.38
 -1 19 11 38.06 4.74
 -1 19 11 35.56 4.5
 -1 -19 11 35.85 3.74
 -1 -19 10 7.35 2.35
 -1 19 10 3.25 2.8
 -1 -19 10 4.19 2.38
 -1 19 10 5.92 2.62
 -1 -19 9 17.01 3.25
 -1 19 9 15.79 3.17
 -1 -19 9 19.08 2.9
 -1 19 9 16.03 3.14
 -1 19 9 14.76 3.06
 -1 19 8 3.85 2.32
 -1 19 8 -0.33 3.18
 -1 -19 8 0.41 4.97
 -1 -19 8 -0.21 1.89
 -1 -19 8 2.37 2.29
 -1 19 8 3.24 2.06
 -1 19 8 1.53 2.2
 -1 -19 7 12.39 3.51
 -1 -19 7 16.96 4.76
 -1 19 7 14.51 2.59
 -1 19 7 14.26 3.61
 -1 19 7 9.52 2.62
 -1 19 7 12.31 2.43
 -1 -19 6 1.32 4.15
 -1 19 6 0.4 2.08
 -1 -19 6 3.1 4.72
 -1 19 6 -0.28 2.85
 -1 -19 6 1.92 1.8
 1 -19 -6 3.34 2.32
 -1 -19 6 2.47 3.24
 1 19 -5 26.39 2.66
 1 -19 -5 23.85 3.95
 -1 -19 5 37.96 4.84
 -1 -19 5 34.7 3.51
 -1 -19 5 27.68 5.15
 -1 -19 5 32.26 6.48
 -1 19 5 23.07 3.96
 1 -19 -5 27.84 3.77
 -1 19 5 22.46 3.1
 -1 19 5 27.38 3.03
 1 19 -5 23.35 2.75
 -1 19 5 22.98 2.66
 -1 -19 5 31.24 5.29
 1 19 -4 56.98 4.62
 -1 -19 4 46.4 6.3
 -1 19 4 56.96 4.66
 -1 -19 4 48.85 6.28
 1 19 -4 55.14 4.63
 -1 -19 4 45.13 4.53
 -1 -19 4 49.89 7.68
 -1 19 4 62.66 4.85
 1 -19 -4 42.61 5.17
 -1 -19 4 53.12 5.18
 1 -19 -4 41.19 5.54
 1 -19 -3 11.24 2.95
 -1 -19 3 8.8 3.69
 1 19 -3 7.39 1.46
 -1 -19 3 5.35 3.7
 -1 -19 3 7.78 1.52
 1 19 -3 2.84 1.57
 -1 19 3 1.99 1.48
 -1 -19 3 8.17 2.13
 1 -19 -3 6.7 2.5
 -1 -19 2 44.28 7.19
 -1 -19 2 43.81 4.4
 1 -19 -2 53.46 5.69
 1 -19 -2 46.29 5.35
 1 19 -2 51.93 4.42
 -1 19 2 55.19 4.53
 -1 -19 2 47.04 5.68
 -1 -19 2 42.74 5.82
 1 -19 -2 55.75 5.23
 1 19 -2 48.51 4.47
 1 19 -1 175.47 13.2
 -1 19 1 169.8 13.15
 -1 19 1 164.73 13.25
 -1 -19 1 132.53 13.73
 1 -19 -1 156.75 14.35
 1 19 -1 166.04 13.25
 -1 -19 1 163.09 13.82
 1 -19 -1 166.34 13.93
 1 -19 0 444.53 36.06
 -1 -19 0 423.87 35.39
 1 19 0 438.81 34.77
 -1 19 0 449.71 34.83
 1 19 0 455.23 34.88
 -1 -19 0 441.58 35.26
 1 -19 0 446.68 35.12
 1 19 1 3.53 1.49
 1 -19 1 0.31 2.66
 -1 -19 -1 1.33 2.79
 1 -19 1 7.67 4.18
 1 -19 1 2.7 1.55
 1 19 1 0.65 2.02
 -1 19 -1 2.51 1.53
 1 19 1 0.83 1.8
 -1 -19 -1 4.79 2.69
 1 19 2 132.96 10.17
 1 -19 2 135.02 9.95
 1 19 2 114.45 10.61
 -1 19 -2 127.13 10.25
 1 19 2 119.46 9.9
 -1 -19 -2 102.14 10.59
 1 -19 2 142.34 11.38
 -1 -19 -2 114.4 10.59
 -1 19 -2 123.25 9.98
 1 19 2 110.66 9.91
 1 19 3 88.8 6.96
 1 -19 3 94.44 8.65
 -1 19 -3 84.48 7.02
 -1 19 -3 87.52 7.26
 1 19 3 70.63 7.72
 1 19 3 88.13 7.31
 1 19 3 69.48 7.06
 1 -19 3 87.88 7
 1 19 4 2.76 1.63
 1 19 4 2.04 2.26
 1 -19 4 4.57 1.25
 1 -19 4 3.22 3.15
 1 19 4 3.08 1.65
 1 19 4 2.49 1.12
 1 19 5 50.64 4.75
 1 19 5 48.33 5.7
 1 -19 5 58.9 5.09
 1 -19 5 50.64 6.6
 1 19 5 44.23 4.72
 1 -19 6 5.41 1.84
 1 19 6 2.84 2.89
 1 -19 6 7.45 2.61
 1 -19 6 4.77 2.03
 1 19 7 22.73 4.26
 1 19 7 26.2 3.14
 1 19 7 21.7 3.08
 1 -19 7 17.54 2.93
 1 -19 7 16.93 3.21
 1 -19 8 9.29 2.19
 1 -19 8 11.49 2.45
 1 -19 8 9.29 2.57
 1 19 8 12.43 3.56
 1 19 8 8.19 2.78
 1 19 8 10.01 2.54
 -1 19 -8 8.42 2.96
 1 19 8 7.76 2.61
 1 19 9 183.01 18.68
 1 19 9 213.19 18.32
 1 -19 9 220.55 18.15
 1 19 9 206.4 17.91
 1 19 9 246.03 18.07
 1 -19 9 220.92 17.97
 1 -19 10 10.57 2.39
 1 19 10 2.57 3.1
 1 19 10 7.44 2.8
 1 -19 10 11.68 2.21
 1 19 10 8.52 2.91
 1 19 10 9.41 2.63
 1 19 11 6.61 2.83
 1 19 11 8.45 2.55
 1 19 11 7.13 2.31
 1 -19 11 9.16 1.97
 1 -19 11 9.57 1.66
 -1 -19 -12 7.77 3.14
 1 19 12 15.58 2.57
 1 19 12 16.76 3.04
 1 -19 12 14.65 2.23
 1 -19 12 14.08 1.9
 1 -19 13 1.75 1.14
 1 -19 13 2.56 1.11
 1 19 14 19.62 2.05
 1 -19 14 20.79 1.91
 1 -19 14 16.9 2.02
 -1 20 15 0.23 0.73
 -1 -20 15 1 0.74
 -1 -20 15 -0.27 0.78
 -1 -20 14 1.74 1.13
 -1 -20 14 1.52 1.13
 -1 20 14 -0.08 1.13
 -1 -20 14 0.88 0.9
 -1 -20 13 -0.07 1.09
 -1 -20 13 0.36 1.25
 -1 20 13 -0.18 1.65
 -1 -20 12 3.44 1.6
 -1 -20 12 3.49 2.09
 -1 20 12 1.46 2.63
 -1 20 12 5.63 2.26
 -1 20 11 51.27 5.65
 -1 -20 11 48.99 4.77
 -1 20 11 54.96 5.79
 1 20 -10 3.35 2.7
 -1 20 10 0.52 2.29
 1 -20 -10 3.49 2.89
 -1 -20 10 -1.27 1.91
 -1 20 10 0.41 2.61
 -1 -20 10 -1.31 2.23
 -1 20 9 16.58 3.17
 -1 -20 9 13.09 2.95
 -1 20 8 134.43 12.08
 -1 20 8 118.94 11.6
 -1 -20 8 136.13 13.46
 -1 20 8 139.82 11.67
 -1 -20 8 148.95 12.17
 -1 -20 8 149.41 11.99
 -1 -20 7 24.09 4.45
 -1 20 7 24.02 3.24
 -1 20 7 19.16 3.27
 -1 20 7 25.32 3.74
 -1 -20 7 30.71 5.73
 -1 -20 6 57.85 5.36
 -1 -20 6 49.67 6.17
 1 -20 -6 41.9 5.68
 1 -20 -6 42.47 5.15
 -1 20 6 54.93 5.38
 -1 -20 5 64.23 7.49
 1 -20 -5 54.21 6.2
 -1 -20 5 52.57 6.67
 -1 -20 5 53.46 5.56
 -1 20 5 64.51 5.34
 -1 -20 5 61.34 8.36
 1 20 -5 56.76 4.89
 -1 20 5 58.18 4.93
 1 20 -5 54.84 4.92
 -1 -20 5 47.46 7.14
 1 -20 -5 51.54 5.58
 -1 -20 4 127.52 11.89
 1 -20 -4 119.25 11.38
 -1 -20 4 135.34 11.06
 -1 20 4 135.05 10.61
 -1 -20 4 137.68 11.93
 -1 20 4 130.81 10.44
 1 20 -4 124.45 10.44
 -1 -20 4 142.08 13.47
 -1 -20 4 130.43 10.38
 1 20 -4 124.52 10.39
 1 -20 -4 117.28 10.98
 -1 -20 3 107.54 11.03
 -1 -20 3 112.8 8.42
 1 -20 -3 109.68 9.54
 -1 -20 3 116.61 9.04
 1 20 -3 99.57 8.4
 -1 -20 3 106.08 9.73
 -1 20 3 96.86 8.44
 -1 -20 3 88.04 9.65
 1 20 -3 91.19 8.44
 1 -20 -3 106.36 9.07
 -1 -20 2 358.27 27.14
 -1 -20 2 381.17 27.7
 1 -20 -2 341.76 27.92
 1 20 -2 342.92 27.13
 -1 20 2 335.57 27.17
 -1 -20 2 313.37 27.86
 -1 -20 2 298.96 27.91
 1 -20 -2 376.45 27.67
 1 20 -2 344.22 27.19
 1 20 -1 319.96 24.82
 1 -20 -1 319.05 26.01
 -1 20 1 322.88 24.86
 -1 -20 1 268.46 25.26
 -1 -20 1 335.73 25.45
 1 -20 -1 323.21 25.55
 1 20 0 70.28 5.91
 -1 -20 0 57.25 6.45
 1 20 0 65.87 5.7
 1 -20 0 68.96 7.57
 -1 -20 0 74.89 6.64
 -1 20 0 64.6 5.77
 1 20 1 656.64 49.21
 -1 -20 -1 597.68 49.75
 -1 -20 -1 613.33 49.54
 1 20 1 622.56 49.05
 1 20 1 559.76 49.51
 1 -20 1 687.24 50.81
 1 -20 1 646.95 49.08
 -1 20 -1 641.08 49.11
 -1 20 -2 2.8 1.5
 1 20 2 2.41 1.91
 1 -20 2 10.91 1.64
 1 -20 2 10.26 3.64
 -1 -20 -2 10.32 2.96
 -1 -20 -2 8.8 2.87
 1 20 2 2.78 1.42
 1 20 2 2.45 1.46
 -1 20 -2 3.13 1.56
 -1 20 -3 14.33 2.12
 1 20 3 17.91 2
 1 -20 3 21.87 4.02
 1 -20 3 20.04 2.21
 1 20 3 13.28 2.24
 -1 20 -3 14.76 2.26
 1 20 3 17.3 3.16
 -1 -20 -3 15.42 3.38
 1 -20 4 23.16 4.39
 1 20 4 22.75 3.76
 1 -20 4 22.62 2.42
 1 20 4 22.76 2.5
 1 20 4 21.97 2.88
 1 20 4 28.36 2.9
 1 20 5 9.71 1.68
 1 20 5 11.33 2.15
 1 20 5 12.16 3.08
 1 -20 5 5.97 1.92
 1 -20 5 6.53 3.19
 1 -20 6 48.91 5.23
 1 -20 6 51.22 4.79
 1 20 6 40.9 4.53
 1 20 6 37.94 5.45
 1 20 6 37.59 4.47
 1 -20 6 51.7 4.83
 1 20 7 173.16 16.58
 1 20 7 213.76 15.87
 1 20 7 173.45 15.71
 1 -20 7 205.96 16.34
 1 -20 7 188.59 15.97
 1 -20 8 12.01 2.48
 1 -20 8 18.82 3.18
 1 -20 8 13.37 2.65
 1 20 8 4.93 3.47
 1 20 8 9.22 2.78
 1 20 8 17.87 2.93
 -1 20 -8 15.28 3.64
 1 20 8 9.28 2.6
 -1 20 -9 53.41 6.08
 1 20 9 37.22 5.93
 1 20 9 41.95 4.94
 1 20 9 55.66 5.25
 1 -20 9 46.38 5.07
 1 -20 9 43.93 5.26
 1 20 9 43.47 5.36
 1 -20 9 45.2 4.85
 1 20 10 6.42 2.64
 1 -20 10 13.94 2.18
 1 20 10 7.57 2.51
 1 20 10 13 3.04
 -1 20 -10 10.09 3.06
 1 20 11 37.92 4.77
 1 20 11 32.22 4.46
 1 20 11 45.44 4.76
 1 -20 11 45.53 4.13
 1 -20 11 40.36 3.81
 -1 -20 -12 -0.87 2.6
 1 20 12 0.75 1.69
 1 20 12 3.8 2.56
 1 -20 12 2.9 1.6
 1 -20 12 0.86 1.43
 1 -20 12 2.68 1.24
 1 -20 13 8.55 1.39
 1 -20 13 7.08 1.31
 1 20 14 2.21 0.98
 1 -20 14 3.3 0.84
 1 -20 14 3.68 1.11
 -1 -21 15 4.75 0.81
 -1 -21 15 3.78 0.81
 -1 -21 14 9.59 1.41
 -1 -21 14 9.4 1.43
 -1 21 14 8.11 1.38
 -1 -21 14 7.99 1.19
 -1 -21 13 1.4 1.07
 -1 -21 13 0.43 1.27
 -1 21 13 2.51 1.7
 -1 21 13 2.07 1.36
 -1 -21 12 -2.84 1.83
 -1 21 12 1.56 2.06
 -1 21 11 77.85 7.43
 -1 -21 11 81.04 6.69
 -1 21 11 64.57 7.3
 -1 -21 11 79.8 7.42
 -1 -21 11 70.95 7.09
 -1 -21 10 22.15 3.53
 1 21 -10 19.35 3.85
 -1 21 10 24.2 3.74
 1 -21 -10 18.17 3.98
 -1 -21 10 19.94 3.11
 -1 21 10 25.6 3.73
 -1 21 9 26.12 3.62
 -1 -21 9 13.18 3.12
 -1 -21 8 233.46 19.97
 -1 21 8 246.97 18.21
 -1 21 8 216.39 18.56
 1 -21 -8 179.11 18.75
 -1 -21 8 224.02 18.52
 -1 -21 8 218.96 18.38
 1 -21 -7 -0.63 2.93
 -1 -21 7 3.49 3.23
 -1 -21 7 8.38 4.61
 -1 21 7 11.34 2.42
 -1 21 7 9.07 2.53
 -1 -21 6 86.81 8.95
 -1 -21 6 97.43 9.07
 1 -21 -6 68.99 8.22
 -1 -21 6 86.67 7.82
 -1 21 6 87.24 7.91
 -1 21 6 89.52 7.42
 -1 -21 6 107.87 10.93
 1 -21 -6 68.44 7.72
 1 21 -5 209.92 16.6
 -1 -21 5 237.31 17.44
 -1 -21 5 251.94 18.49
 1 -21 -5 193.03 17.65
 -1 -21 5 258.89 20
 -1 -21 5 233.62 18.2
 -1 21 5 212.09 16.87
 -1 21 5 200.29 16.63
 1 21 -5 193.56 16.62
 -1 -21 5 210.89 18.27
 1 -21 -5 195.92 17.2
 1 21 -4 51.36 4.5
 -1 -21 4 46.89 6.47
 1 -21 -4 50.4 5.43
 -1 -21 4 44.1 7.45
 -1 -21 4 54.01 4.48
 -1 21 4 53.1 4.74
 1 21 -4 48.03 4.54
 -1 21 4 47.49 4.53
 -1 -21 4 50.58 6.19
 -1 -21 4 51.24 5.1
 1 -21 -4 46.23 5.7
 -1 -21 3 42.84 4.53
 1 -21 -3 40.23 5.04
 -1 -21 3 39.24 3.88
 -1 -21 3 50.08 7.09
 1 -21 -3 47.58 4.82
 -1 -21 3 40.48 5.58
 -1 21 3 46.98 3.99
 1 21 -3 42.34 3.9
 1 21 -3 42.05 3.96
 -1 -21 3 31.67 5.47
 -1 -21 2 32.9 3.7
 1 -21 -2 32.4 4.31
 -1 -21 2 28.49 4.87
 1 21 -2 36 3.21
 -1 21 2 30.88 3.22
 -1 -21 2 26.22 4.5
 1 21 -2 31.52 3.22
 -1 -21 2 28.04 3.16
 1 -21 -2 37.29 4.11
 1 -21 -1 82.16 7.39
 -1 -21 1 79.32 7.28
 1 21 -1 75.12 6.49
 -1 21 1 73.13 6.56
 -1 -21 1 63.17 7.45
 1 21 -1 79.79 6.58
 1 -21 -1 86.76 8.16
 1 21 0 132.59 10.94
 -1 -21 0 132.48 11.69
 -1 21 0 130.95 11.01
 1 -21 0 140.68 12.62
 -1 -21 0 148.33 11.72
 1 21 1 169.09 13.28
 -1 -21 -1 167.38 13.93
 -1 -21 -1 157.13 14.07
 1 -21 1 160.79 13.31
 -1 21 -1 168.32 13.37
 1 21 2 193.12 14.88
 -1 -21 -2 157.08 15.63
 1 -21 2 197.64 16.34
 -1 -21 -2 172.19 15.49
 -1 21 -2 190.14 15.24
 -1 21 -2 190.6 14.95
 1 -21 2 181.46 14.9
 1 -21 2 213.7 17.11
 -1 -21 -3 5.07 2.98
 1 -21 3 6.16 3.69
 -1 -21 -3 2.89 2.77
 -1 21 -3 7.55 1.66
 -1 21 -3 7.16 1.56
 1 -21 3 5.82 1.6
 1 21 3 3.13 2.36
 1 21 3 6.85 1.39
 1 21 3 5.55 1.73
 1 21 4 60.96 5.56
 1 21 4 49.6 6.37
 1 21 4 65.57 5.56
 1 -21 4 75.79 7.55
 1 21 4 58.77 5.22
 1 21 5 79.04 7.91
 1 21 5 69.84 6.64
 1 -21 5 90.75 7.33
 1 -21 5 91.18 8.65
 1 21 6 13.16 2.43
 1 21 6 9.75 3.63
 1 21 6 16.03 2.59
 1 -21 6 18.99 3.36
 1 -21 6 11.58 2.48
 1 -21 6 16.36 2.55
 1 21 7 68.7 6.7
 1 -21 7 63.07 6.75
 1 -21 7 80.23 7.31
 -1 21 -7 83.06 7.87
 1 21 7 60.09 7.58
 1 21 7 79.41 6.8
 1 21 8 105.04 8.25
 1 -21 8 90.28 8.23
 1 -21 8 81.56 8.48
 1 21 8 90.82 9.16
 1 21 8 78.25 7.94
 -1 21 -9 48.52 6.04
 1 -21 9 45.3 4.96
 1 21 9 44.2 5.09
 1 21 9 58.16 5.3
 1 21 9 49.88 5.47
 1 -21 9 41.67 5.28
 1 -21 9 48.35 5.17
 1 21 9 38.23 5.91
 1 21 10 33.36 4.13
 1 21 10 25.02 3.87
 1 21 10 20.94 3.55
 -1 21 -10 31.17 4.61
 1 -21 10 26 3.14
 1 -21 11 35.01 3.98
 1 -21 11 33.72 3.29
 1 21 11 35.56 4.23
 1 21 11 42.91 4.49
 1 -21 11 34.66 3.56
 -1 -21 -12 7.19 2.96
 1 21 12 17.45 2.48
 1 -21 12 9.37 1.63
 1 -21 12 13.71 2.01
 1 21 12 16.06 2.88
 1 -21 13 18.91 1.98
 1 -21 13 17.73 1.97
 1 21 14 1.18 0.8
 1 -21 14 3.25 0.74
 1 -21 14 1.43 0.95
 -1 -22 14 47.35 3.88
 -1 -22 14 46.43 4.05
 -1 22 14 41.69 3.99
 -1 -22 14 50.76 4.04
 -1 -22 13 1.64 1.05
 -1 22 13 0.7 1.65
 -1 22 13 3.39 1.3
 -1 -22 13 2.88 1.29
 -1 -22 12 31.06 3.59
 -1 -22 12 28.37 2.74
 -1 22 12 25.14 3.63
 -1 22 11 85.01 8.43
 -1 -22 11 105.65 7.83
 -1 22 11 95.27 8.44
 -1 -22 11 79.69 8.08
 -1 -22 11 87.3 7.65
 -1 -22 11 77.81 8.27
 1 22 -10 6.85 3.01
 -1 22 10 5.85 2.56
 -1 -22 10 5.38 2.41
 1 -22 -10 8.29 3.23
 -1 -22 10 11.24 2.35
 -1 22 10 8.52 2.82
 -1 22 9 7.04 2.52
 -1 -22 9 5.19 2.55
 1 -22 -9 4.23 3.22
 -1 22 9 8.5 2.81
 -1 22 8 86.6 7.61
 -1 22 8 82.94 7.16
 -1 -22 8 69.5 7.27
 -1 -22 8 74.35 7.22
 1 -22 -8 58.7 7.68
 -1 22 7 34.73 4.34
 -1 22 7 36.7 4.03
 1 -22 -7 23.88 4.63
 -1 -22 7 43.66 5.5
 -1 -22 7 35.43 5.99
 -1 -22 6 29.86 5.62
 -1 -22 6 33.56 5.8
 -1 22 6 27.96 3.78
 -1 -22 6 31.86 6.88
 -1 -22 6 30.51 3.75
 1 -22 -6 25.38 4.57
 -1 -22 6 32.79 5.19
 -1 22 6 26.61 3.45
 1 -22 -5 56.84 5.76
 -1 -22 5 68.93 5.79
 -1 -22 5 70.16 7.03
 1 -22 -5 59.33 6.3
 -1 -22 5 71.73 9.04
 1 22 -5 52.77 4.83
 1 22 -5 48.14 4.86
 -1 -22 5 62.71 7.07
 -1 22 5 52.58 4.88
 1 22 -4 17.52 2.2
 1 -22 -4 16.89 3.82
 -1 -22 4 24.49 3.09
 -1 -22 4 18.67 4.41
 1 22 -4 19.59 2.35
 -1 22 4 18.5 2.38
 -1 22 4 20.57 2.72
 1 -22 -4 18.07 3.27
 -1 -22 4 15.33 5.98
 -1 -22 4 19.56 2.29
 -1 -22 4 21.84 4.53
 1 -22 -3 13.23 3.28
 -1 22 3 15.35 2.09
 1 22 -3 15.59 2.21
 -1 -22 3 17.11 2.09
 -1 -22 3 14.84 5.42
 1 22 -3 14.48 2.03
 1 -22 -3 17.3 3.05
 -1 -22 3 11.51 2.59
 -1 -22 3 15.77 3.92
 -1 -22 3 17.63 4.05
 -1 -22 2 20.37 4.24
 -1 22 2 23.6 2.83
 -1 -22 2 30.07 4.21
 1 22 -2 26.39 2.77
 1 22 -2 21.78 2.83
 -1 -22 2 24.53 2.73
 -1 -22 2 28.74 5.83
 -1 -22 2 31.04 3.35
 1 -22 -2 30.37 4.04
 1 -22 -1 68.43 6.59
 -1 -22 1 80.25 6.59
 -1 22 1 61.69 5.66
 1 22 -1 59.44 5.53
 1 22 -1 63.12 5.64
 -1 -22 1 67.2 6.78
 1 -22 -1 59.56 7.02
 1 -22 0 148.22 12.63
 1 -22 0 167.55 14.4
 -1 -22 0 161.53 13.42
 -1 22 0 169.31 12.72
 1 22 0 162.04 12.64
 -1 -22 0 170.69 13.34
 -1 -22 0 121.15 13.12
 1 22 0 155.81 12.69
 -1 -22 -1 -0.17 2.75
 1 22 1 3.69 1.5
 -1 -22 -1 5.74 2.79
 1 -22 1 4.07 1.56
 -1 22 -1 2.09 1.59
 1 -22 2 24.51 5.74
 1 -22 2 28.33 2.85
 1 22 2 24.18 3.6
 -1 -22 -2 20.47 3.82
 1 -22 2 30.67 4.68
 -1 -22 -2 21.89 3.91
 1 22 2 25.86 2.71
 -1 22 -2 25.77 3.1
 -1 22 -2 26.16 2.84
 1 22 3 38.13 4.91
 -1 22 -3 40.81 4.08
 1 22 3 42.42 3.83
 1 -22 3 47.1 6
 -1 -22 -3 41.34 4.23
 -1 -22 -3 38.57 5.03
 -1 -22 -3 36.86 5.06
 1 -22 3 42.13 3.89
 1 22 3 34.42 3.88
 -1 22 -3 39.62 3.99
 1 -22 4 64.6 6.95
 -1 -22 -4 54.9 6.07
 1 22 4 59.55 5.22
 1 22 4 51.39 6.15
 1 22 4 60.94 5.08
 1 22 4 55.33 5.34
 1 22 5 32.29 3.32
 1 22 5 27.97 3.01
 1 -22 5 25.22 3.36
 1 -22 5 32.28 5.21
 1 22 5 19.98 3.97
 1 22 6 15.6 2.65
 1 22 6 12.55 3.69
 1 22 6 23.39 2.95
 1 -22 6 11.29 2.9
 1 -22 6 21.1 2.95
 1 -22 6 17.74 2.87
 1 22 7 37.37 4.51
 1 -22 7 44.22 5.15
 1 -22 7 44.2 4.74
 -1 22 -7 49.87 5.83
 1 22 7 35.79 5.56
 1 22 7 47.22 4.71
 1 22 8 31.62 3.78
 1 -22 8 21.76 3.49
 1 22 8 29.59 3.69
 1 22 8 23.21 4.69
 1 22 9 5.21 3.37
 -1 22 -9 2.93 2.93
 1 22 9 8.55 2.7
 1 22 9 10.3 2.76
 1 -22 9 5.99 2.61
 1 -22 9 9.5 2.33
 1 22 9 11.14 2.69
 1 -22 10 6.26 2.14
 1 22 10 6.71 2.65
 1 22 10 7.78 2.81
 1 22 10 4.6 2.43
 1 -22 10 7.93 1.97
 -1 22 -10 6.66 3
 1 22 11 34.24 4.21
 1 -22 11 37.16 4.07
 -1 -22 -11 29.56 4.94
 1 -22 11 37.26 3.66
 -1 -22 -12 5.78 2.69
 1 22 12 4.48 1.88
 1 -22 12 4.97 1.27
 1 -22 12 3.94 1.55
 1 22 12 7.21 2.6
 1 -22 13 28.55 2.71
 1 -22 13 31 2.78
 1 -22 14 3.44 0.95
 -1 -23 14 5.8 1.1
 -1 -23 14 6.06 1.13
 -1 23 14 5.45 1
 -1 -23 14 3.58 0.8
 -1 23 13 -1.26 1.15
 -1 -23 13 1.72 1.23
 -1 -23 13 1.53 0.99
 -1 23 12 64.61 6.24
 -1 -23 12 61.92 5.96
 -1 -23 12 56.25 5.46
 -1 23 12 75.45 6.46
 -1 -23 11 48.88 5.32
 -1 -23 11 58.92 4.98
 -1 23 11 57.95 5.76
 -1 -23 11 45.25 5.43
 -1 -23 11 47.04 4.78
 -1 23 11 55.54 5.69
 1 23 -10 16.49 3.67
 -1 23 10 22.67 3.62
 -1 23 10 16.52 3.17
 1 -23 -10 17.4 3.9
 -1 23 9 33.87 4.39
 -1 23 9 35.12 4.66
 -1 -23 9 43.29 4.78
 1 -23 -9 34.27 5.21
 -1 23 8 62.93 5.48
 -1 23 8 53.34 5.39
 -1 -23 8 44.98 5.49
 1 -23 -8 38.1 5.89
 1 -23 -7 2.32 2.89
 -1 -23 7 6.79 3.54
 -1 -23 7 5.84 4.53
 -1 23 7 4.54 2.29
 -1 23 7 4.58 2.37
 -1 -23 6 2.72 4.38
 1 -23 -6 5.93 3.05
 -1 -23 6 1.49 3.13
 -1 23 6 3.75 2.33
 -1 23 6 5.01 1.97
 -1 -23 6 6.73 4.45
 -1 -23 6 5.37 2.16
 -1 -23 5 42.85 7.33
 -1 -23 5 28.6 3.81
 1 -23 -5 22.19 4.04
 -1 23 5 38.66 3.62
 -1 -23 5 25.32 4.91
 1 -23 -5 26.82 4.36
 1 23 -5 32.15 3.17
 -1 23 5 30.53 3.16
 -1 -23 4 102.16 9.86
 -1 -23 4 117.19 11.72
 -1 -23 4 100.43 8.2
 -1 -23 4 111.33 9.96
 1 23 -4 93.97 8.27
 -1 23 4 99.54 8.31
 1 23 -4 94.71 8.21
 1 -23 -4 97.38 8.94
 -1 -23 4 111.71 9.03
 1 -23 -4 91.62 9.3
 1 -23 -3 2.5 2.63
 -1 -23 3 7.27 3.76
 1 23 -3 6.77 1.84
 -1 -23 3 6.61 3.41
 1 23 -3 5.38 1.8
 -1 23 3 8.85 2.08
 -1 -23 3 6.18 1.85
 -1 -23 3 11.98 5.31
 1 -23 -3 7.72 2.77
 -1 -23 3 6.82 2.29
 -1 -23 2 211.89 16.93
 1 -23 -2 207.7 17.31
 1 23 -2 213.99 16.39
 -1 23 2 204.8 16.45
 -1 -23 2 197.34 17.37
 -1 -23 2 191.84 18.77
 -1 -23 2 195.94 16.32
 1 23 -2 205.49 16.45
 -1 -23 1 195.06 16.28
 1 -23 -1 217.05 16.73
 1 23 -1 208.27 15.8
 -1 23 1 203.83 15.89
 -1 -23 1 165.25 16.47
 1 23 -1 197.04 15.85
 -1 -23 1 162.19 17.6
 1 23 0 15.13 1.96
 -1 -23 0 9.09 2.79
 -1 -23 0 10.6 3.12
 -1 23 0 9.75 1.92
 1 23 0 15.78 2.21
 1 -23 0 5.56 1.92
 1 23 1 138.64 11.29
 -1 -23 -1 136.16 11.99
 -1 -23 -1 127.03 12.1
 -1 23 -1 141.12 11.37
 1 -23 1 139.17 11.34
 1 -23 1 147.65 13.43
 1 23 1 140.12 11.37
 1 23 2 95.49 8.05
 -1 -23 -2 85.83 8.81
 -1 23 -2 96.97 8.6
 1 -23 2 105.09 8.11
 1 23 2 92.92 8.16
 1 -23 2 102.48 9.71
 -1 -23 -2 91.54 9.09
 -1 23 -2 97.59 8.21
 1 -23 3 5.46 3.82
 -1 -23 -3 4.52 2.97
 -1 -23 -3 2.97 1.75
 -1 -23 -3 5.33 2.84
 1 23 3 4.7 1.35
 1 23 3 5.12 2.58
 1 -23 3 5.11 1.55
 1 23 3 6.1 1.69
 -1 23 -3 5.35 1.64
 1 23 4 84.26 8.72
 1 23 4 92.99 7.76
 1 -23 4 90.64 9.57
 -1 -23 -4 75.22 8.71
 1 23 4 97.44 7.64
 1 23 5 46.54 4.65
 1 -23 5 40.29 4.82
 1 -23 5 43.8 6.53
 1 23 5 61.92 4.93
 -1 -23 -5 40.54 5.31
 1 23 5 46.63 5.69
 1 23 6 142.25 12.8
 1 23 6 113.76 11.62
 1 -23 6 159.9 12.24
 1 23 6 159.76 11.89
 -1 -23 -6 120.97 12.22
 1 -23 6 159.78 12.65
 1 23 7 29.21 4.92
 1 23 7 24.76 3.56
 1 23 7 30.91 3.85
 1 -23 7 31.6 4.31
 -1 23 -7 37.05 5
 1 23 8 15.39 3.95
 1 23 8 16.57 3.34
 1 23 8 8.93 2.64
 1 23 8 7.53 2.73
 -1 -23 -8 13.16 3.51
 -1 23 -8 12.21 3.85
 1 -23 9 27.82 3.82
 1 -23 9 26.02 3.16
 -1 23 -9 19.93 4.17
 1 23 9 16.53 3.39
 1 23 9 17.51 3.52
 -1 -23 -9 17.77 3.87
 1 23 9 18.39 3.14
 1 23 9 15.22 4.2
 1 -23 10 16.27 2.34
 -1 23 -10 11.18 3.43
 1 23 10 14.39 3.04
 1 -23 10 11.32 2.43
 -1 -23 -10 13.12 3.66
 1 23 10 12.98 3.06
 1 -23 11 36.65 3.71
 -1 -23 -11 21.64 4.33
 1 23 11 28.56 3.9
 1 -23 12 15.11 1.73
 1 23 12 10.25 2.71
 1 -23 12 11.95 1.93
 1 23 12 11.8 2.28
 1 -23 13 3.88 1
 1 23 13 0.75 0.99
 1 -23 14 2.68 0.8
 -1 -24 14 4.83 0.99
 -1 24 14 3.77 0.9
 -1 -24 13 0.62 0.9
 -1 24 13 1.19 1.07
 -1 -24 13 2.06 1.2
 -1 -24 12 30.98 2.91
 -1 -24 12 28.61 3.37
 -1 24 12 30.48 3.81
 -1 24 12 20.78 2.69
 -1 24 12 26.44 3.5
 -1 -24 11 28.54 3.64
 -1 -24 11 26.36 3.66
 -1 24 11 24.95 3.92
 -1 -24 11 25.54 3.08
 -1 -24 11 33.28 3.25
 -1 24 11 29.84 4.09
 1 24 -10 11.65 3.38
 -1 24 10 11.17 2.96
 1 -24 -10 3.34 3.06
 -1 24 10 11.69 2.89
 -1 24 9 1.38 2.41
 1 -24 -9 -0.35 2.94
 -1 24 9 5.34 2.63
 -1 -24 9 3.85 2.36
 -1 24 8 364.42 28.47
 -1 -24 8 340.61 28.74
 -1 -24 7 138.47 12.51
 1 -24 -7 97.28 11.62
 -1 24 7 130.67 10.99
 -1 -24 7 131.92 12.77
 -1 24 7 141.9 11.55
 1 -24 -6 1.93 2.87
 -1 -24 6 5.79 3.61
 -1 24 6 3.4 2.26
 -1 24 6 1.64 1.87
 -1 -24 6 10.4 4.37
 -1 -24 6 3.89 2.13
 -1 -24 5 77 9.67
 -1 24 5 72.27 6.32
 -1 -24 5 66.03 8.07
 -1 -24 5 77.75 8.18
 -1 -24 5 67.43 6.69
 1 -24 -5 56.47 7.13
 -1 -24 4 104.02 12.03
 -1 -24 4 106.85 8.88
 -1 -24 4 111.95 10.33
 -1 24 4 106.31 9.01
 1 24 -4 111.6 9.01
 1 24 -4 105 8.93
 1 -24 -4 113.29 9.69
 1 -24 -4 92.64 9.95
 -1 -24 4 115.78 9.68
 -1 -24 3 31.65 3.7
 1 -24 -3 28.05 4.25
 -1 -24 3 27.64 4.58
 -1 -24 3 29.59 2.93
 -1 -24 3 23.31 6.12
 1 24 -3 27.84 2.96
 1 -24 -3 32.95 3.98
 1 24 -3 24.28 3
 -1 24 3 27.89 3.03
 -1 -24 3 27.37 4.42
 -1 -24 2 265.2 23.6
 -1 24 2 292.02 22.83
 1 24 -2 284.49 22.8
 -1 -24 2 295.12 23.32
 1 -24 -2 294.43 23.74
 -1 -24 2 281.98 22.71
 -1 -24 2 254.59 25.05
 1 24 -2 297.77 22.75
 -1 24 1 1.78 1.56
 1 24 -1 2.1 1.59
 -1 -24 1 2.58 1.74
 -1 -24 1 2.2 2.98
 1 24 -1 3.31 1.53
 1 24 0 90.27 7.38
 -1 24 0 88.25 7.5
 1 24 0 87.78 7.5
 -1 -24 0 94.67 8.34
 -1 -24 0 62.29 9.43
 1 -24 0 102.79 9.57
 1 -24 0 82.31 7.42
 -1 -24 -1 202.37 17.27
 -1 -24 -1 211.56 17.17
 1 24 1 206.18 16.45
 -1 24 -1 206.52 16.52
 1 -24 1 196.27 18.34
 1 -24 1 210.46 16.45
 1 24 1 195.75 16.5
 1 -24 2 94.66 9.37
 -1 -24 -2 87.31 7.95
 -1 -24 -2 75.23 8.52
 -1 -24 -2 84.89 8.33
 1 24 2 88 7.46
 -1 24 -2 86.75 7.56
 -1 24 -2 94.05 7.97
 1 24 2 87.27 7.59
 1 -24 2 94.5 7.51
 1 24 3 115.32 10.84
 1 24 3 117.8 9.87
 -1 24 -3 119.33 9.99
 -1 -24 -3 129.32 10.45
 1 -24 3 130.71 11.85
 -1 -24 -3 116.01 11.08
 1 24 4 156.87 11.52
 1 24 4 127.06 12.2
 -1 -24 -4 122.82 12.24
 1 -24 4 135.32 11.79
 1 -24 4 177.85 13.43
 -1 -24 -4 112.74 11.83
 1 24 5 80.36 6.46
 1 24 5 73.76 6.09
 1 24 5 60.77 6.21
 1 24 5 66.64 7.3
 -1 -24 -5 60.02 6.91
 -1 -24 -5 54.09 7.18
 1 -24 5 82.18 8.18
 1 -24 5 72.98 6.71
 -1 -24 -6 150.32 15.38
 1 -24 6 177.1 14.91
 1 24 6 174.8 15.64
 1 24 6 218.68 14.81
 -1 -24 -6 151.4 14.96
 1 24 6 167.33 14.49
 1 -24 6 185.92 15.37
 1 24 7 123.32 12.23
 1 24 7 114.92 11
 -1 -24 -7 109.65 11.54
 1 -24 7 141.71 11.92
 1 -24 8 36.58 4.34
 -1 -24 -8 19.58 4.52
 1 24 8 21 4.74
 1 24 8 31.05 4.35
 -1 -24 -8 21.03 4.27
 1 24 8 25.48 3.57
 1 24 8 29.96 3.9
 -1 24 -8 33.19 4.93
 1 24 9 36.52 5.07
 -1 -24 -9 36.83 5.5
 1 24 9 47.82 4.89
 1 -24 9 34 4.84
 -1 24 -9 44.01 5.73
 1 24 10 72.28 7.24
 -1 24 -10 70.53 7.67
 1 24 10 81.77 7.12
 1 -24 10 75.47 6.46
 -1 -24 -10 54.9 7.5
 1 -24 10 71.27 6.79
 1 24 11 41.9 4.36
 1 24 11 41.66 4.31
 1 -24 11 34.23 3.25
 1 -24 11 30.61 3.79
 -1 -24 -11 24.34 4.49
 1 24 12 18.21 2.84
 1 -24 12 14.93 1.83
 1 -24 12 15.2 2.06
 1 24 13 5.6 1.08
 1 -24 13 7.43 1.12
 -1 -25 14 4.19 0.86
 -1 -25 14 3.04 0.91
 -1 -25 13 5.32 1.02
 -1 -25 13 6.35 1.32
 -1 25 13 3.81 1.08
 -1 25 12 16.96 2.85
 -1 25 12 23.03 3.27
 -1 -25 12 17.23 2.64
 -1 -25 12 16.5 2.25
 -1 -25 11 74.52 6.67
 1 25 -11 69.66 7.67
 -1 -25 11 68.54 7.22
 -1 25 11 78.72 7.45
 -1 -25 11 85.87 6.8
 -1 -25 11 75.48 7.17
 -1 25 11 84.51 7.59
 1 25 -10 11.59 3.31
 1 -25 -10 9.07 3.16
 -1 -25 10 7.6 2.31
 -1 25 10 13.73 3.16
 -1 25 10 7.74 2.73
 -1 -25 10 7.43 2.51
 1 -25 -9 2.78 3.21
 -1 25 9 3.58 2.9
 -1 25 9 4.18 2.73
 -1 -25 9 3.81 2.18
 1 -25 -8 140.41 14.23
 -1 25 8 158.93 14.03
 -1 25 8 180.26 13.69
 -1 -25 8 151.64 13.76
 -1 25 7 51.3 5.32
 -1 25 7 45.51 4.88
 1 -25 -7 38.33 5.72
 -1 -25 7 42.55 6.21
 1 -25 -6 29.5 4.95
 -1 -25 6 29.6 5.59
 -1 25 6 33.59 4.53
 -1 25 6 47.89 4.25
 -1 -25 6 33.98 4.46
 -1 -25 6 38.24 5.88
 -1 -25 5 54.41 6.74
 -1 25 5 47.48 4.59
 -1 -25 5 56.32 6.78
 -1 -25 5 55.6 5.46
 1 -25 -5 46.45 5.96
 -1 -25 5 44.35 6.53
 -1 -25 5 61.29 8.71
 -1 25 5 47.06 4.89
 1 -25 -5 53.31 5.48
 -1 -25 4 81.8 9.78
 -1 -25 4 65.96 7.84
 -1 25 4 80.67 6.68
 -1 -25 4 72.48 8.37
 -1 -25 4 73.58 7.14
 1 -25 -4 68.01 7.52
 -1 -25 3 54.28 6.33
 1 -25 -3 58.75 6.25
 -1 -25 3 50.26 5.53
 -1 -25 3 56.81 8.06
 1 25 -2 65.46 5.85
 -1 25 2 72.8 5.92
 -1 -25 2 58.79 6.98
 1 -25 -2 68.79 6.92
 -1 -25 2 68.75 6.39
 -1 -25 2 56.63 8.49
 -1 -25 2 62.39 5.73
 -1 -25 1 22.91 5.67
 -1 25 1 29.66 3.07
 -1 -25 1 24.1 3.29
 1 25 -1 23.84 2.77
 1 25 -1 23.8 2.88
 -1 -25 0 43.16 7.39
 1 -25 0 54.65 5.34
 1 -25 0 58.41 7.29
 -1 25 0 60.51 5.46
 1 25 0 67.31 5.5
 1 25 0 61.33 5.31
 -1 -25 0 57.63 5.83
 -1 -25 0 63.09 6.3
 -1 -25 -1 339.16 25.43
 -1 -25 -1 316.57 25.77
 -1 -25 -1 321.4 25.51
 -1 -25 -1 262.52 26.38
 1 -25 1 340.52 26.99
 1 25 1 314.34 24.82
 -1 25 -1 303.12 24.91
 -1 -25 -2 6.34 2
 -1 25 -2 6.56 1.93
 1 -25 2 4.67 3.68
 -1 -25 -2 7.21 3.01
 1 -25 3 3 3.58
 -1 -25 -3 2.01 2.86
 1 -25 3 2.37 1.56
 -1 -25 -4 59.44 6.72
 1 25 4 67.31 5.93
 1 25 4 61.99 6.98
 1 -25 4 76.08 8.34
 1 -25 4 63.32 6.43
 -1 -25 -4 57.16 7.14
 1 25 4 75.59 6.19
 -1 -25 -5 59.43 7.32
 1 25 5 79.34 6.52
 1 25 5 83.75 6.93
 1 -25 5 68.49 7.06
 -1 -25 -5 62.96 7.66
 1 -25 5 90.46 8.82
 1 25 5 72.49 7.79
 1 25 6 31.01 5.05
 -1 -25 -6 31.59 5.16
 -1 -25 -6 30.67 4.54
 1 -25 6 37.75 4.81
 1 25 6 35.33 3.97
 1 25 7 58.7 5.12
 1 25 7 47.17 6.02
 -1 -25 -8 50 7.14
 1 25 8 73.92 7.11
 1 25 8 83.17 6.69
 1 -25 8 65.37 6.88
 -1 -25 -8 60.5 6.96
 -1 25 -8 55.46 7.29
 -1 25 -9 8.47 3.41
 1 25 9 10.57 2.97
 1 25 9 13.7 2.98
 1 -25 9 6.74 2.59
 -1 -25 -9 7.97 3.56
 1 25 10 53.14 5.64
 1 -25 10 50.72 4.64
 1 25 10 49.22 5.25
 -1 -25 -10 39.84 5.87
 1 -25 10 49.1 5.01
 -1 25 -10 43.52 5.87
 1 25 11 16.69 2.77
 1 25 11 19 3.09
 1 -25 11 13.39 2.39
 -1 -25 -11 7.42 3.25
 1 -25 11 15.29 1.88
 1 -25 11 14.5 2.12
 1 25 12 26.26 3.45
 1 -25 12 29.4 2.89
 1 -25 12 27.54 2.66
 1 25 13 18.23 1.91
 1 -25 13 23.42 1.98
 -1 -26 14 63.56 5.16
 -1 -26 13 1.6 1.12
 -1 -26 13 1.8 0.78
 -1 26 12 4.28 2.67
 -1 -26 12 6.15 1.51
 -1 26 12 5.74 2.11
 -1 -26 12 5.07 1.73
 -1 26 11 21.73 3.44
 1 26 -11 25.36 3.85
 -1 -26 11 25.4 3.46
 -1 -26 11 24.33 3.25
 -1 26 10 0.26 2.37
 1 26 -10 4.37 3
 1 -26 -10 1.88 2.63
 -1 -26 10 3.42 1.94
 -1 26 10 2.21 2.49
 -1 -26 10 3.24 2.27
 1 -26 -9 8.18 3.36
 -1 26 9 10.97 3.04
 -1 26 9 8.54 2.84
 1 -26 -8 4.59 3.2
 -1 -26 8 3.06 2.35
 -1 -26 8 1.77 2.31
 -1 26 8 8.35 2.7
 -1 26 8 5.86 2.55
 -1 26 8 5.96 2.3
 -1 26 7 13.61 2.88
 -1 26 6 73.66 6.78
 -1 26 6 71.3 7.18
 -1 -26 6 74.15 8.29
 -1 -26 6 73.84 8.41
 1 -26 -6 67.15 7.64
 -1 26 5 78.69 7.23
 -1 -26 5 72.89 8.21
 -1 -26 5 67.11 8.28
 -1 -26 5 77.68 7.24
 1 -26 -5 61.91 7.53
 -1 -26 5 74.27 8.2
 1 26 -5 68.09 6.37
 -1 26 5 71.32 6.41
 -1 26 5 80.37 6.72
 1 -26 -5 78.36 7.27
 -1 -26 5 82.18 10.43
 -1 -26 4 145.4 14.74
 -1 -26 4 144.12 12.77
 1 -26 -4 128.78 12.36
 -1 -26 4 142.89 11.97
 -1 -26 4 146.72 13.27
 -1 -26 4 135.33 11.11
 1 26 -4 130.45 11.13
 1 -26 -4 130.28 11.87
 -1 26 4 153.07 11.47
 1 26 -4 124.24 11.19
 -1 26 4 139.71 11.24
 -1 -26 3 73.2 9.53
 -1 -26 3 65.59 6.69
 1 -26 -3 74.59 7.35
 -1 -26 2 75.31 9.62
 -1 -26 2 78.17 8.01
 1 -26 -2 79.18 8
 -1 -26 2 83.41 7.53
 -1 -26 1 6.92 4.52
 -1 -26 1 13.59 2.57
 1 -26 0 131.78 12.85
 -1 -26 0 118.34 12.97
 -1 -26 0 146.95 11.9
 -1 -26 0 129.19 11.44
 -1 -26 -1 65.7 8.64
 1 -26 1 68.96 8.24
 -1 -26 -1 76.08 7.12
 -1 -26 -1 76.29 7.57
 -1 26 -1 81.8 7.2
 -1 -26 -2 0.28 2.78
 1 -26 2 3 3.52
 -1 -26 -2 1.98 1.64
 -1 -26 -2 0.84 2.74
 -1 26 -2 1.15 1.83
 1 -26 2 1.54 1.54
 -1 -26 -3 35.13 4.72
 1 -26 3 34.78 3.47
 -1 26 -3 30.78 3.48
 1 26 3 35.54 3.32
 1 -26 3 40.97 5.85
 -1 -26 -3 30.19 4.74
 1 26 3 29.8 3.46
 1 26 4 93.77 7.94
 -1 -26 -4 94.87 8.78
 1 26 4 98.34 8.19
 -1 -26 -4 91.27 9.26
 1 -26 4 102.9 10.15
 1 -26 4 92.74 8.57
 1 26 4 87.09 7.77
 -1 -26 -5 128.96 12.37
 1 26 5 133.29 11.59
 1 -26 5 168.17 13.78
 -1 -26 -5 136.2 12.88
 1 26 5 154.97 11.96
 -1 -26 -6 15.93 4.06
 1 26 6 21.87 3.09
 -1 -26 -6 13.18 3.69
 1 -26 6 18.93 3.62
 -1 26 -7 54.63 6.78
 1 26 7 64.67 6.33
 -1 -26 -7 47.15 6.61
 1 26 7 60.3 5.71
 -1 -26 -7 47.19 6.02
 1 -26 7 56.12 6.24
 -1 26 -8 40.72 5.64
 1 26 8 46.9 5.34
 -1 -26 -8 32.44 5.64
 1 26 8 45.26 4.76
 -1 -26 -8 39.09 5.22
 1 -26 8 38.02 5.05
 1 26 9 4.37 2.57
 -1 26 -9 0.74 2.95
 1 26 9 1.57 2.43
 1 -26 9 -0.8 2.35
 -1 -26 -9 2.84 3.18
 1 -26 9 0.2 1.78
 -1 26 -10 38.61 4.93
 1 26 10 30.36 4.1
 1 -26 10 32.16 3.27
 -1 -26 -10 23.83 4.44
 1 -26 10 25.73 3.53
 1 26 11 13.41 2.86
 1 26 11 8.65 2.5
 1 -26 11 15.39 1.8
 1 -26 11 15.48 2.17
 -1 -26 -11 13.16 3.32
 1 26 12 5.58 2.09
 1 -26 12 4.09 1.39
 1 -26 12 4.36 1.17
 1 -26 12 2.95 1.06
 1 -26 13 44.84 3.74
 1 -26 13 42.48 3.6
 -1 -27 14 6.72 0.87
 -1 -27 13 2.05 1.04
 -1 -27 13 1.7 0.72
 -1 27 12 18.49 3.02
 -1 27 12 18.05 2.67
 -1 -27 12 13.13 1.73
 -1 -27 12 14.75 2.31
 -1 -27 12 16.91 2
 -1 -27 11 30.51 3.46
 -1 27 11 33.99 4.24
 1 27 -11 29.89 4.5
 -1 -27 11 33.84 3.9
 -1 27 11 43 4.47
 -1 -27 11 34.42 3.99
 -1 -27 11 39.44 3.58
 -1 -27 10 37.66 4.4
 -1 27 10 49.81 5.09
 -1 27 10 50.67 4.89
 -1 -27 10 38.47 4.54
 1 27 -10 44.05 5.46
 -1 27 9 7.95 2.73
 1 -27 -9 3.99 3.1
 -1 27 9 12.6 2.98
 -1 27 8 34.51 3.86
 -1 27 8 29.94 3.66
 -1 27 8 31.69 4.03
 1 -27 -8 16.4 4.01
 -1 -27 8 17.56 3.3
 -1 -27 8 20.51 3.64
 -1 27 7 2.17 2.33
 1 -27 -6 26.55 4.71
 -1 -27 6 25.84 5.34
 -1 27 6 37.71 4.03
 -1 27 6 37.73 4.54
 -1 27 5 238.79 19.38
 -1 -27 5 249.39 20.64
 1 -27 -5 242.96 19.85
 -1 -27 5 226.12 19.91
 1 27 -5 211.72 18.54
 -1 27 5 223.83 18.58
 -1 -27 5 265.08 22.29
 -1 27 5 245.85 18.86
 1 -27 -5 242.74 19.28
 1 27 -4 408.97 35.13
 -1 27 4 444.57 35.17
 -1 -27 4 478.16 37.05
 -1 -27 4 452.47 35.91
 1 -27 -4 422.12 36.19
 -1 -27 4 473.19 38.32
 -1 27 4 468.96 35.35
 -1 -27 4 463.71 35.06
 -1 -27 4 435.94 36.33
 1 27 -3 4.47 1.57
 1 -27 -3 1.45 2.98
 1 27 -3 3.63 1.64
 -1 27 3 4.95 1.74
 -1 -27 3 2.99 2.04
 -1 -27 3 2.28 5.22
 -1 -27 3 3.25 1.56
 -1 -27 3 -0.58 3.51
 1 27 -2 21.1 2.37
 -1 -27 2 14.13 3.67
 -1 -27 2 14.45 2.24
 -1 -27 2 14.05 5.46
 -1 -27 2 19.08 3
 -1 27 2 17.38 2.47
 1 27 -2 16.82 2.44
 1 -27 -2 17.75 3.76
 -1 27 1 184.52 15.29
 -1 -27 1 165.69 17.46
 1 27 -1 189.63 15.28
 1 27 -1 198.16 15.23
 -1 -27 1 182.42 15.78
 -1 27 0 34.79 3.64
 1 27 0 31.08 3.5
 -1 -27 0 29.32 6.11
 1 -27 0 36.84 3.58
 1 27 0 32.7 3.46
 -1 -27 0 39.03 4.16
 -1 -27 0 30.87 4.41
 -1 27 -1 28.58 3.16
 1 27 1 23.41 3
 -1 27 -1 24.54 3.45
 1 -27 1 24.54 2.96
 -1 -27 -1 29.11 3.52
 1 -27 1 32.56 5.2
 -1 -27 -1 21.81 3.96
 1 27 1 28.54 2.93
 -1 -27 -2 4.14 1.99
 -1 -27 -2 7.2 3.25
 1 27 2 6.13 2.02
 -1 27 -2 6.37 1.97
 -1 27 -2 6.63 2.01
 1 -27 2 6.72 1.84
 1 27 2 9.21 1.82
 1 -27 2 8.6 4.11
 -1 -27 -2 8.78 3.05
 1 27 3 17.24 2.35
 -1 27 -3 14.85 2.24
 1 -27 3 18.62 4.56
 -1 -27 -3 8.79 3.54
 1 -27 3 16.18 2.25
 1 27 3 13.37 2.01
 -1 -27 -3 15.35 3.47
 -1 -27 -4 65.92 7.58
 1 27 4 87.12 7.16
 -1 -27 -4 65.01 7.92
 1 -27 4 75.85 8.82
 1 27 4 81.66 6.84
 -1 -27 -5 306.2 27.22
 1 27 5 330.13 26.55
 1 27 5 376.43 26.92
 -1 -27 -5 291.37 27.64
 1 -27 5 364.79 28.5
 1 27 6 79.76 7.16
 -1 -27 -6 69.84 7.56
 -1 -27 -7 30.01 5.13
 1 27 7 40.36 4.86
 1 -27 7 28.75 4.6
 1 27 7 41.41 4.51
 -1 -27 -7 34.9 4.9
 -1 27 -7 41.14 5.54
 -1 -27 -8 47.37 6.88
 1 27 8 71.54 6.91
 1 -27 8 71.73 6.8
 1 27 8 70.95 6.42
 -1 -27 -8 48.73 6.41
 -1 27 -8 66.71 7.33
 -1 27 -9 22.56 4.33
 1 -27 9 25.27 3.77
 1 27 9 24.81 3.64
 -1 -27 -9 16.56 4
 1 -27 9 23.33 3.21
 1 27 9 29.08 3.97
 -1 27 -10 28.66 4.53
 1 27 10 31.66 4.06
 -1 -27 -10 30.66 4.6
 1 -27 10 28.38 3.51
 -1 -27 -11 7.74 2.63
 1 27 11 8.37 2.51
 1 27 11 6.56 2.15
 1 -27 11 9.93 1.76
 1 -27 11 9.73 1.47
 1 -27 12 16.86 1.8
 1 -27 12 17.93 1.95
 1 -27 12 17.73 2.05
 1 -27 13 10.57 1.3
 -1 -28 13 4.36 0.97
 -1 -28 13 5.36 1.17
 -1 -28 13 4.41 1.09
 -1 -28 12 4.18 1.61
 -1 28 12 4.12 2.33
 -1 -28 12 4.27 1.04
 -1 -28 12 5.11 1.36
 1 28 -11 15.65 3.2
 -1 -28 11 12.77 2.51
 -1 28 11 20.25 3.21
 -1 -28 11 17.32 2.19
 -1 28 11 20.5 2.98
 -1 -28 11 12.35 2.5
 1 -28 -10 9.76 2.98
 -1 -28 10 14.64 2.53
 -1 28 10 9.54 2.8
 -1 28 10 6.16 2.63
 -1 -28 10 10.22 2.44
 1 28 -10 5.47 2.97
 1 -28 -9 6.77 3.17
 -1 28 9 7.09 2.82
 -1 28 9 10.71 2.91
 -1 -28 9 6.77 2.36
 1 28 -9 7.91 3.19
 -1 -28 8 13.33 2.91
 -1 -28 8 15.38 3.21
 1 -28 -8 17.84 4.07
 -1 28 8 21.57 3.31
 -1 28 8 17.6 3.18
 -1 28 8 14.86 3.42
 -1 -28 7 23.12 4.9
 1 -28 -7 24.63 4.37
 -1 28 7 24.4 3.68
 -1 28 7 24.65 3.88
 -1 28 7 24 3.7
 -1 28 6 10.79 2.77
 1 28 -5 64.01 6.25
 -1 28 5 72.14 6.33
 -1 28 5 68.31 7.05
 1 -28 -5 76.93 7.72
 -1 28 5 73.86 6.69
 1 28 -4 88.16 8.49
 -1 28 4 103.53 8.6
 -1 -28 4 98.78 10.47
 1 -28 -4 92.67 9.63
 -1 -28 4 129.37 12.4
 -1 28 4 117.72 8.87
 -1 -28 4 100.79 8.43
 -1 -28 4 94.65 9.97
 -1 -28 3 14.94 3.75
 1 -28 -3 13.98 3.56
 -1 -28 3 6.43 5.36
 -1 -28 3 13.07 2.05
 1 28 -3 13.33 2.07
 -1 28 3 10.45 2.14
 1 28 -3 13.98 2.21
 -1 -28 3 12.39 2.83
 -1 -28 2 12.47 1.99
 -1 -28 2 10.76 2.43
 1 28 -2 8.48 1.89
 1 28 -2 9.59 2.13
 -1 28 2 8.22 2.06
 -1 -28 1 40.88 7
 -1 -28 1 43.28 4.22
 1 -28 -1 45.88 4.42
 -1 -28 1 41.49 4.83
 1 28 -1 42.41 4.3
 1 28 -1 47 4.45
 -1 28 1 45.05 4.43
 -1 -28 0 -1.55 2.01
 1 -28 0 1.5 1.9
 -1 -28 0 -2.96 4.23
 1 28 0 1.09 1.71
 -1 28 0 0.13 1.76
 1 28 0 3.29 1.94
 -1 -28 -1 16.88 3.69
 1 -28 1 12.58 4.31
 -1 -28 -1 15.31 2.84
 -1 28 -1 17.7 2.9
 1 -28 1 13.47 2.32
 -1 28 -1 20.18 2.65
 1 28 1 16.78 2.28
 1 28 1 19.91 2.61
 -1 -28 -2 6.32 3.02
 -1 -28 -2 10.86 2.29
 1 -28 2 5.39 1.74
 -1 28 -2 5.47 2.05
 1 28 2 4.08 1.74
 -1 28 -2 4.54 1.84
 1 28 2 4.08 1.66
 1 -28 2 4.87 3.73
 -1 -28 -2 6.99 3.11
 1 -28 3 7.12 4.06
 -1 -28 -3 2.17 2.75
 1 -28 3 2.64 1.7
 1 28 3 4.86 1.49
 -1 28 -3 1.55 1.68
 1 28 3 1.78 1.6
 -1 -28 -3 2.78 2.76
 1 -28 4 90.21 9.03
 -1 -28 -4 66.32 7.82
 -1 -28 -4 70.25 7.45
 1 28 4 68.07 6.6
 1 28 4 88.49 7.02
 1 28 5 134.22 10.61
 1 28 5 118.55 10.21
 -1 -28 -5 120.9 11.08
 1 -28 5 130.77 12.28
 -1 -28 -5 107.69 11.42
 -1 28 -6 34.79 4.97
 1 -28 6 21.97 4.11
 1 28 6 35.5 3.78
 -1 -28 -6 20.55 4.01
 -1 -28 -6 16.88 4.28
 -1 28 -7 96.04 9.09
 1 28 7 82.77 8.27
 1 -28 7 85.92 8.32
 1 28 7 90.21 7.83
 -1 -28 -7 72.47 8.06
 -1 -28 -7 71.97 8.59
 -1 28 -8 25.77 4.64
 1 28 8 23.33 3.88
 1 -28 8 25.34 3.93
 1 28 8 20.05 3.5
 -1 -28 -8 21.12 3.82
 -1 -28 -8 18.57 4.14
 -1 28 -9 4.27 3.03
 1 28 9 4.56 2.46
 1 28 9 5.8 2.56
 1 -28 9 4.05 2.38
 1 -28 9 2.45 1.89
 -1 -28 -9 2.66 2.99
 1 -28 10 44.24 4.28
 1 28 10 48.47 4.97
 -1 28 -10 50.8 5.76
 1 28 10 49.76 5.13
 1 -28 10 42.39 4.58
 -1 -28 -10 40.46 5.45
 1 -28 11 23.83 2.59
 1 28 11 24.93 3.09
 1 -28 11 19.19 2.25
 1 -28 12 7.98 1.19
 1 -28 12 8.46 1.46
 1 -28 12 10.09 1.3
 1 -28 13 0.49 0.66
 -1 -29 13 17.57 1.85
 -1 -29 13 20.08 1.92
 -1 -29 12 7.91 1.43
 -1 -29 12 7.84 1.16
 1 29 -11 19 3.24
 -1 -29 11 13.61 2.38
 -1 29 11 11.43 2.89
 -1 -29 11 17.34 2.56
 -1 29 11 16.09 2.77
 -1 -29 11 16.76 2.12
 -1 -29 10 5.25 2.07
 -1 -29 10 4.39 2.03
 1 -29 -10 8.17 2.75
 -1 29 10 5.96 2.56
 1 29 -10 3.41 2.71
 1 29 -9 2.46 2.96
 1 -29 -9 2.18 2.67
 -1 29 9 3.42 2.5
 -1 -29 9 3.35 2.11
 -1 29 9 4.27 2.53
 1 -29 -8 47.49 5.94
 -1 29 8 43.21 5.47
 -1 29 8 47.12 5.26
 -1 -29 8 53.43 5.55
 -1 29 8 49.62 5.31
 -1 29 7 90.45 8.71
 -1 29 7 94.27 8.64
 -1 29 7 102.35 8.35
 1 -29 -7 75.47 8.96
 -1 -29 7 78.62 9.55
 -1 29 6 45.8 4.9
 -1 29 5 69.03 6.94
 -1 29 5 71.48 6.57
 -1 -29 5 72.81 8.43
 1 -29 -5 64.13 7.38
 1 29 -5 65.22 6.1
 -1 29 5 72.54 6.21
 -1 -29 4 65.18 8.34
 1 -29 -4 64.95 7.5
 -1 -29 4 72.31 6.19
 -1 29 4 71.2 6.97
 -1 -29 4 80.95 10.15
 -1 29 4 77.48 6.61
 -1 29 4 72.43 6.35
 1 29 -4 65.41 6.32
 -1 29 3 9.12 2.02
 1 29 -3 7.67 1.94
 1 -29 -3 6.72 3.09
 -1 -29 3 5.34 3.57
 -1 -29 3 5.85 1.72
 -1 -29 3 7.18 5.36
 -1 -29 2 1.7 4.82
 -1 -29 2 1.84 1.55
 -1 -29 2 2.43 2.11
 1 29 -2 4.89 1.69
 -1 29 2 3.16 1.76
 1 29 -2 3.15 1.78
 1 -29 -1 44.43 4.72
 -1 -29 1 46.2 4.6
 -1 -29 1 37.53 7.19
 -1 -29 1 48.58 5.33
 1 29 -1 52.35 4.69
 1 29 -1 51.04 4.77
 -1 29 1 56.43 4.88
 -1 -29 0 109.17 9.92
 -1 29 0 114.63 10.01
 -1 -29 0 109.57 11.79
 1 -29 0 105.15 9.3
 -1 29 0 125.14 9.5
 1 29 0 108.08 9.28
 1 29 0 104.9 9.38
 -1 -29 -1 9.4 2.43
 1 -29 1 8.02 1.88
 -1 29 -1 5.23 2.2
 1 -29 1 6.92 3.84
 -1 -29 -1 6.53 2.83
 1 29 1 7.63 1.87
 -1 29 -1 7.24 2.05
 1 29 1 11.85 2.14
 -1 -29 -2 1.58 1.94
 1 -29 2 2.27 1.61
 1 29 2 0.92 1.64
 -1 29 -2 -0.67 1.78
 -1 29 -2 0.44 1.82
 -1 -29 -2 -0.3 2.83
 1 -29 2 5.45 3.93
 1 29 2 1.88 1.53
 -1 -29 -3 8.53 3.21
 -1 -29 -3 5.35 3.11
 1 -29 3 8.63 4.19
 1 29 3 7.5 2
 -1 -29 -4 6.53 3.18
 -1 -29 -4 2.64 2.91
 1 -29 4 6.63 3.81
 1 29 4 5.73 1.78
 1 29 4 5.56 2.29
 1 29 5 96.95 7.86
 1 29 5 86.59 7.38
 -1 -29 -6 22.17 4.69
 1 -29 6 26.71 4.36
 1 29 6 30.94 3.8
 -1 -29 -6 23.68 4.24
 -1 29 -6 37.63 5.05
 -1 -29 -7 27.9 4.96
 1 29 7 25.35 4.21
 1 -29 7 29.13 4.29
 1 29 7 37.51 4.19
 -1 -29 -7 29.4 4.42
 -1 29 -7 30.3 5.01
 -1 -29 -8 8.32 3.47
 1 29 8 4.77 2.57
 1 -29 8 8.02 2.66
 1 29 8 8.19 2.7
 -1 -29 -8 0.68 2.72
 -1 29 -8 7.08 3.3
 -1 29 -9 7.01 3.12
 1 29 9 10.16 2.66
 1 29 9 9.64 2.67
 1 -29 9 8.56 2.51
 -1 -29 -9 7.27 3.1
 1 -29 9 6.54 2.12
 1 29 10 65.88 6.78
 1 29 10 70.28 6.76
 -1 29 -10 64.55 7.33
 1 -29 10 72.96 6.5
 -1 -29 -10 67.37 7.22
 1 -29 10 75.74 6.22
 1 -29 11 25.79 2.53
 1 -29 11 26.78 2.77
 1 29 11 28.81 3.42
 1 -29 12 4.06 0.94
 1 -29 12 4.69 1.17
 -1 -30 13 5.37 0.91
 -1 -30 13 4.45 0.9
 -1 -30 12 17.87 1.86
 -1 -30 12 14.78 1.56
 -1 30 11 14.71 2.59
 -1 -30 11 13.13 2.24
 -1 30 11 11.86 2.83
 -1 -30 11 14.38 1.95
 -1 -30 10 5.06 1.91
 1 -30 -10 2.81 2.32
 1 30 -10 10.21 2.96
 -1 -30 10 7.75 2.1
 -1 30 10 7.95 2.48
 -1 -30 9 18.92 3.09
 1 -30 -9 22.72 3.87
 1 30 -9 20.17 3.97
 -1 30 9 21.24 3.53
 -1 30 9 19.96 3.37
 -1 30 8 29.03 3.73
 -1 30 8 24.43 3.79
 -1 30 8 34.54 3.89
 -1 -30 8 19.4 3.33
 -1 -30 8 22.06 3.6
 1 -30 -8 19.11 4.08
 -1 30 7 29.07 4
 -1 30 7 30.81 4.16
 -1 30 7 30.18 3.93
 -1 -30 7 24.76 3.79
 1 -30 -7 24.85 4.51
 -1 -30 7 34.96 5.33
 1 -30 -6 17.6 3.99
 -1 -30 6 21.16 4.88
 -1 30 6 30.35 3.59
 -1 30 6 24.46 3.63
 -1 30 6 19.39 3.62
 -1 30 5 38.41 4.07
 1 30 -5 41.22 4.14
 -1 30 5 49.68 4.74
 -1 -30 4 84.53 10.05
 1 -30 -4 77.8 9.07
 -1 30 4 92.61 8.2
 1 30 -4 100.71 8.22
 -1 30 4 99.89 8.46
 -1 -30 4 100.58 11.54
 -1 30 4 98.52 8.87
 -1 -30 3 8.33 1.78
 -1 -30 3 11.55 5.85
 -1 30 3 8.21 1.95
 1 30 -3 2.01 1.77
 -1 -30 3 4.48 3.52
 -1 -30 2 5.2 5.18
 -1 -30 2 1.34 1.46
 1 30 -2 2.16 1.7
 -1 30 2 3.14 1.88
 -1 30 1 8.66 2.14
 1 30 -1 10.84 2.13
 1 30 -1 8.66 1.83
 1 -30 -1 7.9 2.1
 -1 -30 1 1.64 4.8
 -1 -30 1 5.32 1.88
 -1 -30 0 36.45 6.41
 1 -30 0 38 4.01
 -1 30 0 42.28 4.68
 1 30 0 39.08 4.08
 -1 30 0 36.02 4.07
 1 30 0 38.55 3.85
 1 -30 0 35.5 5.8
 1 -30 1 36.09 3.95
 -1 30 -1 43.14 4.7
 1 30 1 40.7 4.17
 -1 30 -1 39.23 4.16
 1 30 1 40.67 4.01
 -1 -30 -1 42.54 5.21
 1 -30 1 39.4 6.09
 -1 30 -2 12.91 2.38
 1 30 2 11.16 2.33
 -1 30 -2 11.08 2.58
 1 -30 2 12.34 2.15
 1 30 2 14.6 2.1
 -1 -30 -2 10.65 3.33
 1 -30 2 16.81 4.41
 1 30 3 20.69 2.67
 -1 -30 -3 14.39 3.56
 1 -30 3 15.02 4.61
 -1 -30 -3 20.08 3.75
 1 30 4 9.28 2.42
 1 30 4 6.13 1.81
 -1 -30 -4 5.14 3.34
 1 30 5 45.09 4.55
 -1 -30 -5 34.09 4.9
 1 30 5 39.09 4.05
 -1 -30 -5 40.27 5.49
 1 -30 5 40.76 6.53
 -1 30 -6 35.32 5.28
 1 30 6 31.16 4.45
 -1 -30 -6 33.86 5.03
 1 30 6 32.99 4.14
 -1 -30 -6 34.69 4.71
 1 -30 6 29.75 4.64
 -1 30 -7 8.78 3.57
 1 30 7 5.42 2.76
 -1 -30 -7 -0.35 3.13
 1 30 7 4.33 2.52
 -1 -30 -7 6.12 3.09
 1 -30 7 4.08 2.71
 1 30 8 35.16 4.3
 1 -30 8 33.98 4.62
 -1 30 -8 44.51 5.53
 1 30 8 42.27 4.83
 1 30 8 34.46 4.27
 -1 -30 -8 33.98 5.09
 1 -30 8 32.48 4.01
 1 -30 9 1.87 2.18
 -1 -30 -9 5.98 3.07
 1 -30 9 5.9 1.94
 1 30 9 8.82 2.56
 -1 30 -9 7.08 3.17
 -1 30 -10 9.76 3.06
 1 30 10 17.62 2.89
 1 30 10 11.75 2.6
 1 -30 10 17.77 2.1
 -1 -30 -10 7.54 2.83
 1 -30 10 14.75 2.28
 1 -30 11 8.22 1.32
 1 -30 11 11.7 1.65
 1 30 11 9.28 2.21
 1 -30 12 6.24 1.13
 1 -30 12 4.81 0.86
 -1 -31 13 0.87 0.58
 -1 31 12 21.08 2.62
 -1 -31 12 19.65 1.84
 -1 31 11 6.8 2.07
 -1 -31 11 5.54 1.43
 -1 -31 11 5.48 1.76
 -1 31 11 5.93 2.32
 1 -31 -10 34.8 4.39
 -1 -31 10 35.82 3.89
 -1 31 10 39.24 4.35
 -1 31 10 32.25 4.18
 1 31 -10 35.34 4.68
 1 31 -9 10.21 3.3
 -1 -31 9 16.56 2.69
 1 -31 -9 14.19 3.35
 -1 31 9 17.71 3.1
 -1 31 9 15.66 3.09
 1 -31 -8 12.81 3.61
 -1 -31 8 20.39 3.27
 -1 31 8 22.6 3.42
 -1 31 8 18.95 3.16
 -1 31 8 21.83 3.58
 1 -31 -7 5.26 3.04
 -1 -31 7 3.76 3.83
 -1 -31 7 3.78 2.59
 -1 31 7 2.6 2.35
 -1 31 7 2.61 2.34
 -1 31 7 3.26 2.4
 -1 31 6 37.61 4.48
 1 -31 -6 38.85 5.31
 -1 -31 6 47.25 6.42
 -1 31 6 36.63 4.76
 -1 31 6 34.86 4.83
 -1 31 5 8.31 2.38
 -1 -31 5 4.51 4.21
 1 -31 -5 0.33 2.73
 -1 31 5 5.29 1.82
 1 31 -5 6.25 1.7
 -1 31 5 8.63 2.82
 -1 31 5 8.11 2.67
 1 31 -4 4.55 1.73
 -1 31 4 5.53 1.77
 -1 31 4 5.49 2.25
 -1 31 3 25.11 3.09
 1 31 -3 23.63 3.02
 -1 -31 3 23.99 2.83
 -1 -31 3 19.69 6.27
 -1 -31 3 18.55 4.88
 1 -31 -2 7.88 2.13
 -1 -31 2 3.51 5.17
 -1 -31 2 9.07 1.91
 -1 31 2 7.15 2.02
 1 31 -2 8.61 2.12
 -1 31 1 16.4 3
 -1 31 1 13.85 2.46
 1 31 -1 13.97 2.54
 -1 -31 1 14.99 5.13
 -1 -31 1 17.59 2.45
 1 -31 -1 19.42 2.59
 1 -31 0 32.45 3.4
 -1 -31 0 28.25 3.32
 -1 31 0 32.41 4.04
 -1 31 0 25.79 3.37
 1 31 0 28.11 3.34
 1 -31 0 33.46 5.55
 1 31 0 29.3 3.25
 -1 31 -1 56.92 5.74
 1 -31 1 50.72 6.91
 -1 31 -1 54.87 5.22
 1 31 1 56.81 5.21
 1 -31 1 50.25 5.07
 -1 31 -2 39.31 4.3
 1 -31 2 35.11 3.66
 -1 31 -2 33.05 3.77
 1 31 2 32.16 3.77
 -1 -31 -2 29.63 4.69
 1 -31 2 41.9 5.95
 1 31 3 1.94 2.1
 1 31 3 1.38 1.67
 -1 -31 -4 68.92 6.78
 1 31 4 63.09 6.01
 1 31 4 55.95 5.62
 -1 31 -5 78.46 8.05
 1 31 5 75.65 6.78
 -1 -31 -5 68.5 7.26
 1 31 5 65.92 6.24
 1 -31 5 71.08 8.42
 -1 -31 -5 66.53 7.56
 -1 31 -6 3.04 3.31
 1 31 6 6.82 2.77
 -1 -31 -6 2.77 2.99
 1 31 6 6.35 2.53
 -1 -31 -6 5.06 2.86
 1 -31 6 5.74 2.95
 -1 31 -7 14.22 4.03
 1 31 7 18.19 3.43
 -1 -31 -7 10.8 3.62
 1 31 7 18.05 2.98
 -1 -31 -7 14.17 3.35
 1 -31 7 11.73 3.19
 1 31 8 49.38 5
 1 -31 8 42.88 5.2
 1 31 8 49.19 5.08
 1 31 8 45.11 5.36
 -1 31 -8 55.93 6.21
 -1 -31 -8 48.65 5.84
 1 -31 8 39.23 4.64
 1 -31 9 31.7 3.19
 1 31 9 28.84 3.79
 1 -31 9 35.49 4.08
 1 31 9 30.43 3.97
 -1 -31 -9 25.29 4.18
 1 -31 9 28.94 3.44
 -1 31 -9 22.52 4.4
 -1 31 -10 7.34 2.79
 1 31 10 15.75 2.68
 1 31 10 12.68 2.43
 1 -31 10 12.02 2.08
 -1 -31 -10 9.99 2.72
 1 -31 10 13.35 1.92
 1 31 11 8.2 2.15
 1 -31 11 7.79 1.18
 1 -31 11 9.59 1.51
 1 -31 12 9.78 1.24
 -1 -32 12 4.32 1.02
 -1 32 12 4.94 1.82
 -1 -32 11 8.18 1.78
 -1 -32 11 8.16 1.5
 -1 -32 10 31.94 3.33
 -1 32 10 22.51 3.46
 -1 32 10 29.42 3.69
 1 32 -10 20.36 3.83
 1 -32 -9 19.54 3.59
 -1 -32 9 16.87 2.79
 1 32 -9 25.23 4.03
 -1 32 9 19.69 3.33
 -1 32 8 17.87 3.25
 -1 32 8 20.06 3.16
 1 32 -8 26.63 4.3
 -1 32 8 16.54 3.23
 -1 -32 8 20.45 3.3
 1 -32 -8 14.09 3.4
 -1 32 7 11.76 2.86
 -1 -32 7 11.42 2.88
 1 -32 -7 13.42 3.54
 -1 -32 7 12.32 3.94
 -1 32 7 9.35 2.7
 -1 32 7 9.59 2.65
 -1 -32 6 69.47 8.41
 1 -32 -6 63.61 7.58
 -1 32 6 78.18 6.96
 -1 32 6 71.9 7.26
 -1 32 6 72.84 7.26
 -1 32 5 32.75 3.49
 1 -32 -5 30.08 4.82
 -1 -32 5 28.49 5.62
 -1 32 5 28.8 3.96
 -1 32 5 32.69 4.17
 -1 32 5 33.65 4.35
 1 32 -4 58.4 5.67
 -1 32 4 62.47 5.74
 -1 32 4 58.87 6.49
 -1 -32 4 76.43 8.23
 -1 32 4 61.64 6.01
 -1 -32 3 47.87 4.33
 -1 -32 3 50.77 8
 -1 32 3 39.69 4.6
 -1 32 3 45.03 4.5
 1 32 -3 42.69 4.43
 -1 32 2 5.2 2.44
 -1 -32 2 5.9 5.46
 -1 -32 2 4.01 1.59
 1 -32 -2 1.33 1.88
 1 32 -2 2.13 1.78
 -1 32 2 3.74 1.99
 -1 32 1 21.85 3.56
 1 -32 -1 24.89 4.81
 -1 32 1 23.96 3.12
 1 32 -1 23.92 3.09
 -1 -32 1 16.76 5.23
 -1 -32 1 21.07 2.81
 1 -32 -1 23.38 2.95
 -1 32 0 56.4 5.54
 -1 -32 0 49.82 4.75
 1 -32 0 45.6 4.77
 1 -32 0 44.8 6.58
 1 32 0 49.5 4.87
 -1 32 0 48.75 4.88
 -1 32 -1 0.75 1.98
 1 -32 1 2.46 1.88
 1 -32 1 -0.44 3.65
 -1 32 -1 3.08 2.03
 1 32 1 3.43 1.99
 -1 32 -2 53.54 5.19
 1 32 2 54.32 5.19
 1 -32 2 53.75 5.07
 1 32 3 34.29 3.9
 1 32 3 26.17 3.39
 1 32 4 41.69 4.5
 1 32 4 38.42 4.08
 -1 -32 -4 39.2 5.41
 1 -32 4 41.85 6.35
 1 32 5 3.16 2.18
 -1 -32 -5 3.91 2.88
 1 32 5 2.2 1.61
 1 -32 5 -0.45 3.85
 -1 -32 -5 1.69 3.19
 -1 32 -5 1.5 3.05
 -1 32 -6 15.76 3.88
 1 32 6 10.92 3.08
 -1 -32 -6 12.46 3.75
 1 32 6 12.76 2.87
 -1 -32 -6 18.88 3.61
 1 -32 6 19.98 3.54
 -1 32 -7 35.3 5.11
 1 32 7 24.84 4.2
 -1 -32 -7 22.08 4.53
 1 32 7 37.25 4.06
 1 -32 7 34.57 4.51
 -1 -32 -7 29.33 4.21
 1 32 8 13.58 3.02
 1 32 8 13 2.58
 -1 32 -8 12.84 3.55
 1 -32 8 15.84 2.51
 -1 -32 -8 11.34 3.53
 1 -32 8 17.3 3.17
 1 -32 9 12.5 2
 1 -32 9 10.41 2.5
 1 32 9 15.47 2.78
 -1 -32 -9 11.56 3.16
 1 -32 9 12.64 2.24
 -1 32 -9 15.14 3.47
 1 32 9 18.97 2.94
 1 32 10 19.38 2.89
 1 32 10 25.99 3.12
 1 -32 10 19.82 2.36
 1 -32 10 19.24 2.48
 1 32 11 -0.11 1.59
 1 -32 11 1.24 0.76
 1 -32 11 1.97 1.09
 -1 33 12 20.19 2.42
 -1 -33 12 18.4 1.87
 -1 33 11 31.45 3.37
 -1 -33 11 28.84 2.9
 -1 -33 11 31.55 2.65
 -1 33 10 10.38 2.54
 1 33 -10 7.95 2.65
 -1 33 10 8.33 2.21
 -1 -33 10 6.77 1.85
 -1 33 9 21.36 3.2
 1 33 -9 23.77 3.81
 -1 -33 9 16.3 2.77
 -1 33 9 26.37 3.37
 -1 33 8 7.75 2.28
 -1 33 8 8.99 2.61
 -1 -33 8 6.39 2.34
 -1 33 8 9.01 2.52
 1 33 -8 3.03 3.17
 1 -33 -8 8.58 3
 -1 33 7 17.98 3.16
 -1 33 7 13.82 2.97
 -1 -33 7 9.56 2.84
 -1 33 7 16.89 3.06
 1 -33 -7 17.95 3.81
 -1 33 6 13.55 2.99
 -1 33 6 16.3 3.13
 -1 33 6 16.42 2.95
 -1 -33 6 14.66 4.29
 1 -33 -6 12.28 3.67
 -1 33 5 102.78 10.08
 -1 33 5 108.38 10.06
 -1 33 5 124.91 9.75
 -1 33 5 103.59 9.26
 -1 -33 5 114.76 11.44
 -1 33 4 137.71 11.34
 -1 33 4 120.44 11.42
 -1 -33 4 112.8 12.53
 -1 33 4 131.2 10.9
 1 33 -4 121.44 10.6
 -1 33 4 127.24 10.65
 -1 33 3 28.48 4.02
 1 -33 -3 19.27 2.97
 -1 -33 3 21.91 2.72
 -1 33 3 31.56 3.42
 1 33 -3 23.14 3
 -1 33 3 26.68 3.07
 -1 -33 3 17.96 5.16
 1 -33 -2 64.29 5.61
 -1 -33 2 61.28 5.45
 -1 -33 2 67.95 8.75
 -1 33 2 56.89 5.65
 1 33 -2 53.43 5.6
 -1 -33 1 25.68 5.98
 -1 -33 1 24.33 2.99
 1 -33 -1 26.59 3.15
 -1 33 1 25.66 3.24
 1 33 -1 23.25 3.21
 -1 -33 0 2.38 1.68
 1 -33 0 4.1 1.89
 -1 33 0 3.13 1.95
 1 33 0 1.61 1.93
 -1 33 -1 28.85 3.38
 1 33 1 25.33 3.37
 -1 -33 -1 21.6 3.08
 1 -33 1 33.17 3.29
 1 -33 2 100.53 10.39
 1 33 2 93.71 8.2
 1 -33 2 91.12 8
 1 33 3 6.51 2.01
 -1 -33 -3 5.47 3.16
 1 -33 3 4.11 3.81
 1 33 3 6.36 2.43
 -1 33 -4 59.58 6.82
 1 33 4 56.15 5.4
 1 -33 4 55.38 7.52
 -1 -33 -4 51.17 6.39
 1 33 4 61.54 5.72
 1 33 5 8.32 2.65
 -1 -33 -5 9.6 3.52
 1 -33 5 8.43 4.21
 1 33 5 8.35 1.92
 -1 33 -5 7.4 3.44
 1 -33 6 32.05 4.77
 1 33 6 38.46 4.44
 -1 33 -6 44.63 5.71
 1 33 6 34.98 4.75
 -1 -33 -6 39.53 5.31
 1 -33 7 3.51 2.75
 1 33 7 0.53 2.18
 -1 -33 -7 2.8 2.86
 1 33 7 -0.53 2.37
 1 33 7 2.39 2.07
 -1 33 -7 -0.35 2.96
 -1 -33 -8 3.1 2.68
 1 -33 8 4.84 1.78
 -1 33 -8 7.27 3.14
 1 33 8 3.26 1.82
 1 33 8 4.8 2.22
 1 -33 8 3.33 2.26
 -1 33 -9 9.96 2.9
 1 33 9 9.45 2.39
 1 33 9 7.8 2.32
 1 -33 9 4.74 1.56
 -1 -33 -9 9.15 2.71
 1 -33 9 10.3 1.91
 1 -33 10 14.12 1.92
 1 -33 10 13.62 2.02
 1 -33 11 30.72 2.81
 -1 -34 12 47.51 3.84
 -1 34 12 43.2 4.16
 1 -34 -11 7.34 1.14
 -1 -34 11 9.17 1.56
 -1 34 11 8.34 2.14
 -1 -34 11 9.04 1.35
 -1 -34 10 17.08 2.31
 1 -34 -10 11.05 1.83
 -1 34 10 18.83 2.83
 -1 34 10 17.04 2.58
 -1 -34 10 15.32 1.93
 -1 34 9 30.51 3.73
 -1 34 9 25.6 3.64
 -1 -34 9 31.86 3.43
 1 34 -9 25.98 4.11
 -1 34 8 14.74 2.71
 -1 34 8 19.9 3.11
 -1 -34 8 15.63 2.9
 1 34 -8 16.36 3.64
 -1 34 7 18.87 3.22
 -1 34 7 17.4 3.07
 -1 -34 7 11.72 2.96
 -1 34 7 14.68 2.95
 -1 34 6 9.08 2.7
 -1 -34 6 1.26 3.65
 -1 34 6 6.16 2.57
 -1 34 6 5.32 2.45
 -1 34 5 53.97 5.45
 -1 -34 5 62.66 7.56
 -1 34 5 54.79 5.04
 -1 34 5 52.05 5.89
 -1 34 5 47.5 5.62
 -1 34 4 5.77 2.36
 1 34 -4 5.57 1.86
 -1 34 4 4.71 1.93
 -1 -34 4 7.29 4.04
 -1 34 4 6.82 2.42
 -1 34 4 5.09 2.66
 -1 34 3 5.76 2.3
 -1 -34 3 2.55 1.6
 1 -34 -3 5.05 2.08
 1 34 -3 1.56 1.82
 -1 34 3 3.31 1.87
 -1 -34 3 4.14 3.86
 -1 34 3 4.24 2.51
 -1 -34 2 27.18 5.62
 1 -34 -2 31.82 5.28
 -1 34 2 33.4 3.69
 1 34 -2 35.99 3.74
 -1 34 2 30.48 4.28
 1 -34 -2 32.44 3.6
 -1 -34 2 28.53 3.37
 -1 -34 2 34.64 6.68
 1 -34 -1 100.75 10.78
 -1 -34 1 108.63 11.69
 -1 -34 1 98.94 8.92
 1 -34 -1 93.61 8.97
 1 34 -1 112.24 9.15
 -1 34 1 116.64 9.2
 -1 34 1 118.25 9.95
 -1 -34 0 8.54 2.06
 1 -34 0 8.7 2.14
 1 34 0 8.7 2.25
 -1 34 0 9.95 2.4
 1 -34 0 4.77 3.75
 -1 34 0 7.92 2.68
 -1 34 -1 29.41 4.42
 1 -34 1 36.42 5.93
 1 -34 1 37.56 3.65
 -1 -34 -1 32.12 3.61
 -1 34 -1 26.57 3.65
 1 34 1 32.53 3.66
 -1 34 -1 35.09 4.26
 1 34 2 0.15 1.87
 -1 34 -2 1.97 2.66
 1 -34 2 3.16 3.74
 1 -34 2 1.59 1.66
 -1 34 -3 59.97 6.86
 1 34 3 52.2 5.49
 1 34 3 65.91 5.86
 1 -34 3 65.82 7.86
 -1 -34 -3 55.55 6.65
 1 34 4 2.4 2.21
 -1 -34 -4 0.64 2.89
 1 -34 4 -1.79 3.92
 -1 34 -4 0.72 2.8
 1 34 4 1.77 1.58
 1 34 5 4.93 1.74
 1 34 5 4.03 2.22
 -1 34 -5 2.9 3.02
 1 34 5 3.22 2.62
 -1 -34 -5 4.5 3.26
 1 -34 6 38.75 4.83
 1 34 6 37.07 4.23
 -1 34 -6 33.19 5.13
 1 34 6 35.5 4.61
 -1 -34 -6 32.97 5
 1 -34 7 9.05 2.72
 1 34 7 9.68 2.6
 -1 34 -7 2.4 3.19
 1 34 7 8.83 2.7
 1 34 7 11.72 2.62
 -1 -34 -7 5.55 3.03
 1 -34 8 3.14 2.15
 1 34 8 2.74 2.13
 1 34 8 3.36 2.12
 1 34 8 1.93 1.74
 1 -34 8 1.09 1.54
 -1 -34 -8 0.79 2.51
 -1 34 -8 4.75 2.91
 -1 34 -9 15.77 3.25
 1 34 9 16.47 2.7
 1 34 9 20.54 2.81
 1 -34 9 16.85 2.07
 -1 -34 -9 11.91 2.8
 1 -34 9 11.94 2.11
 1 34 10 7.15 2.02
 1 -34 10 7.45 1.38
 1 -34 10 4.67 1.31
 1 -34 11 16.35 1.49
 -1 -34 -11 10.06 1.36
 -1 35 11 0.73 1.74
 -1 -35 11 0.52 0.91
 -1 35 10 5.86 2.23
 -1 -35 10 6.24 1.36
 -1 -35 10 7.47 1.66
 1 -35 -10 5.97 1.32
 -1 35 9 14.65 2.71
 -1 35 9 12.35 2.45
 1 35 -9 15.64 3.12
 -1 -35 9 9.07 2.01
 -1 35 8 40.92 4.39
 1 35 -8 42.14 5.18
 -1 35 8 39.05 4.44
 -1 35 8 34.59 4.19
 -1 -35 8 33.59 4.23
 -1 35 7 15 2.83
 1 35 -7 9.95 3.37
 -1 35 7 12.06 2.72
 -1 35 7 10.52 2.64
 -1 -35 7 9.99 2.7
 -1 35 6 5.1 2.47
 -1 35 6 5.55 2.22
 -1 35 6 6.83 2.58
 -1 -35 6 10.18 4.17
 -1 35 5 5.73 2.52
 -1 -35 5 10.44 4.07
 -1 35 5 7.81 2.53
 -1 35 5 6.06 2.62
 1 -35 -4 13.79 2.63
 -1 35 4 21.88 3.67
 -1 35 4 21.61 3.16
 -1 -35 4 13.47 4.8
 -1 35 4 20.05 2.74
 1 35 -4 21.06 2.63
 -1 -35 3 3.08 1.53
 1 -35 -3 1.08 1.87
 -1 35 3 3.1 2.31
 -1 35 3 3.79 2.34
 -1 -35 3 1.37 3.92
 1 35 -3 2.41 1.75
 -1 35 3 2.16 1.87
 -1 35 2 5.02 2.54
 1 35 -2 1.89 1.8
 -1 35 2 2.82 1.84
 -1 -35 2 2.75 3.77
 1 -35 -2 5.19 3.31
 -1 -35 2 5.04 1.73
 1 -35 -2 1.07 1.93
 -1 35 1 28.48 4.09
 1 -35 -1 32.15 5.38
 1 35 -1 29.37 3.52
 -1 35 1 28.16 3.53
 1 -35 -1 30.9 3.47
 -1 -35 1 32.77 3.39
 -1 35 0 67.93 6.93
 1 -35 0 62.17 7.92
 1 35 0 70.85 6.28
 -1 35 0 72.95 6.35
 1 -35 0 65.12 6.17
 -1 -35 0 65.73 6.14
 1 35 1 45.37 4.39
 -1 35 -1 38.5 4.96
 1 -35 1 39.3 6
 -1 35 -1 37.42 4.73
 1 -35 1 36.99 4.05
 -1 -35 -1 42.37 4.13
 1 -35 2 49.26 6.79
 1 35 2 42.08 4.58
 -1 35 -2 49.09 5.68
 1 -35 3 29.15 5.85
 1 35 3 35.42 3.91
 1 35 3 43.51 4.29
 -1 35 -3 34.8 5.11
 1 35 4 32.08 3.64
 -1 -35 -4 21.7 4.29
 1 -35 4 32.48 5.58
 1 35 4 23.18 3.06
 -1 35 -4 25.27 4.39
 1 35 5 12.7 2.7
 -1 -35 -5 13.63 3.41
 1 35 5 5.98 2.6
 -1 35 -5 13.43 3.72
 1 35 5 12.38 2.05
 1 -35 6 1.63 2.52
 1 35 6 3.79 2.2
 -1 -35 -6 3.56 2.78
 1 35 6 4.31 2.51
 1 35 6 0.74 2.08
 -1 35 -6 -1.38 2.85
 -1 -35 -7 10.15 2.96
 -1 35 -7 8.25 3.26
 1 35 7 10.51 2.44
 1 35 7 7.58 2.57
 1 -35 7 6.89 2.61
 1 -35 8 4.59 2.15
 1 -35 8 4.49 1.65
 -1 -35 -8 1.94 2.34
 -1 35 -8 2.7 2.62
 1 35 8 3.12 2.16
 1 35 8 4 1.76
 1 35 8 9.18 2.31
 1 -35 9 4.23 1.35
 1 35 9 7.52 2.08
 1 -35 9 3.43 1.39
 1 -35 9 7.02 1.35
 1 35 10 2.61 1.65
 1 -35 10 0.59 0.74
 1 -35 10 0.6 0.99
 1 -35 11 1.76 0.71
 -1 36 11 12.67 1.9
 -1 -36 11 9 1.24
 -1 -36 10 11.95 1.6
 -1 -36 10 12.92 1.81
 1 -36 -10 9.14 1.42
 -1 -36 10 9.8 1.53
 -1 36 9 4.67 1.79
 1 36 -9 1.23 2.08
 1 -36 -9 2.1 1.31
 -1 36 9 4.28 2.3
 -1 -36 9 4.31 1.59
 1 -36 -8 25.98 3.1
 -1 36 8 38.39 3.82
 1 36 -8 27.93 4.22
 -1 36 8 31.44 3.72
 -1 36 8 29.96 3.73
 1 36 -7 32.35 4.55
 -1 -36 7 24.5 3.65
 -1 36 7 24.41 3.54
 -1 36 7 28.45 3.72
 1 -36 -6 35.75 4.22
 -1 36 6 51.15 5.1
 -1 36 6 47.87 5.18
 -1 -36 6 39.79 6.02
 -1 36 6 52.69 4.88
 1 -36 -5 14.03 2.35
 -1 36 5 20.41 3.09
 -1 36 5 15 3.15
 -1 -36 5 12.64 4.52
 -1 36 5 16.48 2.92
 1 -36 -4 32.85 3.6
 -1 36 4 31.85 4.54
 -1 -36 4 39.49 5.95
 -1 36 4 27.62 3.81
 1 36 -3 55.19 5.34
 -1 36 3 48.43 5.27
 1 -36 -3 55.65 5.34
 -1 36 3 60.16 6.19
 -1 -36 3 57.85 7.55
 -1 36 3 63.89 5.62
 -1 36 2 84.39 7.7
 1 -36 -2 64.17 8.1
 -1 -36 2 63.19 8.53
 -1 36 2 77.78 6.81
 1 36 -2 80.36 6.81
 -1 -36 2 76.08 6.53
 1 -36 -2 68.37 6.65
 1 36 -1 73.56 7.2
 -1 36 1 88.21 7.63
 1 -36 -1 73.25 6.57
 -1 -36 1 68.51 6.44
 -1 -36 1 73.36 8.64
 1 -36 -1 65.41 8.13
 1 36 -1 76.66 6.73
 -1 36 1 71.93 6.73
 -1 36 0 4.76 2.33
 -1 -36 0 5.31 1.78
 1 -36 0 7.05 2.04
 1 -36 0 5.54 3.67
 1 36 0 8.12 2.14
 -1 -36 -1 122 10.58
 1 -36 1 127.76 10.59
 -1 36 -1 131.26 11.34
 1 -36 1 132.42 12.6
 1 36 1 125.77 10.72
 1 36 2 192.09 15.43
 -1 -36 -2 173.04 15.29
 -1 36 -2 211.37 16.62
 1 -36 2 197.85 17.32
 1 36 3 14.86 2.56
 1 -36 3 23.16 5.03
 -1 36 -3 13.98 3.54
 1 36 3 22.15 3.13
 1 36 4 3.53 2.15
 1 -36 4 0.43 3.68
 1 36 4 1.7 1.58
 1 36 4 1.25 2.12
 -1 36 -4 2.72 2.71
 1 36 5 11.15 2.51
 1 -36 5 12.52 3.09
 1 36 5 8.16 1.8
 -1 36 -5 7.12 3.14
 1 36 5 11.94 2.86
 -1 -36 -6 -1.12 2.62
 -1 36 -6 1.66 2.82
 1 -36 6 -0.26 2.35
 1 36 6 3.3 2.22
 1 36 6 4.32 2.31
 1 -36 7 14.76 2.95
 1 36 7 13.35 2.68
 -1 36 -7 14.54 3.46
 -1 -36 -7 12.56 3.18
 1 36 7 11.74 2.52
 1 36 7 16.04 2.82
 -1 36 -8 -0.13 1.71
 1 36 8 3.07 1.95
 1 -36 8 1.15 1.83
 -1 36 -8 -3.33 2.6
 1 -36 8 0.79 1.35
 1 36 8 0.43 1.91
 1 -36 9 2.73 1.23
 1 -36 9 5.47 1.28
 1 36 9 1.33 1.82
 1 36 10 -0.72 1.36
 1 -36 10 0.29 0.69
 1 -36 10 0.57 0.85
 -1 -36 -10 1.31 0.92
 -1 37 11 50.27 4.3
 -1 -37 11 47.25 3.96
 1 -37 -10 23.58 2.51
 -1 -37 10 28.08 2.84
 -1 37 10 32.96 3.26
 -1 -37 10 31.18 2.63
 -1 -37 9 1.95 1.41
 -1 37 9 2.87 2.04
 1 -37 -9 2.59 1.21
 -1 37 8 0.54 1.72
 -1 37 8 -0.92 1.65
 1 -37 -8 -1.36 1.35
 1 37 -8 -0.26 2.2
 -1 37 8 3.4 2.08
 -1 37 7 24.78 3.48
 -1 37 7 24.47 3.34
 1 -37 -7 22.25 2.81
 -1 -37 7 23.66 3.45
 1 37 -7 24.39 3.99
 -1 37 7 29.23 3.43
 1 37 -6 24.6 4.11
 -1 37 6 23.35 3.34
 -1 37 6 22.42 3.48
 -1 37 6 21.14 3.24
 -1 -37 6 23.37 4.63
 -1 37 5 24.74 3.63
 -1 37 5 30.18 4.02
 -1 37 5 32.03 3.66
 1 -37 -5 28.12 3.22
 -1 -37 5 32.21 5.25
 -1 37 4 8.4 2.7
 -1 -37 4 2.97 3.66
 -1 37 4 4.61 2.21
 1 -37 -4 3.44 1.78
 1 37 -3 6.53 1.93
 -1 -37 3 10.04 4.27
 -1 37 3 4.08 2.2
 1 -37 -3 5.91 2
 -1 37 3 7.43 2.72
 -1 -37 2 56.67 5.26
 1 -37 -2 56.6 5.44
 -1 37 2 55.88 6.23
 1 37 -2 55.79 5.5
 -1 37 2 67.03 5.78
 1 -37 -2 62.64 7.17
 -1 -37 2 54.69 7.53
 1 37 -1 7.2 2.32
 -1 37 1 12.69 2.85
 -1 -37 1 7.92 1.85
 1 -37 -1 7.93 2.1
 1 37 -1 6.81 2.04
 1 -37 -1 10.83 3.92
 -1 -37 1 10.56 4.01
 1 37 0 0.76 2.14
 -1 37 0 2.35 2.16
 1 37 0 3.35 1.79
 1 -37 0 0.86 1.69
 -1 -37 0 -0.12 1.67
 1 -37 0 -2.08 3.47
 1 37 1 25.76 3.17
 1 -37 1 23.09 2.89
 -1 -37 -1 22.43 2.9
 1 -37 1 21.7 4.76
 -1 37 -1 23.54 3.5
 1 37 2 5.94 2.04
 1 37 2 7.53 2.18
 -1 -37 -2 4.88 1.91
 -1 37 -2 4.03 2.41
 1 -37 2 4.72 3.7
 1 37 3 24.39 3.44
 1 37 3 20.72 2.85
 1 37 3 23.98 3.21
 -1 -37 -3 18.94 2.84
 1 -37 3 26.15 5.15
 -1 37 -3 29.68 4.28
 1 37 4 15.81 2.32
 1 37 4 12.71 2.7
 1 37 4 14.3 2.94
 -1 37 -4 23.22 3.8
 1 -37 4 16.79 4.48
 1 37 5 10.01 2.44
 1 37 5 4.9 2.28
 1 37 5 5.4 2.34
 -1 37 -5 3.57 2.76
 1 -37 5 6.78 2.77
 1 37 6 12.03 2.71
 1 37 6 9.6 2.54
 1 -37 6 18.66 3.15
 -1 37 -6 15.59 3.49
 1 37 7 10.7 2.39
 1 37 7 4.83 2.1
 1 37 7 5.01 1.97
 -1 37 -7 12.54 3.17
 1 -37 7 6.66 2.43
 -1 37 -8 13.34 2.3
 1 -37 8 12.17 1.98
 1 37 8 15.61 2.56
 -1 37 -8 15.88 3.16
 1 37 9 5.42 1.85
 -1 -37 -9 4.54 1.25
 1 -37 9 5.4 1.19
 -1 -37 -10 10.82 1.34
 1 -37 10 13.5 1.39
 -1 -38 10 13.52 1.52
 -1 38 10 10.99 2.04
 1 -38 -9 17.87 2.07
 -1 38 9 24.83 2.86
 -1 -38 9 19.69 2.33
 -1 38 8 0.28 1.99
 1 -38 -8 2.2 1.32
 1 38 -8 0.24 2.12
 -1 -38 7 38.57 4.6
 -1 38 7 48.28 4.72
 1 38 -7 46.06 5.28
 1 -38 -7 44.17 4.13
 -1 38 7 42.69 4.73
 -1 38 7 44.46 4.66
 1 38 -6 58.79 6.04
 -1 38 6 48.1 5.12
 -1 38 6 57.73 5.51
 -1 -38 6 41.08 5.22
 -1 38 5 22.65 3.23
 1 -38 -5 20.59 2.73
 -1 38 5 22.52 3.52
 -1 -38 5 26.02 4.77
 -1 38 4 16.58 2.73
 1 -38 -4 14.24 2.35
 -1 38 4 10.68 2.86
 -1 -38 4 15.06 4.36
 -1 38 3 70.8 6.45
 -1 -38 3 79.03 8.38
 1 -38 -3 61.82 6.07
 -1 38 3 73.4 7.08
 1 38 -2 190.16 15.84
 -1 38 2 234.28 16.88
 -1 -38 2 177.49 17.44
 -1 -38 2 188.22 15.66
 -1 38 2 201.62 16.05
 1 -38 -2 189.61 15.77
 -1 38 1 14.92 3.01
 1 38 -1 16.94 2.92
 1 -38 -1 10.69 2.26
 -1 -38 1 13.53 2.13
 1 38 -1 16.43 2.48
 1 -38 -1 12.37 3.76
 -1 -38 1 14.49 4.47
 -1 38 0 4.31 2.4
 1 38 0 2.21 2.1
 -1 -38 0 6.5 1.73
 1 -38 0 7.39 1.9
 1 38 0 5.98 2.03
 1 -38 0 11.67 4.07
 -1 -38 0 8.81 4
 -1 38 -1 1.42 1.93
 1 38 1 2.03 2.12
 1 38 1 2.81 1.79
 1 -38 1 -0.41 3.53
 -1 -38 -1 0.36 1.6
 1 -38 1 3.73 1.73
 1 -38 2 50.19 6.91
 1 38 2 54.11 5.79
 -1 -38 -2 50.55 4.96
 1 38 2 49.26 5.07
 1 38 2 58.81 5.35
 -1 38 -2 56.42 6.06
 1 -38 3 21.85 4.87
 1 38 3 22.5 2.78
 1 38 3 25.99 3.28
 -1 -38 -3 23.59 2.76
 1 38 3 16.41 3.14
 1 38 3 21.73 3.53
 -1 38 -3 21.4 3.89
 1 38 4 10.63 2.35
 1 38 4 10.04 1.84
 -1 -38 -4 7.05 1.85
 -1 38 -4 14.38 3.28
 1 38 4 7.17 2.38
 1 38 4 7.91 2.63
 1 38 5 6.34 1.63
 -1 38 -5 5.24 2.72
 1 -38 5 6.4 2.68
 1 38 5 4.17 2.25
 1 38 5 5.7 2.27
 -1 38 -5 4.32 2.01
 1 38 6 17.98 2.88
 -1 38 -6 20.55 3.59
 1 -38 6 11.7 2.9
 1 38 6 17.75 2.89
 1 38 6 16.47 2.8
 -1 38 -7 39.3 5.13
 1 -38 7 43.42 4.77
 1 38 7 53.88 4.66
 1 38 7 43.68 4.62
 1 38 7 41.75 4.53
 1 -38 7 42.09 4.22
 -1 38 -8 2.46 1.48
 1 38 8 3.44 1.79
 -1 -38 -8 2.79 1.27
 1 -38 8 3.35 1.16
 1 -38 8 0.63 1.12
 -1 -38 -9 1.48 0.99
 1 -38 9 4.09 1.05
 -1 39 10 17 1.97
 -1 -39 10 12.09 1.41
 1 -39 -9 10.85 1.44
 -1 -39 9 12.68 1.55
 -1 39 9 11.48 2.19
 -1 -39 9 11.33 1.69
 -1 39 8 9.5 2.19
 1 -39 -8 5.33 1.36
 -1 -39 8 5 1.52
 -1 39 7 33.29 3.53
 1 -39 -7 25.82 2.91
 -1 39 7 27.62 3.48
 1 39 -7 33.11 4.15
 -1 -39 6 29.13 3.83
 1 39 -6 32.85 4.33
 1 -39 -6 26.08 3.13
 -1 39 6 38.63 3.86
 -1 39 6 29.9 3.57
 -1 39 6 32.22 3.92
 -1 -39 5 84.14 9.48
 1 39 -5 101.23 9.24
 -1 39 5 97.51 8.87
 1 39 -4 50.49 5.64
 -1 39 4 52.39 4.96
 1 -39 -4 41.92 4.49
 -1 39 4 50.94 5.42
 -1 -39 4 48.53 6.3
 -1 39 3 10.79 2.42
 -1 -39 3 9.22 3.79
 1 -39 -3 10.83 2.04
 -1 39 3 11.54 2.79
 1 39 -2 100.65 8.99
 -1 -39 2 106.36 8.83
 -1 39 2 120.74 9.94
 1 -39 -2 97.93 8.91
 -1 39 2 113.69 9.24
 -1 -39 2 106.57 10.94
 1 39 -1 7.23 1.92
 -1 -39 1 4.69 1.59
 1 -39 -1 3.74 1.72
 1 39 -1 10.45 2.37
 -1 39 1 10.62 2.6
 1 -39 -1 4.79 3.03
 -1 -39 1 5.72 3.78
 1 39 0 11.58 2.16
 -1 -39 0 9.52 1.9
 1 -39 0 7.46 1.83
 -1 39 0 11.39 2.52
 1 39 0 9.42 2.53
 -1 -39 0 11.25 4.17
 1 -39 0 3.85 3.36
 1 39 1 11.15 2.12
 -1 -39 -1 10.83 1.98
 -1 -39 -1 7.38 3.51
 1 -39 1 9.03 3.75
 -1 39 -1 7.93 2.31
 1 39 1 13.88 2.72
 1 -39 2 6.67 3.66
 -1 -39 -2 5.15 3.12
 -1 -39 -2 7.46 1.81
 1 39 2 6.46 1.85
 1 39 2 8.52 2.23
 -1 39 -2 4.83 2.49
 1 39 2 4.93 2.26
 1 39 3 65.37 5.89
 -1 39 -3 73.68 7.15
 1 39 3 70.07 6.21
 1 39 3 62.76 6.54
 1 -39 3 72.03 7.81
 -1 -39 -3 59.11 5.79
 -1 39 -4 56.73 6.3
 1 39 4 56.18 5.69
 1 39 4 56.29 5.86
 1 -39 5 20.49 3.57
 -1 -39 -5 20 2.7
 1 39 5 26.29 3.25
 -1 39 -5 26.45 3.04
 -1 39 -5 21.74 3.89
 1 39 5 20.98 3.21
 1 39 5 28.03 3.47
 -1 -39 -6 1.61 1.41
 1 -39 6 1.06 2.06
 1 39 6 0.14 1.88
 1 39 6 0.19 1.67
 1 39 6 2.39 1.71
 -1 39 -6 1.64 2.43
 1 39 7 4.66 1.96
 1 -39 7 5.32 1.46
 -1 -39 -7 6.13 1.46
 1 39 8 14.53 2.17
 -1 39 -8 10.92 1.83
 -1 -39 -8 10.16 1.62
 1 -39 8 14.23 1.61
 1 -39 9 4.77 0.96
 -1 -39 -9 4.06 1.01
 1 39 9 3.87 1.38
 -1 -40 9 15.67 1.6
 -1 40 9 15.61 2.17
 1 -40 -9 13.12 1.5
 1 -40 -8 2.31 1.09
 -1 -40 8 2.21 1.2
 -1 40 7 12.53 2.34
 1 -40 -7 7.3 1.56
 -1 -40 6 -0.19 1.87
 1 -40 -6 1.91 1.39
 -1 40 6 1.52 1.99
 -1 40 6 1.01 1.74
 1 40 -6 0.25 2.27
 -1 40 5 16.95 2.92
 1 40 -5 17.77 3.22
 -1 40 5 20.39 2.81
 1 -40 -5 11.97 2.07
 -1 -40 5 9.96 3.56
 1 40 -4 10.82 2.9
 -1 40 4 8.04 2.5
 -1 -40 4 5.03 3.58
 1 40 -3 8.54 2.65
 -1 40 3 4.64 2.34
 -1 -40 3 7.55 3.82
 1 -40 -2 12.3 2
 -1 -40 2 7.33 3.89
 -1 40 2 8.64 2.22
 -1 40 2 8.57 2.6
 -1 -40 1 -0.91 1.35
 1 -40 -1 1.66 1.51
 1 40 -1 1.3 1.59
 -1 -40 1 3.48 3.45
 1 -40 -1 0.69 3.02
 -1 40 1 -0.15 1.78
 -1 40 1 1.69 2.15
 1 40 -1 0.84 1.68
 1 -40 0 6.52 3.48
 -1 -40 0 4.56 3.56
 1 40 0 7.38 1.77
 -1 -40 0 2.61 1.56
 1 -40 0 4.04 1.61
 1 40 0 4.7 2.05
 -1 40 0 5.99 2.17
 -1 -40 -1 27.89 2.79
 -1 40 -1 20.68 3.15
 1 40 1 19.85 3.25
 1 -40 1 19.19 4.37
 -1 -40 -1 23.76 4.57
 1 40 1 26.61 3.25
 1 40 1 22.21 2.87
 -1 40 -2 24.3 3.61
 1 40 2 19.18 2.62
 1 -40 2 23.55 4.46
 -1 -40 -2 20.23 4.14
 -1 -40 -2 17.78 2.53
 1 40 2 24.49 3.41
 1 40 2 22.15 2.92
 -1 40 -3 17.42 3.28
 1 40 3 22.24 3.27
 1 40 4 1.31 1.96
 1 40 4 0.56 1.66
 -1 -40 -4 1.84 1.48
 1 40 4 0.63 1.38
 1 -40 4 -0.73 2.32
 -1 40 -4 0.28 2.38
 1 40 4 3.18 1.98
 1 40 5 5.13 2.1
 -1 40 -5 1.68 1.68
 -1 -40 -5 4.95 1.59
 1 -40 5 6.59 2.48
 -1 40 -5 4.58 2.7
 1 40 5 7.34 1.95
 1 40 5 3.23 1.99
 1 40 6 2.69 1.99
 -1 -40 -6 2.22 1.43
 1 -40 6 1.54 1.89
 1 40 6 3.41 1.71
 -1 40 -6 1.51 2.12
 1 40 7 6.09 1.92
 -1 -40 -7 4.58 1.33
 1 -40 7 4.66 1.28
 -1 40 -8 3.99 1.23
 -1 -40 -8 4.04 1.1
 1 -40 8 3.96 1.05
 1 40 8 4.18 1.61
 1 -40 8 5.5 0.96
 1 -40 9 4.96 0.83
 -1 -41 9 10.43 1.27
 -1 -41 9 10.53 1.24
 -1 -41 8 2.1 1.14
 1 -41 -8 2.82 0.99
 -1 41 8 2.69 1.64
 1 -41 -7 8.94 1.48
 -1 41 7 9.17 2.07
 1 -41 -6 8.4 1.62
 -1 41 6 9.99 2.21
 1 41 -6 8.45 2.44
 -1 41 6 8.5 2.14
 1 -41 -5 3.98 1.5
 -1 41 5 0.54 1.81
 1 41 -5 2.18 2.21
 -1 41 5 0.83 1.84
 -1 41 4 27.81 3.86
 1 -41 -4 33.52 3.18
 -1 -41 4 36.4 4.97
 1 41 -4 26.46 3.94
 -1 41 4 28.44 3.54
 -1 41 3 5.72 2.28
 -1 -41 3 7.03 3.4
 1 41 -3 6.85 2.37
 -1 41 3 5.76 2.15
 -1 -41 2 24.88 4.68
 -1 41 2 25.57 3.63
 -1 -41 1 45.9 5.91
 1 -41 -1 45.14 5.54
 -1 41 1 45.29 4.94
 1 41 -1 41.53 4.63
 -1 -41 0 14.55 3.96
 1 -41 0 18.8 3.99
 1 41 0 18.49 2.78
 -1 41 0 13.99 2.64
 -1 -41 -1 1.36 3.11
 1 -41 1 2.4 3.23
 1 41 1 2.17 1.99
 1 -41 2 -1.37 3.09
 -1 -41 -2 -0.95 2.76
 1 41 2 1.75 1.88
 1 41 3 5.79 2.09
 1 41 3 6.65 1.75
 -1 41 -3 5.63 2.43
 1 41 3 8.73 2.23
 -1 -41 -3 7.37 1.69
 1 41 4 6.36 2.07
 -1 41 -4 2.29 2.15
 -1 41 -4 3.77 1.91
 1 41 4 2.03 1.82
 -1 -41 -4 2.23 1.5
 1 -41 4 6.74 2.41
 1 41 5 -1.41 1.87
 -1 41 -5 0.25 1.97
 1 41 5 0.37 1.58
 -1 -41 -5 0.6 1.35
 1 -41 5 -1.01 1.92
 -1 41 -5 2.08 1.59
 -1 -41 -6 6.69 1.47
 1 41 6 7.68 2
 1 41 7 20.07 2.39
 -1 41 -7 19.01 2.24
 1 -41 7 15.31 1.79
 -1 -41 -7 14.18 1.88
 1 41 8 6.29 1.45
 1 -41 8 3.93 0.87
 -1 -41 -8 4.77 0.97
 -1 42 8 11 1.73
 1 -42 -8 5.34 1.02
 -1 42 7 16.48 2.47
 1 -42 -7 20.09 2.03
 -1 42 6 40.38 3.91
 1 -42 -6 35.36 3.4
 -1 -42 5 3.48 1.96
 -1 42 5 8.3 2.07
 -1 42 5 9.11 2.11
 1 -42 -5 4.54 1.41
 1 -42 -4 5.27 1.48
 -1 -42 4 4.22 3.02
 -1 42 4 2.65 2.11
 -1 42 4 8.25 2.12
 1 42 -4 5.8 2.17
 1 -42 -3 8.18 1.71
 -1 -42 3 7.39 3.22
 -1 42 3 10.18 2.52
 -1 42 3 12.21 2.17
 1 -42 -2 38.39 3.8
 -1 42 2 38.07 4.51
 -1 42 2 43.97 4.17
 -1 -42 2 40.25 5.46
 -1 42 1 51.99 5.46
 1 42 -1 51.88 5.28
 1 -42 -1 55.72 6.13
 -1 -42 1 58.04 6.56
 1 -42 -1 54.7 4.87
 -1 42 1 51.5 5.09
 1 -42 0 7.35 1.7
 -1 -42 0 12.46 1.78
 -1 42 0 6.74 2.08
 1 42 0 10.69 2.28
 1 -42 0 9.19 3.23
 -1 -42 0 14.36 3.53
 -1 42 0 12.49 2.2
 1 42 0 13.54 2.27
 -1 -42 -1 25.28 3.04
 1 42 1 34.81 3.82
 -1 -42 -1 30.44 4.61
 1 -42 1 26.06 4.53
 1 42 1 38.72 3.63
 -1 -42 -2 45.51 4.5
 1 42 2 53.15 5.22
 -1 -42 -2 43.62 5.64
 1 42 2 59.03 4.94
 1 42 3 13.31 2.3
 1 42 3 11.87 2.44
 -1 -42 -3 7.78 1.72
 -1 -42 -4 0.17 1.29
 1 42 4 3.35 1.74
 1 42 4 0.74 1.72
 1 -42 4 -2.04 2.08
 -1 42 -4 2.38 1.77
 1 42 5 4.86 1.83
 -1 42 -5 3.04 1.44
 -1 -42 -5 2.99 1.37
 1 42 6 14.99 2.25
 1 -42 6 11.85 1.75
 -1 -42 -6 13.63 1.77
 1 42 7 56.45 4.63
 -1 -42 -7 48.32 4.28
 1 -42 7 50.75 4.24
 -1 42 -7 49.04 4.47
 -1 -42 -8 8.88 1.09
 -1 -43 8 0.49 0.65
 -1 43 8 1.06 1.14
 1 -43 -7 13.26 1.55
 -1 43 7 17.02 2.14
 1 -43 -6 4.43 1.18
 -1 43 6 7.25 1.77
 -1 43 5 11.63 2.03
 1 43 -5 7.51 1.62
 1 -43 -5 8.01 1.54
 -1 43 4 6.97 1.95
 1 -43 -4 5.97 1.48
 -1 43 4 6.46 1.96
 -1 -43 4 5.43 2.8
 -1 43 3 11.4 2.19
 1 -43 -3 8.61 1.69
 -1 43 3 8.51 2.18
 -1 -43 3 8.99 3.05
 -1 43 2 2.65 1.74
 1 -43 -2 4.5 1.5
 -1 -43 2 -0.3 2.86
 -1 43 2 4.3 1.96
 -1 43 1 3.33 1.73
 -1 43 1 1.15 1.74
 -1 -43 1 3.03 2.85
 1 43 0 1.21 1.73
 -1 43 0 0.81 1.59
 -1 -43 0 1.55 1.27
 1 43 0 2.13 1.66
 -1 43 0 0.36 1.56
 -1 -43 0 2.96 2.81
 1 -43 0 -0.28 2.43
 1 43 1 23.53 2.82
 -1 43 -1 22.08 2.63
 -1 -43 -1 17.94 2.29
 1 43 1 20.56 2.87
 -1 -43 -1 18.7 3.63
 -1 -43 -2 3.27 1.33
 1 43 2 2.22 1.73
 1 43 2 3.86 1.84
 -1 -43 -3 10.6 1.73
 1 43 3 11.78 2.25
 1 -43 3 9.68 2.55
 1 43 3 13.69 2.36
 -1 -43 -4 8.46 1.52
 -1 43 -4 5.64 1.74
 1 43 4 5.73 1.94
 -1 -43 -5 7.91 1.39
 -1 43 -5 5.72 1.43
 1 43 5 10.04 1.91
 -1 -43 -6 3.89 1.09
 1 43 6 3.46 1.5
 -1 -43 -7 3.71 0.89
 1 -43 7 4.33 0.82
 1 43 7 2.95 1.22
 1 -44 -7 4.45 0.82
 -1 44 7 2.94 1.31
 1 -44 -6 2.64 0.97
 -1 44 6 3.29 1.49
 -1 44 5 5.45 1.68
 1 -44 -5 4.63 1.19
 1 44 -5 2.56 1.17
 1 -44 -4 2.57 1.21
 -1 44 4 3.19 1.72
 1 -44 -3 6.04 1.42
 -1 44 3 2.73 1.7
 -1 44 2 2.12 1.64
 -1 44 2 0.55 1.51
 -1 -44 2 0.27 2.6
 1 -44 -2 3.57 1.32
 -1 -44 1 5.15 2.67
 1 44 -1 9.98 1.96
 -1 44 1 8.9 1.91
 -1 -44 0 16.34 3.31
 -1 44 0 15.48 2.21
 1 44 0 16.16 2.39
 -1 -44 -1 8.19 1.53
 1 44 1 11.02 2.17
 -1 44 -1 10.9 1.89
 -1 -44 -2 1.6 1.14
 1 44 2 1.54 1.64
 -1 44 -2 1.89 1.39
 -1 44 -3 10.51 2
 -1 -44 -3 10.46 1.57
 1 44 3 7.96 2.01
 -1 44 -4 3.34 1.44
 -1 -44 -4 1.81 1.14
 1 44 4 2.21 1.6
 -1 44 -5 0.56 1.02
 -1 -44 -5 0.63 0.96
 1 44 5 0.54 1.44
 -1 -44 -6 38.79 3.27
 1 44 6 41.18 3.54
 1 -44 6 36.08 3.18
 -1 44 -6 35.68 3.52
 -1 45 6 8.33 1.49
 1 -45 -6 5.82 1.02
 -1 45 5 7.97 1.69
 1 -45 -5 8.43 1.26
 -1 45 4 11.94 1.95
 1 45 -4 11.44 1.68
 1 -45 -4 9.67 1.47
 -1 45 3 3.98 1.6
 1 -45 -3 2.16 1.14
 1 -45 -2 14.43 1.98
 -1 45 2 20.4 2.42
 1 45 -2 21.98 2.35
 1 45 -1 18.99 2.36
 -1 45 1 17.13 2.32
 -1 45 0 6.26 1.58
 1 45 0 7.86 1.84
 -1 45 -1 1.16 1.33
 1 45 1 -1.7 1.57
 -1 -45 -1 1.43 1.05
 1 45 2 -0.1 1.58
 -1 45 -2 0.91 1.22
 -1 -45 -2 0.89 1.06
 -1 45 -3 23.15 2.32
 1 45 3 23.75 2.62
 -1 45 -3 20.6 2.48
 -1 -45 -3 19.07 2.16
 1 45 4 2.13 1.45
 -1 45 -4 1.96 0.98
 -1 45 -4 -0.16 1.16
 -1 -45 -4 1.37 0.97
 1 45 5 4.88 1.37
 -1 -45 -5 2.07 0.9
 1 45 6 18.89 1.91
 -1 -45 -6 16.18 1.62
 -1 46 6 16.62 1.82
 -1 46 5 18.81 2.14
 1 46 -4 3.94 1.16
 -1 46 4 5.62 1.41
 1 -46 -3 24.22 2.61
 1 46 -3 31.93 2.84
 -1 46 3 29.39 2.91
 -1 46 2 2.27 1.44
 1 46 -2 1.05 1.3
 1 46 -1 4.12 1.45
 -1 46 1 4.41 1.46
 1 46 0 3.25 1.51
 -1 46 0 4.39 1.39
 1 46 1 5.92 1.61
 -1 46 -1 5.54 1.4
 -1 -46 -2 19.38 2.03
 -1 46 -2 20.98 2.46
 -1 46 -2 18.73 2.15
 1 46 2 22.18 2.48
 -1 -46 -3 16.65 1.71
 -1 46 -3 14.2 1.99
 1 46 3 18.17 2.11
 -1 46 -3 13.95 1.74
 -1 46 -4 2.71 0.86
 1 46 4 5.46 1.34
 -1 46 -4 3.19 1.09
 -1 -46 -4 5.03 0.95
 1 46 5 2.01 1.07
 -1 -46 -5 1.34 0.72
 -1 46 -5 2.46 1.09
 -1 47 5 19.29 1.99
 1 -47 -4 0.49 0.74
 -1 47 4 1.06 1.08
 1 47 -4 0.65 0.89
 -1 47 3 2.66 1.2
 1 47 -3 2.58 1.07
 1 47 -3 2.44 1.07
 -1 47 2 33.99 3.14
 1 47 -2 31.5 3.09
 -1 47 1 2.36 1.2
 1 47 -1 0.37 1.19
 -1 47 0 26.23 2.58
 1 47 0 24.72 2.64
 -1 47 -1 10.63 1.62
 1 47 1 15.49 1.91
 -1 47 -1 16.16 2
 -1 47 -2 5.75 1.15
 1 47 2 5.89 1.42
 -1 47 -2 6.87 1.44
 1 47 3 19.55 2.01
 -1 47 -3 13.96 1.65
 -1 47 -3 18.1 1.9
 1 47 4 2.93 1.06
 1 48 -3 5.2 1.03
 -1 48 3 6.69 1.13
 -1 48 3 5.36 1.09
 1 48 -2 2.95 1.01
 -1 48 2 4.48 1.13
 -1 48 2 3.66 1.17
 -1 48 1 2.05 1.02
 1 48 -1 2.66 1.09
 -1 48 1 3.16 1.21
 -1 48 0 1.26 0.96
 1 48 0 2.29 1.06
 -1 48 0 4.42 1.26
 -1 48 -1 -0.26 0.84
 1 48 1 0.89 1.02
 -1 48 -1 0.87 1.1
 1 48 2 6.37 1.22
 -1 48 -2 5.01 1.14
 1 48 3 2.35 0.92
 1 49 -1 10.43 1.32
 -1 49 1 10.65 1.39
 1 49 0 42.87 3.63
 -1 49 0 41.33 3.67
 -2 0 17 1.57 0.84
 -2 0 16 3.7 1.45
 -2 0 16 2.93 1.88
 -2 0 15 3.1 2.44
 -2 0 15 4.93 1.43
 -2 0 15 4.43 1.85
 -2 0 14 18.65 2.98
 -2 0 14 17.85 3.92
 -2 0 14 25.52 2.5
 -2 0 14 18.08 2.52
 -2 0 14 24.19 2.82
 -2 0 13 9.51 2.56
 -2 0 13 16.6 2.08
 -2 0 13 12.63 3.59
 -2 0 13 13.87 2.07
 -2 0 13 14.37 2.35
 -2 0 13 11.66 2.67
 -2 0 12 12.55 3.31
 -2 0 12 14.42 2.07
 -2 0 12 6.27 3.31
 -2 0 12 8.01 3.48
 -2 0 12 17.25 2.14
 -2 0 12 16.93 2.3
 -2 0 12 12.14 2.09
 -2 0 12 14.12 2.8
 -2 0 11 14.12 2.07
 -2 0 11 16.61 2.06
 -2 0 11 10.89 1.81
 -2 0 11 12.18 1.77
 -2 0 11 17.46 3.4
 -2 0 11 7.25 3.28
 -2 0 11 13.12 3.54
 -2 0 11 16.15 6.75
 -2 0 11 12.36 2.59
 -2 0 10 46.98 5.18
 -2 0 10 48.85 6.11
 -2 0 10 55.86 4.74
 -2 0 10 49.84 4.85
 -2 0 10 63.99 4.88
 -2 0 10 53.23 6.28
 -2 0 10 45.87 9.26
 -2 0 9 22.8 3.6
 -2 0 9 18.01 3.59
 -2 0 9 29.2 4.39
 -2 0 9 20.97 2.29
 -2 0 9 20.44 2.52
 -2 0 9 22.67 2.33
 -2 0 9 16.16 2.82
 -2 0 9 21.99 2.16
 -2 0 9 18.99 2.78
 -2 0 9 21.94 2.57
 -2 0 9 21.04 2.15
 -2 0 9 29.45 6.77
 -2 0 9 18.91 2.85
 -2 0 8 98.86 7.87
 -2 0 8 93.28 7.97
 -2 0 8 106.12 9.34
 -2 0 8 104.21 9.53
 -2 0 8 93.89 9
 -2 0 8 94.75 8.43
 -2 0 8 99.01 8.18
 -2 0 8 90.24 8.35
 -2 0 8 109.07 8.05
 -2 0 8 94.71 8.33
 -2 0 8 100.04 7.91
 -2 0 8 99.87 8.23
 -2 0 8 91.48 8.98
 -2 0 8 95.77 8.25
 -2 0 8 93.3 10.96
 -2 0 8 94.62 8.43
 -2 0 7 52.9 5.97
 -2 0 7 48.47 4.02
 -2 0 7 45.59 4.14
 -2 0 7 48.83 5.27
 -2 0 7 50.84 5.84
 -2 0 7 46.8 4.52
 -2 0 7 42.34 5.89
 -2 0 7 51.63 4.66
 -2 0 7 46.88 4.36
 -2 0 7 46.87 4.53
 -2 0 7 50.34 4.61
 -2 0 7 51.78 4.45
 -2 0 7 46.4 4.03
 -2 0 7 46.45 4.41
 -2 0 7 53.99 4.4
 -2 0 7 52.25 4.59
 -2 0 6 454.4 38.14
 -2 0 6 447.6 38.99
 -2 0 6 504.37 37.31
 -2 0 6 462.22 37.39
 -2 0 6 504.72 38.08
 -2 0 6 469.85 38.22
 -2 0 6 461.07 37.64
 -2 0 6 435.53 38.07
 -2 0 6 487.41 37.61
 -2 0 6 533.99 37.54
 -2 0 6 461.53 37.56
 -2 0 6 482.35 37.56
 -2 0 6 464.48 37.32
 -2 0 6 538.09 37.56
 -2 0 6 486.21 37.82
 -2 0 6 468.29 38
 2 0 -6 449.31 37.53
 -2 0 6 478.88 37.56
 -2 0 6 447.82 39.06
 -2 0 6 478.68 37.67
 2 0 -5 81.23 7.85
 -2 0 5 94.08 7.86
 -2 0 5 96.37 8.75
 -2 0 5 93.52 10.04
 -2 0 5 97.95 7.75
 -2 0 5 97.95 7.64
 -2 0 5 116.99 7.76
 -2 0 5 82 8.89
 -2 0 5 95.93 8.34
 -2 0 5 100.08 8.01
 -2 0 5 95.61 7.86
 -2 0 5 80.19 8.66
 -2 0 5 99.41 7.97
 -2 0 5 98.77 7.87
 -2 0 5 93.93 7.95
 -2 0 5 89.3 7.92
 -2 0 5 96.88 7.95
 -2 0 5 102.48 7.91
 -2 0 5 93.43 8.34
 -2 0 5 101.32 8.45
 -2 0 5 101.36 8.43
 -2 0 5 91.32 7.99
 -2 0 5 94.77 10.07
 -2 0 4 246.45 19.51
 -2 0 4 258.74 19.5
 -2 0 4 253.44 19.49
 -2 0 4 270.66 19.49
 -2 0 4 227.63 19.55
 -2 0 4 240 19.97
 -2 0 4 248.66 19.99
 -2 0 4 229.57 19.85
 -2 0 4 243.98 19.49
 -2 0 4 270.76 19.87
 -2 0 4 240.73 19.7
 -2 0 4 236.34 19.45
 -2 0 4 266.89 19.91
 -2 0 3 9680.66 715.53
 -2 0 3 8659.46 715.43
 -2 0 3 9056.5 715.47
 -2 0 3 9486.07 715.71
 -2 0 3 9318.35 715.36
 -2 0 3 9355.9 715.42
 -2 0 3 9999 715.71
 -2 0 3 8753.84 716.27
 -2 0 3 8900.82 716.29
 -2 0 3 9332.46 715.69
 -2 0 2 487.86 38.59
 -2 0 2 540.86 38.78
 -2 0 2 466.17 39.33
 -2 0 2 488.88 38.63
 -2 0 1 41.91 3.53
 -2 0 0 52.12 4.68
 -2 0 0 56.66 4.54
 -2 0 -1 0.73 1.35
 2 0 2 1623.11 125.43
 -2 0 -2 1590.53 125.67
 -2 0 -2 1663.77 125.56
 -2 0 -2 1594.63 125.55
 2 0 3 1773.13 140.67
 2 0 3 1823.12 140.73
 -2 0 -3 1800.56 140.99
 -2 0 -3 1873.05 140.73
 2 0 3 1731.55 140.77
 -2 0 -3 1863.6 140.84
 2 0 3 1950.86 140.87
 -2 0 -3 1800.18 140.87
 2 0 4 21.43 2.08
 -2 0 -4 21.59 2.47
 2 0 4 22.48 2.35
 2 0 4 21.79 1.93
 -2 0 -4 21.04 2.14
 2 0 4 22.01 2.5
 -2 0 -4 23.89 2.56
 2 0 5 400.58 30.42
 -2 0 -5 372.48 30.72
 2 0 5 358.16 30.54
 2 0 5 395.8 30.33
 2 0 5 418 30.37
 2 0 5 415.53 31.11
 2 0 5 333.72 30.46
 2 0 5 418.01 30.66
 -2 0 -5 403.07 30.64
 -2 0 -6 18.4 2.45
 2 0 6 17.34 2.35
 2 0 6 15.59 1.93
 2 0 6 16.71 1.72
 2 0 6 18.05 1.83
 2 0 7 15.51 3.31
 2 0 7 16.46 2.05
 2 0 7 20.65 2.07
 2 0 7 18.28 1.98
 2 0 7 17.09 1.87
 2 0 8 1.39 2.72
 2 0 9 11.64 1.63
 2 0 9 11.9 1.81
 2 0 9 14.24 1.77
 2 0 10 14.79 2.66
 2 0 10 13.29 1.93
 2 0 10 13.36 2.04
 2 0 10 12.56 1.78
 2 0 10 14.61 2.08
 2 0 11 5.99 2.43
 2 0 11 11.34 1.78
 2 0 11 7.77 1.71
 2 0 11 7.95 1.83
 2 0 11 3.16 3.37
 2 0 12 5.42 1.87
 2 0 12 0.34 3.11
 2 0 12 3.88 1.62
 2 0 12 -0.16 1.99
 2 0 12 2.33 2.2
 2 0 13 2.2 1.69
 2 0 13 2.12 1.43
 2 0 13 3.9 2.9
 2 0 13 -1.78 2.93
 2 0 14 11.84 1.91
 2 0 14 9.64 2.23
 2 0 14 8.06 2.66
 2 0 14 8.6 2.68
 2 0 14 11.14 1.76
 2 0 15 5.31 1.39
 -2 1 17 5.42 0.97
 -2 -1 17 3.39 0.94
 -2 1 16 3.62 1.43
 -2 -1 16 1.62 1.42
 -2 1 16 1.61 1
 -2 -1 16 2.23 1.89
 -2 1 16 1.9 1.88
 -2 -1 15 3.57 1.79
 -2 1 15 1.2 1.69
 -2 -1 15 4.51 1.64
 -2 1 15 4.14 1.42
 -2 -1 15 3.82 1.33
 -2 -1 15 2.37 2.34
 -2 1 15 0.96 2.39
 -2 -1 14 50.73 4.52
 -2 -1 14 43.85 4.82
 -2 -1 14 42.15 5.75
 -2 1 14 45.21 4.89
 -2 1 14 47.01 5.94
 -2 1 14 52.9 4.76
 -2 -1 14 50.59 4.71
 -2 -1 14 43.17 4.49
 -2 1 14 44.16 4.57
 -2 -1 14 53.91 4.51
 -2 1 14 58.35 4.55
 -2 -1 13 23.27 2.55
 -2 1 13 21.25 2.46
 -2 1 13 21.33 3.04
 -2 -1 13 15.75 2.93
 -2 -1 13 21.58 2.49
 -2 1 13 16.75 2.35
 -2 -1 13 18 3.14
 -2 -1 13 18.48 3.95
 -2 1 13 17.02 3.8
 -2 -1 13 21.64 2.74
 -2 1 13 19.43 2.74
 -2 1 12 34.01 3.5
 -2 -1 12 29.53 3.42
 -2 -1 12 32.1 3.25
 -2 -1 12 37.42 4.8
 -2 1 12 36.81 3.33
 -2 -1 12 24.17 3.22
 -2 1 12 32.64 3.97
 -2 -1 12 30.52 3.95
 -2 1 12 31.16 4.9
 -2 -1 12 31.47 4.91
 -2 1 12 26.5 4.7
 -2 -1 12 25.53 4.74
 -2 1 12 36.43 3.37
 -2 -1 12 35.89 3.33
 -2 1 11 8.02 1.83
 -2 1 11 13.32 6.39
 -2 -1 11 3.51 6.21
 -2 1 11 8.64 1.59
 -2 -1 11 7.07 1.65
 -2 -1 11 5.43 2.18
 -2 1 11 4.57 2.26
 -2 1 11 9.76 2.73
 -2 -1 11 3.96 2.69
 -2 1 11 7.7 1.6
 -2 1 11 8.57 1.47
 -2 -1 11 3.28 1.31
 -2 -1 11 5.95 1.55
 -2 1 11 8.79 1.83
 -2 -1 11 4.52 1.73
 -2 1 11 3.17 3.11
 -2 -1 11 4.13 2.86
 -2 1 11 5.47 2.97
 -2 -1 11 3.14 3.01
 -2 -1 10 70.53 6.75
 -2 1 10 69.6 10.47
 -2 -1 10 80.51 10.65
 -2 1 10 68.01 6.44
 -2 -1 10 66.1 6.44
 -2 1 10 78.94 6.11
 -2 1 10 63.11 7.31
 -2 -1 10 65.52 7.33
 -2 -1 10 71.34 6.05
 -2 -1 10 75.95 7.06
 -2 1 10 66.11 5.99
 -2 -1 10 66.8 7.4
 -2 1 10 62.3 7.31
 -2 1 10 71.13 6.16
 -2 -1 10 81.32 6.2
 -2 1 9 15.03 2.26
 -2 -1 9 19.16 3.6
 -2 1 9 11.73 3.22
 -2 -1 9 21.44 3.32
 -2 1 9 15.95 3.33
 -2 1 9 11.43 1.82
 -2 -1 9 21.56 2.02
 -2 1 9 13.78 1.75
 -2 -1 9 21.24 1.83
 -2 -1 9 14.47 2.65
 -2 1 9 9.86 2.49
 -2 1 9 15.13 2.01
 -2 -1 9 23.43 2.1
 -2 1 9 15.16 1.78
 -2 1 9 8.61 2.33
 -2 1 9 14.18 2.41
 -2 -1 9 18.64 2.53
 -2 -1 9 19.47 1.82
 -2 -1 9 18.36 3.95
 -2 1 9 13.69 3.55
 -2 1 9 10.04 2.06
 -2 1 9 22.31 6.54
 -2 -1 9 16.39 6.55
 -2 -1 9 19.93 2.73
 -2 1 9 11.19 2.32
 -2 1 8 48.12 5.39
 -2 -1 8 36.44 5.17
 -2 -1 8 43.75 4.48
 -2 -1 8 46.83 4.25
 -2 1 8 49.16 4.27
 -2 -1 8 49.1 6.02
 -2 1 8 51.67 5.62
 -2 1 8 49.8 6.01
 -2 -1 8 44.02 5.97
 -2 -1 8 49.06 5.45
 -2 1 8 52.87 5.55
 -2 1 8 58.3 4.6
 -2 1 8 52.68 4.9
 -2 -1 8 48.64 4.48
 -2 -1 8 49.26 4.8
 -2 1 8 44.82 4.67
 -2 1 8 56.09 4.35
 -2 1 8 52.16 4.71
 -2 1 8 49.93 4.16
 -2 -1 8 41.3 4.67
 -2 -1 8 54.26 4.58
 -2 -1 8 47.14 4.17
 -2 1 8 54.72 4.63
 -2 1 8 52.83 4.61
 -2 -1 8 40.36 4.44
 -2 1 8 53.35 4.17
 -2 -1 8 47.51 4.13
 -2 1 8 53.25 7.88
 -2 -1 8 38.13 7.35
 -2 1 8 52.18 4.73
 -2 -1 8 48.5 4.75
 -2 -1 7 212.07 16.56
 -2 1 7 207.22 17.49
 -2 -1 7 196.91 16.34
 -2 -1 7 206.77 16.24
 -2 1 7 203.99 16.33
 -2 -1 7 195.57 17.14
 -2 1 7 210.29 17.22
 -2 -1 7 191.12 17.35
 -2 1 7 215.76 17.3
 -2 1 7 190.89 16.68
 -2 -1 7 196.82 17.41
 -2 1 7 204.58 17.4
 -2 -1 7 204.69 16.65
 -2 1 7 204.49 16.65
 -2 1 7 224.62 16.54
 -2 -1 7 214.88 16.47
 -2 1 7 200.06 16.57
 -2 -1 7 183.7 16.56
 -2 1 7 226.24 16.38
 -2 1 7 199.01 16.57
 -2 -1 7 201.08 16.61
 -2 -1 7 219.97 16.55
 -2 -1 7 204.44 16.27
 -2 1 7 205.59 16.26
 -2 1 7 230.74 16.58
 -2 -1 7 184.86 16.54
 -2 1 7 212.47 16.62
 -2 1 7 216.19 16.26
 -2 -1 7 205.43 16.73
 -2 1 7 220.78 16.71
 -2 1 6 403.36 33.99
 -2 -1 6 427.82 34.03
 2 -1 -6 398.25 33.52
 -2 1 6 405.06 33.53
 2 1 -6 380.69 33.51
 -2 -1 6 425.97 33.56
 -2 1 6 420.02 34.2
 -2 -1 6 424.35 34.18
 -2 1 6 393.93 35.07
 -2 -1 6 427.4 35.11
 -2 -1 6 431.7 33.4
 -2 1 6 413.92 33.38
 -2 -1 6 450.48 33.3
 -2 1 6 431.09 34.05
 -2 -1 6 429.55 34.05
 -2 1 6 391.71 34.12
 -2 -1 6 423.51 34.29
 -2 -1 6 529.15 33.44
 -2 1 6 387.9 33.44
 -2 1 6 401.72 33.67
 -2 -1 6 426.76 33.59
 -2 1 6 379.81 34.1
 -2 -1 6 412.28 34.14
 -2 1 6 407.19 33.59
 -2 -1 6 447.06 33.63
 -2 -1 6 467.16 33.51
 -2 1 6 457.28 33.54
 -2 1 6 426.28 33.54
 -2 1 6 465.63 33.41
 -2 -1 6 430.29 33.58
 -2 1 6 417.76 33.55
 -2 -1 6 431.06 33.59
 -2 1 6 411.3 33.31
 -2 -1 6 427.92 33.32
 -2 -1 6 502.16 33.56
 -2 1 6 418.45 33.74
 -2 -1 6 442.73 33.93
 -2 1 6 448.25 33.55
 -2 1 6 376.33 33.58
 -2 1 6 423.12 33.3
 -2 1 6 416.87 35.22
 -2 1 6 408.32 33.64
 -2 -1 6 432.02 35.22
 -2 -1 6 445.19 33.71
 -2 1 5 113.75 8.97
 -2 -1 5 100.81 8.91
 -2 -1 5 89.85 8.38
 2 1 -5 103.3 8.45
 -2 1 5 110.44 8.41
 -2 1 5 103.49 10.26
 -2 -1 5 90.05 9.11
 -2 -1 5 81.14 10.31
 -2 1 5 113.38 9.33
 -2 -1 5 98.24 8.16
 -2 -1 5 91.26 8.27
 -2 1 5 112.2 8.97
 -2 -1 5 95.23 8.9
 -2 1 5 94.77 9.29
 -2 -1 5 75.93 9.45
 -2 -1 5 92.19 8.41
 -2 -1 5 97.96 9.01
 -2 1 5 114.06 8.4
 -2 -1 5 94.85 8.44
 -2 1 5 114.27 8.64
 -2 1 5 111.26 8.19
 -2 -1 5 99.34 8.5
 -2 -1 5 102.23 8.36
 -2 1 5 120.83 8.48
 -2 1 5 115.1 8.51
 -2 -1 5 90.96 8.44
 -2 1 5 112.12 8.47
 -2 1 5 123.66 8.31
 -2 -1 5 92.67 8.46
 -2 1 5 110.02 8.47
 -2 1 5 106.16 8.79
 -2 1 5 124.81 8.49
 -2 1 5 107.64 8.19
 -2 -1 5 88.88 8.91
 -2 -1 5 103.82 8.41
 -2 -1 5 93.53 9.26
 -2 1 5 100.32 9.17
 -2 1 5 116.3 8.55
 -2 -1 5 88.54 8.44
 -2 1 5 122.02 10.57
 -2 1 5 106.16 8.55
 -2 -1 5 91.01 10.36
 -2 1 4 20.22 3.75
 -2 -1 4 29.98 3.7
 2 1 -4 12.47 2.26
 -2 1 4 19.08 2.02
 -2 1 4 24.13 2.55
 -2 -1 4 27.37 2.14
 -2 -1 4 24.04 2.94
 -2 1 4 23.23 2.17
 -2 -1 4 23.04 2.19
 -2 -1 4 25.6 2.14
 -2 -1 4 29.57 2.39
 -2 -1 4 25.43 3.57
 -2 1 4 21.12 2.5
 -2 1 4 18.42 2.82
 -2 1 4 25.49 2.35
 -2 -1 4 27.18 2.46
 -2 1 4 19.05 2.32
 -2 1 4 20.93 3.01
 -2 -1 4 28.47 3.08
 -2 -1 4 26.08 2.44
 -2 -1 4 26.72 2.42
 -2 -1 4 28.33 2.32
 -2 1 4 20.89 2.38
 -2 1 4 18.77 2.37
 -2 1 4 21.78 3.21
 -2 1 4 20.15 2.03
 -2 -1 4 27 2.38
 -2 -1 4 25.4 4.16
 -2 1 4 23.59 2.34
 -2 1 4 18.87 2.13
 -2 1 4 26.99 3.04
 -2 -1 4 27.84 3.02
 -2 -1 3 1516.62 114.7
 -2 -1 3 1634.93 114.87
 -2 1 3 1449.41 114.59
 -2 -1 3 1518.25 114.65
 -2 -1 3 1487.98 114.64
 -2 -1 3 1594.7 114.91
 -2 1 3 1522.68 114.91
 -2 -1 3 1574.67 114.72
 -2 1 3 1364.49 114.6
 -2 1 3 1495.79 114.71
 -2 -1 3 1481.55 114.58
 -2 1 3 1277.36 114.59
 -2 1 3 1634.6 114.91
 -2 -1 3 1661.05 114.91
 -2 -1 3 1466.79 115.55
 -2 -1 3 1504.68 115.6
 -2 1 3 1632.02 114.91
 -2 1 3 1366.54 115.49
 -2 -1 3 1703.99 114.93
 -2 1 3 1408.74 115.52
 -2 -1 3 1412.04 114.67
 -2 1 3 1439.84 114.63
 -2 1 2 37.75 2.91
 -2 1 2 32.15 2.82
 -2 1 2 44.61 3.22
 -2 -1 2 30.11 3.11
 -2 1 2 31.62 2.65
 -2 -1 2 26.21 4.75
 -2 1 2 35.72 4.84
 -2 -1 2 26.68 2.88
 -2 1 1 144.92 11.68
 -2 -1 1 161.42 11.75
 2 -1 -1 144.9 11.59
 -2 1 0 397.27 31.85
 -2 1 0 404.9 31.76
 2 -1 0 400.2 31.74
 -2 -1 0 432.31 31.81
 2 -1 1 494.27 39.27
 -2 -1 -1 543.73 39.44
 2 -1 1 497.6 39.44
 -2 1 -1 513.56 39.53
 -2 1 -1 519.85 39.4
 -2 -1 -1 491.44 39.51
 2 -1 2 42.12 3.43
 -2 -1 -2 40.83 3.59
 2 -1 2 37.82 3.74
 2 1 2 39.9 3.4
 2 -1 2 40.25 3.4
 -2 -1 -2 41.29 3.79
 -2 1 -2 42.16 3.83
 2 -1 2 42.29 3.51
 -2 1 -2 39.08 3.64
 -2 -1 -2 44.11 3.7
 -2 -1 -2 45.67 3.48
 2 1 3 32.3 3.23
 2 -1 3 37.57 3.25
 -2 -1 -3 35.91 3.12
 2 -1 3 44.4 3.45
 2 1 3 40.77 3.42
 2 1 3 35.85 3.01
 2 -1 3 37.36 3.02
 -2 -1 -3 36.72 3.3
 -2 1 -3 36.34 3.24
 -2 -1 -3 34.87 3.48
 -2 1 -3 34.74 3.41
 2 -1 3 38.92 3.2
 -2 -1 -3 41.81 3.58
 -2 1 -3 37.62 3.52
 2 1 3 35.05 3.11
 2 -1 3 38.16 3.13
 2 1 4 2.95 1.32
 2 -1 4 0.78 0.68
 2 1 4 2.32 0.68
 2 1 4 1.02 0.86
 2 1 4 1.14 0.96
 2 -1 4 1.34 0.94
 -2 -1 -4 -0.14 1.54
 -2 1 -4 2.14 1.46
 2 1 4 5.46 1.57
 2 -1 4 1.1 1.59
 2 -1 4 1.51 1.34
 2 -1 4 0.17 0.98
 2 1 4 2.58 1.19
 -2 -1 -4 1.67 1.34
 -2 1 -4 1.87 1.51
 -2 1 -4 1.66 0.91
 2 -1 5 8.51 1.77
 2 1 5 6.78 1.18
 2 1 5 8.4 1.09
 2 -1 5 9.55 1.11
 2 1 5 8.92 1.34
 2 1 5 8.45 2.01
 2 -1 5 7.01 1.97
 2 -1 5 7.17 1.23
 -2 1 -5 9.28 1.8
 -2 -1 -5 9.7 1.76
 2 -1 5 10.28 2.52
 2 1 5 8.53 2.51
 -2 1 -5 9.04 1.81
 -2 -1 -5 10.54 1.94
 2 1 5 6.05 1.68
 2 1 5 6.43 1.35
 -2 -1 -5 8.71 1.98
 2 -1 5 8.34 1.35
 2 -1 6 65.37 5.46
 2 1 6 65.87 5.4
 2 1 6 63.28 5.46
 2 -1 6 63.63 5.39
 -2 -1 -6 63.32 5.85
 -2 1 -6 62.51 5.82
 2 1 6 78.03 5.52
 2 -1 6 68.2 5.57
 2 1 6 67.57 5.83
 2 1 6 64.25 5.52
 2 1 7 4.42 2.63
 2 -1 7 3.69 2.53
 2 1 7 5.53 1.2
 2 1 7 8.52 2.42
 2 1 7 9.26 1.32
 2 -1 7 4.89 1.15
 2 1 7 5.02 1.17
 2 -1 7 4.19 1.23
 2 1 7 7.33 1.42
 2 -1 7 5.22 1.31
 2 1 8 9.8 3.23
 2 -1 8 13.57 3.41
 2 -1 8 10 1.44
 2 1 9 96.26 7.59
 2 -1 9 88.61 7.52
 2 -1 9 91.19 7.52
 2 1 9 96.04 7.54
 2 1 9 89.9 7.46
 2 -1 9 83.28 7.43
 2 1 10 6.06 1.35
 2 -1 10 4.52 1.52
 2 -1 10 6.52 1.35
 2 1 10 7.3 1.64
 2 -1 10 5.88 1.55
 2 1 10 6.44 1.51
 2 1 10 7.65 1.68
 2 -1 10 6.75 2.27
 2 1 10 7.87 2.2
 2 1 11 8.17 2.28
 2 -1 11 8.95 2.44
 2 1 11 10.95 3.81
 2 -1 11 4.54 3.4
 2 1 11 7.8 1.77
 2 -1 11 9.82 1.88
 2 1 11 7.49 1.69
 2 -1 11 6.27 1.68
 2 -1 11 6.71 1.84
 2 1 11 10 1.93
 2 1 11 13.1 2.2
 2 -1 12 2.63 1.56
 2 1 12 4.11 3.34
 2 -1 12 2.71 3.31
 2 -1 12 4.78 2.2
 2 1 12 4.31 2.31
 2 -1 12 2.52 1.56
 2 1 12 4.93 2.11
 2 1 12 4.02 1.66
 2 -1 12 4.89 2.09
 2 -1 12 3.81 1.79
 2 1 12 2.69 1.79
 2 1 13 3.82 1.53
 2 -1 13 5.06 1.61
 2 1 13 2.19 1.81
 2 -1 13 3.28 2.97
 2 1 13 2.11 2.69
 2 -1 13 3.53 2.92
 2 1 13 0.3 2.82
 2 1 13 1.6 1.74
 2 -1 13 4.68 1.69
 2 1 14 3.23 2.42
 2 -1 14 7.09 2.52
 2 1 14 4.54 2.43
 2 -1 14 1.35 2.31
 2 -1 14 5.27 1.99
 2 -1 14 5.31 1.57
 2 1 14 3.39 1.62
 2 -1 14 5.3 1.45
 2 1 15 16.3 2.01
 2 -1 15 16.67 1.98
 -2 2 17 5.25 0.94
 -2 -2 17 2.35 0.87
 -2 -2 16 9.95 1.69
 -2 2 16 7.82 1.66
 -2 2 16 7.66 1.37
 -2 -2 16 11.66 2.27
 -2 2 16 7.06 2.12
 -2 2 15 20.05 2.72
 -2 -2 15 25.28 2.81
 -2 2 15 19.13 3.4
 -2 -2 15 19.68 3.43
 -2 -2 15 20.87 2.32
 -2 2 15 20.02 2.44
 -2 -2 15 21.92 2.63
 -2 -2 14 11.63 1.72
 -2 2 14 8.23 3.21
 -2 -2 14 13.81 3.48
 -2 2 14 12.45 2.36
 -2 -2 14 7.45 2.15
 -2 -2 14 10.12 1.84
 -2 -2 14 9.25 1.78
 -2 2 14 8.41 1.91
 -2 -2 14 10.96 2.05
 -2 2 14 12.28 2.21
 -2 -2 13 36.53 3.36
 -2 2 13 34.61 3.31
 -2 -2 13 25.15 4.77
 -2 2 13 23.05 4.64
 -2 -2 13 35.75 3.87
 -2 2 13 21.54 3.61
 -2 2 13 29.83 3.56
 -2 -2 13 40.19 3.6
 -2 -2 13 25.36 3.78
 -2 -2 13 35.99 3.42
 -2 2 13 36.84 3.36
 -2 2 12 7.71 1.73
 -2 -2 12 11.36 1.82
 -2 -2 12 9.55 3.46
 -2 -2 12 8.13 3.31
 -2 2 12 2.36 3.26
 -2 -2 12 8.55 3.27
 -2 2 12 5.99 3.38
 -2 2 12 7.07 1.9
 -2 -2 12 10.28 1.98
 -2 2 12 5.9 1.71
 -2 -2 12 11.81 1.92
 -2 2 12 4.3 2.47
 -2 -2 12 9.83 2.61
 -2 -2 11 25.07 2.62
 -2 -2 11 18.45 2.69
 -2 -2 11 22.05 3.19
 -2 2 11 24.94 3.39
 -2 -2 11 26.16 2.68
 -2 2 11 24.4 3.93
 -2 -2 11 18.93 3.9
 -2 2 11 29.5 2.69
 -2 2 11 21.02 4.2
 -2 -2 11 22.42 4.06
 -2 2 11 18.74 4.05
 -2 -2 11 20.24 4.11
 -2 2 11 26.61 2.88
 -2 2 11 28.5 2.7
 -2 -2 11 27.9 2.81
 -2 2 11 23.76 2.85
 -2 -2 11 23.84 2.84
 -2 -2 11 22.87 2.52
 -2 -2 10 22.81 3.2
 -2 -2 10 16.99 6.95
 -2 2 10 30.01 7.45
 -2 2 10 23.19 3.13
 -2 -2 10 21.32 2.92
 -2 -2 10 20.94 2.41
 -2 -2 10 22.34 3.71
 -2 2 10 22.75 2.39
 -2 -2 10 17.38 3.84
 -2 2 10 18.65 3.85
 -2 -2 10 23.3 4.16
 -2 2 10 17.78 4.01
 -2 2 10 25.2 2.49
 -2 2 10 22.5 2.82
 -2 2 10 23.79 2.59
 -2 -2 9 97.79 8.65
 -2 2 9 109.1 8.68
 -2 -2 9 100.54 9.76
 -2 2 9 109.77 9.95
 -2 -2 9 120.18 10.33
 -2 -2 9 107.69 12.02
 -2 2 9 124.24 12.31
 -2 2 9 108.32 8.56
 -2 -2 9 107.91 8.55
 -2 2 9 110.08 8.93
 -2 2 9 100.39 9.06
 -2 2 9 113.41 8.76
 -2 -2 9 100.57 9.27
 -2 2 9 109.99 9.14
 -2 -2 9 101.84 8.59
 -2 -2 9 108.99 8.95
 -2 -2 9 98.77 9.7
 -2 2 9 91.43 9.64
 -2 2 9 102.85 9.04
 -2 -2 9 107.06 9.28
 -2 2 8 103.62 9.36
 -2 -2 8 85.3 9.12
 -2 -2 8 96.8 8.6
 -2 2 8 106.05 8.36
 -2 -2 8 98.94 8.22
 -2 -2 8 92 8.33
 -2 2 8 103.83 8.29
 -2 2 8 111.99 9.51
 -2 -2 8 104.77 9.94
 -2 -2 8 88.38 9.62
 -2 2 8 107.1 9.76
 -2 2 8 100.66 9.37
 -2 -2 8 93.65 9.24
 -2 2 8 108.68 8.82
 -2 2 8 97.7 8.58
 -2 -2 8 95 8.45
 -2 2 8 116.16 8.43
 -2 -2 8 84.06 8.69
 -2 2 8 116.46 8.46
 -2 2 8 100.53 8.65
 -2 2 8 116.07 8.76
 -2 2 8 106.91 8.26
 -2 -2 8 104.81 8.57
 -2 2 8 110.21 8.66
 -2 -2 8 96.61 8.27
 -2 2 8 106.14 8.69
 -2 2 8 108.55 8.26
 -2 2 8 110.54 8.78
 -2 2 8 96.94 11.06
 -2 -2 8 94.99 11.27
 -2 -2 8 99.82 8.83
 -2 -2 7 791.4 61.82
 -2 2 7 794.15 62.49
 -2 2 7 776.83 61.61
 -2 -2 7 752.93 61.61
 -2 -2 7 796.2 61.51
 -2 -2 7 760.67 62.3
 -2 2 7 819.04 62.39
 -2 2 7 790.65 62.33
 -2 -2 7 762.51 62.57
 -2 2 7 763.98 62
 -2 -2 7 751.08 62.45
 -2 2 7 774.67 62.43
 -2 2 7 847.19 61.8
 -2 -2 7 806.44 61.7
 -2 2 7 806.35 61.87
 -2 2 7 862.67 61.66
 -2 -2 7 692.27 61.83
 -2 2 7 798.15 61.81
 -2 2 7 780.31 61.53
 -2 -2 7 766.56 61.83
 -2 2 7 841.47 61.83
 -2 -2 7 844.73 61.77
 -2 2 7 820.89 61.8
 -2 -2 7 816.33 62.23
 -2 -2 7 786.6 61.55
 -2 -2 7 755.21 61.81
 -2 2 7 765.59 61.87
 -2 2 7 806.03 61.53
 -2 2 7 802.16 61.92
 -2 -2 7 807.32 62
 2 2 -6 368.35 29
 -2 -2 6 352.38 28.97
 2 -2 -6 304.88 28.9
 -2 -2 6 339.1 30.57
 -2 2 6 367.56 29.66
 -2 2 6 342.58 30.42
 -2 -2 6 343.54 29.54
 -2 -2 6 355.33 28.81
 -2 -2 6 365.76 28.71
 -2 2 6 404.74 29.56
 -2 -2 6 355.7 29.44
 -2 -2 6 323.75 29.77
 -2 2 6 361.21 29.53
 -2 2 6 380.45 28.87
 -2 -2 6 342.98 28.93
 -2 2 6 370.41 29.19
 -2 2 6 377.57 29.07
 -2 -2 6 317.63 29.57
 -2 2 6 364.31 29.6
 -2 -2 6 383.7 28.89
 -2 -2 6 340.7 29.03
 -2 2 6 428.75 29.01
 -2 2 6 392.4 29.03
 -2 2 6 393.09 29
 -2 -2 6 323.06 28.99
 -2 2 6 418.21 28.85
 -2 -2 6 335.33 29
 -2 2 6 402.63 29.01
 -2 2 6 369.22 28.73
 -2 2 6 397.68 29.02
 -2 -2 6 407.73 28.97
 -2 -2 6 362.82 29.41
 -2 -2 6 348 29.4
 -2 2 6 358.36 29.45
 -2 2 6 380.31 28.73
 -2 2 6 375.94 30.65
 -2 -2 6 345.11 30.61
 -2 2 6 389.81 29.08
 -2 -2 6 364.83 29.15
 -2 -2 5 50.22 5.02
 -2 2 5 49.41 5.01
 2 2 -5 47.5 4.37
 -2 -2 5 51.53 4.35
 -2 2 5 51 4.32
 -2 -2 5 53.6 5.47
 -2 2 5 45.37 7.01
 -2 -2 5 50.27 6.72
 -2 2 5 51.19 5.56
 -2 -2 5 50.18 4.23
 -2 2 5 46.31 4.95
 -2 -2 5 43.26 4.97
 -2 2 5 44.34 5.44
 -2 -2 5 44.52 6.11
 -2 2 5 50.86 4.27
 -2 2 5 52.35 4.68
 -2 -2 5 50.9 4.33
 -2 -2 5 52.15 5.4
 -2 2 5 51.36 4.47
 -2 2 5 52.35 4.46
 -2 -2 5 56.45 4.3
 -2 -2 5 53.64 4.57
 -2 2 5 47.04 4.13
 -2 -2 5 51.65 5.52
 -2 2 5 45.98 4.47
 -2 2 5 49.01 5.59
 -2 2 5 54.45 4.4
 -2 -2 5 51.1 4.49
 -2 2 5 54.23 4.22
 -2 -2 5 50.14 4.52
 -2 2 5 57.04 4.46
 -2 -2 5 48.4 5.29
 -2 -2 5 59.6 4.37
 -2 2 5 49.04 4.08
 -2 2 5 47.09 4.11
 -2 -2 5 48.86 4.41
 -2 2 5 52.36 4.09
 -2 2 5 46.31 4.42
 -2 2 5 45.37 6.91
 -2 -2 5 51.46 6.69
 2 2 -4 316.69 25.95
 -2 2 4 364.97 25.93
 -2 -2 4 309.2 25.87
 -2 2 4 323.98 25.85
 -2 -2 4 311.2 25.78
 -2 -2 4 348.27 26.26
 -2 2 4 376.08 26.31
 -2 2 4 342.56 26.37
 -2 2 4 305.1 27.04
 -2 -2 4 296.8 26.98
 -2 -2 4 328.08 26.27
 -2 2 4 337.13 26.06
 -2 -2 4 321.62 25.94
 -2 2 4 330.75 25.96
 -2 2 4 293.43 25.79
 -2 2 4 337.47 25.97
 -2 -2 4 324.03 25.91
 -2 2 4 384.16 25.92
 -2 2 4 339.11 25.88
[truncated: 1,526,541 more chars]
