# Supplementary material for: Enabling nucleophilic reactivity in molecular calcium fluoride complexes
Source: Nat Chem. 2024 May 14;16(9):1473–80. doi: 10.1038/s41557-024-01524-x (PMC11375610; doi:10.1038/s41557-024-01524-x)
Supplement: Supplementary file 5 — Structure factor file for compound 1-Trip; CCDC reference 2282783. [file 41557_2024_1524_MOESM5_ESM.fcf]

#
# h,k,l, Fc-squared, Fo-squared, sigma(Fo-squared), status flag
#
data_284jsme22
_shelx_title ' 284jsme22_auto_emp_a.res in P2(1)'
_shelx_refln_list_code          4
_shelx_F_calc_maximum      409.46
_exptl_crystal_F_000      2308.00
_reflns_d_resolution_high  0.7992

loop_
 _space_group_symop_operation_xyz
 'x, y, z'
 '-x, y+1/2, -z'

_cell_length_a    12.3245
_cell_length_b    39.3801
_cell_length_c    13.8976
_cell_angle_alpha  90.000
_cell_angle_beta  108.980
_cell_angle_gamma  90.000

_shelx_F_squared_multiplier     1.000

loop_
 _refln_index_h
 _refln_index_k
 _refln_index_l
 _refln_F_squared_calc
 _refln_F_squared_meas
 _refln_F_squared_sigma
 _refln_observed_status
   1 -44   0        282.47        295.12        59.78 o
   2 -44   0        102.63        119.02        23.66 o
   1 -43   0          8.75         25.08        18.87 o
   2 -43   0         18.46         24.84        19.65 o
   3 -43   0        137.61        162.09        43.14 o
   0 -42   0        465.61        429.15        41.52 o
   1 -42   0        186.11        195.82        26.80 o
   2 -42   0         53.61         44.75        16.37 o
   3 -42   0        775.05        753.09        44.14 o
   4 -42   0         86.18         69.93        22.53 o
   5 -42   0        393.03        389.40        44.97 o
   6 -42   0         85.33         96.27        24.38 o
   1 -41   0        305.78        305.77        50.76 o
   2 -41   0         92.03        110.43        36.12 o
   3 -41   0        346.49        286.56        24.79 o
   4 -41   0       1023.81        972.59        52.51 o
   5 -41   0        287.94        265.50        37.21 o
   6 -41   0        972.27       1003.83        87.60 o
   7 -41   0        361.96        365.92        35.76 o
   0 -40   0        328.47        332.13        72.24 o
   1 -40   0         93.31         72.39        18.45 o
   2 -40   0        114.27         64.47        40.88 o
   4 -40   0        143.50        133.39        18.81 o
   5 -40   0        633.58        575.73        45.93 o
   6 -40   0        107.79        118.84        28.72 o
   7 -40   0         70.83         90.12        24.56 o
   1 -39   0        141.73        148.50        24.66 o
   2 -39   0        363.65        328.68        38.34 o
   3 -39   0         33.04         39.01        19.41 o
   4 -39   0        507.62        448.34        51.65 o
   5 -39   0         93.97         75.34        24.22 o
   6 -39   0        289.69        302.70        40.64 o
   7 -39   0         59.18         19.87        24.38 o
   8 -39   0        122.60        137.99        24.74 o
   0 -38   0        706.10        811.31        65.02 o
   1 -38   0        108.56        140.71        21.08 o
   2 -38   0        396.80        417.49        31.18 o
   3 -38   0       1574.40       1398.05        90.85 o
   4 -38   0        392.46        370.25        46.60 o
   5 -38   0        430.53        414.08        40.92 o
   6 -38   0        721.18        595.40        55.61 o
   7 -38   0        410.24        473.20        48.04 o
   8 -38   0        768.45        827.92        73.33 o
   1 -37   0          4.38         -1.98        20.30 o
   2 -37   0        662.43        706.02        45.37 o
   3 -37   0        765.65        706.71        49.70 o
   4 -37   0        747.35        671.46        49.46 o
   5 -37   0        829.91        825.75       101.14 o
   6 -37   0       1002.77        910.83        60.28 o
   7 -37   0        708.62        723.45       145.12 o
   8 -37   0        488.50        447.01        51.47 o
   0 -36   0        650.22        626.78        59.21 o
   1 -36   0        109.62        109.40        22.75 o
   2 -36   0         46.50         42.31        21.01 o
   3 -36   0        513.06        453.20        44.83 o
   4 -36   0        188.52        150.83        24.38 o
   5 -36   0        215.80        197.74        23.23 o
   6 -36   0        611.68        588.07        75.13 o
   7 -36   0        223.42        268.35        46.51 o
   8 -36   0        460.05        460.69        72.70 o
   1 -35   0       1216.11       1168.58        68.89 o
   2 -35   0        116.11        109.29        22.44 o
   3 -35   0        475.55        394.39        53.37 o
   4 -35   0        579.21        534.37        70.80 o
   5 -35   0        207.40        190.24        22.46 o
   6 -35   0         31.33         39.95        24.53 o
   7 -35   0        134.90        129.35        32.94 o
   8 -35   0         50.71         45.81        27.25 o
   0 -34   0       2834.07       2857.53       180.49 o
   1 -34   0        156.66        143.85        24.92 o
   2 -34   0         26.53         29.22        20.98 o
   3 -34   0       1313.95       1209.89        69.32 o
   4 -34   0        178.11        184.67        27.00 o
   5 -34   0        281.53        247.58        24.68 o
   6 -34   0        515.06        418.82        41.01 o
   7 -34   0        852.54        673.46        70.83 o
   8 -34   0        287.65        263.81        38.45 o
   9 -34   0        376.53        433.29        43.79 o
   1 -33   0         27.98         57.60        22.68 o
   2 -33   0        115.61         76.40        23.52 o
   3 -33   0        107.33         62.91        30.18 o
   4 -33   0        871.92        825.93        92.29 o
   5 -33   0        593.67        530.44        47.64 o
   6 -33   0       1496.68       1428.72        86.69 o
   7 -33   0       1064.70       1020.68        71.71 o
   8 -33   0        184.13        204.27        41.18 o
   9 -33   0        146.76        109.48        30.12 o
   0 -32   0        576.24        566.76        66.65 o
   1 -32   0        864.13        852.81        54.12 o
   2 -32   0        623.41        558.85        54.12 o
   3 -32   0         63.80         96.10        31.13 o
   4 -32   0       2784.22       2552.47       456.85 o
   5 -32   0        394.02        425.12        66.65 o
   6 -32   0       1747.54       1662.71       117.67 o
   7 -32   0        659.53        659.92        71.61 o
   8 -32   0        254.06        326.18        46.06 o
   9 -32   0          1.16         53.28        31.43 o
   1 -31   0        603.71        559.04        39.44 o
   2 -31   0         65.21         56.71        27.81 o
   3 -31   0        789.74        704.42        65.74 o
   4 -31   0       1095.62       1008.89       101.50 o
   5 -31   0        439.69        412.99        36.70 o
   6 -31   0       2061.59       2068.89       125.24 o
   7 -31   0        725.68        802.77        81.27 o
   9 -31   0         25.96         35.22        32.33 o
   0 -30   0       3369.74       3147.32       272.72 o
   1 -30   0        691.63        669.49        52.97 o
   2 -30   0        124.36        166.03        31.13 o
   3 -30   0        669.87        573.44        46.09 o
   4 -30   0        833.72        704.38        94.82 o
   5 -30   0        202.30        241.03        38.89 o
   6 -30   0       2480.27       2519.55       122.94 o
   7 -30   0        898.88        871.68        67.31 o
   8 -30   0         53.60         29.26        34.68 o
   9 -30   0         74.60        133.83        36.66 o
   1 -29   0       2094.22       1945.20       106.21 o
   2 -29   0        362.42        277.10        27.07 o
   3 -29   0        295.00        298.38        32.49 o
   4 -29   0        511.69        531.07        54.04 o
   5 -29   0        849.14        867.72        61.25 o
   6 -29   0       2511.01       2547.75       130.65 o
   7 -29   0       1191.57       1209.46        73.59 o
   8 -29   0         70.06         98.97        38.65 o
   9 -29   0         75.57         76.76        36.12 o
   0 -28   0       6162.90       5995.76       358.88 o
   1 -28   0         10.78         -9.77        23.71 o
   2 -28   0        351.58        324.43        27.61 o
   3 -28   0        328.91        330.76        29.61 o
   4 -28   0        129.04        127.23        30.73 o
   5 -28   0        506.21        494.01        38.32 o
   6 -28   0       3150.87       3206.84       146.16 o
   7 -28   0       4249.90       3966.01       186.00 o
   8 -28   0        241.34        255.27        37.27 o
   9 -28   0         77.07        106.56       122.09 o
   1 -27   0        723.58        640.23        40.88 o
   2 -27   0        189.86        227.10        24.38 o
   3 -27   0         35.71         31.93        17.88 o
   4 -27   0       1018.87       1013.62        53.87 o
   5 -27   0        589.40        564.43        83.13 o
   6 -27   0       2774.06       2947.19       270.19 o
   7 -27   0       2586.43       2297.33       118.14 o
   8 -27   0         70.37         89.55        37.62 o
   9 -27   0        141.23        136.96        37.83 o
   0 -26   0        842.55        783.49       120.47 o
   1 -26   0       2330.84       2399.19       110.53 o
   2 -26   0        295.47        282.85        33.37 o
   3 -26   0        147.31        163.17        21.04 o
   4 -26   0        955.43        925.83        49.03 o
   5 -26   0        409.42        345.73        32.60 o
   6 -26   0       3190.90       3194.41       200.12 o
   7 -26   0        776.55        809.29        52.69 o
   8 -26   0        296.93        328.38        40.08 o
   9 -26   0        343.65        338.42        48.30 o
  10 -26   0         48.60         12.46       115.95 o
   1 -25   0       1058.33       1021.47        50.72 o
   2 -25   0       3083.31       3297.24       165.00 o
   3 -25   0        692.51        528.33        38.20 o
   4 -25   0       2258.36       2068.70        99.03 o
   5 -25   0       1182.52       1145.43       107.82 o
   6 -25   0        837.54        807.30        53.25 o
   7 -25   0        936.94        912.19        60.03 o
   8 -25   0        209.67        179.00        33.87 o
   9 -25   0         19.65         15.31        27.84 o
  10 -25   0        125.26         52.38       113.42 o
   0 -24   0        168.88        304.51        97.89 o
   1 -24   0       1714.63       1586.14       137.80 o
   2 -24   0         42.42         55.27        18.44 o
   3 -24   0        392.16        386.50        38.15 o
   4 -24   0        228.12        267.12        25.71 o
   5 -24   0       2551.87       2454.71       171.91 o
   6 -24   0       1676.11       1746.06       118.48 o
   7 -24   0       2986.78       2916.69       270.74 o
   8 -24   0        234.66        232.35        50.25 o
   9 -24   0        334.46        348.91        82.34 o
  10 -24   0         37.87         13.73       127.51 o
  11 -24   0        115.45        122.82       106.38 o
   1 -23   0        115.35        145.87        25.77 o
   2 -23   0       1537.69       1437.13        63.00 o
   3 -23   0       2496.71       2508.56        89.30 o
   4 -23   0        249.82        208.88        46.13 o
   5 -23   0        652.24        539.07        39.75 o
   6 -23   0       1251.99       1201.06        63.49 o
   7 -23   0       1977.91       1984.89       102.24 o
   8 -23   0        269.85        277.53        36.97 o
   9 -23   0        227.91        234.83        59.57 o
  10 -23   0         29.77        -28.18       126.43 o
  11 -23   0         13.77         11.74       110.71 o
   0 -22   0      10904.33      10421.42       669.61 o
   1 -22   0       2609.09       2803.34       135.79 o
   2 -22   0        158.27        221.91        20.31 o
   3 -22   0       4372.47       4406.23       150.94 o
   4 -22   0       1886.51       1784.68       177.70 o
   5 -22   0         35.06         23.98        25.16 o
   6 -22   0        205.31        228.35        38.09 o
   7 -22   0        512.09        502.54        37.93 o
   8 -22   0        277.32        261.52        36.80 o
   9 -22   0         72.54         75.05        30.13 o
  10 -22   0         84.94        -14.45       119.56 o
  11 -22   0        104.50        -12.46       114.87 o
   1 -21   0       2323.67       2542.75       125.00 o
   2 -21   0         67.36        104.25        18.41 o
   3 -21   0       2704.52       2592.86        96.68 o
   4 -21   0        624.64        471.32        37.86 o
   5 -21   0         38.45         18.66        53.01 o
   6 -21   0        793.62        746.98        43.62 o
   7 -21   0       3076.16       2898.24       170.70 o
   8 -21   0       1557.63       1424.98       145.33 o
   9 -21   0        960.87       1002.88       118.23 o
  10 -21   0        215.33        207.52       141.06 o
  11 -21   0        116.74        244.73       124.62 o
   0 -20   0        312.24        349.40        39.27 o
   1 -20   0        776.61       1219.98        81.11 o
   2 -20   0       1314.04       1332.35        50.71 o
   3 -20   0       2084.86       2486.67        90.01 o
   4 -20   0         88.38        130.40        21.19 o
   5 -20   0        291.40        116.67       123.90 o
   6 -20   0       1438.64       1334.87        72.24 o
   7 -20   0        964.22        968.41        83.21 o
   8 -20   0       5713.50       5520.41       886.80 o
   9 -20   0        277.56        303.01        47.86 o
  10 -20   0        193.60         90.49       129.32 o
  11 -20   0        131.42        133.29       124.80 o
   1 -19   0       7580.81       7934.85       320.15 o
   2 -19   0       4082.22       4150.09       143.20 o
   3 -19   0         61.52         74.17        16.67 o
   4 -19   0        250.68        232.38        23.88 o
   5 -19   0       1429.74       1185.18        71.22 o
   6 -19   0       1522.53       1344.32       108.63 o
   7 -19   0        588.54        550.06        42.78 o
   8 -19   0       2363.82       2077.10       276.97 o
   9 -19   0       1055.56       1012.50       103.13 o
  10 -19   0        579.13        472.84       158.21 o
  11 -19   0         14.47         41.18       125.52 o
   0 -18   0       1107.43       1032.43        66.08 o
   1 -18   0        223.94        270.96        28.30 o
   2 -18   0       9021.38       9064.01       330.68 o
   3 -18   0        677.23        657.16        39.81 o
   4 -18   0        869.31        785.44        75.26 o
   5 -18   0        584.97        691.24        51.75 o
   6 -18   0         31.67         41.95        23.41 o
   7 -18   0         35.10         58.25        25.20 o
   8 -18   0         49.87         75.08        43.26 o
   9 -18   0        391.55        369.34        83.44 o
  11 -18   0       1597.85       1533.93       235.15 o
  12 -18   0         58.03        115.41       114.33 o
   1 -17   0       3080.87       2830.41       111.10 o
   2 -17   0       1151.81       1204.45        44.97 o
   3 -17   0      13168.10      12388.88       524.23 o
   4 -17   0       1118.54       1160.38        83.76 o
   5 -17   0        975.89        958.91        62.26 o
   6 -17   0        915.18        981.47       143.59 o
   7 -17   0        862.86        792.82        60.32 o
   8 -17   0       1760.26       1611.05       146.48 o
   9 -17   0        533.42        618.88        67.79 o
  10 -17   0        835.33        647.85       175.73 o
  12 -17   0        551.03        443.94       136.18 o
   0 -16   0        985.80       1307.39        85.04 o
   1 -16   0       6061.66       6347.73       231.93 o
   2 -16   0       2907.47       2681.35       119.34 o
   3 -16   0       2985.10       3115.59       113.61 o
   4 -16   0        872.37        771.93        69.90 o
   5 -16   0       2180.35       2182.94       119.83 o
   6 -16   0        456.78        463.23       101.68 o
   7 -16   0        582.54        612.21        43.93 o
   8 -16   0       3168.89       2927.24       432.38 o
   9 -16   0       1705.70       1520.26       157.04 o
  10 -16   0        571.51        568.83        60.77 o
  11 -16   0        121.31        146.11       132.57 o
  12 -16   0        490.00        433.83       141.06 o
   1 -15   0        370.63        363.51        34.43 o
   2 -15   0       1723.49       1888.61       174.91 o
   3 -15   0       1624.54       1526.39        73.06 o
   4 -15   0       3901.58       3637.48       216.73 o
   5 -15   0        959.40       1022.59        71.95 o
   6 -15   0       1503.07       1507.12        70.13 o
   7 -15   0       1062.16       1046.48        62.18 o
   8 -15   0       1011.17        892.76        90.85 o
   9 -15   0        615.95        588.64        50.67 o
  10 -15   0        466.85        401.70        78.93 o
  11 -15   0        119.11         30.98        73.79 o
  12 -15   0        112.85         66.84        68.57 o
   0 -14   0        818.39        947.39        68.32 o
   1 -14   0        606.12        602.91        35.12 o
   2 -14   0       8950.31       9909.45       758.93 o
   3 -14   0        353.42        372.33        31.80 o
   4 -14   0       1884.21       1649.58       127.73 o
   5 -14   0        370.66        421.34        31.54 o
   6 -14   0       1396.68       1497.05        77.35 o
   7 -14   0        302.05        260.89        26.66 o
   8 -14   0        781.92        708.09        55.56 o
   9 -14   0       1051.48       1116.24       110.41 o
  10 -14   0        188.98        141.87        49.47 o
  11 -14   0        811.88        759.96        55.10 o
  12 -14   0        998.07        962.04        92.39 o
   1 -13   0       1137.67       1317.03        84.85 o
   2 -13   0       7263.58       7340.13       338.27 o
   3 -13   0       9494.40      10271.47       548.12 o
   4 -13   0         90.06         91.28        42.82 o
   5 -13   0        182.55        212.41        22.57 o
   6 -13   0        155.26        168.93        29.07 o
   7 -13   0         23.51         59.86        20.69 o
   8 -13   0        477.06        411.16        37.91 o
   9 -13   0       1149.77       1073.43        72.38 o
  10 -13   0       1347.04       1143.30        93.86 o
  11 -13   0        502.99        468.48        48.94 o
  12 -13   0         29.94         61.42        28.70 o
  13 -13   0         44.98        -35.22        70.44 o
   0 -12   0       1205.68       1096.79        83.98 o
   1 -12   0       9686.61       9234.50       353.35 o
   2 -12   0      54198.36      54210.65      2425.74 o
   3 -12   0       8534.77       8434.33       346.17 o
   4 -12   0         40.68         24.50        21.72 o
   5 -12   0        200.94        253.20        24.94 o
   6 -12   0         41.87         30.13        18.75 o
   7 -12   0        455.25        607.93        94.64 o
   8 -12   0         95.24        105.21        27.83 o
   9 -12   0        213.13        196.18        33.08 o
  10 -12   0        386.29        312.47        51.72 o
  11 -12   0         67.80         47.99        30.77 o
  12 -12   0         46.25         69.21        31.05 o
  13 -12   0          8.10         45.88        75.68 o
   1 -11   0       2095.62       1967.75        74.33 o
   2 -11   0      22138.54      24186.61       913.87 o
   3 -11   0       1272.95       1321.46        70.93 o
   4 -11   0       1662.23       1453.50        79.22 o
   5 -11   0        438.13        366.90        25.90 o
   6 -11   0        189.04        239.44        20.73 o
   7 -11   0       3246.87       3212.88       309.57 o
   8 -11   0         68.89         76.94        24.66 o
   9 -11   0       1262.36       1131.09        90.23 o
  10 -11   0         59.71         56.25        39.28 o
  11 -11   0        120.17        129.38        42.00 o
  12 -11   0         58.94         95.32        32.91 o
  13 -11   0        227.26        254.34        37.70 o
   0 -10   0      37189.34      38918.27      2136.60 o
   1 -10   0       2735.72       2618.44       180.61 o
   2 -10   0       1376.70       1396.43        58.45 o
   3 -10   0        574.35        449.05        31.43 o
   4 -10   0       1010.15        870.73        47.59 o
   5 -10   0        345.79        319.11        23.25 o
   6 -10   0        806.33        796.50        37.04 o
   7 -10   0       2279.59       2261.97       244.00 o
   8 -10   0        968.18        986.16        54.99 o
   9 -10   0        709.26        674.40        51.33 o
  10 -10   0        117.53         97.43        44.47 o
  11 -10   0         39.04         10.26        40.63 o
  12 -10   0         58.24         50.76        29.63 o
  13 -10   0        387.39        377.12        47.24 o
   1  -9   0      58745.89      59543.39      2650.68 o
   2  -9   0        600.69        652.91        30.97 o
   3  -9   0       1328.36       1382.91        61.79 o
   4  -9   0        165.42        161.30        20.63 o
   5  -9   0        688.74        692.86        32.31 o
   6  -9   0        760.35        806.14        37.19 o
   7  -9   0        793.55        820.56        42.94 o
   8  -9   0        167.47        184.32        27.25 o
   9  -9   0        911.60        849.00        60.57 o
  10  -9   0       1059.79       1099.97        81.54 o
  11  -9   0        286.46        329.41        47.39 o
  12  -9   0          7.43         44.32        63.12 o
  13  -9   0         54.15        106.16        33.42 o
  14  -9   0         72.69         60.50        26.19 o
   0  -8   0      51746.62      50935.95      3948.33 o
   1  -8   0       7038.73       7677.81       339.15 o
   2  -8   0      11681.99      11749.83       415.64 o
   3  -8   0       6483.84       6239.21       224.27 o
   4  -8   0       2647.74       2629.83        95.68 o
   5  -8   0        967.14        936.86        40.18 o
   6  -8   0        143.70        132.78        19.25 o
   7  -8   0        129.33        124.64        21.63 o
   8  -8   0        164.85        158.28        25.75 o
   9  -8   0       1118.50       1060.60        64.13 o
  10  -8   0        462.80        482.06        47.46 o
  11  -8   0        798.32        757.96        89.86 o
  12  -8   0        250.10        284.96        74.35 o
  13  -8   0        864.80        907.10        81.77 o
  14  -8   0         46.19         88.73        33.86 o
   1  -7   0      18180.72      19044.87      1262.20 o
   2  -7   0       2042.03       2075.64        59.75 o
   3  -7   0       3847.66       3653.45       133.23 o
   4  -7   0       5865.79       5363.04       158.70 o
   5  -7   0        569.32        640.79        27.16 o
   6  -7   0       2194.11       2075.50        83.96 o
   7  -7   0       1466.06       1501.08        62.21 o
   8  -7   0       1209.28       1107.40        56.60 o
   9  -7   0        135.67        114.22        36.12 o
  10  -7   0        688.63        688.54        88.09 o
  11  -7   0        458.36        450.97        56.68 o
  12  -7   0          5.64         42.67        70.96 o
  13  -7   0        143.07        127.52        60.67 o
  14  -7   0        118.71        143.56        21.69 o
   0  -6   0       1340.76       1165.31        80.53 o
   1  -6   0      12334.54      11371.87       629.74 o
   2  -6   0       2219.24       2365.31        81.68 o
   3  -6   0       4174.89       4130.38       118.88 o
   4  -6   0        980.98        909.37        28.43 o
   5  -6   0        399.52        304.04        14.87 o
   6  -6   0       2515.52       2459.20        89.01 o
   7  -6   0       1616.80       1671.19        65.86 o
   8  -6   0        842.84        745.86        70.14 o
   9  -6   0        137.95        137.10        34.77 o
  10  -6   0         62.07         90.37        37.63 o
  11  -6   0        671.38        683.88        55.80 o
  12  -6   0        856.32        772.81       101.73 o
  13  -6   0        213.27        253.30        34.76 o
  14  -6   0        438.04        465.32        57.88 o
   1  -5   0       5269.73       5701.55       322.01 o
   2  -5   0       6900.92       7576.81       403.85 o
   3  -5   0       5862.76       5112.70       169.25 o
   4  -5   0        261.81        271.06        14.59 o
   5  -5   0       1196.36       1025.27        38.34 o
   6  -5   0       2090.60       2080.05        78.22 o
   7  -5   0        748.21        855.86        40.64 o
   8  -5   0        166.63        213.68        27.13 o
   9  -5   0        142.61        147.99        33.64 o
  10  -5   0        717.58        722.84        53.22 o
  11  -5   0        110.54        227.20        40.24 o
  12  -5   0        486.67        463.18        83.71 o
  13  -5   0          1.26         41.36        28.51 o
  14  -5   0         64.74         40.73        17.32 o
   0  -4   0     122571.91     117798.32      6529.92 o
   1  -4   0      31187.40      33300.75      1408.41 o
   2  -4   0       4042.50       3943.63       271.82 o
   3  -4   0        829.19        760.04        25.83 o
   4  -4   0       2192.04       2069.09        67.43 o
   5  -4   0        277.97        258.25        18.59 o
   6  -4   0        387.75        414.28        24.40 o
   7  -4   0        401.95        403.18        26.35 o
   8  -4   0       2472.11       2380.04       106.25 o
   9  -4   0       1138.58       1105.11        63.50 o
  10  -4   0        535.52        446.64        47.10 o
  11  -4   0       3204.19       3145.22       147.35 o
  12  -4   0         10.67         60.08        33.14 o
  13  -4   0        371.01        367.89        35.42 o
  14  -4   0         12.23         35.47        17.54 o
   1  -3   0      19312.56      21143.15       905.84 o
   2  -3   0      38638.58      37094.44      1645.47 o
   3  -3   0         57.85         76.45        10.94 o
   4  -3   0        889.15        855.21        30.52 o
   5  -3   0       1033.65        919.68        39.15 o
   6  -3   0       1289.09       1376.52        55.79 o
   7  -3   0        954.15        901.51        53.96 o
   8  -3   0       1244.29       1293.77        80.96 o
   9  -3   0       1167.79       1226.90        60.67 o
  10  -3   0        126.97        135.35        32.80 o
  11  -3   0          1.15         35.84        36.20 o
  12  -3   0        290.55        312.21        35.14 o
  13  -3   0        214.70        230.80        31.79 o
  14  -3   0         10.25         25.11        18.02 o
   1  -2   0       2629.05       2673.22       121.20 o
   2  -2   0       6917.34       6794.68       301.74 o
   3  -2   0        343.35        343.14        17.29 o
   4  -2   0        154.02        210.32        21.18 o
   5  -2   0       4715.01       4804.51       162.68 o
   6  -2   0       2416.07       2437.88        94.04 o
   7  -2   0       1158.69       1201.22        62.79 o
   8  -2   0        348.28        349.39        55.24 o
   9  -2   0        508.92        543.12        41.15 o
  10  -2   0        409.44        451.49        60.51 o
  11  -2   0         33.30         22.39        36.40 o
  12  -2   0         50.39         59.97        30.16 o
  13  -2   0         17.46         70.54        27.63 o
  14  -2   0         79.57         90.41        19.16 o
   1  -1   0      40291.64      39058.24      2181.41 o
   2  -1   0       7527.60       7528.55       405.80 o
   3  -1   0        194.70        218.39        18.57 o
   4  -1   0       1431.84       1518.22        63.12 o
   5  -1   0       1986.03       2025.99        77.49 o
   6  -1   0       2151.28       2114.18        89.06 o
   7  -1   0       1376.13       1534.48        65.68 o
   8  -1   0        497.56        555.77        42.91 o
   9  -1   0       2624.12       2555.95       114.29 o
  10  -1   0        295.12        362.89        34.47 o
  11  -1   0        658.53        577.84        51.49 o
  12  -1   0        261.37        326.19        35.46 o
  13  -1   0        343.39        376.75        35.18 o
  14  -1   0        118.96        116.93        21.73 o
   1   0   0        437.99        431.48        14.82 o
   2   0   0       1020.21        985.29        58.85 o
   3   0   0        264.14        216.00        14.78 o
   4   0   0        707.23        700.50        37.27 o
   5   0   0       2054.92       2166.95        77.45 o
   6   0   0         30.20         51.58        17.82 o
   7   0   0        410.24        418.02        30.22 o
   8   0   0        823.13        955.66        71.50 o
   9   0   0        212.91        362.33        36.31 o
  10   0   0          3.17         -2.91        28.04 o
  11   0   0        333.31        445.92        46.22 o
  12   0   0        157.63        174.74        32.09 o
  13   0   0        151.30        252.01        33.65 o
  14   0   0          0.62          5.35        19.41 o
   1   1   0      40310.02      38628.99      1725.13 o
   2   1   0       7337.95       7244.87       406.18 o
   3   1   0        281.49        308.16        15.04 o
   4   1   0       1470.29       1535.45        62.39 o
   5   1   0       2219.53       2342.41        99.54 o
   6   1   0       2043.18       2082.74       138.13 o
   7   1   0       1212.12       1310.05        56.58 o
   8   1   0        511.75        523.25        49.43 o
   9   1   0       2539.55       2557.93       101.91 o
  10   1   0        240.13        295.04        34.10 o
  11   1   0        722.79        735.21        48.24 o
  12   1   0        224.63        285.42        35.35 o
  13   1   0        335.90        336.21        28.38 o
  14   1   0         76.24         91.29        21.99 o
   1   2   0       2705.92       2755.33       121.34 o
   2   2   0       7120.30       6661.16       369.85 o
   3   2   0        316.96        314.73        19.12 o
   4   2   0        134.26        158.24        22.22 o
   5   2   0       4547.49       4457.84       207.63 o
   6   2   0       2555.61       2730.68       123.02 o
   7   2   0       1376.50       1464.16        56.25 o
   8   2   0        259.44        278.70        39.25 o
   9   2   0        452.27        459.01        38.18 o
  10   2   0        437.24        401.04        36.44 o
  11   2   0         39.46         28.89        32.75 o
  12   2   0         51.26         93.72        31.28 o
  13   2   0         19.22         39.03        20.41 o
  14   2   0         46.43         57.93        20.62 o
   1   3   0      19610.07      20131.11       783.67 o
   2   3   0      38856.58      37043.68      1645.33 o
   3   3   0        104.76        115.67        13.00 o
   4   3   0        810.95        732.07        36.78 o
   5   3   0       1062.96        985.66        47.06 o
   6   3   0       1342.38       1415.50        70.73 o
   7   3   0        724.52        643.69        38.71 o
   8   3   0       1395.90       1651.39        98.60 o
   9   3   0       1202.70       1321.16        65.89 o
  10   3   0        117.73        100.88        28.56 o
  11   3   0          0.41         38.87        32.77 o
  12   3   0        257.66        311.98        39.86 o
  13   3   0        217.39        259.74        21.86 o
  14   3   0         25.86         47.27        20.53 o
   0   4   0     122398.65     121390.30      9231.36 o
   1   4   0      30875.63      30431.29      1722.95 o
   2   4   0       3566.96       3348.67       156.10 o
   3   4   0        841.50        714.38        33.09 o
   4   4   0       2159.44       1948.00        73.38 o
   5   4   0        224.98        190.54        22.73 o
   6   4   0        344.46        363.90        30.62 o
   7   4   0        449.81        419.62        33.28 o
   8   4   0       2572.42       2430.74       120.66 o
   9   4   0       1108.20       1101.41        59.79 o
  10   4   0        630.22        641.54        41.88 o
  11   4   0       3230.50       3375.84       146.65 o
  12   4   0          5.31         31.08        30.05 o
  13   4   0        362.78        444.01        25.80 o
  14   4   0         10.89         34.70        19.48 o
   2   5   0       7003.47       7083.82       321.83 o
   3   5   0       6113.30       5524.16       207.06 o
   4   5   0        361.64        377.04        20.00 o
   5   5   0       1242.11       1052.58        42.01 o
   6   5   0       2099.06       1993.28        98.87 o
   7   5   0        744.12        868.26        44.41 o
   8   5   0        116.10        153.92        38.47 o
   9   5   0        127.84        112.06        27.01 o
  10   5   0        600.33        581.45        41.93 o
  11   5   0         87.76        124.94        37.52 o
  12   5   0        411.56        492.93        84.24 o
  13   5   0          1.29         27.00        17.52 o
  14   5   0         45.68         63.23        18.37 o
   0   6   0       1487.25       1265.00       101.32 o
   2   6   0       2312.55       2550.64       112.80 o
   3   6   0       3768.82       3782.15       155.79 o
   4   6   0       1099.43        997.64        46.43 o
   5   6   0        338.81        212.66        18.03 o
   6   6   0       2339.99       2211.48       111.94 o
   7   6   0       1742.02       1849.53        88.02 o
   8   6   0        652.30        681.37        50.90 o
   9   6   0        171.07        208.02        27.04 o
  10   6   0        106.43        130.35        28.21 o
  11   6   0        697.28        748.77        54.19 o
  12   6   0        878.29        923.54       101.73 o
  13   6   0        224.37        344.62        22.67 o
  14   6   0        422.58        453.68        25.89 o
   2   7   0       1789.78       1886.46        88.98 o
   3   7   0       3905.13       3774.67       170.31 o
   4   7   0       5596.77       5141.50       295.27 o
   5   7   0        576.78        661.28        29.91 o
   6   7   0       2422.09       2306.76        91.21 o
   7   7   0       1279.38       1276.83        92.89 o
   8   7   0       1370.62       1529.42        74.86 o
   9   7   0        148.92        119.10        25.34 o
  10   7   0        609.22        593.22        52.21 o
  11   7   0        468.08        497.79        46.15 o
  12   7   0          0.95        -20.47        63.81 o
  13   7   0        146.01        154.07        18.86 o
  14   7   0        108.98        143.71        15.86 o
   0   8   0      51956.00      51002.60      3947.06 o
   1   8   0       6888.33       7120.10       322.03 o
   2   8   0      11815.76      12273.04       463.10 o
   3   8   0       6726.66       6742.60       353.69 o
   4   8   0       2586.38       2559.25       148.02 o
   5   8   0       1104.23       1115.02        42.41 o
   6   8   0        121.51        102.50        15.42 o
   7   8   0        117.48         91.80        29.09 o
   8   8   0        117.60        127.96        28.77 o
   9   8   0       1112.00       1102.49        53.97 o
  10   8   0        508.02        546.88        47.73 o
  11   8   0        780.78        773.42        43.46 o
  12   8   0        229.52        286.74        73.74 o
  13   8   0        865.99        989.40        38.12 o
  14   8   0         62.88         67.76        16.30 o
   1   9   0      58487.49      59213.04      2048.74 o
   2   9   0        617.50        677.45        29.72 o
   3   9   0       1202.68       1391.86        84.72 o
   4   9   0        130.92        108.89        14.53 o
   5   9   0        679.38        766.82        43.12 o
   6   9   0        805.98        964.87        44.41 o
   7   9   0        715.67        888.44        62.69 o
   8   9   0        241.70        298.01        33.42 o
   9   9   0       1049.42       1197.88        76.59 o
  10   9   0       1048.97       1149.13        57.79 o
  11   9   0        250.75        284.91        31.09 o
  12   9   0         33.62         73.29        32.94 o
  13   9   0         56.94        104.49        18.47 o
  14   9   0        117.26        125.59        13.83 o
   0  10   0      37063.23      39032.77      2133.35 o
   1  10   0       2896.35       2656.66        94.54 o
   2  10   0       1109.22       1048.08        47.58 o
   3  10   0        504.80        398.53        30.11 o
   4  10   0       1168.11       1040.97        43.83 o
   5  10   0        312.88        350.72        27.78 o
   6  10   0        685.71        672.20        38.40 o
   7  10   0       2434.40       2845.03       162.62 o
   8  10   0        833.54       1023.96        62.15 o
   9  10   0        669.57        695.77        47.46 o
  10  10   0        146.12        147.85        25.55 o
  11  10   0         68.37         86.77        23.21 o
  12  10   0         61.52         39.09        28.44 o
  13  10   0        379.94        431.93        27.61 o
  14  10   0        405.90        373.39        30.29 o
   1  11   0       2070.54       2073.50        77.86 o
   2  11   0      21943.57      23427.06       813.53 o
   3  11   0       1373.01       1450.40        64.31 o
   4  11   0       1718.27       1603.24        74.60 o
   5  11   0        584.16        514.12        32.43 o
   6  11   0         84.00         83.66        19.13 o
   7  11   0       3439.19       3639.30       292.23 o
   8  11   0         26.61         16.46        42.71 o
   9  11   0       1390.12       1399.45        83.34 o
  10  11   0         77.07         74.34        21.93 o
  11  11   0        132.54        109.98        19.86 o
  12  11   0         58.92         85.08        24.42 o
  13  11   0        206.71        213.94        22.00 o
  14  11   0         45.77         54.39        19.31 o
   0  12   0       1203.47       1124.10        65.76 o
   1  12   0       9523.03       9374.64       291.54 o
   2  12   0      54713.27      54590.52      1584.08 o
   3  12   0       8601.41       9055.57       586.89 o
   4  12   0         11.79         23.50        11.05 o
   5  12   0        243.24        317.06        30.84 o
   6  12   0         80.35        107.85        18.41 o
   7  12   0        343.40        348.40        55.81 o
   8  12   0        105.22         98.71        27.42 o
   9  12   0        159.85        162.60        27.91 o
  10  12   0        383.13        367.52        28.29 o
  11  12   0        109.89         93.23        17.45 o
  12  12   0         53.90         61.04        18.26 o
  13  12   0          1.95         -2.08        14.88 o
  14  12   0         13.52         44.81        16.96 o
   1  13   0       1574.79       1667.12        56.79 o
   2  13   0       7058.54       7356.74       216.47 o
   3  13   0       9151.06       9692.84       446.12 o
   4  13   0         96.84        111.47        19.67 o
   5  13   0        177.12        187.91        19.96 o
   6  13   0        163.70        180.15        18.50 o
   7  13   0         37.91         61.42        18.86 o
   8  13   0        501.73        460.10        33.35 o
   9  13   0       1271.51       1364.42       119.13 o
  10  13   0       1315.74       1309.70        71.33 o
  11  13   0        564.45        604.12        29.04 o
  12  13   0         32.81         67.03        18.19 o
  13  13   0         48.35         74.10        15.44 o
   0  14   0        918.17       1038.15        85.25 o
   1  14   0        555.50        614.70        29.36 o
   2  14   0       9046.08       9286.17       326.05 o
   3  14   0        471.95        502.26        48.57 o
   4  14   0       1924.70       2080.49        96.54 o
   5  14   0        427.71        534.33        33.21 o
   6  14   0       1567.74       1815.57        81.93 o
   7  14   0        241.82        224.21        21.57 o
   8  14   0        901.33        912.56        47.13 o
   9  14   0        943.51       1024.15        62.72 o
  10  14   0        253.35        244.61        22.33 o
  11  14   0        714.82        811.23        44.11 o
  12  14   0        953.41       1079.29        63.23 o
  13  14   0        917.27       1021.39        47.26 o
   1  15   0        321.50        333.84        20.83 o
   2  15   0       1755.40       1867.74        68.33 o
   3  15   0       1777.17       1691.16        67.72 o
   4  15   0       3806.55       3628.95       146.43 o
   5  15   0       1049.04       1190.91        54.99 o
   6  15   0       1199.12       1278.01        63.38 o
   7  15   0       1271.74       1385.65        54.50 o
   8  15   0        892.04        867.41        64.94 o
   9  15   0        615.70        653.34        33.80 o
  10  15   0        526.66        513.74        35.69 o
  11  15   0        125.25        144.20        22.65 o
  12  15   0        118.71        195.84        28.02 o
  13  15   0         12.12         20.74        17.35 o
   0  16   0        994.48       1332.19        77.89 o
   1  16   0       6040.12       6536.08       227.90 o
   2  16   0       3025.94       2863.00        99.65 o
   3  16   0       2569.73       2506.80        86.78 o
   4  16   0        833.28        779.02        39.14 o
   5  16   0       1957.26       1931.29        84.06 o
   6  16   0        494.60        533.64        48.57 o
   7  16   0        543.66        556.22        41.28 o
   8  16   0       3243.11       3270.17       133.84 o
   9  16   0       1639.73       1730.94       100.24 o
  10  16   0        553.94        518.78        34.39 o
  11  16   0        103.80        123.59        23.27 o
  12  16   0        511.02        666.81        42.47 o
  13  16   0        535.82        674.03        52.05 o
   1  17   0       3047.85       3066.95       106.92 o
   2  17   0       1042.08       1038.20        42.76 o
   3  17   0      13361.49      13490.82       518.33 o
   4  17   0       1173.29       1181.75        73.58 o
   5  17   0        981.83       1063.89        54.39 o
   6  17   0        902.97       1073.50        76.17 o
   7  17   0        869.26        840.28        37.53 o
   8  17   0       1643.99       1717.33        90.80 o
   9  17   0        611.19        669.71        38.31 o
  10  17   0        759.74        843.40        47.93 o
  11  17   0        740.52        933.38        74.87 o
  12  17   0        566.03        628.93        37.32 o
  13  17   0        745.17        930.27        63.82 o
   0  18   0       1411.60       1395.71        74.51 o
   1  18   0        251.60        303.78        19.21 o
   2  18   0       8967.37       9223.81       359.14 o
   3  18   0        701.93        766.13        44.74 o
   4  18   0        718.89        645.66        32.54 o
   5  18   0        687.77        753.80        47.14 o
   6  18   0         18.58         43.95        16.96 o
   7  18   0         15.98         37.08        16.80 o
   8  18   0         61.04         64.71        20.03 o
   9  18   0        450.51        477.75        34.37 o
  10  18   0        100.07        126.13        29.07 o
  11  18   0       1617.56       1953.07       127.98 o
  12  18   0         56.52         75.08        20.28 o
  13  18   0        761.55        945.24        63.11 o
   1  19   0       7633.23       8091.41       363.16 o
   2  19   0       4225.93       4359.91       170.25 o
   3  19   0         37.41         52.82        16.64 o
   4  19   0        388.77        404.11        23.18 o
   5  19   0       1211.31       1121.68        95.46 o
   6  19   0       1609.74       1640.10       100.19 o
   7  19   0        581.53        536.05        28.89 o
   8  19   0       2373.05       2255.01       115.67 o
   9  19   0       1025.53       1111.73        59.88 o
  10  19   0        594.30        665.13        41.81 o
  11  19   0          8.27         -7.88        26.73 o
  12  19   0         43.88         72.38        30.97 o
  13  19   0         67.28         43.29        21.21 o
   0  20   0        370.14        403.01        31.60 o
   1  20   0        745.26       1209.04        60.39 o
   2  20   0       1236.67       1177.61        49.16 o
   3  20   0       2054.13       2471.19       162.57 o
   4  20   0        140.47        184.90        20.81 o
   5  20   0        482.22        503.15        43.77 o
   6  20   0       1266.99       1300.11        66.33 o
   7  20   0        970.89       1147.37        53.23 o
   8  20   0       5852.30       6080.88       399.58 o
   9  20   0        288.17        303.38        29.53 o
  10  20   0        181.33        208.59        39.96 o
  11  20   0        149.29        154.07        21.07 o
  12  20   0        130.81        143.44        32.13 o
  13  20   0         82.41         47.50        18.98 o
   1  21   0       2265.83       2380.09       140.16 o
   2  21   0         91.80        114.25        14.79 o
   3  21   0       2989.73       2953.62       152.35 o
   4  21   0        530.83        484.15        35.67 o
   5  21   0         23.25         19.61        20.32 o
   6  21   0        942.64        984.94        52.51 o
   7  21   0       3121.33       3310.73       151.24 o
   8  21   0       1436.27       1506.61        88.64 o
   9  21   0       1059.89       1195.20        91.48 o
  10  21   0        280.16        283.71        28.09 o
  11  21   0        133.26        162.29        27.29 o
  12  21   0       2399.27       3036.49       406.92 o
  13  21   0        500.05        528.11        68.72 o
   0  22   0      10835.04      11167.12       606.88 o
   1  22   0       2686.40       2936.03       132.25 o
   2  22   0         82.00        121.19        16.86 o
   3  22   0       4213.06       4538.38       208.10 o
   4  22   0       1807.70       1662.19       158.06 o
   5  22   0         47.47         71.53        24.38 o
   6  22   0        214.10        206.32        22.03 o
   7  22   0        456.05        478.50        28.73 o
   8  22   0        344.64        304.80        25.68 o
   9  22   0         80.11         90.39        23.67 o
  10  22   0         59.40         95.79        28.62 o
  11  22   0        110.88        109.88        22.44 o
  12  22   0         52.20         99.07        27.25 o
  13  22   0        415.97        437.80        42.80 o
   1  23   0        222.04        250.94        30.93 o
   2  23   0       1630.70       1605.14        66.21 o
   3  23   0       2440.57       2434.18       102.88 o
   4  23   0        334.17        308.04        37.68 o
   5  23   0        739.64        653.19        52.94 o
   6  23   0       1048.89       1144.80        58.68 o
   7  23   0       1939.51       1995.46       111.99 o
   8  23   0        228.98        220.26        23.63 o
   9  23   0        282.42        347.24        31.06 o
  10  23   0         21.86          5.78        49.13 o
  11  23   0          7.69          4.97        19.69 o
  12  23   0         37.74         55.53        28.72 o
   0  24   0        168.34        220.59        25.77 o
   1  24   0       1696.09       1603.75        77.78 o
   2  24   0         36.97         62.56        15.64 o
   3  24   0        456.24        503.69        42.35 o
   4  24   0        260.94        282.68        29.42 o
   5  24   0       2352.44       2454.49       150.06 o
   6  24   0       1840.40       2066.10        97.11 o
   7  24   0       2822.73       3016.12       226.79 o
   8  24   0        360.84        466.13        45.41 o
   9  24   0        274.42        272.85        40.17 o
  10  24   0         62.51         97.79        36.26 o
  11  24   0        122.63        108.45        16.21 o
  12  24   0         31.46         32.31        22.14 o
   1  25   0       1124.26       1140.38        56.53 o
   2  25   0       3151.55       3419.68       279.95 o
   3  25   0        716.71        667.73        53.18 o
   4  25   0       2188.29       2263.94       138.11 o
   5  25   0       1231.63       1404.92        72.94 o
   6  25   0        914.43       1008.93        51.45 o
   7  25   0       1070.47       1259.76        53.10 o
   8  25   0        216.38        233.23        27.46 o
   9  25   0         10.68         21.48        22.61 o
  10  25   0        115.14        123.32        26.72 o
  11  25   0        126.96        151.28        19.48 o
  12  25   0        624.59        659.75        80.19 o
   2  26   0        230.48        228.29        49.67 o
   3  26   0        113.17         89.47        19.06 o
   4  26   0        894.51        877.82        46.24 o
   5  26   0        374.70        337.52        27.43 o
   6  26   0       3131.87       3005.25       224.49 o
   7  26   0        794.85        790.96        41.88 o
   8  26   0        314.03        383.47        34.59 o
   9  26   0        271.02        294.98        29.68 o
  10  26   0         46.03         29.11        17.30 o
  11  26   0        389.34        408.14        28.22 o
  12  26   0         58.53         69.90        38.29 o
   1  27   0        685.16        593.75        36.82 o
   2  27   0        192.89        220.58        20.25 o
   3  27   0         82.06         46.39        18.11 o
   4  27   0       1058.46       1054.94        67.54 o
   5  27   0        655.49        564.62        34.85 o
   6  27   0       2554.91       2673.01       276.28 o
   7  27   0       2697.80       2891.61       103.87 o
   8  27   0         55.80         62.08        23.18 o
   9  27   0         96.55        110.55        31.85 o
  10  27   0         73.28         91.69        18.05 o
  11  27   0          2.04         21.50        15.67 o
  12  27   0        313.50        332.68        47.86 o
   0  28   0       6170.83       6447.25       492.71 o
   1  28   0         20.42         26.06        18.72 o
   2  28   0        335.87        347.35        22.62 o
   3  28   0        334.08        314.39        29.87 o
   4  28   0        134.55        113.93        21.74 o
   5  28   0        433.02        375.19        29.58 o
   6  28   0       3339.83       3408.75       125.82 o
   7  28   0       3938.17       4007.80       178.44 o
   8  28   0        341.78        375.43        25.21 o
   9  28   0         88.36        128.05        52.02 o
  10  28   0         92.83        108.34        17.91 o
  11  28   0         56.68         68.29        16.14 o
   1  29   0       2082.92       2051.30        86.07 o
   2  29   0        439.43        376.58        22.93 o
   3  29   0        339.17        311.61        25.67 o
   4  29   0        427.91        436.87        30.86 o
   5  29   0        696.30        651.34        53.02 o
   6  29   0       2557.36       2697.80       103.94 o
   7  29   0       1369.50       1426.87        76.65 o
   8  29   0         38.10         76.37        20.89 o
   9  29   0         77.63         39.60        17.21 o
  10  29   0         20.86         27.99        16.03 o
   0  30   0       3264.32       3614.38       275.43 o
   1  30   0        718.69        702.13        37.37 o
   2  30   0        128.91        146.10        17.90 o
   3  30   0        685.70        608.13        35.66 o
   4  30   0        872.08        890.73        65.09 o
   5  30   0        226.46        176.41        26.67 o
   6  30   0       2345.06       2461.13       135.93 o
   7  30   0        887.37        909.71        39.84 o
   8  30   0         29.66         35.31        16.62 o
   9  30   0         99.67         97.33        18.31 o
  10  30   0        181.58        160.20        27.09 o
  11  30   0        281.19        299.27        33.41 o
   1  31   0        528.73        520.12        31.27 o
   2  31   0         50.45         51.41        17.88 o
   3  31   0        688.10        717.19        39.99 o
   4  31   0       1094.36       1079.68        70.37 o
   5  31   0        434.65        444.66        35.98 o
   6  31   0       1993.38       1996.18       101.30 o
   7  31   0        807.12        841.31        37.55 o
   8  31   0        126.39        120.29        46.42 o
   9  31   0         34.65         55.16        24.79 o
  10  31   0        342.51        302.52        34.68 o
  11  31   0         55.23         37.21        15.53 o
   0  32   0        626.73        666.09        69.17 o
   1  32   0        877.96        927.73        52.86 o
   2  32   0        583.61        600.25        39.77 o
   3  32   0         73.43         62.97        23.36 o
   4  32   0       2660.69       2579.62       110.77 o
   5  32   0        490.67        523.08        44.00 o
   6  32   0       1811.24       1937.76       114.94 o
   7  32   0        553.06        554.48        35.85 o
   8  32   0        241.31        276.28        24.77 o
   9  32   0          4.47          4.43        16.98 o
  10  32   0          2.64          1.53        13.31 o
  11  32   0         21.74         35.58        14.09 o
   1  33   0         18.47         42.73        24.77 o
   2  33   0        165.16        102.23        39.19 o
   3  33   0         81.87         73.07        20.68 o
   4  33   0       1042.18       1040.27        55.89 o
   5  33   0        463.73        477.31        31.76 o
   6  33   0       1320.85       1226.73        68.56 o
   7  33   0       1076.60       1021.69        56.00 o
   8  33   0        213.52        226.99        26.42 o
   9  33   0        130.97        139.28        19.21 o
  10  33   0        200.98        231.26        19.96 o
   0  34   0       2869.98       3008.79       175.52 o
   1  34   0        136.81        162.22        25.28 o
   2  34   0         16.93         18.26        24.47 o
   3  34   0       1398.02       1323.76        68.11 o
   4  34   0        167.03        159.41        23.65 o
   5  34   0        319.44        281.41        24.60 o
   6  34   0        597.04        544.71        31.73 o
   8  34   0        269.69        292.20        32.46 o
   9  34   0        374.91        471.04        33.16 o
  10  34   0        154.04        183.68        25.10 o
   1  35   0       1268.43       1278.43        67.79 o
   2  35   0        139.01        125.65        29.64 o
   3  35   0        429.67        455.28        33.61 o
   4  35   0        630.84        610.06        38.63 o
   5  35   0        200.44        202.60        21.69 o
   6  35   0         29.51         30.03        16.47 o
   7  35   0        157.24        145.67        21.75 o
   8  35   0         35.76         48.38        15.57 o
   9  35   0         37.15         49.67        14.29 o
  10  35   0        264.18        244.37        27.09 o
   0  36   0        730.22        766.97        62.49 o
   1  36   0        100.66        121.13        30.34 o
   2  36   0         57.44        101.65        28.42 o
   3  36   0        463.86        455.75        44.16 o
   4  36   0        170.73        153.17        22.03 o
   5  36   0        233.73        253.62        20.06 o
   6  36   0        719.00        724.43        79.11 o
   7  36   0        231.10        240.77        19.06 o
   8  36   0        389.53        386.28        30.62 o
   9  36   0         72.73         89.60        13.79 o
   1  37   0          6.43         40.21        20.93 o
   2  37   0        643.04        692.76        55.77 o
   3  37   0        730.42        644.22        53.69 o
   4  37   0        836.98        768.70        51.07 o
   5  37   0        955.18       1010.74        64.21 o
   6  37   0        794.59        784.04        36.79 o
   7  37   0        733.59        778.10        50.30 o
   8  37   0        537.05        517.76        34.90 o
   9  37   0        209.88        230.82        27.81 o
   0  38   0        713.87        828.54        62.00 o
   1  38   0        112.75         75.53        22.52 o
   2  38   0        353.41        277.95        36.19 o
   3  38   0       1703.63       1638.45        97.52 o
   4  38   0        320.69        307.40        46.06 o
   5  38   0        394.77        469.13        41.66 o
   6  38   0        850.34        921.28        37.98 o
   7  38   0        347.07        382.15        24.38 o
   8  38   0        747.00        784.75        71.16 o
   9  38   0        218.28        194.52        23.48 o
   1  39   0        145.08        198.09        24.85 o
   2  39   0        390.66        403.86        32.38 o
   3  39   0         20.01         43.75        22.77 o
   5  39   0        111.49        102.20        17.25 o
   6  39   0        272.22        297.15        23.31 o
   7  39   0         74.96         79.51        20.36 o
   8  39   0        117.39        108.91        22.22 o
   0  40   0        330.13        403.12        58.16 o
   1  40   0        108.91        113.00        20.59 o
   2  40   0         61.67         25.39        18.27 o
   3  40   0        256.01        221.71        29.15 o
   4  40   0        183.17        207.16        21.61 o
   5  40   0        592.66        579.40        32.25 o
   6  40   0        128.80        164.61        21.82 o
   7  40   0         86.57         97.35        23.66 o
   8  40   0        160.34        162.91        22.76 o
   1  41   0        271.40        296.87        40.64 o
   2  41   0         80.41         88.02        19.96 o
   3  41   0        322.13        292.28        20.96 o
   4  41   0        950.36       1035.42        47.44 o
   5  41   0        344.86        308.43        47.14 o
   6  41   0        922.02       1047.47       117.94 o
   7  41   0        297.75        290.24        35.04 o
   8  41   0        154.93        139.43        18.60 o
   0  42   0        468.97        515.84        60.96 o
   1  42   0        188.61        205.32        22.42 o
   2  42   0         39.26         62.63        13.86 o
   3  42   0        783.51        791.96        37.76 o
   4  42   0         92.29        136.51        16.90 o
   5  42   0        433.24        470.68        30.24 o
   6  42   0        120.49        173.59        20.88 o
   7  42   0        635.16        595.47        53.10 o
   1  43   0         10.35         20.07        14.73 o
   2  43   0         14.18          5.64        12.07 o
   3  43   0        128.09        160.41        15.53 o
   4  43   0         85.42         93.93        16.93 o
   5  43   0         67.20         85.13        26.82 o
   6  43   0          0.87          5.24        14.52 o
   7  43   0        265.38        185.67        21.49 o
   0  44   0        477.48        486.93        56.17 o
   1  44   0        273.19        285.38        29.31 o
   2  44   0        139.20        146.60        22.11 o
   3  44   0        167.03        208.36        20.10 o
   4  44   0        346.88        336.25        23.79 o
   5  44   0        585.16        597.52        46.33 o
   6  44   0        133.14        106.02        17.88 o
   1  45   0        114.25        126.95        21.65 o
   2  45   0         79.62        131.77        21.05 o
   3  45   0         72.92         70.64        19.07 o
   4  45   0        178.54        152.89        20.78 o
   5  45   0        276.27        247.48        50.12 o
   0  46   0         85.36        101.14        27.81 o
   1  46   0         58.25         69.68        18.47 o
   2  46   0         88.54        138.82        16.96 o
   3  46   0         62.82         63.94        18.31 o
   4  46   0        107.37        103.31        26.37 o
   5  46   0        209.98        159.84        25.83 o
   1  47   0        456.70        460.82        33.33 o
   2  47   0        108.33        136.96        15.48 o
   3  47   0         31.00         16.27        13.97 o
   4  47   0        137.33        127.87        23.84 o
   0  48   0        185.62        170.14        25.83 o
   1  48   0         48.36         46.96        14.77 o
   2  48   0        419.37        381.62        28.27 o
   3  48   0         15.01         10.29        16.80 o
   1  49   0        766.06        760.78        46.61 o
   1 -45   1          9.75         25.83        18.96 o
   2 -45   1        308.29        313.18        34.50 o
  -6 -44   1        176.52        114.33        20.41 o
  -5 -44   1        134.01        117.58        22.76 o
  -3 -44   1        330.34        320.94        35.04 o
  -2 -44   1        262.62        234.46        29.11 o
  -1 -44   1        193.20         93.01        48.22 o
   0 -44   1         44.09         52.21        25.47 o
   1 -44   1        137.47        147.92        27.63 o
   2 -44   1        271.26        247.80        30.70 o
   3 -44   1         23.15         19.87        16.98 o
  -7 -43   1         76.17         85.07        16.80 o
  -6 -43   1         90.36         77.12        20.77 o
  -5 -43   1        215.19        236.96        30.34 o
  -4 -43   1        272.57        273.08        35.22 o
  -3 -43   1        173.31        153.18        27.89 o
  -2 -43   1        298.39        231.38        30.24 o
  -1 -43   1         29.34         54.72        51.47 o
   0 -43   1        116.37        140.83        23.23 o
   1 -43   1        373.33        328.04        34.98 o
   2 -43   1         45.72         74.23        22.58 o
   3 -43   1         68.74         80.78        18.44 o
  -7 -42   1         82.12         75.68        20.23 o
  -6 -42   1        761.73        756.94        71.70 o
  -5 -42   1        849.52        866.75        82.54 o
  -4 -42   1         38.46         43.73        25.38 o
  -3 -42   1          6.67         16.76        14.77 o
  -2 -42   1          4.61         13.39        15.60 o
  -1 -42   1        986.00       1009.09        59.54 o
   0 -42   1         95.94         81.92        22.25 o
   1 -42   1        487.36        484.42        39.99 o
   2 -42   1        495.64        527.30        45.84 o
   3 -42   1        354.24        331.95        28.87 o
   4 -42   1        293.94        233.17        33.41 o
  -8 -41   1        119.08        109.99        20.41 o
  -7 -41   1        227.60        198.31        30.16 o
  -6 -41   1        798.83        731.11        65.56 o
  -5 -41   1        816.53        846.34        83.26 o
  -4 -41   1        466.65        463.60        35.09 o
  -3 -41   1        225.88        188.49        21.12 o
  -2 -41   1         12.29         26.71        21.39 o
  -1 -41   1        819.12        821.75        73.00 o
   0 -41   1         76.55        126.45        42.03 o
   1 -41   1          7.34         33.78        40.46 o
   2 -41   1         10.12         29.95        31.43 o
   3 -41   1         76.83         60.70        20.97 o
   4 -41   1         88.32         80.60        19.75 o
  -8 -40   1        102.18         75.31        21.31 o
  -7 -40   1         70.83         64.48        25.83 o
  -6 -40   1        281.78        281.93        41.54 o
  -5 -40   1        616.61        562.41        44.89 o
  -4 -40   1        194.05        188.30        38.20 o
  -3 -40   1        109.26         26.91        58.70 o
  -2 -40   1        230.86        217.93        58.34 o
  -1 -40   1         12.16         14.83        16.62 o
   0 -40   1        196.33        198.79        21.98 o
   1 -40   1        464.74        461.32        44.62 o
   2 -40   1        156.07        190.18        63.94 o
   3 -40   1         37.09         21.83        17.10 o
   4 -40   1         33.43         29.12        15.91 o
   5 -40   1         73.87         69.11        21.46 o
   6 -40   1         74.66        103.13        24.56 o
  -8 -39   1          0.22        -19.87        21.49 o
  -7 -39   1        242.48        211.36        29.86 o
  -6 -39   1        774.75        822.81        63.11 o
  -5 -39   1        200.74        211.69        32.60 o
  -4 -39   1         47.56         38.47        22.03 o
  -3 -39   1         25.62         17.26        24.02 o
  -2 -39   1         39.53         44.99        17.57 o
  -1 -39   1         55.91         82.24        18.91 o
   0 -39   1         37.81         45.66        17.79 o
   1 -39   1        183.57        177.66        28.30 o
   2 -39   1        259.10        244.10        25.47 o
   4 -39   1         25.42         10.93        16.30 o
   5 -39   1         97.23        116.43        25.63 o
   6 -39   1        103.71         85.61        26.01 o
   7 -39   1         47.76         65.20        23.12 o
  -8 -38   1         24.57         51.84        26.01 o
  -7 -38   1        561.33        485.44        47.96 o
  -6 -38   1        639.60        572.46        77.39 o
  -5 -38   1        962.56        898.61        81.47 o
  -3 -38   1         34.00         19.69        23.66 o
  -2 -38   1        122.23         95.88        19.62 o
  -1 -38   1        277.34        227.42        24.65 o
   0 -38   1        153.77        126.89        21.32 o
   1 -38   1         21.27         27.52        22.58 o
   2 -38   1        181.69        144.41        23.21 o
   3 -38   1        306.44        303.17        46.24 o
   4 -38   1         76.69         58.16        47.32 o
   5 -38   1         83.05         75.87        19.96 o
   6 -38   1        156.93        165.74        26.25 o
   7 -38   1        161.10        147.20        31.43 o
  -9 -37   1        240.11        255.38        31.25 o
  -8 -37   1         54.62         35.49        25.40 o
  -7 -37   1        377.55        459.90        86.51 o
  -6 -37   1        618.86        602.65        54.97 o
  -5 -37   1       1024.06        972.04        64.82 o
  -4 -37   1        858.02        844.52        62.24 o
  -3 -37   1        119.13        116.98        24.56 o
  -2 -37   1         63.44         74.92        20.82 o
  -1 -37   1        173.10        156.59        22.47 o
   0 -37   1         74.14        111.64        21.85 o
   1 -37   1        478.65        408.29        33.96 o
   2 -37   1        223.88        193.23        25.50 o
   3 -37   1        550.65        413.16        57.43 o
   4 -37   1         17.55         16.45        18.98 o
   5 -37   1        140.12         95.68        23.39 o
   6 -37   1         82.70         85.64        24.37 o
   7 -37   1         21.19         20.77        25.83 o
  -9 -36   1        106.34        112.16        28.36 o
  -8 -36   1         98.29        106.72        30.88 o
  -7 -36   1        100.00         41.51        30.12 o
  -6 -36   1         99.42         82.18        78.38 o
  -5 -36   1       1377.43       1315.10        77.22 o
  -4 -36   1        410.47        378.65        34.10 o
  -3 -36   1         49.41         42.84        19.74 o
  -2 -36   1          4.61         21.65        19.91 o
  -1 -36   1       1301.67       1270.43        65.60 o
   0 -36   1       2173.16       1931.89        89.05 o
   1 -36   1       2310.12       2293.38       116.22 o
   2 -36   1        329.41        308.27        38.76 o
   3 -36   1        188.47        144.46        25.79 o
   4 -36   1        773.71        712.49        48.23 o
   5 -36   1        793.53        781.38        61.05 o
   6 -36   1        100.74        139.74        27.38 o
   7 -36   1        267.59        308.12        40.28 o
   8 -36   1         36.78         -3.07        24.56 o
  -9 -35   1         37.45         24.07        25.08 o
  -8 -35   1         68.16         90.85        33.23 o
  -7 -35   1         64.19        -26.73        79.11 o
  -6 -35   1        290.07        234.21        33.14 o
  -5 -35   1        310.15        338.73        37.21 o
  -4 -35   1        319.57        294.78        61.23 o
  -3 -35   1         62.62         85.98        20.19 o
  -2 -35   1        137.33        101.42        30.03 o
  -1 -35   1        554.74        576.68        39.93 o
   0 -35   1        782.23        723.00        48.16 o
   1 -35   1        767.46        717.28        47.05 o
   2 -35   1        522.44        494.74        37.08 o
   3 -35   1        628.99        661.40        67.19 o
   4 -35   1        755.23        723.71        74.41 o
   5 -35   1        188.13        207.06        93.38 o
   6 -35   1        180.30        192.17        50.39 o
   7 -35   1        362.43        291.43        34.48 o
   8 -35   1        110.28        139.25        31.07 o
  -9 -34   1        387.20        409.71        66.01 o
  -8 -34   1         10.82         33.11        30.05 o
  -7 -34   1        137.57        143.95        90.49 o
  -6 -34   1        967.90        953.26        74.71 o
  -5 -34   1       2421.57       2369.73       154.02 o
  -4 -34   1        461.08        385.26        59.78 o
  -3 -34   1         50.64         77.06        20.49 o
  -2 -34   1       1017.16       1001.63        54.99 o
  -1 -34   1       1936.79       1800.59        89.28 o
   0 -34   1       1476.54       1459.84        79.57 o
   1 -34   1        610.46        636.68        42.54 o
   2 -34   1        109.35        121.59        31.93 o
   3 -34   1       1194.31       1154.35        88.59 o
   4 -34   1        195.81        222.69        41.36 o
   5 -34   1        398.48        397.09        41.49 o
   6 -34   1        100.33         98.29        36.93 o
   7 -34   1          2.62         -2.42        23.82 o
   8 -34   1         26.81         18.36        25.51 o
 -10 -33   1        141.94        101.50        65.02 o
  -9 -33   1        154.80        211.72        88.77 o
  -8 -33   1         36.14         61.77        35.94 o
  -7 -33   1        274.05        263.15        46.24 o
  -6 -33   1       1122.23       1008.01        97.79 o
  -5 -33   1       3307.53       3325.76       264.41 o
  -4 -33   1        187.26        188.90        31.34 o
  -3 -33   1        762.40        729.34        43.90 o
  -2 -33   1         45.78         41.90        21.71 o
  -1 -33   1        491.90        460.16        36.82 o
   0 -33   1        667.59        655.58        49.92 o
   1 -33   1        500.23        510.01       104.48 o
   2 -33   1        533.34        402.47        47.06 o
   3 -33   1        560.75        534.03        49.72 o
   4 -33   1        449.60        426.37        43.22 o
   5 -33   1        807.81        803.79        50.32 o
   6 -33   1        120.67         94.27        28.59 o
   7 -33   1        401.41        326.36        61.23 o
   8 -33   1        116.56        117.94        34.50 o
   9 -33   1          4.80         22.94        55.99 o
 -10 -32   1         73.10        -12.82        62.13 o
  -9 -32   1        131.52        177.54        37.03 o
  -7 -32   1        547.86        584.64        64.48 o
  -6 -32   1       1998.48       1962.54       127.01 o
  -5 -32   1       1872.08       1730.86       223.32 o
  -4 -32   1        395.49        361.59        33.23 o
  -3 -32   1        340.44        334.58        31.55 o
  -2 -32   1        185.56        195.64        45.10 o
  -1 -32   1        473.98        400.23        31.86 o
   0 -32   1        118.71        117.69        22.92 o
   1 -32   1         17.14         26.62        30.19 o
   2 -32   1        372.98        348.40        49.85 o
   3 -32   1         76.68         40.91        54.54 o
   4 -32   1       1120.94       1100.81        71.75 o
   5 -32   1         81.68         84.67        23.17 o
   6 -32   1        429.33        400.93        45.93 o
   7 -32   1         79.00         84.98        28.59 o
   8 -32   1         50.06         63.39        32.87 o
 -10 -31   1        126.96        117.94        33.59 o
  -9 -31   1         65.07         46.24        35.04 o
  -8 -31   1        256.66        315.35        47.32 o
  -7 -31   1        581.80        570.73        68.27 o
  -6 -31   1       1104.68       1047.17        74.14 o
  -5 -31   1        100.17        120.11        42.08 o
  -4 -31   1        767.31        758.42        63.39 o
  -3 -31   1         18.98         26.68        19.67 o
  -2 -31   1        327.81        287.79        27.49 o
  -1 -31   1        343.75        328.34        30.37 o
   0 -31   1       2572.71       2490.61       187.35 o
   1 -31   1        986.15        910.56        73.83 o
   2 -31   1         50.89         74.34        25.33 o
   4 -31   1        160.62        117.71        27.18 o
   5 -31   1        596.72        636.23        44.16 o
   6 -31   1         46.56         37.54        24.65 o
   7 -31   1        471.24        444.72        38.75 o
   8 -31   1        221.65        221.25        39.91 o
 -11 -30   1         54.32         62.49        37.39 o
 -10 -30   1        301.57        339.55        45.69 o
  -9 -30   1        385.04        434.55        54.18 o
  -8 -30   1          6.86        -24.56        35.76 o
  -7 -30   1        871.79        918.95        88.68 o
  -6 -30   1       3652.84       3583.70       204.75 o
  -5 -30   1        821.25        781.50        80.19 o
  -4 -30   1       2060.68       1981.66       178.80 o
  -3 -30   1       1437.71       1306.11        83.19 o
  -2 -30   1        374.78        312.46        28.41 o
  -1 -30   1        123.53        106.54        29.11 o
   0 -30   1        633.07        548.32        53.55 o
   1 -30   1        691.88        701.61        50.50 o
   2 -30   1       1424.15       1442.55        81.47 o
   3 -30   1        486.08        477.54        51.09 o
   4 -30   1        233.71        223.67        36.38 o
   5 -30   1        707.20        653.61        42.56 o
   6 -30   1        394.34        379.35        40.12 o
   7 -30   1        260.04        263.75        43.61 o
   9 -30   1         40.47         78.93        34.32 o
 -10 -29   1        259.13        226.30        43.35 o
  -8 -29   1        427.13        439.79        56.53 o
  -7 -29   1       2073.93       2158.48       181.33 o
  -6 -29   1       3453.55       3338.71       268.12 o
  -5 -29   1       1969.61       1994.12       169.95 o
  -4 -29   1        295.80        281.48        51.20 o
  -3 -29   1        330.79        326.08        36.10 o
  -2 -29   1         73.66         80.38        21.01 o
  -1 -29   1        951.04        818.71        47.16 o
   0 -29   1          4.34         34.84        22.58 o
   1 -29   1        144.19        144.08        22.49 o
   2 -29   1       3846.85       3785.82       138.98 o
   3 -29   1        689.36        581.48        40.00 o
   4 -29   1         34.44         34.65        23.87 o
   5 -29   1        322.55        355.61        34.36 o
   6 -29   1        152.28        146.45        24.89 o
   7 -29   1        371.60        333.20        35.25 o
   8 -29   1        119.61         92.36        29.47 o
   9 -29   1         19.08         30.34        31.79 o
 -10 -28   1        353.69        450.08        55.45 o
  -9 -28   1        164.59        168.30        38.49 o
  -8 -28   1       1742.15       1635.01       211.49 o
  -7 -28   1       2637.73       2550.80       177.01 o
  -6 -28   1        778.40        800.62        60.76 o
  -5 -28   1        478.27        408.72        58.34 o
  -4 -28   1        342.59        347.74        38.04 o
  -3 -28   1        194.92        159.40        29.40 o
  -2 -28   1       1078.14        994.02        83.94 o
  -1 -28   1        816.27        783.93        43.73 o
   0 -28   1         27.81         17.47        49.94 o
   1 -28   1        230.25        263.52        27.32 o
   2 -28   1        256.80        283.52        24.89 o
   3 -28   1       2505.05       2531.55       122.00 o
   4 -28   1       1288.01       1250.81        73.35 o
   5 -28   1        625.82        659.77        54.35 o
   6 -28   1        250.16        237.65        27.72 o
   7 -28   1        717.77        602.39        42.63 o
   8 -28   1        174.27        163.85        31.82 o
   9 -28   1        106.96         94.35        27.82 o
 -10 -27   1          7.57        -26.62        48.22 o
  -9 -27   1         47.97         50.49        60.23 o
  -8 -27   1        300.37        315.25        48.45 o
  -7 -27   1       1732.33       1798.47       197.88 o
  -6 -27   1       3123.28       3284.81       191.99 o
  -5 -27   1         15.06         32.87        54.00 o
  -4 -27   1        180.71        152.82        22.56 o
  -3 -27   1       1383.71       1396.84        67.50 o
  -2 -27   1        601.34        574.55        43.01 o
  -1 -27   1       3418.72       3166.00       211.44 o
   0 -27   1       1182.42       1188.35        78.43 o
   1 -27   1        467.22        481.92        39.94 o
   2 -27   1         46.11         76.72        20.58 o
   3 -27   1        336.63        350.73        26.92 o
   4 -27   1       3674.42       3244.79       158.59 o
   5 -27   1        381.06        384.31        35.61 o
   6 -27   1       1097.47        894.32        73.67 o
   7 -27   1        869.13        811.34        52.20 o
   8 -27   1        216.89        199.78        34.89 o
   9 -27   1        119.87        117.68        43.86 o
 -11 -26   1        246.45        235.88       115.41 o
 -10 -26   1        213.61        210.41        43.89 o
  -9 -26   1        412.84        415.37       108.91 o
  -8 -26   1        266.33        267.13        35.57 o
  -7 -26   1       1117.94       1104.37        76.01 o
  -6 -26   1       2026.70       1972.90        96.98 o
  -5 -26   1        822.47        711.90        54.82 o
  -4 -26   1        959.51        955.54        53.34 o
  -3 -26   1        352.32        329.11        28.54 o
  -2 -26   1       3624.14       3501.96       187.27 o
  -1 -26   1        212.08        216.07        60.23 o
   0 -26   1        301.65        266.54        50.05 o
   1 -26   1       1388.12       1312.63        70.68 o
   2 -26   1       2274.82       2304.25        90.02 o
   3 -26   1        113.20        100.37        19.14 o
   4 -26   1       2831.41       2520.28       159.42 o
   5 -26   1        618.14        530.52        36.10 o
   6 -26   1        474.21        415.95        43.16 o
   7 -26   1       1057.09       1125.50        66.39 o
   8 -26   1        406.57        393.76        53.09 o
   9 -26   1        104.78        -27.09       116.85 o
  10 -26   1         99.42         45.15       104.39 o
 -11 -25   1        399.50        469.05       127.51 o
 -10 -25   1         37.84        -69.35       136.00 o
  -9 -25   1       2104.02       2163.61       193.25 o
  -8 -25   1        566.91        573.96        60.36 o
  -7 -25   1       2828.65       2801.68       194.34 o
  -6 -25   1       1282.43       1281.72        73.40 o
  -5 -25   1        415.72        330.54        41.64 o
  -4 -25   1       1771.74       1822.92        73.17 o
  -3 -25   1       1016.46       1011.37        62.48 o
  -2 -25   1        710.44        663.63        44.47 o
  -1 -25   1        460.84        430.06        51.40 o
   0 -25   1       1141.16       1317.31        75.24 o
   1 -25   1       5728.27       5756.48       209.98 o
   2 -25   1       2480.94       2528.77       130.65 o
   3 -25   1        262.01        214.87        22.45 o
   4 -25   1        243.32        279.55        46.35 o
   5 -25   1        292.11        260.72        30.04 o
   6 -25   1       2211.16       1880.13       134.60 o
   7 -25   1        472.07        454.46        39.15 o
   8 -25   1         32.12         21.87        29.14 o
   9 -25   1         24.39         55.27        35.04 o
 -11 -24   1         42.68         24.20       110.53 o
 -10 -24   1         45.31         71.47        34.74 o
  -9 -24   1        463.08        527.78       114.96 o
  -8 -24   1       1172.15       1141.48        81.31 o
  -7 -24   1       1979.43       1847.77       128.22 o
  -6 -24   1        270.60        278.63        29.75 o
  -5 -24   1        664.11        730.43        53.96 o
  -4 -24   1        252.87        283.37        33.23 o
  -3 -24   1       1043.56        988.73        63.49 o
  -2 -24   1        557.01        602.60        36.74 o
  -1 -24   1         38.64         44.07        27.14 o
   0 -24   1        307.99        320.42        29.50 o
   1 -24   1       3556.22       3716.11       155.95 o
   2 -24   1        256.75        190.62        21.60 o
   3 -24   1       1239.42       1099.51        77.83 o
   4 -24   1       1727.52       1565.56        83.40 o
   5 -24   1        142.78        148.63        23.03 o
   6 -24   1       1598.64       1356.81       112.35 o
   7 -24   1        671.30        695.44        47.96 o
   8 -24   1        100.00         80.31        31.77 o
   9 -24   1        621.48        580.72        85.03 o
  10 -24   1         39.16         37.93       113.24 o
 -11 -23   1        224.10        126.97       118.30 o
 -10 -23   1         15.27         24.56        35.22 o
  -9 -23   1        300.65        346.09        52.14 o
  -8 -23   1         13.11         29.93        29.95 o
  -7 -23   1        760.37        799.17        53.93 o
  -6 -23   1         43.02         35.10        21.77 o
  -5 -23   1       1317.38       1169.96        84.62 o
  -4 -23   1        456.99        401.88        42.22 o
  -3 -23   1       4768.64       4906.32       178.04 o
  -2 -23   1          1.38        -10.71        19.19 o
  -1 -23   1       3675.57       3397.87       220.73 o
   0 -23   1        153.19        143.03        20.38 o
   1 -23   1       2274.12       2482.24       109.70 o
   2 -23   1       1273.09       1327.30        66.19 o
   3 -23   1         30.73         43.81        23.40 o
   4 -23   1       1472.88       1245.94        64.60 o
   5 -23   1         24.86         23.48        21.87 o
   6 -23   1        501.99        475.07        52.23 o
   7 -23   1        367.39        416.97        75.40 o
   8 -23   1        405.63        374.55        44.06 o
   9 -23   1        493.92        493.19        48.30 o
  10 -23   1        269.46        237.68       130.76 o
 -11 -22   1        672.59        422.09       145.39 o
 -10 -22   1        502.00        579.64        61.69 o
  -9 -22   1        869.77        760.21        84.80 o
  -8 -22   1       2157.64       1972.77       114.64 o
  -7 -22   1        940.45        803.57        61.17 o
  -6 -22   1        469.03        463.19        35.55 o
  -5 -22   1        607.05        606.66        68.90 o
  -4 -22   1        197.90        203.98        22.96 o
  -3 -22   1        806.27        846.11        47.01 o
  -2 -22   1       4654.07       5128.96       204.41 o
  -1 -22   1       1042.65       1263.55        65.12 o
   0 -22   1       2228.06       2343.32        91.99 o
   1 -22   1         22.05         61.01        28.10 o
   2 -22   1        149.45        109.85        18.56 o
   3 -22   1        865.54        993.97        44.65 o
   4 -22   1          0.73          9.70        36.68 o
   5 -22   1        132.67        128.20        22.41 o
   6 -22   1        116.43         86.95        22.04 o
   7 -22   1         67.45         44.19        32.61 o
   8 -22   1        230.94        218.16        35.20 o
   9 -22   1       1294.84       1196.83       103.98 o
  10 -22   1        623.39        545.44       153.52 o
 -11 -21   1        224.70        204.63       134.74 o
 -10 -21   1        472.61        413.42        53.82 o
  -9 -21   1       2490.77       2560.07       168.46 o
  -8 -21   1        811.91        808.18        64.90 o
  -7 -21   1        262.36        282.82        36.53 o
  -6 -21   1        169.12        129.67        24.83 o
  -5 -21   1        711.61        551.36        64.24 o
  -4 -21   1        998.05       1021.32        47.64 o
  -3 -21   1       1473.30       1374.71        58.28 o
  -2 -21   1       9997.72      11011.99       494.96 o
  -1 -21   1       1509.54       1417.95        73.13 o
   0 -21   1       1402.56       1298.17        67.13 o
   1 -21   1       2528.64       2923.62       143.46 o
   2 -21   1        589.53        583.16        32.71 o
   3 -21   1         92.24        103.09        17.30 o
   4 -21   1        114.90         86.80        27.10 o
   5 -21   1        188.85        206.60        32.36 o
   6 -21   1        659.00        655.69        74.87 o
   7 -21   1       1926.13       1757.06       120.46 o
   8 -21   1         81.21         48.79        31.02 o
   9 -21   1        285.65        303.45        37.64 o
  11 -21   1        190.22         23.48       111.26 o
 -12 -20   1        104.41        149.36       113.42 o
 -11 -20   1        334.44        182.42       132.57 o
 -10 -20   1        400.59        312.46        55.63 o
  -9 -20   1        645.65        573.50        62.75 o
  -8 -20   1       2087.99       1931.46       245.72 o
  -7 -20   1        162.18        155.78        23.87 o
  -6 -20   1        635.73        626.37        43.56 o
  -5 -20   1       3033.54       2706.75       149.24 o
  -4 -20   1       1388.13       1278.69        58.85 o
  -3 -20   1        294.78        279.78        21.48 o
  -2 -20   1       2160.39       2645.15       120.40 o
  -1 -20   1       5209.93       5662.12       230.85 o
   0 -20   1        576.62        534.43        48.78 o
   1 -20   1      11471.53      11516.08       449.57 o
   2 -20   1       3388.65       3347.44       145.28 o
   3 -20   1        131.86        139.68        17.81 o
   4 -20   1        127.47        100.08        51.38 o
   5 -20   1        144.26        196.78        66.01 o
   6 -20   1       1397.16       1408.57        78.93 o
   7 -20   1       1677.04       1629.25       139.54 o
   8 -20   1       1112.22       1171.45       115.03 o
   9 -20   1         82.68        123.60        55.28 o
  10 -20   1         91.34         28.72       128.41 o
  11 -20   1         35.66        -49.31       115.95 o
 -12 -19   1          4.28       -125.34       125.34 o
 -11 -19   1        748.06        732.92       163.99 o
 -10 -19   1       1045.22       1109.75        89.04 o
  -9 -19   1       1501.24       1618.04       175.01 o
  -8 -19   1        296.26        276.48        47.80 o
  -7 -19   1         91.23         79.76        23.14 o
  -6 -19   1        436.04        427.08        36.26 o
  -5 -19   1        544.42        498.78        47.95 o
  -4 -19   1        952.40        932.86        50.30 o
  -3 -19   1        589.37        570.13        30.86 o
  -2 -19   1       7700.43       8631.13       374.84 o
  -1 -19   1       2857.08       2811.77       125.99 o
   0 -19   1        361.59        259.42        24.79 o
   1 -19   1         45.67         53.99        20.07 o
   2 -19   1      10220.64       9427.71       417.99 o
   3 -19   1        568.38        547.69        35.07 o
   4 -19   1        311.86        257.54        35.62 o
   5 -19   1         81.73        117.04        41.36 o
   6 -19   1        364.71        349.83        35.96 o
   7 -19   1       1304.47       1332.92        75.85 o
   8 -19   1       1537.89       1665.77       155.69 o
   9 -19   1        686.57        556.71        49.95 o
  10 -19   1         97.28        249.06       136.36 o
  11 -19   1         52.28         63.94       119.20 o
 -12 -18   1        118.70        124.26       110.53 o
 -11 -18   1        140.90        205.17       139.97 o
 -10 -18   1          3.77         43.81        34.55 o
  -9 -18   1        943.30       1070.17        84.45 o
  -8 -18   1       1282.39       1158.47       117.33 o
  -7 -18   1         16.16         52.48        20.89 o
  -6 -18   1       1539.62       1394.02        86.55 o
  -5 -18   1        576.78        463.81        47.73 o
  -4 -18   1        354.22        374.65        24.26 o
  -3 -18   1       3289.89       3286.50       108.90 o
  -2 -18   1       8089.67       8151.37       342.77 o
  -1 -18   1       3475.51       3776.78       137.42 o
   0 -18   1       3929.83       3828.68       132.47 o
   1 -18   1       3073.41       3021.50       115.38 o
   2 -18   1       3140.16       2911.67       114.93 o
   3 -18   1       3363.37       3157.19       134.42 o
   4 -18   1        161.86        209.67        33.26 o
   5 -18   1          4.27          8.02        22.97 o
   6 -18   1         18.47         19.82        25.96 o
   7 -18   1        934.51        939.88       100.80 o
   8 -18   1       1641.71       1824.53       140.70 o
   9 -18   1         95.08        104.22        33.04 o
  10 -18   1        247.61        133.83       134.01 o
  11 -18   1        590.51        568.02       144.85 o
 -12 -17   1        666.14        628.34       151.71 o
 -11 -17   1         15.34         29.80       130.40 o
 -10 -17   1       2318.85       2246.21       227.57 o
  -9 -17   1         64.21         68.49        56.17 o
  -8 -17   1        828.11        808.75        80.62 o
  -7 -17   1       1465.80       1397.60        83.47 o
  -6 -17   1       3584.12       3316.93       203.65 o
  -5 -17   1       2133.68       1822.93       129.80 o
  -4 -17   1        473.33        474.05        32.97 o
  -3 -17   1      13209.16      13279.65       435.92 o
  -2 -17   1        278.31        370.89        30.07 o
  -1 -17   1       5512.90       5411.59       236.72 o
   0 -17   1       2583.75       2842.69       103.56 o
   1 -17   1        499.60        494.02        28.37 o
   2 -17   1       2762.25       2808.38       116.10 o
   3 -17   1        938.35        934.62        84.92 o
   4 -17   1        641.50        682.24        62.15 o
   5 -17   1         51.29         82.44        31.74 o
   6 -17   1         36.68         27.31        24.13 o
   7 -17   1       2370.85       2426.19       137.14 o
   8 -17   1        405.97        429.67        60.14 o
   9 -17   1        719.15        651.30        71.87 o
  10 -17   1       1083.85       1022.62       188.56 o
 -12 -16   1         79.58         65.92       114.87 o
 -11 -16   1       1978.63       1626.76       257.91 o
 -10 -16   1       1846.40       1682.68       109.99 o
  -9 -16   1        148.97        110.73        34.11 o
  -8 -16   1       1042.03        949.24       138.00 o
  -7 -16   1       1441.33       1352.48        81.25 o
  -6 -16   1       1316.43       1301.24        83.65 o
  -5 -16   1        995.68        786.48        94.83 o
  -4 -16   1       1132.01       1291.09        71.46 o
  -3 -16   1       1860.97       1826.10        67.77 o
  -2 -16   1         63.88         50.68        27.34 o
  -1 -16   1       7863.85       8680.48       340.54 o
   0 -16   1          3.43         32.54        23.04 o
   1 -16   1       3898.90       3684.76       121.38 o
   2 -16   1       3565.87       3738.32       155.60 o
   3 -16   1        486.26        580.26        31.63 o
   4 -16   1       1117.54       1231.15        80.34 o
   5 -16   1         23.28         32.90        21.73 o
   6 -16   1        219.45        335.03        58.16 o
   7 -16   1       1158.37       1159.54        86.89 o
   8 -16   1       2001.94       1962.92       183.98 o
   9 -16   1       1498.68       1406.58        81.94 o
  10 -16   1        238.87        121.55       138.71 o
  11 -16   1        574.26        500.11       155.33 o
 -12 -15   1         41.88        -36.36        60.78 o
 -11 -15   1        102.74         26.17        48.45 o
 -10 -15   1        177.67        162.87        34.15 o
  -9 -15   1       1153.33       1004.89       187.05 o
  -8 -15   1        949.03        905.41        57.64 o
  -7 -15   1       1385.18       1257.82        55.33 o
  -6 -15   1        393.77        392.30        30.04 o
  -5 -15   1       2449.65       2138.27       133.25 o
  -4 -15   1       2119.50       2049.57        95.61 o
  -3 -15   1         12.35         22.13        16.44 o
  -2 -15   1        911.39        906.91        72.70 o
  -1 -15   1       1834.98       1830.84        92.18 o
   0 -15   1       3063.34       2804.99       124.03 o
   1 -15   1      11763.74      12291.57       350.17 o
   2 -15   1       1520.94       1464.05        78.51 o
   3 -15   1        518.82        590.15        35.43 o
   4 -15   1       1123.66       1196.99        74.71 o
   5 -15   1        260.15        267.48        29.87 o
   6 -15   1        516.94        576.39       109.36 o
   7 -15   1          2.13          9.32        21.71 o
   8 -15   1       2261.53       2115.50       170.11 o
   9 -15   1       2166.70       1963.62       109.46 o
  10 -15   1         98.08         83.85        34.58 o
  11 -15   1         92.53         54.28        37.30 o
  12 -15   1         87.92         82.87        42.91 o
 -12 -14   1         41.63         51.71        30.15 o
 -11 -14   1        179.87        195.51        52.67 o
 -10 -14   1       1248.03        969.96        81.19 o
  -9 -14   1        874.76        728.07        49.30 o
  -8 -14   1        438.68        362.52        45.45 o
  -7 -14   1        338.85        331.60        33.85 o
  -6 -14   1        697.76        684.70        35.15 o
  -5 -14   1        722.75        711.60        38.96 o
  -4 -14   1       4319.27       4118.88       215.44 o
  -3 -14   1       1492.49       1375.22        55.52 o
  -2 -14   1      11434.40      11137.92       409.81 o
  -1 -14   1        772.15        855.90        41.98 o
   0 -14   1       2464.44       2489.76        97.49 o
   1 -14   1       2241.00       2276.94        82.45 o
   2 -14   1       2541.16       2643.78       212.22 o
   3 -14   1       5938.47       6280.25       282.43 o
   4 -14   1       4156.20       4081.40       284.96 o
   5 -14   1        176.07        234.96        25.23 o
   6 -14   1        643.40        615.88        75.50 o
   7 -14   1        217.08        205.47        25.30 o
   8 -14   1       2083.10       1909.52       188.87 o
   9 -14   1         94.95         41.54        28.55 o
  10 -14   1        251.11        267.37        40.67 o
  11 -14   1        348.21        376.91        87.35 o
  12 -14   1        137.88         69.67        42.83 o
 -13 -13   1         28.18         -7.95        74.77 o
 -12 -13   1        969.86        973.66        68.00 o
 -11 -13   1        261.66        226.35        52.15 o
 -10 -13   1        386.23        312.52        54.25 o
  -9 -13   1        379.21        339.69        33.01 o
  -8 -13   1          8.71         14.76        21.86 o
  -7 -13   1        325.62        371.50        36.99 o
  -6 -13   1       2434.75       2267.10        95.91 o
  -5 -13   1       1659.56       1380.44        56.00 o
  -4 -13   1       3153.43       3221.43       171.70 o
  -3 -13   1      10888.04      10220.45       310.21 o
  -2 -13   1       7232.96       7460.66       292.10 o
  -1 -13   1       3555.90       3708.25       123.12 o
   0 -13   1        262.09        259.30        23.06 o
   1 -13   1       7359.57       7468.16       242.30 o
   2 -13   1       5499.54       6279.12       349.10 o
   3 -13   1       7920.22       8123.04       317.17 o
   4 -13   1        616.40        649.94        46.26 o
   5 -13   1        777.05        875.44        48.22 o
   6 -13   1        530.21        486.54        35.19 o
   7 -13   1        628.12        644.79        51.93 o
   8 -13   1       1223.67       1222.02       166.79 o
   9 -13   1        317.40        295.01        48.12 o
  10 -13   1       1972.90       1633.38        96.92 o
  11 -13   1         67.02        176.64       106.20 o
  12 -13   1         62.45         40.01        23.33 o
 -13 -12   1        114.94        138.08        62.98 o
 -12 -12   1         55.23         96.29        31.02 o
 -11 -12   1        430.82        414.35        87.28 o
 -10 -12   1       1167.73       1009.76        80.55 o
  -9 -12   1        246.00        199.97        29.84 o
  -8 -12   1        601.45        575.91        42.65 o
  -7 -12   1         52.69         58.49        33.88 o
  -6 -12   1       1276.97       1253.50        70.26 o
  -5 -12   1       1215.65       1006.87        59.67 o
  -4 -12   1       5052.96       4862.12       203.99 o
  -3 -12   1       1315.06       1315.79        55.45 o
  -2 -12   1       9110.94       9178.83       349.45 o
  -1 -12   1        548.27        575.05        38.87 o
   0 -12   1       3496.54       3397.82       149.13 o
   1 -12   1       1215.48       1155.98        45.64 o
   2 -12   1      12171.13      13628.87       529.30 o
   3 -12   1       3310.82       2859.25       192.89 o
   4 -12   1       1119.22       1110.16        57.56 o
   5 -12   1       1632.51       1538.21        74.20 o
   6 -12   1        474.72        499.92        31.86 o
   7 -12   1        889.30        846.50        79.43 o
   8 -12   1        631.44        690.84        60.10 o
   9 -12   1        268.14        371.61        58.40 o
  10 -12   1        385.05        383.54        40.23 o
  11 -12   1        721.71        639.41        53.30 o
  12 -12   1        406.03        432.72        40.06 o
 -13 -11   1        219.10        279.48        57.75 o
 -12 -11   1         99.81         11.38       101.14 o
 -11 -11   1        233.51        178.06        52.80 o
 -10 -11   1        248.32        182.46        43.60 o
  -9 -11   1         29.80         28.45        24.78 o
  -8 -11   1        778.17        762.06        40.56 o
  -7 -11   1        373.71        396.70        28.43 o
  -6 -11   1        413.26        396.46        27.08 o
  -5 -11   1       1148.19       1178.93        55.89 o
  -4 -11   1       3771.72       3335.03       160.59 o
  -3 -11   1        592.81        650.85        32.97 o
  -2 -11   1       2821.70       2920.34       147.42 o
  -1 -11   1        854.42        872.76        32.56 o
   0 -11   1      14958.14      14351.88       712.19 o
   1 -11   1        116.85         95.63        18.68 o
   2 -11   1       3318.03       3435.57       118.30 o
   3 -11   1       1612.54       1525.58        77.66 o
   4 -11   1       6112.02       5930.97       189.18 o
   5 -11   1       1461.61       1509.51        52.50 o
   6 -11   1        217.83        272.30        21.89 o
   7 -11   1         41.55         45.45        22.68 o
   8 -11   1        687.88        655.28        44.23 o
   9 -11   1         67.65         47.86        72.79 o
  10 -11   1        227.38        258.07        35.46 o
  11 -11   1        208.12        151.90        30.58 o
  12 -11   1         95.30         80.51        30.24 o
  13 -11   1        409.02        350.20        95.54 o
 -13 -10   1         41.96         17.43        30.60 o
 -12 -10   1         51.87         27.49        64.36 o
 -11 -10   1       1006.92        933.16        75.16 o
 -10 -10   1         59.28         34.01        39.22 o
  -9 -10   1        427.56        414.83        32.52 o
  -8 -10   1        291.79        280.03        28.23 o
  -7 -10   1       1151.27       1100.05        62.20 o
  -6 -10   1       1142.57       1103.21        50.92 o
  -5 -10   1        330.25        304.75        21.86 o
  -4 -10   1        384.07        394.94        29.51 o
  -3 -10   1        123.80        140.36        17.39 o
  -2 -10   1       3017.70       2977.76       177.78 o
  -1 -10   1        287.13        285.50        19.26 o
   0 -10   1       8640.49       8209.48       270.66 o
   1 -10   1      59404.64      59029.35      2060.86 o
   2 -10   1       1344.05       1383.83        57.82 o
   3 -10   1       4749.21       4209.18       151.81 o
   4 -10   1       1145.67       1085.18        45.66 o
   5 -10   1       2990.55       3127.86        99.85 o
   6 -10   1        676.03        728.70        35.67 o
   7 -10   1        948.94       1042.48       126.25 o
   8 -10   1        653.16        713.79        44.63 o
   9 -10   1       1672.20       1556.52       127.63 o
  10 -10   1        499.97        517.78        43.69 o
  11 -10   1          2.47        -21.00        29.60 o
  12 -10   1        110.67        140.63        34.60 o
  13 -10   1         26.21         50.79        22.00 o
 -14  -9   1        500.78        498.30        53.82 o
 -13  -9   1         19.77         55.48        36.04 o
 -12  -9   1        284.05        379.79        79.18 o
 -11  -9   1        345.98        208.32        47.32 o
 -10  -9   1        339.72        371.96        58.13 o
  -9  -9   1         17.77         20.11        22.23 o
  -8  -9   1         55.25         63.29        21.25 o
  -7  -9   1        884.57        849.20        47.93 o
  -6  -9   1        575.83        541.46        28.68 o
  -5  -9   1        712.46        660.55        31.65 o
  -4  -9   1       4664.04       4311.12       206.91 o
  -3  -9   1       2057.92       1871.95        73.52 o
  -2  -9   1       7027.62       6817.31       356.04 o
  -1  -9   1       3831.29       3469.82       112.32 o
   0  -9   1       9802.52       8792.00       417.44 o
   1  -9   1      61948.16      62248.54      2419.95 o
   2  -9   1      10826.14      10414.45       362.79 o
   3  -9   1       2365.33       2437.04        82.97 o
   4  -9   1       1828.48       1829.96        66.59 o
   5  -9   1       2860.75       2670.33        87.35 o
   6  -9   1       1389.64       1498.50        58.07 o
   7  -9   1       2255.91       2336.38       232.99 o
   8  -9   1        485.26        505.17        35.98 o
   9  -9   1       1096.15        947.96        92.45 o
  10  -9   1       2467.47       2329.53       139.54 o
  11  -9   1        704.60        676.13        46.25 o
  12  -9   1        143.17        134.78        71.17 o
  13  -9   1         70.16         66.04        22.64 o
 -14  -8   1        341.75        331.18        57.16 o
 -13  -8   1        615.66        533.65        74.32 o
 -12  -8   1         56.03        -14.93        47.54 o
 -11  -8   1         31.19         15.61        42.89 o
 -10  -8   1        857.68        723.38        52.54 o
  -9  -8   1        128.42        118.95        32.57 o
  -8  -8   1        329.56        317.27        26.59 o
  -7  -8   1        447.84        550.52        34.18 o
  -6  -8   1       1783.21       1541.06        56.91 o
  -5  -8   1       1662.97       1622.35        65.38 o
  -4  -8   1       2790.60       2790.79       101.12 o
  -3  -8   1       2669.26       2381.69        87.86 o
  -2  -8   1      22489.66      22379.41      1037.71 o
  -1  -8   1      33579.25      32141.27       989.03 o
   0  -8   1      18050.62      17123.20       944.90 o
   1  -8   1       6925.06       6860.54       270.75 o
   2  -8   1       7875.52       7862.24       221.53 o
   3  -8   1        430.66        326.74        22.39 o
   4  -8   1        888.22        910.33        40.04 o
   5  -8   1       8889.31       8790.37       262.45 o
   6  -8   1       3935.76       4075.47       152.29 o
   7  -8   1       2214.56       2367.62       221.07 o
   8  -8   1        420.71        375.82        39.07 o
   9  -8   1        542.53        496.43        52.52 o
  10  -8   1       1392.72       1226.17        78.50 o
  11  -8   1        138.26         97.49        31.82 o
  12  -8   1         58.10         37.46        26.81 o
  13  -8   1        258.04        249.83        29.95 o
 -14  -7   1        271.27        260.95        36.41 o
 -13  -7   1        195.93        221.51        53.65 o
 -12  -7   1         11.98          0.02        39.40 o
 -11  -7   1        531.70        549.29        60.85 o
 -10  -7   1        113.97         97.58        35.26 o
  -9  -7   1        306.03        314.14        36.56 o
  -8  -7   1        913.44        816.72       120.83 o
  -7  -7   1        264.20        323.78        22.71 o
  -6  -7   1       1663.86       1476.53        60.57 o
  -5  -7   1       1400.24       1366.60        46.83 o
  -4  -7   1        916.71        917.05        31.29 o
  -3  -7   1       1209.19       1123.58        52.27 o
  -2  -7   1      30404.58      30600.53      1200.79 o
  -1  -7   1       1258.06       1085.99        41.61 o
   0  -7   1      11773.02      11246.22       620.25 o
   1  -7   1       3337.62       3612.07       166.54 o
   2  -7   1        498.97        450.66        20.46 o
   3  -7   1       2169.01       2122.09        70.86 o
   4  -7   1        229.10        283.08        18.69 o
   5  -7   1       3714.09       3876.83       122.98 o
   6  -7   1       1893.52       1884.51        74.54 o
   7  -7   1       1047.03       1225.08       131.85 o
   8  -7   1        367.64        357.51        38.30 o
   9  -7   1        732.45        714.19        54.66 o
  10  -7   1       1161.08       1094.43        68.76 o
  11  -7   1         56.46         55.84        40.62 o
  12  -7   1         53.26         73.82        28.73 o
  13  -7   1         71.38         67.76        24.30 o
  14  -7   1         82.39         63.03        21.85 o
 -14  -6   1          9.04         21.06        23.65 o
 -13  -6   1        279.30        250.48        38.81 o
 -12  -6   1        256.94        284.07        45.20 o
 -11  -6   1         53.71         36.36        35.28 o
 -10  -6   1        674.60        632.26        53.75 o
  -9  -6   1       1475.55       1420.26       114.99 o
  -8  -6   1        629.61        585.37        57.09 o
  -7  -6   1       1081.20       1144.12        42.90 o
  -6  -6   1        749.80        696.25        32.30 o
  -5  -6   1        764.51        784.39        29.59 o
  -4  -6   1         77.55         80.78        10.98 o
  -3  -6   1       2041.74       2182.12        91.21 o
  -2  -6   1       4577.82       4656.05       200.65 o
  -1  -6   1      15075.87      15485.70       414.18 o
   0  -6   1       2903.34       2954.03       124.13 o
   1  -6   1       5800.62       5706.16       342.46 o
   2  -6   1      14730.85      14637.65       424.73 o
   3  -6   1        653.94        596.50        26.04 o
   4  -6   1       1827.63       2054.88        62.15 o
   5  -6   1       7726.49       7308.35       217.70 o
   6  -6   1       2903.31       2935.50       111.62 o
   7  -6   1       4195.27       4388.65       360.32 o
   8  -6   1        410.26        415.31        39.95 o
   9  -6   1       1146.83       1074.85        69.20 o
  10  -6   1        374.60        334.72        43.93 o
  11  -6   1        273.40        285.47        42.23 o
  12  -6   1        444.99        466.40        40.43 o
  13  -6   1         30.82         44.98        32.77 o
  14  -6   1        120.44         82.72        24.38 o
 -14  -5   1        606.63        730.47       124.54 o
 -13  -5   1        318.49        398.91        38.41 o
 -12  -5   1         16.89         58.10        42.03 o
 -11  -5   1        589.48        616.47        61.77 o
 -10  -5   1        127.34        199.56        41.92 o
  -9  -5   1         85.32         78.06        31.39 o
  -8  -5   1        238.64        310.52        43.35 o
  -7  -5   1       3276.29       3438.85       133.14 o
  -6  -5   1        896.70        807.19        38.52 o
  -5  -5   1       7765.78       7738.45       218.77 o
  -4  -5   1        164.16        147.83        11.83 o
  -3  -5   1      24379.47      24215.69       748.26 o
  -2  -5   1      16126.55      16353.08       753.94 o
  -1  -5   1       8091.14       7717.92       243.47 o
   0  -5   1       1695.48       1622.23        69.46 o
   1  -5   1      76037.72      79963.25      3555.03 o
   2  -5   1       6801.25       7292.58       231.06 o
   3  -5   1       2618.87       2581.56        82.73 o
   4  -5   1        743.58        760.98        27.21 o
   5  -5   1       2499.41       2439.65        79.22 o
   6  -5   1        780.59        765.10        36.69 o
   7  -5   1       4386.15       4302.37       174.99 o
   8  -5   1        391.67        313.25        36.28 o
   9  -5   1        610.19        669.73        50.00 o
  10  -5   1        380.78        394.60        45.04 o
  11  -5   1        493.92        559.45        40.40 o
  12  -5   1        238.60        274.31        34.33 o
  13  -5   1         44.72         40.78        25.08 o
  14  -5   1        127.85        142.24        19.08 o
 -14  -4   1        232.64        299.67        25.74 o
 -13  -4   1       2776.32       2890.03       158.21 o
 -12  -4   1        149.35        178.57        42.78 o
 -11  -4   1        115.64        109.22        35.95 o
 -10  -4   1         67.89         30.91        37.55 o
  -9  -4   1        143.10        152.77        24.85 o
  -8  -4   1        983.15       1058.74       107.82 o
  -7  -4   1       1948.68       2132.60        80.77 o
  -6  -4   1        209.23        195.77        16.64 o
  -5  -4   1      12767.67      13558.69       412.19 o
  -4  -4   1        597.33        515.48        17.65 o
  -3  -4   1      16840.74      16058.04       472.38 o
  -2  -4   1      23102.48      23935.14      1280.53 o
  -1  -4   1       4159.08       4376.01       124.90 o
   0  -4   1       1543.52       1831.88       102.45 o
   1  -4   1       4107.57       4280.55       191.37 o
   2  -4   1      15923.06      15939.39       435.53 o
   3  -4   1       3269.65       3174.44        87.68 o
   4  -4   1        569.74        639.96        25.16 o
   5  -4   1        453.00        380.92        20.37 o
   6  -4   1       3839.45       4007.32       148.79 o
   7  -4   1       5246.10       5092.98       212.09 o
   8  -4   1        573.14        522.38        48.40 o
   9  -4   1        245.02        274.44        38.33 o
  10  -4   1        421.93        412.83        46.49 o
  11  -4   1        555.68        538.99        44.33 o
  12  -4   1        126.13        180.13        51.51 o
  13  -4   1         75.55         89.32        31.58 o
  14  -4   1         25.35         38.38        17.52 o
 -14  -3   1        438.02        465.00        32.76 o
 -13  -3   1        247.81        259.68        34.38 o
 -12  -3   1       1090.96       1008.92        61.90 o
 -11  -3   1        579.00        568.26        47.05 o
 -10  -3   1        216.56        285.30        42.55 o
  -9  -3   1        324.86        412.01        29.80 o
  -8  -3   1       1257.00       1351.87       143.40 o
  -7  -3   1        973.63       1182.44        47.60 o
  -6  -3   1         99.56        161.09        19.90 o
  -5  -3   1      11452.21      12175.85       386.93 o
  -4  -3   1       1222.59       1059.96        36.25 o
  -3  -3   1       7263.70       6890.45       213.15 o
  -2  -3   1      18770.76      18009.94      1000.61 o
  -1  -3   1       3471.44       3366.72       101.41 o
   0  -3   1       6514.53       6309.15       359.48 o
   1  -3   1         43.48         42.72         8.10 o
   2  -3   1      24173.91      23638.86      1038.69 o
   3  -3   1       3280.49       3009.81        90.82 o
   4  -3   1        179.78        201.10        14.46 o
   5  -3   1         91.41        110.28        15.77 o
   6  -3   1       4657.46       4561.85       166.00 o
   7  -3   1       7334.86       7526.04       312.49 o
   8  -3   1        789.46        768.09        47.78 o
   9  -3   1        192.58        219.93        36.56 o
  10  -3   1        466.75        446.32        46.90 o
  11  -3   1        201.32        263.88        36.23 o
  12  -3   1         86.18         64.28        65.99 o
  13  -3   1          5.84         33.42        27.29 o
  14  -3   1          9.72         28.65        14.83 o
 -14  -2   1         29.04         60.94        17.57 o
 -13  -2   1        114.26        153.01        30.38 o
 -12  -2   1        263.35        347.28        41.09 o
 -11  -2   1         46.85         48.12        33.92 o
 -10  -2   1        930.08        845.96        50.37 o
  -9  -2   1        427.20        428.08        35.09 o
  -7  -2   1       1115.33       1345.71        52.87 o
  -6  -2   1        262.83        386.28        22.47 o
  -5  -2   1       5498.97       5602.03       175.14 o
  -4  -2   1       1971.34       1835.56        56.84 o
  -3  -2   1      13834.76      12725.86       438.60 o
  -2  -2   1       8410.73       8111.22       357.70 o
  -1  -2   1      22647.07      22985.92       622.02 o
   0  -2   1      10183.52       9982.27       356.96 o
   1  -2   1        188.90        159.98         9.27 o
   2  -2   1      10330.53      10042.30       394.25 o
   3  -2   1         11.25         25.06         7.95 o
   4  -2   1        799.46        919.01        33.44 o
   5  -2   1       1732.97       1619.72        59.96 o
   6  -2   1       1599.11       1715.59        71.35 o
   7  -2   1       4433.02       4839.53       204.48 o
   8  -2   1        712.51        792.89        60.32 o
   9  -2   1        337.91        409.95        47.98 o
  10  -2   1         52.57         54.54        36.13 o
  11  -2   1        161.54        135.11        40.98 o
  12  -2   1        254.35        334.36        77.25 o
  13  -2   1         39.65         52.86        21.37 o
  14  -2   1         76.15         75.98        16.61 o
 -14  -1   1        721.51        783.18        38.44 o
 -13  -1   1        121.04        269.99        59.45 o
 -12  -1   1       2145.08       1991.80        93.71 o
 -11  -1   1       1152.18       1220.38        65.82 o
 -10  -1   1       1092.07       1106.05        56.84 o
  -9  -1   1         78.61        116.52        26.44 o
  -8  -1   1        273.19        259.70        34.84 o
  -7  -1   1        413.11        470.91        32.70 o
  -6  -1   1       2457.46       2653.83        91.74 o
  -5  -1   1        608.70        583.73        34.77 o
  -4  -1   1       2253.14       2048.52        70.21 o
  -3  -1   1        966.29        925.35        87.87 o
  -2  -1   1       2861.10       2772.24       149.18 o
  -1  -1   1       3005.29       3058.22        91.88 o
   0  -1   1       3666.66       3970.18       117.03 o
   1  -1   1        603.51        556.41        20.58 o
   2  -1   1       9294.18       9168.76       355.94 o
   3  -1   1       1261.53       1239.56        49.67 o
   4  -1   1       3700.63       3749.78       149.50 o
   5  -1   1        960.38        891.08        33.69 o
   6  -1   1       2776.20       2782.85       121.18 o
   7  -1   1       2247.25       2416.90       102.23 o
   8  -1   1       1782.88       1839.05        85.05 o
   9  -1   1        877.42        905.91        68.33 o
  10  -1   1        509.80        457.41        47.11 o
  11  -1   1        166.56        143.17        31.70 o
  12  -1   1         58.85         82.20        65.48 o
  13  -1   1         54.62         97.77        22.95 o
  14  -1   1         74.99         87.77        18.83 o
 -14   0   1        214.78        266.36        22.49 o
 -13   0   1       4532.06       4507.08       251.01 o
 -12   0   1         17.54         46.51        34.50 o
 -11   0   1        194.22        261.86        39.23 o
 -10   0   1        752.01        654.17        43.10 o
  -9   0   1       2716.59       2908.54       114.55 o
  -8   0   1         74.92         74.95        19.51 o
  -7   0   1        117.40        192.45        23.01 o
  -6   0   1       4895.07       5072.04       197.86 o
  -5   0   1        242.76        222.09        12.61 o
  -4   0   1       2986.35       2900.88       101.59 o
  -3   0   1       4817.38       4376.26       243.61 o
  -2   0   1        506.30        756.94        63.76 o
  -1   0   1        177.27        161.81         9.36 o
   1   0   1        116.01        108.64        10.62 o
   2   0   1         19.50         13.18        24.38 o
   3   0   1          0.84         11.21         8.14 o
   4   0   1         27.32         17.57        14.66 o
   5   0   1          1.19         11.95        12.10 o
   6   0   1       2201.04       2231.76        94.92 o
   7   0   1        426.68        407.87        31.91 o
   8   0   1       1479.30       1506.70        83.60 o
   9   0   1       1794.12       1902.49       106.00 o
  10   0   1        556.62        538.12        48.41 o
  11   0   1        380.96        386.10        34.47 o
  12   0   1         50.97        -40.24        63.55 o
  13   0   1         32.19          9.50        20.94 o
  14   0   1         51.19         60.89        17.72 o
 -14   1   1        696.40        802.10        54.94 o
 -13   1   1         97.97        171.09        28.71 o
 -12   1   1       2106.58       2106.21       153.93 o
 -11   1   1       1119.32       1157.89        57.93 o
 -10   1   1       1084.28       1105.63        56.79 o
  -9   1   1        142.26        181.77        24.29 o
  -8   1   1        203.70        165.77        22.02 o
  -7   1   1        433.16        564.39        33.44 o
  -6   1   1       2775.35       3177.06       133.01 o
  -5   1   1        810.45        807.66        33.43 o
  -4   1   1       2071.90       1852.94        63.71 o
  -2   1   1       2665.47       2617.41       210.95 o
  -1   1   1       2657.22       2711.62        93.74 o
   0   1   1       3676.67       4011.22       142.67 o
   1   1   1        592.00        519.53        32.59 o
   2   1   1       9369.49       9332.77       504.01 o
   3   1   1       1194.26       1145.03        59.08 o
   4   1   1       3801.25       3885.22       172.85 o
   5   1   1        881.81        773.09        43.02 o
   6   1   1       2885.81       3101.67       139.62 o
   7   1   1       2019.65       2273.13       101.29 o
   8   1   1       1836.50       1840.35       126.98 o
   9   1   1       1025.57       1098.60        69.49 o
  10   1   1        523.80        525.68        53.30 o
  11   1   1        134.11        132.57        28.73 o
  12   1   1         66.18        194.68        69.97 o
  13   1   1         79.59        110.51        23.20 o
  14   1   1         75.99        107.17        18.68 o
 -14   2   1         28.90         33.89        17.48 o
 -13   2   1        113.32        133.80        22.71 o
 -12   2   1        252.01        285.23        39.16 o
 -11   2   1         62.47         76.40        28.54 o
 -10   2   1        916.93        929.87        50.41 o
  -9   2   1        532.50        545.14        36.29 o
  -8   2   1        389.49        281.91        25.64 o
  -7   2   1        937.50       1182.23        58.76 o
  -6   2   1        198.49        310.92        29.72 o
  -5   2   1       5149.79       5216.71       191.51 o
  -4   2   1       2073.66       1912.32        66.44 o
  -3   2   1      13994.66      12944.91       693.02 o
  -2   2   1       8406.26       8107.98       438.43 o
  -1   2   1      22775.64      22972.13       718.27 o
   0   2   1      10269.26      10629.40       639.00 o
   1   2   1        150.33        129.60         9.66 o
   2   2   1      10525.98      10573.55       558.61 o
   3   2   1         40.43         53.90         8.08 o
   4   2   1        669.29        751.37        41.68 o
   5   2   1       1647.78       1565.29        74.67 o
   6   2   1       1480.37       1495.99        79.29 o
   7   2   1       4621.14       5215.58       204.58 o
   8   2   1        716.75        729.40        52.32 o
   9   2   1        328.93        426.57        46.63 o
  10   2   1         36.32         59.63        39.85 o
  11   2   1        174.12        182.09        29.63 o
  12   2   1        287.37        233.76       157.58 o
  13   2   1         46.91         61.47        26.36 o
  14   2   1        102.32        142.91        19.02 o
 -14   3   1        441.38        511.12        29.09 o
 -13   3   1        242.60        346.13        35.41 o
 -12   3   1       1139.01       1145.34        62.73 o
 -11   3   1        539.76        550.52        39.89 o
 -10   3   1        170.11        179.85        30.10 o
  -9   3   1        207.10        218.84        27.26 o
  -8   3   1       1446.38       1639.98        83.07 o
  -7   3   1       1103.15       1440.16        64.01 o
  -6   3   1         62.48        123.35        17.99 o
  -5   3   1      11462.85      12107.74       545.77 o
  -4   3   1       1292.17       1179.01        46.63 o
  -3   3   1       7140.91       6471.21       301.14 o
  -2   3   1      19230.77      18301.43       816.44 o
  -1   3   1       3551.69       3466.24       109.31 o
   0   3   1       6345.43       6512.38       354.30 o
   1   3   1         71.47         67.73        13.18 o
   2   3   1      23569.09      23062.09      1038.34 o
   3   3   1       3416.42       3152.19       107.87 o
   4   3   1        329.34        359.06        19.43 o
   5   3   1        155.01        162.20        12.71 o
   6   3   1       4818.53       4768.21       213.56 o
   7   3   1       7331.74       8172.43       312.80 o
   8   3   1        787.99        777.06        46.17 o
   9   3   1        182.69        188.88        48.26 o
  10   3   1        502.25        493.46        51.98 o
  11   3   1        172.73        203.41        29.60 o
  12   3   1        107.08        142.60        48.32 o
  13   3   1          3.45          9.50        21.25 o
  14   3   1         10.53         17.82        15.81 o
 -14   4   1        220.03        242.48        22.19 o
 -13   4   1       2775.94       2906.36       130.49 o
 -12   4   1        140.54        189.33        37.67 o
 -11   4   1         74.43         77.33        28.70 o
 -10   4   1         67.28        105.61        27.64 o
  -9   4   1        127.56        122.16        25.12 o
  -8   4   1        900.84       1030.93        72.79 o
  -7   4   1       1900.50       2109.08       125.16 o
  -6   4   1        198.77        197.25        17.30 o
  -5   4   1      13388.21      14402.69       486.79 o
  -4   4   1        464.06        356.97        21.04 o
  -3   4   1      17555.09      16475.00       624.84 o
  -2   4   1      22600.76      22019.74      1004.07 o
  -1   4   1       4026.41       3974.07       188.93 o
   0   4   1       1655.78       1999.39       218.90 o
   1   4   1       4149.23       4192.15       328.89 o
   2   4   1      16027.35      16720.79       616.06 o
   3   4   1       3194.67       3145.57       123.89 o
   4   4   1        587.72        624.65        26.04 o
   5   4   1        537.73        487.85        21.61 o
   6   4   1       4052.91       4290.10       191.36 o
   7   4   1       5259.80       5421.20       298.90 o
   8   4   1        565.86        544.39        37.59 o
   9   4   1        215.70        222.87        37.11 o
  10   4   1        327.89        338.93        47.57 o
  11   4   1        772.53        861.98        44.32 o
  12   4   1        155.31        155.82        27.09 o
  13   4   1        113.55        119.78        18.14 o
  14   4   1         26.23         38.29        15.94 o
 -14   5   1        615.07        747.81        52.57 o
 -13   5   1        310.33        360.40        26.59 o
 -12   5   1         10.02         15.95        32.57 o
 -11   5   1        572.97        586.12        45.85 o
 -10   5   1        108.87         71.84        28.56 o
  -9   5   1         48.23         65.91        23.06 o
  -8   5   1        197.87        204.86        31.85 o
  -7   5   1       3553.79       3939.84       149.48 o
  -6   5   1       1004.43        955.50        48.19 o
  -5   5   1       7065.08       6960.78       257.54 o
  -4   5   1        205.91        181.24        14.05 o
  -3   5   1      23908.66      23412.26       818.65 o
  -2   5   1      16614.56      17245.04       752.42 o
  -1   5   1       8367.62       7637.90       342.54 o
   0   5   1       1654.39       1653.57        77.32 o
   1   5   1      75916.81      77567.16      6154.84 o
   2   5   1       6944.43       7302.44       567.30 o
   3   5   1       2534.63       2473.47       100.08 o
   4   5   1        815.08        848.66        31.58 o
   5   5   1       2429.18       2283.18        78.45 o
   6   5   1        690.64        810.04        57.09 o
   7   5   1       4086.08       4167.67       244.88 o
   8   5   1        401.04        428.65        32.16 o
   9   5   1        571.42        638.45        63.05 o
  10   5   1        405.51        469.19        45.71 o
  11   5   1        417.07        467.22        38.62 o
  12   5   1        207.10        234.00        22.73 o
  13   5   1         48.52         54.57        15.79 o
  14   5   1        138.52        143.08        17.05 o
 -14   6   1         12.36         10.56        15.81 o
 -13   6   1        279.75        272.43        25.42 o
 -12   6   1        238.18        243.12        26.24 o
 -11   6   1         68.16         77.99        34.08 o
 -10   6   1        747.56        784.45        48.28 o
  -9   6   1       1668.67       1697.46        69.63 o
  -8   6   1        441.94        469.53        67.46 o
  -7   6   1        875.93        938.99        47.10 o
  -6   6   1        651.16        602.47        38.58 o
  -5   6   1        870.83        877.33        34.88 o
  -4   6   1        122.21        129.75        14.31 o
  -3   6   1       2081.99       2238.41       102.95 o
  -2   6   1       4237.35       4209.38       197.84 o
  -1   6   1      14858.88      14706.72       584.43 o
   0   6   1       2910.54       3183.88       158.00 o
   1   6   1       6219.70       6541.17       479.34 o
   2   6   1      14459.03      14633.30       794.23 o
   3   6   1        956.82       1009.71        36.50 o
   4   6   1       1626.77       1789.95        94.93 o
   5   6   1       7419.71       7245.44       257.72 o
   6   6   1       2971.01       3119.03       175.41 o
   7   6   1       4269.43       4151.50       243.79 o
   8   6   1        454.13        458.85        34.09 o
   9   6   1       1187.97       1374.91        66.16 o
  10   6   1        323.89        326.23        42.85 o
  11   6   1        229.96        262.90        46.45 o
  12   6   1        449.31        546.50        32.38 o
  13   6   1         26.28         45.03        15.62 o
  14   6   1        123.15        154.14        29.80 o
 -14   7   1        254.70        249.43        21.34 o
 -13   7   1        215.58        290.35        24.08 o
 -12   7   1          5.31         13.55        23.49 o
 -11   7   1        609.93        617.69        54.48 o
 -10   7   1         83.99         98.16        29.30 o
  -9   7   1        181.89        165.51        30.07 o
  -8   7   1       1109.88       1087.28        73.11 o
  -7   7   1        249.73        316.41        22.62 o
  -6   7   1       1644.05       1496.67        64.09 o
  -5   7   1       1447.06       1440.05        53.80 o
  -4   7   1        821.37        820.59        46.36 o
  -3   7   1       1330.41       1264.24        49.95 o
  -2   7   1      30249.70      31176.29      1198.87 o
  -1   7   1       1269.07       1109.95        55.39 o
   0   7   1      11769.11      11551.64       826.28 o
   1   7   1       3296.72       3678.87       200.38 o
   2   7   1        660.83        612.27        48.58 o
   3   7   1       2013.81       2031.36        98.27 o
   4   7   1        335.83        376.50        22.58 o
   5   7   1       3985.33       4248.40       145.36 o
   6   7   1       1798.74       1816.33        94.41 o
   7   7   1       1060.68       1183.18       117.04 o
   8   7   1        333.80        361.33        37.51 o
   9   7   1        786.44        821.97        49.20 o
  10   7   1       1093.81       1132.90        66.77 o
  11   7   1         61.26         90.52        23.08 o
  12   7   1         53.00         52.99        19.27 o
  13   7   1         23.57         35.56        15.49 o
  14   7   1         88.27         76.89        18.19 o
 -14   8   1        324.79        374.39        23.83 o
 -13   8   1        649.36        689.79        33.67 o
 -12   8   1         69.78        131.89        26.32 o
 -11   8   1         42.92         46.47        28.73 o
 -10   8   1        923.08       1017.57        48.47 o
  -9   8   1        163.84        172.65        29.87 o
  -8   8   1        279.99        257.37        56.17 o
  -7   8   1        358.02        459.08        34.49 o
  -6   8   1       1694.11       1530.18        66.53 o
  -5   8   1       1784.52       1819.50        64.99 o
  -4   8   1       2751.81       2858.05       130.81 o
  -3   8   1       2442.35       2410.61       111.28 o
  -2   8   1      23090.64      23521.92       801.62 o
  -1   8   1      33162.76      30150.86      1395.87 o
   0   8   1      18087.90      18039.84      1706.23 o
   1   8   1       6832.94       7000.30       267.96 o
   2   8   1       8042.04       8370.59       359.68 o
   3   8   1        493.31        439.43        50.21 o
   4   8   1        912.51        973.08        62.42 o
   5   8   1       8710.65       8859.22       347.16 o
   6   8   1       3880.61       4198.61       168.91 o
   7   8   1       2245.13       2339.63       204.63 o
   8   8   1        370.94        384.68        39.12 o
   9   8   1        459.20        437.93        37.44 o
  10   8   1       1465.33       1632.09        79.02 o
  11   8   1        173.70        189.32        28.11 o
  12   8   1         52.40         50.88        18.34 o
  13   8   1        268.91        308.81        19.46 o
  14   8   1        543.98        501.92        59.06 o
 -14   9   1        495.21        517.47        28.54 o
 -13   9   1         16.84         17.72        18.19 o
 -12   9   1        254.33        273.08        62.45 o
 -11   9   1        381.27        376.55        32.40 o
 -10   9   1        291.63        323.72        31.37 o
  -9   9   1         24.28         58.16        25.69 o
  -8   9   1         41.76         37.38        34.56 o
  -7   9   1        852.65        829.85        52.67 o
  -6   9   1        534.89        496.46        33.97 o
  -5   9   1        611.03        629.28        32.94 o
  -4   9   1       5130.91       5257.75       353.09 o
  -3   9   1       2063.77       2076.23        92.84 o
  -2   9   1       6657.04       6385.98       204.37 o
  -1   9   1       4315.58       3806.20       144.44 o
   0   9   1       9923.87       9535.93       293.31 o
   1   9   1      62096.81      63252.65      2416.05 o
   2   9   1      10767.28      10377.00       465.48 o
   3   9   1       2334.14       2462.60       138.97 o
   4   9   1       1930.01       1992.30        92.60 o
   5   9   1       3042.61       3012.29       115.81 o
   6   9   1       1366.00       1596.13        69.99 o
   7   9   1       2339.92       2670.33       221.07 o
   8   9   1        542.42        540.24        52.30 o
   9   9   1       1066.10       1302.55        73.54 o
  10   9   1       2490.32       2709.52       151.19 o
  11   9   1        617.35        643.49        33.03 o
  12   9   1        141.68        139.97        19.22 o
  13   9   1         58.87         88.85        15.06 o
 -14  10   1         69.07         77.54        14.73 o
 -13  10   1         48.29         49.70        18.27 o
 -12  10   1         43.07         44.79        50.03 o
 -11  10   1        973.52       1004.66        52.12 o
 -10  10   1        134.82        152.48        25.77 o
  -9  10   1        350.82        396.65        36.42 o
  -8  10   1        378.28        366.10        30.29 o
  -7  10   1       1364.87       1470.59        61.92 o
  -6  10   1       1234.99       1343.62        58.00 o
  -5  10   1        295.52        276.66        26.05 o
  -4  10   1        298.56        318.24        44.79 o
  -3  10   1        161.28        217.19        14.81 o
  -2  10   1       3089.27       3153.43        92.14 o
  -1  10   1        335.89        311.29        17.27 o
   0  10   1       8545.96       8664.58       247.93 o
   1  10   1      59299.66      60004.98      2057.83 o
   2  10   1       1468.17       1529.10        54.28 o
   3  10   1       4718.98       4254.11       192.72 o
   4  10   1       1217.42       1235.01        50.47 o
   5  10   1       2972.03       3286.83       130.67 o
   6  10   1        671.64        794.09        40.88 o
   7  10   1        857.10       1071.74       106.92 o
   8  10   1        569.31        572.46        57.02 o
   9  10   1       1715.55       2053.55       103.57 o
  10  10   1        428.22        460.00        31.07 o
  11  10   1          9.31         43.37        19.45 o
  12  10   1        124.34        166.71        19.31 o
  13  10   1         18.50         25.45        14.12 o
 -14  11   1        306.29        340.26        21.34 o
 -13  11   1        225.35        265.65        29.76 o
 -12  11   1         95.08         56.10        34.33 o
 -11  11   1        276.87        272.35        27.74 o
 -10  11   1        284.74        284.16        26.16 o
  -9  11   1        111.82        150.60        28.05 o
  -8  11   1        603.10        649.96        43.74 o
  -7  11   1        309.05        386.43        29.28 o
  -6  11   1        417.72        512.43        29.08 o
  -5  11   1       1073.89       1153.72        62.08 o
  -4  11   1       3693.34       3351.28       192.18 o
  -3  11   1        606.48        688.00        32.02 o
  -2  11   1       2907.09       3099.77        91.39 o
  -1  11   1        894.46        825.77        29.41 o
   0  11   1      14845.56      15322.93       430.47 o
   1  11   1        111.78        130.78        12.52 o
   2  11   1       2801.86       2744.17       102.35 o
   3  11   1       1756.10       1580.82        74.64 o
   4  11   1       5597.86       5964.98       228.92 o
   5  11   1       1418.28       1639.85        79.55 o
   6  11   1        167.80        200.15        22.97 o
   7  11   1         30.89         34.40        25.77 o
   8  11   1        661.76        712.57        60.56 o
   9  11   1         72.81         90.49        30.18 o
  10  11   1        210.27        232.38        24.84 o
  11  11   1        234.65        245.04        22.81 o
  12  11   1        114.14        108.83        18.23 o
  13  11   1        460.96        521.10        27.50 o
 -14  12   1        193.56        198.10        20.28 o
 -13  12   1        184.85        223.34        21.01 o
 -12  12   1         28.70         34.81        23.16 o
 -11  12   1        450.47        542.85        34.49 o
 -10  12   1       1116.18       1201.89        49.47 o
  -9  12   1        306.37        294.21        26.81 o
  -8  12   1        657.00        792.60        43.67 o
  -7  12   1        100.57        106.94        24.48 o
  -6  12   1       1222.48       1243.95        52.19 o
  -5  12   1       1466.25       1411.15        50.51 o
  -4  12   1       4835.42       5250.23       202.54 o
  -3  12   1       1295.04       1236.61        49.83 o
  -2  12   1       9370.26       9453.47       325.54 o
  -1  12   1        563.02        608.67        30.39 o
   0  12   1       3478.19       3668.01       115.55 o
   1  12   1       1233.30       1226.45        41.15 o
   2  12   1      12325.58      13605.93       428.33 o
   3  12   1       3120.75       2807.48       111.43 o
   4  12   1       1259.92       1335.24        52.29 o
   5  12   1       1657.21       1760.73        84.72 o
   6  12   1        382.88        449.97        32.93 o
   7  12   1        909.64       1055.90        60.27 o
   8  12   1        606.90        747.57        71.78 o
   9  12   1        217.94        232.96        31.11 o
  10  12   1        468.82        491.75        38.38 o
  11  12   1        634.58        671.09        36.13 o
  12  12   1        350.91        379.87        29.66 o
  13  12   1         37.84         58.84        14.87 o
 -14  13   1       1034.68       1011.66       114.78 o
 -13  13   1         26.35         50.87        20.16 o
 -12  13   1        983.69       1046.95        74.79 o
 -11  13   1        236.53        244.89        26.37 o
 -10  13   1        355.17        348.40        36.81 o
  -9  13   1        369.71        357.15        28.70 o
  -8  13   1          6.26         22.40        18.48 o
  -7  13   1        269.79        349.77        33.50 o
  -6  13   1       2682.68       2773.56       101.08 o
  -5  13   1       1509.13       1304.62        53.64 o
  -4  13   1       3441.90       3911.71       139.07 o
  -3  13   1      10698.79      10645.29       379.84 o
  -2  13   1       6891.35       6950.47       228.01 o
  -1  13   1       3290.12       3410.40       160.93 o
   0  13   1        250.41        254.75        14.32 o
   1  13   1       7237.97       7608.40       238.78 o
   2  13   1       5442.10       6219.15       214.20 o
   3  13   1       7908.78       8267.48       315.54 o
   4  13   1        652.84        748.50        58.65 o
   5  13   1        866.48       1017.43        59.96 o
   6  13   1        602.34        599.28        30.59 o
   7  13   1        780.44        815.79        38.43 o
   8  13   1       1323.10       1435.43        75.50 o
   9  13   1        335.36        307.50        30.63 o
  10  13   1       2009.48       2026.30        80.48 o
  11  13   1         97.79        115.33        24.23 o
  12  13   1        109.72        169.57        18.62 o
  13  13   1        129.58        151.71        15.79 o
 -14  14   1         36.94         46.23        19.03 o
 -13  14   1        310.01        394.28        23.82 o
 -12  14   1         67.43         79.37        17.12 o
 -11  14   1        205.51        238.02        23.69 o
 -10  14   1       1198.43       1076.26        59.98 o
  -9  14   1        784.84        759.00        64.96 o
  -8  14   1        521.71        547.46        32.82 o
  -7  14   1        250.92        250.87        47.05 o
  -6  14   1        549.24        584.60        43.72 o
  -5  14   1        664.80        736.22        31.16 o
  -4  14   1       4068.56       4220.45       188.26 o
  -3  14   1       1525.37       1479.08        56.01 o
  -2  14   1      11717.63      11145.16       370.74 o
  -1  14   1        689.01        710.61        38.71 o
   0  14   1       2477.13       2591.48       103.00 o
   1  14   1       2289.34       2502.59        77.88 o
   2  14   1       2570.40       2648.57        87.33 o
   3  14   1       6094.83       6378.70       237.75 o
   4  14   1       4367.60       4399.87       200.29 o
   5  14   1        205.01        263.12        22.36 o
   6  14   1        690.64        725.04        46.04 o
   7  14   1        148.29        132.63        20.45 o
   8  14   1       1823.23       1948.16       172.77 o
   9  14   1        180.97        235.10        21.42 o
  10  14   1        252.59        260.85        22.53 o
  11  14   1        367.72        386.66        34.04 o
  12  14   1        122.24        155.53        18.42 o
  13  14   1         13.35         44.96        24.05 o
 -14  15   1         21.30         40.46        21.13 o
 -13  15   1         36.39         58.61        18.93 o
 -12  15   1         51.16         22.63        20.02 o
 -11  15   1         48.09         47.16        20.47 o
 -10  15   1        157.72        174.99        24.40 o
  -9  15   1       1146.72       1013.07        80.14 o
  -8  15   1        766.28        781.51        43.60 o
  -7  15   1       1533.87       1452.01        59.56 o
  -6  15   1        425.60        440.35        29.91 o
  -5  15   1       2283.12       2222.25       101.82 o
  -4  15   1       2322.80       2486.53       107.09 o
  -3  15   1         22.57         28.03        11.20 o
  -2  15   1        853.83        777.90        40.64 o
  -1  15   1       1928.23       1813.31        73.87 o
   0  15   1       3064.36       2994.76       118.20 o
   1  15   1      11722.88      12399.66       276.58 o
   2  15   1       1468.59       1285.25        51.21 o
   3  15   1        581.51        639.84        45.42 o
   4  15   1       1016.69       1087.14        44.32 o
   5  15   1        317.68        305.06        22.67 o
   6  15   1        384.01        446.38        47.27 o
   7  15   1          2.80         -1.98        16.11 o
   8  15   1       2387.30       2416.16       102.34 o
   9  15   1       2104.74       2181.56       108.05 o
  10  15   1         82.82         81.83        19.29 o
  11  15   1         55.61        -17.88        51.84 o
  12  15   1        109.95        173.54        23.77 o
  13  15   1       1105.42       1180.87        76.71 o
 -14  16   1         35.11         44.61        19.51 o
 -13  16   1        419.47        469.92        31.60 o
 -12  16   1         69.24         37.07        19.23 o
 -11  16   1       2046.50       2315.85       106.37 o
 -10  16   1       1822.09       1809.71        86.81 o
  -9  16   1        127.14        120.47        31.91 o
  -8  16   1       1095.88       1134.27        54.46 o
  -7  16   1       1401.51       1584.45        62.26 o
  -6  16   1       1290.75       1357.06        61.43 o
  -5  16   1       1147.28       1230.32        57.60 o
  -4  16   1       1086.35       1267.85        50.72 o
  -3  16   1       1826.70       1915.07        63.54 o
  -2  16   1        122.22        126.46        20.53 o
  -1  16   1       8084.43       8747.53       338.35 o
   0  16   1         10.14         51.63        14.28 o
   1  16   1       3862.70       3587.36       129.13 o
   2  16   1       3701.11       3761.43       134.09 o
   3  16   1        345.20        406.96        21.57 o
   4  16   1        994.37        978.87        48.66 o
   5  16   1         44.98         39.27        15.89 o
   6  16   1        301.79        399.33        43.73 o
   7  16   1       1344.85       1447.87        53.07 o
   8  16   1       2137.49       2281.07       188.56 o
   9  16   1       1410.84       1455.48        63.19 o
  10  16   1        289.91        377.77        36.48 o
  11  16   1        533.13        653.88        66.13 o
  12  16   1         26.60         48.41        22.71 o
  13  16   1        303.65        278.22        30.45 o
 -13  17   1         34.57         70.40        26.84 o
 -12  17   1        681.66        727.13        41.23 o
 -11  17   1          6.92         22.64        20.32 o
 -10  17   1       2332.19       2384.67       154.01 o
  -9  17   1         74.18         66.12        20.39 o
  -8  17   1        866.37       1007.10        70.78 o
  -7  17   1       1384.63       1461.30        60.55 o
  -6  17   1       3740.37       4005.67       305.77 o
  -5  17   1       1934.54       1765.78        76.95 o
  -4  17   1        621.92        750.17        41.08 o
  -3  17   1      13547.38      14136.56       513.08 o
  -2  17   1        240.71        280.97        23.91 o
  -1  17   1       5222.26       5182.89       206.03 o
   0  17   1       2674.28       3159.91       120.80 o
   1  17   1        464.70        469.42        23.09 o
   2  17   1       2735.47       2651.81        97.81 o
   3  17   1        978.66        919.49        35.64 o
   4  17   1        747.98        766.95        38.59 o
   5  17   1         21.44         35.80        17.10 o
   6  17   1         15.11         22.45        16.58 o
   7  17   1       2118.89       2151.87        79.89 o
   8  17   1        408.67        470.63        60.99 o
   9  17   1        789.71        774.13        41.10 o
  10  17   1       1016.12       1081.27        51.77 o
  11  17   1        468.40        578.63        45.34 o
  12  17   1         67.65        100.43        25.39 o
  13  17   1          8.30         25.61        18.96 o
 -13  18   1         54.92         56.09        24.65 o
 -12  18   1        133.66        135.30        18.87 o
 -11  18   1        122.32        104.40        23.06 o
 -10  18   1          1.33         20.92        22.31 o
  -9  18   1        913.43        891.14        51.15 o
  -8  18   1       1253.81       1243.26        66.81 o
  -7  18   1         10.15         18.63        15.26 o
  -6  18   1       1342.82       1574.01       100.58 o
  -5  18   1        724.13        697.59        35.34 o
  -4  18   1        193.29        207.75        21.66 o
  -3  18   1       3010.94       3026.23       127.64 o
  -2  18   1       8573.08       8834.51       474.00 o
  -1  18   1       3338.86       3639.44       145.32 o
   0  18   1       3786.07       4036.42       156.14 o
   1  18   1       3048.36       3112.08       124.56 o
   2  18   1       3156.24       2867.14       104.19 o
   3  18   1       3334.56       3205.55       105.31 o
   4  18   1        150.01        169.24        21.93 o
   5  18   1         17.63         13.82        21.82 o
   6  18   1         49.51         72.67        18.71 o
   7  18   1       1117.35       1194.69        59.72 o
   8  18   1       1405.36       1427.20        81.32 o
   9  18   1        194.05        252.23        34.65 o
  10  18   1        265.17        277.09        26.48 o
  11  18   1        560.58        526.18        35.22 o
  12  18   1        220.30        265.29        40.49 o
  13  18   1        421.17        492.59        38.04 o
 -13  19   1         17.10         20.84        23.33 o
 -12  19   1          3.29         22.65        21.37 o
 -11  19   1        763.28        793.64        70.37 o
 -10  19   1        958.84       1005.25        79.41 o
  -9  19   1       1617.40       1820.05        98.60 o
  -8  19   1        265.95        294.72        24.68 o
  -7  19   1        173.34        187.18        19.17 o
  -6  19   1        338.40        369.51        45.05 o
  -5  19   1        675.93        681.88        56.26 o
  -4  19   1       1020.63       1049.62        48.10 o
  -3  19   1        734.81        730.92        40.47 o
  -2  19   1       7471.42       8079.80       464.80 o
  -1  19   1       3087.06       3054.63       119.31 o
   0  19   1        352.33        227.29        17.61 o
   1  19   1         38.89         36.44        15.10 o
   2  19   1      10241.43       9558.01       330.57 o
   3  19   1        598.63        542.61        40.39 o
   4  19   1        247.75        174.88        18.98 o
   5  19   1        125.22        177.20        25.81 o
   6  19   1        362.91        325.79        24.73 o
   7  19   1       1152.72       1118.37        48.33 o
   8  19   1       1673.15       1853.60       132.09 o
   9  19   1        612.24        575.97        35.78 o
  10  19   1        106.55        133.01        22.24 o
  11  19   1         32.56         43.86        21.01 o
  12  19   1         63.66         74.88        24.97 o
  13  19   1        234.95        271.03        61.23 o
 -13  20   1        109.18         91.64        15.02 o
 -12  20   1        119.48        100.70        22.21 o
 -11  20   1        367.12        376.51        39.18 o
 -10  20   1        480.20        439.00        32.31 o
  -9  20   1        551.60        552.08        36.71 o
  -8  20   1       2117.08       2171.79       200.13 o
  -7  20   1         87.88         97.90        17.95 o
  -6  20   1        715.09        809.66        37.27 o
  -5  20   1       3004.25       3091.96       140.52 o
  -4  20   1       1518.35       1452.51        89.66 o
  -3  20   1        274.64        239.98        25.54 o
  -2  20   1       2125.54       2330.17       113.87 o
  -1  20   1       5239.40       5805.26       317.23 o
   0  20   1        554.46        592.43        28.82 o
   1  20   1      11304.46      11240.97       444.47 o
   2  20   1       3481.82       3426.38       116.93 o
   3  20   1         42.47         35.72        20.02 o
   4  20   1        183.29        154.37        18.85 o
   5  20   1        104.86        100.43        18.37 o
   6  20   1       1210.64       1284.07        85.42 o
   7  20   1       1773.83       1844.80        72.16 o
   8  20   1       1166.69       1294.26        95.54 o
   9  20   1         79.87        119.71        22.85 o
  10  20   1        115.26        118.38        23.47 o
  11  20   1         44.48         52.29        26.60 o
  12  20   1         11.93         49.90        22.80 o
 -13  21   1         35.26         30.14        12.69 o
 -12  21   1        345.65        375.38        38.78 o
 -11  21   1        209.96        245.35        31.80 o
 -10  21   1        450.50        489.79        58.47 o
  -9  21   1       2466.92       2433.77       152.61 o
  -8  21   1        848.66        883.98        60.30 o
  -7  21   1        258.57        266.87        22.48 o
  -6  21   1        251.55        243.88        21.38 o
  -5  21   1        574.55        618.59        53.22 o
  -4  21   1        831.58        865.23        54.57 o
  -3  21   1       1754.87       1783.39        79.19 o
  -2  21   1      10354.54      10791.74       489.82 o
  -1  21   1       1515.57       1374.46        68.23 o
   0  21   1       1404.44       1399.39        58.51 o
   1  21   1       2465.57       3047.05       170.17 o
   2  21   1        442.27        444.53        27.41 o
   3  21   1         98.26         89.05        19.28 o
   4  21   1         70.28         75.28        21.99 o
   5  21   1        215.08        259.31        20.78 o
   6  21   1        781.96        847.66        48.85 o
   7  21   1       1929.10       2004.19        86.80 o
   8  21   1         46.85         58.42        21.55 o
   9  21   1        256.21        282.68        32.88 o
  10  21   1        246.54        210.13        28.15 o
  11  21   1        175.49        156.92        32.07 o
  12  21   1        313.09        389.23        38.73 o
 -13  22   1        114.64        124.11        20.48 o
 -12  22   1        192.60        181.35        38.44 o
 -11  22   1        616.94        764.22        96.07 o
 -10  22   1        532.41        564.51        65.95 o
  -9  22   1        836.57        781.33        57.04 o
  -8  22   1       2119.72       2164.59       114.31 o
  -7  22   1       1005.03        927.63        52.60 o
  -6  22   1        455.20        474.87        30.23 o
  -5  22   1        486.20        519.82        68.45 o
  -4  22   1        361.37        331.20        33.73 o
  -3  22   1        673.53        683.89        46.42 o
  -2  22   1       4314.14       4499.68       185.45 o
  -1  22   1        962.59       1109.45        58.49 o
   0  22   1       2204.39       2387.62        96.58 o
   1  22   1         20.48         52.62        19.71 o
   2  22   1        153.34        114.54        22.98 o
   3  22   1        861.84        955.12        60.85 o
   4  22   1          3.58        -14.38        21.40 o
   5  22   1        107.33        110.53        19.15 o
   6  22   1        126.59        142.30        20.41 o
   7  22   1        128.91        126.04        25.83 o
   8  22   1        134.91        155.53        25.32 o
   9  22   1       1282.42       1417.35       130.37 o
  10  22   1        511.81        585.90        84.71 o
  11  22   1        746.51        839.44        52.02 o
  12  22   1        102.83        158.43        26.58 o
 -13  23   1         32.51         43.17        18.96 o
 -12  23   1         53.70         76.47        15.52 o
 -11  23   1        199.34        221.27        29.49 o
 -10  23   1         18.82         54.24        30.73 o
  -9  23   1        310.16        335.70        35.60 o
  -8  23   1          6.84         16.85        18.95 o
  -7  23   1        602.24        616.44        32.68 o
  -6  23   1         30.26         29.73        20.55 o
  -5  23   1       1549.03       1599.27        78.15 o
  -4  23   1        360.94        350.56        41.19 o
  -3  23   1       4810.18       5036.27       227.11 o
  -2  23   1          6.27         -8.93        14.64 o
  -1  23   1       3744.98       3669.31       165.24 o
   0  23   1        137.58        124.14        15.28 o
   1  23   1       2333.14       2527.85       118.28 o
   2  23   1       1124.81       1182.49        50.68 o
   3  23   1         29.38         34.24        16.43 o
   4  23   1       1376.89       1233.13        93.59 o
   5  23   1         27.70         43.37        21.01 o
   6  23   1        629.12        603.36        36.89 o
   7  23   1        278.57        248.63        34.34 o
   8  23   1        478.82        548.47        58.81 o
   9  23   1        544.76        636.72        45.60 o
  10  23   1        337.89        378.48        48.57 o
  11  23   1         52.66         87.83        30.06 o
  12  23   1        119.05        160.49        33.05 o
 -12  24   1         43.63         61.36        16.28 o
 -11  24   1         52.20         51.73        23.85 o
 -10  24   1         30.19         47.14        49.85 o
  -9  24   1        415.32        416.64        42.11 o
  -8  24   1       1136.88       1204.43        59.65 o
  -7  24   1       2244.79       2281.79       107.13 o
  -6  24   1        216.48        249.75        26.90 o
  -5  24   1        596.99        600.39        44.04 o
  -4  24   1        283.81        304.50        37.89 o
  -3  24   1       1075.79       1103.68        59.46 o
  -2  24   1        552.37        577.88        37.61 o
  -1  24   1         20.81         43.43        16.26 o
   0  24   1        317.30        322.03        20.93 o
   1  24   1       3532.76       3665.37       171.95 o
   2  24   1        269.48        231.71        20.13 o
   3  24   1       1321.02       1244.23       141.04 o
   4  24   1       1891.67       1876.07        90.78 o
   5  24   1        100.78        114.59        22.34 o
   6  24   1       1490.66       1572.52        98.38 o
   7  24   1        677.77        754.20        41.08 o
   8  24   1        121.62        142.92        26.87 o
   9  24   1        612.58        632.54        68.55 o
  10  24   1         36.41         65.76        18.50 o
  11  24   1         51.94         57.42        27.20 o
  12  24   1        107.28        127.44        22.86 o
 -12  25   1         86.26         81.91        16.60 o
 -11  25   1        405.80        430.39        28.33 o
 -10  25   1         56.89        120.35        74.23 o
  -9  25   1       2104.18       2152.30       200.73 o
  -8  25   1        579.48        572.72        38.48 o
  -7  25   1       2601.95       2767.06       179.62 o
  -6  25   1       1469.66       1643.40        70.90 o
  -5  25   1        539.96        454.07        51.17 o
  -4  25   1       1583.89       1581.81        76.82 o
  -3  25   1        930.30       1020.40        73.74 o
  -2  25   1        766.48        885.77        59.83 o
  -1  25   1        462.66        466.61        33.44 o
   0  25   1       1079.96       1286.98        56.50 o
   1  25   1       5728.38       5578.20       317.55 o
   2  25   1       2488.23       2602.24       218.36 o
   3  25   1        257.50        256.19        20.39 o
   4  25   1        298.97        330.22        25.45 o
   5  25   1        298.81        356.36        47.63 o
   6  25   1       2497.94       2140.78       180.07 o
   7  25   1        459.80        505.75        35.96 o
   8  25   1         64.75         60.61        24.14 o
   9  25   1         24.72         53.13        36.41 o
  10  25   1         76.04         68.64        17.86 o
  11  25   1         55.87         36.93        25.08 o
  12  25   1        252.15        220.53        43.35 o
 -12  26   1         45.86         47.24        17.39 o
 -11  26   1        225.46        301.92        23.12 o
 -10  26   1        227.28        214.00        28.97 o
  -9  26   1        395.90        408.47        37.21 o
  -8  26   1        257.53        242.95        28.17 o
  -7  26   1       1157.65       1254.97        55.11 o
  -6  26   1       1852.73       1929.11       105.29 o
  -5  26   1        664.10        604.21        45.61 o
  -4  26   1       1216.99       1206.87        66.01 o
  -3  26   1        421.77        410.90        31.15 o
  -2  26   1       3530.30       3910.43       220.62 o
   1  26   1       1403.14       1477.39       130.04 o
   2  26   1       2257.22       2251.03       110.74 o
   3  26   1         96.42         77.13        17.69 o
   4  26   1       2758.91       2658.52       139.49 o
   5  26   1        650.51        620.17        34.48 o
   6  26   1        396.27        335.40        31.77 o
   7  26   1       1129.52       1304.00        61.39 o
   8  26   1        433.35        390.97        36.42 o
   9  26   1         81.11        146.11        54.36 o
  10  26   1        105.44        124.41        18.66 o
  11  26   1        347.08        387.09        36.99 o
  12  26   1        359.81        323.30        26.19 o
 -12  27   1        479.21        513.47        48.49 o
 -11  27   1        168.49        155.72        28.32 o
 -10  27   1         10.31          4.23        18.21 o
  -9  27   1         22.96         -9.44        23.46 o
  -8  27   1        257.02        262.06        28.11 o
  -7  27   1       1654.93       1742.38        81.61 o
  -6  27   1       3288.52       3278.39       361.22 o
  -5  27   1          4.27         -0.18        18.04 o
  -4  27   1        158.97        148.74        20.59 o
  -3  27   1       1416.51       1424.07        75.64 o
  -2  27   1        663.49        742.81        33.10 o
  -1  27   1       3444.17       3448.85       159.19 o
   0  27   1       1178.40       1243.73        75.99 o
   1  27   1        473.41        479.71        28.15 o
   2  27   1         94.69         92.40        17.31 o
   3  27   1        360.87        345.61        26.52 o
   4  27   1       3513.90       3300.35       137.24 o
   5  27   1        452.56        452.47        28.27 o
   6  27   1       1259.56       1201.15        50.04 o
   7  27   1        819.40        878.35        39.43 o
   8  27   1        208.19        232.65        22.04 o
   9  27   1        176.88        166.62        28.63 o
  10  27   1        126.30        145.57        18.45 o
 -12  28   1        185.92        160.11        13.68 o
 -11  28   1         70.37         56.88        16.92 o
 -10  28   1        368.03        408.09        31.23 o
  -9  28   1        197.33        131.84        27.62 o
  -8  28   1       1811.26       1953.95       133.30 o
  -7  28   1       2656.42       2729.51       136.38 o
  -6  28   1        701.63        727.02        59.36 o
  -5  28   1        423.52        427.28        30.42 o
  -4  28   1        318.73        292.85        29.22 o
  -3  28   1        187.37        175.78        22.61 o
  -2  28   1       1068.27       1049.42        49.30 o
  -1  28   1        734.09        809.95        45.80 o
   0  28   1         20.32         43.05        23.35 o
   1  28   1        307.63        336.91        23.31 o
   2  28   1        235.79        261.32        23.41 o
   3  28   1       2295.74       2358.86       120.89 o
   4  28   1       1376.21       1343.19        63.06 o
   5  28   1        618.05        596.87        41.57 o
   6  28   1        231.40        235.74        23.27 o
   7  28   1        616.80        587.24        31.17 o
   8  28   1        159.31        147.95        19.27 o
   9  28   1         85.81        107.22        18.74 o
  10  28   1          7.87         12.86        15.36 o
 -12  29   1         44.45         34.50        13.73 o
 -11  29   1        104.04        122.27        22.94 o
 -10  29   1        297.62        311.13        25.67 o
  -9  29   1        148.32        182.41        34.79 o
  -8  29   1        415.21        376.32        26.03 o
  -7  29   1       2111.42       2223.97       153.76 o
  -6  29   1       3336.39       3468.26       224.30 o
  -5  29   1       2184.77       1932.34       118.13 o
  -4  29   1        246.96        282.29        42.71 o
  -3  29   1        256.56        261.14        26.79 o
  -2  29   1         55.96         60.41        16.72 o
  -1  29   1        993.52        962.88        49.82 o
   0  29   1         25.97         34.57        22.41 o
   1  29   1        171.36        153.84        22.90 o
   2  29   1       3839.62       3666.25       151.46 o
   3  29   1        729.48        655.34        36.71 o
   4  29   1         86.09         93.76        42.45 o
   5  29   1        244.23        218.85        22.83 o
   6  29   1        205.41        164.73        21.01 o
   7  29   1        400.14        413.43        25.69 o
   8  29   1        100.10         63.39        18.43 o
   9  29   1         29.80         49.80        16.54 o
  10  29   1         55.84         65.20        45.15 o
  11  29   1         36.95         58.16        18.78 o
 -11  30   1         58.89         87.42        19.33 o
 -10  30   1        281.64        313.55        25.51 o
  -9  30   1        409.98        397.31        27.38 o
  -8  30   1          1.45         28.06        16.90 o
  -7  30   1        803.42        875.95        42.98 o
  -6  30   1       3570.58       3563.79       246.09 o
  -5  30   1        710.80        720.88        45.94 o
  -4  30   1       2271.55       2287.75       133.62 o
  -3  30   1       1593.73       1430.86        73.67 o
  -2  30   1        395.10        346.11        25.06 o
  -1  30   1        141.92        170.11        21.03 o
   0  30   1        649.18        584.27        76.94 o
   1  30   1        687.98        737.78        38.27 o
   2  30   1       1381.78       1452.78        66.56 o
   3  30   1        490.20        492.64        31.79 o
   4  30   1        197.33        182.78        36.66 o
   5  30   1        728.72        753.75        41.42 o
   6  30   1        394.04        360.06        26.52 o
   7  30   1        311.83        330.74        22.51 o
   8  30   1        865.34        734.72        87.60 o
   9  30   1         10.74         27.79        17.66 o
  10  30   1         81.88         73.51        39.91 o
  11  30   1         28.18         25.10        15.17 o
 -11  31   1         30.94         26.51        11.39 o
 -10  31   1        101.38        132.75        26.01 o
  -9  31   1         80.86        108.57        18.19 o
  -8  31   1        253.75        255.09        27.41 o
  -7  31   1        620.88        595.30        32.14 o
  -6  31   1       1050.74        997.83       102.87 o
  -5  31   1        172.92        194.88        33.41 o
  -4  31   1        671.89        657.72        84.62 o
  -3  31   1         28.92          5.25        19.31 o
  -2  31   1        310.99        316.98        24.40 o
  -1  31   1        283.77        264.26        27.50 o
   0  31   1       2607.64       2435.61       142.91 o
   1  31   1        975.86       1014.54        56.03 o
   2  31   1         68.42         83.44        17.71 o
   3  31   1        424.28        388.62        35.85 o
   4  31   1        202.41        221.35        22.56 o
   5  31   1        692.19        733.01        36.91 o
   6  31   1         21.31         41.25        19.58 o
   7  31   1        532.92        539.19        31.41 o
   8  31   1        152.93        165.29        23.60 o
   9  31   1         18.55          3.33        25.40 o
  10  31   1        168.43        146.11        26.01 o
  11  31   1         34.43         77.66        31.07 o
 -11  32   1        187.43        157.86        15.07 o
 -10  32   1         59.46         49.90        14.79 o
  -9  32   1        104.43        110.08        23.82 o
  -8  32   1        514.59        555.20        52.12 o
  -7  32   1        493.98        506.69        33.74 o
  -6  32   1       2066.33       2159.60       138.43 o
  -5  32   1       1670.95       1565.67        84.25 o
  -4  32   1        420.45        439.53        45.78 o
  -3  32   1        299.33        249.53        30.77 o
  -2  32   1        203.24        156.64        23.36 o
  -1  32   1        473.54        422.65        33.75 o
   0  32   1        119.29         87.81        21.27 o
   1  32   1         34.38         43.58        20.85 o
   2  32   1        415.25        351.79        31.13 o
   3  32   1         39.05         57.22        22.61 o
   4  32   1       1011.03        900.40        51.12 o
   5  32   1        129.96        131.70        16.78 o
   6  32   1        501.97        567.46        35.51 o
   7  32   1         42.63         41.38        17.51 o
   8  32   1         42.22         62.53        18.49 o
   9  32   1         74.73         93.81        16.07 o
  10  32   1         47.74         39.19        18.96 o
 -11  33   1         77.93         82.00        15.53 o
 -10  33   1        160.20        136.20        17.06 o
  -9  33   1        104.28        103.90        17.75 o
  -8  33   1         18.44         30.78        14.93 o
  -7  33   1        346.75        265.60        21.17 o
  -6  33   1       1088.64       1085.55        52.41 o
  -5  33   1       3403.38       3182.78       153.84 o
  -4  33   1        209.66        210.39        24.64 o
  -3  33   1        771.71        745.64        49.06 o
  -2  33   1         60.42         89.63        24.29 o
  -1  33   1        473.56        442.55        41.19 o
   0  33   1        687.14        698.75        52.04 o
   1  33   1        497.27        491.25        43.10 o
   2  33   1        556.57        472.65        40.46 o
   3  33   1        497.02        436.17        30.61 o
   4  33   1        491.37        434.67        29.92 o
   5  33   1        695.74        740.64        34.24 o
   6  33   1         77.02         57.21        16.42 o
   7  33   1        436.68        403.66        60.87 o
   8  33   1        109.55        132.87        24.15 o
   9  33   1          4.27         25.24        19.69 o
  10  33   1        182.20        158.21        23.12 o
 -10  34   1        512.91        518.30        35.04 o
  -9  34   1        435.94        466.79        33.58 o
  -8  34   1         31.72         44.47        16.81 o
  -7  34   1        111.95        128.96        45.69 o
  -6  34   1        960.56        933.30        50.60 o
  -5  34   1       2488.20       2704.08       164.13 o
  -4  34   1        427.30        420.52        32.22 o
  -3  34   1         45.22         53.45        20.68 o
  -2  34   1        978.35       1048.16        73.06 o
  -1  34   1       2048.25       2088.29        98.15 o
   0  34   1       1491.37       1463.33        77.25 o
   1  34   1        571.23        560.80        35.70 o
   2  34   1        101.36         88.47        23.85 o
   3  34   1       1269.15       1302.14        60.55 o
   4  34   1        215.91        208.43        24.77 o
   5  34   1        419.73        399.85        23.75 o
   6  34   1         61.32         57.04        15.35 o
   7  34   1          7.39         13.44        13.85 o
   8  34   1         18.80         36.96        15.02 o
   9  34   1         31.04         35.30        18.27 o
  10  34   1         70.76         62.67        15.53 o
 -10  35   1        177.98        159.31        15.50 o
  -9  35   1         39.69         37.26        14.96 o
  -8  35   1         68.15         96.33        16.08 o
  -7  35   1         65.60         65.09        24.29 o
  -6  35   1        348.10        349.95        25.19 o
  -5  35   1        318.26        340.04        26.08 o
  -4  35   1        239.94        219.40        26.60 o
  -3  35   1         34.33         58.86        20.33 o
  -2  35   1        143.35        170.15        31.37 o
  -1  35   1        443.51        518.33        38.44 o
   0  35   1        800.13        791.18        42.08 o
   1  35   1        721.69        741.76        48.75 o
   2  35   1        513.09        508.86        43.32 o
   3  35   1        620.62        583.33        35.80 o
   4  35   1        736.60        735.17        45.70 o
   5  35   1        170.67        182.63        17.25 o
   6  35   1        171.58        121.29        32.94 o
   7  35   1        370.51        362.76        35.19 o
   8  35   1        109.89        116.48        16.42 o
   9  35   1        212.44        250.69        30.88 o
 -10  36   1         72.37         82.54        15.89 o
  -9  36   1        106.76         92.99        15.35 o
  -8  36   1         54.88         46.04        16.46 o
  -7  36   1         73.87         48.93        14.40 o
  -6  36   1        148.17        135.28        48.04 o
  -5  36   1       1235.95       1306.24        60.81 o
  -4  36   1        511.11        499.74        33.72 o
  -3  36   1         29.77         11.30        25.02 o
  -2  36   1         25.31         49.08        26.18 o
  -1  36   1       1364.90       1400.81        63.61 o
   0  36   1       2131.47       1903.36        85.35 o
   1  36   1       2283.86       2319.39       140.70 o
   2  36   1        313.82        303.79        31.30 o
   3  36   1        289.05        289.94        28.76 o
   4  36   1        725.16        710.26        35.02 o
   5  36   1        800.56        831.90        38.80 o
   6  36   1         92.66         85.37        14.68 o
   7  36   1        211.41        250.08        26.55 o
   8  36   1         63.41         42.59        13.33 o
   9  36   1         67.32         38.65        16.98 o
  -9  37   1        208.73        192.63        18.34 o
  -8  37   1         94.41        121.48        29.80 o
  -7  37   1        443.73        470.74        28.43 o
  -6  37   1        525.26        556.66        51.97 o
  -5  37   1       1083.41       1114.49        60.79 o
  -4  37   1        825.62        809.69        47.87 o
  -3  37   1        124.43        120.87        21.43 o
  -2  37   1         67.96         50.86        26.52 o
  -1  37   1        164.97        161.65        32.48 o
   0  37   1         77.31        120.79        19.95 o
   1  37   1        474.53        448.07        42.44 o
   2  37   1        268.13        303.72        37.93 o
   3  37   1        494.18        363.62        38.80 o
   4  37   1         58.21         47.98        17.67 o
   5  37   1        139.20        138.97        31.25 o
   6  37   1         75.68         83.23        14.83 o
   7  37   1         13.22         35.02        13.46 o
   8  37   1         53.64         66.74        50.66 o
   9  37   1        281.33        273.44        28.72 o
  -9  38   1        109.23        155.33        22.03 o
  -8  38   1         34.42         67.18        15.07 o
  -7  38   1        552.40        553.22        29.74 o
  -6  38   1        729.99        775.58        39.69 o
  -5  38   1        992.76       1213.16       110.17 o
  -4  38   1        184.21        144.84        27.99 o
  -3  38   1         43.56         43.13        19.55 o
  -2  38   1        125.27         97.33        22.23 o
  -1  38   1        321.45        292.52        28.91 o
   0  38   1        131.32        110.82        19.35 o
   1  38   1         55.97         38.06        20.15 o
   2  38   1        163.43        206.90        29.57 o
   3  38   1        368.93        363.14        34.47 o
   4  38   1         88.49        121.44        32.03 o
   5  38   1         78.98         92.41        17.71 o
   6  38   1        152.44        177.69        19.84 o
   7  38   1        176.66        208.29        22.20 o
   8  38   1        127.77        117.22        22.03 o
  -9  39   1         37.58         45.88        13.91 o
  -8  39   1          1.43          2.35        18.24 o
  -7  39   1        237.25        207.19        56.44 o
  -6  39   1        758.82        815.58        41.33 o
  -5  39   1        178.63        212.62        20.86 o
  -4  39   1         29.06         47.14        38.65 o
  -3  39   1         25.54         -1.49        22.86 o
  -2  39   1         31.07         34.66        16.72 o
  -1  39   1        133.80        168.48        23.37 o
   0  39   1         39.13         42.81        19.80 o
   1  39   1        184.92        202.42        25.57 o
   2  39   1        263.14        277.39        30.72 o
   3  39   1         33.98         48.64        24.02 o
   4  39   1         16.16         15.22        22.61 o
   5  39   1        128.16        156.97        18.25 o
   6  39   1         77.52         81.25        19.56 o
   7  39   1         61.83         87.66        20.14 o
   8  39   1         70.36         40.10        16.44 o
  -8  40   1         84.54         77.66        18.78 o
  -7  40   1         92.85        100.41        19.37 o
  -6  40   1        313.00        351.68        27.66 o
  -5  40   1        525.07        563.56        39.12 o
  -4  40   1        265.94        249.62        25.93 o
  -3  40   1         83.46         63.28        19.15 o
  -2  40   1        245.08        175.75        38.83 o
  -1  40   1         16.33         16.20        15.95 o
   0  40   1        169.05        209.68        29.71 o
   1  40   1        446.33        407.95        28.15 o
   2  40   1        150.70         96.99        40.64 o
   3  40   1         64.60         51.65        27.45 o
   4  40   1         21.58         26.73        15.71 o
   5  40   1         84.64        100.83        23.03 o
   6  40   1         45.62         59.39        17.65 o
   7  40   1         88.64        102.15        26.55 o
   8  40   1         44.41         27.99        12.82 o
  -8  41   1        161.58        133.11        18.60 o
  -7  41   1        192.76        210.08        22.05 o
  -6  41   1        695.64        682.74        71.43 o
  -5  41   1        897.18        961.56        44.92 o
  -4  41   1        409.08        421.17        24.40 o
  -3  41   1        230.51        182.90        18.98 o
  -2  41   1          7.91          5.12        18.15 o
  -1  41   1        826.76        783.30        61.01 o
   0  41   1        101.01         76.52        25.83 o
   1  41   1         11.29         39.19        35.94 o
   2  41   1          7.72         26.37        34.50 o
   3  41   1         82.84         90.52        13.95 o
   4  41   1         79.62         88.69        16.05 o
   5  41   1        253.01        334.62        31.81 o
   6  41   1         61.05         88.80        21.73 o
   7  41   1         54.88         66.83        17.88 o
  -7  42   1         98.16        124.80        19.87 o
  -6  42   1        803.85        841.83        53.31 o
  -5  42   1        848.05        957.10        49.31 o
  -4  42   1         44.97         47.37        15.29 o
  -3  42   1          9.63         23.24        14.04 o
  -2  42   1         12.57         21.74        14.35 o
  -1  42   1        950.35        935.19        54.95 o
   0  42   1         75.75         64.81        24.45 o
   1  42   1        556.27        667.68        47.53 o
   2  42   1        521.27        580.92        31.17 o
   3  42   1        355.19        353.49        24.44 o
   4  42   1        346.98        369.79        25.59 o
   5  42   1        943.57       1044.75        54.39 o
   6  42   1        211.85        221.48        19.23 o
   7  42   1        126.40        119.02        18.06 o
  -7  43   1        103.88         90.67        16.62 o
  -6  43   1         86.71         93.07        16.97 o
  -5  43   1        149.24        161.82        22.43 o
  -4  43   1        210.24        256.52        22.32 o
  -3  43   1        205.95        255.52        20.85 o
  -2  43   1        257.06        264.91        29.66 o
  -1  43   1         40.43         40.51        22.16 o
   0  43   1        107.49        140.12        41.81 o
   1  43   1        383.65        399.82        28.86 o
   2  43   1         23.56         41.12        14.15 o
   3  43   1         79.12         82.29        17.72 o
   4  43   1        536.56        533.62        39.74 o
   5  43   1        310.85        322.24        23.47 o
   6  43   1        504.11        377.66        37.21 o
  -6  44   1        198.84        184.97        17.85 o
  -5  44   1         91.47         95.36        19.33 o
  -4  44   1        295.76        329.54        23.26 o
  -3  44   1        279.09        238.64        22.40 o
  -2  44   1        275.19        293.14        28.28 o
  -1  44   1        170.18        170.80        24.71 o
   0  44   1         89.90        124.82        24.52 o
   1  44   1        147.38        197.81        25.74 o
   2  44   1        272.74        217.81        25.35 o
   3  44   1         34.22         43.46        15.52 o
   4  44   1         71.88         89.88        16.50 o
   5  44   1         27.41         34.98        12.50 o
   6  44   1         32.15         19.69        12.64 o
  -5  45   1        534.30        476.09        50.21 o
  -4  45   1        554.27        523.78        37.79 o
  -3  45   1        440.51        423.48        27.40 o
  -2  45   1        119.84        116.63        20.43 o
  -1  45   1        328.50        326.76        29.88 o
   0  45   1        236.37        203.24        24.42 o
   1  45   1          3.56         -2.74        25.83 o
   2  45   1        304.96        320.74        23.63 o
   3  45   1        150.40        217.71        25.40 o
   4  45   1        544.18        578.96        41.50 o
   5  45   1        120.18        126.25        26.37 o
  -5  46   1        606.44        548.51        52.38 o
  -4  46   1         53.18         65.67        15.53 o
  -3  46   1         97.81        112.85        15.57 o
  -2  46   1         84.43        117.79        16.09 o
  -1  46   1         62.56         77.03        18.58 o
   0  46   1         89.42         61.63        18.38 o
   1  46   1         88.75        103.13        19.08 o
   2  46   1        142.06        138.77        15.82 o
   3  46   1         90.35        105.73        18.07 o
   4  46   1         25.97         23.58        15.11 o
  -4  47   1        134.49        137.99        23.84 o
  -3  47   1         61.99         68.22        15.22 o
  -2  47   1        135.25        117.55        14.56 o
  -1  47   1         21.48         24.58        17.97 o
   0  47   1         29.03         37.70        15.68 o
   1  47   1        194.55        254.91        29.40 o
   2  47   1         12.97         12.41        10.44 o
   3  47   1         47.24         40.60        13.89 o
  -3  48   1         41.25         43.80        11.75 o
  -2  48   1        535.04        536.04        35.81 o
  -1  48   1         37.56         46.82        11.46 o
   0  48   1         28.82         40.51        11.42 o
   1  48   1          9.48          7.94        10.09 o
   2  48   1        144.82        149.05        16.91 o
  -1  49   1        195.58        190.28        17.29 o
   0  49   1          8.80         13.27         9.03 o
  -5 -46   2         13.83          3.79        12.82 o
  -4 -46   2         32.25         32.15        16.44 o
   1 -46   2        341.71        350.02        36.66 o
   2 -46   2         24.63         31.07        15.89 o
  -5 -45   2        227.07        189.10        26.19 o
  -4 -45   2         56.25         59.60        19.87 o
  -3 -45   2         77.66         80.01        21.85 o
  -2 -45   2        590.96        573.08        55.81 o
  -1 -45   2        313.42        260.62        35.76 o
   0 -45   2         58.36         15.89        20.41 o
   1 -45   2          4.41         16.07        19.14 o
   2 -45   2        589.50        578.50        54.72 o
   3 -45   2         36.22         35.04        15.89 o
  -5 -44   2        274.83        275.07        34.86 o
  -4 -44   2        515.89        495.96        53.10 o
  -3 -44   2         12.92         27.81        22.40 o
  -2 -44   2         57.84         41.11        21.06 o
  -1 -44   2         34.06         44.41        29.80 o
   0 -44   2        175.77        148.10        28.81 o
   1 -44   2         30.21         28.90        20.59 o
   2 -44   2         51.73         63.21        21.13 o
   3 -44   2          4.96          9.21        16.80 o
  -7 -43   2         89.31         78.75        18.42 o
  -6 -43   2        132.33        132.57        25.10 o
  -5 -43   2         31.60         52.56        23.30 o
  -4 -43   2        265.15        298.37        39.01 o
  -3 -43   2         56.14         41.54        24.20 o
  -2 -43   2        194.75         42.99        50.75 o
  -1 -43   2         20.06         51.45        43.35 o
   0 -43   2        153.28        166.59        28.18 o
   1 -43   2         34.32         59.06        24.02 o
   2 -43   2         16.85         20.43        18.56 o
   3 -43   2          1.43         27.45        19.33 o
  -7 -42   2        432.60        459.47        41.18 o
  -6 -42   2         34.12         29.62        23.12 o
  -5 -42   2        261.61        305.05        38.47 o
  -4 -42   2        527.92        585.98        46.54 o
  -3 -42   2         39.15         41.79        25.16 o
  -2 -42   2        110.44         70.73        25.23 o
  -1 -42   2        706.34        704.68        56.33 o
   0 -42   2          1.15          2.99        22.63 o
   1 -42   2        890.65        809.02        63.53 o
   2 -42   2         48.34         46.89        21.42 o
   3 -42   2         68.13         97.61        20.26 o
   4 -42   2         77.41         87.05        20.95 o
  -8 -41   2         76.17         86.69        19.69 o
  -7 -41   2        300.82        329.79        38.83 o
  -6 -41   2        317.06        302.68        34.53 o
  -5 -41   2        119.60        138.55        26.95 o
  -4 -41   2        165.99        162.45        24.88 o
  -3 -41   2          6.57         12.69        26.13 o
  -2 -41   2        452.18        373.32        83.80 o
  -1 -41   2        455.18        449.36        84.53 o
   0 -41   2        937.63       1006.89       102.14 o
   1 -41   2         21.21        -20.74        37.18 o
   2 -41   2        303.65        279.22        32.73 o
   3 -41   2        104.81        108.15        35.76 o
   4 -41   2        100.35         82.90        22.22 o
  -8 -40   2        344.81        346.95        34.68 o
  -7 -40   2        168.06        167.75        35.76 o
  -6 -40   2        399.68        369.11        43.62 o
  -5 -40   2        452.48        431.00        79.02 o
  -4 -40   2         42.66         41.83        25.48 o
  -3 -40   2         34.64         24.32        20.95 o
  -2 -40   2        277.59        225.15        32.40 o
  -1 -40   2        234.25        204.15        44.88 o
   0 -40   2        108.21        102.53        25.29 o
   1 -40   2        411.50        355.28        35.10 o
   3 -40   2         49.38         54.22        27.18 o
   4 -40   2         38.67         55.88        19.69 o
  -9 -39   2         88.41         86.33        20.05 o
  -8 -39   2         89.68         88.86        26.37 o
  -7 -39   2        506.97        447.96        57.43 o
  -6 -39   2       1467.40       1327.52        90.18 o
  -5 -39   2        334.63        351.62        97.44 o
  -4 -39   2        147.63        135.64        80.37 o
  -3 -39   2        289.86        226.21        34.17 o
  -2 -39   2        264.82        245.07        24.61 o
  -1 -39   2       1856.13       1868.10        98.27 o
   0 -39   2          9.02         18.94        32.18 o
   1 -39   2        128.42        121.97        26.00 o
   2 -39   2         89.58        108.55        29.98 o
   3 -39   2        296.00        284.64        57.61 o
   4 -39   2        231.02        181.77        27.48 o
   5 -39   2        180.89        193.34        24.47 o
  -9 -38   2          2.62         13.18        20.59 o
  -8 -38   2        179.82        220.87        29.41 o
  -7 -38   2        617.38        558.16        52.07 o
  -6 -38   2        804.18        764.45        66.65 o
  -5 -38   2         72.11        201.74        85.43 o
  -4 -38   2        246.92        253.12        38.29 o
  -3 -38   2         98.13         90.62        19.47 o
  -2 -38   2        194.77        160.63        22.92 o
  -1 -38   2       3486.55       3355.00       169.26 o
   0 -38   2         14.69         20.02        24.99 o
   1 -38   2        990.06        910.79        72.78 o
   2 -38   2        182.36        207.16        36.66 o
   3 -38   2        315.58        241.48        39.19 o
   4 -38   2        233.66        201.78        30.52 o
   5 -38   2        117.90        128.11        23.77 o
  -9 -37   2         76.37        133.47        27.27 o
  -8 -37   2         31.51         71.34        29.26 o
  -7 -37   2        157.08        136.90        36.12 o
  -6 -37   2        133.86        123.54        80.91 o
  -5 -37   2        266.80        248.99        40.08 o
  -4 -37   2         99.20        158.03        91.21 o
  -3 -37   2         27.27         27.35        17.72 o
  -2 -37   2        520.15        487.62        38.64 o
  -1 -37   2        962.46       1038.90        55.21 o
   0 -37   2       1615.16       1552.18        73.72 o
   1 -37   2         62.36         87.15        30.65 o
   2 -37   2        446.56        431.23       103.13 o
   3 -37   2         70.58         54.28        32.51 o
   4 -37   2        154.03        220.71        54.18 o
   5 -37   2          7.95         41.13        16.95 o
   6 -37   2        146.76        106.03        23.82 o
   7 -37   2         26.17         19.14        22.76 o
  -9 -36   2        117.05        158.49        42.35 o
  -8 -36   2        289.95        323.81        48.58 o
  -7 -36   2        595.63        580.74        51.83 o
  -6 -36   2        214.99        172.12        87.42 o
  -5 -36   2       1202.77       1093.54        87.61 o
  -4 -36   2         53.28         79.46        29.90 o
  -3 -36   2        982.12       1009.33        64.94 o
  -2 -36   2        378.34        340.27        31.52 o
  -1 -36   2       1256.42       1252.80        65.93 o
   0 -36   2         98.63        135.26        23.96 o
   1 -36   2       3562.80       3336.43       224.05 o
   2 -36   2         16.82         -7.59        64.66 o
   3 -36   2        526.63        432.38        54.72 o
   4 -36   2        151.41        126.02        42.62 o
   5 -36   2        110.00         88.14        45.15 o
   6 -36   2         57.03         68.41        24.27 o
   7 -36   2         43.72         46.78        26.01 o
  -9 -35   2        209.12        173.22        30.61 o
  -8 -35   2        286.38        326.37        55.72 o
  -7 -35   2        190.60        261.70        94.10 o
  -6 -35   2       1681.91       1549.34       110.22 o
  -5 -35   2       1175.11       1111.04        86.90 o
  -4 -35   2        163.88        225.94        36.84 o
  -3 -35   2        632.14        650.07        51.97 o
  -2 -35   2        725.86        700.35        47.71 o
  -1 -35   2         60.72         62.59        20.66 o
   0 -35   2        174.39        187.89        26.20 o
   1 -35   2        742.36        889.69       122.63 o
   2 -35   2        311.85        215.70        35.42 o
   3 -35   2         52.98         91.75        32.69 o
   4 -35   2         33.31         14.50        35.85 o
   5 -35   2        853.21        825.98        62.30 o
   6 -35   2        150.11        167.12        29.28 o
   7 -35   2         64.99         59.42        28.72 o
 -10 -34   2         19.35         46.60        24.02 o
  -9 -34   2        157.36        165.60        32.09 o
  -8 -34   2        301.17        275.89        42.50 o
  -7 -34   2         44.11         28.98        31.21 o
  -6 -34   2        861.21        864.03        83.17 o
  -5 -34   2        678.12        719.19        77.12 o
  -4 -34   2        125.08        140.17        22.79 o
  -3 -34   2       3227.62       3277.26       157.40 o
  -2 -34   2        269.04        244.56        29.12 o
  -1 -34   2        617.91        554.97        35.76 o
   0 -34   2         46.46         30.82        20.95 o
   1 -34   2         22.60         37.43        27.40 o
   2 -34   2         31.09         67.87        41.99 o
   3 -34   2       1055.81       1051.16        76.96 o
   4 -34   2         40.82         67.28        23.76 o
   5 -34   2         44.37         38.12        21.95 o
   6 -34   2        319.77        261.62        38.87 o
   7 -34   2         65.17         26.37        28.54 o
 -10 -33   2        135.59        178.60        24.99 o
  -9 -33   2         91.20         84.34        36.57 o
  -8 -33   2        337.24        305.23       103.31 o
  -7 -33   2         17.99         12.28        37.30 o
  -6 -33   2        420.22        495.66       120.47 o
  -5 -33   2        123.18        146.48        39.55 o
  -4 -33   2        332.46        335.14        29.88 o
  -3 -33   2        503.04        419.72        35.65 o
  -2 -33   2        172.98        207.19        25.84 o
  -1 -33   2       1093.62       1150.43        64.46 o
   0 -33   2        765.02        672.95        68.63 o
   1 -33   2       1535.05       1712.93       114.48 o
   2 -33   2        120.35         97.59        26.38 o
   3 -33   2         27.92         32.86        25.21 o
   4 -33   2        708.71        621.78        45.13 o
   5 -33   2        315.50        308.41        28.99 o
   6 -33   2        315.00        297.57        27.90 o
   7 -33   2         66.22         85.40        26.69 o
 -10 -32   2        622.19        562.50        40.54 o
  -9 -32   2        505.74        474.83        61.77 o
  -7 -32   2          8.89         -2.71        37.21 o
  -6 -32   2        744.55        734.36        73.69 o
  -5 -32   2        103.43        129.50        99.88 o
  -4 -32   2        485.53        461.27        45.21 o
  -3 -32   2        114.76        142.98        23.76 o
  -2 -32   2        106.46        111.71        23.06 o
  -1 -32   2         49.82         57.92        22.87 o
   0 -32   2        556.19        546.53        60.14 o
   1 -32   2       1101.83        970.78        91.57 o
   2 -32   2        103.52        101.86        33.77 o
   3 -32   2        148.44        172.99        33.15 o
   4 -32   2        866.22        908.93        49.02 o
   5 -32   2         61.35         65.90        27.97 o
   6 -32   2         54.31         57.39        21.00 o
   7 -32   2        208.88        251.41        55.63 o
   8 -32   2         12.72        -14.27        28.90 o
 -11 -31   2         75.08          9.75        36.66 o
 -10 -31   2         81.31         78.93        31.97 o
  -9 -31   2        356.67        390.30        49.49 o
  -8 -31   2        581.37        657.60        68.63 o
  -7 -31   2        532.39        543.28        61.05 o
  -6 -31   2        907.25        979.09        94.10 o
  -5 -31   2        397.19        250.89        64.17 o
  -4 -31   2        159.79        144.82        35.97 o
  -3 -31   2        978.67        931.85        58.55 o
  -2 -31   2       1117.64       1032.94        55.52 o
  -1 -31   2        163.39        143.91        24.76 o
   0 -31   2        646.96        670.34        82.09 o
   1 -31   2        643.09        636.42        52.77 o
   3 -31   2        439.04        448.10        45.47 o
   4 -31   2        298.25        293.91        33.32 o
   5 -31   2          3.46         16.02        21.90 o
   6 -31   2        144.29        154.44        32.64 o
   7 -31   2        577.17        484.54       125.70 o
   8 -31   2        263.89        274.31        33.19 o
 -10 -30   2         21.62         22.76        30.88 o
  -8 -30   2        979.13        970.06        85.97 o
  -7 -30   2         52.75         72.42        39.55 o
  -6 -30   2        233.43        248.88        49.31 o
  -4 -30   2       1059.68        984.95        51.04 o
  -3 -30   2        239.13        240.88        26.02 o
  -2 -30   2       1326.78       1220.39        64.84 o
  -1 -30   2         13.24         39.53        34.86 o
   0 -30   2         67.14         54.09        22.91 o
   1 -30   2        244.37        231.88        30.19 o
   2 -30   2        257.91        294.93        28.97 o
   3 -30   2        311.53        323.85        38.82 o
   4 -30   2        835.05        613.57        50.55 o
   5 -30   2         65.71         59.39        21.93 o
   6 -30   2        205.20        212.86        27.17 o
   7 -30   2       1262.40       1262.78        69.20 o
   8 -30   2         74.43         91.10        28.65 o
 -10 -29   2        156.82        226.49        39.91 o
  -8 -29   2        406.31        385.78        56.17 o
  -7 -29   2        462.70        470.49        65.74 o
  -6 -29   2        140.20        184.04        46.78 o
  -5 -29   2       1362.69       1298.59       110.71 o
  -4 -29   2       2550.62       2189.10       183.45 o
  -3 -29   2        212.96        220.77        24.68 o
  -2 -29   2        353.42        347.82        29.46 o
  -1 -29   2         49.17         36.64        21.84 o
   0 -29   2         19.09         28.53        19.70 o
   1 -29   2          6.64         36.29        19.69 o
   2 -29   2        210.85        218.43        32.17 o
   3 -29   2         50.86         56.03        22.72 o
   4 -29   2        157.10        143.59        32.54 o
   5 -29   2        286.13        284.76        29.77 o
   6 -29   2        333.51        284.61        28.95 o
   7 -29   2        423.57        464.25        38.41 o
   9 -29   2        453.10        452.43        62.13 o
 -10 -28   2        156.05        194.70        39.73 o
  -9 -28   2        572.75        555.92        67.19 o
  -8 -28   2       1528.65       1551.69       205.08 o
  -7 -28   2        161.87        108.55        44.07 o
  -6 -28   2        497.18        512.93        62.85 o
  -5 -28   2       1129.43       1068.49       100.06 o
  -4 -28   2        926.57        889.35        64.93 o
  -3 -28   2        843.99        843.46        38.41 o
  -2 -28   2        133.16        126.76        18.15 o
  -1 -28   2        217.36        213.90        27.81 o
   0 -28   2         31.06         25.63        19.49 o
   1 -28   2        150.77        133.88        20.12 o
   2 -28   2        438.53        448.52        33.91 o
   3 -28   2        929.02        835.81        49.65 o
   4 -28   2       1554.72       1483.24        81.29 o
   5 -28   2        935.42        909.81        52.53 o
   6 -28   2         10.94         18.15        21.51 o
   7 -28   2        581.13        568.72        44.57 o
   9 -28   2        103.15        126.61        44.25 o
 -10 -27   2        211.24        115.00        37.38 o
  -9 -27   2        772.44        829.82       126.97 o
  -8 -27   2        465.59        571.13        59.66 o
  -7 -27   2        431.71        471.74       102.86 o
  -6 -27   2        344.40        462.36        58.52 o
  -5 -27   2       1120.20       1010.52        89.04 o
  -4 -27   2       1842.84       1913.93       144.31 o
  -3 -27   2       3188.34       2942.71       115.17 o
  -2 -27   2        253.24        237.19        22.46 o
  -1 -27   2        268.02        291.80        25.83 o
   0 -27   2        165.33        152.85        22.30 o
   1 -27   2        147.00        121.23        20.08 o
   2 -27   2       1587.59       1572.49        75.64 o
   3 -27   2        659.13        616.10        40.34 o
   4 -27   2       1343.62       1314.00        85.84 o
   5 -27   2       1547.76       1482.14       108.55 o
   6 -27   2        394.96        349.83        30.40 o
   7 -27   2        341.38        339.87        46.21 o
   8 -27   2        144.00        172.10        32.27 o
   9 -27   2         93.17        131.48        46.78 o
 -11 -26   2        215.22        193.25       117.40 o
 -10 -26   2         28.25        137.99       130.58 o
  -9 -26   2        358.96        359.13        65.47 o
  -8 -26   2        639.55        669.76       106.02 o
  -7 -26   2        418.46        412.17       119.84 o
  -6 -26   2         91.70        105.45        40.13 o
  -5 -26   2       1093.63       1055.49        96.45 o
  -4 -26   2       3842.51       3725.09       309.02 o
  -3 -26   2        594.64        598.12        44.49 o
  -2 -26   2        592.16        506.39        66.48 o
  -1 -26   2       1410.76       1437.09        73.95 o
   0 -26   2         66.64         75.67        35.39 o
   1 -26   2         16.65         27.61        16.94 o
   2 -26   2        242.32        238.68        23.00 o
   3 -26   2       1627.12       1545.27        75.18 o
   4 -26   2        267.38        230.65        32.37 o
   5 -26   2        846.72        733.58        48.56 o
   6 -26   2        283.24        266.98        29.60 o
   7 -26   2       1195.37       1082.22        61.28 o
   8 -26   2        389.81        345.90        39.10 o
   9 -26   2        230.89        217.22        62.76 o
 -11 -25   2        544.29        602.70       136.54 o
 -10 -25   2         87.72        143.22       130.40 o
  -9 -25   2        965.32       1085.61       143.77 o
  -8 -25   2         91.09         57.17        47.23 o
  -7 -25   2       1410.05       1515.77       101.66 o
  -6 -25   2        467.00        496.80        45.74 o
  -5 -25   2         81.99        128.32        48.49 o
  -4 -25   2       2158.34       2299.35       187.83 o
  -3 -25   2        146.55        113.63        42.08 o
  -2 -25   2       1018.76        917.83        51.97 o
  -1 -25   2       1154.11       1155.24        54.40 o
   0 -25   2       1148.41       1115.32        51.97 o
   1 -25   2         86.37        111.88        27.41 o
   2 -25   2          8.64         27.87        16.73 o
   3 -25   2        313.82        334.51        30.52 o
   4 -25   2        989.69        903.03        84.33 o
   5 -25   2        590.30        509.79        36.01 o
   6 -25   2       1322.27       1226.35       184.22 o
   7 -25   2       1854.17       1754.42       154.07 o
   8 -25   2        967.10       1050.07       112.97 o
   9 -25   2         43.97         25.65       117.40 o
 -10 -24   2        261.02        225.91        50.03 o
  -9 -24   2        285.84        326.19       114.42 o
  -8 -24   2        107.09        102.71        31.14 o
  -7 -24   2        553.17        580.15        50.03 o
  -6 -24   2        176.24        217.30        42.99 o
  -5 -24   2          4.99         16.01        21.47 o
  -4 -24   2        144.34        157.49        44.25 o
  -3 -24   2       2723.10       2811.70       159.68 o
  -2 -24   2        925.69        846.07        48.99 o
  -1 -24   2       5142.82       5053.26       191.01 o
   0 -24   2         26.75         28.10        20.04 o
   1 -24   2       1541.04       1589.60        66.79 o
   2 -24   2         22.10         28.11        26.88 o
   3 -24   2       4196.12       3808.72       352.77 o
   4 -24   2        733.05        644.04        43.39 o
   5 -24   2        931.13        742.54        63.47 o
   6 -24   2        392.56        336.58        41.50 o
   7 -24   2        364.95        343.66        35.51 o
   8 -24   2        667.23        618.85        52.17 o
   9 -24   2         11.53        -26.73       119.56 o
  10 -24   2         20.19        -88.86       102.59 o
 -11 -23   2         53.27         39.73       124.08 o
 -10 -23   2        285.46        341.35        49.67 o
  -9 -23   2        560.58        538.17        63.55 o
  -8 -23   2        152.82        152.61        41.09 o
  -7 -23   2        329.53        200.98        33.05 o
  -6 -23   2        791.04        804.71        63.24 o
  -5 -23   2         89.79         99.88        48.40 o
  -4 -23   2       1050.87       1058.03        66.03 o
  -3 -23   2       4782.98       4752.11       220.84 o
  -2 -23   2       1483.51       1561.74       136.36 o
  -1 -23   2       3598.64       3638.80       139.62 o
   0 -23   2       2044.79       2207.43        84.33 o
   1 -23   2       1792.27       1753.70        80.14 o
   2 -23   2       3854.65       3797.06       228.99 o
   3 -23   2        142.36        162.74        40.22 o
   4 -23   2        728.89        636.41        47.61 o
   5 -23   2        331.37        266.88        29.79 o
   6 -23   2        352.08        325.97        29.19 o
   7 -23   2        277.87        247.40        51.42 o
   8 -23   2        340.58        355.98        41.10 o
   9 -23   2        131.25         46.30        44.73 o
  10 -23   2         34.26         23.66       105.12 o
 -12 -22   2         30.32         22.03       104.75 o
 -11 -22   2         23.57         41.18       121.01 o
 -10 -22   2        169.40        153.97        38.66 o
  -9 -22   2       1478.93       1438.51       214.66 o
  -8 -22   2        255.31        238.04        46.42 o
  -7 -22   2        190.64        180.79        44.32 o
  -6 -22   2        353.52        370.91        40.79 o
  -4 -22   2       2748.34       2837.68       115.23 o
  -3 -22   2       2314.85       2290.40        97.99 o
  -2 -22   2       2079.92       2108.33       146.47 o
  -1 -22   2        489.62        500.86        27.67 o
   0 -22   2       4696.64       4853.30       181.67 o
   1 -22   2        409.26        469.41        32.73 o
   2 -22   2        760.12        826.37        74.01 o
   3 -22   2       3094.01       3246.72       246.87 o
   4 -22   2       1568.79       1156.81       183.50 o
   5 -22   2         99.81         71.18        39.81 o
   6 -22   2         26.74         -3.16        25.67 o
   7 -22   2        261.26        236.21        31.39 o
   8 -22   2       1949.07       1885.03       135.80 o
   9 -22   2        161.24        131.56        77.21 o
  10 -22   2         52.61        173.02       121.91 o
 -12 -21   2         55.66        104.21       110.71 o
 -11 -21   2        157.17        169.77       137.63 o
 -10 -21   2        426.86        296.65        64.30 o
  -9 -21   2       1442.32       1251.13       126.25 o
  -8 -21   2         43.64        101.50        39.91 o
  -7 -21   2        127.45        129.90        28.72 o
  -6 -21   2        212.39        161.34        30.88 o
  -5 -21   2         67.96         68.62        21.88 o
  -4 -21   2       5282.61       5288.73       192.93 o
  -3 -21   2       6661.93       6967.47       241.64 o
  -2 -21   2       2796.62       2906.52       177.02 o
  -1 -21   2        561.93        565.12        29.39 o
   0 -21   2       4837.62       4951.64       176.75 o
   1 -21   2       3022.27       3342.62       154.75 o
   2 -21   2       1268.96       1274.22        82.99 o
   3 -21   2        998.83       1106.46        66.36 o
   5 -21   2        393.48        443.03        48.11 o
   6 -21   2        254.37        243.87        32.33 o
   7 -21   2       1500.18       1469.27       133.65 o
   8 -21   2       3334.14       3025.52       349.02 o
   9 -21   2        282.98        289.54        85.79 o
  10 -21   2        186.50        234.64        52.11 o
 -12 -20   2       1138.86        882.64       174.83 o
 -11 -20   2        264.86        101.50       131.48 o
 -10 -20   2        939.31        923.74       165.44 o
  -9 -20   2        535.69        444.40        54.33 o
  -8 -20   2        283.19        270.74        48.40 o
  -7 -20   2        305.98        280.27        34.01 o
  -6 -20   2         97.68         75.89        32.36 o
  -5 -20   2        117.31        111.83        23.04 o
  -4 -20   2       2297.79       2183.60        87.54 o
  -3 -20   2       1133.83       1360.57        57.03 o
  -2 -20   2        987.24       1010.16        61.64 o
  -1 -20   2       6494.19       6284.74       217.81 o
   0 -20   2       4832.10       4701.95       164.53 o
   1 -20   2        185.96        188.21        21.86 o
   2 -20   2        294.84        270.88        23.32 o
   3 -20   2       2611.86       2239.04       207.70 o
   4 -20   2         33.60         34.92        27.59 o
   5 -20   2         28.43         49.39        29.40 o
   6 -20   2        176.68        175.45        39.91 o
   7 -20   2       1087.06       1371.56       108.01 o
   8 -20   2       2293.88       2275.55       215.83 o
   9 -20   2        412.73        300.28        61.88 o
  10 -20   2       1807.01       1538.98       151.35 o
 -12 -19   2        265.53        288.62       130.94 o
 -11 -19   2        131.53        192.17       150.63 o
 -10 -19   2        210.68        273.95        94.82 o
  -9 -19   2        686.40        637.56        76.22 o
  -8 -19   2        170.10        193.11        53.91 o
  -7 -19   2       1241.35       1116.30       110.71 o
  -6 -19   2         24.31         21.24        19.58 o
  -5 -19   2        524.11        559.21        43.00 o
  -4 -19   2       1549.22       1559.68        68.05 o
  -3 -19   2        451.12        559.28        30.53 o
  -2 -19   2       1691.67       1962.80       100.18 o
  -1 -19   2        806.52        869.10        37.34 o
   0 -19   2        943.94       1037.39        44.94 o
   1 -19   2       2028.35       2262.12       158.55 o
   2 -19   2        381.05        365.37        25.59 o
   3 -19   2       1524.71       1607.98        91.99 o
   4 -19   2        160.07        111.62        30.52 o
   5 -19   2        673.98        660.09        49.85 o
   6 -19   2        440.04        460.17        41.27 o
   7 -19   2         41.91         57.02        28.24 o
   8 -19   2        913.58       1007.70       214.75 o
   9 -19   2        939.30        581.76        87.21 o
  10 -19   2       1158.83        988.30       188.20 o
  11 -19   2        153.74         79.47       106.02 o
 -12 -18   2         76.90         90.67       126.97 o
 -11 -18   2        113.16        225.40       151.17 o
 -10 -18   2        163.25        135.32        37.51 o
  -9 -18   2        141.95        159.30        40.41 o
  -8 -18   2        565.83        558.92        61.85 o
  -7 -18   2       1042.43       1025.84        89.24 o
  -6 -18   2        219.26        199.45        34.43 o
  -5 -18   2       2158.01       2217.33       107.20 o
  -4 -18   2        572.69        579.80        30.40 o
  -3 -18   2       1064.78       1179.15        48.14 o
  -2 -18   2       3683.91       4135.98       191.12 o
  -1 -18   2       1573.57       1572.90        55.44 o
   0 -18   2        732.62        684.38        34.12 o
   1 -18   2        101.37         53.14        20.91 o
   2 -18   2       7100.14       7773.81       306.73 o
   3 -18   2        287.49        244.35        24.97 o
   4 -18   2        528.26        573.41        61.37 o
   5 -18   2        492.25        436.03        56.16 o
   6 -18   2        997.85        918.91        63.02 o
   7 -18   2        509.07        462.88        47.53 o
   8 -18   2       1246.26       1325.18       148.19 o
   9 -18   2        313.75        402.04       147.20 o
  11 -18   2         50.05         11.92       105.84 o
 -11 -17   2         72.70         45.51       150.27 o
 -10 -17   2        699.01        674.94        71.34 o
  -9 -17   2       1135.91       1231.04       116.67 o
  -8 -17   2       1760.31       1824.92       126.69 o
  -7 -17   2        267.68        297.07        42.97 o
  -6 -17   2        242.19        180.35        30.51 o
  -5 -17   2       1529.76       1517.05        91.56 o
  -4 -17   2        239.26        205.80        18.91 o
  -3 -17   2       6095.17       6475.02       254.89 o
  -2 -17   2         60.95         69.05        22.31 o
  -1 -17   2       1030.68       1042.30        53.20 o
   0 -17   2        500.89        523.41        28.65 o
   1 -17   2       7411.47       8498.93       287.35 o
   2 -17   2       7739.66       8231.04       381.07 o
   3 -17   2        141.24        104.46        20.17 o
   4 -17   2        533.90        563.00        41.62 o
   5 -17   2       1165.13       1150.57       167.43 o
   6 -17   2        878.25        880.90        61.15 o
   7 -17   2       1912.24       1857.76       159.30 o
   8 -17   2       3829.31       3875.70       241.86 o
   9 -17   2       1445.31       1272.04       210.41 o
  10 -17   2        390.63        285.36       145.75 o
  11 -17   2        227.38        171.94       119.20 o
 -12 -16   2         89.17       -108.91       122.63 o
 -11 -16   2        672.76        644.06       175.19 o
 -10 -16   2        471.65        419.31        53.49 o
  -9 -16   2        865.59        920.40       103.31 o
  -8 -16   2       1227.23       1275.14       105.49 o
  -7 -16   2        422.19        421.02        73.31 o
  -6 -16   2         82.65         75.92        19.58 o
  -5 -16   2       1528.90       1513.80        81.51 o
  -4 -16   2        265.26        237.65        19.67 o
  -3 -16   2       1556.88       1728.59        99.70 o
  -2 -16   2       1300.58       1540.00        81.67 o
  -1 -16   2       4070.34       3876.14       156.73 o
   0 -16   2        926.17       1025.40        45.69 o
   1 -16   2        108.96        122.47        19.75 o
   2 -16   2       2845.12       3097.11       146.92 o
   3 -16   2        178.00        219.83        22.17 o
   4 -16   2        174.78        189.30        27.31 o
   5 -16   2        158.09        147.39        24.45 o
   6 -16   2         33.01         37.82        24.38 o
   7 -16   2        932.08        895.79       106.11 o
   8 -16   2       2357.65       2214.88       135.45 o
   9 -16   2       1804.43       1637.13       239.22 o
  10 -16   2        950.87        899.62       171.58 o
  11 -16   2        156.22         50.75       114.15 o
 -13 -15   2         16.94        121.19        73.51 o
 -12 -15   2        183.64        199.68        49.45 o
 -11 -15   2        603.97        490.49        73.74 o
 -10 -15   2        461.99        408.31        42.20 o
  -9 -15   2        850.16        833.56        57.11 o
  -8 -15   2       1119.79        990.54        57.61 o
  -7 -15   2       1774.54       1431.96        99.25 o
  -6 -15   2        141.37        165.90        18.78 o
  -5 -15   2       4737.42       4462.63       171.33 o
  -4 -15   2        179.39        147.97        20.85 o
  -3 -15   2         42.00         38.25        18.95 o
  -2 -15   2       2320.93       2537.11       146.35 o
  -1 -15   2       3321.02       3298.58       208.36 o
   0 -15   2       1350.86       1237.46        53.71 o
   1 -15   2        754.49        766.01        37.57 o
   2 -15   2      10723.34      11141.53       426.79 o
   3 -15   2        280.39        355.63        23.52 o
   4 -15   2        543.09        496.24        37.88 o
   5 -15   2        960.46        970.51        62.83 o
   6 -15   2        220.68        250.65        21.51 o
   7 -15   2        800.38        747.31        54.23 o
   8 -15   2       1465.23       1503.52       100.62 o
   9 -15   2        531.10        505.97        47.49 o
  10 -15   2         56.71         85.27        28.53 o
  11 -15   2         26.58        -24.60        43.58 o
  12 -15   2         73.11          6.14        44.25 o
 -13 -14   2         24.33        102.70        67.29 o
 -12 -14   2        165.20        107.69        58.84 o
 -11 -14   2        134.58        134.36        45.80 o
 -10 -14   2        108.21         54.25        32.61 o
  -9 -14   2        420.19        424.08        57.28 o
  -8 -14   2         80.60         69.82        25.47 o
  -7 -14   2       1402.63       1119.54        74.53 o
  -6 -14   2        285.52        335.25        25.95 o
  -5 -14   2       4537.47       4233.23       152.91 o
  -4 -14   2       2355.62       2178.56        80.24 o
  -3 -14   2       1694.46       1531.34        53.36 o
  -2 -14   2        482.42        570.69        35.49 o
  -1 -14   2        173.24        173.22        22.52 o
   0 -14   2       1561.51       1447.81        51.64 o
   1 -14   2       1746.22       1746.59        60.01 o
   2 -14   2       2452.74       2477.64       101.56 o
   3 -14   2      10384.21      10502.39       413.01 o
   4 -14   2       3277.13       3361.59       136.32 o
   5 -14   2       1797.78       1727.52        70.32 o
   6 -14   2        729.91        751.68        50.01 o
   7 -14   2        158.43        148.57        22.68 o
   8 -14   2        373.05        372.97        48.57 o
   9 -14   2        805.88        700.54        59.65 o
  10 -14   2         19.71         16.03        30.70 o
  11 -14   2        361.84        288.09        30.15 o
  12 -14   2        274.55        197.12        47.67 o
 -13 -13   2         10.99        -59.07        65.44 o
 -12 -13   2        139.44        121.46        65.96 o
 -11 -13   2        114.98         70.90        45.64 o
 -10 -13   2         12.69         49.34        32.55 o
  -9 -13   2        823.58        726.81        50.75 o
  -8 -13   2         49.81         60.81        22.44 o
  -7 -13   2         90.44         59.11        32.25 o
  -6 -13   2       1215.23       1137.50        42.95 o
  -5 -13   2       1522.29       1278.48        60.91 o
  -4 -13   2       2871.81       2848.86       103.60 o
  -3 -13   2       4169.78       3817.83       118.57 o
  -2 -13   2        550.07        571.61        28.45 o
  -1 -13   2       1045.30        988.46        39.00 o
   0 -13   2        381.88        337.68        18.13 o
   1 -13   2       2396.39       2293.87        80.35 o
   2 -13   2        401.25        423.23        26.36 o
   3 -13   2       1354.22       1535.84        79.03 o
   4 -13   2       1539.30       1623.15        99.04 o
   5 -13   2       6278.59       6263.47       218.92 o
   6 -13   2        543.72        547.75        58.97 o
   7 -13   2        230.46        201.11        26.58 o
   8 -13   2        575.20        514.05        45.60 o
   9 -13   2       1481.09       1490.42       108.60 o
  10 -13   2        335.26        340.84        39.88 o
  11 -13   2        219.12        177.15        48.10 o
  12 -13   2         44.61         23.28        42.91 o
 -13 -12   2        349.23        420.39       134.17 o
 -12 -12   2        137.91         88.10        75.32 o
 -11 -12   2          8.60        -11.31        52.70 o
 -10 -12   2         46.25         10.31        26.19 o
  -9 -12   2        344.54        276.49        31.89 o
  -8 -12   2         64.92         57.18        22.32 o
  -7 -12   2       1812.19       1686.54       100.91 o
  -6 -12   2        119.79        106.60        16.15 o
  -5 -12   2        477.36        344.03        29.93 o
  -4 -12   2       7041.10       6589.61       222.88 o
  -3 -12   2       5812.58       5753.35       187.80 o
  -2 -12   2       2643.72       2705.11        91.18 o
  -1 -12   2        647.72        564.79        26.04 o
   0 -12   2        587.03        561.47        34.45 o
   1 -12   2       5037.30       4560.23       145.87 o
   2 -12   2       4706.32       4768.35       291.24 o
   3 -12   2         50.69         58.96        12.17 o
   4 -12   2       2510.73       2891.65       107.87 o
   5 -12   2       1514.32       1506.93        57.99 o
   6 -12   2       1211.81       1400.89        86.35 o
   7 -12   2         79.29         93.91        27.84 o
   8 -12   2       2203.32       1934.25       121.19 o
   9 -12   2       1386.27       1183.53        79.50 o
  10 -12   2        441.27        336.44        40.20 o
  11 -12   2          5.62         10.84        96.63 o
  12 -12   2        873.24        816.30        49.67 o
 -13 -11   2        730.57        771.10        72.96 o
 -12 -11   2         20.57        -23.56        51.05 o
 -11 -11   2        308.69        332.57        66.94 o
 -10 -11   2         68.01        103.99        38.36 o
  -9 -11   2        403.03        344.71        32.38 o
  -8 -11   2        699.28        646.01        50.77 o
  -7 -11   2       9185.67       8383.27       318.56 o
  -6 -11   2       1028.37       1002.33        46.60 o
  -5 -11   2        985.72       1028.06        50.30 o
  -4 -11   2        782.26        755.93        33.00 o
  -3 -11   2       5088.71       4850.14       155.36 o
  -2 -11   2       3920.35       3904.92       126.36 o
  -1 -11   2      11289.01      10470.08       354.68 o
   0 -11   2       4920.20       4477.75       166.24 o
   1 -11   2      22115.29      22676.03       669.03 o
   2 -11   2        132.68        134.99        13.79 o
   3 -11   2       1812.41       1797.39        91.71 o
   4 -11   2       4492.32       4191.47       139.43 o
   5 -11   2       2195.68       2334.24        76.35 o
   6 -11   2       2182.90       2163.00       108.42 o
   7 -11   2        430.14        448.08        33.38 o
   8 -11   2       1128.10       1153.75        70.65 o
   9 -11   2        374.80        416.87        88.04 o
  10 -11   2        373.46        293.04        37.62 o
  11 -11   2         12.65        -34.14       100.24 o
  12 -11   2         46.27         35.06        23.03 o
 -14 -10   2        269.81        283.56        41.00 o
 -13 -10   2        390.57        488.36        45.37 o
 -12 -10   2        813.03        688.95        65.63 o
 -11 -10   2          3.62         18.76        53.90 o
 -10 -10   2         83.82        107.21        43.14 o
  -9 -10   2        348.53        320.91        40.19 o
  -8 -10   2       2128.70       1821.45       113.64 o
  -7 -10   2       2421.30       2258.61        91.73 o
  -6 -10   2       4443.40       4311.71       155.99 o
  -5 -10   2       7948.60       7736.26       240.96 o
  -4 -10   2       2587.59       2267.79        64.00 o
  -3 -10   2       5004.99       4666.03       133.37 o
  -2 -10   2        148.78        143.83        17.73 o
  -1 -10   2       2717.59       2431.99        74.75 o
   0 -10   2      11460.28      10292.68       356.39 o
   1 -10   2       2008.70       2289.08        71.81 o
   2 -10   2      14557.02      14607.02       439.17 o
   3 -10   2       2913.33       2886.62        87.81 o
   4 -10   2       5013.38       4896.95       168.74 o
   5 -10   2        193.20        254.19        16.81 o
   6 -10   2        777.09        867.74        44.57 o
   7 -10   2       1343.59       1366.95        61.63 o
   8 -10   2        227.66        243.75        37.82 o
   9 -10   2        182.05        158.28        36.46 o
  10 -10   2        675.97        655.62        47.98 o
  11 -10   2        999.92        819.06        76.25 o
  12 -10   2         40.10         35.09        24.20 o
 -14  -9   2         51.78         37.75        26.46 o
 -13  -9   2        282.91        307.70        51.50 o
 -12  -9   2        528.40        484.85        70.05 o
 -11  -9   2         45.57         92.00        43.51 o
 -10  -9   2         47.89         -1.34        42.20 o
  -9  -9   2         67.60         99.66        22.08 o
  -8  -9   2        951.28        911.51        95.17 o
  -7  -9   2        329.32        273.43        25.37 o
  -6  -9   2       3229.83       3099.72        98.81 o
  -5  -9   2       9710.42       9459.52       259.31 o
  -4  -9   2       8377.35       8098.20       282.09 o
  -3  -9   2      11290.65      10331.51       276.32 o
  -2  -9   2      14610.38      14435.65       363.35 o
  -1  -9   2        122.59        117.93        10.41 o
   0  -9   2       1376.12       1244.98        51.99 o
   1  -9   2         24.70         35.40        12.88 o
   2  -9   2       3657.19       3637.26       103.54 o
   3  -9   2       2570.55       2266.10        76.21 o
   4  -9   2        168.03        183.17        17.19 o
   5  -9   2       7193.93       7566.77       232.00 o
   6  -9   2        280.42        247.41        26.78 o
   7  -9   2       1471.97       1597.80        70.93 o
   8  -9   2       1417.06       1252.67        71.32 o
   9  -9   2        931.79        869.62        64.02 o
  10  -9   2       1282.57       1313.63        74.23 o
  11  -9   2        707.83        652.92        48.96 o
  12  -9   2         52.51         40.50        25.50 o
  13  -9   2          4.44         -8.22        22.42 o
 -14  -8   2         19.41         -7.40        40.82 o
 -13  -8   2         11.81         53.05        50.35 o
 -12  -8   2       1072.82        913.33        83.15 o
 -11  -8   2         77.21         54.36        39.96 o
 -10  -8   2         76.26         91.18        35.82 o
  -9  -8   2        292.22        287.85        26.70 o
  -8  -8   2        217.77        353.82        76.04 o
  -7  -8   2       1192.39       1070.57        49.89 o
  -6  -8   2       5102.27       4991.79       174.21 o
  -5  -8   2       2717.41       2462.62        70.69 o
  -4  -8   2       2076.60       2106.80        66.43 o
  -3  -8   2       2919.84       2555.50        80.19 o
  -2  -8   2       7679.85       7793.02       205.54 o
  -1  -8   2        629.44        631.56        23.73 o
   0  -8   2        362.64        300.95        17.81 o
   1  -8   2      14729.46      15620.59       595.83 o
   2  -8   2        147.76        133.17        11.55 o
   3  -8   2       8956.59       8629.28       273.07 o
   4  -8   2       2473.66       2390.67        79.13 o
   5  -8   2       4106.86       4278.16       133.72 o
   6  -8   2       1970.37       1840.25        77.02 o
   7  -8   2        887.31        963.55        55.87 o
   8  -8   2        820.22        788.47        56.42 o
   9  -8   2        749.95        773.92        51.41 o
  10  -8   2        341.84        358.06        44.73 o
  11  -8   2        338.83        357.75        39.97 o
  12  -8   2         25.19         21.48        30.47 o
  13  -8   2         53.67         20.31        23.26 o
 -14  -7   2         23.81         -5.45        42.11 o
 -13  -7   2        978.89        841.24        84.84 o
 -12  -7   2          7.24         37.44        39.10 o
 -11  -7   2       1324.97       1189.84        80.56 o
 -10  -7   2        869.43        902.00        60.06 o
  -9  -7   2        167.93        171.14        23.56 o
  -8  -7   2        208.10        196.07        43.31 o
  -7  -7   2       1947.08       2022.89        74.75 o
  -6  -7   2       2765.98       2827.93        95.69 o
  -5  -7   2       3517.42       3573.90        97.58 o
  -4  -7   2        453.02        444.27        16.73 o
  -3  -7   2       2089.41       2023.03        56.48 o
  -2  -7   2       8890.05       8530.05       192.79 o
  -1  -7   2       8332.32       7902.89       205.66 o
   0  -7   2       8422.81       8395.75       284.56 o
   1  -7   2       2526.67       2825.90       118.72 o
   2  -7   2       5021.44       4843.74       153.05 o
   3  -7   2        458.76        430.69        25.74 o
   4  -7   2       4101.21       3945.51       115.91 o
   5  -7   2        371.10        423.51        20.51 o
   6  -7   2        137.94        151.43        17.58 o
   7  -7   2        513.69        480.78        38.92 o
   8  -7   2        295.93        299.58        38.30 o
   9  -7   2        201.19        245.70        34.03 o
  10  -7   2        535.20        589.79        58.27 o
  11  -7   2        795.17        847.89        56.01 o
  12  -7   2          0.88         20.61        37.12 o
  13  -7   2          4.63        -11.70        16.07 o
 -14  -6   2        179.86        197.19        28.77 o
 -13  -6   2        137.48        140.64        57.91 o
 -12  -6   2        686.49        650.17        60.45 o
 -11  -6   2       2494.64       2307.06       103.56 o
 -10  -6   2        179.54        189.24        50.47 o
  -9  -6   2        429.28        337.67        36.71 o
  -8  -6   2       1183.20        947.48        50.86 o
  -7  -6   2       1678.11       1867.26        65.11 o
  -6  -6   2        319.98        340.36        19.44 o
  -5  -6   2       6805.41       6994.85       186.13 o
  -4  -6   2       1132.12       1085.30        30.74 o
  -3  -6   2      14973.80      13895.04       339.71 o
  -2  -6   2       5749.26       5579.86       125.50 o
  -1  -6   2       2919.34       2666.81       115.11 o
   0  -6   2       2324.62       1956.54        87.31 o
   1  -6   2       2864.57       2685.34       129.89 o
   2  -6   2       7330.76       7773.68       228.89 o
   3  -6   2        739.47        793.17        31.89 o
   4  -6   2       3907.76       3790.11       114.70 o
   5  -6   2       1864.65       2015.08        75.20 o
   6  -6   2        477.88        485.81        33.23 o
   7  -6   2       1191.89       1331.10       137.63 o
   8  -6   2       2948.95       2758.22       126.53 o
   9  -6   2        190.73        177.66        44.89 o
  10  -6   2        471.33        483.18        45.08 o
  11  -6   2        336.42        410.78        45.02 o
  12  -6   2        822.71        820.73        51.77 o
  13  -6   2         15.52         25.99        17.12 o
 -14  -5   2        125.08        172.29        28.47 o
 -13  -5   2        407.07        337.50        64.57 o
 -12  -5   2       1035.53        783.45        64.76 o
 -11  -5   2         91.89        120.16        34.98 o
 -10  -5   2        153.06        176.32        38.23 o
  -9  -5   2        422.05        392.67        33.66 o
  -8  -5   2       1081.70        993.15        47.43 o
  -7  -5   2       1746.16       1776.80        67.14 o
  -6  -5   2        122.48        136.62        13.36 o
  -5  -5   2       9951.28      10141.94       292.31 o
  -4  -5   2       4303.66       4056.81       109.44 o
  -3  -5   2       5059.11       4562.18       121.42 o
  -2  -5   2       7761.17       8060.59       236.52 o
  -1  -5   2       2526.47       2685.57       112.67 o
   0  -5   2      39824.53      39345.11      1388.22 o
   1  -5   2      25723.27      26232.80       996.24 o
   2  -5   2       4623.53       4223.32       137.97 o
   3  -5   2       1143.61       1170.71        35.98 o
   4  -5   2        205.97        250.76        12.51 o
   5  -5   2       6458.36       6461.33       216.43 o
   6  -5   2        636.75        607.01        36.21 o
   8  -5   2       2931.60       2758.03       127.21 o
   9  -5   2        377.68        379.51        49.75 o
  10  -5   2        714.09        688.41        48.18 o
  11  -5   2         19.86         56.48        31.64 o
  12  -5   2        277.70        300.88        34.89 o
  13  -5   2         22.37         23.65        20.26 o
 -15  -4   2        342.59        327.99        35.76 o
 -14  -4   2         54.37         79.27        36.02 o
 -13  -4   2         48.07        108.24        56.88 o
 -12  -4   2         36.81        107.90        41.55 o
 -11  -4   2        344.52        290.15        39.57 o
 -10  -4   2        189.40        221.97        38.62 o
  -9  -4   2        130.85        127.75        25.81 o
  -8  -4   2       4193.31       3898.70       142.34 o
  -7  -4   2       3428.79       3284.38       106.97 o
  -6  -4   2       2200.69       2124.09        69.20 o
  -5  -4   2       8465.99       8277.73       222.58 o
  -4  -4   2        539.80        514.37        14.00 o
  -3  -4   2      33701.50      32480.46       849.35 o
  -2  -4   2       6561.90       7050.72       247.25 o
  -1  -4   2         12.21         43.75        12.88 o
   0  -4   2         78.22         68.12        17.43 o
   1  -4   2       2066.20       2239.69        79.26 o
   2  -4   2        650.12        706.64        27.70 o
   3  -4   2       7289.23       7614.71       226.83 o
   4  -4   2       1052.26       1021.52        37.22 o
   5  -4   2       9745.87       9470.70       305.70 o
   6  -4   2       3671.51       3493.65       167.52 o
   8  -4   2        505.77        536.97        44.64 o
   9  -4   2         36.84         11.51        40.58 o
  10  -4   2       2559.59       2523.57       107.80 o
  11  -4   2       1190.94       1206.49        73.91 o
  12  -4   2         99.72         73.74        29.63 o
  13  -4   2          0.10         13.79        17.59 o
 -15  -3   2         28.13         51.74        14.43 o
 -14  -3   2        109.76        132.58        23.41 o
 -13  -3   2        721.39        630.71        79.17 o
 -12  -3   2         67.04         93.82        35.07 o
 -11  -3   2        328.79        334.53        47.73 o
 -10  -3   2         92.78         70.40        26.35 o
  -9  -3   2       3957.17       3832.88       137.78 o
  -8  -3   2        107.29         91.06        23.38 o
  -7  -3   2       4303.45       4378.73       138.24 o
  -6  -3   2       5082.34       5323.00       147.30 o
  -5  -3   2       5924.75       5727.57       144.45 o
  -4  -3   2       9244.87       9081.85       224.56 o
  -3  -3   2      17923.43      17897.25       463.54 o
  -2  -3   2       3269.62       3386.33       106.05 o
  -1  -3   2      12764.06      12503.77       404.87 o
   0  -3   2        812.37        778.28        30.15 o
   1  -3   2     105793.22     101792.67      4451.73 o
   2  -3   2       3359.54       3303.90       117.19 o
   3  -3   2       3545.47       3484.79        98.88 o
   4  -3   2        410.83        429.03        22.72 o
   5  -3   2       1840.68       1959.22        63.91 o
   6  -3   2        685.77        600.39        29.91 o
   8  -3   2        265.55        304.49        41.17 o
   9  -3   2        585.59        571.99        55.47 o
  10  -3   2       1205.58       1356.68        67.27 o
  11  -3   2        430.75        442.90        40.12 o
  12  -3   2        254.96        295.46        34.08 o
  13  -3   2        402.32        378.00        27.51 o
 -15  -2   2        108.24         92.65        18.42 o
 -14  -2   2         96.06        133.27        23.21 o
 -13  -2   2         17.47        -10.66        54.65 o
 -12  -2   2       2139.92       1950.95        93.11 o
 -11  -2   2       2025.91       2058.04        94.41 o
 -10  -2   2        358.14        279.77        31.81 o
  -9  -2   2        193.27        131.22        27.30 o
  -8  -2   2        308.68        374.01        26.21 o
  -7  -2   2       1264.22       1519.15        55.40 o
  -6  -2   2       6600.46       7196.90       214.79 o
  -5  -2   2       1944.60       2140.03        55.90 o
  -4  -2   2       8769.21       8727.56       220.92 o
  -3  -2   2      15415.23      15162.35       417.24 o
  -2  -2   2       2988.51       3178.30       103.34 o
  -1  -2   2       6665.10       6796.62       201.41 o
   0  -2   2        323.34        303.30        12.44 o
   1  -2   2        835.91        846.64        43.72 o
   2  -2   2         38.67         37.61         6.49 o
   3  -2   2       1932.86       1880.74        51.75 o
   4  -2   2       1150.95       1032.35        36.36 o
   5  -2   2       1335.47       1327.24        55.66 o
   6  -2   2        263.91        252.53        19.20 o
   8  -2   2        596.37        594.16        49.25 o
   9  -2   2        596.03        676.32        58.84 o
  10  -2   2        378.17        347.32        37.93 o
  11  -2   2         76.79         92.46        29.68 o
  12  -2   2        516.94        671.08        62.30 o
  13  -2   2          4.06         15.63        17.48 o
 -15  -1   2        117.93        105.98        16.33 o
 -14  -1   2         37.38         43.41        21.65 o
 -13  -1   2        906.12        898.03        88.01 o
 -12  -1   2        278.76        299.50        39.66 o
 -11  -1   2         16.36         25.69        28.62 o
 -10  -1   2        246.04        272.09        30.47 o
  -9  -1   2       1581.77       1564.39        69.74 o
  -8  -1   2       2324.34       2358.65        93.76 o
  -7  -1   2          7.91         33.10        13.67 o
  -6  -1   2       1869.94       2073.83        61.18 o
  -5  -1   2       2139.22       2228.77        67.98 o
  -4  -1   2       1170.97       1047.48        29.64 o
  -3  -1   2      15898.89      15275.22       565.53 o
  -2  -1   2        488.69        506.30        34.87 o
  -1  -1   2       6690.07       6817.44       169.42 o
   0  -1   2       1234.94       1351.26        44.71 o
   1  -1   2       9492.73       9591.31       335.86 o
   2  -1   2        782.75        757.82        22.81 o
   3  -1   2      11931.34      11803.30       379.63 o
   4  -1   2       1812.10       1733.76        60.62 o
   5  -1   2        331.15        330.03        25.64 o
   6  -1   2        647.39        627.58        31.41 o
   8  -1   2       1808.32       2000.82       108.59 o
   9  -1   2        754.99        792.09        61.20 o
  10  -1   2        204.11        236.23        33.06 o
  11  -1   2        276.64        353.55        32.41 o
  12  -1   2        285.25        282.48        34.93 o
  13  -1   2        236.68        242.07        22.64 o
 -15   0   2        161.58        151.76        18.14 o
 -14   0   2          4.07         23.76        21.86 o
 -13   0   2        333.09        242.77        64.40 o
 -12   0   2         44.30         52.78        33.89 o
 -11   0   2        629.08        496.25        38.84 o
 -10   0   2         28.80         44.95        26.86 o
  -9   0   2        405.50        486.41        31.09 o
  -8   0   2        206.40        191.99        25.62 o
  -7   0   2        128.10         58.80        13.93 o
  -6   0   2        553.75        603.11        23.44 o
  -5   0   2        709.09        693.20        25.47 o
  -4   0   2       8964.00       8357.85       241.12 o
  -3   0   2       4455.21       4412.30       129.72 o
  -2   0   2       8970.32       8987.71       350.65 o
  -1   0   2        514.45        470.23        13.93 o
   0   0   2        197.76        141.22         7.40 o
   1   0   2         62.54         45.33        10.56 o
   2   0   2      30373.41      29232.75      1133.80 o
   3   0   2        433.03        501.80        24.68 o
   4   0   2       6010.19       6133.75       276.16 o
   5   0   2       2174.31       2120.99        85.69 o
   6   0   2       1100.67       1076.56        44.87 o
   7   0   2       1440.85       1278.54       124.44 o
   8   0   2       2957.02       3153.97       157.74 o
   9   0   2        342.76        346.95        45.46 o
  10   0   2         43.31         45.70        29.09 o
  11   0   2       1722.85       1876.03        76.86 o
  12   0   2         74.57         99.11        27.87 o
  13   0   2        365.49        445.25        32.08 o
 -15   1   2         97.39         76.17        21.85 o
 -14   1   2         16.64         25.76        27.06 o
 -13   1   2        989.61        907.16        67.76 o
 -12   1   2        301.10        350.21        40.40 o
 -11   1   2         39.49         75.30        28.19 o
 -10   1   2        215.75        193.85        28.21 o
  -9   1   2       1632.06       1618.01        63.41 o
  -8   1   2       2452.88       2508.29       108.44 o
  -7   1   2          2.50         42.22        21.69 o
  -6   1   2       2221.06       2622.72        84.63 o
  -5   1   2       1860.63       1919.50        67.80 o
  -4   1   2       1212.64       1123.58        34.51 o
  -3   1   2      14905.26      13843.66       565.22 o
  -2   1   2        658.81        658.96        34.96 o
  -1   1   2       7057.89       6976.48       168.93 o
   0   1   2       1247.53       1425.56        72.78 o
   1   1   2       9463.52       9838.81       531.15 o
   2   1   2        727.23        728.57        37.65 o
   3   1   2      11994.49      12018.75       415.72 o
   4   1   2       1737.83       1610.62        78.51 o
   5   1   2        192.04        203.04        19.38 o
   6   1   2        745.15        752.20        34.35 o
   7   1   2       1248.02       1280.71       124.80 o
   8   1   2       1930.27       2025.28       139.79 o
   9   1   2        639.43        622.88        58.44 o
  10   1   2        167.71        202.79        35.83 o
  11   1   2        221.50        237.47        31.38 o
  12   1   2        300.76        378.35        28.19 o
  13   1   2        232.25        222.44        22.04 o
 -15   2   2        116.52         95.90        15.75 o
 -14   2   2        143.84        182.19        40.62 o
 -13   2   2         13.90          7.39        40.01 o
 -12   2   2       2142.56       2100.01        93.90 o
 -11   2   2       1960.18       2070.85        85.04 o
 -10   2   2        400.28        388.82        32.69 o
  -9   2   2        182.42        239.64        27.02 o
  -8   2   2        195.81        218.67        22.72 o
  -7   2   2       1185.90       1422.57        68.87 o
  -6   2   2       6505.74       7236.86       254.22 o
  -5   2   2       2020.70       2226.70        73.03 o
  -4   2   2       8470.33       8462.92       270.38 o
  -3   2   2      15353.29      14891.60       590.98 o
  -2   2   2       3235.85       3534.83       112.97 o
  -1   2   2       6213.92       6290.30       169.78 o
   0   2   2        370.01        358.58        35.66 o
   1   2   2        893.32        970.60        53.05 o
   2   2   2         32.91         33.19         5.63 o
   3   2   2       1621.40       1531.51        60.37 o
   4   2   2       1242.16       1068.45        40.61 o
   5   2   2       1168.80       1148.44        60.11 o
   6   2   2        243.43        220.25        21.87 o
   7   2   2         54.43         55.09        37.93 o
   8   2   2        514.96        444.03        54.68 o
   9   2   2        673.19        665.49        58.34 o
  10   2   2        535.33        612.15        44.35 o
  11   2   2         44.61         60.33        26.98 o
  12   2   2        509.43        607.78        34.93 o
  13   2   2          2.32         14.62        22.19 o
 -15   3   2         42.01         62.66        16.80 o
 -14   3   2        107.82        163.42        24.07 o
 -13   3   2        697.13        754.47        48.16 o
 -12   3   2         68.11         55.23        28.10 o
 -11   3   2        472.17        502.70        40.53 o
 -10   3   2        126.09        139.84        23.59 o
  -9   3   2       3836.72       3945.54       137.43 o
  -8   3   2        160.89        184.03        20.14 o
  -7   3   2       4660.79       4774.52       164.57 o
  -6   3   2       4698.59       5069.66       169.68 o
  -5   3   2       5905.00       5903.62       204.86 o
  -4   3   2       9524.30       9347.26       317.99 o
  -3   3   2      18200.56      17861.08       696.80 o
  -2   3   2       2790.61       2795.67       104.66 o
  -1   3   2      13148.22      13532.35       374.35 o
   0   3   2        560.98        548.77        48.11 o
   1   3   2     105994.89     105848.96      7709.72 o
   2   3   2       3333.00       3345.78       130.77 o
   3   3   2       3287.13       3206.38        98.48 o
   4   3   2        551.44        587.38        25.68 o
   5   3   2       1683.23       1765.07        77.73 o
   6   3   2        616.87        569.07        34.60 o
   7   3   2        701.02        785.84        86.33 o
   8   3   2        303.07        311.33        36.58 o
   9   3   2        564.77        626.31        54.90 o
  10   3   2       1131.73       1351.34        72.24 o
  11   3   2        515.61        620.08        38.82 o
  12   3   2        210.15        248.00        25.79 o
  13   3   2        387.08        410.67        27.92 o
 -14   4   2         59.73         34.20        18.03 o
 -13   4   2         60.38         87.74        28.47 o
 -12   4   2         47.21         38.03        27.94 o
 -11   4   2        349.73        276.21        34.94 o
 -10   4   2        183.65        189.16        28.44 o
  -9   4   2        205.75        171.60        24.41 o
  -8   4   2       3918.35       3773.67       159.33 o
  -7   4   2       3107.92       3004.71       116.72 o
  -6   4   2       2589.02       2607.40        74.46 o
  -5   4   2       8850.08       8837.91       252.27 o
  -4   4   2        364.94        331.10        19.49 o
  -3   4   2      34607.17      34269.09       963.42 o
  -2   4   2       6645.68       7107.81       246.21 o
  -1   4   2         21.53         36.74        11.47 o
   0   4   2         97.64         86.57        12.57 o
   2   4   2        639.25        668.25        26.07 o
   3   4   2       7446.60       7824.87       244.97 o
   4   4   2       1048.13       1053.24        36.72 o
   5   4   2      10268.83       9948.25       374.96 o
   6   4   2       3721.93       3598.40       162.99 o
   7   4   2        675.34        744.84        84.53 o
   8   4   2        579.12        707.79        54.96 o
   9   4   2         79.69         60.79        45.28 o
  10   4   2       2413.35       2599.79       117.79 o
  11   4   2       1204.51       1343.10        53.84 o
  12   4   2        111.94        122.94        19.56 o
  13   4   2          0.56         19.58        16.71 o
 -14   5   2         73.14        101.64        21.05 o
 -13   5   2        397.82        414.75        36.68 o
 -12   5   2       1031.77        925.98        49.47 o
 -11   5   2        111.66        132.13        31.39 o
 -10   5   2        114.80        112.87        46.78 o
  -9   5   2        383.85        371.62        30.07 o
  -8   5   2       1172.50       1133.76        53.37 o
  -7   5   2       2008.25       2012.36        67.57 o
  -6   5   2         50.28         62.89        11.90 o
  -5   5   2       9258.75       9636.23       315.27 o
  -4   5   2       4799.87       4424.80       146.91 o
  -3   5   2       4865.89       4625.10       128.52 o
  -2   5   2       7653.54       7867.96       255.27 o
  -1   5   2       2589.19       2838.57        98.56 o
   0   5   2      39690.70      40321.82      1968.58 o
   1   5   2      25773.49      25143.42      1147.76 o
   2   5   2       4701.72       4400.07       168.43 o
   3   5   2       1143.59       1174.08        41.86 o
   4   5   2        155.01        181.16        13.43 o
   5   5   2       5948.51       5725.51       278.72 o
   6   5   2        688.33        624.36        36.15 o
   7   5   2       1653.55       1663.96       152.25 o
   8   5   2       2991.51       2981.45       172.05 o
   9   5   2        275.84        293.74        56.06 o
  10   5   2        772.97        870.72        53.49 o
  11   5   2         34.44         29.11        19.24 o
  12   5   2        295.65        343.14        33.17 o
  13   5   2         19.19         23.26        16.73 o
 -14   6   2        174.48        171.49        19.72 o
 -13   6   2        125.63        142.31        29.90 o
 -12   6   2        661.14        691.19        43.39 o
 -11   6   2       2420.12       2358.70       120.19 o
 -10   6   2        178.89        161.45        30.12 o
  -9   6   2        436.53        428.40        30.55 o
  -8   6   2       1188.03       1048.29        67.41 o
  -7   6   2       1487.36       1661.03        63.66 o
  -6   6   2        255.40        271.25        15.82 o
  -5   6   2       7102.66       7291.90       249.67 o
  -4   6   2        994.65        871.26        45.75 o
  -3   6   2      14313.60      13611.17       405.82 o
  -2   6   2       5547.82       5422.15       163.85 o
  -1   6   2       3180.75       2926.78       101.18 o
   0   6   2       2273.95       2175.19       202.28 o
   1   6   2       2815.86       2760.11       124.95 o
   2   6   2       7231.23       7891.39       269.77 o
   3   6   2        497.69        547.82        22.95 o
   4   6   2       4007.95       3906.71       135.28 o
   5   6   2       1845.22       1965.74        83.51 o
   6   6   2        529.76        584.57        39.36 o
   7   6   2       1099.83       1159.88       117.94 o
   8   6   2       2776.58       2892.81       142.77 o
   9   6   2        262.75        273.38        52.63 o
  10   6   2        599.96        640.33        45.21 o
  11   6   2        270.26        276.71        23.70 o
  12   6   2        870.16        976.67        42.97 o
  13   6   2         19.69         36.21        18.62 o
 -14   7   2         22.55         18.14        17.04 o
 -13   7   2        937.83       1036.99        98.17 o
 -12   7   2          8.52          7.63        23.53 o
 -11   7   2       1302.18       1392.45        56.69 o
 -10   7   2        787.13        851.24        51.46 o
  -9   7   2        178.75        192.79        28.73 o
  -8   7   2        278.42        325.25        26.40 o
  -7   7   2       2017.57       2195.11        90.91 o
  -6   7   2       2624.43       2848.05        87.39 o
  -5   7   2       3689.51       3783.69       130.70 o
  -4   7   2        360.10        343.00        24.20 o
  -3   7   2       2011.94       2033.19        63.63 o
  -2   7   2       9006.70       8579.71       221.46 o
  -1   7   2       8031.96       7858.16       238.87 o
   0   7   2       8494.11       9185.16       282.37 o
   1   7   2       2555.47       2951.93       102.46 o
   2   7   2       4990.01       4798.45       214.63 o
   3   7   2        535.33        515.57        20.29 o
   4   7   2       3959.35       3788.71       152.26 o
   5   7   2        323.76        392.22        27.03 o
   6   7   2        150.88        181.73        25.51 o
   7   7   2        475.24        524.39        47.88 o
   8   7   2        339.05        331.57        39.17 o
   9   7   2        159.34        205.62        36.40 o
  10   7   2        440.64        547.53        44.73 o
  11   7   2        818.32        889.30        48.25 o
  12   7   2          1.39         23.91        16.59 o
  13   7   2         11.63         18.17        15.20 o
 -14   8   2          7.90         30.85        16.29 o
 -13   8   2         27.31         41.13        26.12 o
 -12   8   2       1063.71       1074.18        99.76 o
 -11   8   2         83.74        109.09        26.76 o
 -10   8   2         42.93         36.74        27.03 o
  -9   8   2        350.26        356.44        32.19 o
  -8   8   2        152.12        194.28        26.47 o
  -7   8   2       1219.02       1155.92        55.36 o
  -6   8   2       5682.78       5906.57       190.85 o
  -5   8   2       2871.40       2738.84        94.63 o
  -4   8   2       1672.86       1729.14        74.00 o
  -3   8   2       3168.68       3050.43        79.77 o
  -2   8   2       7988.48       7917.24       216.42 o
  -1   8   2        690.06        697.78        26.46 o
   0   8   2        334.80        294.42        15.57 o
   1   8   2      14688.54      15417.07       484.44 o
   2   8   2        182.79        154.21        11.98 o
   3   8   2       8873.91       8768.97       332.02 o
   4   8   2       2707.09       2732.09       119.86 o
   5   8   2       4258.85       4514.70       176.97 o
   6   8   2       2026.03       2106.86       122.38 o
   7   8   2        851.85        937.49        70.36 o
   8   8   2        976.99       1101.34        75.03 o
   9   8   2        662.97        718.38        55.00 o
  10   8   2        398.73        434.98        29.58 o
  11   8   2        402.34        464.35        28.27 o
  12   8   2         46.90         40.58        15.81 o
  13   8   2         43.39         60.96        16.16 o
 -14   9   2         24.01         32.54        15.43 o
 -13   9   2        282.60        347.09        31.95 o
 -12   9   2        509.22        532.22        38.29 o
 -11   9   2         38.85         40.13        25.17 o
 -10   9   2         70.15         38.13        35.56 o
  -9   9   2         57.15         91.55        25.47 o
  -8   9   2        924.49       1073.74        58.67 o
  -7   9   2        358.95        366.25        28.80 o
  -6   9   2       2718.09       2652.63       105.92 o
  -5   9   2       9143.38       9138.41       327.88 o
  -4   9   2       9033.48       9653.80       282.87 o
  -3   9   2      11135.29      10953.57       312.92 o
  -2   9   2      14161.24      13628.11       409.91 o
  -1   9   2        150.58        151.08         9.75 o
   0   9   2       1373.17       1423.86        40.50 o
   1   9   2         20.75         32.75         5.75 o
   2   9   2       3709.61       3686.24       117.73 o
   3   9   2       2756.66       2664.54        99.68 o
   4   9   2        121.57        125.38        15.02 o
   5   9   2       7294.13       8018.23       307.15 o
   6   9   2        316.45        331.31        33.78 o
   7   9   2       1691.97       1872.38       110.06 o
   8   9   2       1250.44       1285.06        91.63 o
   9   9   2        893.19       1054.20        65.08 o
  10   9   2       1338.07       1419.12        53.57 o
  11   9   2        684.61        707.58        44.82 o
  12   9   2         55.85         68.13        16.07 o
  13   9   2          6.86         22.28        23.39 o
 -14  10   2        326.60        307.68        22.14 o
 -13  10   2        366.85        454.09        31.92 o
 -12  10   2        853.30        848.46        57.86 o
 -11  10   2          1.60          7.58        24.83 o
 -10  10   2        131.29        113.27        35.94 o
  -9  10   2        386.86        380.39        43.78 o
  -8  10   2       2258.75       2313.23       116.55 o
  -7  10   2       2398.30       2326.16        77.01 o
  -6  10   2       4808.79       5164.00       170.37 o
  -5  10   2       8265.94       8688.12       262.22 o
  -4  10   2       2356.85       2331.12        77.68 o
  -3  10   2       5175.49       5272.66       149.13 o
  -2  10   2        223.20        219.87        12.23 o
  -1  10   2       2522.52       2331.16        67.27 o
   0  10   2      11648.59      11472.40       326.98 o
   1  10   2       2024.36       2259.52        62.70 o
   2  10   2      14505.62      15265.75       473.10 o
   3  10   2       2858.57       2848.89       118.02 o
   4  10   2       4989.89       5356.64       204.79 o
   5  10   2        176.21        259.12        22.58 o
   6  10   2        832.86        937.98        47.62 o
   7  10   2       1198.31       1283.08        92.06 o
   8  10   2        179.03        216.87        38.90 o
   9  10   2        200.23        266.55        37.13 o
  10  10   2        583.30        599.76        33.54 o
  11  10   2        894.88        965.85       152.98 o
  12  10   2         82.49        120.44        16.39 o
  13  10   2         11.45         70.88        21.94 o
 -14  11   2        126.64        161.83        17.00 o
 -13  11   2        795.36        872.65        39.26 o
 -12  11   2         21.91         52.26        27.69 o
 -11  11   2        337.62        389.62        35.00 o
 -10  11   2         49.49         39.50        23.66 o
  -9  11   2        311.73        313.49        36.65 o
  -8  11   2        786.57        783.30       108.77 o
  -7  11   2       8988.79       9163.28       297.93 o
  -6  11   2       1049.21       1157.47        55.24 o
  -5  11   2       1016.36       1170.29        57.68 o
  -4  11   2        902.19        985.37        34.68 o
  -3  11   2       4894.96       4694.47       142.40 o
  -2  11   2       4041.70       3861.76       108.19 o
  -1  11   2      11682.48      11592.82       327.65 o
   0  11   2       4736.07       4563.82       146.86 o
   1  11   2      22219.88      23078.84       719.29 o
   2  11   2         26.73         26.48         8.23 o
   3  11   2       1905.64       1880.64        66.95 o
   4  11   2       4252.11       4204.74       136.56 o
   5  11   2       2102.42       2465.78        99.16 o
   6  11   2       2167.87       2399.25        98.70 o
   7  11   2        415.71        484.90        49.67 o
   8  11   2       1053.20       1073.37        54.88 o
   9  11   2        476.83        537.97        38.73 o
  10  11   2        318.83        363.68        25.86 o
  11  11   2         46.14        -12.28       106.38 o
  12  11   2         35.64         53.56        14.96 o
  13  11   2        142.70        144.73        21.65 o
 -14  12   2         13.14         37.44        14.62 o
 -13  12   2        330.28        399.84        22.96 o
 -12  12   2        132.22        122.28        44.75 o
 -11  12   2         10.12         -6.24        24.50 o
 -10  12   2         10.62         21.22        24.27 o
  -9  12   2        432.48        453.62        32.01 o
  -8  12   2         30.60        -15.42        32.70 o
  -7  12   2       2121.90       2237.85        80.76 o
  -6  12   2        195.29        178.21        19.96 o
  -5  12   2        565.89        439.75        21.16 o
  -4  12   2       6761.96       6982.11       221.49 o
  -3  12   2       5790.91       5836.01       173.14 o
  -2  12   2       2679.34       2582.48        86.67 o
  -1  12   2        684.29        641.83        23.45 o
   0  12   2        639.51        660.10        22.26 o
   1  12   2       5161.21       4955.43       142.60 o
   2  12   2       4641.61       4618.60       146.56 o
   3  12   2        124.20        129.95        12.36 o
   4  12   2       2382.46       2908.30        88.21 o
   5  12   2       1673.75       1739.86        73.13 o
   6  12   2        956.71       1017.37        91.74 o
   7  12   2         65.72         95.73        32.27 o
   8  12   2       2486.10       2525.75        90.90 o
   9  12   2       1286.20       1341.38        53.31 o
  10  12   2        560.20        559.74        40.33 o
  11  12   2         14.22        -24.67        30.55 o
  12  12   2        842.72        952.11        52.67 o
  13  12   2         82.25        118.50        35.37 o
 -14  13   2         73.20         96.55        13.72 o
 -13  13   2         11.94         32.65        15.21 o
 -12  13   2        146.18        115.84        35.58 o
 -11  13   2        107.68        114.19        23.31 o
 -10  13   2         24.42         82.37        25.83 o
  -9  13   2        749.93        764.01        42.94 o
  -8  13   2         33.27         48.08        19.87 o
  -7  13   2         75.12         63.88        21.97 o
  -6  13   2        929.07        972.31        40.21 o
  -5  13   2       1590.34       1599.04        65.05 o
  -4  13   2       3070.24       3316.87       152.20 o
  -3  13   2       4174.49       3744.30       107.55 o
  -2  13   2        511.12        491.33        22.24 o
  -1  13   2        959.51        924.89        35.21 o
   0  13   2        372.37        344.29        13.66 o
   1  13   2       2362.45       2274.93        75.97 o
   2  13   2        424.70        420.19        22.26 o
   3  13   2       1217.00       1362.38        54.03 o
   4  13   2       1614.02       1727.52        61.35 o
   5  13   2       6064.04       6215.86       271.10 o
   6  13   2        628.23        711.64        57.46 o
   7  13   2        400.37        400.06        23.04 o
   8  13   2        420.56        449.04        29.36 o
   9  13   2       1336.29       1456.16        59.99 o
  10  13   2        354.79        377.43        25.65 o
  11  13   2        195.35        180.10        27.57 o
  12  13   2         49.11         74.66        15.56 o
  13  13   2         67.92        178.91        46.60 o
 -14  14   2        419.43        493.65        40.14 o
 -13  14   2         27.40         30.15        14.64 o
 -12  14   2        126.99        156.72        35.79 o
 -11  14   2        136.10        152.27        27.14 o
 -10  14   2         65.37         49.76        23.87 o
  -9  14   2        331.75        327.23        27.35 o
  -8  14   2         77.68         82.39        24.96 o
  -7  14   2       1158.15       1104.20        68.12 o
  -6  14   2        413.02        487.76        28.22 o
  -5  14   2       4324.51       4510.50       159.66 o
  -4  14   2       2270.61       2318.84        84.12 o
  -3  14   2       1654.60       1518.00        44.33 o
  -2  14   2        455.57        454.99        18.37 o
  -1  14   2        191.73        211.13        13.23 o
   0  14   2       1519.50       1468.64        44.62 o
   1  14   2       1797.95       1838.69        55.27 o
   2  14   2       2465.46       2543.78        82.23 o
   3  14   2      10448.58      10829.99       336.06 o
   4  14   2       3328.05       3452.68       103.89 o
   5  14   2       1855.72       1802.27        75.09 o
   6  14   2        736.16        807.03        48.72 o
   7  14   2         94.04         85.09        16.66 o
   8  14   2        480.51        494.08        29.13 o
   9  14   2        933.53       1045.49        40.44 o
  10  14   2          4.93         18.13        18.15 o
  11  14   2        342.89        318.58        21.14 o
  12  14   2        273.02        319.74        20.43 o
  13  14   2         79.60         76.06        29.62 o
 -14  15   2        217.28        238.18        27.73 o
 -13  15   2         22.28         45.57        17.58 o
 -12  15   2        187.24        247.76        35.42 o
 -11  15   2        484.74        511.23        36.21 o
 -10  15   2        501.95        520.10        35.67 o
  -9  15   2        802.45        728.12        48.05 o
  -8  15   2        990.80        971.02        43.39 o
  -7  15   2       1808.59       1870.18       164.60 o
  -6  15   2        114.98         99.45        18.14 o
  -5  15   2       4788.55       4871.11       228.84 o
  -4  15   2        191.32        141.05        18.10 o
  -3  15   2         70.35         65.37        11.93 o
  -2  15   2       2117.38       2127.32        92.34 o
  -1  15   2       3489.69       3651.46       141.12 o
   0  15   2       1311.90       1249.45        47.68 o
   1  15   2        768.02        793.98        30.13 o
   2  15   2      10725.78      10945.08       425.96 o
   3  15   2        258.23        317.31        34.06 o
   4  15   2        414.33        299.67        21.74 o
   5  15   2        994.92        988.27        43.43 o
   6  15   2        193.67        210.73        19.17 o
   7  15   2        823.06        822.82        36.07 o
   8  15   2       1334.30       1376.71        66.80 o
   9  15   2        633.77        666.45        60.47 o
  10  15   2         52.58         42.85        21.56 o
  11  15   2         81.05         51.16        19.08 o
  12  15   2         64.95         82.11        19.67 o
  13  15   2        181.70        183.58        32.11 o
 -14  16   2        294.34        348.40        39.37 o
 -13  16   2        674.89        707.29        35.32 o
 -12  16   2         83.61         64.27        20.08 o
 -11  16   2        704.92        816.03        68.07 o
 -10  16   2        537.81        486.34        39.95 o
  -9  16   2        748.79        870.24        65.00 o
  -8  16   2       1464.81       1596.24        96.27 o
  -7  16   2        391.06        425.85        38.90 o
  -6  16   2         83.26         82.63        18.69 o
  -5  16   2       1380.19       1452.13        75.70 o
  -4  16   2        223.21        197.05        19.54 o
  -3  16   2       1841.86       1907.47        77.90 o
  -2  16   2       1494.78       1623.92        66.68 o
  -1  16   2       3741.74       3777.86       150.49 o
   0  16   2        991.04       1147.44        44.93 o
   1  16   2         62.04         71.54        13.18 o
   2  16   2       2851.29       3062.23       125.17 o
   3  16   2        185.68        190.36        16.08 o
   4  16   2        215.35        184.00        15.00 o
   5  16   2        111.09        117.65        17.15 o
   6  16   2         54.52         34.31        16.65 o
   7  16   2       1037.51        975.36        41.69 o
   8  16   2       2387.16       2361.06       152.30 o
   9  16   2       1757.19       1913.79       130.16 o
  10  16   2        848.26        879.52        70.41 o
  11  16   2        140.03        147.63        23.07 o
  12  16   2        222.12        253.75        29.90 o
  13  16   2         69.78         67.73        39.73 o
 -14  17   2        173.22        135.10        25.10 o
 -13  17   2         46.33         75.64        20.48 o
 -12  17   2        240.10        264.11        22.83 o
 -11  17   2         59.73         54.14        21.41 o
 -10  17   2        702.38        635.22        47.71 o
  -9  17   2       1267.01       1130.62       116.13 o
  -8  17   2       1605.55       1734.09        78.37 o
  -7  17   2        247.80        295.35        37.66 o
  -6  17   2        366.81        366.58        47.45 o
  -5  17   2       1902.12       1910.37       103.73 o
  -4  17   2        246.49        209.49        19.92 o
  -3  17   2       5908.51       6172.18       247.17 o
  -2  17   2        102.83        145.45        16.81 o
  -1  17   2        976.30       1024.57        44.24 o
   0  17   2        462.74        505.51        26.85 o
   1  17   2       7457.07       7855.49       281.99 o
   2  17   2       7719.76       7903.76       317.61 o
   3  17   2        106.86         66.57        13.75 o
   4  17   2        456.85        470.50        57.64 o
   5  17   2       1208.03       1307.46        87.71 o
   6  17   2        729.22        805.79        40.84 o
   7  17   2       1569.86       1515.89        62.51 o
   8  17   2       3915.08       3926.85       267.31 o
   9  17   2       1335.67       1401.93        79.15 o
  10  17   2        470.53        523.82        33.58 o
  11  17   2        226.71        258.24        24.83 o
  12  17   2        863.96       1071.39        91.86 o
  13  17   2        157.99        159.48        37.39 o
 -14  18   2         88.96        106.74        22.22 o
 -13  18   2          8.31         -7.93        24.08 o
 -12  18   2         51.80         78.89        22.76 o
 -11  18   2        122.04        113.13        27.40 o
 -10  18   2        166.23        185.20        24.84 o
  -9  18   2        161.27        174.67        22.82 o
  -8  18   2        647.70        632.54        33.12 o
  -7  18   2       1111.66       1165.18        58.99 o
  -6  18   2        136.64        116.25        30.59 o
  -5  18   2       1801.72       1888.68        84.62 o
  -4  18   2        515.16        479.34        30.04 o
  -3  18   2        926.65       1093.80        44.61 o
  -2  18   2       3620.80       4012.87       227.39 o
  -1  18   2       1520.21       1573.61        75.28 o
   0  18   2        743.49        700.94        30.01 o
   1  18   2        150.35        107.82        12.27 o
   2  18   2       7157.10       7488.67       301.18 o
   3  18   2        362.17        344.61        20.92 o
   4  18   2        755.42        672.24        53.64 o
   5  18   2        443.99        372.37        42.87 o
   6  18   2       1069.38        993.89        41.07 o
   7  18   2        667.30        650.30        31.85 o
   8  18   2       1146.77       1172.01        61.07 o
   9  18   2        300.64        300.60        27.88 o
  10  18   2        541.18        534.36        37.02 o
  11  18   2         39.95         41.22        20.98 o
  12  18   2        105.29        150.00        28.84 o
 -13  19   2          5.56         21.49        28.18 o
 -12  19   2        261.27        279.04        23.59 o
 -11  19   2         59.75         68.58        21.61 o
 -10  19   2        196.42        260.03        33.98 o
  -9  19   2        823.43        773.79        42.12 o
  -8  19   2        173.34        182.87        24.10 o
  -7  19   2       1295.98       1268.87        83.22 o
  -6  19   2          8.37         26.39        26.95 o
  -5  19   2        624.34        627.82        36.97 o
  -4  19   2       1683.76       1813.49        96.77 o
  -3  19   2        580.43        681.32        29.18 o
  -2  19   2       1343.90       1400.13        72.40 o
  -1  19   2        848.10        938.99        46.64 o
   0  19   2        970.63       1119.15        46.93 o
   1  19   2       1992.31       2199.11        74.68 o
   2  19   2        308.33        221.85        19.00 o
   3  19   2       1498.69       1587.22        74.83 o
   4  19   2         84.48         90.50        15.71 o
   5  19   2        737.59        719.31        44.82 o
   6  19   2        461.12        469.45        29.02 o
   7  19   2         64.54         67.97        18.83 o
   8  19   2        876.97        889.44        87.68 o
   9  19   2       1007.07       1145.27        62.00 o
  10  19   2       1105.37       1343.56       134.92 o
  11  19   2        205.27        198.55        90.49 o
  12  19   2         76.27         82.11        22.60 o
 -13  20   2         94.59        142.32        30.52 o
 -12  20   2       1154.01       1349.95       128.12 o
 -11  20   2        285.67        285.40        45.49 o
 -10  20   2        964.07       1006.56        93.02 o
  -9  20   2        503.18        454.14        37.41 o
  -8  20   2        348.25        311.57        26.51 o
  -7  20   2        248.80        263.70        28.37 o
  -6  20   2         98.72        100.55        17.80 o
  -5  20   2        135.32        134.38        19.36 o
  -4  20   2       2307.31       2273.97       129.82 o
  -3  20   2       1339.67       1605.43        58.07 o
  -2  20   2       1003.90       1032.69        46.02 o
  -1  20   2       6393.82       6157.85       283.25 o
   0  20   2       4979.61       5156.80       196.30 o
   1  20   2         71.69         49.19        12.48 o
   2  20   2        275.13        282.80        19.74 o
   3  20   2       2684.95       2450.89       133.67 o
   4  20   2         51.38         48.94        31.14 o
   5  20   2         50.29         40.02        16.42 o
   6  20   2        206.23        189.30        19.65 o
   7  20   2       1075.62       1079.51        54.80 o
   8  20   2       2248.73       2057.89       178.42 o
   9  20   2        367.29        431.72        31.01 o
  10  20   2       1725.78       1899.87       119.55 o
  11  20   2         17.78         40.79        29.70 o
  12  20   2        290.09        318.48        28.28 o
 -13  21   2         14.13         22.76        25.10 o
 -12  21   2         46.41         67.18        23.83 o
 -11  21   2        148.90        253.63        43.47 o
 -10  21   2        411.70        399.44        34.99 o
  -9  21   2       1405.30       1349.02       135.92 o
  -8  21   2        100.46         85.30        21.04 o
  -7  21   2         92.99         92.29        17.38 o
  -6  21   2        125.36        128.16        18.47 o
  -5  21   2         21.99         22.61        20.05 o
  -4  21   2       5038.31       5248.21       243.32 o
  -3  21   2       6453.45       6617.52       262.96 o
  -2  21   2       3032.15       3263.82       127.67 o
  -1  21   2        585.74        595.38        33.54 o
   0  21   2       4718.05       4787.88       192.42 o
   1  21   2       3031.95       3455.37       156.63 o
   2  21   2       1407.81       1428.02        62.11 o
   3  21   2        943.54        954.48        42.85 o
   4  21   2        448.78        436.40        46.52 o
   5  21   2        344.18        383.56        24.47 o
   6  21   2        190.00        184.15        20.17 o
   7  21   2       1437.23       1525.03        89.74 o
   8  21   2       3417.85       3508.57       330.82 o
   9  21   2        327.78        373.88        28.76 o
  10  21   2        230.50        308.55        39.03 o
  11  21   2         20.81         20.95        27.55 o
  12  21   2        395.74        422.53        38.16 o
 -13  22   2        165.74        163.79        18.44 o
 -12  22   2         34.40         36.87        21.71 o
 -11  22   2         25.41         18.92        28.80 o
 -10  22   2        158.17        114.28        33.24 o
  -9  22   2       1522.80       1584.08       137.57 o
  -8  22   2        194.16        231.60        27.86 o
  -7  22   2        306.30        297.67        28.83 o
  -6  22   2        513.67        514.43        28.63 o
  -5  22   2         94.79        121.45        30.83 o
  -4  22   2       3055.27       3295.75       144.79 o
  -3  22   2       2194.98       2277.81        95.28 o
  -2  22   2       1964.99       1948.11        94.78 o
  -1  22   2        458.49        435.46        29.30 o
   0  22   2       4719.74       4965.18       195.94 o
   1  22   2        397.86        463.22        27.19 o
   2  22   2        738.65        774.99        35.30 o
   3  22   2       3168.92       3412.71       265.56 o
   4  22   2       1381.54       1211.93        86.52 o
   5  22   2        147.19        122.76        19.84 o
   6  22   2         84.28        100.63        17.84 o
   7  22   2        196.67        191.49        20.20 o
   8  22   2       1806.89       1928.62       180.07 o
   9  22   2        132.48        124.89        26.54 o
  10  22   2         78.16         71.78        25.37 o
  11  22   2         50.78        111.19        29.30 o
  12  22   2         56.97         77.44        27.38 o
 -13  23   2        181.56        224.23        20.50 o
 -12  23   2        440.32        492.33        45.24 o
 -11  23   2         43.58         73.84        30.37 o
 -10  23   2        283.34        282.99        82.90 o
  -9  23   2        610.28        648.24        65.68 o
  -8  23   2        101.95        122.67        20.30 o
  -7  23   2        252.04        195.36        28.70 o
  -6  23   2        678.99        707.90        55.06 o
  -5  23   2         42.99         29.31        27.26 o
  -4  23   2        888.93        862.38        53.54 o
  -3  23   2       4983.29       4776.45       217.61 o
  -2  23   2       1445.63       1434.76        87.99 o
  -1  23   2       3723.07       3760.16       171.32 o
   0  23   2       1874.79       1991.54        85.26 o
   1  23   2       1758.93       1729.12        74.48 o
   2  23   2       3881.23       3806.07       153.08 o
   3  23   2         97.29        107.80        31.50 o
   4  23   2        739.42        746.19        40.10 o
   5  23   2        219.31        229.40        23.45 o
   6  23   2        292.08        343.10        27.28 o
   7  23   2        325.56        367.88        43.92 o
   8  23   2        344.79        429.86        48.11 o
   9  23   2        155.00        145.84        28.71 o
  10  23   2         17.92         34.97        24.83 o
  11  23   2        280.39        315.91        56.26 o
  12  23   2        181.58        169.59        42.62 o
 -13  24   2         14.08         15.81        10.57 o
 -12  24   2       1711.24       1871.09       156.60 o
 -11  24   2        106.79        140.78        46.87 o
 -10  24   2        213.35        169.12        34.47 o
  -9  24   2        282.05        237.23        38.77 o
  -8  24   2        108.69         74.09        21.48 o
  -7  24   2        493.96        504.70        62.89 o
  -6  24   2        190.83        182.64        28.49 o
  -5  24   2          5.15          7.23        20.76 o
  -4  24   2        155.45        204.81        49.49 o
  -3  24   2       2496.38       2447.62       152.07 o
  -2  24   2        997.57        901.84        41.80 o
  -1  24   2       5079.40       5265.47       237.68 o
   0  24   2         18.77         24.19        16.66 o
   1  24   2       1539.39       1607.02        68.97 o
   2  24   2         18.02         24.94        25.65 o
   3  24   2       4161.86       4236.48       222.97 o
   4  24   2        677.37        611.78        44.60 o
   5  24   2        922.65        906.22        72.54 o
   6  24   2        397.96        365.14        39.43 o
   7  24   2        341.22        413.89        42.47 o
   8  24   2        647.50        694.06        92.20 o
   9  24   2          6.62          7.94        25.24 o
  10  24   2         17.74         49.97        25.08 o
  11  24   2        149.84        230.13        67.64 o
  12  24   2          5.93         10.29        30.88 o
 -12  25   2         22.81         51.44        19.29 o
 -11  25   2        545.71        672.01        73.38 o
 -10  25   2         64.01         57.98        51.11 o
  -9  25   2        890.50        805.38       143.04 o
  -8  25   2        143.83        154.84        23.29 o
  -7  25   2       1607.05       1664.24       140.21 o
  -6  25   2        361.03        349.91        33.79 o
  -5  25   2         57.55         44.84        26.41 o
  -4  25   2       2123.36       2352.34       236.24 o
  -3  25   2        230.82        183.86        36.12 o
  -2  25   2        943.89       1091.07       102.04 o
  -1  25   2       1282.78       1251.29        75.15 o
   0  25   2       1212.23       1086.49        69.19 o
   1  25   2         84.56        118.48        34.86 o
   2  25   2          7.79         25.11        24.43 o
   3  25   2        306.48        297.83        22.88 o
   4  25   2       1078.67        923.06        79.77 o
   5  25   2        696.30        651.00        61.67 o
   6  25   2       1190.17       1093.68        62.95 o
   7  25   2       1925.09       1938.70        70.18 o
   8  25   2       1022.44        942.60        67.84 o
   9  25   2         84.25        101.92        23.92 o
  10  25   2        146.24        200.56        46.24 o
  11  25   2          9.06         -5.78        42.26 o
 -12  26   2         74.53         90.54        21.13 o
 -11  26   2        216.94        217.63        20.85 o
 -10  26   2         35.73         67.37        47.50 o
  -9  26   2        368.38        337.16        82.09 o
  -8  26   2        559.93        594.62        58.47 o
  -7  26   2        372.88        424.51        31.98 o
  -6  26   2        160.59        137.02        27.43 o
  -5  26   2       1130.05       1097.86        76.01 o
  -4  26   2       3930.94       4049.94       274.86 o
  -3  26   2        641.13        724.08        76.04 o
  -2  26   2        569.02        525.02        43.31 o
   1  26   2         18.87         20.77        33.05 o
   2  26   2        227.81        199.95        28.08 o
   3  26   2       1691.30       1517.67        74.43 o
   4  26   2        427.15        386.88        30.74 o
   5  26   2        778.35        763.65        32.83 o
   6  26   2        458.98        435.51        27.99 o
   7  26   2       1103.82       1092.02        47.43 o
   8  26   2        361.90        385.99        54.10 o
   9  26   2        233.73        237.81        26.20 o
  10  26   2        160.51        164.15        31.06 o
  11  26   2         55.93         65.61        41.18 o
 -12  27   2        522.77        525.17        35.29 o
 -11  27   2         45.08         77.42        16.23 o
 -10  27   2        242.12        196.82        23.17 o
  -9  27   2        714.86        720.72       131.30 o
  -8  27   2        413.91        441.33        32.98 o
  -7  27   2        335.02        338.35        29.30 o
  -6  27   2        408.02        372.42        40.77 o
  -5  27   2       1059.96        940.21        55.11 o
  -4  27   2       1630.37       1637.49       108.02 o
  -3  27   2       3235.94       3125.01       143.80 o
  -2  27   2        288.92        279.57        22.43 o
  -1  27   2        305.10        337.63        25.29 o
   0  27   2        165.62        156.77        25.45 o
   1  27   2        150.30        134.06        17.61 o
   2  27   2       1603.82       1581.27        80.13 o
   3  27   2        693.10        606.60        40.02 o
   4  27   2       1492.63       1421.80        93.55 o
   5  27   2       1561.08       1489.04        67.54 o
   6  27   2        360.45        316.42        25.86 o
   7  27   2        425.06        414.24        25.80 o
   8  27   2        108.26        115.16        22.75 o
   9  27   2         72.30         95.57        17.96 o
  10  27   2         18.15         55.90        26.76 o
  11  27   2        184.05        224.64        44.79 o
 -12  28   2        684.44        573.80        51.47 o
 -11  28   2         44.94         65.71        16.34 o
 -10  28   2        107.36        118.62        36.81 o
  -9  28   2        641.64        634.20        60.47 o
  -8  28   2       1592.76       1711.28       115.75 o
  -7  28   2        203.98        186.82        20.51 o
  -6  28   2        449.55        429.76        30.29 o
  -5  28   2       1208.18       1121.01        61.87 o
  -4  28   2       1031.13       1049.82        55.39 o
  -3  28   2        710.15        760.85        77.55 o
  -2  28   2        118.51        135.90        22.71 o
  -1  28   2        165.34        158.34        21.05 o
   0  28   2         41.02         36.25        21.41 o
   1  28   2        107.30         81.28        16.31 o
   2  28   2        417.05        465.69        39.18 o
   3  28   2        912.18        901.28        53.43 o
   4  28   2       1499.43       1466.93        86.13 o
   5  28   2        937.62       1003.46        41.32 o
   6  28   2         11.38         41.23        17.91 o
   7  28   2        549.89        575.80        30.53 o
   8  28   2        181.10        202.84        34.80 o
   9  28   2        102.35        123.03        25.90 o
  10  28   2        164.30        134.55        47.68 o
  11  28   2        112.97        110.43        15.01 o
 -12  29   2         32.44         37.62        10.34 o
 -11  29   2        729.23        689.69        47.42 o
 -10  29   2        182.05        150.87        35.69 o
  -9  29   2        196.96        251.95        57.61 o
  -8  29   2        412.90        376.80        27.87 o
  -7  29   2        563.51        568.15        31.42 o
  -6  29   2        126.99        160.55        32.82 o
  -5  29   2       1414.03       1199.22        78.98 o
  -4  29   2       2724.69       2474.39       142.60 o
  -3  29   2        282.83        252.19        25.64 o
  -2  29   2        350.71        375.47        25.36 o
  -1  29   2         66.01         67.75        18.17 o
   0  29   2         87.45         84.11        19.29 o
   1  29   2          7.29         12.59        15.18 o
   2  29   2        205.84        194.55        20.95 o
   3  29   2         36.99         46.93        19.31 o
   4  29   2        151.61        140.52        27.45 o
   5  29   2        342.01        345.90        22.64 o
   6  29   2        292.35        309.66        24.87 o
   7  29   2        392.38        407.67        27.97 o
   8  29   2        150.50        143.22        29.62 o
   9  29   2        425.78        442.21        47.76 o
  10  29   2         83.94        124.44        43.35 o
  11  29   2        230.06        249.06        40.64 o
 -11  30   2          8.92         34.23        16.82 o
 -10  30   2          8.55         12.11        16.21 o
  -9  30   2        271.86        279.72        35.00 o
  -8  30   2        912.80        831.24        81.07 o
  -7  30   2         19.76          5.37        16.59 o
  -6  30   2        281.56        256.32        26.96 o
  -5  30   2       1245.95       1210.81        96.27 o
  -4  30   2        822.99        857.86        50.71 o
  -3  30   2        170.94        178.17        23.39 o
  -2  30   2       1317.16       1335.78        59.65 o
  -1  30   2          5.92         47.42        22.77 o
   0  30   2         57.49         68.82        19.60 o
   1  30   2        241.70        231.13        21.03 o
   2  30   2        247.27        219.48        26.11 o
   3  30   2        342.90        349.21        33.17 o
   4  30   2        965.93        942.74        50.70 o
   5  30   2         64.63         73.61        17.36 o
   6  30   2        307.17        295.73        26.49 o
   7  30   2       1215.58       1168.91        65.33 o
   8  30   2         81.84         56.33        21.71 o
   9  30   2         36.59         49.67        47.14 o
  10  30   2        169.95        203.17        40.37 o
 -11  31   2         64.52         68.49        13.76 o
 -10  31   2         84.41        100.42        33.95 o
  -9  31   2        309.74        276.66        25.58 o
  -8  31   2        590.99        593.04        72.52 o
  -7  31   2        437.35        406.07        26.27 o
  -6  31   2        952.37        946.11        63.67 o
  -5  31   2        490.22        460.10        34.05 o
  -4  31   2         93.89         87.21        19.43 o
  -3  31   2        971.07        992.07        55.86 o
  -2  31   2       1021.34       1046.73        50.30 o
  -1  31   2        141.51        142.91        26.41 o
   0  31   2        650.77        608.27        39.94 o
   1  31   2        648.86        627.30        40.92 o
   2  31   2         27.98        -13.00        18.75 o
   3  31   2        444.83        489.20        39.93 o
   4  31   2        352.95        319.64        25.10 o
   5  31   2         23.14         19.04        16.57 o
   6  31   2        189.19        237.85        35.61 o
   7  31   2        595.75        503.41        44.33 o
   8  31   2        232.34        215.84        35.85 o
   9  31   2         33.07         31.02        20.50 o
  10  31   2         85.90         82.07        16.67 o
 -11  32   2         44.86         29.77        11.20 o
 -10  32   2        572.83        507.76        36.71 o
  -9  32   2        559.64        638.13        62.61 o
  -8  32   2        104.51         79.65        46.96 o
  -7  32   2         26.00         50.66        19.50 o
  -6  32   2        649.78        627.33        47.08 o
  -5  32   2         97.77         63.41        20.06 o
  -4  32   2        555.76        585.51        50.31 o
  -3  32   2        157.22        172.36        26.75 o
  -2  32   2        130.80        114.39        20.76 o
  -1  32   2         69.97         63.80        21.05 o
   0  32   2        589.50        558.27        38.00 o
   1  32   2       1065.55        974.08        66.28 o
   2  32   2        108.34        183.45        26.40 o
   3  32   2        155.24        142.96        23.18 o
   4  32   2        796.67        823.93        44.23 o
   5  32   2         79.87         81.44        16.60 o
   6  32   2         46.48         43.93        15.53 o
   7  32   2        210.11        182.76        31.79 o
   8  32   2          9.85         35.40        19.44 o
   9  32   2         19.42         24.36        18.84 o
  10  32   2         83.64         63.87        14.06 o
 -11  33   2        210.93        222.47        17.68 o
 -10  33   2        162.11        176.28        20.23 o
  -9  33   2        100.78         95.04        15.92 o
  -8  33   2        284.12        286.80        28.70 o
  -7  33   2         23.85         30.41        16.27 o
  -6  33   2        387.16        374.16        27.95 o
  -5  33   2        118.22        136.23        22.43 o
  -4  33   2        326.38        351.53        25.94 o
  -3  33   2        517.63        508.71        35.49 o
  -2  33   2        160.51        154.92        30.79 o
  -1  33   2       1003.60        996.95        71.84 o
   0  33   2        750.11        671.05        51.34 o
   1  33   2       1554.64       1692.50       148.10 o
   2  33   2        177.99        104.70        30.30 o
   3  33   2         36.22         43.84        18.11 o
   4  33   2        679.06        627.33        30.29 o
   5  33   2        351.77        328.47        21.16 o
   6  33   2        323.93        362.34        22.29 o
   7  33   2         65.16         94.36        23.28 o
   8  33   2         39.10         55.00        32.06 o
   9  33   2         98.53         89.02        40.10 o
 -10  34   2         44.65         24.74        14.27 o
  -9  34   2        119.67        125.23        22.25 o
  -8  34   2        344.77        370.13        26.30 o
  -7  34   2         73.97         81.22        18.62 o
  -6  34   2        978.01       1021.97       106.07 o
  -5  34   2        766.64        739.57        48.27 o
  -4  34   2        178.78        198.75        20.99 o
  -3  34   2       3029.88       3133.27       131.52 o
  -2  34   2        335.26        320.87        36.80 o
  -1  34   2        643.71        608.11        40.43 o
   0  34   2         49.89         58.57        25.02 o
   1  34   2          3.48         16.28        27.63 o
   2  34   2         19.87         47.65        28.06 o
   3  34   2       1024.45       1162.05        74.17 o
   4  34   2         45.72         52.72        15.05 o
   5  34   2         45.82         69.59        14.68 o
   6  34   2        294.40        372.42        71.70 o
   7  34   2         61.63         74.36        15.29 o
   8  34   2        208.76        174.10        27.81 o
   9  34   2         94.14        110.81        18.73 o
 -10  35   2         44.41         49.11        12.44 o
  -9  35   2        184.19        151.63        19.18 o
  -8  35   2        360.53        356.82        26.23 o
  -7  35   2        265.08        308.12        57.07 o
  -6  35   2       1631.99       1564.08        82.14 o
  -5  35   2       1159.85       1130.13        57.38 o
  -4  35   2        101.97        116.05        18.68 o
  -3  35   2        789.00        884.01        45.33 o
  -2  35   2        664.36        700.61        72.33 o
  -1  35   2         67.80         55.16        20.73 o
   0  35   2        178.49        220.30        29.36 o
   1  35   2        739.02        814.62        64.39 o
   2  35   2        318.39        308.62        30.01 o
   3  35   2         58.65         95.18        22.78 o
   4  35   2         20.72         22.54        14.15 o
   5  35   2        785.47        836.80        39.27 o
   6  35   2        196.64        192.13        20.05 o
   7  35   2        114.14        120.52        16.63 o
   8  35   2        294.58        316.94        78.57 o
   9  35   2        139.17        125.20        30.97 o
 -10  36   2         15.97         20.93         9.85 o
  -9  36   2        125.93        129.90        17.40 o
  -8  36   2        247.96        243.12        19.82 o
  -7  36   2        508.06        471.03        45.57 o
  -6  36   2        238.24        199.85        29.11 o
  -5  36   2       1125.14       1213.41        84.41 o
  -4  36   2         77.30         75.12        16.90 o
  -3  36   2        932.82       1016.99        71.82 o
  -2  36   2        395.19        311.60        29.91 o
  -1  36   2       1313.78       1456.65        73.74 o
   0  36   2        101.96         98.50        22.34 o
   1  36   2       3538.65       3638.85       204.23 o
   2  36   2         14.36         28.50        21.67 o
   3  36   2        537.52        528.13        49.12 o
   4  36   2        168.32        188.01        20.17 o
   5  36   2        139.45        176.36        25.06 o
   6  36   2        103.00        109.85        15.78 o
   7  36   2         73.10        105.63        22.25 o
   8  36   2        226.24        240.78        25.36 o
   9  36   2          8.19          1.63        12.28 o
  -9  37   2         58.10         81.94        14.42 o
  -8  37   2         20.50         32.36        15.29 o
  -7  37   2        197.90        186.96        21.30 o
  -6  37   2        128.38        193.25        51.84 o
  -5  37   2        279.85        254.44        22.54 o
  -4  37   2         93.81        103.73        20.41 o
  -3  37   2         41.41         83.42        21.05 o
  -2  37   2        624.02        608.31        45.99 o
  -1  37   2        895.51       1085.06        65.72 o
   0  37   2       1532.24       1517.32        71.24 o
   1  37   2         66.04        107.88        22.88 o
   2  37   2        462.87        517.77        42.22 o
   3  37   2         76.73         97.24        22.16 o
   4  37   2        116.24        122.22        20.77 o
   5  37   2         11.63          3.98        15.04 o
   6  37   2        152.28        147.21        20.09 o
   7  37   2         30.72         49.05        19.52 o
   8  37   2        171.21        176.33        26.10 o
  -9  38   2          6.90         15.53        15.35 o
  -8  38   2        151.17        137.90        17.93 o
  -7  38   2        595.52        592.21        31.56 o
  -6  38   2        899.18        920.56        86.21 o
  -5  38   2        106.88        154.06        48.04 o
  -4  38   2        184.36        222.96        31.14 o
  -3  38   2        111.77        117.19        23.07 o
  -2  38   2        194.71        224.44        25.69 o
  -1  38   2       3495.00       3780.35       220.55 o
   0  38   2         19.01         12.03        18.17 o
   1  38   2        980.48        987.20        49.92 o
   2  38   2        176.65        163.64        24.41 o
   3  38   2        308.69        278.85        27.80 o
   4  38   2        212.73        224.27        26.60 o
   5  38   2        147.60        184.99        28.96 o
   6  38   2         84.88        109.66        19.94 o
   7  38   2        152.26        172.53        30.79 o
   8  38   2         79.06         81.74        14.96 o
  -9  39   2         73.48         72.61        16.07 o
  -8  39   2        138.71        148.82        23.66 o
  -7  39   2        482.09        481.06        37.62 o
  -6  39   2       1308.21       1304.37        87.69 o
  -5  39   2        293.88        295.12        27.69 o
  -4  39   2        191.73        240.75        50.21 o
  -3  39   2        295.79        293.79        52.92 o
  -2  39   2        236.28        243.58        30.28 o
  -1  39   2       1850.03       2017.11        97.65 o
   0  39   2         12.59         22.99        17.81 o
   1  39   2        124.44        115.30        19.59 o
   2  39   2         79.43         96.62        26.01 o
   3  39   2        269.40        236.56        37.30 o
   4  39   2        262.49        272.49        20.32 o
   5  39   2        132.96        181.60        26.09 o
   6  39   2         41.33         32.04        16.83 o
   7  39   2         23.04         36.49        16.40 o
  -8  40   2        285.57        218.72        29.08 o
  -7  40   2        186.61        191.01        22.67 o
  -6  40   2        473.01        416.28        29.67 o
  -5  40   2        445.69        485.45        73.10 o
  -4  40   2         16.50          5.24        20.31 o
  -3  40   2         14.90         -6.75        23.22 o
  -2  40   2        218.35        159.66        47.86 o
  -1  40   2        203.52        155.52        30.49 o
   0  40   2        103.24        141.50        41.90 o
   1  40   2        422.93        401.28        27.68 o
   2  40   2         33.40         58.02        28.28 o
   3  40   2         66.15         67.23        15.86 o
   4  40   2         54.35         68.59        16.19 o
   5  40   2         63.56         73.53        18.57 o
   6  40   2         45.14         35.78        15.99 o
   7  40   2          3.88         -8.69        13.05 o
  -8  41   2         91.85         72.97        15.89 o
  -7  41   2        312.99        327.41        55.18 o
  -6  41   2        297.89        340.25        42.71 o
  -5  41   2        107.85        151.53        17.44 o
  -4  41   2        207.32        217.79        23.54 o
  -3  41   2          7.62          4.14        17.05 o
  -2  41   2        522.91        543.67        45.64 o
  -1  41   2        482.24        461.82        65.56 o
   0  41   2        925.56        975.66       102.04 o
   1  41   2         22.94         31.61        33.95 o
   2  41   2        273.71        277.74        25.60 o
   3  41   2        116.21        141.31        14.43 o
   4  41   2         62.45         41.79        16.91 o
   5  41   2         33.28         40.27        16.46 o
   6  41   2        108.55        148.47        33.23 o
   7  41   2         18.67         25.48        11.60 o
  -7  42   2        383.16        341.35        38.11 o
  -6  42   2         36.24          4.77        15.70 o
  -5  42   2        233.17        261.36        21.81 o
  -4  42   2        489.11        530.90        56.55 o
  -3  42   2         62.28         72.67        17.42 o
  -2  42   2         83.32         90.44        24.22 o
  -1  42   2        697.59        748.82        55.30 o
   0  42   2          0.20        -14.50        22.99 o
   1  42   2        899.32       1018.74        64.80 o
   2  42   2         43.05         50.76        17.57 o
   3  42   2         63.11        109.68        16.19 o
   4  42   2        101.06        119.32        17.40 o
   5  42   2         57.87         89.88        23.14 o
   6  42   2          8.60         12.95        13.13 o
  -7  43   2         90.40         64.66        15.35 o
  -6  43   2        118.58        147.12        25.65 o
  -5  43   2         14.03         29.09        13.26 o
  -4  43   2        275.71        313.21        23.80 o
  -3  43   2         43.75         37.19        15.79 o
  -2  43   2        155.99        125.27        24.51 o
  -1  43   2         28.72         61.88        23.50 o
   0  43   2        131.49        184.13        28.13 o
   1  43   2         35.07         54.45        22.76 o
   2  43   2         27.03         22.09        12.34 o
   3  43   2          6.52         13.32        15.24 o
   4  43   2        438.66        511.53        38.08 o
   5  43   2        207.36        222.50        24.90 o
   6  43   2         15.98         14.34        10.48 o
  -6  44   2         74.54         55.99        16.53 o
  -5  44   2        322.54        329.66        35.13 o
  -4  44   2        550.34        586.90        39.44 o
  -3  44   2         20.30          8.66        15.08 o
  -2  44   2         55.69         55.81        27.63 o
  -1  44   2         24.79         23.53        20.06 o
   0  44   2        172.83        171.73        26.50 o
   1  44   2         30.82         31.24        19.15 o
   2  44   2         45.63         42.43        15.64 o
   3  44   2          8.32          7.25        19.13 o
   4  44   2        432.56        441.43        27.70 o
   5  44   2        319.66        276.81        24.58 o
  -5  45   2        197.52        231.00        32.69 o
  -4  45   2         52.50         72.69        17.94 o
  -3  45   2         65.27         55.31        14.89 o
  -2  45   2        569.40        613.08        42.65 o
  -1  45   2        342.49        383.66        30.45 o
   0  45   2         88.68         48.95        26.01 o
   1  45   2          3.09          8.49        17.44 o
   2  45   2        581.25        625.78        34.63 o
   3  45   2         36.00         36.68        17.51 o
   4  45   2         25.92         14.14        25.47 o
  -5  46   2         11.34         15.35        17.88 o
  -4  46   2         23.51         15.26        13.45 o
  -3  46   2         38.32         45.71        12.49 o
  -2  46   2        201.96        231.23        25.20 o
  -1  46   2          4.90         29.42        17.43 o
   0  46   2          5.20         15.20        16.60 o
   1  46   2        353.66        371.15        24.48 o
   2  46   2         26.33         49.71        12.42 o
   3  46   2        675.93        687.52        47.59 o
   4  46   2          9.48         30.79        19.78 o
  -4  47   2        266.74        215.63        18.64 o
  -3  47   2         74.30         74.83        19.60 o
  -2  47   2        135.09        165.06        15.73 o
  -1  47   2        553.26        591.90        39.78 o
   0  47   2        185.07        188.38        16.88 o
   1  47   2         92.03        110.88        13.71 o
   2  47   2        249.05        251.37        27.36 o
   3  47   2         46.13         42.87        13.38 o
  -3  48   2         41.88         46.06        15.17 o
  -2  48   2         47.42         36.28        12.78 o
  -1  48   2         71.86         67.62        11.44 o
   0  48   2          6.61          8.00         9.81 o
   1  48   2        120.91        103.41        15.04 o
   2  48   2         56.28         74.05        17.88 o
  -3 -47   3         88.30         75.31        16.98 o
  -5 -46   3        234.53        156.77        20.77 o
  -4 -46   3        243.75        200.30        26.73 o
  -3 -46   3         62.14         61.95        19.87 o
  -2 -46   3         66.35         77.66        20.05 o
  -1 -46   3        499.48        437.44        47.14 o
   0 -46   3         51.18         62.49        19.14 o
   1 -46   3        239.59        300.72        30.88 o
   2 -46   3        430.82        411.07        41.00 o
   3 -46   3         83.73        100.06        14.99 o
  -6 -45   3         81.11         75.50        15.89 o
  -5 -45   3        323.79        282.11        32.15 o
  -4 -45   3        414.59        325.82        39.37 o
  -3 -45   3        333.32        312.46        38.65 o
  -2 -45   3        317.87        283.20        38.11 o
  -1 -45   3         64.13         39.01        20.59 o
   0 -45   3        256.88        231.72        30.34 o
   1 -45   3        319.68        344.42        39.01 o
   2 -45   3        138.85        111.08        21.13 o
   3 -45   3         92.29         88.14        16.98 o
  -6 -44   3        134.02        124.26        22.03 o
  -5 -44   3        110.62        113.42        24.92 o
  -4 -44   3        219.07        226.12        31.79 o
  -3 -44   3        456.91        449.54        49.85 o
  -1 -44   3         62.83        109.09        25.65 o
   0 -44   3        416.31        389.22        44.97 o
   1 -44   3        116.66        188.92        28.36 o
   2 -44   3       1010.75        923.82        84.89 o
   3 -44   3        451.91        448.82        44.25 o
  -7 -43   3        413.68        365.38        37.93 o
  -6 -43   3         83.69         75.13        23.30 o
  -5 -43   3         45.63         31.79        23.12 o
  -4 -43   3         47.69         62.31        26.19 o
  -3 -43   3         27.25         32.23        22.45 o
  -2 -43   3         41.45         74.18        23.15 o
  -1 -43   3        151.16        157.19        26.70 o
   0 -43   3         29.03         50.93        24.56 o
   1 -43   3        170.83        186.53        25.86 o
   2 -43   3         66.36         60.32        22.22 o
   3 -43   3        185.36        171.22        25.47 o
   4 -43   3        523.48        480.24        46.42 o
  -8 -42   3        348.04        301.98        30.88 o
  -7 -42   3        218.97        224.32        27.99 o
  -6 -42   3         18.64         28.72        24.20 o
  -5 -42   3        126.53        141.96        29.80 o
  -4 -42   3        419.26        400.56        40.19 o
  -3 -42   3        103.57         71.70        52.56 o
  -2 -42   3        184.99        144.93        27.06 o
  -1 -42   3        196.94        144.17        27.28 o
   0 -42   3         58.52         89.97        24.58 o
   1 -42   3        137.00        140.51        31.07 o
   2 -42   3         21.29         14.71        19.42 o
   3 -42   3         48.65         61.23        22.94 o
   4 -42   3         42.45         55.63        18.96 o
  -8 -41   3        203.52        199.57        26.55 o
  -7 -41   3        420.34        411.25        42.62 o
  -6 -41   3        119.16         83.74        28.08 o
  -5 -41   3        207.58        221.66        38.47 o
  -4 -41   3       1093.90       1129.53        77.97 o
  -3 -41   3        429.25        454.71        42.82 o
  -2 -41   3        538.92        565.51        47.85 o
  -1 -41   3        135.76        126.97        61.41 o
   0 -41   3        336.53        337.22        61.23 o
   1 -41   3        104.20        133.11        30.52 o
   2 -41   3       1286.92       1171.68        80.51 o
   3 -41   3         98.45         90.14        21.58 o
   4 -41   3         57.17         58.16        21.67 o
  -9 -40   3        199.77        188.02        23.12 o
  -8 -40   3        471.20        427.69        42.62 o
  -7 -40   3        148.59        111.95        26.05 o
  -6 -40   3        485.31        453.51        39.95 o
  -5 -40   3        397.95        378.74        42.10 o
  -4 -40   3        757.95        698.79        60.26 o
  -3 -40   3       1088.96        913.89       127.87 o
  -2 -40   3         42.45         67.37        63.57 o
  -1 -40   3        118.23        136.36        68.99 o
   0 -40   3         56.18         53.82        55.99 o
   2 -40   3        145.64        158.00        26.58 o
   3 -40   3        367.06        296.79        32.44 o
   4 -40   3        109.78        106.64        22.00 o
   5 -40   3        151.42        147.56        24.74 o
  -9 -39   3         86.90         77.48        20.41 o
  -8 -39   3         34.76         46.29        22.55 o
  -7 -39   3        171.44        154.20        29.06 o
  -6 -39   3        261.13        251.02        58.52 o
  -5 -39   3        137.23        136.79        47.91 o
  -4 -39   3        742.37        857.53        81.50 o
  -3 -39   3        634.28        680.47        57.42 o
  -2 -39   3        332.50        283.18        38.50 o
  -1 -39   3        239.77        188.82        32.44 o
   0 -39   3         70.98         88.77        34.41 o
   1 -39   3       1283.76       1161.19       116.67 o
   3 -39   3         64.35         67.65        23.34 o
   4 -39   3         25.57         22.44        24.47 o
   5 -39   3        829.28        766.98        52.68 o
  -9 -38   3         20.80          4.88        20.05 o
  -8 -38   3        145.25        153.04        33.50 o
  -7 -38   3        666.53        701.78        57.51 o
  -6 -38   3        208.36        219.50        38.00 o
  -5 -38   3       1716.06       1611.59       191.45 o
  -4 -38   3        346.80        330.86        35.07 o
  -3 -38   3       1522.53       1423.97        86.85 o
  -2 -38   3        696.69        634.06        57.33 o
  -1 -38   3       1157.95       1241.32       155.42 o
   0 -38   3         42.78         40.55        28.25 o
   1 -38   3        409.36        418.85        43.37 o
   2 -38   3        726.58        536.23        63.03 o
   3 -38   3         65.67         24.56        47.32 o
   4 -38   3        144.56        178.80        50.21 o
   5 -38   3         38.85         14.11        19.54 o
  -9 -37   3         26.78         38.07        21.34 o
  -8 -37   3         52.67         31.15        27.72 o
  -7 -37   3        524.27        550.43        50.23 o
  -6 -37   3         98.72        -27.09        81.46 o
  -5 -37   3        748.10        718.47        80.19 o
  -4 -37   3       1231.10       1248.76       100.42 o
  -3 -37   3        712.84        714.08        42.86 o
  -2 -37   3       1689.78       1630.98        88.01 o
  -1 -37   3        127.95        130.53        37.30 o
   0 -37   3        404.41        380.23        47.06 o
   1 -37   3        366.18        380.58        65.11 o
   3 -37   3        207.02        108.91        54.00 o
   4 -37   3        731.32        804.62        91.93 o
   5 -37   3         12.53         57.61        42.99 o
  -9 -36   3         66.80         35.37        23.51 o
  -8 -36   3        109.01         67.04        29.29 o
  -7 -36   3         71.11        102.17        33.10 o
  -6 -36   3        375.31        273.81       100.60 o
  -5 -36   3        404.63        333.62        95.54 o
  -4 -36   3        584.91        538.70        55.58 o
  -3 -36   3         82.75        104.31        28.18 o
  -2 -36   3        340.54        385.85        32.67 o
  -1 -36   3       1061.31       1018.69        78.74 o
   0 -36   3        372.77        351.53        43.30 o
   1 -36   3        385.46        418.29        90.85 o
   3 -36   3         33.32         32.51        46.24 o
   4 -36   3       2247.29       2188.72       139.00 o
   5 -36   3         57.72         75.86        48.40 o
   6 -36   3        300.07        288.43        53.28 o
 -10 -35   3        151.71        174.11        27.99 o
  -9 -35   3         46.18         13.10        21.63 o
  -8 -35   3        668.91        627.85        46.83 o
  -7 -35   3        222.51        229.38        95.72 o
  -6 -35   3        944.00        865.01        71.54 o
  -5 -35   3        127.03         87.42        98.07 o
  -4 -35   3        353.66        350.75        45.15 o
  -3 -35   3        422.10        355.60        33.92 o
  -2 -35   3        182.51        174.73        23.68 o
  -1 -35   3         22.38         36.79        20.47 o
   0 -35   3        509.34        413.36        49.97 o
   1 -35   3        689.60        526.48       105.66 o
   2 -35   3         81.17         64.07        41.22 o
   3 -35   3          6.56         10.98        34.44 o
   4 -35   3        194.04        153.67        37.83 o
   5 -35   3        347.32        290.88        36.76 o
   6 -35   3        470.03        408.78        39.24 o
 -10 -34   3        153.69        136.86        25.36 o
  -9 -34   3         47.23         62.86        24.43 o
  -8 -34   3        245.79        201.90        31.29 o
  -7 -34   3        123.37        146.66        40.46 o
  -6 -34   3        661.80        579.08        62.07 o
  -4 -34   3        273.19        245.36        54.72 o
  -3 -34   3       3904.39       3840.20       184.17 o
  -2 -34   3        695.18        594.94        41.04 o
  -1 -34   3         61.17         67.41        21.76 o
   0 -34   3       1100.04       1018.46       145.93 o
   1 -34   3       1047.43       1088.41        92.74 o
   2 -34   3        127.90        159.33        48.49 o
   3 -34   3        193.04        120.47        55.81 o
   4 -34   3         17.10         22.26        21.74 o
   5 -34   3        580.40        541.56        44.93 o
   6 -34   3       1087.21        959.60        68.88 o
 -10 -33   3         32.74         61.41        26.14 o
  -9 -33   3         68.82         90.11        26.84 o
  -8 -33   3        381.51        276.07        67.46 o
  -7 -33   3         12.92         27.58        30.08 o
  -6 -33   3        474.93        488.76        47.58 o
  -5 -33   3       1071.25       1023.55        76.72 o
  -4 -33   3       1291.51       1214.68        77.89 o
  -3 -33   3       1268.73       1236.18        72.24 o
  -2 -33   3       1122.76       1027.44        65.57 o
  -1 -33   3        351.01        369.55        33.77 o
   0 -33   3         53.14         64.35        28.72 o
   1 -33   3        102.10         87.66        43.93 o
   2 -33   3         91.31        114.96        44.44 o
   3 -33   3         18.95         56.42        41.45 o
   4 -33   3        227.16        197.63        25.58 o
   5 -33   3        208.26        207.38        25.07 o
   6 -33   3       1008.22        956.60        67.58 o
   7 -33   3        178.59        164.54        34.32 o
 -11 -32   3         15.10         46.06        32.33 o
 -10 -32   3          2.83         22.05        26.52 o
  -9 -32   3         27.78         50.35        27.47 o
  -8 -32   3        411.33        310.65       107.28 o
  -7 -32   3        146.07        105.00        31.78 o
  -6 -32   3        498.37        433.73        93.56 o
  -5 -32   3        567.00        498.45        48.26 o
  -4 -32   3        760.69        685.64        81.43 o
  -3 -32   3        863.03        799.02        48.72 o
  -2 -32   3        762.45        771.07        70.61 o
  -1 -32   3        804.80        877.00        68.78 o
   0 -32   3        123.87        147.38        33.95 o
   2 -32   3       1365.31       1230.94        81.08 o
   3 -32   3        739.05        714.50        49.57 o
   4 -32   3        903.47        898.00        51.01 o
   5 -32   3          4.73         24.91        20.05 o
   6 -32   3        239.73        200.41        32.49 o
   7 -32   3        277.06        222.76        57.98 o
 -11 -31   3         95.49         72.91        43.53 o
 -10 -31   3         59.87         80.73        29.46 o
  -9 -31   3        969.04       1047.90        83.26 o
  -8 -31   3        440.55        445.39        60.32 o
  -7 -31   3        233.03        252.49        47.86 o
  -6 -31   3        151.04        154.96        35.62 o
  -5 -31   3       1005.85        987.85        80.04 o
  -4 -31   3        213.27        193.84        34.42 o
  -3 -31   3        665.49        703.67        41.59 o
  -2 -31   3         13.47         32.99        19.27 o
  -1 -31   3        381.70        406.28        41.19 o
   0 -31   3        428.17        377.60        37.66 o
   2 -31   3        490.29        639.00        82.90 o
   3 -31   3        457.90        502.27        39.37 o
   4 -31   3       2299.64       2240.95       102.80 o
   5 -31   3        270.90        234.54        27.30 o
   6 -31   3         30.55         53.51        21.30 o
   7 -31   3        181.44        155.61        28.97 o
   8 -31   3         12.39         39.55        42.26 o
 -11 -30   3        898.73        839.00        73.83 o
 -10 -30   3         93.01        129.68        34.14 o
  -8 -30   3        702.63        702.03        69.90 o
  -7 -30   3         98.06         43.35        40.64 o
  -6 -30   3        564.11        583.55        76.40 o
  -5 -30   3       2798.54       2414.43       133.05 o
  -4 -30   3       1632.02       1371.32        93.31 o
  -3 -30   3        873.71        743.50        69.37 o
  -2 -30   3        115.60         84.61        24.43 o
  -1 -30   3        109.62        143.08        31.83 o
   0 -30   3        748.72        659.77        48.74 o
   1 -30   3        315.66        307.23        40.68 o
   2 -30   3       1780.69       1813.93       117.57 o
   3 -30   3        323.02        328.31        38.39 o
   4 -30   3       2194.00       2233.71       164.16 o
   5 -30   3        944.16        939.58        51.34 o
   6 -30   3        860.37        881.15        47.85 o
   7 -30   3        111.54         51.29        37.75 o
   8 -30   3         56.69        107.64        46.96 o
 -12 -29   3        204.63        159.84        38.47 o
 -10 -29   3        100.97        180.97        37.39 o
  -8 -29   3        426.43        396.62        61.05 o
  -7 -29   3        212.70        221.25        48.76 o
  -6 -29   3       2080.06       2030.60       176.28 o
  -5 -29   3       4286.42       3898.48       313.36 o
  -4 -29   3       1225.97       1047.87        69.40 o
  -3 -29   3        201.98        237.63        25.13 o
  -2 -29   3       1781.44       1725.31       100.45 o
  -1 -29   3        165.18        110.48        24.22 o
   0 -29   3        365.20        406.10        36.72 o
   1 -29   3         95.35        133.37        35.60 o
   2 -29   3        427.26        323.98        30.93 o
   3 -29   3        393.86        399.59        56.26 o
   4 -29   3       1784.62       1780.89        86.26 o
   5 -29   3        160.32        147.69        25.72 o
   6 -29   3        764.90        729.51        51.74 o
   7 -29   3         77.72         58.99        23.44 o
   8 -29   3        133.70        167.06        51.47 o
   9 -29   3        118.99        240.39        46.06 o
 -10 -28   3        106.86        139.79        36.30 o
  -9 -28   3         92.83         26.37        33.05 o
  -8 -28   3         72.05         87.96        41.00 o
  -7 -28   3        566.24        568.56        68.81 o
  -6 -28   3       5911.85       5872.91       432.74 o
  -5 -28   3       2076.02       1846.38       165.44 o
  -4 -28   3        268.18        265.40        36.95 o
  -3 -28   3        219.63        222.24        34.88 o
  -2 -28   3        361.84        278.44        29.09 o
  -1 -28   3        263.98        231.71        24.41 o
   0 -28   3       1094.16       1092.27        52.90 o
   1 -28   3         17.76         59.06        22.06 o
   2 -28   3         19.64         19.80        19.85 o
   3 -28   3       1848.03       1618.34        96.28 o
   4 -28   3        480.63        475.98        46.98 o
   5 -28   3       1376.94       1269.14        66.68 o
   6 -28   3        186.55        147.29        27.45 o
   7 -28   3        146.32        140.86        28.31 o
   8 -28   3        244.59        129.14        53.46 o
   9 -28   3         95.48         59.96        40.82 o
 -10 -27   3         92.45         78.93        35.58 o
  -9 -27   3         19.40          9.66        34.64 o
  -8 -27   3       1510.45       1524.89       137.44 o
  -7 -27   3        164.86        142.14        44.61 o
  -5 -27   3        360.85        320.22        42.62 o
  -4 -27   3        114.90        132.93        32.51 o
  -3 -27   3         49.09         49.30        16.97 o
  -2 -27   3         49.28         72.13        20.43 o
  -1 -27   3         26.06         40.03        19.23 o
   0 -27   3        205.61        215.98        21.25 o
   1 -27   3        309.26        277.30        28.26 o
   2 -27   3        113.90         62.10        26.33 o
   3 -27   3        581.86        519.35        59.37 o
   4 -27   3        706.85        710.18        62.58 o
   5 -27   3       2098.65       2089.21       204.43 o
   6 -27   3       1320.98       1130.67        78.31 o
   7 -27   3        214.72        171.33        28.44 o
   9 -27   3         16.48         73.69        43.53 o
 -10 -26   3         38.36        140.15       123.00 o
  -9 -26   3         22.31         76.96        36.89 o
  -8 -26   3        143.17         99.64        38.43 o
  -7 -26   3        789.45        731.92       102.59 o
  -5 -26   3       1597.37       1653.85       136.00 o
  -4 -26   3        258.39        267.48        42.62 o
  -3 -26   3        158.25        196.22        27.39 o
  -2 -26   3        302.38        231.64        46.09 o
  -1 -26   3       1355.19       1276.41        79.31 o
   0 -26   3        143.57        125.06        20.65 o
   1 -26   3        662.92        632.79        40.22 o
   2 -26   3        631.02        615.08        62.64 o
   3 -26   3        766.55        744.00        53.78 o
   4 -26   3       4123.50       3629.29       312.72 o
   5 -26   3        238.71        178.75        81.27 o
   6 -26   3        449.37        469.61        36.45 o
   7 -26   3          9.99         44.54        21.90 o
   8 -26   3         40.33         16.44        51.65 o
   9 -26   3        253.34        305.23        55.45 o
 -11 -25   3          2.84          9.40        29.00 o
 -10 -25   3        259.04        362.67       147.02 o
  -9 -25   3        147.67        151.55        39.56 o
  -8 -25   3        585.72        611.19        66.65 o
  -7 -25   3        685.22        684.15        71.70 o
  -6 -25   3       1099.12       1204.31       195.24 o
  -5 -25   3       5038.30       4923.08       376.93 o
  -4 -25   3        602.55        621.48        63.94 o
  -3 -25   3         65.39         96.46        23.05 o
  -2 -25   3       1086.74        962.07        51.06 o
  -1 -25   3        968.45        988.18        57.50 o
   0 -25   3       1320.38       1392.05        65.22 o
   1 -25   3         43.68         43.52        23.10 o
   2 -25   3        390.82        308.74        51.14 o
   3 -25   3        816.35        759.54        73.20 o
   4 -25   3        571.10        495.61        51.72 o
   5 -25   3        132.60        159.68        30.06 o
   6 -25   3        499.63        523.30        42.91 o
   7 -25   3        485.41        510.53        83.19 o
 -11 -24   3        119.07        171.24        35.56 o
 -10 -24   3        181.56        158.76        40.10 o
  -9 -24   3        173.64        122.10        45.60 o
  -8 -24   3        402.33        506.61        60.50 o
  -7 -24   3       1010.28       1110.57       102.59 o
  -5 -24   3       4290.87       3975.14       254.59 o
  -3 -24   3        531.04        571.27        40.24 o
  -2 -24   3       2520.87       2414.43        92.38 o
  -1 -24   3        533.81        534.10        27.43 o
   0 -24   3         93.94        104.24        17.77 o
   1 -24   3       2267.63       2269.06       115.57 o
   2 -24   3       1274.07       1128.37        81.57 o
   3 -24   3        248.10        202.65        25.68 o
   4 -24   3         16.55         41.31        22.61 o
   5 -24   3         62.62         46.59        24.66 o
   6 -24   3        741.51        728.76        78.31 o
   7 -24   3       2052.54       1934.14       210.79 o
   8 -24   3        450.33        367.54        71.16 o
   9 -24   3        447.18        465.43        70.26 o
 -11 -23   3        675.36        679.85        63.53 o
 -10 -23   3        211.04        163.11        38.34 o
  -9 -23   3       2291.73       2154.01       158.99 o
  -8 -23   3        287.90        271.52        45.17 o
  -7 -23   3         48.59         40.62        34.33 o
  -6 -23   3         75.91        -14.81       129.50 o
  -5 -23   3       1025.86        859.53       177.00 o
  -3 -23   3       1163.37       1103.92       120.35 o
  -2 -23   3       1252.05       1177.21        48.57 o
  -1 -23   3        121.18        118.37        18.53 o
   0 -23   3        542.46        581.26        33.77 o
   1 -23   3        115.50         82.15        17.64 o
   2 -23   3       1263.23       1396.69        75.45 o
   3 -23   3        418.46        374.26        57.31 o
   4 -23   3         70.02         66.82        25.98 o
   5 -23   3        820.10        813.31        62.72 o
   6 -23   3        400.48        450.98        53.82 o
   7 -23   3        343.52        266.89        43.45 o
   8 -23   3        182.16        140.70        59.24 o
 -12 -22   3        186.59        124.80       112.16 o
 -11 -22   3        216.62        248.34        42.62 o
 -10 -22   3        125.92        146.66        40.10 o
  -9 -22   3       1606.17       1635.13       144.31 o
  -8 -22   3       1413.00       1443.98       131.67 o
  -7 -22   3        844.81        774.77        97.17 o
  -6 -22   3       1044.72        819.79       188.74 o
  -5 -22   3       1116.01       1045.19       185.85 o
  -4 -22   3        969.81        868.01        96.08 o
  -3 -22   3       4073.81       4089.42       269.25 o
  -2 -22   3        956.23        935.16        43.34 o
  -1 -22   3        244.81        283.47        21.02 o
   0 -22   3       2151.89       2045.56        76.85 o
   1 -22   3        753.37        744.84        37.80 o
   2 -22   3       5737.34       5614.31       577.80 o
   3 -22   3       1367.37       1343.55       116.85 o
   4 -22   3        879.54        970.79        60.12 o
   5 -22   3        179.75        169.48        29.22 o
   6 -22   3        256.69        267.12        47.68 o
   7 -22   3        296.82        227.73        61.95 o
   8 -22   3        215.89        143.52        52.52 o
   9 -22   3        259.52         89.94       110.17 o
  10 -22   3         48.27         92.11        44.61 o
 -12 -21   3        268.27        178.62       121.19 o
 -11 -21   3        123.43        229.01       137.81 o
 -10 -21   3        561.09        549.75       108.82 o
  -9 -21   3        491.67        483.57        58.49 o
  -8 -21   3       1289.47       1334.53       113.60 o
  -7 -21   3       2529.79       2328.17       226.76 o
  -6 -21   3       1847.81       1345.55       233.35 o
  -5 -21   3       7164.52       6748.36       402.98 o
  -4 -21   3       2051.98       1930.41       136.39 o
  -3 -21   3          5.86         18.57        19.41 o
  -2 -21   3        630.24        743.88        36.37 o
  -1 -21   3        705.04        755.97        33.95 o
   0 -21   3        414.32        393.17        25.04 o
   1 -21   3         92.12         92.37        21.48 o
   2 -21   3        441.77        392.01        85.67 o
   3 -21   3       2635.70       2744.98       141.15 o
   4 -21   3        566.89        676.08        61.24 o
   5 -21   3        581.89        652.41        50.29 o
   6 -21   3       1472.52       1518.28        92.90 o
   7 -21   3         93.62        128.57        37.99 o
   9 -21   3        294.60        220.60       101.59 o
  10 -21   3        542.22        511.67        69.17 o
 -11 -20   3         58.79         14.63       133.29 o
 -10 -20   3       1059.61        998.99       136.90 o
  -9 -20   3       5231.74       4860.58       295.67 o
  -8 -20   3        632.04        624.19        67.73 o
  -7 -20   3        429.29        381.38        80.64 o
  -6 -20   3        747.10        920.93       168.51 o
  -5 -20   3       4447.36       4173.15       355.53 o
  -4 -20   3       3595.35       3474.91       226.86 o
  -3 -20   3       5495.26       5877.27       314.02 o
  -2 -20   3       3073.34       3211.82       139.31 o
  -1 -20   3       1999.80       1947.18        64.26 o
   0 -20   3       2185.71       2139.70        81.60 o
   1 -20   3        233.83        351.97        30.35 o
   2 -20   3         59.58         93.02        24.64 o
   3 -20   3       1183.16       1178.78        85.16 o
   4 -20   3        423.11        492.09        62.65 o
   5 -20   3        143.26        185.08        29.37 o
   6 -20   3       2020.79       1937.27       140.68 o
   7 -20   3        211.93        196.45        93.92 o
   8 -20   3       1705.93       1361.08       214.20 o
   9 -20   3        618.99        504.76        73.07 o
  10 -20   3        195.93        230.10        55.63 o
 -12 -19   3          4.69       -115.59       115.59 o
 -11 -19   3       1041.32       1013.04       196.50 o
 -10 -19   3        197.40        240.80        47.59 o
  -9 -19   3          5.10         16.89        34.05 o
  -8 -19   3       1106.84       1028.09       150.81 o
  -7 -19   3        971.46        992.00       114.42 o
  -6 -19   3        339.20        354.24        53.95 o
  -5 -19   3        647.64        661.84        86.95 o
  -4 -19   3       4341.69       4269.67       276.62 o
  -3 -19   3       4193.65       4400.48       191.43 o
  -2 -19   3       3039.27       3252.57       212.75 o
  -1 -19   3         91.07        145.83        17.42 o
   0 -19   3       6351.66       6137.61       255.48 o
   1 -19   3       1607.68       1636.15        98.28 o
   2 -19   3        101.76         93.24        32.07 o
   3 -19   3        830.93        738.84        59.07 o
   4 -19   3        349.69        399.34        56.45 o
   5 -19   3       1357.34       1478.29        84.08 o
   6 -19   3       3029.80       2919.82       204.95 o
   7 -19   3         15.02         11.20        33.95 o
   8 -19   3       1897.80       1539.70       223.42 o
   9 -19   3       1316.33       1294.44       196.87 o
  10 -19   3        212.10        175.60        47.29 o
 -12 -18   3         93.25        119.02       119.38 o
 -11 -18   3       3146.74       2824.39       342.26 o
 -10 -18   3        121.98         84.10        43.71 o
  -9 -18   3       2215.53       2223.58       156.12 o
  -8 -18   3         35.55         30.62        30.51 o
  -7 -18   3        258.70        199.34        38.92 o
  -6 -18   3        115.24        119.42        40.55 o
  -5 -18   3       1216.88       1350.24        87.44 o
  -4 -18   3        202.52        217.68        31.35 o
  -3 -18   3        601.51        604.06        36.08 o
  -2 -18   3        498.19        426.25        26.49 o
  -1 -18   3        527.50        587.67        31.18 o
   0 -18   3        481.27        500.98        35.29 o
   1 -18   3        218.89        227.22        56.17 o
   2 -18   3      15521.47      15034.97       986.43 o
   3 -18   3        624.84        659.68       125.80 o
   4 -18   3        614.06        602.71        50.27 o
   5 -18   3        517.80        516.62        85.45 o
   6 -18   3       3723.71       3776.05       250.05 o
   7 -18   3        438.54        431.66        54.54 o
   8 -18   3        344.08        302.34       134.74 o
   9 -18   3        674.36        764.52       160.02 o
  10 -18   3        375.99        283.80        91.75 o
 -12 -17   3        397.12        352.55       141.60 o
 -11 -17   3        180.19        213.48       141.60 o
 -10 -17   3       2224.03       2041.10       224.23 o
  -9 -17   3        564.06        514.20        62.85 o
  -8 -17   3       1695.94       1774.81       119.39 o
  -7 -17   3        230.61        243.95        37.46 o
  -6 -17   3        830.68        797.98        69.19 o
  -5 -17   3       3171.56       3109.66       192.31 o
  -4 -17   3       4971.31       5517.07       242.05 o
  -3 -17   3       2186.05       2560.48       128.84 o
  -2 -17   3       2289.17       2459.04        92.01 o
  -1 -17   3        929.77       1007.90        43.76 o
   0 -17   3        133.60        148.84        22.94 o
   1 -17   3         82.99        128.54        22.43 o
   2 -17   3       5878.82       5790.14       272.88 o
   3 -17   3      11242.68      10413.65       803.99 o
   4 -17   3       1845.61       2116.45       107.47 o
   5 -17   3       3148.87       2752.03       302.88 o
   6 -17   3        989.55        962.04        69.05 o
   7 -17   3       2276.23       2255.93       177.90 o
   8 -17   3        457.66        545.99       146.84 o
   9 -17   3         20.65        -85.97       111.98 o
  10 -17   3          7.41        -29.51        44.39 o
 -12 -16   3        103.78        180.07       136.36 o
 -11 -16   3        257.84        153.52       124.98 o
 -10 -16   3       2821.36       2573.37       177.62 o
  -9 -16   3       2229.93       2110.29       232.63 o
  -8 -16   3       1487.47       1347.15       129.20 o
  -7 -16   3         28.28         30.92        26.49 o
  -6 -16   3       1103.96       1006.89        89.29 o
  -5 -16   3       2500.98       2753.32       131.78 o
  -4 -16   3       7979.91       8388.16       480.93 o
  -3 -16   3       9585.38      10063.31       391.62 o
  -2 -16   3       2428.34       2294.81        93.79 o
  -1 -16   3         94.33         89.53        16.69 o
   0 -16   3        261.56        260.18        24.92 o
   1 -16   3        354.07        363.77        32.03 o
   2 -16   3       7422.00       7927.02       357.48 o
   3 -16   3        783.00        962.89        73.92 o
   4 -16   3       2601.68       2558.49       131.54 o
   5 -16   3        528.33        467.60        68.63 o
   6 -16   3        502.07        493.45        44.36 o
   7 -16   3       1198.29       1144.66        67.29 o
   8 -16   3       3052.07       2635.83       239.85 o
   9 -16   3        295.84        241.56        45.32 o
  10 -16   3        155.06        173.93       121.91 o
 -13 -15   3          6.32         11.56       117.40 o
 -12 -15   3        557.82        328.93        67.22 o
 -11 -15   3        855.38        588.88        93.98 o
 -10 -15   3         96.82         32.57        38.71 o
  -9 -15   3        645.60        509.26        41.00 o
  -8 -15   3        585.02        534.03        57.71 o
  -7 -15   3        668.81        530.86        51.89 o
  -6 -15   3        129.69         98.96        27.29 o
  -5 -15   3         95.61        170.61        25.24 o
  -4 -15   3       6060.90       6245.55       304.75 o
  -3 -15   3       2384.53       2296.84        95.58 o
  -2 -15   3       3487.37       3292.71       123.05 o
  -1 -15   3       5208.24       5024.00       168.72 o
   0 -15   3       2703.19       2665.66       102.25 o
   1 -15   3       1124.44       1159.52        49.81 o
   2 -15   3       1028.82        925.23        48.80 o
   3 -15   3         50.23         60.42        13.98 o
   4 -15   3        230.44        217.92        20.86 o
   5 -15   3        917.40        943.13        93.99 o
   6 -15   3        116.77        179.59        21.90 o
   7 -15   3        832.53        874.57        51.53 o
   8 -15   3       5472.99       4853.12       299.53 o
   9 -15   3       1583.80       1519.11       146.66 o
  10 -15   3        235.88        185.68        52.74 o
  11 -15   3         17.67        -16.59        40.46 o
 -13 -14   3          5.54         -5.25        64.17 o
 -12 -14   3        162.48         80.57        58.68 o
 -11 -14   3       1720.82       1288.85       118.84 o
 -10 -14   3        609.03        518.35        39.09 o
  -9 -14   3         74.14         15.95        24.60 o
  -8 -14   3        379.47        317.98        33.87 o
  -7 -14   3        803.06        666.98        60.68 o
  -6 -14   3        217.75        238.58        30.52 o
  -5 -14   3       1107.01       1123.95        51.96 o
  -4 -14   3        119.54        133.08        17.03 o
  -3 -14   3        468.84        597.57        39.78 o
  -2 -14   3       1887.12       1820.27        65.27 o
  -1 -14   3        623.20        605.32        24.36 o
   0 -14   3        188.18        240.26        16.90 o
   1 -14   3      10674.45      10971.97       489.76 o
   2 -14   3       1748.17       1625.19        87.36 o
   3 -14   3        184.32        209.56        18.79 o
   4 -14   3       2831.98       3097.12       151.04 o
   5 -14   3       2346.09       2253.78        77.15 o
   6 -14   3       1513.95       1319.58        81.67 o
   7 -14   3        275.47        305.31        38.25 o
   8 -14   3       4183.65       3684.11       302.07 o
   9 -14   3        961.20        865.17        74.10 o
  10 -14   3         21.39        -18.42        44.92 o
  11 -14   3        192.78        182.47        45.11 o
  12 -14   3         79.32         85.43        42.26 o
 -13 -13   3        108.95        109.44        30.51 o
 -12 -13   3        886.56        727.03        87.34 o
 -11 -13   3        544.08        337.56        90.84 o
 -10 -13   3       1695.91       1460.23       160.04 o
  -9 -13   3         57.21         32.22        24.27 o
  -8 -13   3       3071.06       2579.82       123.67 o
  -7 -13   3       1094.44       1005.79        56.55 o
  -6 -13   3        404.48        371.81        25.55 o
  -5 -13   3        578.02        433.64        31.57 o
  -4 -13   3       2129.74       2426.85       110.88 o
  -3 -13   3       3442.25       3557.92       157.52 o
  -2 -13   3        776.70        734.63        25.01 o
  -1 -13   3        344.23        347.86        16.49 o
   0 -13   3       1440.15       1268.25        55.38 o
   1 -13   3         68.78         64.91        14.76 o
   2 -13   3      13445.57      13593.78       377.19 o
   3 -13   3      10277.74      10662.70       432.04 o
   4 -13   3        694.00        658.39        32.94 o
   5 -13   3       3048.02       2790.25        96.06 o
   6 -13   3       1120.25       1013.81        82.10 o
   7 -13   3        167.15        202.20        28.83 o
   8 -13   3       1129.30       1105.54        80.71 o
   9 -13   3        561.56        544.42        56.65 o
  10 -13   3         21.68          5.08        26.09 o
  11 -13   3        167.73        170.67        26.86 o
  12 -13   3        569.42        461.64        72.97 o
 -13 -12   3         71.87         32.66        53.88 o
 -12 -12   3         80.55         25.82        62.70 o
 -11 -12   3       1217.07        787.67       130.06 o
 -10 -12   3        139.04        184.70        29.41 o
  -9 -12   3         49.72         56.71        24.83 o
  -8 -12   3       1160.15       1045.67        61.89 o
  -7 -12   3        785.55        715.49        56.46 o
  -6 -12   3         87.25         73.38        16.07 o
  -5 -12   3        164.88        177.34        15.83 o
  -4 -12   3       1767.44       1903.98        61.13 o
  -3 -12   3       7786.84       7264.58       227.34 o
  -2 -12   3        106.70        116.43        10.37 o
  -1 -12   3       5738.08       5379.78       177.40 o
   0 -12   3       4526.49       4944.93       195.74 o
   1 -12   3       3709.35       3555.29       144.96 o
   2 -12   3      23006.00      24657.47       725.48 o
   3 -12   3       2161.28       2112.30        74.96 o
   4 -12   3       9136.63       8654.34       340.22 o
   5 -12   3        715.74        707.62        29.47 o
   6 -12   3        789.19        682.96        62.30 o
   7 -12   3       1804.49       1517.17       116.95 o
   8 -12   3          7.79         89.53        35.32 o
   9 -12   3       2040.49       1965.77       136.57 o
  10 -12   3          8.46         -2.23        26.45 o
  11 -12   3        132.54        120.80        28.37 o
  12 -12   3        225.41        198.16        46.83 o
 -13 -11   3        198.25        145.82        60.91 o
 -12 -11   3        171.50        144.82        68.49 o
 -11 -11   3        755.50        488.77        65.94 o
 -10 -11   3         30.30         22.33        29.82 o
  -9 -11   3        195.96        208.26        26.22 o
  -8 -11   3        862.47        797.58        60.81 o
  -7 -11   3       1133.54        991.64        51.64 o
  -6 -11   3        334.95        274.48        23.63 o
  -5 -11   3        316.42        316.93        18.09 o
  -4 -11   3       2338.81       2261.25        62.81 o
  -3 -11   3       4938.13       4533.40       126.56 o
  -2 -11   3         21.98         30.50         9.22 o
  -1 -11   3       1655.38       1523.20        50.65 o
   0 -11   3        330.20        372.34        23.58 o
   1 -11   3       5090.57       4944.23       206.31 o
   2 -11   3       1486.91       1653.87        48.45 o
   3 -11   3      10656.14      11458.94       366.98 o
   4 -11   3       2675.76       2962.66       101.73 o
   5 -11   3        213.48        233.65        16.58 o
   6 -11   3       1966.01       1679.14       192.35 o
   7 -11   3       3391.23       3202.11       142.66 o
   8 -11   3        185.86        182.50        38.52 o
   9 -11   3       3702.47       3576.00       231.89 o
  10 -11   3        844.55        804.55        57.26 o
  11 -11   3        234.68        287.60        32.39 o
  12 -11   3        227.66        204.83        57.56 o
 -14 -10   3        135.88        161.47        31.07 o
 -13 -10   3        343.07        223.22        64.37 o
 -12 -10   3        199.89        104.70        56.66 o
 -11 -10   3         81.71        149.32        53.74 o
 -10 -10   3        548.50        480.33        42.02 o
  -9 -10   3         68.34         26.58        21.90 o
  -8 -10   3        453.05        494.19        89.40 o
  -7 -10   3       1034.77        874.23        48.87 o
  -6 -10   3        411.00        426.15        25.06 o
  -5 -10   3       1408.97       1410.19        53.49 o
  -4 -10   3       4754.48       4757.70       125.92 o
  -3 -10   3        832.99        781.74        29.16 o
  -2 -10   3       1570.98       1532.88        46.78 o
  -1 -10   3       2058.80       1918.18        48.66 o
   0 -10   3        192.63        186.42        17.89 o
   1 -10   3        324.92        372.80        19.88 o
   2 -10   3       6488.19       6304.43       223.29 o
   3 -10   3       4787.71       5456.75       162.49 o
   4 -10   3       3396.39       3151.23       103.65 o
   5 -10   3        748.26        720.78        27.05 o
   6 -10   3        677.87        717.51        54.58 o
   7 -10   3       1085.99        966.04        53.24 o
   8 -10   3        464.27        465.42        42.98 o
   9 -10   3       1020.22       1110.54       131.12 o
  10 -10   3        804.55        786.20        76.42 o
  11 -10   3        601.26        562.60        41.90 o
  12 -10   3        307.92        320.16        30.47 o
 -14  -9   3         26.22         63.59        30.79 o
 -13  -9   3          2.41         47.03        38.29 o
 -12  -9   3        140.83         56.19        59.41 o
 -11  -9   3       1228.51       1010.32       146.14 o
 -10  -9   3        229.54        239.36        48.67 o
  -9  -9   3        157.87        125.18        23.79 o
  -8  -9   3       2555.22       2244.86       176.46 o
  -7  -9   3       1084.81       1018.35        48.47 o
  -6  -9   3        676.22        664.03        30.58 o
  -5  -9   3        890.82        946.33        34.00 o
  -4  -9   3       2498.18       2304.38        68.26 o
  -3  -9   3        539.79        650.49        23.01 o
  -2  -9   3       1591.63       1404.30        44.82 o
  -1  -9   3       2367.40       2130.50        58.34 o
   0  -9   3      10159.95      10033.69       297.83 o
   1  -9   3      14919.30      14585.94       428.24 o
   2  -9   3        279.59        269.65        16.24 o
   3  -9   3      16231.50      16728.56       461.66 o
   4  -9   3        636.78        589.31        20.87 o
   5  -9   3       1338.63       1318.14        52.60 o
   6  -9   3        353.94        360.49        33.71 o
   7  -9   3       1594.94       1409.35        65.10 o
   8  -9   3       3154.21       3141.77       124.20 o
   9  -9   3        109.63        166.37        65.74 o
  10  -9   3        219.23        200.28        43.65 o
  11  -9   3        532.77        562.42        49.97 o
  12  -9   3        792.02        876.55        68.16 o
 -14  -8   3         60.89         62.00        23.85 o
 -13  -8   3        189.84        222.38        38.48 o
 -12  -8   3        759.45        588.78        82.29 o
 -11  -8   3       1023.67        732.44        61.78 o
 -10  -8   3         96.89         98.18        44.61 o
  -9  -8   3       1114.90        988.81        47.34 o
  -8  -8   3         32.07         67.24        28.84 o
  -7  -8   3       7509.15       6840.76       215.20 o
  -6  -8   3       1306.56       1194.01        39.14 o
  -5  -8   3       1377.65       1288.87        39.01 o
  -4  -8   3       2178.15       2039.71        61.28 o
  -3  -8   3       2716.56       2828.93        72.47 o
  -2  -8   3       2010.36       2006.80        53.77 o
  -1  -8   3       1320.79       1335.53        36.45 o
   0  -8   3       1033.48        980.17        35.25 o
   1  -8   3       5094.53       5072.61       148.40 o
   2  -8   3      13257.82      13445.62       396.39 o
   3  -8   3       8864.85       9877.61       268.99 o
   4  -8   3       3048.24       2817.86        77.26 o
   5  -8   3       1268.51       1206.58        44.56 o
   6  -8   3         18.05         15.07        15.68 o
   7  -8   3         64.85         41.52        22.89 o
   8  -8   3       5228.04       4891.78       190.73 o
   9  -8   3        272.79        341.63        35.18 o
  10  -8   3        492.20        512.36        60.75 o
  11  -8   3        496.95        447.16        44.94 o
  12  -8   3        104.07         94.39        24.39 o
  13  -8   3        297.78        242.20        50.39 o
 -14  -7   3        115.45        141.28        38.09 o
 -13  -7   3        917.30        981.30        64.69 o
 -12  -7   3        451.95        353.01        69.63 o
 -11  -7   3       1486.12       1298.93       117.54 o
 -10  -7   3        809.02        641.35        51.04 o
  -9  -7   3        999.95        992.74        47.37 o
  -8  -7   3         89.22         69.12        16.98 o
  -7  -7   3       2634.65       2663.63        84.52 o
  -6  -7   3       3444.40       3302.31       107.09 o
  -5  -7   3       3841.74       3899.00        89.92 o
  -4  -7   3       2617.66       2487.55        68.27 o
  -3  -7   3       5079.38       5208.23       114.48 o
  -2  -7   3      30497.47      29655.60       741.69 o
  -1  -7   3        270.75        259.69        16.04 o
   0  -7   3      15162.74      15299.99       402.17 o
   1  -7   3        448.58        401.41        16.50 o
   2  -7   3       2395.99       2693.93        82.51 o
   3  -7   3       2866.57       2845.90        84.51 o
   4  -7   3       8352.46       8953.86       248.34 o
   5  -7   3         34.76         52.53        13.15 o
   6  -7   3        604.52        574.25        36.54 o
   7  -7   3        274.64        336.87        29.25 o
   8  -7   3       2307.62       2313.05       100.93 o
   9  -7   3        231.05        214.73        33.67 o
  10  -7   3       1356.33       1465.08       136.73 o
  11  -7   3        700.37        668.44        93.20 o
  12  -7   3         39.47         39.45        25.48 o
  13  -7   3        124.46        111.08        45.33 o
 -15  -6   3        275.65        258.30        24.00 o
 -14  -6   3         92.59        134.15        45.07 o
 -13  -6   3         83.34         56.11        39.58 o
 -12  -6   3        300.89        258.47        52.63 o
 -11  -6   3        133.90        164.59        48.96 o
 -10  -6   3        630.33        680.43        51.77 o
  -9  -6   3        610.01        551.08        30.72 o
  -8  -6   3         34.10         29.04        16.37 o
  -7  -6   3        177.57        184.65        15.63 o
  -6  -6   3       1324.56       1324.26        43.10 o
  -5  -6   3       2347.10       2224.11        62.65 o
  -4  -6   3       6073.71       5791.00       165.51 o
  -3  -6   3        369.29        330.74        13.62 o
  -2  -6   3      13878.56      13956.84       334.64 o
  -1  -6   3       1029.68        859.48        35.61 o
   0  -6   3        481.14        399.56        19.91 o
   1  -6   3        673.06        539.00        17.89 o
   2  -6   3       1506.01       1358.13        40.57 o
   3  -6   3         34.34         34.51         9.57 o
   4  -6   3       1512.98       1382.05        46.61 o
   5  -6   3       1398.99       1392.03        53.67 o
   6  -6   3        276.79        287.06        22.92 o
   7  -6   3        654.19        636.61        40.23 o
   8  -6   3        847.33        936.68        49.02 o
   9  -6   3       1485.83       1477.14        78.22 o
  10  -6   3        824.10        795.23        60.02 o
  11  -6   3        387.17        421.36        79.65 o
  12  -6   3        310.15        339.65        31.22 o
  13  -6   3         30.56         53.10        45.33 o
 -15  -5   3        243.87        290.88        25.60 o
 -14  -5   3          0.45         15.14        30.39 o
 -13  -5   3         74.97        107.51        42.38 o
 -12  -5   3        276.07        210.62        51.90 o
 -11  -5   3       2227.37       1862.74        90.11 o
 -10  -5   3        255.37        219.31        34.78 o
  -9  -5   3        107.48        115.45        25.27 o
  -8  -5   3         35.47         67.61        17.48 o
  -7  -5   3       1128.67       1184.86        43.41 o
  -6  -5   3       2994.06       3015.37        85.31 o
  -5  -5   3       1535.47       1442.57        38.26 o
  -4  -5   3      16310.08      15547.75       351.37 o
  -3  -5   3       4819.24       4492.72       108.28 o
  -2  -5   3      17637.64      18216.37       482.40 o
  -1  -5   3      11832.94      10904.19       290.82 o
   0  -5   3        219.51        237.56        13.73 o
   1  -5   3      14958.36      14925.97       366.45 o
   2  -5   3       1177.91       1074.72        31.26 o
   3  -5   3        588.33        591.92        19.88 o
   4  -5   3         97.86        104.14        10.70 o
   5  -5   3       3803.08       3619.59       147.88 o
   6  -5   3       1083.57       1093.77        64.81 o
   7  -5   3       1293.74       1239.34        59.00 o
   8  -5   3       1129.86       1060.94        55.33 o
   9  -5   3       2281.48       2383.91       104.33 o
  10  -5   3        327.40        365.66        44.41 o
  11  -5   3        234.59        280.67        70.62 o
  12  -5   3        556.63        547.17        38.13 o
  13  -5   3          0.73        -18.60        47.32 o
 -15  -4   3        125.88        154.00        15.62 o
 -14  -4   3        231.57        233.12        61.63 o
 -13  -4   3        362.02        152.17        61.19 o
 -12  -4   3       1089.99        897.06        76.31 o
 -11  -4   3        857.70        886.94        57.05 o
 -10  -4   3       1156.22       1119.22        54.04 o
  -9  -4   3        534.81        502.48        33.82 o
  -8  -4   3       1192.23       1094.03        47.84 o
  -7  -4   3       3284.27       3273.06       102.83 o
  -6  -4   3       7923.31       7841.03       227.45 o
  -5  -4   3         76.58        104.72         9.02 o
  -4  -4   3      15093.02      14482.76       341.25 o
  -3  -4   3        429.38        346.79        12.11 o
  -2  -4   3      23488.29      23943.22       539.42 o
  -1  -4   3        217.75        191.47        16.90 o
   0  -4   3       2499.87       2417.00        64.41 o
   1  -4   3       3771.61       3753.02       100.26 o
   2  -4   3       4956.87       5295.73       145.16 o
   3  -4   3       1341.96       1679.86        45.13 o
   4  -4   3       2054.94       1964.96        79.26 o
   5  -4   3        869.78        861.78        42.18 o
   6  -4   3       6289.84       6203.46       247.49 o
   7  -4   3       1127.22       1123.06        69.55 o
   8  -4   3        211.62        226.98        29.26 o
   9  -4   3       1829.77       1743.07        81.40 o
  10  -4   3       1459.15       1483.95        82.98 o
  12  -4   3        119.38        156.93        26.56 o
  13  -4   3        133.25         96.45        50.93 o
 -15  -3   3         68.59         38.36        13.17 o
 -14  -3   3        137.88        110.51        72.24 o
 -13  -3   3         76.52         70.86        57.79 o
 -12  -3   3       2171.20       1868.32       145.01 o
 -11  -3   3        501.86        413.57        41.40 o
 -10  -3   3        345.39        322.80        31.35 o
  -9  -3   3         97.29        107.40        24.16 o
  -8  -3   3         50.88         59.77        15.54 o
  -7  -3   3       2778.76       2682.01        81.41 o
  -6  -3   3       2651.33       2739.40        67.47 o
  -5  -3   3        855.30        968.38        28.12 o
  -4  -3   3       8109.69       8148.86       178.12 o
  -3  -3   3       6288.64       6902.50       171.15 o
  -2  -3   3      40856.30      41970.99       980.18 o
  -1  -3   3       2935.53       3615.06       125.86 o
   0  -3   3      20794.25      19997.78       483.08 o
   1  -3   3        818.52        645.41        24.83 o
   2  -3   3        274.30        274.52        14.96 o
   3  -3   3       2368.29       2386.61        84.27 o
   4  -3   3       1114.20       1018.34        51.42 o
   5  -3   3       4623.55       4589.99       182.45 o
   6  -3   3        839.14        955.34        43.06 o
   7  -3   3        173.30        228.92        39.29 o
   8  -3   3        880.10        841.78        50.16 o
   9  -3   3        548.18        562.32        44.17 o
  10  -3   3        881.34       1031.17        56.03 o
  11  -3   3        379.15        287.89        91.93 o
  12  -3   3        135.20        127.20        21.99 o
  13  -3   3        225.22        228.29        55.63 o
 -15  -2   3         84.58         86.61        17.09 o
 -14  -2   3         27.89         31.75        25.85 o
 -13  -2   3         67.84         42.12        58.66 o
 -12  -2   3       1900.56       1842.21       131.90 o
 -11  -2   3        720.94        592.23        47.73 o
 -10  -2   3        333.37        339.25        32.08 o
  -9  -2   3        630.17        704.34        40.07 o
  -8  -2   3         83.52        104.40        23.59 o
  -7  -2   3        557.08        554.33        23.78 o
  -6  -2   3       1706.85       1798.66        50.41 o
  -5  -2   3       3694.72       3711.05        92.29 o
  -4  -2   3       3700.43       3824.16       100.35 o
  -3  -2   3       4006.30       3973.05        92.17 o
  -2  -2   3       7762.11       7652.93       163.40 o
  -1  -2   3      11451.74      11121.21       300.83 o
   0  -2   3      12074.77      12147.25       295.69 o
   1  -2   3       3734.45       3847.74       115.82 o
   2  -2   3      17443.41      17792.46       566.39 o
   3  -2   3        647.98        663.19        23.48 o
   4  -2   3         30.20         38.62         8.67 o
   5  -2   3       1720.95       1736.76       103.07 o
   6  -2   3         67.47         77.74        18.56 o
   7  -2   3         95.68        121.91        34.53 o
   8  -2   3       1034.65       1135.65        73.07 o
   9  -2   3       2152.95       2474.81        97.44 o
  10  -2   3       3474.00       3780.62       151.22 o
  11  -2   3        323.67        391.20        95.18 o
  12  -2   3        160.85        188.03        23.58 o
  13  -2   3         85.97        158.58        55.27 o
 -15  -1   3         51.82         95.97        17.54 o
 -14  -1   3         13.74          7.24        25.99 o
 -13  -1   3          8.11         57.94        61.61 o
 -12  -1   3       1107.49       1138.92        92.13 o
 -11  -1   3       2344.26       2132.54        87.72 o
 -10  -1   3        309.98        339.58        31.62 o
  -9  -1   3         70.11         89.91        25.40 o
  -8  -1   3       1567.18       1448.28        62.13 o
  -7  -1   3       2123.57       1951.99        55.74 o
  -6  -1   3       7873.96       8113.10       187.44 o
  -5  -1   3       1790.02       1652.07        49.85 o
  -4  -1   3       3573.66       3717.54        98.55 o
  -3  -1   3        993.48        903.56        26.55 o
  -2  -1   3      26138.10      28012.45       599.03 o
  -1  -1   3       4855.75       5006.32       129.95 o
   0  -1   3       7340.81       7781.02       203.18 o
   1  -1   3      49256.38      50991.83      1381.82 o
   2  -1   3        715.04        694.84        19.67 o
   3  -1   3       3117.20       3270.67       106.19 o
   4  -1   3         86.68         62.84         9.38 o
   5  -1   3        190.77        183.62        18.21 o
   6  -1   3        539.13        626.09        39.81 o
   7  -1   3        799.84        833.74        56.54 o
   8  -1   3       1289.39       1342.27        70.14 o
   9  -1   3       1901.41       1999.83        90.70 o
  10  -1   3       1776.61       1969.63        93.40 o
  11  -1   3       1035.84       1012.50       141.24 o
  12  -1   3        558.41        608.54        35.40 o
  13  -1   3        139.09        133.29        55.27 o
 -15   0   3         12.14         38.83        12.22 o
 -14   0   3          1.97         48.86        27.97 o
 -13   0   3       2710.14       2287.19       193.55 o
 -12   0   3         94.70        142.48        41.31 o
 -11   0   3         39.35         46.93        31.72 o
 -10   0   3          8.85         51.13        24.54 o
  -9   0   3       1419.76       1466.07        69.01 o
  -8   0   3        336.85        294.44        27.41 o
  -7   0   3         26.61         67.13        13.25 o
  -6   0   3       1620.31       1932.29        54.87 o
  -5   0   3       1429.36       1408.77        46.66 o
  -4   0   3       3436.62       3300.84       103.66 o
  -3   0   3        966.36        889.99        30.78 o
  -2   0   3     167660.73     167452.62      4087.58 o
  -1   0   3        993.11        903.69        24.12 o
   0   0   3      66377.82      68296.02      2116.51 o
   1   0   3       1068.10       1029.58        31.67 o
   2   0   3      32855.48      33037.17       899.14 o
   3   0   3         24.32         25.62         5.72 o
   4   0   3        312.06        226.96        12.22 o
   5   0   3          1.96        -12.04        12.04 o
   6   0   3       4879.08       4976.33       230.53 o
   7   0   3        409.32        364.32        49.12 o
   8   0   3       2525.02       2533.32       113.70 o
   9   0   3         64.95         66.26        32.64 o
  10   0   3        162.30        209.94        33.23 o
  11   0   3          1.17          8.49        72.24 o
  12   0   3         27.25         49.93        20.80 o
  13   0   3        237.50        207.57        54.91 o
 -15   1   3         59.30         66.07        14.64 o
 -14   1   3          8.26          0.83        26.02 o
 -13   1   3          3.64        -51.34        57.90 o
 -12   1   3       1113.02       1074.08       114.99 o
 -11   1   3       2338.72       2188.17        97.72 o
 -10   1   3        279.84        283.38        32.56 o
  -9   1   3         56.45         52.65        24.50 o
  -8   1   3       1555.65       1393.03        57.16 o
  -7   1   3       1934.59       1807.98        63.84 o
  -6   1   3       7470.21       7599.78       207.03 o
  -5   1   3       1812.68       1637.82        58.43 o
  -4   1   3       3483.21       3643.74       112.81 o
  -3   1   3        857.58        761.98        26.13 o
  -2   1   3      25204.18      26501.74       656.15 o
  -1   1   3       4788.15       5088.07       112.08 o
   0   1   3       7769.16       8140.71       249.48 o
   1   1   3      48936.24      51154.46      1595.45 o
   2   1   3        671.94        652.85        22.28 o
   3   1   3       3167.28       3355.67        86.26 o
   4   1   3        109.90         89.49         8.73 o
   5   1   3        248.99        231.77        18.74 o
   6   1   3        575.65        622.10        37.91 o
   7   1   3        707.94        781.56        54.49 o
   8   1   3       1377.70       1407.27        70.84 o
   9   1   3       2004.48       2256.09       100.82 o
  10   1   3       1722.16       2046.86        88.63 o
  11   1   3        959.29       1144.53       143.40 o
  12   1   3        584.84        657.62        38.36 o
  13   1   3        150.03        176.28        39.91 o
 -15   2   3        111.28        110.74        16.84 o
 -14   2   3         10.38         -9.63        26.84 o
 -13   2   3         60.38         30.29        40.40 o
 -12   2   3       1933.75       1954.78        90.23 o
 -11   2   3        718.85        704.34        48.62 o
 -10   2   3        311.58        335.07        33.90 o
  -9   2   3        648.33        765.71        45.71 o
  -8   2   3         84.73         93.39        14.94 o
  -7   2   3        585.74        583.26        29.23 o
  -6   2   3       1951.51       2015.52        62.02 o
  -5   2   3       3270.82       3176.79       105.00 o
  -4   2   3       4171.80       4460.11       131.74 o
  -3   2   3       3735.94       3744.22       102.03 o
  -2   2   3       7180.76       7052.74       170.04 o
  -1   2   3      12094.89      12223.54       271.99 o
   0   2   3      11803.01      12195.71       353.37 o
   1   2   3       3789.89       4079.57       124.71 o
   2   2   3      17461.80      18076.81       489.99 o
   3   2   3        622.88        623.78        23.70 o
   4   2   3         22.15         39.40         8.43 o
   5   2   3       1646.56       1767.38        84.82 o
   6   2   3         93.78        106.32        15.46 o
   7   2   3        152.30        190.73        31.25 o
   8   2   3        890.99        912.63        56.18 o
   9   2   3       1891.69       2057.96       104.88 o
  10   2   3       3575.88       3898.53       151.28 o
  11   2   3        389.41        444.48        95.72 o
  12   2   3        142.66        193.35        22.18 o
  13   2   3         81.08         92.80        38.44 o
 -15   3   3         27.62         10.85        11.74 o
 -14   3   3        158.57        190.82        51.49 o
 -13   3   3         91.40        116.54        31.39 o
 -12   3   3       2192.85       2039.83        86.71 o
 -11   3   3        523.44        435.11        41.09 o
 -10   3   3        334.14        305.77        29.37 o
  -9   3   3        130.51        147.16        26.28 o
  -8   3   3         40.68         45.56        15.97 o
  -7   3   3       2839.00       2770.23        87.90 o
  -6   3   3       2598.82       2632.76        80.28 o
  -5   3   3       1044.46       1183.41        37.11 o
  -4   3   3       7507.05       7339.29       252.75 o
  -3   3   3       6824.43       7606.23       191.87 o
  -2   3   3      41889.90      42650.89       937.83 o
  -1   3   3       2681.57       3408.93        87.08 o
   0   3   3      20573.59      19686.71       539.52 o
   1   3   3        814.88        748.60        22.67 o
   2   3   3        365.59        352.35        10.76 o
   3   3   3       2336.07       2355.59        93.87 o
   4   3   3       1062.34       1001.01        52.37 o
   5   3   3       4648.34       4524.02       181.94 o
   6   3   3        681.17        714.23        45.20 o
   7   3   3        245.64        251.00        56.62 o
   8   3   3       1103.59       1193.49        65.87 o
   9   3   3        713.13        875.13        51.19 o
  10   3   3        853.30        927.92        47.59 o
  11   3   3        377.30        437.08        93.56 o
  12   3   3        171.08        167.04        21.31 o
  13   3   3        216.75        182.31        62.49 o
 -15   4   3        102.32        125.83        14.10 o
 -14   4   3        228.29        190.54        24.45 o
 -13   4   3        363.13        347.42        53.62 o
 -12   4   3       1088.80       1069.28        89.68 o
 -11   4   3        909.10       1003.13        63.18 o
 -10   4   3       1096.37       1077.53        58.45 o
  -9   4   3        583.99        539.14        34.31 o
  -8   4   3       1357.11       1291.95        54.27 o
  -7   4   3       3061.97       3176.93       102.93 o
  -6   4   3       8228.88       8422.83       228.45 o
  -5   4   3         36.55         40.63        13.49 o
  -4   4   3      15492.83      14624.70       462.81 o
  -3   4   3        508.68        404.46        12.67 o
  -2   4   3      23276.23      24374.44       538.60 o
  -1   4   3        205.56        217.82         8.80 o
   0   4   3       2580.28       2521.21        81.35 o
   1   4   3       3667.65       3586.91        99.63 o
   2   4   3       4965.90       5353.23       144.73 o
   3   4   3       1395.65       1684.24        50.91 o
   4   4   3       1995.98       1875.12        91.58 o
   5   4   3        818.11        826.71        39.96 o
   6   4   3       6413.53       6428.18       284.31 o
   7   4   3       1006.60       1021.12        78.37 o
   8   4   3        225.62        238.14        29.36 o
   9   4   3       1752.18       1935.63        90.61 o
  10   4   3       1493.32       1575.09        69.77 o
  11   4   3        324.76        248.88        81.82 o
  12   4   3         90.03         79.28        19.64 o
  13   4   3        106.50        146.15        75.13 o
 -15   5   3        255.07        336.97        19.62 o
 -14   5   3          0.67         29.68        19.91 o
 -13   5   3        102.61        134.39        28.59 o
 -12   5   3        281.76        261.03        35.54 o
 -11   5   3       2273.39       2018.15       115.20 o
 -10   5   3        313.57        309.56        38.32 o
  -9   5   3        145.84        113.53        24.10 o
  -8   5   3         14.79         14.18        22.50 o
  -7   5   3       1339.14       1445.27        43.80 o
  -6   5   3       2779.72       2781.20        84.95 o
  -5   5   3       1365.73       1232.55        45.71 o
  -4   5   3      15538.49      14617.22       387.84 o
  -3   5   3       5020.31       4981.39       113.11 o
  -2   5   3      17763.80      19056.05       400.81 o
  -1   5   3      11549.76      11205.49       251.25 o
   0   5   3        148.32        148.40         8.02 o
   1   5   3      15010.46      15088.77       385.35 o
   2   5   3       1233.47       1150.06        30.60 o
   3   5   3        507.42        513.37        21.41 o
   4   5   3         83.47        104.80        23.91 o
   5   5   3       3853.75       3701.48       147.34 o
   6   5   3       1111.16       1080.29        57.15 o
   7   5   3       1254.06       1338.98        71.50 o
   8   5   3       1088.34       1130.22        59.25 o
   9   5   3       2418.74       2704.23       116.00 o
  10   5   3        275.10        349.08        32.62 o
  11   5   3        221.69        254.91        36.14 o
  12   5   3        562.11        568.21        30.61 o
  13   5   3          2.36         33.74        33.24 o
 -15   6   3        327.87        322.69        18.47 o
 -14   6   3         96.57        127.54        19.39 o
 -13   6   3         69.02         79.71        33.60 o
 -12   6   3        310.98        352.75        58.01 o
 -11   6   3        109.49        133.67        30.97 o
 -10   6   3        615.08        609.14        76.66 o
  -9   6   3        580.78        577.49        55.95 o
  -8   6   3         24.18         30.68        21.27 o
  -7   6   3        194.53        227.91        15.03 o
  -6   6   3       1290.13       1350.80        45.96 o
  -5   6   3       2570.74       2555.29        70.17 o
  -4   6   3       6690.02       6687.27       156.53 o
  -3   6   3        464.95        444.03        15.23 o
  -2   6   3      13214.32      13661.91       292.73 o
  -1   6   3       1463.87       1369.85        29.98 o
   0   6   3        391.19        339.81        10.46 o
   1   6   3        701.96        587.11        17.97 o
   2   6   3       1517.75       1344.15        39.18 o
   3   6   3         29.30         29.60         6.95 o
   4   6   3       1668.88       1543.06        61.92 o
   5   6   3       1556.87       1632.26       105.17 o
   6   6   3        318.80        366.10        58.43 o
   7   6   3        757.27        875.33        49.45 o
   8   6   3        726.46        802.38        50.09 o
   9   6   3       1248.03       1390.16        85.58 o
  10   6   3       1049.30       1172.01        47.44 o
  11   6   3        441.76        441.20        42.66 o
  12   6   3        302.99        336.51        24.43 o
  13   6   3         34.87         84.50        57.34 o
 -15   7   3        190.23        234.47        27.08 o
 -14   7   3        142.67        178.85        20.14 o
 -13   7   3        928.72       1075.84        89.27 o
 -12   7   3        443.41        362.25        32.35 o
 -11   7   3       1480.29       1504.61        71.36 o
 -10   7   3        827.53        721.11       104.15 o
  -9   7   3        953.38       1040.37        74.65 o
  -8   7   3         58.62         48.36        25.95 o
  -7   7   3       2679.34       2900.96        86.23 o
  -6   7   3       3593.63       3663.31       108.58 o
  -5   7   3       3615.39       3806.05       109.95 o
  -4   7   3       2455.97       2484.70        77.09 o
  -3   7   3       4604.85       4824.03       118.03 o
  -2   7   3      30889.41      31177.11       781.17 o
  -1   7   3        328.58        353.92        11.98 o
   0   7   3      15294.68      15521.82       379.51 o
   1   7   3        486.28        436.32        14.79 o
   2   7   3       2412.33       2730.24        76.11 o
   3   7   3       2822.55       2753.17        82.66 o
   4   7   3       8444.36       9061.99       350.69 o
   5   7   3         64.27         80.67        17.65 o
   6   7   3        667.04        721.38        55.69 o
   7   7   3        207.95        272.67        31.06 o
   8   7   3       2618.57       2643.50       111.45 o
   9   7   3        284.34        328.08        33.46 o
  10   7   3       1146.45       1242.65        67.93 o
  11   7   3        626.20        670.72        76.04 o
  12   7   3         56.71         64.20        18.17 o
  13   7   3        106.82        193.80        50.93 o
 -15   8   3         20.15         25.47        19.60 o
 -14   8   3         53.78         67.58        22.13 o
 -13   8   3        166.06        117.37        23.42 o
 -12   8   3        761.76        748.18        43.87 o
 -11   8   3        988.28        960.79        57.69 o
 -10   8   3         95.01         50.84        69.37 o
  -9   8   3       1135.19       1093.67       114.75 o
  -8   8   3         56.22         53.57        21.50 o
  -7   8   3       7295.40       7041.98       231.20 o
  -6   8   3       1122.02        977.86        38.92 o
  -5   8   3       1236.54       1255.48        43.52 o
  -4   8   3       2203.08       2120.23        71.97 o
  -3   8   3       2853.67       3068.83        78.83 o
  -2   8   3       1955.00       2051.06        52.20 o
  -1   8   3       1191.00       1288.56        34.23 o
   0   8   3       1187.54       1186.79        29.90 o
   1   8   3       4992.90       4926.37       129.34 o
   2   8   3      13259.79      13662.21       369.57 o
   3   8   3       9023.21       9876.57       267.77 o
   4   8   3       3052.61       2854.82       103.57 o
   5   8   3       1334.16       1416.75        69.32 o
   6   8   3         26.65         57.02        21.93 o
   7   8   3         87.95        108.37        24.60 o
   8   8   3       5176.39       5356.49       242.60 o
   9   8   3        248.32        297.78        27.54 o
  10   8   3        560.39        669.76        35.28 o
  11   8   3        523.41        592.34        31.70 o
  12   8   3         88.68        114.03        24.40 o
  13   8   3        316.36        362.67        58.16 o
 -14   9   3         23.55         40.65        16.31 o
 -13   9   3          1.00         19.00        20.94 o
 -12   9   3        155.27         58.27        33.85 o
 -11   9   3       1209.66       1161.79        58.81 o
 -10   9   3        159.47        206.44        45.28 o
  -9   9   3        140.91        136.26        40.45 o
  -8   9   3       2583.55       2690.32       115.91 o
  -7   9   3       1210.40       1239.36        65.62 o
  -6   9   3        921.71        947.48        35.84 o
  -5   9   3        836.89        990.44        38.62 o
  -4   9   3       2483.45       2369.51        73.47 o
  -3   9   3        599.76        742.28        22.78 o
  -2   9   3       1546.42       1436.33        41.50 o
  -1   9   3       2520.22       2414.55        57.31 o
   0   9   3      10008.95      10092.88       215.76 o
   1   9   3      14745.72      14677.17       376.28 o
   2   9   3        293.53        296.72        13.60 o
   3   9   3      16081.55      17035.72       460.54 o
   4   9   3        562.75        540.83        26.17 o
   5   9   3       1313.97       1431.71        55.54 o
   6   9   3        363.38        352.81        42.26 o
   7   9   3       1468.19       1502.22        78.87 o
   8   9   3       2961.03       3114.46       133.42 o
   9   9   3         96.65        146.57        24.04 o
  10   9   3        198.58        211.06        23.95 o
  11   9   3        589.16        680.94        49.06 o
  12   9   3        760.28        836.89        40.11 o
  13   9   3         40.04         31.61        43.35 o
 -14  10   3        117.05        118.25        17.44 o
 -13  10   3        317.76        373.70        27.57 o
 -12  10   3        162.63        162.92        27.44 o
 -11  10   3         54.08         81.19        26.81 o
 -10  10   3        544.36        572.13       149.79 o
  -9  10   3         33.91         21.07        34.88 o
  -8  10   3        485.47        476.11        34.71 o
  -7  10   3        989.55        916.56        64.92 o
  -6  10   3        296.86        332.34        21.77 o
  -5  10   3       1682.51       1931.87        61.44 o
  -4  10   3       5000.71       5112.46       149.20 o
  -3  10   3        915.35        893.48        26.59 o
  -2  10   3       1768.91       1771.42        48.63 o
  -1  10   3       1727.13       1682.72        46.69 o
   0  10   3        237.93        228.44        10.28 o
   1  10   3        323.59        381.27        13.19 o
   2  10   3       6453.36       6435.76       187.57 o
   3  10   3       4735.58       5491.90       141.96 o
   4  10   3       3471.79       3474.50       102.16 o
   5  10   3        660.98        661.81        32.98 o
   6  10   3        762.56        720.82        93.01 o
   7  10   3       1320.31       1258.75        56.39 o
   8  10   3        562.48        652.29        33.99 o
   9  10   3        936.10       1012.84        49.91 o
  10  10   3        998.17       1083.23        62.03 o
  11  10   3        533.42        605.61        28.24 o
  12  10   3        311.37        359.74        23.88 o
  13  10   3         44.57        101.32        42.99 o
 -14  11   3         66.46        104.00        16.50 o
 -13  11   3        243.71        225.07        23.33 o
 -12  11   3        169.38         97.03        25.57 o
 -11  11   3        734.53        568.53       115.27 o
 -10  11   3         34.18         71.98        32.00 o
  -9  11   3        193.89        192.75        58.54 o
  -8  11   3        871.24        929.23        77.48 o
  -7  11   3       1171.50       1120.09        49.43 o
  -6  11   3        279.03        226.34        20.95 o
  -5  11   3        272.58        264.29        18.93 o
  -4  11   3       2122.76       2075.65        68.39 o
  -3  11   3       4483.48       4365.49       118.41 o
  -2  11   3         95.60        105.62         8.00 o
  -1  11   3       1832.92       1711.84        45.76 o
   0  11   3        220.01        319.12        14.27 o
   1  11   3       5174.67       5287.11       153.02 o
   2  11   3       1364.07       1595.60        50.23 o
   3  11   3      10623.33      11668.46       317.02 o
   4  11   3       2695.25       3064.27        86.27 o
   5  11   3        218.86        238.63        14.76 o
   6  11   3       1988.10       2126.49       130.51 o
   7  11   3       3115.23       3373.23       122.86 o
   8  11   3        119.40        172.37        21.78 o
   9  11   3       3756.24       4074.04       146.69 o
  10  11   3        665.53        727.68        35.25 o
  11  11   3        208.67        272.26        24.50 o
  12  11   3        215.78        232.32        20.78 o
  13  11   3        142.95        149.73        43.71 o
 -14  12   3        324.86        312.10        21.92 o
 -13  12   3         57.28         71.51        19.16 o
 -12  12   3         90.55        120.31        27.86 o
 -11  12   3       1229.17       1031.14       171.57 o
 -10  12   3        191.64        110.41        29.64 o
  -9  12   3         99.81        115.37        26.81 o
  -8  12   3       1222.12       1231.59       108.30 o
  -7  12   3        782.95        682.92        32.38 o
  -6  12   3        135.53        111.20        15.63 o
  -5  12   3        242.64        297.41        26.90 o
  -4  12   3       1878.30       2082.62        64.52 o
  -3  12   3       7951.29       7584.31       223.73 o
  -2  12   3         83.11         90.17         8.61 o
  -1  12   3       5762.27       5521.17       152.08 o
   0  12   3       4398.00       4825.30       143.33 o
   1  12   3       3726.62       3597.26       106.52 o
   2  12   3      23077.45      25157.06       677.62 o
   3  12   3       2178.92       2287.48        68.64 o
   4  12   3       8990.88       9011.38       245.79 o
   5  12   3        691.93        714.00        26.12 o
   6  12   3        645.11        573.11        37.23 o
   7  12   3       1896.87       1942.24        81.59 o
   8  12   3          6.35         17.70        20.55 o
   9  12   3       2030.78       2204.69        85.67 o
  10  12   3          6.31         35.83        18.70 o
  11  12   3        164.93        170.06        17.88 o
  12  12   3        221.88        276.55        28.82 o
 -14  13   3        255.47        291.34        25.47 o
 -13  13   3        110.22        107.83        17.48 o
 -12  13   3        862.58        967.05       128.01 o
 -11  13   3        539.86        388.47        84.88 o
 -10  13   3       1710.70       1520.08        99.44 o
  -9  13   3         67.59         64.88        26.76 o
  -8  13   3       2883.19       2595.33       147.28 o
  -7  13   3       1046.39       1029.42        42.57 o
  -6  13   3        244.58        228.02        19.23 o
  -5  13   3        549.56        430.49        21.82 o
  -4  13   3       1930.48       2196.78        72.41 o
  -3  13   3       3597.80       3776.33       113.96 o
  -2  13   3        759.05        733.14        22.92 o
  -1  13   3        392.47        378.42        14.52 o
   0  13   3       1518.43       1369.53        45.55 o
   1  13   3         38.98         20.70         8.96 o
   2  13   3      13465.91      14003.01       375.15 o
   3  13   3      10257.97      11467.61       305.06 o
   4  13   3        691.46        695.86        24.05 o
   5  13   3       3152.13       3170.55        87.09 o
   6  13   3       1236.77       1160.84        45.08 o
   7  13   3        256.85        252.66        20.82 o
   8  13   3       1058.00       1039.79        53.14 o
   9  13   3        554.65        578.59        37.82 o
  10  13   3         25.16         29.54        17.80 o
  11  13   3        186.81        231.23        20.33 o
  12  13   3        583.30        701.15        79.01 o
 -14  14   3        400.75        397.15        37.63 o
 -13  14   3          2.19         28.16        15.29 o
 -12  14   3        204.13        201.68        37.34 o
 -11  14   3       1771.05       1780.51       140.11 o
 -10  14   3        624.18        478.59        43.65 o
  -9  14   3         74.19         88.22        26.92 o
  -8  14   3        459.30        411.67        33.08 o
  -7  14   3        727.99        844.08        58.73 o
  -6  14   3        314.17        334.76        24.38 o
  -5  14   3        894.35        910.77        55.68 o
  -4  14   3         60.57         66.49        10.29 o
  -3  14   3        525.03        628.83        22.07 o
  -2  14   3       1720.56       1607.40        49.27 o
  -1  14   3        752.13        706.04        21.46 o
   0  14   3        175.17        252.04        12.84 o
   1  14   3      10785.08      11364.38       307.90 o
   2  14   3       1774.09       1776.17        57.51 o
   3  14   3        208.04        224.25        14.36 o
   4  14   3       3012.63       3497.27        95.02 o
   5  14   3       2202.79       2163.30        70.11 o
   6  14   3       1428.63       1328.62        51.66 o
   7  14   3        338.45        395.01        30.14 o
   8  14   3       4497.43       4270.22       198.53 o
   9  14   3        969.57       1014.17        79.42 o
  10  14   3         32.63         54.57        21.11 o
  11  14   3        145.18        163.73        23.50 o
  12  14   3         95.21        122.89        54.13 o
 -14  15   3        100.14         97.32        24.03 o
 -13  15   3         17.55         46.36        18.31 o
 -12  15   3        545.60        680.88        49.84 o
 -11  15   3        906.63        817.30        53.35 o
 -10  15   3         88.07         14.63        27.98 o
  -9  15   3        642.55        563.12        50.22 o
  -8  15   3        615.22        597.04        51.34 o
  -7  15   3        681.00        690.84        69.03 o
  -6  15   3        110.05        102.09        20.24 o
  -5  15   3        176.10        234.20        19.05 o
  -4  15   3       6027.74       6331.79       177.97 o
  -3  15   3       2474.54       2529.55        81.18 o
  -2  15   3       3552.71       3135.06       124.04 o
  -1  15   3       4884.01       4687.02       143.58 o
   0  15   3       2719.79       2746.91        87.21 o
   1  15   3       1081.77       1134.29        37.60 o
   2  15   3       1000.45        850.89        36.89 o
   3  15   3         35.82         40.92        11.35 o
   4  15   3        222.90        233.68        14.95 o
   5  15   3        966.61        962.32        85.09 o
   6  15   3        157.12        233.79        22.15 o
   7  15   3        699.92        756.98        40.75 o
   8  15   3       5266.57       5388.86       231.56 o
   9  15   3       1643.57       1787.52        83.78 o
  10  15   3        331.62        408.69        42.78 o
  11  15   3         60.25         64.27        18.08 o
  12  15   3        155.29        117.93        37.42 o
 -14  16   3        770.78        877.23        78.57 o
 -13  16   3         83.29         84.51        19.34 o
 -12  16   3         89.70         75.00        20.97 o
 -11  16   3        258.12        210.97        26.27 o
 -10  16   3       2813.05       2691.73       239.04 o
  -9  16   3       2060.34       1876.90       174.29 o
  -8  16   3       1575.12       1550.36       136.86 o
  -7  16   3         44.61         77.01        25.29 o
  -6  16   3       1179.38       1126.97        64.50 o
  -5  16   3       2309.97       2547.11       107.15 o
  -4  16   3       8287.54       8684.73       270.29 o
  -3  16   3       9376.91       9812.58       343.69 o
  -2  16   3       2506.07       2236.10        90.90 o
  -1  16   3        217.26        262.09        17.82 o
   0  16   3        210.61        195.94        14.97 o
   1  16   3        451.05        464.11        20.43 o
   2  16   3       7434.50       7543.98       348.45 o
   3  16   3        774.96       1023.43        41.32 o
   4  16   3       2572.80       2559.27        99.29 o
   5  16   3        523.22        542.02        49.45 o
   6  16   3        605.87        638.86        44.14 o
   7  16   3       1326.55       1257.75        61.40 o
   8  16   3       3089.26       3141.52       164.03 o
   9  16   3        326.16        401.18        48.31 o
  11  16   3        316.64        372.31        28.28 o
  12  16   3        670.11        735.23        61.81 o
 -14  17   3        203.74        205.35        30.16 o
 -13  17   3        251.28        281.77        30.32 o
 -12  17   3        393.64        419.30        26.54 o
 -11  17   3        182.62        204.32        23.72 o
 -10  17   3       2347.44       1983.30       128.21 o
  -9  17   3        646.49        561.52        64.12 o
  -8  17   3       1576.06       1592.10       124.51 o
  -7  17   3        179.89        154.76        22.85 o
  -6  17   3        679.12        654.36        41.73 o
  -5  17   3       3539.18       3615.48       178.57 o
  -4  17   3       4708.98       5014.06       151.75 o
  -3  17   3       2242.50       2476.00       116.17 o
  -2  17   3       2282.87       2386.98       137.93 o
  -1  17   3       1029.49       1166.17        54.71 o
   0  17   3        184.29        195.74        14.44 o
   1  17   3         23.74         41.86        12.18 o
   2  17   3       5911.67       5757.34       228.60 o
   3  17   3      11191.90      10752.95       493.60 o
   4  17   3       1948.54       2100.52        74.07 o
   5  17   3       3167.71       3004.30       123.67 o
   6  17   3        914.02        958.19        57.43 o
   7  17   3       2285.31       2198.34       111.51 o
   8  17   3        513.25        597.72        39.59 o
   9  17   3         28.26         31.46        20.28 o
  10  17   3          7.14        -27.09        41.00 o
  11  17   3        165.63        181.82        22.77 o
  12  17   3        163.53        248.31        39.46 o
 -14  18   3          0.54        -11.56        18.60 o
 -13  18   3         57.56         83.71        26.51 o
 -12  18   3        116.26        112.12        19.22 o
 -11  18   3       3131.25       3333.65       188.98 o
 -10  18   3        104.31        133.44        25.16 o
  -9  18   3       2225.63       2348.06       175.18 o
  -8  18   3         48.98         41.67        21.69 o
  -7  18   3        371.05        336.32        28.46 o
  -6  18   3         81.53         85.95        20.19 o
  -5  18   3       1159.37       1281.33        53.36 o
  -4  18   3        165.73        168.84        15.70 o
  -3  18   3        521.65        551.34        29.09 o
  -2  18   3        553.96        491.86        27.87 o
  -1  18   3        635.62        740.05        36.56 o
   0  18   3        632.94        613.48        25.71 o
   1  18   3        244.59        231.48        15.59 o
   2  18   3      15485.42      14396.16       512.84 o
   3  18   3        637.78        677.25        41.63 o
   4  18   3        446.46        453.10        23.11 o
   5  18   3        534.28        509.46        29.34 o
   6  18   3       3587.34       3680.63       195.00 o
   7  18   3        382.15        363.45        51.57 o
   8  18   3        425.08        416.69        32.47 o
   9  18   3        662.92        634.48        33.98 o
  10  18   3        332.79        298.37        27.52 o
  11  18   3         34.85         60.61        23.83 o
  12  18   3         84.36         81.50        33.14 o
 -14  19   3        136.84        131.43        14.55 o
 -13  19   3         32.15         58.51        31.61 o
 -12  19   3          1.49         17.73        17.10 o
 -11  19   3       1054.13       1016.75        59.83 o
 -10  19   3        148.41        153.32        25.24 o
  -9  19   3          1.81          7.36        22.56 o
  -8  19   3       1097.10       1097.22        70.54 o
  -7  19   3        910.42        949.55       102.03 o
  -6  19   3        412.93        408.16        30.95 o
  -5  19   3        503.00        494.89        31.96 o
  -4  19   3       4340.40       4831.88       202.53 o
  -3  19   3       4331.98       4859.84       184.32 o
  -2  19   3       2783.41       2902.47       139.31 o
  -1  19   3         58.38         85.57        31.07 o
   0  19   3       6325.14       6273.84       219.15 o
   1  19   3       1586.66       1490.70        58.89 o
   2  19   3         76.85         71.80        13.21 o
   3  19   3        750.98        670.64        43.44 o
   4  19   3        377.02        384.81        39.55 o
   5  19   3       1319.08       1429.25        60.03 o
   6  19   3       3270.80       3214.18       147.84 o
   7  19   3          5.62         -1.20        24.36 o
   8  19   3       1828.44       1840.09       119.62 o
   9  19   3       1263.08       1306.93        79.29 o
  10  19   3        216.14        199.32        31.49 o
  11  19   3          3.94         30.11        29.85 o
  12  19   3        200.25        212.15        33.33 o
 -13  20   3         57.26         51.29        22.91 o
 -12  20   3          4.28         47.52        23.84 o
 -11  20   3         61.97         93.72        23.76 o
 -10  20   3       1067.62       1061.13        80.96 o
  -9  20   3       5176.54       4859.70       272.71 o
  -8  20   3        659.62        594.99        42.08 o
  -7  20   3        403.05        472.89        36.03 o
  -6  20   3        740.97        760.52        47.66 o
  -5  20   3       4529.53       4102.75       352.37 o
  -4  20   3       3618.61       3869.50       195.67 o
  -3  20   3       5265.83       5544.42       221.12 o
  -2  20   3       3378.71       3477.49       189.97 o
  -1  20   3       1809.51       1734.08        87.87 o
   0  20   3       2292.38       2297.00        83.06 o
   1  20   3        213.92        282.56        18.36 o
   2  20   3         50.66         78.16        17.55 o
   3  20   3       1187.40       1180.30        68.91 o
   4  20   3        479.47        495.29        31.10 o
   5  20   3        180.67        198.55        22.35 o
   6  20   3       2005.90       2061.58       107.44 o
   7  20   3        233.96        166.40        23.65 o
   8  20   3       1617.94       1610.17       109.06 o
   9  20   3        685.64        735.04        40.06 o
  10  20   3        253.09        310.30        43.04 o
  11  20   3         50.08         70.86        24.18 o
  12  20   3         52.07         39.58        26.41 o
 -13  21   3        893.22        872.89        79.47 o
 -12  21   3        293.94        333.79        32.19 o
 -11  21   3        150.09        163.95        65.47 o
 -10  21   3        658.29        595.66        38.53 o
  -9  21   3        548.58        596.38        57.81 o
  -8  21   3       1210.99       1190.92        66.17 o
  -7  21   3       2725.78       2663.29       162.15 o
  -6  21   3       1923.39       1917.14       120.54 o
  -5  21   3       7362.17       7232.95       800.20 o
  -4  21   3       2091.96       2032.13       119.69 o
  -3  21   3         19.14         55.07        14.99 o
  -2  21   3        545.93        592.66        36.84 o
  -1  21   3        747.76        792.42        41.18 o
   0  21   3        334.65        322.43        20.62 o
   1  21   3        149.50        117.42        13.44 o
   2  21   3        432.53        415.85        25.81 o
   3  21   3       2624.09       2772.78       172.98 o
   4  21   3        515.79        642.04        35.08 o
   5  21   3        581.44        654.26        36.35 o
   6  21   3       1346.19       1342.17        63.52 o
   7  21   3         46.41         41.13        20.66 o
   8  21   3       1090.35       1155.07        75.04 o
   9  21   3        276.44        388.88        49.50 o
  10  21   3        468.55        487.03        41.75 o
  11  21   3         79.89        100.52        29.48 o
  12  21   3         65.10         77.42        25.48 o
 -13  22   3         23.99         38.92        15.22 o
 -12  22   3        183.44        199.24        29.58 o
 -11  22   3        202.32        225.73        65.56 o
 -10  22   3        140.61        160.77        41.00 o
  -9  22   3       1623.70       1492.17       101.59 o
  -8  22   3       1571.48       1506.96       104.92 o
  -7  22   3        708.48        704.16        46.86 o
  -6  22   3       1086.74       1175.21        83.16 o
  -5  22   3        953.21       1070.12       109.63 o
  -4  22   3        997.68       1029.00        65.67 o
  -3  22   3       4189.96       4648.01       177.84 o
  -2  22   3        976.52        972.48        49.98 o
  -1  22   3        270.02        273.19        21.96 o
   0  22   3       2164.84       2075.27        84.93 o
   1  22   3        734.21        710.59        33.03 o
   2  22   3       5731.35       5230.97       246.73 o
   3  22   3       1335.59       1217.53        68.62 o
   4  22   3        837.73        912.94        61.40 o
   5  22   3        229.75        189.56        25.90 o
   6  22   3        319.87        295.95        29.86 o
   7  22   3        318.69        406.91        30.62 o
   8  22   3        171.49        225.40        53.91 o
   9  22   3        274.49        173.75        51.65 o
  10  22   3         42.61        122.94        28.52 o
  11  22   3        116.55        159.12        25.03 o
 -13  23   3         65.17         86.65        15.19 o
 -12  23   3        153.66        155.58        27.59 o
 -11  23   3        691.61        653.57        85.79 o
 -10  23   3        135.17        109.73        31.36 o
  -9  23   3       2373.68       2440.69       235.06 o
  -8  23   3        180.78        190.72        28.53 o
  -7  23   3         29.23         18.87        21.92 o
  -6  23   3         32.84         27.42        18.14 o
  -5  23   3        840.55        960.67       104.75 o
  -4  23   3        378.13        432.85        40.19 o
  -3  23   3       1065.21       1073.45        58.97 o
  -2  23   3       1056.56       1023.14        48.73 o
  -1  23   3        106.93        128.40        19.76 o
   0  23   3        649.27        664.43        36.48 o
   1  23   3        102.40         95.84        15.15 o
   2  23   3       1278.01       1257.56        69.38 o
   3  23   3        583.89        629.71        43.55 o
   4  23   3         56.45         55.51        13.82 o
   5  23   3        813.30        816.35        40.52 o
   6  23   3        396.50        384.54        37.83 o
   7  23   3        425.28        354.56        24.72 o
   8  23   3        181.27        198.52        32.92 o
   9  23   3        292.10        342.47        49.73 o
  10  23   3         84.77         78.00        48.22 o
  11  23   3        190.96        202.51        51.29 o
 -13  24   3        134.55        140.44        20.95 o
 -12  24   3        107.60        119.15        25.52 o
 -11  24   3        122.52        105.06        29.66 o
 -10  24   3        209.68        211.75        33.91 o
  -9  24   3        168.31        144.71        60.14 o
  -8  24   3        402.70        448.22        38.12 o
  -7  24   3       1060.08       1062.99       135.10 o
  -6  24   3        568.27        568.70        45.70 o
  -5  24   3       4604.93       4459.83       455.50 o
  -4  24   3        296.50        311.57        33.83 o
  -3  24   3        509.78        539.53        47.08 o
  -2  24   3       2802.80       2656.69       105.27 o
  -1  24   3        483.29        483.67        31.24 o
   0  24   3         82.70         94.58        14.22 o
   1  24   3       2213.91       2124.37       106.43 o
   2  24   3       1282.94        990.10        72.75 o
   3  24   3        235.15        202.23        25.10 o
   4  24   3         16.30         29.83        13.38 o
   5  24   3         83.95         83.85        18.65 o
   6  24   3        708.16        805.82        57.43 o
   7  24   3       2038.57       2209.43        93.31 o
   8  24   3        388.58        403.22        38.72 o
   9  24   3        433.03        485.37        47.63 o
  10  24   3        101.82        111.40        65.83 o
  11  24   3         19.25         84.55        30.77 o
 -13  25   3        346.23        341.72        33.23 o
 -12  25   3        481.56        423.38        28.67 o
 -11  25   3          3.07          6.59        24.45 o
 -10  25   3        177.60        287.35        65.38 o
  -9  25   3        172.64        128.96        60.50 o
  -8  25   3        541.65        531.19        42.40 o
  -7  25   3        633.13        597.02       111.53 o
  -6  25   3       1154.37       1164.37        58.76 o
  -5  25   3       4902.87       4191.07       377.66 o
  -4  25   3        571.23        623.46        45.64 o
  -3  25   3        102.66        164.60        25.93 o
  -2  25   3        951.66        786.20        90.31 o
   2  25   3        407.71        439.00        79.47 o
   3  25   3        914.35        909.97        72.55 o
   4  25   3        536.27        511.73        25.69 o
   5  25   3         89.28         71.22        19.51 o
   6  25   3        449.15        428.45        27.25 o
   7  25   3        496.26        576.86        41.16 o
   8  25   3        425.28        514.36        45.12 o
   9  25   3        358.10        421.64        32.33 o
  10  25   3         49.36         20.95        48.22 o
  11  25   3         18.52         22.34        31.52 o
 -12  26   3         83.42         84.53        15.36 o
 -11  26   3        416.60        441.96        41.99 o
 -10  26   3         42.56         61.41        53.82 o
  -9  26   3         44.86         36.96        27.32 o
  -8  26   3         96.83        107.81        24.80 o
  -7  26   3        715.09        704.41        80.02 o
  -6  26   3        323.48        363.56        28.92 o
  -5  26   3       1475.80       1595.61       150.54 o
  -4  26   3        332.87        336.57        27.25 o
  -3  26   3        181.00        208.05        22.92 o
  -2  26   3        312.96        304.07        20.22 o
   0  26   3         83.01        100.42        33.77 o
   1  26   3        633.08        584.16        35.64 o
   2  26   3        675.48        626.42        53.18 o
   3  26   3        734.36        703.42        70.28 o
   4  26   3       3917.54       4030.95       186.10 o
   5  26   3        247.94        233.43        25.29 o
   6  26   3        442.22        550.37        29.38 o
   7  26   3          1.94         -1.07        17.70 o
   8  26   3         22.65         61.08        26.12 o
   9  26   3        242.85        285.95        31.28 o
  10  26   3          7.00          9.75        45.88 o
  11  26   3        386.70        460.14        40.35 o
 -12  27   3        224.22        207.13        21.04 o
 -11  27   3         38.81         39.68        16.70 o
 -10  27   3        116.54        133.33        35.94 o
  -9  27   3         13.49         13.55        25.85 o
  -8  27   3       1637.95       1584.22        83.19 o
  -7  27   3        139.02        108.52        24.80 o
  -6  27   3       1890.72       1573.89       102.36 o
  -5  27   3        260.83        271.93        76.94 o
  -4  27   3         65.03         79.40        19.60 o
  -3  27   3         60.83         89.05        24.61 o
  -2  27   3         36.60         44.02        13.89 o
  -1  27   3         42.33         78.39        17.16 o
   0  27   3        132.34        101.70        22.66 o
   1  27   3        319.73        273.14        22.79 o
   2  27   3        137.85        111.00        21.83 o
   3  27   3        513.05        577.66        53.70 o
   4  27   3        765.07        813.43        38.08 o
   5  27   3       1941.28       2004.33       137.62 o
   6  27   3       1217.90       1133.23        77.31 o
   7  27   3        264.90        273.44        44.27 o
   8  27   3        270.00        161.65        51.65 o
   9  27   3         10.58         98.25        51.84 o
  10  27   3        196.25        199.03        51.65 o
  11  27   3        429.32        400.23        50.03 o
 -12  28   3         54.58         76.58        18.78 o
 -11  28   3        203.53        252.82        24.81 o
 -10  28   3         94.01         77.67        19.77 o
  -9  28   3         84.21         75.11        21.38 o
  -8  28   3         76.69         75.25        18.81 o
  -7  28   3        597.00        512.72        40.43 o
  -6  28   3       5733.01       5634.11       336.28 o
  -5  28   3       2233.85       2138.00       125.19 o
  -4  28   3        371.29        372.20        24.95 o
  -3  28   3        135.88        113.77        18.15 o
  -2  28   3        385.52        354.74        23.86 o
  -1  28   3        232.21        230.45        22.29 o
   0  28   3       1185.65       1247.90        92.20 o
   1  28   3         21.25         51.70        18.70 o
   2  28   3         10.56         14.23        18.08 o
   3  28   3       1799.31       1724.53        87.28 o
   4  28   3        474.47        467.73        32.53 o
   5  28   3       1483.18       1363.90        65.85 o
   6  28   3        215.97        196.98        24.01 o
   7  28   3         85.28         93.37        30.55 o
   8  28   3        326.49        301.18        42.14 o
   9  28   3        122.70        184.76        54.54 o
  10  28   3        525.42        654.35        75.50 o
 -12  29   3        197.20        148.20        14.88 o
 -11  29   3         74.19         77.00        15.91 o
 -10  29   3         91.41        119.24        19.66 o
  -9  29   3        100.63        124.08        50.93 o
  -8  29   3        503.22        503.75        34.99 o
  -7  29   3        254.78        267.47        24.38 o
  -6  29   3       2024.93       2146.30       109.31 o
  -5  29   3       4291.11       3867.77       313.72 o
  -4  29   3       1018.82       1016.82        49.49 o
  -3  29   3        269.46        304.42        23.14 o
  -2  29   3       1812.71       1865.76        78.91 o
  -1  29   3        186.58        152.23        25.27 o
   0  29   3        417.17        403.69        36.40 o
   1  29   3         96.94        135.46        36.12 o
   2  29   3        409.62        375.73        29.35 o
   3  29   3        423.08        351.76        28.93 o
   4  29   3       1746.44       1874.46        92.61 o
   5  29   3        202.38        211.62        39.47 o
   6  29   3        741.31        791.77        47.32 o
   7  29   3        120.97        135.29        31.93 o
   8  29   3        122.53        166.78        36.10 o
   9  29   3         84.83        145.93        51.47 o
  10  29   3        103.39         84.89        40.10 o
 -12  30   3         33.99         30.94         9.26 o
 -11  30   3        888.69        933.30        61.08 o
 -10  30   3         89.04        100.74        18.54 o
  -9  30   3        261.96        217.65        54.82 o
  -8  30   3        607.46        585.42        39.60 o
  -7  30   3        195.17        201.30        25.80 o
  -6  30   3        661.95        730.08        46.85 o
  -5  30   3       2675.69       2540.54       122.77 o
  -4  30   3       1821.46       1756.65       103.71 o
  -3  30   3        792.31        810.48        40.86 o
  -2  30   3        134.63        144.27        18.53 o
  -1  30   3         94.46         99.04        55.99 o
   0  30   3        767.70        688.47        50.19 o
   1  30   3        318.47        373.68        48.22 o
   2  30   3       1856.96       1947.48        84.52 o
   3  30   3        343.88        312.58        27.90 o
   4  30   3       2213.57       2374.34        89.10 o
   5  30   3        844.40        920.98        66.25 o
   6  30   3        827.60        843.95        75.18 o
   7  30   3         77.58        114.33        62.85 o
   8  30   3         88.16        101.91        33.30 o
   9  30   3        108.22        145.04        41.81 o
  10  30   3         11.30         55.45        33.59 o
 -11  31   3         92.71        121.38        12.38 o
 -10  31   3         91.91         93.12        22.26 o
  -9  31   3        891.80        780.52        76.65 o
  -8  31   3        509.19        531.09        37.64 o
  -7  31   3        245.57        245.32        27.93 o
  -6  31   3        143.08        169.05        24.61 o
  -5  31   3       1141.68       1117.53        71.71 o
  -4  31   3        217.71        215.67        21.06 o
  -3  31   3        638.91        676.44        72.26 o
  -2  31   3         26.33         23.33        14.62 o
  -1  31   3        391.44        440.25        39.01 o
   0  31   3        466.61        414.28        37.61 o
   1  31   3         49.95         29.40        23.61 o
   2  31   3        495.36        515.99        34.75 o
   3  31   3        396.56        447.42        30.37 o
   4  31   3       2409.17       2405.84        89.69 o
   5  31   3        263.47        270.41        26.86 o
   6  31   3         23.30         27.84        15.61 o
   7  31   3        225.64        247.83        32.20 o
   8  31   3          7.67         19.81        34.86 o
   9  31   3         68.80         69.52        19.08 o
  10  31   3         21.93         57.07        29.08 o
 -11  32   3         13.57         16.07        11.62 o
 -10  32   3          2.14         -0.21        23.03 o
  -9  32   3         53.42         75.47        16.28 o
  -8  32   3        434.97        482.41        71.52 o
  -7  32   3        130.76        132.19        18.84 o
  -6  32   3        488.54        453.02        43.77 o
  -5  32   3        499.91        476.19        55.07 o
  -4  32   3        668.40        656.89        42.86 o
  -3  32   3       1005.56        974.25        50.39 o
  -2  32   3        647.53        627.97        36.10 o
  -1  32   3        737.41        769.81        47.01 o
   0  32   3        119.97        143.52        22.30 o
   1  32   3        533.98        545.62        73.33 o
   2  32   3       1333.82       1325.59        72.46 o
   3  32   3        754.41        753.44        40.51 o
   4  32   3        887.30        928.60        42.25 o
   5  32   3          6.72          2.33        16.69 o
   6  32   3        281.83        252.21        26.10 o
   7  32   3        253.99        234.31        34.34 o
   8  32   3        105.41        110.12        33.77 o
   9  32   3        114.86        120.65        40.28 o
 -11  33   3          7.82         19.31        10.07 o
 -10  33   3         37.19         41.08        14.75 o
  -9  33   3         70.54         81.88        15.45 o
  -8  33   3        395.31        329.81        29.68 o
  -7  33   3         22.16         26.99        16.45 o
  -6  33   3        482.43        511.77        31.72 o
  -5  33   3       1155.12       1113.96        72.19 o
  -4  33   3       1198.07       1272.35        72.91 o
  -3  33   3       1258.11       1290.00        59.08 o
  -2  33   3       1243.84       1343.61        94.75 o
  -1  33   3        411.53        495.12        29.91 o
   0  33   3         28.05         66.31        20.31 o
   1  33   3        119.79        116.40        27.97 o
   2  33   3         75.65        113.03        24.86 o
   3  33   3         13.64         -1.01        16.22 o
   4  33   3        235.19        242.53        33.86 o
   5  33   3        198.59        183.02        21.17 o
   6  33   3       1007.33        937.44       114.15 o
   7  33   3        150.46        197.75        28.39 o
   8  33   3        275.24        277.91        29.32 o
   9  33   3        197.98        259.72        44.79 o
 -11  34   3        927.13        862.42        71.34 o
 -10  34   3        149.89        156.51        17.30 o
  -9  34   3        101.17        116.47        15.61 o
  -8  34   3        211.13        191.98        19.00 o
  -7  34   3        171.07        189.94        29.09 o
  -6  34   3        663.26        663.68        51.72 o
  -5  34   3        258.19        210.88        27.19 o
  -4  34   3        330.34        331.76        24.51 o
  -3  34   3       3807.25       3781.35       155.94 o
  -2  34   3        756.75        741.81        44.58 o
  -1  34   3         32.48         64.25        18.67 o
   0  34   3       1100.70       1211.67        64.16 o
   1  34   3       1032.87       1075.58        62.48 o
   2  34   3        147.24        209.70        35.16 o
   3  34   3        201.40        250.30        28.37 o
   4  34   3         12.34         26.12        16.57 o
   5  34   3        616.91        611.42        59.44 o
   6  34   3       1005.97        963.91        59.19 o
   7  34   3        128.77        120.97        24.12 o
   8  34   3        189.28        206.26        44.79 o
   9  34   3        324.48        359.96        46.06 o
 -10  35   3        145.85        122.48        15.32 o
  -9  35   3         31.05         11.16        13.98 o
  -8  35   3        661.50        637.18        40.77 o
  -7  35   3        162.85        151.92        32.09 o
  -6  35   3        816.80        816.74        42.15 o
  -5  35   3        130.85        146.17        20.08 o
  -4  35   3        303.24        314.13        24.54 o
  -3  35   3        455.08        458.74        34.05 o
  -2  35   3        188.36        195.85        36.07 o
  -1  35   3         31.48         50.46        18.22 o
   0  35   3        543.97        582.64        46.15 o
   1  35   3        693.98        694.68        50.03 o
   2  35   3         80.66         64.12        22.12 o
   3  35   3         20.62         40.58        22.32 o
   4  35   3        203.16        248.66        42.10 o
   5  35   3        286.03        393.19        73.15 o
   6  35   3        532.56        481.48        42.67 o
   7  35   3        344.40        366.36        79.20 o
   8  35   3        116.86        117.01        39.46 o
 -10  36   3         86.91        105.09        12.71 o
  -9  36   3         37.69         31.19        13.92 o
  -8  36   3         95.95         94.59        15.12 o
  -7  36   3        102.39        104.66        16.53 o
  -6  36   3        455.05        415.58        66.83 o
  -5  36   3        332.28        307.91        22.78 o
  -4  36   3        609.41        646.55        44.89 o
  -3  36   3        114.37        119.19        22.62 o
  -2  36   3        282.71        298.58        30.70 o
  -1  36   3       1023.05       1030.60        53.26 o
   0  36   3        366.07        384.65        32.90 o
   1  36   3        368.24        317.99        46.47 o
   2  36   3        593.88        675.26        45.04 o
   3  36   3         30.08         28.47        18.33 o
   4  36   3       2248.14       2265.06       187.83 o
   5  36   3         56.86         91.83        26.54 o
   6  36   3        226.86        228.04        23.17 o
   7  36   3        460.84        490.00       137.44 o
   8  36   3        160.64        216.19        40.28 o
  -9  37   3         17.73          2.14        12.00 o
  -8  37   3         58.28         61.21        15.83 o
  -7  37   3        481.11        471.27        27.98 o
  -6  37   3         70.39         49.85        23.92 o
  -5  37   3        858.62        858.03        38.05 o
  -4  37   3       1151.27       1124.36        63.24 o
  -3  37   3        663.93        753.27        45.97 o
  -2  37   3       1677.82       1778.53        87.59 o
  -1  37   3        104.67        107.89        23.12 o
   0  37   3        391.71        522.44        38.30 o
   1  37   3        385.75        436.83        30.13 o
   2  37   3        387.06        434.84        42.72 o
   3  37   3        212.12        209.33        22.11 o
   4  37   3        729.58        723.20        60.14 o
   5  37   3         17.02         39.63        21.82 o
   6  37   3        222.38        223.97        23.55 o
   7  37   3        185.28        179.16        22.76 o
   8  37   3        101.56         95.00        29.44 o
  -9  38   3         14.46         26.19        15.17 o
  -8  38   3        169.48        181.75        19.09 o
  -7  38   3        675.04        691.35        47.39 o
  -6  38   3        259.47        273.45        21.07 o
  -5  38   3       1526.62       1735.67       160.20 o
  -4  38   3        345.43        321.81        35.31 o
  -3  38   3       1518.59       1550.42        78.58 o
  -2  38   3        665.63        702.20        43.84 o
  -1  38   3       1241.60       1300.44        86.12 o
   0  38   3         26.60         36.14        19.12 o
   1  38   3        432.93        398.18        26.34 o
   2  38   3        705.75        692.54        59.71 o
   3  38   3         53.98         62.67        50.03 o
   4  38   3         89.16        100.77        24.50 o
   5  38   3         47.30         61.05        26.77 o
   6  38   3        224.07        238.75        35.85 o
   7  38   3        157.82        167.69        20.19 o
  -9  39   3        105.60         80.73        15.53 o
[truncated: 959,162 more chars]
