# Supplementary material for: Enabling nucleophilic reactivity in molecular calcium fluoride complexes
Source: Nat Chem. 2024 May 14;16(9):1473–80. doi: 10.1038/s41557-024-01524-x (PMC11375610; doi:10.1038/s41557-024-01524-x)
Supplement: Supplementary file 6 — Crystallographic data for compound 2; CCDC reference 2283075. [file 41557_2024_1524_MOESM6_ESM.cif]

data_125jsaec23
_audit_creation_date               2023-07-19
_audit_creation_method
;
Olex2 1.5
(compiled 2023.03.06 svn.rbb2c1857 for OlexSys, GUI svn.r6748)
;
_shelx_SHELXL_version_number       '2018/3'
_audit_contact_author_address      ?
_audit_contact_author_email        ?
_audit_contact_author_name         ''
_audit_contact_author_phone        ?
_publ_contact_author_id_orcid      ?
_publ_section_references
;
Dolomanov, O.V., Bourhis, L.J., Gildea, R.J, Howard, J.A.K. & Puschmann, H.
 (2009), J. Appl. Cryst. 42, 339-341.

Sheldrick, G.M. (2015). Acta Cryst. A71, 3-8.

Sheldrick, G.M. (2015). Acta Cryst. C71, 3-8.
;
_chemical_name_common              ?
_chemical_name_systematic          ?
_chemical_formula_moiety          
 'C94 H124 Ca2 F2 N4 O2, 2(C4 H12 N), 0.093(Ca2)'
_chemical_formula_sum              'C102 H148 Ca2.19 F2 N6 O2'
_chemical_formula_weight           1615.83
_chemical_absolute_configuration   ?
_chemical_melting_point            ?
_chemical_oxdiff_formula           'C50 H50 N2 O2 Ca2 F2 K2'
loop_
  _atom_type_symbol
  _atom_type_description
  _atom_type_scat_dispersion_real
  _atom_type_scat_dispersion_imag
  _atom_type_scat_source
 'C' 'C' 0.0181 0.0091 'International Tables Vol C Tables 4.2.6.8 and 6.1.1.4'
 'H' 'H' 0.0000 0.0000 'International Tables Vol C Tables 4.2.6.8 and 6.1.1.4'
 'Ca' 'Ca' 0.3641 1.2855 'International Tables Vol C Tables 4.2.6.8 and 6.1.1.4'
 'F' 'F' 0.0727 0.0534 'International Tables Vol C Tables 4.2.6.8 and 6.1.1.4'
 'N' 'N' 0.0311 0.0180 'International Tables Vol C Tables 4.2.6.8 and 6.1.1.4'
 'O' 'O' 0.0492 0.0322 'International Tables Vol C Tables 4.2.6.8 and 6.1.1.4'

_shelx_space_group_comment
;
The symmetry employed for this shelxl refinement is uniquely defined
by the following loop, which should always be used as a source of
symmetry information in preference to the above space-group names.
They are only intended as comments.
;
_space_group_crystal_system        'monoclinic'
_space_group_IT_number             7
_space_group_name_H-M_alt          'P 1 n 1'
_space_group_name_Hall             'P -2yac'
loop_
  _space_group_symop_operation_xyz
 'x, y, z'
 'x+1/2, -y, z+1/2'

_cell_length_a                     13.70660(10)
_cell_length_b                     18.67230(10)
_cell_length_c                     20.2481(2)
_cell_angle_alpha                  90
_cell_angle_beta                   104.8140(10)
_cell_angle_gamma                  90
_cell_volume                       5009.92(7)
_cell_formula_units_Z              2
_cell_measurement_reflns_used      97465
_cell_measurement_temperature      100.1(3)
_cell_measurement_theta_max        74.4560
_cell_measurement_theta_min        3.2560
_shelx_estimated_absorpt_T_max     0.892
_shelx_estimated_absorpt_T_min     0.868
_exptl_absorpt_coefficient_mu      1.461
_exptl_absorpt_correction_T_max    1.00000
_exptl_absorpt_correction_T_min    0.83563
_exptl_absorpt_correction_type     multi-scan
_exptl_absorpt_process_details
;
CrysAlisPro 1.171.42.49 (Rigaku Oxford Diffraction, 2022)
Empirical absorption correction using spherical harmonics,
implemented in SCALE3 ABSPACK scaling algorithm.
;
_exptl_absorpt_special_details     ?
_exptl_crystal_colour              colourless
_exptl_crystal_colour_primary      colourless
_exptl_crystal_density_diffrn      1.071
_exptl_crystal_density_meas        ?
_exptl_crystal_density_method      ?
_exptl_crystal_description         block
_exptl_crystal_F_000               1759
_exptl_crystal_size_max            0.1
_exptl_crystal_size_mid            0.08
_exptl_crystal_size_min            0.08
_exptl_transmission_factor_max     ?
_exptl_transmission_factor_min     ?
_diffrn_reflns_av_R_equivalents    0.0568
_diffrn_reflns_av_unetI/netI       0.0211
_diffrn_reflns_Laue_measured_fraction_full  1.000
_diffrn_reflns_Laue_measured_fraction_max  0.994
_diffrn_reflns_limit_h_max         17
_diffrn_reflns_limit_h_min         -17
_diffrn_reflns_limit_k_max         23
_diffrn_reflns_limit_k_min         -22
_diffrn_reflns_limit_l_max         25
_diffrn_reflns_limit_l_min         -23
_diffrn_reflns_number              183184
_diffrn_reflns_point_group_measured_fraction_full  0.992
_diffrn_reflns_point_group_measured_fraction_max  0.965
_diffrn_reflns_theta_full          67.684
_diffrn_reflns_theta_max           74.794
_diffrn_reflns_theta_min           3.271
_diffrn_ambient_environment        N~2~
_diffrn_ambient_temperature        100.1(3)
_diffrn_detector                   'Hybrid Pixel Array Detector'
_diffrn_detector_area_resol_mean   10.0000
_diffrn_detector_type              'HyPix-Arc 150'
_diffrn_measured_fraction_theta_full  1.000
_diffrn_measured_fraction_theta_max  0.994
_diffrn_measurement_details
;
List of Runs (angles in degrees, time in seconds):

  # Type    Start    End  Width  t~exp~   \w     \q     \k     \f   Frames
--------------------------------------------------------------------------
  1  \w     -7.00  19.00   0.50    0.65    --   -6.75  85.00-121.00   52
  2  \w     -1.00  24.00   0.50    0.65    --   -6.75  39.00 101.00   50
  3  \w    -38.00 -12.00   0.50    0.65    --   -6.75 -39.00 -52.00   52
  4  \w     70.00 108.00   0.50    0.65    --   56.68  39.00 101.00   76
  5  \w     30.00  64.00   0.50    0.65    --   56.68 -85.00 119.00   68
  6  \w      5.00  30.00   0.50    0.65    --   56.68 -39.00 -52.00   50
  7  \w     22.00  47.00   0.50    0.65    --   56.68-112.00-131.00   50
  8  \w     38.00  75.00   0.50    0.65    --   69.38-112.00-131.00   74
  9  \w     87.00 113.00   0.50    0.65    --   69.38  39.00 101.00   52
 10  \w     45.00  71.00   0.50    0.65    --   69.38 -85.00 119.00   52
 11  \w     20.00  45.00   0.50    0.65    --   69.38 -39.00 -52.00   50
 12  \w     90.00 124.00   0.50    0.65    --   84.12  39.00 101.00   68
 13  \w     49.00  74.00   0.50    0.65    --   84.12-112.00-131.00   50
 14  \w     45.00  90.00   0.50    0.65    --   84.12 -85.00 119.00   90
 15  \w     17.00  71.00   0.50    0.65    --   56.68 -95.00 -30.00  108
 16  \w      4.00  35.00   0.50    0.65    --   56.68 -30.00   0.00   62
 17  \w     75.00 112.00   0.50    0.65    --   69.38  45.00-180.00   74
 18  \w     18.00  52.00   0.50    0.65    --   69.38 -45.00 -90.00   68
 19  \w     45.00  70.00   0.50    0.65    --   84.12 -61.00 120.00   50
 20  \w     91.00 135.00   0.50    0.65    --   84.12  45.00 120.00   88
 21  \w     89.00 130.00   0.50    0.65    --   84.12  45.00-120.00   82
 22  \w     90.00 125.00   0.50    0.65    --   84.12  45.00-150.00   70
 23  \w     37.00  73.00   0.50    0.65    --   84.12 -61.00  30.00   72
 24  \w     43.00  68.00   0.50    0.65    --   84.12 -77.00   0.00   50
 25  \w     43.00  68.00   0.50    0.65    --   84.12 -77.00-150.00   50
 26  \w     61.00  91.00   0.50    0.65    --   84.12 -95.00 -30.00   60
 27  \w     37.00  62.00   0.50    0.65    --   84.12 -61.00   0.00   50
 28  \w     59.00  86.00   0.50    0.65    --   84.12 -77.00-180.00   54
 29  \w    101.00 133.00   0.50    0.65    --   84.12  45.00-180.00   64
 30  \w     42.00  81.00   0.50    0.65    --   84.12 -95.00   0.00   78
 31  \w     45.00  74.00   0.50    0.65    --   84.12-111.00 -30.00   58
 32  \w     44.00  69.00   0.50    0.65    --   84.12 -77.00 150.00   50
 33  \w     37.00  72.00   0.50    0.65    --   84.12 -61.00 -60.00   70
 34  \w     62.00 100.00   0.50    0.65    --   84.12 -95.00 150.00   76
 35  \w     89.00 114.00   0.50    0.65    --   84.12  45.00 150.00   50
 36  \w     38.00  63.00   0.50    0.65    --   84.12-112.00-131.00   50
 37  \w      0.00  29.00   0.50    0.65    --   -6.75  61.00 150.00   58
 38  \w    -52.00 -12.00   0.50    0.65    --   -6.75 -45.00  90.00   80
 39  \w     -8.00  17.00   0.50    0.65    --   10.00 100.00  31.23   50
 40  \w     -9.00  16.00   0.50    0.65    --   10.00 101.00 -58.19   50
 41  \w     -4.00  21.00   0.50    0.65    --   14.00 100.00 161.50   50
 42  \w      8.00  33.00   0.50    0.65    --   22.00  93.00  64.59   50
 43  \w     17.00  42.00   0.50    0.65    --   26.00  86.00 101.66   50
 44  \w     14.00  39.00   0.50    0.65    --   26.00  90.00 168.95   50
 45  \w     13.00  38.00   0.50    0.65    --   26.00  92.00 -29.46   50
 46  \w     16.00  41.00   0.50    0.65    --   26.00  87.00-114.14   50
 47  \w     16.00  41.00   0.50    0.65    --   26.00  88.00 116.34   50
 48  \w     27.00  59.00   0.50    0.65    --   30.00  77.00-112.25   64
 49  \w     27.00  52.00   0.50    0.65    --   30.00  76.00 -49.78   50
 50  \w     32.00  57.00   0.50    0.65    --   34.00  75.00 -75.35   50
 51  \w     32.00  57.00   0.50    0.65    --   34.00  74.00  54.95   50
 52  \w     32.00  57.00   0.50    0.65    --   34.00  75.00-175.51   50
 53  \w     32.00  57.00   0.50    0.65    --   34.00  75.00   4.94   50
 54  \w     35.00  60.00   0.50    0.65    --   38.00  77.00 100.80   50
 55  \w     37.00  62.00   0.50    0.65    --   38.00  73.00  31.26   50
 56  \w     35.00  60.00   0.50    0.65    --   38.00  77.00-133.63   50
 57  \w     37.00  62.00   0.50    0.65    --   38.00  73.00  74.04   50
 58  \w     39.00  64.00   0.50    0.65    --   38.00  70.00-147.53   50
 59  \w     35.00  60.00   0.50    0.65    --   38.00  76.00 -34.61   50
 60  \w     39.00  64.00   0.50    0.65    --   42.00  77.00 130.29   50
 61  \w     42.00  67.00   0.50    0.65    --   42.00  72.00 164.42   50
 62  \w     47.00  72.00   0.50    0.65    --   46.00  70.00   7.13   50
 63  \w     46.00  71.00   0.50    0.65    --   46.00  71.00-173.63   50
 64  \w     44.00  69.00   0.50    0.65    --   46.00  75.00  59.92   50
 65  \w     45.00  70.00   0.50    0.65    --   46.00  73.00 -36.21   50
 66  \w     49.00  74.00   0.50    0.65    --   50.00  73.00 120.46   50
 67  \w     48.00  73.00   0.50    0.65    --   50.00  74.00-123.55   50
 68  \w     50.00  75.00   0.50    0.65    --   50.00  72.00-151.20   50
 69  \w     47.00  72.00   0.50    0.65    --   50.00  76.00-137.29   50
 70  \w     48.00  73.00   0.50    0.65    --   50.00  75.00 140.41   50
 71  \w     47.00  72.00   0.50    0.65    --   50.00  77.00  65.37   50
 72  \w     49.00  74.00   0.50    0.65    --   50.00  73.00 -57.70   50
 73  \w     50.00  75.00   0.50    0.65    --   50.00  72.00  20.65   50
 74  \w     54.00  79.00   0.50    0.65    --   54.00  71.00 -53.74   50
 75  \w     51.00  76.00   0.50    0.65    --   54.00  77.00  24.71   50
 76  \w     53.00  78.00   0.50    0.65    --   56.68  77.00 120.00   50
 77  \w     76.00 101.00   0.50    0.65    --   56.68   0.00   0.00   50
 78  \w     53.00  78.00   0.50    0.65    --   56.68  77.00  30.00   50
 79  \w     19.00  49.00   0.50    0.65    --   56.68-125.00-150.00   60
 80  \w     53.00  78.00   0.50    0.65    --   56.68  77.00-120.00   50
 81  \w     53.00  78.00   0.50    0.65    --   56.68  77.00 150.00   50
 82  \w      5.00  36.00   0.50    0.65    --   56.68 -30.00-120.00   62
 83  \w      4.00  29.00   0.50    0.65    --   56.68 -30.00 -30.00   50
 84  \w      4.00  34.00   0.50    0.65    --   56.68 -30.00-180.00   60
 85  \w     65.00  90.00   0.50    0.65    --   56.68-125.00-150.00   50
 86  \w     53.00  78.00   0.50    0.65    --   56.68  77.00  90.00   50
 87  \w     53.00  78.00   0.50    0.65    --   56.68  77.00 -30.00   50
 88  \w     53.00  78.00   0.50    0.65    --   56.68  77.00   0.00   50
 89  \w     53.00  78.00   0.50    0.65    --   56.68  77.00-180.00   50
 90  \w     14.00  72.00   0.50    0.65    --   56.68   0.00   0.00  116
 91  \w      4.00  35.00   0.50    0.65    --   56.68 -30.00-150.00   62
 92  \w     53.00  78.00   0.50    0.65    --   56.68  77.00 -90.00   50
 93  \w     58.00  83.00   0.50    0.65    --   58.00  72.00 -99.84   50
 94  \w     58.00  83.00   0.50    0.65    --   58.00  71.00  79.52   50
 95  \w     60.00  85.00   0.50    0.65    --   62.00  74.00  58.14   50
 96  \w     60.00  85.00   0.50    0.65    --   62.00  74.00-150.08   50
 97  \w     62.00  87.00   0.50    0.65    --   62.00  71.00  -7.55   50
 98  \w     62.00  87.00   0.50    0.65    --   62.00  71.00 -97.25   50
 99  \w     63.00  88.00   0.50    0.65    --   62.00  70.00 -28.77   50
100  \w     65.00 108.00   0.50    0.65    --   66.00  73.00-133.67   86
101  \w     64.00 106.00   0.50    0.65    --   66.00  74.00 132.73   84
102  \w     66.00  91.00   0.50    0.65    --   66.00  71.00  23.61   50
103  \w     66.00  91.00   0.50    0.65    --   66.00  71.00-164.49   50
104  \w     64.00  89.00   0.50    0.65    --   66.00  74.00 -62.68   50
105  \w     65.00  90.00   0.50    0.65    --   66.00  73.00 161.64   50
106  \w     63.00  88.00   0.50    0.65    --   66.00  76.00  72.85   50
107  \w     18.00  44.00   0.50    0.65    --   69.38 -45.00  30.00   52
108  \w     52.00  96.00   0.50    0.65    --   69.38-125.00  90.00   88
109  \w     19.00  45.00   0.50    0.65    --   69.38 -45.00 -30.00   52
110  \w     74.00 116.00   0.50    0.65    --   69.38  61.00 120.00   84
111  \w     30.00  83.00   0.50    0.65    --   69.38 -95.00 -90.00  106
112  \w     19.00  52.00   0.50    0.65    --   69.38 -45.00  60.00   66
113  \w     18.00  44.00   0.50    0.65    --   69.38 -45.00 150.00   52
114  \w     56.00  85.00   0.50    0.65    --   69.38 -95.00 150.00   58
115  \w     25.00  50.00   0.50    0.65    --   69.38 -95.00 150.00   50
116  \w     71.00 111.00   0.50    0.65    --   70.00  71.00   8.51   80
117  \w     67.00  92.00   0.50    0.65    --   70.00  76.00  32.25   50
118  \w     68.00  98.00   0.50    0.65    --   70.00  75.00 -98.67   60
119  \w     71.00  96.00   0.50    0.65    --   74.00  76.00  89.97   50
120  \w     79.00 120.00   0.50    0.65    --   74.00  59.00 -25.20   82
121  \w     73.00 111.00   0.50    0.65    --   74.00  75.00-175.79   76
122  \w     79.00 105.00   0.50    0.65    --   78.00  70.00  48.31   52
123  \w     84.00 113.00   0.50    0.65    --   82.00  63.00 -64.00   58
124  \w     72.00 126.00   0.50    0.65    --   84.12 178.00 120.00  108
125  \w     64.00 108.00   0.50    0.65    --   84.12-111.00  60.00   88
126  \w    103.00 129.00   0.50    0.65    --   84.12 178.00 150.00   52
127  \w     75.00 108.00   0.50    0.65    --   84.12-111.00 120.00   66
128  \w     77.00 102.00   0.50    0.65    --   84.12 178.00 150.00   50
129  \w     91.00 123.00   0.50    0.65    --   84.12  45.00  60.00   64
130  \w     40.00  97.00   0.50    0.65    --   84.12 -95.00-120.00  114
131  \w     79.00 108.00   0.50    0.65    --   84.12-111.00  30.00   58
132  \w     83.00 108.00   0.50    0.65    --   84.12-111.00-180.00   50
133  \w     39.00  74.00   0.50    0.65    --   84.12-111.00  30.00   70
134  \w     66.00 103.00   0.50    0.65    --   84.12 178.00-150.00   74
135  \w     59.00 112.00   0.50    0.65    --   84.12 178.00  30.00  106
136  \w     76.00 128.00   0.50    0.65    --   84.12   0.00  30.00  104
137  \w    100.00 126.00   0.50    0.65    --   84.12 178.00   0.00   52
138  \w     40.00  90.00   0.50    0.65    --   84.12 -95.00 -60.00  100
139  \w     62.00  95.00   0.50    0.65    --   84.12 178.00   0.00   66
140  \w     89.00 135.00   0.50    0.65    --   84.12  45.00 -30.00   92
141  \w     37.00  62.00   0.50    0.65    --   84.12 -61.00 120.00   50
142  \w     38.00  64.00   0.50    0.65    --   84.12-111.00-180.00   52
143  \w     37.00  71.00   0.50    0.65    --   84.12 -61.00-120.00   68
144  \w     58.00 116.00   0.50    0.65    --   84.12 178.00 -30.00  116
145  \w     44.00  69.00   0.50    0.65    --   84.12   0.00  30.00   50
146  \w     96.00 127.00   0.50    0.65    --   84.12   0.00 120.00   62
147  \w     40.00  91.00   0.50    0.65    --   84.12   0.00 120.00  102
148  \w     38.00  64.00   0.50    0.65    --   84.12-111.00  90.00   52
149  \w     44.00 124.00   0.50    0.65    --   84.12   0.00 -60.00  160
150  \w     77.00 108.00   0.50    0.65    --   84.12-111.00 -60.00   62
151  \w    103.00 129.00   0.50    0.65    --   84.12 178.00-180.00   52
152  \w     72.00  98.00   0.50    0.65    --   84.12 178.00  90.00   52
153  \w     76.00 107.00   0.50    0.65    --   84.12-111.00  90.00   62
154  \w     58.00 100.00   0.50    0.65    --   84.12 178.00-180.00   84
155  \w     75.00 108.00   0.50    0.65    --   84.12-111.00-120.00   66
156  \w     76.00 105.00   0.50    0.65    --   84.12 178.00 -60.00   58
157  \w     39.00  65.00   0.50    0.65    --   84.12-111.00 -60.00   52
158  \w     73.00 113.00   0.50    0.65    --   84.12 178.00 -90.00   80
159  \w     83.00 108.00   0.50    0.65    --   84.12-112.00-131.00   50
160  \w    110.00 136.00   0.50    0.65    --   84.12  30.00 -30.00   52
161  \w     72.00 100.00   0.50    0.65    --   84.12 -95.00 120.00   56
;
_diffrn_measurement_device         'four-circle diffractometer'
_diffrn_measurement_device_type    'XtaLAB Synergy R, DW system, HyPix-Arc 150'
_diffrn_measurement_method         '\w scans'
_diffrn_orient_matrix_type        
 'CrysAlisPro convention (1999,Acta A55,543-557)'
_diffrn_orient_matrix_UB_11        -0.0254747000
_diffrn_orient_matrix_UB_12        0.0731453000
_diffrn_orient_matrix_UB_13        -0.0353823000
_diffrn_orient_matrix_UB_21        -0.1042650000
_diffrn_orient_matrix_UB_22        -0.0016049000
_diffrn_orient_matrix_UB_23        0.0155457000
_diffrn_orient_matrix_UB_31        0.0445117000
_diffrn_orient_matrix_UB_32        0.0381106000
_diffrn_orient_matrix_UB_33        0.0686066000
_diffrn_radiation_monochromator    mirror
_diffrn_radiation_probe            x-ray
_diffrn_radiation_type             'Cu K\a'
_diffrn_radiation_wavelength       1.54184
_diffrn_source                     'Rotating-anode X-ray tube'
_diffrn_source_type                'Rigaku (Cu) X-ray Source'
_reflns_Friedel_coverage           0.939
_reflns_Friedel_fraction_full      0.984
_reflns_Friedel_fraction_max       0.936
_reflns_number_gt                  18754
_reflns_number_total               19863
_reflns_special_details
;
 Reflections were merged by SHELXL according to the crystal
 class for the calculation of statistics and refinement.
 
 Structure factors included contributions from the .fab file.
 
 _reflns_Friedel_fraction is defined as the number of unique
 Friedel pairs measured divided by the number that would be
 possible theoretically, ignoring centric projections and
 systematic absences. Completness statistics refer to single and
 composite reflections containing twin component 1 only.
;
_reflns_threshold_expression       'I > 2\s(I)'
_computing_cell_refinement         'CrysAlisPro 1.171.42.49 (Rigaku OD, 2022)'
_computing_data_collection         'CrysAlisPro 1.171.42.49 (Rigaku OD, 2022)'
_computing_data_reduction          'CrysAlisPro 1.171.42.49 (Rigaku OD, 2022)'
_computing_molecular_graphics      'Olex2 1.5 (Dolomanov et al., 2009)'
_computing_publication_material    'Olex2 1.5 (Dolomanov et al., 2009)'
_computing_structure_refinement    'SHELXL 2018/3 (Sheldrick, 2015)'
_computing_structure_solution      'SHELXT 2018/2 (Sheldrick, 2018)'
_refine_diff_density_max           2.259
_refine_diff_density_min           -0.564
_refine_diff_density_rms           0.146
_refine_ls_abs_structure_details
;
 Refined as an inversion twin.
;
_refine_ls_abs_structure_Flack     0.102(13)
_refine_ls_extinction_coef         .
_refine_ls_extinction_method       none
_refine_ls_goodness_of_fit_ref     1.434
_refine_ls_hydrogen_treatment      constr
_refine_ls_matrix_type             full
_refine_ls_number_parameters       1106
_refine_ls_number_reflns           19863
_refine_ls_number_restraints       24
_refine_ls_R_factor_all            0.1120
_refine_ls_R_factor_gt             0.1097
_refine_ls_restrained_S_all        1.442
_refine_ls_shift/su_max            0.001
_refine_ls_shift/su_mean           0.000
_refine_ls_structure_factor_coef   Fsqd
_refine_ls_weighting_details      
 'w=1/[\s^2^(Fo^2^)+(0.2000P)^2^] where P=(Fo^2^+2Fc^2^)/3'
_refine_ls_weighting_scheme        calc
_refine_ls_wR_factor_gt            0.2935
_refine_ls_wR_factor_ref           0.2976
_refine_special_details
;
 Refined as a 2-component inversion twin.
;
_olex2_refinement_description
;
1. Twinned data refinement
 Scales: 0.898(13)
 0.102(13)
2. Fixed Uiso
 At 1.2 times of:
  All C(H) groups
 At 1.5 times of:
  All C(H,H,H) groups
3. Restrained distances
 Ca4-Ca3_$1
 3.4 with sigma of 0.02
 C62-C63B \\sim C62-C63A
 with sigma of 0.02
 C62-C64B \\sim C62-C64A
 with sigma of 0.02
 C62-C62B \\sim C62-C62A
 with sigma of 0.02
4. Uiso/Uaniso restraints and constraints
C63B \\sim C64B \\sim C62B: within 2A with sigma of 0.02 and sigma for terminal
atoms of 0.04 within 2A
Uanis(Ca3) = Uanis(Ca4)
Uanis(Ca1) = Uanis(Ca3) = Uanis(Ca4)
5. Rigid body (RIGU) restrains
 C64B, C62, C62B, C63B
 with sigma for 1-2 distances of 0.004 and sigma for 1-3 distances of 0.004
6. Others
 Sof(C63A)=Sof(H63D)=Sof(H63E)=Sof(H63F)=Sof(C64A)=Sof(H64D)=Sof(H64E)=
 Sof(H64F)=Sof(C62A)=Sof(H62D)=Sof(H62E)=Sof(H62F)=1-FVAR(1)
 Sof(C63B)=Sof(H63A)=Sof(H63B)=Sof(H63C)=Sof(C64B)=Sof(H64A)=Sof(H64B)=
 Sof(H64C)=Sof(C62B)=Sof(H62A)=Sof(H62B)=Sof(H62C)=FVAR(1)
 Sof(Ca3)=Sof(Ca4)=FVAR(2)
7.a Ternary CH refined with riding coordinates:
 C33(H33), C94(H94), C48(H48), C89(H89), C26(H26), C55(H55), C82(H82),
 C101(H101)
7.b Aromatic/amide H refined with riding coordinates:
 C52(H52), C53(H53), C86(H86), C85(H85), C51(H51), C60(H60), C21(H21),
 C87(H87), C15(H15), C97(H97), C31(H31), C65(H65), C29(H29), C71(H71), C98(H98),
  C30(H30), C9(H9), C3(H3), C77(H77), C99(H99)
7.c Idealised Me refined as rotating group:
 C13(H13A,H13B,H13C), C69(H69A,H69B,H69C), C91(H91A,H91B,H91C), C50(H50A,H50B,
 H50C), C68(H68A,H68B,H68C), C27(H27A,H27B,H27C), C12(H12A,H12B,H12C), C75(H75A,
 H75B,H75C), C96(H96A,H96B,H96C), C35(H35A,H35B,H35C), C38(H38A,H38B,H38C),
 C76(H76A,H76B,H76C), C49(H49A,H49B,H49C), C8(H8A,H8B,H8C), C19(H19A,H19B,H19C),
  C57(H57A,H57B,H57C), C56(H56A,H56B,H56C), C18(H18A,H18B,H18C), C43(H43A,H43B,
 H43C), C84(H84A,H84B,H84C), C95(H95A,H95B,H95C), C36(H36A,H36B,H36C), C83(H83A,
 H83B,H83C), C41(H41A,H41B,H41C), C90(H90A,H90B,H90C), C45(H45A,H45B,H45C),
 C34(H34A,H34B,H34C), C102(H10A,H10B,H10C), C39(H39A,H39B,H39C), C74(H74A,H74B,
 H74C), C20(H20A,H20B,H20C), C44(H44A,H44B,H44C), C28(H28A,H28B,H28C), C6(H6A,
 H6B,H6C), C37(H37A,H37B,H37C), C7(H7A,H7B,H7C), C103(H10D,H10E,H10F),
 C63B(H63A,H63B,H63C), C64B(H64A,H64B,H64C), C62B(H62A,H62B,H62C), C63A(H63D,
 H63E,H63F), C64A(H64D,H64E,H64F), C62A(H62D,H62E,H62F)
;
_atom_sites_solution_hydrogens     geom
_atom_sites_solution_primary       dual
_atom_sites_solution_secondary     ?
loop_
  _atom_site_label
  _atom_site_type_symbol
  _atom_site_fract_x
  _atom_site_fract_y
  _atom_site_fract_z
  _atom_site_U_iso_or_equiv
  _atom_site_adp_type
  _atom_site_occupancy
  _atom_site_site_symmetry_order
  _atom_site_calc_flag
  _atom_site_refinement_flags_posn
  _atom_site_refinement_flags_adp
  _atom_site_refinement_flags_occupancy
  _atom_site_disorder_assembly
  _atom_site_disorder_group
 Ca1 Ca 0.34236(8) 0.31485(6) 0.35433(6) 0.0310(3) Uani 1 1 d . . . A 1
 Ca2 Ca 0.22670(8) 0.18718(6) 0.23998(6) 0.0316(3) Uani 1 1 d . . . A 1
 F2 F 0.2345(3) 0.30386(19) 0.25389(19) 0.0352(8) Uani 1 1 d . . . A 1
 F1 F 0.3249(3) 0.1976(2) 0.3429(2) 0.0368(8) Uani 1 1 d . . . A 1
 O1 O 0.3945(3) 0.3138(2) 0.4736(2) 0.0320(9) Uani 1 1 d . . . A 1
 O2 O 0.0714(3) 0.1863(2) 0.1575(2) 0.0306(8) Uani 1 1 d . . . A 1
 N2 N 0.2493(4) 0.4003(3) 0.4018(2) 0.0321(10) Uani 1 1 d . . . A 1
 N4 N 0.4741(5) 0.0377(3) 0.4948(3) 0.0412(12) Uani 1 1 d . . . . .
 N6 N 0.2509(4) 0.1921(3) 0.1250(3) 0.0357(11) Uani 1 1 d . . . A 1
 C11 C 0.4421(5) 0.2912(3) 0.6143(3) 0.0299(11) Uani 1 1 d . . . A 1
 N3 N 0.5694(4) 0.5393(3) 0.6076(3) 0.0405(12) Uani 1 1 d . . . . .
 N1 N 0.5231(4) 0.3120(3) 0.3950(3) 0.0341(11) Uani 1 1 d . . . A 1
 C67 C -0.1163(5) 0.2054(3) 0.0679(3) 0.0350(12) Uani 1 1 d . . . A 1
 C70 C -0.0223(4) 0.2094(3) 0.0417(3) 0.0319(11) Uani 1 1 d . . . A 1
 N5 N 0.1150(4) 0.0997(3) 0.2666(3) 0.0344(10) Uani 1 1 d . . . A 1
 C79 C 0.0698(5) 0.2007(3) 0.0893(3) 0.0322(12) Uani 1 1 d . . . A 1
 C10 C 0.5238(5) 0.2910(3) 0.5760(3) 0.0334(12) Uani 1 1 d . . . A 1
 C52 C 0.0132(6) 0.5383(4) 0.2987(4) 0.0429(14) Uani 1 1 d . . . A 1
 H52 H -0.040210 0.569807 0.277633 0.051 Uiso 1 1 calc R U . A 1
 C14 C 0.3610(4) 0.3460(3) 0.5817(3) 0.0301(11) Uani 1 1 d . . . A 1
 C46 C 0.1708(5) 0.4457(3) 0.3670(3) 0.0349(12) Uani 1 1 d . . . A 1
 C47 C 0.1919(5) 0.5164(4) 0.3505(3) 0.0393(13) Uani 1 1 d . . . A 1
 C53 C -0.0057(5) 0.4676(4) 0.3115(4) 0.0413(14) Uani 1 1 d . . . A 1
 H53 H -0.072568 0.449825 0.296166 0.050 Uiso 1 1 calc R U . A 1
 C78 C 0.1644(5) 0.2036(3) 0.0742(3) 0.0348(12) Uani 1 1 d . . . A 1
 C86 C 0.1552(8) -0.0420(5) 0.4333(5) 0.060(2) Uani 1 1 d . . . A 1
 H86 H 0.160581 -0.074520 0.470157 0.072 Uiso 1 1 calc R U . A 1
 C85 C 0.1207(8) 0.0264(5) 0.4371(4) 0.059(2) Uani 1 1 d . . . A 1
 H85 H 0.105702 0.041399 0.478211 0.071 Uiso 1 1 calc R U . A 1
 C33 C 0.5659(6) 0.1783(3) 0.3340(4) 0.0398(14) Uani 1 1 d . . . A 1
 H33 H 0.521764 0.187533 0.365533 0.048 Uiso 1 1 calc R U . A 1
 C66 C -0.1002(4) 0.1466(3) 0.1225(3) 0.0332(12) Uani 1 1 d . . . A 1
 C94 C 0.3601(5) 0.3276(3) 0.1332(3) 0.0340(12) Uani 1 1 d . . . A 1
 H94 H 0.291726 0.318353 0.140413 0.041 Uiso 1 1 calc R U . A 1
 C1 C 0.4947(5) 0.3004(3) 0.5066(3) 0.0307(11) Uani 1 1 d . . . A 1
 C73 C 0.0742(6) 0.2385(4) -0.1202(3) 0.0446(15) Uani 1 1 d . . . A 1
 C48 C 0.2980(6) 0.5465(4) 0.3681(4) 0.0449(15) Uani 1 1 d . . . A 1
 H48 H 0.345411 0.507039 0.388555 0.054 Uiso 1 1 calc R U . A 1
 C62 C -0.2360(5) -0.0041(4) 0.1952(4) 0.0420(15) Uani 1 1 d D . . . .
 C92 C 0.3418(5) 0.1939(3) 0.1050(3) 0.0345(12) Uani 1 1 d . . . A 1
 C58 C -0.0061(4) 0.1421(3) 0.1667(3) 0.0291(11) Uani 1 1 d . . . A 1
 C51 C 0.1131(6) 0.5621(4) 0.3176(4) 0.0450(15) Uani 1 1 d . . . A 1
 H51 H 0.127989 0.610044 0.308018 0.054 Uiso 1 1 calc R U . A 1
 C2 C 0.5607(5) 0.3002(3) 0.4628(3) 0.0324(12) Uani 1 1 d . . . A 1
 C93 C 0.4009(5) 0.2570(3) 0.1150(3) 0.0350(12) Uani 1 1 d . . . A 1
 C23 C 0.3404(4) 0.3543(3) 0.5108(3) 0.0275(10) Uani 1 1 d . . . A 1
 C5 C 0.8117(5) 0.2696(4) 0.6012(4) 0.0429(14) Uani 1 1 d . . . A 1
 C88 C 0.1719(5) -0.0144(4) 0.3206(4) 0.0450(15) Uani 1 1 d . . . A 1
 C54 C 0.0702(5) 0.4218(4) 0.3460(3) 0.0383(13) Uani 1 1 d . . . A 1
 C32 C 0.6101(5) 0.2492(3) 0.3198(3) 0.0360(13) Uani 1 1 d . . . A 1
 C59 C 0.0190(4) 0.0963(3) 0.2241(3) 0.0315(11) Uani 1 1 d . . . A 1
 C13 C 0.3888(5) 0.2167(3) 0.6060(4) 0.0396(14) Uani 1 1 d . . . A 1
 H13A H 0.365258 0.205004 0.557298 0.059 Uiso 1 1 calc R U . A 1
 H13B H 0.331080 0.218366 0.626179 0.059 Uiso 1 1 calc R U . A 1
 H13C H 0.436573 0.180081 0.629142 0.059 Uiso 1 1 calc R U . A 1
 C24 C 0.5952(4) 0.3121(3) 0.3554(3) 0.0301(12) Uani 1 1 d . . . A 1
 C17 C 0.1662(5) 0.4772(5) 0.6176(4) 0.0494(17) Uani 1 1 d . . . A 1
 C16 C 0.2292(5) 0.4321(3) 0.5817(3) 0.0364(12) Uani 1 1 d . . . A 1
 C60 C -0.0570(5) 0.0488(3) 0.2297(3) 0.0353(12) Uani 1 1 d . . . A 1
 H60 H -0.042393 0.014167 0.265197 0.042 Uiso 1 1 calc R U . A 1
 C22 C 0.2634(4) 0.3987(3) 0.4718(3) 0.0306(11) Uani 1 1 d . . . A 1
 C21 C 0.2106(4) 0.4386(3) 0.5105(3) 0.0321(11) Uani 1 1 d . . . A 1
 H21 H 0.160189 0.471262 0.487487 0.038 Uiso 1 1 calc R U . A 1
 C4 C 0.6973(5) 0.2787(4) 0.5666(3) 0.0384(13) Uani 1 1 d . . . A 1
 C87 C 0.1817(7) -0.0628(4) 0.3750(4) 0.0529(18) Uani 1 1 d . . . A 1
 H87 H 0.206627 -0.109736 0.371601 0.064 Uiso 1 1 calc R U . A 1
 C89 C 0.2018(6) -0.0414(4) 0.2574(4) 0.0455(15) Uani 1 1 d . . . A 1
 H89 H 0.192552 -0.000963 0.223985 0.055 Uiso 1 1 calc R U . A 1
 C69 C -0.2111(5) 0.1924(4) 0.0084(4) 0.0377(13) Uani 1 1 d . . . A 1
 H69A H -0.223831 0.234704 -0.021219 0.057 Uiso 1 1 calc R U . A 1
 H69B H -0.269494 0.183695 0.026922 0.057 Uiso 1 1 calc R U . A 1
 H69C H -0.199987 0.150692 -0.018068 0.057 Uiso 1 1 calc R U . A 1
 C15 C 0.3059(4) 0.3856(3) 0.6167(3) 0.0334(11) Uani 1 1 d . . . A 1
 H15 H 0.319808 0.381531 0.664976 0.040 Uiso 1 1 calc R U . A 1
 C91 C 0.1350(6) -0.1033(5) 0.2229(5) 0.0555(19) Uani 1 1 d . . . A 1
 H91A H 0.079525 -0.109927 0.244684 0.083 Uiso 1 1 calc R U . A 1
 H91B H 0.175287 -0.147235 0.227561 0.083 Uiso 1 1 calc R U . A 1
 H91C H 0.107520 -0.092358 0.174373 0.083 Uiso 1 1 calc R U . A 1
 C97 C 0.4969(5) 0.2557(4) 0.1040(4) 0.0404(14) Uani 1 1 d . . . A 1
 H97 H 0.536943 0.297891 0.110758 0.049 Uiso 1 1 calc R U . A 1
 C81 C 0.1073(6) 0.0736(4) 0.3846(4) 0.0459(15) Uani 1 1 d . . . A 1
 C31 C 0.6702(5) 0.2525(3) 0.2733(3) 0.0362(12) Uani 1 1 d . . . A 1
 H31 H 0.679445 0.210734 0.248925 0.043 Uiso 1 1 calc R U . A 1
 C50 C 0.3084(7) 0.6057(4) 0.4212(4) 0.0562(19) Uani 1 1 d . . . A 1
 H50A H 0.286316 0.651256 0.398198 0.084 Uiso 1 1 calc R U . A 1
 H50B H 0.379143 0.609550 0.447084 0.084 Uiso 1 1 calc R U . A 1
 H50C H 0.266502 0.594299 0.452386 0.084 Uiso 1 1 calc R U . A 1
 C80 C 0.1310(5) 0.0532(4) 0.3242(4) 0.0411(14) Uani 1 1 d . . . A 1
 C68 C -0.1339(6) 0.2764(4) 0.1013(3) 0.0402(14) Uani 1 1 d . . . A 1
 H68A H -0.072754 0.289601 0.136244 0.060 Uiso 1 1 calc R U . A 1
 H68B H -0.190211 0.270991 0.122518 0.060 Uiso 1 1 calc R U . A 1
 H68C H -0.149935 0.314010 0.066416 0.060 Uiso 1 1 calc R U . A 1
 C27 C 0.5491(7) 0.4866(5) 0.3525(4) 0.0559(18) Uani 1 1 d . . . A 1
 H27A H 0.567220 0.513063 0.315586 0.084 Uiso 1 1 calc R U . A 1
 H27B H 0.532154 0.520470 0.384838 0.084 Uiso 1 1 calc R U . A 1
 H27C H 0.490756 0.455873 0.333354 0.084 Uiso 1 1 calc R U . A 1
 C12 C 0.4838(6) 0.3045(4) 0.6910(4) 0.0406(14) Uani 1 1 d . . . A 1
 H12A H 0.538681 0.270611 0.709441 0.061 Uiso 1 1 calc R U . A 1
 H12B H 0.429916 0.297724 0.714175 0.061 Uiso 1 1 calc R U . A 1
 H12C H 0.509632 0.353544 0.698385 0.061 Uiso 1 1 calc R U . A 1
 C75 C 0.1287(8) 0.3079(5) -0.1232(5) 0.056(2) Uani 1 1 d . . . A 1
 H75A H 0.200426 0.302073 -0.100190 0.084 Uiso 1 1 calc R U . A 1
 H75B H 0.099751 0.345513 -0.100262 0.084 Uiso 1 1 calc R U . A 1
 H75C H 0.121453 0.321275 -0.170973 0.084 Uiso 1 1 calc R U . A 1
 C65 C -0.1763(5) 0.1002(4) 0.1331(3) 0.0388(13) Uani 1 1 d . . . A 1
 H65 H -0.242967 0.103329 0.104503 0.047 Uiso 1 1 calc R U . A 1
 C61 C -0.1537(5) 0.0499(4) 0.1855(3) 0.0420(14) Uani 1 1 d . . . A 1
 C96 C 0.3473(5) 0.3808(4) 0.0743(4) 0.0460(15) Uani 1 1 d . . . A 1
 H96A H 0.413123 0.390218 0.065405 0.069 Uiso 1 1 calc R U . A 1
 H96B H 0.319180 0.425676 0.086533 0.069 Uiso 1 1 calc R U . A 1
 H96C H 0.301456 0.360669 0.033281 0.069 Uiso 1 1 calc R U . A 1
 C35 C 0.6516(7) 0.1292(4) 0.3710(5) 0.0566(19) Uani 1 1 d . . . A 1
 H35A H 0.698369 0.121689 0.342211 0.085 Uiso 1 1 calc R U . A 1
 H35B H 0.623840 0.083080 0.380303 0.085 Uiso 1 1 calc R U . A 1
 H35C H 0.687746 0.151476 0.414155 0.085 Uiso 1 1 calc R U . A 1
 C29 C 0.7071(5) 0.3751(4) 0.3011(3) 0.0378(13) Uani 1 1 d . . . A 1
 H29 H 0.742481 0.417583 0.295766 0.045 Uiso 1 1 calc R U . A 1
 C38 C 0.4977(8) -0.0294(4) 0.4647(5) 0.067(3) Uani 1 1 d . . . . .
 H38A H 0.535129 -0.018904 0.430615 0.101 Uiso 1 1 calc R U . . .
 H38B H 0.434881 -0.054356 0.442825 0.101 Uiso 1 1 calc R U . . .
 H38C H 0.538894 -0.059809 0.500677 0.101 Uiso 1 1 calc R U . . .
 C100 C 0.3798(5) 0.1322(4) 0.0798(4) 0.0406(13) Uani 1 1 d . . . A 1
 C71 C -0.0215(5) 0.2214(3) -0.0269(3) 0.0333(12) Uani 1 1 d . . . A 1
 H71 H -0.083236 0.226782 -0.060844 0.040 Uiso 1 1 calc R U . A 1
 C25 C 0.6475(5) 0.3748(4) 0.3479(3) 0.0378(13) Uani 1 1 d . . . A 1
 C98 C 0.5347(5) 0.1925(4) 0.0831(4) 0.0430(15) Uani 1 1 d . . . A 1
 H98 H 0.602307 0.191446 0.079231 0.052 Uiso 1 1 calc R U . A 1
 C26 C 0.6395(5) 0.4397(4) 0.3901(4) 0.0412(14) Uani 1 1 d . . . A 1
 H26 H 0.624813 0.422469 0.433323 0.049 Uiso 1 1 calc R U . A 1
 C76 C 0.1201(14) 0.1756(6) -0.1442(5) 0.090(4) Uani 1 1 d . . . A 1
 H76A H 0.171120 0.191497 -0.167186 0.135 Uiso 1 1 calc R U . A 1
 H76B H 0.067742 0.148227 -0.176276 0.135 Uiso 1 1 calc R U . A 1
 H76C H 0.151945 0.145332 -0.105107 0.135 Uiso 1 1 calc R U . A 1
 C72 C 0.0700(5) 0.2254(3) -0.0448(3) 0.0375(13) Uani 1 1 d . . . A 1
 C55 C 0.0403(5) 0.3459(4) 0.3594(3) 0.0397(13) Uani 1 1 d . . . A 1
 H55 H 0.102704 0.319186 0.383037 0.048 Uiso 1 1 calc R U . A 1
 C30 C 0.7160(5) 0.3156(4) 0.2626(3) 0.0371(13) Uani 1 1 d . . . A 1
 H30 H 0.753256 0.318137 0.228987 0.044 Uiso 1 1 calc R U . A 1
 C82 C 0.0646(6) 0.1471(4) 0.3951(4) 0.0458(15) Uani 1 1 d . . . A 1
 H82 H 0.065025 0.176694 0.354032 0.055 Uiso 1 1 calc R U . A 1
 C9 C 0.6273(5) 0.2810(3) 0.6073(3) 0.0340(12) Uani 1 1 d . . . A 1
 H9 H 0.649958 0.275785 0.655435 0.041 Uiso 1 1 calc R U . A 1
 C49 C 0.3253(6) 0.5718(5) 0.3041(5) 0.0550(18) Uani 1 1 d . . . A 1
 H49A H 0.321404 0.531459 0.272551 0.082 Uiso 1 1 calc R U . A 1
 H49B H 0.394106 0.591043 0.316180 0.082 Uiso 1 1 calc R U . A 1
 H49C H 0.278078 0.609308 0.282051 0.082 Uiso 1 1 calc R U . A 1
 C8 C 0.8520(7) 0.3356(5) 0.6411(6) 0.063(2) Uani 1 1 d . . . A 1
 H8A H 0.855118 0.374772 0.609547 0.094 Uiso 1 1 calc R U . A 1
 H8B H 0.919848 0.325953 0.670000 0.094 Uiso 1 1 calc R U . A 1
 H8C H 0.807436 0.349154 0.669959 0.094 Uiso 1 1 calc R U . A 1
 C3 C 0.6637(5) 0.2869(4) 0.4965(3) 0.0385(13) Uani 1 1 d . . . A 1
 H3 H 0.711331 0.283582 0.469756 0.046 Uiso 1 1 calc R U . A 1
 C101 C 0.3152(6) 0.0646(4) 0.0664(5) 0.0526(18) Uani 1 1 d . . . A 1
 H101 H 0.245264 0.076978 0.068829 0.063 Uiso 1 1 calc R U . A 1
 C19 C 0.1865(7) 0.5537(5) 0.6144(5) 0.060(2) Uani 1 1 d . . . A 1
 H19A H 0.252995 0.564645 0.644589 0.090 Uiso 1 1 calc R U . A 1
 H19B H 0.134682 0.581010 0.629001 0.090 Uiso 1 1 calc R U . A 1
 H19C H 0.185636 0.566860 0.567361 0.090 Uiso 1 1 calc R U . A 1
 C57 C -0.0315(5) 0.3472(4) 0.4066(4) 0.0425(14) Uani 1 1 d . . . A 1
 H57A H -0.000108 0.374013 0.448238 0.064 Uiso 1 1 calc R U . A 1
 H57B H -0.045081 0.298047 0.418710 0.064 Uiso 1 1 calc R U . A 1
 H57C H -0.094971 0.370375 0.383020 0.064 Uiso 1 1 calc R U . A 1
 C56 C -0.0088(6) 0.3067(4) 0.2913(4) 0.0468(16) Uani 1 1 d . . . A 1
 H56A H -0.067048 0.334309 0.265571 0.070 Uiso 1 1 calc R U . A 1
 H56B H -0.031061 0.258959 0.301190 0.070 Uiso 1 1 calc R U . A 1
 H56C H 0.040650 0.302243 0.264093 0.070 Uiso 1 1 calc R U . A 1
 C77 C 0.1612(5) 0.2173(3) 0.0048(4) 0.0387(13) Uani 1 1 d . . . A 1
 H77 H 0.222752 0.220964 -0.008349 0.046 Uiso 1 1 calc R U . A 1
 C18 C 0.1869(7) 0.4556(6) 0.6951(4) 0.060(2) Uani 1 1 d . . . A 1
 H18A H 0.142715 0.415712 0.699844 0.090 Uiso 1 1 calc R U . A 1
 H18B H 0.173364 0.496668 0.721607 0.090 Uiso 1 1 calc R U . A 1
 H18C H 0.257550 0.440977 0.712224 0.090 Uiso 1 1 calc R U . A 1
 C99 C 0.4772(6) 0.1326(4) 0.0682(4) 0.0471(15) Uani 1 1 d . . . A 1
 H99 H 0.502055 0.091481 0.050275 0.057 Uiso 1 1 calc R U . A 1
 C43 C 0.6207(9) 0.4700(5) 0.6061(6) 0.072(3) Uani 1 1 d . . . . .
 H43A H 0.615629 0.441057 0.645385 0.108 Uiso 1 1 calc R U . . .
 H43B H 0.691943 0.478501 0.607996 0.108 Uiso 1 1 calc R U . . .
 H43C H 0.588593 0.444605 0.563745 0.108 Uiso 1 1 calc R U . . .
 C84 C -0.0474(7) 0.1391(5) 0.3975(5) 0.060(2) Uani 1 1 d . . . A 1
 H84A H -0.050518 0.112041 0.438441 0.090 Uiso 1 1 calc R U . A 1
 H84B H -0.085140 0.113464 0.356742 0.090 Uiso 1 1 calc R U . A 1
 H84C H -0.077018 0.186618 0.398982 0.090 Uiso 1 1 calc R U . A 1
 C95 C 0.4257(6) 0.3595(4) 0.1993(4) 0.0490(17) Uani 1 1 d . . . A 1
 H95A H 0.441402 0.322313 0.234615 0.074 Uiso 1 1 calc R U . A 1
 H95B H 0.389160 0.398664 0.214600 0.074 Uiso 1 1 calc R U . A 1
 H95C H 0.488503 0.377919 0.191124 0.074 Uiso 1 1 calc R U . A 1
 C36 C 0.5655(8) 0.0829(6) 0.5260(6) 0.070(2) Uani 1 1 d . . . . .
 H36A H 0.621992 0.051721 0.547960 0.105 Uiso 1 1 calc R U . . .
 H36B H 0.549988 0.115148 0.560095 0.105 Uiso 1 1 calc R U . . .
 H36C H 0.583727 0.111098 0.490137 0.105 Uiso 1 1 calc R U . . .
 C83 C 0.1310(8) 0.1844(5) 0.4561(5) 0.061(2) Uani 1 1 d . . . A 1
 H83A H 0.102157 0.231392 0.461746 0.091 Uiso 1 1 calc R U . A 1
 H83B H 0.198588 0.190771 0.449093 0.091 Uiso 1 1 calc R U . A 1
 H83C H 0.135361 0.155508 0.497117 0.091 Uiso 1 1 calc R U . A 1
 C41 C 0.4653(6) 0.5245(5) 0.6120(5) 0.0538(18) Uani 1 1 d . . . . .
 H41A H 0.426606 0.503252 0.568999 0.081 Uiso 1 1 calc R U . . .
 H41B H 0.433151 0.569360 0.620250 0.081 Uiso 1 1 calc R U . . .
 H41C H 0.467019 0.491147 0.649632 0.081 Uiso 1 1 calc R U . . .
 C90 C 0.3131(7) -0.0623(5) 0.2758(5) 0.063(2) Uani 1 1 d . . . A 1
 H90A H 0.354728 -0.019471 0.289503 0.094 Uiso 1 1 calc R U . A 1
 H90B H 0.329685 -0.084277 0.236112 0.094 Uiso 1 1 calc R U . A 1
 H90C H 0.326483 -0.096579 0.313748 0.094 Uiso 1 1 calc R U . A 1
 C45 C 0.5680(7) 0.5812(6) 0.5460(5) 0.065(2) Uani 1 1 d . . . . .
 H45A H 0.634342 0.603052 0.550438 0.097 Uiso 1 1 calc R U . . .
 H45B H 0.516694 0.618848 0.540403 0.097 Uiso 1 1 calc R U . . .
 H45C H 0.551926 0.549638 0.505984 0.097 Uiso 1 1 calc R U . . .
 C34 C 0.4997(7) 0.1450(4) 0.2679(4) 0.0540(19) Uani 1 1 d . . . A 1
 H34A H 0.444569 0.177856 0.247380 0.081 Uiso 1 1 calc R U . A 1
 H34B H 0.471615 0.099459 0.278647 0.081 Uiso 1 1 calc R U . A 1
 H34C H 0.540915 0.136399 0.235601 0.081 Uiso 1 1 calc R U . A 1
 C102 C 0.3564(15) 0.0087(7) 0.1186(10) 0.126(7) Uani 1 1 d . . . A 1
 H10A H 0.430298 0.009827 0.129980 0.189 Uiso 1 1 calc R U . A 1
 H10B H 0.332505 -0.038523 0.100291 0.189 Uiso 1 1 calc R U . A 1
 H10C H 0.333423 0.018086 0.159790 0.189 Uiso 1 1 calc R U . A 1
 C39 C 0.4191(9) 0.0200(6) 0.5482(5) 0.067(2) Uani 1 1 d . . . . .
 H39A H 0.393968 -0.029341 0.541741 0.101 Uiso 1 1 calc R U . . .
 H39B H 0.362216 0.052918 0.544029 0.101 Uiso 1 1 calc R U . . .
 H39C H 0.465366 0.024774 0.593761 0.101 Uiso 1 1 calc R U . . .
 C74 C -0.0336(8) 0.2490(5) -0.1683(4) 0.060(2) Uani 1 1 d . . . A 1
 H74A H -0.059698 0.296084 -0.159875 0.090 Uiso 1 1 calc R U . A 1
 H74B H -0.078594 0.211537 -0.159293 0.090 Uiso 1 1 calc R U . A 1
 H74C H -0.030350 0.246059 -0.216030 0.090 Uiso 1 1 calc R U . A 1
 C20 C 0.0520(6) 0.4596(5) 0.5873(5) 0.058(2) Uani 1 1 d . . . A 1
 H20A H 0.030863 0.476388 0.539902 0.087 Uiso 1 1 calc R U . A 1
 H20B H 0.011836 0.483707 0.614366 0.087 Uiso 1 1 calc R U . A 1
 H20C H 0.041766 0.407761 0.588594 0.087 Uiso 1 1 calc R U . A 1
 C44 C 0.6231(7) 0.5805(6) 0.6692(5) 0.061(2) Uani 1 1 d . . . . .
 H44A H 0.648796 0.547421 0.707246 0.092 Uiso 1 1 calc R U . . .
 H44B H 0.576289 0.614488 0.681654 0.092 Uiso 1 1 calc R U . . .
 H44C H 0.679616 0.606767 0.659244 0.092 Uiso 1 1 calc R U . . .
 C28 C 0.7341(7) 0.4853(6) 0.4100(6) 0.069(3) Uani 1 1 d . . . A 1
 H28A H 0.748795 0.505127 0.368797 0.104 Uiso 1 1 calc R U . A 1
 H28B H 0.790989 0.455645 0.434426 0.104 Uiso 1 1 calc R U . A 1
 H28C H 0.723771 0.524446 0.439706 0.104 Uiso 1 1 calc R U . A 1
 C6 C 0.8747(8) 0.2637(8) 0.5487(5) 0.080(3) Uani 1 1 d . . . A 1
 H6A H 0.851336 0.222680 0.518654 0.120 Uiso 1 1 calc R U . A 1
 H6B H 0.945899 0.257146 0.572527 0.120 Uiso 1 1 calc R U . A 1
 H6C H 0.866964 0.307666 0.521345 0.120 Uiso 1 1 calc R U . A 1
 C37 C 0.4031(7) 0.0816(5) 0.4402(5) 0.0574(19) Uani 1 1 d . . . . .
 H37A H 0.438737 0.097968 0.406720 0.086 Uiso 1 1 calc R U . . .
 H37B H 0.379418 0.123132 0.461270 0.086 Uiso 1 1 calc R U . . .
 H37C H 0.345236 0.052086 0.417224 0.086 Uiso 1 1 calc R U . . .
 C7 C 0.8303(9) 0.2051(7) 0.6459(7) 0.082(3) Uani 1 1 d . . . A 1
 H7A H 0.822895 0.217702 0.691335 0.123 Uiso 1 1 calc R U . A 1
 H7B H 0.898875 0.187414 0.649768 0.123 Uiso 1 1 calc R U . A 1
 H7C H 0.781460 0.167706 0.625976 0.123 Uiso 1 1 calc R U . A 1
 C103 C 0.3102(9) 0.0333(6) -0.0047(6) 0.075(3) Uani 1 1 d . . . A 1
 H10D H 0.242394 0.040513 -0.034563 0.112 Uiso 1 1 calc R U . A 1
 H10E H 0.325214 -0.018088 -0.000513 0.112 Uiso 1 1 calc R U . A 1
 H10F H 0.359793 0.057429 -0.024277 0.112 Uiso 1 1 calc R U . A 1
 C63B C -0.3401(12) 0.0249(15) 0.168(2) 0.094(11) Uani 0.48(2) 1 d D . P A 2
 H63A H -0.338941 0.077098 0.172937 0.142 Uiso 0.48(2) 1 calc R U P A 2
 H63B H -0.385095 0.004182 0.193463 0.142 Uiso 0.48(2) 1 calc R U P A 2
 H63C H -0.364536 0.012352 0.119504 0.142 Uiso 0.48(2) 1 calc R U P A 2
 C64B C -0.205(2) -0.0752(10) 0.1753(17) 0.088(9) Uani 0.48(2) 1 d D . P A 2
 H64A H -0.253423 -0.091264 0.133403 0.131 Uiso 0.48(2) 1 calc R U P A 2
 H64B H -0.204065 -0.109665 0.212056 0.131 Uiso 0.48(2) 1 calc R U P A 2
 H64C H -0.137740 -0.071885 0.167421 0.131 Uiso 0.48(2) 1 calc R U P A 2
 C62B C -0.242(3) -0.005(2) 0.2743(12) 0.105(12) Uani 0.48(2) 1 d D . P A 2
 H62A H -0.174484 -0.011708 0.304354 0.158 Uiso 0.48(2) 1 calc R U P A 2
 H62B H -0.285839 -0.044586 0.280979 0.158 Uiso 0.48(2) 1 calc R U P A 2
 H62C H -0.270292 0.040393 0.285123 0.158 Uiso 0.48(2) 1 calc R U P A 2
 C63A C -0.3099(17) 0.0306(12) 0.2230(14) 0.073(6) Uani 0.52(2) 1 d D . P A 1
 H63D H -0.279669 0.043145 0.270882 0.110 Uiso 0.52(2) 1 calc R U P A 1
 H63E H -0.367045 -0.001817 0.220293 0.110 Uiso 0.52(2) 1 calc R U P A 1
 H63F H -0.333649 0.074235 0.196911 0.110 Uiso 0.52(2) 1 calc R U P A 1
 C64A C -0.2855(16) -0.0422(9) 0.1277(10) 0.068(6) Uani 0.52(2) 1 d D . P A 1
 H64D H -0.302432 -0.006958 0.090639 0.102 Uiso 0.52(2) 1 calc R U P A 1
 H64E H -0.347074 -0.066466 0.131715 0.102 Uiso 0.52(2) 1 calc R U P A 1
 H64F H -0.238414 -0.077568 0.117579 0.102 Uiso 0.52(2) 1 calc R U P A 1
 C62A C -0.1911(14) -0.0700(10) 0.2450(12) 0.073(7) Uani 0.52(2) 1 d D . P A
 1
 H62D H -0.123984 -0.082471 0.239820 0.110 Uiso 0.52(2) 1 calc R U P A 1
 H62E H -0.236009 -0.111478 0.232939 0.110 Uiso 0.52(2) 1 calc R U P A 1
 H62F H -0.186038 -0.056272 0.292435 0.110 Uiso 0.52(2) 1 calc R U P A 1
 Ca3 Ca 0.3397(10) 0.6841(6) 0.3489(6) 0.0310(3) Uani 0.093(3) 1 d . . P B 2
 Ca4 Ca 0.2167(10) -0.1811(6) 0.2211(6) 0.0310(3) Uani 0.093(3) 1 d D . P B 2

loop_
  _atom_site_aniso_label
  _atom_site_aniso_U_11
  _atom_site_aniso_U_22
  _atom_site_aniso_U_33
  _atom_site_aniso_U_23
  _atom_site_aniso_U_13
  _atom_site_aniso_U_12
 Ca1 0.0340(6) 0.0293(5) 0.0280(6) -0.0032(4) 0.0049(4) 0.0001(4)
 Ca2 0.0274(5) 0.0309(6) 0.0345(6) -0.0057(4) 0.0040(4) -0.0034(4)
 F2 0.0368(18) 0.0311(16) 0.0344(19) -0.0047(13) 0.0032(15) 0.0022(13)
 F1 0.0388(19) 0.0336(17) 0.0341(19) -0.0013(14) 0.0022(15) -0.0031(14)
 O1 0.033(2) 0.033(2) 0.027(2) -0.0032(15) 0.0028(16) 0.0020(15)
 O2 0.029(2) 0.0281(19) 0.032(2) -0.0021(15) 0.0046(17) -0.0004(14)
 N2 0.038(2) 0.031(2) 0.023(2) -0.0023(18) 0.0011(18) -0.0038(19)
 N4 0.049(3) 0.026(2) 0.043(3) -0.001(2) 0.002(2) 0.002(2)
 N6 0.035(3) 0.035(3) 0.037(3) -0.005(2) 0.010(2) -0.0025(19)
 C11 0.036(3) 0.019(2) 0.034(3) 0.002(2) 0.008(2) 0.001(2)
 N3 0.046(3) 0.032(3) 0.039(3) 0.004(2) 0.001(2) 0.003(2)
 N1 0.030(2) 0.038(3) 0.032(3) -0.0030(19) 0.004(2) 0.0023(18)
 C67 0.032(3) 0.028(3) 0.039(3) 0.002(2) 0.000(2) -0.004(2)
 C70 0.031(3) 0.023(2) 0.039(3) -0.001(2) 0.004(2) 0.000(2)
 N5 0.024(2) 0.035(2) 0.037(3) 0.002(2) -0.0059(19) -0.0011(18)
 C79 0.036(3) 0.024(2) 0.036(3) -0.004(2) 0.006(2) 0.000(2)
 C10 0.040(3) 0.027(3) 0.030(3) 0.000(2) 0.003(2) 0.004(2)
 C52 0.047(4) 0.035(3) 0.041(3) 0.003(3) 0.000(3) 0.002(3)
 C14 0.029(3) 0.034(3) 0.026(3) 0.003(2) 0.004(2) -0.004(2)
 C46 0.042(3) 0.033(3) 0.027(3) -0.004(2) 0.003(2) 0.005(2)
 C47 0.040(3) 0.041(3) 0.034(3) 0.002(3) 0.004(2) -0.001(3)
 C53 0.043(3) 0.032(3) 0.040(3) 0.007(2) -0.007(3) -0.004(2)
 C78 0.035(3) 0.035(3) 0.032(3) -0.006(2) 0.005(2) -0.006(2)
 C86 0.087(6) 0.043(4) 0.049(4) 0.015(3) 0.015(4) 0.022(4)
 C85 0.083(6) 0.049(4) 0.039(4) 0.007(3) 0.001(4) 0.028(4)
 C33 0.054(4) 0.028(3) 0.038(3) -0.002(2) 0.012(3) 0.003(3)
 C66 0.030(3) 0.032(3) 0.034(3) -0.008(2) 0.002(2) 0.001(2)
 C94 0.030(3) 0.027(3) 0.042(3) -0.003(2) 0.003(2) -0.004(2)
 C1 0.036(3) 0.022(2) 0.033(3) 0.000(2) 0.006(2) 0.007(2)
 C73 0.056(4) 0.046(4) 0.033(3) -0.004(3) 0.014(3) -0.010(3)
 C48 0.044(3) 0.037(3) 0.050(4) 0.008(3) 0.004(3) 0.001(3)
 C62 0.027(3) 0.049(4) 0.055(4) 0.016(3) 0.019(3) -0.002(2)
 C92 0.031(3) 0.034(3) 0.035(3) -0.003(2) 0.003(2) -0.004(2)
 C58 0.026(2) 0.026(2) 0.035(3) -0.003(2) 0.007(2) -0.0029(19)
 C51 0.049(4) 0.031(3) 0.049(4) 0.008(3) 0.000(3) 0.001(3)
 C2 0.038(3) 0.026(2) 0.034(3) -0.003(2) 0.009(2) 0.000(2)
 C93 0.032(3) 0.031(3) 0.040(3) -0.003(2) 0.005(2) 0.003(2)
 C23 0.031(3) 0.027(2) 0.025(2) -0.0044(19) 0.009(2) -0.004(2)
 C5 0.032(3) 0.055(4) 0.039(3) 0.006(3) 0.004(2) 0.005(3)
 C88 0.040(3) 0.047(4) 0.043(3) -0.006(3) 0.001(3) -0.002(3)
 C54 0.037(3) 0.042(3) 0.032(3) 0.003(2) 0.003(2) 0.002(3)
 C32 0.039(3) 0.037(3) 0.034(3) 0.003(2) 0.012(2) 0.000(2)
 C59 0.025(3) 0.033(3) 0.033(3) -0.006(2) 0.002(2) 0.000(2)
 C13 0.049(3) 0.020(3) 0.046(3) 0.008(2) 0.006(3) -0.007(2)
 C24 0.030(3) 0.036(3) 0.020(2) 0.0009(19) -0.001(2) 0.000(2)
 C17 0.036(3) 0.070(5) 0.042(4) -0.014(3) 0.010(3) 0.001(3)
 C16 0.031(3) 0.037(3) 0.039(3) -0.003(2) 0.006(2) -0.002(2)
 C60 0.041(3) 0.026(3) 0.036(3) 0.005(2) 0.004(2) -0.001(2)
 C22 0.035(3) 0.027(3) 0.027(3) -0.003(2) 0.002(2) -0.007(2)
 C21 0.029(3) 0.034(3) 0.031(3) -0.006(2) 0.003(2) 0.001(2)
 C4 0.039(3) 0.038(3) 0.033(3) 0.001(2) 0.000(2) 0.008(2)
 C87 0.064(5) 0.047(4) 0.047(4) 0.013(3) 0.012(3) 0.017(3)
 C89 0.057(4) 0.038(3) 0.037(3) -0.004(3) 0.005(3) 0.005(3)
 C69 0.030(3) 0.042(3) 0.037(3) 0.005(2) 0.000(2) -0.002(2)
 C15 0.031(3) 0.041(3) 0.024(2) -0.005(2) 0.000(2) -0.005(2)
 C91 0.052(4) 0.052(4) 0.055(4) -0.009(3) 0.000(3) 0.000(3)
 C97 0.034(3) 0.040(3) 0.051(4) 0.004(3) 0.018(3) 0.000(2)
 C81 0.048(4) 0.041(4) 0.043(4) 0.004(3) 0.002(3) 0.006(3)
 C31 0.038(3) 0.038(3) 0.035(3) -0.006(2) 0.014(2) -0.002(2)
 C50 0.072(5) 0.038(4) 0.048(4) 0.000(3) -0.003(4) -0.009(3)
 C80 0.037(3) 0.038(3) 0.046(4) 0.005(3) 0.006(3) 0.004(2)
 C68 0.054(4) 0.032(3) 0.033(3) -0.001(2) 0.006(3) 0.007(3)
 C27 0.056(4) 0.060(5) 0.046(4) -0.003(3) 0.003(3) 0.007(4)
 C12 0.047(4) 0.040(3) 0.033(3) 0.004(3) 0.006(3) 0.011(3)
 C75 0.066(5) 0.050(4) 0.050(4) 0.007(3) 0.012(4) -0.013(3)
 C65 0.028(3) 0.047(4) 0.038(3) -0.005(3) 0.001(2) -0.002(2)
 C61 0.032(3) 0.055(4) 0.036(3) 0.000(3) 0.003(2) -0.016(3)
 C96 0.040(3) 0.040(3) 0.056(4) 0.005(3) 0.010(3) 0.007(3)
 C35 0.068(5) 0.040(4) 0.066(5) 0.012(3) 0.025(4) 0.009(3)
 C29 0.034(3) 0.037(3) 0.043(3) -0.003(3) 0.012(3) -0.008(2)
 C38 0.079(6) 0.035(4) 0.072(6) -0.018(4) -0.010(5) 0.016(4)
 C100 0.042(3) 0.040(3) 0.041(3) -0.003(3) 0.014(3) -0.008(3)
 C71 0.038(3) 0.020(2) 0.039(3) 0.001(2) 0.004(2) -0.007(2)
 C25 0.031(3) 0.048(4) 0.032(3) -0.001(3) 0.003(2) -0.003(2)
 C98 0.032(3) 0.045(4) 0.058(4) 0.004(3) 0.022(3) 0.002(2)
 C26 0.044(3) 0.037(3) 0.042(3) -0.001(3) 0.010(3) -0.006(3)
 C76 0.174(14) 0.057(5) 0.040(5) -0.006(4) 0.031(6) 0.014(7)
 C72 0.045(3) 0.035(3) 0.030(3) -0.001(2) 0.006(2) -0.001(3)
 C55 0.036(3) 0.044(4) 0.038(3) 0.000(3) 0.007(3) -0.006(3)
 C30 0.032(3) 0.047(4) 0.035(3) -0.004(2) 0.012(2) 0.000(2)
 C82 0.049(4) 0.046(4) 0.039(3) 0.003(3) 0.006(3) 0.010(3)
 C9 0.036(3) 0.033(3) 0.031(3) 0.002(2) 0.004(2) 0.005(2)
 C49 0.050(4) 0.056(4) 0.057(4) 0.015(4) 0.011(3) 0.000(3)
 C8 0.044(4) 0.057(5) 0.085(6) 0.002(4) 0.011(4) -0.014(4)
 C3 0.038(3) 0.043(3) 0.034(3) -0.001(3) 0.010(2) -0.004(3)
 C101 0.053(4) 0.040(4) 0.072(5) -0.014(3) 0.030(4) -0.010(3)
 C19 0.060(5) 0.065(5) 0.056(5) -0.016(4) 0.020(4) 0.009(4)
 C57 0.035(3) 0.041(3) 0.053(4) 0.004(3) 0.012(3) 0.001(2)
 C56 0.044(4) 0.045(4) 0.046(4) 0.004(3) 0.001(3) 0.003(3)
 C77 0.040(3) 0.034(3) 0.045(3) -0.009(3) 0.017(3) -0.012(2)
 C18 0.059(5) 0.081(6) 0.046(4) -0.005(4) 0.027(4) 0.014(4)
 C99 0.047(4) 0.046(4) 0.050(4) -0.008(3) 0.015(3) 0.005(3)
 C43 0.088(7) 0.037(4) 0.085(7) -0.007(4) 0.012(5) 0.016(4)
 C84 0.058(5) 0.049(4) 0.076(6) 0.001(4) 0.021(4) 0.008(4)
 C95 0.040(3) 0.047(4) 0.053(4) -0.013(3) -0.002(3) 0.005(3)
 C36 0.058(5) 0.078(6) 0.069(6) -0.017(5) 0.006(4) -0.007(5)
 C83 0.074(6) 0.044(4) 0.058(5) -0.003(3) 0.005(4) 0.012(4)
 C41 0.048(4) 0.053(4) 0.055(4) 0.006(3) 0.004(3) -0.009(3)
 C90 0.065(5) 0.060(5) 0.054(5) -0.007(4) -0.003(4) 0.003(4)
 C45 0.055(5) 0.079(6) 0.056(5) 0.023(4) 0.007(4) 0.002(4)
 C34 0.074(5) 0.046(4) 0.046(4) -0.010(3) 0.023(4) -0.016(4)
 C102 0.151(15) 0.057(7) 0.130(12) 0.020(7) -0.036(11) -0.049(8)
 C39 0.078(6) 0.062(5) 0.061(5) 0.001(4) 0.018(4) -0.017(5)
 C74 0.072(5) 0.065(5) 0.035(3) 0.004(3) 0.001(3) -0.010(4)
 C20 0.046(4) 0.061(5) 0.065(5) -0.017(4) 0.012(4) 0.002(3)
 C44 0.058(5) 0.067(5) 0.056(5) -0.003(4) 0.008(4) -0.010(4)
 C28 0.053(5) 0.071(6) 0.077(6) -0.033(5) 0.005(4) -0.009(4)
 C6 0.054(5) 0.139(11) 0.039(4) -0.002(5) -0.002(4) 0.025(6)
 C37 0.059(5) 0.049(4) 0.058(5) 0.006(4) 0.005(4) 0.000(3)
 C7 0.067(6) 0.078(7) 0.077(7) 0.028(6) -0.023(5) -0.003(5)
 C103 0.079(7) 0.064(6) 0.084(7) -0.028(5) 0.025(5) -0.020(5)
 C63B 0.028(7) 0.091(15) 0.16(3) 0.051(18) 0.025(10) -0.016(8)
 C64B 0.109(18) 0.039(8) 0.13(2) -0.014(11) 0.053(18) -0.021(9)
 C62B 0.12(2) 0.15(3) 0.062(10) -0.012(13) 0.054(12) -0.06(2)
 C63A 0.061(11) 0.071(12) 0.089(17) -0.016(11) 0.019(11) 0.003(9)
 C64A 0.079(13) 0.040(8) 0.086(13) 0.002(8) 0.026(10) -0.029(8)
 C62A 0.049(9) 0.064(11) 0.097(16) 0.024(10) 0.000(9) -0.019(8)
 Ca3 0.0340(6) 0.0293(5) 0.0280(6) -0.0032(4) 0.0049(4) 0.0001(4)
 Ca4 0.0340(6) 0.0293(5) 0.0280(6) -0.0032(4) 0.0049(4) 0.0001(4)

_geom_special_details
;
 All esds (except the esd in the dihedral angle between two l.s. planes)
 are estimated using the full covariance matrix.  The cell esds are taken
 into account individually in the estimation of esds in distances, angles
 and torsion angles; correlations between esds in cell parameters are only
 used when they are defined by crystal symmetry.  An approximate (isotropic)
 treatment of cell esds is used for estimating esds involving l.s. planes.
;
loop_
  _geom_bond_atom_site_label_1
  _geom_bond_atom_site_label_2
  _geom_bond_distance
  _geom_bond_site_symmetry_2
  _geom_bond_publ_flag
 Ca1 Ca2 3.4177(15) . ?
 Ca1 F2 2.197(4) . ?
 Ca1 F1 2.207(4) . ?
 Ca1 O1 2.337(4) . ?
 Ca1 N2 2.392(5) . ?
 Ca1 N1 2.403(5) . ?
 Ca1 C2 3.240(7) . ?
 Ca2 F2 2.196(4) . ?
 Ca2 F1 2.182(4) . ?
 Ca2 O2 2.346(4) . ?
 Ca2 N6 2.435(6) . ?
 Ca2 N5 2.392(5) . ?
 O1 C1 1.388(8) . ?
 O1 C23 1.405(7) . ?
 O2 C79 1.400(8) . ?
 O2 C58 1.396(7) . ?
 N2 C46 1.410(8) . ?
 N2 C22 1.380(7) . ?
 N4 C38 1.464(9) . ?
 N4 C36 1.508(11) . ?
 N4 C39 1.505(12) . ?
 N4 C37 1.514(10) . ?
 N6 C78 1.375(9) . ?
 N6 C92 1.405(9) . ?
 C11 C10 1.516(9) . ?
 C11 C14 1.531(8) . ?
 C11 C13 1.559(8) . ?
 C11 C12 1.531(9) . ?
 N3 C43 1.476(10) . ?
 N3 C41 1.478(10) . ?
 N3 C45 1.469(10) . ?
 N3 C44 1.490(11) . ?
 N1 C2 1.355(9) . ?
 N1 C24 1.423(8) . ?
 C67 C70 1.516(9) . ?
 C67 C66 1.532(9) . ?
 C67 C69 1.548(9) . ?
 C67 C68 1.535(9) . ?
 C70 C79 1.387(9) . ?
 C70 C71 1.410(9) . ?
 N5 C59 1.378(7) . ?
 N5 C80 1.424(9) . ?
 C79 C78 1.407(9) . ?
 C10 C1 1.372(9) . ?
 C10 C9 1.410(9) . ?
 C52 H52 0.9500 . ?
 C52 C53 1.382(10) . ?
 C52 C51 1.397(10) . ?
 C14 C23 1.400(8) . ?
 C14 C15 1.375(9) . ?
 C46 C47 1.410(9) . ?
 C46 C54 1.408(9) . ?
 C47 C48 1.513(10) . ?
 C47 C51 1.403(10) . ?
 C53 H53 0.9500 . ?
 C53 C54 1.389(9) . ?
 C78 C77 1.417(9) . ?
 C86 H86 0.9500 . ?
 C86 C85 1.371(11) . ?
 C86 C87 1.376(12) . ?
 C85 H85 0.9500 . ?
 C85 C81 1.357(11) . ?
 C33 H33 1.0000 . ?
 C33 C32 1.514(9) . ?
 C33 C35 1.526(11) . ?
 C33 C34 1.543(11) . ?
 C66 C58 1.372(8) . ?
 C66 C65 1.415(9) . ?
 C94 H94 1.0000 . ?
 C94 C93 1.515(8) . ?
 C94 C96 1.526(10) . ?
 C94 C95 1.530(9) . ?
 C1 C2 1.419(9) . ?
 C73 C75 1.505(10) . ?
 C73 C76 1.471(13) . ?
 C73 C72 1.561(9) . ?
 C73 C74 1.562(12) . ?
 C48 H48 1.0000 . ?
 C48 C50 1.523(11) . ?
 C48 C49 1.514(11) . ?
 C62 C61 1.562(8) . ?
 C62 C63B 1.493(19) . ?
 C62 C64B 1.48(2) . ?
 C62 C62B 1.626(19) . ?
 C62 C63A 1.434(18) . ?
 C62 C64A 1.537(19) . ?
 C62 C62A 1.611(18) . ?
 C92 C93 1.414(8) . ?
 C92 C100 1.412(9) . ?
 C58 C59 1.412(9) . ?
 C51 H51 0.9500 . ?
 C2 C3 1.424(9) . ?
 C93 C97 1.390(9) . ?
 C23 C22 1.413(8) . ?
 C5 C4 1.554(9) . ?
 C5 C8 1.500(12) . ?
 C5 C6 1.536(12) . ?
 C5 C7 1.488(12) . ?
 C88 C87 1.404(11) . ?
 C88 C89 1.526(10) . ?
 C88 C80 1.391(10) . ?
 C54 C55 1.519(10) . ?
 C32 C24 1.419(9) . ?
 C32 C31 1.401(9) . ?
 C59 C60 1.395(8) . ?
 C13 H13A 0.9800 . ?
 C13 H13B 0.9800 . ?
 C13 H13C 0.9800 . ?
 C24 C25 1.401(9) . ?
 C17 C16 1.518(9) . ?
 C17 C19 1.460(13) . ?
 C17 C18 1.575(12) . ?
 C17 C20 1.563(11) . ?
 C16 C21 1.403(9) . ?
 C16 C15 1.407(9) . ?
 C60 H60 0.9500 . ?
 C60 C61 1.396(9) . ?
 C22 C21 1.409(8) . ?
 C21 H21 0.9500 . ?
 C4 C9 1.416(9) . ?
 C4 C3 1.385(9) . ?
 C87 H87 0.9500 . ?
 C89 H89 1.0000 . ?
 C89 C91 1.528(11) . ?
 C89 C90 1.526(12) . ?
 C69 H69A 0.9800 . ?
 C69 H69B 0.9800 . ?
 C69 H69C 0.9800 . ?
 C15 H15 0.9500 . ?
 C91 H91A 0.9800 . ?
 C91 H91B 0.9800 . ?
 C91 H91C 0.9800 . ?
 C97 H97 0.9500 . ?
 C97 C98 1.397(10) . ?
 C81 C80 1.397(11) . ?
 C81 C82 1.528(10) . ?
 C31 H31 0.9500 . ?
 C31 C30 1.378(9) . ?
 C50 H50A 0.9800 . ?
 C50 H50B 0.9800 . ?
 C50 H50C 0.9800 . ?
 C68 H68A 0.9800 . ?
 C68 H68B 0.9800 . ?
 C68 H68C 0.9800 . ?
 C27 H27A 0.9800 . ?
 C27 H27B 0.9800 . ?
 C27 H27C 0.9800 . ?
 C27 C26 1.548(11) . ?
 C12 H12A 0.9800 . ?
 C12 H12B 0.9800 . ?
 C12 H12C 0.9800 . ?
 C75 H75A 0.9800 . ?
 C75 H75B 0.9800 . ?
 C75 H75C 0.9800 . ?
 C65 H65 0.9500 . ?
 C65 C61 1.390(10) . ?
 C96 H96A 0.9800 . ?
 C96 H96B 0.9800 . ?
 C96 H96C 0.9800 . ?
 C35 H35A 0.9800 . ?
 C35 H35B 0.9800 . ?
 C35 H35C 0.9800 . ?
 C29 H29 0.9500 . ?
 C29 C25 1.401(9) . ?
 C29 C30 1.382(9) . ?
 C38 H38A 0.9800 . ?
 C38 H38B 0.9800 . ?
 C38 H38C 0.9800 . ?
 C100 C101 1.525(9) . ?
 C100 C99 1.413(10) . ?
 C71 H71 0.9500 . ?
 C71 C72 1.394(9) . ?
 C25 C26 1.503(10) . ?
 C98 H98 0.9500 . ?
 C98 C99 1.357(11) . ?
 C26 H26 1.0000 . ?
 C26 C28 1.517(11) . ?
 C76 H76A 0.9800 . ?
 C76 H76B 0.9800 . ?
 C76 H76C 0.9800 . ?
 C72 C77 1.397(10) . ?
 C55 H55 1.0000 . ?
 C55 C57 1.538(9) . ?
 C55 C56 1.554(10) . ?
 C30 H30 0.9500 . ?
 C82 H82 1.0000 . ?
 C82 C84 1.555(12) . ?
 C82 C83 1.504(12) . ?
 C9 H9 0.9500 . ?
 C49 H49A 0.9800 . ?
 C49 H49B 0.9800 . ?
 C49 H49C 0.9800 . ?
 C8 H8A 0.9800 . ?
 C8 H8B 0.9800 . ?
 C8 H8C 0.9800 . ?
 C3 H3 0.9500 . ?
 C101 H101 1.0000 . ?
 C101 C102 1.490(17) . ?
 C101 C103 1.539(13) . ?
 C19 H19A 0.9800 . ?
 C19 H19B 0.9800 . ?
 C19 H19C 0.9800 . ?
 C57 H57A 0.9800 . ?
 C57 H57B 0.9800 . ?
 C57 H57C 0.9800 . ?
 C56 H56A 0.9800 . ?
 C56 H56B 0.9800 . ?
 C56 H56C 0.9800 . ?
 C77 H77 0.9500 . ?
 C18 H18A 0.9800 . ?
 C18 H18B 0.9800 . ?
 C18 H18C 0.9800 . ?
 C99 H99 0.9500 . ?
 C43 H43A 0.9800 . ?
 C43 H43B 0.9800 . ?
 C43 H43C 0.9800 . ?
 C84 H84A 0.9800 . ?
 C84 H84B 0.9800 . ?
 C84 H84C 0.9800 . ?
 C95 H95A 0.9800 . ?
 C95 H95B 0.9800 . ?
 C95 H95C 0.9800 . ?
 C36 H36A 0.9800 . ?
 C36 H36B 0.9800 . ?
 C36 H36C 0.9800 . ?
 C83 H83A 0.9800 . ?
 C83 H83B 0.9800 . ?
 C83 H83C 0.9800 . ?
 C41 H41A 0.9800 . ?
 C41 H41B 0.9800 . ?
 C41 H41C 0.9800 . ?
 C90 H90A 0.9800 . ?
 C90 H90B 0.9800 . ?
 C90 H90C 0.9800 . ?
 C45 H45A 0.9800 . ?
 C45 H45B 0.9800 . ?
 C45 H45C 0.9800 . ?
 C34 H34A 0.9800 . ?
 C34 H34B 0.9800 . ?
 C34 H34C 0.9800 . ?
 C102 H10A 0.9800 . ?
 C102 H10B 0.9800 . ?
 C102 H10C 0.9800 . ?
 C39 H39A 0.9800 . ?
 C39 H39B 0.9800 . ?
 C39 H39C 0.9800 . ?
 C74 H74A 0.9800 . ?
 C74 H74B 0.9800 . ?
 C74 H74C 0.9800 . ?
 C20 H20A 0.9800 . ?
 C20 H20B 0.9800 . ?
 C20 H20C 0.9800 . ?
 C44 H44A 0.9800 . ?
 C44 H44B 0.9800 . ?
 C44 H44C 0.9800 . ?
 C28 H28A 0.9800 . ?
 C28 H28B 0.9800 . ?
 C28 H28C 0.9800 . ?
 C6 H6A 0.9800 . ?
 C6 H6B 0.9800 . ?
 C6 H6C 0.9800 . ?
 C37 H37A 0.9800 . ?
 C37 H37B 0.9800 . ?
 C37 H37C 0.9800 . ?
 C7 H7A 0.9800 . ?
 C7 H7B 0.9800 . ?
 C7 H7C 0.9800 . ?
 C103 H10D 0.9800 . ?
 C103 H10E 0.9800 . ?
 C103 H10F 0.9800 . ?
 C63B H63A 0.9800 . ?
 C63B H63B 0.9800 . ?
 C63B H63C 0.9800 . ?
 C64B H64A 0.9800 . ?
 C64B H64B 0.9800 . ?
 C64B H64C 0.9800 . ?
 C62B H62A 0.9800 . ?
 C62B H62B 0.9800 . ?
 C62B H62C 0.9800 . ?
 C63A H63D 0.9800 . ?
 C63A H63E 0.9800 . ?
 C63A H63F 0.9800 . ?
 C64A H64D 0.9800 . ?
 C64A H64E 0.9800 . ?
 C64A H64F 0.9800 . ?
 C62A H62D 0.9800 . ?
 C62A H62E 0.9800 . ?
 C62A H62F 0.9800 . ?
 Ca3 Ca4 3.694(16) 1_565 ?

loop_
  _geom_angle_atom_site_label_1
  _geom_angle_atom_site_label_2
  _geom_angle_atom_site_label_3
  _geom_angle
  _geom_angle_site_symmetry_1
  _geom_angle_site_symmetry_3
  _geom_angle_publ_flag
 F2 Ca1 Ca2 38.91(10) . . ?
 F2 Ca1 F1 77.36(14) . . ?
 F2 Ca1 O1 155.69(17) . . ?
 F2 Ca1 N2 97.63(16) . . ?
 F2 Ca1 N1 134.92(18) . . ?
 F2 Ca1 C2 154.98(16) . . ?
 F1 Ca1 Ca2 38.59(10) . . ?
 F1 Ca1 O1 95.50(15) . . ?
 F1 Ca1 N2 130.42(17) . . ?
 F1 Ca1 N1 95.11(16) . . ?
 F1 Ca1 C2 92.52(14) . . ?
 O1 Ca1 Ca2 131.33(11) . . ?
 O1 Ca1 N2 69.12(16) . . ?
 O1 Ca1 N1 68.27(18) . . ?
 O1 Ca1 C2 46.64(16) . . ?
 N2 Ca1 Ca2 122.34(12) . . ?
 N2 Ca1 N1 119.04(17) . . ?
 N2 Ca1 C2 106.18(16) . . ?
 N1 Ca1 Ca2 118.43(13) . . ?
 N1 Ca1 C2 22.03(18) . . ?
 C2 Ca1 Ca2 126.05(11) . . ?
 F2 Ca2 Ca1 38.93(10) . . ?
 F2 Ca2 O2 95.95(14) . . ?
 F2 Ca2 N6 94.09(17) . . ?
 F2 Ca2 N5 131.38(17) . . ?
 F1 Ca2 Ca1 39.13(10) . . ?
 F1 Ca2 F2 77.92(14) . . ?
 F1 Ca2 O2 155.06(16) . . ?
 F1 Ca2 N6 135.10(18) . . ?
 F1 Ca2 N5 96.87(16) . . ?
 O2 Ca2 Ca1 131.80(10) . . ?
 O2 Ca2 N6 68.91(17) . . ?
 O2 Ca2 N5 68.87(16) . . ?
 N6 Ca2 Ca1 117.93(13) . . ?
 N5 Ca2 Ca1 122.41(14) . . ?
 N5 Ca2 N6 119.52(19) . . ?
 Ca2 F2 Ca1 102.16(15) . . ?
 Ca2 F1 Ca1 102.28(16) . . ?
 C1 O1 Ca1 120.1(4) . . ?
 C1 O1 C23 115.6(4) . . ?
 C23 O1 Ca1 119.0(3) . . ?
 C79 O2 Ca2 118.9(4) . . ?
 C58 O2 Ca2 119.5(3) . . ?
 C58 O2 C79 115.1(5) . . ?
 C46 N2 Ca1 128.1(4) . . ?
 C22 N2 Ca1 116.7(4) . . ?
 C22 N2 C46 114.5(5) . . ?
 C38 N4 C36 113.9(7) . . ?
 C38 N4 C39 108.4(7) . . ?
 C38 N4 C37 109.2(6) . . ?
 C36 N4 C37 108.2(7) . . ?
 C39 N4 C36 109.7(7) . . ?
 C39 N4 C37 107.3(7) . . ?
 C78 N6 Ca2 114.8(4) . . ?
 C78 N6 C92 116.0(6) . . ?
 C92 N6 Ca2 128.6(4) . . ?
 C10 C11 C14 109.3(5) . . ?
 C10 C11 C13 109.2(5) . . ?
 C10 C11 C12 112.7(5) . . ?
 C14 C11 C13 106.3(5) . . ?
 C12 C11 C14 111.7(5) . . ?
 C12 C11 C13 107.3(5) . . ?
 C43 N3 C41 108.1(7) . . ?
 C43 N3 C44 109.5(7) . . ?
 C41 N3 C44 108.9(7) . . ?
 C45 N3 C43 110.6(8) . . ?
 C45 N3 C41 110.3(6) . . ?
 C45 N3 C44 109.4(7) . . ?
 C2 N1 Ca1 116.3(4) . . ?
 C2 N1 C24 115.6(5) . . ?
 C24 N1 Ca1 127.6(4) . . ?
 C70 C67 C66 108.0(5) . . ?
 C70 C67 C69 110.8(6) . . ?
 C70 C67 C68 110.8(5) . . ?
 C66 C67 C69 112.7(5) . . ?
 C66 C67 C68 108.2(5) . . ?
 C68 C67 C69 106.4(5) . . ?
 C79 C70 C67 117.1(6) . . ?
 C79 C70 C71 117.9(6) . . ?
 C71 C70 C67 125.0(5) . . ?
 C59 N5 Ca2 117.0(4) . . ?
 C59 N5 C80 114.0(5) . . ?
 C80 N5 Ca2 128.8(4) . . ?
 O2 C79 C78 116.0(5) . . ?
 C70 C79 O2 119.3(6) . . ?
 C70 C79 C78 124.7(6) . . ?
 C1 C10 C11 117.7(6) . . ?
 C1 C10 C9 118.2(6) . . ?
 C9 C10 C11 124.1(5) . . ?
 C53 C52 H52 121.0 . . ?
 C53 C52 C51 117.9(6) . . ?
 C51 C52 H52 121.0 . . ?
 C23 C14 C11 116.8(5) . . ?
 C15 C14 C11 124.9(5) . . ?
 C15 C14 C23 118.4(5) . . ?
 N2 C46 C47 120.4(6) . . ?
 C54 C46 N2 121.6(6) . . ?
 C54 C46 C47 118.0(6) . . ?
 C46 C47 C48 122.3(6) . . ?
 C51 C47 C46 120.1(6) . . ?
 C51 C47 C48 117.6(6) . . ?
 C52 C53 H53 119.0 . . ?
 C52 C53 C54 122.1(6) . . ?
 C54 C53 H53 119.0 . . ?
 N6 C78 C79 119.8(6) . . ?
 N6 C78 C77 124.9(6) . . ?
 C79 C78 C77 115.2(6) . . ?
 C85 C86 H86 120.6 . . ?
 C85 C86 C87 118.7(8) . . ?
 C87 C86 H86 120.6 . . ?
 C86 C85 H85 118.6 . . ?
 C81 C85 C86 122.8(8) . . ?
 C81 C85 H85 118.6 . . ?
 C32 C33 H33 107.8 . . ?
 C32 C33 C35 108.8(6) . . ?
 C32 C33 C34 111.2(6) . . ?
 C35 C33 H33 107.8 . . ?
 C35 C33 C34 113.1(6) . . ?
 C34 C33 H33 107.8 . . ?
 C58 C66 C67 116.9(5) . . ?
 C58 C66 C65 118.0(6) . . ?
 C65 C66 C67 124.9(5) . . ?
 C93 C94 H94 107.6 . . ?
 C93 C94 C96 110.7(6) . . ?
 C93 C94 C95 112.4(5) . . ?
 C96 C94 H94 107.6 . . ?
 C96 C94 C95 110.8(6) . . ?
 C95 C94 H94 107.6 . . ?
 O1 C1 C2 114.3(5) . . ?
 C10 C1 O1 120.5(6) . . ?
 C10 C1 C2 125.1(6) . . ?
 C75 C73 C72 108.5(6) . . ?
 C75 C73 C74 105.5(7) . . ?
 C76 C73 C75 114.5(9) . . ?
 C76 C73 C72 108.9(7) . . ?
 C76 C73 C74 108.1(8) . . ?
 C72 C73 C74 111.4(6) . . ?
 C47 C48 H48 107.9 . . ?
 C47 C48 C50 110.3(7) . . ?
 C47 C48 C49 110.3(6) . . ?
 C50 C48 H48 107.9 . . ?
 C49 C48 H48 107.9 . . ?
 C49 C48 C50 112.3(7) . . ?
 C61 C62 C62A 113.5(8) . . ?
 C63B C62 C62B 95(2) . . ?
 C64B C62 C63B 122(2) . . ?
 C64B C62 C62B 110(2) . . ?
 C63A C62 C61 111.4(11) . . ?
 C63A C62 C64A 111.3(14) . . ?
 C63A C62 C62A 107.1(15) . . ?
 C64A C62 C61 110.8(8) . . ?
 C64A C62 C62A 102.3(12) . . ?
 N6 C92 C93 119.8(6) . . ?
 N6 C92 C100 121.4(5) . . ?
 C100 C92 C93 118.7(6) . . ?
 O2 C58 C59 115.8(5) . . ?
 C66 C58 O2 119.8(5) . . ?
 C66 C58 C59 124.4(5) . . ?
 C52 C51 C47 121.3(6) . . ?
 C52 C51 H51 119.3 . . ?
 C47 C51 H51 119.3 . . ?
 N1 C2 Ca1 41.7(3) . . ?
 N1 C2 C1 119.6(6) . . ?
 N1 C2 C3 126.0(6) . . ?
 C1 C2 Ca1 78.3(4) . . ?
 C1 C2 C3 114.5(6) . . ?
 C3 C2 Ca1 166.0(4) . . ?
 C92 C93 C94 121.8(6) . . ?
 C97 C93 C94 118.5(6) . . ?
 C97 C93 C92 119.6(6) . . ?
 O1 C23 C22 115.9(5) . . ?
 C14 C23 O1 119.6(5) . . ?
 C14 C23 C22 124.4(5) . . ?
 C8 C5 C4 110.1(6) . . ?
 C8 C5 C6 103.7(8) . . ?
 C6 C5 C4 112.1(6) . . ?
 C7 C5 C4 111.0(7) . . ?
 C7 C5 C8 110.8(8) . . ?
 C7 C5 C6 108.9(9) . . ?
 C87 C88 C89 117.0(7) . . ?
 C80 C88 C87 120.2(7) . . ?
 C80 C88 C89 122.8(7) . . ?
 C46 C54 C55 122.0(6) . . ?
 C53 C54 C46 120.4(6) . . ?
 C53 C54 C55 117.6(6) . . ?
 C24 C32 C33 120.7(6) . . ?
 C31 C32 C33 120.0(6) . . ?
 C31 C32 C24 119.3(6) . . ?
 N5 C59 C58 118.6(5) . . ?
 N5 C59 C60 126.3(6) . . ?
 C60 C59 C58 115.0(5) . . ?
 C11 C13 H13A 109.5 . . ?
 C11 C13 H13B 109.5 . . ?
 C11 C13 H13C 109.5 . . ?
 H13A C13 H13B 109.5 . . ?
 H13A C13 H13C 109.5 . . ?
 H13B C13 H13C 109.5 . . ?
 C32 C24 N1 119.8(5) . . ?
 C25 C24 N1 120.6(5) . . ?
 C25 C24 C32 119.5(6) . . ?
 C16 C17 C18 110.8(7) . . ?
 C16 C17 C20 109.3(6) . . ?
 C19 C17 C16 112.5(7) . . ?
 C19 C17 C18 107.9(7) . . ?
 C19 C17 C20 111.8(8) . . ?
 C20 C17 C18 104.2(7) . . ?
 C21 C16 C17 117.9(6) . . ?
 C21 C16 C15 119.1(6) . . ?
 C15 C16 C17 123.0(6) . . ?
 C59 C60 H60 118.5 . . ?
 C59 C60 C61 123.0(6) . . ?
 C61 C60 H60 118.5 . . ?
 N2 C22 C23 118.3(5) . . ?
 N2 C22 C21 127.1(5) . . ?
 C21 C22 C23 114.5(5) . . ?
 C16 C21 C22 122.8(6) . . ?
 C16 C21 H21 118.6 . . ?
 C22 C21 H21 118.6 . . ?
 C9 C4 C5 119.8(6) . . ?
 C3 C4 C5 120.5(6) . . ?
 C3 C4 C9 119.7(6) . . ?
 C86 C87 C88 119.9(7) . . ?
 C86 C87 H87 120.1 . . ?
 C88 C87 H87 120.1 . . ?
 C88 C89 H89 107.7 . . ?
 C88 C89 C91 112.1(7) . . ?
 C88 C89 C90 110.2(6) . . ?
 C91 C89 H89 107.7 . . ?
 C90 C89 H89 107.7 . . ?
 C90 C89 C91 111.3(6) . . ?
 C67 C69 H69A 109.5 . . ?
 C67 C69 H69B 109.5 . . ?
 C67 C69 H69C 109.5 . . ?
 H69A C69 H69B 109.5 . . ?
 H69A C69 H69C 109.5 . . ?
 H69B C69 H69C 109.5 . . ?
 C14 C15 C16 120.7(6) . . ?
 C14 C15 H15 119.6 . . ?
 C16 C15 H15 119.6 . . ?
 C89 C91 H91A 109.5 . . ?
 C89 C91 H91B 109.5 . . ?
 C89 C91 H91C 109.5 . . ?
 H91A C91 H91B 109.5 . . ?
 H91A C91 H91C 109.5 . . ?
 H91B C91 H91C 109.5 . . ?
 C93 C97 H97 119.9 . . ?
 C93 C97 C98 120.2(6) . . ?
 C98 C97 H97 119.9 . . ?
 C85 C81 C80 119.6(7) . . ?
 C85 C81 C82 117.0(7) . . ?
 C80 C81 C82 123.4(6) . . ?
 C32 C31 H31 119.5 . . ?
 C30 C31 C32 121.0(6) . . ?
 C30 C31 H31 119.5 . . ?
 C48 C50 H50A 109.5 . . ?
 C48 C50 H50B 109.5 . . ?
 C48 C50 H50C 109.5 . . ?
 H50A C50 H50B 109.5 . . ?
 H50A C50 H50C 109.5 . . ?
 H50B C50 H50C 109.5 . . ?
 C88 C80 N5 119.4(7) . . ?
 C88 C80 C81 118.7(7) . . ?
 C81 C80 N5 121.9(6) . . ?
 C67 C68 H68A 109.5 . . ?
 C67 C68 H68B 109.5 . . ?
 C67 C68 H68C 109.5 . . ?
 H68A C68 H68B 109.5 . . ?
 H68A C68 H68C 109.5 . . ?
 H68B C68 H68C 109.5 . . ?
 H27A C27 H27B 109.5 . . ?
 H27A C27 H27C 109.5 . . ?
 H27B C27 H27C 109.5 . . ?
 C26 C27 H27A 109.5 . . ?
 C26 C27 H27B 109.5 . . ?
 C26 C27 H27C 109.5 . . ?
 C11 C12 H12A 109.5 . . ?
 C11 C12 H12B 109.5 . . ?
 C11 C12 H12C 109.5 . . ?
 H12A C12 H12B 109.5 . . ?
 H12A C12 H12C 109.5 . . ?
 H12B C12 H12C 109.5 . . ?
 C73 C75 H75A 109.5 . . ?
 C73 C75 H75B 109.5 . . ?
 C73 C75 H75C 109.5 . . ?
 H75A C75 H75B 109.5 . . ?
 H75A C75 H75C 109.5 . . ?
 H75B C75 H75C 109.5 . . ?
 C66 C65 H65 120.0 . . ?
 C61 C65 C66 120.0(6) . . ?
 C61 C65 H65 120.0 . . ?
 C60 C61 C62 120.5(6) . . ?
 C65 C61 C62 120.2(6) . . ?
 C65 C61 C60 119.3(6) . . ?
 C94 C96 H96A 109.5 . . ?
 C94 C96 H96B 109.5 . . ?
 C94 C96 H96C 109.5 . . ?
 H96A C96 H96B 109.5 . . ?
 H96A C96 H96C 109.5 . . ?
 H96B C96 H96C 109.5 . . ?
 C33 C35 H35A 109.5 . . ?
 C33 C35 H35B 109.5 . . ?
 C33 C35 H35C 109.5 . . ?
 H35A C35 H35B 109.5 . . ?
 H35A C35 H35C 109.5 . . ?
 H35B C35 H35C 109.5 . . ?
 C25 C29 H29 119.0 . . ?
 C30 C29 H29 119.0 . . ?
 C30 C29 C25 122.0(6) . . ?
 N4 C38 H38A 109.5 . . ?
 N4 C38 H38B 109.5 . . ?
 N4 C38 H38C 109.5 . . ?
 H38A C38 H38B 109.5 . . ?
 H38A C38 H38C 109.5 . . ?
 H38B C38 H38C 109.5 . . ?
 C92 C100 C101 119.3(6) . . ?
 C92 C100 C99 120.4(6) . . ?
 C99 C100 C101 120.3(6) . . ?
 C70 C71 H71 120.0 . . ?
 C72 C71 C70 120.0(6) . . ?
 C72 C71 H71 120.0 . . ?
 C24 C25 C26 120.0(6) . . ?
 C29 C25 C24 118.7(6) . . ?
 C29 C25 C26 121.4(6) . . ?
 C97 C98 H98 119.2 . . ?
 C99 C98 C97 121.6(6) . . ?
 C99 C98 H98 119.2 . . ?
 C27 C26 H26 107.3 . . ?
 C25 C26 C27 110.0(6) . . ?
 C25 C26 H26 107.3 . . ?
 C25 C26 C28 114.9(6) . . ?
 C28 C26 C27 109.6(7) . . ?
 C28 C26 H26 107.3 . . ?
 C73 C76 H76A 109.5 . . ?
 C73 C76 H76B 109.5 . . ?
 C73 C76 H76C 109.5 . . ?
 H76A C76 H76B 109.5 . . ?
 H76A C76 H76C 109.5 . . ?
 H76B C76 H76C 109.5 . . ?
 C71 C72 C73 121.6(6) . . ?
 C71 C72 C77 120.4(6) . . ?
 C77 C72 C73 118.0(6) . . ?
 C54 C55 H55 108.3 . . ?
 C54 C55 C57 109.9(6) . . ?
 C54 C55 C56 110.9(6) . . ?
 C57 C55 H55 108.3 . . ?
 C57 C55 C56 111.0(6) . . ?
 C56 C55 H55 108.3 . . ?
 C31 C30 C29 119.2(6) . . ?
 C31 C30 H30 120.4 . . ?
 C29 C30 H30 120.4 . . ?
 C81 C82 H82 107.2 . . ?
 C81 C82 C84 109.5(7) . . ?
 C84 C82 H82 107.2 . . ?
 C83 C82 C81 111.0(6) . . ?
 C83 C82 H82 107.2 . . ?
 C83 C82 C84 114.4(8) . . ?
 C10 C9 C4 119.8(6) . . ?
 C10 C9 H9 120.1 . . ?
 C4 C9 H9 120.1 . . ?
 C48 C49 H49A 109.5 . . ?
 C48 C49 H49B 109.5 . . ?
 C48 C49 H49C 109.5 . . ?
 H49A C49 H49B 109.5 . . ?
 H49A C49 H49C 109.5 . . ?
 H49B C49 H49C 109.5 . . ?
 C5 C8 H8A 109.5 . . ?
 C5 C8 H8B 109.5 . . ?
 C5 C8 H8C 109.5 . . ?
 H8A C8 H8B 109.5 . . ?
 H8A C8 H8C 109.5 . . ?
 H8B C8 H8C 109.5 . . ?
 C2 C3 H3 118.7 . . ?
 C4 C3 C2 122.6(6) . . ?
 C4 C3 H3 118.7 . . ?
 C100 C101 H101 108.7 . . ?
 C100 C101 C103 111.5(7) . . ?
 C102 C101 C100 110.9(8) . . ?
 C102 C101 H101 108.7 . . ?
 C102 C101 C103 108.4(11) . . ?
 C103 C101 H101 108.7 . . ?
 C17 C19 H19A 109.5 . . ?
 C17 C19 H19B 109.5 . . ?
 C17 C19 H19C 109.5 . . ?
 H19A C19 H19B 109.5 . . ?
 H19A C19 H19C 109.5 . . ?
 H19B C19 H19C 109.5 . . ?
 C55 C57 H57A 109.5 . . ?
 C55 C57 H57B 109.5 . . ?
 C55 C57 H57C 109.5 . . ?
 H57A C57 H57B 109.5 . . ?
 H57A C57 H57C 109.5 . . ?
 H57B C57 H57C 109.5 . . ?
 C55 C56 H56A 109.5 . . ?
 C55 C56 H56B 109.5 . . ?
 C55 C56 H56C 109.5 . . ?
 H56A C56 H56B 109.5 . . ?
 H56A C56 H56C 109.5 . . ?
 H56B C56 H56C 109.5 . . ?
 C78 C77 H77 119.1 . . ?
 C72 C77 C78 121.8(6) . . ?
 C72 C77 H77 119.1 . . ?
 C17 C18 H18A 109.5 . . ?
 C17 C18 H18B 109.5 . . ?
 C17 C18 H18C 109.5 . . ?
 H18A C18 H18B 109.5 . . ?
 H18A C18 H18C 109.5 . . ?
 H18B C18 H18C 109.5 . . ?
 C100 C99 H99 120.4 . . ?
 C98 C99 C100 119.2(6) . . ?
 C98 C99 H99 120.4 . . ?
 N3 C43 H43A 109.5 . . ?
 N3 C43 H43B 109.5 . . ?
 N3 C43 H43C 109.5 . . ?
 H43A C43 H43B 109.5 . . ?
 H43A C43 H43C 109.5 . . ?
 H43B C43 H43C 109.5 . . ?
 C82 C84 H84A 109.5 . . ?
 C82 C84 H84B 109.5 . . ?
 C82 C84 H84C 109.5 . . ?
 H84A C84 H84B 109.5 . . ?
 H84A C84 H84C 109.5 . . ?
 H84B C84 H84C 109.5 . . ?
 C94 C95 H95A 109.5 . . ?
 C94 C95 H95B 109.5 . . ?
 C94 C95 H95C 109.5 . . ?
 H95A C95 H95B 109.5 . . ?
 H95A C95 H95C 109.5 . . ?
 H95B C95 H95C 109.5 . . ?
 N4 C36 H36A 109.5 . . ?
 N4 C36 H36B 109.5 . . ?
 N4 C36 H36C 109.5 . . ?
 H36A C36 H36B 109.5 . . ?
 H36A C36 H36C 109.5 . . ?
 H36B C36 H36C 109.5 . . ?
 C82 C83 H83A 109.5 . . ?
 C82 C83 H83B 109.5 . . ?
 C82 C83 H83C 109.5 . . ?
 H83A C83 H83B 109.5 . . ?
 H83A C83 H83C 109.5 . . ?
 H83B C83 H83C 109.5 . . ?
 N3 C41 H41A 109.5 . . ?
 N3 C41 H41B 109.5 . . ?
 N3 C41 H41C 109.5 . . ?
 H41A C41 H41B 109.5 . . ?
 H41A C41 H41C 109.5 . . ?
 H41B C41 H41C 109.5 . . ?
 C89 C90 H90A 109.5 . . ?
 C89 C90 H90B 109.5 . . ?
 C89 C90 H90C 109.5 . . ?
 H90A C90 H90B 109.5 . . ?
 H90A C90 H90C 109.5 . . ?
 H90B C90 H90C 109.5 . . ?
 N3 C45 H45A 109.5 . . ?
 N3 C45 H45B 109.5 . . ?
 N3 C45 H45C 109.5 . . ?
 H45A C45 H45B 109.5 . . ?
 H45A C45 H45C 109.5 . . ?
 H45B C45 H45C 109.5 . . ?
 C33 C34 H34A 109.5 . . ?
 C33 C34 H34B 109.5 . . ?
 C33 C34 H34C 109.5 . . ?
 H34A C34 H34B 109.5 . . ?
 H34A C34 H34C 109.5 . . ?
 H34B C34 H34C 109.5 . . ?
 C101 C102 H10A 109.5 . . ?
 C101 C102 H10B 109.5 . . ?
 C101 C102 H10C 109.5 . . ?
 H10A C102 H10B 109.5 . . ?
 H10A C102 H10C 109.5 . . ?
 H10B C102 H10C 109.5 . . ?
 N4 C39 H39A 109.5 . . ?
 N4 C39 H39B 109.5 . . ?
 N4 C39 H39C 109.5 . . ?
 H39A C39 H39B 109.5 . . ?
 H39A C39 H39C 109.5 . . ?
 H39B C39 H39C 109.5 . . ?
 C73 C74 H74A 109.5 . . ?
 C73 C74 H74B 109.5 . . ?
 C73 C74 H74C 109.5 . . ?
 H74A C74 H74B 109.5 . . ?
 H74A C74 H74C 109.5 . . ?
 H74B C74 H74C 109.5 . . ?
 C17 C20 H20A 109.5 . . ?
 C17 C20 H20B 109.5 . . ?
 C17 C20 H20C 109.5 . . ?
 H20A C20 H20B 109.5 . . ?
 H20A C20 H20C 109.5 . . ?
 H20B C20 H20C 109.5 . . ?
 N3 C44 H44A 109.5 . . ?
 N3 C44 H44B 109.5 . . ?
 N3 C44 H44C 109.5 . . ?
 H44A C44 H44B 109.5 . . ?
 H44A C44 H44C 109.5 . . ?
 H44B C44 H44C 109.5 . . ?
 C26 C28 H28A 109.5 . . ?
 C26 C28 H28B 109.5 . . ?
 C26 C28 H28C 109.5 . . ?
 H28A C28 H28B 109.5 . . ?
 H28A C28 H28C 109.5 . . ?
 H28B C28 H28C 109.5 . . ?
 C5 C6 H6A 109.5 . . ?
 C5 C6 H6B 109.5 . . ?
 C5 C6 H6C 109.5 . . ?
 H6A C6 H6B 109.5 . . ?
 H6A C6 H6C 109.5 . . ?
 H6B C6 H6C 109.5 . . ?
 N4 C37 H37A 109.5 . . ?
 N4 C37 H37B 109.5 . . ?
 N4 C37 H37C 109.5 . . ?
 H37A C37 H37B 109.5 . . ?
 H37A C37 H37C 109.5 . . ?
 H37B C37 H37C 109.5 . . ?
 C5 C7 H7A 109.5 . . ?
 C5 C7 H7B 109.5 . . ?
 C5 C7 H7C 109.5 . . ?
 H7A C7 H7B 109.5 . . ?
 H7A C7 H7C 109.5 . . ?
 H7B C7 H7C 109.5 . . ?
 C101 C103 H10D 109.5 . . ?
 C101 C103 H10E 109.5 . . ?
 C101 C103 H10F 109.5 . . ?
 H10D C103 H10E 109.5 . . ?
 H10D C103 H10F 109.5 . . ?
 H10E C103 H10F 109.5 . . ?
 C62 C63B H63A 109.5 . . ?
 C62 C63B H63B 109.5 . . ?
 C62 C63B H63C 109.5 . . ?
 H63A C63B H63B 109.5 . . ?
 H63A C63B H63C 109.5 . . ?
 H63B C63B H63C 109.5 . . ?
 C62 C64B H64A 109.5 . . ?
 C62 C64B H64B 109.5 . . ?
 C62 C64B H64C 109.5 . . ?
 H64A C64B H64B 109.5 . . ?
 H64A C64B H64C 109.5 . . ?
 H64B C64B H64C 109.5 . . ?
 C62 C62B H62A 109.5 . . ?
 C62 C62B H62B 109.5 . . ?
 C62 C62B H62C 109.5 . . ?
 H62A C62B H62B 109.5 . . ?
 H62A C62B H62C 109.5 . . ?
 H62B C62B H62C 109.5 . . ?
 C62 C63A H63D 109.5 . . ?
 C62 C63A H63E 109.5 . . ?
 C62 C63A H63F 109.5 . . ?
 H63D C63A H63E 109.5 . . ?
 H63D C63A H63F 109.5 . . ?
 H63E C63A H63F 109.5 . . ?
 C62 C64A H64D 109.5 . . ?
 C62 C64A H64E 109.5 . . ?
 C62 C64A H64F 109.5 . . ?
 H64D C64A H64E 109.5 . . ?
 H64D C64A H64F 109.5 . . ?
 H64E C64A H64F 109.5 . . ?
 C62 C62A H62D 109.5 . . ?
 C62 C62A H62E 109.5 . . ?
 C62 C62A H62F 109.5 . . ?
 H62D C62A H62E 109.5 . . ?
 H62D C62A H62F 109.5 . . ?
 H62E C62A H62F 109.5 . . ?

loop_
  _geom_torsion_atom_site_label_1
  _geom_torsion_atom_site_label_2
  _geom_torsion_atom_site_label_3
  _geom_torsion_atom_site_label_4
  _geom_torsion
  _geom_torsion_site_symmetry_1
  _geom_torsion_site_symmetry_2
  _geom_torsion_site_symmetry_3
  _geom_torsion_site_symmetry_4
  _geom_torsion_publ_flag
 Ca1 O1 C1 C10 -172.0(4) . . . . ?
 Ca1 O1 C1 C2 10.0(6) . . . . ?
 Ca1 O1 C23 C14 170.5(4) . . . . ?
 Ca1 O1 C23 C22 -6.0(6) . . . . ?
 Ca1 N2 C46 C47 -94.6(6) . . . . ?
 Ca1 N2 C46 C54 83.6(7) . . . . ?
 Ca1 N2 C22 C23 8.4(6) . . . . ?
 Ca1 N2 C22 C21 -173.6(5) . . . . ?
 Ca1 N1 C2 C1 -8.8(7) . . . . ?
 Ca1 N1 C2 C3 171.1(5) . . . . ?
 Ca1 N1 C24 C32 -74.0(7) . . . . ?
 Ca1 N1 C24 C25 102.3(6) . . . . ?
 Ca1 C2 C3 C4 -157.9(14) . . . . ?
 Ca2 O2 C79 C70 -171.8(4) . . . . ?
 Ca2 O2 C79 C78 9.6(6) . . . . ?
 Ca2 O2 C58 C66 173.3(4) . . . . ?
 Ca2 O2 C58 C59 -4.7(6) . . . . ?
 Ca2 N6 C78 C79 -9.6(7) . . . . ?
 Ca2 N6 C78 C77 171.8(5) . . . . ?
 Ca2 N6 C92 C93 -72.7(7) . . . . ?
 Ca2 N6 C92 C100 102.4(7) . . . . ?
 Ca2 N5 C59 C58 2.4(7) . . . . ?
 Ca2 N5 C59 C60 178.9(5) . . . . ?
 Ca2 N5 C80 C88 -90.9(7) . . . . ?
 Ca2 N5 C80 C81 88.8(8) . . . . ?
 O1 C1 C2 Ca1 -6.4(4) . . . . ?
 O1 C1 C2 N1 -0.4(8) . . . . ?
 O1 C1 C2 C3 179.7(5) . . . . ?
 O1 C23 C22 N2 -1.8(7) . . . . ?
 O1 C23 C22 C21 179.9(5) . . . . ?
 O2 C79 C78 N6 0.5(8) . . . . ?
 O2 C79 C78 C77 179.2(5) . . . . ?
 O2 C58 C59 N5 1.4(8) . . . . ?
 O2 C58 C59 C60 -175.5(5) . . . . ?
 N2 C46 C47 C48 0.8(10) . . . . ?
 N2 C46 C47 C51 -178.2(6) . . . . ?
 N2 C46 C54 C53 -179.7(6) . . . . ?
 N2 C46 C54 C55 -0.2(9) . . . . ?
 N2 C22 C21 C16 178.7(6) . . . . ?
 N6 C78 C77 C72 177.2(6) . . . . ?
 N6 C92 C93 C94 -12.7(10) . . . . ?
 N6 C92 C93 C97 171.2(6) . . . . ?
 N6 C92 C100 C101 7.1(10) . . . . ?
 N6 C92 C100 C99 -171.9(7) . . . . ?
 C11 C10 C1 O1 3.6(8) . . . . ?
 C11 C10 C1 C2 -178.6(5) . . . . ?
 C11 C10 C9 C4 177.3(6) . . . . ?
 C11 C14 C23 O1 -0.7(7) . . . . ?
 C11 C14 C23 C22 175.4(5) . . . . ?
 C11 C14 C15 C16 -176.7(5) . . . . ?
 N1 C2 C3 C4 176.8(6) . . . . ?
 N1 C24 C25 C29 -171.3(6) . . . . ?
 N1 C24 C25 C26 9.1(9) . . . . ?
 C67 C70 C79 O2 2.3(8) . . . . ?
 C67 C70 C79 C78 -179.3(5) . . . . ?
 C67 C70 C71 C72 178.7(5) . . . . ?
 C67 C66 C58 O2 -4.7(8) . . . . ?
 C67 C66 C58 C59 173.1(6) . . . . ?
 C67 C66 C65 C61 -178.3(6) . . . . ?
 C70 C67 C66 C58 40.0(7) . . . . ?
 C70 C67 C66 C65 -144.3(6) . . . . ?
 C70 C79 C78 N6 -178.1(6) . . . . ?
 C70 C79 C78 C77 0.7(9) . . . . ?
 C70 C71 C72 C73 179.8(6) . . . . ?
 C70 C71 C72 C77 0.3(9) . . . . ?
 N5 C59 C60 C61 178.3(6) . . . . ?
 C79 O2 C58 C66 -35.3(7) . . . . ?
 C79 O2 C58 C59 146.7(5) . . . . ?
 C79 C70 C71 C72 -1.1(8) . . . . ?
 C79 C78 C77 C72 -1.5(9) . . . . ?
 C10 C11 C14 C23 34.8(7) . . . . ?
 C10 C11 C14 C15 -147.1(6) . . . . ?
 C10 C1 C2 Ca1 175.7(6) . . . . ?
 C10 C1 C2 N1 -178.3(6) . . . . ?
 C10 C1 C2 C3 1.8(9) . . . . ?
 C52 C53 C54 C46 -2.5(11) . . . . ?
 C52 C53 C54 C55 178.0(7) . . . . ?
 C14 C11 C10 C1 -36.6(7) . . . . ?
 C14 C11 C10 C9 144.1(6) . . . . ?
 C14 C23 C22 N2 -178.1(5) . . . . ?
 C14 C23 C22 C21 3.6(8) . . . . ?
 C46 N2 C22 C23 179.8(5) . . . . ?
 C46 N2 C22 C21 -2.1(8) . . . . ?
 C46 C47 C48 C50 -113.4(7) . . . . ?
 C46 C47 C48 C49 122.0(7) . . . . ?
 C46 C47 C51 C52 -2.0(11) . . . . ?
 C46 C54 C55 C57 116.8(7) . . . . ?
 C46 C54 C55 C56 -120.1(7) . . . . ?
 C47 C46 C54 C53 -1.5(9) . . . . ?
 C47 C46 C54 C55 178.0(6) . . . . ?
 C53 C52 C51 C47 -1.9(12) . . . . ?
 C53 C54 C55 C57 -63.7(8) . . . . ?
 C53 C54 C55 C56 59.4(8) . . . . ?
 C78 N6 C92 C93 98.2(7) . . . . ?
 C78 N6 C92 C100 -86.7(8) . . . . ?
 C86 C85 C81 C80 -1.4(15) . . . . ?
 C86 C85 C81 C82 177.7(9) . . . . ?
 C85 C86 C87 C88 -0.9(15) . . . . ?
 C85 C81 C80 N5 177.7(7) . . . . ?
 C85 C81 C80 C88 -2.6(11) . . . . ?
 C85 C81 C82 C84 -69.0(10) . . . . ?
 C85 C81 C82 C83 58.3(11) . . . . ?
 C33 C32 C24 N1 -11.9(9) . . . . ?
 C33 C32 C24 C25 171.7(6) . . . . ?
 C33 C32 C31 C30 -176.2(6) . . . . ?
 C66 C67 C70 C79 -38.6(7) . . . . ?
 C66 C67 C70 C71 141.6(6) . . . . ?
 C66 C58 C59 N5 -176.5(5) . . . . ?
 C66 C58 C59 C60 6.6(9) . . . . ?
 C66 C65 C61 C62 -176.9(6) . . . . ?
 C66 C65 C61 C60 3.9(10) . . . . ?
 C94 C93 C97 C98 -176.1(7) . . . . ?
 C1 O1 C23 C14 -35.1(7) . . . . ?
 C1 O1 C23 C22 148.4(5) . . . . ?
 C1 C10 C9 C4 -2.0(9) . . . . ?
 C1 C2 C3 C4 -3.2(9) . . . . ?
 C73 C72 C77 C78 -178.5(6) . . . . ?
 C48 C47 C51 C52 179.0(7) . . . . ?
 C92 N6 C78 C79 178.2(5) . . . . ?
 C92 N6 C78 C77 -0.4(9) . . . . ?
 C92 C93 C97 C98 0.1(11) . . . . ?
 C92 C100 C101 C102 -107.8(13) . . . . ?
 C92 C100 C101 C103 131.4(8) . . . . ?
 C92 C100 C99 C98 1.5(11) . . . . ?
 C58 O2 C79 C70 36.6(7) . . . . ?
 C58 O2 C79 C78 -142.0(5) . . . . ?
 C58 C66 C65 C61 -2.6(9) . . . . ?
 C58 C59 C60 C61 -5.1(9) . . . . ?
 C51 C52 C53 C54 4.2(12) . . . . ?
 C51 C47 C48 C50 65.6(9) . . . . ?
 C51 C47 C48 C49 -59.0(9) . . . . ?
 C2 N1 C24 C32 97.2(7) . . . . ?
 C2 N1 C24 C25 -86.5(7) . . . . ?
 C93 C92 C100 C101 -177.8(7) . . . . ?
 C93 C92 C100 C99 3.3(10) . . . . ?
 C93 C97 C98 C99 4.8(12) . . . . ?
 C23 O1 C1 C10 33.9(7) . . . . ?
 C23 O1 C1 C2 -144.1(5) . . . . ?
 C23 C14 C15 C16 1.4(9) . . . . ?
 C23 C22 C21 C16 -3.2(8) . . . . ?
 C5 C4 C9 C10 178.4(6) . . . . ?
 C5 C4 C3 C2 -175.7(6) . . . . ?
 C54 C46 C47 C48 -177.4(6) . . . . ?
 C54 C46 C47 C51 3.6(10) . . . . ?
 C32 C24 C25 C29 5.0(9) . . . . ?
 C32 C24 C25 C26 -174.5(6) . . . . ?
 C32 C31 C30 C29 3.8(10) . . . . ?
 C59 N5 C80 C88 94.3(7) . . . . ?
 C59 N5 C80 C81 -86.0(8) . . . . ?
 C59 C60 C61 C62 -179.0(6) . . . . ?
 C59 C60 C61 C65 0.1(11) . . . . ?
 C13 C11 C10 C1 79.3(6) . . . . ?
 C13 C11 C10 C9 -100.0(7) . . . . ?
 C13 C11 C14 C23 -83.0(6) . . . . ?
 C13 C11 C14 C15 95.2(7) . . . . ?
 C24 N1 C2 Ca1 -172.2(7) . . . . ?
 C24 N1 C2 C1 178.9(5) . . . . ?
 C24 N1 C2 C3 -1.1(9) . . . . ?
 C24 C32 C31 C30 1.0(10) . . . . ?
 C24 C25 C26 C27 -89.1(8) . . . . ?
 C24 C25 C26 C28 146.6(8) . . . . ?
 C17 C16 C21 C22 -179.1(6) . . . . ?
 C17 C16 C15 C14 -179.8(6) . . . . ?
 C22 N2 C46 C47 95.2(7) . . . . ?
 C22 N2 C46 C54 -86.7(7) . . . . ?
 C21 C16 C15 C14 -1.1(9) . . . . ?
 C87 C86 C85 C81 3.2(16) . . . . ?
 C87 C88 C89 C91 63.2(9) . . . . ?
 C87 C88 C89 C90 -61.3(9) . . . . ?
 C87 C88 C80 N5 -175.6(7) . . . . ?
 C87 C88 C80 C81 4.7(11) . . . . ?
 C89 C88 C87 C86 -179.4(8) . . . . ?
 C89 C88 C80 N5 0.6(10) . . . . ?
 C89 C88 C80 C81 -179.1(7) . . . . ?
 C69 C67 C70 C79 -162.4(5) . . . . ?
 C69 C67 C70 C71 17.8(8) . . . . ?
 C69 C67 C66 C58 162.7(6) . . . . ?
 C69 C67 C66 C65 -21.6(9) . . . . ?
 C15 C14 C23 O1 -179.0(5) . . . . ?
 C15 C14 C23 C22 -2.9(9) . . . . ?
 C15 C16 C21 C22 2.1(9) . . . . ?
 C97 C98 C99 C100 -5.6(12) . . . . ?
 C31 C32 C24 N1 170.9(6) . . . . ?
 C31 C32 C24 C25 -5.4(9) . . . . ?
 C80 N5 C59 C58 177.9(5) . . . . ?
 C80 N5 C59 C60 -5.6(9) . . . . ?
 C80 C88 C87 C86 -3.0(13) . . . . ?
 C80 C88 C89 C91 -113.1(8) . . . . ?
 C80 C88 C89 C90 122.5(8) . . . . ?
 C80 C81 C82 C84 110.1(9) . . . . ?
 C80 C81 C82 C83 -122.6(9) . . . . ?
 C68 C67 C70 C79 79.7(7) . . . . ?
 C68 C67 C70 C71 -100.1(7) . . . . ?
 C68 C67 C66 C58 -79.9(7) . . . . ?
 C68 C67 C66 C65 95.8(7) . . . . ?
 C12 C11 C10 C1 -161.5(5) . . . . ?
 C12 C11 C10 C9 19.2(8) . . . . ?
 C12 C11 C14 C23 160.2(5) . . . . ?
 C12 C11 C14 C15 -21.6(8) . . . . ?
 C75 C73 C72 C71 118.0(7) . . . . ?
 C75 C73 C72 C77 -62.4(9) . . . . ?
 C65 C66 C58 O2 179.2(5) . . . . ?
 C65 C66 C58 C59 -2.9(9) . . . . ?
 C96 C94 C93 C92 -111.9(7) . . . . ?
 C96 C94 C93 C97 64.2(8) . . . . ?
 C35 C33 C32 C24 -109.8(7) . . . . ?
 C35 C33 C32 C31 67.3(8) . . . . ?
 C29 C25 C26 C27 91.3(8) . . . . ?
 C29 C25 C26 C28 -33.0(10) . . . . ?
 C100 C92 C93 C94 172.1(6) . . . . ?
 C100 C92 C93 C97 -4.0(10) . . . . ?
 C71 C70 C79 O2 -177.9(5) . . . . ?
 C71 C70 C79 C78 0.6(9) . . . . ?
 C71 C72 C77 C78 1.1(10) . . . . ?
 C25 C29 C30 C31 -4.2(10) . . . . ?
 C76 C73 C72 C71 -116.7(10) . . . . ?
 C76 C73 C72 C77 62.8(11) . . . . ?
 C30 C29 C25 C24 -0.3(10) . . . . ?
 C30 C29 C25 C26 179.3(6) . . . . ?
 C82 C81 C80 N5 -1.3(11) . . . . ?
 C82 C81 C80 C88 178.4(7) . . . . ?
 C9 C10 C1 O1 -177.0(5) . . . . ?
 C9 C10 C1 C2 0.7(9) . . . . ?
 C9 C4 C3 C2 2.1(10) . . . . ?
 C8 C5 C4 C9 -68.6(9) . . . . ?
 C8 C5 C4 C3 109.2(8) . . . . ?
 C3 C4 C9 C10 0.6(10) . . . . ?
 C101 C100 C99 C98 -177.4(8) . . . . ?
 C19 C17 C16 C21 -66.7(8) . . . . ?
 C19 C17 C16 C15 112.0(8) . . . . ?
 C18 C17 C16 C21 172.4(6) . . . . ?
 C18 C17 C16 C15 -8.9(10) . . . . ?
 C99 C100 C101 C102 71.2(14) . . . . ?
 C99 C100 C101 C103 -49.7(11) . . . . ?
 C95 C94 C93 C92 123.6(7) . . . . ?
 C95 C94 C93 C97 -60.2(9) . . . . ?
 C34 C33 C32 C24 125.0(7) . . . . ?
 C34 C33 C32 C31 -57.9(9) . . . . ?
 C74 C73 C72 C71 2.4(9) . . . . ?
 C74 C73 C72 C77 -178.0(6) . . . . ?
 C20 C17 C16 C21 58.1(9) . . . . ?
 C20 C17 C16 C15 -123.1(7) . . . . ?
 C6 C5 C4 C9 176.6(8) . . . . ?
 C6 C5 C4 C3 -5.6(11) . . . . ?
 C7 C5 C4 C9 54.5(10) . . . . ?
 C7 C5 C4 C3 -127.7(9) . . . . ?
 C63A C62 C61 C60 105.9(14) . . . . ?
 C63A C62 C61 C65 -73.3(15) . . . . ?
 C64A C62 C61 C60 -129.6(11) . . . . ?
 C64A C62 C61 C65 51.2(12) . . . . ?
 C62A C62 C61 C60 -15.2(14) . . . . ?
 C62A C62 C61 C65 165.7(12) . . . . ?

_smtbx_masks_special_details
;
A solvent mask was calculated and 38 electrons were 
found in a volume of 856\%A^3^ in 2 voids per unit cell. 
This is consistent with the presence of 
0.5[C6H6] per Asymmetric Unit 
which account for 42 electrons 
per unit cell.
;
loop_
  _smtbx_masks_void_nr
  _smtbx_masks_void_average_x
  _smtbx_masks_void_average_y
  _smtbx_masks_void_average_z
  _smtbx_masks_void_volume
  _smtbx_masks_void_count_electrons
  _smtbx_masks_void_content
 1 0.309 0.251 0.792 417.6 19.3 '0.5 THF'
 2 -0.191 0.749 0.292 417.6 19.3 '0.5 THF'
 3 0.133 0.044 0.120 9.5 0.0 ?
 4 0.633 0.956 0.620 9.5 0.0 ?

_smtbx_masks_void_probe_radius     1.2
_smtbx_masks_void_truncation_radius  1.2
_shelx_fab_file
;
-17 0 5 -1.7068 3.5988
-17 0 7 3.3696 -0.4912
-17 0 9 -2.0623 0.2906
-17 1 4 0.3448 -2.5153
-17 1 5 0.4554 0.5210
-17 1 6 -2.9852 2.0408
-17 1 7 0.5190 -0.7316
-17 1 8 2.5263 0.1909
-17 1 9 -0.5088 0.7206
-17 2 4 0.1192 0.2835
-17 2 5 1.3867 -1.9739
-17 2 6 0.2175 0.8065
-17 2 7 -2.6444 0.3606
-17 2 8 1.0193 -0.7512
-17 3 6 1.7828 -0.9099
-17 3 7 -0.3166 0.9350
-16 0 -2 0.3301 0.4367
-16 0 0 0.6846 1.2588
-16 0 2 -0.0831 -1.6558
-16 0 4 -1.1288 2.3370
-16 0 6 2.5012 -2.9306
-16 0 8 -1.3971 -0.1807
-16 0 10 0.5398 0.5355
-16 0 12 0.1030 3.1495
-16 0 14 2.2338 -1.0198
-16 1 -2 -0.1658 -0.4685
-16 1 -1 -0.2719 0.1354
-16 1 0 0.6175 -0.2234
-16 1 1 0.1935 1.6055
-16 1 2 -1.2032 -0.7666
-16 1 3 0.6402 -1.6923
-16 1 4 -0.6282 -0.0017
-16 1 5 -2.1461 2.6721
-16 1 6 0.2465 -1.3720
-16 1 7 2.0094 -1.6631
-16 1 8 -0.9435 0.1977
-16 1 9 -1.3376 -1.0885
-16 1 10 0.9540 -0.2717
-16 1 11 -0.4173 -1.7703
-16 1 12 -0.2525 0.0164
-16 1 13 -0.8061 2.9773
-16 1 14 0.2911 -0.5259
-16 2 -2 0.0125 0.2782
-16 2 -1 0.0965 -0.4312
-16 2 0 -0.3569 0.2023
-16 2 1 1.1039 0.1725
-16 2 2 -0.5564 1.8552
-16 2 3 -0.3592 -1.0284
-16 2 4 1.4109 -1.8778
-16 2 5 -0.1136 1.0535
-16 2 6 -1.7769 2.1772
-16 2 7 0.2051 -1.4723
-16 2 8 2.6757 -0.2394
-16 2 9 -0.7892 0.6459
-16 2 10 0.0631 -0.5002
-16 2 11 0.5611 -0.8019
-16 2 12 0.0832 -3.0576
-16 2 13 -0.0903 0.4425
-16 2 14 -0.1081 1.6205
-16 3 -2 -0.4490 0.5099
-16 3 -1 0.5249 -0.5770
-16 3 0 -0.0375 0.2182
-16 3 1 -0.3031 -0.3366
-16 3 2 0.4277 0.7234
-16 3 3 -0.8182 2.2632
-16 3 4 -0.9933 -1.4920
-16 3 5 0.2353 -1.6772
-16 3 6 0.2648 1.2197
-16 3 7 -2.9185 1.3363
-16 3 8 -0.6568 -1.4953
-16 3 9 1.4550 1.6086
-16 3 10 -0.8609 1.5289
-16 3 11 0.2267 0.4616
-16 3 12 0.1027 -1.5152
-16 3 13 0.0407 -1.3668
-16 3 14 0.4707 0.3515
-16 4 -1 -0.3034 -0.4243
-16 4 0 0.3352 -0.6829
-16 4 1 -0.1987 0.1703
-16 4 2 -0.1017 -1.1275
-16 4 3 0.8428 1.1117
-16 4 4 0.3430 1.4435
-16 4 5 -0.8945 -1.2709
-16 4 6 0.8078 -1.2901
-16 4 7 0.8512 0.8488
-16 4 8 -2.6335 -0.9814
-16 4 9 0.0538 -1.9566
-16 4 10 0.2188 1.8802
-16 4 11 -0.9777 1.7618
-16 4 12 0.2696 0.1186
-16 4 13 -0.2113 -1.8042
-16 5 -1 0.0390 0.5635
-16 5 0 0.0423 -0.5441
-16 5 1 -0.1258 -0.7501
-16 5 2 -0.1581 -0.3667
-16 5 3 0.0993 -0.2394
-16 5 4 0.5998 0.6874
-16 5 5 0.5179 0.7784
-16 5 6 -0.7428 -0.6549
-16 5 7 1.1951 0.3368
-16 5 8 0.5849 1.0235
-16 5 9 -1.7404 -1.1148
-16 5 10 0.6450 -1.0728
-16 5 11 -0.8783 1.5229
-16 5 12 -0.0768 2.2623
-16 5 13 -0.6938 -0.2418
-16 6 0 0.7346 1.7135
-16 6 1 -0.4744 0.1370
-16 6 2 -0.7691 -1.1307
-16 6 3 0.0699 0.1248
-16 6 4 -0.0937 0.4378
-16 6 5 0.8051 0.5720
-16 6 6 0.4740 -0.2834
-16 6 7 -0.5435 -0.7296
-16 6 8 1.2335 -0.0875
-16 6 9 0.2686 0.1232
-16 6 10 -0.5651 -0.8006
-16 6 11 -0.2438 -1.2029
-16 6 12 -0.1497 1.0012
-16 7 2 -0.6563 -0.5253
-16 7 3 -0.5870 -0.8576
-16 7 4 -0.6668 -0.3478
-16 7 5 -0.8790 1.2204
-16 7 6 0.9318 0.9917
-16 7 7 0.3081 -0.3678
-16 7 8 0.0304 0.0561
-16 7 9 1.0689 -0.3431
-16 7 10 0.9603 0.4528
-16 8 4 0.5409 -1.3090
-16 8 5 -0.6473 -1.0326
-16 8 6 -1.0414 1.4147
-16 8 7 0.3510 0.2925
-16 8 8 0.0824 -0.3274
-15 0 -5 0.4906 -1.5307
-15 0 -3 -0.1191 -1.1097
-15 0 -1 0.2801 -0.9332
-15 0 1 -0.1632 -0.8230
-15 0 3 2.6518 1.8094
-15 0 5 0.4037 -4.0036
-15 0 7 -5.9539 2.0294
-15 0 9 0.5868 -1.0570
-15 0 11 0.4557 -1.4122
-15 0 13 -0.5095 -2.1648
-15 0 15 -2.0312 1.8736
-15 0 17 -0.2716 1.0577
-15 1 -6 0.4362 0.8619
-15 1 -5 -0.9379 0.4306
-15 1 -4 0.5060 -0.2561
-15 1 -3 0.1881 -0.0512
-15 1 -2 0.5516 -0.5546
-15 1 -1 -0.8496 0.6215
-15 1 0 0.6039 -0.7938
-15 1 1 -0.0607 0.4916
-15 1 2 -1.1177 -0.4961
-15 1 3 1.0139 0.8268
-15 1 4 2.3748 2.7746
-15 1 5 0.0246 1.3085
-15 1 6 4.4343 -2.6831
-15 1 7 -0.5231 0.5489
-15 1 8 -3.2690 1.1769
-15 1 9 -0.3775 0.1197
-15 1 10 0.3660 -0.2375
-15 1 11 0.4171 0.1669
-15 1 12 0.3024 0.0229
-15 1 13 -0.3335 -0.0393
-15 1 14 1.4181 -3.7604
-15 1 15 0.0672 1.2129
-15 1 16 -1.0854 -0.0024
-15 1 17 -0.7097 0.3071
-15 2 -6 0.6208 -0.4730
-15 2 -5 0.2653 0.8248
-15 2 -4 -1.0261 0.7025
-15 2 -3 -0.3720 0.6277
-15 2 -2 1.0997 -0.2729
-15 2 -1 0.3429 -0.1726
-15 2 0 -1.1048 -0.4122
-15 2 1 1.2599 -1.6385
-15 2 2 -0.6943 -0.4978
-15 2 3 -1.7176 -0.9933
-15 2 4 0.4347 0.0669
-15 2 5 -1.2594 2.5638
-15 2 6 0.2752 -0.0721
-15 2 7 3.5499 -0.6674
-15 2 8 -0.3011 0.9725
-15 2 9 -1.8899 0.9603
-15 2 10 -1.2646 0.1803
-15 2 11 0.3865 0.2582
-15 2 12 0.5699 0.7738
-15 2 13 -0.5744 2.5342
-15 2 14 0.6912 -1.5649
-15 2 15 1.1798 -2.3475
-15 2 16 -0.0759 1.1597
-15 2 17 -1.0934 0.0812
-15 3 -5 0.4182 -0.9018
-15 3 -4 0.4761 0.2552
-15 3 -3 -1.3109 0.6024
-15 3 -2 -0.3891 1.4096
-15 3 -1 1.2579 0.1526
-15 3 0 -0.0832 0.8276
-15 3 1 0.2012 0.1875
-15 3 2 1.5536 -0.7497
-15 3 3 0.4429 -0.9028
-15 3 4 0.7449 -2.0625
-15 3 5 0.4143 1.5126
-15 3 6 -1.0547 1.1774
-15 3 7 1.3712 -0.9323
-15 3 8 1.8267 -0.5235
-15 3 9 0.5168 0.1025
-15 3 10 -0.5798 -0.6795
-15 3 11 -1.4032 0.2844
-15 3 12 -0.8287 -0.2203
-15 3 13 -0.9488 2.3317
-15 3 14 0.6802 2.0315
-15 3 15 0.8943 -1.9237
-15 3 16 0.4700 0.1987
-15 3 17 -0.6317 0.0542
-15 4 -5 -0.0149 -0.3915
-15 4 -4 0.3116 -0.6245
-15 4 -3 0.6982 -0.8834
-15 4 -2 -0.9870 0.9863
-15 4 -1 -0.3897 1.1456
-15 4 0 -0.3231 -0.4129
-15 4 1 -0.2767 1.0996
-15 4 2 -0.2566 1.0268
-15 4 3 -0.1170 0.3865
-15 4 4 0.0538 -2.0402
-15 4 5 0.1621 -1.2634
-15 4 6 -1.3570 2.2573
-15 4 7 0.3034 0.8564
-15 4 8 1.3302 0.1835
-15 4 9 0.9378 0.3661
-15 4 10 0.7637 -1.0063
-15 4 11 1.2638 -1.6381
-15 4 12 0.3231 -0.6970
-15 4 13 -2.6453 -1.0677
-15 4 14 -0.9490 2.3245
-15 4 15 0.9473 -0.6685
-15 4 16 0.4710 -0.5921
-15 5 -5 -0.2928 -0.1579
-15 5 -4 -0.9174 0.0698
-15 5 -3 0.1640 -1.0346
-15 5 -2 0.3463 -1.0173
-15 5 -1 -0.4255 1.1827
-15 5 0 -0.4836 -0.1570
-15 5 1 -0.3927 -0.7269
-15 5 2 -0.1974 1.4835
-15 5 3 -0.1619 1.3195
-15 5 4 0.1701 -0.6271
-15 5 5 0.5516 -2.6628
-15 5 6 -0.4991 -1.0455
-15 5 7 -1.9390 1.2001
-15 5 8 0.2924 0.0359
-15 5 9 0.2328 0.3257
-15 5 10 1.2818 1.4302
-15 5 11 -0.3275 -0.7866
-15 5 12 3.3260 -0.3725
-15 5 13 0.8583 -1.3376
-15 5 14 -1.5667 0.1392
-15 5 15 -0.2523 0.5302
-15 5 16 0.3874 0.0743
-15 6 -4 -0.3111 -0.0928
-15 6 -3 -0.4526 -0.4423
-15 6 -2 0.7213 -0.7709
-15 6 -1 0.0378 -0.3832
-15 6 0 -0.2854 0.3727
-15 6 1 0.5499 -1.9680
-15 6 2 0.0928 -0.6983
-15 6 3 -0.3990 2.3247
-15 6 4 -0.3217 1.2787
-15 6 5 0.1747 0.0375
-15 6 6 0.5402 -1.9873
-15 6 7 -0.1616 0.0418
-15 6 8 -1.1894 1.3881
-15 6 9 -1.7197 -0.7717
-15 6 10 0.0219 0.2496
-15 6 11 -0.3005 1.6789
-15 6 12 -0.4943 0.3539
-15 6 13 2.0828 -1.0444
-15 6 14 0.3490 -0.4487
-15 6 15 -0.8628 -0.2998
-15 7 -3 -0.5783 -0.1576
-15 7 -2 0.2413 -0.3928
-15 7 -1 0.5515 0.4731
-15 7 0 -0.5422 1.0405
-15 7 1 -0.4164 0.7844
-15 7 2 0.9153 -2.5304
-15 7 3 0.7833 -0.0492
-15 7 4 -0.4212 1.2542
-15 7 5 -0.3005 0.6475
-15 7 6 0.1281 0.0414
-15 7 7 0.1046 -2.1775
-15 7 8 0.6193 0.8818
-15 7 9 -1.3262 0.4359
-15 7 10 -1.9687 -1.7280
-15 7 11 -0.7350 -0.5416
-15 7 12 -0.4176 2.1116
-15 7 13 0.0413 0.0854
-15 7 14 1.1223 -1.7978
-15 7 15 0.2126 -0.4084
-15 8 -2 -0.2994 -0.4463
-15 8 -1 0.1126 -0.4831
-15 8 0 0.0288 -0.3897
-15 8 1 -0.4683 1.9221
-15 8 2 -1.5356 -0.2187
-15 8 3 0.7629 -1.7411
-15 8 4 1.0606 0.6591
-15 8 5 -1.0489 0.8693
-15 8 6 0.5328 0.5143
-15 8 7 0.3660 -0.3707
-15 8 8 0.8478 -1.3404
-15 8 9 1.1410 1.8010
-15 8 10 0.1948 0.5460
-15 8 11 -1.5512 -1.6353
-15 8 12 -0.8914 -0.1430
-15 8 13 0.2924 2.3012
-15 8 14 -0.0584 0.1434
-15 9 -1 -0.0465 0.3323
-15 9 0 0.0269 -1.1236
-15 9 1 1.1807 0.2098
-15 9 2 -0.0344 2.1077
-15 9 3 -1.6336 -1.3013
-15 9 4 1.3146 -1.4432
-15 9 5 0.2676 0.8794
-15 9 6 -0.8086 0.8642
-15 9 7 0.6409 0.1402
-15 9 8 -0.1995 -1.0946
-15 9 9 -0.4193 -1.0413
-15 9 10 0.7994 2.0561
-15 9 11 0.7192 0.6844
-15 9 12 -1.3240 -0.9264
-15 10 1 -0.3529 -1.1167
-15 10 2 1.4652 0.9161
-15 10 3 -0.6473 2.1379
-15 10 4 -0.3994 -0.9097
-15 10 5 0.5627 -0.9159
-15 10 6 -0.1391 1.5527
-15 10 7 0.0468 0.9852
-15 10 8 1.2763 -0.2377
-15 10 9 -0.1346 -1.7417
-15 10 10 -0.7862 -1.0605
-15 10 11 0.2722 1.2318
-15 11 3 0.6894 0.1635
-15 11 4 -0.7599 1.4356
-15 11 5 0.2307 -1.2631
-15 11 6 0.1017 -0.5551
-15 11 7 -0.4155 1.8198
-15 11 8 -0.1548 1.1925
-14 0 -8 0.0923 -0.7703
-14 0 -6 -0.9418 0.4202
-14 0 -4 -2.2155 -0.0567
-14 0 -2 -1.3513 2.6292
-14 0 0 -0.6671 -1.5579
-14 0 2 -2.9253 2.8575
-14 0 4 2.2055 -2.7770
-14 0 6 2.3257 2.3122
-14 0 8 3.2681 0.8967
-14 0 10 3.3560 2.7848
-14 0 12 -2.4112 -5.2515
-14 0 14 -3.3485 4.7841
-14 0 16 3.6306 -2.8454
-14 0 18 -0.0270 -1.4597
-14 1 -8 -0.5271 0.0474
-14 1 -7 0.7731 -0.9915
-14 1 -6 0.6731 0.2508
-14 1 -5 0.6914 -0.5478
-14 1 -4 0.4784 -0.0981
-14 1 -3 -0.7610 -1.3867
-14 1 -2 0.2991 0.3038
-14 1 -1 -1.1819 2.4554
-14 1 0 0.1222 -0.7167
-14 1 1 -0.2639 -2.0340
-14 1 2 0.4221 0.6166
-14 1 3 -2.9501 2.0998
-14 1 4 -0.3479 -2.6720
-14 1 5 -2.0612 -2.5642
-14 1 6 0.4393 -1.1027
-14 1 7 -1.3320 1.1917
-14 1 8 1.3297 0.3334
-14 1 9 1.2239 1.3543
-14 1 10 0.4608 0.9666
-14 1 11 3.1093 4.6415
-14 1 12 -0.2760 -1.2152
-14 1 13 1.1863 -3.7481
-14 1 14 0.0939 0.3214
-14 1 15 -4.8417 3.8807
-14 1 16 -0.1021 -3.1776
-14 1 17 1.3427 0.5054
-14 1 18 -0.5582 0.7866
-14 1 19 -0.4427 -1.6082
-14 2 -8 -1.0333 0.3016
-14 2 -7 -0.7103 -0.3168
-14 2 -6 0.0464 -0.4307
-14 2 -5 -0.2278 0.3640
-14 2 -4 0.9626 -0.6467
-14 2 -3 -0.2458 -0.0667
-14 2 -2 0.4210 -2.3627
-14 2 -1 -0.4293 0.3627
-14 2 0 -1.2017 2.8588
-14 2 1 -0.8848 0.4139
-14 2 2 -0.3082 -0.8276
-14 2 3 0.4218 2.8390
-14 2 4 0.4866 1.0927
-14 2 5 -0.8475 -2.2268
-14 2 6 -0.7142 -3.6050
-14 2 7 -0.4764 -0.3104
-14 2 8 -2.7393 -1.2453
-14 2 9 1.2108 -1.9187
-14 2 10 -0.5499 0.0916
-14 2 11 1.0245 1.2121
-14 2 12 -0.0304 3.6759
-14 2 13 0.0757 0.7312
-14 2 14 3.3573 -2.4742
-14 2 15 0.0708 1.9598
-14 2 16 -3.4772 1.0762
-14 2 17 0.1832 -2.8223
-14 2 18 0.5161 2.6185
-14 2 19 -0.6301 0.6078
-14 3 -8 0.6565 0.7565
-14 3 -7 -0.9481 0.6008
-14 3 -6 0.3112 -0.5246
-14 3 -5 -0.6923 0.3615
-14 3 -4 0.1382 0.3460
-14 3 -3 0.3229 -0.0475
-14 3 -2 0.4984 -0.5972
-14 3 -1 1.5003 -3.3893
-14 3 0 -0.3248 -1.1833
-14 3 1 -1.1082 1.0199
-14 3 2 -1.5996 -1.2052
-14 3 3 -1.4539 -0.1220
-14 3 4 -0.0513 2.1273
-14 3 5 -0.7841 3.1984
-14 3 6 -1.0511 -2.4199
-14 3 7 1.3309 -2.7134
-14 3 8 -0.3366 1.6204
-14 3 9 -0.8313 -1.3963
-14 3 10 0.3141 -2.2555
-14 3 11 -0.2444 -1.0381
-14 3 12 1.7509 -1.0189
-14 3 13 -1.1160 2.5166
-14 3 14 0.6853 0.6473
-14 3 15 1.8222 -2.1150
-14 3 16 0.4382 2.8227
-14 3 17 -1.8399 -1.1068
-14 3 18 0.1281 -1.4246
-14 3 19 -0.2763 0.9892
-14 4 -8 1.1327 -0.7343
-14 4 -7 0.2249 1.3898
-14 4 -6 -0.2573 0.1114
-14 4 -5 0.3109 -0.6574
-14 4 -4 -0.2826 1.0118
-14 4 -3 -0.6024 1.0568
-14 4 -2 -0.7886 0.6850
-14 4 -1 1.5798 0.0088
-14 4 0 1.7968 -1.7034
-14 4 1 1.2286 0.4552
-14 4 2 0.8464 -0.0462
-14 4 3 -0.2619 -0.8229
-14 4 4 -0.1328 -1.8830
-14 4 5 0.8054 1.5649
-14 4 6 -2.2073 3.9326
-14 4 7 -1.0295 -2.1134
-14 4 8 0.3220 -1.4666
-14 4 9 0.2788 1.6402
-14 4 10 -1.2715 -0.5027
-14 4 11 -2.0352 -0.4357
-14 4 12 0.9027 -0.6524
-14 4 13 0.9324 -0.2919
-14 4 14 0.8890 2.4458
-14 4 15 -0.8588 -1.2447
-14 4 16 0.4846 -0.6317
-14 4 17 0.2287 3.0089
-14 4 18 0.1249 0.2923
-14 5 -7 0.7627 -0.4350
-14 5 -6 0.2355 1.9849
-14 5 -5 0.0846 -0.7232
-14 5 -4 1.0879 -0.6543
-14 5 -3 0.8394 1.4163
-14 5 -2 -1.4603 0.8754
-14 5 -1 -0.7065 0.4587
-14 5 0 0.2464 -0.2280
-14 5 1 -0.2770 -0.2114
-14 5 2 1.0462 1.1986
-14 5 3 1.3988 0.3844
-14 5 4 -0.2347 0.0956
-14 5 5 0.0799 -1.8567
-14 5 6 1.0940 1.8307
-14 5 7 -1.4509 2.1456
-14 5 8 -0.5877 -1.0347
-14 5 9 0.7648 -0.8592
-14 5 10 2.2888 0.8427
-14 5 11 -3.6110 -1.7339
-14 5 12 -1.9504 -1.0372
-14 5 13 -0.2956 -1.0158
-14 5 14 1.9111 0.9097
-14 5 15 1.5771 -0.0149
-14 5 16 -1.1503 -2.7496
-14 5 17 -0.5986 -1.1318
-14 5 18 -0.4266 2.1369
-14 6 -7 -1.1707 -1.4129
-14 6 -6 -0.2472 0.4391
-14 6 -5 -0.5942 1.5534
-14 6 -4 -0.5438 -0.7032
-14 6 -3 0.6103 -0.3579
-14 6 -2 0.1329 1.1822
-14 6 -1 -0.8580 0.1088
-14 6 0 -0.3846 0.6522
-14 6 1 -1.1215 -0.7295
-14 6 2 -1.1464 0.4535
-14 6 3 0.5143 0.5738
-14 6 4 1.5286 -1.2987
-14 6 5 -0.1858 -0.4349
-14 6 6 0.0095 -0.4784
-14 6 7 0.9799 1.1217
-14 6 8 0.0265 0.5102
-14 6 9 -1.6584 -0.4326
-14 6 10 2.7082 1.2377
-14 6 11 2.0174 1.4827
-14 6 12 -1.1163 -1.1908
-14 6 13 -2.0937 -1.4160
-14 6 14 -0.4731 1.5096
-14 6 15 1.9166 1.4593
-14 6 16 1.5950 0.1057
-14 6 17 0.7785 -2.2960
-14 7 -6 -0.5383 -1.1793
-14 7 -5 -0.4408 -0.1524
-14 7 -4 0.1994 0.8950
-14 7 -3 -0.2254 -0.9232
-14 7 -2 0.3529 -0.6286
-14 7 -1 0.8129 -0.3272
-14 7 0 0.7058 -0.2092
-14 7 1 -0.8129 -0.3813
-14 7 2 -0.8611 -0.9425
-14 7 3 -0.7802 1.9796
-14 7 4 -0.1166 0.3221
-14 7 5 1.3839 -1.9961
-14 7 6 -0.3407 0.7593
-14 7 7 -0.7920 0.1531
-14 7 8 2.2048 0.3786
-14 7 9 -0.0239 -0.8657
-14 7 10 -1.0777 -0.4762
-14 7 11 -0.0357 2.4266
-14 7 12 1.4237 2.0384
-14 7 13 0.2064 -2.3393
-14 7 14 -2.0518 -1.2584
-14 7 15 -1.0549 1.5529
-14 7 16 -0.8758 1.5534
-14 7 17 0.9773 0.0563
-14 8 -6 0.6986 0.0413
-14 8 -5 -0.4164 -0.7440
-14 8 -4 0.0822 0.1928
-14 8 -3 0.2244 1.6809
-14 8 -2 -0.7662 -0.4772
-14 8 -1 0.0832 0.1388
-14 8 0 1.6979 0.4739
-14 8 1 1.1340 0.6835
-14 8 2 -0.5367 -1.5643
-14 8 3 -0.3474 0.1577
-14 8 4 -1.0549 1.8801
-14 8 5 -0.9300 -0.6177
-14 8 6 1.6508 -1.2571
-14 8 7 -1.8745 1.4046
-14 8 8 -0.8402 -0.0543
-14 8 9 0.9799 -0.1613
-14 8 10 0.5795 -2.7096
-14 8 11 -0.1599 -1.2745
-14 8 12 -1.4653 3.7985
-14 8 13 1.8410 1.0423
-14 8 14 0.2923 -2.4524
-14 8 15 0.4383 -1.1653
-14 8 16 -1.7743 0.2940
-14 9 -5 0.5957 -0.0492
-14 9 -4 -0.0088 -1.1065
-14 9 -3 0.5865 0.7353
-14 9 -2 -0.5171 0.6046
-14 9 -1 -0.7284 -1.2665
-14 9 0 -0.7636 -0.1616
-14 9 1 0.5634 1.1101
-14 9 2 0.2269 -0.3808
-14 9 3 0.4815 -1.5836
-14 9 4 -0.0568 0.2681
-14 9 5 -1.4774 1.3129
-14 9 6 -0.6915 -0.6640
-14 9 7 1.9979 -0.3241
-14 9 8 -1.0529 1.0584
-14 9 9 0.5111 0.4340
-14 9 10 -0.1544 0.3911
-14 9 11 1.2099 -4.7161
-14 9 12 -0.5267 -0.3535
-14 9 13 -0.1073 3.1575
-14 9 14 0.1093 -0.0268
-14 9 15 1.2475 -1.1803
-14 10 -4 0.2332 -0.4176
-14 10 -3 0.2501 -0.1348
-14 10 -2 0.4409 1.0956
-14 10 -1 -0.1347 0.1223
-14 10 0 0.7765 -1.5937
-14 10 1 0.2592 0.0604
-14 10 2 0.2238 0.8768
-14 10 3 -0.1243 -0.5641
-14 10 4 1.2982 -1.6817
-14 10 5 0.3206 -0.5956
-14 10 6 -1.8527 1.2187
-14 10 7 -0.5160 -0.5839
-14 10 8 0.4321 1.0454
-14 10 9 -0.7721 0.9517
-14 10 10 0.6586 2.5966
-14 10 11 -0.0688 0.7647
-14 10 12 0.3373 -3.3123
-14 10 13 0.7444 0.9149
-14 10 14 -0.0267 1.4021
-14 11 -2 0.0180 -0.0590
-14 11 -1 0.2066 1.5515
-14 11 0 -1.0770 0.1627
-14 11 1 0.6521 -0.9076
-14 11 2 1.0719 0.2180
-14 11 3 -0.0661 0.9877
-14 11 4 -0.5481 0.0206
-14 11 5 1.6094 -1.5589
-14 11 6 0.4054 -0.2698
-14 11 7 -0.8733 -0.6084
-14 11 8 0.5255 -1.7482
-14 11 9 -1.1532 -0.3364
-14 11 10 -1.0363 -0.0850
-14 11 11 0.2127 2.2876
-14 11 12 -1.6678 -0.1170
-14 11 13 -0.3399 -0.7447
-14 12 -1 0.5156 -0.5119
-14 12 0 0.5303 1.7665
-14 12 1 -1.5780 -0.3869
-14 12 2 0.9038 -0.0214
-14 12 3 1.2114 0.1945
-14 12 4 -0.1440 0.9433
-14 12 5 -1.0558 -0.3653
-14 12 6 1.1259 0.2174
-14 12 7 0.0690 0.8472
-14 12 8 0.9907 -0.4116
-14 12 9 1.2192 -1.2708
-14 12 10 -0.4044 -1.4514
-14 12 11 1.1616 0.0068
-14 13 2 -1.0551 -0.6187
-14 13 3 0.5215 0.1951
-14 13 4 1.3412 0.6249
-14 13 5 0.0679 0.2101
-14 13 6 -1.0346 -0.4398
-14 13 7 0.0439 0.7064
-14 13 8 -0.3339 0.8804
-14 13 9 0.1631 0.6630
-13 0 -11 -0.2707 1.1797
-13 0 -9 -0.9262 0.7013
-13 0 -7 0.5248 0.7022
-13 0 -5 0.1379 -0.1729
-13 0 -3 5.1978 3.0524
-13 0 -1 2.1116 -3.8608
-13 0 1 0.2505 1.8456
-13 0 3 0.1664 -1.2024
-13 0 5 -4.0228 4.0909
-13 0 7 -2.2621 -3.6806
-13 0 9 -2.9618 2.5823
-13 0 11 -0.6501 -0.4053
-13 0 13 3.8823 2.2738
-13 0 15 2.9077 -3.2423
-13 0 17 -1.5921 1.2653
-13 0 19 -0.6574 -1.4677
-13 1 -11 0.0918 0.2269
-13 1 -10 0.2701 0.6381
-13 1 -9 0.1196 -0.7404
-13 1 -8 -1.2359 0.2978
-13 1 -7 0.3705 -0.0451
-13 1 -6 -1.1401 0.4358
-13 1 -5 -0.1189 -0.8541
-13 1 -4 -3.1425 -0.5848
-13 1 -3 -0.0953 -0.1499
-13 1 -2 2.1380 2.9868
-13 1 -1 0.8159 -1.0561
-13 1 0 2.1802 -3.3961
-13 1 1 -0.1686 0.3688
-13 1 2 2.0001 1.8956
-13 1 3 0.9874 0.7963
-13 1 4 2.3188 -3.3320
-13 1 5 0.2535 1.8317
-13 1 6 -0.0598 2.6980
-13 1 7 -2.2827 1.1943
-13 1 8 -0.4856 -3.9755
-13 1 9 -1.3206 -0.7041
-13 1 10 -2.5549 -0.8075
-13 1 11 0.1769 -1.3328
-13 1 12 -4.1119 -0.6027
-13 1 13 -0.9250 1.4180
-13 1 14 1.9581 3.1441
-13 1 15 1.3119 0.5466
-13 1 16 2.3538 -2.1253
-13 1 17 -0.4230 0.7803
-13 1 18 0.4988 1.3666
-13 1 19 1.1065 -0.0794
-13 1 20 -0.3215 -0.4549
-13 2 -10 0.1867 0.5290
-13 2 -9 0.9590 0.4022
-13 2 -8 0.0715 -0.5285
-13 2 -7 0.6713 0.1033
-13 2 -6 0.5117 0.8744
-13 2 -5 0.2517 -0.0008
-13 2 -4 0.4975 -0.5019
-13 2 -3 -2.7299 -0.0645
-13 2 -2 1.0521 0.6730
-13 2 -1 0.3682 2.2363
-13 2 0 0.8740 -1.1746
-13 2 1 1.4403 -3.2464
-13 2 2 0.6150 -0.7336
-13 2 3 1.9429 3.2324
-13 2 4 2.3454 -1.4374
-13 2 5 0.7389 -0.3955
-13 2 6 0.5244 1.7901
-13 2 7 1.3889 3.6331
-13 2 8 0.0206 2.1987
-13 2 9 1.2482 -1.9345
-13 2 10 -0.7943 1.0014
-13 2 11 1.1046 -3.1812
-13 2 12 -1.6632 -2.8958
-13 2 13 -4.8790 -2.1578
-13 2 14 -1.1841 -0.9042
-13 2 15 1.3820 2.2586
-13 2 16 0.2196 -0.3668
-13 2 17 0.2350 -1.8056
-13 2 18 -0.7868 0.6891
-13 2 19 0.8307 0.4856
-13 2 20 0.9304 -0.7889
-13 3 -10 -1.4211 -0.2369
-13 3 -9 0.4330 0.1602
-13 3 -8 -0.2173 -0.2706
-13 3 -7 -0.1048 -1.0235
-13 3 -6 1.0190 -0.3451
-13 3 -5 -0.5167 1.0411
-13 3 -4 0.9477 -0.3726
-13 3 -3 -0.8955 -0.3875
-13 3 -2 -1.9132 0.5776
-13 3 -1 0.1719 1.4974
-13 3 0 -1.8331 1.9656
-13 3 1 -0.5266 0.7789
-13 3 2 1.8947 -2.0542
-13 3 3 -0.2106 1.5897
-13 3 4 1.9960 -1.7304
-13 3 5 2.2220 -1.7869
-13 3 6 0.5577 -0.0703
-13 3 7 -1.5652 0.8475
-13 3 8 0.8034 5.1443
-13 3 9 -0.2888 0.7081
-13 3 10 -0.0896 0.4590
-13 3 11 0.9018 3.4320
-13 3 12 2.8420 -1.4764
-13 3 13 -1.6737 -1.4189
-13 3 14 -2.8427 -1.9669
-13 3 15 -0.2327 -1.9546
-13 3 16 0.6527 1.6443
-13 3 17 -0.7126 -0.9337
-13 3 18 0.1068 -1.2997
-13 3 19 -0.3079 1.5054
-13 3 20 0.6012 0.3777
-13 4 -10 -0.1549 0.2058
-13 4 -9 -1.2104 0.4297
-13 4 -8 0.4062 0.2198
-13 4 -7 -1.1680 0.0159
-13 4 -6 0.3079 -1.4144
-13 4 -5 0.3525 -0.3271
-13 4 -4 -0.1462 0.0786
-13 4 -3 1.4565 -1.0393
-13 4 -2 -0.0951 -1.6902
-13 4 -1 0.0365 -0.0055
-13 4 0 -0.9181 -0.9374
-13 4 1 -4.2267 1.0676
-13 4 2 -1.2628 -1.8849
-13 4 3 1.1010 2.3308
-13 4 4 -0.4356 1.1596
-13 4 5 1.1041 -3.3983
-13 4 6 1.8856 -1.2931
-13 4 7 1.5308 -1.7208
-13 4 8 -0.5708 0.8720
-13 4 9 1.6558 3.2709
-13 4 10 0.1494 -1.8934
-13 4 11 -1.0148 2.5648
-13 4 12 0.3630 3.6855
-13 4 13 0.8423 -0.1233
-13 4 14 0.3829 -0.1717
-13 4 15 -1.4711 -1.1428
-13 4 16 1.6676 -1.7239
-13 4 17 -0.8388 1.0327
-13 4 18 -0.5650 -2.1414
-13 4 19 -0.5317 -2.0355
-13 4 20 -0.5119 1.2718
-13 5 -10 1.1637 -0.0201
-13 5 -9 0.2395 0.2953
-13 5 -8 -0.3169 -0.1162
-13 5 -7 -0.2691 0.2490
-13 5 -6 -1.1956 -0.2213
-13 5 -5 -0.0838 -0.6662
-13 5 -4 -0.9444 -0.1192
-13 5 -3 -0.2504 0.3322
-13 5 -2 0.4699 -0.9875
-13 5 -1 1.2747 -0.3421
-13 5 0 2.2824 -0.6158
-13 5 1 -0.1012 0.3081
-13 5 2 -3.0692 -0.7558
-13 5 3 -1.0657 -3.0526
-13 5 4 -0.3644 3.3404
-13 5 5 -0.8435 -0.5090
-13 5 6 -0.3918 -1.6083
-13 5 7 0.8012 -2.2492
-13 5 8 0.6611 0.3145
-13 5 9 -1.2742 1.5674
-13 5 10 1.1649 -1.1175
-13 5 11 1.0100 -2.3724
-13 5 12 -0.2323 3.9185
-13 5 13 -1.9366 3.3476
-13 5 14 0.2345 0.3883
-13 5 15 -1.0559 1.5654
-13 5 16 -1.0977 0.4623
-13 5 17 1.7511 0.6469
-13 5 18 0.1396 1.8362
-13 5 19 1.1272 -2.1004
-13 5 20 0.1782 -0.6491
-13 6 -9 0.9186 0.2386
-13 6 -8 1.1503 0.5478
-13 6 -7 0.8864 -0.1560
-13 6 -6 0.2618 0.0598
-13 6 -5 0.0714 0.0624
-13 6 -4 0.1741 -0.2938
-13 6 -3 0.0022 0.2474
-13 6 -2 -0.1221 0.5721
-13 6 -1 -0.6464 -1.2155
-13 6 0 1.2232 0.1168
-13 6 1 1.6127 0.4718
-13 6 2 0.8978 2.5597
-13 6 3 -0.6478 -1.4820
-13 6 4 0.2187 -1.5807
-13 6 5 -1.2432 1.7217
-13 6 6 -1.0457 0.6410
-13 6 7 -1.7930 -2.1964
-13 6 8 1.5370 -3.2939
-13 6 9 0.5705 1.6503
-13 6 10 -0.4543 0.7689
-13 6 11 -0.3278 -4.6741
-13 6 12 2.9799 -2.5497
-13 6 13 -1.1767 2.1669
-13 6 14 -0.0903 0.4909
-13 6 15 1.1803 -2.2075
-13 6 16 -2.4320 1.1207
-13 6 17 -1.7748 -0.3945
-13 6 18 -0.9509 2.0965
-13 6 19 0.2520 0.6139
-13 7 -9 -0.6958 0.0649
-13 7 -8 -0.3879 0.3941
-13 7 -7 0.3747 0.6549
-13 7 -6 0.6619 -0.0228
-13 7 -5 -0.5053 0.2602
-13 7 -4 -0.6822 0.2896
-13 7 -3 -0.4065 -0.6688
-13 7 -2 0.3482 2.5310
-13 7 -1 -1.7241 0.6973
-13 7 0 -0.2121 -2.2494
-13 7 1 -0.3818 -0.6691
-13 7 2 0.1846 2.1553
-13 7 3 0.7991 2.2748
-13 7 4 0.6992 -1.1390
-13 7 5 0.3507 -1.6925
-13 7 6 0.5075 1.1513
-13 7 7 -1.2955 1.9621
-13 7 8 -2.7127 -1.5099
-13 7 9 -0.8021 -1.6620
-13 7 10 2.1930 2.2681
-13 7 11 -1.6564 1.3635
-13 7 12 1.9633 -3.8009
-13 7 13 2.2718 -0.4435
-13 7 14 -1.8089 3.6162
-13 7 15 2.2603 -0.9271
-13 7 16 2.1696 -0.8005
-13 7 17 -0.3612 -0.1222
-13 7 18 -0.8406 0.2310
-13 7 19 -0.2848 1.3016
-13 8 -8 -0.1963 0.1638
-13 8 -7 -1.1083 -0.0287
-13 8 -6 0.6155 0.4786
-13 8 -5 0.3625 -0.2706
-13 8 -4 -0.3595 -0.0321
-13 8 -3 -0.7652 -2.1311
-13 8 -2 1.3912 -1.6025
-13 8 -1 -0.7230 3.0969
-13 8 0 -0.9999 -0.2495
-13 8 1 0.1724 -3.2635
-13 8 2 -1.0967 -1.0732
-13 8 3 -0.0441 2.2923
-13 8 4 1.5452 1.4557
-13 8 5 -0.2433 -0.3757
-13 8 6 0.7951 -1.3596
-13 8 7 2.3902 1.0755
-13 8 8 0.9740 0.2784
-13 8 9 -3.5292 -0.9756
-13 8 10 -1.4278 -1.1410
-13 8 11 0.1120 2.0325
-13 8 12 -2.6029 0.9445
-13 8 13 3.1391 -4.8933
-13 8 14 -0.9565 0.3225
-13 8 15 -2.2213 1.6601
-13 8 16 0.5228 -0.6293
-13 8 17 0.9404 0.0899
-13 8 18 -0.4472 -0.4375
-13 9 -8 0.7278 -0.0821
-13 9 -7 -0.3092 -0.1506
-13 9 -6 -0.1658 -0.0432
-13 9 -5 0.2620 1.2200
-13 9 -4 -0.2091 0.7244
-13 9 -3 -0.5009 0.7569
-13 9 -2 0.1460 -1.3749
-13 9 -1 1.6393 -0.0805
-13 9 0 -1.0170 3.0135
-13 9 1 0.5704 0.3272
-13 9 2 -0.6894 -2.6300
-13 9 3 -0.5503 0.2908
-13 9 4 -0.3790 1.6244
-13 9 5 0.7986 0.3233
-13 9 6 -2.1968 -0.2886
-13 9 7 0.5465 0.6877
-13 9 8 1.9418 2.1024
-13 9 9 1.8143 -0.6108
-13 9 10 -2.4008 -0.1302
-13 9 11 -0.6676 -1.3619
-13 9 12 -1.4839 4.2934
-13 9 13 1.1328 0.3323
-13 9 14 2.7049 -3.4021
-13 9 15 0.2853 -0.6327
-13 9 16 -1.2636 0.1356
-13 9 17 0.9623 -0.2679
-13 10 -7 0.2824 0.0791
-13 10 -6 0.2357 -0.8993
-13 10 -5 1.0076 0.1608
-13 10 -4 -0.7478 0.8305
-13 10 -3 -0.6042 -0.5128
-13 10 -2 -0.6764 0.2961
-13 10 -1 -0.3687 -0.9737
-13 10 0 0.1024 0.3233
-13 10 1 -0.5564 2.6080
-13 10 2 -1.0669 -0.3695
-13 10 3 -0.2938 -2.4379
-13 10 4 -0.0275 1.8729
-13 10 5 0.4297 0.4135
-13 10 6 -0.1209 -0.7707
-13 10 7 -1.8592 -2.6393
-13 10 8 0.5070 0.8288
-13 10 9 1.0138 0.4122
-13 10 10 1.6198 0.0328
-13 10 11 -1.6179 -2.3980
-13 10 12 -3.1583 -0.4022
-13 10 13 -1.6943 4.0879
-13 10 14 0.3933 1.1081
-13 10 15 1.2915 -1.4821
-13 10 16 -0.2872 -0.1047
-13 11 -6 -0.7488 -0.3125
-13 11 -5 1.1126 -0.7323
-13 11 -4 1.0525 0.4283
-13 11 -3 -0.6166 0.6863
-13 11 -2 0.1288 -0.5817
-13 11 -1 -0.0320 0.0132
-13 11 0 -0.6153 -2.1310
-13 11 1 1.2734 1.3487
-13 11 2 -0.6596 2.4453
-13 11 3 -1.1432 -1.8437
-13 11 4 -0.0714 -0.9419
-13 11 5 -0.3759 2.1882
-13 11 6 1.3006 1.9980
-13 11 7 -0.5637 0.3304
-13 11 8 -0.6331 -1.6387
-13 11 9 0.1179 0.8556
-13 11 10 1.6308 1.5824
-13 11 11 3.5862 0.1327
-13 11 12 -0.0765 -3.8143
-13 11 13 -1.1023 0.0580
-13 11 14 -1.1048 0.9938
-13 11 15 0.1111 0.2970
-13 12 -4 1.0002 -0.6929
-13 12 -3 0.8333 -0.5363
-13 12 -2 -0.2875 0.7006
-13 12 -1 0.5756 0.1258
-13 12 0 -0.4207 -0.7385
-13 12 1 -0.3294 -2.3368
-13 12 2 0.8590 2.6754
-13 12 3 -0.6889 0.9712
-13 12 4 0.2855 -2.2025
-13 12 5 -0.9350 -0.9903
-13 12 6 -0.2540 0.8244
-13 12 7 0.5822 1.5902
-13 12 8 -1.0750 -0.6401
-13 12 9 -1.3929 -1.3593
-13 12 10 -3.3122 0.6263
-13 12 11 0.5001 4.1896
-13 12 12 0.9258 -0.0375
-13 12 13 1.3353 -0.4723
-13 12 14 0.1971 0.4399
-13 13 -3 0.4483 -0.2879
-13 13 -2 0.9477 0.0613
-13 13 -1 0.0229 0.9746
-13 13 0 1.2677 -0.0062
-13 13 1 -0.1398 -0.9834
-13 13 2 0.3405 -1.0230
-13 13 3 -0.0529 2.6442
-13 13 4 -0.0061 0.4319
-13 13 5 0.5178 -1.5731
-13 13 6 -0.1341 -0.3831
-13 13 7 1.1973 1.6072
-13 13 8 1.2657 -0.1133
-13 13 9 2.0357 -1.1165
-13 13 10 -1.0461 -3.1616
-13 13 11 -1.9306 -0.2798
-13 13 12 -1.2282 1.6676
-13 13 13 -1.0344 -0.3485
-13 14 -1 -0.0049 1.0900
-13 14 0 0.0268 0.6282
-13 14 1 0.8292 -0.2021
-13 14 2 -0.2429 -0.1591
-13 14 3 0.5745 -0.1198
-13 14 4 -0.0506 1.9816
-13 14 5 -0.6496 -0.0330
-13 14 6 -0.5653 -1.6882
-13 14 7 -0.3223 1.1904
-13 14 8 -0.3082 1.5117
-13 14 9 1.5991 0.4904
-13 14 10 1.8741 -0.0099
-13 14 11 0.1124 -1.2907
-13 15 3 -0.1161 0.0041
-13 15 4 0.8676 0.3105
-13 15 5 0.6413 1.2724
-13 15 6 -0.4769 -0.4269
-13 15 7 0.0323 -0.9749
-12 0 -10 1.6709 -0.7092
-12 0 -8 0.0934 -0.6696
-12 0 -6 0.3380 0.2989
-12 0 -4 -1.0333 -1.1342
-12 0 -2 -4.8253 -2.7726
-12 0 0 -0.5545 4.1500
-12 0 2 0.5280 -2.7054
-12 0 4 -0.5757 -0.5287
-12 0 6 -0.3292 -1.7370
-12 0 8 5.7720 2.5413
-12 0 10 -0.7780 -7.2112
-12 0 12 -0.9011 3.8149
-12 0 14 -2.2128 -0.0256
-12 0 16 -1.6727 2.8346
-12 0 18 2.5253 -0.4467
-12 0 20 -0.5752 1.2046
-12 0 22 0.1525 -0.3970
-12 1 -11 -1.1222 -0.5187
-12 1 -10 -0.4453 -0.3778
-12 1 -9 1.3151 -0.2335
-12 1 -8 -0.3156 1.5946
-12 1 -7 1.4264 -0.1405
-12 1 -6 -0.4076 -0.3207
-12 1 -5 1.5102 1.3148
-12 1 -4 -0.8842 0.7356
-12 1 -3 2.7102 1.1111
-12 1 -2 -0.5373 1.2577
-12 1 -1 -2.8327 -3.5882
-12 1 0 -1.3104 0.3052
-12 1 1 -2.3115 4.7939
-12 1 2 -2.8315 0.0837
-12 1 3 1.3569 -1.9652
-12 1 4 0.4815 -0.1727
-12 1 5 -0.6702 1.5026
-12 1 6 -1.0750 -2.6985
-12 1 7 -3.7260 0.2753
-12 1 8 3.6344 -0.5084
-12 1 9 5.7779 5.7311
-12 1 10 0.0834 0.5775
-12 1 11 2.1122 -6.8703
-12 1 12 -0.3104 0.1290
-12 1 13 0.2260 1.7270
-12 1 14 -0.4546 0.9732
-12 1 15 -0.7902 -2.8595
-12 1 16 1.5415 -0.3490
-12 1 17 -2.0413 1.8563
-12 1 18 -1.9493 0.3612
-12 1 19 1.0212 -0.6129
-12 1 20 0.2047 0.4387
-12 1 21 0.4940 1.0130
-12 1 22 0.3426 0.7994
-12 2 -11 0.1373 -0.0270
-12 2 -10 -1.0769 -0.0293
-12 2 -9 -0.2179 -1.3835
-12 2 -8 -0.8831 -0.2656
-12 2 -7 -0.3706 0.8298
-12 2 -6 0.4315 -0.2035
-12 2 -5 0.1716 -1.4093
-12 2 -4 -0.5918 0.3955
-12 2 -3 0.0706 -0.2630
-12 2 -2 3.1891 2.4726
-12 2 -1 -0.6828 -0.6311
-12 2 0 -1.0638 -3.7479
-12 2 1 1.3009 1.3871
-12 2 2 -4.3370 4.7888
-12 2 3 -2.5808 0.8052
-12 2 4 1.4339 -4.4802
-12 2 5 -0.4560 0.1977
-12 2 6 0.9447 -1.6429
-12 2 7 -3.9705 -1.4364
-12 2 8 -5.9756 -0.5719
-12 2 9 3.6444 -0.6670
-12 2 10 2.0588 9.4866
-12 2 11 -0.8344 -1.5685
-12 2 12 3.9033 -3.6800
-12 2 13 1.4407 1.7648
-12 2 14 0.7007 3.1692
-12 2 15 -0.9551 1.1650
-12 2 16 -0.0243 -3.1765
-12 2 17 2.6068 0.2586
-12 2 18 -0.7784 0.7216
-12 2 19 -1.5144 -0.2204
-12 2 20 -0.4431 -1.0699
-12 2 21 -0.2349 0.4386
-12 3 -11 1.2300 0.7060
-12 3 -10 -0.0476 0.7079
-12 3 -9 0.9473 0.8236
-12 3 -8 0.0222 -0.6703
-12 3 -7 -0.6840 -0.0609
-12 3 -6 -0.3448 1.2371
-12 3 -5 -0.0964 0.2965
-12 3 -4 0.6877 -0.5673
-12 3 -3 -0.9117 -0.6171
-12 3 -2 2.0979 0.5950
-12 3 -1 3.7326 1.5740
-12 3 0 -1.3710 -2.8080
-12 3 1 0.1697 -1.4655
-12 3 2 2.4916 0.9526
-12 3 3 -3.7986 6.5218
-12 3 4 0.3133 0.1179
-12 3 5 -0.6857 -0.0898
-12 3 6 2.6519 -1.5173
-12 3 7 0.3231 -2.6175
-12 3 8 -3.8673 -1.0993
-12 3 9 -3.5084 -6.2184
-12 3 10 4.2587 0.5256
-12 3 11 -2.7087 6.8902
-12 3 12 -2.6290 -4.1930
-12 3 13 2.1207 -0.7929
-12 3 14 0.9308 2.4800
-12 3 15 1.2486 1.7768
-12 3 16 -1.6577 -0.0804
-12 3 17 0.7368 -0.8433
-12 3 18 1.9753 0.7263
-12 3 19 -0.1156 0.5592
-12 3 20 -0.6810 -1.2929
-12 3 21 0.3558 -1.4077
-12 4 -11 -0.2176 -0.7634
-12 4 -10 -0.1480 -0.5447
-12 4 -9 0.3434 0.5711
-12 4 -8 1.2860 0.8753
-12 4 -7 0.1195 -0.9092
-12 4 -6 0.3420 -0.0361
-12 4 -5 -0.8323 1.2567
-12 4 -4 -1.0477 0.5154
-12 4 -3 -0.7488 0.9294
-12 4 -2 -1.9621 -0.0943
-12 4 -1 2.1952 2.7078
-12 4 0 3.2277 -1.6912
-12 4 1 -1.5198 -0.7238
-12 4 2 1.0290 -3.1019
-12 4 3 0.8077 3.4913
-12 4 4 -1.4756 1.8923
-12 4 5 -1.5478 1.5761
-12 4 6 -0.8207 1.8469
-12 4 7 4.2810 -1.1113
-12 4 8 -0.6218 0.4887
-12 4 9 -4.4474 -0.3890
-12 4 10 -0.0725 -7.0332
-12 4 11 4.4613 1.0567
-12 4 12 -1.8775 0.5292
-12 4 13 -0.7494 -4.8566
-12 4 14 0.3854 1.2394
-12 4 15 -0.0251 2.8728
-12 4 16 0.6283 -0.6191
-12 4 17 -2.2371 -0.1646
-12 4 18 1.1765 0.9289
-12 4 19 1.6802 1.4691
-12 4 20 -0.6568 1.8359
-12 4 21 0.9129 -0.6587
-12 5 -11 -0.7752 0.9075
-12 5 -10 -0.5726 -0.7303
-12 5 -9 -0.4748 -1.0631
-12 5 -8 0.5799 0.7294
-12 5 -7 0.8837 0.7555
-12 5 -6 0.4828 -1.4160
-12 5 -5 1.9423 0.2186
-12 5 -4 0.1886 -0.0426
-12 5 -3 -0.2666 0.1822
-12 5 -2 -1.3007 -0.9695
-12 5 -1 -1.5346 1.7228
-12 5 0 1.1660 0.1135
-12 5 1 1.1618 -0.4006
-12 5 2 -0.1803 -1.6440
-12 5 3 2.1675 -1.7164
-12 5 4 1.1645 3.1444
-12 5 5 1.1686 -0.8577
-12 5 6 -2.3520 4.2169
-12 5 7 -0.7871 0.6345
-12 5 8 5.1698 -0.2922
-12 5 9 0.4774 1.4550
-12 5 10 -5.2591 0.5588
-12 5 11 0.8948 -1.8478
-12 5 12 2.1008 2.0434
-12 5 13 0.1966 -2.2891
-12 5 14 2.0056 -4.8170
-12 5 15 0.1389 1.2188
-12 5 16 0.5037 0.5346
-12 5 17 0.3630 -1.9652
-12 5 18 -2.9625 -0.3311
-12 5 19 0.4091 -0.5126
-12 5 20 -0.6703 0.8100
-12 5 21 -0.9948 1.1511
-12 6 -11 0.7805 -0.2446
-12 6 -10 -0.6310 0.9565
-12 6 -9 -0.9015 -0.6121
-12 6 -8 -0.9232 -1.3761
-12 6 -7 -0.0646 0.7813
-12 6 -6 -1.1624 0.0219
-12 6 -5 -0.1205 -1.2258
-12 6 -4 1.6248 -0.0493
-12 6 -3 0.4144 0.9226
-12 6 -2 -0.0143 -0.8796
-12 6 -1 -0.4990 -0.5832
-12 6 0 -0.2232 0.9719
-12 6 1 -0.8813 -1.3807
-12 6 2 -0.4698 -0.0372
-12 6 3 -0.2081 -2.5237
-12 6 4 1.3256 0.8553
-12 6 5 -0.5999 -1.4875
-12 6 6 3.1746 0.1461
-12 6 7 -2.7325 3.9840
-12 6 8 -0.9491 2.0298
-12 6 9 4.6325 0.6262
-12 6 10 -0.7995 0.0850
-12 6 11 -5.6855 -0.6035
-12 6 12 -0.0206 2.1904
-12 6 13 -2.1307 2.8997
-12 6 14 0.9560 -0.8470
-12 6 15 1.3196 -1.5496
-12 6 16 -0.7137 1.4272
-12 6 17 1.8539 -0.9424
-12 6 18 0.8777 -0.0548
-12 6 19 -0.6429 -0.4784
-12 6 20 0.9696 -1.1075
-12 7 -11 -0.2732 -0.1911
-12 7 -10 0.8062 -0.3254
-12 7 -9 0.5224 0.9398
-12 7 -8 0.0057 -0.7247
-12 7 -7 0.5337 -0.4967
-12 7 -6 0.1830 0.3600
-12 7 -5 -1.4312 -0.0223
-12 7 -4 1.1158 -1.2025
-12 7 -3 0.6979 0.0530
-12 7 -2 0.4763 0.6652
-12 7 -1 -0.1269 -1.1372
-12 7 0 2.2694 0.6646
-12 7 1 -0.6861 0.6037
-12 7 2 -0.5987 -0.5379
-12 7 3 -0.7146 -2.2884
-12 7 4 1.3489 -1.1840
-12 7 5 -0.9280 0.7880
-12 7 6 -0.4916 -2.5812
-12 7 7 2.0573 -1.6498
-12 7 8 -0.7535 0.4433
-12 7 9 1.8359 3.2378
-12 7 10 6.0222 -0.0461
-12 7 11 -1.7369 -1.8346
-12 7 12 -1.2082 -2.1990
-12 7 13 -1.7150 1.3082
-12 7 14 -2.1272 0.0481
-12 7 15 1.2281 -1.3599
-12 7 16 -0.8054 0.0172
-12 7 17 -1.0594 -0.7113
-12 7 18 0.7548 -0.4743
-12 7 19 -0.7218 0.8670
-12 7 20 0.0833 -0.1902
-12 8 -10 -0.8959 -0.1316
-12 8 -9 -0.1660 -0.1412
-12 8 -8 0.2432 0.3141
-12 8 -7 0.0865 -0.1719
-12 8 -6 1.0221 0.3000
-12 8 -5 -1.3017 0.1210
-12 8 -4 -0.5588 0.5689
-12 8 -3 0.2674 0.2408
-12 8 -2 0.7424 0.8293
-12 8 -1 -1.9209 0.4436
-12 8 0 0.6441 -0.9634
-12 8 1 1.7280 0.6885
-12 8 2 -1.1154 2.3421
-12 8 3 -0.6150 0.3741
-12 8 4 -0.0524 -2.9226
-12 8 5 0.3797 -1.5215
-12 8 6 -1.5108 1.0164
-12 8 7 -0.9292 0.6221
-12 8 8 -1.4619 -3.7756
-12 8 9 -0.7851 1.8623
-12 8 10 3.4919 4.3489
-12 8 11 3.6751 0.9587
-12 8 12 0.4971 -0.5228
-12 8 13 1.9807 0.2732
-12 8 14 -1.1677 2.3761
-12 8 15 0.2118 -0.3408
-12 8 16 1.4531 0.5395
-12 8 17 -0.3616 0.0635
-12 8 18 0.9707 -1.0953
-12 8 19 0.7131 -0.3044
-12 9 -10 0.6565 0.4848
-12 9 -9 -1.0763 -0.0298
-12 9 -8 -0.2706 -0.4523
-12 9 -7 -0.8921 -0.4189
-12 9 -6 0.9690 -0.1472
-12 9 -5 0.6555 -0.6172
-12 9 -4 -0.2310 -0.8978
-12 9 -3 -1.2718 -0.8075
-12 9 -2 0.8388 -0.6430
-12 9 -1 1.1071 0.3787
-12 9 0 -2.4709 -0.6522
-12 9 1 1.7704 -2.7362
-12 9 2 0.0142 0.4979
-12 9 3 -0.3106 2.5129
-12 9 4 0.7326 0.7456
-12 9 5 2.0603 -2.2427
-12 9 6 -0.6450 -2.9459
-12 9 7 0.7263 0.4000
-12 9 8 -1.5385 -1.4468
-12 9 9 -3.8008 -6.3927
-12 9 10 -0.4615 1.3009
-12 9 11 0.7322 2.6005
-12 9 12 -1.1209 0.7716
-12 9 13 0.1839 -1.8743
-12 9 14 0.2763 1.3781
-12 9 15 -1.7746 1.1283
-12 9 16 -1.0618 -0.1401
-12 9 17 -0.1349 1.4219
-12 9 18 -1.3455 0.2611
-12 9 19 0.3702 0.3323
-12 10 -9 0.2353 0.6677
-12 10 -8 -0.2063 -0.1800
-12 10 -7 -0.8496 -0.2949
-12 10 -6 -1.6409 0.0401
-12 10 -5 0.2332 -0.1861
-12 10 -4 1.4342 0.7123
-12 10 -3 0.2368 0.2015
-12 10 -2 -1.0989 -0.7820
-12 10 -1 2.5214 -0.2174
-12 10 0 -0.0207 1.9442
-12 10 1 -0.5576 -2.2712
-12 10 2 1.6948 -2.2692
-12 10 3 -1.1812 1.0356
-12 10 4 -2.1161 2.4869
-12 10 5 1.5211 1.1824
-12 10 6 2.0292 0.9587
-12 10 7 -0.0143 -0.2331
-12 10 8 4.1930 2.6048
-12 10 9 -2.1871 -2.1339
-12 10 10 -1.4319 -5.2498
-12 10 11 2.6369 -1.6122
-12 10 12 0.4645 3.0769
-12 10 13 -0.0844 -1.7454
-12 10 14 1.4313 -2.0024
-12 10 15 1.3463 0.4228
-12 10 16 -1.4579 -0.3311
-12 10 17 0.3467 -0.6959
-12 10 18 -0.2723 0.2809
-12 11 -8 0.3058 0.5056
-12 11 -7 0.6421 -0.2440
-12 11 -6 -0.7590 -0.0419
-12 11 -5 -1.6289 -0.5009
-12 11 -4 -0.3844 -0.5597
-12 11 -3 -0.2563 1.5890
-12 11 -2 -1.2755 0.2366
-12 11 -1 0.4509 -1.1050
-12 11 0 1.1862 1.0025
-12 11 1 -1.0917 1.7615
-12 11 2 0.2094 -2.6573
-12 11 3 2.4524 -2.3057
-12 11 4 -1.1900 0.3603
-12 11 5 -3.7692 0.2625
-12 11 6 0.8338 -0.4118
-12 11 7 -1.2864 0.6925
-12 11 8 1.1024 0.9803
-12 11 9 2.6919 2.4374
-12 11 10 -3.6408 0.0955
-12 11 11 -0.9367 -3.6659
-12 11 12 0.7784 0.0626
-12 11 13 -0.1949 3.7309
-12 11 14 0.2262 -1.4661
-12 11 15 2.0097 -0.4544
-12 11 16 0.6877 0.0878
-12 11 17 -0.6590 0.3132
-12 12 -7 0.0379 0.5440
-12 12 -6 -0.2810 -0.1458
-12 12 -5 -0.4396 -0.4185
-12 12 -4 0.1046 -0.4614
-12 12 -3 -0.2384 -0.2841
-12 12 -2 -2.4105 1.5217
-12 12 -1 -0.4002 0.0876
-12 12 0 0.3705 -0.8368
-12 12 1 0.3260 0.3943
-12 12 2 -1.7055 1.8992
-12 12 3 -0.2394 -1.2627
-12 12 4 3.1640 -1.6932
-12 12 5 -0.6067 0.8469
-12 12 6 -2.3270 -0.1521
-12 12 7 0.5798 -0.4593
-12 12 8 -1.3814 1.4829
-12 12 9 3.0342 1.1383
-12 12 10 1.1429 0.3974
-12 12 11 -0.0660 -0.4543
-12 12 12 -2.1588 -3.8264
-12 12 13 -0.4967 0.7231
-12 12 14 -1.4054 1.5689
-12 12 15 -0.1481 0.0971
-12 12 16 0.6835 -0.7805
-12 13 -6 -0.1070 0.8574
-12 13 -5 -1.4529 -1.2190
-12 13 -4 0.2718 -0.8321
-12 13 -3 1.0259 -0.6374
-12 13 -2 -0.8270 -0.6942
-12 13 -1 -1.2480 0.6146
-12 13 0 -0.3638 0.2476
-12 13 1 -0.0346 -1.4803
-12 13 2 0.5644 -0.5611
-12 13 3 -1.6453 1.4232
-12 13 4 -0.4354 -1.3244
-12 13 5 1.9474 -1.6777
-12 13 6 -1.2345 0.3833
-12 13 7 -1.7327 -1.7321
-12 13 8 -2.1887 -1.2891
-12 13 9 -0.8727 3.2942
-12 13 10 0.2156 2.2892
-12 13 11 2.4522 0.8885
-12 13 12 1.5151 -0.3224
-12 13 13 -0.7641 -2.1043
-12 13 14 0.1831 -0.3129
-12 13 15 -0.7764 0.4081
-12 14 -5 -0.2817 1.0343
-12 14 -4 -1.0501 -1.0062
-12 14 -3 1.0865 0.1525
-12 14 -2 0.5974 -0.1836
-12 14 -1 0.3930 0.2376
-12 14 0 0.3733 0.6489
-12 14 1 -0.8243 -0.1866
-12 14 2 0.3306 -0.6155
-12 14 3 0.7364 0.0869
-12 14 4 -0.0220 0.9546
-12 14 5 0.5149 -0.4690
-12 14 6 1.6107 -0.6333
-12 14 7 1.8382 1.2389
-12 14 8 -1.1776 -3.5144
-12 14 9 -1.4324 -2.6330
-12 14 10 -1.8889 1.6625
-12 14 11 -1.4208 1.8804
-12 14 12 1.5880 0.2925
-12 14 13 0.2171 0.3970
-12 14 14 0.7059 -0.5930
-12 15 -3 -1.1046 -0.5870
-12 15 -2 0.2541 0.0894
-12 15 -1 0.0419 0.5898
-12 15 0 0.9117 1.6800
-12 15 1 0.0839 0.0287
-12 15 2 -0.9946 -0.2792
-12 15 3 -0.5868 0.6711
-12 15 4 0.1225 -0.0999
-12 15 5 -0.0367 0.6787
-12 15 6 -1.9843 -0.5191
-12 15 7 1.9702 1.1331
-12 15 8 2.1275 2.1324
-12 15 9 -0.4670 -1.6757
-12 15 10 0.2959 -2.1327
-12 15 11 -1.7802 1.4579
-12 15 12 -0.4670 0.8354
-12 16 0 0.0190 0.9852
-12 16 1 0.7470 0.9297
-12 16 2 0.1812 -0.7376
-12 16 3 -0.2904 -0.0517
-12 16 4 -0.4858 0.3175
-12 16 5 1.3302 0.0411
-12 16 6 -1.1707 -0.6261
-12 16 7 -2.0625 -0.6847
-12 16 8 2.3661 0.4940
-12 16 9 0.1901 1.2528
-11 0 -9 -0.0533 -1.3433
-11 0 -7 -1.2685 -0.1158
-11 0 -5 0.3407 0.1476
-11 0 -3 0.1110 0.0309
-11 0 -1 2.4329 2.3238
-11 0 1 -0.7318 -3.6843
-11 0 3 2.4861 3.5943
-11 0 5 2.8015 -2.4479
-11 0 7 0.3434 1.0919
-11 0 9 -6.8884 -5.9384
-11 0 11 0.0874 7.7051
-11 0 13 -1.1223 -3.6928
-11 0 15 3.3674 -2.3169
-11 0 17 -4.2128 -0.4634
-11 0 19 -0.0267 1.3628
-11 0 21 -0.3901 0.3051
-11 1 -10 -0.3023 1.3254
-11 1 -9 -0.5754 0.3089
-11 1 -8 0.2033 -1.0079
-11 1 -7 0.7601 -0.3429
-11 1 -6 -2.0749 -1.2872
-11 1 -5 0.6470 0.1378
-11 1 -4 -0.4709 -0.1567
-11 1 -3 -0.5810 -0.2497
-11 1 -2 -1.1617 -1.1944
-11 1 -1 3.0967 -0.5174
-11 1 0 0.1607 3.0587
-11 1 1 0.5832 -3.4931
-11 1 2 -1.0446 -1.9414
-11 1 3 -0.1020 2.3756
-11 1 4 -1.2100 3.1765
-11 1 5 3.1266 -0.7448
-11 1 6 1.5983 -2.9842
-11 1 7 -2.7125 0.5155
-11 1 8 3.8616 1.3728
-11 1 9 -1.5870 3.0140
-11 1 10 -4.9702 -7.1442
-11 1 11 2.2718 -1.2851
-11 1 12 -2.0257 5.3204
-11 1 13 -0.4916 -2.7243
-11 1 14 -0.4278 -0.3483
-11 1 15 -0.6868 1.3513
-11 1 16 3.8261 -0.7838
-11 1 17 0.9457 -1.6545
-11 1 18 -2.5022 -2.3713
-11 1 19 0.7292 -0.6446
-11 1 20 -0.1737 0.4667
-11 1 21 -0.9271 -0.4515
-11 1 22 -0.9280 -0.6331
-11 2 -10 -0.1347 0.0201
-11 2 -9 0.3969 1.3389
-11 2 -8 -0.8414 0.6363
-11 2 -7 1.7727 0.2153
-11 2 -6 -0.3694 -0.0761
-11 2 -5 -1.5865 -1.5792
-11 2 -4 -0.6441 2.1018
-11 2 -3 -0.1576 0.2108
-11 2 -2 -2.9493 0.1176
-11 2 -1 -0.0172 -3.3055
-11 2 0 0.3706 3.2060
-11 2 1 -0.6208 -0.1271
-11 2 2 -0.4023 -4.5930
-11 2 3 1.5588 -0.9704
-11 2 4 -2.2943 2.1877
-11 2 5 -1.7061 4.3603
-11 2 6 5.1580 0.0400
-11 2 7 0.1596 -1.1253
-11 2 8 -1.3702 -1.2332
-11 2 9 5.3460 -0.2464
-11 2 10 -1.7022 2.7482
-11 2 11 -1.7971 -6.5302
-11 2 12 2.1769 2.0775
-11 2 13 -4.7733 1.7408
-11 2 14 0.0727 -2.9742
-11 2 15 -0.7092 0.1504
-11 2 16 -2.2000 0.8990
-11 2 17 3.1315 2.1491
-11 2 18 0.4265 -0.4790
-11 2 19 -1.2295 -1.4995
-11 2 20 0.5873 0.7857
-11 2 21 0.6346 0.3905
-11 2 22 0.2067 -0.0669
-11 3 -10 -0.7502 -1.4673
-11 3 -9 -0.2168 -0.8526
-11 3 -8 -0.5406 0.6094
-11 3 -7 -0.2065 0.0091
-11 3 -6 1.9260 0.5374
-11 3 -5 0.2377 -2.0606
-11 3 -4 -0.9620 -0.8510
-11 3 -3 -0.3436 1.6216
-11 3 -2 -0.1062 2.2386
-11 3 -1 -1.0047 -1.8886
-11 3 0 -0.6622 -2.2314
-11 3 1 -0.3814 4.4389
-11 3 2 0.2426 -2.5903
-11 3 3 -0.1410 -3.5837
-11 3 4 2.3814 -4.0085
-11 3 5 -5.9516 2.8381
-11 3 6 -1.4418 0.2730
-11 3 7 2.5779 2.8357
-11 3 8 -0.1320 4.3088
-11 3 9 -1.6451 0.4465
-11 3 10 5.4937 1.5016
-11 3 11 -1.3988 0.7239
-11 3 12 1.4013 -4.4784
-11 3 13 1.7059 3.0769
-11 3 14 -2.7707 0.0497
-11 3 15 2.8802 -1.3318
-11 3 16 -2.6882 -0.4388
-11 3 17 -1.7203 -0.2140
-11 3 18 0.9819 0.9031
-11 3 19 0.4591 -1.0575
-11 3 20 -1.2237 0.6538
-11 3 21 -0.4014 1.2971
-11 3 22 -0.4438 0.4106
-11 4 -10 0.5845 2.0277
-11 4 -9 -0.3149 -0.9596
-11 4 -8 0.4328 -0.9106
-11 4 -7 -1.2329 0.2011
-11 4 -6 0.0304 0.7966
-11 4 -5 2.1106 0.1089
-11 4 -4 0.8232 -2.0931
-11 4 -3 0.3693 -0.7287
-11 4 -2 -0.2818 1.0317
-11 4 -1 1.3370 3.4157
-11 4 0 -0.6318 -2.9112
-11 4 1 -1.8644 2.7937
-11 4 2 -0.0376 2.5687
-11 4 3 0.7086 2.5519
-11 4 4 3.0846 -7.1522
-11 4 5 2.8643 0.0821
-11 4 6 -5.5996 -0.3437
-11 4 7 -1.8958 -4.3961
-11 4 8 0.1603 0.9489
-11 4 9 -2.8508 3.5028
-11 4 10 -1.3006 0.4490
-11 4 11 2.7332 3.2311
-11 4 12 -3.0023 0.3371
-11 4 13 0.7580 -2.0292
-11 4 14 -1.7946 2.4613
-11 4 15 1.4061 -0.6312
-11 4 16 3.1330 -0.9055
-11 4 17 -1.9655 0.1631
-11 4 18 -0.8467 0.0641
-11 4 19 0.9909 -1.9208
-11 4 20 -0.5166 -1.3475
-11 4 21 0.0271 0.7233
-11 4 22 -0.9427 -0.0616
-11 5 -10 0.4159 1.0297
-11 5 -9 -0.8872 2.6426
-11 5 -8 0.0538 0.1386
-11 5 -7 0.6096 -0.6695
-11 5 -6 -2.5392 0.4413
-11 5 -5 -0.4891 1.8107
-11 5 -4 0.0479 -0.2615
-11 5 -3 0.4379 -0.8510
-11 5 -2 0.2259 -0.9489
-11 5 -1 0.7456 2.4693
-11 5 0 1.0739 -1.4346
-11 5 1 -1.9295 -0.1448
-11 5 2 -2.7834 0.4933
-11 5 3 -0.5090 4.9176
-11 5 4 -2.0749 1.6119
-11 5 5 3.2682 -6.3245
-11 5 6 2.6459 2.7197
-11 5 7 -2.5183 -2.4709
-11 5 8 0.6054 -2.8666
-11 5 9 0.2911 -1.0849
-11 5 10 -2.8485 1.0562
-11 5 11 2.3692 -0.9403
-11 5 12 0.2451 1.2019
-11 5 13 -1.4797 -0.4812
-11 5 14 -1.2840 -0.4168
-11 5 15 -2.3750 2.0936
-11 5 16 2.0126 -0.0037
-11 5 17 1.5601 -0.5369
-11 5 18 -1.7078 1.5934
-11 5 19 1.3008 0.2392
-11 5 20 1.0101 -1.6245
-11 5 21 -0.0719 -0.4007
-11 5 22 0.4362 0.4819
-11 6 -10 -0.5489 -1.8655
-11 6 -9 0.8721 0.4208
-11 6 -8 -1.3041 1.9733
-11 6 -7 1.3469 0.2380
-11 6 -6 0.7582 -0.8264
-11 6 -5 -0.7391 1.1518
-11 6 -4 -0.5895 1.0006
-11 6 -3 -1.1246 -0.1065
-11 6 -2 -0.3923 -2.1321
-11 6 -1 0.6967 2.6060
-11 6 0 2.3813 0.5319
-11 6 1 1.6360 -1.4149
-11 6 2 -1.8232 0.7869
-11 6 3 -0.7490 -0.5080
-11 6 4 2.4048 5.5834
-11 6 5 -4.0214 -0.8291
-11 6 6 2.1158 -0.8588
-11 6 7 0.4883 0.0752
-11 6 8 -2.0540 -0.7600
-11 6 9 1.6375 -2.3295
-11 6 10 -0.3746 -0.3584
-11 6 11 0.1244 2.4104
-11 6 12 4.7738 0.4674
-11 6 13 0.2351 -0.3758
-11 6 14 -0.2623 -0.7856
-11 6 15 -1.2043 -0.1112
-11 6 16 0.0100 0.6811
-11 6 17 0.7490 -0.6509
-11 6 18 -0.2530 -0.0564
-11 6 19 -1.9949 1.7571
-11 6 20 1.0377 0.2718
-11 6 21 -0.2775 -0.6001
-11 7 -10 0.2004 -0.3551
-11 7 -9 0.0834 -1.6050
-11 7 -8 -0.1154 -0.1947
-11 7 -7 -1.2451 0.9288
-11 7 -6 0.7088 -1.1032
-11 7 -5 -0.1337 0.5380
-11 7 -4 1.0366 0.5934
-11 7 -3 -0.5876 1.1957
-11 7 -2 -1.0699 -1.8698
-11 7 -1 -1.3826 -1.0269
-11 7 0 0.8430 2.8370
-11 7 1 0.5955 -1.2741
-11 7 2 1.9543 0.4713
-11 7 3 -3.8261 1.1789
-11 7 4 1.8662 1.9062
-11 7 5 1.9795 2.1265
-11 7 6 -2.8795 0.4511
-11 7 7 0.9034 0.8745
-11 7 8 -1.0257 0.4370
-11 7 9 -3.2965 0.9033
-11 7 10 -1.2736 -4.6234
-11 7 11 -4.3597 -0.0775
-11 7 12 0.9613 2.5646
-11 7 13 3.0807 2.2893
-11 7 14 0.2790 -1.4284
-11 7 15 -1.1004 0.6258
-11 7 16 0.1157 1.6798
-11 7 17 1.3641 0.0446
-11 7 18 0.5604 -1.8838
-11 7 19 0.1004 -0.1712
-11 7 20 -0.3488 0.5147
-11 7 21 0.2849 -0.0469
-11 8 -10 0.6121 0.3917
-11 8 -9 1.0535 0.5583
-11 8 -8 0.7230 -0.9905
-11 8 -7 -0.4044 0.4622
-11 8 -6 0.6015 -1.5297
-11 8 -5 -0.2057 -1.0932
-11 8 -4 0.0066 0.0229
-11 8 -3 1.2308 0.9750
-11 8 -2 0.3840 0.6959
-11 8 -1 -1.6398 -2.8834
-11 8 0 1.3892 -0.2087
-11 8 1 0.2551 0.8740
-11 8 2 -0.2790 -2.2197
-11 8 3 1.0983 -1.4977
-11 8 4 -2.0447 2.6175
-11 8 5 3.1175 1.9973
-11 8 6 1.8750 -0.2280
-11 8 7 -0.0911 1.1747
-11 8 8 -0.0604 -2.3541
-11 8 9 1.2710 3.0138
-11 8 10 0.1245 -1.0347
-11 8 11 -3.2736 -5.4275
-11 8 12 -4.0354 -2.3063
-11 8 13 0.0188 2.4167
-11 8 14 0.9581 0.8771
-11 8 15 -0.4942 -4.2924
-11 8 16 -1.4812 1.2972
-11 8 17 -0.3308 1.9233
-11 8 18 0.4702 0.3073
-11 8 19 -0.3145 -1.0858
-11 8 20 -0.5087 -0.0228
-11 9 -10 -0.6166 -0.2467
-11 9 -9 -0.0038 0.3315
-11 9 -8 2.0231 0.8705
-11 9 -7 -0.1944 1.0540
-11 9 -6 0.2164 1.3449
-11 9 -5 0.4476 -0.8498
-11 9 -4 -0.5948 -0.5301
-11 9 -3 -0.4541 -0.3666
-11 9 -2 1.9081 3.2848
-11 9 -1 -0.9988 1.1618
-11 9 0 -1.6807 -1.7036
-11 9 1 3.0682 0.1240
-11 9 2 -0.6326 2.5578
-11 9 3 -1.1391 -3.6647
-11 9 4 -1.7325 -1.7206
-11 9 5 -1.2967 3.5041
-11 9 6 1.6026 0.8425
-11 9 7 4.0847 2.8592
-11 9 8 -0.1093 1.2253
-11 9 9 -1.2980 0.2665
-11 9 10 4.8411 5.6949
-11 9 11 1.9509 -0.2737
-11 9 12 -0.7573 -5.1538
-11 9 13 -1.0285 -1.8442
-11 9 14 0.3042 4.0788
-11 9 15 0.8390 -0.7730
-11 9 16 0.4040 -3.1615
-11 9 17 -0.3691 1.6284
-11 9 18 0.0880 0.1876
-11 9 19 1.0471 0.4449
-11 9 20 -0.9016 -0.9942
-11 10 -10 0.0679 0.3289
-11 10 -9 -1.3484 0.2724
-11 10 -8 0.4846 -0.6715
-11 10 -7 1.5282 0.1910
-11 10 -6 0.7194 0.9645
-11 10 -5 0.3175 0.6738
-11 10 -4 0.1943 -0.4528
-11 10 -3 -1.7941 -2.0594
-11 10 -2 -0.3293 -0.3833
-11 10 -1 1.4726 2.3926
-11 10 0 -1.9258 1.1835
-11 10 1 -0.9390 -2.2809
-11 10 2 2.4304 1.5431
-11 10 3 1.3873 2.0601
-11 10 4 0.3167 -4.8515
-11 10 5 -2.6923 -1.3381
-11 10 6 -2.6821 -0.4151
-11 10 7 -0.6492 -0.5779
-11 10 8 3.1725 0.4680
-11 10 9 -4.3411 -1.1516
-11 10 10 -1.5542 3.3969
-11 10 11 2.3278 6.2028
-11 10 12 0.4475 1.8829
-11 10 13 0.7934 -4.6625
-11 10 14 -1.3648 0.2755
-11 10 15 0.3203 2.2081
-11 10 16 -0.5836 -1.5994
-11 10 17 0.4472 -0.6363
-11 10 18 -0.8072 1.1277
-11 10 19 0.7140 0.2811
-11 11 -10 0.6989 -0.6130
-11 11 -9 -0.0093 0.7016
-11 11 -8 -1.5975 0.3202
-11 11 -7 -0.1903 -1.0163
-11 11 -6 1.5243 0.4404
-11 11 -5 1.0107 1.1297
-11 11 -4 1.6320 -0.2460
-11 11 -3 0.5708 -1.0979
-11 11 -2 -0.9771 -1.1299
-11 11 -1 0.8931 -0.3010
-11 11 0 0.9600 0.8718
-11 11 1 -1.2139 -0.1995
-11 11 2 -2.4773 -1.0334
-11 11 3 0.7066 3.6802
-11 11 4 2.8541 1.0112
-11 11 5 1.4160 -1.2784
-11 11 6 -0.0766 -1.6254
-11 11 7 -1.0501 -0.7519
-11 11 8 1.8893 -0.0973
-11 11 9 1.0158 -3.5069
-11 11 10 -3.4783 -2.5134
-11 11 11 -0.8916 1.0192
-11 11 12 0.0226 4.2037
-11 11 13 0.1950 1.2617
-11 11 14 0.4138 -2.1303
-11 11 15 -0.4114 1.0106
-11 11 16 0.3848 0.6569
-11 11 17 -1.1347 -0.9742
-11 11 18 0.5991 -0.3835
-11 11 19 -0.9260 0.9326
-11 12 -9 0.6158 -0.3699
-11 12 -8 0.4748 0.9231
-11 12 -7 -1.5889 -0.5447
-11 12 -6 0.3160 -1.2552
-11 12 -5 0.3830 1.5059
-11 12 -4 0.4311 1.5899
-11 12 -3 1.7989 -1.3488
-11 12 -2 -0.8411 -0.3505
-11 12 -1 0.7369 0.3234
-11 12 0 1.6276 0.6761
-11 12 1 2.0965 -0.4366
-11 12 2 -0.6941 -2.2493
-11 12 3 -2.7134 0.3019
-11 12 4 0.2717 1.8391
-11 12 5 1.7838 0.8729
-11 12 6 -0.0846 0.6891
-11 12 7 -0.2600 -2.7544
-11 12 8 -0.0759 0.0767
-11 12 9 2.8870 -0.1789
-11 12 10 -0.3159 -1.9209
-11 12 11 -0.7889 -1.5203
-11 12 12 0.0613 -0.1695
-11 12 13 1.0004 2.3549
-11 12 14 -0.4059 -0.4795
-11 12 15 0.0732 -0.7315
-11 12 16 0.9131 0.1705
-11 12 17 -0.6988 1.0039
-11 12 18 -0.3998 -0.4567
-11 13 -8 0.7823 0.6025
-11 13 -7 -0.2800 1.0187
-11 13 -6 -0.7497 -0.5721
-11 13 -5 0.5505 -1.2833
-11 13 -4 -1.0805 1.9975
-11 13 -3 1.2536 0.7617
-11 13 -2 -0.8095 -0.7160
-11 13 -1 -1.7595 -0.3520
-11 13 0 0.2917 1.1225
-11 13 1 1.2683 2.4368
-11 13 2 1.0211 -0.0612
-11 13 3 -0.6971 -1.2504
-11 13 4 -1.6628 1.8838
-11 13 5 0.3324 0.0299
-11 13 6 1.9201 2.9672
-11 13 7 0.2817 1.1710
-11 13 8 -0.6358 -1.3916
-11 13 9 0.9028 -1.0529
-11 13 10 1.2324 -0.4989
-11 13 11 -1.2742 -1.4441
-11 13 12 -1.5862 -0.7961
-11 13 13 1.1100 1.2010
-11 13 14 1.1878 1.6487
-11 13 15 -0.4557 -0.6675
-11 13 16 0.7715 -0.6860
-11 13 17 0.6042 -0.0849
-11 14 -7 0.8248 0.1655
-11 14 -6 -0.4004 0.9396
-11 14 -5 0.1009 -0.4933
-11 14 -4 -0.3318 -1.4952
-11 14 -3 0.0986 0.3637
-11 14 -2 0.7676 0.1848
-11 14 -1 -2.0829 -1.4301
-11 14 0 -0.7893 -2.0158
-11 14 1 -0.4028 -0.2129
-11 14 2 0.4117 1.9902
-11 14 3 -0.7277 -1.1463
-11 14 4 -0.1391 -0.5255
-11 14 5 -1.5675 0.7104
-11 14 6 -1.5293 -0.7137
-11 14 7 0.6896 2.9333
-11 14 8 -0.9933 0.6298
-11 14 9 0.4159 0.6744
-11 14 10 1.4465 -0.0992
-11 14 11 1.4992 -0.7226
-11 14 12 -1.6371 -2.6096
-11 14 13 -2.2863 -0.3178
-11 14 14 0.9085 0.9638
-11 14 15 -0.2243 1.0860
-11 15 -6 0.9437 -0.0408
-11 15 -5 0.3413 1.3902
-11 15 -4 0.0206 -0.1948
-11 15 -3 0.7946 -1.0472
-11 15 -2 1.7700 0.8810
-11 15 -1 -0.1670 0.3782
-11 15 0 -0.3607 -1.4640
-11 15 1 0.4269 -2.3269
-11 15 2 -0.1120 -0.1195
-11 15 3 0.4377 1.8390
-11 15 4 -1.2147 -1.2651
-11 15 5 1.9264 -0.4593
-11 15 6 -0.4577 -0.2411
-11 15 7 0.2385 0.2877
-11 15 8 -1.3425 0.1130
-11 15 9 -1.3303 -0.2855
-11 15 10 0.2038 1.4995
-11 15 11 1.1959 1.3648
-11 15 12 2.2609 -1.6172
-11 15 13 -1.1285 -1.1958
-11 15 14 -0.3418 -0.5359
-11 16 -4 -0.2623 1.6628
-11 16 -3 -0.5041 -0.5647
-11 16 -2 1.1160 0.5204
-11 16 -1 1.0532 1.8770
-11 16 0 -0.6293 0.6622
-11 16 1 0.3734 -0.9892
-11 16 2 -0.2855 -1.8462
-11 16 3 0.5386 0.8936
-11 16 4 -0.5045 1.3758
-11 16 5 -1.0768 -0.6038
-11 16 6 0.3502 -1.1943
-11 16 7 0.2488 1.4464
-11 16 8 1.3068 0.3862
-11 16 9 -2.1274 -1.4135
-11 16 10 -0.6361 -0.8884
-11 16 11 -0.7710 2.0250
-11 16 12 0.8448 0.2007
-11 17 -1 0.8566 0.7829
-11 17 0 0.3414 1.7201
-11 17 1 -0.1996 0.3922
-11 17 2 -0.3090 -1.4033
-11 17 3 -0.1631 -0.3210
-11 17 4 0.2707 0.6222
-11 17 5 0.3971 1.0834
-11 17 6 0.0146 -1.3049
-11 17 7 -0.8196 -0.5711
-11 17 8 1.1360 1.7613
-11 17 9 0.9030 0.7923
-11 17 10 -1.3410 -1.7320
-10 0 -8 -2.2238 2.8104
-10 0 -6 4.4914 1.5303
-10 0 -4 -2.7946 -3.7359
-10 0 -2 2.9359 3.5309
-10 0 0 -1.7034 -8.1982
-10 0 2 -0.5384 5.8484
-10 0 4 -1.3682 -1.1063
-10 0 6 1.2895 4.6580
-10 0 8 1.7656 0.4030
-10 0 10 5.2692 7.3828
-10 0 12 4.8077 -9.7660
-10 0 14 -1.5904 5.4945
-10 0 16 1.4878 0.2641
-10 0 18 1.5317 -0.8363
-10 0 20 0.6579 -1.2912
-10 0 22 -1.4691 -1.1950
-10 1 -9 -0.1576 -1.1939
-10 1 -8 0.8363 -1.1772
-10 1 -7 -2.9537 0.6093
-10 1 -6 -0.7254 -0.3999
-10 1 -5 3.5217 2.9832
-10 1 -4 0.8996 -0.7730
-10 1 -3 -1.4916 -3.4037
-10 1 -2 -0.8172 0.7457
-10 1 -1 2.9107 3.7068
-10 1 0 -0.6827 0.3182
-10 1 1 -0.2262 -7.2892
-10 1 2 1.1901 1.7921
-10 1 3 0.9364 0.9565
-10 1 4 -0.5672 -0.0031
-10 1 5 -1.4341 -1.8665
-10 1 6 2.0938 0.9420
-10 1 7 -0.2869 4.4194
-10 1 8 -0.9796 -3.9881
-10 1 9 -2.3915 -0.0919
-10 1 10 0.0335 0.6756
-10 1 11 1.6082 9.4549
-10 1 12 0.1409 1.3926
-10 1 13 3.8376 -5.3073
-10 1 14 0.2924 1.0727
-10 1 15 -2.3779 2.2342
-10 1 16 -0.4657 -0.6374
-10 1 17 0.2495 0.4679
-10 1 18 -0.4924 1.3819
-10 1 19 0.2127 1.3569
-10 1 20 -1.1837 -0.0351
-10 1 21 1.8035 -0.0001
-10 1 22 0.8277 0.6383
-10 1 23 -0.1007 -1.0045
-10 2 -9 1.0357 1.6139
-10 2 -8 -0.6345 -0.8215
-10 2 -7 1.9706 -0.8309
-10 2 -6 -2.2967 -1.2237
-10 2 -5 -0.8498 -0.8004
-10 2 -4 1.3969 3.4265
-10 2 -3 2.8860 -1.9114
-10 2 -2 -0.3902 -0.7044
-10 2 -1 0.0887 -1.6512
-10 2 0 2.2594 4.9873
-10 2 1 -1.1587 -2.0364
-10 2 2 -1.4321 -0.5177
-10 2 3 2.5122 0.8046
-10 2 4 0.9196 -0.9823
-10 2 5 -2.0112 -2.0600
-10 2 6 -2.9130 -4.1502
-10 2 7 1.9735 2.8269
-10 2 8 0.3104 2.1432
-10 2 9 -0.4435 -4.4593
-10 2 10 -4.1075 -1.2296
-10 2 11 -0.3649 -0.9856
-10 2 12 1.0319 5.8185
-10 2 13 -1.3593 -0.4543
-10 2 14 4.0247 -0.4460
-10 2 15 3.7989 1.1102
-10 2 16 -1.4144 0.5761
-10 2 17 1.3848 -1.0534
-10 2 18 0.2495 -1.6350
-10 2 19 0.3951 -0.5625
-10 2 20 -1.5849 1.2893
-10 2 21 -0.7724 -0.2954
-10 2 22 0.2757 1.0114
-10 2 23 0.2140 0.2186
-10 3 -9 1.1684 -0.1727
-10 3 -8 -0.3323 2.1796
-10 3 -7 -0.7521 -0.5481
-10 3 -6 1.0424 0.8738
-10 3 -5 -1.5051 -2.3860
-10 3 -4 -1.6400 0.1168
-10 3 -3 -1.1806 0.3895
-10 3 -2 1.4077 0.2340
-10 3 -1 -1.2810 -3.1288
-10 3 0 0.6713 -0.8071
-10 3 1 1.1842 1.8529
-10 3 2 -1.9535 -1.9266
-10 3 3 -1.9326 2.7665
-10 3 4 3.8149 0.7022
-10 3 5 4.2294 2.0580
-10 3 6 0.5670 -4.8927
-10 3 7 -2.5295 -3.4625
-10 3 8 2.5133 0.7719
-10 3 9 1.4522 -1.9303
-10 3 10 0.7642 -3.1219
-10 3 11 -5.1076 -3.2588
-10 3 12 0.7892 -0.7585
-10 3 13 0.2314 1.6138
-10 3 14 -6.1793 -0.4545
-10 3 15 2.4545 1.3251
-10 3 16 1.3644 1.5461
-10 3 17 1.1892 0.6209
-10 3 18 0.9551 1.4750
-10 3 19 0.7722 -1.2747
-10 3 20 0.4486 -0.7480
-10 3 21 -0.2973 -0.0136
-10 3 22 -0.1461 -0.6684
-10 3 23 0.0020 0.0413
-10 4 -9 -1.0353 -2.3098
-10 4 -8 1.3276 0.4002
-10 4 -7 -1.0794 1.0189
-10 4 -6 -0.8204 0.6622
-10 4 -5 -0.3482 1.0883
-10 4 -4 -0.7536 -0.5633
-10 4 -3 0.2135 -0.2293
-10 4 -2 -1.8996 0.4690
-10 4 -1 0.7346 -0.9446
-10 4 0 -1.0037 -4.5014
-10 4 1 1.8735 0.6132
-10 4 2 -0.3997 -3.9807
-10 4 3 -1.5419 1.3614
-10 4 4 -5.2167 -1.5241
-10 4 5 1.4445 5.3895
-10 4 6 4.0025 2.9210
-10 4 7 0.8185 -1.0488
-10 4 8 0.0104 2.4638
-10 4 9 3.0322 1.5184
-10 4 10 3.7996 -0.2604
-10 4 11 1.4886 -0.9951
-10 4 12 -4.0929 -2.4035
-10 4 13 4.8424 -1.7948
-10 4 14 -1.1347 -0.0936
-10 4 15 -3.7389 -1.4685
-10 4 16 -0.9721 0.2178
-10 4 17 -0.3019 0.5857
-10 4 18 1.0277 0.1600
-10 4 19 -0.4031 1.2534
-10 4 20 -0.2696 -0.5730
-10 4 21 1.2335 0.9407
-10 4 22 -0.0399 -0.0586
-10 4 23 -0.0265 -0.8182
-10 5 -9 -0.6857 -0.5759
-10 5 -8 0.7218 -2.3318
-10 5 -7 2.0608 -0.8370
-10 5 -6 -0.7994 0.0474
-10 5 -5 0.4108 -0.6313
-10 5 -4 -1.3877 0.8735
-10 5 -3 0.3344 0.8201
-10 5 -2 0.1432 2.5567
-10 5 -1 -1.2697 2.3042
-10 5 0 -0.0059 -3.8135
-10 5 1 1.4520 2.1032
-10 5 2 0.0572 -1.8103
-10 5 3 2.4386 -2.1697
-10 5 4 -0.9754 -1.4798
-10 5 5 -3.1697 -3.3755
-10 5 6 0.4599 4.5301
-10 5 7 -1.5115 -2.6866
-10 5 8 -2.5999 -0.1169
-10 5 9 -2.0201 2.9925
-10 5 10 -0.3439 1.9302
-10 5 11 4.6378 -0.0210
-10 5 12 -2.1687 1.3325
-10 5 13 -1.0455 -0.3022
-10 5 14 4.1489 -0.0896
-10 5 15 -0.7039 0.9888
-10 5 16 -0.9375 -2.5684
-10 5 17 -0.6670 -0.9507
-10 5 18 0.2796 0.8200
-10 5 19 0.4492 0.5156
-10 5 20 -1.7678 0.0339
-10 5 21 -0.3128 0.0193
-10 5 22 1.0609 2.0093
-10 6 -9 0.9217 1.1135
-10 6 -8 -2.1180 0.0913
-10 6 -7 2.2079 -1.5118
-10 6 -6 0.8671 0.3873
-10 6 -5 -0.2982 -0.0440
-10 6 -4 0.4584 -2.6824
-10 6 -3 -1.2192 -0.4043
-10 6 -2 0.0013 -0.6930
-10 6 -1 -0.5502 6.3295
-10 6 0 -2.7423 -2.9830
-10 6 1 0.9491 -2.9700
-10 6 2 -0.5777 3.3147
-10 6 3 -2.1456 -0.7183
-10 6 4 1.4136 0.3267
-10 6 5 -2.1316 -3.7570
-10 6 6 4.2160 1.9832
-10 6 7 4.0947 0.6097
-10 6 8 -0.9365 -5.2086
-10 6 9 -0.1696 -1.2626
-10 6 10 -4.6122 1.9390
-10 6 11 0.5201 0.4255
-10 6 12 3.0585 -2.6959
-10 6 13 -4.3402 -0.4843
-10 6 14 0.1708 -0.5835
-10 6 15 1.6341 3.0088
-10 6 16 0.2647 0.9980
-10 6 17 -1.1896 -2.2730
-10 6 18 0.9106 -1.2289
-10 6 19 0.6181 -0.0896
-10 6 20 0.5573 -0.2943
-10 6 21 -1.9425 -1.1990
-10 6 22 -0.1229 -0.0632
-10 7 -9 0.2150 0.2378
-10 7 -8 -0.8143 2.1137
-10 7 -7 -1.8241 -0.0914
-10 7 -6 2.0275 -0.9721
-10 7 -5 0.1378 2.4673
-10 7 -4 0.9541 -0.8127
-10 7 -3 0.3984 -1.6894
-10 7 -2 -0.7440 -2.6754
-10 7 -1 1.2921 2.4327
-10 7 0 -0.6086 4.6822
-10 7 1 -1.7065 -5.5128
-10 7 2 3.5006 -2.7157
-10 7 3 -1.4346 0.1971
-10 7 4 -0.7646 0.9801
-10 7 5 -3.3007 -3.2537
-10 7 6 -3.6645 -0.4630
-10 7 7 5.2644 5.8104
-10 7 8 3.3644 -0.2590
-10 7 9 2.3127 -3.5641
-10 7 10 1.2468 -0.4704
-10 7 11 -3.5385 4.9898
-10 7 12 2.7878 0.7676
-10 7 13 2.1299 -1.5816
-10 7 14 -2.4477 -3.1268
-10 7 15 -1.9598 0.6514
-10 7 16 0.6425 2.6804
-10 7 17 0.1616 0.4729
-10 7 18 -1.7763 -0.1132
-10 7 19 0.7767 0.8738
-10 7 20 0.8771 -0.1666
-10 7 21 0.8255 0.2616
-10 7 22 -0.9850 -1.1282
-10 8 -9 -0.8021 -0.5226
-10 8 -8 0.3544 -0.6014
-10 8 -7 -1.8908 3.1673
-10 8 -6 -1.1423 -0.8318
-10 8 -5 0.3401 1.0456
-10 8 -4 -0.0084 2.7938
-10 8 -3 0.7126 -0.0469
-10 8 -2 0.1453 -2.3818
-10 8 -1 -0.3983 -0.7807
-10 8 0 1.3067 5.5408
-10 8 1 -1.7177 2.2816
-10 8 2 -0.1480 -1.6853
-10 8 3 2.3883 -1.5109
-10 8 4 -0.0401 1.9461
-10 8 5 -0.2475 -0.1990
-10 8 6 -5.3235 -7.1650
-10 8 7 -1.9198 1.0224
-10 8 8 1.9250 3.8879
-10 8 9 0.9471 1.5960
-10 8 10 2.6346 -5.7412
-10 8 11 0.1570 1.1262
-10 8 12 -1.9052 4.3617
-10 8 13 1.1953 0.3723
-10 8 14 3.7794 -0.2460
-10 8 15 -0.6621 -2.9363
-10 8 16 -1.9297 1.6338
-10 8 17 1.1126 0.0184
-10 8 18 -0.5449 -0.6037
-10 8 19 -1.2165 0.4124
-10 8 20 -0.2080 0.9940
-10 8 21 0.9909 0.4934
-10 9 -9 -0.6906 -0.1652
-10 9 -8 0.1514 -2.1650
-10 9 -7 0.0859 -1.0992
-10 9 -6 -2.0850 0.9932
-10 9 -5 -0.4359 -2.4791
-10 9 -4 0.7276 1.0148
-10 9 -3 -1.3992 2.4421
-10 9 -2 -0.4621 -0.8433
-10 9 -1 0.6579 -4.3948
-10 9 0 0.2888 1.3462
-10 9 1 -0.5642 1.9871
-10 9 2 -1.2319 1.2922
-10 9 3 0.5917 -1.3547
-10 9 4 0.7862 -0.1826
-10 9 5 3.3136 5.5001
-10 9 6 -2.0280 -0.8537
-10 9 7 -3.9891 -6.0938
-10 9 8 -0.8234 -3.2941
-10 9 9 -1.1526 4.1682
-10 9 10 0.1812 -0.1907
-10 9 11 1.5405 -4.9993
-10 9 12 1.1942 2.6980
-10 9 13 -2.3558 1.6391
-10 9 14 1.2714 -0.1166
-10 9 15 2.3559 -0.1677
-10 9 16 -0.1442 -1.7763
-10 9 17 0.4711 1.5138
-10 9 18 0.6689 -1.2166
-10 9 19 -0.3438 -0.7089
-10 9 20 -0.4204 0.0209
-10 9 21 0.3123 0.4665
-10 10 -9 -0.4958 0.3655
-10 10 -8 -0.0254 -0.2925
-10 10 -7 0.8000 -0.6010
-10 10 -6 -0.1518 0.5336
-10 10 -5 -2.5062 -0.1072
-10 10 -4 1.7443 -2.4037
-10 10 -3 1.1060 0.7215
-10 10 -2 -1.3654 2.9079
-10 10 -1 -0.8443 -1.9520
-10 10 0 2.3908 -3.0045
-10 10 1 0.1511 0.0250
-10 10 2 -2.1084 0.0014
-10 10 3 -0.6641 1.8834
-10 10 4 -1.4465 -3.1545
-10 10 5 0.5515 1.9235
-10 10 6 4.9232 4.9990
-10 10 7 -0.8415 3.0152
-10 10 8 -0.3092 -4.8997
-10 10 9 -0.3675 -2.3836
-10 10 10 -1.2621 2.8373
-10 10 11 -1.0698 -3.4799
-10 10 12 -0.0444 -2.1775
-10 10 13 0.1510 1.8116
-10 10 14 -1.6759 0.8266
-10 10 15 1.6395 0.9880
-10 10 16 -1.2460 -0.5738
-10 10 17 0.8412 0.2332
-10 10 18 0.7010 0.9780
-10 10 19 0.0311 -1.0919
-10 10 20 -0.1028 -0.3436
-10 11 -9 0.1800 0.6461
-10 11 -8 -0.5414 -0.8658
-10 11 -7 0.1189 -0.4248
-10 11 -6 0.7693 0.1406
-10 11 -5 -1.6364 1.0324
-10 11 -4 -1.7572 0.1775
-10 11 -3 0.3575 -1.5837
-10 11 -2 0.4220 1.4760
-10 11 -1 -0.3836 3.6131
-10 11 0 -1.2896 -1.2268
-10 11 1 4.2003 -2.0608
-10 11 2 -0.2004 -2.1440
-10 11 3 -0.8002 0.7674
-10 11 4 -0.2550 -2.0946
-10 11 5 -2.0511 -1.1954
-10 11 6 -0.5480 0.1423
-10 11 7 2.2654 3.6236
-10 11 8 -0.2457 2.6413
-10 11 9 -0.4154 -2.4528
-10 11 10 2.0311 1.8636
-10 11 11 1.2739 0.6526
-10 11 12 -0.0604 -3.0045
-10 11 13 -1.1285 -2.0722
-10 11 14 -0.0426 0.0291
-10 11 15 0.0779 -0.0011
-10 11 16 0.1575 -0.6802
-10 11 17 -1.7889 -1.0038
-10 11 18 0.8870 1.0674
-10 11 19 -0.2351 0.2143
-10 11 20 0.3769 -1.1234
-10 12 -9 -0.1151 1.4830
-10 12 -8 0.3945 0.8239
-10 12 -7 -0.1955 -1.0391
-10 12 -6 0.8512 -0.0143
-10 12 -5 0.2143 -0.8191
-10 12 -4 -0.2267 0.6504
-10 12 -3 -0.9408 -1.1013
-10 12 -2 -2.0046 -2.0200
-10 12 -1 1.5492 1.6874
-10 12 0 -1.6357 3.4233
-10 12 1 -1.2827 -1.0355
-10 12 2 3.1418 -2.1705
-10 12 3 -0.5915 2.0905
-10 12 4 -1.1285 -0.1740
-10 12 5 0.1260 -2.7638
-10 12 6 -0.6719 1.1976
-10 12 7 0.7697 -0.5697
-10 12 8 1.8425 2.2626
-10 12 9 -2.7543 -0.0443
-10 12 10 -1.9401 0.0454
-10 12 11 1.1033 2.7213
-10 12 12 1.9713 0.9535
-10 12 13 -0.5991 -1.2468
-10 12 14 -0.8153 -0.8888
-10 12 15 0.7541 1.8521
-10 12 16 1.1349 -0.5575
-10 12 17 -0.6693 -1.6081
-10 12 18 -0.3648 -0.7314
-10 12 19 0.5387 0.5737
-10 13 -9 -0.0214 -0.2147
-10 13 -8 -0.3012 1.3541
-10 13 -7 -0.2342 -0.1843
-10 13 -6 0.1161 -0.0241
-10 13 -5 1.0245 -0.1895
-10 13 -4 0.0825 0.2781
-10 13 -3 1.8188 0.7632
-10 13 -2 -1.4932 -1.9896
-10 13 -1 0.2188 -0.9920
-10 13 0 2.4976 1.6394
-10 13 1 -1.5839 1.4705
-10 13 2 -0.3415 -3.7579
-10 13 3 2.5399 -2.6102
-10 13 4 0.5169 3.3255
-10 13 5 -2.0678 -3.3724
-10 13 6 -0.6780 -0.9245
-10 13 7 -1.8818 0.5136
-10 13 8 3.0883 0.7272
-10 13 9 0.4118 0.1559
-10 13 10 -1.3775 -0.5794
-10 13 11 -0.6302 0.2384
-10 13 12 -0.0818 1.3480
-10 13 13 0.9780 0.0377
-10 13 14 -1.7560 -1.6871
-10 13 15 -1.4169 0.3983
-10 13 16 0.3340 1.9889
-10 13 17 0.1066 0.1275
-10 13 18 -1.2080 -0.8491
-10 14 -9 -0.0850 -1.5266
-10 14 -8 0.4080 0.5388
-10 14 -7 -0.6069 0.7367
-10 14 -6 -1.6133 -0.4586
-10 14 -5 0.1378 -0.4476
-10 14 -4 0.1223 0.3715
-10 14 -3 -0.4300 1.3497
-10 14 -2 0.4026 0.3414
-10 14 -1 -1.8703 -1.1415
-10 14 0 1.6431 1.9101
-10 14 1 0.9044 1.6434
-10 14 2 -0.5924 1.5412
-10 14 3 -1.4984 -2.8769
-10 14 4 2.8600 0.0523
-10 14 5 0.8649 1.7053
-10 14 6 -0.2124 -4.4078
-10 14 7 -0.8268 -0.4154
-10 14 8 -0.2743 0.1677
-10 14 9 1.6328 1.6249
-10 14 10 -1.7207 -0.4421
-10 14 11 0.9609 0.5651
-10 14 12 0.1783 1.2338
-10 14 13 0.5703 0.7564
-10 14 14 2.0822 -0.8132
-10 14 15 -1.0196 -0.6741
-10 14 16 -0.1731 -0.3055
-10 14 17 0.5687 1.0941
-10 15 -8 0.2156 -1.1496
-10 15 -7 1.2600 1.2097
-10 15 -6 -1.1117 0.2713
-10 15 -5 -1.6065 -1.6176
-10 15 -4 0.3037 -1.1011
-10 15 -3 -0.7355 0.3509
-10 15 -2 -0.7648 0.6797
-10 15 -1 -1.0161 -1.4971
-10 15 0 -0.6464 -0.1516
-10 15 1 0.8435 1.3141
-10 15 2 -0.0320 0.2734
-10 15 3 0.0001 0.1166
-10 15 4 -1.9844 -1.7172
-10 15 5 2.4436 2.3178
-10 15 6 -0.7786 0.1716
-10 15 7 0.1249 -3.8625
-10 15 8 -0.8798 -1.1542
-10 15 9 1.4920 0.1977
-10 15 10 -0.4841 0.1304
-10 15 11 -1.0626 -1.2691
-10 15 12 0.2301 0.6371
-10 15 13 -1.6235 2.3861
-10 15 14 0.7255 -0.2229
-10 15 15 0.8380 -0.2475
-10 16 -6 0.9420 2.1323
-10 16 -5 -0.7941 -0.5002
-10 16 -4 -0.2333 -1.5055
-10 16 -3 0.4770 -1.7642
-10 16 -2 -0.1915 0.8930
-10 16 -1 -0.3496 0.1345
-10 16 0 -0.8809 -1.5840
-10 16 1 0.7442 0.1802
-10 16 2 -0.2257 1.0870
-10 16 3 0.1767 0.7748
-10 16 4 -0.2317 -0.4216
-10 16 5 -0.3125 -0.0967
-10 16 6 1.8934 2.8812
-10 16 7 0.0815 0.2245
-10 16 8 0.2435 -2.4117
-10 16 9 -0.2265 0.0211
-10 16 10 1.0860 1.4816
-10 16 11 0.0832 -0.3895
-10 16 12 0.7932 -2.3761
-10 16 13 -0.5853 1.0825
-10 16 14 -0.4825 1.7877
-10 17 -5 0.3360 2.0374
-10 17 -4 -0.6146 0.3904
-10 17 -3 -0.4245 -0.9432
-10 17 -2 -0.0292 -1.9291
-10 17 -1 0.2979 1.7605
-10 17 0 -0.7503 0.0680
-10 17 1 -0.0894 -1.3846
-10 17 2 -0.0388 -0.7344
-10 17 3 -0.4762 0.5147
-10 17 4 -0.3515 -0.4725
-10 17 5 -1.2330 -0.1608
-10 17 6 -0.9790 -0.2247
-10 17 7 0.5252 2.4210
-10 17 8 -0.3631 -0.5461
-10 17 9 -0.0509 -2.1222
-10 17 10 -0.1826 -0.0904
-10 17 11 0.0562 2.5551
-10 17 12 0.5225 -1.2337
-10 18 -2 -0.6803 -1.1794
-10 18 -1 0.2633 -1.2207
-10 18 0 -0.4333 1.6655
-10 18 1 -0.1133 -0.0483
-10 18 2 0.0764 -0.9294
-10 18 3 -0.1577 0.0942
-10 18 4 0.3696 -0.1714
-10 18 5 0.7496 -0.5555
-10 18 6 -1.4434 -1.0498
-10 18 7 0.0484 -0.3564
-10 18 8 0.5231 1.8097
-10 18 9 -0.9020 -0.3068
-10 18 10 0.2832 -2.2208
-9 0 -7 2.6834 -1.9414
-9 0 -5 -3.1754 -3.5518
-9 0 -3 -0.3429 6.3971
-9 0 -1 2.3643 2.0451
-9 0 1 -1.2828 2.6942
-9 0 3 -7.6756 -5.0896
-9 0 5 5.5888 -0.0488
-9 0 7 -11.0842 -8.7278
-9 0 9 3.2089 9.1959
-9 0 11 -4.6696 -4.6259
-9 0 13 -3.6037 5.2296
-9 0 15 -2.1824 -3.1004
-9 0 17 3.1907 1.4745
-9 0 19 -2.5711 -2.6989
-9 0 21 2.0022 1.2144
-9 0 23 0.7064 -0.0264
-9 1 -8 0.5206 2.0210
-9 1 -7 1.5478 0.7567
-9 1 -6 3.4923 0.3449
-9 1 -5 -1.3980 0.3720
-9 1 -4 -1.7621 -5.3954
-9 1 -3 1.3066 0.6763
-9 1 -2 -1.1768 1.5927
-9 1 -1 0.8091 -0.7290
-9 1 0 2.2687 -0.1305
-9 1 1 -1.3462 1.4254
-9 1 2 5.1761 4.4134
-9 1 3 -1.6407 -2.5048
-9 1 4 -6.8191 -3.4366
-9 1 5 -1.7537 0.7524
-9 1 6 8.4851 0.8860
-9 1 7 0.5944 2.1238
-9 1 8 -6.7720 -12.7679
-9 1 9 0.8091 1.1913
-9 1 10 4.7234 4.3662
-9 1 11 -1.0600 0.4376
-9 1 12 -0.1878 -4.8286
-9 1 13 -1.9266 -1.0348
-9 1 14 -0.9937 4.1909
-9 1 15 -0.1807 -0.0787
-9 1 16 -1.7239 -0.3665
-9 1 17 0.1077 0.8170
-9 1 18 2.3761 2.1639
-9 1 19 1.2484 -1.7167
-9 1 20 -2.5257 -1.3978
-9 1 21 0.1962 0.4021
-9 1 22 0.3985 0.7081
-9 1 23 -0.3894 0.3287
-9 1 24 0.0875 0.1966
-9 2 -8 -2.3962 -0.4872
-9 2 -7 -0.2540 2.3096
-9 2 -6 2.2556 0.6175
-9 2 -5 3.5589 2.0066
-9 2 -4 -1.7042 0.5721
-9 2 -3 -0.4325 -3.4716
-9 2 -2 2.3006 1.5048
-9 2 -1 -0.9773 0.2481
-9 2 0 2.3591 1.0662
-9 2 1 -1.2575 -4.0430
-9 2 2 1.1339 4.0013
-9 2 3 8.4963 4.5034
-9 2 4 -0.6386 -0.9576
-9 2 5 -4.3248 0.2282
-9 2 6 -1.8872 -0.1873
-9 2 7 8.1074 7.9228
-9 2 8 0.1865 0.8924
-9 2 9 -4.1985 -8.4656
-9 2 10 0.3235 2.3536
-9 2 11 2.9552 2.3140
-9 2 12 0.6166 0.8779
-9 2 13 -1.6453 -5.8337
-9 2 14 -2.0862 0.9067
-9 2 15 -1.0041 0.4218
-9 2 16 -4.1641 -0.5954
-9 2 17 -1.3345 -0.3518
-9 2 18 -2.4826 1.2987
-9 2 19 2.1743 0.7559
-9 2 20 -0.6153 0.4811
-9 2 21 -0.9102 -1.1331
-9 2 22 0.9863 -0.6430
-9 2 23 0.5730 -0.2894
-9 2 24 -1.1067 0.0560
-9 3 -8 0.5020 -2.0068
-9 3 -7 -2.1257 -1.8484
-9 3 -6 -0.6468 1.9462
-9 3 -5 1.7669 0.8477
-9 3 -4 3.7706 3.5089
-9 3 -3 -4.0423 -0.1496
-9 3 -2 2.1531 0.1400
-9 3 -1 0.6746 0.6195
-9 3 0 0.5598 4.2565
-9 3 1 -0.1265 -0.7761
-9 3 2 -2.7401 -4.1680
-9 3 3 1.0322 2.3700
-9 3 4 2.4513 1.3378
-9 3 5 -2.5010 1.2639
-9 3 6 -4.5125 -3.2449
-9 3 7 -1.8939 1.0638
-9 3 8 3.5892 9.6058
-9 3 9 -0.8927 -1.2137
-9 3 10 -1.2475 -1.0528
-9 3 11 -0.9410 0.8889
-9 3 12 4.4860 5.4238
-9 3 13 2.3103 -1.5638
-9 3 14 -2.2388 -3.8022
-9 3 15 4.4379 0.6210
-9 3 16 0.0302 -0.4273
-9 3 17 -1.0549 -2.3636
-9 3 18 -2.3478 -0.7435
-9 3 19 -1.5288 -1.6238
-9 3 20 0.8965 0.2757
-9 3 21 -1.9650 2.1696
-9 3 22 -0.2126 0.0622
-9 3 23 0.9691 0.0175
-9 3 24 0.6310 -0.3370
-9 4 -8 1.9760 1.5555
-9 4 -7 -0.0076 -2.8508
-9 4 -6 -0.7975 -3.6478
-9 4 -5 -0.9770 -0.8869
-9 4 -4 2.3673 0.1681
-9 4 -3 0.8172 0.3768
-9 4 -2 -4.5246 -0.7817
-9 4 -1 2.7655 0.2282
-9 4 0 -0.3233 2.9287
-9 4 1 0.6502 5.2828
-9 4 2 -1.8318 -2.7517
-9 4 3 2.7990 -0.2028
-9 4 4 3.4981 -2.7001
-9 4 5 0.8769 0.9540
-9 4 6 -1.0624 -2.2427
-9 4 7 -1.7905 -8.3733
-9 4 8 0.7211 0.6256
-9 4 9 -1.7186 0.2208
-9 4 10 -0.7526 -1.0173
-9 4 11 -0.9645 -0.5029
-9 4 12 -2.1163 0.8428
-9 4 13 5.7598 4.7114
-9 4 14 -1.7831 0.5414
-9 4 15 0.2894 -0.2003
-9 4 16 3.3344 2.6548
-9 4 17 1.6663 1.2544
-9 4 18 1.6639 -1.2543
-9 4 19 -1.4122 0.6738
-9 4 20 -0.6255 -2.3526
-9 4 21 0.0054 -0.0062
-9 4 22 -1.6096 1.0264
-9 4 23 -0.8505 0.7059
-9 5 -8 -0.2591 1.8307
-9 5 -7 0.6903 2.4655
-9 5 -6 -1.1950 -0.3078
-9 5 -5 1.0908 -3.3033
-9 5 -4 0.2295 0.5415
-9 5 -3 2.5974 -2.9684
-9 5 -2 -1.6495 -2.5268
-9 5 -1 -1.8941 -3.6720
-9 5 0 1.4627 -1.6197
-9 5 1 1.2103 5.1546
-9 5 2 -3.4451 0.7915
-9 5 3 -2.6862 1.4916
-9 5 4 2.1896 3.9992
-9 5 5 2.0064 1.0782
-9 5 6 0.6614 5.0779
-9 5 7 0.0477 -2.6020
-9 5 8 4.0935 -1.2999
-9 5 9 2.5083 1.0327
-9 5 10 -3.1317 -3.5451
-9 5 11 2.3443 -1.5211
-9 5 12 -2.4449 -0.0190
-9 5 13 -0.4266 -1.5377
-9 5 14 0.5779 -0.6877
-9 5 15 -2.2719 0.4750
-9 5 16 1.5349 0.1478
-9 5 17 -0.5483 2.6717
-9 5 18 0.5979 -0.8105
-9 5 19 2.3681 -0.6583
-9 5 20 -0.8465 0.5223
-9 5 21 0.0761 -2.3882
-9 5 22 0.4624 -0.7430
-9 5 23 -1.2529 -0.5766
-9 6 -8 -1.8589 -0.9912
-9 6 -7 1.0301 0.5158
-9 6 -6 -1.7469 2.4189
-9 6 -5 -2.0438 -0.2980
-9 6 -4 2.4795 0.3309
-9 6 -3 1.4539 3.7187
-9 6 -2 2.1029 -2.5507
-9 6 -1 -0.1462 -0.2205
-9 6 0 -1.1811 -4.5882
-9 6 1 3.2733 0.5578
-9 6 2 1.0237 1.6661
-9 6 3 -2.4843 -4.9340
-9 6 4 -1.0837 0.4623
-9 6 5 -1.1992 1.7677
-9 6 6 -1.7015 4.0444
-9 6 7 -5.1578 1.5475
-9 6 8 -4.2255 -3.0973
-9 6 9 5.6958 4.1110
-9 6 10 -3.1060 2.6435
-9 6 11 -1.1741 -2.2315
-9 6 12 3.3296 -1.5176
-9 6 13 0.0671 2.9247
-9 6 14 0.7376 -3.5630
-9 6 15 -2.6030 -1.8746
-9 6 16 0.1256 -1.1633
-9 6 17 1.0977 1.9003
-9 6 18 -1.6950 1.8392
-9 6 19 0.3470 -0.5594
-9 6 20 1.4758 2.0611
-9 6 21 -0.6661 1.0612
-9 6 22 1.3499 -0.5002
-9 6 23 0.8118 0.0732
-9 7 -8 0.2207 -0.4083
-9 7 -7 -0.2768 -1.9881
-9 7 -6 2.3683 0.6286
-9 7 -5 -3.4138 1.9313
-9 7 -4 -2.5947 -2.5949
-9 7 -3 0.9610 2.2815
-9 7 -2 -1.0568 2.9553
-9 7 -1 2.3226 0.0457
-9 7 0 -1.0472 -0.6429
-9 7 1 -0.6109 -1.3126
-9 7 2 2.2823 5.0452
-9 7 3 -0.2768 -0.0432
-9 7 4 0.8264 -1.4678
-9 7 5 1.3809 -1.8237
-9 7 6 2.7826 0.7707
-9 7 7 2.9288 2.7162
-9 7 8 -8.5957 -4.4026
-9 7 9 -0.6433 -4.5558
-9 7 10 2.8111 3.1266
-9 7 11 -5.1482 2.0215
-9 7 12 -0.5120 -3.1115
-9 7 13 1.6021 1.6371
-9 7 14 2.3113 1.4574
-9 7 15 1.2675 -1.7181
-9 7 16 -0.7787 -2.2717
-9 7 17 1.2359 -2.2350
-9 7 18 -0.2805 0.6628
-9 7 19 -1.6504 -0.6984
-9 7 20 -0.2692 -1.3155
-9 7 21 -0.7563 2.2149
-9 7 22 -1.4336 0.3350
-9 8 -8 1.7955 0.2220
-9 8 -7 -1.6789 -0.7130
-9 8 -6 2.0313 -3.5565
-9 8 -5 2.7368 1.2884
-9 8 -4 -2.4561 -0.2373
-9 8 -3 -0.9228 -4.2103
-9 8 -2 -0.8803 0.6813
-9 8 -1 -0.7716 2.3956
-9 8 0 2.2202 -0.3846
-9 8 1 -0.7579 -5.2175
-9 8 2 -0.2867 0.4820
-9 8 3 -0.9997 0.5086
-9 8 4 -0.3445 -0.9271
-9 8 5 -1.4350 3.8867
-9 8 6 -1.0819 0.4675
-9 8 7 7.0671 5.5754
-9 8 8 0.8695 1.6794
-9 8 9 -7.0192 -3.8606
-9 8 10 1.7460 -1.9561
-9 8 11 -0.5933 4.0939
-9 8 12 -1.0451 -1.1868
-9 8 13 -3.5002 -1.7976
-9 8 14 -1.2256 2.8974
-9 8 15 0.7577 0.3997
-9 8 16 1.2169 1.2824
-9 8 17 0.5011 -1.3428
-9 8 18 2.0187 -1.4305
-9 8 19 0.5163 0.7835
-9 8 20 -0.4452 -2.0437
-9 8 21 1.0738 -1.6158
-9 8 22 -0.3328 0.1599
-9 9 -8 0.9417 1.2557
-9 9 -7 0.5323 2.0915
-9 9 -6 -1.7825 -0.3170
-9 9 -5 3.0697 -0.9199
-9 9 -4 2.4979 2.4961
-9 9 -3 -1.5612 -0.5150
-9 9 -2 -0.7661 -3.1311
-9 9 -1 -0.0721 0.6902
-9 9 0 0.7213 5.1761
-9 9 1 1.9342 -1.8311
-9 9 2 1.4933 -2.7084
-9 9 3 1.0077 1.6958
-9 9 4 -1.5813 -5.4224
-9 9 5 1.5816 -2.9067
-9 9 6 -5.9842 -0.5311
-9 9 7 1.6402 2.7936
-9 9 8 6.4681 4.7896
-9 9 9 -1.8750 1.1970
-9 9 10 -2.8439 -3.7525
-9 9 11 -2.4399 1.4382
-9 9 12 1.6120 2.6116
-9 9 13 0.5698 -2.1885
-9 9 14 -3.8628 -1.8232
-9 9 15 -3.2582 1.8124
-9 9 16 0.2918 0.6154
-9 9 17 -0.3959 2.0559
-9 9 18 -0.6957 -1.0680
-9 9 19 1.2547 0.2797
-9 9 20 -0.0383 1.8455
-9 9 21 -0.5629 -0.7565
-9 9 22 0.5742 -0.3004
-9 10 -8 -0.5943 0.1573
-9 10 -7 0.5651 0.6184
-9 10 -6 -0.6005 0.4148
-9 10 -5 -1.9423 -0.7510
-9 10 -4 3.1734 0.4255
-9 10 -3 1.7454 1.9720
-9 10 -2 -3.0012 0.2402
-9 10 -1 -1.8483 -2.5416
-9 10 0 1.6720 3.5182
-9 10 1 0.5150 5.0206
-9 10 2 -1.2681 -2.2647
-9 10 3 2.8157 2.1485
-9 10 4 1.6346 1.8742
-9 10 5 2.8413 -2.2204
-9 10 6 0.8540 -5.3170
-9 10 7 -5.6833 -2.6360
-9 10 8 2.1932 0.5194
-9 10 9 3.9401 4.1123
-9 10 10 1.4362 1.1043
-9 10 11 -0.6884 -1.8517
-9 10 12 -0.8325 2.0139
-9 10 13 3.6269 2.5833
-9 10 14 1.3738 -2.0256
-9 10 15 -1.7924 -1.5967
-9 10 16 -2.5285 0.7106
-9 10 17 1.4345 0.7302
-9 10 18 -0.3475 0.9580
-9 10 19 -0.8989 -1.0699
-9 10 20 0.9323 0.1836
-9 10 21 -0.2208 0.8263
-9 11 -8 0.6930 -0.2716
-9 11 -7 -0.1273 1.0451
-9 11 -6 1.4292 0.5731
-9 11 -5 -0.8931 -0.3656
-9 11 -4 -0.8231 -1.6380
-9 11 -3 4.1979 -0.7370
-9 11 -2 -0.2095 1.0819
-9 11 -1 -3.2879 -1.7301
-9 11 0 -2.9414 -3.1237
-9 11 1 3.9376 5.0514
-9 11 2 -1.8620 1.9889
-9 11 3 -2.8906 0.8187
-9 11 4 -1.3711 2.1805
-9 11 5 0.2852 5.7368
-9 11 6 3.9717 0.0677
-9 11 7 1.9560 -2.8274
-9 11 8 -3.5485 -4.4302
-9 11 9 -1.9139 -1.4906
-9 11 10 1.6387 4.2580
-9 11 11 -1.0333 0.2094
-9 11 12 0.1004 -0.5727
-9 11 13 -0.1944 2.5061
-9 11 14 2.1603 2.4980
-9 11 15 2.1714 -1.5294
-9 11 16 -1.3773 0.6600
-9 11 17 -1.5865 0.1973
-9 11 18 1.6286 0.5828
-9 11 19 0.1381 0.3003
-9 11 20 -0.4272 -0.5463
-9 12 -8 -0.0278 -0.6610
-9 12 -7 0.0363 -0.8436
-9 12 -6 -0.0605 1.8928
-9 12 -5 0.3301 0.9185
-9 12 -4 -1.9356 0.5258
-9 12 -3 1.8841 -1.9763
-9 12 -2 2.6923 0.9102
-9 12 -1 0.2036 0.9536
-9 12 0 -2.0909 -3.6978
-9 12 1 -1.0023 -1.9920
-9 12 2 2.7727 1.1943
-9 12 3 -0.1630 0.0822
-9 12 4 -0.6488 -2.6496
-9 12 5 -2.2440 1.1635
-9 12 6 -2.1177 4.8775
-9 12 7 2.3755 1.4722
-9 12 8 3.2354 -1.1122
-9 12 9 -3.2977 -5.9689
-9 12 10 0.7584 -0.8550
-9 12 11 -0.9844 1.6866
-9 12 12 -0.1709 -2.2747
-9 12 13 0.2506 -0.3194
-9 12 14 -1.4212 1.6188
-9 12 15 1.6838 -0.3821
-9 12 16 1.9309 -1.0874
-9 12 17 -1.7072 1.0467
-9 12 18 -0.9000 0.6876
-9 12 19 0.8707 0.6322
-9 12 20 0.0346 0.1720
-9 13 -8 -1.6016 0.5127
-9 13 -7 0.1075 -1.7919
-9 13 -6 1.2764 -0.2947
-9 13 -5 0.3532 1.4719
-9 13 -4 -1.7700 -0.2191
-9 13 -3 -0.9958 -0.2196
-9 13 -2 1.1747 -1.9319
-9 13 -1 0.3475 3.0378
-9 13 0 0.4174 -0.8960
-9 13 1 -0.5734 -1.8905
-9 13 2 -0.7489 0.0150
-9 13 3 -0.2582 2.1621
-9 13 4 0.5304 1.7659
-9 13 5 1.0789 -3.4123
-9 13 6 0.9921 1.2111
-9 13 7 -2.6143 1.8991
-9 13 8 4.4907 1.4034
-9 13 9 -0.6555 -0.6866
-9 13 10 -0.8925 -2.1970
-9 13 11 1.2248 1.3535
-9 13 12 -1.7563 -1.0049
-9 13 13 2.0928 -1.2158
-9 13 14 -0.4967 0.7545
-9 13 15 0.3119 0.9644
-9 13 16 2.2177 -1.3171
-9 13 17 1.4043 -1.1193
-9 13 18 -0.4546 -0.2457
-9 13 19 -0.2871 0.8502
-9 14 -8 0.1793 1.7983
-9 14 -7 -2.0229 -0.4547
-9 14 -6 1.1524 -1.4381
-9 14 -5 2.7789 1.8505
-9 14 -4 0.8431 0.5970
-9 14 -3 -0.4628 -0.4032
-9 14 -2 0.5417 -0.5736
-9 14 -1 0.1877 -0.4567
-9 14 0 1.5708 2.7172
-9 14 1 0.7850 -2.5923
-9 14 2 1.0809 -2.0612
-9 14 3 -1.2286 -1.0280
-9 14 4 0.0871 1.3555
-9 14 5 -2.5224 2.2156
-9 14 6 1.8693 -1.7736
-9 14 7 -1.1359 3.5627
-9 14 8 -0.5205 -0.6218
-9 14 9 3.1945 -1.7200
-9 14 10 -2.6223 -1.1424
-9 14 11 0.7634 0.3137
-9 14 12 -0.1352 0.4020
-9 14 13 -1.6880 -1.8202
-9 14 14 -0.7930 -0.0637
-9 14 15 -1.8732 1.0657
-9 14 16 0.8943 0.3802
-9 14 17 0.6254 -0.4109
-9 14 18 0.8796 -0.7748
-9 15 -8 2.4995 0.0330
-9 15 -7 -0.8744 1.5068
-9 15 -6 -2.0026 -1.6344
-9 15 -5 0.2559 0.3302
-9 15 -4 1.8245 2.4373
-9 15 -3 0.5988 -0.2229
-9 15 -2 0.1876 0.4664
-9 15 -1 -1.0876 -0.1564
-9 15 0 -0.3197 1.4759
-9 15 1 1.4165 2.3921
-9 15 2 0.0747 -1.2848
-9 15 3 0.5433 0.2597
-9 15 4 0.4280 -1.0301
-9 15 5 0.8351 1.4473
-9 15 6 -2.2985 -0.5807
-9 15 7 1.4387 -0.2230
-9 15 8 -1.7040 5.6627
-9 15 9 1.4432 -0.4301
-9 15 10 1.2270 -1.4129
-9 15 11 -1.9325 -0.4607
-9 15 12 1.3177 0.0200
-9 15 13 1.1613 -0.2020
-9 15 14 0.2060 -1.9602
-9 15 15 -2.0231 0.3171
-9 15 16 -1.1056 0.7709
-9 15 17 -0.1214 -0.2022
-9 16 -8 0.5469 -1.4043
-9 16 -7 1.7648 -0.4080
-9 16 -6 -0.5293 0.4818
-9 16 -5 -1.6643 -2.4851
-9 16 -4 -0.6989 0.8864
-9 16 -3 0.8638 0.8755
-9 16 -2 0.1627 -0.2904
-9 16 -1 -0.1060 -1.1955
-9 16 0 -0.9250 -0.3935
-9 16 1 0.3477 0.6628
-9 16 2 0.2991 -0.4084
-9 16 3 -2.0134 -1.5495
-9 16 4 -0.7430 -0.3225
-9 16 5 1.7905 -1.0842
-9 16 6 1.0556 1.7007
-9 16 7 -2.0216 -3.8729
-9 16 8 -1.1427 -0.2995
-9 16 9 -1.1671 3.4652
-9 16 10 1.1954 0.2453
-9 16 11 0.3596 -0.5744
-9 16 12 -1.4942 -0.5577
-9 16 13 -0.1498 0.7777
-9 16 14 1.4613 -0.2653
-9 16 15 0.5660 -1.4434
-9 17 -7 0.4823 -1.0411
-9 17 -6 1.7986 -0.0305
-9 17 -5 0.2256 -0.0485
-9 17 -4 -0.8236 -2.5737
-9 17 -3 0.7330 0.2949
-9 17 -2 0.9227 1.2232
-9 17 -1 -0.4379 0.2055
-9 17 0 0.1353 -1.6592
-9 17 1 0.3890 0.8749
-9 17 2 2.2804 1.0008
-9 17 3 0.9289 0.1729
-9 17 4 -2.5195 -0.1140
-9 17 5 -0.9909 -0.3677
-9 17 6 3.4759 0.4837
-9 17 7 2.7802 1.3336
-9 17 8 -1.3604 -3.9728
-9 17 9 -1.1327 -0.0546
-9 17 10 -0.1852 2.1610
-9 17 11 0.7304 1.1949
-9 17 12 0.6043 -1.5549
-9 17 13 -1.1970 -0.2167
-9 17 14 -0.0017 1.0210
-9 18 -5 1.4509 1.1408
-9 18 -4 -0.3188 0.0443
-9 18 -3 -0.6126 -1.9511
-9 18 -2 1.2678 0.3561
-9 18 -1 0.5632 1.5070
-9 18 0 -1.1267 -0.0052
-9 18 1 -0.2695 -1.3704
-9 18 2 -0.7637 0.4333
-9 18 3 2.1146 1.0155
-9 18 4 0.0238 -0.0339
-9 18 5 -2.5110 0.3566
-9 18 6 -2.5267 0.4181
-9 18 7 3.5080 2.5012
-9 18 8 1.7040 0.3047
-9 18 9 -1.7030 -2.7443
-9 18 10 -0.3380 -0.3805
-9 18 11 -0.0640 2.0283
-9 18 12 1.0128 0.7036
-9 19 -2 -0.9789 -1.2193
-9 19 -1 1.2525 0.1700
-9 19 0 -0.0898 1.2040
-9 19 1 -0.7125 -0.6624
-9 19 2 -0.3914 -1.4215
-9 19 3 -0.2695 0.1999
-9 19 4 0.9886 0.4576
-9 19 5 0.3049 -1.0720
-9 19 6 -2.0719 -1.2655
-9 19 7 -2.3803 0.1960
-9 19 8 3.1333 1.9919
-9 19 9 0.2886 0.0789
-8 0 -6 -3.2096 1.0729
-8 0 -4 3.2171 5.1869
-8 0 -2 -3.7940 -8.8338
-8 0 0 2.5572 -2.5411
-8 0 2 -0.2240 4.0121
-8 0 4 10.1948 11.4778
-8 0 6 -2.0642 -4.2212
-8 0 8 3.0266 -3.2245
-8 0 10 -7.3790 -8.1686
-8 0 12 9.2278 2.1155
-8 0 14 -2.2027 -3.3659
-8 0 16 1.4461 2.3635
-8 0 18 -0.7238 0.0625
-8 0 20 -1.1181 2.2114
-8 0 22 -0.8915 0.3742
-8 0 24 -0.1668 1.0013
-8 1 -7 0.7487 0.3247
-8 1 -6 -2.4866 0.3160
-8 1 -5 -3.8086 0.2424
-8 1 -4 -0.4154 1.2113
-8 1 -3 2.3619 9.4099
-8 1 -2 -1.4033 0.2432
-8 1 -1 -4.0731 -1.6152
-8 1 0 -2.1431 -1.1966
-8 1 1 -2.2693 -2.1148
-8 1 2 4.0233 1.9496
-8 1 3 -7.6400 -2.7764
-8 1 4 1.9016 -1.8646
-8 1 5 7.0762 13.2975
-8 1 6 -4.3563 -0.4997
-8 1 7 -2.3927 2.9388
-8 1 8 1.7899 0.1028
-8 1 9 3.5469 2.8803
-8 1 10 -1.3582 -2.8349
-8 1 11 -10.3584 -5.0872
-8 1 12 1.7166 -0.9302
-8 1 13 4.8329 -0.5530
-8 1 14 1.7227 1.0332
-8 1 15 -1.8394 -4.6490
-8 1 16 0.6943 -0.0310
-8 1 17 1.1256 -1.2727
-8 1 18 1.1411 0.1881
-8 1 19 0.0535 -1.8458
-8 1 20 -1.2516 -0.2407
-8 1 21 0.3765 0.9929
-8 1 22 -0.2597 -0.2601
-8 1 23 -0.1324 -0.5780
-8 1 24 -0.5334 0.7502
-8 2 -7 0.1350 -1.1036
-8 2 -6 0.6115 -1.3223
-8 2 -5 -2.6208 -0.6270
-8 2 -4 -3.6993 -4.3897
-8 2 -3 0.7744 1.1106
-8 2 -2 -0.2374 4.8173
-8 2 -1 -4.2442 -0.4743
-8 2 0 0.0556 -0.4826
-8 2 1 -3.4331 -3.6735
-8 2 2 -1.0286 -0.9711
-8 2 3 1.5746 2.7190
-8 2 4 -10.9220 -10.0872
-8 2 5 6.0765 -1.0544
-8 2 6 4.6077 3.6697
-8 2 7 -3.2219 0.8044
-8 2 8 -1.5060 -0.9729
-8 2 9 1.5895 2.5592
-8 2 10 5.2600 3.8236
-8 2 11 -1.6241 -2.1299
-8 2 12 -5.3565 0.3800
-8 2 13 0.0294 -1.7577
-8 2 14 3.8775 2.3214
-8 2 15 1.1795 -0.2352
-8 2 16 -0.3289 -0.9156
-8 2 17 3.3644 0.0744
-8 2 18 0.9227 -0.2972
-8 2 19 1.7201 -0.6097
-8 2 20 -1.0336 -0.9227
-8 2 21 0.3200 -0.2173
-8 2 22 0.0319 1.6955
-8 2 23 0.1564 -0.3668
-8 2 24 -0.1619 0.0586
-8 3 -7 -0.9821 -0.0626
-8 3 -6 2.4351 -0.4263
-8 3 -5 0.1768 -0.0399
-8 3 -4 0.6405 -2.6196
-8 3 -3 -1.1651 -6.0732
-8 3 -2 6.3721 1.3429
-8 3 -1 -3.1211 0.2872
-8 3 0 -2.0372 0.5781
-8 3 1 3.3061 2.1401
-8 3 2 -1.8056 -2.4791
-8 3 3 4.2184 0.9641
-8 3 4 -2.3105 1.7769
-8 3 5 -5.0794 -1.8068
-8 3 6 6.4267 -0.1569
-8 3 7 4.3194 1.4310
-8 3 8 -1.8466 -0.0115
-8 3 9 -0.6274 -5.6924
-8 3 10 2.2957 5.7168
-8 3 11 -0.4898 1.5964
-8 3 12 -0.4566 1.3567
-8 3 13 -3.3312 -1.3267
-8 3 14 -1.8690 0.5101
-8 3 15 1.6717 3.0380
-8 3 16 -3.6098 0.1710
-8 3 17 0.3388 -0.0087
-8 3 18 2.5867 1.8555
-8 3 19 1.0171 -0.0821
-8 3 20 0.9904 -0.2263
-8 3 21 -0.5889 -0.4650
-8 3 22 0.9588 -1.0340
-8 3 23 0.2543 0.5138
-8 3 24 0.5653 0.2436
-8 4 -7 -1.2536 1.8812
-8 4 -6 0.6504 1.9247
-8 4 -5 0.7562 4.5504
-8 4 -4 0.6116 2.1127
-8 4 -3 0.0324 -1.1815
-8 4 -2 0.9006 -2.6516
-8 4 -1 4.6331 0.3910
-8 4 0 -4.3273 -4.7826
-8 4 1 0.9604 -2.0201
-8 4 2 0.2398 2.9629
-8 4 3 -2.6722 0.3214
-8 4 4 0.6214 -2.8738
-8 4 5 -7.8399 2.6460
-8 4 6 -3.2460 4.7265
-8 4 7 3.1519 1.5787
-8 4 8 3.9290 5.6640
-8 4 9 -6.2354 -4.2897
-8 4 10 2.0373 -3.6531
-8 4 11 1.1518 3.0881
-8 4 12 -2.8829 0.5499
-8 4 13 0.7523 0.6059
-8 4 14 -4.6855 -2.5251
-8 4 15 1.0505 -1.2253
-8 4 16 -0.9778 0.6873
-8 4 17 -3.1999 -1.9905
-8 4 18 -0.0021 -0.6854
-8 4 19 0.2385 0.7783
-8 4 20 0.4068 -1.1937
-8 4 21 0.8707 1.3219
-8 4 22 -0.2907 -0.1039
-8 4 23 0.5268 -1.3501
-8 4 24 0.3633 -0.1453
-8 5 -7 -0.4703 -1.8472
-8 5 -6 -3.5688 -0.2607
-8 5 -5 0.6134 1.6644
-8 5 -4 -1.2837 5.7638
-8 5 -3 0.8209 0.1114
-8 5 -2 -0.1199 3.1408
-8 5 -1 2.5494 2.7696
-8 5 0 1.8519 1.9507
-8 5 1 -0.6101 -5.1790
-8 5 2 4.6761 -6.8622
-8 5 3 1.1243 0.8186
-8 5 4 2.1784 -5.5425
-8 5 5 0.7665 -7.1126
-8 5 6 -4.2974 0.5987
-8 5 7 -3.2295 1.3609
-8 5 8 4.6988 2.5225
-8 5 9 2.5912 2.0091
-8 5 10 -5.3137 -2.6972
-8 5 11 3.4123 1.3389
-8 5 12 0.4472 2.0737
-8 5 13 3.1545 -0.6660
-8 5 14 -1.0162 2.5978
-8 5 15 -2.2737 0.7800
-8 5 16 2.5016 0.2404
-8 5 17 -1.0542 0.2269
-8 5 18 -0.8750 -0.8961
-8 5 19 0.4721 1.1363
-8 5 20 -1.3772 -0.1916
-8 5 21 0.2819 -0.4260
-8 5 22 0.0979 1.8339
-8 5 23 0.2983 0.1301
-8 5 24 0.2731 -0.6778
-8 6 -7 3.4258 -1.1816
-8 6 -6 -0.9726 -2.2722
-8 6 -5 -3.4275 -3.8461
-8 6 -4 1.0885 2.0176
-8 6 -3 -3.3340 1.0326
-8 6 -2 -1.7808 -2.6393
-8 6 -1 -2.2781 2.9603
-8 6 0 0.9128 3.7862
-8 6 1 0.4340 4.6586
-8 6 2 0.0287 -0.9060
-8 6 3 3.4566 -0.3700
-8 6 4 1.2654 2.4666
-8 6 5 2.9826 -5.4146
-8 6 6 3.2036 -4.8946
-8 6 7 2.5058 -0.4406
-8 6 8 -0.6167 2.7689
-8 6 9 5.5627 0.6344
-8 6 10 -0.1716 -3.8068
-8 6 11 -1.0466 1.0945
-8 6 12 -2.0829 2.9404
-8 6 13 1.4223 1.4911
-8 6 14 3.3376 -1.4305
-8 6 15 -3.0400 3.5986
-8 6 16 -0.0930 0.8975
-8 6 17 2.5481 0.8373
-8 6 18 -1.8724 -2.2182
-8 6 19 0.3897 -1.2416
-8 6 20 0.3027 0.1118
-8 6 21 -0.7213 -1.5277
-8 6 22 -0.5004 -0.6176
-8 6 23 -0.3368 0.6665
-8 7 -7 1.3011 1.1170
-8 7 -6 4.1487 1.5645
-8 7 -5 -2.4522 -2.2941
-8 7 -4 0.7359 -4.7684
-8 7 -3 2.8374 1.8056
-8 7 -2 -2.2181 -1.5472
-8 7 -1 -1.3439 -2.7229
-8 7 0 -3.4287 -0.0568
-8 7 1 1.3158 1.0113
-8 7 2 -0.8973 1.4962
-8 7 3 -3.5477 -3.4630
-8 7 4 -0.2717 1.8729
-8 7 5 0.3890 2.0381
-8 7 6 -3.0241 -0.7112
-8 7 7 1.7357 -5.7749
-8 7 8 -0.0075 0.2315
-8 7 9 2.4488 5.6088
-8 7 10 1.8230 -2.1257
-8 7 11 2.8050 -4.2903
-8 7 12 0.0606 0.0278
-8 7 13 -2.9050 -0.1206
-8 7 14 1.5046 -1.8370
-8 7 15 -0.1879 0.2739
-8 7 16 -3.7282 1.8569
-8 7 17 2.2226 2.2788
-8 7 18 2.1162 2.0096
-8 7 19 -1.0739 -1.1603
-8 7 20 1.5439 -0.2824
-8 7 21 1.2481 0.4107
-8 7 22 0.9351 -2.0648
-8 7 23 0.3943 -0.6666
-8 8 -7 -3.1880 -0.3559
-8 8 -6 2.5025 2.2377
-8 8 -5 1.0109 4.5442
-8 8 -4 -2.7784 -1.0998
-8 8 -3 2.8969 -2.5332
-8 8 -2 0.6088 2.4934
-8 8 -1 -1.6243 -0.1695
-8 8 0 -2.3578 -0.1184
-8 8 1 -2.5365 -1.9892
-8 8 2 6.1770 4.3106
-8 8 3 -0.1760 1.6978
-8 8 4 -4.8263 -4.7764
-8 8 5 0.5208 -0.8538
-8 8 6 1.7658 1.0557
-8 8 7 0.8583 -1.1337
-8 8 8 -0.2723 -9.3487
-8 8 9 -1.3640 -0.2909
-8 8 10 1.0608 5.0868
-8 8 11 -0.4967 0.3186
-8 8 12 6.4074 -1.2305
-8 8 13 0.5660 0.9823
-8 8 14 2.1205 -1.9336
-8 8 15 1.1082 -1.7320
-8 8 16 -1.8309 -1.2422
-8 8 17 -4.0283 0.4678
-8 8 18 1.2499 1.7617
-8 8 19 -0.6485 2.1122
-8 8 20 -1.8268 -0.4693
-8 8 21 -0.1728 1.9370
-8 8 22 -0.2547 0.7445
-8 8 23 0.1059 -0.7041
-8 9 -7 -2.2876 -1.1079
-8 9 -6 -2.3533 -2.7427
-8 9 -5 1.7673 2.4823
-8 9 -4 -0.9834 2.4519
-8 9 -3 -0.8349 -2.4718
-8 9 -2 2.8851 -1.2144
-8 9 -1 1.3172 0.9329
-8 9 0 -1.4663 1.1359
-8 9 1 -5.6309 -2.3649
-8 9 2 -4.1232 -3.8284
-8 9 3 6.5736 7.1854
-8 9 4 -3.1217 2.5819
-8 9 5 -2.1215 -0.3087
-8 9 6 -2.9989 1.1738
-8 9 7 4.9515 4.6199
-8 9 8 2.7508 -2.2954
-8 9 9 -2.0159 -8.7915
-8 9 10 1.6142 -4.2262
-8 9 11 -4.1995 4.7255
-8 9 12 -0.8124 -0.8209
-8 9 13 2.2903 1.3634
-8 9 14 1.2381 0.3278
-8 9 15 2.5595 1.5968
-8 9 16 2.4450 -2.0327
-8 9 17 -0.9675 -2.3215
-8 9 18 -2.1345 -0.5468
-8 9 19 1.2105 0.5424
-8 9 20 -0.0388 0.1880
-8 9 21 -0.7458 -1.1480
-8 9 22 -0.0668 0.6858
-8 10 -7 1.5756 0.1087
-8 10 -6 -2.3468 -1.3679
-8 10 -5 -0.6383 -1.9258
-8 10 -4 0.3734 3.8841
-8 10 -3 -0.8315 -0.5934
-8 10 -2 -1.6972 -1.9499
-8 10 -1 2.8693 -0.9068
-8 10 0 2.6067 1.2399
-8 10 1 1.9544 -1.7726
-8 10 2 -5.5146 -6.1723
-8 10 3 -1.3361 -3.2611
-8 10 4 -0.9107 3.8839
-8 10 5 -3.8443 2.1929
-8 10 6 -5.1751 0.9596
-8 10 7 -2.8894 3.4226
-8 10 8 6.1464 5.1165
-8 10 9 -2.4159 0.5989
-8 10 10 -0.4222 -8.7163
-8 10 11 1.9246 -2.2702
-8 10 12 -4.0567 0.2547
-8 10 13 -2.1795 -2.5702
-8 10 14 -0.0329 -0.8890
-8 10 15 -0.4021 0.3951
-8 10 16 1.5769 2.8766
-8 10 17 2.4799 -1.7925
-8 10 18 -1.1228 -1.6991
-8 10 19 -1.8116 -0.6386
-8 10 20 1.2215 0.6806
-8 10 21 -0.2313 0.5151
-8 11 -7 0.0301 -0.2677
-8 11 -6 -0.4041 1.1695
-8 11 -5 -1.6836 -2.4786
-8 11 -4 -0.3310 0.6679
-8 11 -3 1.0493 3.1646
-8 11 -2 -2.1754 -0.4846
-8 11 -1 0.6653 -0.7291
-8 11 0 1.0258 2.2809
-8 11 1 3.3546 3.0644
-8 11 2 2.3827 -4.9872
-8 11 3 0.9532 -5.8106
-8 11 4 2.4073 -6.3641
-8 11 5 0.3994 -0.3153
-8 11 6 -3.2800 0.0229
-8 11 7 -6.2129 1.5006
-8 11 8 2.0507 1.8523
-8 11 9 1.8196 5.9305
-8 11 10 -1.7790 0.6143
-8 11 11 0.2535 -4.0279
-8 11 12 3.0235 1.2661
-8 11 13 -2.2479 -1.7144
-8 11 14 -1.4476 -1.6541
-8 11 15 -1.0903 -2.1019
-8 11 16 -1.6066 1.1879
-8 11 17 2.1191 1.3971
-8 11 18 1.7265 0.1075
-8 11 19 -1.4082 -0.7200
-8 11 20 -1.0594 -0.4335
-8 11 21 0.3520 0.4318
-8 12 -7 1.4406 -0.8510
-8 12 -6 -0.3235 0.9258
-8 12 -5 -0.3911 -0.3557
-8 12 -4 -1.6332 -0.7610
-8 12 -3 1.1491 0.3853
-8 12 -2 -1.8048 2.2326
-8 12 -1 -2.6711 0.1112
-8 12 0 1.1685 -0.1017
-8 12 1 -0.7180 4.7387
-8 12 2 0.2300 2.8493
-8 12 3 0.1030 2.1703
-8 12 4 0.6724 -1.6136
-8 12 5 4.3658 -2.7148
-8 12 6 2.3210 -2.3963
-8 12 7 -3.0137 -0.7385
-8 12 8 -0.1056 0.3443
-8 12 9 0.2152 2.1601
-8 12 10 1.2475 5.1100
-8 12 11 -1.9130 1.1551
-8 12 12 -0.0124 0.4457
-8 12 13 1.9520 1.2795
-8 12 14 -0.7211 -0.0186
-8 12 15 -0.1845 -1.1704
-8 12 16 -1.8428 -0.4986
-8 12 17 -1.5625 -0.0755
-8 12 18 1.7765 0.0411
-8 12 19 0.8507 0.0881
-8 12 20 -0.1827 0.4286
-8 13 -7 0.9110 0.0962
-8 13 -6 0.9816 -0.1063
-8 13 -5 -0.4509 0.1981
-8 13 -4 -0.6942 -0.8723
-8 13 -3 -0.2435 1.2249
-8 13 -2 2.0352 -1.2854
-8 13 -1 -2.0918 2.6819
-8 13 0 -1.2166 -0.8208
-8 13 1 2.0476 0.4208
-8 13 2 -0.7856 -0.9899
-8 13 3 -0.6449 -0.1876
-8 13 4 -4.1199 1.5752
-8 13 5 -0.8121 0.0598
-8 13 6 4.1614 1.0885
-8 13 7 -2.5055 -1.9116
-8 13 8 0.0772 -2.5813
-8 13 9 -1.6454 -0.3673
-8 13 10 -0.1533 -0.3661
-8 13 11 2.9231 2.6657
-8 13 12 -2.7590 0.6448
-8 13 13 0.6433 0.6241
-8 13 14 -0.2384 1.4032
-8 13 15 -0.3251 -0.0754
-8 13 16 -0.4040 -0.8143
-8 13 17 -1.4955 0.8731
-8 13 18 -0.8392 -0.1791
-8 13 19 -0.1661 -0.6880
-8 14 -7 -0.6322 -0.6796
-8 14 -6 0.5311 -0.1320
-8 14 -5 0.1096 0.5584
-8 14 -4 -1.3725 -2.0423
-8 14 -3 -1.9286 -0.8852
-8 14 -2 -0.2102 -0.0141
-8 14 -1 0.7121 -0.4366
-8 14 0 -2.1965 2.3434
-8 14 1 -1.2310 0.3274
-8 14 2 2.2031 0.9595
-8 14 3 1.9332 0.0997
-8 14 4 0.5107 -0.8108
-8 14 5 -5.7819 0.6123
-8 14 6 3.5492 -0.8206
-8 14 7 2.1145 2.8744
-8 14 8 -0.2445 -2.1929
-8 14 9 1.2209 -0.9263
-8 14 10 -3.7718 0.9364
-8 14 11 2.9282 -0.6715
-8 14 12 2.0121 1.7584
-8 14 13 -1.2496 -1.8407
-8 14 14 2.4002 1.3750
-8 14 15 0.7336 1.5775
-8 14 16 0.6643 -1.0594
-8 14 17 -1.2417 -0.6903
-8 14 18 -0.2359 1.1229
-8 15 -7 -1.1274 0.0947
-8 15 -6 0.3870 -1.7297
-8 15 -5 1.4709 0.6796
-8 15 -4 1.3527 1.1726
-8 15 -3 -1.4186 -2.4764
-8 15 -2 -1.0839 -2.1527
-8 15 -1 1.6195 -0.8485
-8 15 0 1.1027 -0.5364
-8 15 1 -0.8212 0.8070
-8 15 2 -2.1497 -2.7899
-8 15 3 0.6470 0.6413
-8 15 4 2.5029 -1.0960
-8 15 5 -2.2339 -0.1510
-8 15 6 -3.4242 -0.0437
-8 15 7 3.1566 -0.3082
-8 15 8 0.4508 2.0490
-8 15 9 0.1544 -3.3821
-8 15 10 -0.5970 0.2598
-8 15 11 -2.6167 0.9243
-8 15 12 2.9616 0.8019
-8 15 13 -1.0073 0.8557
-8 15 14 -0.9582 -2.0195
-8 15 15 1.1037 2.2004
-8 15 16 2.4752 1.0525
-8 15 17 0.7349 -1.2077
-8 16 -7 -0.4423 2.9568
-8 16 -6 -1.5178 0.6990
-8 16 -5 0.9463 -1.4803
-8 16 -4 2.0047 2.6323
-8 16 -3 1.4765 2.2546
-8 16 -2 -2.0590 -1.2836
-8 16 -1 -0.2993 -0.7981
-8 16 0 1.3825 1.5130
-8 16 1 1.3838 1.2832
-8 16 2 1.2621 0.1616
-8 16 3 -0.7644 -1.3105
-8 16 4 2.4608 2.1349
-8 16 5 0.4567 -1.3236
-8 16 6 -3.0593 0.4711
-8 16 7 -0.5701 -1.4185
-8 16 8 3.1923 1.4655
-8 16 9 0.4848 0.4035
-8 16 10 -0.2730 -2.8819
-8 16 11 -0.6622 0.9540
-8 16 12 -0.6501 -0.1089
-8 16 13 1.4759 0.3222
-8 16 14 -1.0713 -0.5256
-8 16 15 -1.4423 -0.9034
-8 16 16 0.1782 1.3997
-8 17 -7 1.1251 0.3598
-8 17 -6 -2.5205 1.7995
-8 17 -5 -1.8981 -0.4552
-8 17 -4 0.2153 -1.0472
-8 17 -3 1.0757 2.6862
-8 17 -2 0.0618 1.1954
-8 17 -1 -2.3849 -2.0918
-8 17 0 0.3431 -0.6000
-8 17 1 -1.2210 1.9281
-8 17 2 0.3369 0.3690
-8 17 3 -1.4314 -2.1166
-8 17 4 0.8318 -0.3874
-8 17 5 2.8320 1.6837
-8 17 6 -0.8175 0.0502
-8 17 7 -3.4735 -0.6206
-8 17 8 0.0201 -0.8422
-8 17 9 1.5072 2.7472
-8 17 10 -0.0160 -1.5884
-8 17 11 0.0119 -1.7084
-8 17 12 -0.0712 1.2656
-8 17 13 -0.2520 0.3025
-8 17 14 0.9735 0.2163
-8 17 15 -0.9180 -0.9319
-8 18 -7 1.6506 -1.3972
-8 18 -6 0.6100 0.4923
-8 18 -5 -2.0858 0.0368
-8 18 -4 -1.0888 -1.5773
-8 18 -3 0.1276 -1.2972
-8 18 -2 1.5815 2.0633
-8 18 -1 -0.7910 0.3754
-8 18 0 -0.6080 -2.2390
-8 18 1 1.1161 0.0370
-8 18 2 -0.2174 1.1299
-8 18 3 0.4162 0.2130
-8 18 4 -2.5274 -2.5236
-8 18 5 1.9832 -0.0195
-8 18 6 2.3834 1.0359
-8 18 7 -0.1370 -0.2096
-8 18 8 -2.1085 -2.7656
-8 18 9 0.3482 1.1490
-8 18 10 0.8052 3.1153
-8 18 11 -0.2743 -1.7205
-8 18 12 0.3715 -1.1789
-8 18 13 -0.8396 0.5559
-8 19 -5 0.4910 1.0969
-8 19 -4 -0.6494 0.4758
-8 19 -3 -1.2232 -1.7087
-8 19 -2 0.4181 -0.6028
-8 19 -1 1.4004 1.8250
-8 19 0 -1.4707 -0.0589
-8 19 1 0.2951 -1.0146
-8 19 2 0.2480 1.0257
-8 19 3 1.0253 0.4012
-8 19 4 -1.0491 0.4962
-8 19 5 -1.8276 -1.2985
-8 19 6 1.6406 0.7949
-8 19 7 1.8222 1.6095
-8 19 8 -0.0083 -1.0083
-8 19 9 -2.1105 -3.0797
-8 19 10 0.1794 1.4372
-8 19 11 0.5016 1.8643
-8 20 -2 -0.9524 -1.9690
-8 20 -1 1.0329 0.1782
-8 20 0 0.3883 0.9441
-8 20 1 -1.2066 -1.0284
-8 20 2 -0.0784 -0.7526
-8 20 3 0.5515 0.7267
-8 20 4 1.3216 -0.5820
-8 20 5 -1.7019 0.1457
-8 20 6 -1.3443 -0.4152
-8 20 7 0.8881 0.9067
-8 20 8 2.0734 1.2409
-7 0 -5 -0.0781 3.0703
-7 0 -3 1.8410 -6.1506
-7 0 -1 -0.3164 10.1606
-7 0 1 0.6706 2.8183
-7 0 3 9.7955 -21.1981
-7 0 5 -21.3757 -14.5925
-7 0 7 4.7681 27.9811
-7 0 9 12.1249 -4.2004
-7 0 11 -3.2215 3.7599
-7 0 13 -5.5939 -4.1002
-7 0 15 1.8407 6.5583
-7 0 17 0.5199 -1.0356
-7 0 19 1.0720 -2.2341
-7 0 21 -0.9045 -0.4100
-7 0 23 -0.1788 -1.5127
-7 0 25 0.3244 0.3695
-7 1 -6 -2.0676 -7.2396
-7 1 -5 1.9871 -1.0426
-7 1 -4 1.1791 0.9924
-7 1 -3 0.6905 -0.9614
-7 1 -2 1.6870 -9.6876
-7 1 -1 2.8705 -1.2758
-7 1 0 -0.1558 6.0189
-7 1 1 -4.2803 -0.9042
-7 1 2 2.6560 12.3554
-7 1 3 -1.7979 2.7050
-7 1 4 15.1904 -5.4436
-7 1 5 2.2306 -3.9984
-7 1 6 -13.6206 -25.8275
-7 1 7 1.6582 1.9532
-7 1 8 -1.8974 16.6415
-7 1 9 2.1145 0.1396
-7 1 10 8.3258 -1.2324
-7 1 11 2.3256 0.1178
-7 1 12 4.4565 5.0815
-7 1 13 -1.9835 -0.2590
-7 1 14 -4.0077 -3.3105
-7 1 15 -0.7921 0.0256
-7 1 16 0.4922 4.9565
-7 1 17 -0.2812 -0.1496
-7 1 18 -0.3079 0.9135
-7 1 19 -0.6672 -0.4752
-7 1 20 0.4639 -0.6663
-7 1 21 0.3045 0.7229
-7 1 22 -0.2610 0.4680
-7 1 23 0.2048 -0.0745
-7 1 24 -0.0904 -0.5245
-7 2 -6 0.2677 0.3590
-7 2 -5 -1.2029 -0.9681
-7 2 -4 0.8017 2.0541
-7 2 -3 3.1052 3.9951
-7 2 -2 -1.3985 -2.8331
-7 2 -1 1.7180 -6.6073
-7 2 0 7.5305 5.0911
-7 2 1 -5.1434 1.4380
-7 2 2 -4.0386 -4.9812
-7 2 3 -0.5910 9.1049
-7 2 4 -6.6874 3.9242
-7 2 5 10.0963 11.0656
-7 2 6 -1.6811 -4.1198
-7 2 7 -8.7294 -17.8667
-7 2 8 -0.7120 -3.3475
-7 2 9 -3.2568 7.8112
-7 2 10 -0.5276 -1.1782
-7 2 11 0.0256 -1.1553
-7 2 12 4.5091 2.6238
-7 2 13 3.9022 2.6924
-7 2 14 0.6135 -1.3222
-7 2 15 -2.6218 -2.1107
-7 2 16 -0.0556 1.5183
-7 2 17 0.4209 2.7108
-7 2 18 0.0406 -0.5508
-7 2 19 0.4861 0.2445
-7 2 20 -1.1706 0.6835
-7 2 21 0.2655 -1.1666
-7 2 22 -0.2237 1.0101
-7 2 23 -0.3961 -0.3595
-7 2 24 -0.1103 0.3261
-7 3 -6 0.3543 2.6795
-7 3 -5 -2.5726 -0.2850
-7 3 -4 -1.3444 1.4996
-7 3 -3 -2.4885 5.2249
-7 3 -2 1.3776 4.8550
-7 3 -1 -5.2971 -6.6741
-7 3 0 1.5434 -4.0638
-7 3 1 8.2806 7.8972
-7 3 2 -3.8894 -4.7790
-7 3 3 4.8202 -6.3121
-7 3 4 -7.4153 -1.7727
-7 3 5 -3.0255 3.1354
-7 3 6 3.3436 6.7395
-7 3 7 -0.3568 -0.5175
-7 3 8 -4.9819 -9.0956
-7 3 9 -0.7290 -5.2475
-7 3 10 -2.9255 -0.0213
-7 3 11 -4.8899 -6.8946
-7 3 12 1.3054 -1.5406
-7 3 13 0.7146 2.4286
-7 3 14 2.2502 -0.5667
-7 3 15 0.6685 -1.9960
-7 3 16 -1.2330 -1.9425
-7 3 17 -0.2024 1.6031
-7 3 18 -0.8583 0.7781
-7 3 19 -0.5609 -2.0210
-7 3 20 -0.2749 1.2502
-7 3 21 -1.2058 0.3104
-7 3 22 0.6567 -0.5256
-7 3 23 -1.3826 0.2994
-7 3 24 -1.1527 -0.8271
-7 4 -6 0.7876 -2.7647
-7 4 -5 -1.1792 -0.3316
-7 4 -4 -0.1319 -4.1887
-7 4 -3 -1.1431 0.2495
-7 4 -2 -2.4066 4.4700
-7 4 -1 2.4725 6.4123
-7 4 0 -4.1004 -0.6504
-7 4 1 2.7479 2.8753
-7 4 2 2.0929 8.8320
-7 4 3 5.1685 -2.5028
-7 4 4 7.9198 -4.8999
-7 4 5 -3.7864 -1.1027
-7 4 6 2.8955 4.2526
-7 4 7 0.9925 2.2820
-7 4 8 4.3516 1.6491
-7 4 9 -2.0684 -1.3894
-7 4 10 4.1893 1.7873
-7 4 11 -2.7437 -0.2561
-7 4 12 -1.9049 -5.5372
-7 4 13 3.1279 -0.7343
-7 4 14 -0.9367 1.1043
-7 4 15 2.5099 -0.4413
-7 4 16 -0.1094 0.2740
-7 4 17 1.3641 -0.6101
-7 4 18 0.3198 2.1570
-7 4 19 0.1241 -0.6981
-7 4 20 -0.7024 -0.6864
-7 4 21 -0.4890 1.5001
-7 4 22 0.6506 0.2599
-7 4 23 1.1461 0.0528
-7 4 24 -0.7791 -0.7617
-7 5 -6 0.8258 -1.0539
-7 5 -5 3.6807 -0.7285
-7 5 -4 0.3681 -1.4186
-7 5 -3 1.9086 -6.0049
-7 5 -2 -3.3880 -2.8076
-7 5 -1 -4.1770 -1.6781
-7 5 0 -2.3700 2.9123
-7 5 1 -3.8993 3.3374
-7 5 2 0.0422 3.1146
-7 5 3 -3.8231 11.9788
-7 5 4 1.4725 -0.7118
-7 5 5 -2.4779 -0.5078
-7 5 6 -2.2114 -0.1237
-7 5 7 -0.0751 3.5857
-7 5 8 0.5985 0.2977
-7 5 9 -0.0138 -1.6015
-7 5 10 -4.9655 0.2222
-7 5 11 1.5245 2.3439
-7 5 12 -3.6242 1.7545
-7 5 13 -0.2549 -4.0900
-7 5 14 0.0578 -0.3471
-7 5 15 -0.0475 -2.2484
-7 5 16 0.5692 -0.0013
-7 5 17 -0.8639 -0.8401
-7 5 18 0.8300 0.3125
-7 5 19 0.8839 0.3510
-7 5 20 -0.1480 -1.2155
-7 5 21 -0.6937 -0.0174
-7 5 22 -0.7690 1.4283
-7 5 23 1.1156 1.5691
-7 5 24 -0.2659 0.1950
-7 6 -6 -0.5047 1.9704
-7 6 -5 0.4647 1.4324
-7 6 -4 4.4249 4.7207
-7 6 -3 2.3631 -2.4809
-7 6 -2 5.3533 -4.3364
-7 6 -1 1.8882 -2.7376
-7 6 0 0.2898 -5.1593
-7 6 1 -3.8484 0.3909
-7 6 2 -3.7716 -3.4895
-7 6 3 2.3820 1.9474
-7 6 4 0.2746 5.0483
-7 6 5 -1.2663 -0.2311
-7 6 6 -6.1273 2.8488
-7 6 7 -1.5485 -0.4622
-7 6 8 -0.4279 2.0770
-7 6 9 3.1948 -1.4274
-7 6 10 -1.2326 -1.8241
-7 6 11 -1.1913 -0.6629
-7 6 12 0.2651 0.8370
-7 6 13 -1.9870 0.8119
-7 6 14 -0.9128 -2.5971
-7 6 15 0.1705 -0.1086
-7 6 16 1.2231 -1.7546
-7 6 17 0.0558 0.6110
-7 6 18 -1.2617 -0.4836
-7 6 19 1.0044 2.1007
-7 6 20 0.1194 0.6591
-7 6 21 0.1580 -1.1484
-7 6 22 -0.7549 -0.1604
-7 6 23 -0.4872 0.2447
-7 6 24 0.6286 0.7972
-7 7 -6 -1.4104 -3.3431
-7 7 -5 -2.9680 -0.5113
-7 7 -4 1.9328 4.1474
-7 7 -3 -0.1530 6.6961
-7 7 -2 0.0100 -2.2292
-7 7 -1 3.4239 0.6208
-7 7 0 4.4765 -0.5303
-7 7 1 5.1800 -1.1370
-7 7 2 -2.1543 -2.4327
-7 7 3 -1.8031 -3.1446
-7 7 4 3.9334 5.6432
-7 7 5 3.6838 -0.1938
-7 7 6 -2.2192 2.6883
-7 7 7 -2.0980 2.4985
-7 7 8 -0.8898 2.0062
-7 7 9 0.2741 2.3137
-7 7 10 -2.8610 -0.1408
-7 7 11 -1.2903 2.4969
-7 7 12 2.0347 2.5591
-7 7 13 1.4288 2.0000
-7 7 14 -2.8521 0.7180
-7 7 15 -0.9674 0.3749
-7 7 16 0.6448 -0.7195
-7 7 17 1.1576 -1.0688
-7 7 18 -1.6655 -1.6824
-7 7 19 -1.4263 -0.9323
-7 7 20 -0.2576 2.0281
-7 7 21 -0.9357 0.6190
-7 7 22 0.3259 -0.0741
-7 7 23 -1.4566 0.8068
-7 8 -6 0.2763 -1.8952
-7 8 -5 -2.5565 -5.5098
-7 8 -4 -1.1008 -2.8209
-7 8 -3 2.8533 3.2152
-7 8 -2 -2.1059 1.8014
-7 8 -1 0.3180 -2.9527
-7 8 0 2.6680 3.2400
-7 8 1 2.6711 1.7866
-7 8 2 4.2477 0.4480
-7 8 3 -2.9455 -8.1816
-7 8 4 -1.0036 -2.3025
-7 8 5 4.2387 4.5657
-7 8 6 1.1490 1.5216
-7 8 7 -2.6271 3.4916
-7 8 8 0.0380 -0.8129
-7 8 9 3.4416 1.6701
-7 8 10 0.0879 -1.6838
-7 8 11 -6.4611 -2.8762
-7 8 12 -0.9535 1.1504
-7 8 13 1.1060 1.7122
-7 8 14 1.5028 -1.5099
-7 8 15 -3.7006 2.4140
-7 8 16 0.6918 0.5515
-7 8 17 2.6558 0.3425
-7 8 18 2.3379 -1.3013
-7 8 19 0.3135 -2.0702
-7 8 20 0.4581 -1.2750
-7 8 21 0.6201 0.7742
-7 8 22 0.3592 -0.8144
-7 8 23 0.5881 0.2338
-7 9 -6 3.6269 2.8971
-7 9 -5 0.3038 0.2188
-7 9 -4 -2.4366 -5.1986
-7 9 -3 -0.2892 -1.1136
-7 9 -2 -0.8099 4.0527
-7 9 -1 -3.8404 -1.3940
-7 9 0 -0.0764 -2.4902
-7 9 1 3.5016 3.6368
-7 9 2 2.6905 2.5905
-7 9 3 6.1521 0.9551
-7 9 4 -5.6667 -8.5780
-7 9 5 1.2564 -3.4616
-7 9 6 2.0534 0.9496
-7 9 7 0.8437 3.0154
-7 9 8 -3.4944 0.9674
-7 9 9 0.2822 2.6701
-7 9 10 6.5076 3.1640
-7 9 11 -0.5566 0.2906
-7 9 12 -0.1218 -3.9677
-7 9 13 -0.2824 3.7682
-7 9 14 1.7506 -4.1452
-7 9 15 0.9478 -0.6388
-7 9 16 -3.4474 2.2282
-7 9 17 0.3517 1.0563
-7 9 18 0.9584 0.9697
-7 9 19 0.8529 -0.6617
-7 9 20 -0.2742 -0.7754
-7 9 21 0.3213 -0.2791
-7 9 22 0.3680 0.5732
-7 10 -6 -0.8783 0.5577
-7 10 -5 3.7852 2.8934
-7 10 -4 -0.8924 1.5052
-7 10 -3 1.5823 -7.1984
-7 10 -2 -0.8224 0.8079
-7 10 -1 -0.3277 2.2742
-7 10 0 -3.8246 -0.6942
-7 10 1 -0.0877 0.0128
-7 10 2 -1.8685 4.4748
-7 10 3 6.5415 1.1091
-7 10 4 5.1965 -0.0559
-7 10 5 -1.9463 -6.7845
-7 10 6 2.7984 -3.4243
-7 10 7 2.3405 1.3139
-7 10 8 2.1989 -2.6616
-7 10 9 -6.1738 -0.9839
-7 10 10 0.2365 2.4509
-7 10 11 1.4496 6.3121
-7 10 12 0.1790 -0.6692
-7 10 13 0.8613 2.3798
-7 10 14 -0.7526 3.7354
-7 10 15 1.4421 -4.8624
-7 10 16 0.3585 0.0799
-7 10 17 -1.8603 0.6790
-7 10 18 0.6691 1.0178
-7 10 19 0.4664 0.8185
-7 10 20 0.4130 -0.7691
-7 10 21 -0.7355 -0.4279
-7 10 22 0.9718 -0.8286
-7 11 -6 -0.7679 -0.7984
-7 11 -5 1.2645 -1.8594
-7 11 -4 0.9286 4.8688
-7 11 -3 -0.4446 -0.5501
-7 11 -2 0.9235 -4.5241
-7 11 -1 -1.4136 0.5718
-7 11 0 -0.8940 -0.4981
-7 11 1 -1.1390 -1.1723
-7 11 2 -4.2652 1.9877
-7 11 3 -4.6873 6.6382
-7 11 4 3.8589 3.8780
-7 11 5 0.0837 1.9410
-7 11 6 -0.5359 -4.9715
-7 11 7 0.9793 0.4123
-7 11 8 6.1768 -1.5420
-7 11 9 0.8606 -4.3346
-7 11 10 -2.6815 -3.9035
-7 11 11 -1.4451 1.5883
-7 11 12 1.0268 2.1685
-7 11 13 -0.2748 -2.5924
-7 11 14 -0.1190 3.7475
-7 11 15 0.3719 2.1565
-7 11 16 1.0599 -1.9470
-7 11 17 0.0287 -1.6364
-7 11 18 -1.3297 -0.4043
-7 11 19 0.0942 0.6419
-7 11 20 1.0556 0.4144
-7 11 21 -0.0564 0.3831
-7 12 -6 -0.5798 -0.3868
-7 12 -5 0.4478 -2.6491
-7 12 -4 2.2360 -0.2949
-7 12 -3 0.8553 2.2624
-7 12 -2 0.0333 -2.3744
-7 12 -1 1.0166 -1.6860
-7 12 0 1.6038 -0.6228
-7 12 1 2.0975 -1.5738
-7 12 2 0.4295 -5.2770
-7 12 3 -4.2970 -1.5517
-7 12 4 -3.4461 0.4174
-7 12 5 0.6446 3.9934
-7 12 6 -1.8254 -0.1087
-7 12 7 -4.1094 0.4019
-7 12 8 0.3884 0.0456
-7 12 9 2.1805 -2.3954
-7 12 10 0.0706 -3.6079
-7 12 11 -1.3138 -3.3635
-7 12 12 0.8598 0.7967
-7 12 13 1.6594 -0.6224
-7 12 14 -2.1147 -2.0211
-7 12 15 -0.6495 1.2215
-7 12 16 0.9312 3.6046
-7 12 17 0.6390 -0.6854
-7 12 18 0.9252 -1.2600
-7 12 19 -2.2234 -0.5157
-7 12 20 -0.0377 -0.1846
-7 12 21 0.0239 -0.8952
-7 13 -6 -0.2941 0.6696
-7 13 -5 -2.2338 0.0481
-7 13 -4 0.3178 -2.3746
-7 13 -3 2.0225 2.4763
-7 13 -2 -0.2827 -0.0395
-7 13 -1 -2.6843 -0.7224
-7 13 0 -1.2882 -0.7691
-7 13 1 3.8550 3.1638
-7 13 2 1.1149 0.5313
-7 13 3 4.1823 -1.0452
-7 13 4 -0.8706 -0.8102
-7 13 5 -0.1419 0.7294
-7 13 6 2.3686 0.9619
-7 13 7 -1.5128 0.3496
-7 13 8 -0.8707 1.5958
-7 13 9 0.5875 1.0266
-7 13 10 -0.6429 -0.9696
-7 13 11 -1.5348 -1.0587
-7 13 12 -1.8830 -1.3468
-7 13 13 3.2136 -0.2955
-7 13 14 0.9919 -0.1694
-7 13 15 -1.4480 -3.1947
-7 13 16 0.1515 0.8028
-7 13 17 -0.2835 2.7124
-7 13 18 1.5937 -0.4302
-7 13 19 0.0388 -0.2753
-7 13 20 -0.2777 0.3281
-7 14 -6 0.2052 0.1866
-7 14 -5 -0.5519 1.6509
-7 14 -4 -2.0530 -1.0085
-7 14 -3 1.4827 -0.6485
-7 14 -2 2.2332 2.5116
-7 14 -1 -0.0896 -0.9918
-7 14 0 -3.1723 -2.6143
-7 14 1 0.7909 -1.2361
-7 14 2 -0.7402 1.9123
-7 14 3 -3.2010 -0.4325
-7 14 4 2.3841 -1.8179
-7 14 5 -1.3034 1.6057
-7 14 6 2.0214 0.4413
-7 14 7 -0.0731 0.6658
-7 14 8 -1.9253 -0.4863
-7 14 9 0.9048 0.7395
-7 14 10 -0.7458 1.8704
-7 14 11 -0.3992 -2.2916
-7 14 12 -2.3685 1.3216
-7 14 13 -2.6166 -1.3156
-7 14 14 1.7973 1.9179
-7 14 15 -0.8821 -0.4649
-7 14 16 0.3571 -2.3215
-7 14 17 -0.2522 0.6081
-7 14 18 0.6541 1.4450
-7 14 19 0.6193 -0.3590
-7 15 -6 1.2860 0.4261
-7 15 -5 -0.0192 1.3476
-7 15 -4 -1.6399 0.7326
-7 15 -3 -0.8793 -0.5767
-7 15 -2 0.8924 1.6583
-7 15 -1 1.2113 4.1741
-7 15 0 -2.9269 -0.5385
-7 15 1 0.3584 -0.1984
-7 15 2 3.7387 -0.6033
-7 15 3 -0.8484 3.0496
-7 15 4 -2.1773 -1.3286
-7 15 5 -0.9881 -0.3490
-7 15 6 1.5423 2.6608
-7 15 7 2.2844 -0.4599
-7 15 8 -0.6711 -0.7809
-7 15 9 -0.4063 -1.8417
-7 15 10 2.4063 3.2998
-7 15 11 -0.7708 0.3185
-7 15 12 1.7073 -2.4254
-7 15 13 -2.0134 0.4066
-7 15 14 -0.6655 -1.4705
-7 15 15 0.0551 2.0487
-7 15 16 -1.0144 -0.6780
-7 15 17 -0.3957 -0.9517
-7 15 18 -0.3062 0.4573
-7 16 -6 0.1449 -1.8240
-7 16 -5 1.5028 0.2126
-7 16 -4 -1.7897 0.0841
-7 16 -3 -0.3017 -1.8324
-7 16 -2 -0.6304 -1.3285
-7 16 -1 1.8203 1.1163
-7 16 0 -0.5283 0.8059
-7 16 1 -4.2104 -0.4040
-7 16 2 -0.1747 0.3980
-7 16 3 1.4287 -0.4292
-7 16 4 0.7533 1.0619
-7 16 5 -3.6393 -2.4922
-7 16 6 -0.9541 1.3594
-7 16 7 2.6289 4.4578
-7 16 8 0.4867 -0.4099
-7 16 9 -2.6200 -2.6696
-7 16 10 -0.4197 -0.5402
-7 16 11 1.6965 4.3110
-7 16 12 0.6757 -1.3237
-7 16 13 0.8645 -0.4544
-7 16 14 -1.4531 0.4259
-7 16 15 1.0518 0.1527
-7 16 16 0.1214 0.2150
-7 16 17 -0.3762 -0.6877
-7 17 -6 -1.1512 -1.8764
-7 17 -5 2.1865 -0.3792
-7 17 -4 0.7364 0.9800
-7 17 -3 -1.1216 -0.6316
-7 17 -2 0.9539 -1.6980
-7 17 -1 0.0522 0.2708
-7 17 0 3.5946 0.6004
-7 17 1 -0.1923 -1.3941
-7 17 2 -1.0284 0.0564
-7 17 3 -1.8633 0.8937
-7 17 4 2.7470 1.2096
-7 17 5 0.0518 -0.0140
-7 17 6 -3.6033 -3.8999
-7 17 7 0.1140 1.3932
-7 17 8 3.1691 3.3832
-7 17 9 0.1529 -0.8410
-7 17 10 -2.1528 -2.7635
-7 17 11 -0.9114 1.3767
-7 17 12 1.3871 2.2379
-7 17 13 0.8603 -2.3845
-7 17 14 -0.7988 -0.8640
-7 17 15 -0.9980 0.9721
-7 17 16 1.2094 1.3058
-7 18 -6 0.0598 0.7774
-7 18 -5 -0.7532 -1.3493
-7 18 -4 2.5753 1.2561
-7 18 -3 -0.5389 1.7435
-7 18 -2 -0.8139 -0.3915
-7 18 -1 -1.2267 -0.6429
-7 18 0 0.9161 1.1305
-7 18 1 2.4293 1.0548
-7 18 2 1.2433 -2.1520
-7 18 3 -1.6991 0.0488
-7 18 4 -1.9432 -0.1727
-7 18 5 3.0507 3.2021
-7 18 6 -0.5115 -0.6200
-7 18 7 -2.3607 -3.0958
-7 18 8 -0.1340 0.9164
-7 18 9 1.2718 1.5414
-7 18 10 -0.0444 -1.0997
-7 18 11 -1.8151 -2.3446
-7 18 12 -0.0997 1.7465
-7 18 13 1.1969 1.3639
-7 18 14 0.8892 -1.6431
-7 19 -6 1.0886 1.2868
-7 19 -5 -1.4146 0.2346
-7 19 -4 0.1783 -1.6706
-7 19 -3 2.0853 0.5407
-7 19 -2 0.2575 1.4158
-7 19 -1 -0.7528 -0.5868
-7 19 0 -2.1426 -0.8609
-7 19 1 0.7790 1.6263
-7 19 2 1.9543 0.9777
-7 19 3 2.5321 -1.8285
-7 19 4 -2.7552 -1.0327
-7 19 5 -0.3520 0.2202
-7 19 6 2.2531 3.9633
-7 19 7 -0.0783 -0.7643
-7 19 8 -0.5527 -1.5847
-7 19 9 0.0700 0.4357
-7 19 10 1.4252 1.6538
-7 19 11 0.0536 -0.8532
-7 19 12 -1.5364 -1.6693
-7 20 -5 0.0220 1.0828
-7 20 -4 -1.0034 -0.1638
-7 20 -3 0.2631 -0.9625
-7 20 -2 1.0520 0.5370
-7 20 -1 0.3636 1.5424
-7 20 0 -0.5192 -1.0255
-7 20 1 -1.5908 -0.8037
-7 20 2 -0.3494 2.2021
-7 20 3 2.1205 1.4428
-7 20 4 1.0247 -1.3907
-7 20 5 -3.1729 -2.1669
-7 20 6 0.4975 0.9400
-7 20 7 1.4292 2.4820
-7 20 8 -0.3141 -0.3073
-7 20 9 -1.4597 -1.0222
-7 20 10 -0.4728 0.7550
-7 21 -1 1.0555 0.6046
-7 21 0 -0.1387 1.1729
-7 21 1 -0.2342 -1.5166
-7 21 2 -1.1756 -0.9828
-7 21 3 -0.2559 1.2776
-7 21 4 2.2637 1.3826
-7 21 5 -0.5717 -0.8285
-7 21 6 -2.3851 -1.2192
-6 0 -4 -2.7060 -1.5024
-6 0 -2 6.5222 -0.9540
-6 0 0 -19.5764 -20.2296
-6 0 2 6.7783 23.0864
-6 0 4 -9.3770 13.3125
-6 0 6 24.5192 2.4156
-6 0 8 -8.3364 -20.0074
-6 0 10 -7.5361 7.0465
-6 0 12 5.1852 6.5564
-6 0 14 6.2686 -2.1416
-6 0 16 -3.7363 -6.5976
-6 0 18 -0.4738 2.2029
-6 0 20 1.0663 0.6272
-6 0 22 0.9625 0.5414
-6 0 24 0.5079 1.6721
-6 1 -5 2.8247 7.5857
-6 1 -4 -1.7296 -0.4498
-6 1 -3 -4.3022 0.7829
-6 1 -2 -1.2704 0.9598
-6 1 -1 11.1435 3.8030
-6 1 0 2.7601 1.4469
-6 1 1 -13.5793 -24.4079
-6 1 2 4.9071 -4.2589
-6 1 3 0.3090 -2.0216
-6 1 4 -0.4218 2.5383
-6 1 5 -17.0894 8.9076
-6 1 6 -3.3348 1.7896
-6 1 7 16.1382 13.8330
-6 1 8 -2.4878 0.6090
-6 1 9 -0.0244 -19.1067
-6 1 10 -1.6924 0.6409
-6 1 11 -8.3912 0.2395
-6 1 12 -2.8242 1.3423
-6 1 13 -1.7521 5.9073
-6 1 14 -1.0913 0.3260
-6 1 15 5.8234 4.0406
-6 1 16 -0.4372 1.7442
-6 1 17 -0.2440 -4.0915
-6 1 18 1.4700 -0.3184
-6 1 19 -1.3858 0.9361
-6 1 20 -0.4515 -0.5022
-6 1 21 0.1852 0.7469
-6 1 22 -0.2404 -0.4700
-6 1 23 -0.2754 -0.5275
-6 1 24 -0.0949 0.4962
-6 1 25 0.3589 0.3808
-6 2 -5 0.0959 0.7703
-6 2 -4 1.2393 3.2068
-6 2 -3 3.8264 -4.1120
-6 2 -2 -5.7101 1.4502
-6 2 -1 -9.3661 0.1841
-6 2 0 11.7890 7.9979
-6 2 1 0.4298 1.4733
-6 2 2 1.8260 -6.0302
-6 2 3 6.9322 -6.5480
-6 2 4 7.6393 -11.3096
-6 2 5 2.1589 2.4723
-6 2 6 -11.1020 -3.4777
-6 2 7 3.0598 4.2894
-6 2 8 9.0942 16.5686
-6 2 9 1.5646 1.8906
-6 2 10 3.4369 -13.7285
-6 2 11 -2.3185 -1.1156
-6 2 12 -2.3573 -4.4062
-6 2 13 -1.8585 -0.4396
-6 2 14 -4.6848 -1.0054
-6 2 15 -2.4583 -1.3149
-6 2 16 1.4165 2.9720
-6 2 17 -2.1535 0.8717
-6 2 18 0.6382 -2.5728
-6 2 19 0.4589 -0.9414
-6 2 20 -1.7385 -0.3453
-6 2 21 -0.0268 -0.5175
-6 2 22 0.7046 0.9778
-6 2 23 0.6586 -1.1667
-6 2 24 -0.6759 0.1471
-6 2 25 -0.0807 -0.0340
-6 3 -5 -0.3979 -5.5398
-6 3 -4 -0.5995 2.8918
-6 3 -3 -0.1598 -2.6243
-6 3 -2 10.4479 -3.5409
-6 3 -1 -8.5505 -1.8632
-6 3 0 -9.3641 -0.4599
-6 3 1 3.4478 7.0369
-6 3 2 -7.9705 3.7425
-6 3 3 1.4528 7.3428
-6 3 4 -0.6259 -7.4910
-6 3 5 13.7787 -0.1885
-6 3 6 -3.4798 -1.2252
-6 3 7 -2.6525 -3.1406
-6 3 8 0.3316 4.4643
-6 3 9 7.1755 12.3689
-6 3 10 6.7717 6.7605
-6 3 11 1.3514 0.1604
-6 3 12 2.2737 0.9915
-6 3 13 1.9720 1.0483
-6 3 14 1.7029 -0.7265
-6 3 15 -1.7908 -0.4656
-6 3 16 1.0854 -1.2718
-6 3 17 1.2277 1.5996
-6 3 18 0.2166 1.0068
-6 3 19 1.1971 -0.6749
-6 3 20 1.1670 -0.1856
-6 3 21 -0.9578 -0.4491
-6 3 22 0.1178 0.6835
-6 3 23 1.0876 0.5260
-6 3 24 1.0713 0.0594
-6 3 25 0.1274 0.3502
-6 4 -5 -3.5449 0.9483
-6 4 -4 2.8677 0.3497
-6 4 -3 -0.1103 1.1717
-6 4 -2 -0.3229 -1.5650
-6 4 -1 6.6821 -3.7814
-6 4 0 -7.8112 -7.8077
-6 4 1 1.9243 -9.5191
-6 4 2 -5.5887 -1.4428
-6 4 3 -5.0506 1.3874
-6 4 4 -7.6883 1.6519
-6 4 5 -4.6200 -5.2127
-6 4 6 5.6527 -0.4666
-6 4 7 -2.8783 -7.4181
-6 4 8 -0.6158 -2.7843
-6 4 9 -7.5298 -4.4706
-6 4 10 4.5586 0.9509
-6 4 11 -1.0764 5.6429
-6 4 12 -1.1782 0.9254
-6 4 13 3.5015 2.4044
-6 4 14 -0.6405 1.8598
-6 4 15 0.6265 -0.2635
-6 4 16 -2.1363 0.9731
-6 4 17 1.3337 -1.5962
-6 4 18 -0.1216 -0.0206
-6 4 19 -1.0033 -0.1320
-6 4 20 -0.0620 -0.1491
-6 4 21 0.3099 -0.4437
-6 4 22 -0.7756 -0.7671
-6 4 23 -0.3690 0.4389
-6 4 24 -0.4402 0.6248
-6 5 -5 -5.6178 2.4992
-6 5 -4 -6.8903 2.8806
-6 5 -3 3.7393 2.6460
-6 5 -2 2.7678 3.4889
-6 5 -1 2.1135 3.9613
-6 5 0 1.1626 2.0732
-6 5 1 5.8206 -1.5699
-6 5 2 6.8337 -10.1620
-6 5 3 -5.0744 -1.0974
-6 5 4 2.5564 -4.8156
-6 5 5 -0.4421 3.5540
-6 5 6 -1.1267 2.1276
-6 5 7 1.4367 -0.0589
-6 5 8 4.2715 -2.9882
-6 5 9 1.7410 -2.7725
-6 5 10 -0.9457 -7.6271
-6 5 11 3.4111 -1.3351
-6 5 12 -4.0509 2.3998
-6 5 13 1.3812 -1.0291
-6 5 14 2.4045 2.9790
-6 5 15 -0.9953 -0.6625
-6 5 16 -0.3371 1.5151
-6 5 17 -0.6292 0.3687
-6 5 18 2.3267 -0.1682
-6 5 19 0.0207 -1.3354
-6 5 20 -0.7720 -0.2487
-6 5 21 -0.0266 0.1279
-6 5 22 -0.4538 -1.4856
-6 5 23 0.9269 -1.6737
-6 5 24 -0.6338 -0.6499
-6 6 -5 2.7153 -2.4290
-6 6 -4 -6.4924 -0.5630
-6 6 -3 -5.7849 -0.5886
-6 6 -2 -1.2484 2.6505
-6 6 -1 -0.4838 6.1745
-6 6 0 -7.1689 2.4238
-6 6 1 -1.8162 5.9226
-6 6 2 10.7639 -0.6188
-6 6 3 3.7899 -0.7458
-6 6 4 -10.1507 -4.4790
-6 6 5 0.0872 -7.3130
-6 6 6 1.7037 7.0530
-6 6 7 0.3156 3.2165
-6 6 8 -1.5699 1.7259
-6 6 9 0.7812 0.9511
-6 6 10 -0.4233 -0.9115
-6 6 11 0.5543 -3.4274
-6 6 12 0.8254 -0.7424
-6 6 13 -2.5558 0.3177
-6 6 14 2.1074 0.5104
-6 6 15 0.6868 1.5026
-6 6 16 -0.5568 -1.1680
-6 6 17 -2.2009 0.9405
-6 6 18 0.3236 0.4507
-6 6 19 1.1997 -0.4756
-6 6 20 0.0847 -1.3465
-6 6 21 -0.1554 0.5447
-6 6 22 -0.5494 1.3040
-6 6 23 0.2143 -0.8656
-6 6 24 0.3903 0.1251
-6 7 -5 3.9402 3.8046
-6 7 -4 3.3125 -0.9197
-6 7 -3 -3.5539 -3.2557
-6 7 -2 -0.7950 -6.6186
-6 7 -1 0.7712 1.6026
-6 7 0 -2.7565 1.3014
-6 7 1 -10.6073 4.5251
-6 7 2 -3.3717 2.4889
-6 7 3 11.1730 0.5231
-6 7 4 1.6006 1.3056
-6 7 5 -8.1588 -12.5317
-6 7 6 -2.5711 -5.3256
-6 7 7 3.2312 5.7051
-6 7 8 2.8824 0.7985
-6 7 9 -0.4959 -3.3266
-6 7 10 1.0842 -2.9197
-6 7 11 -1.3954 0.9908
-6 7 12 -0.1517 -3.0221
-6 7 13 0.3700 -2.8245
-6 7 14 -1.3701 -0.3319
-6 7 15 1.7025 2.2267
-6 7 16 1.5598 0.0465
-6 7 17 0.2791 -0.7034
-6 7 18 -1.1470 1.2385
-6 7 19 1.0939 1.0803
-6 7 20 1.7251 -0.8840
-6 7 21 0.3091 -1.3145
-6 7 22 0.0573 -0.1932
-6 7 23 -0.1771 0.2357
-6 7 24 0.8814 -1.0415
-6 8 -5 -0.9967 2.4477
-6 8 -4 2.5476 5.9730
-6 8 -3 2.3226 3.2729
-6 8 -2 -3.4598 -1.4942
-6 8 -1 1.6055 -3.2844
-6 8 0 2.2732 -1.7896
-6 8 1 -2.8005 -3.4639
-6 8 2 -9.9506 4.4367
-6 8 3 -2.2786 2.1618
-6 8 4 7.9443 8.0883
-6 8 5 0.1486 1.9176
-6 8 6 -7.3828 -13.1009
-6 8 7 -1.9100 -0.6865
-6 8 8 3.2247 5.6388
-6 8 9 -0.0708 4.4505
-6 8 10 0.0324 -4.1319
-6 8 11 1.5894 0.9758
-6 8 12 -0.8379 3.7832
-6 8 13 -0.8691 -2.2856
-6 8 14 -0.6729 -3.7722
-6 8 15 -2.3387 1.7188
-6 8 16 0.3507 2.3535
-6 8 17 0.2374 -0.6561
-6 8 18 -2.3672 -0.2044
-6 8 19 -2.1862 1.5938
-6 8 20 -0.4594 1.2536
-6 8 21 1.3463 0.1203
-6 8 22 -0.5674 -1.0804
-6 8 23 -0.1662 0.6135
-6 9 -5 -4.6304 -4.7662
-6 9 -4 0.1138 -0.2337
-6 9 -3 3.2797 4.5473
-6 9 -2 0.9763 2.3829
-6 9 -1 -1.3003 0.2647
-6 9 0 4.2132 1.3637
-6 9 1 6.7319 -1.7603
-6 9 2 -2.9866 -4.1435
-6 9 3 -7.9743 -0.1354
-6 9 4 -2.8707 -0.3535
-6 9 5 8.6469 10.6658
-6 9 6 -1.6362 1.0041
-6 9 7 -4.5266 -8.4758
-6 9 8 1.6512 -2.4420
-6 9 9 0.8443 2.4583
-6 9 10 -2.1795 0.4575
-6 9 11 -3.1578 -1.8891
-6 9 12 2.6150 1.1490
-6 9 13 0.3860 5.6302
-6 9 14 -1.4462 -3.8655
-6 9 15 -1.5208 -2.2852
-6 9 16 -1.5252 1.6831
-6 9 17 2.5404 0.2227
-6 9 18 0.5276 -0.7428
-6 9 19 -1.3737 -0.4146
-6 9 20 -1.3147 1.6161
-6 9 21 -0.0649 1.1995
-6 9 22 0.9397 -0.3632
-6 9 23 -0.0322 -0.5448
-6 10 -5 -0.3071 0.1580
-6 10 -4 -4.9047 -3.7322
-6 10 -3 3.4340 -1.3629
-6 10 -2 0.0522 5.1143
-6 10 -1 -1.5832 0.7599
-6 10 0 -4.7879 1.0244
-6 10 1 3.6339 0.5543
-6 10 2 7.5659 -0.0282
-6 10 3 -0.6938 -0.2065
-6 10 4 -8.8132 -1.7512
-6 10 5 -2.8763 0.6092
-6 10 6 6.2873 8.4055
-6 10 7 -4.0741 3.0019
-6 10 8 1.7461 -4.7368
-6 10 9 2.0009 -1.4312
-6 10 10 4.3937 -1.9949
-6 10 11 -2.4688 0.8951
-6 10 12 -3.4786 -3.4826
-6 10 13 4.4073 1.2730
-6 10 14 2.0177 3.9733
-6 10 15 -0.4729 -2.6220
-6 10 16 -1.7754 0.2252
-6 10 17 -0.4944 1.0406
-6 10 18 1.9699 -0.4293
-6 10 19 -0.6795 -0.5086
-6 10 20 -0.4931 -0.6663
-6 10 21 -1.2745 2.3216
-6 10 22 0.1104 0.5285
-6 11 -5 2.5277 1.2060
-6 11 -4 -3.4271 1.1577
-6 11 -3 -2.3067 -4.2887
-6 11 -2 4.9853 -0.7780
-6 11 -1 1.3571 2.7785
-6 11 0 0.3689 -0.1503
-6 11 1 -3.6216 -0.5040
-6 11 2 2.4855 -3.1788
-6 11 3 7.1305 -0.5722
-6 11 4 0.1489 -2.4023
-6 11 5 -7.3980 -2.8559
-6 11 6 1.8140 -0.4750
-6 11 7 0.7062 7.0454
-6 11 8 -2.0259 2.5006
-6 11 9 -1.8370 0.2084
-6 11 10 1.5484 -2.6873
-6 11 11 4.0077 -0.0417
-6 11 12 -2.3463 0.5588
-6 11 13 -3.0314 -3.3179
-6 11 14 2.4547 0.8802
-6 11 15 1.1788 1.6042
-6 11 16 -0.8391 -0.3848
-6 11 17 -0.7134 0.1423
-6 11 18 0.6645 0.4346
-6 11 19 0.6958 -0.2720
-6 11 20 -0.2116 -1.4205
-6 11 21 -0.3873 -0.5503
-6 11 22 -0.3830 0.3861
-6 12 -5 1.4728 0.7103
-6 12 -4 0.6659 1.5316
-6 12 -3 -5.0486 0.3783
-6 12 -2 -1.7002 -2.0550
-6 12 -1 1.3287 2.8565
-6 12 0 -0.4727 2.7753
-6 12 1 -0.9222 1.3481
-6 12 2 -1.3337 -0.6113
-6 12 3 3.3338 0.6876
-6 12 4 6.3903 0.7170
-6 12 5 -1.4440 0.3736
-6 12 6 -2.3642 -2.7006
-6 12 7 3.7620 1.0627
-6 12 8 3.1396 2.2745
-6 12 9 -0.2939 2.7843
-6 12 10 -2.1943 1.1671
-6 12 11 1.4858 -0.2572
-6 12 12 2.0234 0.3046
-6 12 13 -1.1633 -0.8140
-6 12 14 -1.1918 -1.8077
-6 12 15 1.6734 -1.5631
-6 12 16 1.3338 1.0402
-6 12 17 -1.6099 -0.4572
-6 12 18 0.9765 0.2368
-6 12 19 0.0019 0.5018
-6 12 20 1.2833 0.5574
-6 12 21 -0.0825 -0.2407
-6 13 -5 -0.0113 -0.2431
-6 13 -4 2.4030 -0.1499
-6 13 -3 0.4129 1.2668
-6 13 -2 -2.5922 -4.0680
-6 13 -1 1.6746 -1.8866
-6 13 0 0.0870 1.2362
-6 13 1 -0.5727 0.7593
-6 13 2 -4.9431 -2.3739
-6 13 3 -1.3663 -1.2263
-6 13 4 -0.6412 -2.1175
-6 13 5 1.0531 -1.0725
-6 13 6 -2.8168 -0.4720
-6 13 7 -1.6140 -0.1755
-6 13 8 2.6351 0.8231
-6 13 9 1.7887 -0.2242
-6 13 10 -0.2858 0.5642
-6 13 11 0.2282 1.7559
-6 13 12 1.2722 1.6576
-6 13 13 0.6969 -1.3901
-6 13 14 -1.3674 1.9242
-6 13 15 -1.5887 -0.8494
-6 13 16 1.9545 -0.5241
-6 13 17 -0.3676 0.1210
-6 13 18 -0.0769 -0.7007
-6 13 19 -0.5657 0.4302
-6 13 20 0.2144 0.0801
-6 14 -5 0.3140 -0.5160
-6 14 -4 0.3880 0.1160
-6 14 -3 1.5409 1.7824
-6 14 -2 -1.3619 2.1291
-6 14 -1 0.7272 -2.6909
-6 14 0 1.2000 1.6329
-6 14 1 1.8918 1.1559
-6 14 2 0.3820 -0.7396
-6 14 3 -0.6363 -0.7091
-6 14 4 2.3024 1.0083
-6 14 5 -1.5332 -1.0743
-6 14 6 -1.4005 -2.8383
-6 14 7 -1.9036 -1.5052
-6 14 8 0.2436 0.1706
-6 14 9 1.0773 -0.8672
-6 14 10 -0.2209 0.3398
-6 14 11 -0.2173 -0.7395
-6 14 12 1.8603 4.0177
-6 14 13 0.8112 -1.9293
-6 14 14 1.2736 -0.8897
-6 14 15 -2.2117 0.5672
-6 14 16 -0.1005 0.1329
-6 14 17 -0.2258 0.2243
-6 14 18 -0.4848 -0.8890
-6 14 19 0.0872 -0.6241
-6 15 -5 -0.7874 -2.4877
-6 15 -4 -0.5489 -1.6887
-6 15 -3 1.1029 -0.3923
-6 15 -2 -1.3480 0.1263
-6 15 -1 0.2267 -1.0402
-6 15 0 0.8211 -1.8866
-6 15 1 1.0483 2.5527
-6 15 2 0.2852 -0.8508
-6 15 3 -2.8617 -1.9318
-6 15 4 0.3726 -1.2130
-6 15 5 2.7182 2.0636
-6 15 6 -0.1977 1.1198
-6 15 7 -2.2054 -2.7932
-6 15 8 -0.4350 0.6825
-6 15 9 -1.2139 -0.7631
-6 15 10 -0.0123 -1.5214
-6 15 11 -2.6178 -0.9397
-6 15 12 -0.3047 0.7272
-6 15 13 0.8069 3.2777
-6 15 14 1.3796 -1.3220
-6 15 15 0.1927 -0.0612
-6 15 16 -0.5075 -0.8460
-6 15 17 0.8338 0.6484
-6 15 18 -0.4536 0.1647
-6 16 -5 0.4894 0.8290
-6 16 -4 -2.2248 -1.1038
-6 16 -3 0.9814 -0.6302
-6 16 -2 -0.6670 1.3564
-6 16 -1 -0.7094 0.2704
-6 16 0 -0.0827 -1.2212
-6 16 1 0.1005 -0.0221
-6 16 2 4.2536 0.9270
-6 16 3 0.9456 -0.0322
-6 16 4 -3.1247 -2.3874
-6 16 5 -0.6892 -0.5601
-6 16 6 2.6058 2.2590
-6 16 7 0.4503 0.7086
-6 16 8 0.4356 -3.2432
-6 16 9 0.3146 2.4064
-6 16 10 0.5147 -0.3768
-6 16 11 1.4715 -0.7589
-6 16 12 -2.1120 -1.7785
-6 16 13 -1.0252 0.4946
-6 16 14 0.2018 0.9616
-6 16 15 1.4709 0.4599
-6 16 16 -0.6691 -0.5041
-6 16 17 0.1038 -0.1939
-6 17 -5 1.5062 2.1874
-6 17 -4 -0.7731 0.9850
-6 17 -3 -2.0336 -0.8057
-6 17 -2 0.2751 0.1825
-6 17 -1 -1.5776 1.3723
-6 17 0 0.0482 0.1857
-6 17 1 -3.2699 0.2737
-6 17 2 -0.3113 -0.0841
-6 17 3 4.5337 0.3318
-6 17 4 0.9047 -1.0575
-6 17 5 -3.5579 -2.1000
-6 17 6 -0.2915 -0.3857
-6 17 7 1.7300 3.2135
-6 17 8 0.3001 -1.3547
-6 17 9 -0.7651 -1.8899
-6 17 10 -1.1868 2.2988
-6 17 11 1.0381 0.6257
-6 17 12 1.9273 -0.2198
-6 17 13 -0.6755 -0.2866
-6 17 14 -1.5103 0.5565
-6 17 15 0.4680 0.6352
-6 17 16 0.8766 0.5661
-6 18 -5 -0.4226 -1.7802
-6 18 -4 1.9201 1.7648
-6 18 -3 -1.5898 -0.7727
-6 18 -2 0.0937 -1.8244
-6 18 -1 0.1512 0.5797
-6 18 0 0.2815 0.2677
-6 18 1 -1.6964 0.6648
-6 18 2 -3.7127 0.2042
-6 18 3 -0.0263 1.3818
-6 18 4 4.5954 -0.5463
-6 18 5 0.0992 0.1729
-6 18 6 -3.2500 -1.5370
-6 18 7 0.9608 0.8346
-6 18 8 2.4438 2.5092
-6 18 9 0.4933 -2.7210
-6 18 10 -0.4160 -0.2870
-6 18 11 -0.6116 1.7852
-6 18 12 0.5661 -0.2305
-6 18 13 0.8416 -0.9690
-6 18 14 -0.5159 0.0495
-6 18 15 -0.8307 0.1490
-6 19 -5 -1.8002 -1.9349
-6 19 -4 1.2250 0.0158
-6 19 -3 0.5487 2.3771
-6 19 -2 -2.2272 -1.4810
-6 19 -1 0.8864 -1.4223
-6 19 0 1.3308 0.2427
-6 19 1 1.1980 -0.1524
-6 19 2 -2.2744 -0.8711
-6 19 3 -3.2305 0.8997
-6 19 4 -1.1922 0.1219
-6 19 5 3.4006 -1.2952
-6 19 6 -1.3268 -0.0577
-6 19 7 -3.3062 -2.5941
-6 19 8 1.5010 1.7239
-6 19 9 0.3205 0.8810
-6 19 10 -0.8346 -2.1202
-6 19 11 -0.3723 0.7089
-6 19 12 0.4315 1.5447
-6 19 13 0.7761 -0.4460
-6 20 -5 -1.8369 0.3163
-6 20 -4 -0.6921 -1.6184
-6 20 -3 2.0612 0.6692
-6 20 -2 -0.1677 1.2953
-6 20 -1 -2.3198 -1.2152
-6 20 0 0.9740 -0.6283
-6 20 1 1.5075 0.9838
-6 20 2 1.0658 -0.9949
-6 20 3 0.0045 -0.8517
-6 20 4 -2.1762 0.9742
-6 20 5 -0.4545 -0.3459
-6 20 6 3.2806 1.2913
-6 20 7 -1.7776 -1.0792
-6 20 8 -1.0032 -2.5690
-6 20 9 2.0069 0.8146
-6 20 10 0.5658 -0.4014
-6 20 11 -0.9568 -1.4367
-6 21 -4 -2.4539 0.5041
-6 21 -3 0.0553 -0.5531
-6 21 -2 1.7647 0.8081
-6 21 -1 -0.2127 0.9151
-6 21 0 -2.0619 -1.0016
-6 21 1 0.8894 0.2930
-6 21 2 0.6063 1.3711
-6 21 3 0.8204 -0.7485
-6 21 4 0.4392 0.0447
-6 21 5 -2.2862 -0.8702
-6 21 6 0.6058 0.5804
-6 21 7 1.8286 1.9494
-6 21 8 -1.7124 -0.6808
-5 0 -3 0.6928 1.9902
-5 0 -1 5.6522 16.4354
-5 0 1 7.9219 3.0219
-5 0 3 -7.0792 -19.1050
-5 0 5 3.2774 -5.2150
-5 0 7 -28.8618 5.7002
-5 0 9 22.6698 6.6589
-5 0 11 -10.2087 -16.1728
-5 0 13 -0.8351 2.5382
-5 0 15 -5.8402 1.8322
-5 0 17 4.3634 5.2532
-5 0 19 -0.0991 -3.8391
-5 0 21 -2.2307 -0.5496
-5 0 23 -0.9897 -0.9311
-5 0 25 -0.0641 -0.9950
-5 1 -4 1.8033 -8.3283
-5 1 -3 6.1059 2.0417
-5 1 -2 -0.3555 -7.3711
-5 1 -1 -3.7039 -2.6434
-5 1 0 -1.3399 13.8202
-5 1 1 -2.7893 10.3182
-5 1 2 14.8499 13.4612
-5 1 3 0.4411 -3.6831
-5 1 4 -4.2777 -3.6736
-5 1 5 0.4982 0.1372
-5 1 6 13.5964 -6.9985
-5 1 7 3.1609 -1.1761
-5 1 8 -22.6408 1.4975
-5 1 9 1.7399 1.0952
-5 1 10 13.8085 11.9581
-5 1 11 -0.3426 -1.6198
-5 1 12 -3.2409 -10.6893
-5 1 13 4.2851 -1.6765
-5 1 14 1.7777 -3.5385
-5 1 15 1.0226 -0.8647
-5 1 16 -5.7118 -3.0633
-5 1 17 0.3792 -1.3356
-5 1 18 1.3124 3.6319
-5 1 19 -0.8996 0.6204
-5 1 20 1.3632 -1.4923
-5 1 21 0.2750 0.1734
-5 1 22 -0.1678 -0.5441
-5 1 23 -0.1818 0.6931
-5 1 24 0.2424 0.0508
-5 1 25 0.3810 -0.0336
-5 2 -4 -4.6294 3.5341
-5 2 -3 1.3495 -2.5723
-5 2 -2 6.0459 1.1051
-5 2 -1 1.9890 -13.4396
-5 2 0 6.0690 -3.0240
-5 2 1 -15.8225 0.5960
-5 2 2 -1.8597 12.5592
-5 2 3 11.4356 6.1615
-5 2 4 -2.8659 -4.3967
-5 2 5 -10.4354 4.3544
-5 2 6 -1.2713 1.0757
-5 2 7 9.1178 -1.1372
-5 2 8 -0.0643 -4.3804
-5 2 9 -12.4437 -1.3837
-5 2 10 0.3130 -0.8635
-5 2 11 5.5625 12.5899
-5 2 12 -3.1031 3.7276
-5 2 13 -2.1770 -0.6901
-5 2 14 3.4016 2.2623
-5 2 15 4.4495 0.1868
-5 2 16 2.5000 1.7309
-5 2 17 -1.2625 -2.4988
-5 2 18 1.8772 -1.7676
-5 2 19 0.5111 1.9589
-5 2 20 -1.2968 1.0965
-5 2 21 0.6895 0.5671
-5 2 22 0.2275 0.2059
-5 2 23 -0.6367 -0.6377
-5 2 24 -0.8716 0.4946
-5 2 25 0.6760 0.6874
-5 3 -4 2.7722 7.3407
-5 3 -3 -7.8894 1.4536
-5 3 -2 4.8304 5.7130
-5 3 -1 -4.2137 -0.3870
-5 3 0 13.0356 -4.2541
-5 3 1 8.4237 -3.2220
-5 3 2 -12.7501 -11.7205
-5 3 3 8.0224 12.0736
-5 3 4 4.9330 -2.7246
-5 3 5 -1.3637 -0.8859
-5 3 6 -13.3542 -2.6096
-5 3 7 3.1123 3.7925
-5 3 8 4.3975 0.4645
-5 3 9 -0.8885 -5.7891
-5 3 10 -8.6017 -7.2365
-5 3 11 -1.9769 -7.1917
-5 3 12 2.1955 3.4678
-5 3 13 -5.3318 0.3365
-5 3 14 -4.7089 -2.1646
-5 3 15 -1.7562 2.4640
-5 3 16 1.6841 1.0774
-5 3 17 0.0723 3.1878
-5 3 18 -1.1618 -2.1027
-5 3 19 1.1974 -1.8813
-5 3 20 -0.1343 0.1892
-5 3 21 -1.4142 -0.2052
-5 3 22 0.6178 0.7855
-5 3 23 0.2415 -0.6094
-5 3 24 -0.4356 -0.7476
-5 3 25 -0.8625 0.1998
-5 4 -4 6.7758 -0.0721
-5 4 -3 -2.5247 -1.8489
-5 4 -2 -5.5339 -0.8163
-5 4 -1 1.9370 5.7183
-5 4 0 -7.8659 6.3228
-5 4 1 16.0679 11.4783
-5 4 2 -3.0388 -1.3688
-5 4 3 1.6069 -4.9900
-5 4 4 9.1951 7.4632
-5 4 5 6.4606 -0.5345
-5 4 6 -1.8093 5.8468
-5 4 7 -9.6995 -2.7506
-5 4 8 7.7171 12.0386
-5 4 9 3.7952 3.6026
-5 4 10 3.1882 -1.6604
-5 4 11 -4.3505 -3.1149
-5 4 12 -0.0268 -4.1265
-5 4 13 4.3125 1.7133
-5 4 14 -2.8075 -2.4579
-5 4 15 -1.4009 -2.2202
-5 4 16 -2.5909 -0.1068
-5 4 17 1.6087 1.6831
-5 4 18 -0.0656 2.1814
-5 4 19 -0.0834 -0.3234
-5 4 20 1.4710 -0.0333
-5 4 21 -0.0407 0.1141
-5 4 22 -0.1499 0.4811
-5 4 23 -0.2990 0.0743
-5 4 24 0.2172 -0.7683
-5 5 -4 3.9709 -1.5682
-5 5 -3 7.1350 0.9905
-5 5 -2 -5.3078 -8.7579
-5 5 -1 -1.0901 -7.5039
-5 5 0 -7.0067 -2.4641
-5 5 1 -3.1533 5.4584
-5 5 2 3.9159 2.2843
-5 5 3 -7.8452 0.6766
-5 5 4 1.8164 0.0619
-5 5 5 4.2698 -1.7185
-5 5 6 2.4317 -1.1318
-5 5 7 -7.2161 -1.5271
-5 5 8 -3.1289 -0.4127
-5 5 9 2.3747 13.7656
-5 5 10 0.6233 2.0749
-5 5 11 2.5254 1.4503
-5 5 12 -3.1086 -0.7121
-5 5 13 0.8516 -0.1155
-5 5 14 1.6547 1.2428
-5 5 15 -0.0593 -1.4836
-5 5 16 1.1910 -0.7546
-5 5 17 -2.3285 -1.1735
-5 5 18 -0.2729 0.8272
-5 5 19 -1.0515 0.6233
-5 5 20 -0.6693 0.9834
-5 5 21 0.9134 0.2959
-5 5 22 0.3853 1.3158
-5 5 23 0.5402 0.8508
-5 5 24 -0.8132 0.0142
-5 6 -4 -4.6857 -2.3446
-5 6 -3 7.9074 4.0602
-5 6 -2 1.6903 1.1344
-5 6 -1 2.5821 -7.1992
-5 6 0 3.6426 -7.2505
-5 6 1 -1.3731 2.0380
-5 6 2 1.5473 0.5271
-5 6 3 0.7858 -4.7083
-5 6 4 -5.0663 2.5837
-5 6 5 4.9187 -0.9611
-5 6 6 4.5690 0.6108
-5 6 7 0.0591 -4.7684
-5 6 8 -3.8118 -10.3850
-5 6 9 2.3408 -0.1011
-5 6 10 -0.8905 4.4618
-5 6 11 0.3835 2.3310
-5 6 12 1.6008 0.1802
-5 6 13 -0.4825 -0.7059
-5 6 14 1.0584 0.8005
-5 6 15 -2.7419 0.3584
-5 6 16 2.8342 -0.1750
-5 6 17 1.8457 0.2671
-5 6 18 0.5285 -1.3123
-5 6 19 -0.3263 -1.0698
-5 6 20 -0.8713 0.6817
-5 6 21 -0.6831 -0.5078
-5 6 22 0.7769 0.9145
-5 6 23 0.8216 0.4254
-5 6 24 0.6166 0.0751
-5 7 -4 -3.9444 -3.9138
-5 7 -3 -3.4746 1.2842
-5 7 -2 4.1546 5.4553
-5 7 -1 -2.2842 4.7345
-5 7 0 0.9680 -5.6984
-5 7 1 3.2497 -0.1007
-5 7 2 2.0971 2.4409
-5 7 3 5.1534 -0.9594
-5 7 4 -5.1594 1.0825
-5 7 5 -3.4640 0.8818
-5 7 6 2.3019 4.4907
-5 7 7 1.7942 6.3086
-5 7 8 0.9326 -3.8516
-5 7 9 -1.5875 -4.5379
-5 7 10 2.2889 -3.1332
-5 7 11 -1.3882 1.7972
-5 7 12 -0.6530 3.0753
-5 7 13 -0.4171 -1.1599
-5 7 14 2.4759 -1.8773
-5 7 15 -1.0014 0.5603
-5 7 16 -3.2488 -1.5310
-5 7 17 0.6949 0.6860
-5 7 18 0.2817 0.8199
-5 7 19 -0.0017 -0.9940
-5 7 20 -0.4938 -0.5654
-5 7 21 -1.7045 0.3610
-5 7 22 -0.7981 -0.1483
-5 7 23 -0.1089 1.9211
-5 7 24 0.4486 0.1619
-5 8 -4 0.2154 -4.4064
-5 8 -3 -3.2239 -6.3203
-5 8 -2 -4.7292 -1.1342
-5 8 -1 3.8912 3.9964
-5 8 0 -2.1375 2.5912
-5 8 1 0.3560 -2.0151
-5 8 2 -1.4439 3.7664
-5 8 3 8.7474 -2.6638
-5 8 4 4.0393 -1.8737
-5 8 5 -4.8161 -1.2410
-5 8 6 -1.8489 -2.6427
-5 8 7 -1.9494 9.5010
-5 8 8 2.4374 -1.2081
-5 8 9 0.5573 1.3385
-5 8 10 -2.0036 -2.5855
-5 8 11 2.7437 -4.3993
-5 8 12 2.2235 1.6307
-5 8 13 -1.8992 2.3500
-5 8 14 0.1907 -0.2459
-5 8 15 4.0172 -0.3777
-5 8 16 0.7805 -0.1252
-5 8 17 -0.2279 -2.9719
-5 8 18 0.6529 0.1646
-5 8 19 1.4080 0.4679
-5 8 20 -0.0786 -0.6454
-5 8 21 0.7845 0.0065
-5 8 22 -1.2983 -0.8766
-5 8 23 -0.6093 0.4268
-5 9 -4 4.1173 5.2199
-5 9 -3 0.7570 -4.1464
-5 9 -2 -2.4967 -6.2685
-5 9 -1 -4.8028 -0.7193
-5 9 0 -0.0494 1.9356
-5 9 1 -1.7423 -1.8425
-5 9 2 -7.1232 -0.6003
-5 9 3 -0.0436 4.0660
-5 9 4 7.9056 -0.8546
-5 9 5 2.9443 0.0293
-5 9 6 -3.2595 -7.0394
-5 9 7 -3.1959 3.1854
-5 9 8 -1.1643 5.5482
-5 9 9 2.1830 -4.3844
-5 9 10 -1.2021 2.5109
-5 9 11 -5.3286 -0.0525
-5 9 12 3.8172 -3.3516
-5 9 13 1.9181 0.3163
-5 9 14 -3.7630 0.1001
-5 9 15 -1.3677 1.5849
-5 9 16 3.0795 2.5063
-5 9 17 0.6689 -0.5690
-5 9 18 -0.9817 -1.8793
-5 9 19 0.0598 -0.6880
-5 9 20 0.5911 0.0660
-5 9 21 -0.2828 -0.4754
-5 9 22 0.8088 -0.0348
-5 9 23 -0.7560 -0.3753
-5 10 -4 0.8271 3.4381
-5 10 -3 1.8274 5.7357
-5 10 -2 0.3896 -3.6530
-5 10 -1 1.5810 -5.0063
-5 10 0 1.1498 0.6986
-5 10 1 4.1416 1.9842
-5 10 2 -2.1719 -4.5228
-5 10 3 -8.7079 -1.4997
-5 10 4 0.8554 0.4499
-5 10 5 3.1164 3.4378
-5 10 6 4.4401 -2.8814
-5 10 7 -4.7553 -4.4125
-5 10 8 0.4900 5.8408
-5 10 9 -2.2068 3.8470
-5 10 10 1.4605 -6.0376
-5 10 11 -2.6630 2.6929
-5 10 12 -5.1619 0.9513
-5 10 13 4.3512 -2.3469
-5 10 14 0.8623 -2.4977
-5 10 15 -4.4801 -1.6324
-5 10 16 -1.4007 1.4370
-5 10 17 2.3154 1.7928
-5 10 18 1.2973 -1.1854
-5 10 19 -1.0470 -0.3012
-5 10 20 1.0873 -0.8776
-5 10 21 0.3202 -0.0304
-5 10 22 0.7631 -0.6234
-5 11 -4 -0.9869 -4.3346
-5 11 -3 0.7281 3.4264
-5 11 -2 -0.9509 5.0221
-5 11 -1 -3.5464 0.2075
-5 11 0 -1.1729 -2.4115
-5 11 1 3.0521 5.8722
-5 11 2 3.4984 1.5680
-5 11 3 -0.0860 -1.6502
-5 11 4 -3.3843 -3.3263
-5 11 5 -1.4394 2.8502
-5 11 6 3.2493 3.1251
-5 11 7 -1.1698 -3.0604
-5 11 8 -0.5909 -4.3836
-5 11 9 2.8425 7.4199
-5 11 10 -1.7512 1.8426
-5 11 11 1.4216 -3.2592
-5 11 12 -1.7572 4.1648
-5 11 13 -2.7037 2.8424
-5 11 14 4.3083 -1.1647
-5 11 15 1.2868 -2.9543
-5 11 16 -2.2597 0.1412
-5 11 17 -0.6149 1.2323
-5 11 18 1.0547 0.5438
-5 11 19 0.0201 -0.3984
-5 11 20 -1.1011 0.7607
-5 11 21 0.4160 0.3867
-5 11 22 0.4715 0.5985
-5 12 -4 -0.3761 -2.2080
-5 12 -3 0.5533 -4.0297
-5 12 -2 2.9115 0.4828
-5 12 -1 0.3304 1.0075
-5 12 0 -2.9069 -3.7797
-5 12 1 0.4500 -1.0530
-5 12 2 0.9673 5.1859
-5 12 3 -1.1447 1.3153
-5 12 4 1.0660 -3.5315
-5 12 5 -3.1906 -4.4688
-5 12 6 0.8023 1.2358
-5 12 7 1.3630 3.5447
-5 12 8 -3.7193 -5.4335
-5 12 9 0.9359 -2.2555
-5 12 10 0.9471 4.2656
-5 12 11 -1.6061 -0.3107
-5 12 12 1.3831 -2.3767
-5 12 13 -2.1435 4.1277
-5 12 14 -1.7289 4.7556
-5 12 15 0.8064 -1.0756
-5 12 16 1.1410 -0.9147
-5 12 17 -1.4213 0.5071
-5 12 18 0.7373 0.7162
-5 12 19 -0.1828 -1.0395
-5 12 20 -0.5387 -0.4576
-5 12 21 -1.0593 -0.5686
-5 13 -4 -0.0376 2.2503
-5 13 -3 -1.8790 0.9532
-5 13 -2 0.6588 -0.8647
-5 13 -1 3.2101 4.4624
-5 13 0 -0.7047 0.4502
-5 13 1 -0.2223 -2.0234
-5 13 2 2.5698 0.3999
-5 13 3 2.6156 4.9394
-5 13 4 1.2814 3.0548
-5 13 5 0.6825 -0.3198
-5 13 6 -1.3345 -1.8676
-5 13 7 1.4539 1.5750
-5 13 8 0.8327 0.4565
-5 13 9 -2.0727 -4.9862
-5 13 10 0.8312 -0.5791
-5 13 11 -0.1988 1.3383
-5 13 12 -0.4020 -1.1405
-5 13 13 0.6414 -4.4946
-5 13 14 -0.6590 2.7939
-5 13 15 -1.1425 1.5717
-5 13 16 0.6458 -0.7876
-5 13 17 -0.1908 -0.3579
-5 13 18 0.0759 0.2006
-5 13 19 0.5604 0.1994
-5 13 20 0.1275 -0.6303
-5 14 -4 0.8877 -1.1862
-5 14 -3 -1.5460 -0.6388
-5 14 -2 -3.3009 -0.1060
-5 14 -1 0.5638 -2.2539
-5 14 0 1.5892 1.8827
-5 14 1 -0.4636 -0.0010
-5 14 2 -1.8433 0.2573
-5 14 3 -0.4489 -0.5732
-5 14 4 2.0327 1.4152
-5 14 5 -0.3816 0.5418
-5 14 6 0.9929 1.1109
-5 14 7 0.0836 2.2597
-5 14 8 1.5147 1.8789
-5 14 9 -0.3305 -1.7528
-5 14 10 -0.8155 -0.9978
-5 14 11 0.2045 -1.8541
-5 14 12 1.3951 1.6721
-5 14 13 -0.8594 -2.8927
-5 14 14 0.7589 -0.6789
-5 14 15 -0.2839 1.5343
-5 14 16 0.8308 0.2391
-5 14 17 0.6920 -0.1179
-5 14 18 -0.2171 0.1002
-5 14 19 0.9148 0.2618
-5 14 20 0.2148 -0.4227
-5 15 -4 1.3049 1.1019
-5 15 -3 2.0372 -1.2461
-5 15 -2 -1.2275 0.8378
-5 15 -1 -2.3886 1.0692
-5 15 0 -0.7604 -2.6008
-5 15 1 1.0966 -0.6324
-5 15 2 -0.2086 1.3442
-5 15 3 -1.2420 0.2257
-5 15 4 1.9072 0.5073
-5 15 5 0.5225 -0.1486
-5 15 6 -1.7107 -1.8533
-5 15 7 0.3949 0.2916
-5 15 8 1.5149 3.0795
-5 15 9 0.8302 -0.1651
-5 15 10 -0.0540 0.1197
-5 15 11 -0.6242 1.5645
-5 15 12 1.9095 0.0554
-5 15 13 0.9658 -0.5808
-5 15 14 -1.3419 -2.6085
-5 15 15 -0.7489 1.6016
-5 15 16 -0.1440 0.8986
-5 15 17 0.8971 0.0418
-5 15 18 -0.2366 -0.1408
-5 15 19 -0.3205 0.5629
-5 16 -4 -0.7070 0.0714
-5 16 -3 1.8581 0.7334
-5 16 -2 1.5610 -0.2421
-5 16 -1 -0.2667 1.1632
-5 16 0 -0.1793 0.1308
-5 16 1 0.4317 -2.3499
-5 16 2 0.6519 -0.2512
-5 16 3 -3.7412 1.6643
-5 16 4 -0.7398 -1.2802
-5 16 5 2.8649 2.3854
-5 16 6 -0.2742 -0.7201
-5 16 7 -1.9797 -2.0450
-5 16 8 -0.0713 -0.8580
-5 16 9 -0.0572 1.4462
-5 16 10 -1.7924 -2.0042
-5 16 11 -2.3872 -0.2402
-5 16 12 -1.1782 2.0933
-5 16 13 2.3213 0.9368
-5 16 14 0.3698 -1.9708
-5 16 15 -1.2915 -0.8437
-5 16 16 -1.3111 0.7039
-5 16 17 0.2219 1.2819
-5 16 18 0.3317 -0.6003
-5 17 -4 -0.8929 -3.0729
-5 17 -3 0.5500 -1.5643
-5 17 -2 2.3657 0.5859
-5 17 -1 -0.0745 0.7649
-5 17 0 -0.6559 0.4515
-5 17 1 0.6046 0.7118
-5 17 2 2.4788 -1.3470
-5 17 3 1.2443 1.1693
-5 17 4 -5.4410 -0.4146
-5 17 5 -0.1703 1.0061
-5 17 6 2.7306 3.7117
-5 17 7 -0.2545 1.1045
-5 17 8 -0.5239 -2.0583
-5 17 9 1.3744 -0.1690
-5 17 10 1.8145 0.5081
-5 17 11 -0.1516 -2.6321
-5 17 12 -3.0975 -1.3535
-5 17 13 -0.6816 1.1905
-5 17 14 1.5685 -0.3433
-5 17 15 0.8678 -1.5361
-5 17 16 -0.8022 -0.8600
-5 17 17 -0.0277 0.0773
-5 18 -4 -0.9967 3.3417
-5 18 -3 -1.8988 -2.3601
-5 18 -2 1.7769 -0.2906
-5 18 -1 1.5182 0.6795
-5 18 0 -0.0412 -1.8559
-5 18 1 -0.7984 -0.4406
-5 18 2 0.2710 0.5172
-5 18 3 4.6075 0.1909
-5 18 4 0.3083 -1.4938
-5 18 5 -5.6654 -2.7549
-5 18 6 -0.2672 0.5546
-5 18 7 2.2112 3.0798
-5 18 8 -1.1507 0.5913
-5 18 9 -2.0748 -0.9795
-5 18 10 -0.6735 2.3456
-5 18 11 3.0953 1.3664
-5 18 12 0.5686 -1.5761
-5 18 13 -2.3732 -0.2254
-5 18 14 -0.3567 1.3155
-5 18 15 0.8634 0.3611
-5 19 -4 0.8746 1.6559
-5 19 -3 -1.5097 1.3407
-5 19 -2 -1.8567 -1.5922
-5 19 -1 1.2414 2.5580
-5 19 0 0.6089 0.6413
-5 19 1 0.4510 -1.6823
-5 19 2 -2.5436 -0.7034
-5 19 3 1.7437 2.0948
-5 19 4 5.9951 1.7255
-5 19 5 0.0976 -0.8597
-5 19 6 -3.1619 -1.1865
-5 19 7 0.7147 1.3927
-5 19 8 3.3795 1.6914
-5 19 9 -0.2764 -1.9264
-5 19 10 -2.3142 -0.9162
-5 19 11 -0.7574 2.3657
-5 19 12 2.7772 0.5604
-5 19 13 -0.3296 -1.2703
-5 19 14 -1.5723 -0.2700
-5 20 -4 1.1410 -1.1777
-5 20 -3 1.3045 1.4742
-5 20 -2 -0.8744 -0.6229
-5 20 -1 -1.6365 -0.7253
-5 20 0 0.7114 1.9290
-5 20 1 1.5107 0.9612
-5 20 2 -1.1653 -2.0839
-5 20 3 -3.5249 -0.8751
-5 20 4 1.6968 0.9405
-5 20 5 2.7389 0.6032
-5 20 6 -0.5360 -1.1679
-5 20 7 -2.6559 -0.4800
-5 20 8 0.8232 2.2641
-5 20 9 1.7352 1.5481
-5 20 10 -0.3734 -1.9096
-5 20 11 -2.2112 -0.0670
-5 20 12 0.6945 1.1578
-5 21 -4 -0.7307 -1.8626
-5 21 -3 1.2932 -0.0871
-5 21 -2 0.7992 0.5174
-5 21 -1 -0.9794 -0.9390
-5 21 0 -1.8447 -1.2504
-5 21 1 1.6542 1.8079
-5 21 2 1.2589 0.8645
-5 21 3 -1.5511 -1.9201
-5 21 4 -1.5687 -0.0268
-5 21 5 1.3627 0.0786
-5 21 6 1.7734 0.6443
-5 21 7 -0.0105 -1.4970
-5 21 8 -0.8779 -1.2694
-5 21 9 1.1269 1.1367
-5 22 -2 1.3066 0.9142
-5 22 -1 0.6062 0.9008
-5 22 0 -1.5796 -1.1722
-5 22 1 -0.6727 -1.0995
-5 22 2 1.5538 1.7776
-5 22 3 0.7011 -0.2313
-5 22 4 -1.0173 -0.9888
-5 22 5 -1.5960 -0.0984
-5 22 6 0.4301 0.2199
-4 0 -2 -12.1110 0.1903
-4 0 0 29.8471 -7.0844
-4 0 2 -11.4346 -13.0545
-4 0 4 1.6243 30.9153
-4 0 6 13.9035 -22.6376
-4 0 8 -9.2798 5.2250
-4 0 10 -3.3933 5.5801
-4 0 12 7.2374 2.1751
-4 0 14 0.0071 -2.9573
-4 0 16 2.2894 -1.9038
-4 0 18 -2.4825 -0.5690
-4 0 20 0.5293 2.7658
-4 0 22 1.6691 1.2284
-4 0 24 0.4557 0.8803
-4 1 -3 -3.1434 8.9843
-4 1 -2 0.2704 -4.4672
-4 1 -1 -26.7501 6.7371
-4 1 0 -1.6013 -6.4460
-4 1 1 22.0030 5.4755
-4 1 2 0.6086 0.6300
-4 1 3 -7.9330 -23.9867
-4 1 4 -0.1066 -4.2455
-4 1 5 0.6502 24.9748
-4 1 6 -5.6291 1.7145
-4 1 7 12.5014 -12.9332
-4 1 8 1.4353 -1.5356
-4 1 9 -1.4083 -5.5135
-4 1 10 1.9667 -4.6696
-4 1 11 -6.5612 2.3146
-4 1 12 -0.1041 2.7080
-4 1 13 3.5611 4.5517
-4 1 14 -3.6306 -0.3182
-4 1 15 0.5611 2.1659
-4 1 16 -0.4719 3.0089
-4 1 17 3.4383 -1.2739
-4 1 18 0.9606 -0.7973
-4 1 19 -1.7262 -1.7494
-4 1 20 0.4645 -0.4104
-4 1 21 -1.0188 1.1947
-4 1 22 0.1715 -0.7667
-4 1 23 0.2631 1.3295
-4 1 24 -0.8461 -0.3623
-4 1 25 -0.1342 0.7539
-4 2 -3 3.5958 0.0171
-4 2 -2 4.4670 5.2279
-4 2 -1 -5.7694 1.3046
-4 2 0 -25.1307 2.9389
-4 2 1 0.7964 -13.5824
-4 2 2 9.8298 17.2620
-4 2 3 1.6179 1.8747
-4 2 4 -10.7099 -21.4653
-4 2 5 1.7814 -0.5172
-4 2 6 1.7521 12.3480
-4 2 7 -6.2143 6.1407
-4 2 8 8.2596 -2.0818
-4 2 9 2.4354 4.6923
-4 2 10 5.4288 -6.9447
-4 2 11 0.4448 -6.9885
-4 2 12 -2.6980 -2.5818
-4 2 13 2.2209 -1.5214
-4 2 14 -0.5229 0.8741
-4 2 15 -4.1704 -5.2297
-4 2 16 -1.9844 4.0282
-4 2 17 -1.6220 1.9794
-4 2 18 1.9249 -0.0954
-4 2 19 -0.6384 -0.0675
-4 2 20 -0.8461 -1.8966
-4 2 21 0.5439 1.1758
-4 2 22 -0.2961 -0.8084
-4 2 23 1.4982 -0.3750
-4 2 24 0.1269 0.6044
-4 2 25 -0.5122 -0.2663
-4 3 -3 -4.1982 -11.5119
-4 3 -2 16.7266 2.1152
-4 3 -1 -1.7687 -0.7069
-4 3 0 -5.4006 8.7848
-4 3 1 -6.7056 2.8008
-4 3 2 -1.9449 -12.5092
-4 3 3 5.6090 18.7812
-4 3 4 -0.0740 -6.3668
-4 3 5 -4.5025 -9.6226
-4 3 6 -0.3934 -4.2142
-4 3 7 -0.8594 6.3086
-4 3 8 -7.9075 4.0795
-4 3 9 1.0347 -0.0574
-4 3 10 3.4319 9.3435
-4 3 11 1.0015 0.1173
-4 3 12 0.0397 -0.1974
-4 3 13 2.0718 -0.9771
-4 3 14 4.3585 -0.0878
-4 3 15 0.4037 0.0164
-4 3 16 -1.3442 -5.4789
-4 3 17 -1.2775 1.9684
-4 3 18 -0.1665 -0.6005
-4 3 19 0.4184 0.5051
-4 3 20 -1.0578 -0.6209
-4 3 21 -1.2579 -0.3236
-4 3 22 -0.5098 1.6063
-4 3 23 -0.1063 -0.4113
-4 3 24 1.1062 0.1021
-4 3 25 0.2503 -0.2124
-4 4 -3 -5.2624 -0.1319
-4 4 -2 2.7807 -8.3236
-4 4 -1 13.1363 3.1515
-4 4 0 -15.6012 -13.9725
-4 4 1 3.3070 6.5063
-4 4 2 -2.7845 -2.9982
-4 4 3 -3.2654 -1.8449
-4 4 4 1.2357 10.3822
-4 4 5 -2.1008 -7.2423
-4 4 6 2.3027 -3.1917
-4 4 7 -1.4310 -11.6722
-4 4 8 2.3846 4.7796
-4 4 9 -7.3574 -4.0844
-4 4 10 1.1713 -3.3563
-4 4 11 1.8562 4.3113
-4 4 12 -4.7335 0.8178
-4 4 13 0.0028 2.9380
-4 4 14 0.0052 -0.8543
-4 4 15 4.5751 2.5460
-4 4 16 -0.2363 -0.0079
-4 4 17 1.0771 -1.3846
-4 4 18 0.2469 0.2139
-4 4 19 0.0443 -1.3414
-4 4 20 1.0078 -0.6101
-4 4 21 -1.0339 -0.9042
-4 4 22 -0.1684 -0.2730
-4 4 23 -0.2618 0.3535
-4 4 24 0.3306 1.1300
-4 5 -3 0.4942 10.0995
-4 5 -2 -6.7444 -2.9712
-4 5 -1 14.3560 7.1149
-4 5 0 1.3922 1.9907
-4 5 1 -7.4357 -7.5565
-4 5 2 6.9737 -0.5423
-4 5 3 -4.0769 -2.6674
-4 5 4 1.0583 3.4995
-4 5 5 -0.6218 3.1692
-4 5 6 2.6307 2.7308
-4 5 7 0.2709 0.8935
-4 5 8 1.1593 -9.2804
-4 5 9 0.8469 2.2882
-4 5 10 -3.9264 -6.9654
-4 5 11 2.9876 -1.3454
-4 5 12 0.5535 -1.2384
-4 5 13 -2.6499 0.6946
-4 5 14 -2.1993 1.0289
-4 5 15 -0.2141 0.6751
-4 5 16 1.4744 2.0732
-4 5 17 -0.5906 -0.9547
-4 5 18 1.6940 1.5079
-4 5 19 0.5638 0.0558
-4 5 20 0.9286 -1.0423
-4 5 21 0.5990 -0.8993
-4 5 22 -1.0892 0.0313
-4 5 23 0.3280 -1.0544
-4 5 24 -0.4732 0.0083
-4 6 -3 2.1290 1.3531
-4 6 -2 -8.6325 3.3784
-4 6 -1 -3.8738 0.1074
-4 6 0 9.4155 8.7799
-4 6 1 -4.7257 0.6038
-4 6 2 -2.1860 0.0656
-4 6 3 2.1800 -3.5798
-4 6 4 -3.6000 3.9828
-4 6 5 -2.0479 0.5966
-4 6 6 -3.1885 1.0048
-4 6 7 4.9909 10.7706
-4 6 8 -0.0487 4.1577
-4 6 9 3.2347 0.6547
-4 6 10 -3.6640 -2.1565
-4 6 11 -1.6268 -0.4279
-4 6 12 1.7510 -1.1061
-4 6 13 0.8569 -0.7966
-4 6 14 -0.9274 -0.7205
-4 6 15 -2.4870 -0.9263
-4 6 16 0.9411 1.7086
-4 6 17 -1.0803 -0.2032
-4 6 18 -0.7311 -0.4092
-4 6 19 -0.6293 1.3377
-4 6 20 0.1495 1.1335
-4 6 21 0.5665 -1.6410
-4 6 22 -0.4432 0.1147
-4 6 23 -0.4533 -0.1884
-4 6 24 -0.0665 -0.6613
-4 7 -3 3.1071 -3.1580
-4 7 -2 4.4631 -3.0594
-4 7 -1 -11.5266 -0.5839
-4 7 0 -0.0608 -2.4851
-4 7 1 8.3987 3.7927
-4 7 2 -3.8709 -0.4672
-4 7 3 -2.8788 -5.3213
-4 7 4 0.5011 -1.9147
-4 7 5 4.9766 0.9307
-4 7 6 -5.5196 -4.2853
-4 7 7 -4.0800 -1.4679
-4 7 8 3.0570 5.4043
-4 7 9 3.1853 5.1805
-4 7 10 2.2611 0.7598
-4 7 11 -4.6881 -0.2483
-4 7 12 -0.4057 2.3535
-4 7 13 1.7650 0.0138
-4 7 14 1.3633 1.0847
-4 7 15 -0.6129 1.3459
-4 7 16 -0.3070 -0.6789
-4 7 17 1.9309 0.8553
-4 7 18 0.5418 -1.0918
-4 7 19 -0.1824 -1.0948
-4 7 20 0.3867 1.0720
-4 7 21 0.1515 0.4702
-4 7 22 0.6794 -1.7497
-4 7 23 0.1745 0.6589
-4 7 24 0.0339 -0.3885
-4 8 -3 3.6481 3.7296
-4 8 -2 6.6626 -0.2432
-4 8 -1 5.9065 1.1020
-4 8 0 -13.5962 -0.3525
-4 8 1 3.4631 -5.1727
-4 8 2 5.7658 5.5305
-4 8 3 -0.7952 -2.7459
-4 8 4 -9.1274 -5.2637
-4 8 5 1.2645 0.5636
-4 8 6 9.8255 -2.9149
-4 8 7 -4.1251 1.1817
-4 8 8 -1.6019 -6.4292
-4 8 9 1.3304 1.3380
-4 8 10 4.0794 0.4663
-4 8 11 -0.6617 -1.6446
-4 8 12 -3.9215 1.1469
-4 8 13 -1.8034 0.0143
-4 8 14 0.3199 -1.2042
-4 8 15 -0.2515 0.6567
-4 8 16 -1.8996 2.1232
-4 8 17 -0.2753 -0.0491
-4 8 18 0.4103 1.1414
-4 8 19 -0.1400 -0.9149
-4 8 20 -0.1731 -1.3530
-4 8 21 0.4804 1.8578
-4 8 22 -0.6636 -1.3404
-4 8 23 0.8129 -0.2792
-4 9 -3 -7.5492 0.2056
-4 9 -2 -0.1653 3.3311
-4 9 -1 8.7450 0.6563
-4 9 0 3.8974 5.6063
-4 9 1 -6.1555 -1.9523
-4 9 2 1.8392 -0.7371
-4 9 3 9.4210 5.9274
-4 9 4 -1.8359 -3.3989
-4 9 5 -11.2590 -0.6386
-4 9 6 -0.1219 -4.9620
-4 9 7 6.8884 3.0600
-4 9 8 -0.0802 4.0756
-4 9 9 0.4832 -4.1725
-4 9 10 3.9501 0.3408
-4 9 11 1.9733 -1.2226
-4 9 12 1.7391 -2.1256
-4 9 13 -1.8819 1.4065
-4 9 14 0.0002 -1.4927
-4 9 15 -0.0034 -0.5605
-4 9 16 0.4277 0.0166
-4 9 17 -1.4751 -0.2119
-4 9 18 0.6568 0.7747
-4 9 19 -0.7154 1.4605
-4 9 20 0.3230 -0.8404
-4 9 21 0.2919 0.4827
-4 9 22 -0.1288 0.6591
-4 9 23 0.1560 -0.9573
-4 10 -3 -1.5737 -2.6147
-4 10 -2 -7.3621 -0.5176
-4 10 -1 -2.6096 0.7213
-4 10 0 3.9334 0.9813
-4 10 1 1.1636 3.3098
-4 10 2 -6.9048 -3.0332
-4 10 3 1.2206 3.1318
-4 10 4 13.4342 1.2128
-4 10 5 -2.1179 1.4371
-4 10 6 -6.6460 -3.5895
-4 10 7 -3.3189 -5.8115
-4 10 8 3.9522 2.0952
-4 10 9 -1.6260 3.0095
-4 10 10 0.9529 -2.0893
-4 10 11 3.8121 3.3492
-4 10 12 0.8449 -1.0823
-4 10 13 1.2494 0.4410
-4 10 14 -1.3203 0.1525
-4 10 15 -0.2630 0.6067
-4 10 16 1.0130 1.0015
-4 10 17 -0.4827 0.3802
-4 10 18 -0.2449 -1.4726
-4 10 19 -1.3640 1.3923
-4 10 20 -0.7660 0.0911
-4 10 21 -0.4192 0.4133
-4 10 22 -0.0223 0.8067
-4 11 -3 4.5148 0.3904
-4 11 -2 -0.9424 -2.9792
-4 11 -1 -2.3627 -0.2608
-4 11 0 -2.9719 -4.5816
-4 11 1 6.7817 0.3260
-4 11 2 -1.4688 -2.2872
-4 11 3 -10.1648 1.9473
-4 11 4 0.1118 0.4516
-4 11 5 8.0953 2.3155
-4 11 6 1.1921 1.2174
-4 11 7 -4.1677 -1.1168
-4 11 8 -0.4121 -4.7257
-4 11 9 2.3721 -0.3869
-4 11 10 -4.3401 -1.5624
-4 11 11 -1.3378 -1.3416
-4 11 12 3.1589 2.3382
-4 11 13 0.7862 -1.9137
-4 11 14 0.2130 -0.0612
-4 11 15 -2.8300 -0.7691
-4 11 16 -0.5321 1.3776
-4 11 17 1.1529 0.1819
-4 11 18 0.4778 0.2848
-4 11 19 0.0605 -0.8798
-4 11 20 -0.6288 0.2805
-4 11 21 -0.3852 -0.5942
-4 11 22 0.3108 -0.2508
-4 12 -3 0.6180 1.4040
-4 12 -2 0.1383 2.5227
-4 12 -1 1.8803 1.8423
-4 12 0 -4.7728 2.7402
-4 12 1 -1.5720 -2.9529
-4 12 2 7.3179 -2.7335
-4 12 3 -2.4911 -1.7552
-4 12 4 -5.7438 2.0027
-4 12 5 -2.4744 1.8250
-4 12 6 3.6490 0.8981
-4 12 7 -0.3586 3.8698
-4 12 8 -3.8700 -0.0109
-4 12 9 2.4475 -1.7031
-4 12 10 3.4394 -1.6484
-4 12 11 -5.6562 -2.3283
-4 12 12 -0.1254 -0.2955
-4 12 13 1.0654 0.6855
-4 12 14 3.2332 -2.1169
-4 12 15 -0.1883 -1.6493
-4 12 16 -1.4280 0.6649
-4 12 17 -0.9421 -0.3133
-4 12 18 1.6740 0.0834
-4 12 19 -0.1191 -0.0210
-4 12 20 0.2660 0.8389
-4 12 21 -0.6801 0.5097
-4 13 -3 -1.2105 -1.3668
-4 13 -2 -2.2076 -0.7204
-4 13 -1 0.7590 0.0199
-4 13 0 1.8151 -0.2259
-4 13 1 -5.0179 1.7145
-4 13 2 2.1338 -2.6411
-4 13 3 2.3871 -3.1887
-4 13 4 -2.1024 -3.0778
-4 13 5 -3.2639 0.9596
-4 13 6 0.1020 -0.7078
-4 13 7 3.5473 0.1143
-4 13 8 -1.0840 4.5125
-4 13 9 -4.0591 0.8829
-4 13 10 4.5493 1.5171
-4 13 11 1.5166 -0.5130
-4 13 12 -3.1494 -0.9032
-4 13 13 -0.0603 0.8470
-4 13 14 0.1134 1.9491
-4 13 15 2.2874 -1.7390
-4 13 16 0.2321 0.7744
-4 13 17 -0.7695 1.1479
-4 13 18 0.4221 -0.0490
-4 13 19 0.9136 -0.9253
-4 13 20 0.6204 -0.3151
-4 13 21 0.0842 0.3916
-4 14 -3 0.7155 -2.2312
-4 14 -2 0.8052 1.5206
-4 14 -1 -0.2653 0.8734
-4 14 0 1.1569 1.9761
-4 14 1 -2.6284 0.1635
-4 14 2 -0.1994 0.4864
-4 14 3 3.7858 -0.2301
-4 14 4 1.8881 -2.7627
-4 14 5 -3.3964 -1.1300
-4 14 6 -1.3840 2.4048
-4 14 7 1.5008 -1.7695
-4 14 8 4.4395 -0.3741
-4 14 9 -3.5300 0.5077
-4 14 10 -2.0248 1.9606
-4 14 11 3.2873 1.8504
-4 14 12 0.1943 1.4728
-4 14 13 -2.3314 -2.8295
-4 14 14 -0.3706 2.2462
-4 14 15 -0.4939 -0.3997
-4 14 16 0.0188 -1.1753
-4 14 17 -0.7220 0.3878
-4 14 18 -0.8044 1.7089
-4 14 19 0.3419 0.2371
-4 14 20 0.0177 -0.8405
-4 15 -3 -2.9543 -0.1812
-4 15 -2 -0.7116 -0.2847
-4 15 -1 2.7288 1.2462
-4 15 0 2.8693 0.2014
-4 15 1 -1.9256 1.4839
-4 15 2 -3.3432 0.6486
-4 15 3 1.7720 1.2830
-4 15 4 2.1048 0.5916
-4 15 5 -1.5248 -4.1658
-4 15 6 -3.4208 0.0430
-4 15 7 -0.7701 3.0908
-4 15 8 3.2619 -0.8781
-4 15 9 2.8538 -1.9883
-4 15 10 -3.5991 -1.5810
-4 15 11 -1.0098 -0.1988
-4 15 12 2.9827 1.8490
-4 15 13 -0.3472 -0.5689
-4 15 14 -1.1910 -2.1562
-4 15 15 0.9381 1.4470
-4 15 16 0.5906 -0.6797
-4 15 17 -0.3105 -1.6473
-4 15 18 -0.5281 -0.3375
-4 15 19 -0.2480 1.0631
-4 16 -3 -0.3509 0.5049
-4 16 -2 -4.2697 -2.1915
-4 16 -1 -1.7622 0.7024
-4 16 0 4.2339 1.9404
-4 16 1 0.1533 -0.7872
-4 16 2 -3.6620 -1.0980
-4 16 3 -0.8373 -0.1031
-4 16 4 5.1731 1.4081
-4 16 5 0.8969 0.5338
-4 16 6 -2.9629 -4.3122
-4 16 7 -1.4733 1.4514
-4 16 8 -0.1370 3.5040
-4 16 9 3.7986 -0.5422
-4 16 10 2.6334 0.0966
-4 16 11 -1.1305 -0.7464
-4 16 12 1.2685 0.2419
-4 16 13 2.8083 1.2835
-4 16 14 -1.4275 -1.1363
-4 16 15 -0.5321 -0.5049
-4 16 16 1.2001 0.0466
-4 16 17 0.9115 0.1988
-4 16 18 -0.2551 -1.3717
-4 17 -3 2.4830 2.2139
-4 17 -2 -1.0477 -0.5447
-4 17 -1 -3.5733 -3.3140
-4 17 0 0.7557 -0.2469
-4 17 1 4.4626 1.4330
-4 17 2 -1.2217 -1.1105
-4 17 3 -4.1423 -1.2086
-4 17 4 -0.2762 -1.9590
-4 17 5 5.9930 1.3133
-4 17 6 -1.2779 -1.6046
-4 17 7 -2.1995 -5.0350
-4 17 8 -0.5812 1.4076
-4 17 9 -1.9875 1.5775
-4 17 10 0.2577 -0.0171
-4 17 11 -0.1391 1.5954
-4 17 12 -1.5617 0.9786
-4 17 13 2.5620 1.2602
-4 17 14 0.8285 0.3834
-4 17 15 -1.2819 0.4621
-4 17 16 -1.2332 0.4225
-4 17 17 0.8502 -0.2829
-4 18 -3 1.1729 -0.7018
-4 18 -2 2.2060 3.5456
-4 18 -1 -1.5188 0.3890
-4 18 0 -3.5055 -0.2994
-4 18 1 0.3701 0.3996
-4 18 2 2.2844 1.1356
-4 18 3 0.0794 1.1349
-4 18 4 -5.8499 -1.0336
-4 18 5 1.4795 -0.2176
-4 18 6 4.1322 4.0554
-4 18 7 -1.2649 -1.6263
-4 18 8 -0.1987 -4.5447
-4 18 9 1.6260 -0.3093
-4 18 10 -1.2809 -1.4972
-4 18 11 0.4028 -1.8075
-4 18 12 -1.9207 -0.3093
-4 18 13 -0.8901 1.2661
-4 18 14 1.7223 0.0988
-4 18 15 0.4352 -0.8277
-4 18 16 -0.6708 0.5450
-4 19 -3 -1.4506 -1.6746
-4 19 -2 1.4551 -1.0704
-4 19 -1 2.9540 1.2130
-4 19 0 -1.0125 -0.3733
-4 19 1 -1.9192 0.0559
-4 19 2 -1.1697 -0.7201
-4 19 3 3.2895 0.7961
-4 19 4 -1.2867 -0.3518
-4 19 5 -6.5477 -3.7047
-4 19 6 1.5036 0.1383
-4 19 7 1.3934 3.9415
-4 19 8 -1.7097 -1.2446
-4 19 9 -0.2621 -1.3858
-4 19 10 1.1793 1.3205
-4 19 11 0.3229 -0.5544
-4 19 12 0.7307 -2.6521
-4 19 13 -1.5606 -0.2207
-4 19 14 0.2273 1.1920
-4 20 -3 -2.3749 0.1907
-4 20 -2 -1.7497 -1.6803
-4 20 -1 1.5706 -0.0048
-4 20 0 1.7513 0.3716
-4 20 1 0.0182 0.2906
-4 20 2 -1.8584 -0.0944
-4 20 3 -0.0528 1.6418
-4 20 4 4.9043 1.6790
-4 20 5 -1.8946 0.4681
-4 20 6 -2.9151 -2.3299
-4 20 7 1.8669 1.5620
-4 20 8 1.4025 1.3273
-4 20 9 -1.6575 -1.8355
-4 20 10 -0.4455 -0.3508
-4 20 11 0.0734 2.7837
-4 20 12 1.2158 -0.3360
-4 21 -3 0.5887 2.2837
-4 21 -2 -2.3673 -0.7687
-4 21 -1 -0.0248 -0.6060
-4 21 0 0.4931 0.3607
-4 21 1 1.3881 0.0741
-4 21 2 -0.1859 -1.2427
-4 21 3 -2.0819 -0.4031
-4 21 4 0.4134 1.1674
-4 21 5 2.0206 0.3317
-4 21 6 -3.2583 0.3621
-4 21 7 -1.8527 0.0517
-4 21 8 1.3204 1.8401
-4 21 9 0.5528 0.5168
-4 21 10 -1.0901 -1.8213
-4 22 -3 2.1337 1.1581
-4 22 -2 -0.6805 0.6211
-4 22 -1 -0.8126 -1.1849
-4 22 0 -0.0215 0.0554
-4 22 1 0.4706 0.9330
-4 22 2 1.1413 0.5094
-4 22 3 -0.2311 -1.1643
-4 22 4 -0.1520 0.0876
-4 22 5 1.9220 -0.0656
-4 22 6 1.6918 -0.6373
-4 22 7 -2.2688 -0.4344
-3 0 -1 -22.7089 -27.1220
-3 0 1 -49.4757 34.5433
-3 0 3 44.4305 -5.8610
-3 0 5 -6.4684 -4.2956
-3 0 7 13.7645 4.5274
-3 0 9 0.5864 -1.7749
-3 0 11 7.9417 4.9764
-3 0 13 -5.4534 -5.5935
-3 0 15 -1.7636 5.6450
-3 0 17 1.9452 0.2155
-3 0 19 -0.4176 -1.2295
-3 0 21 1.8890 -2.1317
-3 0 23 -2.3223 -1.7532
-3 0 25 0.1277 1.1062
-3 1 -2 30.6831 0.1811
-3 1 -1 -5.2854 4.8867
-3 1 0 14.3334 -35.5856
-3 1 1 0.1629 2.2530
-3 1 2 -52.9537 9.7452
-3 1 3 4.0375 7.4398
-3 1 4 12.3386 9.5853
-3 1 5 0.8594 -6.0831
-3 1 6 -14.9522 -0.5168
-3 1 7 -1.8757 5.6134
-3 1 8 6.9649 8.1210
-3 1 9 -1.3577 7.2969
-3 1 10 -4.3980 -0.0540
-3 1 11 -2.6637 1.1142
-3 1 12 8.0343 5.0914
-3 1 13 1.5616 -1.3710
-3 1 14 -3.7903 -6.0894
-3 1 15 0.7003 -1.7269
-3 1 16 -2.6223 1.6283
-3 1 17 -0.1230 0.3016
-3 1 18 0.2016 0.9721
-3 1 19 0.2267 0.7166
-3 1 20 -0.9538 0.3661
-3 1 21 -0.9100 0.0308
-3 1 22 2.2529 -0.8010
-3 1 23 0.0449 0.7462
-3 1 24 -0.6738 -2.5733
-3 1 25 0.6984 0.2915
-3 2 -2 -4.6174 0.1995
-3 2 -1 20.7501 13.0931
-3 2 0 -1.4805 15.1508
-3 2 1 41.9760 -16.9299
-3 2 2 -9.8359 -1.9691
-3 2 3 -15.2892 -12.7921
-3 2 4 -0.8823 6.7376
-3 2 5 6.7319 5.8591
-3 2 6 8.0412 -15.4340
-3 2 7 -17.8605 -4.2198
-3 2 8 0.5376 -6.1860
-3 2 9 0.9969 2.8527
-3 2 10 0.4396 1.5167
-3 2 11 -10.0308 -0.9934
-3 2 12 -2.3783 6.2106
-3 2 13 6.6475 2.7317
-3 2 14 2.6897 3.1378
-3 2 15 -0.4419 -4.8161
-3 2 16 3.2872 0.1875
-3 2 17 -0.1856 -1.3555
-3 2 18 0.0408 -1.7464
-3 2 19 0.4308 0.3128
-3 2 20 0.2336 -0.6048
-3 2 21 -1.4144 0.9832
-3 2 22 -1.1690 -1.1579
-3 2 23 0.6737 1.2146
-3 2 24 -0.8621 0.2129
-3 2 25 0.4503 -1.3549
-3 3 -2 -5.5331 -0.0091
-3 3 -1 -11.9338 -19.7514
-3 3 0 -9.5717 13.8590
-3 3 1 8.5990 11.7025
-3 3 2 20.6661 -10.9069
-3 3 3 -3.8589 1.6365
-3 3 4 -2.6780 -4.7241
-3 3 5 -5.0713 14.3427
-3 3 6 8.9078 3.4551
-3 3 7 9.4088 -5.1947
-3 3 8 -0.1145 -0.7200
-3 3 9 5.1707 -5.4179
-3 3 10 7.2196 -2.0056
-3 3 11 -0.9790 -6.5104
-3 3 12 -5.9889 -1.3059
-3 3 13 -3.6754 3.4504
-3 3 14 1.8480 2.2323
-3 3 15 -1.7731 4.4806
-3 3 16 1.5155 -1.6496
-3 3 17 2.6408 3.8379
-3 3 18 0.8411 -1.2249
-3 3 19 0.4198 0.3470
-3 3 20 1.6968 -0.0123
-3 3 21 0.6574 -0.2374
-3 3 22 -0.1048 0.2410
-3 3 23 -0.2515 -1.0114
-3 3 24 -0.0331 0.9805
-3 3 25 -0.8088 0.3572
-3 4 -2 -2.3324 -2.5242
-3 4 -1 11.2703 8.1949
-3 4 0 -8.0401 -16.3715
-3 4 1 -2.9520 21.7182
-3 4 2 7.7141 -1.3001
-3 4 3 4.4184 -16.4364
-3 4 4 1.8688 -3.7209
-3 4 5 -7.3382 -2.4812
-3 4 6 -1.7520 13.9636
-3 4 7 -7.8967 2.1675
-3 4 8 1.5786 4.1788
-3 4 9 -1.0006 4.3380
-3 4 10 5.1802 -0.7602
-3 4 11 7.0953 -0.8016
-3 4 12 -3.6155 -7.5079
-3 4 13 0.9744 -1.7090
-3 4 14 -2.6358 -2.6797
-3 4 15 -1.2816 0.7317
-3 4 16 -4.2351 0.2848
-3 4 17 0.0234 0.1334
-3 4 18 0.3246 0.9645
-3 4 19 -1.2265 -0.3691
-3 4 20 -0.2653 1.0828
-3 4 21 0.0131 0.5364
-3 4 22 0.5644 0.6460
-3 4 23 -0.4000 -0.4481
-3 4 24 0.1690 -0.5995
-3 5 -2 -11.5875 -10.7725
-3 5 -1 1.2138 4.2524
-3 5 0 -1.2565 1.7531
-3 5 1 -4.0081 2.7525
-3 5 2 9.0863 18.2551
-3 5 3 2.7863 1.9237
-3 5 4 4.0064 -10.9166
-3 5 5 -4.5052 -6.9972
-3 5 6 -0.7970 -6.6307
-3 5 7 0.2896 5.8212
-3 5 8 -3.6460 -1.8600
-3 5 9 -1.7128 7.7327
-3 5 10 -4.7281 1.7781
-3 5 11 5.1464 2.0802
-3 5 12 1.5852 1.4693
-3 5 13 -1.6370 -2.7823
-3 5 14 2.1314 0.4358
-3 5 15 1.2753 -3.4840
-3 5 16 -0.0749 -0.1294
-3 5 17 -2.2454 -0.9407
-3 5 18 0.0640 0.8990
-3 5 19 -0.1783 -0.6063
-3 5 20 -0.7664 -0.2989
-3 5 21 -0.7962 0.0424
-3 5 22 -0.3706 1.5614
-3 5 23 0.2659 0.6526
-3 5 24 0.3099 -0.1717
-3 6 -2 -0.1656 1.6470
-3 6 -1 -0.1280 -15.4459
-3 6 0 5.1756 -0.6297
-3 6 1 -14.8350 -5.7828
-3 6 2 -2.3450 3.4910
-3 6 3 10.8169 9.5493
-3 6 4 4.4391 2.9675
-3 6 5 5.1789 -5.8053
-3 6 6 -5.9399 -5.8715
-3 6 7 -2.1734 -2.2373
-3 6 8 -1.4521 -6.2494
-3 6 9 5.4126 -0.0336
-3 6 10 -2.9761 2.4184
-3 6 11 -1.0308 0.4492
-3 6 12 1.8178 0.6481
-3 6 13 -1.4682 0.4935
-3 6 14 -1.2893 1.9506
-3 6 15 0.2204 1.3905
-3 6 16 2.7166 -0.1203
-3 6 17 -0.1329 -1.2276
-3 6 18 -0.1737 -0.6103
-3 6 19 0.0639 0.7063
-3 6 20 0.2740 0.5399
-3 6 21 0.7750 -1.3681
-3 6 22 -0.4994 0.4343
-3 6 23 -0.6536 0.6598
-3 6 24 0.2148 0.5674
-3 7 -2 -0.8155 6.3647
-3 7 -1 -7.5816 4.8251
-3 7 0 15.3020 -5.7014
-3 7 1 4.8611 0.8691
-3 7 2 -16.4654 -9.0576
-3 7 3 -1.9916 1.1284
-3 7 4 2.7189 13.3633
-3 7 5 4.8929 0.4230
-3 7 6 2.2606 -4.6541
-3 7 7 -1.5800 1.4285
-3 7 8 -6.0394 0.7314
-3 7 9 -0.5622 -6.6179
-3 7 10 1.7682 -0.6322
-3 7 11 -0.5214 -0.4312
-3 7 12 2.5147 0.1283
-3 7 13 1.1789 -3.2961
-3 7 14 -3.4453 -1.3744
-3 7 15 -1.4042 1.1365
-3 7 16 0.5930 1.0665
-3 7 17 1.0259 0.9958
-3 7 18 -0.2375 -0.9416
-3 7 19 -0.2654 -0.5387
-3 7 20 -0.9052 1.6660
-3 7 21 -0.0833 -0.0154
-3 7 22 1.5232 0.2417
-3 7 23 -0.5173 0.2111
-3 7 24 -0.2008 -0.4678
-3 8 -2 -4.1512 -7.1556
-3 8 -1 -10.4465 4.6040
-3 8 0 -6.6393 5.0935
-3 8 1 19.5421 2.4034
-3 8 2 1.8217 4.3122
-3 8 3 -7.9048 -13.4264
-3 8 4 -0.2068 2.7633
-3 8 5 -0.8033 14.1748
-3 8 6 2.5713 -1.8264
-3 8 7 -2.8261 -0.5417
-3 8 8 2.7812 3.5623
-3 8 9 -3.5364 2.6381
-3 8 10 -0.6598 -2.1608
-3 8 11 -2.5722 -0.5208
-3 8 12 0.7476 3.0018
-3 8 13 5.4216 -0.3252
-3 8 14 1.8833 -1.8947
-3 8 15 -2.8433 -1.2276
-3 8 16 0.5317 0.6478
-3 8 17 0.8650 0.3073
-3 8 18 0.2587 -0.1930
-3 8 19 0.6621 -0.4215
-3 8 20 -0.1702 -0.1430
-3 8 21 -1.3294 1.2436
-3 8 22 -0.1495 -0.4062
-3 8 23 1.2414 1.6752
-3 9 -2 9.0193 -2.8291
-3 9 -1 -1.9678 -9.5635
-3 9 0 -14.9334 1.7116
-3 9 1 -1.3814 -1.0014
-3 9 2 10.9410 4.9358
-3 9 3 0.8800 2.5931
-3 9 4 -3.2162 -13.1476
-3 9 5 3.1800 4.6645
-3 9 6 2.7244 5.4754
-3 9 7 -2.5767 0.4964
-3 9 8 -3.1924 -0.3314
-3 9 9 2.4468 3.1308
-3 9 10 0.0612 0.3062
-3 9 11 -3.2728 -0.4869
-3 9 12 -3.0729 0.5161
-3 9 13 -1.3775 4.0392
-3 9 14 4.5755 -1.4462
-3 9 15 -0.2392 -0.0272
-3 9 16 0.0228 -0.7304
-3 9 17 0.6881 0.8547
-3 9 18 0.5484 -1.1868
-3 9 19 -0.4351 -0.6075
-3 9 20 0.7292 -1.1014
-3 9 21 0.6378 0.3421
-3 9 22 -1.7545 -0.1156
-3 9 23 -0.1987 -0.0054
-3 10 -2 2.2424 7.5330
-3 10 -1 10.8144 -0.2941
-3 10 0 -1.6709 -2.6394
-3 10 1 -8.5324 -1.2239
-3 10 2 -0.2744 -2.8735
-3 10 3 5.1652 5.4860
-3 10 4 -2.3380 -1.4218
-3 10 5 -5.0301 -6.3578
-3 10 6 4.7548 2.7754
-3 10 7 3.6360 3.0265
-3 10 8 -2.4200 -1.0463
-3 10 9 -1.9493 1.3461
-3 10 10 1.4285 -0.6563
-3 10 11 1.4100 -0.1831
-3 10 12 -2.8089 -3.9395
-3 10 13 -2.0799 2.2164
-3 10 14 -0.8413 0.5393
-3 10 15 1.1952 -0.5270
-3 10 16 0.2854 -1.1372
-3 10 17 0.3649 1.0359
-3 10 18 1.7809 -0.7745
-3 10 19 0.5566 0.0941
-3 10 20 -0.9686 -1.2684
-3 10 21 1.0488 -0.6551
-3 10 22 1.1513 0.0111
-3 11 -2 -5.7568 -2.2169
-3 11 -1 4.2458 6.7363
-3 11 0 4.9200 1.5520
-3 11 1 0.4146 4.1073
-3 11 2 -4.5986 -3.9926
-3 11 3 2.7846 -0.7085
-3 11 4 5.8099 1.3321
-3 11 5 -3.5637 -3.4604
-3 11 6 -4.1830 -4.8377
-3 11 7 1.4082 3.6747
-3 11 8 3.9638 1.1085
-3 11 9 -0.3022 -0.0712
-3 11 10 -1.4012 0.2117
-3 11 11 1.3783 0.4912
-3 11 12 2.0582 0.0598
-3 11 13 -1.6666 -3.8590
-3 11 14 -0.9142 1.8569
-3 11 15 -0.6819 -0.0128
-3 11 16 0.5642 -0.2526
-3 11 17 -0.5299 -1.0160
-3 11 18 -0.4701 -0.0188
-3 11 19 1.6043 -0.5263
-3 11 20 0.0490 0.1239
-3 11 21 -1.4220 -0.6121
-3 11 22 0.6707 0.1140
-3 12 -2 -5.6132 -4.5228
-3 12 -1 0.0742 -2.8426
-3 12 0 2.9415 0.5478
-3 12 1 3.8359 1.9549
-3 12 2 -0.0223 3.8604
-3 12 3 -2.9398 -0.5663
-3 12 4 6.0864 0.7961
-3 12 5 3.7317 2.8456
-3 12 6 -0.1410 -6.4592
-3 12 7 -2.6394 -0.4713
-3 12 8 1.1388 1.5472
-3 12 9 2.4948 2.3569
-3 12 10 0.8928 0.6149
-3 12 11 -3.1270 0.0959
-3 12 12 3.3309 2.3133
-3 12 13 -0.5479 0.3393
-3 12 14 -0.0631 -1.8971
-3 12 15 -2.1958 0.7188
-3 12 16 1.2482 1.5524
-3 12 17 -0.4063 0.2120
-3 12 18 -0.1012 -0.3310
-3 12 19 -0.7845 -0.5744
-3 12 20 1.6211 -0.2081
-3 12 21 0.0526 -0.7889
-3 13 -2 -1.9962 1.4474
-3 13 -1 -3.0041 -0.3813
-3 13 0 1.2097 -1.0794
-3 13 1 0.1653 1.2560
-3 13 2 0.7820 1.7054
-3 13 3 -4.2078 2.1475
-3 13 4 -0.8436 -1.8906
-3 13 5 2.8461 4.7174
-3 13 6 -0.8628 0.9928
-3 13 7 -0.9131 -4.4693
-3 13 8 -1.0852 0.4087
-3 13 9 -0.7584 -1.5570
-3 13 10 1.8000 0.4599
-3 13 11 -2.1393 0.0107
-3 13 12 -1.4943 -0.8025
-3 13 13 2.7717 1.7262
-3 13 14 -1.0189 0.2425
-3 13 15 -1.2950 -2.4772
-3 13 16 -0.8692 0.3341
-3 13 17 0.2250 0.5974
-3 13 18 -0.3450 0.4164
-3 13 19 -1.5376 -0.0908
-3 13 20 -0.9496 0.4867
-3 13 21 -0.0159 -0.2183
-3 14 -2 1.0654 1.2254
-3 14 -1 -5.1826 -1.1292
-3 14 0 0.1706 -3.6273
-3 14 1 1.7065 -2.4382
-3 14 2 2.1221 0.4055
-3 14 3 -2.9738 3.2714
-3 14 4 -2.6840 -2.7772
-3 14 5 0.4373 -2.1759
-3 14 6 0.3987 4.3977
-3 14 7 -4.2057 -2.2675
-3 14 8 1.4191 -0.2405
-3 14 9 -0.7823 0.3650
-3 14 10 0.6185 -1.5145
-3 14 11 1.3126 -0.7463
-3 14 12 -2.5635 0.8709
-3 14 13 0.4376 -2.3041
-3 14 14 2.4485 3.8749
-3 14 15 -0.5613 -1.1011
-3 14 16 0.0834 -0.1179
-3 14 17 0.1618 -0.1571
-3 14 18 1.1598 0.0847
-3 14 19 0.7101 -0.4041
-3 14 20 -1.1428 -0.0141
-3 15 -2 4.7237 -2.3668
-3 15 -1 0.4745 3.4791
-3 15 0 -3.5154 -2.0183
-3 15 1 -0.2430 -1.0745
-3 15 2 3.6640 -3.1193
-3 15 3 3.0524 1.0295
-3 15 4 -2.0782 2.2136
-3 15 5 1.0999 -3.1018
-3 15 6 4.3369 1.6902
-3 15 7 -1.9277 1.9530
-3 15 8 -3.2794 -2.5838
-3 15 9 0.2331 2.2542
-3 15 10 -0.7137 1.2096
-3 15 11 0.7265 -1.1512
-3 15 12 0.3613 1.5094
-3 15 13 -2.1603 -0.9717
-3 15 14 0.7671 0.2945
-3 15 15 -0.1945 1.9641
-3 15 16 -0.1345 -0.3488
-3 15 17 -0.5223 0.8109
-3 15 18 -0.2075 0.0990
-3 15 19 1.0231 -0.1213
-3 16 -2 -0.5783 -1.1656
-3 16 -1 2.5288 1.7191
-3 16 0 2.0931 -0.2033
-3 16 1 -3.1179 -0.6195
-3 16 2 -1.0481 2.5181
-3 16 3 3.4027 -0.5783
-3 16 4 0.7037 1.2054
-3 16 5 -5.0990 -0.4150
-3 16 6 1.6251 -0.4803
-3 16 7 5.4666 2.7108
-3 16 8 -1.3025 -1.4090
-3 16 9 -2.5214 -3.2221
-3 16 10 -1.6191 2.4910
-3 16 11 -0.1507 -0.1685
-3 16 12 -0.2742 -0.3247
-3 16 13 -0.9278 -0.0756
-3 16 14 -0.4854 -0.2635
-3 16 15 0.9813 1.3600
-3 16 16 -0.1786 -0.1588
-3 16 17 0.1409 0.6156
-3 16 18 -0.4518 0.7205
-3 17 -2 -0.9613 1.4660
-3 17 -1 -1.0952 3.0657
-3 17 0 1.9685 1.4069
-3 17 1 1.1985 -2.6934
-3 17 2 -4.3762 0.5501
-3 17 3 -0.1919 2.2647
-3 17 4 4.8138 0.6456
-3 17 5 -0.0685 -0.1616
-3 17 6 -6.6358 0.1707
-3 17 7 2.0707 2.4150
-3 17 8 5.7409 3.1258
-3 17 9 0.7671 -3.6299
-3 17 10 -1.3701 -2.4508
-3 17 11 0.3962 0.6380
-3 17 12 1.2851 -0.2762
-3 17 13 0.2800 -1.6383
-3 17 14 -1.9791 -1.4448
-3 17 15 0.3275 0.8460
-3 17 16 0.6265 0.6527
-3 17 17 0.3652 -0.7351
-3 18 -2 -0.5765 -2.2904
-3 18 -1 -1.1740 -0.4869
-3 18 0 0.6068 2.5751
-3 18 1 5.1447 -1.5747
-3 18 2 -0.2098 -2.5329
-3 18 3 -2.1902 0.2591
-3 18 4 0.1618 0.7666
-3 18 5 6.2492 -0.6335
-3 18 6 -2.0593 -1.8745
-3 18 7 -5.6524 0.2155
-3 18 8 1.4600 4.2950
-3 18 9 3.7726 3.3322
-3 18 10 -0.6604 -1.7678
-3 18 11 -0.8784 0.4172
-3 18 12 0.2032 1.2678
-3 18 13 2.1618 0.3998
-3 18 14 0.2362 -1.9607
-3 18 15 -1.3733 -1.1831
-3 18 16 0.3713 0.8412
-3 19 -2 0.1410 0.3433
-3 19 -1 -1.5639 -1.8802
-3 19 0 -3.9258 0.6195
-3 19 1 2.2282 2.3873
-3 19 2 2.1805 -0.8355
-3 19 3 -0.0559 -0.6653
-3 19 4 -2.3120 1.0138
-3 19 5 1.3680 1.3801
-3 19 6 5.6545 0.1943
-3 19 7 -2.1634 -2.4101
-3 19 8 -3.1385 -0.8019
-3 19 9 1.2491 2.9978
-3 19 10 1.4841 0.2034
-3 19 11 -0.8757 -1.4025
-3 19 12 -1.6055 0.8016
-3 19 13 -0.3735 1.7474
-3 19 14 1.6517 0.3831
-3 20 -2 2.2714 2.3883
-3 20 -1 1.3436 0.3216
-3 20 0 -2.6616 -2.6637
-3 20 1 -2.3693 0.3111
-3 20 2 1.2772 -0.1244
-3 20 3 1.2551 -1.6728
-3 20 4 -0.4650 -2.2662
-3 20 5 -4.5764 -0.7565
-3 20 6 1.5299 0.4043
-3 20 7 2.5305 0.1912
-3 20 8 -1.4048 -2.6479
-3 20 9 -1.5107 0.2055
-3 20 10 1.4392 1.4651
-3 20 11 1.4883 -0.7301
-3 20 12 -0.2953 -1.9789
-3 20 13 -1.5816 0.3926
-3 21 -2 0.0271 -0.6603
-3 21 -1 2.6044 2.5333
-3 21 0 0.9025 -0.3047
-3 21 1 -1.2755 -0.3208
-3 21 2 -2.0452 1.4888
-3 21 3 1.4363 0.8518
-3 21 4 3.5158 -0.4170
-3 21 5 -0.3809 -1.5556
-3 21 6 -2.2998 -0.7564
-3 21 7 2.6282 0.8521
-3 21 8 1.3198 -1.2241
-3 21 9 -1.4965 -1.2787
-3 21 10 -1.1320 0.2800
-3 21 11 1.5335 1.3820
-3 22 -2 -2.2154 -1.5274
-3 22 -1 -0.3003 0.5722
-3 22 0 1.2385 0.9983
-3 22 1 1.0765 -0.8062
-3 22 2 -1.5003 -0.2040
-3 22 3 -2.9852 0.8064
-3 22 4 0.7419 1.4444
-3 22 5 0.9402 0.5433
-3 22 6 -2.0882 -0.5626
-3 22 7 -1.4657 1.0103
-3 22 8 2.4463 0.4050
-3 23 1 0.9658 1.0777
-2 0 0 21.9446 2.8894
-2 0 2 25.8599 -21.5824
-2 0 4 -61.0352 -22.0039
-2 0 6 -20.0329 26.6595
-2 0 8 -3.5902 -1.4775
-2 0 10 0.0307 -10.0847
-2 0 12 -4.8495 -0.8828
-2 0 14 2.9073 1.9007
-2 0 16 -0.7233 -1.9110
-2 0 18 0.3089 0.4734
-2 0 20 -0.9624 1.5554
-2 0 22 -1.6372 0.9385
-2 0 24 0.8506 0.7903
-2 1 -1 -15.5924 18.9699
-2 1 0 3.3322 0.3195
-2 1 1 15.7510 24.2852
-2 1 2 -0.5034 -3.4274
-2 1 3 56.0602 -7.0978
-2 1 4 3.1235 -1.0710
-2 1 5 -8.4977 -42.0777
-2 1 6 1.6483 -2.7448
-2 1 7 -9.1677 7.1278
-2 1 8 -0.9242 -4.9655
-2 1 9 -4.0642 -0.0387
-2 1 10 5.2258 -5.1075
-2 1 11 3.4687 -3.8903
-2 1 12 0.1942 0.5015
-2 1 13 -3.6290 -2.1074
-2 1 14 -1.8709 -0.3041
-2 1 15 3.2746 3.9722
-2 1 16 -0.8400 2.3355
-2 1 17 0.9607 -0.9722
-2 1 18 0.1441 -1.1020
-2 1 19 0.8285 -0.8322
-2 1 20 0.3105 -0.3130
-2 1 21 -0.1876 0.5139
-2 1 22 0.2637 -0.4582
-2 1 23 -1.4801 0.8050
-2 1 24 -0.0689 0.0592
-2 1 25 0.2600 0.7226
-2 2 -1 8.9358 -9.0550
-2 2 0 -45.5737 -8.2299
-2 2 1 11.8566 -6.4253
-2 2 2 -24.6466 26.5708
-2 2 3 1.7975 -2.4865
-2 2 4 30.2749 27.3422
-2 2 5 -2.5752 16.9807
-2 2 6 10.1924 -22.3017
-2 2 7 -4.7045 8.3927
-2 2 8 7.2152 5.6635
-2 2 9 -3.5821 6.8387
-2 2 10 -1.4603 -0.1805
-2 2 11 1.8463 -5.1956
-2 2 12 4.2860 2.6528
-2 2 13 0.8877 -2.7480
-2 2 14 -4.7324 -1.8078
-2 2 15 -3.3995 -2.6225
-2 2 16 -0.2082 4.4158
-2 2 17 -1.1670 2.3140
-2 2 18 0.7621 0.5745
-2 2 19 0.4893 0.7098
-2 2 20 1.1707 -1.2687
-2 2 21 0.6599 1.1159
-2 2 22 0.6849 -0.9304
-2 2 23 1.0277 0.3546
-2 2 24 -1.0094 0.3113
-2 2 25 0.3687 0.0544
-2 3 -1 10.9263 -11.8273
-2 3 0 -4.4426 13.5589
-2 3 1 -1.3475 -12.1065
-2 3 2 1.0705 -5.4471
-2 3 3 -34.1936 -1.7148
-2 3 4 2.1130 -19.2388
-2 3 5 9.3210 16.3110
-2 3 6 -2.1367 3.5567
-2 3 7 -6.3152 -7.9397
-2 3 8 -10.2189 0.3180
-2 3 9 -0.7511 3.9076
-2 3 10 -2.0129 7.3027
-2 3 11 -5.0483 0.1116
-2 3 12 2.8119 -1.4419
-2 3 13 2.2701 1.8680
-2 3 14 4.9653 -3.7129
-2 3 15 -1.4635 -1.3978
-2 3 16 0.1323 -4.8544
-2 3 17 -1.6815 1.0269
-2 3 18 -1.9933 -1.4252
-2 3 19 -1.1967 0.7608
-2 3 20 0.1998 -0.2344
-2 3 21 -0.4935 -0.0214
-2 3 22 -0.2989 0.5428
-2 3 23 1.1520 -0.8722
-2 3 24 0.4759 0.4880
-2 4 -1 -0.7817 10.2383
-2 4 0 -10.4081 -17.0435
-2 4 1 -3.1537 14.0349
-2 4 2 20.2380 5.3626
-2 4 3 -5.2284 2.5737
-2 4 4 -14.1170 3.6978
-2 4 5 -0.3479 -7.1516
-2 4 6 18.3849 0.6571
-2 4 7 6.0983 -3.5075
-2 4 8 3.7290 -6.0204
-2 4 9 -3.0078 -0.8219
-2 4 10 -0.6034 -1.2487
-2 4 11 -1.3816 6.0152
-2 4 12 -5.1469 1.3383
-2 4 13 2.2389 5.0374
-2 4 14 -0.8416 1.1066
-2 4 15 2.3703 3.1900
-2 4 16 1.3768 0.8262
-2 4 17 4.2979 -0.6045
-2 4 18 0.9681 -0.7003
-2 4 19 -1.7818 -1.6761
-2 4 20 0.0670 -0.6864
-2 4 21 0.0018 -0.1547
-2 4 22 -0.6822 0.1689
-2 4 23 -0.0710 0.2809
-2 4 24 0.4575 -0.0574
-2 5 -1 5.7664 9.5141
-2 5 0 -5.4678 -5.0772
-2 5 1 -7.6446 -19.2287
-2 5 2 1.5315 1.8567
-2 5 3 -0.5942 2.5782
-2 5 4 -0.2505 -7.2457
-2 5 5 -9.3722 14.3064
-2 5 6 -2.3880 2.1503
-2 5 7 5.9781 7.0616
-2 5 8 2.0246 -3.8467
-2 5 9 7.8299 -3.5680
-2 5 10 1.2182 -2.2124
-2 5 11 2.2739 -4.2468
-2 5 12 -2.9125 1.6023
-2 5 13 -2.2109 -2.3964
-2 5 14 0.5534 2.2995
-2 5 15 -2.0090 -1.4254
-2 5 16 -3.3395 3.0284
-2 5 17 0.1182 0.5118
-2 5 18 3.6697 1.4576
-2 5 19 0.7799 -0.5985
-2 5 20 0.0063 -1.7803
-2 5 21 -0.4989 -1.1146
-2 5 22 -0.3497 -0.4910
-2 5 23 0.0751 -0.0564
-2 5 24 0.4331 -0.4337
-2 6 -1 3.0480 -0.4332
-2 6 0 -1.7816 17.8398
-2 6 1 -2.9240 -5.4197
-2 6 2 9.2385 -10.1408
-2 6 3 1.9215 3.5232
-2 6 4 -10.6466 -6.8962
-2 6 5 0.2701 -7.2157
-2 6 6 -4.1164 -0.0061
-2 6 7 1.4615 4.3551
-2 6 8 -5.6222 6.8350
-2 6 9 -0.9745 -0.0488
-2 6 10 3.3889 -0.9501
-2 6 11 2.4838 -2.8745
-2 6 12 2.4631 -0.8359
-2 6 13 -1.4784 -1.3393
-2 6 14 1.7848 -0.9580
-2 6 15 1.4369 -0.5999
-2 6 16 0.2387 -1.2607
-2 6 17 -3.5631 -0.0663
-2 6 18 -0.0114 0.5808
-2 6 19 0.4509 1.4423
-2 6 20 0.9648 0.3298
-2 6 21 0.4584 -1.1437
-2 6 22 -1.0292 -0.7168
-2 6 23 -0.6010 0.2545
-2 6 24 0.6919 0.6409
-2 7 -1 -0.2625 -0.4631
-2 7 0 3.5857 2.6824
-2 7 1 -9.0314 15.1423
-2 7 2 -2.7255 -3.0401
-2 7 3 14.0853 -1.7380
-2 7 4 3.6826 3.9338
-2 7 5 -3.6002 -3.4561
-2 7 6 -2.4224 -4.3851
-2 7 7 6.8552 -5.0822
-2 7 8 2.4635 3.7781
-2 7 9 -3.4187 1.1239
-2 7 10 -2.2005 2.3636
-2 7 11 1.0247 0.1619
-2 7 12 -0.0100 0.2701
-2 7 13 -1.1537 -0.3559
-2 7 14 -1.8542 0.2923
-2 7 15 1.6324 1.7121
-2 7 16 1.4300 0.1613
-2 7 17 0.1698 -1.4136
-2 7 18 -1.1270 -0.3676
-2 7 19 -0.7771 -1.0999
-2 7 20 0.1879 1.3276
-2 7 21 -0.0790 -0.3276
-2 7 22 0.3883 -0.4641
-2 7 23 -1.2554 -1.0915
-2 8 -1 4.3748 -2.0530
-2 8 0 3.7327 -6.7213
-2 8 1 2.4980 -3.8854
-2 8 2 -12.5560 7.2349
-2 8 3 -6.3827 -3.9098
-2 8 4 9.4814 1.9340
-2 8 5 -0.4471 1.8889
-2 8 6 -3.4734 -1.7547
-2 8 7 -4.9687 -3.4059
-2 8 8 9.6839 -0.7287
-2 8 9 1.4971 0.5933
-2 8 10 -1.3015 -0.2984
-2 8 11 -0.7476 -0.7814
-2 8 12 1.5990 1.9192
-2 8 13 -0.8515 -1.4140
-2 8 14 -2.8706 -0.9168
-2 8 15 -2.8241 0.7710
-2 8 16 1.7307 2.4675
-2 8 17 0.6407 0.2725
-2 8 18 0.3737 0.1979
-2 8 19 -1.0572 -0.2527
-2 8 20 0.2405 -1.0535
-2 8 21 -0.0140 0.8033
-2 8 22 0.2429 -0.5382
-2 8 23 0.0932 -0.0701
-2 9 -1 -4.6937 3.2764
-2 9 0 0.8511 6.6643
-2 9 1 12.5575 -3.3375
-2 9 2 1.3113 -3.9011
-2 9 3 -13.9274 0.9483
-2 9 4 -2.8479 -4.3352
-2 9 5 5.7797 4.0029
-2 9 6 -0.6683 -3.6285
-2 9 7 -6.8359 -0.0787
-2 9 8 -2.8576 -3.0758
-2 9 9 7.4431 -0.1288
-2 9 10 1.2263 -2.0359
-2 9 11 -2.8651 0.1664
-2 9 12 2.5241 -1.1019
-2 9 13 1.4688 1.9944
-2 9 14 0.8419 -2.6902
-2 9 15 -3.8777 0.4227
-2 9 16 -1.7761 0.1821
-2 9 17 1.0736 1.7535
-2 9 18 0.3421 0.1701
-2 9 19 0.1181 1.2189
-2 9 20 -0.9400 -0.1543
-2 9 21 -0.0055 -0.0390
-2 9 22 -0.6579 -0.2094
-2 9 23 0.8133 0.0625
-2 10 -1 -0.8106 -5.1138
-2 10 0 -11.6477 2.8152
-2 10 1 2.3359 4.5931
-2 10 2 13.9895 3.0399
-2 10 3 0.9038 -0.6932
-2 10 4 -9.9112 -0.8111
-2 10 5 0.2432 1.0901
-2 10 6 3.1088 0.8283
-2 10 7 0.2995 -1.1276
-2 10 8 -6.9811 1.3041
-2 10 9 0.5186 1.7718
-2 10 10 5.7500 -2.1674
-2 10 11 -0.4144 0.1317
-2 10 12 -2.8537 -1.0945
-2 10 13 2.3933 2.0163
-2 10 14 2.3848 -0.7572
-2 10 15 0.6465 0.4711
-2 10 16 -2.6658 -0.7190
-2 10 17 0.0662 0.9534
-2 10 18 -0.1343 0.0967
-2 10 19 0.6772 0.2015
-2 10 20 0.4663 0.5415
-2 10 21 -0.0360 0.6511
-2 10 22 -0.4541 0.1026
-2 11 -1 3.0627 -1.2985
-2 11 0 -1.7704 -5.7539
-2 11 1 -10.9635 -2.0055
-2 11 2 1.5525 1.0122
-2 11 3 7.9735 2.8825
-2 11 4 0.8022 1.4658
-2 11 5 -5.2213 1.5908
-2 11 6 2.0595 0.5947
-2 11 7 -0.0174 -0.0059
-2 11 8 -0.9366 -0.8679
-2 11 9 -5.2546 2.9255
-2 11 10 1.6826 1.6893
-2 11 11 3.7173 -1.0647
-2 11 12 -0.9615 0.0316
-2 11 13 -1.9588 -0.6033
-2 11 14 0.8462 0.7861
-2 11 15 2.5881 0.3370
-2 11 16 -0.8874 1.1586
-2 11 17 0.4923 -0.2072
-2 11 18 0.2532 1.6325
-2 11 19 -0.4864 0.1866
-2 11 20 0.8199 -0.1317
-2 11 21 0.4176 0.4999
-2 11 22 -0.2373 -0.1148
-2 12 -1 2.4943 5.0423
-2 12 0 2.8643 0.5670
-2 12 1 -2.5707 -3.1031
-2 12 2 -6.5149 -2.6085
-2 12 3 -1.3542 -1.4469
-2 12 4 4.2116 -4.2591
-2 12 5 -3.5631 4.0948
-2 12 6 -0.0429 -1.9726
-2 12 7 2.3195 2.1810
-2 12 8 0.0150 -4.1244
-2 12 9 -2.4686 -1.6425
-2 12 10 -2.0357 2.3765
-2 12 11 0.0351 0.0741
-2 12 12 3.3127 -1.0770
-2 12 13 -1.5764 -0.5535
-2 12 14 -0.1796 -0.9753
-2 12 15 -0.2840 -0.7733
-2 12 16 1.2616 0.1155
-2 12 17 -2.0774 -0.4308
-2 12 18 1.5313 0.2748
-2 12 19 -0.9396 0.7680
-2 12 20 -0.2865 0.2082
-2 12 21 0.0254 0.0231
-2 13 -1 0.6878 -1.0153
-2 13 0 1.3363 2.2716
-2 13 1 1.9231 -1.4006
-2 13 2 0.2345 -2.0899
-2 13 3 -0.5268 4.2015
-2 13 4 1.6356 -4.7046
-2 13 5 2.2578 -2.2836
-2 13 6 -4.4023 0.8795
-2 13 7 2.3430 1.2760
-2 13 8 3.2386 3.6122
-2 13 9 0.2134 -5.4513
-2 13 10 -0.5912 -1.1728
-2 13 11 -1.5269 3.4866
-2 13 12 0.9462 -0.4857
-2 13 13 1.4115 -0.4910
-2 13 14 -0.7988 -0.4837
-2 13 15 -0.1259 0.0653
-2 13 16 1.4194 -0.4629
-2 13 17 0.2336 -0.9722
-2 13 18 0.0991 -0.5753
-2 13 19 0.9153 -0.1928
-2 13 20 0.9636 0.0892
-2 14 -1 -0.2754 1.4458
-2 14 0 5.0770 3.8488
-2 14 1 -1.5814 2.7133
-2 14 2 -1.6316 -4.7956
-2 14 3 -0.7668 2.1741
-2 14 4 2.1283 4.5603
-2 14 5 2.4973 -3.4495
-2 14 6 1.3245 -0.7949
-2 14 7 -3.7282 -1.6107
-2 14 8 2.9485 4.3568
-2 14 9 1.6269 1.1254
-2 14 10 -0.5974 -4.7263
-2 14 11 -0.7208 -1.0513
-2 14 12 -1.1082 2.9591
-2 14 13 0.7656 -2.1291
-2 14 14 0.4736 -0.0585
-2 14 15 -1.7473 -1.2946
-2 14 16 -0.2134 1.4709
-2 14 17 0.0719 -0.4933
-2 14 18 0.0420 -0.3657
-2 14 19 -0.6232 -0.4389
-2 14 20 0.4113 -0.5368
-2 15 -1 -5.2592 3.4164
-2 15 0 0.9919 -1.9447
-2 15 1 3.7261 6.2585
-2 15 2 -1.2186 -0.8355
-2 15 3 -4.0463 -4.0510
-2 15 4 -2.4272 2.3740
-2 15 5 -1.4074 1.6010
-2 15 6 1.6638 -1.3225
-2 15 7 -1.3380 -1.2519
-2 15 8 -1.2232 -0.5887
-2 15 9 3.8074 3.7232
-2 15 10 1.9855 -0.3079
-2 15 11 -1.1365 -3.4810
-2 15 12 0.4427 1.6798
-2 15 13 -0.8572 0.7779
-2 15 14 1.7736 -0.8712
-2 15 15 -0.8951 -0.8845
-2 15 16 -0.1083 -0.4550
-2 15 17 -0.1107 1.1132
-2 15 18 0.3310 0.0982
-2 15 19 -0.1162 -0.0650
-2 16 -1 -0.4775 1.2377
-2 16 0 -3.1054 -1.4628
-2 16 1 -0.5346 -1.7362
-2 16 2 3.3178 4.1651
-2 16 3 1.5676 -1.8254
-2 16 4 -0.4825 -2.5597
-2 16 5 -1.7268 -0.4552
-2 16 6 -0.9902 0.7586
-2 16 7 0.3737 0.2305
-2 16 8 -3.7772 -1.3315
-2 16 9 -0.7025 0.8619
-2 16 10 2.8459 3.4584
-2 16 11 1.2146 -1.9101
-2 16 12 -0.6621 -1.3384
-2 16 13 -0.7026 1.2842
-2 16 14 0.4686 0.3545
-2 16 15 0.4043 -0.5878
-2 16 16 -1.8029 -1.4639
-2 16 17 -0.4273 -0.2745
-2 16 18 0.0801 0.7716
-2 17 -1 2.9704 -2.1371
-2 17 0 0.8785 1.6850
-2 17 1 -2.8949 -2.9398
-2 17 2 -1.5640 0.2143
-2 17 3 2.9207 2.1889
-2 17 4 1.2687 1.0070
-2 17 5 -0.0547 -2.5403
-2 17 6 -1.0493 -1.2016
-2 17 7 1.5393 0.8133
-2 17 8 -1.2479 -0.1017
-2 17 9 -3.7723 -2.0233
-2 17 10 -1.4104 3.1063
-2 17 11 0.9537 1.8632
-2 17 12 1.2468 -0.3738
-2 17 13 -0.8108 -0.2354
-2 17 14 -0.7508 0.8146
-2 17 15 1.6141 0.6397
-2 17 16 0.3167 -0.6028
-2 17 17 -0.9120 -1.1656
-2 18 -1 -0.0454 -0.5490
-2 18 0 1.9807 1.1624
-2 18 1 -0.1215 0.3239
-2 18 2 -6.0645 -0.8199
-2 18 3 -0.3979 0.1515
-2 18 4 1.2968 1.3614
-2 18 5 0.5842 1.5061
-2 18 6 -1.6290 -2.2259
-2 18 7 1.1478 -0.0089
-2 18 8 3.6298 -0.0118
-2 18 9 -0.5816 -2.7345
-2 18 10 -2.2282 -1.5773
-2 18 11 -1.3653 1.9496
-2 18 12 0.6558 -0.2794
-2 18 13 0.8139 0.3881
-2 18 14 -1.1723 0.3179
-2 18 15 -0.4645 1.0692
-2 18 16 0.4980 0.5475
-2 19 -1 -0.8302 -0.9403
-2 19 0 0.1053 0.4919
-2 19 1 5.0092 -0.7285
-2 19 2 -1.3512 -1.0172
-2 19 3 -3.4139 0.1313
-2 19 4 0.4231 -1.0736
-2 19 5 0.9132 0.5437
-2 19 6 -0.8060 0.7462
-2 19 7 -3.1710 -0.4683
-2 19 8 1.6668 1.6140
-2 19 9 3.7962 0.1278
-2 19 10 0.2238 -2.1196
-2 19 11 -1.0561 0.1626
-2 19 12 -0.0638 1.1341
-2 19 13 0.8850 -0.8267
-2 19 14 0.3360 -0.2995
-2 20 -1 -0.5192 -1.1391
-2 20 0 -1.5721 0.8781
-2 20 1 1.2959 2.0549
-2 20 2 3.8882 0.0081
-2 20 3 -1.5342 1.0117
-2 20 4 -0.8009 1.5026
-2 20 5 0.7859 -0.6171
-2 20 6 2.6700 0.8608
-2 20 7 -1.7963 0.4732
-2 20 8 -2.9174 -0.0002
-2 20 9 0.7600 1.4868
-2 20 10 1.8935 -0.0558
-2 20 11 -0.6855 -1.1815
-2 20 12 -0.9869 0.2670
-2 20 13 0.5709 1.2075
-2 21 -1 0.2304 0.2499
-2 21 0 -1.6022 -1.9808
-2 21 1 -1.6890 -0.4702
-2 21 2 1.5008 0.0300
-2 21 3 1.2332 -0.8622
-2 21 4 -1.5820 0.1012
-2 21 5 -2.4716 0.6535
-2 21 6 0.8134 -0.3963
-2 21 7 2.3644 1.2676
-2 21 8 -2.0049 -0.8816
-2 21 9 -1.0819 0.5191
-2 21 10 0.7686 0.6883
-2 21 11 1.4060 -0.0761
-2 22 -1 2.0716 1.3746
-2 22 0 -0.2235 0.1742
-2 22 1 -1.3011 -0.8106
-2 22 2 0.1412 -0.4271
-2 22 3 1.6901 -0.0739
-2 22 4 2.1568 -1.4607
-2 22 5 -0.5295 -0.6675
-2 22 6 -1.6174 -0.8828
-2 22 7 1.8343 0.8805
-2 22 8 1.1253 -0.0862
-2 23 -1 1.5243 -1.1998
-2 23 0 1.0331 0.9932
-2 23 1 -0.6475 -0.1680
-2 23 2 -0.6465 -0.2451
-2 23 3 -0.3976 0.5366
-2 23 4 1.0831 0.0595
-1 0 1 -10.5292 37.1027
-1 0 3 24.0754 35.3239
-1 0 5 64.7340 -26.0278
-1 0 7 1.4922 -5.8433
-1 0 9 7.6026 1.2332
-1 0 11 -7.3448 6.5792
-1 0 13 3.9388 -0.7539
-1 0 15 -1.7717 -2.5446
-1 0 17 -1.5798 2.5118
-1 0 19 2.5523 -0.6392
-1 0 21 1.0215 -1.8113
-1 0 23 0.6629 -0.2812
-1 1 0 -11.3935 -38.4966
-1 1 1 0.7248 1.8233
-1 1 2 -40.0883 -6.5517
-1 1 3 -3.9180 -7.3872
-1 1 4 -33.6853 53.5285
-1 1 5 -7.9320 6.4664
-1 1 6 25.1315 7.9302
-1 1 7 -0.2959 -0.1419
-1 1 8 4.0231 -1.7309
-1 1 9 0.6119 6.8697
-1 1 10 6.8032 -3.5263
-1 1 11 -3.6624 -0.0171
-1 1 12 -5.7707 0.9012
-1 1 13 3.1089 -0.0799
-1 1 14 1.3709 -0.3188
-1 1 15 -0.8040 0.1561
-1 1 16 -0.8124 -2.9816
-1 1 17 2.4505 0.0581
-1 1 18 -2.2984 2.0880
-1 1 19 -0.4047 -0.0500
-1 1 20 1.0046 0.9388
-1 1 21 -0.4555 -0.1519
-1 1 22 0.8245 -0.3458
-1 1 23 -0.5849 0.1760
-1 1 24 1.1124 0.1782
-1 2 0 -18.6831 10.3655
-1 2 1 34.9610 -7.1297
-1 2 2 8.5965 5.1615
-1 2 3 -10.7173 -51.3587
-1 2 4 -4.1383 -23.2736
-1 2 5 -33.8918 9.1263
-1 2 6 6.8646 -10.5236
-1 2 7 -5.7712 9.2991
-1 2 8 -0.0866 -12.2391
-1 2 9 0.1308 1.8722
-1 2 10 3.2567 0.8212
-1 2 11 5.2549 -2.3630
-1 2 12 -4.0334 2.3914
-1 2 13 -1.4101 -1.7368
-1 2 14 1.5512 0.8083
-1 2 15 2.2242 -0.4711
-1 2 16 -1.1580 1.6907
-1 2 17 -0.1449 -2.6508
-1 2 18 1.6652 -0.5096
-1 2 19 -2.3380 1.5824
-1 2 20 -0.6266 -1.0061
-1 2 21 -0.6113 0.9691
-1 2 22 -1.0639 -0.2754
-1 2 23 -0.3368 0.2322
-1 2 24 -0.2547 -0.1943
-1 3 0 -1.0265 20.8823
-1 3 1 -11.0351 2.6169
-1 3 2 29.6779 14.7414
-1 3 3 18.9646 25.6446
-1 3 4 9.9498 -17.3500
-1 3 5 -8.2603 3.0470
-1 3 6 -9.0424 -5.5186
-1 3 7 13.8189 3.5064
-1 3 8 -0.3830 -0.0122
-1 3 9 1.5109 -4.8628
-1 3 10 1.4072 1.8818
-1 3 11 0.5027 -0.2671
-1 3 12 3.9294 -1.0563
-1 3 13 -4.8303 2.1462
-1 3 14 -2.7145 0.3048
-1 3 15 -2.2406 0.7294
-1 3 16 2.2809 1.0424
-1 3 17 -1.3731 2.8146
-1 3 18 0.9730 -1.9315
-1 3 19 1.8235 1.3507
-1 3 20 -0.6764 0.2328
-1 3 21 0.6355 -1.1897
-1 3 22 -0.6206 0.5058
-1 3 23 -0.8497 -0.1562
-1 3 24 -0.9348 0.5630
-1 4 0 12.4522 -17.5408
-1 4 1 -15.1591 9.4538
-1 4 2 -9.6232 -9.7169
-1 4 3 5.6602 -5.4165
-1 4 4 7.3469 11.5520
-1 4 5 -2.7972 -2.6701
-1 4 6 -12.4742 1.2750
-1 4 7 -15.7241 3.8668
-1 4 8 4.3244 5.2246
-1 4 9 -2.9159 0.8887
-1 4 10 0.2499 -8.5877
-1 4 11 1.4632 0.2708
-1 4 12 1.3516 -2.2453
-1 4 13 5.0258 -2.7721
-1 4 14 -1.1920 -3.2520
-1 4 15 -2.4381 -0.9624
-1 4 16 -0.8010 -2.5008
-1 4 17 0.5621 1.1186
-1 4 18 -1.9067 -0.3013
-1 4 19 0.2393 0.3063
-1 4 20 0.8818 1.6777
-1 4 21 0.6619 0.2417
-1 4 22 0.5146 -0.3853
-1 4 23 0.0265 -0.1793
-1 4 24 -0.1858 -0.5426
-1 5 0 10.1264 10.2559
-1 5 1 9.1121 -1.6750
-1 5 2 -5.1747 1.4844
-1 5 3 -0.0955 -1.7863
-1 5 4 12.1343 -7.9422
-1 5 5 2.3238 6.5808
-1 5 6 4.5458 -12.3899
-1 5 7 -8.8946 -3.0068
-1 5 8 -7.8087 0.0149
-1 5 9 4.4509 9.7526
-1 5 10 -6.9672 5.5881
-1 5 11 -0.6521 -7.7089
-1 5 12 -0.3054 3.5597
-1 5 13 1.7074 1.1728
-1 5 14 2.9221 1.5079
-1 5 15 1.3367 -0.7422
-1 5 16 -0.2252 0.3151
-1 5 17 1.8021 -1.0068
-1 5 18 0.9073 -0.4095
-1 5 19 -1.4059 -0.1050
-1 5 20 -0.7098 0.0653
-1 5 21 0.2318 1.1974
-1 5 22 0.6807 0.9479
-1 5 23 -0.1515 0.9134
-1 5 24 0.2743 0.0964
-1 6 0 -5.4564 8.7833
-1 6 1 11.7943 15.5665
-1 6 2 2.3466 -0.4551
-1 6 3 -8.3477 1.1919
-1 6 4 0.6754 1.1012
-1 6 5 10.5680 10.3609
-1 6 6 6.1728 5.8338
-1 6 7 5.4962 -1.8420
-1 6 8 -8.1865 -3.7888
-1 6 9 4.1654 -4.5295
-1 6 10 4.5766 10.3488
-1 6 11 -7.3837 0.8795
-1 6 12 -1.2378 -2.9047
-1 6 13 -2.7682 0.1791
-1 6 14 -0.8780 0.3633
-1 6 15 -1.5931 0.7565
-1 6 16 0.3021 0.7605
-1 6 17 -1.6086 1.4326
-1 6 18 2.5089 -1.2465
-1 6 19 1.4127 -0.0891
-1 6 20 -0.3778 -0.2893
-1 6 21 -0.3962 -0.8787
-1 6 22 0.2209 0.1745
-1 6 23 -0.1377 0.6382
-1 6 24 0.1023 0.1842
-1 7 0 -11.1178 -15.8575
-1 7 1 -1.9239 2.5250
-1 7 2 13.1975 2.7310
-1 7 3 0.7902 -1.9622
-1 7 4 -12.4809 -8.0906
-1 7 5 -3.3201 -0.2493
-1 7 6 -3.6345 7.9428
-1 7 7 4.5868 1.2711
-1 7 8 -3.0972 6.9511
-1 7 9 -4.9147 -4.1810
-1 7 10 7.9912 -1.0635
-1 7 11 4.0207 3.8558
-1 7 12 -1.5533 -1.1307
-1 7 13 0.5822 0.1260
-1 7 14 -0.0563 -0.8940
-1 7 15 0.0600 -1.3645
-1 7 16 0.1626 -0.9490
-1 7 17 -1.7535 0.3105
-1 7 18 -1.6626 1.6911
-1 7 19 0.8203 -0.4903
-1 7 20 1.4795 1.1114
-1 7 21 -0.6237 -0.9039
-1 7 22 0.5956 -0.2764
-1 7 23 0.0152 -0.0194
-1 8 0 -3.2371 3.2954
-1 8 1 -12.1470 -0.8806
-1 8 2 3.7645 2.8043
-1 8 3 13.1881 3.1605
-1 8 4 3.0939 -1.7468
-1 8 5 -0.2598 -12.4490
-1 8 6 2.8773 2.2569
-1 8 7 -4.7856 -2.6095
-1 8 8 2.2382 -0.1273
-1 8 9 -7.8666 4.1027
-1 8 10 -3.1229 -0.6010
-1 8 11 4.6900 -0.1902
-1 8 12 2.3383 0.9057
-1 8 13 -0.5079 -1.2924
-1 8 14 0.0222 1.8582
-1 8 15 -0.6786 -0.1195
-1 8 16 2.5282 -0.5980
-1 8 17 -0.0318 -2.4791
-1 8 18 -0.3173 -1.2336
-1 8 19 -2.2133 0.5770
-1 8 20 1.0015 -0.0127
-1 8 21 0.4756 0.8705
-1 8 22 -0.2447 -1.0239
-1 8 23 -0.2760 -0.4652
-1 9 0 9.8272 -3.7106
-1 9 1 -2.4454 1.5407
-1 9 2 -10.3353 -4.5127
-1 9 3 4.2415 5.1710
-1 9 4 5.7399 8.5504
-1 9 5 -1.0455 0.1236
-1 9 6 3.3462 -5.7724
-1 9 7 2.7799 6.0739
-1 9 8 2.3993 -4.9857
-1 9 9 1.3622 0.1826
-1 9 10 -7.0864 1.1157
-1 9 11 -3.4564 2.3726
-1 9 12 3.5231 -0.7287
-1 9 13 0.1269 -0.5344
-1 9 14 0.4516 -1.4764
-1 9 15 -1.2306 1.3995
-1 9 16 0.5039 0.8767
-1 9 17 0.9652 0.7327
-1 9 18 0.7466 -2.0303
-1 9 19 0.2217 -0.2078
-1 9 20 -1.4070 -0.3664
-1 9 21 1.1690 0.7581
-1 9 22 0.6076 1.2054
-1 10 0 1.2425 0.0555
-1 10 1 9.4898 -0.7485
-1 10 2 -3.9099 -1.4766
-1 10 3 -4.8725 -9.7138
-1 10 4 3.4994 1.0543
-1 10 5 5.2194 4.2606
-1 10 6 -2.4618 -3.7639
-1 10 7 -0.0509 1.4087
-1 10 8 1.6174 3.1438
-1 10 9 5.8377 -2.0419
-1 10 10 1.3756 -3.7064
-1 10 11 -5.1507 1.2642
-1 10 12 -1.1306 2.0549
-1 10 13 1.6037 0.5972
-1 10 14 -0.8355 -1.5773
-1 10 15 -0.0386 0.2387
-1 10 16 -0.5548 -0.3000
-1 10 17 0.1467 1.0269
-1 10 18 -1.1116 -0.2849
-1 10 19 0.3614 -0.3363
-1 10 20 -0.9277 -0.4218
-1 10 21 -0.9062 -1.4822
-1 10 22 -0.0972 0.2966
-1 11 0 -3.2232 3.8954
-1 11 1 2.0068 1.4022
-1 11 2 6.5734 5.1594
-1 11 3 -6.5864 -1.5063
-1 11 4 -4.1931 -4.7583
-1 11 5 1.8713 1.1113
-1 11 6 5.7111 -1.9550
-1 11 7 -5.2701 -2.3979
-1 11 8 -0.5078 2.2676
-1 11 9 1.7650 3.9490
-1 11 10 4.5350 -1.8820
-1 11 11 -0.2947 -3.1171
-1 11 12 -3.1311 1.2230
-1 11 13 1.0737 1.6477
-1 11 14 -0.9797 -0.8931
-1 11 15 0.2908 -0.8473
-1 11 16 -0.9976 1.0337
-1 11 17 1.0261 -1.3658
-1 11 18 -0.3588 -0.3915
-1 11 19 -0.5200 -0.3337
-1 11 20 -0.2358 0.7317
-1 11 21 -0.3291 -0.7916
-1 12 0 -4.6984 -0.7581
-1 12 1 -3.6550 -0.2885
-1 12 2 6.0898 1.8097
-1 12 3 3.0643 6.8731
-1 12 4 -3.6618 -4.7576
-1 12 5 -6.6766 3.8426
-1 12 6 3.1108 -1.5489
-1 12 7 1.7374 0.0467
-1 12 8 -5.1149 -2.5949
-1 12 9 -1.0888 2.7867
-1 12 10 2.4357 2.7591
-1 12 11 2.4278 -3.2925
-1 12 12 -0.8752 -1.1041
-1 12 13 -0.5456 2.2633
-1 12 14 1.1784 1.7257
-1 12 15 -0.6130 -1.9908
-1 12 16 1.1491 1.3032
-1 12 17 -0.9540 1.1091
-1 12 18 2.0332 -0.5949
-1 12 19 -0.0034 -1.2846
-1 12 20 0.1085 0.6058
-1 12 21 -0.1400 0.5478
-1 13 0 2.3824 2.7562
-1 13 1 -3.1674 -0.3778
-1 13 2 -2.9029 -4.2244
-1 13 3 5.1950 6.0198
-1 13 4 2.7445 -1.5092
-1 13 5 -0.3971 -1.5029
-1 13 6 -5.9030 1.7304
-1 13 7 2.9150 -2.0090
-1 13 8 1.0790 1.7755
-1 13 9 -3.5809 -2.4816
-1 13 10 -0.3450 2.9372
-1 13 11 1.6220 1.5595
-1 13 12 0.7431 -4.0306
-1 13 13 -1.0225 -0.3483
-1 13 14 0.4109 2.1403
-1 13 15 0.2107 0.8747
-1 13 16 0.4655 -1.2126
-1 13 17 -1.2678 1.3734
-1 13 18 -0.4465 1.2091
-1 13 19 0.1611 0.3910
-1 13 20 -0.1871 -1.3439
-1 14 0 3.9681 -2.9042
-1 14 1 0.4070 2.3240
-1 14 2 -1.7101 -2.3308
-1 14 3 -0.9025 1.0926
-1 14 4 2.5670 3.6995
-1 14 5 2.2441 -3.2416
-1 14 6 -0.3445 2.9688
-1 14 7 -4.3153 -2.1014
-1 14 8 2.8019 0.8027
-1 14 9 -0.5863 1.5431
-1 14 10 -2.6138 -1.1724
-1 14 11 1.7823 3.3026
-1 14 12 0.8119 1.1810
-1 14 13 -0.1311 -2.5422
-1 14 14 -0.9203 1.0229
-1 14 15 0.3205 0.8117
-1 14 16 1.7955 0.0283
-1 14 17 0.1215 -0.8204
-1 14 18 -0.3410 -0.0978
-1 14 19 0.2412 1.5273
-1 15 0 0.9527 -6.4268
-1 15 1 0.9961 -0.2704
-1 15 2 -0.8177 -0.8046
-1 15 3 -0.7573 -1.1548
-1 15 4 2.6645 2.7682
-1 15 5 1.5652 -1.0040
-1 15 6 1.7518 -0.0817
-1 15 7 -1.5566 1.0640
-1 15 8 -1.0838 -2.9770
-1 15 9 1.9989 0.0123
-1 15 10 -3.8404 -1.2018
-1 15 11 -2.8276 -0.7235
-1 15 12 2.2030 2.3367
-1 15 13 -0.0878 -1.6865
-1 15 14 0.1941 -1.1332
-1 15 15 -2.2466 1.2716
-1 15 16 1.2469 0.5250
-1 15 17 0.6108 -0.2313
-1 15 18 0.0326 -1.0998
-1 15 19 -0.3424 -0.0035
-1 16 0 -0.3812 1.0412
-1 16 1 2.5836 -3.1873
-1 16 2 -1.2784 0.5179
-1 16 3 -3.9847 -1.6577
-1 16 4 -0.0275 0.8275
-1 16 5 2.7347 0.3163
-1 16 6 0.0829 -0.5657
-1 16 7 1.8303 2.2135
-1 16 8 0.1504 0.7372
-1 16 9 2.9195 -1.2144
-1 16 10 2.2987 -1.3826
-1 16 11 -3.6384 -2.2015
-1 16 12 -1.0488 1.1100
-1 16 13 1.1082 1.6414
-1 16 14 1.3859 -1.8659
-1 16 15 -0.2703 -0.6632
-1 16 16 -0.6499 1.2514
-1 16 17 0.5216 0.9230
-1 16 18 1.0753 -0.3308
-1 17 0 -4.2986 3.5540
-1 17 1 2.1071 -1.0723
-1 17 2 3.4037 1.0729
-1 17 3 -1.4876 -1.2348
-1 17 4 -4.7496 -0.5350
-1 17 5 1.8490 0.4573
-1 17 6 -0.4170 -1.5209
-1 17 7 -0.9871 -0.4704
-1 17 8 -0.0821 2.9293
-1 17 9 1.0912 1.4401
-1 17 10 4.3262 0.0264
-1 17 11 0.7222 -1.8888
-1 17 12 -2.2588 -1.5065
-1 17 13 -1.1015 0.7921
-1 17 14 0.8071 0.8498
-1 17 15 0.4045 -1.2416
-1 17 16 0.1069 -0.6852
-1 17 17 -0.7624 0.8818
-1 18 0 -0.9403 0.1781
-1 18 1 -2.0920 -1.4230
-1 18 2 2.0124 0.4327
-1 18 3 5.3770 1.4938
-1 18 4 -2.4482 -2.0875
-1 18 5 -2.6878 1.1699
-1 18 6 0.6320 0.6050
-1 18 7 -1.5122 -1.8768
-1 18 8 -1.3555 -0.8092
-1 18 9 -4.1171 2.6014
-1 18 10 1.4126 1.0658
-1 18 11 3.3820 0.7036
-1 18 12 0.0948 -1.4495
-1 18 13 -1.7660 -0.0580
-1 18 14 0.0849 0.4549
-1 18 15 0.8313 0.0663
-1 19 0 2.7380 2.9056
-1 19 1 -0.6758 0.2253
-1 19 2 -3.6499 -1.2794
-1 19 3 2.8345 2.2885
-1 19 4 4.7837 -0.9163
-1 19 5 -1.8937 -1.8755
-1 19 6 -0.5316 1.5023
-1 19 7 0.2406 0.3227
-1 19 8 1.4935 -2.4285
-1 19 9 -1.6725 -1.2393
-1 19 10 -4.4272 0.2901
-1 19 11 0.6327 0.4042
-1 19 12 1.7329 -0.0706
-1 19 13 -1.0043 -1.5891
-1 19 14 -1.5514 0.6758
-1 20 0 1.0714 -0.3493
-1 20 1 2.1275 1.1360
-1 20 2 -1.8551 -1.2965
-1 20 3 -3.6361 -0.3175
-1 20 4 3.4846 2.2787
-1 20 5 1.7947 -2.4295
-1 20 6 -1.0991 -0.6668
-1 20 7 -0.8080 2.0453
-1 20 8 1.9183 1.2208
-1 20 9 2.1491 -0.8781
-1 20 10 -0.6222 -0.8952
-1 20 11 -1.5454 0.1150
-1 20 12 0.6815 0.6713
-1 21 0 -1.2403 -0.4599
-1 21 1 1.4225 0.9866
-1 21 2 1.9962 0.8982
-1 21 3 -2.5210 -0.9951
-1 21 4 -0.9443 0.8962
-1 21 5 2.1110 1.9452
-1 21 6 0.7601 -2.4787
-1 21 7 -1.4041 -0.2244
-1 21 8 -1.1695 0.9188
-1 21 9 1.8299 1.8490
-1 21 10 -0.0568 -0.6167
-1 21 11 -0.2307 -0.4205
-1 22 0 -1.5007 -0.8189
-1 22 1 -0.5034 1.0402
-1 22 2 1.3773 0.2481
-1 22 3 -0.0073 0.1970
-1 22 4 -2.1623 -0.9139
-1 22 5 -0.7091 1.6244
-1 22 6 0.4256 0.6525
-1 22 7 0.7974 -0.8874
-1 22 8 -1.8316 -0.9624
-1 23 0 -0.9495 -0.6104
-1 23 1 -0.8583 -0.0162
-1 23 2 0.6480 0.9787
-1 23 3 1.8033 -0.2621
-1 23 4 -0.0972 -0.8986
0 0 2 -11.9232 -65.8814
0 0 4 -40.9968 21.2935
0 0 6 -35.8874 10.5110
0 0 8 7.9209 3.2643
0 0 10 -3.9839 -5.8779
0 0 12 4.7976 0.8681
0 0 14 -1.0275 2.6432
0 0 16 2.1416 -0.0589
0 0 18 1.1432 -2.3742
0 0 20 -3.5913 -0.4958
0 0 22 -0.6097 1.5047
0 0 24 0.6485 0.8964
0 1 0 3.3673 -0.0225
0 1 1 49.1345 34.4308
0 1 2 13.0617 18.8880
0 1 3 34.0070 -53.8614
0 1 4 5.2100 -6.5121
0 1 5 5.6494 -16.6465
0 1 6 3.4606 3.8099
0 1 7 -20.6855 1.0125
0 1 8 2.1151 -1.1406
0 1 9 3.0576 6.4485
0 1 10 -0.5610 -6.3562
0 1 11 -3.3271 -0.5582
0 1 12 -0.1124 2.9059
0 1 13 1.7930 0.7500
0 1 14 -1.4764 -2.4055
0 1 15 -1.5775 2.7035
0 1 16 -1.1771 0.3218
0 1 17 0.5695 0.3592
0 1 18 -1.1120 -0.7226
0 1 19 2.2361 -1.9710
0 1 20 0.7295 0.4916
0 1 21 -2.3197 -2.0632
0 1 22 0.3413 -0.0732
0 1 23 -1.3726 0.2769
0 1 24 0.1143 -0.0444
0 2 0 -83.1559 0.5931
0 2 1 -10.1440 -7.7136
0 2 2 11.0537 51.3993
0 2 3 -1.2527 17.5669
0 2 4 25.3025 5.7826
0 2 5 -2.8083 12.9597
0 2 6 18.0480 -12.5015
0 2 7 -7.0895 16.0326
0 2 8 -8.4981 -4.0689
0 2 9 7.0476 7.9584
0 2 10 0.4924 2.5704
0 2 11 -0.6820 -5.6517
0 2 12 -2.0133 0.0097
0 2 13 2.1505 0.5491
0 2 14 -0.5636 -0.0313
0 2 15 -0.7642 -1.2216
0 2 16 -0.5894 2.4426
0 2 17 1.1037 0.0361
0 2 18 0.3542 -0.1404
0 2 19 -1.1390 -0.8455
0 2 20 3.2147 -0.5609
0 2 21 -0.2161 0.3458
0 2 22 -0.1533 -2.0214
0 2 23 0.6380 0.1841
0 2 24 -0.8002 0.2992
0 3 0 6.8345 0.0592
0 3 1 -37.1425 -24.0461
0 3 2 -9.2061 -20.2801
0 3 3 -13.7201 11.4559
0 3 4 -4.9021 -21.5734
0 3 5 7.0348 12.6783
0 3 6 -3.4778 -14.4582
0 3 7 14.8890 -1.8990
0 3 8 -16.6083 4.8894
0 3 9 -6.2699 -3.2575
0 3 10 7.4739 4.4195
0 3 11 0.1562 0.5582
0 3 12 1.2538 -1.8957
0 3 13 1.3793 -1.0031
0 3 14 3.9675 -1.0276
0 3 15 -0.5662 -1.3270
0 3 16 -1.5209 0.1744
0 3 17 -0.1835 1.8923
0 3 18 0.9980 0.5600
0 3 19 -0.8610 -0.5731
0 3 20 -0.3142 -0.8096
0 3 21 1.5023 0.5868
0 3 22 -1.0919 0.1784
0 3 23 0.5984 -0.9512
0 3 24 0.6474 0.0960
0 4 0 11.1914 -0.0365
0 4 1 8.5580 12.9976
0 4 2 -1.3787 -3.0895
0 4 3 2.5510 -7.3670
0 4 4 -3.2094 2.6920
0 4 5 11.0579 -0.7895
0 4 6 5.6648 3.1300
0 4 7 5.4354 -16.4294
0 4 8 16.5244 0.2403
0 4 9 -10.7629 5.5467
0 4 10 -1.4963 -0.3977
0 4 11 0.7132 5.1936
0 4 12 -3.3576 2.2901
0 4 13 -1.1644 1.8472
0 4 14 0.8607 2.1390
0 4 15 2.4057 0.9332
0 4 16 -0.3357 -1.0635
0 4 17 -1.4734 0.4794
0 4 18 -0.0317 1.3490
0 4 19 0.4059 1.2797
0 4 20 -0.2789 -0.6663
0 4 21 0.2187 -1.1032
0 4 22 -0.2846 -0.0771
0 4 23 -0.7654 0.4976
0 4 24 -0.0672 0.2094
0 5 0 -5.3360 -0.0669
0 5 1 1.8300 -4.5056
0 5 2 -0.3676 15.5663
0 5 3 -10.6471 6.3585
0 5 4 -6.2053 -10.3440
0 5 5 -11.4102 5.6651
0 5 6 13.0279 8.0949
0 5 7 -3.5912 5.2228
0 5 8 2.7536 -13.9879
0 5 9 7.5637 -2.3098
0 5 10 -3.2453 0.2201
0 5 11 4.5350 -2.5686
0 5 12 -1.9723 1.5181
0 5 13 -2.9612 -3.0445
0 5 14 -2.4166 0.2672
0 5 15 -0.0892 2.0210
0 5 16 1.1438 -0.2909
0 5 17 -0.0872 -0.8287
0 5 18 -1.8371 -0.9510
0 5 19 -0.9147 0.9823
0 5 20 0.3689 1.0039
0 5 21 0.5196 0.6289
0 5 22 0.2686 -1.5228
0 5 23 -0.5421 -0.7724
0 6 0 -10.8247 -0.7577
0 6 1 -0.5184 -6.2484
0 6 2 4.8150 -13.9819
0 6 3 -3.0049 5.0228
0 6 4 0.4313 -3.6651
0 6 5 -14.9750 -6.9793
0 6 6 -9.6232 -9.8408
0 6 7 7.9756 7.7128
0 6 8 -5.7100 3.4413
0 6 9 2.5965 -9.4058
0 6 10 0.1348 0.0837
0 6 11 0.5685 -2.7030
0 6 12 7.3797 2.7558
0 6 13 0.0888 -0.4887
0 6 14 0.9507 -2.8724
0 6 15 -1.5525 2.1360
0 6 16 1.3236 0.8547
0 6 17 2.0376 0.5792
0 6 18 0.6935 -1.2345
0 6 19 -1.5312 -0.7832
0 6 20 -1.8314 -0.4433
0 6 21 -0.2210 0.7886
0 6 22 0.3250 0.8224
0 6 23 0.4565 -0.9903
0 7 0 1.3565 0.0447
0 7 1 0.2389 9.2457
0 7 2 3.7611 3.5820
0 7 3 -4.5049 -0.3596
0 7 4 4.8400 -0.4142
0 7 5 11.2078 4.3806
0 7 6 -10.2155 -6.2553
0 7 7 2.2784 -10.0865
0 7 8 0.9011 9.5838
0 7 9 -2.6958 -3.4829
0 7 10 2.0649 -2.4201
0 7 11 -7.0532 -2.3537
0 7 12 -0.5157 -3.1530
0 7 13 2.0959 3.7577
0 7 14 0.0999 -2.1584
0 7 15 -0.2521 -0.3746
0 7 16 -1.1943 1.3412
0 7 17 1.0483 0.4905
0 7 18 2.0732 0.8615
0 7 19 2.1727 -0.8168
0 7 20 0.5242 -0.2640
0 7 21 -1.5810 -1.1445
0 7 22 -0.0577 0.9893
0 7 23 0.1046 0.6606
0 8 0 -11.4594 1.0917
0 8 1 -1.8797 -3.7852
0 8 2 9.6096 1.7685
0 8 3 -2.0558 3.7056
0 8 4 -12.8012 4.7908
0 8 5 2.3812 3.3068
0 8 6 1.1075 9.3767
0 8 7 -4.4994 -7.8111
0 8 8 3.8700 2.3017
0 8 9 -0.8448 4.2938
0 8 10 5.7494 -2.9037
0 8 11 1.7934 1.5336
0 8 12 -5.3948 -3.4381
0 8 13 -0.3970 -2.2217
0 8 14 1.1678 1.5793
0 8 15 -0.1985 -1.2904
0 8 16 0.5019 0.3044
0 8 17 -1.3249 1.0205
0 8 18 -0.7207 0.3828
0 8 19 -0.3998 1.1007
0 8 20 2.8041 0.6000
0 8 21 -0.3769 0.3501
0 8 22 -0.8719 -1.2325
0 8 23 -0.2193 1.6687
0 9 0 0.8486 -0.0454
0 9 1 -12.4016 4.7773
0 9 2 -1.5955 -2.8084
0 9 3 12.6753 -2.4588
0 9 4 -1.5431 -0.2207
0 9 5 -4.6318 -1.2356
0 9 6 1.0094 1.4529
0 9 7 -3.0510 3.3431
0 9 8 -1.6884 -3.4087
0 9 9 -2.3669 6.7117
0 9 10 -0.0968 -0.6107
0 9 11 6.5567 0.4252
0 9 12 1.6680 0.9502
0 9 13 -4.1228 -1.4751
0 9 14 -0.1012 -0.3415
0 9 15 -1.0373 1.0876
0 9 16 0.7404 -1.7371
0 9 17 1.1681 0.1556
0 9 18 -0.1208 -0.2892
0 9 19 -2.4482 -0.7892
0 9 20 0.0071 -1.1413
0 9 21 1.6048 0.8079
0 9 22 -0.5464 -1.1933
0 10 0 8.3989 -0.6917
0 10 1 1.0029 -0.2455
0 10 2 -14.7744 5.0305
0 10 3 -1.4096 -2.4226
0 10 4 4.7494 2.6721
0 10 5 -2.9727 2.9258
0 10 6 -1.4584 -3.2571
0 10 7 -0.3233 0.8695
0 10 8 -2.1867 -3.6263
0 10 9 -1.7307 0.8180
0 10 10 -4.1655 3.5979
0 10 11 -1.6625 0.3851
0 10 12 4.4822 -0.2535
0 10 13 0.1324 -0.9735
0 10 14 -1.5844 -1.6280
0 10 15 -0.4751 1.7920
0 10 16 -1.0163 -0.1328
0 10 17 0.6418 -0.5680
0 10 18 2.3632 0.3361
0 10 19 0.5210 1.3179
0 10 20 -1.1865 0.1081
0 10 21 0.2526 -0.2310
0 10 22 1.1529 1.1261
0 11 0 1.8886 0.0074
0 11 1 11.0840 -4.7055
0 11 2 3.9427 0.9517
0 11 3 -6.9233 -2.1307
0 11 4 4.2866 -3.8064
0 11 5 0.6466 3.2237
0 11 6 -0.6075 -1.2795
0 11 7 -0.9711 2.6285
0 11 8 2.4797 -0.5139
0 11 9 -0.0205 -4.2845
0 11 10 -0.0768 -1.3164
0 11 11 -3.1011 1.6765
0 11 12 -0.5277 0.8480
0 11 13 3.0995 0.0606
0 11 14 -1.5058 -0.7953
0 11 15 0.0646 -0.2645
0 11 16 0.2220 1.9725
0 11 17 -0.7725 -0.4611
0 11 18 -0.7480 -0.6346
0 11 19 1.4442 -0.9388
0 11 20 0.6722 1.0271
0 11 21 -0.9049 -0.2578
0 12 0 -7.1366 -0.0073
0 12 1 -1.4806 0.2352
0 12 2 5.8925 -1.0909
0 12 3 0.8403 4.3173
0 12 4 3.3538 -4.9477
0 12 5 3.6789 2.6824
0 12 6 1.9615 -4.2480
0 12 7 -1.9993 1.4852
0 12 8 -1.0673 3.7064
0 12 9 3.9866 1.7848
0 12 10 1.6368 -0.8557
0 12 11 -0.7277 -1.6757
0 12 12 -2.9524 1.4397
0 12 13 0.2406 -1.0873
0 12 14 0.7158 0.3504
0 12 15 -3.5381 -1.2399
0 12 16 0.3835 0.8450
0 12 17 0.6883 0.8861
0 12 18 -0.2645 1.0947
0 12 19 -1.3059 -1.6184
0 12 20 0.9857 -0.0563
0 12 21 0.7620 -0.5651
0 13 0 -1.6375 0.0381
0 13 1 -2.8897 0.5505
0 13 2 -3.3242 -4.0787
0 13 3 -3.9539 3.9652
0 13 4 -2.0845 0.3336
0 13 5 3.0470 1.9355
0 13 6 2.4956 -0.2579
0 13 7 1.4692 -4.7523
0 13 8 -3.7632 3.0688
0 13 9 -0.7851 -0.7899
0 13 10 3.3373 2.9514
0 13 11 1.2711 -0.5825
0 13 12 -0.0920 -0.1175
0 13 13 -0.9336 0.9639
0 13 14 1.9331 -0.8845
0 13 15 -0.7132 -0.1875
0 13 16 -2.1707 -1.2622
0 13 17 -0.0319 0.0519
0 13 18 1.4777 1.0437
0 13 19 -0.0502 0.6303
0 13 20 -0.1587 -0.7499
0 14 0 0.6250 0.6180
0 14 1 -2.0458 2.2361
0 14 2 2.4212 -3.5293
0 14 3 -0.5119 -3.0210
0 14 4 -4.8056 -1.4682
0 14 5 -3.4936 -1.8823
0 14 6 2.0900 4.5119
0 14 7 1.9818 -4.0502
0 14 8 0.4123 -1.1012
0 14 9 -2.0583 -0.2184
0 14 10 0.8533 -1.5961
0 14 11 2.1375 1.3869
0 14 12 -1.0261 -1.5759
0 14 13 -0.3701 0.2552
0 14 14 0.1017 0.8986
0 14 15 1.5852 0.0677
0 14 16 -0.9816 -0.3639
0 14 17 -1.7760 -0.4379
0 14 18 -0.9537 -0.2344
0 14 19 0.5191 0.8448
0 15 0 4.8600 -0.0782
0 15 1 -3.7504 3.6807
0 15 2 -1.9287 1.9789
0 15 3 4.4583 0.2444
0 15 4 1.8679 1.1985
0 15 5 -4.1367 -5.9498
0 15 6 -2.7821 0.6312
0 15 7 1.8307 3.6844
0 15 8 0.5957 -0.2854
0 15 9 1.2157 1.2926
0 15 10 -1.3208 -0.0837
0 15 11 2.8837 0.0953
0 15 12 2.3451 0.7879
0 15 13 -1.2733 -1.9116
0 15 14 -0.3702 0.4984
0 15 15 0.0427 0.6228
0 15 16 1.9978 -0.2458
0 15 17 -0.1591 -0.3888
0 15 18 -0.9833 -0.3538
0 16 0 7.5058 -0.7220
0 16 1 3.2953 0.1481
0 16 2 -5.5071 2.3170
0 16 3 -0.4092 -0.0775
0 16 4 4.8004 5.1404
0 16 5 1.2235 -1.5278
0 16 6 -4.5981 -4.5092
0 16 7 -2.1511 -0.0153
0 16 8 -1.2864 0.2240
0 16 9 -0.1356 0.1450
0 16 10 -0.5147 1.5724
0 16 11 -2.2056 0.3508
0 16 12 2.4717 0.9913
0 16 13 0.8633 0.4975
0 16 14 -0.3154 -1.4435
0 16 15 -1.5406 0.7916
0 16 16 0.2993 -0.0747
0 16 17 1.0574 0.4918
0 17 0 -2.7960 0.0666
0 17 1 7.0729 -1.7920
0 17 2 -0.0878 1.0767
0 17 3 -3.1558 -2.2551
0 17 4 0.5593 1.8580
0 17 5 5.5540 3.6469
0 17 6 0.4870 -3.0929
0 17 7 -2.2365 -0.2518
0 17 8 -1.0631 -0.2437
0 17 9 -0.0484 -1.7769
0 17 10 -0.3367 -1.4776
0 17 11 -2.1959 0.4690
0 17 12 -0.4852 -0.0818
0 17 13 1.0637 1.4025
0 17 14 0.9517 -0.0506
0 17 15 -0.9455 0.3549
0 17 16 -0.8909 -0.1920
0 18 0 -7.3798 0.4068
0 18 1 -0.1977 -1.2328
0 18 2 2.1268 1.6554
0 18 3 -0.1073 0.6129
0 18 4 -2.2930 -2.9823
0 18 5 2.2658 2.5006
0 18 6 5.2230 0.4291
0 18 7 -0.0500 -1.0873
0 18 8 -0.6517 0.7442
0 18 9 0.8757 1.8696
0 18 10 3.0714 -1.6325
0 18 11 -0.9802 -1.2872
0 18 12 -1.5522 -1.3266
0 18 13 -0.7272 0.3065
0 18 14 1.2246 -0.1182
0 18 15 0.1584 -0.3004
0 19 0 -1.4240 -0.0072
0 19 1 -4.5582 -1.5736
0 19 2 0.1976 -1.7287
0 19 3 -0.0553 3.1778
0 19 4 -2.1129 -0.0553
0 19 5 -3.9153 -0.7739
0 19 6 3.0971 1.2610
0 19 7 2.3977 0.6893
0 19 8 -1.3885 -0.8171
0 19 9 -1.4132 2.2612
0 19 10 1.3439 3.0057
0 19 11 2.8200 0.3036
0 19 12 0.6338 -0.4275
0 19 13 -0.6084 -0.4281
0 19 14 0.3479 1.2507
0 20 0 3.5629 0.0392
0 20 1 -1.6015 0.9936
0 20 2 -1.9102 -1.9620
0 20 3 1.5423 -1.5213
0 20 4 1.1708 1.2165
0 20 5 -4.2966 -1.5736
0 20 6 -2.6677 -0.1718
0 20 7 2.2413 0.4116
0 20 8 1.1283 -2.0454
0 20 9 -1.9292 -2.1417
0 20 10 -1.7300 1.3770
0 20 11 0.0497 1.3928
0 20 12 0.4707 0.0917
0 21 0 1.6941 -0.0341
0 21 1 1.6076 -0.1882
0 21 2 -1.5382 1.2868
0 21 3 -0.8937 -0.8210
0 21 4 3.3680 -0.8525
0 21 5 0.6823 -0.1695
0 21 6 -2.9787 -2.0926
0 21 7 -1.1188 2.0268
0 21 8 1.6152 0.1254
0 21 9 1.8795 -1.7060
0 21 10 -1.3532 -1.3750
0 22 0 -1.0329 -0.2958
0 22 1 1.7664 -0.0355
0 22 2 1.0091 -0.3429
0 22 3 -2.0128 1.5385
0 22 4 0.6154 0.2092
0 22 5 3.2582 0.4658
0 22 6 0.1186 -1.0879
0 22 7 -1.1067 -0.3905
0 22 8 -1.4262 1.3073
0 23 0 -2.2578 0.0333
0 23 1 -0.7160 0.5048
0 23 2 1.5647 -0.0870
0 23 3 -0.4477 -0.4953
0 23 4 -2.8878 0.2272
1 0 1 -35.2512 46.2886
1 0 3 17.6289 20.2343
1 0 5 36.0704 -12.8180
1 0 7 8.8310 -6.9488
1 0 9 -10.7698 3.4684
1 0 11 2.6376 5.4682
1 0 13 -0.0660 -6.0123
1 0 15 -2.5548 -1.5875
1 0 17 -0.8840 2.4389
1 0 19 -0.2621 2.0324
1 0 21 3.3573 0.3211
1 0 23 -1.5719 -1.7265
1 1 1 -21.3793 -9.1641
1 1 2 -53.7355 8.6933
1 1 3 -0.9795 -10.1478
1 1 4 -26.9936 28.1069
1 1 5 -4.7298 -1.6071
1 1 6 9.7790 6.0252
1 1 7 -6.5016 -3.3186
1 1 8 10.3323 -9.8876
1 1 9 1.4802 5.6994
1 1 10 -5.9735 -3.0927
1 1 11 -1.0020 1.3494
1 1 12 1.6534 3.9858
1 1 13 2.2287 0.7219
1 1 14 1.8991 -2.6961
1 1 15 2.0052 -0.4573
1 1 16 0.2930 -1.7412
1 1 17 0.0228 0.6763
1 1 18 0.0210 0.2986
1 1 19 0.8047 1.6086
1 1 20 -1.3637 1.2311
1 1 21 0.2862 -1.1750
1 1 22 2.2359 1.2889
1 1 23 -0.4182 0.0842
1 1 24 0.0089 -0.7599
1 2 1 49.8367 -20.8535
1 2 2 3.6133 -5.6513
1 2 3 -18.6421 -27.3761
1 2 4 4.4320 -7.7143
1 2 5 -23.5221 2.5456
1 2 6 9.9761 -14.5232
1 2 7 1.3533 13.0493
1 2 8 -3.9576 -11.2969
1 2 9 8.3625 -4.1819
1 2 10 -3.2345 0.2120
1 2 11 -1.7211 -2.9160
1 2 12 -1.4555 1.9753
1 2 13 -0.0984 0.6723
1 2 14 -1.2918 1.0994
1 2 15 -0.0961 -1.3950
1 2 16 2.4769 -0.7893
1 2 17 -0.1578 0.0299
1 2 18 -1.0156 -1.0422
1 2 19 0.0959 0.4896
1 2 20 0.8106 1.5479
1 2 21 -0.9944 0.0244
1 2 22 0.8284 -0.3594
1 2 23 0.0503 0.7901
1 3 1 3.9424 26.8806
1 3 2 31.0939 8.0337
1 3 3 7.1922 18.0135
1 3 4 -0.7334 -12.3155
1 3 5 1.5934 27.6929
1 3 6 -19.3432 -2.7281
1 3 7 11.0174 3.0352
1 3 8 -1.7923 8.8722
1 3 9 5.2036 -3.3238
1 3 10 3.2723 0.6406
1 3 11 -5.7987 -2.5470
1 3 12 -0.2639 0.7037
1 3 13 -1.2216 0.5563
1 3 14 -1.6931 -0.4178
1 3 15 -2.8067 0.8392
1 3 16 -0.2503 -0.9799
1 3 17 2.7008 -0.2358
1 3 18 0.3977 -0.3336
1 3 19 -0.8086 -0.8491
1 3 20 0.1447 0.7414
1 3 21 0.1783 0.5813
1 3 22 -0.1237 -0.2921
1 3 23 0.5559 0.2032
1 4 1 2.5037 -0.2032
1 4 2 -2.2939 2.9569
1 4 3 8.8046 2.9985
1 4 4 -15.0887 -0.9302
1 4 5 5.5680 -9.3041
1 4 6 -5.2109 14.3702
1 4 7 -17.6753 -3.8961
1 4 8 0.1774 5.4594
1 4 9 -1.9909 1.6756
1 4 10 9.2372 -2.4354
1 4 11 0.5881 -2.8873
1 4 12 -1.0549 -3.1416
1 4 13 2.0576 -0.0511
1 4 14 -0.5862 -1.3210
1 4 15 -1.6011 -1.6313
1 4 16 -2.6055 0.8184
1 4 17 -1.3640 -0.6129
1 4 18 1.5250 -0.3292
1 4 19 -0.1402 -0.6286
1 4 20 -0.2397 -0.6772
1 4 21 -0.0509 0.1349
1 4 22 -0.1568 0.1862
1 4 23 -0.0778 0.0114
1 5 1 -6.8949 -14.0087
1 5 2 13.7581 -9.6897
1 5 3 15.2612 -4.1226
1 5 4 9.2063 0.6899
1 5 5 -12.1991 -2.4085
1 5 6 17.2675 -4.9263
1 5 7 -4.0549 4.6810
1 5 8 -7.4987 -2.4295
1 5 9 -5.4578 10.1900
1 5 10 0.2608 2.8957
1 5 11 6.6861 0.7491
1 5 12 -1.7964 -0.4611
1 5 13 1.2373 -0.2451
1 5 14 1.6833 1.5812
1 5 15 0.6268 -1.3263
1 5 16 0.7549 -1.0023
1 5 17 -2.1055 0.7562
1 5 18 -0.1653 -0.2401
1 5 19 0.5703 0.5284
1 5 20 0.4945 -0.7032
1 5 21 0.1789 -0.2858
1 5 22 0.0490 -0.5732
1 5 23 -0.3890 0.0557
1 6 1 -10.1999 21.5569
1 6 2 -0.0047 -4.2495
1 6 3 4.4431 3.3496
1 6 4 16.7475 -1.6453
1 6 5 -1.9885 8.0833
1 6 6 -1.7943 -4.8292
1 6 7 12.6762 3.1734
1 6 8 -1.2424 -3.1331
1 6 9 -2.3631 0.0213
1 6 10 -8.7707 7.4055
1 6 11 0.6590 -1.0631
1 6 12 3.0469 1.2962
1 6 13 -3.8733 -2.0003
1 6 14 -0.1156 0.1387
1 6 15 -1.4680 2.0394
1 6 16 1.3788 -1.1635
1 6 17 0.2687 -0.4155
1 6 18 -1.5486 -0.0364
1 6 19 -0.2219 1.4489
1 6 20 -0.2418 0.5775
1 6 21 1.3372 0.1888
1 6 22 0.1095 0.7383
1 6 23 -0.0260 -0.4067
1 7 1 -7.0044 2.1332
1 7 2 -7.4452 -1.3958
1 7 3 -4.2430 -3.5113
1 7 4 3.3221 -3.8623
1 7 5 8.3328 5.3587
1 7 6 -10.9187 4.5973
1 7 7 1.2165 -3.1389
1 7 8 5.9900 4.4659
1 7 9 3.7400 -5.9566
1 7 10 1.9072 5.0459
1 7 11 -5.0202 3.5086
1 7 12 4.3473 0.7645
1 7 13 1.7516 2.8023
1 7 14 -1.2101 -2.8334
1 7 15 0.0760 1.1248
1 7 16 -1.5082 1.9643
1 7 17 0.7892 -0.6774
1 7 18 -0.3950 -1.3441
1 7 19 -0.7197 -0.1527
1 7 20 -1.6711 0.8700
1 7 21 -0.5377 -0.7473
1 7 22 0.4573 0.6046
1 8 1 9.9409 -0.4315
1 8 2 0.1159 -0.4737
1 8 3 -6.5181 -3.7576
1 8 4 -4.6273 -8.6768
1 8 5 13.4433 -9.2107
1 8 6 2.4148 5.4828
1 8 7 -9.0097 -3.9115
1 8 8 1.2003 2.9637
1 8 9 0.1357 0.4090
1 8 10 1.6727 -5.0492
1 8 11 -1.0069 2.6033
1 8 12 -2.4190 -0.6267
1 8 13 2.8065 2.3665
1 8 14 -0.9838 2.0242
1 8 15 0.2109 -2.0538
1 8 16 0.5199 0.7045
1 8 17 -0.1874 1.9276
1 8 18 0.3460 -1.0126
1 8 19 0.7891 -0.3472
1 8 20 0.3739 -0.3811
1 8 21 -0.8622 -0.4971
1 8 22 0.4840 -0.8493
1 9 1 0.6485 4.0608
1 9 2 7.3277 0.7872
1 9 3 2.4687 2.3887
1 9 4 -14.5005 2.0039
1 9 5 0.7457 -8.9937
1 9 6 10.2964 -1.8222
1 9 7 -4.0831 -0.5114
1 9 8 -3.0531 -4.9774
1 9 9 2.3978 4.7887
1 9 10 1.3847 -2.1666
1 9 11 1.6697 -1.7356
1 9 12 -0.7707 -0.9425
1 9 13 0.0171 -2.7838
1 9 14 1.8875 0.9517
1 9 15 -1.3406 1.5588
1 9 16 0.8239 -1.8096
1 9 17 0.0928 1.0890
1 9 18 -0.1655 0.7930
1 9 19 -0.0991 1.0460
1 9 20 0.8505 1.0152
1 9 21 -0.5583 1.1776
1 9 22 -0.5655 -0.5910
1 10 1 -3.9318 -1.9070
1 10 2 3.2213 4.9360
1 10 3 12.6601 -0.6405
1 10 4 0.4106 3.8206
1 10 5 -9.2215 0.3930
1 10 6 6.5776 -4.7656
1 10 7 4.8726 1.7938
1 10 8 -3.9643 -3.2120
1 10 9 -1.2926 1.0444
1 10 10 1.6231 1.6733
1 10 11 1.8644 -0.6890
1 10 12 2.2523 0.7976
1 10 13 -1.0131 0.2785
1 10 14 1.2665 -3.1226
1 10 15 0.4876 2.0163
1 10 16 -0.4705 -0.3251
1 10 17 0.4612 -0.8770
1 10 18 0.0846 -0.9615
1 10 19 -1.2499 -0.5491
1 10 20 0.9746 -0.5867
1 10 21 0.7108 -0.2549
1 11 1 -6.4949 -1.9120
1 11 2 -8.5416 1.1288
1 11 3 -0.4311 5.0740
1 11 4 7.9082 -0.0692
1 11 5 -1.9512 4.4989
1 11 6 -5.5838 -1.1023
1 11 7 2.2924 1.0975
1 11 8 2.6081 -1.7714
1 11 9 -4.0838 -0.7652
1 11 10 -1.4971 1.4948
1 11 11 -0.0413 0.4397
1 11 12 0.9085 -1.1637
1 11 13 0.4204 0.9321
1 11 14 -1.0944 -0.9452
1 11 15 1.2700 -1.7277
1 11 16 -0.2466 1.1441
1 11 17 -0.9557 -0.2913
1 11 18 1.4072 0.4510
1 11 19 -0.9115 0.5598
1 11 20 -0.6923 0.6887
1 11 21 1.0247 -0.1316
1 12 1 5.4700 -1.3073
1 12 2 -4.1036 -4.2672
1 12 3 -7.6586 3.0178
1 12 4 -1.9578 -1.5080
1 12 5 2.2008 2.2228
1 12 6 -0.8389 -1.9143
1 12 7 -4.3350 1.9248
1 12 8 2.4248 0.2350
1 12 9 1.1092 -1.8407
1 12 10 -2.8044 -1.5056
1 12 11 -0.2763 0.5301
1 12 12 1.0582 0.8895
1 12 13 0.8580 -1.1721
1 12 14 0.7917 1.7688
1 12 15 -0.0227 -0.5100
1 12 16 2.5090 -0.3389
1 12 17 -1.3708 -1.0670
1 12 18 -0.0451 -0.3841
1 12 19 0.1826 -0.3626
1 12 20 -1.3028 0.9455
1 13 1 6.5622 2.1193
1 13 2 8.8327 -4.2118
1 13 3 -1.7321 1.2678
1 13 4 0.2959 -2.1417
1 13 5 0.7023 0.5680
1 13 6 -0.7254 -1.0273
1 13 7 -3.1867 -2.0433
1 13 8 -1.8995 4.7040
1 13 9 2.1613 -0.6468
1 13 10 -1.1077 -0.6576
1 13 11 -2.3593 -2.0582
1 13 12 -0.4642 1.6103
1 13 13 -1.0660 -1.0674
1 13 14 -0.0621 -1.4289
1 13 15 -1.3516 1.6155
1 13 16 1.2184 1.1140
1 13 17 0.6310 -0.4391
1 13 18 -0.0328 -0.8122
1 13 19 0.2324 -0.5802
1 14 1 -5.1412 5.6531
1 14 2 5.5242 1.3895
1 14 3 3.1844 4.0817
1 14 4 -0.2940 1.3082
1 14 5 3.8803 -0.0567
1 14 6 3.4031 2.3419
1 14 7 -1.7914 -5.2230
1 14 8 -2.4889 2.2355
1 14 9 0.1196 4.1747
1 14 10 1.4405 -0.0008
1 14 11 -1.2064 -1.2237
1 14 12 -0.4557 -0.0956
1 14 13 0.7829 2.0618
1 14 14 0.5057 -2.1817
1 14 15 0.3001 -1.8695
1 14 16 -0.6671 0.7112
1 14 17 1.0755 0.8593
1 14 18 0.3276 -0.3055
1 14 19 0.7921 0.0126
1 15 1 -3.2570 -4.1899
1 15 2 -2.6736 -0.5415
1 15 3 1.2117 0.5865
1 15 4 -0.9774 3.4244
1 15 5 1.0474 -1.0540
1 15 6 2.0941 3.0299
1 15 7 2.9743 -1.5979
1 15 8 -2.4570 -3.5036
1 15 9 -0.8861 1.1702
1 15 10 0.3863 1.8174
1 15 11 0.7609 -0.3735
1 15 12 -2.5374 -0.1948
1 15 13 -1.1133 1.1616
1 15 14 0.0538 3.0642
1 15 15 0.8075 -1.1688
1 15 16 0.1095 -0.5676
1 15 17 -0.7534 -0.0153
1 15 18 -0.2481 0.5267
1 16 1 -2.9778 -5.3393
1 16 2 -0.9401 -1.7754
1 16 3 0.9873 -3.2392
1 16 4 -1.3013 2.0782
1 16 5 -0.2567 -1.0525
1 16 6 0.3834 2.5821
1 16 7 3.3025 0.1855
1 16 8 2.6362 -0.0944
1 16 9 -2.0589 -0.1153
1 16 10 0.3920 0.3516
1 16 11 1.9054 -0.7891
1 16 12 0.6208 -1.5308
1 16 13 -1.9844 -0.9234
1 16 14 -0.3243 0.4171
1 16 15 -0.5264 2.0226
1 16 16 0.8598 -0.9462
1 16 17 -0.0186 -0.4075
1 17 1 -0.2332 0.6732
1 17 2 -4.9436 0.0644
1 17 3 0.1470 -1.9255
1 17 4 0.8673 -1.2150
1 17 5 -1.1103 -0.2254
1 17 6 -2.2819 -0.8416
1 17 7 -0.8901 2.7652
1 17 8 3.3752 -1.8826
1 17 9 1.2549 0.7136
1 17 10 -2.4458 0.5827
1 17 11 1.3255 2.4685
1 17 12 1.9981 -1.2797
1 17 13 -0.3736 -0.7079
1 17 14 -0.4132 -1.8059
1 17 15 0.2466 0.7936
1 17 16 0.1356 0.5638
1 18 1 6.5081 -0.9460
1 18 2 -2.0733 1.4664
1 18 3 -3.0895 1.4802
1 18 4 0.1812 -1.5049
1 18 5 0.0457 0.0916
1 18 6 -1.9498 -2.4263
1 18 7 -2.7798 0.7414
1 18 8 -0.5781 0.8423
1 18 9 2.0168 -0.6002
1 18 10 -0.3822 -1.9893
1 18 11 -2.6040 1.6084
1 18 12 1.3639 1.9059
1 18 13 0.6769 0.3584
1 18 14 0.0828 -0.0671
1 18 15 -0.1731 -0.7208
1 19 1 2.1217 -0.5387
1 19 2 6.3877 -1.6485
1 19 3 -2.0431 1.0460
1 19 4 0.6017 -0.0928
1 19 5 1.6158 0.6486
1 19 6 0.0509 -1.7808
1 19 7 -1.6846 -1.6791
1 19 8 -1.7141 0.0729
1 19 9 0.3924 0.4628
1 19 10 1.5199 -2.5650
1 19 11 -1.2027 -2.2783
1 19 12 -1.9416 0.5587
1 19 13 -0.5841 0.2850
1 20 1 -3.7033 2.5145
1 20 2 2.5797 0.3152
1 20 3 3.2638 0.1737
1 20 4 -1.3764 0.3133
1 20 5 0.9366 1.7121
1 20 6 1.4653 1.8454
1 20 7 0.7855 -1.2589
1 20 8 -1.1458 0.0328
1 20 9 -1.0217 2.4064
1 20 10 1.3595 0.9264
1 20 11 1.6317 -1.9963
1 20 12 -0.3708 -0.8380
1 21 1 -1.9786 -0.3510
1 21 2 -2.7025 1.3889
1 21 3 1.8137 0.3260
1 21 4 1.3011 -0.9944
1 21 5 -1.3157 0.4705
1 21 6 0.0309 1.5553
1 21 7 1.1582 1.6791
1 21 8 0.1512 -1.9529
1 21 9 -1.6182 0.0161
1 21 10 -0.9701 1.8871
1 22 1 0.4057 -0.7637
1 22 2 -1.8224 -0.3279
1 22 3 -1.3947 0.7207
1 22 4 1.2704 -0.9975
1 22 5 -0.2321 -1.4111
1 22 6 -2.0552 -0.3135
1 22 7 0.9536 1.2743
1 23 1 1.1760 -0.1609
1 23 2 0.6697 -0.5026
1 23 3 -0.4556 0.3563
2 0 2 32.1910 -28.9415
2 0 4 -28.0534 -7.6653
2 0 6 -14.6757 -1.4926
2 0 8 -1.8906 1.1884
2 0 10 7.8175 -1.0649
2 0 12 0.3563 -0.9845
2 0 14 -0.4097 4.4501
2 0 16 2.4046 -1.5906
2 0 18 -1.1167 -1.4457
2 0 20 0.5356 0.9285
2 0 22 -0.5768 -0.5540
2 1 2 11.4298 15.6220
2 1 3 50.5046 -8.8775
2 1 4 -2.4603 3.7754
2 1 5 0.9128 -5.4005
2 1 6 8.0074 -0.6438
2 1 7 -4.0682 -1.2481
2 1 8 -1.6496 -0.5890
2 1 9 -7.2804 3.6811
2 1 10 0.7765 -3.9484
2 1 11 3.3891 2.0909
2 1 12 0.0154 0.4919
2 1 13 0.8567 -2.6994
2 1 14 -1.3386 -0.6564
2 1 15 -2.4544 3.2762
2 1 16 -1.4643 0.0006
2 1 17 1.7255 0.4509
2 1 18 -1.0664 -0.8320
2 1 19 -0.9362 -0.4823
2 1 20 0.0174 0.1626
2 1 21 0.6819 0.6627
2 1 22 -0.2252 -0.0457
2 1 23 -0.7250 0.1666
2 2 2 -21.4618 18.9740
2 2 3 -6.1870 0.1686
2 2 4 26.2081 5.6240
2 2 5 -12.8272 12.0497
2 2 6 -1.6021 -1.2469
2 2 7 1.5394 7.1166
2 2 8 1.4447 -2.6915
2 2 9 -0.1407 3.1519
2 2 10 -6.9365 1.0636
2 2 11 1.3115 -1.9185
2 2 12 0.7816 5.0167
2 2 13 1.1596 0.5133
2 2 14 2.9433 -1.0189
2 2 15 0.0828 0.7278
2 2 16 -2.4625 0.6583
2 2 17 -0.1527 0.7216
2 2 18 0.7420 -0.3419
2 2 19 -0.3761 -0.2802
2 2 20 -1.2393 0.2245
2 2 21 -0.3965 0.1004
2 2 22 0.4148 -0.0078
2 2 23 -0.5525 0.0720
2 3 2 7.3597 -16.3176
2 3 3 -16.9243 -0.9587
2 3 4 0.1992 -27.8381
2 3 5 16.4174 0.0613
2 3 6 -8.5655 -9.1369
2 3 7 0.6331 -2.4310
2 3 8 -3.3099 1.3787
2 3 9 4.0794 -2.4079
2 3 10 0.7996 1.4362
2 3 11 -3.4318 -3.5531
2 3 12 2.3099 -1.8774
2 3 13 -0.4883 1.5821
2 3 14 0.5793 -0.0245
2 3 15 3.0849 1.5271
2 3 16 0.4227 0.1538
2 3 17 -1.0824 0.5140
2 3 18 -0.4310 -0.3635
2 3 19 0.1714 -0.9750
2 3 20 0.3947 -0.3906
2 3 21 -0.9613 0.0593
2 3 22 0.0403 -0.8221
2 3 23 -0.1188 0.2297
2 4 2 -4.5535 3.5561
2 4 3 9.2963 1.8704
2 4 4 -8.9169 4.1497
2 4 5 12.2673 -8.8815
2 4 6 8.3607 2.8049
2 4 7 -2.1158 -7.9543
2 4 8 0.4942 1.7301
2 4 9 -3.2266 -0.3614
2 4 10 2.6530 2.4531
2 4 11 -2.0904 3.6232
2 4 12 -1.1010 -0.5592
2 4 13 2.8501 -2.2030
2 4 14 -0.6965 -1.0184
2 4 15 -0.3291 0.7960
2 4 16 2.9237 1.1450
2 4 17 1.6409 1.0073
2 4 18 0.6716 0.8766
2 4 19 -0.0631 -0.1922
2 4 20 0.8260 -0.3257
2 4 21 -0.0075 0.6450
2 4 22 0.1181 0.0510
2 4 23 0.3434 -0.6709
2 5 2 -3.9887 14.6887
2 5 3 -11.3313 4.4095
2 5 4 -3.8507 4.4534
2 5 5 -11.6115 1.7967
2 5 6 11.7170 -4.0992
2 5 7 -0.5367 0.4470
2 5 8 0.6606 -7.5253
2 5 9 0.4592 0.0884
2 5 10 0.4389 -5.3340
2 5 11 -0.4223 -0.8110
2 5 12 -4.5372 2.8927
2 5 13 -0.0112 -0.1989
2 5 14 3.1529 -1.6892
2 5 15 -1.9602 -1.4118
2 5 16 -0.9433 -0.8151
2 5 17 0.1706 -0.0685
2 5 18 1.2819 0.9057
2 5 19 -0.3885 0.8643
2 5 20 0.5722 -0.6634
2 5 21 -0.6535 -0.2160
2 5 22 -0.1466 0.3659
2 5 23 0.1673 0.8067
2 6 2 3.7299 -5.1151
2 6 3 -6.2808 2.3645
2 6 4 -0.9707 -1.5082
2 6 5 -8.9657 10.3370
2 6 6 -2.9604 -6.4563
2 6 7 5.3520 5.5594
2 6 8 -6.5086 -0.4397
2 6 9 2.7624 -1.5127
2 6 10 4.1519 3.0883
2 6 11 3.6546 -4.9390
2 6 12 -0.2538 -0.0613
2 6 13 -6.0382 1.4011
2 6 14 2.1008 1.1382
2 6 15 1.6573 1.1283
2 6 16 0.8524 -0.9693
2 6 17 -0.9115 -1.8290
2 6 18 -0.7034 -1.2950
2 6 19 0.8093 0.2127
2 6 20 0.8212 0.4925
2 6 21 0.7671 -0.7702
2 6 22 -0.9970 -0.8559
2 7 2 7.3454 6.0577
2 7 3 1.9151 0.1903
2 7 4 -0.4625 -7.3598
2 7 5 0.1740 4.9248
2 7 6 -6.5143 -0.2163
2 7 7 7.3132 -7.7751
2 7 8 -2.9377 6.1387
2 7 9 -10.5932 -4.3033
2 7 10 0.4321 2.7641
2 7 11 1.0690 0.5003
2 7 12 4.2200 -5.4247
2 7 13 -2.2819 -1.6897
2 7 14 -5.0956 -1.6762
2 7 15 -0.2876 1.6616
2 7 16 0.6322 1.7715
2 7 17 2.4201 -0.0795
2 7 18 -0.9358 -0.7285
2 7 19 -1.4866 -0.9655
2 7 20 0.1386 0.6278
2 7 21 1.2697 0.5246
2 7 22 0.4555 0.0303
2 8 2 0.0201 1.1360
2 8 3 3.7021 9.8561
2 8 4 -0.8671 0.2577
2 8 5 2.1883 -1.5658
2 8 6 -6.1004 8.6111
2 8 7 -1.2003 -4.6476
2 8 8 9.9314 -1.0770
2 8 9 -2.2139 0.2268
2 8 10 -5.2843 -1.3629
2 8 11 0.2965 6.3806
2 8 12 1.0386 0.9737
2 8 13 5.1985 -2.1226
2 8 14 -1.7188 -1.5881
2 8 15 -1.6126 -1.9380
2 8 16 -2.3668 0.9013
2 8 17 0.6921 0.9248
2 8 18 1.3530 -0.3836
2 8 19 -0.2216 -0.1327
2 8 20 -1.3980 -0.8050
2 8 21 -0.4233 0.7903
2 8 22 0.4388 0.2451
2 9 2 -4.2686 -5.1701
2 9 3 4.3226 0.4908
2 9 4 1.4860 8.7604
2 9 5 3.6940 -4.9981
2 9 6 2.1987 1.3949
2 9 7 -6.9261 5.6048
2 9 8 0.2293 -0.8296
2 9 9 5.7610 0.2929
2 9 10 -2.2279 -3.1807
2 9 11 -3.8375 -0.2609
2 9 12 -2.5485 4.7097
2 9 13 -0.1655 0.8992
2 9 14 1.9995 1.7944
2 9 15 -0.3400 -0.0191
2 9 16 0.2240 -1.3245
2 9 17 -1.5996 0.4883
2 9 18 -0.2161 -0.5684
2 9 19 0.9592 -0.0193
2 9 20 0.2771 -0.8272
2 9 21 -0.3537 -1.0007
2 10 2 -2.1126 1.5653
2 10 3 -4.3565 -9.5129
2 10 4 0.9515 4.2495
2 10 5 -0.7631 4.4846
2 10 6 5.1915 -6.5679
2 10 7 0.0347 2.1399
2 10 8 -5.4281 2.9314
2 10 9 2.5061 1.6498
2 10 10 4.7138 -0.8408
2 10 11 -0.1694 -2.7955
2 10 12 -0.4583 -1.4097
2 10 13 -2.5115 0.9555
2 10 14 -0.5800 -1.5918
2 10 15 -0.4567 3.5669
2 10 16 0.8425 0.0662
2 10 17 1.0870 1.0183
2 10 18 -1.4572 -0.2053
2 10 19 -1.0809 -0.2327
2 10 20 0.6529 1.6270
2 10 21 -1.0127 -0.2379
2 11 2 2.6575 -1.3252
2 11 3 0.1109 -1.1841
2 11 4 -1.6271 -5.6629
2 11 5 -0.9729 4.4343
2 11 6 0.0892 -2.7651
2 11 7 4.3392 -2.9207
2 11 8 -1.3875 0.5008
2 11 9 -2.6159 3.0292
2 11 10 2.3156 2.5979
2 11 11 1.5116 0.4529
2 11 12 1.1448 -1.3185
2 11 13 1.5039 1.4977
2 11 14 -0.9361 -1.1069
2 11 15 -0.3097 -0.6375
2 11 16 -0.9419 0.8042
2 11 17 1.3095 0.6040
2 11 18 2.0655 0.8571
2 11 19 -1.7531 -1.7485
2 11 20 0.2166 -1.0642
2 12 2 -4.5442 0.8997
2 12 3 4.2524 0.1581
2 12 4 1.7553 -2.8444
2 12 5 -1.1760 1.5300
2 12 6 0.5874 -1.3384
2 12 7 -0.7159 -1.2475
2 12 8 0.8458 -2.9702
2 12 9 -1.5670 -0.9390
2 12 10 0.3645 1.0754
2 12 11 0.0872 1.2470
2 12 12 -1.1040 -1.7780
2 12 13 -0.7591 -0.4305
2 12 14 -0.0289 0.8909
2 12 15 -0.0423 -0.5376
2 12 16 0.0706 -0.5147
2 12 17 -1.9928 -0.6181
2 12 18 1.4741 1.3118
2 12 19 1.1946 1.1167
2 12 20 -0.2383 -0.8405
2 13 2 -4.4521 0.4876
2 13 3 -6.0150 4.6494
2 13 4 4.4961 -0.3010
2 13 5 -0.2189 1.4383
2 13 6 0.3478 -0.2148
2 13 7 2.5895 -0.0608
2 13 8 0.8635 0.1978
2 13 9 1.2643 -2.3533
2 13 10 -0.1310 0.5888
2 13 11 2.4027 0.9149
2 13 12 2.2639 0.2304
2 13 13 -0.2060 -1.2544
2 13 14 -0.5586 0.7719
2 13 15 -0.8561 0.6039
2 13 16 2.8157 0.4431
2 13 17 -0.3728 -0.7629
2 13 18 -0.9726 -0.7180
2 13 19 -0.2006 0.5185
2 14 2 0.0585 -6.4677
2 14 3 -4.2903 -1.1789
2 14 4 -3.6758 -0.1911
2 14 5 -0.0982 -0.2447
2 14 6 -1.9981 1.0780
2 14 7 -2.5981 -0.7785
2 14 8 0.0553 1.8942
2 14 9 1.1970 -1.4175
2 14 10 0.2290 -1.0965
2 14 11 -2.5307 0.5564
2 14 12 1.6997 0.3528
2 14 13 0.5518 -0.0606
2 14 14 -1.0623 -0.3696
2 14 15 -3.0178 1.5008
2 14 16 -0.8106 0.8293
2 14 17 1.4481 0.9651
2 14 18 0.0778 -0.3541
2 15 2 -0.1345 1.1724
2 15 3 1.1205 -1.8937
2 15 4 -0.1671 0.3015
2 15 5 0.2079 -2.8845
2 15 6 -0.8820 -1.0017
2 15 7 -2.1895 -0.5380
2 15 8 -3.3418 1.1332
2 15 9 1.2470 0.9044
2 15 10 1.6366 -0.5468
2 15 11 -0.6719 -1.4769
2 15 12 -1.2922 -0.2220
2 15 13 2.7987 -1.3868
2 15 14 1.0353 -1.1489
2 15 15 -0.4985 -1.3895
2 15 16 -1.5844 0.6678
2 15 17 -0.3552 0.2563
2 16 2 2.4999 5.0914
2 16 3 0.3182 -1.2694
2 16 4 -1.6462 3.6050
2 16 5 1.9810 -1.3791
2 16 6 2.9326 0.0060
2 16 7 -0.8348 -2.9781
2 16 8 -3.8206 0.0893
2 16 9 -1.8013 0.3651
2 16 10 2.2857 1.3937
2 16 11 0.6716 -0.6045
2 16 12 -1.8439 0.1303
2 16 13 -1.1689 1.6310
2 16 14 2.4553 -0.1384
2 16 15 0.1723 -0.5904
2 16 16 0.3422 -0.9880
2 17 2 0.5958 1.6099
2 17 3 3.7420 0.9019
2 17 4 0.0958 1.1943
2 17 5 -3.4338 2.1490
2 17 6 2.4713 0.4344
2 17 7 3.3276 2.0199
2 17 8 -0.4536 -2.2699
2 17 9 -2.2349 0.9773
2 17 10 -0.9680 0.5414
2 17 11 2.6033 1.5180
2 17 12 0.6828 -3.0848
2 17 13 -2.2835 0.9721
2 17 14 -0.4732 1.2264
2 17 15 0.9409 0.7914
2 18 2 -4.6351 -0.8530
2 18 3 2.4633 0.3615
2 18 4 4.1477 -1.7891
2 18 5 -0.7863 -0.2958
2 18 6 -2.1299 -0.1555
2 18 7 1.3539 2.2974
2 18 8 1.0612 0.0218
2 18 9 0.3984 -0.3442
2 18 10 -1.6280 -0.3034
2 18 11 -0.6136 1.6586
2 18 12 2.4275 0.0887
2 18 13 -0.2238 -2.5117
2 18 14 -1.4199 0.5268
2 19 2 -1.8932 0.3692
2 19 3 -4.5000 1.5199
2 19 4 3.1017 0.8662
2 19 5 2.7068 -1.3418
2 19 6 -1.1806 -2.3453
2 19 7 -0.7922 1.5043
2 19 8 0.4233 0.6840
2 19 9 1.8162 0.8981
2 19 10 0.3584 0.3734
2 19 11 -1.0317 0.2342
2 19 12 1.0082 1.1622
2 19 13 1.4913 -0.3056
2 20 2 0.7540 -1.5030
2 20 3 -2.5606 -0.1079
2 20 4 -3.4596 0.5796
2 20 5 3.0059 0.3920
2 20 6 1.8278 -2.0723
2 20 7 -0.7131 -1.4734
2 20 8 -2.2511 -0.0360
2 20 9 0.6083 -0.2167
2 20 10 0.9513 0.1701
2 20 11 -0.4289 -0.0481
2 21 2 1.6622 -0.6233
2 21 3 1.2827 -0.8445
2 21 4 -2.7227 -0.3805
2 21 5 -2.5792 0.9321
2 21 6 1.9919 -0.5667
2 21 7 1.8851 -0.8493
2 21 8 -0.4568 -1.1006
2 21 9 -1.1728 0.1160
2 22 2 0.0487 1.8877
2 22 3 2.4156 0.3601
2 22 4 1.2626 -1.0589
2 22 5 -1.9640 0.2104
2 22 6 -1.5661 1.0871
2 22 7 1.2132 0.0472
2 23 2 -2.1300 0.8193
3 0 3 8.1699 8.9214
3 0 5 18.5235 2.6368
3 0 7 -0.2275 7.0391
3 0 9 2.8793 -1.6214
3 0 11 -8.1044 -1.4392
3 0 13 -0.2264 0.0804
3 0 15 1.3741 -2.5427
3 0 17 -3.5132 0.9983
3 0 19 0.6837 0.0107
3 0 21 0.3059 -0.8894
3 1 3 4.1902 -6.6927
3 1 4 -14.4937 -1.4506
3 1 5 -0.6880 0.0362
3 1 6 7.7132 -2.3547
3 1 7 -2.2105 0.6779
3 1 8 -0.7660 2.8175
3 1 9 1.7068 2.4161
3 1 10 6.0360 -1.3117
3 1 11 -0.7474 1.4303
3 1 12 -3.7664 -1.4764
3 1 13 0.9735 -1.2994
3 1 14 -1.4632 0.7183
3 1 15 -0.8564 -0.2237
3 1 16 2.5350 -1.6337
3 1 17 0.7575 1.1034
3 1 18 -2.3615 -0.6203
3 1 19 0.7923 -0.1831
3 1 20 0.0835 -0.2513
3 1 21 -0.2030 0.1038
3 1 22 -0.1449 -0.6878
3 2 3 -3.9333 -0.2052
3 2 4 9.2537 -1.1796
3 2 5 -7.2732 -4.4893
3 2 6 6.5096 -8.2448
3 2 7 4.6546 -2.0417
3 2 8 -1.6203 -3.2577
3 2 9 -1.1771 1.4399
3 2 10 1.0487 1.1057
3 2 11 4.5142 -1.7230
3 2 12 -0.4016 1.4725
3 2 13 -0.9267 -2.5276
3 2 14 0.6899 -2.6019
3 2 15 -1.0907 0.2088
3 2 16 -2.2460 -1.0744
3 2 17 3.0824 0.7226
3 2 18 -0.5683 1.3509
3 2 19 -0.4084 -0.3997
3 2 20 0.8590 -0.4246
3 2 21 1.1690 -0.7229
3 2 22 -0.2092 -0.4598
3 3 3 -8.4692 9.2404
3 3 4 -3.7316 7.6705
3 3 5 0.3922 16.9606
3 3 6 -3.4440 0.0152
3 3 7 5.9387 -0.9046
3 3 8 -0.5161 -0.8973
3 3 9 -1.9150 -1.7752
3 3 10 -0.6440 2.3822
3 3 11 -0.9443 2.1361
3 3 12 2.7119 0.8055
3 3 13 -1.0469 3.5101
3 3 14 -1.7313 -1.4075
3 3 15 2.5859 -1.4694
3 3 16 -1.4079 -0.3304
3 3 17 -1.3347 -1.2203
3 3 18 1.6044 1.1991
3 3 19 -1.2037 2.1561
3 3 20 -0.1990 0.4047
3 3 21 0.9839 0.9964
3 3 22 1.1797 -0.3528
3 4 3 2.1329 -6.4209
3 4 4 -12.0856 -2.2935
3 4 5 -3.0994 3.1284
3 4 6 -5.9393 9.1144
3 4 7 1.3845 -1.0188
3 4 8 6.2892 2.1693
3 4 9 -1.7298 -1.6486
3 4 10 0.0330 -3.6671
3 4 11 0.2457 0.9434
3 4 12 -0.1658 -0.7064
3 4 13 2.0913 1.1455
3 4 14 -4.2832 2.4210
3 4 15 -1.5820 0.5472
3 4 16 2.5891 -0.3548
3 4 17 -1.6511 -0.5504
3 4 18 -0.0570 -2.5234
3 4 19 0.2704 0.9769
3 4 20 -1.6537 0.1395
3 4 21 -0.7514 0.1707
3 4 22 0.4760 0.4473
3 5 3 11.0088 -5.7036
3 5 4 4.4106 -5.7936
3 5 5 -3.7067 -1.7257
3 5 6 -2.0244 4.0627
3 5 7 -11.1001 4.4450
3 5 8 2.2612 0.3952
3 5 9 2.1069 8.1979
3 5 10 -2.0047 -0.3137
3 5 11 1.5596 -1.0151
3 5 12 1.0893 1.8105
3 5 13 2.5866 -1.5155
3 5 14 0.9626 0.2223
3 5 15 -4.8105 1.5158
3 5 16 0.3160 1.8562
3 5 17 0.5826 2.1072
3 5 18 -0.1541 -0.9591
3 5 19 0.5871 -0.5626
3 5 20 1.1579 0.1534
3 5 21 -0.6890 0.0334
3 5 22 -0.3834 0.4625
3 6 3 3.0649 -1.7764
3 6 4 7.2988 -4.4306
3 6 5 4.3104 -2.7860
3 6 6 6.0765 -8.7428
3 6 7 -2.2149 2.1154
3 6 8 -6.9223 -5.3198
3 6 9 2.3303 -1.2507
3 6 10 -1.4563 5.3429
3 6 11 -3.3890 -3.4186
3 6 12 2.0549 0.6153
3 6 13 -0.0423 -0.0074
3 6 14 4.8914 -2.7058
3 6 15 -1.1899 -1.3729
3 6 16 -1.7250 -0.7837
3 6 17 -0.8114 1.6370
3 6 18 -0.4559 1.5122
3 6 19 -0.5049 0.4044
3 6 20 -0.5543 0.3414
3 6 21 0.5771 -0.7131
3 6 22 -0.5249 0.4876
3 7 3 -4.4761 3.1354
3 7 4 -1.9935 -0.8422
3 7 5 1.4230 6.8824
3 7 6 2.5415 -0.4687
3 7 7 7.6711 -3.2074
3 7 8 -2.5328 4.4720
3 7 9 -1.0729 -5.1375
3 7 10 5.8075 1.6441
3 7 11 -1.8331 2.1895
3 7 12 0.1221 -1.4265
3 7 13 -0.6445 4.1677
3 7 14 1.1296 0.2044
3 7 15 3.5868 -0.9261
3 7 16 0.9016 -1.4465
3 7 17 0.0131 -1.1931
3 7 18 -0.7538 -0.1372
3 7 19 0.2743 0.2377
3 7 20 0.3824 1.0218
3 7 21 -0.1327 0.1900
3 8 3 3.1966 2.5594
3 8 4 -3.9126 -4.0889
3 8 5 1.2098 0.6120
3 8 6 -2.9546 5.6585
3 8 7 2.5918 -5.2081
3 8 8 3.6352 1.4975
3 8 9 -5.5898 1.6953
3 8 10 -0.3576 -3.1475
3 8 11 3.5388 0.1612
3 8 12 -1.8998 -3.8961
3 8 13 0.7320 -1.5890
3 8 14 -3.2333 3.1047
3 8 15 0.3554 0.8779
3 8 16 1.0650 -0.0698
3 8 17 2.2379 -0.5874
3 8 18 0.0047 -0.6618
3 8 19 -0.9501 -0.1267
3 8 20 -0.1143 -0.5114
3 8 21 0.2760 0.8841
3 9 3 4.0900 -0.5298
3 9 4 -0.9539 -1.0709
3 9 5 -1.0105 -4.8334
3 9 6 -1.5635 5.9969
3 9 7 -3.0785 0.9601
3 9 8 4.7757 -2.4678
3 9 9 0.6304 2.5972
3 9 10 -3.4938 1.7031
3 9 11 2.5595 0.9317
3 9 12 2.3344 1.6368
3 9 13 0.3117 -5.8705
3 9 14 0.7371 -0.9893
3 9 15 -1.7604 0.6564
3 9 16 -0.6720 1.5155
3 9 17 -0.0779 0.3703
3 9 18 1.8360 -0.3647
3 9 19 0.3080 0.3614
3 9 20 -0.4990 -0.1055
3 9 21 -0.2836 -0.4493
3 10 3 -4.1293 0.1292
3 10 4 2.9503 2.1220
3 10 5 1.8384 -4.9991
3 10 6 -1.7341 -3.8109
3 10 7 -5.3809 3.0553
3 10 8 -0.4200 -0.6729
3 10 9 2.0010 -0.7540
3 10 10 -2.9623 0.3317
3 10 11 -3.6794 1.0438
3 10 12 1.7326 2.7831
3 10 13 -0.4307 1.7611
3 10 14 0.2454 -3.2686
3 10 15 -0.0865 -0.5341
3 10 16 -0.0041 -1.4706
3 10 17 -0.8901 0.6670
3 10 18 0.0194 -0.1200
3 10 19 0.9551 -0.3664
3 10 20 0.7848 0.7706
3 11 3 -4.0019 4.6650
3 11 4 -2.3544 2.3279
3 11 5 6.4850 2.9417
3 11 6 2.5511 -4.0772
3 11 7 -2.6666 -2.1766
3 11 8 -3.4575 1.4593
3 11 9 2.1422 -0.1047
3 11 10 1.9562 -2.2136
3 11 11 -1.1058 -0.6620
3 11 12 -1.4383 -0.8851
3 11 13 1.2710 1.2383
3 11 14 -1.2317 0.0877
3 11 15 -0.3920 0.6783
3 11 16 -0.0868 -0.5178
3 11 17 -0.0870 -0.6403
3 11 18 -0.2897 0.0664
3 11 19 -0.6554 -0.2612
3 11 20 0.7183 0.1260
3 12 3 3.1824 -1.6085
3 12 4 -6.6362 1.2352
3 12 5 0.7399 5.1625
3 12 6 6.0316 1.8221
3 12 7 0.4103 -2.3114
3 12 8 -1.6673 0.4607
3 12 9 -1.7823 3.8628
3 12 10 1.6639 0.2449
3 12 11 1.7377 0.4705
3 12 12 -0.3057 0.7136
3 12 13 1.6882 0.3781
3 12 14 1.0825 -0.4779
3 12 15 -0.5215 0.8071
3 12 16 -0.7560 0.8271
3 12 17 -0.0286 -0.1633
3 12 18 0.1973 0.0592
3 12 19 -0.1600 0.0065
3 13 3 4.2488 -1.1900
3 13 4 0.9867 -5.3049
3 13 5 -5.1640 -0.4437
3 13 6 0.5366 1.6020
3 13 7 2.1240 0.0827
3 13 8 -2.2698 -2.5391
3 13 9 -2.1318 0.8226
3 13 10 -1.7589 0.9651
3 13 11 0.8622 -1.2436
3 13 12 -1.5683 -0.3305
3 13 13 -1.5482 -0.1225
3 13 14 1.8508 0.1971
3 13 15 0.5350 -0.8736
3 13 16 -0.1353 0.5653
3 13 17 -1.5710 -0.2675
3 13 18 0.0776 0.0148
3 14 3 2.0464 5.0037
3 14 4 4.7801 -0.2717
3 14 5 2.2131 -0.9489
3 14 6 -0.8711 -1.2876
3 14 7 2.7916 -1.2760
3 14 8 2.1155 0.4066
3 14 9 -2.0538 -1.0640
3 14 10 0.0125 1.1287
3 14 11 0.9694 1.1343
3 14 12 2.7226 -1.2514
3 14 13 -1.6844 -1.3208
3 14 14 -0.1750 -1.1375
3 14 15 1.6008 0.5355
3 14 16 2.0118 -0.8772
3 14 17 -0.1299 -0.0058
3 14 18 -0.9170 -0.8485
3 15 3 -3.3866 3.0192
3 15 4 0.4221 1.5649
3 15 5 2.7076 0.9488
3 15 6 -0.7110 2.0602
3 15 7 0.4704 -1.1309
3 15 8 3.5556 -0.0211
3 15 9 0.0865 -0.4011
3 15 10 -2.7783 -1.2180
3 15 11 -0.1458 1.8996
3 15 12 0.2206 2.3495
3 15 13 2.0900 0.3126
3 15 14 -1.8163 -1.0504
3 15 15 -1.1247 -0.1540
3 15 16 0.7271 0.7186
3 15 17 1.2041 0.0047
3 16 3 -1.7836 -3.2768
3 16 4 -2.9357 2.0666
3 16 5 1.0403 -2.0686
3 16 6 -0.6632 1.3659
3 16 7 -2.8231 0.0597
3 16 8 0.5178 1.8694
3 16 9 3.0797 0.7335
3 16 10 -0.3117 -1.1775
3 16 11 -1.2208 -1.4067
3 16 12 -0.9101 0.6621
3 16 13 -0.0831 1.3461
3 16 14 2.5166 0.0031
3 16 15 -1.3352 -0.7617
3 16 16 -0.5236 -0.3811
3 17 3 -1.0403 -0.0485
3 17 4 -0.0319 -0.9297
3 17 5 -0.0105 -0.6008
3 17 6 1.3787 -3.8345
3 17 7 -1.1488 -2.0900
3 17 8 -3.2090 -0.8306
3 17 9 -0.6565 1.8900
3 17 10 0.8171 -1.0809
3 17 11 -0.1528 0.2666
3 17 12 -0.2619 -1.4721
3 17 13 -2.1631 0.7036
3 17 14 0.4752 0.3000
3 17 15 0.9192 0.2834
3 18 3 0.1808 1.9161
3 18 4 -1.8709 1.8773
3 18 5 -0.3829 3.8565
3 18 6 1.4824 1.2017
3 18 7 2.3858 -3.0058
3 18 8 -0.2177 -2.4630
3 18 9 -0.9673 1.2598
3 18 10 0.3790 -0.0430
3 18 11 0.1488 -0.2855
3 18 12 0.5232 0.3542
3 18 13 -0.1259 -0.7026
3 19 3 1.3929 -2.2091
3 19 4 0.3454 -1.6301
3 19 5 -2.6746 1.0300
3 19 6 -2.1047 3.4660
3 19 7 2.0847 2.6460
3 19 8 0.4907 -2.5539
3 19 9 -1.5667 -0.9285
3 19 10 -0.7545 0.6555
3 19 11 0.3305 -0.1596
3 19 12 -0.3108 -0.2346
3 20 3 1.0417 1.4805
3 20 4 2.1414 -1.1037
3 20 5 0.8764 -1.3015
3 20 6 -3.6618 -0.4081
3 20 7 -0.1910 2.5617
3 20 8 1.8455 1.5383
3 20 9 0.6719 -1.0451
3 20 10 -1.4452 -0.4799
3 21 3 -2.2619 1.5380
3 21 4 1.3336 0.6941
3 21 5 2.4685 0.3252
3 21 6 -0.1531 -1.4278
3 21 7 -2.0838 0.0762
3 21 8 0.1226 1.4379
3 22 3 -0.1929 -0.6156
3 22 4 -1.4275 -0.1363
3 22 5 0.9856 0.9887
4 0 4 -3.1153 -8.9960
4 0 6 -14.5589 0.9443
4 0 8 6.8803 0.6282
4 0 10 1.4767 -2.6223
4 0 12 3.4812 3.1003
4 0 14 0.0426 -1.2808
4 0 16 -0.9824 1.6867
4 0 18 2.9279 0.6973
4 0 20 -0.4390 0.2515
4 0 22 0.1080 -0.5385
4 1 4 -5.0504 -1.4225
4 1 5 6.1127 -2.6656
4 1 6 -0.9568 2.4091
4 1 7 -10.4720 -0.6137
4 1 8 1.3286 -1.7689
4 1 9 1.4847 2.9152
4 1 10 -2.0279 -0.6028
4 1 11 0.2164 -1.4765
4 1 12 0.7687 0.6220
4 1 13 2.3049 1.4600
4 1 14 0.8292 0.3438
4 1 15 -0.1776 -1.8725
4 1 16 0.8730 -0.7013
4 1 17 -2.0924 0.6648
4 1 18 -0.1964 -0.4276
4 1 19 1.9056 1.3695
4 1 20 -0.1633 0.4793
4 1 21 0.3320 0.5601
4 1 22 0.5049 -0.5529
4 2 4 -0.5362 7.4074
4 2 5 -3.4583 -1.0019
4 2 6 4.7450 1.2749
4 2 7 -4.4651 6.0113
4 2 8 -5.5983 -2.2451
4 2 9 1.5424 -0.8804
4 2 10 -2.1631 2.3410
4 2 11 -1.7909 0.0082
4 2 12 -0.6069 0.9853
4 2 13 0.8943 -0.2218
4 2 14 1.0958 1.8292
4 2 15 -0.3184 1.0548
4 2 16 -0.4459 -2.3596
4 2 17 1.7376 0.2089
4 2 18 -2.7702 -0.9770
4 2 19 0.1829 -1.0216
4 2 20 -0.2544 1.4933
4 2 21 -0.6226 0.9118
4 2 22 0.1570 0.8171
4 3 4 1.8153 -5.7450
4 3 5 -0.1282 3.3002
4 3 6 1.9721 -8.7866
4 3 7 3.8635 1.2187
4 3 8 -3.7341 2.5820
4 3 9 0.1423 -1.3798
4 3 10 0.8869 -2.1092
4 3 11 -2.4395 -0.1545
4 3 12 -1.2522 0.4730
4 3 13 0.1342 -0.8528
4 3 14 1.3855 -0.3818
4 3 15 0.5091 1.8885
4 3 16 -2.0549 -0.1648
4 3 17 0.6594 -1.5786
4 3 18 0.7441 0.8380
4 3 19 -0.5975 -1.5021
4 3 20 0.7074 -1.6774
4 3 21 -1.0536 0.2144
4 3 22 -0.8310 -0.4934
4 4 4 3.0626 -8.4305
4 4 5 5.8120 2.6758
4 4 6 -1.6141 -0.6571
4 4 7 2.5875 -6.1870
4 4 8 -1.4321 -0.6209
4 4 9 -2.5690 2.3579
4 4 10 1.4935 -0.4331
4 4 11 -0.4486 -1.1988
4 4 12 -2.2530 -0.8309
4 4 13 -0.4962 0.5750
4 4 14 0.4619 -1.4967
4 4 15 1.9380 1.1130
4 4 16 0.1116 0.4378
4 4 17 -1.7275 -0.4046
4 4 18 -0.9119 -0.7198
4 4 19 -0.5480 1.6840
4 4 20 0.9071 -0.4411
4 4 21 1.2424 -0.4024
4 5 4 -4.4047 -3.7795
4 5 5 2.6952 -1.4268
4 5 6 7.3530 2.3195
4 5 7 3.1636 -2.1947
4 5 8 3.9672 -6.6380
4 5 9 -1.7727 -1.0649
4 5 10 0.1965 0.1523
4 5 11 2.2767 1.1431
4 5 12 -2.1824 -1.6508
4 5 13 -0.6909 -1.8437
4 5 14 -0.2363 -0.5380
4 5 15 0.1743 -0.0504
4 5 16 2.3151 -0.2782
4 5 17 1.6180 -0.2549
4 5 18 -0.1389 -1.9353
4 5 19 -1.8242 -0.4180
4 5 20 -1.3170 0.7708
4 5 21 0.1408 -0.4410
4 6 4 -2.4885 4.6559
4 6 5 -9.0125 0.2945
4 6 6 -2.3285 2.4277
4 6 7 0.0230 8.7995
4 6 8 4.1109 0.4476
4 6 9 1.3293 -1.7109
4 6 10 -2.0031 0.0842
4 6 11 1.6585 0.8997
4 6 12 1.7757 4.6556
4 6 13 -2.7656 -0.3879
4 6 14 0.8241 -0.7211
4 6 15 -1.6071 1.5249
4 6 16 -0.4018 0.5818
4 6 17 1.3571 1.0346
4 6 18 2.0750 0.0240
4 6 19 1.4108 -1.5589
4 6 20 -0.7560 -0.0022
4 6 21 -0.3012 0.1004
4 7 4 4.6180 -2.4969
4 7 5 1.0704 -0.7761
4 7 6 -3.3784 -7.4178
4 7 7 -5.1875 0.0495
4 7 8 -3.1444 4.6043
4 7 9 4.0512 0.2624
4 7 10 -0.0497 -0.0866
4 7 11 -3.5908 -2.9796
4 7 12 2.0383 -1.0157
4 7 13 -1.2241 2.8624
4 7 14 -0.1164 -1.2732
4 7 15 -0.0556 0.4648
4 7 16 -1.3403 0.0160
4 7 17 -1.4002 0.1146
4 7 18 -0.6901 0.8285
4 7 19 1.2157 0.4559
4 7 20 0.6256 -0.6385
4 7 21 -0.9151 -0.1503
4 8 4 -5.0901 0.5364
4 8 5 4.7654 3.0241
4 8 6 3.2941 -1.8019
4 8 7 0.9978 -5.7426
4 8 8 -6.3629 0.6583
4 8 9 -2.1451 1.3125
4 8 10 4.6052 3.2734
4 8 11 0.5087 2.8841
4 8 12 -1.2279 -2.2804
4 8 13 0.4611 -0.0414
4 8 14 -1.6379 0.4924
4 8 15 1.0095 0.8607
4 8 16 0.5202 0.2026
4 8 17 0.3625 0.3874
4 8 18 -2.0873 -0.6834
4 8 19 -0.8474 0.4579
4 8 20 1.2281 0.4554
4 9 4 -3.6670 -0.2007
4 9 5 -4.2836 0.5101
4 9 6 3.5399 2.6463
4 9 7 4.1074 -4.2703
4 9 8 2.1278 -3.7205
4 9 9 -5.1050 -3.0393
4 9 10 -1.6944 -1.4107
4 9 11 1.9182 1.0231
4 9 12 0.7050 2.2534
4 9 13 0.0522 -2.0361
4 9 14 -0.0768 -0.4023
4 9 15 -1.8823 -0.4121
4 9 16 0.1521 -0.1941
4 9 17 1.6089 -0.3550
4 9 18 0.7539 0.0062
4 9 19 -2.1553 -1.0873
4 9 20 -0.2699 0.0429
4 10 4 4.7781 2.5080
4 10 5 -2.1635 -0.6822
4 10 6 -2.1111 2.4357
4 10 7 0.4386 3.7778
4 10 8 3.9115 -0.7696
4 10 9 2.1640 -1.0305
4 10 10 -0.4725 -1.2246
4 10 11 -0.5693 -1.7152
4 10 12 2.1816 0.5413
4 10 13 -0.6811 1.5022
4 10 14 1.9541 -0.4605
4 10 15 0.5595 1.4762
4 10 16 -1.2133 0.4940
4 10 17 -0.5503 -0.1880
4 10 18 1.9461 0.6717
4 10 19 -0.3349 -0.2311
4 11 4 1.0880 -0.6129
4 11 5 2.2400 0.0110
4 11 6 -1.2675 -2.5532
4 11 7 -1.8696 1.5165
4 11 8 -1.7944 2.0453
4 11 9 0.9293 0.2424
4 11 10 -0.8381 0.6284
4 11 11 -0.7770 0.3291
4 11 12 0.8112 -1.8412
4 11 13 -0.4097 0.0615
4 11 14 -1.9423 -0.9777
4 11 15 1.4394 0.2478
4 11 16 0.9340 1.0825
4 11 17 -1.4113 0.0561
4 11 18 0.2765 -0.3289
4 11 19 0.5102 0.8389
4 12 4 -4.0478 1.9134
4 12 5 2.2634 -0.6877
4 12 6 1.2113 -1.5668
4 12 7 -1.5973 -2.1754
4 12 8 -0.5243 0.2380
4 12 9 0.7068 -0.1206
4 12 10 -0.7200 -0.7823
4 12 11 -2.0217 0.8313
4 12 12 -0.0896 0.1062
4 12 13 2.1706 -0.6868
4 12 14 -1.9801 -1.1116
4 12 15 -0.8227 -1.3139
4 12 16 1.2894 0.0595
4 12 17 0.7678 0.8272
4 12 18 -0.7423 0.0164
4 13 4 -1.2044 3.5258
4 13 5 -1.7855 2.2097
4 13 6 4.4389 -0.6264
4 13 7 -0.5339 0.4424
4 13 8 -1.8379 -0.8776
4 13 9 2.5283 1.2330
4 13 10 1.4249 0.5667
4 13 11 -0.6570 -0.5755
4 13 12 -2.0930 2.6115
4 13 13 0.8732 0.9441
4 13 14 1.4371 0.9708
4 13 15 -1.7581 -0.8948
4 13 16 -0.3490 -0.6932
4 13 17 0.6896 -0.5300
4 13 18 0.2571 1.0487
4 14 4 -0.9526 -1.0654
4 14 5 -3.6872 3.3868
4 14 6 0.7576 -0.5713
4 14 7 2.3981 0.0113
4 14 8 -2.9241 0.0403
4 14 9 -0.7684 -0.6539
4 14 10 1.9328 1.0640
4 14 11 0.0497 -2.0368
4 14 12 -0.5297 -0.6249
4 14 13 -2.6283 2.7937
4 14 14 0.3900 0.8593
4 14 15 0.7884 1.4373
4 14 16 -0.5996 -0.4866
4 14 17 -0.4118 -0.5214
4 15 4 1.9831 -3.1187
4 15 5 -1.7459 -0.0926
4 15 6 -2.4280 1.7080
4 15 7 2.1658 -0.8407
4 15 8 0.1961 -0.1657
4 15 9 -0.9649 -0.1988
4 15 10 0.1626 1.4672
4 15 11 2.2475 0.2010
4 15 12 0.1899 -4.3003
4 15 13 0.5054 0.2715
4 15 14 -2.3339 0.9350
4 15 15 0.1771 1.2924
4 15 16 0.8155 0.7156
4 16 4 2.0319 0.3982
4 16 5 2.1528 -2.3913
4 16 6 -1.7246 0.7110
4 16 7 -0.1250 -0.0134
4 16 8 1.2568 -1.1769
4 16 9 0.7294 -1.3117
4 16 10 -1.8940 -0.1320
4 16 11 0.9077 3.0043
4 16 12 1.3748 -1.0163
4 16 13 0.1521 -2.6813
4 16 14 0.3023 -0.2340
4 16 15 -1.7162 0.2868
4 17 4 0.4881 0.7902
4 17 5 2.0984 -0.0918
4 17 6 0.0148 1.1078
4 17 7 -1.9642 3.0871
4 17 8 0.5038 0.2617
4 17 9 3.0241 0.1069
4 17 10 0.3287 -2.0004
4 17 11 -1.6572 0.9658
4 17 12 2.0398 1.9057
4 17 13 0.3694 -0.0744
4 17 14 0.8812 -1.0863
4 18 4 -2.0032 0.6528
4 18 5 0.6502 -2.6601
4 18 6 2.5638 -2.5944
4 18 7 -2.1245 0.8467
4 18 8 -3.6823 1.5269
4 18 9 0.5534 1.3320
4 18 10 1.8435 -0.7884
4 18 11 -1.4589 -1.7248
4 18 12 -0.8371 0.0874
4 18 13 0.3643 0.4813
4 19 4 -0.9976 0.6671
4 19 5 -1.2752 1.4081
4 19 6 1.6513 -2.1693
4 19 7 3.3619 -1.7907
4 19 8 -1.6217 -1.0960
4 19 9 -1.4573 1.4072
4 19 10 1.4221 1.2235
4 19 11 1.1349 -0.5078
4 20 4 0.0621 -1.9720
4 20 5 -1.1739 0.5495
4 20 6 -1.5878 1.2884
4 20 7 1.6042 0.0103
4 20 8 1.1153 -1.7922
4 20 9 -0.9885 -0.3608
4 21 4 2.1331 -0.5046
4 21 5 0.0534 -1.4463
4 21 6 -1.5854 -0.0275
4 21 7 -0.6862 1.4866
4 22 4 -0.3856 0.9804
5 0 5 -0.8266 9.0440
5 0 7 9.2587 -3.3610
5 0 9 -8.0532 -0.4699
5 0 11 -2.1084 1.0309
5 0 13 0.4700 -0.3024
5 0 15 -0.7059 0.3526
5 0 17 1.6279 -0.7998
5 0 19 -1.2062 -1.5409
5 0 21 -0.0096 0.8120
5 1 5 0.1239 -0.6199
5 1 6 -4.6425 7.0203
5 1 7 1.6194 1.7594
5 1 8 8.6844 -1.0826
5 1 9 1.1721 -1.3821
5 1 10 -2.9251 -1.0881
5 1 11 -0.6728 -1.0631
5 1 12 -1.3249 0.5765
5 1 13 -1.4628 1.4374
5 1 14 0.8775 0.0122
5 1 15 0.5399 0.4012
5 1 16 -0.5653 1.3001
5 1 17 -0.8473 0.1700
5 1 18 1.5639 0.2296
5 1 19 -0.3933 0.0149
5 1 20 -0.6256 -1.6450
5 1 21 0.2532 0.2509
5 2 5 1.2227 -10.5132
5 2 6 -0.0417 -2.2644
5 2 7 -4.6541 2.5717
5 2 8 1.6627 1.9174
5 2 9 6.1594 -0.2272
5 2 10 2.0830 0.2352
5 2 11 0.0849 -0.7656
5 2 12 0.8823 -2.1896
5 2 13 -0.9426 -0.0570
5 2 14 -2.2628 0.4932
5 2 15 1.1905 -0.2150
5 2 16 0.7234 0.4541
5 2 17 -0.5494 1.2383
5 2 18 -0.2785 -0.3360
5 2 19 1.3997 0.8774
5 2 20 0.0382 -0.1661
5 2 21 0.1599 -0.6830
5 3 5 1.6293 6.4074
5 3 6 3.6158 -5.3918
5 3 7 -1.3699 0.8470
5 3 8 -4.7372 0.0906
5 3 9 1.0961 1.1543
5 3 10 1.3432 0.1859
5 3 11 1.3594 0.9463
5 3 12 1.5358 0.7606
5 3 13 1.8170 -2.7584
5 3 14 -0.8567 -0.4306
5 3 15 -1.1528 -0.6985
5 3 16 1.5199 0.0039
5 3 17 0.2891 0.5198
5 3 18 -1.0957 0.5230
5 3 19 -0.6456 0.1321
5 3 20 0.4097 0.2165
5 3 21 0.0804 0.8014
5 4 5 -2.2570 5.7666
5 4 6 -0.5721 -0.3496
5 4 7 4.8943 0.9503
5 4 8 -3.0441 0.7579
5 4 9 0.2367 0.0586
5 4 10 1.1874 0.3815
5 4 11 -1.2898 -0.6642
5 4 12 1.0715 2.5741
5 4 13 0.4514 1.8780
5 4 14 1.4574 -2.0137
5 4 15 -0.5050 -0.2370
5 4 16 0.0974 -0.8811
5 4 17 1.8889 0.2701
5 4 18 0.9407 -0.3554
5 4 19 -0.2618 0.6375
5 4 20 -0.1485 -0.4233
5 4 21 -0.2912 -0.7013
5 5 5 -2.3893 5.3812
5 5 6 -2.3492 -0.9336
5 5 7 -0.1126 -1.3369
5 5 8 -1.6787 2.0389
5 5 9 -4.1305 1.9179
5 5 10 1.7600 0.2367
5 5 11 0.6760 -1.1002
5 5 12 -1.0859 -2.2368
5 5 13 -0.7079 3.9089
5 5 14 -1.8373 1.0200
5 5 15 0.5571 0.3056
5 5 16 -1.0599 -0.1728
5 5 17 -0.6452 0.3892
5 5 18 0.4980 0.1227
5 5 19 0.2642 0.2673
5 5 20 0.2815 1.3635
5 6 5 -0.9698 1.0142
5 6 6 1.4292 1.4078
5 6 7 2.6825 -3.4685
5 6 8 2.7829 -4.3266
5 6 9 -3.3112 0.4772
5 6 10 -2.7759 1.8478
5 6 11 2.3322 0.2838
5 6 12 1.5957 -3.5999
5 6 13 0.9163 -2.9493
5 6 14 -2.1078 0.9412
5 6 15 -0.8401 0.1543
5 6 16 0.2609 0.3773
5 6 17 -0.2336 -0.7182
5 6 18 -0.7283 -0.0987
5 6 19 -0.0765 -1.0526
5 6 20 -0.8788 0.6009
5 7 5 -0.3647 3.1446
5 7 6 -2.7478 2.1565
5 7 7 0.1751 3.6402
5 7 8 2.8536 -1.3205
5 7 9 2.4355 -3.3624
5 7 10 -3.3256 0.5447
5 7 11 -1.6771 2.6975
5 7 12 2.1624 2.1697
5 7 13 1.8340 -1.8806
5 7 14 0.8967 -2.0190
5 7 15 -1.3854 -0.2842
5 7 16 -0.0612 0.7408
5 7 17 0.5087 0.7412
5 7 18 0.1392 0.2921
5 7 19 0.2254 0.0125
5 7 20 0.2428 -1.3003
5 8 5 5.6168 -3.1404
5 8 6 -2.5558 -0.1021
5 8 7 -1.7855 0.6086
5 8 8 -0.0455 3.3268
5 8 9 2.5231 -1.4292
5 8 10 1.7957 -2.7723
5 8 11 -2.8425 -1.1873
5 8 12 0.1387 0.6718
5 8 13 1.2227 2.9112
5 8 14 1.0040 -1.3232
5 8 15 0.9919 -0.8755
5 8 16 -0.4557 -1.3005
5 8 17 0.1131 0.2942
5 8 18 0.4987 -0.6418
5 8 19 0.3487 0.8929
5 9 5 1.6315 -0.9902
5 9 6 4.1044 -1.1480
5 9 7 -4.1785 -0.9376
5 9 8 -1.8780 3.3218
5 9 9 -1.5718 2.9983
5 9 10 2.0418 0.8464
5 9 11 -0.2174 0.0212
5 9 12 -1.4365 -2.2371
5 9 13 0.3416 1.1577
5 9 14 -0.4197 1.9373
5 9 15 -0.3854 0.8221
5 9 16 1.1010 0.0457
5 9 17 -0.4154 0.9754
5 9 18 -0.0409 0.3126
5 9 19 -0.1240 -0.2866
5 10 5 -2.1304 3.0653
5 10 6 3.6740 -1.6419
5 10 7 2.7430 -3.6980
5 10 8 -1.3205 -1.5223
5 10 9 -2.3333 1.1389
5 10 10 -0.5994 -0.1175
5 10 11 0.3286 1.5848
5 10 12 -0.2498 -0.7778
5 10 13 -0.3818 -2.5832
5 10 14 1.2643 -0.9903
5 10 15 -1.2456 0.1298
5 10 16 -0.6452 -1.0692
5 10 17 0.3226 -0.7544
5 10 18 0.3236 0.6031
5 10 19 -0.3469 0.3236
5 11 5 -1.6021 4.0653
5 11 6 -2.0275 3.0111
5 11 7 2.8458 -0.4110
5 11 8 1.8657 -1.5904
5 11 9 0.4576 0.2411
5 11 10 -0.0585 -0.0789
5 11 11 -0.3533 0.0899
5 11 12 0.3924 1.7934
5 11 13 -1.5089 1.4251
5 11 14 0.7500 -0.7279
5 11 15 1.6331 0.5291
5 11 16 0.0267 0.1689
5 11 17 -0.6949 -0.7577
5 11 18 0.5154 -0.5704
5 12 5 2.6743 -3.1896
5 12 6 -2.7313 1.8054
5 12 7 -0.6727 0.5578
5 12 8 1.0300 0.4214
5 12 9 -0.4589 -1.1891
5 12 10 1.5785 -0.0190
5 12 11 0.3829 -0.1423
5 12 12 0.6317 -2.3830
5 12 13 -0.3438 0.2920
5 12 14 -3.0787 0.9257
5 12 15 -0.1015 0.3887
5 12 16 0.6272 0.9044
5 12 17 -0.5479 -0.4251
5 13 5 0.9042 -0.8404
5 13 6 0.8593 -1.2512
5 13 7 -3.0484 -0.0925
5 13 8 1.5518 1.2314
5 13 9 -0.9510 -0.1925
5 13 10 -0.6323 -1.2213
5 13 11 1.2959 0.5545
5 13 12 1.0127 0.3792
5 13 13 2.8481 -3.4610
5 13 14 0.1647 -0.5125
5 13 15 -1.8118 -0.5247
5 13 16 0.7205 1.2948
5 13 17 -0.0946 0.4999
5 14 5 0.9654 1.2227
5 14 6 1.7715 -0.8461
5 14 7 -2.1230 -0.6793
5 14 8 -2.1178 1.4012
5 14 9 1.4189 1.3810
5 14 10 -0.8824 0.3623
5 14 11 -1.0409 -0.7206
5 14 12 -0.7039 1.4040
5 14 13 0.6695 0.0645
5 14 14 2.2025 -1.4390
5 14 15 -0.1737 -0.8250
5 14 16 -0.6944 -0.6997
5 15 5 -0.5681 -0.0903
5 15 6 1.5346 -0.4206
5 15 7 2.4062 -2.4608
5 15 8 -3.8254 0.2447
5 15 9 -1.3979 0.3380
5 15 10 0.5443 0.8328
5 15 11 0.6644 1.0603
5 15 12 -1.7354 -0.5884
5 15 13 -0.6434 1.0171
5 15 14 -0.1277 -0.7752
5 15 15 1.0118 -0.2265
5 16 5 -0.3877 2.7398
5 16 6 -1.0007 1.5316
5 16 7 3.6585 -0.9204
5 16 8 0.6764 -0.8963
5 16 9 -2.2052 0.6048
5 16 10 -2.0094 -1.1488
5 16 11 1.3087 1.4675
5 16 12 0.1929 0.1326
5 16 13 -0.4462 0.4638
5 16 14 -0.0593 0.8125
5 17 5 0.5200 -1.7708
5 17 6 -2.3852 1.2800
5 17 7 1.1633 0.8022
5 17 8 2.2752 -1.1837
5 17 9 0.5331 -0.0109
5 17 10 -1.4670 -0.4406
5 17 11 -1.3123 -0.3365
5 17 12 0.4922 0.1546
5 17 13 -0.6877 -0.8764
5 18 5 1.0653 -1.5627
5 18 6 -0.5562 -1.0709
5 18 7 -1.2388 1.2066
5 18 8 1.0996 1.0582
5 18 9 1.6158 -0.1815
5 18 10 0.6863 0.1118
5 18 11 -0.3520 1.1077
5 18 12 0.3007 0.6679
5 19 5 0.7620 2.1637
5 19 6 -0.2918 -1.5476
5 19 7 -0.3184 -0.6379
5 19 8 -1.5076 0.3546
5 19 9 -0.0045 0.3382
5 19 10 0.4600 -1.3172
5 20 5 -0.0634 1.8615
5 20 6 0.2753 0.3055
5 20 7 0.6283 -0.5803
5 20 8 -0.1027 -0.3429
5 21 5 -0.4640 0.0660
5 21 6 -0.4135 0.7831
6 0 6 5.6880 -6.3944
6 0 8 -4.4437 -2.7439
6 0 10 2.5005 1.9711
6 0 12 -0.8434 0.0519
6 0 14 -0.5761 1.4124
6 0 16 1.1894 -0.1937
6 0 18 -2.2467 0.3657
6 0 20 -0.1372 0.6775
6 1 6 -2.0799 -2.1650
6 1 7 5.6403 -2.3531
6 1 8 -1.4802 -0.4386
6 1 9 -3.8123 -3.5080
6 1 10 -0.4660 0.7632
6 1 11 0.8476 0.7795
6 1 12 0.5908 -0.0113
6 1 13 -0.2260 -1.0885
6 1 14 0.6497 -0.2697
6 1 15 -1.6974 0.5949
6 1 16 0.0137 -1.2839
6 1 17 1.6340 -0.3667
6 1 18 -0.0983 -0.0126
6 1 19 -0.8805 -0.0899
6 1 20 -0.0847 0.0438
6 2 6 -4.3381 8.7451
6 2 7 -0.3956 -3.0392
6 2 8 3.9063 1.9601
6 2 9 -2.6325 -0.9797
6 2 10 -2.0946 -2.6380
6 2 11 -1.0786 1.1286
6 2 12 -0.4725 0.4718
6 2 13 0.3280 0.4791
6 2 14 1.4466 -1.1182
6 2 15 0.7265 1.1660
6 2 16 -1.6411 -0.0453
6 2 17 0.7858 -0.8087
6 2 18 0.7801 -0.2558
6 2 19 -0.4823 0.4540
6 2 20 -0.5287 -0.2870
6 3 6 0.1292 0.5075
6 3 7 -3.5257 2.3564
6 3 8 2.3258 -2.1937
6 3 9 1.3193 2.7440
6 3 10 -1.9204 -0.2934
6 3 11 0.3066 -0.7278
6 3 12 -0.7702 1.2017
6 3 13 -1.5999 0.2375
6 3 14 -0.6318 0.6827
6 3 15 0.5858 -0.2982
6 3 16 -0.0981 1.1175
6 3 17 -0.9486 0.0311
6 3 18 1.5613 -1.1713
6 3 19 0.6001 0.3069
6 3 20 0.0424 -0.0839
6 4 6 -1.2814 -2.8758
6 4 7 0.5205 1.4449
6 4 8 -1.1335 -0.9799
6 4 9 2.3497 -1.3171
6 4 10 -0.9807 1.1778
6 4 11 -2.1826 -0.1912
6 4 12 2.0970 0.1119
6 4 13 0.2578 -0.5520
6 4 14 0.0212 -0.0481
6 4 15 -1.4744 -0.0922
6 4 16 0.0955 -0.9186
6 4 17 -1.3649 1.4664
6 4 18 -0.6458 -0.5269
6 4 19 0.4781 0.0767
6 4 20 0.2109 0.0671
6 5 6 0.6914 -0.0746
6 5 7 -2.2548 -0.3006
6 5 8 0.1965 0.9688
6 5 9 1.2703 -0.4575
6 5 10 3.0431 -1.2433
6 5 11 -2.1561 0.8817
6 5 12 -1.5995 -0.1358
6 5 13 1.6932 0.8676
6 5 14 2.2166 -0.7584
6 5 15 0.8762 1.1989
6 5 16 0.0753 -1.9476
6 5 17 -0.1487 -0.3265
6 5 18 -0.9302 -0.0638
6 5 19 0.0225 -0.7197
6 5 20 -0.0590 0.3096
6 6 6 4.8046 0.4716
6 6 7 -0.7613 -0.1130
6 6 8 -3.8614 -0.4100
6 6 9 -1.1812 1.7613
6 6 10 1.1030 -0.1872
6 6 11 2.7154 0.3694
6 6 12 -3.6017 -0.0916
6 6 13 -1.1681 -0.0408
6 6 14 -0.3523 1.0564
6 6 15 1.5350 0.7355
6 6 16 0.6831 0.8137
6 6 17 1.3282 -1.2540
6 6 18 -1.0688 0.7750
6 6 19 0.0743 -0.5395
6 7 6 0.9279 -2.7965
6 7 7 6.0872 -0.2882
6 7 8 -0.2235 -1.2998
6 7 9 -1.8516 -1.3033
6 7 10 -2.3602 1.1719
6 7 11 2.4825 -0.5567
6 7 12 0.7086 1.5235
6 7 13 -1.7514 -2.4103
6 7 14 -0.6178 0.3669
6 7 15 -1.0115 0.8517
6 7 16 -0.5175 0.7358
6 7 17 1.1651 -0.5180
6 7 18 0.4298 -0.3672
6 7 19 -0.6902 0.1402
6 8 6 -5.8893 3.6747
6 8 7 1.4008 -0.6314
6 8 8 3.9275 0.8464
6 8 9 0.2632 -1.7025
6 8 10 -1.3842 -0.1012
6 8 11 -2.0244 -0.2105
6 8 12 1.4802 0.8045
6 8 13 -1.0354 0.9672
6 8 14 -0.2074 -2.4140
6 8 15 0.1518 0.8091
6 8 16 -1.3627 0.5203
6 8 17 -0.9539 0.6703
6 8 18 0.5361 -0.0172
6 8 19 -0.8421 0.0244
6 9 6 0.7890 0.3361
6 9 7 -4.9892 0.9798
6 9 8 3.1400 0.7795
6 9 9 2.5424 0.2040
6 9 10 1.6186 -1.3883
6 9 11 -0.1338 0.9205
6 9 12 0.2721 -1.9266
6 9 13 0.3658 1.7479
6 9 14 -0.6342 -0.6553
6 9 15 0.7644 -0.4517
6 9 16 1.3193 -0.7055
6 9 17 -0.8899 -0.2142
6 9 18 0.2943 -0.4510
6 10 6 3.4506 -1.7664
6 10 7 -2.9514 0.0679
6 10 8 -3.5850 0.3794
6 10 9 2.0071 2.4594
6 10 10 -0.1964 -1.0282
6 10 11 0.7058 1.9526
6 10 12 -0.2426 0.4629
6 10 13 0.5295 -0.4080
6 10 14 -1.1616 0.9705
6 10 15 -1.4045 0.9549
6 10 16 0.5373 0.4849
6 10 17 0.8130 0.6424
6 10 18 -0.7779 0.0396
6 11 6 2.1804 -1.7928
6 11 7 2.1789 -0.7646
6 11 8 -3.3292 -1.6676
6 11 9 -0.0206 0.3404
6 11 10 1.5660 -0.2190
6 11 11 -0.2859 -1.8350
6 11 12 0.8164 1.5085
6 11 13 0.6503 -0.6741
6 11 14 2.0809 -1.6269
6 11 15 -0.9831 0.1591
6 11 16 -1.4970 -0.6739
6 11 17 0.1585 0.0543
6 12 6 -1.3801 0.1811
6 12 7 1.7360 -0.9350
6 12 8 -0.3004 0.1792
6 12 9 -3.5766 0.5433
6 12 10 0.9058 1.4842
6 12 11 0.0999 0.0375
6 12 12 0.2341 -0.3820
6 12 13 -1.2671 3.0537
6 12 14 1.3398 -0.3092
6 12 15 2.7846 -0.1243
6 12 16 0.5191 0.2312
6 13 6 0.9720 1.1621
6 13 7 -0.1365 -1.3960
6 13 8 3.1252 -2.1447
6 13 9 -1.9842 -0.7281
6 13 10 -2.5886 0.8657
6 13 11 -0.4538 0.7879
6 13 12 0.2850 -1.4379
6 13 13 -1.1712 -0.1618
6 13 14 -2.8859 1.8628
6 13 15 -0.3944 -0.0353
6 13 16 1.6290 0.2935
6 14 6 -0.0176 1.7574
6 14 7 -0.1954 1.6003
6 14 8 2.6094 -1.0020
6 14 9 3.4618 -3.1127
6 14 10 -1.4055 -0.8387
6 14 11 -0.7951 1.3708
6 14 12 0.6925 0.9191
6 14 13 1.6629 -1.4717
6 14 14 -0.4513 0.0540
6 14 15 -1.7764 0.3683
6 15 6 -0.6931 0.1132
6 15 7 -1.6131 1.6036
6 15 8 -0.5131 2.8385
6 15 9 3.5161 -0.3081
6 15 10 1.3725 -3.1723
6 15 11 -1.2804 -1.0927
6 15 12 -0.8690 1.5109
6 15 13 0.9856 0.8404
6 15 14 1.5867 -0.2330
6 16 6 1.0913 -2.7141
6 16 7 -1.1030 -0.7292
6 16 8 -2.6812 0.1814
6 16 9 1.0072 3.6623
6 16 10 1.7776 -0.3208
6 16 11 1.2169 -2.1927
6 16 12 -1.3048 -1.0775
6 16 13 -1.2606 0.5594
6 17 6 -1.0856 1.2638
6 17 7 2.0015 -0.9930
6 17 8 -2.3448 -1.9432
6 17 9 -0.9384 0.0436
6 17 10 -0.1383 2.7951
6 17 11 0.9959 -0.1989
6 17 12 1.0518 -0.3523
6 18 6 -1.7161 1.8382
6 18 7 0.5003 0.7554
6 18 8 0.8108 -0.4338
6 18 9 -0.9629 -2.4698
6 18 10 -0.6298 -0.6256
6 19 6 -0.8342 -0.3620
6 19 7 -0.3327 1.4783
6 19 8 1.0663 0.9743
6 19 9 0.5231 0.9461
6 20 6 0.4842 -1.5242
6 20 7 -1.3574 0.3360
7 0 7 -3.8286 8.1055
7 0 9 4.6036 1.2004
7 0 11 1.3504 -4.2867
7 0 13 -0.0289 0.7083
7 0 15 1.7098 -1.5212
7 0 17 -0.4393 -1.1854
7 0 19 0.9494 -0.6744
7 1 7 3.2015 2.6550
7 1 8 -4.3179 3.1787
7 1 9 1.1852 -1.5386
7 1 10 1.3764 4.0022
7 1 11 -1.3795 0.3262
7 1 12 0.9633 -0.9911
7 1 13 -0.3881 0.4832
7 1 14 -0.6554 1.3469
7 1 15 -0.0611 0.2470
7 1 16 1.3564 0.1402
7 1 17 0.0502 0.6447
7 1 18 -0.8967 -0.4918
7 1 19 0.3020 -0.1049
7 2 7 3.5364 -5.8773
7 2 8 1.8126 3.1326
7 2 9 -1.4048 -1.1113
7 2 10 1.8401 -2.2882
7 2 11 0.1163 1.4720
7 2 12 -1.3665 -0.3050
7 2 13 0.1229 0.3621
7 2 14 -0.2402 -0.2665
7 2 15 -1.2318 0.7402
7 2 16 -0.6075 -0.5098
7 2 17 1.4022 0.5353
7 2 18 -0.8161 0.3907
7 2 19 -0.3149 -0.4533
7 3 7 -2.4596 0.0332
7 3 8 1.8523 -2.7213
7 3 9 0.4814 2.8073
7 3 10 0.2229 -0.8421
7 3 11 2.0584 -2.2650
7 3 12 0.7524 -0.5061
7 3 13 -1.6141 0.0955
7 3 14 0.7693 0.3480
7 3 15 1.0282 0.5933
7 3 16 -1.1877 -0.0309
7 3 17 0.1001 -0.1544
7 3 18 0.5379 0.4485
7 3 19 -1.4061 0.9382
7 4 7 -0.0903 2.6358
7 4 8 -3.3014 -1.7478
7 4 9 -0.1540 -1.1276
7 4 10 -0.3075 2.5400
7 4 11 -0.6235 -0.1522
7 4 12 2.8698 -1.4506
7 4 13 -0.7562 -0.4093
7 4 14 -1.6262 -0.5038
7 4 15 0.8913 1.2021
7 4 16 0.9923 0.6730
7 4 17 -0.8639 0.2099
7 4 18 0.8939 -1.0795
7 4 19 -0.1494 0.1304
7 5 7 2.3947 -0.4081
7 5 8 1.8269 1.2082
7 5 9 -2.6796 -2.2769
7 5 10 0.6155 -0.6402
7 5 11 -1.9630 1.9308
7 5 12 0.6416 -0.7500
7 5 13 1.1469 0.3766
7 5 14 -1.0083 -1.9693
7 5 15 -0.8829 -0.1911
7 5 16 1.2660 -0.1006
7 5 17 0.1704 1.5613
7 5 18 0.0185 0.1005
7 5 19 0.9424 -0.1884
7 6 7 -2.2673 0.5006
7 6 8 3.0237 1.0818
7 6 9 2.4963 1.1563
7 6 10 -1.1252 -2.9038
7 6 11 1.6325 -0.0827
7 6 12 -1.2756 -0.0496
7 6 13 1.4238 0.4140
7 6 14 -0.3486 0.6194
7 6 15 -0.1336 -0.9004
7 6 16 -0.2715 -0.3286
7 6 17 0.9294 -0.6144
7 6 18 -1.1701 0.7036
7 7 7 -2.1651 1.5636
7 7 8 -4.4462 0.8145
7 7 9 3.3523 1.6563
7 7 10 -0.0768 2.2038
7 7 11 0.8910 -2.7730
7 7 12 1.0163 1.0126
7 7 13 -0.3724 -1.5664
7 7 14 -0.0028 0.7603
7 7 15 -0.1554 0.1258
7 7 16 0.0924 0.0150
7 7 17 1.1165 -0.2971
7 7 18 0.2577 -0.0791
7 8 7 3.3814 -2.6411
7 8 8 -3.8008 1.1994
7 8 9 -2.6544 -1.1699
7 8 10 1.0900 2.9639
7 8 11 -1.3604 -0.0198
7 8 12 1.7727 -0.5385
7 8 13 0.6514 0.6874
7 8 14 0.0653 -1.5153
7 8 15 -0.5284 0.5815
7 8 16 -0.3340 0.1230
7 8 17 0.0177 -0.0652
7 8 18 1.6284 0.3061
7 9 7 0.4141 -2.3299
7 9 8 2.2038 -0.5837
7 9 9 -3.1222 -0.9667
7 9 10 -0.5437 -0.9962
7 9 11 -1.3693 1.8902
7 9 12 -0.7847 -1.6059
7 9 13 0.0242 1.5759
7 9 14 0.5234 -0.5073
7 9 15 0.0429 -0.5133
7 9 16 -0.5202 -0.3035
7 9 17 -1.2591 -0.0711
7 10 7 -1.1765 0.9496
7 10 8 0.7310 -1.4963
7 10 9 1.7851 0.6887
7 10 10 -1.3479 -2.0194
7 10 11 1.2162 0.8356
7 10 12 -0.6364 -0.9886
7 10 13 0.3214 -0.2904
7 10 14 -0.7269 0.9117
7 10 15 1.6678 0.5803
7 10 16 0.8188 -0.0567
7 10 17 0.2024 -0.7886
7 11 7 1.0584 2.1589
7 11 8 -1.3259 0.4718
7 11 9 0.5063 -0.8272
7 11 10 -1.0905 0.4653
7 11 11 -1.5195 -0.6069
7 11 12 0.1397 0.8900
7 11 13 -0.4016 -0.8543
7 11 14 -1.5054 -0.4865
7 11 15 -1.2467 0.6513
7 11 16 0.5394 1.0706
7 12 7 0.2974 0.1946
7 12 8 2.1099 2.6106
7 12 9 0.9880 -0.3200
7 12 10 2.3062 -1.6628
7 12 11 -1.3900 -0.1871
7 12 12 -0.1536 -1.4368
7 12 13 0.4411 0.6438
7 12 14 0.7453 -1.2981
7 12 15 -1.0910 -0.9995
7 13 7 -1.7510 -1.0177
7 13 8 -1.0561 1.1332
7 13 9 0.2952 3.3106
7 13 10 2.3839 -0.3186
7 13 11 1.6340 0.3739
7 13 12 -0.2514 -0.6111
7 13 13 -0.1690 0.2930
7 13 14 0.5155 0.7856
7 13 15 1.0111 0.1040
7 14 7 0.8881 -0.7040
7 14 8 -1.7794 -1.4701
7 14 9 -1.9808 0.4687
7 14 10 -1.1748 1.5255
7 14 11 1.2967 0.1345
7 14 12 0.1170 -0.7425
7 14 13 -0.1177 -0.9788
7 14 14 -0.7449 0.0366
7 15 7 0.5528 0.4570
7 15 8 1.3367 -0.0212
7 15 9 -0.6043 -1.1620
7 15 10 -1.2074 -0.1232
7 15 11 -0.8511 1.3163
7 15 12 0.7923 0.3988
7 15 13 -0.2592 -0.8667
7 16 7 -1.8165 1.6506
7 16 8 0.4167 -0.0025
7 16 9 1.0926 0.5757
7 16 10 0.0440 -1.0789
7 16 11 -0.6172 0.3363
7 16 12 0.0257 0.8213
7 17 7 1.2036 -0.5712
7 17 8 -2.1365 1.1998
7 17 9 0.7022 -0.2151
7 17 10 0.1877 0.0214
7 18 7 1.6206 -1.7570
7 18 8 0.1918 0.8975
7 18 9 -0.4294 0.5280
7 19 7 0.1674 -0.1505
8 0 8 -0.1651 -2.2451
8 0 10 -2.3289 1.0738
8 0 12 -2.2758 2.0408
8 0 14 0.5866 -0.6354
8 0 16 -2.0490 1.1840
8 0 18 0.1782 1.0612
8 1 8 -1.5191 0.1730
8 1 9 1.3858 -2.6276
8 1 10 0.9294 1.3780
8 1 11 0.1010 -1.9818
8 1 12 1.7231 -1.2713
8 1 13 -1.0035 0.2760
8 1 14 0.0260 -0.5710
8 1 15 1.3342 -1.4071
8 1 16 0.1047 0.2432
8 1 17 -0.8145 -0.4225
8 1 18 0.2481 -0.2006
8 2 8 -1.6120 1.9889
8 2 9 -2.0807 -0.5281
8 2 10 0.3084 0.3715
8 2 11 -0.2150 2.6704
8 2 12 0.0187 -1.1675
8 2 13 1.7045 0.1786
8 2 14 -0.6066 0.5705
8 2 15 0.1013 -0.8539
8 2 16 0.6354 -0.4386
8 2 17 -0.0675 -0.0569
8 2 18 -0.0558 -0.1931
8 3 8 1.6123 -0.6714
8 3 9 -1.1228 1.0900
8 3 10 -1.4533 -1.6712
8 3 11 -0.7421 0.7821
8 3 12 -1.4163 0.4725
8 3 13 -0.5981 -1.3304
8 3 14 0.7924 1.0697
8 3 15 -0.1140 0.2836
8 3 16 0.2746 -0.9224
8 3 17 0.3833 -0.4928
8 3 18 -0.1279 -1.0227
8 4 8 0.5780 -0.5823
8 4 9 2.0775 1.0696
8 4 10 1.1844 0.5523
8 4 11 0.4054 -0.4556
8 4 12 -0.2389 1.0093
8 4 13 -1.4468 -0.6509
8 4 14 -0.7745 -0.9829
8 4 15 -0.2503 1.8542
8 4 16 0.0217 0.0429
8 4 17 0.4941 0.3178
8 4 18 0.6283 -0.3645
8 5 8 0.2823 0.6483
8 5 9 -2.6636 -0.5509
8 5 10 1.3293 1.6535
8 5 11 0.6104 0.8269
8 5 12 1.7949 -0.6154
8 5 13 -0.1086 1.5918
8 5 14 -0.5639 -1.7217
8 5 15 -0.9350 0.5494
8 5 16 -1.1987 0.3987
8 5 17 -0.5843 0.4988
8 5 18 -0.1838 -0.2987
8 6 8 2.1498 -1.0198
8 6 9 -0.5499 -0.4847
8 6 10 -2.9014 -1.5537
8 6 11 -0.1278 2.9390
8 6 12 -0.6959 -0.1504
8 6 13 1.8472 0.6425
8 6 14 -0.1677 0.6558
8 6 15 0.9498 -0.8973
8 6 16 -0.7465 0.0238
8 6 17 -0.0379 0.0951
8 7 8 -1.6572 -0.6208
8 7 9 3.0504 -0.1007
8 7 10 -0.9991 -1.5087
8 7 11 -0.8355 -2.0345
8 7 12 -1.2964 1.4349
8 7 13 -0.7399 -0.9462
8 7 14 0.2539 1.3494
8 7 15 0.5881 0.7280
8 7 16 0.4572 -0.1973
8 7 17 -0.5495 -0.2630
8 8 8 -1.5707 0.5340
8 8 9 1.0896 -0.7393
8 8 10 2.2896 1.6552
8 8 11 0.0644 -0.9616
8 8 12 0.6846 -0.7594
8 8 13 -0.4069 -0.1421
8 8 14 -0.8967 -1.0188
8 8 15 -0.7328 1.0585
8 8 16 0.9950 0.3754
8 9 8 0.8824 1.8944
8 9 9 -1.5285 -0.9513
8 9 10 1.5533 -0.4805
8 9 11 -0.1112 1.5578
8 9 12 0.0989 -0.5492
8 9 13 0.5136 0.1322
8 9 14 0.9961 -0.6086
8 9 15 -0.7711 -0.1977
8 9 16 -0.2562 0.8271
8 10 8 0.8214 0.3293
8 10 9 -0.1377 2.2668
8 10 10 -0.4457 -1.7477
8 10 11 1.6392 -0.0705
8 10 12 -0.9295 0.0145
8 10 13 -0.4385 -0.1950
8 10 14 -0.3861 -0.4924
8 10 15 0.5921 -0.6290
8 11 8 -0.6844 -0.5936
8 11 9 0.5960 0.8906
8 11 10 -0.8607 2.7302
8 11 11 0.8741 -0.1816
8 11 12 1.5308 0.2393
8 11 13 0.1583 0.5461
8 11 14 0.0058 0.1031
8 11 15 0.3271 0.1503
8 12 8 0.6507 -0.6317
8 12 9 -0.7501 -2.1852
8 12 10 -0.5417 -0.1801
8 12 11 -1.9458 2.5097
8 12 12 0.4853 -0.5220
8 12 13 0.3027 0.6700
8 12 14 -0.4498 0.4957
8 13 8 -0.1791 0.6440
8 13 9 1.2427 0.3061
8 13 10 0.6201 -3.5406
8 13 11 -0.6504 0.5548
8 13 12 -1.2218 0.6010
8 13 13 0.8552 -0.6224
8 14 8 -1.2282 -0.1745
8 14 9 0.2153 2.6627
8 14 10 0.2950 0.0389
8 14 11 1.6529 -1.5792
8 14 12 -0.9214 0.6596
8 15 8 0.2821 -2.1499
8 15 9 -0.1805 -0.4371
8 15 10 -0.6512 1.5436
8 15 11 -0.0236 0.3423
8 16 8 1.3272 -0.4474
8 16 9 -0.0227 -1.5687
8 16 10 0.0962 -1.2300
8 17 8 0.5682 1.9771
8 17 9 1.3068 0.2260
9 0 9 1.3161 0.5425
9 0 11 1.6861 -0.1879
9 0 13 1.2001 -1.2201
9 0 15 -0.2635 0.2508
9 0 17 1.1751 0.2819
9 1 9 -1.4098 -1.0371
9 1 10 -0.5372 1.1794
9 1 11 -0.1949 0.0887
9 1 12 -0.0170 1.7772
9 1 13 -1.1248 0.3482
9 1 14 0.6991 -0.2146
9 1 15 -0.4303 0.4572
9 1 16 -0.7993 0.2945
9 1 17 -0.2194 -0.1555
9 2 9 0.3635 0.6270
9 2 10 -0.4834 -0.4859
9 2 11 0.1754 -1.3217
9 2 12 0.7084 -0.9115
9 2 13 -0.6361 1.2933
9 2 14 -0.5003 -0.2126
9 2 15 1.1187 -0.1593
9 2 16 0.4566 0.9014
9 2 17 -0.1791 -0.0228
9 3 9 1.5396 -0.8269
9 3 10 0.7387 1.0172
9 3 11 0.0212 0.9614
9 3 12 1.2692 -1.4160
9 3 13 0.6903 -0.4311
9 3 14 -1.3735 1.3389
9 3 15 -0.9000 -0.9113
9 3 16 0.6618 0.4101
9 3 17 -0.0204 1.2408
9 4 9 -0.6735 -0.9527
9 4 10 0.1481 -1.5393
9 4 11 -0.0311 0.0103
9 4 12 -0.6357 0.6376
9 4 13 1.5835 -1.7529
9 4 14 1.1494 0.1466
9 4 15 -0.7785 0.3108
9 4 16 0.0920 -1.7985
9 4 17 0.2804 0.4112
9 5 9 -1.5752 0.8134
9 5 10 0.0931 0.4320
9 5 11 0.4722 -1.3999
9 5 12 -0.0806 -0.4374
9 5 13 -1.6703 0.6007
9 5 14 0.8112 -1.0993
9 5 15 0.6086 1.6763
9 5 16 -0.0620 -0.3571
9 6 9 0.6160 0.9386
9 6 10 -1.2333 0.1383
9 6 11 0.5094 1.2897
9 6 12 0.7960 -1.6392
9 6 13 0.3297 -0.4746
9 6 14 -1.9777 -0.9655
9 6 15 0.5649 -0.4074
9 6 16 -0.7962 0.7927
9 7 9 1.8757 0.5053
9 7 10 -0.0643 0.1980
9 7 11 -0.0794 0.5898
9 7 12 0.1821 1.3751
9 7 13 1.1789 -0.0351
9 7 14 0.0514 0.0554
9 7 15 -0.2771 -0.6943
9 7 16 0.2177 -0.6528
9 8 9 0.0894 -0.4752
9 8 10 -0.1082 0.3840
9 8 11 -0.1415 -0.5926
9 8 12 -0.3094 -0.3716
9 8 13 -0.2415 0.5746
9 8 14 0.1876 0.0330
9 8 15 0.2507 0.9168
9 9 9 -0.4475 -1.0752
9 9 10 0.3318 0.4536
9 9 11 -0.1689 0.8409
9 9 12 0.8276 -0.3861
9 9 13 0.1077 -0.2053
9 9 14 -0.6300 -0.1261
9 9 15 -0.6803 -0.3485
9 10 9 -0.1563 0.1811
9 10 10 -0.2489 -1.7757
9 10 11 -0.8692 0.6208
9 10 12 -0.9599 1.0101
9 10 13 1.0149 0.0476
9 10 14 0.6333 0.1885
9 11 9 0.6260 0.5949
9 11 10 1.1185 -1.0576
9 11 11 0.9059 -2.4180
9 11 12 -0.9497 -0.7532
9 11 13 -1.4405 0.6232
9 12 9 -1.8002 0.5460
9 12 10 -0.2692 1.4047
9 12 11 1.1664 0.6973
9 12 12 1.5661 -1.7496
9 12 13 -0.9525 -0.4676
9 13 9 0.3607 -1.1301
9 13 10 -2.0793 -1.0966
9 13 11 -1.2222 1.2782
9 13 12 0.5348 0.5848
9 14 9 2.5241 1.1200
9 14 10 0.6330 -1.4095
9 14 11 -0.5918 -0.9322
9 15 9 0.1286 1.8231
9 15 10 0.9163 0.3762
9 16 9 -1.1943 0.4006
10 0 10 -0.5331 -0.2514
10 0 12 -0.0175 0.1529
10 0 14 -1.5888 0.4537
10 0 16 -0.2436 -0.1675
10 1 10 0.7890 0.1664
10 1 11 0.1856 -0.9558
10 1 12 -0.4055 -0.1059
10 1 13 0.5724 -0.6991
10 1 14 0.2506 -0.0317
10 1 15 -0.8191 0.4533
10 1 16 0.4879 0.0725
10 2 10 0.0352 0.9134
10 2 11 1.1963 -0.1577
10 2 12 0.5564 -0.3917
10 2 13 -0.8796 -0.1749
10 2 14 0.6646 -1.1181
10 2 15 -0.8216 0.2041
10 2 16 -0.8679 0.1513
10 3 10 -1.7797 1.8283
10 3 11 -0.7479 1.5076
10 3 12 1.2720 0.2602
10 3 13 0.0732 0.2853
10 3 14 0.4744 -0.1980
10 3 15 1.0818 -0.4368
10 4 10 -0.2519 -0.5945
10 4 11 -1.4460 0.0226
10 4 12 -0.8474 1.1179
10 4 13 -0.3915 0.3627
10 4 14 -0.6523 0.5463
10 4 15 0.3092 0.4587
10 5 10 1.8212 0.1310
10 5 11 0.7961 -0.6288
10 5 12 0.1998 -1.2040
10 5 13 -0.5610 0.1402
10 5 14 -0.4952 -0.5167
10 5 15 0.0841 0.3527
10 6 10 -0.8554 -0.5092
10 6 11 1.0259 1.6031
10 6 12 0.7208 -0.1529
10 6 13 0.9494 -0.5385
10 6 14 -0.8481 0.1853
10 6 15 -0.1522 0.4782
10 7 10 -1.2961 -0.3929
10 7 11 -0.7170 -0.3088
10 7 12 -0.5547 1.0328
10 7 13 0.2684 -0.3390
10 7 14 0.3320 -0.9533
10 8 10 -0.2751 0.1948
10 8 11 0.1017 -0.5677
10 8 12 -0.2173 -0.0720
10 8 13 -0.5814 1.0653
10 8 14 -0.4559 -0.3087
10 9 10 0.1406 0.5931
10 9 11 0.0684 -0.2740
10 9 12 0.4680 -0.8712
10 9 13 0.2291 0.0236
10 10 10 0.3747 0.3971
10 10 11 -0.1490 0.9021
10 10 12 0.4905 -0.1867
10 10 13 0.6992 -0.4899
10 11 10 0.4198 -0.4955
10 11 11 -0.7153 0.8791
10 11 12 -0.5917 0.3314
10 12 10 0.6627 -0.3099
10 12 11 0.7124 -0.3462
10 13 10 -0.2768 1.4401
11 0 11 -0.9975 -0.8295
11 0 13 0.8508 -0.6730
11 1 11 0.1919 -0.2316
11 1 12 -0.9202 -0.0945
11 1 13 0.5353 -0.0796
11 1 14 0.1700 -0.6090
11 2 11 0.1465 1.0138
11 2 12 -0.5013 -0.2965
11 2 13 -0.9993 0.6265
11 2 14 0.5040 0.3984
11 3 11 1.1235 -0.3192
11 3 12 0.8595 -0.6004
11 3 13 -0.6085 -1.0348
11 3 14 -0.8766 -0.1536
11 4 11 0.2140 -0.3732
11 4 12 1.6832 0.7311
11 4 13 1.2495 0.0780
11 4 14 0.0103 -0.8318
11 5 11 -1.5748 0.8989
11 5 12 -0.5905 -0.9759
11 5 13 0.5268 0.9697
11 6 11 0.7302 1.1534
11 6 12 -0.6733 -0.3098
11 6 13 0.0197 -1.1323
11 7 11 0.7860 -0.4782
11 7 12 0.7941 0.5636
11 7 13 0.5055 -0.3801
11 8 11 -0.6210 0.2396
11 8 12 0.0693 0.2864
11 9 11 -0.3915 -0.4573
11 9 12 -1.4547 0.0059
11 10 11 1.1337 0.0802
12 0 12 -0.3293 1.3306
12 1 12 -0.0176 0.4995
12 2 12 1.2496 -0.7479
12 3 12 -0.2357 0.2735
12 4 12 -0.9458 -0.0080
12 5 12 0.4585 0.3624
0 0 0 0.0 0.0
;
loop_
  _diffrn_refln_index_h
  _diffrn_refln_index_k
  _diffrn_refln_index_l
  _diffrn_refln_intensity_net
  _diffrn_refln_intensity_u
 0 0 -2 151.39 4.59
 0 0 2 219.7 4.63
 0 0 2 214.36 4.63
 0 0 -2 154.31 4.6
 0 0 2 235.3 4.68
 0 0 2 197.6 4.65
 0 0 2 192.33 4.6
 0 0 2 206.55 4.64
 0 0 3 0.22 0.3
 0 0 -3 0.08 0.18
 0 0 -3 0.03 0.29
 0 0 3 0 0.29
 0 0 3 0.44 0.46
 0 0 3 0.25 0.45
 0 0 3 0.08 0.29
 0 0 3 0.24 0.31
 0 0 -3 0.16 0.26
 0 0 3 -0.07 0.35
 0 0 4 8808.09 225.14
 0 0 -4 8744.37 225.01
 0 0 4 8781.83 225.08
 0 0 4 8968.76 225.16
 0 0 4 9050.36 225.13
 0 0 4 9434.15 225.2
 0 0 4 9933.13 225.22
 0 0 4 8088.86 225.07
 0 0 5 0.14 0.63
 0 0 5 0.21 0.64
 0 0 5 0.68 0.76
 0 0 5 0.21 0.44
 0 0 -5 0.01 0.24
 0 0 5 0.5 0.5
 0 0 5 -0.1 0.57
 0 0 5 0.04 0.47
 0 0 5 0.15 0.42
 0 0 5 -0.01 0.47
 0 0 5 -0.1 0.75
 0 0 5 1.84 0.63
 0 0 5 0.46 0.72
 0 0 5 0.31 0.6
 0 0 5 -0.2 0.67
 0 0 5 0.06 0.66
 0 0 5 -0.09 0.4
 0 0 6 442.09 11.61
 0 0 -6 423.76 11.71
 0 0 -6 393.24 11.56
 0 0 6 459.02 11.75
 0 0 -6 410.22 11.41
 0 0 6 467.17 11.42
 0 0 6 458.95 11.65
 0 0 6 468.51 11.78
 0 0 -6 406.43 11.41
 0 0 6 450.5 11.69
 0 0 6 455.8 11.67
 0 0 6 424.36 11.66
 0 0 6 476.34 11.69
 0 0 6 473.21 11.69
 0 0 6 433.49 11.52
 0 0 6 441.44 11.67
 0 0 6 482.58 11.67
 0 0 6 522.36 11.9
 0 0 6 460.4 11.68
 0 0 6 508.38 11.92
 0 0 6 483.39 11.75
 0 0 6 430.49 11.54
 0 0 6 467.92 11.75
 0 0 6 463.57 11.73
 0 0 -7 -0.13 0.63
 0 0 -7 0.05 0.43
 0 0 -7 0.34 0.4
 0 0 -7 -0.28 0.41
 0 0 -7 0.08 0.26
 0 0 7 0.55 0.75
 0 0 7 0.23 0.26
 0 0 -7 0.08 0.26
 0 0 7 -0.1 0.5
 0 0 7 0.28 0.59
 0 0 7 0.45 0.65
 0 0 7 0.77 0.54
 0 0 7 0.39 0.69
 0 0 7 0.23 0.56
 0 0 7 -0.08 0.58
 0 0 7 0.24 0.87
 0 0 7 0.11 0.66
 0 0 7 -0.06 0.51
 0 0 7 0.06 0.87
 0 0 7 0.54 0.72
 0 0 7 0.43 0.7
 0 0 7 0.11 0.76
 0 0 7 0.33 0.46
 0 0 7 0.21 0.74
 0 0 7 0.57 0.72
 0 0 -8 2605.37 67
 0 0 8 2608.24 67.07
 0 0 -8 2832.18 67.12
 0 0 -8 2599.39 66.9
 0 0 -8 2631.25 67.05
 0 0 8 2809.18 67.25
 0 0 8 2855.64 67.3
 0 0 8 2389.41 67.12
 0 0 8 2480 67.12
 0 0 8 2678.75 67.17
 0 0 8 2582.15 67.14
 0 0 8 2543.49 67.14
 0 0 8 2943.11 67.44
 0 0 8 2781.1 67.17
 0 0 8 2384.3 66.94
 0 0 8 2790.91 67.12
 0 0 8 3146.85 67.55
 0 0 8 2806.13 67.25
 0 0 8 2694.57 67.25
 0 0 8 2199.25 66.91
 0 0 8 2840.69 67.26
 0 0 -9 0.1 0.49
 0 0 -9 -0.46 0.8
 0 0 -9 -0.35 0.6
 0 0 -9 0.24 0.48
 0 0 -9 -0.06 0.63
 0 0 -9 0.03 0.49
 0 0 -9 -0.12 0.48
 0 0 9 -0.56 0.64
 0 0 9 0.09 0.89
 0 0 9 -0.12 0.71
 0 0 9 0.19 1.01
 0 0 9 0.41 0.78
 0 0 9 -0.46 0.72
 0 0 9 -0.16 0.63
 0 0 9 -0.39 0.7
 0 0 9 0.35 0.79
 0 0 9 -0.18 1.03
 0 0 9 0.02 0.57
 0 0 9 -0.33 0.87
 0 0 9 -0.06 0.78
 0 0 9 -0.41 1.03
 0 0 9 -0.27 0.9
 0 0 9 -0.33 0.51
 0 0 9 0.16 0.86
 0 0 9 -0.02 0.89
 0 0 -10 96.34 3.7
 0 0 10 121.86 3.74
 0 0 -10 91.04 3.49
 0 0 -10 104.06 3.53
 0 0 -10 103.62 3.59
 0 0 -10 108.55 3.67
 0 0 -10 117.04 3.9
 0 0 10 117.22 3.76
 0 0 10 124.82 3.76
 0 0 10 156.52 4.13
 0 0 10 134.33 3.89
 0 0 10 127.11 3.82
 0 0 10 137.12 3.94
 0 0 10 126.52 3.67
 0 0 10 154.84 3.92
 0 0 10 132.74 3.87
 0 0 10 165 4.35
 0 0 10 113.24 3.6
 0 0 10 151.46 3.88
 0 0 10 149.51 3.98
 0 0 10 168.68 4.42
 0 0 10 159.64 4.11
 0 0 10 108.07 3.5
 0 0 -11 0.02 0.59
 0 0 -11 0.12 0.7
 0 0 -11 -0.01 0.5
 0 0 -11 0.35 0.78
 0 0 -11 0.08 0.53
 0 0 11 -0.07 0.63
 0 0 11 0.18 0.63
 0 0 11 -0.21 1.12
 0 0 11 0.59 0.9
 0 0 11 -0.19 0.71
 0 0 11 0.17 0.84
 0 0 11 -0.16 0.75
 0 0 11 0.54 1.09
 0 0 11 0.06 0.68
 0 0 11 0.24 0.81
 0 0 11 -0.29 0.74
 0 0 11 -0.27 1.05
 0 0 11 0.14 1
 0 0 11 -0.04 0.53
 0 0 11 0.21 0.83
 0 0 11 0.18 0.96
 0 0 -12 141.18 4.35
 0 0 12 109.58 4.06
 0 0 -12 124.92 4.13
 0 0 -12 147.16 4.52
 0 0 -12 133.99 4.42
 0 0 12 146.09 4.56
 0 0 12 131.74 4.41
 0 0 12 161.77 4.31
 0 0 12 119.52 4.22
 0 0 12 122.94 4.21
 0 0 12 141.86 4.33
 0 0 12 145.65 4.74
 0 0 12 138.44 4.65
 0 0 12 134.77 4.43
 0 0 12 131.05 4.38
 0 0 12 139.73 4.45
 0 0 12 112.77 4.08
 0 0 12 160.26 4.56
 0 0 12 152.45 4.53
 0 0 12 111.06 4.07
 0 0 -13 0.09 0.9
 0 0 -13 0.03 0.72
 0 0 13 -0.33 0.72
 0 0 -13 0.13 0.68
 0 0 -13 1.02 0.91
 0 0 -13 -0.25 0.76
 0 0 13 -0.86 1.21
 0 0 13 -0.41 0.71
 0 0 13 -0.27 1.18
 0 0 13 0.17 0.89
 0 0 13 -0.17 1.03
 0 0 -14 6.95 1
 0 0 -14 6.84 1.02
 0 0 -14 7 1.2
 0 0 14 8.24 0.97
 0 0 -14 6.26 1.21
 0 0 -14 6.63 0.93
 0 0 14 9.16 1.23
 0 0 14 7.08 1.4
 0 0 14 8.03 1.32
 0 0 14 8.43 1.11
 0 0 14 8.33 0.97
 0 0 14 8.08 0.95
 0 0 14 8.41 1.46
 0 0 14 7.41 1.35
 0 0 14 7.53 1.43
 0 0 14 8.45 1.43
 0 0 14 5.98 1.49
 0 0 14 7.34 1.29
 0 0 15 -0.11 0.78
 0 0 -15 0.6 1.04
 0 0 -15 -0.22 0.88
 0 0 -15 -0.33 1.08
 0 0 -15 -0.37 0.83
 0 0 15 -2.32 1.4
 0 0 15 -0.52 0.8
 0 0 15 -0.79 1.32
 0 0 15 -1.54 1.46
 0 0 15 0.35 0.8
 0 0 15 -0.76 1.27
 0 0 15 0.5 0.93
 0 0 15 0.07 1.24
 0 0 15 0.64 1.05
 0 0 15 0.96 1.33
 0 0 15 -0.54 1.19
 0 0 16 42.54 2.04
 0 0 16 50.99 2.56
 0 0 16 41.53 2.01
 0 0 16 42.7 2.39
 0 0 16 48.67 2.51
 0 0 16 34.26 2.33
 0 0 16 40.46 2.31
 0 0 16 37.15 2.16
 0 0 16 39.01 2.23
 0 0 -16 27.89 1.91
 0 0 16 33.17 2.24
 0 0 16 34.34 2.48
 0 0 -16 32.67 2.23
 0 0 16 40.1 2.01
 0 0 17 -0.62 1.37
 0 0 17 -0.4 1.18
 0 0 17 -0.58 0.88
 0 0 17 -1.1 1.49
 0 0 17 -1.02 1.45
 0 0 17 -0.18 0.83
 0 0 17 -0.39 1.44
 0 0 17 -0.32 1.05
 0 0 17 0.49 1.08
 0 0 17 -1.01 1.4
 0 0 -17 -0.9 1.15
 0 0 -17 0.34 1.14
 0 0 17 -0.66 1.34
 0 0 17 -0.42 1.48
 0 0 17 0.15 0.81
 0 0 -17 0.77 1.24
 0 0 17 -0.79 1.17
 0 0 -17 0.49 1.25
 0 0 -18 48.54 2.71
 0 0 18 44.11 2.4
 0 0 -18 45.31 2.64
 0 0 18 40.51 2.47
 0 0 18 40.86 2.31
 0 0 18 42.35 2.15
 0 0 18 45.1 2.21
 0 0 18 44.26 2.6
 0 0 18 42.75 2.45
 0 0 18 37.99 2.53
 0 0 18 42.95 2.39
 0 0 18 40.55 2.42
 0 0 18 43.24 2.35
 0 0 -18 50.05 2.59
 0 0 18 38.19 2.41
 0 0 18 36.97 2.44
 0 0 -19 -0.58 1.29
 0 0 19 0.71 1.15
 0 0 19 -0.33 0.92
 0 0 19 -0.71 1.14
 0 0 19 -0.64 1.38
 0 0 19 -0.82 1.28
 0 0 19 -1.14 1.28
 0 0 19 0.57 1.39
 0 0 19 -1.34 1.32
 0 0 19 -0.67 1.07
 0 0 -19 0.08 1.15
 0 0 -19 -0.29 1.18
 0 0 19 0.71 1.26
 0 0 19 0.18 1.27
 0 0 20 31.52 2.02
 0 0 20 28.17 2.03
 0 0 -20 19.85 1.77
 0 0 -20 17.21 1.7
 0 0 20 31.38 1.89
 0 0 20 33.34 2.03
 0 0 20 31.57 1.89
 0 0 20 31.11 2.03
 0 0 21 0.35 0.94
 0 0 21 -0.09 0.98
 0 0 21 -0.65 1.1
 0 0 21 -0.23 0.95
 0 0 21 -0.23 1.06
 0 0 21 0.78 0.91
 0 0 -21 -0.49 0.96
 0 0 21 0.77 1.03
 0 0 21 0.4 1.05
 0 0 22 5.23 0.96
 0 0 22 5.36 1.01
 0 0 22 4.75 1.11
 0 0 22 4.03 1.09
 0 0 22 4.8 0.96
 0 0 22 3.7 0.99
 0 0 -22 3.28 0.97
 0 0 22 4.63 1.09
 0 0 23 0.1 0.83
 0 0 23 -1.3 0.88
 0 0 23 0.52 0.75
 0 0 23 0.26 0.82
 0 0 24 6.51 0.79
 0 0 24 6.26 0.73
 0 -1 1 1037.68 30.28
 0 1 -1 1520.27 30.29
 0 -1 1 1076.45 30.28
 0 -1 1 1290.21 30.28
 0 1 -1 1020.66 30.3
 0 1 -1 1447.24 30.29
 0 -1 -1 1111.48 30.25
 0 -1 1 1131.12 30.27
 0 -1 1 1141.72 30.27
 0 1 -1 1546.21 30.32
 0 -1 -1 1017.05 30.26
 0 1 -2 426.24 10.22
 0 1 -2 430.58 10.23
 0 -1 -2 399.98 10.15
 0 -1 -2 396.01 10.18
 0 1 -2 413.08 10.18
 0 1 -2 401.01 10.21
 0 -1 2 391.42 10.26
 0 1 -2 386.43 10.17
 0 1 -2 385.38 10.19
 0 1 -2 380.01 10.16
 0 1 2 379.99 10.18
 0 1 2 423.89 10.19
 0 -1 -2 363 10.18
 0 1 2 383.94 10.22
 0 1 2 394.73 10.24
 0 -1 -2 403.32 10.19
 0 1 2 345.84 10.17
 0 -1 2 374.56 10.18
 0 -1 2 417.82 10.19
 0 -1 2 425.09 10.22
 0 1 -2 455.3 10.27
 0 -1 2 400.99 10.15
 0 1 -2 419.23 10.22
 0 -1 2 420.69 10.2
 0 1 -2 434.48 10.26
 0 1 -2 409.48 10.19
 0 1 2 393.65 10.23
 0 1 -2 386.71 10.15
 0 1 2 392.98 10.24
 0 1 2 409.81 10.21
 0 1 -2 395.19 10.14
 0 -1 2 402.66 10.2
 0 -1 2 398.88 10.27
 0 -1 2 393.84 10.16
 0 1 -3 33.19 0.97
 0 -1 3 25.08 1.01
 0 1 -3 30.4 0.99
 0 1 -3 36.34 0.88
 0 1 -3 23.47 1.05
 0 1 -3 31.68 0.91
 0 1 -3 33.48 0.96
 0 1 -3 35.36 0.87
 0 1 -3 37.2 0.88
 0 1 -3 35.86 0.91
 0 -1 3 21.9 1.05
 0 1 3 33.85 1.06
 0 -1 3 27.49 0.92
 0 -1 -3 27.11 0.91
 0 -1 -3 28.44 0.91
 0 -1 3 30.47 0.92
 0 1 -3 25.74 0.91
 0 1 3 27.62 1.04
 0 1 3 40.24 1.05
 0 1 3 39.92 1.05
 0 -1 3 32.5 1.04
 0 -1 3 23.32 1.11
 0 1 3 27.42 1.1
 0 1 3 30.65 1.03
 0 -1 3 41.24 0.97
 0 1 3 24.19 1.02
 0 1 -3 34.81 0.89
 0 1 3 23.96 1.1
 0 -1 3 23.87 1.05
 0 1 3 25.04 1
 0 1 -4 3381.94 89.34
 0 1 -4 3556.4 89.31
 0 1 -4 3675.14 89.41
 0 -1 4 3666.79 89.45
 0 1 -4 3907.95 89.53
 0 1 -4 3645.48 89.39
 0 1 -4 3742.87 89.44
 0 1 4 3453.65 89.44
 0 1 -4 3463.61 89.33
 0 1 4 3722.09 89.46
 0 1 4 3492.19 89.45
 0 1 4 3180.68 89.29
 0 -1 4 2985.46 89.31
 0 1 4 3509.66 89.46
 0 -1 4 3776.88 89.48
 0 -1 4 3660.67 89.46
 0 1 4 3306.42 89.48
 0 1 4 3867.37 89.47
 0 -1 4 3788.44 89.54
 0 -1 4 3980.89 89.5
 0 1 4 3395.44 89.42
 0 1 4 3887.64 89.54
 0 1 4 3716.37 89.46
 0 1 -5 310.19 7.57
 0 1 5 272.77 7.68
 0 1 5 258.99 7.72
 0 1 -5 300.74 7.64
 0 1 5 281.89 7.68
 0 1 -5 286.09 7.66
 0 1 -5 242.97 7.71
 0 1 -5 307.21 7.45
 0 1 -5 329.4 7.52
 0 1 5 353.59 7.72
 0 -1 5 284.64 7.67
 0 1 -5 280.9 7.52
 0 1 5 268.84 7.73
 0 1 5 273.53 7.67
 0 -1 5 242.91 7.74
 0 1 5 351.89 7.75
 0 1 5 249.29 7.69
 0 -1 5 274.09 7.74
 0 1 5 354.92 7.74
 0 1 5 240.48 7.7
 0 1 5 275.74 7.73
 0 -1 5 324.59 7.72
 0 1 5 363.12 7.78
 0 1 5 344.48 7.76
 0 1 5 311.58 7.7
 0 1 5 321.25 7.76
 0 1 5 252.52 7.75
 0 -1 5 325.6 7.75
 0 1 5 338.96 7.76
 0 -1 5 259.54 7.67
 0 -1 5 289.48 7.5
 0 1 5 248.07 7.49
 0 -1 5 261.08 7.81
 0 1 5 287.16 7.77
 0 1 5 266.06 7.8
 0 -1 5 264.41 7.84
 0 -1 5 357.88 7.73
 0 1 5 295.53 7.75
 0 -1 5 301.26 7.69
 0 1 5 249.72 7.8
 0 1 5 294.31 7.74
 0 -1 5 318.88 7.57
 0 1 5 247.88 7.73
 0 -1 5 251.59 7.7
 0 1 5 239.82 7.67
 0 -1 5 245.29 7.76
 0 1 5 292.84 7.77
 0 1 5 317.74 7.66
 0 1 -6 91.86 2.51
 0 1 6 85.5 2.5
 0 1 -6 84.97 2.26
 0 1 -6 90.29 2.36
 0 1 6 78.44 2.38
 0 1 -6 75.75 2.05
 0 1 -6 87.74 2.31
 0 1 -6 78.93 2.21
 0 1 -6 84.82 2.14
 0 1 6 71.45 2.32
 0 -1 -6 92.15 2.36
 0 -1 6 79.52 2.35
 0 1 6 81.54 2.44
 0 1 6 87.59 2.49
 0 -1 6 79.3 2.5
 0 1 6 73.16 2.33
 0 1 6 72.74 2.33
 0 1 6 80.75 2.5
 0 -1 6 78.51 2.52
 0 1 6 78.48 2.39
 0 -1 6 71.21 2.34
 0 1 6 69.11 2.38
 0 -1 6 68.36 2.34
 0 1 6 80.99 2.39
 0 1 6 89.41 2.58
 0 1 6 85.02 2.47
 0 -1 6 76.58 2.34
 0 -1 6 66.73 2.34
 0 -1 6 78.71 2.39
 0 -1 6 74.5 2.33
 0 1 6 74.3 2.35
 0 -1 6 62.19 2.06
 0 -1 6 79.45 2.39
 0 1 6 82.9 2.45
 0 1 6 95.48 2.67
 0 1 6 76.59 2.45
 0 1 6 81.27 2.46
 0 1 6 73.64 2.3
 0 1 6 88.28 2.53
 0 -1 6 83.4 2.38
 0 -1 6 94.81 2.66
 0 -1 6 99.19 2.69
 0 1 6 81.54 2.43
 0 1 6 69.56 2.27
 0 -1 6 60.96 2.16
 0 -1 6 84.43 2.46
 0 1 6 88.2 2.52
 0 1 6 73.75 2.48
 0 -1 6 86.23 2.54
 0 1 7 190.71 4.69
 0 1 -7 161.65 4.55
 0 1 -7 170.36 4.3
 0 1 -7 171.18 4.49
 0 1 7 163.27 4.65
 0 1 -7 128.35 4.66
 0 1 7 149.18 4.72
 0 1 -7 165.99 4.39
 0 1 -7 147.77 4.58
 0 1 -7 161.77 4.51
 0 -1 -7 136.55 4.59
 0 -1 -7 149.84 4.57
 0 -1 7 202.53 4.72
 0 1 7 139.86 4.69
 0 1 7 195.89 4.71
 0 1 7 202.92 4.72
 0 -1 -7 160.45 4.37
 0 1 7 186.07 4.77
 0 1 7 161.22 4.71
 0 1 7 183.89 4.74
 0 -1 7 160.75 4.6
 0 -1 7 179.05 4.65
 0 1 7 150.11 4.79
 0 -1 7 182.59 4.69
 0 -1 7 189.73 4.67
 0 -1 7 181.9 4.71
 0 1 7 188.58 4.74
 0 1 7 177.27 4.7
 0 1 -7 166.29 4.4
 0 -1 7 167.8 4.59
 0 1 -7 172.72 4.34
 0 -1 7 145.22 4.81
 0 1 7 166.64 4.71
 0 1 7 151.75 4.72
 0 1 7 150.71 4.67
 0 1 7 156.87 4.7
 0 1 7 191.85 4.63
 0 1 7 172.45 4.59
 0 1 7 144.63 4.81
 0 -1 7 148.25 4.84
 0 -1 7 157.23 4.64
 0 -1 7 146.42 4.56
 0 -1 7 161.79 4.66
 0 -1 7 182.52 4.49
 0 1 7 165.85 4.76
 0 -1 7 163.75 4.74
 0 1 7 143.23 4.65
 0 1 7 179.15 4.58
 0 1 7 145.39 4.71
 0 -1 7 143.56 4.71
 0 -1 7 146.88 4.68
 0 1 8 41.58 1.66
 0 1 -8 24.43 1.16
 0 1 -8 38.94 1.32
 0 1 -8 41.41 1.38
 0 1 -8 42.69 1.46
 0 -1 -8 33.63 1.41
 0 -1 -8 44.1 1.46
 0 1 8 30.45 1.4
 0 1 -8 33.26 1.23
 0 1 8 42 1.51
 0 1 8 49.33 1.73
 0 1 8 29.51 1.39
 0 -1 -8 39.69 1.09
 0 1 8 40.95 1.72
 0 -1 8 41.95 1.74
 0 -1 8 32.08 1.07
 0 1 -8 35.34 1.11
 0 1 8 33.9 1.62
 0 1 8 34.75 1.48
 0 -1 8 29.59 1.47
 0 1 8 29.46 1.46
 0 1 8 34.55 1.55
 0 -1 8 43.84 1.77
 0 -1 8 25.02 1.38
 0 -1 8 36.77 1.52
 0 1 -8 33.14 1.04
 0 1 -8 34.72 1.1
 0 -1 8 37.05 1.5
 0 1 8 36.02 1.5
 0 1 -8 24.81 1.16
 0 1 8 46.73 1.7
 0 -1 8 46.88 1.49
 0 1 8 40.84 1.62
 0 -1 8 45.51 1.59
 0 1 8 26.27 1.28
 0 1 8 46.73 1.93
 0 -1 8 36.11 1.24
 0 -1 8 38.42 1.55
 0 -1 8 54.28 1.9
 0 1 8 51.35 1.93
 0 1 8 44.44 1.62
 0 -1 8 50.34 1.96
 0 1 8 40.83 1.6
 0 1 8 31.5 1.36
 0 1 8 48.91 1.75
 0 -1 8 38.08 1.66
 0 -1 8 47.09 1.68
 0 -1 8 46.1 1.75
 0 1 8 42.09 1.6
 0 1 -8 36.61 1.15
 0 1 8 41.42 1.68
 0 -1 8 22.92 1.15
 0 1 8 25.39 1.26
 0 -1 -9 212.1 7.19
 0 -1 -9 236.36 7.19
 0 1 9 250.27 7.26
 0 1 -9 242.74 7.09
 0 1 9 301.69 7.33
 0 1 -9 240.46 7.15
 0 1 -9 201.4 7.29
 0 1 -9 254.14 7.05
 0 -1 -9 228.51 7.19
 0 -1 -9 208.14 7.31
 0 1 -9 259.77 7.08
 0 1 -9 226.93 7.18
 0 -1 -9 256.52 7.2
 0 -1 9 246.92 7.41
 0 1 9 226.86 7.36
 0 1 9 309.4 7.35
 0 1 9 252.56 7.41
 0 1 9 311.17 7.36
 0 -1 9 318.59 7.37
 0 1 9 309.36 7.41
 0 1 9 294.74 7.47
 0 -1 9 307.2 7.42
 0 -1 9 285.03 7.15
 0 -1 9 300.12 7.4
 0 1 9 304.15 7.46
 0 1 9 312.55 7.45
 0 -1 9 238.43 7.4
 0 -1 9 295.55 7.37
 0 -1 9 250.81 7.2
 0 1 9 292.59 7.38
 0 -1 9 293.56 7.41
 0 -1 9 269.51 7.31
 0 1 9 239.84 7.28
 0 -1 9 232.31 7.55
 0 -1 9 234.92 7.51
 0 1 9 243.23 7.53
 0 1 9 269.24 7.39
 0 1 9 307.82 7.26
 0 1 9 250.21 7.59
 0 1 9 284.33 7.21
 0 1 9 269.74 7.38
 0 1 9 237 7.3
 0 1 9 242.26 7.39
 0 -1 9 274.67 7.45
 0 1 9 296.68 7.19
 0 -1 9 290.08 7.06
 0 1 9 273.72 7.46
 0 -1 9 238.76 7.35
 0 1 -10 200.06 5.54
 0 1 -10 199.76 5.38
 0 -1 -10 193.41 5.52
 0 -1 -10 196.31 5.47
 0 1 10 196.42 5.54
 0 1 -10 199.21 5.76
 0 -1 -10 185.14 5.47
 0 1 10 196.93 5.56
 0 1 -10 201.01 5.48
 0 -1 -10 189.17 5.73
 0 1 -10 201.8 5.77
 0 -1 -10 168.42 5.5
 0 1 -10 196.09 5.69
 0 1 10 201.88 5.56
 0 -1 10 197.67 5.57
 0 1 10 188.97 5.73
 0 1 10 209.44 5.79
 0 -1 10 217.74 5.82
 0 -1 10 196.38 5.52
 0 1 10 189.98 5.61
 0 1 10 200.63 5.73
 0 1 10 192.24 5.6
 0 1 10 165.41 5.42
 0 1 10 186.91 5.64
 0 -1 10 190.95 5.76
 0 -1 10 203.73 5.65
 0 1 10 190.92 5.61
 0 -1 10 194.8 5.61
 0 -1 10 177.05 5.34
 0 -1 10 198.71 5.63
 0 1 -10 198.68 5.55
 0 -1 10 193.7 5.62
 0 1 10 205.12 6
 0 -1 10 192.71 5.58
 0 1 10 193.16 5.6
 0 -1 10 200.01 5.89
 0 1 10 191.38 5.43
 0 -1 10 204.16 5.99
 0 1 10 179.64 5.41
 0 1 10 201.19 5.93
 0 1 10 192.23 5.65
 0 1 10 175.09 5.35
 0 -1 10 200.91 5.71
 0 1 10 190.66 5.66
 0 -1 -11 123.57 3.51
 0 1 11 121.05 3.59
 0 1 -11 106.46 3.67
 0 1 -11 88.91 3.63
 0 -1 -11 93.94 3.67
 0 1 -11 105.34 3.5
 0 -1 -11 111.61 3.41
 0 -1 -11 123.51 3.5
 0 -1 -11 108.81 3.47
 0 1 -11 110.62 3.45
 0 1 11 110.35 3.58
 0 -1 -11 107.61 3.57
 0 1 -11 109.32 3.35
 0 -1 11 129.79 3.67
 0 -1 11 118.75 3.89
 0 1 11 125.66 3.59
 0 1 11 93.52 3.67
 0 1 11 121.7 3.92
 0 -1 11 104.58 3.81
 0 1 11 117.6 3.64
 0 1 11 114.95 3.52
 0 -1 11 119.47 3.67
 0 1 11 103.18 3.62
 0 -1 11 117.45 3.65
 0 -1 11 100.35 3.48
 0 1 11 114 3.73
 0 1 11 116.57 3.68
 0 -1 11 121.38 3.68
 0 -1 11 119.81 3.68
 0 1 -11 108.8 3.46
 0 1 -11 103.47 3.5
 0 -1 11 106.38 3.57
 0 1 11 120.32 3.47
 0 1 11 102.1 3.94
 0 1 11 110.04 3.95
 0 -1 11 96.81 3.87
 0 -1 11 104.21 3.89
 0 1 11 111.55 3.42
 0 1 11 96.22 3.57
 0 1 11 108.44 3.66
 0 1 11 116.7 3.82
 0 1 11 106.57 3.8
 0 -1 11 118.49 3.82
 0 -1 12 64.85 2.36
 0 1 -12 58.45 2.29
 0 -1 -12 59.63 2.55
 0 -1 -12 57.23 2.33
 0 1 -12 61.64 2.47
 0 -1 -12 58.07 2.3
 0 1 12 63.76 2.33
 0 1 -12 56.74 2.53
 0 1 -12 56.66 2.51
 0 -1 12 63.91 2.37
 0 -1 12 63.01 2.37
 0 1 12 58.86 2.58
 0 1 12 65.44 2.37
 0 -1 12 62.15 2.62
 0 1 12 63.12 2.61
 0 -1 12 67.09 2.66
 0 -1 12 59.09 2.57
 0 1 12 63.92 2.31
 0 1 12 66.17 2.65
 0 1 12 61.02 2.28
 0 -1 12 64.23 2.43
 0 -1 12 62.29 2.42
 0 1 12 64.9 2.57
 0 -1 12 62.36 2.55
 0 1 12 58.64 2.42
 0 1 12 53.66 2.6
 0 -1 12 57.67 2.6
 0 1 12 58.8 2.39
 0 -1 12 63.63 2.46
 0 1 -12 59.97 2.33
 0 1 -12 62.67 2.26
 0 1 12 55.28 2.42
 0 1 12 58.65 2.79
 0 1 12 57.87 2.68
 0 -1 12 62.72 2.43
 0 -1 12 55.54 2.74
 0 -1 12 59.8 2.72
 0 -1 12 63.72 2.59
 0 1 12 64.29 2.6
 0 1 12 58.68 2.53
 0 1 13 36.19 1.69
 0 1 -13 23 1.7
 0 -1 -13 29.41 1.66
 0 1 -13 29.62 1.75
 0 -1 -13 32.3 1.59
 0 1 -13 26.47 1.81
 0 -1 13 35.39 1.67
 0 -1 -13 29.78 1.62
 0 -1 -13 27.75 1.83
 0 -1 13 47.63 2.24
 0 -1 13 37.09 1.71
 0 -1 13 40.49 2.18
 0 1 13 47.46 2.23
 0 1 13 40.45 2.2
 0 1 13 35.99 1.7
 0 -1 13 36.5 1.69
 0 1 13 35.3 1.66
 0 1 13 35.65 1.87
 0 1 13 44.8 2.07
 0 1 -13 30.26 1.64
 0 1 -13 30.54 1.56
 0 -1 13 33.27 1.78
 0 1 13 30.86 1.79
 0 -1 13 28.44 1.68
 0 1 13 37.64 2.01
 0 -1 13 38.17 2.08
 0 1 13 35.29 2.01
 0 -1 14 2.43 0.82
 0 1 -14 2.93 0.92
 0 -1 -14 3.8 0.88
 0 -1 -14 4.13 1.1
 0 1 14 2.66 0.83
 0 1 -14 3.67 1.14
 0 -1 -14 4.16 1.09
 0 -1 -14 4.43 0.89
 0 1 -14 2.95 0.89
 0 -1 14 2.18 1.22
 0 -1 14 2.48 1.31
 0 1 14 2.49 0.83
 0 -1 14 2.84 0.83
 0 1 14 2.32 1.25
 0 1 14 3.02 1.28
 0 -1 14 1.98 1.3
 0 1 14 2.37 0.8
 0 1 14 2.37 1.23
 0 -1 14 2.08 0.86
 0 1 14 2.56 1.06
 0 1 14 3.82 1.22
 0 -1 14 2.6 0.91
 0 -1 14 3.37 1.27
 0 1 14 2.09 1.3
 0 -1 14 2.87 1.27
 0 1 14 2.6 0.88
 0 -1 14 2.46 1.02
 0 1 -14 3.67 0.83
 0 1 14 2.19 1.37
 0 1 14 2.36 1.27
 0 -1 14 1.25 1.27
 0 -1 14 2.72 1.19
 0 1 14 3.45 1.2
 0 -1 15 10.43 1.15
 0 1 -15 14.45 1.38
 0 -1 -15 13.98 1.49
 0 1 15 10.74 1.13
 0 -1 -15 14.31 1.25
 0 -1 -15 12.43 1.45
 0 1 -15 11.63 1.48
 0 1 15 10.95 1.14
 0 -1 15 10.09 1.12
 0 -1 15 10.67 1.58
 0 1 15 11.26 1.13
 0 -1 15 9.78 1.16
 0 1 15 13.01 1.7
 0 1 15 12.11 1.58
 0 1 15 13.51 1.64
 0 -1 15 13.92 1.69
 0 -1 15 12.19 1.66
 0 -1 15 9.63 1.36
 0 1 15 10.25 1.25
 0 1 15 11.58 1.42
 0 -1 15 11.41 1.59
 0 -1 15 9.59 1.21
 0 1 15 13.62 1.55
 0 -1 15 11.27 1.57
 0 1 15 12.43 1.71
 0 1 -15 14.72 1.41
 0 1 -15 13.75 1.27
 0 -1 -15 13.01 1.26
 0 -1 15 11.91 1.52
 0 -1 15 12.01 1.71
 0 1 15 9.82 1.67
 0 1 15 13.6 1.72
 0 -1 15 11.4 1.51
 0 -1 16 53.41 2.7
 0 1 16 54.16 2.39
 0 -1 16 67.78 2.91
 0 1 16 49.37 2.31
 0 -1 16 51.82 2.33
 0 1 16 53.13 2.52
 0 -1 16 50.24 2.29
 0 1 16 61.31 2.83
 0 -1 16 63.78 2.87
 0 1 16 65.2 2.86
 0 1 16 51.83 2.67
 0 1 16 54.02 2.63
 0 -1 16 47.08 2.67
 0 1 16 45 2.7
 0 -1 16 51.16 2.49
 0 -1 16 52.28 2.7
 0 1 16 52.89 2.6
 0 -1 16 53.2 2.64
 0 1 16 47.64 2.44
 0 1 -16 46.25 2.44
 0 -1 -16 42.7 2.3
 0 1 -16 45.99 2.34
 0 1 -16 46.49 2.57
 0 -1 16 43.24 2.52
 0 1 16 44.7 2.81
 0 1 16 44.73 2.88
 0 1 16 44.4 2.58
 0 -1 16 52.49 2.34
 0 1 -16 51.2 2.71
 0 -1 -16 52.96 2.74
 0 -1 -16 47.06 2.6
 0 1 16 53.78 2.59
 0 1 -17 60.73 3.04
 0 1 17 59.88 2.75
 0 1 -17 49.02 2.84
 0 -1 17 53.62 2.5
 0 -1 -17 48.78 2.85
 0 1 17 52.65 2.49
 0 1 17 52.66 2.52
 0 1 17 66.03 3.02
 0 1 17 67.99 3.06
 0 -1 17 72.34 3.14
 0 -1 17 67.5 3.07
 0 -1 17 62.64 2.98
 0 -1 17 63.23 2.88
 0 -1 17 53.99 2.54
 0 1 17 69.52 3.08
 0 -1 17 55.03 2.5
 0 1 17 61.9 2.78
 0 -1 17 61.75 3.02
 0 -1 17 62.28 2.96
 0 1 17 65.72 3.17
 0 -1 17 51.05 2.67
 0 1 17 60.32 2.88
 0 1 17 49.23 2.65
 0 -1 17 54.19 2.77
 0 1 17 54.32 2.8
 0 1 -17 54.57 2.69
 0 -1 -17 54.42 2.67
 0 1 -17 55.3 2.85
 0 1 17 56.27 2.7
 0 -1 17 61.89 2.91
 0 1 17 62.33 3.28
 0 1 17 60.52 2.97
 0 1 17 57.86 2.92
 0 1 -18 43.26 2.65
 0 -1 18 51.44 2.58
 0 -1 -18 45.4 2.65
 0 1 -18 47.15 2.72
 0 1 18 50.42 2.5
 0 -1 -18 42.43 2.66
 0 1 18 50.68 2.36
 0 1 18 49.06 2.64
 0 -1 18 51.59 2.7
 0 -1 18 53.72 2.78
 0 1 18 45.35 2.44
 0 1 18 53.28 2.73
 0 -1 18 53.96 2.39
 0 1 18 52.08 2.33
 0 -1 18 54.03 2.37
 0 -1 18 48.5 2.54
 0 -1 18 47.88 2.59
 0 1 18 50.16 2.63
 0 -1 18 46.84 2.61
 0 -1 18 49.55 2.52
 0 1 18 43.7 2.69
 0 1 18 46.87 2.55
 0 -1 18 45.22 2.66
 0 1 -18 45.25 2.43
 0 1 18 51.35 2.54
 0 1 -18 44.8 2.57
 0 -1 -18 43.38 2.54
 0 1 18 41.88 2.81
 0 1 18 38.09 2.5
 0 -1 18 42.38 2.5
 0 1 18 46.28 2.63
 0 -1 18 47.34 2.65
 0 1 19 52.86 2.56
 0 -1 -19 47.56 2.75
 0 -1 19 55 2.67
 0 1 19 53.26 2.71
 0 1 -19 48.21 2.77
 0 -1 19 60.53 2.86
 0 -1 19 53.53 2.63
 0 -1 19 56.46 2.79
 0 1 19 53.86 2.54
 0 1 19 65.24 2.9
 0 1 19 61.58 2.83
 0 -1 19 43.77 2.24
 0 1 19 54.19 2.8
 0 1 19 60.71 2.96
 0 1 19 52.93 2.63
 0 -1 19 58.65 2.8
 0 -1 19 54.6 2.79
 0 -1 19 48.47 2.64
 0 -1 19 48.7 2.52
 0 1 19 48.24 2.53
 0 1 -19 40.2 2.5
 0 -1 19 51.49 2.59
 0 1 -19 41.27 2.55
 0 -1 -19 43.64 2.56
 0 1 19 58.26 2.81
 0 -1 19 56.09 2.69
 0 1 19 56.71 2.79
 0 -1 19 53.02 2.74
 0 -1 20 48.82 2.5
 0 -1 20 53.5 2.48
 0 1 20 48.15 2.47
 0 -1 20 50.36 2.41
 0 -1 20 50.43 2.55
 0 1 20 49.49 2.53
 0 -1 20 41.55 2.45
 0 1 20 40.87 2.5
 0 -1 20 45.87 2.47
 0 1 20 40.66 2.44
 0 -1 -20 44.11 2.41
 0 1 -20 41.76 2.38
 0 1 20 53.21 2.46
 0 -1 20 51.3 2.43
 0 1 -20 46.13 2.47
 0 -1 -20 42.04 2.37
 0 1 -20 48.11 2.62
 0 1 20 41.43 2.37
 0 -1 20 50.62 2.54
 0 1 20 48.44 2.51
 0 1 21 24.47 1.72
 0 -1 21 27.02 1.71
 0 1 21 26.19 1.61
 0 -1 21 26.07 1.76
 0 -1 21 26.7 1.68
 0 -1 21 28.36 1.82
 0 1 21 28.2 1.81
 0 -1 21 22.53 1.74
 0 1 21 24.48 1.81
 0 -1 -21 15.62 1.49
 0 1 21 27.54 1.71
 0 -1 21 26.41 1.67
 0 1 -21 16.27 1.53
 0 1 21 25.34 1.74
 0 -1 21 23.42 1.63
 0 -1 21 25.74 1.78
 0 1 21 26.3 1.77
 0 -1 22 5.9 1.02
 0 1 22 6.33 1.05
 0 -1 22 5.53 1.02
 0 1 22 5.41 1.14
 0 -1 22 5.79 0.99
 0 -1 22 5.05 1.11
 0 1 22 5.57 1.12
 0 -1 22 4.43 1.09
 0 1 22 5.72 0.96
 0 1 -22 6.51 1.18
 0 -1 22 6.37 0.98
 0 -1 22 4.56 0.97
 0 1 22 5.44 1.04
 0 1 22 5.38 1.08
 0 1 -22 5.88 1.05
 0 -1 22 6.19 1.13
 0 1 23 14 1.13
 0 -1 23 13.75 1.11
 0 1 23 13.77 1.19
 0 -1 23 13.59 1.14
 0 1 23 14.13 1.18
 0 -1 23 14.64 1.19
 0 1 23 13.51 1.07
 0 1 23 13.44 1.14
 0 -1 23 14.35 1.19
 0 1 24 1.01 0.64
 0 1 24 1.15 0.6
 0 -1 24 1.29 0.61
 0 1 24 0.9 0.58
 0 -1 24 1.46 0.6
 0 2 0 1316.59 35.28
 0 -2 0 1430.47 35.34
 0 -2 0 1436.44 35.33
 0 2 0 1444.3 35.29
 0 -2 0 1467.24 35.38
 0 -2 0 1364.18 35.32
 0 2 0 1402.89 35.33
 0 -2 0 1373 35.34
 0 -2 0 1364.37 35.32
 0 2 0 1383.8 35.33
 0 2 0 1419.41 35.35
 0 -2 0 1417.88 35.35
 0 2 0 1358.81 35.33
 0 2 0 1374.58 35.3
 0 -2 0 1249.24 35.34
 0 -2 0 1387.09 35.28
 0 2 0 1379.29 35.34
 0 -2 0 1362.77 35.34
 0 2 0 1238.34 35.34
 0 2 0 1334.57 35.32
 0 2 0 1458.82 35.32
 0 2 0 1464.72 35.29
 0 2 0 1413.47 35.35
 0 2 0 1449.64 35.35
 0 2 -1 1060.44 27.68
 0 -2 1 942.15 27.66
 0 -2 1 1031.48 27.67
 0 2 -1 1205.35 27.71
 0 -2 1 1325.59 27.72
 0 2 -1 964.09 27.67
 0 2 -1 1183.21 27.69
 0 2 -1 966.35 27.65
 0 2 1 889.77 27.63
 0 -2 1 983.34 27.71
 0 2 -1 1125.98 27.68
 0 2 -1 1076.83 27.65
 0 2 1 1098.44 27.68
 0 2 1 1020.9 27.66
 0 -2 1 1045.18 27.66
 0 2 1 1092.81 27.67
 0 -2 1 950.17 27.59
 0 2 -1 1004.65 27.64
 0 2 -1 1241.74 27.72
 0 -2 -1 1433.93 27.7
 0 2 -1 949.14 27.65
 0 -2 1 1192.65 27.59
 0 -2 1 908.69 27.64
 0 2 1 1315.09 27.69
 0 -2 1 1291.27 27.69
 0 2 1 1115.9 27.62
 0 2 1 1139.55 27.67
 0 2 -1 998.68 27.66
 0 -2 1 1162.15 27.68
 0 -2 1 1298.41 27.71
 0 2 -1 1093.84 27.67
 0 2 -2 370.78 10.21
 0 -2 2 424.74 10.29
 0 2 -2 395.35 10.27
 0 -2 2 387.74 10.17
 0 -2 -2 387.65 10.14
 0 -2 2 423.65 10.28
 0 -2 2 422.21 10.25
 0 -2 2 399.36 10.23
 0 -2 2 414.36 10.21
 0 2 -2 381.1 10.23
 0 -2 2 408.36 10.24
 0 -2 2 440.99 10.35
 0 2 -2 388.06 10.28
 0 2 -2 382.15 10.26
 0 2 -2 369.74 10.24
 0 2 -2 387.41 10.24
 0 -2 2 412.65 10.25
 0 2 2 402.85 10.26
 0 2 2 390.63 10.16
 0 2 2 390.39 10.23
 0 2 2 416.63 10.28
 0 2 -2 367.78 10.21
 0 2 2 415.14 10.23
 0 2 -2 375.94 10.2
 0 2 2 393.6 10.25
 0 -2 2 406.93 10.28
 0 -2 2 416.58 10.26
 0 2 -2 394.29 10.26
 0 2 -2 378.78 10.23
 0 -2 2 419.08 10.28
 0 2 2 404.97 10.24
 0 2 2 419.07 10.27
 0 -2 3 195.21 5.41
 0 -2 3 209.76 5.37
 0 -2 3 210.27 5.39
 0 -2 3 182.9 5.28
 0 -2 -3 176.1 5.33
 0 -2 3 221.2 5.3
 0 2 -3 251.48 5.42
 0 -2 3 161.35 5.43
 0 2 -3 178.79 5.45
 0 -2 -3 210.9 5.39
 0 2 3 188.77 5.38
 0 2 3 165.59 5.35
 0 2 -3 210.09 5.38
 0 2 -3 213 5.35
 0 2 3 229.63 5.47
 0 2 3 177.8 5.44
 0 2 3 167.36 5.34
 0 2 3 171.02 5.34
 0 -2 3 169.08 5.48
 0 -2 -3 244.83 5.32
 0 2 -3 210.77 5.46
 0 2 -3 208.49 5.42
 0 2 -3 246.16 5.42
 0 2 -3 211.75 5.43
 0 -2 -3 220.61 5.34
 0 -2 3 245.89 5.37
 0 2 -3 209.3 5.45
 0 -2 3 241.02 5.32
 0 -2 3 202.06 5.47
 0 -2 3 239.82 5.36
 0 2 3 168.68 5.38
 0 2 3 181.01 5.43
 0 2 -3 217.45 5.42
 0 -2 3 238.6 5.46
 0 -2 3 241.37 5.42
 0 2 3 196.92 5.31
 0 2 3 196.82 5.44
 0 2 -4 702.69 17.13
 0 2 4 679.09 17.1
 0 -2 4 684.38 17.01
 0 -2 4 725.19 17.14
 0 2 -4 703.67 17.14
 0 -2 4 689.33 17.04
 0 -2 -4 662.69 16.99
 0 2 4 675.86 17.14
 0 2 4 616.22 16.96
 0 -2 -4 632.32 16.96
 0 2 4 652.59 17.06
 0 2 4 670.49 16.97
 0 -2 4 683.7 17.09
 0 2 4 701.26 17.11
 0 2 -4 659.01 16.91
 0 2 -4 664.57 16.97
 0 2 4 654.36 17.08
 0 2 4 659.21 17.14
 0 2 4 730.39 17.19
 0 2 4 638.36 17.09
 0 2 4 668.83 17.09
 0 2 4 674.68 17.1
 0 2 -4 643.63 16.95
 0 -2 4 716.66 17.16
 0 2 -4 604.53 16.98
 0 2 -4 681.66 17.04
 0 2 4 650.75 17.12
 0 2 4 660.14 17.09
 0 2 4 757.36 17.21
 0 -2 4 686.66 17.1
 0 2 4 750.6 17.24
 0 -2 4 702.9 17.19
 0 2 4 666.41 17.06
 0 2 4 757.32 17.07
 0 2 4 551.81 16.92
 0 2 4 555.49 17.05
 0 -2 4 660.71 16.99
 0 2 4 629.63 17
 0 2 4 721.71 17.18
 0 2 -5 96.2 3.27
 0 2 -5 84.99 3.25
 0 -2 5 109.98 3.25
 0 -2 -5 90.36 3.12
 0 2 -5 106.99 3.2
 0 2 5 107.89 3.28
 0 2 5 102.24 3.23
 0 -2 -5 110.47 3.2
 0 2 5 137.41 3.28
 0 2 5 103.89 3.3
 0 2 5 92.8 3.26
 0 2 5 110.96 3.31
 0 2 5 134.29 3.29
 0 2 -5 107.54 3.09
 0 2 5 110.27 3.27
 0 2 5 104.63 3.28
 0 -2 5 108.08 3.31
 0 2 5 132.74 3.26
 0 2 5 131.8 3.34
 0 -2 5 131.89 3.32
 0 -2 5 110.2 3.3
 0 2 5 144.55 3.34
 0 2 5 109.36 3.34
 0 2 5 138.46 3.38
 0 2 5 100.73 3.34
 0 2 5 136.48 3.31
 0 -2 5 124.33 3.34
 0 2 -5 112.27 3.2
 0 -2 5 108.14 3.31
 0 2 -5 119.34 3.1
 0 2 -5 122.49 3.14
 0 2 -5 109.9 3.21
 0 2 5 101.94 3.4
 0 -2 5 135.85 3.32
 0 -2 5 99.56 3.39
 0 2 5 117.82 3.35
 0 2 5 111.96 3.39
 0 2 5 110.65 3.36
 0 2 5 142.9 3.28
 0 2 5 117.83 3.32
 0 -2 5 107.14 3.43
 0 2 5 121.46 3.27
 0 2 5 98.21 3.19
 0 2 5 95.93 3.19
 0 2 5 120.32 3.34
 0 2 5 124.05 3.12
 0 -2 5 153.76 3.19
 0 -2 5 92.86 3.32
 0 2 5 127.16 3.26
 0 2 -5 113.73 3
 0 2 5 99.21 3.33
 0 2 -6 83.65 2.59
 0 2 6 77.19 2.48
 0 2 6 95.43 2.58
 0 2 6 93.55 2.59
 0 -2 6 96.41 2.53
 0 2 -6 82.95 2.59
 0 -2 -6 77.93 2.43
 0 2 6 93.69 2.65
 0 2 -6 77.44 2.44
 0 2 -6 70.43 2.34
 0 -2 -6 74.08 2.39
 0 2 6 91.09 2.57
 0 2 6 83.13 2.49
 0 2 -6 78.59 2.29
 0 2 6 81.52 2.47
 0 2 6 91.18 2.65
 0 2 6 98.96 2.65
 0 2 6 105.14 2.69
 0 -2 6 94.19 2.67
 0 2 6 89.78 2.55
 0 -2 6 67.54 2.42
 0 -2 6 88.61 2.58
 0 2 6 81.3 2.59
 0 2 6 90.84 2.68
 0 2 6 93.83 2.8
 0 -2 6 85.13 2.54
 0 -2 6 89.9 2.6
 0 -2 6 99.01 2.68
 0 2 6 73.39 2.52
 0 2 6 83.54 2.54
 0 2 6 80.76 2.52
 0 2 -6 80.59 2.47
 0 2 -6 77.43 2.42
 0 2 -6 61.53 2.3
 0 2 -6 72.99 2.29
 0 -2 6 95.62 2.59
 0 -2 6 85.07 2.52
 0 2 6 93 2.54
 0 2 6 78.12 2.47
 0 2 6 80.34 2.61
 0 -2 6 109.34 2.84
 0 -2 6 96.16 2.51
 0 2 6 90.42 2.61
 0 2 6 106.37 2.73
 0 2 6 93.6 2.75
 0 -2 6 87.49 2.49
 0 -2 6 121.02 2.94
 0 2 6 98.26 2.72
 0 -2 6 62.68 2.25
 0 2 6 77.41 2.45
 0 2 6 95.95 2.53
 0 2 6 99.84 2.54
 0 2 -6 68.42 2.2
 0 2 6 100.69 2.7
 0 2 6 84.93 2.63
 0 2 -7 110.51 3.8
 0 2 7 129.28 3.79
 0 2 -7 130.46 3.61
 0 -2 -7 123.45 3.69
 0 -2 -7 107.65 3.64
 0 2 -7 100.72 3.74
 0 2 7 110.61 3.72
 0 2 7 153.02 3.8
 0 2 7 132.14 3.6
 0 2 7 113.18 3.83
 0 2 -7 119.26 3.69
 0 2 7 117.82 3.79
 0 2 -7 123.45 3.6
 0 2 7 111.8 3.79
 0 2 7 151.58 3.78
 0 2 -7 122.42 3.5
 0 2 7 122.68 3.76
 0 2 7 154.97 3.81
 0 -2 7 116.29 3.83
 0 2 7 158.19 3.87
 0 -2 7 153.98 3.84
 0 2 7 151.58 3.93
 0 2 7 156.11 3.87
 0 -2 7 143.71 3.83
 0 -2 7 145.31 3.8
 0 2 7 151.25 3.91
 0 -2 7 133.58 3.81
 0 2 7 127.62 3.87
 0 2 7 120.06 3.91
 0 2 -7 131.48 3.59
 0 2 -7 119.36 3.71
 0 2 -7 134.79 3.56
 0 -2 7 131.32 3.78
 0 2 7 144.91 3.79
 0 2 7 118.31 3.94
 0 2 7 135.31 3.88
 0 2 7 110.68 3.92
 0 -2 7 117.34 3.98
 0 2 7 155.17 3.77
 0 -2 7 132.54 3.75
 0 2 7 129.79 3.84
 0 2 7 115.49 3.82
 0 -2 7 125.98 3.72
 0 2 7 126.31 3.89
 0 -2 7 116.56 3.95
 0 2 7 113.89 3.72
 0 2 7 139.31 3.9
 0 2 7 115.86 3.86
 0 2 -7 132.02 3.44
 0 -2 7 142.72 3.53
 0 2 7 147.18 3.75
 0 -2 8 791.19 18.16
 0 2 -8 744.88 18.11
 0 2 8 754.81 18.18
 0 2 -8 719.02 17.97
 0 2 8 652.38 18.09
 0 -2 -8 765.93 18.12
 0 2 8 757.57 18.3
 0 2 -8 580.19 17.8
 0 2 -8 797.34 18.34
 0 2 -8 733.43 17.96
 0 2 8 777.49 18.25
 0 2 8 686.71 18.11
 0 2 8 819.21 18.31
 0 2 8 691.23 18.08
 0 -2 8 787.94 18.3
 0 2 8 756.47 18.25
 0 -2 8 783.09 18.29
 0 -2 8 620.23 17.86
 0 -2 8 635.66 18.07
 0 2 8 644.8 18.16
 0 2 8 815.95 18.45
 0 -2 8 740.83 18
 0 2 8 690.8 18.21
 0 -2 8 689.77 18.13
 0 -2 8 639.27 18.09
 0 -2 8 594.29 18.03
 0 2 8 654.06 18.14
 0 2 -8 723.83 17.9
 0 -2 8 719.7 18.19
 0 2 -8 774.79 18.15
 0 2 -8 742.48 18.07
 0 2 8 724.34 18.24
 0 2 8 756.5 18.25
 0 -2 8 854.28 18.51
 0 -2 8 748.84 18.12
 0 2 8 794.71 18.37
 0 2 8 595.18 17.99
 0 2 8 833.27 18.54
 0 2 8 708.57 18.08
 0 -2 8 881.1 18.6
 0 2 8 693 18.19
 0 -2 8 765.75 18.28
 0 2 8 791.68 18.33
 0 2 8 584.75 17.9
 0 -2 8 529.49 17.78
 0 2 8 742.93 18.15
 0 2 8 657.82 18.19
 0 2 8 582.72 17.97
 0 -2 -9 205.09 6.32
 0 2 9 198.56 6.48
 0 2 9 261.35 6.46
 0 -2 9 236.69 6.4
 0 2 -9 233.4 6.22
 0 2 -9 219.12 6.34
 0 -2 -9 214.95 6.33
 0 2 9 226.8 6.43
 0 2 -9 191.6 6.44
 0 2 -9 198.25 6.47
 0 -2 9 266.45 6.5
 0 2 9 255.89 6.43
 0 -2 9 224.23 6.54
 0 2 9 195.5 6.45
 0 2 9 265.28 6.48
 0 2 9 225.62 6.53
 0 -2 9 253.61 6.46
 0 -2 9 202.33 6.49
 0 -2 9 251.2 6.46
 0 -2 9 250.2 6.46
 0 2 9 258.65 6.52
 0 2 9 255.13 6.57
 0 -2 9 213.91 6.24
 0 -2 9 260.89 6.47
 0 2 9 247.29 6.56
 0 2 -9 231.23 6.33
 0 2 -9 220.89 6.37
 0 -2 9 248.07 6.5
 0 2 -9 234.17 6.15
 0 -2 9 225.58 6.37
 0 2 9 257.72 6.39
 0 2 9 205.73 6.52
 0 2 9 235.19 6.53
 0 2 9 223.57 6.5
 0 2 9 240.75 6.37
 0 2 9 201.9 6.44
 0 -2 9 203.49 6.61
 0 -2 9 194.87 6.66
 0 2 9 202.09 6.69
 0 2 9 205 6.66
 0 -2 9 230.64 6.54
 0 2 9 232.14 6.23
 0 2 9 198.38 6.5
 0 2 9 198.55 6.36
 0 2 9 251.28 6.35
 0 2 9 238.15 6.59
 0 2 10 215.75 5.85
 0 -2 -10 181.03 5.73
 0 -2 -10 176.55 5.71
 0 -2 -10 190.75 5.75
 0 2 -10 184.42 5.94
 0 -2 -10 192.08 5.76
 0 2 10 198.68 5.99
 0 2 -10 176.6 5.9
 0 2 -10 182.84 5.58
 0 2 10 212.98 5.88
 0 2 10 213.34 5.86
 0 2 10 217.12 6.02
 0 2 10 216.77 5.84
 0 -2 10 223.36 5.89
 0 2 10 198.98 5.97
 0 -2 10 221.93 6.05
 0 -2 10 217.46 5.91
 0 -2 10 227.64 5.96
 0 2 10 196.86 5.92
 0 2 10 213.62 5.94
 0 -2 10 221.16 5.9
 0 -2 10 206.12 6
 0 2 10 219.57 5.87
 0 2 10 221.05 6.03
 0 -2 10 212.79 5.92
 0 2 -10 185.51 5.7
 0 2 -10 184.73 5.76
 0 2 10 209.54 5.77
 0 2 10 206.03 5.97
 0 -2 10 207.86 5.83
 0 2 10 213.42 5.77
 0 -2 10 207.07 6.17
 0 2 10 205.94 6.19
 0 2 10 208.06 6.27
 0 -2 10 204.25 6.22
 0 2 10 200.48 5.92
 0 2 10 189.05 5.83
 0 2 10 214.68 5.74
 0 -2 -11 36.6 1.66
 0 2 11 43.3 1.85
 0 -2 -11 30.16 1.6
 0 -2 -11 25.83 1.76
 0 2 11 48.03 1.85
 0 2 -11 27.2 1.75
 0 -2 -11 30.11 1.6
 0 2 -11 30.71 1.79
 0 2 11 46.71 1.84
 0 -2 11 40.31 2.04
 0 2 11 44.63 2.07
 0 -2 11 47.64 1.85
 0 2 11 37.99 1.94
 0 -2 11 45.89 2.1
 0 2 11 45.8 2.09
 0 2 11 49.25 1.83
 0 -2 11 46.15 2.17
 0 2 11 51.17 2.19
 0 2 11 42.77 1.99
 0 2 11 46.64 1.89
 0 -2 11 45.78 1.89
 0 -2 11 49.69 1.92
 0 -2 11 42.47 2.07
 0 -2 11 47.52 1.88
 0 2 11 48.14 1.85
 0 2 11 44.55 1.97
 0 2 -11 33.51 1.61
 0 -2 11 47.78 1.91
 0 2 -11 29.58 1.64
 0 2 11 37.95 1.9
 0 2 11 38.03 2.18
 0 2 11 42.91 1.95
 0 -2 11 37.87 2.15
 0 2 11 47.95 1.76
 0 -2 11 41.97 1.82
 0 2 11 43.55 1.75
 0 2 11 43.16 2.21
 0 2 11 44.18 2.08
 0 -2 11 44.57 2.03
 0 2 11 43.23 1.67
 0 2 11 43.11 2.05
 0 2 -12 46.14 2.12
 0 2 12 41.26 1.94
 0 -2 -12 50.7 1.92
 0 -2 -12 49.79 1.92
 0 2 12 47.3 1.95
 0 2 -12 44.92 2.17
 0 -2 -12 45.4 2.15
 0 -2 -12 45.82 1.95
 0 -2 -12 44.21 1.9
 0 2 12 44.56 2.19
 0 -2 12 49.59 1.99
 0 -2 12 48.32 2.26
 0 2 12 46.69 2.24
 0 2 12 41.39 2.14
 0 2 12 39.47 2.08
 0 -2 12 46.64 2.23
 0 -2 12 41.12 2.16
 0 2 12 48.41 1.99
 0 2 12 47.11 1.93
 0 2 12 43.43 2.05
 0 2 12 43.61 1.91
 0 2 12 44.1 2.08
 0 -2 12 49.12 2.05
 0 -2 12 48.76 2.05
 0 2 12 43.28 2.03
 0 2 12 46.67 2.14
 0 -2 12 42.64 2.18
 0 -2 12 47.39 2.03
 0 2 -12 45.91 1.97
 0 -2 12 48.86 2.07
 0 2 -12 46.69 1.88
 0 2 -12 46.23 1.9
 0 -2 12 41.41 2.29
 0 2 12 43.04 2.04
 0 2 12 43.71 1.85
 0 2 12 47.96 1.86
 0 2 12 38.38 2.3
 0 2 12 46 2.11
 0 -2 12 46.56 1.98
 0 2 12 42.16 2.33
 0 2 12 41.71 2.14
 0 2 12 46.53 2.19
 0 -2 12 47.74 2.21
 0 2 -13 98.45 3.72
 0 -2 -13 101.05 3.51
 0 -2 -13 82.83 3.69
 0 -2 -13 97.58 3.55
 0 2 -13 87.53 3.72
 0 -2 13 104.07 3.58
 0 2 13 143.16 4.11
 0 -2 13 137.06 4.09
 0 -2 13 123.86 3.98
 0 -2 13 112.22 3.66
 0 2 13 109.3 3.64
 0 -2 13 115.25 3.67
 0 2 13 127.87 3.98
 0 2 13 106.22 3.56
 0 2 13 128.48 3.92
 0 2 13 111.6 3.77
 0 -2 13 106.25 3.7
 0 2 -13 99.59 3.47
 0 2 -13 95.8 3.63
 0 2 -13 93.99 3.51
 0 -2 13 93.32 3.52
 0 2 13 99.34 3.67
 0 2 13 110.39 3.94
 0 -2 13 106.5 3.84
 0 2 13 111.35 3.87
 0 -2 -14 1.95 1.03
 0 -2 -14 2.03 0.81
 0 -2 -14 1.41 0.72
 0 2 -14 1.9 0.87
 0 2 -14 2.17 1.09
 0 -2 14 1.71 0.74
 0 2 14 2.18 0.8
 0 -2 14 2.87 0.8
 0 2 14 2.16 0.81
 0 2 14 2.15 0.78
 0 2 14 2.6 1.21
 0 -2 14 2.43 0.79
 0 2 14 2.55 1.26
 0 2 14 1.76 1.28
 0 -2 14 2.32 1.2
 0 -2 14 3.27 1.31
 0 -2 14 1.94 1.28
 0 -2 14 2.78 1.31
 0 2 14 2.2 0.86
 0 -2 14 2.01 1.03
 0 2 14 3.34 1.02
 0 2 14 2.14 1.31
 0 -2 14 1.15 0.83
 0 -2 14 1.8 1.2
 0 -2 14 2.61 0.93
 0 2 14 2.21 1.16
 0 -2 14 2.29 0.87
 0 2 -14 1.07 0.93
 0 2 -14 1.46 0.86
 0 -2 14 2.46 1.13
 0 -2 14 2.32 1.27
 0 2 14 1.09 1.33
 0 2 14 2.01 1.34
 0 -2 14 2.39 1.22
 0 2 14 1.85 1.2
 0 -2 -15 8.78 1.38
 0 -2 -15 7.91 1.37
 0 -2 -15 7.69 1.07
 0 -2 15 12.85 1.23
 0 2 -15 9.73 1.39
 0 2 15 16.78 1.48
 0 2 -15 8.79 1.47
 0 2 15 14.46 1.26
 0 2 15 17.25 1.73
 0 -2 15 19.96 1.82
 0 -2 15 12.32 1.25
 0 2 15 20.03 1.79
 0 2 15 13.17 1.22
 0 2 15 17.95 1.71
 0 -2 15 18.84 1.82
 0 -2 15 16.55 1.73
 0 2 15 15.18 1.46
 0 2 15 20.93 1.99
 0 2 15 12.22 1.36
 0 -2 15 17.54 1.72
 0 2 15 15 1.53
 0 -2 15 12.61 1.46
 0 -2 15 21.48 1.84
 0 2 15 18.63 1.61
 0 2 15 16.87 1.55
 0 -2 15 13.05 1.38
 0 2 -15 8.12 1.16
 0 2 15 14.46 1.4
 0 2 -15 8.95 1.38
 0 2 -15 8.45 1.27
 0 2 15 13.83 1.74
 0 -2 15 16.59 1.63
 0 2 15 19.25 1.92
 0 -2 15 14.09 1.32
 0 -2 15 14.79 1.63
 0 -2 16 17.32 1.78
 0 2 16 18.17 1.43
 0 2 16 18.72 1.85
 0 -2 16 18.83 1.43
 0 -2 16 18.84 1.46
 0 2 16 16.96 1.54
 0 2 16 17.99 1.75
 0 2 16 17.23 1.41
 0 -2 16 19.61 1.87
 0 2 16 16.79 1.9
 0 -2 16 17.25 1.82
 0 2 16 16.18 1.67
 0 -2 16 16.7 1.53
 0 2 16 17.1 1.68
 0 -2 16 16.22 1.79
 0 -2 16 19.06 1.67
 0 2 16 17.99 1.57
 0 -2 -16 26.12 1.64
 0 2 -16 25.7 1.93
 0 2 -16 24.6 1.72
 0 2 16 14.93 1.73
 0 -2 16 14.73 1.62
 0 2 16 17.2 1.95
 0 2 16 17.82 2.04
 0 2 16 16 1.54
 0 -2 -16 25.71 1.93
 0 -2 16 18.22 1.43
 0 -2 -16 25.97 1.62
 0 -2 -16 26.78 1.94
 0 2 -16 26.31 1.95
 0 2 -16 28.37 2.07
 0 -2 -17 20.07 1.91
 0 2 -17 19.36 1.87
 0 2 -17 25.32 2.11
 0 -2 17 27.29 1.72
 0 2 17 32.11 1.99
 0 2 17 27.31 1.87
 0 -2 17 34.79 2.29
 0 -2 17 30.6 2.19
 0 -2 17 29.04 1.73
 0 -2 17 31.14 2.11
 0 2 17 27.5 1.71
 0 2 17 32.13 2.17
 0 -2 17 29.08 2.14
 0 2 17 28.72 2.1
 0 2 17 27.99 1.74
 0 -2 17 30.52 1.81
 0 2 17 32.26 2.22
 0 -2 17 28.99 1.9
 0 2 17 27.91 1.99
 0 -2 17 29.39 2.04
 0 -2 17 30.19 2.21
 0 2 17 28.86 2.29
 0 2 17 28.85 2
 0 -2 17 31.24 2.19
 0 2 -17 22.21 1.8
 0 2 -17 23.78 1.97
 0 2 17 27.99 1.95
 0 2 -17 25.67 1.97
 0 2 17 25.58 2.13
 0 2 17 28.88 2.37
 0 -2 17 26.48 1.96
 0 2 17 26 2.36
 0 2 17 29.48 2.09
 0 -2 18 13.78 1.63
 0 -2 18 14 1.3
 0 2 -18 14.7 1.77
 0 2 -18 15.39 1.79
 0 2 18 15.53 1.55
 0 -2 -18 14.56 1.7
 0 -2 18 14.05 1.8
 0 -2 18 13.51 1.64
 0 -2 18 12.75 1.28
 0 2 18 14.15 1.7
 0 2 18 13 1.76
 0 2 18 13.78 1.48
 0 -2 18 13.72 1.71
 0 -2 18 12.28 1.72
 0 -2 18 12.46 1.74
 0 2 18 13.47 1.61
 0 2 18 12.35 1.84
 0 -2 18 14.64 1.63
 0 -2 18 13.47 1.48
 0 2 -18 13.99 1.67
 0 -2 -18 14.42 1.63
 0 2 18 15.04 1.49
 0 2 -18 14.08 1.53
 0 2 -18 14.93 1.65
 0 -2 18 12.53 1.6
 0 2 18 10.54 1.68
 0 2 18 13.21 1.89
 0 2 18 11.53 1.63
 0 -2 -19 91.16 3.94
 0 -2 19 104.75 3.91
 0 2 19 97.86 3.71
 0 2 -19 93.89 4.02
 0 2 19 98.24 3.89
 0 2 19 109.12 4.01
 0 -2 19 116.5 4.1
 0 -2 19 108.44 3.93
 0 -2 19 108.72 4.02
 0 2 19 106.66 3.96
 0 -2 19 82.98 3.43
 0 -2 19 101.52 3.98
 0 -2 19 95.68 3.79
 0 -2 19 94.1 3.86
 0 -2 19 104.58 3.98
 0 2 19 112.44 4.17
 0 2 19 103.82 4.05
 0 2 -19 82.91 3.77
 0 -2 -19 76.93 3.66
 0 2 19 90.07 3.71
 0 2 -19 79.34 3.69
 0 2 19 103.51 3.98
 0 -2 19 106.73 3.83
 0 -2 19 100.11 3.96
 0 2 19 104.52 3.98
 0 -2 20 14.39 1.48
 0 -2 20 12.3 1.49
 0 2 20 12.62 1.48
 0 -2 20 12.5 1.44
 0 2 20 12.37 1.52
 0 -2 20 13.23 1.57
 0 -2 20 11.84 1.56
 0 -2 20 14.39 1.63
 0 -2 20 14.13 1.52
 0 -2 20 14.14 1.4
 0 2 20 12.24 1.54
 0 2 20 10.34 1.61
 0 -2 20 14.51 1.4
 0 2 20 15.79 1.49
 0 2 -20 9.85 1.4
 0 2 -20 10.13 1.59
 0 2 -20 9 1.4
 0 2 20 11.65 1.54
 0 2 20 12.72 1.53
 0 -2 20 13.02 1.56
 0 2 21 16.04 1.32
 0 -2 21 17.33 1.45
 0 -2 21 16.4 1.46
 0 2 21 15.61 1.42
 0 2 21 16.73 1.52
 0 -2 21 17.41 1.55
 0 -2 21 15.83 1.44
 0 2 21 14.68 1.54
 0 -2 21 13.84 1.48
 0 -2 21 16.34 1.38
 0 2 -21 13.63 1.38
 0 2 21 15.22 1.35
 0 2 21 16.57 1.53
 0 2 21 16.71 1.51
 0 -2 21 16.17 1.52
 0 -2 22 10.94 1.14
 0 -2 22 10.94 1.17
 0 2 22 10.32 1.14
 0 -2 22 9.51 1.21
 0 -2 22 9.23 1.1
 0 2 22 9.56 1.21
 0 2 22 6.49 1.16
 0 -2 22 7.95 1.15
 0 2 22 10.28 1.08
 0 2 -22 8.4 1.23
 0 -2 22 10.09 1.09
 0 2 22 9.13 1.18
 0 2 -22 6.58 1.09
 0 2 22 9.34 1.19
 0 -2 22 10.26 1.22
 0 -2 23 15.5 1.1
 0 2 23 14.74 1.1
 0 -2 23 13.96 1.12
 0 2 23 13.08 1.18
 0 -2 23 11.37 1.09
 0 -2 23 14.3 1.16
 0 2 23 14.42 1.16
 0 2 23 13.29 1.11
 0 2 23 13.61 1.09
 0 2 23 14.26 1.14
 0 -2 23 13.4 1.15
 0 2 24 0.01 0.61
 0 2 24 0.66 0.53
 0 -2 24 0.65 0.57
 0 2 24 0.55 0.56
 0 3 0 92.44 2.31
 0 -3 0 91.24 2.31
 0 -3 0 91.55 2.3
 0 -3 0 91.59 2.24
 0 3 0 87.72 2.2
 0 3 0 86.62 2.27
 0 -3 0 91.72 2.29
 0 -3 0 89.48 2.26
 0 3 0 71.3 2.17
 0 -3 0 84.95 2.35
 0 -3 0 88.16 2.26
 0 -3 0 71.88 2.24
 0 3 0 75.2 2.25
 0 -3 0 89.94 2.3
 0 3 0 91.7 2.32
 0 3 0 73.53 2.25
 0 3 0 74.41 2.13
 0 3 0 90.5 2.26
 0 3 0 76.88 2.28
 0 3 0 72.3 2.17
 0 -3 0 86.82 2.24
 0 3 0 71.53 2.21
 0 3 -1 276.5 6.32
 0 -3 1 204.6 6.23
 0 -3 1 259.64 6.17
 0 -3 -1 273.9 6.25
 0 3 -1 283.12 6.33
 0 -3 -1 268.16 6.18
 0 -3 -1 294.79 6.32
 0 -3 1 271.64 6.29
 0 -3 1 222.71 6.34
 0 3 -1 283.05 6.32
 0 3 -1 224.57 6.25
 0 3 -1 221.33 6.24
 0 -3 1 209.54 6.25
 0 3 -1 261.71 6.28
 0 -3 1 270.33 6.3
 0 -3 1 271.91 6.32
 0 -3 1 215.3 6.12
 0 3 -1 259.6 6.28
 0 3 1 224.48 6.26
 0 3 1 204.3 6.11
 0 3 1 240.46 6.28
 0 -3 1 222.85 6.25
 0 3 1 202.56 6.2
 0 3 1 221.69 6.24
 0 -3 1 258.64 6.32
 0 3 -1 231.33 6.28
 0 3 -1 234.57 6.27
 0 3 1 241.87 6.26
 0 3 -1 215.88 6.25
 0 3 1 254.69 6.17
 0 -3 1 245.71 6.25
 0 -3 2 412.29 11.18
 0 3 -2 478.13 11.24
 0 -3 2 437.36 11.23
 0 -3 -2 417.86 11.19
 0 3 -2 422 11.23
 0 3 -2 440.91 11.19
 0 -3 2 408.27 11.19
 0 3 -2 426.9 11.24
 0 -3 2 415.14 11.19
 0 3 2 396.37 11.2
 0 3 -2 474.26 11.26
 0 -3 2 419.79 11.23
 0 3 -2 463.37 11.24
 0 -3 2 433.23 11.21
 0 -3 2 452.29 11.32
 0 3 -2 464.19 11.26
 0 3 -2 444.51 11.19
 0 3 2 426.5 11.2
 0 -3 2 435.4 11.12
 0 3 2 424.55 11.19
 0 3 -2 451.69 11.19
 0 -3 2 441.61 11.19
 0 3 2 421.27 11.12
 0 3 2 442.83 11.23
 0 -3 2 425.56 11.24
 0 3 2 417.01 11.2
 0 -3 2 413.77 11.23
 0 3 2 410.94 11.14
 0 -3 2 417.48 11.22
 0 3 -2 457.8 11.22
 0 3 -2 463.26 11.24
 0 3 -3 661.1 19.34
 0 -3 3 625.52 19.32
 0 -3 3 828.09 19.24
 0 3 -3 844.53 19.33
 0 -3 3 587.63 19.32
 0 -3 3 634.18 19.27
 0 3 3 690.39 19.35
 0 3 3 709.7 19.29
 0 3 -3 747.02 19.28
 0 3 3 906.56 19.41
 0 3 3 647.21 19.27
 0 3 3 720.46 19.29
 0 3 3 764.5 19.32
 0 -3 3 935.6 19.39
 0 3 -3 679.37 19.35
 0 3 3 927.33 19.42
 0 -3 3 908.29 19.36
 0 -3 3 909.13 19.31
 0 -3 3 693.59 19.31
 0 3 -3 709.25 19.31
 0 3 3 657.53 19.19
 0 -3 3 916.45 19.27
 0 3 -3 731.46 19.38
 0 3 3 661.62 19.26
 0 -3 3 704.5 19.43
 0 -3 3 817.13 19.41
 0 3 -3 753.33 19.35
 0 3 -3 739.45 19.32
 0 3 3 801.22 19.38
 0 -3 3 814.12 19.41
 0 -3 3 902.05 19.4
 0 3 4 1195.35 29.46
 0 3 -4 1189.38 29.49
 0 -3 4 1182.63 29.48
 0 3 4 1148.55 29.4
 0 -3 4 1148.07 29.22
 0 3 -4 1036.38 29.34
 0 -3 4 1204.95 29.34
 0 -3 4 1181.29 29.4
 0 -3 4 1262.91 29.37
 0 -3 -4 1147.6 29.27
 0 3 4 1237.9 29.39
 0 3 4 1153.57 29.42
 0 3 4 1179.86 29.33
 0 3 4 1134.42 29.35
 0 3 4 1187.17 29.41
 0 -3 4 1257.89 29.43
 0 3 -4 1156.06 29.31
 0 3 4 1169.55 29.43
 0 3 4 1221.28 29.48
 0 3 4 1323.75 29.59
 0 3 4 1269.48 29.55
 0 -3 4 1198.29 29.51
 0 3 4 1089.18 29.43
 0 3 4 1216.62 29.53
 0 -3 4 1160.29 29.55
 0 3 -4 1119.83 29.39
 0 3 -4 1195.46 29.49
 0 -3 4 1100.44 29.24
 0 3 -4 1097.12 29.39
 0 -3 4 1157.32 29.31
 0 3 4 1097.16 29.43
 0 3 4 1030.18 29.18
 0 3 4 1069.66 29.31
 0 -3 4 1241.5 29.57
 0 3 -4 1136.31 29.44
 0 3 4 1179.28 29.45
 0 3 4 1216.2 29.47
 0 3 4 1110.27 29.48
 0 3 4 1189.51 29.49
 0 3 4 1183.26 29.44
 0 -3 4 1179.03 29.47
 0 3 4 1342.12 29.61
 0 3 -4 1106.06 29.3
 0 3 4 1374.85 29.63
 0 3 4 1330.6 29.62
 0 -3 4 1082.1 29.23
 0 -3 4 1133.73 29.3
 0 -3 4 1168.51 29.37
 0 3 -4 1064.21 29.37
 0 3 4 1116.03 29.37
 0 3 4 1087.72 29.41
 0 -3 4 1185.02 29.43
 0 3 4 1115.54 29.42
 0 -3 5 317.18 8.46
 0 -3 -5 270.13 8.32
 0 3 -5 278.32 8.52
 0 3 -5 357.86 8.44
 0 3 5 302.82 8.52
 0 3 5 290.9 8.58
 0 -3 5 335.41 8.42
 0 -3 5 279.88 8.52
 0 3 5 321.02 8.47
 0 3 5 305.19 8.37
 0 3 5 399.96 8.58
 0 3 5 373.5 8.47
 0 3 5 389.92 8.56
 0 3 -5 312.92 8.43
 0 3 5 323.08 8.55
 0 -3 5 287.81 8.49
 0 3 5 281.79 8.34
 0 3 5 299.69 8.5
 0 3 5 374.35 8.59
 0 3 5 272.63 8.56
 0 -3 5 300.46 8.49
 0 3 5 370.38 8.61
 0 3 5 353.6 8.58
 0 -3 5 332.5 8.58
 0 -3 5 301.76 8.6
 0 3 5 296.98 8.6
 0 -3 5 327.17 8.61
 0 3 5 388.17 8.61
 0 3 -5 307.48 8.49
 0 -3 5 305.87 8.61
 0 3 -5 307.49 8.45
 0 3 -5 323.73 8.47
 0 3 5 376.59 8.55
 0 3 5 330.15 8.61
 0 3 5 304.4 8.63
 0 3 5 335.74 8.55
 0 3 5 287.46 8.61
 0 3 5 309.61 8.53
 0 3 5 290.52 8.54
 0 -3 5 372.03 8.6
 0 3 5 298.04 8.62
 0 3 -5 322.41 8.35
 0 3 5 274.27 8.56
 0 -3 5 403.04 8.47
 0 3 5 281.2 8.4
 0 3 5 275.04 8.38
 0 3 5 355.85 8.54
 0 3 5 333.12 8.56
 0 3 5 284.01 8.43
 0 3 -5 326.73 8.46
 0 -3 5 398.72 8.35
 0 3 6 47.55 1.57
 0 3 6 38.29 1.39
 0 3 6 44.54 1.63
 0 3 -6 31.72 1.08
 0 3 6 36.9 1.42
 0 3 -6 38.47 1.32
 0 3 6 43.89 1.57
 0 3 -6 50.66 1.62
 0 -3 -6 49.16 1.35
 0 3 6 34.18 1.34
 0 -3 6 44.05 1.62
 0 3 6 38.33 1.45
 0 3 6 37.05 1.42
 0 3 6 44.53 1.58
 0 3 -6 43.64 1.41
 0 3 6 49.45 1.65
 0 3 6 41.98 1.6
 0 3 6 39.6 1.49
 0 -3 6 29.11 1.34
 0 3 6 40.12 1.69
 0 3 6 52.47 1.8
 0 -3 6 36.89 1.49
 0 3 6 40.13 1.58
 0 -3 6 38.54 1.58
 0 3 6 36.42 1.54
 0 -3 6 34.47 1.59
 0 -3 6 52.66 1.65
 0 3 -6 46.04 1.47
 0 -3 6 39.1 1.61
 0 3 -6 49.84 1.52
 0 3 6 31.83 1.55
 0 3 6 35.35 1.4
 0 -3 6 39.58 1.51
 0 3 6 52.45 1.74
 0 3 6 50.96 1.74
 0 3 6 42.46 1.59
 0 3 6 49.68 1.76
 0 3 6 39.47 1.51
 0 3 6 35.63 1.53
 0 3 6 52.37 1.73
 0 3 6 43.86 1.43
 0 -3 6 34.23 1.29
 0 3 6 54.3 1.52
 0 3 -6 45.87 1.44
 0 3 6 32.29 1.41
 0 3 -6 46.72 1.29
 0 3 6 36.21 1.22
 0 3 7 97.6 3.07
 0 -3 7 94.93 2.97
 0 3 7 114.65 3.05
 0 3 -7 106.33 2.87
 0 -3 -7 92.31 2.93
 0 3 7 99.54 2.89
 0 3 -7 78.96 3.02
 0 3 7 86.43 3.09
 0 -3 -7 80.25 2.81
 0 3 7 91.2 3
 0 3 -7 92.51 2.62
 0 3 7 94.6 3.07
 0 3 7 82.42 3.03
 0 3 7 119.11 2.96
 0 3 7 116.36 3.06
 0 3 -7 93.86 2.88
 0 3 7 112.35 3.04
 0 3 7 89.41 3.06
 0 -3 7 88.74 3.06
 0 3 7 111.45 3.14
 0 3 7 111.97 2.89
 0 -3 7 111.87 3.01
 0 3 7 114.34 3.11
 0 3 7 89.06 3.18
 0 -3 7 110.23 3.12
 0 3 7 102.66 3.16
 0 -3 7 110.62 3.15
 0 3 -7 88.87 2.95
 0 -3 7 99.27 3.09
 0 3 -7 89.33 2.92
 0 3 -7 91.44 3.02
 0 3 -7 96.11 2.77
 0 3 7 105.84 3.05
 0 3 7 93.8 3.18
 0 3 7 104.81 3.15
 0 -3 7 89.6 3.22
 0 3 7 117.09 3.03
 0 3 7 90.66 3.19
 0 -3 7 118.67 3.12
 0 -3 7 99.59 2.94
 0 3 7 100.56 3.09
 0 3 -7 99.2 2.78
 0 3 7 84.9 2.92
 0 3 7 86.05 3.1
 0 3 7 84.49 2.91
 0 -3 7 106.65 2.7
 0 3 7 104.67 3.12
 0 3 -7 98.01 2.92
 0 3 7 112.33 3.03
 0 3 7 112.6 2.8
 0 3 8 54.26 1.94
 0 3 8 54.57 2.05
 0 -3 8 61.22 2.11
 0 -3 -8 79.68 2.16
 0 3 8 61.13 2.3
 0 3 -8 81.82 2.4
 0 3 8 66.06 2.23
 0 3 -8 57.18 1.9
 0 3 8 68.33 2.19
 0 3 8 56.09 2.04
 0 3 8 51.96 1.94
 0 3 8 74.08 2.31
 0 3 8 65.46 2.29
 0 3 8 68.82 2.28
 0 3 8 67.45 2.24
 0 3 -8 74.54 2.03
 0 -3 8 67.35 2.32
 0 3 8 55.3 2.06
 0 -3 8 55.28 2.18
 0 3 8 70.68 2.47
 0 -3 8 54.13 2.11
 0 3 8 39.07 1.81
 0 -3 8 51.33 2.04
 0 3 8 55.24 2.18
 0 3 8 49.45 2.11
 0 -3 8 70.08 2.31
 0 -3 8 56.99 2.16
 0 3 -8 68.29 1.88
 0 3 -8 76.87 2.27
 0 3 -8 72.71 2.12
 0 3 -8 76.51 2.19
 0 3 8 69.51 2.38
 0 3 8 67.59 2.4
 0 3 8 71.84 2.56
 0 3 8 60.67 2.31
 0 3 8 55.88 2.25
 0 -3 8 75.81 2.54
 0 -3 8 53.74 2.1
 0 -3 8 62.28 2.08
 0 3 8 63.83 2.26
 0 3 8 62.46 2.16
 0 3 8 48.17 2.01
 0 3 8 58.35 2.29
 0 3 8 69.24 2.39
 0 3 8 52.17 1.83
 0 3 -8 69.59 1.89
 0 3 -8 73.15 2.09
 0 3 8 62.25 2.08
 0 3 8 48.98 2.01
 0 -3 -9 135.58 3.55
 0 -3 -9 115.27 3.42
 0 3 9 92.59 3.55
 0 -3 9 110.42 3.43
 0 3 9 125.97 3.49
 0 3 -9 101.83 3.56
 0 -3 -9 106.47 3.3
 0 3 9 108.77 3.51
 0 -3 9 105.25 3.59
 0 3 9 104.3 3.58
 0 3 9 130.17 3.37
 0 3 9 121.78 3.47
 0 3 9 93.5 3.49
 0 3 9 90.14 3.47
 0 3 9 126.29 3.51
 0 -3 9 120.56 3.49
 0 -3 9 122.87 3.53
 0 3 9 119.52 3.62
 0 3 9 93.01 3.67
 0 -3 9 118.27 3.56
 0 3 9 119.59 3.55
 0 -3 9 99.12 3.54
 0 -3 9 117.72 3.46
 0 3 -9 119.24 3.41
 0 -3 9 118.34 3.52
 0 3 -9 115.44 3.46
 0 3 -9 118.28 3.4
 0 3 -9 117.86 3.54
 0 -3 9 93.35 3.66
 0 3 9 99.6 3.61
 0 3 9 95.44 3.71
 0 3 9 124.8 3.46
 0 3 9 111.98 3.47
 0 -3 9 103.55 3.36
 0 3 9 95.13 3.53
 0 3 9 113.27 3.61
 0 3 9 101.82 3.54
 0 3 9 93.84 3.58
 0 -3 9 106.21 3.56
 0 3 -9 120.88 3.38
 0 3 9 113.81 3.61
 0 3 9 90.8 3.35
 0 3 9 117.43 3.42
 0 3 10 68.6 2.43
 0 -3 -10 61.54 2.27
 0 3 10 73.71 2.65
 0 3 10 60.25 2.29
 0 -3 -10 56.86 2.17
 0 -3 10 73.57 2.4
 0 -3 -10 53.85 2.26
 0 -3 10 78.07 2.65
 0 -3 10 65.58 2.33
 0 3 10 75.48 2.6
 0 3 10 69.89 2.54
 0 3 10 57.16 2.13
 0 3 10 61.18 2.3
 0 -3 10 64.13 2.38
 0 -3 10 58.26 2.3
 0 3 10 63.08 2.37
 0 3 10 62.99 2.51
 0 3 10 72.1 2.59
 0 -3 10 74.5 2.6
 0 3 10 60.52 2.38
 0 -3 10 65.18 2.34
 0 3 -10 65.35 2.42
 0 3 -10 65.86 2.34
 0 3 -10 61.09 2.25
 0 -3 10 68.23 2.41
 0 3 -10 61.94 2.26
 0 3 10 68.55 2.36
 0 3 10 68.66 2.55
 0 -3 10 72.3 2.36
 0 -3 10 60.99 2.32
 0 3 10 71.83 2.63
 0 -3 10 75.53 2.76
 0 3 10 59.13 2.22
 0 3 10 67.47 2.56
 0 3 10 72.42 2.78
 0 3 10 63.38 2.35
 0 3 10 66.77 2.28
 0 3 -10 60.9 2.21
 0 3 11 9.77 1.06
 0 -3 -11 8.2 0.88
 0 3 -11 8.56 1.02
 0 3 11 12.32 0.99
 0 -3 -11 9.2 0.93
 0 3 -11 8.03 1.12
 0 3 11 9.05 1.19
 0 3 11 10.59 1.32
 0 3 11 11.68 1.33
 0 -3 11 10.57 1.34
 0 -3 11 9.34 1.28
 0 3 11 8.79 1.22
 0 3 11 12.98 0.99
 0 3 11 13.05 1.01
 0 3 11 10.33 1.17
 0 -3 11 11.67 1
 0 -3 11 11.94 1.35
 0 3 11 11.68 1.13
 0 -3 11 10.33 1.23
 0 -3 11 12.54 1.02
 0 3 11 10.47 1.05
 0 -3 11 13.1 1.05
 0 3 11 10.99 1.17
 0 3 11 10.49 1.08
 0 3 11 9.24 1.22
 0 -3 11 11.57 1.04
 0 3 -11 9.76 0.9
 0 -3 11 12.84 1.1
 0 3 -11 8.35 0.94
 0 3 -11 8.68 0.89
 0 3 -11 8.35 1.03
 0 3 11 10.39 1.38
 0 3 11 11.16 1.01
 0 -3 11 10.41 1.02
 0 3 11 12.77 0.98
 0 3 11 9.16 1.38
 0 3 11 10.4 1.21
 0 -3 11 11.39 1.24
 0 3 11 11.4 1.23
 0 3 11 9.2 1.23
 0 -3 -12 41.59 1.83
 0 -3 -12 38.89 1.78
 0 -3 -12 40.84 1.8
 0 3 -12 38.84 1.96
 0 -3 -12 37.53 1.79
 0 3 12 38.53 1.89
 0 3 -12 41.28 2.07
 0 -3 -12 42.05 2.08
 0 3 12 35.25 1.97
 0 3 12 43.25 1.89
 0 3 12 43.07 2.12
 0 -3 12 43.16 2.14
 0 3 12 42.92 2.13
 0 -3 12 45.96 2.18
 0 3 12 47.73 2.19
 0 -3 12 44.34 2.18
 0 3 12 42.21 1.85
 0 -3 12 45.31 1.89
 0 -3 12 41.75 1.9
 0 3 12 42.11 1.97
 0 -3 12 42.46 2.09
 0 3 12 42.9 2.06
 0 -3 12 41.37 1.96
 0 3 12 40.56 1.86
 0 3 12 39.28 2.01
 0 3 12 41.55 1.92
 0 -3 12 38.53 1.86
 0 -3 12 43.53 1.95
 0 3 -12 42.58 2.08
 0 3 -12 44.97 1.99
 0 3 -12 41.04 1.78
 0 3 -12 43.66 1.88
 0 3 -12 42.66 1.8
 0 3 12 40.03 1.75
 0 3 12 41.58 2.04
 0 3 12 40.05 2.29
 0 3 12 40.49 1.83
 0 -3 12 40.28 1.86
 0 3 12 36.86 2.29
 0 -3 12 45.46 2.16
 0 3 12 41.32 1.77
 0 3 12 40.12 2.1
 0 3 13 12.01 1.23
 0 3 -13 10.63 1.21
 0 -3 -13 10.88 1.04
 0 -3 -13 12.35 1.05
 0 -3 -13 10.54 1.26
 0 -3 -13 11.57 1.06
 0 3 -13 8.63 1.26
 0 -3 13 13.68 1.08
 0 3 13 10.25 1.32
 0 3 13 13.5 1.1
 0 3 13 15.88 1.52
 0 -3 13 15.79 1.56
 0 3 13 18.25 1.61
 0 -3 13 17.37 1.6
 0 3 13 17.73 1.43
 0 3 -13 10.86 1.04
 0 -3 13 11.03 1.15
 0 3 -13 10.03 1.16
 0 3 -13 9.29 1.25
 0 3 13 12.55 1.21
 0 3 -13 10.39 1.09
 0 -3 13 15.29 1.39
 0 3 13 15.16 1.51
 0 -3 13 13.3 1.42
 0 3 -14 114.75 4.01
 0 3 -14 115.87 3.94
 0 3 -14 107.62 3.93
 0 -3 14 102.56 3.52
 0 -3 -14 108.24 3.61
 0 -3 -14 104.26 3.9
 0 3 14 97.25 3.59
 0 -3 -14 113.47 3.6
 0 3 14 105.54 3.54
 0 3 14 99.03 3.82
 0 -3 14 101.5 3.86
 0 -3 14 106.32 3.57
 0 -3 14 103.41 3.55
 0 3 14 93.11 3.7
 0 3 14 106.59 3.58
 0 -3 14 106.04 3.88
 0 -3 14 92.32 3.74
 0 3 14 104.64 3.83
 0 3 14 95.05 3.49
 0 -3 14 97.2 3.73
 0 -3 14 89.6 3.7
 0 3 14 79.55 3.79
 0 3 14 98.1 3.66
 0 -3 14 102.79 3.6
 0 -3 14 101.72 3.66
 0 3 14 101.48 3.75
 0 3 14 95.75 3.67
 0 3 -14 116.72 3.79
 0 -3 14 98.79 3.62
 0 3 14 105.6 3.7
 0 -3 14 84.01 3.57
 0 3 14 82.05 3.88
 0 3 14 84.59 3.96
 0 -3 14 96.87 3.77
 0 3 14 86.08 3.72
 0 3 -15 19.2 1.81
 0 -3 15 17.61 1.37
 0 3 -15 16.86 1.64
 0 -3 -15 16.69 1.38
 0 -3 -15 18.96 1.39
 0 -3 -15 17.4 1.7
 0 3 15 23.07 1.68
 0 3 15 24.27 1.64
 0 -3 15 19.09 1.42
 0 -3 15 28.88 2
 0 -3 15 26.73 1.93
 0 3 15 26.35 1.93
 0 3 15 20.98 1.51
 0 3 15 18.41 1.44
 0 -3 15 19.79 1.43
 0 -3 15 26.12 2
 0 3 15 27.7 1.91
 0 3 15 25.38 1.92
 0 -3 15 17.9 1.61
 0 -3 15 23.55 1.86
 0 3 15 19.15 1.44
 0 3 15 25.63 1.8
 0 3 15 26.34 2.11
 0 -3 15 18.54 1.53
 0 3 15 20.73 1.69
 0 -3 15 27.38 2.02
 0 3 15 25.22 1.77
 0 -3 15 18.84 1.5
 0 3 -15 19.23 1.73
 0 3 15 20.81 1.59
 0 -3 15 19.24 1.53
 0 3 -15 15.82 1.42
 0 -3 15 25.05 1.78
 0 3 15 19.52 2.01
 0 3 15 20.68 2.04
 0 3 15 24.39 1.95
 0 -3 15 21.45 1.79
 0 3 16 1.31 1.05
 0 -3 16 2.03 0.91
 0 -3 -16 3.63 1.26
 0 -3 -16 3.19 1.01
 0 -3 -16 3.66 0.97
 0 3 -16 3.55 1.24
 0 3 -16 4.27 1.39
 0 -3 16 3.39 1.45
 0 -3 16 2.29 0.89
 0 3 16 1.73 1.31
 0 3 16 1.77 0.87
 0 3 16 2.29 0.91
 0 -3 16 1.43 1.33
 0 3 16 1.7 1.36
 0 -3 16 2.43 1.11
 0 -3 16 1.72 0.98
 0 3 16 1.25 1.21
 0 -3 16 1.99 1.43
 0 -3 16 1.51 1.32
 0 3 16 2.02 0.92
 0 3 16 1.99 1.5
 0 3 -16 2.48 1.1
 0 3 -16 3.5 1.26
 0 -3 16 0.91 1.15
 0 3 16 2.31 1.54
 0 3 16 1.25 1.44
 0 -3 16 1.18 1.27
 0 -3 16 1.21 0.96
 0 3 16 1.55 1.24
 0 3 -17 14.38 1.78
 0 -3 -17 12.65 1.64
 0 3 17 23.55 1.73
 0 -3 -17 12.24 1.33
 0 -3 17 18.76 1.44
 0 -3 17 21.45 1.92
 0 -3 17 20.06 1.47
 0 3 17 21.61 1.86
 0 -3 17 19.12 1.78
 0 -3 17 19.87 1.93
 0 3 17 21.87 1.93
 0 -3 17 17.87 1.41
 0 -3 17 19.1 1.74
 0 -3 17 21.47 1.69
 0 -3 17 22.41 1.99
 0 3 17 19.61 1.48
 0 3 17 20.57 2.09
 0 3 -17 12.89 1.6
 0 3 -17 12.05 1.48
 0 3 -17 12.11 1.59
 0 3 17 21.45 1.68
 0 3 17 23.12 2.18
 0 3 17 20.93 2.18
 0 3 17 22.97 1.99
 0 3 17 19.66 1.8
 0 -3 18 22.07 1.93
 0 -3 18 19.59 1.83
 0 -3 18 22.09 1.51
 0 3 18 22.56 1.92
 0 -3 18 15 1.78
 0 3 18 17.85 2.01
 0 -3 18 21.67 2.06
 0 -3 18 19.32 1.68
 0 -3 18 21.31 1.83
 0 3 -18 19.74 1.86
 0 3 18 21.5 1.77
 0 3 -18 18.75 1.68
 0 3 -18 20.52 1.8
 0 3 18 19.18 2.14
 0 3 18 17.28 1.9
 0 3 18 23.5 1.71
 0 -3 18 20.35 1.49
 0 3 18 22.98 1.82
 0 3 -18 20.96 1.97
 0 3 19 12.47 1.38
 0 3 19 11.19 1.51
 0 3 -19 11.48 1.65
 0 -3 19 13.95 1.56
 0 3 19 16.35 1.75
 0 -3 19 14.19 1.72
 0 3 19 14.66 1.65
 0 -3 19 13.24 1.62
 0 -3 19 15.09 1.63
 0 3 19 12.73 1.65
 0 -3 19 12.99 1.51
 0 -3 19 14.19 1.74
 0 -3 19 12.1 1.63
 0 -3 19 11.08 1.39
 0 3 19 13.92 1.83
 0 3 -19 11.98 1.72
 0 3 19 12.66 1.42
 0 -3 -19 7.64 1.39
 0 3 -19 9.02 1.49
 0 3 -19 7.72 1.4
 0 3 19 15.57 1.89
 0 3 19 14.8 1.7
 0 3 19 13.35 1.58
 0 -3 19 13.06 1.63
 0 -3 20 2.81 1.04
 0 3 20 4.04 1.3
 0 -3 20 4.49 1.2
 0 3 -20 4.47 1.22
 0 3 20 3.63 1.06
 0 -3 20 4.49 1.12
 0 3 -20 5.7 1.28
 0 3 -20 5.63 1.37
 0 -3 20 4.91 1.28
 0 3 20 3.62 1.22
 0 -3 21 0.48 1.01
 0 -3 21 1.19 1
 0 3 21 0.49 0.93
 0 -3 21 0.36 1.02
 0 3 21 0.68 1.08
 0 -3 21 1.2 1.12
 0 -3 21 0.87 0.82
 0 -3 21 0.14 1.05
 0 3 21 0.98 1.24
 0 3 21 -1.03 1.15
 0 3 21 0.57 0.85
 0 3 -21 0.04 1.11
 0 -3 21 0.66 0.86
 0 3 -21 -0.06 0.96
 0 3 21 0.71 1.1
 0 -3 21 1.53 1.08
 0 3 21 0.79 1.05
 0 3 -21 0.41 1
 0 -3 22 5.37 1.02
 0 -3 22 5.77 1
 0 3 22 7.28 1.02
 0 3 22 4.31 1.04
 0 -3 22 6.2 1.12
 0 -3 22 7.36 1.06
 0 3 22 5.57 1.08
 0 -3 22 5.65 1.05
 0 -3 22 6.39 0.96
 0 3 22 7.76 1.12
 0 3 22 6.93 1.1
 0 3 -22 3.95 0.97
 0 -3 22 6.42 1.11
 0 -3 23 0.64 0.72
 0 -3 23 0.22 0.69
 0 3 23 0.39 0.69
 0 3 23 0.3 0.79
 0 -3 23 -0.28 0.72
 0 -3 23 0.3 0.79
 0 3 23 0.61 0.79
 0 3 23 0.6 0.71
 0 3 23 0.21 0.77
 0 -3 23 0.48 0.77
 0 3 23 -0.25 0.76
 0 3 24 9.39 0.84
 0 3 24 9.04 0.74
 0 3 24 9.66 0.74
 0 -3 24 9.82 0.76
 0 4 0 2514.92 63.82
 0 4 0 2446.23 63.88
 0 -4 0 2353.54 63.91
 0 -4 0 2409.57 63.85
 0 4 0 2386.04 63.91
 0 -4 0 2588.04 63.89
 0 -4 0 2567.26 63.99
 0 -4 0 2393.46 63.87
 0 -4 0 2413.97 63.87
 0 -4 0 2382.69 63.9
 0 -4 0 2568.14 63.92
 0 4 0 2617.5 63.94
 0 4 0 2494.48 63.89
 0 4 0 2540.87 63.88
 0 4 0 2788.97 63.93
 0 4 0 2676.54 63.81
 0 4 0 2411.3 63.86
 0 -4 0 2422.22 63.86
 0 4 0 2616.78 63.86
 0 4 0 2508.82 63.73
 0 -4 -1 1206.9 27.78
 0 4 1 1306.27 27.78
 0 -4 1 1318.91 27.85
 0 4 -1 1205.26 27.79
 0 4 -1 969.46 27.65
 0 -4 -1 1230.54 27.75
 0 4 -1 1327.66 27.84
 0 -4 -1 1297.91 27.84
 0 -4 1 1288.96 27.68
 0 4 -1 1305.77 27.85
 0 -4 -1 993.05 27.62
 0 -4 1 951.69 27.71
 0 4 -1 990.81 27.75
 0 4 -1 980.02 27.54
 0 -4 -1 1093.56 27.78
 0 4 -1 1189.42 27.8
 0 4 1 1006.06 27.7
 0 4 1 1132.84 27.77
 0 4 1 1194.04 27.82
 0 -4 -1 988.42 27.54
 0 -4 1 1100.51 27.77
 0 -4 1 1238.24 27.83
 0 4 -1 948.55 27.65
 0 4 -1 1013.75 27.74
 0 -4 1 1272.99 27.86
 0 4 -1 1021.17 27.73
 0 -4 -1 1248.78 27.74
 0 -4 -1 1251.86 27.74
 0 -4 -1 1098.59 27.6
 0 -4 1 1012.39 27.76
 0 -4 -1 1010.96 27.63
 0 -4 1 1093.69 27.88
 0 -4 -1 981.47 27.58
 0 4 1 1063.8 27.75
 0 4 -1 1070.35 27.78
 0 4 -1 1049.28 27.77
 0 4 -1 1131.84 27.79
 0 -4 1 1168.56 27.75
 0 -4 1 1232.46 27.85
 0 4 1 1284.18 27.79
 0 -4 -2 430.8 11.83
 0 4 -2 448 11.86
 0 -4 2 415.53 11.81
 0 -4 2 468.19 11.86
 0 4 -2 431.53 11.85
 0 4 -2 486.19 11.85
 0 -4 -2 430.98 11.8
 0 -4 -2 453.15 11.78
 0 4 -2 445.08 11.84
 0 4 2 476.72 11.85
 0 4 2 481.4 11.87
 0 -4 2 437.5 11.81
 0 4 -2 447.1 11.81
 0 -4 2 473.87 11.69
 0 4 2 451.69 11.68
 0 4 2 480.21 11.87
 0 -4 2 481.74 12
 0 4 2 421.44 11.84
 0 4 2 421.51 11.85
 0 4 2 463.72 11.87
 0 -4 2 448.37 11.9
 0 4 -2 495.18 11.86
 0 -4 2 473.96 11.98
 0 4 -2 487.72 11.89
 0 4 -2 492.81 11.87
 0 -4 2 461.7 11.84
 0 -4 2 416.07 11.82
 0 -4 2 430.72 11.86
 0 -4 2 471.52 11.88
 0 -4 2 448.88 11.85
 0 4 2 474.21 11.86
 0 4 2 496.75 11.94
 0 4 2 425.25 11.84
 0 4 -2 474.64 11.87
 0 4 -2 501.21 11.91
 0 4 -2 466 11.85
 0 4 2 428.46 11.72
 0 -4 2 417.05 11.86
 0 4 2 449.96 11.83
 0 4 -3 301.04 8.45
 0 4 3 296.17 8.44
 0 4 -3 376.7 8.54
 0 -4 -3 387.09 8.48
 0 -4 3 249.13 8.39
 0 4 3 301.35 8.4
 0 4 3 320.48 8.44
 0 4 -3 367.79 8.43
 0 4 3 300.65 8.46
 0 4 3 274.16 8.31
 0 4 -3 330.69 8.44
 0 -4 3 274.3 8.32
 0 4 3 367.09 8.51
 0 4 3 350.39 8.48
 0 4 3 288.9 8.52
 0 -4 3 304.09 8.5
 0 4 3 293.55 8.49
 0 4 3 397.38 8.54
 0 -4 3 275.66 8.55
 0 -4 3 359.77 8.46
 0 -4 3 374.47 8.49
 0 4 3 379.28 8.52
 0 -4 3 292.07 8.55
 0 4 -3 313.09 8.49
 0 4 -3 331.65 8.49
 0 4 -3 316.79 8.48
 0 4 3 377.36 8.52
 0 4 3 281.19 8.52
 0 4 3 267.28 8.5
 0 -4 3 296.48 8.45
 0 4 3 309.48 8.47
 0 -4 3 333.72 8.51
 0 4 -3 337.86 8.48
 0 4 3 312.76 8.37
 0 -4 3 358.71 8.5
 0 4 3 316.25 8.44
 0 -4 3 326.82 8.49
 0 4 -3 330.94 8.45
 0 -4 4 419.14 11.03
 0 -4 4 419.54 11.09
 0 4 -4 444.74 11.2
 0 -4 -4 424.02 11.12
 0 4 4 419.22 11.13
 0 4 -4 437.25 11.09
 0 4 4 418.16 11.15
 0 -4 4 425.52 11.17
 0 -4 4 418.41 10.86
 0 -4 4 439.26 11.19
 0 -4 4 410.76 10.96
 0 4 -4 435.99 11.07
 0 4 4 417.83 11.07
 0 4 -4 461.51 11.06
 0 -4 4 429.46 11.07
 0 4 4 420.34 11.17
 0 4 4 432.23 11.11
 0 4 -4 411.78 11.1
 0 -4 -4 401.53 11.07
 0 4 4 411.21 11.07
 0 4 4 399.33 11.04
 0 -4 4 429.11 11.22
 0 4 4 406.57 11.1
 0 4 4 436.77 11.29
 0 -4 4 420.7 11.29
 0 4 4 432.76 11.23
 0 4 4 428.32 11.15
 0 -4 4 435.46 11.12
 0 4 4 425.66 11.16
 0 -4 4 448.29 11.31
 0 -4 4 416.55 10.95
 0 -4 4 425.48 10.99
 0 4 -4 436.83 11.2
 0 4 -4 427.2 11.11
 0 4 4 401.55 11.04
 0 -4 4 431.28 11.03
 0 -4 4 427.1 11.09
 0 4 -4 440.36 11.2
 0 4 4 421.95 11.17
 0 4 4 432.78 11.16
 0 -4 4 425.34 11.19
 0 4 4 458.75 11.32
 0 4 4 412.52 11.11
 0 4 4 458.57 11.3
 0 4 4 397.35 11.13
 0 4 -4 435.85 11.12
 0 4 4 416.2 11.1
 0 4 -4 438.46 11.16
 0 4 4 427.93 11.14
 0 -4 4 428.67 11.16
 0 4 5 149.22 4.4
 0 -4 5 172.72 4.16
 0 4 5 179.18 4.38
 0 4 5 140.77 4.46
 0 4 5 160.02 4.35
 0 4 -5 194.34 4.42
 0 -4 5 163.53 4.34
 0 -4 5 159.62 4.31
 0 4 -5 155.15 4.5
 0 -4 5 152.95 4.38
 0 -4 -5 144.62 4.18
 0 4 -5 150.76 4.5
 0 4 5 139.93 4.52
 0 -4 5 126.64 4.43
 0 4 5 144.6 4.47
 0 4 5 179.2 4.48
 0 4 5 129.32 4.25
 0 4 -5 166.88 4.41
 0 4 5 167.71 4.4
 0 4 5 138.56 4.3
 0 4 5 141.34 4.39
 0 4 5 182.18 4.41
 0 4 -5 180.84 4.33
 0 4 -5 169.73 4.36
 0 -4 5 138.99 4.4
 0 -4 -5 179.89 4.4
 0 4 5 180.16 4.5
 0 4 5 168.55 4.41
 0 4 5 129.59 4.52
 0 4 5 124.19 4.5
 0 -4 5 153.51 4.54
 0 -4 5 152.27 4.59
 0 4 5 142.67 4.54
 0 -4 5 140.97 4.6
 0 4 -5 159.22 4.53
 0 -4 5 143.09 4.59
 0 4 5 178.14 4.52
 0 4 5 138.86 4.28
 0 4 -5 166.66 4.44
 0 4 -5 166.49 4.54
 0 4 5 134.64 4.56
 0 4 5 182.12 4.51
 0 4 5 140.46 4.55
 0 4 5 157.39 4.49
 0 4 5 137.34 4.55
 0 4 5 143.68 4.43
 0 4 5 140.39 4.45
 0 -4 5 163.95 4.52
 0 4 -5 171.82 4.44
 0 -4 5 186.61 4.42
 0 4 -5 165.37 4.48
 0 -4 5 183.84 4.48
 0 4 5 161.28 4.46
 0 -4 5 178.32 4.19
 0 -4 5 184.38 4.3
 0 4 5 135.38 4.35
 0 -4 6 467.26 11.88
 0 4 6 410.4 11.8
 0 -4 6 475.96 12.03
 0 -4 6 445.6 11.79
 0 4 6 474.19 11.99
 0 4 6 382.97 11.81
 0 -4 -6 475.5 11.71
 0 4 -6 406.96 11.78
 0 4 -6 510.86 12.08
 0 4 -6 524.3 12.08
 0 4 6 453.47 12.03
 0 4 6 474.13 11.76
 0 4 6 395.95 11.79
 0 -4 -6 410.42 11.75
 0 4 -6 448.93 11.85
 0 4 -6 472.92 11.79
 0 4 6 421.69 11.9
 0 4 6 415.42 11.89
 0 -4 6 479.73 11.95
 0 4 6 438.45 11.9
 0 4 6 429.89 11.96
 0 4 6 536.76 12.17
 0 4 6 467.7 12.07
 0 -4 6 526.06 11.96
 0 -4 6 475.87 12.12
 0 -4 6 446.68 12
 0 -4 6 403.85 11.78
 0 -4 6 427.67 12.02
 0 4 6 374.54 11.78
 0 4 -6 483.43 11.94
 0 4 -6 510.61 12.08
 0 -4 6 499.26 12.13
 0 4 -6 464.11 11.88
 0 4 -6 503.63 12.01
 0 -4 6 442.24 11.97
 0 4 6 521.79 12.19
 0 4 6 516.13 12.18
 0 4 6 505.96 12.18
 0 4 6 412.56 11.88
 0 4 6 435.15 11.93
 0 4 6 464.73 11.96
 0 4 6 455.78 11.78
 0 4 6 519.16 11.9
 0 4 -6 457.94 11.87
 0 4 6 449.21 11.92
 0 -4 6 396.59 11.78
 0 4 6 418.7 11.81
 0 4 6 504.34 12.12
 0 4 7 53.46 2.05
 0 4 7 54.16 2.19
 0 -4 7 52 1.99
 0 4 7 60.46 2.02
 0 4 7 57.52 1.97
 0 -4 -7 48.53 1.77
 0 4 7 56.15 2.13
 0 4 -7 62.83 1.91
 0 4 -7 48.11 2.08
 0 4 7 70.59 1.99
 0 4 7 55.76 2.11
 0 4 7 71.41 2.1
 0 4 7 69.67 2.08
 0 4 -7 57.08 1.95
 0 4 7 54.27 2.14
 0 4 7 67.54 2.19
 0 -4 7 64.72 2.15
 0 4 7 53.88 2.25
 0 -4 7 51.77 2.08
 0 -4 7 65.61 2.25
 0 -4 7 66.11 2
 0 4 7 65.77 1.96
 0 4 -7 58.72 2
 0 4 7 70.36 2.14
 0 4 -7 54.36 2.14
 0 4 -7 56.19 2.04
 0 4 -7 56.24 2.08
 0 4 7 54.54 2.25
 0 4 7 53.01 2.24
 0 4 7 70.64 2.09
 0 4 7 58.08 2.15
 0 4 7 62.13 2.13
 0 4 7 58.07 2.25
 0 -4 7 73.08 2.18
 0 4 -7 58.33 1.8
 0 4 7 49.54 1.93
 0 4 7 68.88 2.12
 0 4 7 48.72 1.9
 0 -4 7 73.33 1.94
 0 4 7 51.19 2.18
 0 4 7 63.67 2.14
 0 4 -7 58.2 1.98
 0 4 8 295.43 8.04
 0 4 8 306.68 8.2
 0 4 8 293.13 8.31
 0 4 -8 325.9 8.35
 0 -4 -8 290.26 7.93
 0 -4 -8 301.96 8.11
 0 4 -8 275.95 7.95
 0 -4 -8 310.31 8.22
 0 4 8 288.8 8.21
 0 -4 8 294.95 8.15
 0 -4 8 322.38 8.26
 0 4 8 312.07 8.3
 0 4 8 292.47 8.13
 0 4 -8 313.25 8.05
 0 4 8 295.92 8.16
 0 4 8 305.33 8.25
 0 4 8 320.63 8.27
 0 4 8 289.27 8.22
 0 4 8 281.68 8.02
 0 4 8 302.49 8.21
 0 4 8 291.66 8.2
 0 -4 8 315.58 8.22
 0 4 8 248.32 7.93
 0 -4 8 287.21 8.05
 0 -4 8 292.46 8.23
 0 4 8 304.2 8.26
 0 -4 8 301.03 8.31
 0 4 8 318.67 8.43
 0 4 -8 316.36 8.13
 0 4 8 288.48 8.2
 0 4 -8 311.8 8.18
 0 4 -8 322.36 8.34
 0 4 -8 329.17 8.27
 0 4 8 300.62 8.24
 0 4 8 311.83 8.21
 0 -4 8 295.46 8.05
 0 4 8 309.21 8.39
 0 4 8 296.17 8.33
 0 -4 8 309.84 8.23
 0 4 8 301.89 8.44
 0 4 8 298.57 8.15
 0 4 8 304.56 8.24
 0 4 8 272.9 8
 0 4 8 289.43 8.13
 0 4 -8 319.6 8.1
 0 4 8 284.48 8.06
 0 4 8 303.04 8.36
 0 -4 -9 38.43 1.63
 0 4 9 32.06 1.75
 0 4 9 28.47 1.57
 0 -4 -9 35.1 1.5
 0 4 -9 29.48 1.68
 0 4 9 33.74 1.68
 0 4 9 34.29 1.42
 0 -4 9 36.54 1.57
 0 4 9 41.9 1.61
 0 4 9 28.88 1.62
 0 4 9 30.65 1.63
 0 -4 9 33 1.76
 0 4 9 40.96 1.47
 0 4 9 31.31 1.74
 0 4 -9 35.85 1.45
 0 4 9 42.9 1.6
 0 4 9 30.77 1.66
 0 -4 9 38.87 1.78
 0 -4 9 39.82 1.57
 0 -4 9 29.84 1.69
 0 4 9 32.84 1.8
 0 4 9 37.69 1.6
 0 -4 9 41.97 1.7
 0 4 9 39.14 1.73
 0 4 9 42.69 1.68
 0 4 9 33.75 1.87
 0 4 -9 35.19 1.52
 0 4 -9 35.7 1.52
 0 4 -9 37.73 1.67
 0 -4 9 41.27 1.69
 0 4 -9 34.04 1.72
 0 4 9 41 1.68
 0 4 -9 35.75 1.58
 0 -4 9 34.1 1.49
 0 4 9 28.16 1.89
 0 4 9 33.94 1.81
 0 4 9 34.15 1.81
 0 4 9 38.73 1.69
 0 4 9 37.07 1.74
 0 4 9 30.84 1.84
 0 4 9 44.05 1.63
 0 4 9 28.43 1.46
 0 -4 9 35.8 1.73
 0 4 -9 36.89 1.51
 0 4 9 40.68 1.62
 0 -4 -10 46.74 1.85
 0 -4 -10 46.43 1.95
 0 4 10 51.68 2.08
 0 -4 10 48.53 1.92
 0 4 10 44.74 2.1
 0 4 10 46.6 1.93
 0 -4 10 54.52 2.2
 0 4 10 45.42 2.05
 0 -4 10 46.73 2.09
 0 4 10 48.28 1.92
 0 4 10 49.37 2.11
 0 4 10 44.94 2.04
 0 4 10 46.2 2.06
 0 4 10 49 1.77
 0 4 10 46.75 1.91
 0 4 10 50.23 2.22
 0 -4 10 44.24 1.88
 0 -4 10 48.74 2.06
 0 4 10 48.49 1.98
 0 4 10 49.51 2.01
 0 4 10 46.46 2.15
 0 -4 10 47.18 2.04
 0 -4 10 47.74 1.98
 0 4 10 50.44 2.1
 0 -4 10 46.36 1.88
 0 4 -10 47.81 1.87
 0 4 -10 49.11 2.04
 0 4 -10 50.83 1.89
 0 4 -10 49.8 1.95
 0 -4 10 46.99 1.95
 0 4 -10 47.88 2.12
 0 4 10 49.17 1.98
 0 4 10 46.48 2.12
 0 4 10 49.17 2.17
 0 4 10 46.74 2.27
 0 4 10 50.47 1.99
 0 -4 10 46.2 1.84
 0 4 10 50.81 1.92
 0 -4 10 44.18 1.96
 0 4 10 44.73 2.15
 0 4 -10 46.61 1.81
 0 -4 -11 33.15 1.69
 0 -4 11 44.07 1.84
 0 4 -11 27.46 1.81
 0 4 11 43.43 1.98
 0 4 -11 27.22 1.85
 0 4 11 39.56 2.06
 0 4 -11 27.95 1.78
 0 -4 -11 27.23 1.6
 0 -4 -11 36.56 1.76
 0 4 11 44.26 1.89
 0 -4 11 47.28 2.16
 0 4 11 46.7 2.12
 0 4 11 49.93 1.88
 0 -4 11 45.27 2.1
 0 -4 11 52.24 1.94
 0 -4 11 45.72 2.09
 0 4 11 38.25 1.95
 0 4 11 50.44 1.9
 0 4 11 46.02 2.08
 0 4 11 49.73 2.16
 0 4 11 54.34 1.99
 0 -4 11 43.29 2.02
 0 4 11 50.79 2.05
 0 -4 11 48.77 1.93
 0 -4 11 49.08 1.87
 0 4 11 45.3 2.11
 0 4 11 48.36 1.95
 0 4 11 48.18 1.97
 0 -4 11 48.62 1.95
 0 4 -11 29.47 1.67
 0 4 -11 30.34 1.63
 0 4 -11 29.67 1.61
 0 4 -11 29.15 1.82
 0 4 11 49.26 1.96
 0 4 -11 30.17 1.75
 0 -4 11 48.45 1.94
 0 4 11 38.38 2.06
 0 4 11 41.91 2.07
 0 4 11 52.29 1.88
 0 4 11 39.94 2.21
 0 -4 11 46.71 1.94
 0 -4 11 39.8 1.84
 0 4 11 45.74 1.9
 0 -4 11 43.64 2.05
 0 4 11 42.16 2.15
 0 -4 -12 69.61 2.57
 0 4 12 60.6 2.73
 0 4 -12 63.51 2.76
 0 4 12 65.45 2.6
 0 4 12 60.74 2.47
 0 4 -12 75.03 2.84
 0 -4 -12 68.11 2.54
 0 4 12 66.5 2.69
 0 4 12 60.49 2.43
 0 -4 12 74.17 2.81
 0 4 12 62.79 2.47
 0 4 12 70.35 2.74
 0 4 12 74.69 2.79
 0 4 12 59.87 2.6
 0 -4 12 75.87 2.84
 0 -4 12 57.64 2.46
 0 -4 12 66.33 2.74
 0 4 12 68.3 2.74
 0 4 12 64.66 2.57
 0 -4 12 56.97 2.44
 0 4 12 63.92 2.7
 0 -4 12 63.24 2.64
 0 -4 12 56.98 2.41
 0 -4 12 62.59 2.54
 0 4 -12 71.39 2.57
 0 4 -12 71.66 2.49
 0 4 -12 66.76 2.45
 0 4 -12 74.6 2.68
 0 4 -12 77.79 2.86
 0 4 12 63.77 2.59
 0 4 12 65.68 2.52
 0 4 12 59.02 2.39
 0 4 12 66.34 2.71
 0 -4 12 64.99 2.71
 0 4 12 59.65 2.39
 0 4 12 58.03 2.72
 0 -4 -13 72.59 3.09
 0 -4 -13 79.87 3.14
 0 4 -13 62.77 3.23
 0 -4 -13 88.25 3.2
 0 -4 -13 86.43 3.19
 0 4 -13 78.47 3.35
 0 4 -13 80.06 3.42
 0 -4 -13 62.36 3.19
 0 4 13 77.07 3.31
 0 4 13 99.73 3.31
 0 -4 13 99.04 3.29
 0 -4 13 133.11 3.83
 0 4 13 142.94 3.86
 0 -4 13 126.1 3.75
 0 4 13 103.06 3.51
 0 -4 13 95.6 3.38
 0 -4 13 94.41 3.36
 0 4 -13 73.56 3.1
 0 4 -13 76.72 3.05
 0 4 -13 73.43 3.18
 0 4 13 97.1 3.38
 0 4 13 90.78 3.74
 0 4 13 112.38 3.99
 0 4 13 90.21 3.11
 0 4 -13 79.39 3.18
 0 -4 13 92.73 3.5
 0 4 13 112.06 3.78
 0 4 -14 35.73 2.09
 0 4 14 40.33 1.99
 0 -4 -14 40.69 1.93
 0 -4 -14 35.91 2.16
 0 -4 -14 38.11 1.89
 0 4 14 36.92 2
 0 4 -14 35.35 2.14
 0 -4 -14 34.41 1.89
 0 4 -14 37.55 2.21
 0 4 14 37.35 2.11
 0 4 14 43.4 1.96
 0 4 14 40.3 2.21
 0 -4 14 37.25 2.2
 0 4 14 45.12 1.98
 0 -4 14 42.22 2.28
 0 4 14 40.28 2.22
 0 -4 14 44.11 2
 0 -4 14 35.22 2.13
 0 4 14 36.56 1.95
 0 -4 14 39.44 2.06
 0 -4 14 36.37 2.09
 0 4 14 29.39 2.25
 0 4 14 35.5 2.11
 0 -4 14 39.58 1.98
 0 -4 14 36.44 2.28
 0 4 -14 37.91 2.16
 0 -4 14 41.96 2.05
 0 4 -14 35.91 2
 0 4 -14 35.74 2.1
 0 4 14 42.07 2.08
 0 4 14 35.87 2.36
 0 4 14 31.58 2.04
 0 4 14 31.24 2.4
 0 -4 14 38.21 2.17
 0 4 14 38.76 2.14
 0 4 14 34.23 2.16
 0 4 -14 36.05 1.93
 0 -4 15 19.06 1.41
 0 -4 -15 12.77 1.6
 0 -4 -15 14.43 1.33
 0 4 15 22.08 1.59
 0 -4 -15 16.51 1.36
 0 4 -15 16.91 1.75
 0 4 15 23.59 1.91
 0 -4 15 25.4 1.96
 0 4 15 25.38 1.92
 0 -4 15 20.71 1.82
 0 4 15 18.33 1.39
 0 4 15 24.05 1.85
 0 -4 15 19.37 1.45
 0 -4 15 18.18 1.41
 0 -4 15 22.01 1.93
 0 -4 15 20.34 1.55
 0 4 15 20.5 1.47
 0 4 15 28.39 2.22
 0 -4 15 18.71 1.46
 0 -4 15 17.47 1.62
 0 4 15 20.97 1.55
 0 -4 15 23.22 1.97
 0 4 15 26.07 1.86
 0 4 15 19.75 1.57
 0 -4 15 16.89 1.51
 0 4 -15 15.54 1.65
 0 4 -15 14.79 1.57
 0 4 15 23.75 2.1
 0 4 15 18.99 1.98
 0 4 -15 15.99 1.45
 0 4 15 21.44 1.92
 0 -4 15 18.9 1.78
 0 4 15 21.03 1.72
 0 -4 -16 24.75 1.68
 0 4 16 24.86 1.7
 0 4 -16 23.85 2.01
 0 -4 -16 22.4 1.91
 0 -4 16 27.76 1.63
 0 -4 16 28.07 2.07
 0 4 16 28.45 2.03
 0 4 16 24.49 1.94
 0 -4 16 24.29 1.96
 0 -4 16 28.25 1.66
 0 4 16 21.73 1.82
 0 4 16 19.33 2.08
 0 -4 16 25.76 1.66
 0 -4 16 19.61 2
 0 -4 16 24.35 1.88
 0 4 16 26.57 1.66
 0 4 16 23.3 1.66
 0 -4 16 24.73 1.77
 0 4 -16 23.42 1.9
 0 4 -16 23.87 1.76
 0 4 16 20 2.1
 0 4 16 23.11 2.21
 0 4 16 21.34 1.93
 0 -4 16 27.45 2.02
 0 4 16 25.83 1.92
 0 -4 -17 3.99 1.34
 0 4 17 8.33 1.41
 0 -4 -17 5.74 1.09
 0 -4 17 6.98 1.05
 0 4 -17 6.77 1.5
 0 -4 17 7.32 1.51
 0 4 17 7.9 1.47
 0 -4 17 5.75 1.06
 0 -4 17 8.66 1.59
 0 4 17 9.84 1.59
 0 -4 17 9.28 1.52
 0 4 17 5.51 1.05
 0 -4 17 4.42 1.51
 0 4 17 7.44 1.76
 0 4 17 5.62 1.14
 0 -4 17 4.46 1.31
 0 -4 17 5.59 1.42
 0 -4 17 5.93 1.19
 0 4 -17 4.19 1.3
 0 4 -17 4.39 1.32
 0 4 -17 5.56 1.22
 0 4 17 4.52 1.23
 0 4 17 6.71 1.7
 0 4 17 8.52 1.72
 0 4 17 7.01 1.53
 0 4 17 7.3 1.41
 0 -4 17 6.32 1.19
 0 -4 18 42.5 2.02
 0 4 18 38.1 2.27
 0 -4 18 37.41 2.33
 0 -4 18 38.68 2.32
 0 -4 18 38.19 2.45
 0 -4 18 38.96 2.27
 0 -4 18 33.69 2.27
 0 4 18 33.01 2.48
 0 -4 18 40.1 2.24
 0 4 -18 35.27 2.24
 0 4 -18 38.2 2.5
 0 4 -18 37.15 2.33
 0 4 18 42.41 2.31
 0 4 -18 36.11 2.15
 0 4 18 31.6 2.3
 0 4 18 34.58 2.53
 0 4 18 35.17 2.6
 0 4 -18 38.11 2.46
 0 4 18 40.72 2.29
 0 -4 18 41.2 2.01
 0 -4 19 34.37 2.14
 0 4 19 31.38 2.04
 0 4 19 36.19 2.14
 0 -4 19 38.44 2.21
 0 -4 19 34.23 2.16
 0 -4 19 29.27 2.09
 0 -4 19 28.38 1.92
 0 -4 19 27.99 2.03
 0 -4 19 34.73 2.25
 0 4 19 32.28 2.2
 0 4 19 36.25 2.41
 0 4 -19 33.65 2.3
 0 4 -19 27.6 2.01
 0 4 -19 30.87 2.12
 0 4 19 32.11 1.97
 0 -4 19 31.49 2.14
 0 4 19 33.29 2.13
 0 4 19 36.5 2.49
 0 4 19 33.63 2.2
 0 4 20 5.3 1.08
 0 4 -20 4.25 1.16
 0 4 -20 5.66 1.39
 0 4 -20 3.59 1.34
 0 -4 20 4.72 1.24
 0 4 -20 3.85 1.2
 0 4 20 5.69 1.26
 0 -4 21 23.09 1.65
 0 4 21 26.15 1.63
 0 -4 21 25.85 1.69
 0 4 21 26.66 1.69
 0 -4 21 26.88 1.74
 0 -4 21 25.92 1.71
 0 -4 21 22.79 1.6
 0 -4 21 24.96 1.56
 0 4 21 27.03 1.79
 0 4 21 28.28 1.92
 0 4 -21 15.99 1.49
 0 -4 21 26.23 1.61
 0 4 -21 21.92 1.75
 0 4 21 26.08 1.77
 0 4 21 25.12 1.68
 0 4 -21 20.14 1.64
 0 -4 21 24.9 1.75
 0 -4 22 15.64 1.26
 0 4 22 17.07 1.25
 0 -4 22 15.93 1.26
 0 4 22 14.6 1.32
 0 -4 22 12.46 1.18
 0 4 22 16.21 1.27
 0 -4 22 16.08 1.3
 0 -4 22 17.06 1.3
 0 4 22 14.72 1.32
 0 4 22 15.27 1.23
 0 4 -22 12.81 1.23
 0 4 22 15.37 1.26
 0 -4 22 15.5 1.29
 0 -4 23 41.32 1.69
 0 4 23 34.76 1.68
 0 4 23 37.93 1.7
 0 4 23 37.18 1.65
 0 -4 23 39.89 1.69
 0 -4 23 36.78 1.64
 0 4 23 38.29 1.62
 0 -5 0 0.27 0.51
 0 5 0 0.14 0.33
 0 5 0 -0.23 0.49
 0 -5 0 0.29 0.39
 0 5 0 0.03 0.4
 0 -5 0 0.38 0.5
 0 -5 0 0.29 0.55
 0 5 0 0.51 0.6
 0 5 0 0.38 0.54
 0 5 0 0.34 0.52
 0 -5 0 -0.05 0.49
 0 -5 0 0.01 0.54
 0 -5 0 -0.07 0.46
 0 5 0 0.64 0.49
 0 -5 0 0.16 0.45
 0 5 0 0.28 0.18
 0 5 0 0.07 0.34
 0 5 0 0.05 0.45
 0 5 -1 1080.24 24.07
 0 5 -1 839.89 23.76
 0 5 -1 894.7 24.01
 0 5 -1 1046.09 24.03
 0 -5 -1 832.26 23.81
 0 -5 -1 1073.48 24.01
 0 -5 1 842.47 23.95
 0 -5 -1 1047.24 24.07
 0 5 -1 1084.19 24.08
 0 5 -1 823.47 23.84
 0 -5 1 1052.9 23.9
 0 -5 -1 1035.38 24.05
 0 -5 1 1117.06 24.09
 0 5 1 1101.15 24.02
 0 5 1 962.51 24
 0 -5 -1 961.21 24.02
 0 -5 1 964.61 24.02
 0 5 1 996.62 24.07
 0 5 1 864.03 23.93
 0 5 -1 1050.49 24.06
 0 5 -1 924.19 24.02
 0 5 1 995.44 24.04
 0 5 -1 848.48 23.97
 0 5 1 1155.34 24.13
 0 5 1 1169.99 24.11
 0 -5 1 930.46 24.13
 0 5 -1 821.53 23.78
 0 5 -1 835.87 23.85
 0 -5 -1 1017.14 23.97
 0 -5 -1 1032.57 23.96
 0 5 -1 851.37 23.96
 0 -5 1 1054.81 24.1
 0 -5 -1 902.06 23.79
 0 -5 -1 829.11 23.83
 0 -5 -1 847.33 23.93
 0 -5 -1 1010.74 24.02
 0 5 1 1176.75 24.11
 0 5 1 852.16 23.96
 0 5 -1 883.1 23.99
 0 5 1 1006.73 24
 0 -5 1 920.24 23.96
 0 -5 1 946.68 23.97
 0 5 -1 821.37 23.85
 0 5 -1 882.36 24.01
 0 5 -1 912.59 24.02
 0 -5 1 1074.32 24.1
 0 5 1 1085.11 24.03
 0 5 -1 835.73 23.91
 0 -5 2 572.6 14.89
 0 -5 -2 604.74 14.89
 0 -5 -2 594.08 14.91
 0 -5 2 523.46 14.85
 0 -5 -2 623.37 14.89
 0 5 2 537.17 14.83
 0 5 -2 607.34 14.95
 0 -5 -2 602.87 14.83
 0 5 2 508.47 14.81
 0 -5 -2 569.95 14.59
 0 5 -2 615.32 14.93
 0 5 -2 637.66 14.95
 0 5 2 562.43 14.9
 0 5 2 554.21 14.88
 0 -5 -2 638.98 14.66
 0 5 -2 637.51 14.94
 0 5 -2 661.08 14.92
 0 -5 2 550.95 14.65
 0 -5 2 554.65 14.65
 0 5 2 529.57 14.64
 0 5 2 523.84 14.64
 0 -5 -2 625.68 14.9
 0 -5 2 535.85 14.85
 0 5 2 570.32 14.88
 0 5 2 508.93 14.87
 0 -5 2 574.27 15.05
 0 5 2 559.17 14.9
 0 -5 2 558.19 14.94
 0 5 2 515.66 14.87
 0 -5 2 520.16 14.9
 0 -5 -2 595.25 14.6
 0 5 -2 694.4 14.96
 0 -5 2 565.57 15.02
 0 5 2 517.62 14.87
 0 5 2 604.71 14.97
 0 5 2 515.68 14.81
 0 -5 2 551.24 14.86
 0 5 2 555.29 14.87
 0 -5 -2 579 14.58
 0 5 -2 653.77 14.95
 0 -5 2 520.39 14.9
 0 5 -2 676.68 14.98
 0 5 -2 628.27 14.93
 0 5 2 530.21 14.85
 0 -5 -3 200.28 5.08
 0 -5 -3 180.35 4.95
 0 -5 3 151.38 5
 0 5 3 183.11 5.06
 0 5 -3 157.32 5.01
 0 -5 -3 181.36 4.85
 0 5 -3 168.86 5.06
 0 -5 -3 182.92 5.05
 0 -5 -3 196.77 5.04
 0 5 -3 185.8 5.01
 0 5 3 175.17 4.86
 0 5 -3 171.73 5.03
 0 5 3 182.1 4.87
 0 -5 3 179.36 4.87
 0 -5 3 172.07 4.87
 0 5 3 201.79 5.11
 0 -5 -3 174.79 5
 0 5 3 189.85 5.1
 0 5 3 185.17 5.04
 0 5 3 218.79 5.14
 0 -5 3 174.22 5.24
 0 5 3 226.87 5.16
 0 -5 3 185.56 5.14
 0 5 3 204.07 5.11
 0 -5 3 207.82 5.14
 0 -5 3 221.29 5.12
 0 5 -3 157.74 5.06
 0 5 -3 153.75 5.02
 0 -5 3 171.94 5.21
 0 -5 3 177.1 5.05
 0 5 3 174.35 4.94
 0 5 3 164.89 5.14
 0 5 3 205.88 5.07
 0 5 3 186.91 5.08
 0 -5 3 192.42 5.14
 0 5 3 161.11 5.11
 0 5 3 226.94 5.14
 0 5 3 177.55 5
 0 5 -3 168.26 5.04
 0 5 -3 165.17 5.02
 0 5 3 188.54 4.93
 0 -5 3 215.29 5.13
 0 5 -3 164.46 5.07
 0 -5 3 195.85 5.13
 0 5 3 207.89 5.1
 0 5 4 120.91 3.36
 0 5 4 119.45 3.27
 0 -5 -4 91 3.22
 0 -5 4 114.74 3.38
 0 5 4 118.49 3.38
 0 5 4 116.75 3.22
 0 5 -4 91.23 3.31
 0 5 -4 96.43 3.31
 0 -5 4 114.16 3.36
 0 5 4 115.86 3.21
 0 5 -4 90.17 3.25
 0 5 4 121.52 3.4
 0 -5 4 119.84 3.23
 0 5 4 119.36 3.3
 0 5 -4 101.65 3.23
 0 5 4 127.56 3.37
 0 5 4 123.45 3.31
 0 5 4 126.81 3.53
 0 5 4 122.07 3.39
 0 -5 4 123.96 3.47
 0 -5 4 123.23 3.59
 0 5 4 123.64 3.41
 0 5 4 122.79 3.36
 0 -5 4 121.54 3.2
 0 5 -4 93.99 3.34
 0 -5 4 122.17 3.56
 0 5 -4 94.84 3.33
 0 -5 4 128.11 3.35
 0 5 4 122.31 3.38
 0 -5 4 127.12 3.27
 0 5 -4 92.39 3.31
 0 5 4 113.98 3.25
 0 5 4 127.48 3.39
 0 5 4 118.95 3.35
 0 -5 4 119.94 3.42
 0 5 4 117.97 3.3
 0 5 4 125.78 3.53
 0 5 4 125.81 3.41
 0 5 4 124.56 3.54
 0 -5 4 121.4 3.41
 0 5 -4 93.31 3.29
 0 -5 4 124.74 3.39
 0 5 4 116.22 3.26
 0 5 -4 93.51 3.26
 0 5 4 125.81 3.39
 0 -5 5 17.71 0.82
 0 -5 5 12.6 0.96
 0 5 5 17.99 0.97
 0 -5 -5 18.37 0.9
 0 -5 5 17.8 0.8
 0 5 5 20.19 0.84
 0 5 -5 13.92 1.01
 0 -5 5 17.43 0.89
 0 5 5 15.25 1.05
 0 5 -5 18.25 0.86
 0 5 -5 15.85 0.94
 0 -5 -5 16.46 0.9
 0 -5 5 16.25 0.98
 0 5 5 19.92 0.97
 0 5 5 16.69 0.88
 0 5 5 16.34 0.97
 0 5 5 15.93 0.8
 0 -5 5 15.87 1.13
 0 5 5 13.05 1.11
 0 5 5 17.32 0.95
 0 -5 5 16.65 1.06
 0 5 5 18.47 0.99
 0 5 5 12.94 1.08
 0 -5 5 14.85 1.14
 0 -5 5 20.39 0.82
 0 -5 5 18.46 0.57
 0 -5 5 15.25 1.16
 0 5 5 18.56 1.01
 0 -5 5 20.71 0.71
 0 -5 5 20.71 0.77
 0 5 -5 13.33 1.02
 0 5 5 14.9 0.83
 0 5 -5 14.88 1
 0 5 5 16.04 0.99
 0 5 5 17.25 1.05
 0 5 5 19.6 0.98
 0 5 5 13.46 1.11
 0 5 5 14.52 0.99
 0 5 5 12.57 1.16
 0 -5 5 17.38 1.04
 0 5 5 13.78 1.07
 0 -5 5 19.53 0.98
 0 5 5 14.02 0.89
 0 5 5 16.95 0.96
 0 -5 5 18.97 0.91
 0 5 -5 15.12 0.98
 0 5 5 16.51 0.95
 0 5 -5 15.5 0.93
 0 -5 6 123.48 3.46
 0 -5 6 122.95 3.12
 0 5 6 122.98 3.67
 0 -5 -6 104.23 3.5
 0 -5 6 121.77 3.34
 0 5 6 125.19 3.59
 0 5 6 122.66 3.37
 0 5 -6 94.29 3.48
 0 5 6 122.9 3.51
 0 -5 6 122.21 3.59
 0 5 -6 104.99 3.36
 0 5 6 129.58 3.4
 0 -5 6 126.96 3.38
 0 5 6 122.35 3.38
 0 -5 -6 98.25 3.34
 0 5 6 123.74 3.59
 0 5 6 121.02 3.32
 0 5 6 124.24 3.48
 0 5 -6 95.98 3.37
 0 -5 6 128.98 3.51
 0 -5 6 118.25 3.32
 0 -5 6 122.87 3.69
 0 -5 6 125.5 3.65
 0 5 6 128.77 3.49
 0 5 6 121.21 3.68
 0 5 6 122.8 3.69
 0 5 6 129.17 3.56
 0 5 -6 91.86 3.48
 0 5 -6 94.21 3.49
 0 5 -6 93.75 3.45
 0 5 6 126.23 3.73
 0 -5 6 128.72 3.61
 0 5 6 121.48 3.53
 0 5 6 119.97 3.72
 0 5 6 125.59 3.58
 0 5 6 126.22 3.75
 0 5 6 132.8 3.56
 0 -5 6 123.45 3.29
 0 5 -6 94.21 3.37
 0 5 6 115.87 3.64
 0 5 -6 89.44 3.42
 0 5 6 116.4 3.43
 0 -5 6 127.96 3.43
 0 5 6 126.59 3.54
 0 5 6 113.01 3.29
 0 -5 -7 66.41 2.15
 0 5 -7 66.07 1.96
 0 5 7 68.43 1.96
 0 5 7 58.23 2.02
 0 5 7 62.62 1.97
 0 -5 7 59.5 1.89
 0 5 -7 53.67 2.16
 0 5 7 53.55 2.21
 0 5 7 57.49 2.16
 0 -5 7 55.27 1.96
 0 -5 7 49.64 2.07
 0 -5 -7 67.55 1.95
 0 5 -7 59.96 2
 0 5 7 48.92 1.78
 0 5 7 58.06 2.16
 0 5 7 70.53 2.02
 0 -5 7 59.16 1.91
 0 5 7 53.21 1.86
 0 5 7 48.8 2.21
 0 5 7 63.5 2.13
 0 -5 7 59.57 2.24
 0 5 7 62.94 1.99
 0 -5 7 61.72 2.18
 0 5 -7 56.77 2.12
 0 5 7 65.57 2.15
 0 5 -7 54.47 2.15
 0 5 -7 57.86 2.17
 0 5 7 58.76 2.13
 0 -5 7 51.07 1.87
 0 -5 7 64.76 2.17
 0 5 7 48.96 2.22
 0 5 7 68.68 2.13
 0 5 7 51.11 2.21
 0 5 7 54.77 2.11
 0 5 7 52.75 2.24
 0 5 7 43.96 2.18
 0 5 -7 57.66 2.01
 0 5 7 62.56 2.1
 0 5 7 47.69 1.89
 0 -5 7 67.28 1.95
 0 5 7 49.31 1.91
 0 5 7 44.94 1.82
 0 5 -7 57.64 2.08
 0 5 -8 313.13 8.54
 0 5 8 281.43 8.23
 0 5 8 311.28 8.57
 0 5 8 323.76 8.49
 0 5 8 295.17 8.22
 0 -5 -8 304.94 8.46
 0 -5 8 324.32 8.44
 0 5 8 289.08 8.28
 0 5 8 315.39 8.44
 0 -5 8 323.19 8.45
 0 5 8 303.13 8.38
 0 5 8 306.06 8.4
 0 -5 8 322.17 8.44
 0 -5 8 325.69 8.44
 0 5 8 319.32 8.49
 0 5 8 319.19 8.51
 0 5 8 303.44 8.51
 0 5 8 300.75 8.25
 0 5 8 308.83 8.39
 0 5 8 306.42 8.46
 0 5 -8 304.71 8.27
 0 5 8 311.27 8.4
 0 -5 8 310.65 8.52
 0 5 8 293.25 8.24
 0 5 8 324.18 8.65
 0 5 8 301.79 8.52
 0 -5 8 288.68 8.21
 0 -5 8 304 8.57
 0 5 -8 312.92 8.53
 0 5 8 306.36 8.44
 0 5 -8 309.89 8.45
 0 5 -8 301.16 8.33
 0 5 -8 312.34 8.52
 0 5 8 306.1 8.44
 0 5 8 322.76 8.47
 0 5 8 310.29 8.4
 0 5 8 325.31 8.73
 0 5 8 317.88 8.67
 0 -5 8 319.78 8.49
 0 5 8 299.93 8.26
 0 5 8 307.79 8.58
 0 5 8 304.2 8.39
 0 5 -8 306.28 8.3
 0 5 -8 302.34 8.41
 0 5 8 271.3 8.15
 0 -5 8 285.67 8.17
 0 -5 9 104.03 3.29
 0 5 9 94.18 3.45
 0 5 9 103.56 3.43
 0 5 9 92.05 3.28
 0 5 9 111.6 3.26
 0 5 -9 76.65 3.31
 0 -5 -9 104.4 3.37
 0 -5 -9 89.07 3.15
 0 5 9 106.19 3.19
 0 5 -9 84.26 3.35
 0 5 9 106.73 3.37
 0 -5 9 108.36 3.4
 0 -5 9 104.09 3.41
 0 5 9 103.03 3.39
 0 -5 9 104.98 3.41
 0 5 9 101.81 3.37
 0 5 9 124.29 3.23
 0 5 -9 90.7 3.1
 0 5 9 105.4 3.39
 0 5 9 92.26 3.32
 0 5 9 92.85 3.39
 0 -5 9 114.01 3.21
 0 5 9 102.68 3.5
 0 -5 9 112.45 3.54
 0 -5 9 119.28 3.49
 0 5 9 94.53 3.51
 0 5 -9 86.06 3.34
 0 5 -9 88.41 3.35
 0 5 9 119.64 3.44
 0 5 -9 91.07 3.18
 0 5 -9 91.95 3.31
 0 -5 9 125.76 3.47
 0 5 9 112.68 3.41
 0 5 9 99.51 3.55
 0 5 9 125.73 3.41
 0 5 9 94.22 3.58
 0 5 9 95.73 3.47
 0 5 -9 94.1 3.16
 0 -5 9 106.87 3.42
 0 5 10 98.99 3.37
 0 5 10 98.18 3.29
 0 5 10 107.99 3.53
 0 5 10 91.97 3.04
 0 5 -10 105.05 3.5
 0 5 10 90.1 3.13
 0 -5 10 97.93 3.23
 0 -5 -10 93.13 3.24
 0 -5 -10 95.61 3.15
 0 5 10 94.18 3.32
 0 5 10 105.08 3.36
 0 5 10 97.8 3.38
 0 5 10 91.04 3.19
 0 -5 10 110.47 3.42
 0 5 10 96.82 3.3
 0 5 10 93.3 3.19
 0 -5 10 106.67 3.4
 0 5 10 87.93 3.01
 0 -5 10 91.05 3.18
 0 5 10 104.74 3.6
 0 5 10 103.34 3.47
 0 -5 10 101.98 3.42
 0 -5 10 100.12 3.35
 0 5 10 89.69 3.25
 0 5 -10 99.39 3.42
 0 5 -10 98.78 3.32
 0 5 10 94.3 3.28
 0 -5 10 94.98 3.27
 0 5 -10 101.79 3.45
 0 5 -10 93.64 3.15
 0 5 10 105.79 3.33
 0 5 10 98.5 3.65
 0 5 10 97.44 3.45
 0 5 10 97.5 3.57
 0 5 10 90.3 3.16
 0 5 10 102.66 3.55
 0 -5 10 98.18 3.38
 0 5 10 94.42 3.45
 0 -5 10 100.53 3.36
 0 5 -10 89.83 3.23
 0 5 -10 94.79 3.12
 0 -5 11 39.97 1.83
 0 5 11 37.93 2.08
 0 5 11 43.41 1.86
 0 5 11 40.69 2
 0 -5 -11 40.62 1.86
 0 -5 -11 33.03 1.67
 0 5 -11 34.14 1.95
 0 5 11 43.66 2.05
 0 5 11 46.56 2.14
 0 5 11 37.35 1.97
 0 -5 11 42.16 2.06
 0 5 11 48.21 1.96
 0 5 11 45.31 2.1
 0 -5 11 44.81 2.12
 0 -5 11 45.8 2.14
 0 5 11 35.89 1.91
 0 -5 11 46.31 2.07
 0 5 11 44.12 2.21
 0 5 11 43.29 1.96
 0 -5 11 46.53 1.89
 0 5 11 50.71 1.94
 0 -5 11 46.12 2.02
 0 5 -11 33.22 1.9
 0 -5 11 45.21 1.98
 0 5 -11 34.03 1.93
 0 5 -11 35.9 1.85
 0 5 -11 35.27 1.72
 0 5 11 46.56 2.01
 0 5 11 39.98 2.1
 0 5 11 37.26 2.07
 0 5 11 42.19 1.93
 0 5 11 36 2.23
 0 -5 11 40.1 1.95
 0 5 11 47.42 1.86
 0 5 -11 32.17 1.79
 0 5 11 37.04 2.15
 0 -5 11 42.78 2.06
 0 5 11 47.01 1.91
 0 5 12 155.82 4.86
 0 5 -12 163.05 5.22
 0 -5 12 164.19 4.97
 0 -5 -12 143.33 4.91
 0 -5 -12 141.54 4.91
 0 5 -12 170.27 5.27
 0 5 12 162.58 5.05
 0 5 12 162.08 4.96
 0 5 12 177.55 5.13
 0 -5 12 160.41 4.95
 0 -5 12 172.4 5.15
 0 5 12 148.81 5.01
 0 -5 12 185.59 5.21
 0 5 12 169.88 5.11
 0 -5 12 178.52 5.19
 0 -5 12 149.85 4.9
 0 5 12 145.21 4.88
 0 -5 12 156.37 5.01
 0 5 -12 152.31 4.84
 0 5 -12 171.62 5.25
 0 5 -12 161.32 5.15
 0 5 12 160.87 5.07
 0 5 -12 164.28 5.07
 0 5 12 144.99 4.83
 0 5 12 148.14 4.92
 0 5 -12 148.9 4.94
 0 -5 12 163.53 5.14
 0 5 12 153.56 4.86
 0 5 12 160 5.07
 0 5 12 150.48 5.16
 0 5 -13 13.86 1.51
 0 -5 -13 9.21 1.3
 0 -5 -13 12.48 1.12
 0 5 -13 9.99 1.24
 0 5 13 15.67 1.43
 0 5 13 10.83 1.42
 0 -5 -13 12.41 1.15
 0 5 13 18 1.6
 0 -5 13 16.71 1.61
 0 -5 13 14.87 1.52
 0 5 13 16.59 1.52
 0 -5 13 18.08 1.61
 0 -5 13 12.3 1.12
 0 5 13 18.27 1.58
 0 5 13 16.16 1.57
 0 -5 13 11.25 1.12
 0 5 13 12.01 1.2
 0 -5 13 12.41 1.27
 0 5 13 11.51 1.25
 0 5 -13 9.71 1.3
 0 5 -13 10.16 1.2
 0 -5 13 12.39 1.22
 0 5 13 12.27 1.26
 0 5 13 13.62 1.51
 0 5 13 10.7 1.61
 0 5 13 15.29 1.72
 0 5 13 12.78 1.15
 0 5 13 13.65 1.44
 0 -5 13 12.57 1.46
 0 5 -13 11.9 1.19
 0 5 13 11.2 1.56
 0 -5 -14 37.89 2.23
 0 5 14 36.52 2.06
 0 -5 -14 39.66 1.97
 0 -5 -14 42.01 2.04
 0 -5 -14 44.75 2.05
 0 5 -14 43.25 2.35
 0 -5 -14 39.42 2
 0 -5 -14 42.79 2.06
 0 -5 14 40.15 2.29
 0 -5 14 41.67 1.99
 0 -5 14 41.03 2.3
 0 5 14 37.76 2.2
 0 5 14 35.23 2.11
 0 -5 14 34.72 2.16
 0 5 14 39.66 2.23
 0 5 14 38.03 2.21
 0 5 14 37.48 1.94
 0 -5 14 39.67 2.38
 0 5 14 36.84 2
 0 -5 14 39.34 1.98
 0 -5 14 39.83 2.11
 0 5 -14 42.89 2.26
 0 5 14 39.95 2.11
 0 -5 14 36.39 2.05
 0 5 -14 39.51 2.25
 0 5 -14 41.36 2.13
 0 5 14 36.31 2.19
 0 5 14 36.28 1.96
 0 5 14 32.75 2.4
 0 5 14 34.09 2.43
 0 -5 14 37.33 2.19
 0 5 14 37.96 2.16
 0 5 14 35.19 2.23
 0 5 -14 42.19 2.06
 0 -5 -15 12.27 1.5
 0 5 15 13.31 1.46
 0 -5 -15 12.89 1.26
 0 5 -15 13.91 1.64
 0 -5 -15 12.48 1.22
 0 -5 -15 13.32 1.27
 0 -5 15 14.54 1.68
 0 5 15 15.35 1.66
 0 -5 15 14.66 1.28
 0 -5 15 13.89 1.61
 0 5 15 14.74 1.68
 0 -5 15 13.62 1.69
 0 5 15 13.58 1.57
 0 5 15 13.73 1.63
 0 -5 15 15.66 1.81
 0 -5 15 13.66 1.32
 0 5 15 13.95 1.29
 0 -5 15 14.43 1.43
 0 5 15 14.71 1.89
 0 5 15 14.77 1.41
 0 -5 15 12.9 1.49
 0 5 -15 12.4 1.55
 0 5 -15 11.94 1.48
 0 -5 15 14.03 1.44
 0 5 15 13.45 1.43
 0 5 15 13.05 1.87
 0 5 15 12.77 1.82
 0 5 15 14.32 1.52
 0 -5 15 15.34 1.64
 0 5 15 12.62 1.67
 0 5 -15 13.92 1.37
 0 -5 16 3.54 0.95
 0 -5 -16 2.07 0.91
 0 5 16 5.08 1.29
 0 5 -16 2.75 1.35
 0 -5 -16 2.57 0.98
 0 -5 16 2.19 1.36
 0 5 16 4.74 1.34
 0 5 16 5.21 1.46
 0 -5 16 3.31 0.99
 0 -5 16 6.95 1.52
 0 -5 16 2.31 1.5
 0 -5 16 1.12 1.22
 0 5 16 2.04 1.63
 0 5 16 3.11 1.02
 0 5 16 4.04 1.44
 0 5 16 3.69 1.09
 0 -5 16 3.81 1.02
 0 -5 16 3.18 1.24
 0 -5 16 3.4 1.09
 0 5 -16 2.49 1.12
 0 5 -16 1.94 1.26
 0 -5 16 4.19 1.12
 0 5 -16 2.05 1.4
 0 5 16 5.88 1.66
 0 5 16 4.65 1.59
 0 5 16 1.81 1.39
 0 5 16 3.44 1.38
 0 5 16 3.76 1.3
 0 -5 16 3.19 1.34
 0 -5 -17 9.41 1.56
 0 5 17 21.2 1.73
 0 -5 -17 8.22 1.23
 0 -5 17 13.08 1.31
 0 5 -17 12.84 1.76
 0 5 17 24.6 1.88
 0 -5 17 21.05 1.84
 0 -5 17 22.32 1.86
 0 -5 17 10.87 1.27
 0 5 17 22.25 1.9
 0 -5 17 13.3 1.34
 0 -5 17 23.66 1.96
 0 5 17 12.98 1.36
 0 -5 17 22.59 2.01
 0 -5 17 14.21 1.56
 0 -5 17 15.86 1.52
 0 5 17 29.63 2.35
 0 5 17 22.48 1.62
 0 -5 17 22.92 1.83
 0 5 -17 12.14 1.61
 0 5 -17 8.86 1.51
 0 5 17 15.35 1.53
 0 5 -17 12.56 1.78
 0 5 17 24.64 2.2
 0 5 17 20.47 2.14
 0 5 17 23.57 1.98
 0 5 17 22.19 1.82
 0 -5 17 17.36 1.57
 0 -5 18 3.19 0.92
 0 5 18 2.85 1.15
 0 5 -18 4.34 1.45
 0 -5 18 3.54 0.94
 0 5 -18 2.9 1.22
 0 -5 18 2.64 0.87
 0 -5 18 1.88 1.3
 0 5 18 3.34 1.31
 0 -5 18 4.18 1.33
 0 -5 18 1.62 1.22
 0 -5 18 2.24 1.45
 0 -5 18 2.38 1.17
 0 -5 18 3.16 1.08
 0 5 18 2.61 1.39
 0 5 18 2.23 1
 0 5 18 4.2 1.61
 0 5 18 2.75 1.03
 0 5 18 3.82 1.13
 0 5 -18 1.48 1.34
 0 5 -18 2.78 1.25
 0 5 -18 2.29 1.25
 0 5 18 1.72 1.54
 0 5 18 2.85 1.36
 0 5 18 3.14 1.61
 0 -5 18 2.79 1.08
 0 5 19 22.2 1.72
 0 -5 19 21.04 1.76
 0 5 19 21.11 1.76
 0 -5 19 21.71 1.83
 0 -5 19 22.23 1.83
 0 5 19 27.31 2.11
 0 -5 19 20.13 1.73
 0 5 19 19.96 1.83
 0 -5 19 18.98 1.72
 0 -5 19 21.38 1.67
 0 -5 19 22.41 1.95
 0 5 -19 16.7 1.82
 0 5 19 23.2 1.68
 0 5 -19 20.86 1.93
 0 5 -19 14.93 1.62
 0 5 19 22.31 2.13
 0 5 19 26.71 2.2
 0 5 19 22.5 1.86
 0 -5 19 23.1 1.86
 0 5 -19 18.87 1.77
 0 5 19 23.14 1.76
 0 -5 20 20.03 1.63
 0 5 20 18.21 1.54
 0 5 -20 11.56 1.56
 0 5 -20 12.71 1.61
 0 5 -20 12.11 1.42
 0 5 20 19.61 1.53
 0 -5 20 17.86 1.58
 0 5 -20 12.48 1.47
 0 -5 20 17.28 1.63
 0 5 20 18.52 1.54
 0 -5 21 3.75 1.01
 0 5 21 3.79 0.97
 0 -5 21 3.01 1.02
 0 5 21 3.58 1.04
 0 -5 21 2.01 1.05
 0 -5 21 4.61 1.12
 0 5 21 3.54 1.26
 0 5 21 3.53 1.1
 0 -5 21 2.59 0.92
 0 5 -21 4.22 1.18
 0 -5 21 4.04 0.93
 0 5 21 5.08 1.02
 0 5 21 3.64 1.16
 0 5 21 3.85 1.04
[truncated: 3,643,484 more chars]
