# Supplementary material for: Enabling nucleophilic reactivity in molecular calcium fluoride complexes
Source: Nat Chem. 2024 May 14;16(9):1473–80. doi: 10.1038/s41557-024-01524-x (PMC11375610; doi:10.1038/s41557-024-01524-x)
Supplement: Supplementary file 7 — Structure factor file for compound 2; CCDC reference 2283075. [file 41557_2024_1524_MOESM7_ESM.fcf]

#
# h,k,l, Fc-squared, Fo-squared, sigma(Fo-squared), status flag
#
data_125jsaec23_2
_shelx_title ' 125jsaec23_2_a.res in Pn'
_shelx_refln_list_code          4
_shelx_F_calc_maximum      329.56
_exptl_crystal_F_000      1759.40
_reflns_d_resolution_high  0.7989

loop_
 _space_group_symop_operation_xyz
 'x, y, z'
 'x+1/2, -y, z+1/2'

_cell_length_a    13.7066
_cell_length_b    18.6723
_cell_length_c    20.2481
_cell_angle_alpha  90.000
_cell_angle_beta  104.814
_cell_angle_gamma  90.000

_shelx_F_squared_multiplier     1.000

loop_
 _refln_index_h
 _refln_index_k
 _refln_index_l
 _refln_F_squared_calc
 _refln_F_squared_meas
 _refln_F_squared_sigma
 _refln_observed_status
   3   0 -23        182.57        173.15        16.67 o
   5   0 -23         84.97        145.37        16.67 o
   7   0 -23         34.97         20.12        13.22 o
   1   1 -23         14.27          6.16        12.01 o
   3   1 -23          9.68         -2.78         8.70 o
   4   1 -23        111.14         88.16        10.72 o
   5   1 -23          7.62          3.04         9.08 o
   6   1 -23        137.69        118.58        11.79 o
   7   1 -23         47.06         38.99         9.76 o
   8   1 -23         86.16         65.68         9.82 o
   1   2 -23         87.04         77.19        14.27 o
   2   2 -23        173.63        180.36        18.92 o
   3   2 -23        106.79         43.25        12.92 o
   4   2 -23         33.50         14.04         8.65 o
   5   2 -23         42.37         30.58         9.33 o
   6   2 -23          2.99         -2.69         8.97 o
   7   2 -23        106.20         87.59         8.40 o
   8   2 -23         99.29         89.44         8.09 o
   9   2 -23         78.97        120.29        13.67 o
  10   2 -23        114.66        132.61        13.07 o
   2   3 -23         40.75         45.20        13.82 o
   3   3 -23         85.19         83.65        15.62 o
   4   3 -23         16.51          4.35         6.88 o
   5   3 -23        124.37        117.59        15.62 o
   6   3 -23         12.34          6.76        12.77 o
   7   3 -23         20.84         14.82         8.57 o
   8   3 -23         98.57        112.18        14.12 o
   9   3 -23         97.58         88.30        12.61 o
  10   3 -23         47.80         61.27        10.81 o
   2   4 -23         83.60        100.77        15.17 o
   3   4 -23          9.50          6.16        13.07 o
   4   4 -23         44.88         63.94         7.99 o
   5   4 -23          1.18          3.61         8.69 o
   6   4 -23         57.17         75.55         7.94 o
   7   4 -23          5.14          7.28         8.20 o
   8   4 -23        119.22        137.56        14.27 o
   9   4 -23         11.63         16.52        10.66 o
  10   4 -23        309.49        295.40        16.07 o
   2   5 -23          2.61         16.07        12.61 o
   3   5 -23         34.05         46.70        13.67 o
   4   5 -23         46.41         36.69         9.17 o
   5   5 -23          1.15          9.12         6.88 o
   6   5 -23         63.71         57.63         8.84 o
   7   5 -23          1.75         13.52        10.96 o
   8   5 -23         13.24         18.32        10.81 o
   9   5 -23        131.28        108.28        12.01 o
   4   6 -23         33.63         28.83        12.92 o
   5   6 -23        222.86        169.85        15.77 o
   6   6 -23          9.19         14.96         7.65 o
   7   6 -23        141.97        147.47        13.37 o
   9   6 -23          7.87          9.46         9.01 o
   6   7 -23        196.40        173.00        13.37 o
   7   7 -23          5.88          1.20         9.46 o
   8   7 -23          5.00          0.90         8.56 o
   0   0 -22         68.22         49.26        14.57 o
   2   0 -22         43.38         49.26        16.07 o
   4   0 -22         51.93         39.51         7.71 o
   6   0 -22         25.56         10.32         8.56 o
   8   0 -22         11.17         18.73         7.86 o
  10   0 -22        288.14        299.87        16.59 o
   0   1 -22        120.83         92.72        11.78 o
   1   1 -22        154.56        123.81        12.57 o
   2   1 -22         43.14         46.10        11.25 o
   3   1 -22        368.28        340.92        20.48 o
   4   1 -22         34.06         30.98         6.06 o
   5   1 -22        277.13        284.93         9.58 o
   6   1 -22         99.78        123.59         8.91 o
   7   1 -22         50.92         50.33         6.08 o
   8   1 -22         37.68         32.75         5.70 o
   9   1 -22         59.63         62.59         6.23 o
  10   1 -22        186.62        174.59        13.20 o
  11   1 -22        175.04        140.63         8.44 o
   0   2 -22        107.43        112.50        13.67 o
   1   2 -22         19.97         28.53        14.42 o
   2   2 -22         51.34         55.71        11.51 o
   3   2 -22        160.01        166.49        13.71 o
   4   2 -22         70.55         58.04         8.05 o
   5   2 -22         22.39         17.49         6.52 o
   6   2 -22         18.27         20.63         7.34 o
   7   2 -22          5.17          9.13         5.99 o
   8   2 -22          8.01         24.64         6.42 o
   9   2 -22        129.56        107.90         6.77 o
  10   2 -22        130.98        113.57         6.06 o
  11   2 -22         65.76         48.21         9.31 o
   0   3 -22         67.43         59.32        14.57 o
   1   3 -22         77.30         80.65        11.99 o
   2   3 -22        468.76        429.81        27.63 o
   3   3 -22         32.59         21.12        10.67 o
   4   3 -22         43.46         27.28         8.45 o
   5   3 -22         13.41         10.72         8.13 o
   6   3 -22         46.44         37.48         7.54 o
   7   3 -22         52.85         81.89         6.89 o
   8   3 -22        228.31        195.88         9.00 o
   9   3 -22         21.40         14.29         6.05 o
  10   3 -22        387.72        343.68        10.11 o
  11   3 -22         16.67         19.37        10.66 o
   0   4 -22        262.70        192.38        18.47 o
   1   4 -22        224.60        297.27        32.66 o
   2   4 -22         61.51         44.55         9.32 o
   3   4 -22         88.87         77.63         9.24 o
   4   4 -22         24.26         14.32         7.92 o
   5   4 -22         84.58        104.83         9.77 o
   6   4 -22          7.20         12.29         6.95 o
   7   4 -22        162.54        142.46         7.53 o
   8   4 -22        104.86         82.30         6.40 o
   9   4 -22        120.21        142.23         7.36 o
  10   4 -22         45.64         65.29        16.59 o
  11   4 -22         24.47         30.79        10.51 o
   0   5 -22        191.09        141.02        16.97 o
   1   5 -22         45.70         45.95        15.17 o
   2   5 -22        151.28        142.15         9.02 o
   3   5 -22         98.92         87.92         7.38 o
   4   5 -22        232.17        181.48         9.81 o
   5   5 -22         41.51         37.32         6.47 o
   6   5 -22         21.68         12.70         6.98 o
   7   5 -22        109.38        117.74         6.28 o
   8   5 -22         60.08         52.80         5.87 o
   9   5 -22         94.16         82.14         7.52 o
  10   5 -22         58.60         64.28        12.31 o
  11   5 -22         28.18         30.04         9.91 o
   1   6 -22         91.36         97.61        15.77 o
   2   6 -22         18.55         21.01         9.19 o
   3   6 -22         65.63         69.68         7.56 o
   4   6 -22         43.46         31.96         7.19 o
   5   6 -22          1.47          7.40         7.55 o
   6   6 -22        113.80         77.19         8.70 o
   7   6 -22         35.99         42.75         6.48 o
   8   6 -22         26.13         21.03         5.89 o
   9   6 -22         55.63         44.08         8.26 o
  10   6 -22         20.48         41.00        11.26 o
   1   7 -22         24.97         31.84        13.07 o
   2   7 -22          0.20          3.48         8.57 o
   3   7 -22        207.03        240.91        17.27 o
   4   7 -22         64.68         63.63         8.35 o
   5   7 -22        418.77        360.89        19.73 o
   6   7 -22          7.56         10.23         6.34 o
   7   7 -22         20.58         13.44         5.86 o
   8   7 -22         61.40         45.18         8.25 o
   9   7 -22         44.89         36.79        11.71 o
  10   7 -22         20.09         25.08         9.76 o
   0   8 -22          0.74          1.65        10.96 o
   2   8 -22         54.91         48.51        13.37 o
   3   8 -22         80.99         84.03        17.87 o
   4   8 -22        102.86         74.48        10.35 o
   5   8 -22         95.04         81.11         6.97 o
   6   8 -22         39.84         43.74         7.33 o
   7   8 -22         36.98         44.38         8.92 o
   8   8 -22         11.36          3.45        10.81 o
   9   8 -22         23.04         32.14        10.36 o
   1   9 -22         37.22         26.88         9.91 o
   4   9 -22         58.32         48.81        12.46 o
   5   9 -22         80.08         59.17        13.07 o
   6   9 -22         22.29          5.86        10.36 o
   7   9 -22         19.47         26.28        10.96 o
   8   9 -22         16.94         15.77         9.76 o
   1   0 -21         49.64         50.61        16.82 o
   3   0 -21         88.00        116.32        10.77 o
   5   0 -21        277.35        289.69        11.05 o
   7   0 -21         70.15         53.71         8.25 o
   9   0 -21        389.63        380.35        13.45 o
  11   0 -21        558.90        627.95        19.65 o
  -1   1 -21         14.34         -4.96        15.77 o
   0   1 -21        309.11        239.43        16.03 o
   1   1 -21         85.89         61.86        12.53 o
   2   1 -21        180.48        225.42        12.51 o
   3   1 -21          1.17          7.20         5.49 o
   4   1 -21        230.32        201.51         7.03 o
   5   1 -21         50.92         55.50         5.74 o
   6   1 -21        100.10        114.32         6.25 o
   7   1 -21         49.31         54.99         5.59 o
   8   1 -21        155.01        144.94         6.05 o
   9   1 -21         21.87         19.36         4.69 o
  10   1 -21        131.55        129.15         6.20 o
  11   1 -21          9.55         -4.46         5.89 o
  12   1 -21        112.66         80.16         8.23 o
  -1   2 -21        202.83        164.05        13.96 o
   0   2 -21        192.78        204.69        20.72 o
   1   2 -21         84.33         90.47        13.76 o
   2   2 -21        224.97        190.40        10.78 o
   3   2 -21         36.01         53.38         6.96 o
   4   2 -21         17.74         16.93         5.63 o
   5   2 -21        194.63        140.22         7.50 o
   6   2 -21         73.30         55.55         5.66 o
   7   2 -21         83.59         91.62         5.54 o
   8   2 -21         96.12         62.34         5.22 o
   9   2 -21         57.70         32.16         5.33 o
  10   2 -21        257.17        259.79         7.71 o
  11   2 -21         97.08         87.14         6.15 o
  12   2 -21          1.61         -0.38         6.48 o
  -3   3 -21          8.25         12.01        12.46 o
  -1   3 -21        211.84        177.47        14.60 o
   0   3 -21          2.56          1.96         8.82 o
   1   3 -21        181.44        133.09        17.42 o
   2   3 -21        101.49        101.91         8.28 o
   3   3 -21        158.51        128.38         8.51 o
   4   3 -21        214.24        219.59         9.25 o
   5   3 -21         27.64         18.70         5.90 o
   6   3 -21         53.92         59.33         5.95 o
   7   3 -21         36.65         43.68         5.65 o
   8   3 -21          2.39          2.28         5.76 o
   9   3 -21        359.66        291.45         7.85 o
  10   3 -21         24.85         15.37         5.33 o
  11   3 -21         82.50        131.21         6.44 o
  12   3 -21         42.95         28.91         6.48 o
  -3   4 -21          3.64          5.86        12.31 o
  -1   4 -21         60.09         38.04        11.05 o
   0   4 -21        301.42        290.67        23.77 o
   1   4 -21        202.17        165.91        12.28 o
   2   4 -21        124.33        113.35         8.45 o
   3   4 -21         69.96         79.30         7.13 o
   4   4 -21        301.69        215.46         9.83 o
   5   4 -21         93.03         80.81         7.09 o
   6   4 -21         64.06         58.11         6.79 o
   7   4 -21          7.04          9.51         4.97 o
   8   4 -21        107.04         46.92         6.88 o
   9   4 -21          5.12          2.80         4.75 o
  10   4 -21        188.02        219.71         7.26 o
  11   4 -21          6.95         15.15         4.77 o
  12   4 -21         37.53         24.97         5.25 o
  -3   5 -21         21.19         23.43        12.77 o
  -1   5 -21        153.90        122.21        13.37 o
   0   5 -21         46.91         51.47        12.09 o
   1   5 -21        231.61        208.21        17.12 o
   2   5 -21         69.65         60.05         7.60 o
   3   5 -21        267.77        213.36        14.42 o
   4   5 -21         29.49         18.67         7.43 o
   5   5 -21         60.15         49.34         7.20 o
   6   5 -21         45.39         59.66         5.92 o
   7   5 -21        112.89         75.69         6.07 o
   8   5 -21        134.91        111.31         8.26 o
   9   5 -21        266.23        237.34         9.38 o
  10   5 -21         58.19         59.74         5.35 o
  11   5 -21         24.45         24.62         5.18 o
  12   5 -21         16.30         37.09         9.76 o
  -3   6 -21         16.90         24.63        11.56 o
  -2   6 -21         32.76         22.68        13.52 o
  -1   6 -21         29.13         18.62        13.07 o
   0   6 -21        345.80        344.23        18.18 o
   1   6 -21         57.90         51.93         7.97 o
   2   6 -21         41.26         27.40         6.85 o
   3   6 -21         28.03         27.20         7.12 o
   4   6 -21         58.84         60.53         8.53 o
   5   6 -21         34.26         48.73         7.34 o
   6   6 -21         17.04         15.13         6.38 o
   7   6 -21         50.93         39.55         5.06 o
   8   6 -21        108.61         97.28         7.07 o
   9   6 -21        133.92        107.32         6.66 o
  10   6 -21         44.73         54.04         5.61 o
  11   6 -21         69.31         71.90         6.18 o
  -3   7 -21         24.82         19.67        11.26 o
  -2   7 -21          5.39         -0.21         8.55 o
  -1   7 -21          6.52         10.36        11.86 o
   0   7 -21        122.31         99.57        16.67 o
   1   7 -21        237.23        229.94        11.95 o
   2   7 -21         72.15         89.73         8.22 o
   3   7 -21          3.82          9.42         6.48 o
   4   7 -21        246.04        271.77        14.71 o
   5   7 -21         14.34         23.92         7.52 o
   6   7 -21        245.53        203.95        12.20 o
   7   7 -21          5.08          2.47         5.89 o
   8   7 -21          3.40          8.06         6.38 o
   9   7 -21        100.23         64.79         5.82 o
  10   7 -21         84.84         69.68         6.91 o
  11   7 -21         25.96         16.07         9.91 o
  -2   8 -21          6.97         13.37        11.71 o
  -1   8 -21         51.68         25.11        11.49 o
   0   8 -21         10.58         10.81        12.92 o
   1   8 -21        105.32        103.93        11.34 o
   2   8 -21         22.82         18.48         9.83 o
   3   8 -21        237.97        233.34        17.44 o
   4   8 -21         21.68         19.38         7.09 o
   5   8 -21        311.25        343.42        11.76 o
   6   8 -21         46.58         39.07         7.24 o
   7   8 -21         22.53         27.73         7.58 o
   8   8 -21         68.50         68.52         6.74 o
   9   8 -21        279.26        225.25        20.82 o
  10   8 -21          6.28         16.67        11.26 o
  -1   9 -21         71.95         81.55        14.12 o
   0   9 -21        170.71        145.12         9.90 o
   1   9 -21         41.37         43.97         9.39 o
   2   9 -21        134.91        122.37        11.94 o
   3   9 -21         42.67         44.19         8.03 o
   4   9 -21        159.79        170.53         8.79 o
   5   9 -21         95.39         96.00         8.32 o
   6   9 -21         66.30         87.82         7.42 o
   7   9 -21         16.78         18.01         7.31 o
   8   9 -21         11.69         10.64         6.59 o
   9   9 -21          5.72          5.86        10.96 o
   0  10 -21        220.11        243.21        12.13 o
   1  10 -21         70.35         57.82        12.77 o
   2  10 -21         65.04         57.00         9.61 o
   3  10 -21         11.09         14.25         9.02 o
   4  10 -21          8.80         16.93         7.13 o
   5  10 -21         79.65        106.53        10.51 o
   6  10 -21         59.04         52.96         7.53 o
   7  10 -21         25.23         42.88         8.71 o
   8  10 -21         91.32         75.99        12.46 o
   9  10 -21        270.89        243.29        15.47 o
   1  11 -21        327.23        271.07        16.67 o
   3  11 -21        139.52        173.45        16.07 o
   4  11 -21         11.48         36.04        12.31 o
   5  11 -21         17.12          9.46        11.41 o
   1  12 -21          6.45          5.11         8.26 o
   2  12 -21         60.05         37.09        10.06 o
   4  13 -21         38.92         38.75         9.01 o
  -2   0 -20         43.43         25.53        16.67 o
   0   0 -20        367.75        278.89        19.82 o
   2   0 -20         45.54         28.03         9.98 o
   4   0 -20        331.48        319.54        11.74 o
   6   0 -20          1.42         11.19         7.45 o
   8   0 -20        368.50        315.88        10.29 o
  10   0 -20        158.42        176.80         8.56 o
  12   0 -20        156.31        201.26        12.15 o
  -4   1 -20          8.82         -2.10        12.31 o
  -3   1 -20        110.13        111.73        18.47 o
  -2   1 -20         31.78          8.71        16.67 o
  -1   1 -20         33.39         25.41        15.84 o
   0   1 -20        880.84        666.68        16.42 o
   1   1 -20        251.22        221.96        11.02 o
   2   1 -20        261.99        192.61         8.60 o
   3   1 -20        223.92        222.31         7.73 o
   4   1 -20          4.16         -1.10         5.47 o
   5   1 -20        291.35        190.81         7.66 o
   6   1 -20        148.35        141.79         6.25 o
   7   1 -20          8.27         10.03         4.64 o
   8   1 -20         55.18         70.50         5.54 o
   9   1 -20         87.83         55.23         4.57 o
  10   1 -20         36.84         40.35         4.79 o
  11   1 -20        389.25        323.98        10.16 o
  12   1 -20          6.26          8.35         6.08 o
  13   1 -20        134.58        125.22         8.71 o
  -4   2 -20        189.17        112.93        16.52 o
  -3   2 -20        212.24        207.39        20.87 o
  -2   2 -20         22.07         18.47        16.82 o
  -1   2 -20        274.00        231.41        22.15 o
   0   2 -20        120.64        144.86        12.62 o
   1   2 -20         82.15         61.66         8.14 o
   2   2 -20        331.25        310.67         9.95 o
   3   2 -20        154.59        122.13         6.69 o
   4   2 -20        583.74        590.98        11.88 o
   5   2 -20         16.42          0.79         5.72 o
   6   2 -20        152.72        154.62         7.07 o
   7   2 -20         60.50         69.42         5.16 o
   8   2 -20        183.85        161.87         6.06 o
   9   2 -20         47.96         34.93         4.82 o
  10   2 -20         97.17        108.52         6.47 o
  11   2 -20         13.49          7.14         5.85 o
  12   2 -20        114.75        122.17         6.59 o
  13   2 -20         15.36         26.70         7.21 o
  -4   3 -20          7.07         19.82        13.37 o
  -3   3 -20        146.96        122.24        18.62 o
  -2   3 -20        334.57        299.30        25.98 o
  -1   3 -20        103.85        101.24        10.99 o
   0   3 -20        106.46         79.42        11.15 o
   1   3 -20        153.08        145.83         8.71 o
   2   3 -20         17.52         20.73         6.70 o
   3   3 -20         31.72         27.80         5.78 o
   4   3 -20        125.51        167.42         7.52 o
   5   3 -20         50.29         54.22         6.43 o
   6   3 -20        621.34        475.24         8.97 o
   7   3 -20         47.55         41.98         5.13 o
   8   3 -20         38.66         49.50         5.21 o
   9   3 -20        344.80        313.81         8.54 o
  10   3 -20        191.97        184.41         7.82 o
  11   3 -20         16.37         22.10         5.94 o
  12   3 -20         18.79         28.02         5.19 o
  13   3 -20         18.37         14.12         5.37 o
  -4   4 -20         17.28         14.20         8.92 o
  -3   4 -20         92.52        115.04        18.17 o
  -2   4 -20        114.62         61.85        11.74 o
  -1   4 -20        498.97        489.91        31.99 o
   0   4 -20         79.91         65.99         9.48 o
   1   4 -20        137.96        164.75        11.12 o
   2   4 -20         68.05         62.14         7.31 o
   3   4 -20        863.91        705.36        16.09 o
   4   4 -20        275.70        214.53         9.46 o
   5   4 -20         44.49         71.22         7.01 o
   6   4 -20        231.73        233.67         7.70 o
   7   4 -20        308.05        294.06         8.22 o
   8   4 -20        141.23        115.53         6.09 o
   9   4 -20         67.97         72.77         6.21 o
  10   4 -20         10.26         17.61         6.07 o
  11   4 -20         36.00         57.62         7.03 o
  12   4 -20          8.96         25.10         6.27 o
  13   4 -20         19.16         41.35         6.64 o
  -4   5 -20         88.56        109.03        12.46 o
  -3   5 -20         36.09         39.95        15.62 o
  -2   5 -20        260.93        191.82        14.30 o
  -1   5 -20         81.05        125.56        39.57 o
   0   5 -20        216.28        183.59        11.33 o
   1   5 -20         48.68         60.32         8.22 o
   2   5 -20         34.97         22.20         8.34 o
   3   5 -20        198.09        172.40         8.83 o
   4   5 -20         47.01         33.81         6.91 o
   5   5 -20         41.74         33.16         6.25 o
   6   5 -20        345.12        309.24         9.27 o
   7   5 -20         52.85         45.06         6.75 o
   8   5 -20        158.21        146.36         6.64 o
   9   5 -20         10.89          7.00         5.64 o
  10   5 -20         71.59         70.38         7.50 o
  11   5 -20         77.59         71.55         6.87 o
  12   5 -20         53.89         77.80         6.14 o
  -4   6 -20         31.20         26.73        12.01 o
  -2   6 -20        165.41        110.86        12.36 o
  -1   6 -20         37.94         27.65        11.26 o
   0   6 -20        344.45        327.25        15.68 o
   1   6 -20         50.46         82.38         9.26 o
   2   6 -20         37.59         22.97         6.77 o
   3   6 -20        195.71        164.72        10.34 o
   4   6 -20         68.74         67.50         7.33 o
   5   6 -20         31.52         31.27         6.57 o
   6   6 -20         89.99        109.02         8.14 o
   7   6 -20        103.88        137.71         8.45 o
   8   6 -20         83.55        100.68         6.43 o
   9   6 -20        115.12         90.43         5.91 o
  10   6 -20        176.91        223.93         8.43 o
  11   6 -20         12.19         10.74         5.22 o
  12   6 -20         13.34         16.35         5.54 o
  -4   7 -20         60.00         36.49        11.71 o
  -3   7 -20         39.18         63.94        10.46 o
  -2   7 -20         10.20         10.00         8.08 o
  -1   7 -20        268.40        249.99        19.67 o
   0   7 -20        170.25        119.97        10.72 o
   1   7 -20        242.68        284.47        13.82 o
   2   7 -20          4.91         10.15         6.53 o
   3   7 -20        715.88        686.85        20.77 o
   4   7 -20         47.12         55.01         7.17 o
   5   7 -20        196.45        170.79         7.67 o
   6   7 -20         25.41         25.01         5.82 o
   7   7 -20         10.47         13.35         5.53 o
   8   7 -20         78.52         70.05         6.23 o
   9   7 -20        117.50         96.10         6.30 o
  10   7 -20         28.21         30.26         6.34 o
  11   7 -20        273.83        219.67         9.60 o
  12   7 -20         23.58         29.93         6.39 o
  -3   8 -20          3.95          4.88         8.50 o
  -2   8 -20         53.68         30.71        10.19 o
  -1   8 -20         96.81        113.56        12.28 o
   0   8 -20        178.82        167.58        11.25 o
   1   8 -20         92.56         99.25        10.46 o
   2   8 -20         35.58         25.74         7.91 o
   3   8 -20         15.43         10.12         7.70 o
   4   8 -20        478.66        442.58        10.35 o
   5   8 -20        148.21        117.33         8.22 o
   6   8 -20        125.42        121.05         7.94 o
   7   8 -20         29.00         18.65         7.09 o
   8   8 -20         63.59         70.41         5.92 o
   9   8 -20          1.17          5.97         4.82 o
  10   8 -20         59.51         52.67         6.28 o
  11   8 -20         11.49         17.75         7.06 o
  -3   9 -20         54.58         71.03        12.77 o
  -2   9 -20         63.87         43.39        10.02 o
  -1   9 -20         19.65         31.85         6.73 o
   0   9 -20          0.75         -4.82         7.96 o
   1   9 -20        169.62        151.16        11.00 o
   2   9 -20         63.49         31.25         7.52 o
   3   9 -20        373.50        379.49        22.77 o
   4   9 -20        106.13        131.78         8.01 o
   5   9 -20         43.69         34.76         6.61 o
   6   9 -20         33.49         37.66         6.50 o
   7   9 -20        123.97        115.84         7.20 o
   8   9 -20         95.76        116.18         6.28 o
   9   9 -20        150.45        138.23         6.81 o
  10   9 -20         36.02         34.18         6.27 o
  11   9 -20         94.70         77.67         7.33 o
  -3  10 -20         99.07         78.54        10.36 o
  -2  10 -20         10.40          8.71        11.71 o
  -1  10 -20         56.46         93.90        11.97 o
   0  10 -20        137.90        124.15         8.13 o
   1  10 -20         74.54        120.43         9.67 o
   2  10 -20         62.28         86.24         9.11 o
   3  10 -20         55.54         66.33         8.81 o
   4  10 -20        146.58        123.14         8.43 o
   5  10 -20        225.07        188.83        16.13 o
   6  10 -20         17.33         15.04         7.95 o
   7  10 -20         66.05         45.92         8.16 o
   8  10 -20         76.24         69.01         8.09 o
   9  10 -20         13.91         11.80         7.79 o
  10  10 -20        105.63         95.66        12.31 o
  -1  11 -20         17.29         11.94         7.28 o
   0  11 -20          2.13         -1.48         8.12 o
   1  11 -20         89.83        102.92        22.23 o
   2  11 -20        102.09        113.02        11.41 o
   3  11 -20        122.89        124.63         9.20 o
   4  11 -20         23.51         29.47         7.73 o
   5  11 -20         13.52         12.95         6.32 o
   6  11 -20        239.87        225.95        16.02 o
   7  11 -20         27.13         38.71         7.48 o
   8  11 -20        191.71        230.37        17.27 o
   9  11 -20         37.62         34.09        10.96 o
   0  12 -20         22.43         27.03        10.51 o
   1  12 -20         84.11        115.64        14.42 o
   2  12 -20         36.55         17.27        12.16 o
   3  12 -20        106.62         73.74        14.12 o
   4  12 -20         14.10         18.32        12.31 o
   5  12 -20         61.30         88.15        13.97 o
   0  13 -20        142.01         93.11        10.81 o
   1  13 -20         34.26         41.60        10.51 o
   2  13 -20        109.01        150.03        13.97 o
   2  14 -20         19.22         19.07         8.71 o
   3  14 -20         57.38         47.91         9.91 o
   4  14 -20        125.55         72.84        10.51 o
  -3   0 -19        163.86         96.11        19.82 o
  -1   0 -19        695.17        606.83        39.12 o
   1   0 -19        121.86         81.50        12.14 o
   3   0 -19       1474.70       1220.55        25.65 o
   5   0 -19          2.45         18.69         8.32 o
   7   0 -19         60.97         81.86         9.81 o
   9   0 -19        238.30        169.02         8.80 o
  11   0 -19        284.02        401.88        11.20 o
  13   0 -19          8.63         18.17        11.56 o
  -4   1 -19         49.35         42.20        16.07 o
  -3   1 -19         10.73          0.99        11.24 o
  -2   1 -19        155.57        147.70        15.66 o
  -1   1 -19        496.25        417.91        17.66 o
   0   1 -19        799.09        662.97        22.24 o
   1   1 -19        183.17        108.42         8.80 o
   2   1 -19        185.84        136.49         8.00 o
   3   1 -19         53.35         57.62         6.44 o
   4   1 -19        124.91         90.61         7.17 o
   5   1 -19        159.58        163.54         8.32 o
   6   1 -19         92.93         89.84         6.48 o
   7   1 -19          6.10         13.56         5.50 o
   8   1 -19        398.33        357.69         8.01 o
   9   1 -19        262.14        400.21         8.40 o
  10   1 -19        516.36        493.75         8.93 o
  11   1 -19         19.68         19.51         5.21 o
  12   1 -19         51.51         42.95         5.64 o
  13   1 -19         13.06          3.91         7.91 o
  14   1 -19         36.14         60.85         7.22 o
  -5   2 -19        266.11        188.32        17.87 o
  -4   2 -19        283.17        358.17        24.78 o
  -3   2 -19         15.65          7.81        16.67 o
  -2   2 -19        200.76        193.62        17.89 o
  -1   2 -19        286.26        291.21        15.26 o
   0   2 -19       1371.49       1274.59        46.17 o
   1   2 -19        653.68        632.77        16.60 o
   2   2 -19         22.51         18.57         6.49 o
   3   2 -19        662.05        585.07        11.97 o
   4   2 -19        127.79        132.94         7.87 o
   5   2 -19         61.76        132.09         8.07 o
   6   2 -19        510.02        437.57         9.62 o
   7   2 -19         18.80         13.75         5.23 o
   8   2 -19         43.43         37.12         4.56 o
   9   2 -19        451.00        391.87         8.29 o
  10   2 -19         12.42         10.79         4.79 o
  11   2 -19        123.36        127.56         8.02 o
  12   2 -19         16.80         15.46         5.24 o
  13   2 -19          3.39          2.68         5.96 o
  14   2 -19         37.50         31.64         6.53 o
  -5   3 -19         58.82         50.82         8.19 o
  -4   3 -19         21.35         19.22        15.77 o
  -3   3 -19        583.33        533.02        23.26 o
  -2   3 -19        406.61        418.49        35.91 o
  -1   3 -19        478.34        393.66        17.89 o
   0   3 -19        140.24        144.21        13.04 o
   1   3 -19         13.63         24.33         9.06 o
   2   3 -19        100.92         95.74         8.10 o
   3   3 -19         16.59         12.79         6.09 o
   4   3 -19        104.15         93.30         6.57 o
   5   3 -19        275.00        234.56         8.00 o
   6   3 -19          1.52          0.29         5.70 o
   7   3 -19        114.85        152.63         7.06 o
   8   3 -19         97.19        101.37         5.34 o
   9   3 -19        517.63        559.09        12.80 o
  10   3 -19          9.68         13.51         6.24 o
  11   3 -19         47.06         66.19         7.01 o
  12   3 -19         20.83         37.37         5.81 o
  13   3 -19         97.99        147.23         7.84 o
  14   3 -19         23.35         36.50         7.13 o
  -5   4 -19         40.20         35.08         7.91 o
  -4   4 -19        247.11        197.17        18.70 o
  -3   4 -19         59.74         50.85        12.53 o
  -2   4 -19        420.10        590.97        26.51 o
  -1   4 -19         15.68          1.71         8.22 o
   0   4 -19        496.79        460.11        22.24 o
   1   4 -19         68.33         61.26         8.73 o
   2   4 -19        146.34        140.49         8.82 o
   3   4 -19         92.21        108.75         7.16 o
   4   4 -19        153.48        141.31         7.26 o
   5   4 -19         26.06         23.44         5.06 o
   6   4 -19        909.90        862.70        13.23 o
   7   4 -19         75.05         91.09         6.33 o
   8   4 -19        188.86        195.84         7.37 o
   9   4 -19         70.44         65.05         5.61 o
  10   4 -19         25.06         16.63         5.98 o
  11   4 -19         50.52         65.95         8.83 o
  12   4 -19        233.99        255.15         8.40 o
  13   4 -19         38.57         51.69         5.36 o
  -5   5 -19        100.96         83.97         8.82 o
  -4   5 -19         34.21         39.93        11.04 o
  -3   5 -19         59.79         71.42        12.85 o
  -2   5 -19          2.48          5.33         9.65 o
  -1   5 -19        300.00        304.83        13.65 o
   0   5 -19        332.92        268.46        17.56 o
   1   5 -19         21.53         12.28         8.15 o
   2   5 -19        160.60        100.36         7.80 o
   3   5 -19        224.25        197.50         9.58 o
   4   5 -19        124.79        108.41         7.69 o
   5   5 -19        491.51        484.05        10.74 o
   6   5 -19         34.11         25.47         5.59 o
   7   5 -19         70.81         51.04         5.78 o
   8   5 -19          9.32          3.48         4.93 o
   9   5 -19         64.17        101.36         6.19 o
  10   5 -19         73.71         30.19         6.02 o
  11   5 -19         57.34         82.60         9.04 o
  12   5 -19         29.40         44.86         5.57 o
  13   5 -19         34.44         44.05         7.38 o
  -5   6 -19         26.53         30.03         8.86 o
  -4   6 -19        204.34        285.56        12.92 o
  -3   6 -19        108.28         91.01        18.32 o
  -2   6 -19         84.18        115.92         9.96 o
  -1   6 -19        237.75        227.86        14.32 o
   0   6 -19        494.92        488.88        29.21 o
   1   6 -19        512.96        444.04        12.60 o
   2   6 -19         39.71         32.47         7.80 o
   3   6 -19        516.66        472.29        15.84 o
   4   6 -19        519.49        477.63        11.88 o
   5   6 -19        353.61        307.83         9.49 o
   6   6 -19         56.02         78.64         6.84 o
   7   6 -19         44.33         61.20         5.56 o
   8   6 -19        116.15        102.36         6.26 o
   9   6 -19        238.70        277.14         8.42 o
  10   6 -19         28.69         25.56         5.22 o
  11   6 -19         93.66        101.63         7.90 o
  12   6 -19         21.56         36.24         4.70 o
  13   6 -19         26.73         49.39         5.70 o
  -5   7 -19          1.32         -4.96        11.11 o
  -4   7 -19        103.03        131.39         9.88 o
  -3   7 -19         65.97         62.67        11.81 o
  -2   7 -19         10.80         21.16         9.27 o
  -1   7 -19        100.89         80.22        11.27 o
   0   7 -19        178.45        207.43        13.38 o
   1   7 -19        107.47         75.03         8.73 o
   2   7 -19        155.65        121.39         8.48 o
   3   7 -19        192.59        174.35         8.59 o
   4   7 -19        172.73        131.49         8.39 o
   5   7 -19          8.50         10.75         6.13 o
   6   7 -19        141.86        132.41         8.22 o
   7   7 -19         24.11         27.96         5.67 o
   8   7 -19         52.48         68.52         5.69 o
   9   7 -19         12.05         21.54         5.30 o
  10   7 -19        232.98        242.84         7.62 o
  11   7 -19         29.77         31.74         6.46 o
  12   7 -19          6.72          6.25         4.79 o
  13   7 -19         65.95         81.23         5.75 o
  -4   8 -19         16.29         23.30         9.69 o
  -3   8 -19         31.79         25.59         8.34 o
  -2   8 -19          1.09          7.06         8.53 o
  -1   8 -19        173.92        187.41        10.68 o
   0   8 -19         91.24         97.23         9.70 o
   1   8 -19        181.28        141.53        10.60 o
   2   8 -19        385.77        321.71        10.77 o
   3   8 -19        592.43        440.77        12.14 o
   4   8 -19         51.80         40.59         6.98 o
   5   8 -19          4.30          4.60         7.67 o
   6   8 -19         37.52         20.90         6.13 o
   7   8 -19        107.34         94.22         6.07 o
   8   8 -19         29.17         29.97         5.12 o
   9   8 -19        397.05        396.99        11.70 o
  10   8 -19         24.55         27.32         5.36 o
  11   8 -19        202.23        199.35         8.27 o
  12   8 -19         26.71         32.08         7.17 o
  -4   9 -19         22.94         16.35         7.32 o
  -3   9 -19         52.70         46.80        10.46 o
  -2   9 -19         36.98         51.83         7.93 o
  -1   9 -19         61.15         53.81         9.29 o
   0   9 -19        559.41        585.34        34.85 o
   1   9 -19          9.30          3.50         9.24 o
   2   9 -19         31.14         24.95         7.34 o
   3   9 -19        104.67         81.64         7.46 o
   4   9 -19        163.05        133.70        12.88 o
   5   9 -19        291.81        276.05        11.57 o
   6   9 -19        179.63        182.53         7.36 o
   7   9 -19         54.54         65.94         5.79 o
   8   9 -19         38.52         53.85         5.59 o
   9   9 -19         86.46        114.35         7.17 o
  10   9 -19         68.56         76.30         6.18 o
  11   9 -19          4.01          3.94         5.92 o
  12   9 -19         65.39         68.09         7.26 o
  -4  10 -19         84.13        133.10         9.24 o
  -3  10 -19          5.56          9.73         8.71 o
  -2  10 -19        400.12        573.87        20.97 o
  -1  10 -19         30.37         30.78         6.66 o
   0  10 -19          5.55         13.70         7.39 o
   1  10 -19        515.34        428.27        15.55 o
   2  10 -19        275.29        263.83        12.76 o
   3  10 -19        148.90        131.32         8.46 o
   4  10 -19        344.15        325.52        18.14 o
   5  10 -19         57.88         77.10         6.66 o
   6  10 -19         44.46         55.14         5.68 o
   7  10 -19         54.03         24.52         5.05 o
   8  10 -19         25.40         23.38         5.33 o
   9  10 -19         70.78         48.79         5.74 o
  10  10 -19         79.15         52.69         6.99 o
  11  10 -19         77.08        105.81        11.19 o
  -4  11 -19         78.67         80.49         9.31 o
  -3  11 -19        250.66        199.31        11.17 o
  -2  11 -19         40.97         45.48         8.72 o
  -1  11 -19         43.56         29.99         6.66 o
   0  11 -19        221.07        246.41        11.87 o
   1  11 -19        276.85        189.94        11.32 o
   2  11 -19          3.17         12.85         8.23 o
   3  11 -19         10.88         17.00         8.11 o
   4  11 -19         14.98         15.03         7.26 o
   5  11 -19        493.83        508.55        16.40 o
   6  11 -19         28.08         14.96         5.81 o
   7  11 -19         86.25         91.71         7.60 o
   8  11 -19         27.41         12.69         6.04 o
   9  11 -19         59.71         64.73        13.37 o
  10  11 -19         67.03         58.42        11.71 o
  -3  12 -19         21.52         12.01         7.96 o
  -2  12 -19        401.52        485.80        15.65 o
  -1  12 -19        119.73        116.50        10.09 o
   0  12 -19        148.15        160.82         9.99 o
   1  12 -19         72.96         52.11        14.42 o
   2  12 -19         29.42         25.53        13.97 o
   3  12 -19         20.27         18.02        14.12 o
   4  12 -19        141.46        125.20        18.47 o
   5  12 -19         24.51         10.23         6.89 o
   6  12 -19         38.04         57.65         6.83 o
   7  12 -19        137.68        118.52        10.73 o
   8  12 -19          9.03         19.37        12.61 o
  -2  13 -19         29.52         54.66         9.61 o
  -1  13 -19        149.12        107.38        12.31 o
   0  13 -19         61.89         16.22        11.26 o
   1  13 -19          8.28          6.23         8.50 o
   2  13 -19         72.11         71.48        14.27 o
   3  13 -19         85.36         87.70        14.57 o
   4  13 -19        108.18        116.69        15.17 o
   5  13 -19        191.19        144.02        15.62 o
   6  13 -19         23.43         25.08        11.71 o
  -1  14 -19        157.81        137.26        11.26 o
   0  14 -19         87.18         69.83        11.11 o
   1  14 -19         53.40         40.70        10.96 o
   2  14 -19         43.20         46.55        11.86 o
   3  14 -19        397.33        301.55        19.52 o
   1  15 -19          5.92          3.15         7.51 o
   2  15 -19        109.41        138.16        12.31 o
   3  15 -19         65.53         50.61        10.21 o
   4  15 -19        258.35        277.53        16.07 o
  -4   0 -18        230.45        245.99        24.33 o
  -2   0 -18       1321.22       1329.69        55.19 o
   0   0 -18       1009.45        721.85        22.94 o
   2   0 -18        953.93        896.15        21.11 o
   4   0 -18        684.81        811.41        20.31 o
   6   0 -18       1949.55       1709.32        43.67 o
   8   0 -18        879.96        951.78        22.14 o
  10   0 -18        690.38       1064.86        24.23 o
  12   0 -18        173.28        291.17        10.92 o
  14   0 -18         42.82        108.58        13.22 o
  -6   1 -18         52.58         45.80        14.27 o
  -5   1 -18         19.32         42.67         7.74 o
  -4   1 -18         32.43         36.46         9.62 o
  -3   1 -18        389.22        416.54        17.22 o
  -2   1 -18        158.07        183.50        12.63 o
  -1   1 -18        933.27        833.01        36.31 o
   0   1 -18        846.13        669.23        14.75 o
   1   1 -18       1309.89       1129.96        24.51 o
   2   1 -18        130.73        162.71         7.77 o
   3   1 -18        239.91        135.35         7.42 o
   4   1 -18         67.79         61.99         6.53 o
   5   1 -18        639.88        477.32        10.78 o
   6   1 -18        203.58        153.00         6.50 o
   7   1 -18        337.96        318.71         8.46 o
   8   1 -18         15.01         10.94         5.73 o
   9   1 -18        935.95        931.58        12.96 o
  10   1 -18         23.46         27.62         4.77 o
  11   1 -18        223.66        237.54         5.99 o
  12   1 -18         69.21         59.27         5.78 o
  13   1 -18         17.64         13.79         5.52 o
  14   1 -18         42.74         26.81         7.65 o
  -6   2 -18         36.56         19.82        13.97 o
  -5   2 -18         44.17         69.25         9.73 o
  -4   2 -18         74.24         42.64        10.06 o
  -3   2 -18        493.44        606.88        38.09 o
  -2   2 -18         50.79         47.79         8.06 o
  -1   2 -18        662.11        778.14        44.72 o
   0   2 -18        383.13        218.73         9.49 o
   1   2 -18         38.00         34.51         7.60 o
   2   2 -18         63.61         55.76         6.10 o
   3   2 -18        741.84        637.81        16.40 o
   4   2 -18          6.18          6.40         5.48 o
   5   2 -18        692.54        652.50        17.40 o
   6   2 -18         33.21         29.76         6.32 o
   7   2 -18          5.63          5.30         5.46 o
   8   2 -18        108.72         71.64         5.71 o
   9   2 -18        214.25        161.59         6.09 o
  10   2 -18        106.74        159.96         6.90 o
  11   2 -18         37.51         44.17         4.94 o
  12   2 -18         29.51         56.13         6.70 o
  13   2 -18         45.02         41.15         5.69 o
  14   2 -18         17.50         32.48         6.17 o
  -6   3 -18         83.33         67.90        10.43 o
  -5   3 -18        131.67        164.50        10.06 o
  -4   3 -18        393.42        348.73        15.46 o
  -3   3 -18        219.87        252.55        15.26 o
  -2   3 -18       1121.71       1084.99        23.29 o
  -1   3 -18        365.76        340.48        26.69 o
   0   3 -18        266.93        299.54        13.65 o
   1   3 -18         41.88         32.85         6.65 o
   2   3 -18        400.22        368.06         8.86 o
   3   3 -18         32.55         21.88         5.19 o
   4   3 -18       1184.69        964.19        15.19 o
   5   3 -18         66.52         41.22         5.41 o
   6   3 -18        955.32       1009.68        14.91 o
   7   3 -18         41.47         30.28         5.77 o
   8   3 -18        259.49        352.39         8.18 o
   9   3 -18         17.55         24.48         4.88 o
  10   3 -18        162.82        209.24         8.28 o
  11   3 -18          5.44          7.90         5.00 o
  12   3 -18        208.38        300.84         8.75 o
  13   3 -18          1.24         -1.64         4.71 o
  14   3 -18        300.55        426.73        12.27 o
  -6   4 -18         39.22         24.34         7.61 o
  -5   4 -18        500.59        576.05        19.68 o
  -4   4 -18         97.23         75.06        13.22 o
  -3   4 -18        998.69       1142.48        36.10 o
  -2   4 -18        122.83        101.05        10.76 o
  -1   4 -18        668.02        562.38        28.85 o
   0   4 -18        618.80        554.00        15.61 o
   1   4 -18          1.86          8.50         6.28 o
   2   4 -18         82.36         87.77         7.39 o
   3   4 -18        721.95        640.63        14.42 o
   4   4 -18        657.53        727.18        13.32 o
   5   4 -18        344.68        386.81        10.32 o
   6   4 -18         84.20         67.57         6.71 o
   7   4 -18        394.16        320.95         7.66 o
   8   4 -18         53.12         44.51         5.05 o
   9   4 -18        132.56        109.70         6.16 o
  10   4 -18         69.97        105.81         6.89 o
  11   4 -18         91.96         79.37         6.03 o
  12   4 -18         30.90         25.00         5.49 o
  13   4 -18         15.44         18.94         5.24 o
  14   4 -18          3.19          3.94         5.20 o
  -6   5 -18         44.93         27.98         7.54 o
  -5   5 -18          3.96         12.58         7.28 o
  -4   5 -18        154.84        170.58        15.34 o
  -3   5 -18         40.59         57.08        11.32 o
  -2   5 -18       1342.39       1215.83        27.88 o
  -1   5 -18        104.26        111.05         9.08 o
   0   5 -18         25.14         41.02         8.69 o
   1   5 -18        123.84        106.26         8.85 o
   2   5 -18        305.50        196.50        11.90 o
   3   5 -18        710.42        637.29        14.04 o
   4   5 -18        679.76        591.56        12.38 o
   5   5 -18         66.55         72.78         6.80 o
   6   5 -18        700.27        657.68        13.43 o
   7   5 -18        443.65        396.17         8.56 o
   8   5 -18        547.31        593.30        10.10 o
   9   5 -18        294.12        250.03         8.71 o
  10   5 -18        108.62         86.44         6.11 o
  11   5 -18          7.69         -1.52         5.04 o
  12   5 -18        111.66        135.53         7.04 o
  13   5 -18         19.97         21.25         6.27 o
  14   5 -18        192.54        247.16        14.72 o
  -6   6 -18         11.10          5.71        11.26 o
  -5   6 -18        136.97        126.06        10.46 o
  -4   6 -18         80.06         58.44         8.67 o
  -3   6 -18        148.33        142.01        10.37 o
  -2   6 -18         11.63          9.33        10.28 o
  -1   6 -18       1305.46       1396.91       115.68 o
   0   6 -18       1243.68       1109.62        20.85 o
   1   6 -18         23.76         26.23         8.32 o
   2   6 -18         34.11         40.02         8.50 o
   3   6 -18        378.87        413.53        11.29 o
   4   6 -18        415.05        346.16        11.23 o
   5   6 -18        818.72        685.25        15.59 o
   6   6 -18        299.21        197.34         7.39 o
   7   6 -18         59.17         50.12         5.43 o
   8   6 -18        531.96        571.73        10.60 o
   9   6 -18          4.61          1.82         6.07 o
  10   6 -18         40.28         29.00         5.34 o
  11   6 -18        150.92        146.52         7.76 o
  12   6 -18         72.35         82.53         5.81 o
  13   6 -18        110.17         71.05         6.89 o
  -6   7 -18         17.05         10.21        10.81 o
  -5   7 -18         46.05         69.08         7.11 o
  -4   7 -18          0.44         14.40         7.71 o
  -3   7 -18         97.52        117.47        10.91 o
  -2   7 -18        592.35        604.16        17.84 o
  -1   7 -18        351.49        545.22        40.44 o
   0   7 -18         75.13         57.38         7.89 o
   1   7 -18        304.57        341.84        18.27 o
   2   7 -18        247.22        214.06        10.03 o
   3   7 -18        744.70        572.82        14.94 o
   4   7 -18        129.08        114.87         7.93 o
   5   7 -18        310.62        281.20         9.89 o
   6   7 -18         69.74         83.25         6.41 o
   7   7 -18         95.21        117.29         6.38 o
   8   7 -18         18.90         36.16         6.62 o
   9   7 -18        167.56        153.48         7.37 o
  10   7 -18        122.25        129.11         6.23 o
  11   7 -18         93.55         94.99         5.44 o
  12   7 -18         10.98          9.58         5.06 o
  13   7 -18         22.24         13.45         5.48 o
  -5   8 -18         11.85         10.89         5.91 o
  -4   8 -18         30.39         24.93         8.63 o
  -3   8 -18         24.44         25.86         9.53 o
  -2   8 -18         71.69         92.33         9.87 o
  -1   8 -18         48.57         40.95         7.93 o
   0   8 -18        637.31        572.89        17.46 o
   1   8 -18        208.62        206.21        10.51 o
   2   8 -18        222.53        181.54         8.36 o
   3   8 -18         18.63          7.94         6.37 o
   4   8 -18         82.66        113.08         7.82 o
   5   8 -18          1.69          0.69         5.98 o
   6   8 -18        232.61        205.28         7.33 o
   7   8 -18         57.95         43.90         5.46 o
   8   8 -18        276.53        245.74         9.08 o
   9   8 -18         10.68          6.76         5.09 o
  10   8 -18        193.42        213.16         6.91 o
  11   8 -18         17.93         10.01         4.52 o
  12   8 -18         64.93         82.51         5.53 o
  13   8 -18        144.23        135.95         8.54 o
  -5   9 -18         66.29         56.08         7.18 o
  -4   9 -18        100.82         98.27         9.46 o
  -3   9 -18        203.93        230.84        12.48 o
  -2   9 -18        127.19        103.47         7.41 o
  -1   9 -18        402.48        446.48        15.24 o
   0   9 -18        254.50        180.64        10.05 o
   1   9 -18        215.72        210.03        17.94 o
   2   9 -18        155.81        123.99         9.17 o
   3   9 -18        489.50        358.76        10.86 o
   4   9 -18        196.82        168.54         8.85 o
   5   9 -18         60.85         35.52         6.83 o
   6   9 -18         96.40         86.62         7.86 o
   7   9 -18        234.57        197.91         7.78 o
   8   9 -18         15.36         30.02         5.79 o
   9   9 -18        189.59        224.14         7.72 o
  10   9 -18         86.49         95.92         6.33 o
  11   9 -18        133.35        149.26         6.27 o
  12   9 -18          2.38         14.62         6.68 o
  -5  10 -18         22.44         17.08         6.88 o
  -4  10 -18         59.43         66.09        10.35 o
  -3  10 -18        185.26        329.78        16.96 o
  -2  10 -18        112.99         88.55         6.87 o
  -1  10 -18         18.72          9.46         7.79 o
   0  10 -18        592.27        505.22        13.95 o
   1  10 -18         82.55         75.87         8.17 o
   2  10 -18        156.62        115.78         8.85 o
   3  10 -18         67.25         37.20         7.75 o
   4  10 -18         61.08         82.67        10.92 o
   5  10 -18        131.76        118.59         7.55 o
   6  10 -18        102.32         64.41         7.15 o
   7  10 -18        166.15        214.51         7.27 o
   8  10 -18         24.58         28.86         5.38 o
   9  10 -18          1.50          5.71         4.61 o
  10  10 -18         44.73         53.75         7.76 o
  11  10 -18         32.12         41.71         5.48 o
  12  10 -18         34.89         28.51         6.47 o
  -5  11 -18          2.12         13.67         7.96 o
  -4  11 -18        293.88        241.38        12.82 o
  -3  11 -18        112.74        158.38         9.54 o
  -2  11 -18        575.99        535.77        14.33 o
  -1  11 -18         88.20        117.05        10.29 o
   0  11 -18         90.37         66.60         7.52 o
   1  11 -18        291.23        305.68        20.97 o
   2  11 -18         25.71         27.94         7.97 o
   3  11 -18        144.97        132.53         9.86 o
   4  11 -18        846.88        700.09        17.49 o
   5  11 -18         27.53         13.84         6.64 o
   6  11 -18         25.55         15.98         7.36 o
   7  11 -18         80.19         98.54         6.19 o
   8  11 -18        194.29        168.57         8.58 o
   9  11 -18         43.17         30.53         6.41 o
  10  11 -18        168.32        159.01         8.72 o
  11  11 -18         79.96         90.86        11.71 o
  -4  12 -18          3.52         -1.95         8.86 o
  -3  12 -18        357.21        376.92        15.01 o
  -2  12 -18         72.19         65.93         8.03 o
  -1  12 -18        395.46        429.43        12.91 o
   0  12 -18         11.12          7.45         9.80 o
   1  12 -18        154.68        184.27        21.25 o
   2  12 -18        103.42         93.32        12.36 o
   3  12 -18        158.03        145.15        13.08 o
   4  12 -18         73.69         61.94         6.98 o
   5  12 -18        158.83        149.67         8.28 o
   6  12 -18         93.14         88.75         7.95 o
   7  12 -18        174.92        161.29         7.64 o
   8  12 -18          2.76         25.19         8.93 o
   9  12 -18        143.52        136.66        15.77 o
  10  12 -18         47.61         65.03        10.96 o
  -3  13 -18         33.40         56.47        10.51 o
  -2  13 -18        270.69        249.69        12.36 o
  -1  13 -18         20.77         34.03         7.22 o
   0  13 -18         67.16         68.60        10.56 o
   1  13 -18        100.52         89.36        16.37 o
   2  13 -18         59.44         65.63        15.62 o
   3  13 -18         37.17         36.19        15.02 o
   4  13 -18        339.76        348.86        22.68 o
   5  13 -18        118.00        109.03        16.37 o
   6  13 -18         65.60         64.04         9.49 o
   7  13 -18         10.63          8.21         7.78 o
  -3  14 -18        111.70        113.98        10.51 o
  -2  14 -18        205.00        155.43         9.02 o
  -1  14 -18        132.00        146.87        14.27 o
   0  14 -18         52.47         29.85         8.65 o
   1  14 -18         67.99         60.77         9.76 o
   2  14 -18        173.59        174.20        17.42 o
   3  14 -18         23.81         41.15        13.52 o
   4  14 -18         42.20         35.14        13.52 o
   5  14 -18        141.72        129.45        15.32 o
  -1  15 -18        264.58        301.67        11.42 o
   0  15 -18          0.45         10.96         9.61 o
   1  15 -18        189.73        165.34        14.87 o
   2  15 -18         55.35         42.05        12.31 o
   3  15 -18        106.50        125.10        14.27 o
   4  15 -18         54.11         38.45        11.56 o
   5  15 -18        114.39         64.58        11.56 o
   1  16 -18         54.07         64.13         9.91 o
   3  16 -18         50.58         29.13         9.31 o
   4  16 -18         92.39         75.54        10.21 o
  -7   0 -17        443.57        326.63        22.08 o
  -3   0 -17       1223.85       1140.82        30.05 o
  -1   0 -17        348.45        226.24        14.63 o
   1   0 -17        340.07        254.00        14.40 o
   3   0 -17        782.69        718.99        18.47 o
   5   0 -17       2188.20       2095.24        71.47 o
   7   0 -17        147.85        223.97        10.27 o
   9   0 -17       1103.84       1181.25        29.71 o
  11   0 -17        533.32        674.89        14.11 o
  13   0 -17         22.73         27.55         7.88 o
  15   0 -17        230.24        291.94        15.32 o
  -7   1 -17        118.81        119.09        16.82 o
  -6   1 -17          7.39          4.64         7.09 o
  -5   1 -17        252.64        182.48        15.69 o
  -4   1 -17        176.57        164.42         9.12 o
  -3   1 -17       1125.66       1058.77        22.81 o
  -2   1 -17       1516.71       1636.57        53.50 o
  -1   1 -17        305.04        218.08         9.43 o
   0   1 -17        752.82        810.57        21.57 o
   1   1 -17        154.95        186.88         9.30 o
   2   1 -17        657.69        660.76        14.51 o
   3   1 -17         39.07         42.91         6.39 o
   4   1 -17        668.35        576.67        17.57 o
   5   1 -17        177.38        150.37        10.01 o
   6   1 -17       1079.73        901.47        18.63 o
   7   1 -17        430.13        480.16         9.89 o
   8   1 -17        335.18        440.75         9.56 o
   9   1 -17          9.04          0.32         4.94 o
  10   1 -17         51.87         67.08         5.13 o
  11   1 -17          5.16         23.51         5.32 o
  12   1 -17         24.00         18.18         5.56 o
  13   1 -17         31.44         44.81         5.78 o
  14   1 -17        129.24        103.69         8.15 o
  15   1 -17         73.82         90.24         7.49 o
  -6   2 -17         10.59          7.43         6.39 o
  -5   2 -17         13.20         21.76        12.16 o
  -4   2 -17        471.93        539.10        19.62 o
  -3   2 -17         28.69          6.69         8.35 o
  -2   2 -17        425.02        325.56        19.36 o
  -1   2 -17       1474.07       1147.92        22.08 o
   0   2 -17        400.95        342.90        14.70 o
   1   2 -17        286.33        220.28         8.26 o
   2   2 -17        286.08        285.65         8.24 o
   3   2 -17        289.41        238.52         8.74 o
   4   2 -17        874.41        756.44        13.71 o
   5   2 -17       2324.29       2162.35        40.68 o
   6   2 -17         36.32         16.40         5.11 o
   7   2 -17        516.32        476.45         9.94 o
   8   2 -17         63.97         43.20         5.95 o
   9   2 -17        451.48        571.16         9.89 o
  10   2 -17        207.17        168.15         5.70 o
  11   2 -17        172.62        123.68         6.70 o
  12   2 -17         42.42         60.41         6.08 o
  13   2 -17          3.29          5.54         4.84 o
  14   2 -17        242.19        286.11        10.84 o
  15   2 -17         27.56         42.35         6.37 o
  -6   3 -17        349.21        351.86        46.19 o
  -5   3 -17        120.04        137.32        14.48 o
  -4   3 -17         99.69        141.68         9.01 o
  -3   3 -17        484.33        447.89        16.65 o
  -2   3 -17        710.47        635.30        42.57 o
  -1   3 -17        344.62        351.52        15.45 o
   0   3 -17        248.08        190.13         9.51 o
   1   3 -17        279.35        251.65         8.08 o
   2   3 -17        106.48        121.99         7.71 o
   3   3 -17       1770.18       1562.65        31.87 o
   4   3 -17        314.94        252.29         8.68 o
   5   3 -17       1166.65       1128.58        15.36 o
   6   3 -17        125.53        121.60         6.13 o
   7   3 -17         62.86        108.13         5.50 o
   8   3 -17         62.99         69.98         5.68 o
   9   3 -17        260.97        364.94         7.83 o
  10   3 -17        178.50        151.65         5.30 o
  11   3 -17         14.64         14.98         6.16 o
  12   3 -17          2.42         -2.16         4.90 o
  13   3 -17        187.50        219.94         7.58 o
  14   3 -17         91.65         95.57         7.74 o
  -7   4 -17          6.16          3.28         8.89 o
  -6   4 -17        805.62       1075.10        51.03 o
  -5   4 -17          9.53         15.29         8.37 o
  -4   4 -17       1145.31       1489.83        87.77 o
  -3   4 -17         47.86         29.91        11.58 o
  -2   4 -17        847.07        823.34        34.62 o
  -1   4 -17        459.98        457.06        19.00 o
   0   4 -17        147.20         79.23         7.83 o
   1   4 -17        138.49         98.73         6.85 o
   2   4 -17        219.11        248.52         8.64 o
   3   4 -17         65.46         48.91         5.55 o
   4   4 -17       1347.07       1271.13        17.67 o
   5   4 -17        613.28        648.01        12.46 o
   6   4 -17        233.10        216.18         6.78 o
   7   4 -17         58.34         66.18         5.78 o
   8   4 -17        886.53        659.43        11.96 o
   9   4 -17        142.29        151.42         6.34 o
  10   4 -17         39.02         41.41         4.77 o
  11   4 -17        136.47        178.14         7.44 o
  12   4 -17         32.17         20.71         5.66 o
  13   4 -17          8.75         22.01         5.17 o
  14   4 -17        118.36        159.53         8.43 o
  -7   5 -17         76.38         78.24        15.32 o
  -6   5 -17         69.22         81.34        12.33 o
  -5   5 -17        394.15        397.35        14.32 o
  -4   5 -17         54.37         67.46        11.38 o
  -3   5 -17        743.67        759.05        18.51 o
  -2   5 -17        287.17        400.12        24.80 o
  -1   5 -17         13.34          6.46         9.23 o
   0   5 -17        138.62        159.17        12.37 o
   1   5 -17         72.07         68.74         6.73 o
   2   5 -17        118.48         90.78         5.88 o
   3   5 -17        250.35        163.18         7.27 o
   4   5 -17        465.46        430.39         9.69 o
   5   5 -17       2524.35       2511.96        33.07 o
   6   5 -17        415.82        403.36         9.39 o
   7   5 -17        504.17        526.29        11.36 o
   8   5 -17        444.39        460.62        11.56 o
   9   5 -17         59.94         79.12         6.17 o
  10   5 -17          5.16          7.20         4.41 o
  11   5 -17         70.10         77.98         5.22 o
  12   5 -17         34.01         47.99         5.96 o
  13   5 -17        153.63        160.47         6.54 o
  14   5 -17         24.79         29.83         6.11 o
  -7   6 -17          8.37         15.81         7.99 o
  -6   6 -17         89.31         99.50        15.80 o
  -5   6 -17         43.80         26.64         6.57 o
  -4   6 -17        118.82         98.71        14.17 o
  -3   6 -17        195.88        189.64         9.73 o
  -2   6 -17       1293.69       1269.97        56.06 o
  -1   6 -17        185.87        184.81        10.18 o
   0   6 -17        111.68        110.29         8.50 o
   1   6 -17         64.48         54.23         7.37 o
   2   6 -17        520.71        462.87        10.88 o
   3   6 -17        254.23        269.06         8.86 o
   4   6 -17       1564.06       1243.42        19.71 o
   5   6 -17        897.90        893.72        20.41 o
   6   6 -17        338.52        244.99         8.59 o
   7   6 -17        219.29        188.70         7.02 o
   8   6 -17        108.04         97.79         6.84 o
   9   6 -17        755.87        836.63        13.24 o
  10   6 -17         49.26         32.18         5.49 o
  11   6 -17         72.13         86.14         5.78 o
  12   6 -17         47.57         42.78         6.34 o
  13   6 -17        102.63         96.49         5.55 o
  14   6 -17        105.92         93.36         6.47 o
  -6   7 -17          2.47          3.68         7.65 o
  -5   7 -17         87.76         98.80         9.16 o
  -4   7 -17        259.40        268.06        12.35 o
  -3   7 -17        522.80        499.83        16.48 o
  -2   7 -17        977.09       1087.08        88.01 o
  -1   7 -17         33.08         23.12         7.59 o
   0   7 -17        600.13        708.04        19.77 o
   1   7 -17        261.88        273.68        13.59 o
   2   7 -17        555.70        593.52        12.72 o
   3   7 -17        197.85        204.10         8.27 o
   4   7 -17        534.65        446.47        11.19 o
   5   7 -17        302.02        371.06        11.10 o
   6   7 -17        362.28        325.37         9.98 o
   7   7 -17        222.96        221.47         7.24 o
   8   7 -17        734.09        782.10        17.34 o
   9   7 -17         75.32         97.72         6.95 o
  10   7 -17         74.15         55.35         5.31 o
  11   7 -17        140.03        162.29         6.54 o
  12   7 -17         13.05         12.63         5.17 o
  13   7 -17          5.88         10.71         5.97 o
  14   7 -17         17.55         14.60         4.68 o
  -6   8 -17          5.35          3.70         5.77 o
  -5   8 -17         37.79         35.51         8.95 o
  -4   8 -17         22.82         12.70         6.42 o
  -3   8 -17        418.20        418.55        17.06 o
  -2   8 -17         61.35         83.59         8.20 o
  -1   8 -17        450.06        444.11        14.16 o
   0   8 -17         72.93         73.55         8.23 o
   1   8 -17         84.32         67.78         8.07 o
   2   8 -17        196.40        204.88         8.46 o
   3   8 -17        158.72        218.67         8.11 o
   4   8 -17          5.99          4.72         6.17 o
   5   8 -17        727.26        786.93        17.58 o
   6   8 -17        215.62        192.48         8.43 o
   7   8 -17        322.36        245.74         7.35 o
   8   8 -17         19.77         16.40         5.45 o
   9   8 -17        542.39        636.25        19.04 o
  10   8 -17        162.11        131.11         5.40 o
  11   8 -17        292.03        295.90         7.63 o
  12   8 -17         43.97         54.49         5.83 o
  13   8 -17         42.86         77.41         6.77 o
  -6   9 -17          2.85          5.71         6.32 o
  -5   9 -17         47.96         57.05         7.38 o
  -4   9 -17        146.51        187.10        12.15 o
  -3   9 -17         68.67         54.01         7.96 o
  -2   9 -17        785.09        974.37        77.90 o
  -1   9 -17         93.96         89.14         9.02 o
   0   9 -17        302.45        434.40        19.11 o
   1   9 -17         59.31         51.98         7.68 o
   2   9 -17        532.85        471.22        13.29 o
   3   9 -17        322.32        285.77         9.67 o
   4   9 -17        191.17        196.26         7.86 o
   5   9 -17         69.65        109.86         6.82 o
   6   9 -17         69.48         86.56         6.15 o
   7   9 -17         32.42         49.51         5.25 o
   8   9 -17        301.40        307.43         9.26 o
   9   9 -17        147.07        199.90         7.32 o
  10   9 -17        153.43        151.05         5.65 o
  11   9 -17         28.87         45.66         5.03 o
  12   9 -17         57.65         77.41         7.21 o
  13   9 -17         20.57         44.61         5.63 o
  -6  10 -17         30.20         22.23         6.86 o
  -5  10 -17         12.94         16.59         7.42 o
  -4  10 -17        510.63        624.73        33.17 o
  -3  10 -17         76.81         63.08         7.21 o
  -2  10 -17         36.35         35.04         6.84 o
  -1  10 -17        325.47        265.71        12.37 o
   0  10 -17        173.20        152.43         9.61 o
   1  10 -17        434.32        449.86        13.36 o
   2  10 -17         99.59         84.95         7.26 o
   3  10 -17        442.61        475.27        13.29 o
   4  10 -17        762.10        692.07        15.17 o
   5  10 -17        515.03        441.62        10.78 o
   6  10 -17        232.11        230.78         7.91 o
   7  10 -17        302.59        269.18        10.49 o
   8  10 -17         11.23          7.66         5.02 o
   9  10 -17        216.11        286.63         7.82 o
  10  10 -17        177.50        149.72         6.18 o
  11  10 -17         33.96         42.47         4.95 o
  12  10 -17        114.82        105.68         7.29 o
  -6  11 -17          6.05          2.55         7.36 o
  -5  11 -17        211.82        225.69        12.31 o
  -4  11 -17         56.46         68.52        10.78 o
  -3  11 -17         81.80         84.22         8.12 o
  -2  11 -17        281.37        343.22        20.23 o
  -1  11 -17         92.44         65.92         7.16 o
   0  11 -17        149.17        123.04         9.91 o
   1  11 -17         26.21         42.51         8.70 o
   2  11 -17        166.04        136.50         9.22 o
   3  11 -17        286.15        240.11        10.43 o
   4  11 -17        292.06        224.58        10.35 o
   5  11 -17        157.92        222.19         8.82 o
   6  11 -17         11.14         19.84         5.19 o
   7  11 -17        159.13        182.44         7.08 o
   8  11 -17         33.54         42.51         5.01 o
   9  11 -17         58.37         52.17         5.39 o
  10  11 -17         44.46         43.71         5.53 o
  11  11 -17        199.92        240.22         8.06 o
  12  11 -17          1.44         13.07         9.31 o
  -5  12 -17         43.37         33.79         7.35 o
  -4  12 -17        509.32        560.17        47.68 o
  -3  12 -17         68.76         63.66         8.39 o
  -2  12 -17        372.07        459.89        22.05 o
  -1  12 -17         79.52         87.02         8.63 o
   0  12 -17         67.15         75.64         9.80 o
   1  12 -17        201.32        223.09        13.33 o
   2  12 -17         38.42         40.48         7.92 o
   3  12 -17         21.80         28.13         7.07 o
   4  12 -17        941.26        731.58        18.28 o
   5  12 -17         58.99         58.92         6.52 o
   6  12 -17        111.57         91.94         6.90 o
   7  12 -17         21.60         40.35         5.56 o
   8  12 -17        163.71        132.78         6.33 o
   9  12 -17         31.14         24.47         7.47 o
  10  12 -17         82.30         88.51         8.84 o
  11  12 -17          9.77         10.36         9.61 o
  -4  13 -17         64.59         94.71         8.91 o
  -3  13 -17        468.06        439.73        17.27 o
  -2  13 -17         64.00         77.71         8.47 o
  -1  13 -17         64.67        105.53         9.45 o
   0  13 -17         68.53         66.05        11.33 o
   1  13 -17         38.35         48.51        15.92 o
   2  13 -17         85.24         82.15        17.57 o
   3  13 -17        293.73        335.95        25.08 o
   4  13 -17         44.18         27.75         9.71 o
   5  13 -17        136.45        110.04         8.56 o
   6  13 -17         23.70         23.82         6.79 o
   7  13 -17         70.26         86.13         6.10 o
   8  13 -17         75.01         75.65        10.26 o
   9  13 -17         13.00         16.24         7.59 o
  10  13 -17          4.24         10.06         9.01 o
  -4  14 -17        158.31        164.44        12.61 o
  -3  14 -17        418.17        362.27        13.84 o
  -2  14 -17        162.78        218.66        17.12 o
  -1  14 -17        210.51        180.89        13.37 o
   0  14 -17         24.93         22.33         9.66 o
   1  14 -17        108.59        124.50        17.27 o
   2  14 -17        157.45        142.82        18.02 o
   3  14 -17         40.58         29.26        12.92 o
   4  14 -17        298.78        288.61        14.55 o
   5  14 -17         12.70         18.57         8.72 o
   6  14 -17        137.17        136.66        15.92 o
  -3  15 -17         62.85         59.62         9.31 o
  -2  15 -17        169.63        166.54         9.87 o
  -1  15 -17         47.13         52.56        12.01 o
   0  15 -17        290.15        288.18        13.86 o
   1  15 -17        167.32        127.62        11.15 o
   2  15 -17        288.74        291.34        14.60 o
   3  15 -17         68.59         56.92        14.27 o
   4  15 -17        201.47        176.76        16.82 o
   5  15 -17         40.11         53.61        12.77 o
  -1  16 -17        288.37        245.38        10.17 o
   0  16 -17         20.28         28.38        10.36 o
   2  16 -17        107.89        100.32        13.22 o
   3  16 -17         19.71         39.35        11.71 o
   4  16 -17          1.19         10.06        10.06 o
   1  17 -17         24.20         16.52         7.81 o
   2  17 -17         82.34         80.64        10.21 o
   3  17 -17         83.18         54.51         9.16 o
  -8   0 -16         52.39         42.55         9.60 o
  -6   0 -16        116.06         69.86        12.80 o
  -4   0 -16       1019.37        902.53        32.29 o
  -2   0 -16       1851.70       1939.50        47.21 o
   0   0 -16        355.87        452.02        35.89 o
   2   0 -16        158.30        173.59        18.87 o
   4   0 -16       1559.27       1880.04        32.33 o
   6   0 -16         79.25         85.18        10.74 o
   8   0 -16        301.85        171.17         8.98 o
  10   0 -16        179.26        199.58         8.55 o
  12   0 -16         37.55         42.92         9.56 o
  14   0 -16        139.95        219.98        12.95 o
  -8   1 -16         95.08         96.45         8.59 o
  -7   1 -16         64.55         77.64         8.27 o
  -6   1 -16         71.75         91.39        10.80 o
  -5   1 -16         39.79         33.35         7.18 o
  -4   1 -16        493.99        343.90        15.57 o
  -3   1 -16       1924.94       1914.48        92.18 o
  -2   1 -16        642.83        630.24        16.96 o
  -1   1 -16         11.32         28.68         7.54 o
   0   1 -16        685.04        711.33        15.56 o
   1   1 -16        322.82        290.11         9.42 o
   2   1 -16         60.21         60.85         6.32 o
   3   1 -16        585.84        559.40        16.06 o
   4   1 -16        183.06        199.98         7.11 o
   5   1 -16       1526.17       1175.93        25.58 o
   6   1 -16        344.78        446.19         9.73 o
   7   1 -16         31.20          8.69         6.41 o
   8   1 -16        289.72        328.96         6.87 o
   9   1 -16        788.44        793.88        10.40 o
  10   1 -16        428.73        568.25         9.46 o
  11   1 -16         54.01         30.43         5.02 o
  12   1 -16         38.23         53.94         7.54 o
  13   1 -16         24.56         30.20         5.53 o
  14   1 -16        121.75        159.52         8.44 o
  15   1 -16        147.89        142.07         7.60 o
  -8   2 -16         82.58         66.58        10.41 o
  -7   2 -16         32.56         22.40         8.67 o
  -6   2 -16        356.72        443.29        14.97 o
  -5   2 -16         30.06         16.73         7.66 o
  -4   2 -16        100.08         85.17        10.64 o
  -3   2 -16        785.12        923.99       104.05 o
  -2   2 -16       1156.56        976.11        21.78 o
  -1   2 -16        122.94        122.42        10.98 o
   0   2 -16        401.68        392.52         9.71 o
   1   2 -16        216.83        193.32        10.16 o
   2   2 -16        170.90        204.08         8.63 o
   3   2 -16        504.07        466.94        13.84 o
   4   2 -16        932.05        816.68        13.68 o
   5   2 -16        810.94        588.95        13.92 o
   6   2 -16        902.42        816.10        13.72 o
   7   2 -16        360.45        245.66         8.47 o
   8   2 -16       1592.46       1922.97        17.37 o
   9   2 -16        297.15        305.98         6.70 o
  10   2 -16        275.08        441.93         8.52 o
  11   2 -16         25.21         44.18         5.34 o
  12   2 -16         24.38         26.06         7.03 o
  13   2 -16         32.49         45.96         5.62 o
  14   2 -16        253.07        250.03        11.04 o
  15   2 -16         41.49         43.13         6.00 o
  -8   3 -16         23.13         22.88         9.12 o
  -7   3 -16         50.56         78.85         9.06 o
  -6   3 -16        144.12         92.75         8.22 o
  -5   3 -16         11.20         11.86         7.07 o
  -4   3 -16        808.11        795.11        21.71 o
  -3   3 -16         81.26         95.41        13.42 o
  -2   3 -16         48.78         43.83         7.86 o
  -1   3 -16        788.40        753.26        64.99 o
   0   3 -16         40.91         51.78         6.52 o
   1   3 -16        255.14        191.77         7.82 o
   2   3 -16       1435.65       1235.33        15.89 o
   3   3 -16         74.05         58.58         5.61 o
   4   3 -16        274.69        275.11         7.55 o
   5   3 -16        988.08        851.49        21.94 o
   6   3 -16        180.76        168.32         6.31 o
   7   3 -16         90.55         85.49         6.33 o
   8   3 -16        837.80        993.43        11.94 o
   9   3 -16        718.43        668.81        11.52 o
  10   3 -16         89.83         81.70         5.14 o
  11   3 -16         81.68         81.52         6.00 o
  12   3 -16         56.71         78.74         6.95 o
  13   3 -16         31.25         18.69         5.24 o
  14   3 -16        207.62        251.59         9.44 o
  15   3 -16          8.90          6.39         4.39 o
  -8   4 -16          7.27          5.18         8.70 o
  -7   4 -16        645.82        712.62        66.68 o
  -6   4 -16          6.46          6.22         6.61 o
  -5   4 -16        762.27       1033.88        69.84 o
  -4   4 -16         39.53         43.59         7.85 o
  -3   4 -16         17.82         18.44         9.81 o
  -2   4 -16        405.25        404.83        13.76 o
  -1   4 -16        219.60        178.88        12.69 o
   0   4 -16        389.17        356.61        12.36 o
   1   4 -16         13.59         40.44         6.00 o
   2   4 -16       1061.04       1077.61        14.64 o
   3   4 -16       1389.69       1093.05        20.09 o
   4   4 -16        379.02        340.67         7.89 o
   5   4 -16       2192.91       1816.67        29.96 o
   6   4 -16         87.08        121.08         6.21 o
   7   4 -16        980.34        943.01        12.16 o
   8   4 -16        408.95        403.87         9.13 o
   9   4 -16         28.21         29.43         4.75 o
  10   4 -16         94.97         98.28         5.23 o
  11   4 -16        202.92        177.40         6.60 o
  12   4 -16         37.77         34.42         6.23 o
  13   4 -16        139.24        154.20         6.71 o
  14   4 -16         14.70         19.47         6.73 o
  15   4 -16          8.82         -1.54         4.78 o
  -8   5 -16         35.87         51.51        13.22 o
  -7   5 -16          3.19          2.96         8.09 o
  -6   5 -16        224.76        297.55        11.40 o
  -5   5 -16         21.66         18.74         8.78 o
  -4   5 -16        353.38        394.90        13.98 o
  -3   5 -16        556.75        572.89        53.48 o
  -2   5 -16         34.91         23.06         7.63 o
  -1   5 -16        309.50        292.26        13.56 o
   0   5 -16         14.87         34.72         6.90 o
   1   5 -16         75.79         39.62         6.68 o
   2   5 -16        432.67        321.76         9.48 o
   3   5 -16         58.10         54.21         6.62 o
   4   5 -16        354.41        250.54         8.39 o
   5   5 -16        313.61        291.03         8.90 o
   6   5 -16         27.50         71.45         5.58 o
   7   5 -16        131.58         98.75         5.22 o
   8   5 -16        295.57        395.07        10.21 o
   9   5 -16        542.98        458.54        14.07 o
  10   5 -16        618.40        770.65        11.49 o
  11   5 -16          8.49          6.52         5.33 o
  12   5 -16         65.60         29.89         6.12 o
  13   5 -16          7.19          9.26         5.19 o
  14   5 -16         83.28         99.04         6.64 o
  15   5 -16          9.48         -0.90         7.66 o
  -8   6 -16         31.02         32.74        11.71 o
  -7   6 -16        162.73        183.39        19.29 o
  -6   6 -16         23.32         26.64         6.40 o
  -5   6 -16         35.11         45.71         9.14 o
  -4   6 -16        202.54        217.70        11.09 o
  -3   6 -16        298.06        341.67        32.02 o
  -2   6 -16        125.38        129.67         9.76 o
  -1   6 -16         30.93         59.28         7.59 o
   0   6 -16         82.12        109.67         8.06 o
   1   6 -16        175.30        220.84         7.40 o
   2   6 -16        376.16        370.91         9.05 o
   3   6 -16        231.34        230.61         8.86 o
   4   6 -16       1116.07        933.01        14.81 o
   5   6 -16        176.04        154.21         5.86 o
   6   6 -16        143.46        238.64         6.77 o
   7   6 -16        427.04        317.28         8.62 o
   8   6 -16       1058.79       1237.49        17.99 o
   9   6 -16         26.57         32.34         6.02 o
  10   6 -16        250.98        350.28         9.31 o
  11   6 -16        741.85        735.81        13.81 o
  12   6 -16         10.09          9.18         5.63 o
  13   6 -16         51.75         58.87         6.17 o
  14   6 -16         22.24         19.63         6.05 o
  -7   7 -16         22.11         31.22         8.08 o
  -6   7 -16         68.32         61.57         7.16 o
  -5   7 -16        142.67        157.92         8.83 o
  -4   7 -16        658.22        657.07        18.76 o
  -3   7 -16       1367.11       1589.35       107.94 o
  -2   7 -16         73.25         58.47        10.31 o
  -1   7 -16        739.64        687.04        36.34 o
   0   7 -16         51.19         70.72         6.05 o
   1   7 -16        275.96        230.90         8.07 o
   2   7 -16        266.81        230.30         7.90 o
   3   7 -16        254.91        208.87         7.86 o
   4   7 -16       1840.97       2053.18        20.56 o
   5   7 -16        795.79        675.62        14.69 o
   6   7 -16        359.54        317.81         7.49 o
   7   7 -16        622.55        563.76        11.72 o
   8   7 -16        106.01        134.71         7.27 o
   9   7 -16        482.91        461.37        10.10 o
  10   7 -16         62.04         33.63         5.35 o
  11   7 -16         38.95         51.50         5.01 o
  12   7 -16        134.37        126.29         6.39 o
  13   7 -16         62.84         64.09         5.99 o
  14   7 -16          7.16         25.49         5.77 o
  -7   8 -16          0.66          3.97         5.09 o
  -6   8 -16         35.64         29.97         7.13 o
  -5   8 -16         43.34         38.80         7.51 o
  -4   8 -16        640.35        636.34        18.41 o
  -3   8 -16        402.23        568.66        30.60 o
  -2   8 -16        915.37       1056.22        22.86 o
  -1   8 -16        236.87        267.20        13.44 o
   0   8 -16        116.08        114.42         7.75 o
   1   8 -16        224.43        234.36        12.16 o
   2   8 -16        139.92        117.55         6.59 o
   3   8 -16         21.43         17.89         5.65 o
   4   8 -16       1450.42       1714.84        23.55 o
   5   8 -16        361.03        335.24         8.38 o
   6   8 -16         60.94        109.48         6.01 o
   7   8 -16         91.54         73.29         6.98 o
   8   8 -16       1537.63       1961.20        23.71 o
   9   8 -16        186.29        140.90         6.68 o
  10   8 -16        114.59        180.91         7.65 o
  11   8 -16        222.99        305.74         7.28 o
  12   8 -16        309.62        485.50        16.88 o
  13   8 -16         42.07         50.87         6.28 o
  14   8 -16         49.07         55.40         5.69 o
  -7   9 -16         12.38         16.04         7.35 o
  -6   9 -16         51.30         47.20         7.23 o
  -5   9 -16         41.18         45.88         8.41 o
  -4   9 -16         30.43         20.70         7.23 o
  -3   9 -16       1315.11       1555.80        89.73 o
  -2   9 -16         40.20         29.06         7.48 o
  -1   9 -16        665.13        805.13        48.02 o
   0   9 -16        195.47        217.34        12.31 o
   1   9 -16        418.72        468.37        36.97 o
   2   9 -16        486.15        512.92        12.01 o
   3   9 -16        548.34        443.66        12.60 o
   4   9 -16        103.18         91.58         7.11 o
   5   9 -16        352.51        342.49         8.46 o
   6   9 -16        109.86        103.68         6.05 o
   7   9 -16        767.76        739.56        16.92 o
   8   9 -16         52.32         84.80         5.81 o
   9   9 -16        354.57        249.01         8.71 o
  10   9 -16          8.16         12.51         5.16 o
  11   9 -16          4.96         13.52         4.47 o
  12   9 -16         90.55        126.86         9.55 o
  13   9 -16         80.75         86.33         7.21 o
  -7  10 -16         12.24         13.37         8.56 o
  -6  10 -16         20.67         15.97         7.10 o
  -5  10 -16        562.22        702.41        25.44 o
  -4  10 -16         59.53         79.96         9.03 o
  -3  10 -16         74.09        100.78         7.23 o
  -2  10 -16        106.97         61.31         8.31 o
  -1  10 -16        104.48         89.56         8.11 o
   0  10 -16        538.59        558.83        18.40 o
   1  10 -16        358.78        291.03        11.09 o
   2  10 -16        177.86        198.98        10.52 o
   3  10 -16        661.29        528.83        15.57 o
   4  10 -16        997.15        840.99        15.08 o
   5  10 -16        130.30        129.13         6.24 o
   6  10 -16         62.90         51.14         5.43 o
   7  10 -16        208.00        144.88         6.79 o
   8  10 -16        830.55        979.09        15.16 o
   9  10 -16        173.47        169.61         6.66 o
  10  10 -16        129.04        147.93         6.85 o
  11  10 -16         77.90        110.55         5.91 o
  12  10 -16         31.97         37.83         5.26 o
  13  10 -16         64.60         79.78         9.14 o
  -6  11 -16        131.48         95.37         9.54 o
  -5  11 -16         44.87         52.73         7.15 o
  -4  11 -16        195.57        181.18        10.14 o
  -3  11 -16        560.84        714.85        23.42 o
  -2  11 -16         44.46         51.20         7.79 o
  -1  11 -16        164.59        146.72         9.91 o
   0  11 -16        108.67        136.25        12.31 o
   1  11 -16         66.94         52.24         8.37 o
   2  11 -16        899.25        834.71        24.63 o
   3  11 -16        459.23        373.96        15.62 o
   4  11 -16        413.90        445.64        11.26 o
   5  11 -16        211.77        204.80         6.72 o
   6  11 -16        219.82        163.11         6.58 o
   7  11 -16         95.71        109.17         6.98 o
   8  11 -16          2.75          4.55         4.78 o
   9  11 -16        275.01        236.75         7.42 o
  10  11 -16         54.57         71.20         6.71 o
  11  11 -16          2.61          0.75         5.66 o
  12  11 -16        252.18        356.90        28.80 o
  -6  12 -16          6.47          7.41         7.01 o
  -5  12 -16        758.40       1065.47        74.34 o
  -4  12 -16         78.18         86.24         8.91 o
  -3  12 -16        107.46        168.70         9.40 o
  -2  12 -16         94.60        126.76         9.73 o
  -1  12 -16         87.79         75.37        10.53 o
   0  12 -16        320.93        338.11        11.83 o
   1  12 -16        289.04        270.13        16.25 o
   2  12 -16         85.32         44.72         8.54 o
   3  12 -16        587.96        512.66        23.17 o
   4  12 -16        323.75        380.17        12.92 o
   5  12 -16        111.93        121.18         7.19 o
   6  12 -16        385.98        472.69        12.90 o
   7  12 -16        287.82        292.32         9.02 o
   8  12 -16         58.47         64.71         5.52 o
   9  12 -16          4.90         13.58         4.85 o
  10  12 -16         38.77         51.15         6.37 o
  11  12 -16        166.27        186.64         8.46 o
  12  12 -16          2.73          2.38         5.81 o
  -6  13 -16        158.46        165.49        12.16 o
  -5  13 -16         70.07         79.13        14.12 o
  -4  13 -16        151.45        151.33         8.12 o
  -3  13 -16         51.35         70.31         8.70 o
  -2  13 -16         55.70         97.79         8.61 o
  -1  13 -16        608.48        617.49        45.28 o
   0  13 -16         18.20         43.25        11.39 o
   1  13 -16         65.33         77.67        25.45 o
   2  13 -16        369.31        306.21        25.23 o
   3  13 -16         87.53         79.51         7.70 o
   4  13 -16        169.51        177.84        12.05 o
   5  13 -16        162.99        143.56         8.67 o
   6  13 -16        118.04        126.09         8.16 o
   7  13 -16        306.71        237.54        11.72 o
   8  13 -16         33.81         41.93         5.55 o
   9  13 -16         66.14         82.69         6.91 o
  10  13 -16         95.38        111.46         8.81 o
  11  13 -16         39.23         35.09         6.41 o
  -5  14 -16        308.38        386.40        18.77 o
  -4  14 -16        188.86        150.04         8.27 o
  -3  14 -16         42.29         32.19         7.01 o
  -2  14 -16         76.46         96.26        15.84 o
  -1  14 -16        109.84         94.05        11.73 o
   0  14 -16        330.37        308.77        16.35 o
   1  14 -16         25.07         27.63        15.62 o
   2  14 -16         85.97        117.44        18.77 o
   3  14 -16        395.99        438.67        27.03 o
   4  14 -16         17.29         54.66        16.07 o
   5  14 -16         10.43         14.27         9.58 o
   6  14 -16         69.76         97.06        10.98 o
   7  14 -16        228.84        151.81         9.35 o
   8  14 -16        112.12        115.00        17.95 o
   9  14 -16        167.96        180.66        13.97 o
  -4  15 -16        108.00        102.57        10.96 o
  -3  15 -16        118.75        167.34        10.35 o
  -2  15 -16         60.95         62.76         9.17 o
  -1  15 -16        455.91        531.02        27.63 o
   0  15 -16         64.46         92.02        11.04 o
   1  15 -16        144.22        187.98        13.48 o
   2  15 -16         16.39         28.23        14.12 o
   3  15 -16         25.46          6.16        13.67 o
   4  15 -16         41.99         56.33         9.75 o
   5  15 -16        130.01         92.30        10.45 o
   6  15 -16          7.04          2.70         9.91 o
   7  15 -16        363.98        285.84        41.97 o
  -3  16 -16          3.70         -0.15         6.61 o
  -2  16 -16        261.36        249.72        11.19 o
  -1  16 -16         27.68         26.43         7.50 o
   0  16 -16          4.97          5.56        11.56 o
   1  16 -16        114.70         84.14        10.19 o
   2  16 -16         42.52         47.82         9.40 o
   3  16 -16         14.91          6.66         8.55 o
   4  16 -16        148.40        134.13        10.57 o
  -1  17 -16        321.15        349.01        18.02 o
   0  17 -16         25.47         22.08         9.46 o
   2  17 -16         94.25        109.93        12.92 o
   3  17 -16         38.85         33.34        10.81 o
  -9   0 -15         35.46         31.99        12.16 o
  -7   0 -15        493.43        505.13        27.71 o
  -5   0 -15        242.03        237.89        13.27 o
  -3   0 -15       1852.14       1664.36        40.81 o
  -1   0 -15       2514.11       2216.50       107.38 o
   1   0 -15        633.00        557.35        16.40 o
   3   0 -15       1434.02       1827.42        25.31 o
   5   0 -15        869.80        656.87        20.92 o
   7   0 -15       2432.34       3125.71        34.86 o
   9   0 -15        604.49        833.01        14.42 o
  11   0 -15         91.14        114.98         7.34 o
  13   0 -15        183.70        279.65        11.44 o
  15   0 -15        509.68        806.96        21.91 o
  -9   1 -15          8.40          1.05         7.57 o
  -8   1 -15         91.06         67.03        11.15 o
  -7   1 -15        208.53        212.11         9.08 o
  -6   1 -15         15.96         25.89         6.59 o
  -5   1 -15        532.18        564.56        12.39 o
  -4   1 -15       1580.48       1825.44       120.46 o
  -3   1 -15        420.91        452.55        16.35 o
  -2   1 -15         90.74         22.92         7.92 o
  -1   1 -15        210.36        248.91        11.27 o
   0   1 -15        268.64        204.94         7.24 o
   1   1 -15         29.71         19.81         4.67 o
   2   1 -15        308.18        184.38         6.52 o
   3   1 -15         33.24         17.77         4.31 o
   4   1 -15       1301.67       1103.56        35.30 o
   5   1 -15        122.76        162.28         6.88 o
   6   1 -15        734.43        651.45        13.84 o
   7   1 -15        693.92        835.26        10.05 o
   8   1 -15       2013.77       1761.08        20.70 o
   9   1 -15         58.23         78.78         4.55 o
  10   1 -15        307.78        328.55         7.17 o
  11   1 -15        209.65        317.56         7.72 o
  12   1 -15         98.25         96.88         6.23 o
  13   1 -15         65.04        134.43         6.63 o
  14   1 -15         70.57        106.91         8.14 o
  15   1 -15         22.12          3.69         6.01 o
  -9   2 -15        110.53         79.59        13.82 o
  -8   2 -15        168.65        161.31         9.48 o
  -7   2 -15         28.70         14.57         6.29 o
  -6   2 -15         18.98         34.92         6.76 o
  -5   2 -15        300.70        364.27        10.31 o
  -4   2 -15        670.01        835.82        71.28 o
  -3   2 -15       1202.56       1163.71        34.44 o
  -2   2 -15        240.30        198.14        10.50 o
  -1   2 -15        380.38        289.32        11.69 o
   0   2 -15        194.54        127.76         6.85 o
   1   2 -15        109.12        102.49         5.90 o
   2   2 -15         31.42         41.64         4.59 o
   3   2 -15        467.55        291.56         7.60 o
   4   2 -15        945.13        807.81        17.40 o
   5   2 -15         12.28         67.89         4.68 o
   6   2 -15       1436.71       1189.76        19.16 o
   7   2 -15        890.08        912.50        10.59 o
   8   2 -15        136.47         82.76         5.67 o
   9   2 -15        179.34        241.71         5.82 o
  10   2 -15        110.95        180.15         6.73 o
  11   2 -15         72.56         66.93         5.92 o
  12   2 -15         88.62        117.09         7.47 o
  13   2 -15        194.33        234.54         7.17 o
  14   2 -15         82.03         65.35         6.59 o
  15   2 -15        127.10        132.73         7.79 o
  -9   3 -15          5.15         25.38        12.31 o
  -8   3 -15         15.97          9.30         9.53 o
  -7   3 -15        170.71        171.86         8.63 o
  -6   3 -15         62.03         68.76         6.64 o
  -5   3 -15        187.37        162.77         8.05 o
  -4   3 -15       1121.21       1430.35        84.17 o
  -3   3 -15        729.82        595.47        24.35 o
  -2   3 -15        232.50        157.23         8.48 o
  -1   3 -15        337.29        327.01         9.64 o
   0   3 -15        369.15        265.90         8.83 o
   1   3 -15        486.15        350.57         8.73 o
   2   3 -15         80.69         70.12         5.30 o
   3   3 -15       2237.79       2190.92        26.94 o
   4   3 -15         56.91         94.12         5.83 o
   5   3 -15       1319.51       1304.91        31.79 o
   6   3 -15         72.68         57.21         5.43 o
   7   3 -15        101.22        214.03         6.59 o
   8   3 -15        875.87        792.03        13.97 o
   9   3 -15       2298.93       2575.15        22.25 o
  10   3 -15         19.89         19.29         4.62 o
  11   3 -15        104.45        131.58         7.12 o
  12   3 -15         85.66         56.07         8.69 o
  13   3 -15         56.65         87.86         5.49 o
  14   3 -15         21.32         17.41         6.39 o
  15   3 -15          8.83          2.29         7.00 o
  -9   4 -15         21.40         38.60        12.61 o
  -8   4 -15        245.19        249.04        14.96 o
  -7   4 -15         99.13         57.14         7.77 o
  -6   4 -15        466.01        776.46        49.73 o
  -5   4 -15        130.28         51.59         7.16 o
  -4   4 -15        518.87        547.65        26.32 o
  -3   4 -15         40.88         27.58         7.70 o
  -2   4 -15        156.12        162.17        11.56 o
  -1   4 -15        104.04        132.51         8.23 o
   0   4 -15        298.72        230.90         8.57 o
   1   4 -15        262.34        254.83         7.47 o
   2   4 -15        914.17        817.65        14.05 o
   3   4 -15        489.02        496.37         9.20 o
   4   4 -15        744.69        565.43        13.91 o
   5   4 -15        151.24        226.96         6.73 o
   6   4 -15        238.89        148.16         6.05 o
   7   4 -15        615.06        684.41         9.86 o
   8   4 -15        988.84       1158.64        16.46 o
   9   4 -15         84.75        102.11         5.69 o
  10   4 -15        100.27         70.70         5.87 o
  11   4 -15         46.55         66.78         5.54 o
  12   4 -15        152.05        173.58        10.51 o
  13   4 -15         72.94        137.13         6.71 o
  14   4 -15         20.06         21.89         6.18 o
  15   4 -15         36.23         78.28        12.40 o
  -9   5 -15        122.25        135.97        10.11 o
  -8   5 -15          1.16         13.98         6.75 o
  -7   5 -15        323.34        327.82        10.32 o
  -6   5 -15         55.72         54.52         7.57 o
  -5   5 -15        473.61        494.07        16.93 o
  -4   5 -15        315.03        266.07        10.93 o
  -3   5 -15         29.12          8.81         8.05 o
  -2   5 -15        575.40        509.55        30.29 o
  -1   5 -15         68.83         30.62         6.46 o
   0   5 -15        178.75        194.12         7.38 o
   1   5 -15        304.18        324.38         8.43 o
   2   5 -15        551.54        462.62        10.14 o
   3   5 -15         99.84        178.62         6.86 o
   4   5 -15        833.18        553.44        12.45 o
   5   5 -15        385.98        493.94         8.60 o
   6   5 -15        166.06        148.45         5.92 o
   7   5 -15        487.43        728.26        11.22 o
   8   5 -15        115.30        123.92         5.65 o
   9   5 -15        760.46       1092.47        16.49 o
  10   5 -15        362.40        272.43         8.00 o
  11   5 -15         59.77         86.76         5.84 o
  12   5 -15         86.27         58.21         8.37 o
  13   5 -15         58.18         96.83         6.13 o
  14   5 -15         75.80         69.37         6.77 o
  15   5 -15          5.05          4.81         8.71 o
  -8   6 -15        189.72        203.07        14.45 o
  -7   6 -15         14.12          8.09         6.14 o
  -6   6 -15         81.29        108.96         9.00 o
  -5   6 -15        140.37        172.91         9.57 o
  -4   6 -15        220.09        253.68        22.14 o
  -3   6 -15        217.46        243.25        13.37 o
  -2   6 -15        577.64        597.72        35.90 o
  -1   6 -15        548.63        527.71        14.19 o
   0   6 -15         65.95         82.25         6.20 o
   1   6 -15         52.35         50.87         5.34 o
   2   6 -15        113.63        140.52         7.05 o
   3   6 -15         45.71         48.14         5.60 o
   4   6 -15        814.37        807.90        11.02 o
   5   6 -15       1985.34       2105.89        20.24 o
   6   6 -15        866.42        900.77        15.85 o
   7   6 -15        242.36        207.89         6.86 o
   8   6 -15       1524.63       1616.68        32.98 o
   9   6 -15        367.77        336.68         9.44 o
  10   6 -15        394.10        382.79         9.93 o
  11   6 -15         35.04         33.57         5.36 o
  12   6 -15        166.85        188.02         8.23 o
  13   6 -15        217.81        201.10         7.73 o
  14   6 -15          5.82          3.77         5.57 o
  15   6 -15         95.41        161.89        12.46 o
  -9   7 -15        144.78        132.46        12.46 o
  -8   7 -15         51.84         59.64         8.09 o
  -7   7 -15         70.87         66.19         9.62 o
  -6   7 -15        150.23        191.13         9.11 o
  -5   7 -15        328.94        320.05        10.58 o
  -4   7 -15        313.38        367.91        35.50 o
  -3   7 -15         28.66         24.15         8.56 o
  -2   7 -15        417.60        432.45        24.80 o
  -1   7 -15        182.74        248.96         9.05 o
   0   7 -15        357.01        262.62         8.38 o
   1   7 -15         22.93         26.18         5.67 o
   2   7 -15        210.83        125.32         7.05 o
   3   7 -15        107.71        160.58         6.86 o
   4   7 -15        395.49        321.49         9.43 o
   5   7 -15         20.79         64.60         5.03 o
   6   7 -15         49.38         33.88         4.61 o
   7   7 -15        761.43        830.68        13.39 o
   8   7 -15        915.82        680.93        12.42 o
   9   7 -15         20.36         19.36         5.62 o
  10   7 -15         64.90         53.81         6.65 o
  11   7 -15         26.69         27.90         5.85 o
  12   7 -15         28.73         35.71         5.29 o
  13   7 -15         35.51         42.75         5.98 o
  14   7 -15         70.68         70.33         6.17 o
  15   7 -15         19.75         27.03         7.96 o
  -8   8 -15         16.95         16.16         9.46 o
  -7   8 -15         95.71         96.51         7.16 o
  -6   8 -15         54.21         58.92         6.36 o
  -5   8 -15        233.97        235.83        11.14 o
  -4   8 -15        416.68        529.93        36.49 o
  -3   8 -15        537.26        602.32        13.81 o
  -2   8 -15         28.57         41.48         9.81 o
  -1   8 -15        695.13        683.25        14.91 o
   0   8 -15         44.98         43.14         5.86 o
   1   8 -15         87.79        123.17         6.52 o
   2   8 -15         52.90         50.60         6.21 o
   3   8 -15       1120.44       1183.80        15.23 o
   4   8 -15        164.40        139.58         5.91 o
   5   8 -15       1647.20       1647.11        17.68 o
   6   8 -15        273.61        257.53         7.58 o
   7   8 -15       2908.08       3101.98        30.15 o
   8   8 -15        292.72        358.66         9.18 o
   9   8 -15         22.94         29.57         5.54 o
  10   8 -15        272.91        292.89        12.01 o
  11   8 -15        159.18        228.00         8.06 o
  12   8 -15         56.33         77.17         5.89 o
  13   8 -15        225.70        218.70        10.04 o
  14   8 -15         87.54         77.44         6.81 o
  -8   9 -15         14.85         29.23         7.00 o
  -7   9 -15         71.20         55.90         6.37 o
  -6   9 -15         57.87         72.12         7.51 o
  -5   9 -15          2.49          2.51         6.33 o
  -4   9 -15        657.53        779.40        38.04 o
  -3   9 -15        376.12        309.33        11.03 o
  -2   9 -15        430.08        517.46        29.81 o
  -1   9 -15        222.32        213.25        10.64 o
   0   9 -15         53.06         82.59         8.74 o
   1   9 -15        399.30        403.82        11.70 o
   2   9 -15        582.12        407.73        12.46 o
   3   9 -15        291.71        311.68         7.53 o
   4   9 -15        979.85        801.15        17.86 o
   5   9 -15        184.43        178.49         6.84 o
   6   9 -15        157.98        178.72         6.58 o
   7   9 -15         42.40         68.55         6.82 o
   8   9 -15        277.80        230.10         8.22 o
   9   9 -15          4.65         30.32         5.17 o
  10   9 -15         79.58         61.43         5.77 o
  11   9 -15        123.60        151.20         6.53 o
  12   9 -15         31.42         42.89         5.61 o
  13   9 -15         74.42         80.88         6.74 o
  14   9 -15        197.75        152.90         7.23 o
  -7  10 -15          2.21          4.75         7.79 o
  -6  10 -15        384.78        619.48        27.45 o
  -5  10 -15        176.69        231.86        11.56 o
  -4  10 -15        198.36        258.69        10.56 o
  -3  10 -15        355.81        390.65        11.35 o
  -2  10 -15         20.16         59.09        14.02 o
  -1  10 -15         34.99         41.17         8.46 o
   0  10 -15        422.12        527.96        83.86 o
   1  10 -15        473.75        571.30        15.32 o
   2  10 -15        281.26        263.70        10.54 o
   3  10 -15        216.61        267.39        10.53 o
   4  10 -15         79.71         37.73         6.30 o
   5  10 -15        117.24        122.38         7.93 o
   6  10 -15        640.40        541.16        11.64 o
   7  10 -15       1196.14       1349.91        17.89 o
   8  10 -15        117.95         76.03         6.07 o
   9  10 -15        105.22         67.48         5.33 o
  10  10 -15          6.56          6.59         4.40 o
  11  10 -15         64.82         50.35         5.05 o
  12  10 -15         96.86        105.12         6.71 o
  13  10 -15        190.24        217.50        19.66 o
  -7  11 -15        153.48        117.92         9.88 o
  -6  11 -15         15.33         34.12         6.94 o
  -5  11 -15        123.02        125.57        11.03 o
  -4  11 -15        242.10        337.46        21.81 o
  -3  11 -15        143.10        129.70         9.02 o
  -2  11 -15        155.57        180.59        10.81 o
  -1  11 -15        650.78        549.35        17.86 o
   0  11 -15        563.57        472.54        14.32 o
   1  11 -15       1609.03       1738.06        47.28 o
   2  11 -15        112.18         77.91         7.98 o
   3  11 -15        285.86        326.20        10.44 o
   4  11 -15        368.23        378.79        14.49 o
   5  11 -15        515.37        603.80        11.99 o
   6  11 -15         44.93         46.32         5.76 o
   7  11 -15        197.68        217.53         7.50 o
   8  11 -15        108.14        151.05         6.71 o
   9  11 -15         20.73         29.91         5.01 o
  10  11 -15         22.65         25.09         4.85 o
  11  11 -15        116.60        165.68         7.60 o
  12  11 -15         10.39          1.46         5.58 o
  13  11 -15        145.61        194.97        16.52 o
  -7  12 -15         30.63         30.94         9.01 o
  -6  12 -15        870.93       1226.89       196.36 o
  -5  12 -15         45.09         49.65         6.40 o
  -4  12 -15        381.74        399.11        18.75 o
  -3  12 -15        127.03        120.14         8.45 o
  -2  12 -15         72.28         90.09        10.95 o
  -1  12 -15        141.35        211.17        13.28 o
   0  12 -15        507.26        534.54        27.86 o
   1  12 -15        267.67        325.64        11.68 o
   2  12 -15       1044.48        928.75        34.22 o
   3  12 -15          1.56         10.46         6.51 o
   4  12 -15         79.21        108.59         7.36 o
   5  12 -15          3.49         13.25         5.52 o
   6  12 -15        394.05        346.33         8.87 o
   7  12 -15        123.55        119.48         8.32 o
   8  12 -15        126.22        107.87         7.19 o
   9  12 -15         40.95         76.12         5.54 o
  10  12 -15         75.71        102.76         6.96 o
  11  12 -15         22.85         16.03         5.69 o
  12  12 -15         42.93         34.54         7.53 o
  -6  13 -15         68.92         79.88        17.95 o
  -5  13 -15         41.38         43.36         7.29 o
  -4  13 -15         47.90         43.14         7.25 o
  -3  13 -15         54.21         56.12         9.27 o
  -2  13 -15         17.40          6.74         7.59 o
  -1  13 -15        545.47        553.03        30.71 o
   0  13 -15         35.94         48.17        12.31 o
   1  13 -15        631.68        522.03        50.31 o
   2  13 -15        171.64        183.00        15.09 o
   3  13 -15        262.33        300.09        13.36 o
   4  13 -15         77.19         75.90         7.47 o
   5  13 -15        184.33        177.80        12.68 o
   6  13 -15         84.51        105.51         8.13 o
   7  13 -15         36.24         48.16         5.96 o
   8  13 -15         10.23         18.02         4.53 o
   9  13 -15        128.70        116.69         6.01 o
  10  13 -15          9.31          7.53         6.51 o
  11  13 -15        135.30         92.51        11.49 o
  12  13 -15         35.14         25.83         7.51 o
  -5  14 -15        128.51         88.69         7.21 o
  -4  14 -15         36.09         40.42         7.46 o
  -3  14 -15        112.84        123.00         9.74 o
  -2  14 -15        129.14        128.13         8.81 o
  -1  14 -15        250.30        265.64        16.75 o
   0  14 -15         19.48         30.60        10.86 o
   1  14 -15          9.01         16.37        16.52 o
   2  14 -15         73.60         86.48        12.63 o
   3  14 -15        154.72        185.42        17.42 o
   4  14 -15        169.47        164.62        11.21 o
   5  14 -15        325.73        340.25        17.10 o
   6  14 -15        213.48        169.24        13.42 o
   7  14 -15        210.20        229.48        12.94 o
   8  14 -15        152.39        192.00         9.07 o
   9  14 -15         96.43        130.27         7.52 o
  10  14 -15        106.64         97.80         8.44 o
  -5  15 -15         59.63         83.20        10.96 o
  -4  15 -15        189.24        203.38        16.29 o
  -3  15 -15        133.44        152.39        11.34 o
  -2  15 -15        383.15        544.84        28.23 o
  -1  15 -15        139.46        184.38        13.33 o
   0  15 -15         31.48         49.81        11.15 o
   1  15 -15         44.31         77.11        12.05 o
   2  15 -15         92.71        107.53        18.17 o
   3  15 -15         74.66         73.59        16.37 o
   4  15 -15        308.40        279.75        15.42 o
   5  15 -15        130.88        170.88        12.74 o
   6  15 -15        247.63        214.75        19.37 o
   7  15 -15         70.94        126.12         8.92 o
   8  15 -15        193.19        164.08        11.03 o
   9  15 -15        123.77        102.27        12.01 o
  -4  16 -15         14.40          6.46         8.11 o
  -3  16 -15        599.75        581.71        27.03 o
  -2  16 -15        417.34        388.20        15.28 o
  -1  16 -15        214.71        219.11        18.77 o
   0  16 -15         86.50         92.82        10.99 o
   1  16 -15         66.00        105.56        14.57 o
   2  16 -15          9.94          8.63         9.55 o
   3  16 -15        241.80        211.95        10.57 o
   4  16 -15         67.61         53.87         7.83 o
   5  16 -15        510.38        431.88        16.29 o
   7  16 -15        394.74        398.94        14.70 o
   8  16 -15         14.92          4.66         8.71 o
  -2  17 -15        204.12        238.63        15.92 o
  -1  17 -15        116.91        108.73        13.07 o
   0  17 -15         68.68         72.39        13.07 o
   1  17 -15         82.80         91.16        13.82 o
   2  17 -15         36.90         43.62         8.97 o
   3  17 -15         23.12         35.31         8.54 o
   6  17 -15         62.76         59.17        10.06 o
  -1  18 -15         38.03         29.58         8.71 o
   0  18 -15        103.69        151.53        12.92 o
   1  18 -15         88.02         84.55        11.11 o
   2  18 -15        110.51         70.43        11.26 o
  -8   0 -14        248.36        268.04        13.65 o
  -6   0 -14        714.15        643.98        19.67 o
  -4   0 -14        819.27        769.06        25.25 o
  -2   0 -14       3180.47       2582.59        56.74 o
   0   0 -14        130.74        101.46         7.08 o
   2   0 -14       2116.64       2545.67        35.47 o
   4   0 -14        481.14        554.97        15.02 o
   6   0 -14       6303.06       6739.38        65.61 o
   8   0 -14        449.49        525.67        10.42 o
  10   0 -14         86.21        112.82         7.35 o
  12   0 -14        789.50       1007.09        18.58 o
  14   0 -14        661.58        906.74        42.31 o
  16   0 -14        243.41        309.66        16.67 o
 -10   1 -14        132.46        120.59        14.72 o
  -9   1 -14        142.19        161.93         8.02 o
  -8   1 -14         13.89         28.04         6.47 o
  -7   1 -14         34.27         52.13         7.02 o
  -6   1 -14        936.58        822.86        15.89 o
  -5   1 -14        356.57        668.99        26.66 o
  -4   1 -14        259.94        254.43        11.55 o
  -3   1 -14         37.98         37.21         8.15 o
  -2   1 -14        136.85        113.67         7.27 o
  -1   1 -14        484.81        364.98        10.50 o
   0   1 -14         50.95         56.46         5.04 o
   1   1 -14        742.97        626.86        18.01 o
   2   1 -14        557.22        644.66        10.00 o
   3   1 -14       1359.66       1181.35        35.16 o
   4   1 -14        286.89        218.97        10.48 o
   5   1 -14       1278.41        992.72        32.83 o
   6   1 -14        263.88        426.89         6.94 o
   7   1 -14       1954.37       1556.13        14.42 o
   8   1 -14        609.92        822.33         9.29 o
   9   1 -14        293.22        262.55         7.24 o
  10   1 -14         20.63         27.36         4.14 o
  11   1 -14         79.92        112.63         6.34 o
  12   1 -14        185.80        188.62         6.84 o
  13   1 -14        422.12        469.22        11.12 o
  14   1 -14         10.72          8.52         5.67 o
  15   1 -14        107.89        105.46        15.47 o
  16   1 -14         52.68         90.49         7.86 o
 -10   2 -14         90.30         88.30        13.52 o
  -9   2 -14         84.21        100.55         8.42 o
  -8   2 -14         13.66          8.33         6.07 o
  -7   2 -14        425.43        501.58        12.27 o
  -6   2 -14        317.26        342.47        11.76 o
  -5   2 -14       1085.94       1220.43        61.78 o
  -4   2 -14       1069.02       1067.64        23.68 o
  -3   2 -14        729.65        577.87        27.29 o
  -2   2 -14        821.94        588.57        13.21 o
  -1   2 -14        344.01        369.02        13.07 o
   0   2 -14         18.03         25.44         4.99 o
   1   2 -14        115.69        102.36         5.26 o
   2   2 -14        648.98        641.15        10.69 o
   3   2 -14        670.22        571.48        20.33 o
   4   2 -14        112.85         79.18         4.33 o
   5   2 -14        288.77        149.81         5.95 o
   6   2 -14       1763.62       2249.23        20.59 o
   7   2 -14         47.70         53.37         4.23 o
   8   2 -14        223.45        328.88         6.62 o
   9   2 -14        852.17        642.76        12.81 o
  10   2 -14        377.64        657.98         8.99 o
  11   2 -14         56.36         76.78         6.23 o
  12   2 -14        556.13        496.46        10.09 o
  13   2 -14        135.76        105.30         7.46 o
  14   2 -14        185.76        338.05        12.93 o
  15   2 -14         61.62         61.87        13.37 o
  16   2 -14         52.81         54.55         5.48 o
 -10   3 -14         30.36         25.38        11.41 o
  -9   3 -14         38.87         60.15         7.34 o
  -8   3 -14        609.51        501.53        12.65 o
  -7   3 -14        177.35        148.07         7.49 o
  -6   3 -14        412.04        416.13         9.77 o
  -5   3 -14       1437.83       1894.36        86.82 o
  -4   3 -14         59.09         58.75         9.12 o
  -3   3 -14        826.35        762.26        71.55 o
  -2   3 -14         27.42         28.10         7.41 o
  -1   3 -14        100.00         95.73         5.88 o
   0   3 -14       1779.86       1677.76        25.37 o
   1   3 -14        668.58        585.92        10.54 o
   2   3 -14        440.03        475.17         8.07 o
   3   3 -14        880.15        742.59        14.88 o
   4   3 -14        853.70        934.20        12.11 o
   5   3 -14        148.80        111.26         4.77 o
   6   3 -14        279.55        346.30         6.77 o
   7   3 -14        408.53        256.44         6.45 o
   8   3 -14        770.11        940.24        11.97 o
   9   3 -14        289.13        172.13         6.05 o
  10   3 -14        745.78        765.88        11.02 o
  11   3 -14         79.30         65.71         5.79 o
  12   3 -14        512.78        790.57        13.69 o
  13   3 -14         49.31         87.47         5.79 o
  14   3 -14          5.88          5.87         5.36 o
  15   3 -14         24.57         27.25         8.02 o
  16   3 -14        180.63        179.54        10.21 o
  -9   4 -14         60.57         63.79         8.76 o
  -8   4 -14        138.52        130.94         7.76 o
  -7   4 -14       1104.86       1335.06        56.65 o
  -6   4 -14         76.05         47.39         7.13 o
  -5   4 -14        481.53        666.95        31.25 o
  -4   4 -14         22.61          9.48         9.22 o
  -3   4 -14       3609.87       3863.71       324.32 o
  -2   4 -14        746.44        701.73        15.36 o
  -1   4 -14        252.01        237.84         9.23 o
   0   4 -14        589.17        552.28         9.22 o
   1   4 -14        768.50        697.70        13.32 o
   2   4 -14         54.65        102.91         5.31 o
   3   4 -14       2311.35       1672.58        33.68 o
   4   4 -14       1526.79       1808.62        17.03 o
   5   4 -14        517.98        405.10         7.34 o
   6   4 -14        481.95        567.67         8.84 o
   7   4 -14        333.38        364.15         7.49 o
   8   4 -14        590.19        617.94        10.73 o
   9   4 -14        184.49        129.02         5.95 o
  10   4 -14         22.26         51.04         6.05 o
  11   4 -14        160.25        182.64         7.36 o
  12   4 -14         20.16         33.66         6.22 o
  13   4 -14         36.75         24.76         5.02 o
  14   4 -14          2.21         10.85         5.23 o
  15   4 -14         18.59         26.02         5.52 o
 -10   5 -14         49.21         46.25         9.46 o
  -9   5 -14         27.82         32.28         9.68 o
  -8   5 -14        163.16        184.64         9.13 o
  -7   5 -14        110.79        127.57         8.47 o
  -6   5 -14        781.69        776.97        16.94 o
  -5   5 -14         19.99         23.64         5.91 o
  -4   5 -14        165.53        140.67         8.47 o
  -3   5 -14        740.99        590.05        48.33 o
  -2   5 -14         62.71         59.46         6.30 o
  -1   5 -14         56.95         32.07         4.36 o
   0   5 -14        660.02        623.44         9.59 o
   1   5 -14         77.91         71.49         4.80 o
   2   5 -14        903.40        951.52        16.79 o
   3   5 -14        685.79        457.91         9.14 o
   4   5 -14        372.68        438.21         7.35 o
   5   5 -14         35.81         63.51         4.74 o
   6   5 -14        184.68        144.12         5.02 o
   7   5 -14         30.47         19.99         3.85 o
   8   5 -14       1362.88       2073.24        21.99 o
   9   5 -14        121.30         76.69         5.96 o
  10   5 -14        358.85        363.49        10.33 o
  11   5 -14         87.16         78.54         6.53 o
  12   5 -14        225.87        301.77        13.72 o
  13   5 -14        117.03         85.42         6.27 o
  14   5 -14         57.01         80.57         6.47 o
  15   5 -14          0.28          3.07         5.37 o
 -10   6 -14         12.81         17.87         8.41 o
  -9   6 -14        247.34        270.42        14.97 o
  -8   6 -14         84.72         66.25         6.72 o
  -7   6 -14         16.31         19.65         6.85 o
  -6   6 -14         98.40         96.18         7.31 o
  -5   6 -14         57.94         61.26         8.66 o
  -4   6 -14       1202.73       1299.17        21.35 o
  -3   6 -14        944.10       1003.27        85.65 o
  -2   6 -14        154.16        166.37         9.50 o
  -1   6 -14         70.80         79.79         5.10 o
   0   6 -14        667.98        653.97        15.14 o
   1   6 -14        386.79        299.72         9.25 o
   2   6 -14        332.21        232.20         7.06 o
   3   6 -14         86.88         54.73         5.01 o
   4   6 -14       1209.62       1222.54        15.21 o
   5   6 -14        670.91        644.50        13.34 o
   6   6 -14        148.90        212.23         5.82 o
   7   6 -14        878.73        720.53        14.08 o
   8   6 -14        267.84        390.38         8.00 o
   9   6 -14         35.29         26.66         5.96 o
  10   6 -14         20.86         49.76         7.86 o
  11   6 -14         13.24          9.26         5.94 o
  12   6 -14        362.09        431.06        18.42 o
  13   6 -14         11.97          2.21         5.56 o
  14   6 -14        305.80        421.31        20.93 o
  15   6 -14         36.47         44.45        10.36 o
 -10   7 -14          5.59          4.81         7.66 o
  -9   7 -14         83.78         72.08        13.82 o
  -8   7 -14         40.17         59.34         6.89 o
  -7   7 -14        170.73        161.57         7.74 o
  -6   7 -14        472.68        463.40        13.19 o
  -5   7 -14        716.11        921.90        31.39 o
  -4   7 -14        127.01        119.86         8.87 o
  -3   7 -14        208.86        323.10        11.76 o
  -2   7 -14         28.47         38.56         7.70 o
  -1   7 -14       1314.69       1289.11        63.76 o
   0   7 -14        338.96        294.00         8.11 o
   1   7 -14        188.59        225.15         8.17 o
   2   7 -14         53.75         70.64         5.99 o
   3   7 -14        204.54        262.35         9.97 o
   4   7 -14        167.40        171.59         6.04 o
   5   7 -14        262.34        201.83         6.93 o
   6   7 -14        953.68       1047.58        12.48 o
   7   7 -14       1435.83       1191.71        25.35 o
   8   7 -14        495.56        816.36        14.25 o
   9   7 -14         80.08         76.80         6.90 o
  10   7 -14        251.48        394.51         9.94 o
  11   7 -14          0.92         11.24         5.81 o
  12   7 -14         34.68         74.89         6.74 o
  13   7 -14        370.67        461.61        19.69 o
  14   7 -14         11.65         12.88         5.60 o
  15   7 -14         40.75         23.43         9.46 o
  -8   8 -14        109.65        102.73         7.73 o
  -7   8 -14          7.73          4.13         5.29 o
  -6   8 -14        489.40        513.51        13.49 o
  -5   8 -14        138.45        137.21         8.34 o
  -4   8 -14        667.23        560.57        13.76 o
  -3   8 -14        392.27        367.43        17.03 o
  -2   8 -14        751.62        845.24        15.42 o
  -1   8 -14         75.44         75.07         8.53 o
   0   8 -14        380.40        443.26        12.15 o
   1   8 -14        134.45        110.39         7.04 o
   2   8 -14        929.55        694.74        12.76 o
   3   8 -14        154.70        109.30         5.55 o
   4   8 -14        440.01        396.27         9.06 o
   5   8 -14        941.18        878.68        20.22 o
   6   8 -14        187.43        211.88         6.79 o
   7   8 -14        641.92        613.87        13.92 o
   8   8 -14         54.76         79.59         5.78 o
   9   8 -14        292.58        220.28         7.34 o
  10   8 -14         93.29        196.71         7.75 o
  11   8 -14         76.27         41.85         6.49 o
  12   8 -14        295.76        269.90         9.39 o
  13   8 -14          6.84          3.19         6.40 o
  14   8 -14         51.95         40.59         5.69 o
  15   8 -14          4.31          3.00         7.36 o
  -8   9 -14        118.88         95.32         7.28 o
  -7   9 -14        147.30        168.92         8.80 o
  -6   9 -14         11.07         15.35         6.47 o
  -5   9 -14         17.04          7.13         7.57 o
  -4   9 -14        228.32        173.70         7.96 o
  -3   9 -14        530.43        608.32        39.31 o
  -2   9 -14        610.30        647.30        17.95 o
  -1   9 -14        315.56        290.09        13.81 o
   0   9 -14        362.56        524.64        15.37 o
   1   9 -14        739.05        503.84        14.54 o
   2   9 -14        128.20        175.84         8.25 o
   3   9 -14        659.57        623.22        20.38 o
   4   9 -14        142.61        168.43         6.65 o
   5   9 -14        316.64        366.65        10.29 o
   6   9 -14         72.98         50.94         5.14 o
   7   9 -14        219.81        222.94         7.78 o
   8   9 -14        431.39        490.61        10.94 o
   9   9 -14        508.86        480.22        10.89 o
  10   9 -14        189.54        311.05         8.38 o
  11   9 -14         60.14         98.89         6.59 o
  12   9 -14         11.44         31.82         5.20 o
  13   9 -14        123.93         94.16         7.36 o
  14   9 -14         61.68         85.78        21.48 o
  -9  10 -14         78.92         96.56        10.96 o
  -8  10 -14         54.35         38.73         8.21 o
  -7  10 -14        558.92        685.12        27.66 o
  -6  10 -14         57.93         94.33         9.16 o
  -5  10 -14          4.03          3.85         7.20 o
  -4  10 -14        134.88        132.10         7.90 o
  -3  10 -14        299.12        280.44        10.92 o
  -2  10 -14        135.49        142.63        10.95 o
  -1  10 -14        448.54        590.29        26.57 o
   0  10 -14        165.80        217.10         8.60 o
   1  10 -14        518.99        487.20        17.29 o
   2  10 -14        800.70        773.66        13.63 o
   3  10 -14        258.00        150.43         6.92 o
   4  10 -14       1162.51       1184.66        18.35 o
   5  10 -14         42.19         58.04         5.95 o
   6  10 -14        709.10        682.38        13.15 o
   7  10 -14        174.06        150.41         7.61 o
   8  10 -14         14.75         63.80         5.72 o
   9  10 -14         58.56         67.53         5.29 o
  10  10 -14        114.45         91.50         6.61 o
  11  10 -14        106.64        111.18         5.96 o
  12  10 -14        183.47        159.21         8.66 o
  13  10 -14          7.70         15.37         5.68 o
  14  10 -14        133.25        187.47        11.79 o
  -8  11 -14        379.34        317.04        24.48 o
  -7  11 -14          3.07         21.65         7.42 o
  -6  11 -14        448.75        457.15        13.93 o
  -5  11 -14        166.97        244.31        20.26 o
  -4  11 -14         69.91         72.47         8.25 o
  -3  11 -14        106.36        137.83         8.10 o
  -2  11 -14         61.99         56.62         7.82 o
  -1  11 -14         81.90         66.90         9.36 o
   0  11 -14        788.86        985.14        44.00 o
   1  11 -14        895.43        872.15        40.15 o
   2  11 -14        249.63        315.64        16.42 o
   3  11 -14         57.12         65.60         8.06 o
   4  11 -14        935.44        968.74        15.10 o
   5  11 -14        205.69        155.90         8.69 o
   6  11 -14        195.04        299.16        10.53 o
   7  11 -14        142.56        135.96         6.90 o
   8  11 -14        451.23        454.11         9.89 o
   9  11 -14        102.68         71.46         5.41 o
  10  11 -14        256.12        318.07         7.93 o
  11  11 -14         11.76          5.70         5.65 o
  12  11 -14        154.65        192.27         8.52 o
  13  11 -14         33.80         41.28         7.95 o
  -8  12 -14         45.91         40.25         8.71 o
  -7  12 -14        569.58        672.79        30.79 o
  -6  12 -14         31.83         27.94         8.07 o
  -5  12 -14        276.30        304.68        11.38 o
  -4  12 -14         28.89         28.10         7.25 o
  -3  12 -14          9.74         12.90         7.13 o
  -2  12 -14        100.43        146.33        12.54 o
  -1  12 -14         86.28         63.12         9.70 o
   0  12 -14         90.94        157.16        18.51 o
   1  12 -14        974.13        822.63        40.33 o
   2  12 -14          4.91         12.16         8.25 o
   3  12 -14        509.59        412.47        17.94 o
   4  12 -14         59.46         85.66         7.03 o
   5  12 -14         27.62         21.03         5.88 o
   6  12 -14        231.32        258.24         8.98 o
   7  12 -14        124.88        131.97         6.36 o
   8  12 -14        167.30        150.04         7.97 o
   9  12 -14        103.86        123.59         6.07 o
  10  12 -14          3.78          7.60         4.58 o
  11  12 -14         37.09         46.71         6.61 o
  12  12 -14         34.20         47.21         8.49 o
  13  12 -14         54.75         41.05         6.83 o
  -7  13 -14         24.86         52.06         8.06 o
  -6  13 -14        134.60        133.05        11.71 o
  -5  13 -14         83.55        110.94        10.53 o
  -4  13 -14         92.50        110.06        11.25 o
  -3  13 -14        210.26        249.67        11.73 o
  -2  13 -14        313.89        292.34        14.41 o
  -1  13 -14         36.91         20.84         9.44 o
   0  13 -14        267.30        193.88        22.38 o
   1  13 -14        129.87        126.71        15.18 o
   2  13 -14        769.87        717.73        16.34 o
   3  13 -14        258.17        203.98         8.12 o
   4  13 -14         19.03         20.79         6.08 o
   5  13 -14        149.99        130.15         7.59 o
   6  13 -14         81.56         79.50         5.87 o
   7  13 -14        140.32         67.14         6.79 o
   8  13 -14        222.33        210.31         7.31 o
   9  13 -14         54.91         48.68         5.20 o
  10  13 -14        134.27         92.20         6.20 o
  11  13 -14        101.33         67.29         8.96 o
  12  13 -14        104.54        134.11        12.77 o
  -6  14 -14        410.45        431.32        35.14 o
  -5  14 -14        181.39        181.99        14.65 o
  -4  14 -14        402.16        427.31        14.74 o
  -3  14 -14         18.06         30.30         8.96 o
  -2  14 -14         18.59         41.99         8.12 o
  -1  14 -14        198.95        292.08        66.15 o
   0  14 -14         71.18        103.54        13.22 o
   1  14 -14         26.21         37.24        18.02 o
   2  14 -14        539.30        559.65        22.78 o
   3  14 -14         29.29         20.77         8.88 o
   4  14 -14        307.89        351.59        26.26 o
   5  14 -14         16.67         14.73         6.45 o
   6  14 -14         10.69          5.94         5.20 o
   7  14 -14         68.63         44.36         6.78 o
   8  14 -14         68.65        111.92         7.90 o
   9  14 -14         37.61         39.75         5.90 o
  10  14 -14         39.33         36.11         6.73 o
  11  14 -14         29.63         37.47         9.91 o
  -6  15 -14         25.06         23.28         9.01 o
  -5  15 -14         35.53         54.46         7.21 o
  -4  15 -14         15.82         24.78         5.97 o
  -3  15 -14        339.89        432.12        51.84 o
  -2  15 -14         55.91         99.26        12.08 o
  -1  15 -14         95.21        152.09        13.02 o
   0  15 -14         40.13         48.71         9.32 o
   1  15 -14        170.82        144.05        10.89 o
   2  15 -14        106.66        120.19         9.10 o
   3  15 -14        188.50        159.69        12.68 o
   4  15 -14         57.25         35.76         7.61 o
   5  15 -14        252.85        222.59        11.14 o
   6  15 -14        100.13        158.02        10.43 o
   7  15 -14        266.99        233.93        14.50 o
   8  15 -14        117.37        126.91         6.97 o
   9  15 -14         23.29         28.66        10.96 o
  10  15 -14         44.05         25.53        10.06 o
  -5  16 -14         12.38         15.32         8.41 o
  -4  16 -14        269.48        221.35        13.24 o
  -3  16 -14        460.30        524.21        22.98 o
  -2  16 -14        344.52        361.92        25.15 o
  -1  16 -14         98.14        163.09        18.47 o
   0  16 -14         40.53         67.59        11.31 o
   1  16 -14         36.58         20.90         8.08 o
   2  16 -14        251.39        179.74        11.11 o
   3  16 -14         53.18         93.17         9.50 o
   4  16 -14        312.20        309.48        24.45 o
   5  16 -14        243.79        222.79        13.80 o
   6  16 -14         36.61         31.77         9.07 o
   7  16 -14          7.30          9.00         6.61 o
   8  16 -14        156.46        187.57        16.29 o
   9  16 -14         15.32         13.97         9.46 o
  -4  17 -14         27.26         17.87         7.66 o
  -3  17 -14        167.04        237.47        24.13 o
   0  17 -14         70.68        102.87        15.47 o
   1  17 -14         76.51         84.38        10.67 o
   2  17 -14          0.73         16.71         9.18 o
   3  17 -14        114.70        125.18         9.10 o
   4  17 -14         95.27         60.52        13.07 o
   5  17 -14         22.81         33.82        11.19 o
   7  17 -14        117.05         99.42        12.61 o
   8  17 -14         26.51         30.04         9.31 o
  -2  18 -14         75.54         89.51        11.26 o
  -1  18 -14        187.24        151.68        13.97 o
   0  18 -14         17.09         25.23        11.11 o
   1  18 -14         87.29         81.10        13.22 o
   2  18 -14         66.37         53.61        11.86 o
   6  18 -14         40.58         19.07         9.31 o
   0  19 -14        235.09        213.85        13.07 o
   1  19 -14         19.80         32.59         8.56 o
  -9   0 -13          3.05          6.63         7.04 o
  -7   0 -13       1573.93       1641.52        30.05 o
  -5   0 -13         34.27         65.40        13.96 o
  -3   0 -13       2800.04       2339.63        56.28 o
  -1   0 -13        560.92        589.39        13.09 o
   1   0 -13        721.16        981.89        15.95 o
   3   0 -13       2884.56       2581.76        39.48 o
   5   0 -13       3847.03       3505.66        38.47 o
   7   0 -13        231.25        310.93         9.17 o
   9   0 -13        649.73        756.58        11.94 o
  11   0 -13        784.07       1048.97        19.71 o
  13   0 -13        920.77       1010.07        24.57 o
  15   0 -13        243.85        383.82        16.74 o
 -10   1 -13         16.23         21.94         6.26 o
  -9   1 -13          7.36          4.22         4.63 o
  -8   1 -13        307.69        350.95         9.78 o
  -7   1 -13       1484.83       1464.87        21.11 o
  -6   1 -13       1580.19       2136.01        50.52 o
  -5   1 -13        302.58        361.99        14.53 o
  -4   1 -13        275.94        213.39        16.42 o
  -3   1 -13         75.00         68.00         9.05 o
  -2   1 -13        582.33        462.74        13.91 o
  -1   1 -13        239.18        205.56         6.03 o
   0   1 -13        422.79        438.16        10.12 o
   1   1 -13        778.17       1100.40        17.84 o
   2   1 -13       1014.15       1030.56        18.55 o
   3   1 -13        243.79        351.69         6.20 o
   4   1 -13        950.40       1040.62        29.14 o
   5   1 -13         47.38         87.00         3.47 o
   6   1 -13        373.88        349.46         6.39 o
   7   1 -13        124.02        122.32         4.51 o
   8   1 -13        305.80        199.54         5.20 o
   9   1 -13         18.55         18.97         3.58 o
  10   1 -13         37.88         61.00         4.82 o
  11   1 -13        214.31        395.31         8.38 o
  12   1 -13        703.11        805.56        19.49 o
  13   1 -13         84.04         83.32         6.55 o
  14   1 -13        140.59        121.77         6.90 o
  15   1 -13        151.70        264.60        11.49 o
  16   1 -13         84.47         93.25         8.71 o
 -10   2 -13        193.34        214.19        11.18 o
  -9   2 -13         61.26         35.39         5.36 o
  -8   2 -13        585.22        626.75        13.25 o
  -7   2 -13         29.05         37.23         6.04 o
  -6   2 -13        823.25       1046.41        20.44 o
  -5   2 -13        165.09        219.21         9.53 o
  -4   2 -13        269.86        233.42        10.96 o
  -3   2 -13       1198.61        983.73        24.01 o
  -2   2 -13        264.62        269.22        10.38 o
  -1   2 -13        117.28        104.79         5.38 o
   0   2 -13       1791.27       1428.97        26.83 o
   1   2 -13        498.69        359.39         6.22 o
   2   2 -13        183.80         97.64         4.38 o
   3   2 -13       4443.84       4796.32        55.72 o
   4   2 -13        491.48        335.63        10.89 o
   5   2 -13       1666.03       1513.14        14.29 o
   6   2 -13        138.94        128.39         4.28 o
   7   2 -13         57.96         59.01         3.67 o
   8   2 -13        664.64        407.42         7.96 o
   9   2 -13        246.66        372.56         6.93 o
  10   2 -13        220.14        181.71         5.35 o
  11   2 -13        499.03        453.06         9.35 o
  12   2 -13         41.33         14.87         6.12 o
  13   2 -13       1821.92       2274.73        51.71 o
  14   2 -13         61.73         51.25         6.46 o
  15   2 -13        173.94        197.97        12.72 o
  16   2 -13        195.22        158.60         7.71 o
 -10   3 -13        136.70        133.36        16.97 o
  -9   3 -13        417.57        392.79        11.30 o
  -8   3 -13        229.35        212.30        12.76 o
  -7   3 -13        633.62        601.18        11.94 o
  -6   3 -13       1510.41       1740.53        55.37 o
  -5   3 -13        607.40        513.65        11.91 o
  -4   3 -13        181.42        129.54         9.37 o
  -3   3 -13       1181.22       1362.20        56.34 o
  -2   3 -13         97.57         87.21         8.62 o
  -1   3 -13        459.25        372.94         8.99 o
   0   3 -13        283.35        161.04         5.37 o
   1   3 -13       1134.26        763.29        11.07 o
   2   3 -13        519.30        466.46        12.62 o
   3   3 -13        970.40       1097.45        11.96 o
   4   3 -13          0.64         12.76         3.52 o
   5   3 -13         18.86         38.06         3.44 o
   6   3 -13        148.78        151.54         4.90 o
   7   3 -13       1139.04       1369.99        14.86 o
   8   3 -13        188.57        145.06         5.34 o
   9   3 -13        396.10        586.66        10.55 o
  10   3 -13         14.55          8.37         4.17 o
  11   3 -13        345.38        429.84        11.47 o
  12   3 -13        185.49        167.23         7.81 o
  13   3 -13         22.53          4.22         7.77 o
  14   3 -13         21.11         17.72         5.77 o
  15   3 -13        198.12        246.29        11.86 o
  16   3 -13          0.16          0.74         4.98 o
 -10   4 -13        131.41        133.69         8.96 o
  -9   4 -13          7.46          9.45         5.77 o
  -8   4 -13       1082.05       1153.94        37.55 o
  -7   4 -13        217.31        175.72         9.40 o
  -6   4 -13        459.24        741.16        21.02 o
  -5   4 -13         22.42         16.94         5.83 o
  -4   4 -13       1913.69       2342.28       205.23 o
  -3   4 -13        577.53        589.94        19.06 o
  -2   4 -13        252.33        315.09        10.99 o
  -1   4 -13        205.35        217.62         6.02 o
   0   4 -13       1339.10       1154.16        26.81 o
   1   4 -13        299.96        296.52         6.35 o
   2   4 -13       1874.26       1363.01        17.17 o
   3   4 -13         53.95         47.44         3.89 o
   4   4 -13        786.82        547.05        11.65 o
   5   4 -13        649.36        706.74         9.67 o
   6   4 -13        173.74        181.95         4.92 o
   7   4 -13       1325.36       1273.68        13.17 o
   8   4 -13         92.68         64.35         4.67 o
   9   4 -13         87.88         98.99         6.52 o
  10   4 -13          3.51          7.40         4.65 o
  11   4 -13         95.96        165.57         7.69 o
  12   4 -13         65.76         41.60         6.16 o
  13   4 -13         38.60         71.15         7.53 o
  14   4 -13         80.41         82.46         6.46 o
  15   4 -13         23.23         11.86         5.61 o
  16   4 -13        232.51        202.89        13.22 o
 -10   5 -13         45.34         42.10         8.48 o
  -9   5 -13        182.67        176.73         8.22 o
  -8   5 -13         99.34         85.34         7.54 o
  -7   5 -13        589.29        610.68        13.92 o
  -6   5 -13         89.97        148.51        10.45 o
  -5   5 -13        202.89        232.41         9.02 o
  -4   5 -13       1437.72       1472.17       139.92 o
  -3   5 -13         27.26         31.94         5.59 o
  -2   5 -13        152.31        169.76         7.69 o
  -1   5 -13        563.62        493.88         9.65 o
   0   5 -13        174.91        171.16         8.22 o
   1   5 -13       1339.42       1412.78        17.62 o
   2   5 -13        738.41        608.85        16.40 o
   3   5 -13        507.89        518.85         9.81 o
   4   5 -13        323.33        357.99         7.78 o
   5   5 -13        537.86        502.60         7.85 o
   6   5 -13        885.36        859.43        15.07 o
   7   5 -13        141.64        141.99         5.05 o
   8   5 -13         57.28         88.17         4.69 o
   9   5 -13        205.27        165.64         6.61 o
  10   5 -13        339.75        316.47        10.02 o
  11   5 -13        635.88        937.33        18.80 o
  12   5 -13        128.08        117.55         7.01 o
  13   5 -13         34.15         39.40         5.99 o
  14   5 -13         99.85         77.56         6.18 o
  15   5 -13        170.53        189.68        15.74 o
 -10   6 -13          5.24         11.86         7.53 o
  -9   6 -13        285.88        201.27         9.82 o
  -8   6 -13        101.04         90.11         7.45 o
  -7   6 -13        297.41        306.17         9.44 o
  -6   6 -13        319.91        320.76        11.13 o
  -5   6 -13       1936.39       2035.88        27.10 o
  -4   6 -13        143.68        146.78         8.24 o
  -3   6 -13        263.84        206.54         8.87 o
  -2   6 -13       1193.24       1077.78        28.53 o
  -1   6 -13        169.10        180.86         6.86 o
   0   6 -13        956.73        920.44        17.32 o
   1   6 -13        220.52        308.09        15.21 o
   2   6 -13       1074.04       1052.40        16.76 o
   3   6 -13       1001.53       1133.57        14.69 o
   4   6 -13        305.51        302.38         6.54 o
   5   6 -13        297.91        274.57         6.03 o
   6   6 -13        578.94        541.43        11.23 o
   7   6 -13       1967.73       2277.27        20.39 o
   8   6 -13        250.23        182.78         6.84 o
   9   6 -13        782.58       1007.48        14.29 o
  10   6 -13        541.36        553.18        12.20 o
  11   6 -13         98.58        116.15         6.54 o
  12   6 -13         98.45         93.78         7.59 o
  13   6 -13        838.03       1175.60        34.15 o
  14   6 -13         24.05         38.41         5.46 o
  15   6 -13         29.60         20.35         7.22 o
 -10   7 -13          4.19          6.61         9.91 o
  -9   7 -13         47.17         53.45        10.52 o
  -8   7 -13         49.52         78.72         6.52 o
  -7   7 -13        426.17        430.30        12.49 o
  -6   7 -13        550.47        630.21        32.52 o
  -5   7 -13        155.28        103.65         7.10 o
  -4   7 -13        131.00        254.90        15.79 o
  -3   7 -13        401.99        468.92        18.42 o
  -2   7 -13       1189.78       1214.39        90.27 o
  -1   7 -13        275.44        327.04         7.21 o
   0   7 -13        261.10        213.96         7.40 o
   1   7 -13         35.78         21.94         4.86 o
   2   7 -13       1171.08       1206.67        30.08 o
   3   7 -13        417.41        455.43        11.54 o
   4   7 -13       1570.46       1302.81        33.81 o
   5   7 -13        131.45        262.39        13.71 o
   6   7 -13        279.12        284.86         7.12 o
   7   7 -13        375.85        495.25         8.81 o
   8   7 -13        964.42        919.65        17.02 o
   9   7 -13        154.96        415.89         9.15 o
  10   7 -13        319.24        291.39         9.04 o
  11   7 -13        307.72        382.65        10.26 o
  12   7 -13        444.34        496.59        16.21 o
  13   7 -13         34.11         42.63         6.14 o
  14   7 -13        113.13        151.60         9.47 o
  15   7 -13         70.44         86.00        12.16 o
 -10   8 -13         46.91         49.71        10.51 o
  -9   8 -13         26.09         24.21         7.64 o
  -8   8 -13         62.69         54.28         5.40 o
  -7   8 -13        710.68        637.15        14.70 o
  -6   8 -13        554.97        681.58        16.79 o
  -5   8 -13        111.53        112.73         7.42 o
  -4   8 -13        250.85        326.67        16.02 o
  -3   8 -13       1376.36       1387.17        22.02 o
  -2   8 -13        373.55        321.37        10.83 o
  -1   8 -13        347.34        294.82        11.19 o
   0   8 -13        541.95        394.56         9.23 o
   1   8 -13         53.93         45.15         5.80 o
   2   8 -13        373.84        358.35         9.18 o
   3   8 -13       1409.12       1113.93        15.81 o
   4   8 -13        335.01        275.85         7.39 o
   5   8 -13        731.95        668.76        18.41 o
   6   8 -13        167.02         94.15         5.77 o
   7   8 -13       1289.26       1891.03        21.84 o
   8   8 -13        704.27        585.25        19.63 o
   9   8 -13       1394.20       1569.31        19.88 o
  10   8 -13        359.68        389.14         8.86 o
  11   8 -13        502.59        419.68        11.14 o
  12   8 -13         30.65         26.77         5.51 o
  13   8 -13        164.55         89.67         7.11 o
  14   8 -13         19.32         19.62         7.03 o
  15   8 -13         99.45         86.24         9.39 o
 -10   9 -13        164.56        154.08        12.46 o
  -9   9 -13         96.42        119.99         8.06 o
  -8   9 -13        143.68        146.91         8.95 o
  -7   9 -13        182.41        162.36         8.03 o
  -6   9 -13        575.25        753.45        28.40 o
  -5   9 -13         19.68         18.82         7.84 o
  -4   9 -13        360.08        415.65        24.55 o
  -3   9 -13        709.63        566.61        12.25 o
  -2   9 -13        151.78        167.00        12.94 o
  -1   9 -13        349.80        580.39        37.84 o
   0   9 -13        113.25        103.22         7.78 o
   1   9 -13        775.29       1021.05        15.70 o
   2   9 -13       1993.68       1914.78        46.54 o
   3   9 -13        229.93        165.71         5.90 o
   4   9 -13         63.72        100.97         5.34 o
   5   9 -13        102.05         75.53         5.92 o
   6   9 -13        568.51        465.62        15.01 o
   7   9 -13        258.50        364.08         9.00 o
   8   9 -13        434.30        514.02        10.54 o
   9   9 -13        486.06        704.12        11.78 o
  10   9 -13        106.30        112.79         6.07 o
  11   9 -13        112.27        173.04         8.24 o
  12   9 -13         61.77         85.39         6.14 o
  13   9 -13         39.17         42.33         6.86 o
  14   9 -13        144.71        147.86         8.35 o
  -9  10 -13         56.43         61.12        10.81 o
  -8  10 -13        557.77        651.74        23.53 o
  -7  10 -13         50.27         58.88         7.25 o
  -6  10 -13         99.30         92.81         8.52 o
  -5  10 -13        286.04        264.31        10.31 o
  -4  10 -13        269.95        271.78        20.84 o
  -3  10 -13        381.51        262.02        11.21 o
  -2  10 -13        203.95        198.22         8.75 o
  -1  10 -13        489.80        527.27        12.47 o
   0  10 -13       1293.05       1040.66        31.46 o
   1  10 -13        558.56        590.72        17.37 o
   2  10 -13        224.53        195.60         8.00 o
   3  10 -13       1007.74        926.25        16.24 o
   4  10 -13        218.04        231.47         7.35 o
   5  10 -13       1109.85       1111.66        15.74 o
   6  10 -13        191.63        102.76         7.01 o
   7  10 -13         27.19          7.29         4.93 o
   8  10 -13       1413.94       1337.20        31.74 o
   9  10 -13         30.87         14.91         4.57 o
  10  10 -13        194.30        186.01         7.16 o
  11  10 -13        110.85        128.34         6.33 o
  12  10 -13          4.63          5.77         5.31 o
  13  10 -13        271.14        359.09        10.50 o
  14  10 -13         88.85        119.01         8.81 o
  -9  11 -13        248.00        243.87        13.14 o
  -8  11 -13         85.68        131.21        10.92 o
  -7  11 -13        147.29        146.56        10.65 o
  -6  11 -13        312.46        380.29        17.64 o
  -5  11 -13        108.67         84.04         9.63 o
  -4  11 -13          1.89          8.97         7.42 o
  -3  11 -13         10.40         25.98         8.20 o
  -2  11 -13        346.59        280.33        15.41 o
  -1  11 -13        398.44        465.32        22.50 o
   0  11 -13        382.13        430.84        17.61 o
   1  11 -13        447.42        448.97        10.80 o
   2  11 -13        285.56        217.86         8.95 o
   3  11 -13        217.76        249.11         8.59 o
   4  11 -13        276.12        249.83         8.42 o
   5  11 -13        110.07        148.12         6.52 o
   6  11 -13        755.19        666.72        15.56 o
   7  11 -13        649.91        751.53        14.11 o
   8  11 -13        245.93        223.56         7.41 o
   9  11 -13        310.83        410.53         8.19 o
  10  11 -13         59.17         50.63         5.31 o
  11  11 -13        161.70        213.85         7.30 o
  12  11 -13          7.97         24.37         5.57 o
  13  11 -13          3.30         10.35         5.35 o
  14  11 -13         89.82        106.64         7.75 o
  -9  12 -13         42.90         36.34         8.56 o
  -8  12 -13        230.96        275.14        13.89 o
  -7  12 -13          6.20         22.53         9.64 o
  -6  12 -13        220.93        267.48        25.99 o
  -5  12 -13         57.92         50.27         8.47 o
  -4  12 -13         34.84         29.07         6.93 o
  -3  12 -13         54.70         72.32         8.25 o
  -2  12 -13        174.65        188.76        27.71 o
  -1  12 -13        138.00        136.88        11.16 o
   0  12 -13         65.11         76.98        11.25 o
   1  12 -13         23.80         27.12         8.76 o
   2  12 -13        153.55        180.54        13.38 o
   3  12 -13        113.22        161.93        15.78 o
   4  12 -13        216.93        161.85         7.57 o
   5  12 -13        113.92        172.83         8.84 o
   6  12 -13         81.13         74.16         6.99 o
   7  12 -13        323.22        387.48         8.46 o
   8  12 -13         75.84         57.68         5.15 o
   9  12 -13         19.53         38.75         5.36 o
  10  12 -13        120.75        139.16         5.92 o
  11  12 -13         68.69         44.55         5.09 o
  12  12 -13         11.92         11.30         6.63 o
  13  12 -13          3.00         15.28         6.94 o
  -8  13 -13         61.87         98.97        11.11 o
  -7  13 -13        517.17        457.95        17.35 o
  -6  13 -13         44.80         54.68         8.27 o
  -5  13 -13         10.96         14.09         7.56 o
  -4  13 -13        787.59        690.46        46.45 o
  -3  13 -13         17.09         33.13         8.68 o
  -2  13 -13        146.55        131.07        10.65 o
  -1  13 -13         88.16         72.05        10.47 o
   0  13 -13         71.17         66.35        11.76 o
   1  13 -13         52.94         79.05        18.95 o
   2  13 -13         65.49         55.68         7.84 o
   3  13 -13        108.35        102.78         6.89 o
   4  13 -13        112.44         99.25         6.88 o
   5  13 -13        218.13        278.23         8.37 o
   6  13 -13        209.82        167.55         7.16 o
   7  13 -13        256.54        210.14         7.34 o
   8  13 -13         44.76         37.41         6.86 o
   9  13 -13        144.54        133.20         5.74 o
  10  13 -13         96.54         68.67         5.21 o
  11  13 -13         43.58         63.73         6.44 o
  12  13 -13         22.06         22.45         7.14 o
  13  13 -13         34.69         17.87         7.81 o
  -7  14 -13        223.91        229.38        11.50 o
  -6  14 -13         84.84         52.15         7.54 o
  -5  14 -13        179.13        170.27         9.13 o
  -4  14 -13         64.15         57.50         8.07 o
  -3  14 -13        457.39        550.69        16.03 o
  -2  14 -13        155.29        154.99        16.85 o
  -1  14 -13        201.17        186.69        13.05 o
   0  14 -13        492.93        449.48        37.03 o
   1  14 -13        425.71        490.86        50.23 o
   2  14 -13        366.93        375.10        14.31 o
   3  14 -13        205.74        211.16         9.20 o
   4  14 -13         33.60         63.38         7.30 o
   5  14 -13        300.48        239.35         9.62 o
   6  14 -13        114.44         67.63         6.48 o
   7  14 -13         31.99         68.78         8.14 o
   8  14 -13         73.27         81.96         6.78 o
   9  14 -13         66.70         70.96         5.07 o
  10  14 -13         12.82          9.93         5.15 o
  11  14 -13         18.49         41.75         6.09 o
  12  14 -13         71.87         51.36         9.61 o
  -7  15 -13         20.42         15.62         8.26 o
  -6  15 -13        118.63        158.74        30.56 o
  -5  15 -13        156.85        151.98         7.90 o
  -4  15 -13         92.91        137.31        14.78 o
  -3  15 -13         64.15        119.89        12.94 o
  -2  15 -13         25.82         19.46         8.93 o
  -1  15 -13        287.53        214.77        15.77 o
   0  15 -13        227.14        258.15        23.73 o
   1  15 -13        105.90        107.51        19.75 o
   2  15 -13         42.35         26.94         9.05 o
   3  15 -13        281.51        211.12        10.96 o
   4  15 -13        309.62        286.07        13.01 o
   5  15 -13         61.48         62.77         6.07 o
   6  15 -13        187.67        195.90         8.98 o
   7  15 -13        251.01        270.96        10.97 o
   8  15 -13         54.05         66.98         6.63 o
   9  15 -13         12.72         14.19         5.73 o
  10  15 -13         94.99         98.70         9.28 o
  11  15 -13         19.41         11.56         8.86 o
  -6  16 -13         26.96         23.88         8.41 o
  -5  16 -13        191.80        144.36         9.15 o
  -4  16 -13        280.90        330.02        26.57 o
  -3  16 -13        301.29        308.64        16.61 o
  -2  16 -13        162.23        181.79        13.61 o
  -1  16 -13         98.58        166.77        13.86 o
   0  16 -13         75.96         76.37         9.72 o
   1  16 -13        109.31         50.82         7.89 o
   2  16 -13         22.94         28.15         6.64 o
   3  16 -13        117.99        131.31        17.61 o
   4  16 -13         75.31         48.30         7.54 o
   5  16 -13         17.49         16.12         7.88 o
   6  16 -13         45.05         29.30         7.86 o
   7  16 -13        241.49        390.56        16.94 o
   8  16 -13         35.08         28.89         5.95 o
   9  16 -13         16.49         18.47        10.81 o
  10  16 -13         39.55         50.91        10.36 o
  -5  17 -13         58.21         42.35         8.56 o
  -4  17 -13         66.30         86.93         9.02 o
  -3  17 -13        133.44        234.55        12.13 o
  -2  17 -13        241.48        274.06        13.26 o
  -1  17 -13        143.41        162.19        18.02 o
   0  17 -13         13.43         12.31        13.52 o
   1  17 -13          5.13          9.78         7.60 o
   2  17 -13        105.07        135.01        10.05 o
   3  17 -13         46.48         57.26         8.46 o
   4  17 -13         73.18         60.37        14.57 o
   5  17 -13         23.95         33.66         9.34 o
   6  17 -13         68.82         90.08         8.09 o
   7  17 -13         17.55         19.20        10.29 o
   8  17 -13         11.26         21.63        10.51 o
   9  17 -13        312.20        429.20        19.67 o
  -3  18 -13         54.16         62.92        10.06 o
  -2  18 -13        154.03        183.82        15.47 o
  -1  18 -13         24.81         16.07        11.41 o
   0  18 -13        252.38        215.80        17.72 o
   1  18 -13        257.66        227.82        17.72 o
   2  18 -13         55.56         93.86        13.82 o
   3  18 -13        110.38         99.42        14.72 o
   4  18 -13         19.29         17.27        11.41 o
   5  18 -13         94.16         84.40        13.22 o
   7  18 -13          7.51         18.17         9.31 o
  -2  19 -13         84.29         92.06        10.36 o
   0  19 -13         40.31         63.67        11.26 o
 -10   0 -12         84.00        103.67         9.62 o
  -8   0 -12       1675.82       1721.79        32.77 o
  -6   0 -12       1204.25       1228.73        27.29 o
  -4   0 -12        860.25        937.42        24.85 o
  -2   0 -12        227.73        249.36        15.50 o
   0   0 -12       1433.70       2054.95        63.79 o
   2   0 -12       2031.67       1912.47        65.46 o
   4   0 -12       5847.43       5639.32        48.22 o
   6   0 -12        745.72        922.70        15.45 o
   8   0 -12        263.31        189.93         6.99 o
  10   0 -12       1013.75       1239.71        28.53 o
  12   0 -12       1004.35        989.70        23.97 o
  14   0 -12        396.90        419.35        13.58 o
  16   0 -12        191.47        280.08        17.72 o
 -11   1 -12         95.26         73.59        13.67 o
 -10   1 -12         33.61         23.21         6.20 o
  -9   1 -12        168.94        154.27         6.88 o
  -8   1 -12        977.66        957.13        15.85 o
  -7   1 -12       2427.23       2815.66        64.71 o
  -6   1 -12        458.81        601.09        11.94 o
  -5   1 -12        563.57        605.15        17.28 o
  -4   1 -12         23.87         28.69         7.97 o
  -3   1 -12       1011.64        789.39        19.63 o
  -2   1 -12        358.72        442.72        10.55 o
  -1   1 -12        320.58        297.08         6.69 o
   0   1 -12        878.07        888.00        11.96 o
   1   1 -12       1989.33       1809.41        34.72 o
   2   1 -12        158.29        292.30         5.72 o
   3   1 -12       1699.67       1430.82        32.26 o
   4   1 -12        114.96        175.22         3.85 o
   5   1 -12        639.01        455.90         6.41 o
   6   1 -12         58.83         79.07         3.46 o
   7   1 -12        319.26        186.70         5.10 o
   8   1 -12        624.49        992.38        11.10 o
   9   1 -12        246.19        303.14         6.28 o
  10   1 -12        260.90        391.90         8.42 o
  11   1 -12        148.92        156.38         6.66 o
  12   1 -12         63.17         46.99         6.32 o
  13   1 -12        655.26        755.86        13.72 o
  14   1 -12         75.06        119.06         7.56 o
  15   1 -12          7.34          9.99         6.59 o
  16   1 -12         41.16         37.94         8.44 o
 -11   2 -12         99.15         90.84        10.24 o
 -10   2 -12         89.77         91.05         7.41 o
  -9   2 -12        181.77        205.15         7.27 o
  -8   2 -12        118.44        126.80         7.53 o
  -7   2 -12       1889.13       2151.84        33.62 o
  -6   2 -12       1770.16       1708.80        22.08 o
  -5   2 -12        242.57        252.90        12.18 o
  -4   2 -12        105.42         92.00        10.63 o
  -3   2 -12         61.02         56.52         5.49 o
  -2   2 -12        246.55        325.78         9.42 o
  -1   2 -12        108.44        170.41         5.75 o
   0   2 -12        899.03        701.91         9.40 o
   1   2 -12       1066.75        895.10        24.64 o
   2   2 -12       3388.62       3472.16        27.26 o
   3   2 -12        483.78        432.98        12.38 o
   4   2 -12        978.92       1134.60        18.98 o
   5   2 -12        115.89         93.17         3.21 o
   6   2 -12        697.83        809.84         8.85 o
   7   2 -12        209.11        303.62         5.53 o
   8   2 -12         94.09        242.63         5.48 o
   9   2 -12         65.58         89.18         4.88 o
  10   2 -12        347.53        378.88         8.54 o
  11   2 -12         22.73         27.51         5.30 o
  12   2 -12        277.86        286.75        10.60 o
  13   2 -12        178.14        173.82         7.85 o
  14   2 -12        165.81        150.09         7.33 o
  15   2 -12        118.70        144.76         8.38 o
  16   2 -12         67.80         81.07         6.08 o
 -11   3 -12          5.92          3.60        11.41 o
 -10   3 -12        415.98        379.96        10.18 o
  -9   3 -12        234.40        301.96        10.41 o
  -8   3 -12        903.77        899.60        16.77 o
  -7   3 -12        155.85        166.66         7.65 o
  -6   3 -12        408.79        396.41        10.99 o
  -5   3 -12         12.93         14.00         6.64 o
  -4   3 -12        309.94        399.70        19.42 o
  -3   3 -12         99.09        101.68         7.06 o
  -2   3 -12        234.22        219.16         7.76 o
  -1   3 -12       1276.66       1156.43        34.58 o
   0   3 -12        646.82        620.69         8.20 o
   1   3 -12         55.56         53.29         3.72 o
   2   3 -12        672.61        486.28         7.05 o
   3   3 -12       1129.60        985.66        19.68 o
   4   3 -12        452.60        583.41         7.09 o
   5   3 -12         18.84         28.61         2.86 o
   6   3 -12       1303.65       1241.41        11.83 o
   7   3 -12         52.90         68.44         3.75 o
   8   3 -12        881.58        929.43         9.21 o
   9   3 -12         16.65         44.88         4.20 o
  10   3 -12        354.48        497.61         9.69 o
  11   3 -12        139.62         70.52         5.99 o
  12   3 -12         19.98         11.10         5.86 o
  13   3 -12        246.92        225.86         8.95 o
  14   3 -12        129.31        201.84         8.30 o
  15   3 -12         16.07         29.50         7.51 o
  16   3 -12        198.41        367.11         9.24 o
 -11   4 -12        196.40        174.92        16.59 o
 -10   4 -12         59.24         58.68         6.06 o
  -9   4 -12        724.62        729.13        15.41 o
  -8   4 -12        126.35        111.23         7.22 o
  -7   4 -12        101.58        126.46         6.94 o
  -6   4 -12         16.94          8.59         5.65 o
  -5   4 -12       1798.08       2047.42        64.90 o
  -4   4 -12         25.82         17.05         5.91 o
  -3   4 -12        659.92        600.54        24.34 o
  -2   4 -12        112.69         90.57         6.57 o
  -1   4 -12        449.86        356.58         8.97 o
   0   4 -12       1070.06       1065.69        18.59 o
   1   4 -12         77.32         77.19         4.15 o
   2   4 -12       1178.48       1670.24        26.65 o
   3   4 -12        616.33        450.52         9.85 o
   4   4 -12        198.17        339.73         5.48 o
   5   4 -12        306.76        301.77         6.00 o
   6   4 -12         47.23        111.95         4.43 o
   7   4 -12         43.41         55.67         3.72 o
   8   4 -12        309.87        460.31         7.00 o
   9   4 -12         93.12        153.51         5.04 o
  10   4 -12        650.64        701.33        10.65 o
  11   4 -12        123.51        106.50         6.28 o
  12   4 -12         27.03         42.66         6.21 o
  13   4 -12        202.75        184.45        12.16 o
  14   4 -12        106.79        194.15         7.94 o
  15   4 -12         48.42         54.07         6.68 o
  16   4 -12         11.26         12.84         4.41 o
 -11   5 -12        131.00        135.32         8.03 o
 -10   5 -12         81.62         82.55         6.25 o
  -9   5 -12         34.51         45.51         6.06 o
  -8   5 -12       1185.15       1095.21        18.54 o
  -7   5 -12        754.10        796.52        24.36 o
  -6   5 -12        106.96        111.93         6.69 o
  -5   5 -12       1272.30       1526.94        45.75 o
  -4   5 -12        646.41        657.62        16.11 o
  -3   5 -12        898.93        867.38        28.54 o
  -2   5 -12        911.77        911.89        16.48 o
  -1   5 -12         25.03         23.50         5.08 o
   0   5 -12       1845.72       2365.78        51.28 o
   1   5 -12        270.42        214.36         5.91 o
   2   5 -12         95.61        101.08         5.81 o
   3   5 -12        577.44        432.46         8.98 o
   4   5 -12        332.22        519.95         6.94 o
   5   5 -12         33.05          9.57         3.46 o
   6   5 -12         72.19        128.36         4.49 o
   7   5 -12        321.95        425.71         7.24 o
   8   5 -12        397.95        316.86         6.23 o
   9   5 -12        371.86        367.45         8.18 o
  10   5 -12        165.19        207.70         6.98 o
  11   5 -12        143.27        110.56         6.60 o
  12   5 -12         39.89         28.96         5.50 o
  13   5 -12        128.69        150.04         9.66 o
  14   5 -12        157.12        168.14         7.51 o
  15   5 -12          3.03         -0.09         5.63 o
  16   5 -12        104.64        148.50         8.23 o
 -11   6 -12         31.26         24.78         9.01 o
 -10   6 -12        201.72        181.11        18.17 o
  -9   6 -12        125.14        113.82         7.40 o
  -8   6 -12         21.41         27.61         7.23 o
  -7   6 -12        408.84        492.87        11.49 o
  -6   6 -12        700.79        704.55        13.63 o
  -5   6 -12         93.54         99.67         7.03 o
  -4   6 -12        198.91        183.76         7.62 o
  -3   6 -12        826.41        741.78        29.71 o
  -2   6 -12         19.82         26.77         5.09 o
  -1   6 -12        533.32        570.53        19.85 o
   0   6 -12       1017.27       1140.79        42.11 o
   1   6 -12        905.94        612.48        10.52 o
   2   6 -12        183.94        242.37         6.55 o
   3   6 -12        138.10        149.73         5.89 o
   4   6 -12       1617.99       1662.55        16.64 o
   5   6 -12        253.44        304.12         7.73 o
   6   6 -12        229.77        323.86         6.35 o
   7   6 -12        251.15        131.58         5.15 o
   8   6 -12       1145.27       1619.24        17.33 o
   9   6 -12        163.91        131.69         6.34 o
  10   6 -12        240.70        228.80         7.08 o
  11   6 -12        566.77        439.64         9.97 o
  12   6 -12        764.37       1071.15        18.21 o
  13   6 -12         30.51         36.01         6.98 o
  14   6 -12        229.72        255.47         7.62 o
  15   6 -12        100.27        120.82         7.43 o
 -11   7 -12        106.81        103.32        11.56 o
 -10   7 -12         41.51         59.63         9.32 o
  -9   7 -12        119.59        121.66         7.93 o
  -8   7 -12        437.18        415.90        11.84 o
  -7   7 -12        958.47       1254.25        52.49 o
  -6   7 -12         23.01         22.60         5.98 o
  -5   7 -12         94.59         70.06         7.13 o
  -4   7 -12        538.72        579.69        12.87 o
  -3   7 -12        269.36        362.51         8.76 o
  -2   7 -12        241.31        372.68        17.81 o
  -1   7 -12         83.44        131.81         6.41 o
   0   7 -12         45.80         71.46         5.38 o
   1   7 -12         50.08         91.83         6.09 o
   2   7 -12        310.80        367.65         8.59 o
   3   7 -12        603.68        520.28        13.72 o
   4   7 -12        680.17        901.45        12.02 o
   5   7 -12       1490.03       1473.97        38.84 o
   6   7 -12        127.35        185.50         9.61 o
   7   7 -12        231.02        215.12         7.13 o
   8   7 -12        725.74        649.73        10.81 o
   9   7 -12        525.74        482.51        11.13 o
  10   7 -12        218.26        335.18         8.84 o
  11   7 -12        885.17        879.30        17.00 o
  12   7 -12          5.87         -1.43         6.04 o
  13   7 -12        481.58        463.70        25.81 o
  14   7 -12         44.59         50.40         5.99 o
  15   7 -12         20.37         10.79         5.80 o
 -11   8 -12         83.79         63.83         9.76 o
 -10   8 -12         61.95         63.42         9.13 o
  -9   8 -12         26.63         33.63         6.91 o
  -8   8 -12        336.92        312.15         8.95 o
  -7   8 -12        307.29        313.41        18.57 o
  -6   8 -12       1039.73       1148.09        18.49 o
  -5   8 -12        383.98        442.47        17.69 o
  -4   8 -12         20.12         20.33         7.34 o
  -3   8 -12        136.45        113.80         7.55 o
  -2   8 -12          8.67          6.43         5.29 o
  -1   8 -12        249.49        213.08         6.44 o
   0   8 -12        697.81        845.38        14.47 o
   1   8 -12        517.31        548.41        10.31 o
   2   8 -12       1088.60       1150.12        35.04 o
   3   8 -12        415.37        391.24        13.54 o
   4   8 -12       1620.69       1525.28        39.63 o
   5   8 -12        348.62        186.67         7.57 o
   6   8 -12        413.18        465.64        10.50 o
   7   8 -12        809.95        673.62        15.19 o
   8   8 -12       1897.89       2624.98        33.59 o
   9   8 -12        174.79        173.12         6.51 o
  10   8 -12        771.48        847.66        13.69 o
  11   8 -12         38.23         36.82         5.92 o
  12   8 -12        558.99        771.28        15.06 o
  13   8 -12         11.77         15.26         5.64 o
  14   8 -12        111.30        150.71         8.16 o
  15   8 -12          4.91          6.68         6.56 o
 -10   9 -12         16.12         19.52        10.66 o
  -9   9 -12         11.07         15.17         7.21 o
  -8   9 -12        143.19        120.33         8.25 o
  -7   9 -12       1156.10       1444.45        60.42 o
  -6   9 -12        659.24        537.54        13.73 o
  -5   9 -12        574.98        545.21        23.73 o
  -4   9 -12        105.58        100.87         6.71 o
  -3   9 -12       1154.78       1095.58        69.14 o
  -2   9 -12        346.79        308.73         9.61 o
  -1   9 -12         45.68         34.00         4.89 o
   0   9 -12        440.87        641.72        12.57 o
   1   9 -12        580.06        588.11        17.89 o
   2   9 -12        208.95        176.31         6.34 o
   3   9 -12        973.96        851.49        24.41 o
   4   9 -12        409.43        489.49         9.22 o
   5   9 -12       1271.02       1371.80        36.03 o
   6   9 -12        518.21        616.40        10.48 o
   7   9 -12         74.12         63.31         5.28 o
   8   9 -12        199.22        358.61        14.21 o
   9   9 -12        406.20        414.83         9.26 o
  10   9 -12         33.83         41.38         4.99 o
  11   9 -12        423.65        587.15        15.33 o
  12   9 -12          5.48         -0.59         5.67 o
  13   9 -12        161.84        169.87         6.66 o
  14   9 -12         45.67         52.80         6.22 o
  15   9 -12         21.12         18.33         6.15 o
 -10  10 -12         27.38         24.93        10.06 o
  -9  10 -12        392.10        506.64        27.11 o
  -8  10 -12        103.20        104.94         8.54 o
  -7  10 -12         19.82         33.13         7.25 o
  -6  10 -12        623.28        550.78        14.90 o
  -5  10 -12        269.67        318.55        13.31 o
  -4  10 -12        294.46        395.36         9.79 o
  -3  10 -12        145.23        103.22         8.27 o
  -2  10 -12        485.22        595.75        13.97 o
  -1  10 -12        762.30        923.16        40.11 o
   0  10 -12        304.24        174.35         7.60 o
   1  10 -12        457.94        309.57         9.04 o
   2  10 -12        980.54        689.07        10.61 o
   3  10 -12        341.07        289.09         9.86 o
   4  10 -12        414.68        494.42         9.91 o
   5  10 -12        351.03        252.41         8.92 o
   6  10 -12       1857.65       1850.17        22.95 o
   7  10 -12        607.08        521.89        13.18 o
   8  10 -12       1606.03       2102.77        26.57 o
   9  10 -12        101.46         77.76         5.46 o
  10  10 -12        139.63        158.86         6.88 o
  11  10 -12         48.79         71.33         6.74 o
  12  10 -12        181.02        313.17         9.15 o
  13  10 -12          7.27         31.95         6.54 o
  14  10 -12        283.23        276.93        12.20 o
  -9  11 -12         15.51         22.42         8.01 o
  -8  11 -12        376.87        441.75        35.74 o
  -7  11 -12        439.12        577.86        30.92 o
  -6  11 -12         50.11         58.46         7.94 o
  -5  11 -12         27.99         48.97         7.81 o
  -4  11 -12         24.85         21.82         7.76 o
  -3  11 -12        680.05        602.38        27.75 o
  -2  11 -12        446.22        413.63        11.07 o
  -1  11 -12        150.99        111.39         7.48 o
   0  11 -12         30.28         44.48         7.30 o
   1  11 -12         34.43         21.89         6.30 o
   2  11 -12         78.85        138.36        11.31 o
   3  11 -12        144.25         93.36         6.27 o
   4  11 -12        151.10        288.91         8.22 o
   5  11 -12        689.17        745.87        23.73 o
   6  11 -12       1900.23       2283.83        24.87 o
   7  11 -12         40.97         56.57         5.27 o
   8  11 -12        242.41        323.37         8.75 o
   9  11 -12         81.71         54.33         4.69 o
  10  11 -12        327.99        371.02         9.37 o
  11  11 -12         15.65         36.49         5.68 o
  12  11 -12          0.25          1.27         5.06 o
  13  11 -12         18.16         29.23         5.87 o
  14  11 -12        111.08        136.47         8.66 o
  -9  12 -12        326.36        322.69        13.05 o
  -8  12 -12         47.70         55.41        12.46 o
  -7  12 -12        107.38        139.65        13.36 o
  -6  12 -12        133.75        119.37         8.57 o
  -5  12 -12         84.58         53.46        10.45 o
  -4  12 -12        155.41        123.97         9.12 o
  -3  12 -12        227.35        191.74         9.33 o
  -2  12 -12        160.96        183.93        20.93 o
  -1  12 -12        623.60        470.91        29.73 o
   0  12 -12         93.51        169.62        14.32 o
   1  12 -12        184.25        196.75         8.00 o
   2  12 -12         36.08         42.98         6.46 o
   3  12 -12        381.28        264.66        12.41 o
   4  12 -12        213.99        202.04         6.84 o
   5  12 -12        292.27        181.41         6.89 o
   6  12 -12         83.43         99.55         5.78 o
   7  12 -12        756.47        613.59        22.79 o
   8  12 -12         88.59         72.29         5.34 o
   9  12 -12         29.62          4.90         4.93 o
  10  12 -12         15.64          5.55         4.92 o
  11  12 -12          6.03          4.68         4.86 o
  12  12 -12         66.60         54.88         5.84 o
  13  12 -12         65.28         59.62        12.31 o
  -9  13 -12         16.98         13.41         5.30 o
  -8  13 -12        435.20        357.51        14.97 o
  -7  13 -12          5.70         19.84         9.51 o
  -6  13 -12         70.56         58.14         7.81 o
  -5  13 -12        678.03        720.34        43.42 o
  -4  13 -12         43.92         63.10        10.81 o
  -3  13 -12         15.90         23.24        10.09 o
  -2  13 -12        320.57        229.10        14.12 o
  -1  13 -12        226.06        159.15        13.12 o
   0  13 -12       1209.33       1347.70        34.34 o
   1  13 -12        259.03        224.58        11.83 o
   2  13 -12         60.24         82.49        14.57 o
   3  13 -12        167.25        122.60         8.23 o
   4  13 -12        110.25        101.19         6.90 o
   5  13 -12       1072.99        880.03        16.70 o
   6  13 -12         87.79         68.30         6.01 o
   7  13 -12         39.31         30.39         5.48 o
   8  13 -12        156.05         94.95         6.86 o
   9  13 -12         96.75         84.39         5.61 o
  10  13 -12         86.38        235.98         7.17 o
  11  13 -12          5.07          1.10         5.34 o
  12  13 -12          8.28          6.31         6.10 o
  13  13 -12         33.63         22.29         6.57 o
  -8  14 -12        243.67        239.10        10.27 o
  -7  14 -12         63.06         68.81         9.71 o
  -6  14 -12        175.46        205.06         9.54 o
  -5  14 -12         16.82         23.09         8.76 o
  -4  14 -12        198.68        221.64        16.56 o
  -3  14 -12        489.35        462.73        29.12 o
  -2  14 -12         34.27         31.67         7.56 o
  -1  14 -12        710.25        846.67       108.73 o
   0  14 -12          8.94          7.67         7.89 o
   1  14 -12        355.39        306.02        14.97 o
   2  14 -12         98.77         61.57         8.93 o
   3  14 -12        107.57         76.43         9.05 o
   4  14 -12        482.46        508.15        11.11 o
   5  14 -12        209.15        112.61         6.97 o
   6  14 -12        889.93       1206.55        20.84 o
   7  14 -12          3.52          1.62         6.58 o
   8  14 -12        372.53        412.76        12.98 o
   9  14 -12         62.14         46.92         4.58 o
  10  14 -12         90.15        113.81         5.87 o
  11  14 -12         57.96         43.50         6.96 o
  12  14 -12         52.08         59.36         7.27 o
  -7  15 -12        163.79        150.65        23.58 o
  -6  15 -12         39.62         73.87         6.67 o
  -5  15 -12        232.78        224.44        11.51 o
  -4  15 -12        276.37        383.21        14.62 o
  -3  15 -12        166.55        120.58        31.39 o
  -2  15 -12         59.99         82.34        12.82 o
  -1  15 -12        134.38        145.13         9.75 o
   0  15 -12         51.82         35.35         9.75 o
   1  15 -12         52.78         51.75         9.60 o
   2  15 -12         71.62        112.60         9.64 o
   3  15 -12        328.90        285.37        10.16 o
   4  15 -12        177.37        206.16         8.26 o
   5  15 -12        215.30        190.36         9.60 o
   6  15 -12         24.21         26.18         6.71 o
   7  15 -12          5.02          6.24         6.28 o
   8  15 -12         33.34         46.46         5.46 o
   9  15 -12        161.42        106.16         6.33 o
  10  15 -12         48.88         70.57         7.49 o
  11  15 -12         51.91         28.98         5.79 o
  -7  16 -12          6.24         -0.60         7.51 o
  -6  16 -12        526.54        477.46        50.91 o
  -5  16 -12        202.29        306.53        23.00 o
  -4  16 -12         79.79         86.46         8.84 o
  -3  16 -12        108.42         90.16         7.93 o
  -2  16 -12        173.86        227.52        14.49 o
  -1  16 -12         36.76         42.68         9.27 o
   0  16 -12        118.21         79.91         9.77 o
   1  16 -12         72.30         64.74         9.78 o
   2  16 -12        136.40        102.55         9.21 o
   3  16 -12         37.61         24.18         6.87 o
   4  16 -12        357.40        366.57        16.03 o
   5  16 -12         30.29         16.04         5.42 o
   6  16 -12        364.50        560.64        13.67 o
   7  16 -12        109.87        107.13         8.09 o
   8  16 -12         67.62         54.07         5.43 o
   9  16 -12         25.95         13.85         7.67 o
  10  16 -12        259.48        263.92        11.40 o
  -6  17 -12          5.19         10.96         7.66 o
  -5  17 -12        278.99        297.73        27.63 o
  -4  17 -12         19.80         43.22         6.98 o
  -3  17 -12         58.42         88.94        10.13 o
  -2  17 -12          1.84         26.92         9.06 o
  -1  17 -12          8.11         18.88         9.70 o
   0  17 -12         27.76         10.25         7.86 o
   1  17 -12        157.23        173.90        10.33 o
   2  17 -12        103.00        117.25         7.86 o
   3  17 -12        493.05        453.69        16.41 o
   4  17 -12          9.28          6.39         5.35 o
   5  17 -12        124.36        167.27        11.72 o
   6  17 -12         56.94         57.70        10.35 o
   7  17 -12        107.23        118.85         8.54 o
   8  17 -12        116.34        196.80         9.28 o
   9  17 -12        138.33        139.67        12.46 o
  -4  18 -12         20.73         21.78         9.31 o
  -3  18 -12        176.50        211.00        16.82 o
  -2  18 -12         13.22          2.70        12.31 o
  -1  18 -12        175.93        170.45        17.57 o
   0  18 -12        171.67        163.54        17.27 o
   1  18 -12        123.44        168.43        14.57 o
   2  18 -12         66.63         34.87         9.24 o
   3  18 -12         92.13         67.88        13.82 o
   4  18 -12        219.61        183.49        20.72 o
   5  18 -12        139.67        129.78        11.28 o
   6  18 -12         84.75        126.10         9.94 o
   7  18 -12        151.55        150.46        17.12 o
   8  18 -12         96.11        106.48        12.01 o
  -3  19 -12        146.27        116.54        10.81 o
  -2  19 -12          6.12         16.22        10.06 o
  -1  19 -12         50.63         16.07        10.81 o
   0  19 -12        246.83        278.58        18.17 o
   1  19 -12        128.45        173.45        15.32 o
   3  19 -12        178.78        170.60        16.07 o
   4  19 -12         24.06         12.92        10.66 o
   6  19 -12         64.65         24.93         9.76 o
   0  20 -12         18.58         20.72         9.16 o
 -11   0 -11         16.54         21.82         7.56 o
  -9   0 -11       1228.38       1181.74        29.04 o
  -7   0 -11       3834.05       3967.18        57.19 o
  -5   0 -11       1290.89       1470.57        48.57 o
  -3   0 -11       1294.95       1636.78        41.22 o
  -1   0 -11       2023.24       1997.59        27.64 o
   1   0 -11      13048.87      11998.11       124.37 o
   3   0 -11        534.22        911.37        36.72 o
   5   0 -11        165.65        195.73         5.02 o
   7   0 -11        330.91        602.40        12.15 o
   9   0 -11        119.77        134.91         6.19 o
  11   0 -11        127.25         94.36         8.96 o
  13   0 -11        368.91        611.33        15.89 o
  15   0 -11          5.90          7.89         9.51 o
 -11   1 -11         47.82         42.59         5.72 o
 -10   1 -11         26.37         33.26         5.46 o
  -9   1 -11        171.82        219.48         8.54 o
  -8   1 -11       1193.91       1544.92        46.97 o
  -7   1 -11       1132.40       1249.54        16.71 o
  -6   1 -11        253.34        202.35         8.17 o
  -5   1 -11         59.58         72.54         6.88 o
  -4   1 -11        797.18        568.38        14.32 o
  -3   1 -11         18.31         20.70         6.79 o
  -2   1 -11        115.26        115.29         5.73 o
  -1   1 -11        102.25         76.38         4.23 o
   0   1 -11       1682.93       1634.49        27.28 o
   1   1 -11        481.94        548.19        15.09 o
   2   1 -11       1100.41        824.43        24.96 o
   3   1 -11       1183.97       1378.21        10.90 o
   4   1 -11       4164.53       3615.21        61.36 o
   5   1 -11         73.62         77.49         2.92 o
   6   1 -11        746.33        626.59         6.72 o
   7   1 -11        537.55        686.82         9.67 o
   8   1 -11        661.42        550.92         7.46 o
   9   1 -11        330.01        493.18         7.43 o
  10   1 -11        321.06        451.73         9.15 o
  11   1 -11         12.83         17.92         5.13 o
  12   1 -11        605.13        797.62        13.69 o
  13   1 -11         43.97         94.01         6.08 o
  14   1 -11         24.35          6.18         7.08 o
  15   1 -11         57.14         86.57         8.01 o
  16   1 -11          7.00          3.53         5.40 o
 -11   2 -11         95.94         71.96         6.19 o
 -10   2 -11        266.91        303.31         8.39 o
  -9   2 -11        124.25        157.15         7.11 o
  -8   2 -11        379.61        433.24         8.82 o
  -7   2 -11       1396.33       1218.19        16.12 o
  -6   2 -11        673.94        685.40        23.92 o
  -5   2 -11        183.24        242.48        11.00 o
  -4   2 -11        733.56        654.49        18.19 o
  -3   2 -11        288.78        332.63         9.96 o
  -2   2 -11         45.61         58.83         5.41 o
  -1   2 -11        876.22        727.16        11.02 o
   0   2 -11        568.77        464.04        14.27 o
   1   2 -11        243.85        153.21         7.29 o
   2   2 -11        456.88        433.93         9.97 o
   3   2 -11       1870.34       2161.33        19.99 o
   4   2 -11        354.89        491.92         8.76 o
   5   2 -11       1789.21       1763.08        13.41 o
   6   2 -11        717.31        560.64         7.41 o
   7   2 -11         86.73        152.28         4.16 o
   8   2 -11        288.92        240.45         4.93 o
   9   2 -11       1588.44       1971.33        18.11 o
  10   2 -11        190.92        172.12         6.52 o
  11   2 -11        634.72       1145.76        17.00 o
  12   2 -11         50.15         56.56         6.95 o
  13   2 -11        285.90        395.92         9.09 o
  14   2 -11          1.46         -3.68         4.92 o
  15   2 -11         26.49         14.64         5.80 o
  16   2 -11         19.70         20.37         5.36 o
 -12   3 -11          3.59         11.56        10.81 o
 -11   3 -11        256.06        193.31         7.54 o
 -10   3 -11         38.43         34.67         6.23 o
  -9   3 -11        994.13        930.44        17.68 o
  -8   3 -11        502.46        505.55        10.23 o
  -7   3 -11        524.27        481.96         9.28 o
  -6   3 -11        922.37        896.45        36.52 o
  -5   3 -11       1412.90       1720.98        26.22 o
  -4   3 -11        283.81        213.80        11.34 o
  -3   3 -11       1919.03       2149.30        72.67 o
  -2   3 -11         34.47         40.11         5.32 o
  -1   3 -11        401.10        769.85        12.65 o
   0   3 -11        198.95        130.87         5.07 o
   1   3 -11        988.88       1173.59        14.92 o
   2   3 -11       1604.13       1365.75        36.05 o
   3   3 -11       1195.93       1234.56        12.06 o
   4   3 -11        674.53        452.31        10.71 o
   5   3 -11        577.22        482.69         5.27 o
   6   3 -11        176.17        173.59         4.01 o
   7   3 -11        306.13        280.40         5.42 o
   8   3 -11         54.97         67.45         3.73 o
   9   3 -11         42.99         58.07         3.88 o
  10   3 -11        181.34        200.63         6.64 o
  11   3 -11         81.92        102.52         5.43 o
  12   3 -11         75.70         42.27         6.31 o
  13   3 -11        628.22        965.97        14.56 o
  14   3 -11          4.15          0.99         4.87 o
  15   3 -11         57.19         70.71         7.33 o
  16   3 -11          8.04         13.42         5.24 o
 -11   4 -11        275.97        230.09         9.50 o
 -10   4 -11        468.85        514.63        11.90 o
  -9   4 -11         89.89         73.16         6.86 o
  -8   4 -11        605.30        710.97        13.25 o
  -7   4 -11         58.13         57.02         5.19 o
  -6   4 -11       4116.83       4654.71       155.51 o
  -5   4 -11        228.89        225.38         7.80 o
  -4   4 -11         38.83         68.85         7.01 o
  -3   4 -11        385.68        446.14        14.76 o
  -2   4 -11       1084.66       1154.58        22.64 o
  -1   4 -11        358.53        534.67        16.30 o
   0   4 -11        578.15        452.11         9.66 o
   1   4 -11        613.24        732.05         9.61 o
   2   4 -11        913.06       1105.37        25.06 o
   3   4 -11       1203.71       1598.54        13.33 o
   4   4 -11        133.98        153.05         4.66 o
   5   4 -11        496.60        614.87        10.75 o
   6   4 -11       1205.56       1014.93        16.24 o
   7   4 -11         53.88        101.68         3.70 o
   8   4 -11        875.53        774.42        11.32 o
   9   4 -11         90.63        120.49         4.71 o
  10   4 -11        258.56        215.66         8.52 o
  11   4 -11         49.33         83.82         5.11 o
  12   4 -11         50.64         59.61         6.38 o
  13   4 -11         19.03         24.94         5.41 o
  14   4 -11        284.86        288.92        11.51 o
  15   4 -11         71.09         85.43         7.42 o
  16   4 -11         40.35         53.34         5.39 o
 -12   5 -11         82.36         48.21         8.41 o
 -11   5 -11        298.19        293.01        14.26 o
 -10   5 -11        176.37        167.07         7.93 o
  -9   5 -11       1587.57       1528.45        25.19 o
  -8   5 -11        349.26        444.34        16.38 o
  -7   5 -11         63.67         82.37         6.63 o
  -6   5 -11        499.29        585.82        26.89 o
  -5   5 -11         65.76         66.88         6.96 o
  -4   5 -11         39.90         41.19         6.53 o
  -3   5 -11        696.28        604.23        11.82 o
  -2   5 -11        160.52        123.53         7.10 o
  -1   5 -11       4402.65       5356.71        66.35 o
   0   5 -11        675.44        524.53        10.68 o
   1   5 -11         59.45        195.30         5.49 o
   2   5 -11         42.52         61.75         3.75 o
   3   5 -11       1497.65       2241.02        29.11 o
   4   5 -11        823.53        655.40        10.45 o
   5   5 -11        400.37        418.49         6.44 o
   6   5 -11          8.18         23.31         3.80 o
   7   5 -11        497.38        600.91         8.05 o
   8   5 -11        147.66        164.80         5.40 o
   9   5 -11        181.49        187.68         5.43 o
  10   5 -11        175.67        161.06         8.07 o
  11   5 -11          8.90          3.96         4.61 o
  12   5 -11          7.54          1.93         5.37 o
  13   5 -11        142.31        206.71         8.79 o
  14   5 -11         57.79         46.54         6.24 o
  15   5 -11         46.41        102.89         7.32 o
  16   5 -11         28.24         27.03         9.91 o
 -11   6 -11         12.90         23.30         6.81 o
 -10   6 -11          1.24          6.57         5.60 o
  -9   6 -11         74.28         63.63         6.56 o
  -8   6 -11        841.81        866.56        27.68 o
  -7   6 -11        189.51        209.59         7.40 o
  -6   6 -11       1010.68       1084.76        34.82 o
  -5   6 -11        222.05        279.14         9.28 o
  -4   6 -11        399.54        366.38        13.31 o
  -3   6 -11        291.05        262.70         8.55 o
  -2   6 -11        268.12        229.17         6.71 o
  -1   6 -11        252.07        361.58         7.16 o
   0   6 -11        629.70        415.85         9.87 o
   1   6 -11       1157.97       1294.21        34.51 o
   2   6 -11        585.55        489.60         9.45 o
   3   6 -11       1524.83       1809.55        32.09 o
   4   6 -11        114.35        140.62         4.46 o
   5   6 -11         98.89         93.96         4.33 o
   6   6 -11        122.90        136.41         4.40 o
   7   6 -11        129.76        113.74         4.34 o
   8   6 -11        964.60        920.15        20.13 o
   9   6 -11        422.88        674.01         9.73 o
  10   6 -11        193.22        123.79         5.91 o
  11   6 -11        219.88        255.29         8.51 o
  12   6 -11        288.02        207.23         7.98 o
  13   6 -11        142.61        206.77        12.30 o
  14   6 -11         45.81         49.68         6.08 o
  15   6 -11         40.31         72.33         5.78 o
  16   6 -11         58.07         28.53         9.46 o
 -11   7 -11        134.99        135.87        10.45 o
 -10   7 -11        106.91         87.53         9.02 o
  -9   7 -11        287.88        295.80         9.19 o
  -8   7 -11       1045.04       1043.94        50.58 o
  -7   7 -11        117.15         83.69         5.86 o
  -6   7 -11        152.84        104.46         6.66 o
  -5   7 -11        415.91        571.68        12.95 o
  -4   7 -11        811.43        684.15        29.06 o
  -3   7 -11       1665.78       1526.57        26.18 o
  -2   7 -11        219.70        297.55         8.01 o
  -1   7 -11         30.39         33.24         4.99 o
   0   7 -11        738.21        555.74        10.28 o
   1   7 -11         40.67         55.12         4.27 o
   2   7 -11       1082.98        926.16        14.79 o
   3   7 -11        498.76        625.81        10.01 o
   4   7 -11       3320.09       2612.23        73.29 o
   5   7 -11         96.33        137.84         6.23 o
   6   7 -11        193.33        151.38         5.47 o
   7   7 -11         84.53         85.91         4.95 o
   8   7 -11         38.76         41.11         4.40 o
   9   7 -11        240.92        233.71         6.98 o
  10   7 -11        309.79        447.32         9.91 o
  11   7 -11        111.96         85.83         6.63 o
  12   7 -11        331.81        329.21        11.93 o
  13   7 -11        135.42        153.87         7.98 o
  14   7 -11         23.57         49.77         5.90 o
  15   7 -11         17.43         11.52         5.29 o
 -11   8 -11          2.85         15.02         9.91 o
 -10   8 -11         87.91         96.11        15.47 o
  -9   8 -11         29.78         33.57         5.66 o
  -8   8 -11        133.34        132.04         7.21 o
  -7   8 -11       1376.26       1465.97        21.25 o
  -6   8 -11        205.93        224.19         9.23 o
  -5   8 -11        420.93        478.71        11.90 o
  -4   8 -11         72.31         76.49         7.22 o
  -3   8 -11        235.97        285.36         8.05 o
  -2   8 -11        836.13        860.15        36.10 o
  -1   8 -11        544.41        580.98         9.09 o
   0   8 -11        135.75        133.49         5.49 o
   1   8 -11        707.59        637.13        15.39 o
   2   8 -11        297.13        248.61         8.20 o
   3   8 -11        837.53        994.96        21.25 o
   4   8 -11        111.89         93.74         5.14 o
   5   8 -11       1134.51       2110.13        77.08 o
   6   8 -11        914.12        623.79        15.93 o
   7   8 -11        433.53        458.85         9.07 o
   8   8 -11        369.03        366.28         8.09 o
   9   8 -11        812.22        766.18        11.99 o
  10   8 -11         47.28         62.42         5.89 o
  11   8 -11       3527.77       4697.04        50.69 o
  12   8 -11          2.64          2.02         7.36 o
  13   8 -11         76.19         84.00         6.30 o
  14   8 -11         47.38         42.91         5.98 o
  15   8 -11         22.22         19.51         5.83 o
 -11   9 -11        149.78        143.72        12.77 o
 -10   9 -11         14.12         16.44         6.52 o
  -9   9 -11        102.74        127.19         8.15 o
  -8   9 -11        894.36       1110.40        20.98 o
  -7   9 -11         40.28         28.63         7.75 o
  -6   9 -11        131.52        153.42         9.31 o
  -5   9 -11        451.91        407.36         9.34 o
  -4   9 -11       2029.32       2006.76        53.95 o
  -3   9 -11         94.62        125.43         7.43 o
  -2   9 -11         22.26         23.28         5.38 o
  -1   9 -11        181.46        249.21         7.49 o
   0   9 -11       1100.99       1042.18        14.69 o
   1   9 -11         73.96        109.53         5.42 o
   2   9 -11        206.77        269.30         6.56 o
   3   9 -11         77.72         75.38         4.63 o
   4   9 -11        400.57        384.32        11.65 o
   5   9 -11        600.62        742.24        18.74 o
   6   9 -11        599.42        568.01        18.30 o
   7   9 -11         85.18        134.64         5.86 o
   8   9 -11       1019.27       1037.33        24.08 o
   9   9 -11        137.21        191.63         7.31 o
  10   9 -11         61.51         41.86         5.68 o
  11   9 -11         10.80         32.29         5.67 o
  12   9 -11        113.96        167.98         8.10 o
  13   9 -11         20.58         30.43         5.22 o
  14   9 -11        112.92         73.58         6.01 o
  15   9 -11         80.72         75.12         5.93 o
 -11  10 -11         26.96         23.13         8.56 o
 -10  10 -11         64.33         65.73         8.57 o
  -9  10 -11          2.46         10.29         7.42 o
  -8  10 -11        205.90        222.29         9.66 o
  -7  10 -11        228.65        199.22         9.20 o
  -6  10 -11         83.69         97.51         9.08 o
  -5  10 -11        300.14        357.72        10.05 o
  -4  10 -11         37.93         24.25         5.92 o
  -3  10 -11         96.23        133.79         8.51 o
  -2  10 -11       1044.40       1078.67        47.11 o
  -1  10 -11        335.85        277.57         7.89 o
   0  10 -11        417.64        358.29        13.59 o
   1  10 -11        483.68        577.34        31.83 o
   2  10 -11        405.44        195.75         6.54 o
   3  10 -11        843.76        871.58        12.19 o
   4  10 -11         77.68         63.97         5.33 o
   5  10 -11       2558.44       3006.02        29.70 o
   6  10 -11        188.73         98.72         5.95 o
   7  10 -11        251.19        408.25         9.10 o
   8  10 -11        147.47        147.11         7.00 o
   9  10 -11        337.07        602.47        12.33 o
  10  10 -11        429.22        523.22        13.59 o
  11  10 -11       1097.54       1276.83        22.83 o
  12  10 -11          7.06         20.80         5.41 o
  13  10 -11        112.71        119.51         5.96 o
  14  10 -11         94.17         60.27         6.06 o
 -10  11 -11          6.01         17.55         6.65 o
  -9  11 -11        292.24        257.25        25.45 o
  -8  11 -11        304.33        337.93        18.26 o
  -7  11 -11         57.82         53.98         8.69 o
  -6  11 -11        177.87        165.99         8.25 o
  -5  11 -11        132.05        181.57         9.37 o
  -4  11 -11       1852.43       2013.38        61.42 o
  -3  11 -11       1698.53       1770.15        24.64 o
  -2  11 -11        124.44         98.12         7.32 o
  -1  11 -11         70.22         47.36         7.33 o
   0  11 -11        308.42        290.33        11.32 o
   1  11 -11        503.90        825.75        27.61 o
   2  11 -11         77.86         53.24         5.67 o
   3  11 -11        196.76        209.16         7.25 o
   4  11 -11        307.29        286.44         9.25 o
   5  11 -11       1800.21       2116.63        30.88 o
   6  11 -11          8.55          8.53         5.05 o
   7  11 -11        198.95        274.13         8.16 o
   8  11 -11        422.43        346.12        12.27 o
   9  11 -11        198.53        328.72         8.43 o
  10  11 -11        151.10        130.03         7.27 o
  11  11 -11         63.90         89.17         7.53 o
  12  11 -11          9.75          0.41         4.89 o
  13  11 -11         52.55         91.27         7.07 o
  14  11 -11          4.36          5.47         7.28 o
 -10  12 -11        193.99        155.46        13.67 o
  -9  12 -11         59.72         42.44         8.86 o
  -8  12 -11        518.58        568.12        68.48 o
  -7  12 -11        177.25        175.38        11.94 o
  -6  12 -11         16.04         35.83         7.49 o
  -5  12 -11         47.28         57.44         8.72 o
  -4  12 -11        127.24        171.53        11.30 o
  -3  12 -11         26.35         19.62         7.02 o
  -2  12 -11        915.75        849.31        33.51 o
  -1  12 -11        602.14        570.31        12.72 o
   0  12 -11         35.54         34.55         6.27 o
   1  12 -11        505.34        440.03        12.02 o
   2  12 -11        356.00        303.72         9.13 o
   3  12 -11        155.54        162.26         6.63 o
   4  12 -11        471.19        320.74        13.28 o
   5  12 -11        265.85        329.10         8.15 o
   6  12 -11       1039.66        985.98        25.85 o
   7  12 -11         66.20        112.52         6.55 o
   8  12 -11        208.73        199.50         7.90 o
   9  12 -11         13.43         31.11         5.21 o
  10  12 -11         53.05         43.92         7.85 o
  11  12 -11        149.43        154.55         6.45 o
  12  12 -11          1.09          0.90         4.51 o
  13  12 -11         75.90         54.56         7.00 o
  14  12 -11         95.00        102.87        11.11 o
  -9  13 -11        325.52        304.59        12.79 o
  -8  13 -11        103.05         92.31        10.61 o
  -7  13 -11          7.44         58.78         7.81 o
  -6  13 -11        173.50        205.83        12.40 o
  -5  13 -11        113.11        114.34         8.89 o
  -4  13 -11         12.04         15.60         9.96 o
  -3  13 -11        694.02        619.52        17.57 o
  -2  13 -11        576.65        424.88        52.41 o
  -1  13 -11       1775.71       2040.30        83.78 o
   0  13 -11         22.98         24.58         7.26 o
   1  13 -11        153.36        176.18         9.66 o
   2  13 -11        418.98        259.74         8.90 o
   3  13 -11        131.54        152.33         6.68 o
   4  13 -11        297.74        320.94         8.08 o
   5  13 -11        510.99        492.87        14.14 o
   6  13 -11        278.64        259.20         8.71 o
   7  13 -11        159.81        142.84         7.30 o
   8  13 -11         63.65         73.97         6.14 o
   9  13 -11        153.14        297.36         8.39 o
  10  13 -11         66.16         65.88         5.94 o
  11  13 -11         17.71         37.75         5.02 o
  12  13 -11         34.35         31.11         6.97 o
  13  13 -11        174.59        131.94         9.16 o
  -9  14 -11        204.06        210.15         9.22 o
  -8  14 -11        358.63        300.84        26.58 o
  -7  14 -11         59.97         62.60         8.20 o
  -6  14 -11        179.93        199.08        10.22 o
  -5  14 -11        387.93        421.64        31.61 o
  -4  14 -11        301.89        268.90        20.41 o
  -3  14 -11         53.67        176.34        11.49 o
  -2  14 -11        517.07        609.70        19.63 o
  -1  14 -11         13.45         22.01         9.19 o
   0  14 -11         97.19         75.34        12.57 o
   1  14 -11        153.48        124.45        11.41 o
   2  14 -11         82.39         59.57         8.91 o
   3  14 -11        635.54        935.92        19.12 o
   4  14 -11        120.62        139.50         6.96 o
   5  14 -11        572.34        741.03        25.74 o
   6  14 -11         10.78         14.57         5.57 o
   7  14 -11        459.32        649.71        13.50 o
   8  14 -11         70.03         85.30         7.96 o
   9  14 -11         41.36         34.52         4.83 o
  10  14 -11          1.13          2.77         4.44 o
  11  14 -11         73.17         82.83         8.20 o
  12  14 -11         13.26         14.51         5.86 o
  13  14 -11        116.07        166.70        11.41 o
  -7  15 -11          6.80         13.28         6.45 o
  -6  15 -11        503.59        479.39        28.79 o
  -5  15 -11        281.89        369.74        19.86 o
  -4  15 -11         55.85         40.31         9.25 o
  -3  15 -11        267.68        236.70        16.03 o
  -2  15 -11         36.67         31.03         7.44 o
  -1  15 -11         68.79         92.71         8.56 o
   0  15 -11        118.47        117.35         8.27 o
   1  15 -11        337.09        430.75        14.65 o
   2  15 -11        619.78        682.30        16.53 o
   3  15 -11        277.28        344.90        13.36 o
   4  15 -11        426.80        341.14         9.90 o
   5  15 -11         63.46         23.67         5.99 o
   6  15 -11         32.78         13.36         5.73 o
   7  15 -11        273.64        390.32        12.05 o
   8  15 -11        377.77        429.66        12.09 o
   9  15 -11         45.30         47.89         5.21 o
  10  15 -11        273.65        251.76        16.67 o
  11  15 -11         12.78         16.82         6.12 o
  12  15 -11         53.38         38.75         8.26 o
  -7  16 -11        216.76        160.97        32.21 o
  -6  16 -11        179.98        216.85        26.83 o
  -5  16 -11         94.25        148.84        10.27 o
  -4  16 -11          8.69          5.51         7.92 o
  -3  16 -11        240.46        267.07        15.49 o
  -2  16 -11          0.56         -3.13        10.24 o
  -1  16 -11        179.67        209.89        10.64 o
   0  16 -11        250.67        183.77        10.90 o
   1  16 -11        610.73        619.14        27.46 o
   2  16 -11         95.41         89.56         8.43 o
   3  16 -11       1456.72       1664.80        23.46 o
   4  16 -11         27.00         18.10         5.89 o
   5  16 -11        565.22        642.91        12.90 o
   6  16 -11        294.00        203.38         7.85 o
   7  16 -11        159.62        224.92        10.38 o
   8  16 -11         25.37         22.37         5.01 o
   9  16 -11        187.10        152.32         7.91 o
  10  16 -11         18.26         18.41         7.63 o
  11  16 -11        458.40        608.41        17.95 o
  -6  17 -11        318.79        318.66        39.20 o
  -5  17 -11        303.23        342.08        11.75 o
  -4  17 -11         40.29         45.65         7.63 o
  -3  17 -11         46.85         39.56         9.59 o
  -2  17 -11        258.05        255.80        12.11 o
  -1  17 -11         27.44         60.16         7.81 o
   0  17 -11        416.29        466.42        11.86 o
   1  17 -11        160.83        198.06        11.26 o
   2  17 -11        439.45        403.51        12.12 o
   3  17 -11         52.48         91.28         5.60 o
   4  17 -11        261.36        254.21         8.93 o
   5  17 -11        104.22         84.11         6.62 o
   6  17 -11          1.22          1.44         5.83 o
   7  17 -11        156.16        195.09        10.64 o
   8  17 -11          6.12          1.00         4.89 o
   9  17 -11         33.84         37.63         7.90 o
  10  17 -11        189.76        171.18         9.04 o
  -5  18 -11         46.93         56.92         9.76 o
  -4  18 -11        255.67        342.30        39.50 o
  -3  18 -11        231.54        250.64        19.67 o
  -2  18 -11        173.81        219.11        19.22 o
  -1  18 -11         24.98          2.85        13.07 o
   0  18 -11        164.26        142.41         7.75 o
   1  18 -11        162.89        130.17         8.78 o
   2  18 -11         21.81         19.31         6.88 o
   3  18 -11        140.01        136.91         8.63 o
   4  18 -11        247.86        239.68        10.03 o
   5  18 -11        247.71        317.51         9.64 o
   6  18 -11        126.48        131.98        14.73 o
   7  18 -11        304.99        331.00        14.07 o
   8  18 -11         29.59         21.13         7.18 o
   9  18 -11         56.28         71.93        10.66 o
  -4  19 -11         55.08         57.22         9.01 o
  -2  19 -11         32.85         60.07        12.46 o
  -1  19 -11        143.14        250.64        18.32 o
   0  19 -11         30.45         -0.08         7.96 o
   1  19 -11         82.84        132.32        17.42 o
   2  19 -11         66.03         50.90         8.84 o
   3  19 -11         28.12         33.39         8.76 o
   4  19 -11         43.40         39.47         8.19 o
   5  19 -11        128.56        152.88        15.47 o
   6  19 -11         90.27         65.40         7.68 o
   7  19 -11        192.49        237.20        17.12 o
  -1  20 -11         54.93         52.86        10.06 o
   1  20 -11          5.64         23.28        10.66 o
   2  20 -11        109.49         74.49        12.77 o
 -12   0 -10         61.76         54.80         9.22 o
 -10   0 -10        269.56        347.31        13.08 o
  -8   0 -10        771.66        815.45        21.31 o
  -6   0 -10       2052.64       2100.21        35.46 o
  -4   0 -10       2185.29       2308.69       115.94 o
  -2   0 -10       3946.17       4295.08        60.03 o
   0   0 -10        712.14       1556.58        43.26 o
   2   0 -10        865.92        314.12         6.96 o
   4   0 -10       1002.85       1214.01        12.35 o
   6   0 -10        429.83        235.52         6.14 o
   8   0 -10       2571.12       2336.71        26.86 o
  10   0 -10       2590.73       3496.35        47.99 o
  12   0 -10        519.64        747.15        16.10 o
  14   0 -10          5.50         50.53         9.17 o
  16   0 -10        116.40         90.13        10.03 o
 -12   1 -10         50.47         40.36         7.42 o
 -11   1 -10         75.67         73.84         6.05 o
 -10   1 -10       1039.90       1031.51        16.48 o
  -9   1 -10        525.93        659.25        22.84 o
  -8   1 -10        384.48        351.66         8.74 o
  -7   1 -10         85.41        145.95         6.30 o
  -6   1 -10        273.82        260.27         7.43 o
  -5   1 -10       1227.93       1036.03        38.62 o
  -4   1 -10        383.39        288.55        12.34 o
  -3   1 -10        321.69        310.62         8.68 o
  -2   1 -10        926.49        933.53        11.79 o
  -1   1 -10       1783.68       1989.97        37.69 o
   0   1 -10       2726.24       2920.21        29.80 o
   1   1 -10       2187.37       1412.97        31.76 o
   2   1 -10         24.47         21.54         2.21 o
   3   1 -10       6434.05       5553.96        96.96 o
   4   1 -10       2634.48       3103.59        20.21 o
   5   1 -10       1680.25       1372.52        14.44 o
   6   1 -10        543.88        705.76         6.54 o
   7   1 -10        263.81        246.57         4.53 o
   8   1 -10         82.66        143.81         4.29 o
   9   1 -10        970.09       1206.58        14.11 o
  10   1 -10         33.45         47.53         4.90 o
  11   1 -10         56.11         93.31         6.39 o
  12   1 -10        178.01        310.56         8.01 o
  13   1 -10          8.99          7.53         5.49 o
  14   1 -10         63.05         54.32         7.09 o
  15   1 -10        132.37        122.70         8.69 o
  16   1 -10         20.57         33.09         6.17 o
 -12   2 -10         19.83         28.28         7.42 o
 -11   2 -10         67.85         76.03         6.74 o
 -10   2 -10         74.30         87.41         6.54 o
  -9   2 -10        753.33        696.92        17.84 o
  -8   2 -10       1665.35       1549.19        18.73 o
  -7   2 -10        225.61        293.57         7.85 o
  -6   2 -10        745.32        884.16        15.67 o
  -5   2 -10         12.56         15.62         6.78 o
  -4   2 -10         87.23        173.11        13.18 o
  -3   2 -10       1810.74       1707.97        36.83 o
  -2   2 -10       6858.94       6246.81        85.55 o
  -1   2 -10        357.80        223.41         6.62 o
   0   2 -10       2926.27       2763.11        28.82 o
   1   2 -10        612.30        348.56         7.49 o
   2   2 -10       1396.47       1905.68        20.91 o
   3   2 -10        264.36        147.47         3.22 o
   4   2 -10       2093.84       2749.55        25.67 o
   5   2 -10       1660.48       1510.05        19.75 o
   6   2 -10        609.38        634.08         7.07 o
   7   2 -10        805.59        701.63         7.08 o
   8   2 -10       2142.40       2265.14        20.07 o
   9   2 -10        494.00        350.67         6.34 o
  10   2 -10       1633.19       2010.78        20.92 o
  11   2 -10         90.35         82.19         5.74 o
  12   2 -10        335.44        282.30         8.19 o
  13   2 -10        166.95        116.44         6.01 o
  14   2 -10         31.94         57.67         7.06 o
  15   2 -10        123.97         91.72         6.46 o
  16   2 -10          2.81          6.56         6.58 o
 -12   3 -10        220.35        158.75        11.78 o
 -11   3 -10         50.82         36.18         4.84 o
 -10   3 -10        436.86        369.71        12.18 o
  -9   3 -10        295.37        278.48        10.68 o
  -8   3 -10        156.68        211.27         7.13 o
  -7   3 -10         72.79         87.05         5.65 o
  -6   3 -10        326.57        284.37         8.13 o
  -5   3 -10         41.29         27.25         6.51 o
  -4   3 -10       2111.73       2092.36        94.28 o
  -3   3 -10        464.04        506.05        13.64 o
  -2   3 -10       1053.84       1008.41        13.48 o
  -1   3 -10       3305.25       2965.85        40.18 o
   0   3 -10        819.08        915.97        15.74 o
   1   3 -10        110.83        175.40         4.52 o
   2   3 -10       1728.55       2016.64        23.47 o
   3   3 -10       1486.19       1222.59        19.70 o
   4   3 -10       1609.42       2365.74        39.50 o
   5   3 -10        176.38         98.58         3.30 o
   6   3 -10       2418.46       3348.51        25.26 o
   7   3 -10         17.85         28.73         2.95 o
   8   3 -10        611.44        723.82         8.14 o
   9   3 -10         66.37         92.42         4.11 o
  10   3 -10          8.78         11.10         4.17 o
  11   3 -10         57.59         56.73         5.04 o
  12   3 -10        158.35        223.65         8.29 o
  13   3 -10         69.93         43.69         5.44 o
  14   3 -10         10.40         33.04         5.64 o
  15   3 -10         28.64         15.63         6.61 o
  16   3 -10        190.12        230.53         9.94 o
 -12   4 -10         23.39         27.03         6.63 o
 -11   4 -10        254.21        323.99         8.14 o
 -10   4 -10         19.72         13.38         6.32 o
  -9   4 -10        519.51        492.21        14.17 o
  -8   4 -10       1057.79        959.30        15.43 o
  -7   4 -10        126.12        139.64         5.93 o
  -6   4 -10        618.74        693.71        12.24 o
  -5   4 -10        508.73        509.92        13.62 o
  -4   4 -10        188.19        243.29        10.32 o
  -3   4 -10       2755.81       2314.52        51.52 o
  -2   4 -10        725.94        645.57        10.97 o
  -1   4 -10        224.67        154.87         5.36 o
   0   4 -10        730.68        723.30        10.24 o
   1   4 -10        482.91        348.06         8.26 o
   2   4 -10        235.81        304.43         6.22 o
   3   4 -10       1986.93       1143.16        24.08 o
   4   4 -10       1658.89       2375.64        18.89 o
   5   4 -10       1339.59       1099.66        20.13 o
   6   4 -10        286.75        290.46         4.46 o
   7   4 -10        366.63        399.58         5.87 o
   8   4 -10        266.54        521.37         6.57 o
   9   4 -10         56.16         77.23         4.02 o
  10   4 -10         31.23         29.32         4.80 o
  11   4 -10         65.16         83.24         5.15 o
  12   4 -10        218.84        228.60         8.43 o
  13   4 -10         41.62         53.04         5.84 o
  14   4 -10          6.65         20.27         5.19 o
  15   4 -10          5.67         17.19         5.61 o
  16   4 -10         48.34         91.89         7.28 o
 -12   5 -10        159.40        167.60         8.84 o
 -11   5 -10         57.41         42.44         5.33 o
 -10   5 -10        382.70        302.00         9.84 o
  -9   5 -10        115.22        108.56         7.10 o
  -8   5 -10         49.63         53.15         5.52 o
  -7   5 -10        363.44        382.71        14.46 o
  -6   5 -10        132.79        207.67         7.34 o
  -5   5 -10       1674.18       1288.37        35.41 o
  -4   5 -10        491.70        373.62         8.97 o
  -3   5 -10        590.84        498.82         8.97 o
  -2   5 -10       6745.24       8225.62       121.61 o
  -1   5 -10        262.75        370.02         7.70 o
   0   5 -10       1345.49       1453.66        20.53 o
   1   5 -10        460.13        318.40         6.50 o
   2   5 -10       2205.72       3498.68        54.97 o
   3   5 -10       1124.25        705.85         9.64 o
   4   5 -10        869.93        872.03        15.37 o
   5   5 -10         98.27        112.04         3.83 o
   6   5 -10        750.01        531.36         6.07 o
   7   5 -10        569.08        559.23        10.35 o
   8   5 -10        815.59       1260.94        12.36 o
   9   5 -10        434.06        461.17        10.60 o
  10   5 -10        221.74        144.20         7.34 o
  11   5 -10        123.02        127.56         5.78 o
  12   5 -10        700.81        904.27        17.28 o
  13   5 -10          3.78          3.25         5.26 o
  14   5 -10        118.76         90.95         6.40 o
  15   5 -10         72.39         88.25         7.30 o
  16   5 -10        177.32        219.30        18.40 o
 -12   6 -10         48.28         48.21        10.51 o
 -11   6 -10        485.18        465.92        15.87 o
 -10   6 -10        622.90        602.54        12.36 o
  -9   6 -10       1149.59       1180.82        33.62 o
  -8   6 -10        177.94        201.22         7.46 o
  -7   6 -10        793.08        860.30        17.69 o
  -6   6 -10        217.49        291.33         8.74 o
  -5   6 -10        479.22        473.14        15.52 o
  -4   6 -10        335.48        408.71         8.95 o
  -3   6 -10        242.54        258.53         8.09 o
  -2   6 -10       1939.16       2506.40        32.49 o
  -1   6 -10       1676.43       1552.40        28.31 o
   0   6 -10       1726.81       2481.98        25.45 o
   1   6 -10       1513.93       1189.90        21.21 o
   2   6 -10       4136.71       4806.17       108.51 o
   3   6 -10        118.32        120.26         3.78 o
   4   6 -10        200.30        373.37         8.47 o
   5   6 -10       1868.20       1613.36        24.85 o
   6   6 -10        400.51        454.44        10.11 o
   7   6 -10        326.95        297.44         5.62 o
   8   6 -10       1532.73       1851.04        16.71 o
   9   6 -10        737.79        785.53        14.68 o
  10   6 -10        262.40        270.88         7.80 o
  11   6 -10        457.97        492.05        12.41 o
  12   6 -10         44.53         59.66         7.10 o
  13   6 -10        192.60        230.50        16.00 o
  14   6 -10         10.46         16.70         5.34 o
  15   6 -10         48.94         47.16         5.68 o
  16   6 -10         86.42         92.06        11.86 o
 -12   7 -10        154.34        162.64        12.77 o
 -11   7 -10         78.89         75.84         8.15 o
 -10   7 -10         93.10        100.44         6.93 o
  -9   7 -10        447.03        468.63        18.11 o
  -8   7 -10         64.63         58.40         6.50 o
  -7   7 -10        149.91        154.57         9.18 o
  -6   7 -10        129.72        149.17         6.79 o
  -5   7 -10        129.52         98.35         6.79 o
  -4   7 -10        555.57        780.78        23.16 o
  -3   7 -10        186.66        268.76         7.95 o
  -2   7 -10         97.09         97.61         5.08 o
  -1   7 -10        630.56        617.41        14.97 o
   0   7 -10       1398.17       1573.49        17.98 o
   1   7 -10       1738.39       1661.66        27.55 o
   2   7 -10         92.33        110.51         4.84 o
   3   7 -10        805.31        710.04        14.64 o
   4   7 -10       1044.75       1542.77        18.58 o
   5   7 -10        746.14        459.55        10.22 o
   6   7 -10        235.32        272.73         6.13 o
   7   7 -10        472.20        472.68        13.67 o
   8   7 -10        804.06        885.81        16.37 o
   9   7 -10       2363.22       2489.95        46.92 o
  10   7 -10         12.80         16.77         4.79 o
  11   7 -10        393.17        359.14        10.41 o
  12   7 -10        114.43        176.34         9.43 o
  13   7 -10         53.07         65.39         8.97 o
  14   7 -10         85.21        105.63         6.56 o
  15   7 -10         68.99         73.93         5.17 o
  16   7 -10         53.81         60.37         9.16 o
 -12   8 -10        111.64        109.33        10.81 o
 -11   8 -10         25.98         26.18         8.44 o
 -10   8 -10        453.72        416.53        12.18 o
  -9   8 -10         51.12         49.26         6.81 o
  -8   8 -10       1067.49        988.66        15.74 o
  -7   8 -10         75.56         56.58         6.01 o
  -6   8 -10        729.92        813.73        18.97 o
  -5   8 -10        148.99        114.72         6.50 o
  -4   8 -10        183.40        222.23         8.50 o
  -3   8 -10        775.49        757.40        21.69 o
  -2   8 -10       1986.76       1869.66        28.71 o
  -1   8 -10        149.90         87.51         5.22 o
   0   8 -10       3065.12       3049.26        73.85 o
   1   8 -10       1085.50        726.57        15.98 o
   2   8 -10       2524.27       3306.74        67.22 o
   3   8 -10         15.80          7.75         3.58 o
   4   8 -10       1642.85       2266.12        22.63 o
   5   8 -10        737.70        680.31        19.64 o
   6   8 -10        553.51        458.10         9.01 o
   7   8 -10        236.74        237.11         7.73 o
   8   8 -10       1245.01       1252.63        15.99 o
   9   8 -10         38.29         40.91         5.19 o
  10   8 -10         64.13         73.10         5.67 o
  11   8 -10        114.27        104.06         6.89 o
  12   8 -10        229.53        231.25        15.86 o
  13   8 -10         88.93         73.36         7.44 o
  14   8 -10        232.28        460.83        11.45 o
  15   8 -10          1.11          5.23         5.73 o
 -11   9 -10        160.70        171.80        15.32 o
 -10   9 -10         29.40         35.44         7.70 o
  -9   9 -10        124.43        172.05         8.98 o
  -8   9 -10         99.54        122.96         7.13 o
  -7   9 -10        460.58        486.46        13.17 o
  -6   9 -10        739.71        808.90        16.26 o
  -5   9 -10       1482.06       1343.91        34.13 o
  -4   9 -10        239.64        283.82         8.21 o
  -3   9 -10        174.67        159.85         6.26 o
  -2   9 -10        447.62        458.86         9.86 o
  -1   9 -10       2430.39       2260.99        51.85 o
   0   9 -10         79.43        106.23         5.01 o
   1   9 -10        946.60        821.06        14.16 o
   2   9 -10       1214.57       1480.50        19.67 o
   3   9 -10        578.22        395.85        11.69 o
   4   9 -10       1004.08       1387.13        41.34 o
   5   9 -10        708.23        778.86        23.93 o
   6   9 -10        170.91        101.48         5.44 o
   7   9 -10        259.87        272.14         7.77 o
   8   9 -10        454.60        612.39        13.47 o
   9   9 -10        169.21        150.24         6.80 o
  10   9 -10         27.61          6.81         5.91 o
  11   9 -10        338.28        552.30        18.14 o
  12   9 -10        230.54        276.96        11.47 o
  13   9 -10          5.97          6.85         5.58 o
  14   9 -10         62.63        101.88         6.52 o
  15   9 -10          4.45          1.51         5.48 o
 -11  10 -10        304.00        283.38        16.97 o
 -10  10 -10        142.35        130.09         9.07 o
  -9  10 -10          2.74          1.89         8.11 o
  -8  10 -10        274.87        244.64        11.89 o
  -7  10 -10        226.87        170.69         9.93 o
  -6  10 -10         49.67         32.45         7.12 o
  -5  10 -10        100.67        101.82         7.02 o
  -4  10 -10         79.13        117.38         6.33 o
  -3  10 -10        873.97        777.26        36.12 o
  -2  10 -10        810.98        664.85        11.26 o
  -1  10 -10        205.71        188.61         6.87 o
   0  10 -10       2216.35       1991.84        29.61 o
   1  10 -10        611.13        400.43        12.74 o
   2  10 -10        685.66        946.62        18.76 o
   3  10 -10        561.44        528.27        17.44 o
   4  10 -10       1280.25       1900.64        30.22 o
   5  10 -10        764.92        612.05        17.90 o
   6  10 -10       1095.64       1579.30        21.29 o
   7  10 -10         70.56         75.68         5.38 o
   8  10 -10       2838.74       3308.15        33.73 o
   9  10 -10         45.02         25.02         5.21 o
  10  10 -10        219.94        181.74         7.51 o
  11  10 -10        265.15        280.66        11.24 o
  12  10 -10        156.94        171.84         7.92 o
  13  10 -10         39.32         40.76         6.34 o
  14  10 -10         75.84         93.29         5.93 o
  15  10 -10         24.43         10.63         6.21 o
 -11  11 -10         20.67         28.68         9.16 o
 -10  11 -10         35.20         35.38         8.20 o
  -9  11 -10        218.24        168.51        10.57 o
  -8  11 -10         38.67         34.08         6.42 o
  -7  11 -10         70.57         62.34         6.34 o
  -6  11 -10         39.74         26.50         6.79 o
  -5  11 -10        514.71        588.47        14.76 o
  -4  11 -10       1202.29       1280.77        32.67 o
  -3  11 -10        359.16        338.93        10.24 o
  -2  11 -10        152.05        191.49         9.25 o
  -1  11 -10         65.99         57.07         6.30 o
   0  11 -10       2238.43       2598.10        41.55 o
   1  11 -10         31.86         56.73         5.38 o
   2  11 -10        200.73        190.53         6.94 o
   3  11 -10         34.72         33.64         4.44 o
   4  11 -10        343.68        439.30        13.78 o
   5  11 -10         41.56         17.75         4.95 o
   6  11 -10        701.12        583.00        10.41 o
   7  11 -10        303.00        240.88         7.20 o
   8  11 -10       1246.51       1828.29        20.89 o
   9  11 -10        236.78        219.06         8.79 o
  10  11 -10         68.62         55.96         6.47 o
  11  11 -10         44.17         61.54         7.17 o
  12  11 -10        205.51        225.05         7.84 o
  13  11 -10         24.50         14.04         6.12 o
  14  11 -10        334.29        390.92        26.05 o
 -10  12 -10         96.31         78.78         8.39 o
  -9  12 -10        151.34        166.52        11.96 o
  -8  12 -10         23.37         37.30         8.71 o
  -7  12 -10         30.32         37.49         7.25 o
  -6  12 -10        256.34        295.13         9.76 o
  -5  12 -10         89.00        109.00        11.30 o
  -4  12 -10         42.94         33.90         6.60 o
  -3  12 -10        774.38        795.85        36.79 o
  -2  12 -10        184.31        164.18         9.80 o
  -1  12 -10       1832.44       1529.35        52.71 o
   0  12 -10        716.88       1000.49        16.63 o
   1  12 -10        312.04        322.39        10.48 o
   2  12 -10       1003.08       1089.47        21.18 o
   3  12 -10        528.40        556.91        21.63 o
   4  12 -10        317.31        374.82         8.70 o
   5  12 -10        873.52        819.07        22.49 o
   6  12 -10        458.55        898.05        13.64 o
   7  12 -10        796.38        726.08        19.87 o
   8  12 -10        117.24         99.67         7.02 o
   9  12 -10        122.36        119.01         6.18 o
  10  12 -10         44.69         51.01         6.21 o
  11  12 -10         44.37         52.06         5.43 o
  12  12 -10         24.57         34.65         6.09 o
  13  12 -10         45.53         33.84         6.76 o
  14  12 -10         47.37         43.19         6.84 o
 -10  13 -10        233.96        165.40         8.81 o
  -9  13 -10         57.04         76.08         9.23 o
  -8  13 -10         82.90         94.28         9.13 o
  -7  13 -10         68.89         51.75         8.08 o
  -6  13 -10        293.22        241.63        12.05 o
  -5  13 -10         84.60         91.93         9.33 o
  -4  13 -10        572.91        570.73        17.42 o
  -3  13 -10        138.13        145.11         9.69 o
  -2  13 -10       1823.02       1854.44        46.58 o
  -1  13 -10        303.18        263.58        17.06 o
   0  13 -10        596.65        764.86        43.77 o
   1  13 -10         32.66         12.68         7.53 o
   2  13 -10        539.39        675.39        13.81 o
   3  13 -10        115.80         79.40         6.50 o
   4  13 -10        286.46        173.81         6.87 o
   5  13 -10        266.09        203.90         7.44 o
   6  13 -10        104.31         71.72         5.98 o
   7  13 -10         17.91         25.84         5.74 o
   8  13 -10        427.84        570.09        12.41 o
   9  13 -10         70.09         40.62         5.29 o
  10  13 -10         18.24         18.99         5.78 o
  11  13 -10          0.62          2.15         4.50 o
  12  13 -10         20.49         25.54         6.15 o
  13  13 -10         24.21         43.94         8.79 o
  -9  14 -10         69.79         50.00         9.24 o
  -8  14 -10        278.83        233.46        11.10 o
  -7  14 -10         97.75         84.80         9.42 o
  -6  14 -10          9.01         58.79         9.88 o
  -5  14 -10        546.45        452.31        18.35 o
  -4  14 -10        633.52        654.06        21.29 o
  -3  14 -10         75.85         86.56         9.77 o
  -2  14 -10        304.41        348.31        19.17 o
  -1  14 -10        377.50        356.59        23.28 o
   0  14 -10       1192.37       1084.41        49.68 o
   1  14 -10        287.95        281.61         9.55 o
   2  14 -10       1023.78       1371.21        26.86 o
   3  14 -10         59.45         53.71         7.29 o
   4  14 -10        662.80        877.12        31.13 o
   5  14 -10        499.48        428.74        12.07 o
   6  14 -10        157.63        185.17         8.28 o
   7  14 -10         82.52         60.48         5.74 o
   8  14 -10        115.74        137.72         7.98 o
   9  14 -10          5.24          3.65         4.67 o
  10  14 -10        567.23        693.45        11.70 o
  11  14 -10          0.14          6.26         6.16 o
  12  14 -10         40.76         61.81         7.14 o
  13  14 -10         72.17         57.78         5.44 o
  -9  15 -10        160.89        185.92        12.77 o
  -8  15 -10        153.41        131.61        20.80 o
  -7  15 -10        321.08        362.10        21.78 o
  -6  15 -10        115.29        183.37         8.62 o
  -5  15 -10        234.07        203.64        10.91 o
  -4  15 -10        258.74        249.89        24.33 o
  -3  15 -10         66.05         66.70        10.25 o
  -2  15 -10        114.63        150.89        10.30 o
  -1  15 -10        192.81        244.20        10.81 o
   0  15 -10         38.49         59.39         7.78 o
   1  15 -10        416.73        335.33        13.44 o
   2  15 -10        185.23        309.69        10.76 o
   3  15 -10        934.85        978.70        19.82 o
   4  15 -10        168.42        169.02         7.24 o
   5  15 -10         53.10         74.06         6.85 o
   6  15 -10        292.88        400.19         9.99 o
   7  15 -10          4.39         11.35         6.57 o
   8  15 -10         92.34        143.93         8.39 o
   9  15 -10        167.54        180.22         6.70 o
  10  15 -10          9.08         12.14         5.53 o
  11  15 -10        209.07        140.76        12.31 o
  12  15 -10         25.17         32.15         6.69 o
  -7  16 -10        101.64        111.17        22.75 o
  -6  16 -10        164.31        214.51         9.59 o
  -5  16 -10         26.74         16.34         8.09 o
  -4  16 -10        153.69        193.23        11.89 o
  -3  16 -10         18.58         -0.10        10.27 o
  -2  16 -10         79.37         43.71         8.18 o
  -1  16 -10         68.32         67.08         7.41 o
   0  16 -10        649.95        594.84        14.09 o
   1  16 -10        187.21        165.33         8.76 o
   2  16 -10        336.99        425.45         9.76 o
   3  16 -10         17.14          4.53         6.64 o
   4  16 -10        540.63        770.07        16.78 o
   5  16 -10        111.29         79.58         6.66 o
   6  16 -10         96.90        126.05         7.72 o
   7  16 -10        350.73        273.32         9.28 o
   8  16 -10        216.28        183.48         8.45 o
   9  16 -10         28.72         30.03         6.44 o
  10  16 -10        443.41        714.97        21.23 o
  11  16 -10         18.98          8.78         5.09 o
  -7  17 -10         42.27         47.90        13.59 o
  -6  17 -10        334.25        393.68        37.62 o
  -5  17 -10         38.97         30.53         6.45 o
  -4  17 -10         24.53         23.61         5.89 o
  -3  17 -10         36.00         62.01        11.71 o
  -2  17 -10        151.54        191.74         9.07 o
  -1  17 -10        162.37        245.60        15.55 o
   0  17 -10         40.71         31.48         7.04 o
   1  17 -10        380.60        422.64        14.32 o
   2  17 -10        546.83        690.48        22.85 o
   3  17 -10        464.84        336.98        10.86 o
   4  17 -10        271.27        388.87        11.80 o
   5  17 -10         55.98         48.21         5.95 o
   6  17 -10        267.96        232.94         8.67 o
   7  17 -10         68.65         53.31         8.49 o
   8  17 -10         72.35        108.60         7.61 o
   9  17 -10         71.62         91.20         9.71 o
  10  17 -10         35.00         52.42         7.41 o
  -5  18 -10        135.00        101.07        14.27 o
  -4  18 -10        129.11        162.79        17.27 o
  -3  18 -10        259.83        411.03        24.93 o
  -2  18 -10        610.21        570.60        33.56 o
  -1  18 -10        170.40        135.38         8.99 o
   0  18 -10        206.77        158.98         9.38 o
   1  18 -10          7.19          2.79         5.18 o
   2  18 -10        363.87        398.24        11.34 o
   3  18 -10        277.06        186.22        10.00 o
   4  18 -10         84.74        139.04         6.71 o
   5  18 -10        141.13        121.73         7.62 o
   6  18 -10         32.98         35.73         6.49 o
   7  18 -10         23.69         30.79         8.49 o
   8  18 -10        161.66        199.00         9.48 o
   9  18 -10         73.47         68.44         7.75 o
  -5  19 -10        121.87        111.58        11.26 o
  -4  19 -10        100.72        115.94        13.07 o
  -3  19 -10        143.78        162.64        15.77 o
  -2  19 -10        384.68        353.67        21.33 o
  -1  19 -10         79.11         69.08        14.12 o
   0  19 -10         13.94         26.34         8.84 o
   1  19 -10         22.81         22.39         5.61 o
   2  19 -10         31.71         79.72         6.44 o
   3  19 -10         36.30         26.88         6.36 o
   4  19 -10        227.28        343.13        13.76 o
   5  19 -10         12.76         21.88         5.79 o
   6  19 -10        238.74        319.84        13.79 o
   7  19 -10        107.38         92.33         7.12 o
   8  19 -10        198.50        210.32         9.80 o
  -3  20 -10        330.28        298.70        16.82 o
  -1  20 -10         77.70         48.06        11.41 o
   1  20 -10          9.32         15.32        11.86 o
   2  20 -10          7.27         15.32         8.17 o
   3  20 -10         13.79         21.00         7.74 o
   4  20 -10         39.50         34.39        11.11 o
   6  20 -10         67.37        117.42         7.91 o
  -1  21 -10         58.98         26.73         8.71 o
   0  21 -10        183.61        279.18        16.82 o
   1  21 -10        106.19         61.27        11.11 o
 -13   0  -9          9.07          3.15        11.26 o
 -11   0  -9        314.62        280.85        11.93 o
  -9   0  -9       1027.69        913.95        20.60 o
  -7   0  -9       3264.52       3618.30        49.80 o
  -5   0  -9        182.23        133.36         8.74 o
  -3   0  -9        523.09        456.82        14.16 o
  -1   0  -9       5712.80       5851.88       165.99 o
   1   0  -9       9359.06      12622.30       278.46 o
   3   0  -9       2579.49       4773.02        75.23 o
   5   0  -9       8115.61       9948.58       149.58 o
   7   0  -9       5654.98       5593.24        53.18 o
   9   0  -9       3223.58       4323.26        48.30 o
  11   0  -9       1080.21       1531.72        34.62 o
  13   0  -9        373.77        373.07        12.56 o
  15   0  -9        404.06        592.72        17.53 o
  17   0  -9        270.29        381.90        17.87 o
 -13   1  -9          8.31          9.25         8.17 o
 -12   1  -9        151.62        157.64         5.64 o
 -11   1  -9         93.26         85.10         6.55 o
 -10   1  -9        488.49        407.44        11.62 o
  -9   1  -9        528.25        568.39        12.80 o
  -8   1  -9         36.94         75.64         5.53 o
  -7   1  -9        368.55        435.21         9.18 o
  -6   1  -9       1254.53       1011.56        24.45 o
  -5   1  -9        593.15        541.23        19.43 o
  -4   1  -9       1078.30       1077.22        16.64 o
  -3   1  -9        105.55        160.49         7.46 o
  -2   1  -9       5186.81       4841.80       104.16 o
  -1   1  -9       3012.93       3197.28        33.37 o
   0   1  -9       3515.24       3532.72        76.71 o
   1   1  -9        526.17        697.08         6.29 o
   2   1  -9       2389.59       2594.67        38.45 o
   3   1  -9       1030.27       1915.03        20.81 o
   4   1  -9        430.74        407.14         5.43 o
   5   1  -9       1239.35       1312.05        10.04 o
   6   1  -9       1574.31       1415.66        12.87 o
   7   1  -9         97.91         95.07         3.30 o
   8   1  -9        146.76        241.76         4.96 o
   9   1  -9         15.97         14.02         3.44 o
  10   1  -9        735.51        747.99        10.82 o
  11   1  -9         98.56        133.25         6.74 o
  12   1  -9          8.12          1.10         5.18 o
  13   1  -9         54.63        165.36         7.25 o
  14   1  -9         76.08         75.60         8.63 o
  15   1  -9         44.26         71.19         6.00 o
  16   1  -9        162.97        185.22         8.57 o
  17   1  -9          4.73          7.30         5.73 o
 -13   2  -9        201.69        191.45        11.41 o
 -12   2  -9         20.20         12.10         4.64 o
 -11   2  -9        107.02         76.39         7.71 o
 -10   2  -9        994.94        912.32        22.92 o
  -9   2  -9        985.57        982.57        15.06 o
  -8   2  -9        170.62        132.58         6.16 o
  -7   2  -9        448.09        474.28         9.98 o
  -6   2  -9        225.80        210.46         6.59 o
  -5   2  -9        218.02        439.81        11.69 o
  -4   2  -9       1939.81       1727.12        24.88 o
  -3   2  -9        713.05       1108.39        15.40 o
  -2   2  -9       2185.80       2078.85        32.56 o
  -1   2  -9       3231.65       3414.25        75.69 o
   0   2  -9       5203.55       3271.71        65.52 o
   1   2  -9       5065.29       4903.93        74.52 o
   2   2  -9       2340.51       2415.13        34.68 o
   3   2  -9       6173.24       7530.05        44.88 o
   4   2  -9        939.25        822.85        12.31 o
   5   2  -9        389.68        490.49         5.42 o
   6   2  -9       1201.31       1078.56        10.74 o
   7   2  -9       2778.46       2685.39        17.51 o
   8   2  -9         36.26         67.23         3.57 o
   9   2  -9       3337.86       4153.56        32.61 o
  10   2  -9        367.46        400.33         7.23 o
  11   2  -9        495.81        447.40        10.56 o
  12   2  -9         41.85         52.37         5.74 o
  13   2  -9        120.12        152.53         6.66 o
  14   2  -9         22.25         -2.94         7.39 o
  15   2  -9         56.49         83.64         5.55 o
  16   2  -9          9.40          7.57         6.91 o
 -13   3  -9        110.92         87.55        13.37 o
 -12   3  -9          2.60         11.44         4.47 o
 -11   3  -9        253.68        220.96         8.41 o
 -10   3  -9        137.57        149.73         7.41 o
  -9   3  -9       1208.30       1179.73        17.40 o
  -8   3  -9       1171.43       1246.90        30.97 o
  -7   3  -9         12.20         36.86         5.41 o
  -6   3  -9        273.63        162.30         6.05 o
  -5   3  -9        546.00        577.31        15.79 o
  -4   3  -9        941.35        813.83        21.88 o
  -3   3  -9       4354.16       5046.53        82.24 o
  -2   3  -9        105.93        226.65         6.28 o
  -1   3  -9       1629.12       2343.80        50.19 o
   0   3  -9       1749.82       1761.84        32.75 o
   1   3  -9       1613.40       3872.92        53.15 o
   2   3  -9       6867.86       5299.22       104.12 o
   3   3  -9       2280.51       2409.07        21.77 o
   4   3  -9       1492.32       1229.16        19.78 o
   5   3  -9       1196.11       1643.21        11.88 o
   6   3  -9        172.49        182.52         3.82 o
   7   3  -9       1548.23       1628.28        12.57 o
   8   3  -9        519.44        386.62         7.22 o
   9   3  -9         37.97         35.88         3.48 o
  10   3  -9         80.15         71.95         4.58 o
  11   3  -9        433.60        568.62        12.37 o
  12   3  -9         17.11          4.69         5.19 o
  13   3  -9        184.74        290.59         8.49 o
  14   3  -9        122.30         88.30         8.57 o
  15   3  -9        251.17        396.73        10.06 o
  16   3  -9         28.91         13.23         6.65 o
 -13   4  -9         59.02         44.60         8.41 o
 -12   4  -9        224.37        204.83         7.69 o
 -11   4  -9        234.53        224.44         7.17 o
 -10   4  -9        211.45        190.25         8.48 o
  -9   4  -9         45.04         86.26         6.26 o
  -8   4  -9         84.04         72.79         6.75 o
  -7   4  -9        110.68        210.58         6.66 o
  -6   4  -9        276.20        209.97         7.17 o
  -5   4  -9        286.47        405.54         8.75 o
  -4   4  -9       2607.95       2552.56        34.02 o
  -3   4  -9         31.40         22.73         4.67 o
  -2   4  -9       1234.25       1065.29        15.96 o
  -1   4  -9        224.49        379.23         8.22 o
   0   4  -9        289.73        534.91         7.66 o
   1   4  -9       6605.51       9606.20        99.83 o
   2   4  -9        836.36        837.99        11.51 o
   3   4  -9        406.47        678.61        16.65 o
   4   4  -9        726.50        808.58        19.33 o
   5   4  -9       1656.07       2582.24        29.23 o
   6   4  -9         68.57         35.65         2.77 o
   7   4  -9        182.08         75.69         2.92 o
   8   4  -9         28.78         35.70         3.43 o
   9   4  -9        129.64        243.60         5.40 o
  10   4  -9          4.25          5.33         4.32 o
  11   4  -9        269.43        438.34         8.87 o
  12   4  -9         46.67        120.39         7.56 o
  13   4  -9        128.63        126.56         6.61 o
  14   4  -9         42.73         68.37         7.37 o
  15   4  -9         18.91         16.70         5.66 o
  16   4  -9        149.06        139.93         8.33 o
 -13   5  -9        135.39        104.67        10.66 o
 -12   5  -9         22.16         26.15         6.29 o
 -11   5  -9        182.63        139.19         6.56 o
 -10   5  -9        146.44        170.36         8.67 o
  -9   5  -9        132.93        138.79         6.66 o
  -8   5  -9        307.76        253.07         7.68 o
  -7   5  -9         69.46         77.18         5.99 o
  -6   5  -9         93.97        108.06         6.23 o
  -5   5  -9       1181.34       1105.35        15.28 o
  -4   5  -9        844.61        850.43        20.33 o
  -3   5  -9        121.69        101.85         5.26 o
  -2   5  -9        369.15        499.43         9.44 o
  -1   5  -9       3638.37       4013.95        40.68 o
   0   5  -9       1749.16       1354.41        23.91 o
   1   5  -9       1621.40       2515.18        41.53 o
   2   5  -9       2342.25       2821.22        39.40 o
   3   5  -9       1364.39       2148.91        39.12 o
   4   5  -9        158.07        240.16         5.52 o
   5   5  -9       2704.42       2912.60        61.67 o
   6   5  -9        273.94        251.90         5.01 o
   7   5  -9        667.12        703.67         7.88 o
   8   5  -9        207.22         79.70         4.35 o
   9   5  -9        106.47        115.69         4.77 o
  10   5  -9        190.87         98.85         5.39 o
  11   5  -9        196.46        202.55         6.27 o
  12   5  -9         78.29         44.28         7.29 o
  13   5  -9         66.20         61.47         5.63 o
  14   5  -9         71.09         82.50         6.43 o
  15   5  -9        211.87        297.66         9.01 o
  16   5  -9         57.88         77.45         8.52 o
 -12   6  -9        124.14        129.36         8.78 o
 -11   6  -9         72.06         72.63         5.95 o
 -10   6  -9        563.77        577.25        12.58 o
  -9   6  -9        671.16        626.75        11.75 o
  -8   6  -9        216.74        236.16         8.18 o
  -7   6  -9        928.72        917.16        12.59 o
  -6   6  -9       1819.73       1750.79        31.09 o
  -5   6  -9        182.42        135.75         5.54 o
  -4   6  -9        216.92        216.58         6.93 o
  -3   6  -9        664.96        716.16        10.24 o
  -2   6  -9        953.13        780.88        10.08 o
  -1   6  -9       2610.70       3356.51        66.44 o
   0   6  -9       4661.38       4234.79        54.82 o
   1   6  -9       9248.08      11860.52       136.62 o
   2   6  -9       2094.03       1718.64        29.13 o
   3   6  -9       3918.95       4748.75        46.64 o
   4   6  -9       1842.06       1525.83        27.46 o
   5   6  -9        120.68        203.43         3.91 o
   6   6  -9        606.08        378.34         5.59 o
   7   6  -9        580.47        861.80        11.19 o
   8   6  -9        329.63        280.43         6.72 o
   9   6  -9       3800.41       4177.57        34.71 o
  10   6  -9        703.05        750.17        19.15 o
  11   6  -9        384.11        377.11         7.80 o
  12   6  -9        179.67         99.61         6.91 o
  13   6  -9         20.07         56.81         7.72 o
  14   6  -9        322.93        308.90         9.20 o
  15   6  -9         34.92        107.73         5.90 o
  16   6  -9         52.31         43.25        10.81 o
 -12   7  -9          0.56         12.38         7.63 o
 -11   7  -9        260.13        222.70         8.08 o
 -10   7  -9        163.58        146.68         7.23 o
  -9   7  -9         55.21         43.36         5.83 o
  -8   7  -9        293.24        287.58        10.32 o
  -7   7  -9        654.85        645.23        12.17 o
  -6   7  -9       2073.32       1788.76        36.61 o
  -5   7  -9       1676.22       1716.07        17.49 o
  -4   7  -9        429.51        441.01        11.39 o
  -3   7  -9         20.81         32.19         5.71 o
  -2   7  -9        880.86        921.34        13.83 o
  -1   7  -9        757.72        809.52        16.76 o
   0   7  -9       3968.53       3605.99        70.89 o
   1   7  -9        329.41        417.85        11.01 o
   2   7  -9       1825.00       1968.02        48.00 o
   3   7  -9        203.69        273.11        11.72 o
   4   7  -9        451.05        344.37         7.62 o
   5   7  -9        583.08       1143.67        21.67 o
   6   7  -9        675.56        769.14        18.00 o
   7   7  -9        212.28        349.79         6.23 o
   8   7  -9       1798.37       1968.97        44.00 o
   9   7  -9         86.51         53.73         4.39 o
  10   7  -9        955.96        829.39        21.19 o
  11   7  -9        528.23        619.15        12.54 o
  12   7  -9         34.45         42.38         6.92 o
  13   7  -9         13.87         18.42         8.89 o
  14   7  -9         43.35         26.74         5.31 o
  15   7  -9         15.45         21.51         4.37 o
  16   7  -9         17.98         26.73         9.31 o
 -12   8  -9         98.63         80.49        11.86 o
 -11   8  -9        282.90        262.69        20.50 o
 -10   8  -9        123.63        130.03         7.34 o
  -9   8  -9        721.14        731.97        14.31 o
  -8   8  -9         92.87         67.98         5.87 o
  -7   8  -9       1234.29       1272.47        18.85 o
  -6   8  -9        112.09        106.37         6.67 o
  -5   8  -9         49.79         50.59         5.00 o
  -4   8  -9        548.41        470.15        10.26 o
  -3   8  -9        885.33        926.15        15.24 o
  -2   8  -9        124.38         99.67         5.68 o
  -1   8  -9       2789.18       2929.67        38.50 o
   0   8  -9        526.61        427.41         7.01 o
   1   8  -9       5834.40       7557.64       112.99 o
   2   8  -9         24.65         39.69         3.66 o
   3   8  -9       1788.19       1965.84        19.86 o
   4   8  -9       1473.23       1276.23        37.13 o
   5   8  -9       1543.86       2374.22        27.99 o
   6   8  -9        739.16        641.00        13.43 o
   7   8  -9        531.72        344.14         7.82 o
   8   8  -9        159.87        148.93         7.29 o
   9   8  -9       2989.68       3696.27        31.38 o
  10   8  -9         14.46         14.23         5.29 o
  11   8  -9       1229.32       1183.50        17.83 o
  12   8  -9        474.68        444.86        11.77 o
  13   8  -9        146.17        244.64        21.78 o
  14   8  -9         45.82         24.68         5.49 o
  15   8  -9        354.34        331.79         9.77 o
 -12   9  -9        164.30        139.06        12.77 o
 -11   9  -9        107.44         75.81         7.72 o
 -10   9  -9        519.25        586.55        21.62 o
  -9   9  -9        160.55        155.15         9.27 o
  -8   9  -9        724.66        737.09        13.93 o
  -7   9  -9        472.72        492.48         9.97 o
  -6   9  -9        184.34        183.94         6.76 o
  -5   9  -9         42.40         62.16         5.31 o
  -4   9  -9        186.80        121.80         6.01 o
  -3   9  -9       2068.01       2179.29        34.30 o
  -2   9  -9       1047.24       1091.52        29.15 o
  -1   9  -9        383.13        373.89         9.53 o
   0   9  -9       4024.73       3956.79        89.71 o
   1   9  -9       1072.02       1676.48        23.08 o
   2   9  -9       2062.80       1970.73        45.96 o
   3   9  -9        669.98        736.33        11.12 o
   4   9  -9        478.54        324.48        11.83 o
   5   9  -9        913.58       1086.06        11.46 o
   6   9  -9       1423.03       1249.23        32.38 o
   7   9  -9         67.26        153.57         6.03 o
   8   9  -9       2567.43       2329.22        58.63 o
   9   9  -9        178.46        194.61         8.75 o
  10   9  -9         47.34         15.77         6.15 o
  11   9  -9         58.77         61.10         6.10 o
  12   9  -9         49.39         71.48         7.16 o
  13   9  -9         64.34         96.40         8.61 o
  14   9  -9         32.83         34.07         5.75 o
  15   9  -9         36.31         49.13         6.64 o
 -12  10  -9        273.28        253.35        14.42 o
 -11  10  -9         54.53         61.42        12.61 o
 -10  10  -9          2.77          7.20         7.53 o
  -9  10  -9        314.28        226.61        13.05 o
  -8  10  -9         90.65         58.13         7.28 o
  -7  10  -9        127.98        117.40         6.38 o
  -6  10  -9         29.97         20.41         6.43 o
  -5  10  -9        141.89        212.75         7.92 o
  -4  10  -9        876.02        769.30        17.65 o
  -3  10  -9        561.68        479.36        10.46 o
  -2  10  -9        178.13        197.53         6.63 o
  -1  10  -9        739.87        517.19         9.72 o
   0  10  -9        775.02        606.22        11.51 o
   1  10  -9       1542.41       1766.84        23.20 o
   2  10  -9       1498.73       1156.61        25.09 o
   3  10  -9        887.75        954.27        12.34 o
   4  10  -9       1715.01       1671.76        55.08 o
   5  10  -9       1274.57       1464.41        16.46 o
   6  10  -9        589.12        680.37        19.09 o
   7  10  -9       1819.74       1853.17        18.78 o
   8  10  -9        452.00        352.65        11.97 o
   9  10  -9       1221.92       1149.28        15.53 o
  10  10  -9        172.88        221.96         8.69 o
  11  10  -9        311.46        250.13         8.29 o
  12  10  -9        126.37        153.38         7.79 o
  13  10  -9         44.26         44.95         7.17 o
  14  10  -9         54.71         46.91         5.50 o
  15  10  -9         21.59         26.03         5.23 o
 -11  11  -9        230.56        230.67        16.07 o
 -10  11  -9        164.47        149.89        11.84 o
  -9  11  -9         64.55         75.53         8.24 o
  -8  11  -9        223.39        186.53         9.62 o
  -7  11  -9        354.55        358.96         9.80 o
  -6  11  -9        116.58         98.26         7.27 o
  -5  11  -9        542.89        397.96        10.51 o
  -4  11  -9        344.51        342.25         9.15 o
  -3  11  -9        300.40        376.67        14.86 o
  -2  11  -9         91.16        133.57         6.60 o
  -1  11  -9        899.65        925.04        14.73 o
   0  11  -9        180.69        116.56         5.75 o
   1  11  -9        739.04        591.26         9.85 o
   2  11  -9        116.82        144.11         5.55 o
   3  11  -9        565.37        532.15         8.41 o
   4  11  -9        366.06        285.78         8.34 o
   5  11  -9       1503.44       1763.29        18.62 o
   6  11  -9         29.07         26.58         4.64 o
   7  11  -9        344.39        487.14         9.63 o
   8  11  -9        111.24        206.72         7.76 o
   9  11  -9         78.32         72.07         6.82 o
  10  11  -9        180.36        147.08         7.08 o
  11  11  -9        292.66        310.92         9.21 o
  12  11  -9         10.88         30.38         5.54 o
  13  11  -9        104.29        180.39         9.11 o
  14  11  -9          7.59         11.41         5.89 o
 -11  12  -9        150.46         99.57        10.96 o
 -10  12  -9         65.24         77.23         9.24 o
  -9  12  -9        188.11        151.63        15.24 o
  -8  12  -9         45.33         47.94         7.19 o
  -7  12  -9        236.28        269.95         8.11 o
  -6  12  -9        268.99        229.14         9.66 o
  -5  12  -9        392.98        322.18        10.03 o
  -4  12  -9       1317.75       1234.18        19.44 o
  -3  12  -9        480.59        398.08        10.85 o
  -2  12  -9       1576.72       1356.69        50.28 o
  -1  12  -9       1141.87       1920.56        84.65 o
   0  12  -9        632.23        713.43        25.28 o
   1  12  -9        452.90        603.70        22.41 o
   2  12  -9        214.22        204.46         7.14 o
   3  12  -9        636.57        876.11        33.70 o
   4  12  -9        537.27        583.87        23.76 o
   5  12  -9        643.70       1053.07        13.99 o
   6  12  -9        282.82        228.74         6.77 o
   7  12  -9        144.10        267.52         7.78 o
   8  12  -9         15.35         16.81         5.61 o
   9  12  -9         29.81         34.96         6.03 o
  10  12  -9        131.12        101.92         6.87 o
  11  12  -9         10.91          7.54         5.16 o
  12  12  -9         18.94         45.52         5.99 o
  13  12  -9         24.01         21.55         6.05 o
  14  12  -9        187.97        128.85        13.22 o
 -10  13  -9          3.80          3.57         6.82 o
  -9  13  -9         37.54         38.97        10.14 o
  -8  13  -9        563.11        494.40        41.14 o
  -7  13  -9        403.43        416.95        37.47 o
  -6  13  -9         56.39         47.90         7.04 o
  -5  13  -9        281.34        265.39        10.44 o
  -4  13  -9        136.32        140.37         8.67 o
  -3  13  -9         94.01        134.63         8.58 o
  -2  13  -9       2098.16       1693.63        62.22 o
  -1  13  -9       1167.10       1754.29        60.89 o
   0  13  -9        777.21        696.70        29.60 o
   1  13  -9         57.22         83.59         7.10 o
   2  13  -9        102.52         83.76         5.65 o
   3  13  -9        146.81        160.69         7.81 o
   4  13  -9        186.36        238.15         7.51 o
   5  13  -9        340.09        411.73        10.83 o
   6  13  -9         22.12         21.42         5.07 o
   7  13  -9         39.70         90.60         6.22 o
   8  13  -9         48.27         27.78         6.09 o
   9  13  -9         63.28         40.33         5.40 o
  10  13  -9         55.33         45.29         6.76 o
  11  13  -9        176.09        344.92         9.86 o
  12  13  -9         23.14          6.77         6.16 o
  13  13  -9         78.62         75.95         6.93 o
 -10  14  -9         64.83         53.91         8.41 o
  -9  14  -9         13.49         29.03         6.39 o
  -8  14  -9         85.49         69.72         8.89 o
  -7  14  -9        148.85        201.43        11.05 o
  -6  14  -9         87.75         49.12        11.72 o
  -5  14  -9        137.53        101.96         8.33 o
  -4  14  -9        114.28        113.23        10.01 o
  -3  14  -9        127.70        111.91        10.34 o
  -2  14  -9         56.49         44.32         8.23 o
  -1  14  -9        369.32        473.31        23.04 o
   0  14  -9        445.39        376.18        12.52 o
   1  14  -9        997.58       1170.54        32.85 o
   2  14  -9         88.48         57.00         6.06 o
   3  14  -9        354.31        358.95         9.45 o
   4  14  -9        269.74        215.05         7.69 o
   5  14  -9        198.61        312.21        13.63 o
   6  14  -9        214.83        277.32         9.59 o
   7  14  -9        292.44        318.14         8.58 o
   8  14  -9         81.55         60.28         6.38 o
   9  14  -9         97.19        159.08         6.86 o
  10  14  -9         21.38         45.35         5.19 o
  11  14  -9        153.80        167.76         7.22 o
  12  14  -9         63.52         77.76         6.63 o
  13  14  -9         65.61         85.62         7.96 o
  -9  15  -9         17.98         14.47         6.52 o
  -8  15  -9        320.25        295.97        39.72 o
  -7  15  -9        127.23        163.44        10.27 o
  -6  15  -9         45.72         62.78         8.35 o
  -5  15  -9         10.83         12.38        11.71 o
  -4  15  -9         12.71         22.82         8.15 o
  -3  15  -9        223.38        269.55        13.76 o
  -2  15  -9         43.47         44.53         7.86 o
  -1  15  -9        275.94        249.60        10.97 o
   0  15  -9       1052.75        865.10        19.80 o
   1  15  -9         29.76         53.82         6.17 o
   2  15  -9        291.55        277.79         9.06 o
   3  15  -9        124.31        134.28         6.76 o
   4  15  -9        126.54        149.23         8.77 o
   5  15  -9         74.59         90.68         7.24 o
   6  15  -9         34.70         19.68         5.94 o
   7  15  -9        248.22        341.13         9.27 o
   8  15  -9        201.75        184.52         8.33 o
   9  15  -9         30.09         19.69         4.65 o
  10  15  -9         77.69         96.45         6.45 o
  11  15  -9        125.52        115.65         7.32 o
  12  15  -9        103.96        115.80        28.38 o
  -8  16  -9         13.91         14.09         7.06 o
  -7  16  -9        171.28        190.75        12.10 o
  -6  16  -9        179.29        167.29         9.45 o
  -5  16  -9        276.46        298.58        11.66 o
  -4  16  -9         10.07         11.53         8.23 o
  -3  16  -9        320.30        185.95         9.56 o
  -2  16  -9        226.38        283.07        18.22 o
  -1  16  -9       1276.45       1117.46        39.43 o
   0  16  -9         37.59         29.66         6.74 o
   1  16  -9        168.59        171.19         7.10 o
   2  16  -9        142.99        136.53         6.55 o
   3  16  -9        335.65        305.71         8.21 o
   4  16  -9        349.49        291.39         8.42 o
   5  16  -9        405.52        477.34        11.57 o
   6  16  -9         27.46         29.13         6.44 o
   7  16  -9        357.68        340.69        10.05 o
   8  16  -9         13.63         25.79         6.19 o
   9  16  -9        162.15        183.17         8.28 o
  10  16  -9          5.71         -3.09         6.56 o
  11  16  -9        245.78        219.93        12.58 o
  12  16  -9        164.78        128.55        10.96 o
  -8  17  -9        335.81        318.37        15.92 o
  -7  17  -9        130.39        127.41         9.50 o
  -6  17  -9        276.25        286.19        22.83 o
  -5  17  -9         37.49         33.02         7.87 o
  -4  17  -9        131.09        198.38        13.91 o
  -3  17  -9        226.48        248.33        13.72 o
  -2  17  -9        339.59        445.52        25.96 o
  -1  17  -9         90.66         64.82         6.98 o
   0  17  -9        260.72        280.60        11.16 o
   1  17  -9        220.37        248.07        13.95 o
   2  17  -9        309.01        259.47         7.91 o
   3  17  -9        255.90        315.38        10.20 o
   4  17  -9         11.81         11.90         5.85 o
   5  17  -9        338.13        406.29        10.44 o
   6  17  -9         72.83         37.05         5.62 o
   7  17  -9         35.65         66.25         9.02 o
   8  17  -9        138.18        150.63         9.31 o
   9  17  -9         18.78         22.42         6.54 o
  10  17  -9        178.30        153.67         7.84 o
  11  17  -9         37.46         57.22         9.31 o
  -7  18  -9         46.41         45.05         8.41 o
  -6  18  -9        312.80        243.59        16.22 o
  -5  18  -9          2.00         18.17        11.86 o
  -4  18  -9        237.57        319.58        23.13 o
  -3  18  -9        197.94        158.38        11.23 o
  -2  18  -9        257.97        241.21        10.76 o
  -1  18  -9        494.66        567.92        25.53 o
   0  18  -9         22.83          9.51         5.86 o
   1  18  -9        361.93        381.24        11.74 o
   2  18  -9        376.21        395.54        14.30 o
   3  18  -9         28.71         71.77         5.85 o
   4  18  -9        163.04        167.62         7.44 o
   5  18  -9        329.12        444.97        12.00 o
   6  18  -9        133.74        108.82         8.91 o
   7  18  -9        300.87        397.99        16.82 o
   8  18  -9         70.75         57.89         7.40 o
   9  18  -9        379.27        493.04        27.18 o
  10  18  -9         18.71         25.38         7.96 o
  -3  19  -9        231.29        257.55        19.22 o
  -2  19  -9         42.39         68.78        14.57 o
  -1  19  -9         55.00         66.23        14.87 o
   0  19  -9         18.37         27.41         5.01 o
   1  19  -9        101.56         82.29         5.40 o
   2  19  -9        150.86        125.41         6.96 o
   3  19  -9        397.02        404.55        10.29 o
   4  19  -9         24.62         19.97         5.67 o
   5  19  -9        197.69        223.64        10.34 o
   6  19  -9         22.46         15.90         8.28 o
   7  19  -9        138.67        201.29         9.27 o
   8  19  -9         47.04         73.21         7.86 o
  -4  20  -9        108.58        112.63        13.07 o
  -1  20  -9         16.61         13.07         7.75 o
   0  20  -9         18.23          8.94         8.64 o
   1  20  -9         16.07         20.27         5.92 o
   2  20  -9          3.03          3.14         4.98 o
   3  20  -9         31.54         19.40         5.11 o
   4  20  -9         37.89         38.49         6.73 o
   5  20  -9         12.82         17.25         7.35 o
   7  20  -9         49.10         57.07         9.31 o
  -2  21  -9         44.44         23.73         9.46 o
  -1  21  -9        144.01        209.05        15.47 o
   0  21  -9         70.89         47.91        11.26 o
   1  21  -9        109.82         71.93        12.01 o
   2  21  -9         59.54         30.19        10.81 o
 -12   0  -8         91.21         68.74         7.20 o
 -10   0  -8        822.56        747.59        21.25 o
  -8   0  -8        341.06        520.01        18.16 o
  -6   0  -8        351.66        341.99        13.82 o
  -4   0  -8       2393.41       3063.70        64.42 o
  -2   0  -8       6613.82       7889.19        94.15 o
   0   0  -8      31367.89      40101.93       730.07 o
   2   0  -8       7790.11       7018.17        75.01 o
   4   0  -8       5106.96       6749.28        72.88 o
   6   0  -8       3925.17       4118.23        35.34 o
   8   0  -8        622.27        615.61        10.28 o
  10   0  -8        452.03        321.66         9.96 o
  12   0  -8        397.56        434.80        12.08 o
  14   0  -8        253.91        517.02        18.40 o
  16   0  -8        286.99        250.85        13.85 o
 -13   1  -8         52.51         51.66         6.02 o
 -12   1  -8         19.99          9.96         4.38 o
 -11   1  -8        408.60        349.82        10.11 o
 -10   1  -8        769.18        620.49        11.57 o
  -9   1  -8        601.09        465.62        10.98 o
  -8   1  -8       1440.04       1513.39        27.91 o
  -7   1  -8        267.95        316.55         7.08 o
  -6   1  -8        229.28        252.40         9.03 o
  -5   1  -8        168.10        160.40         6.26 o
  -4   1  -8        490.00        552.57         9.91 o
  -3   1  -8       1689.00       1288.79        19.10 o
  -2   1  -8         30.48         43.78         3.53 o
  -1   1  -8      12148.50      12004.04       335.57 o
   0   1  -8        435.38        538.94        20.01 o
   1   1  -8       5793.23       5639.60        87.84 o
   2   1  -8        423.58       1054.36        13.91 o
   3   1  -8       1442.84        842.55        12.49 o
   4   1  -8       3949.50       4350.68        23.61 o
   5   1  -8       1814.59       2749.10        30.59 o
   6   1  -8        164.93        366.60         4.51 o
   7   1  -8       4150.32       4623.90        43.08 o
   8   1  -8         21.12         16.24         2.63 o
   9   1  -8        538.20        690.76         8.11 o
  10   1  -8        527.47        604.01         9.77 o
  11   1  -8        109.43        231.55         8.21 o
  12   1  -8         50.64         38.44         5.48 o
  13   1  -8        258.77        163.16         7.74 o
  14   1  -8         48.10        116.08         7.82 o
  15   1  -8        232.41        187.83         6.85 o
  16   1  -8         10.95         12.24         6.24 o
  17   1  -8         81.96         87.67         7.54 o
 -13   2  -8        155.87        156.48         8.45 o
 -12   2  -8        111.07        102.55         5.73 o
 -11   2  -8         56.20         61.02         6.96 o
 -10   2  -8        660.28        552.49         9.79 o
  -9   2  -8         33.73         21.28         5.39 o
  -8   2  -8        170.06        230.77         6.82 o
  -7   2  -8        653.15        690.34        10.50 o
  -6   2  -8        112.80        103.79         5.41 o
  -5   2  -8        247.43        231.00         8.70 o
  -4   2  -8       2003.23       2924.30        56.30 o
  -3   2  -8       2438.89       2235.42        39.12 o
  -2   2  -8       5270.04       5512.40        81.60 o
  -1   2  -8       1077.33        748.49        24.48 o
   0   2  -8       7483.67      11041.77       196.86 o
   1   2  -8        214.08        363.01         6.13 o
   2   2  -8        575.36        700.15         9.77 o
   3   2  -8        234.53        244.49         4.39 o
   4   2  -8       3236.30       4261.89        46.88 o
   5   2  -8        211.73        209.17         3.78 o
   6   2  -8       1124.86       1899.00        29.82 o
   7   2  -8        200.97        116.50         3.01 o
   8   2  -8       2732.04       4132.46        36.36 o
   9   2  -8        508.71        383.05         6.33 o
  10   2  -8       2475.04       2467.63        23.03 o
  11   2  -8        128.32        105.64         6.65 o
  12   2  -8       1135.51       1348.08        16.60 o
  13   2  -8         80.10         66.80         5.79 o
  14   2  -8        144.59        172.35        10.38 o
  15   2  -8         24.83         15.69         4.97 o
  16   2  -8        175.89        211.06        10.31 o
  17   2  -8          7.81          5.45         5.67 o
 -13   3  -8         25.58         21.96         5.69 o
 -12   3  -8        122.50        106.08         5.35 o
 -11   3  -8        154.40        156.33         8.55 o
 -10   3  -8         22.40         23.27         5.21 o
  -9   3  -8         18.89         19.81         5.93 o
  -8   3  -8        297.83        306.00         7.69 o
  -7   3  -8        363.90        314.27         6.35 o
  -6   3  -8         85.74         55.44         5.34 o
  -5   3  -8         28.99         58.61         5.27 o
  -4   3  -8       1768.29       1589.32        21.36 o
  -3   3  -8       2245.19       1380.52        16.84 o
  -2   3  -8       2192.50       2779.36        45.46 o
  -1   3  -8       3977.87       3107.83        33.69 o
   0   3  -8       1444.10       1093.67        24.60 o
   1   3  -8       1494.88       1859.44        42.47 o
   2   3  -8       3866.00       6163.33       111.97 o
   3   3  -8        267.61        283.29         5.08 o
   4   3  -8        886.70        656.25         6.01 o
   5   3  -8       3535.59       3291.46        36.74 o
   6   3  -8       1477.88       1608.43        14.90 o
   7   3  -8        326.84        383.20         6.24 o
   8   3  -8        141.32        187.42         4.38 o
   9   3  -8         90.42        103.43         4.01 o
  10   3  -8        147.77        134.06         4.64 o
  11   3  -8         69.18         40.02         6.73 o
  12   3  -8        802.13        735.98        12.67 o
  13   3  -8        131.05        120.71         6.67 o
  14   3  -8         32.35         22.77         7.48 o
  15   3  -8         52.02         40.60         5.10 o
  16   3  -8         27.66         41.85         7.32 o
 -13   4  -8        102.14         80.04         7.42 o
 -12   4  -8         20.35         12.06         4.82 o
 -11   4  -8        204.25        178.17         7.51 o
 -10   4  -8        174.00        137.01         7.39 o
  -9   4  -8        188.67        169.81         9.82 o
  -8   4  -8        540.01        615.50        10.20 o
  -7   4  -8        598.43        535.14         9.88 o
  -6   4  -8         66.95        101.15         5.78 o
  -5   4  -8       1010.64       1095.58        26.21 o
  -4   4  -8        864.54        963.93        24.76 o
  -3   4  -8       1197.52        922.93        13.86 o
  -2   4  -8       1524.96       2223.41        22.61 o
  -1   4  -8        843.25        739.63        13.92 o
   0   4  -8       4062.27       4670.04        54.85 o
   1   4  -8       1309.73       1442.02        25.04 o
   2   4  -8        416.26        202.96         4.60 o
   3   4  -8       1781.71       1550.51        25.04 o
   4   4  -8         19.44         20.46         2.37 o
   5   4  -8        101.78        115.06         3.18 o
   6   4  -8        428.09        484.71         6.21 o
   7   4  -8        163.03        151.03         3.52 o
   8   4  -8        946.86        577.72         7.12 o
   9   4  -8        130.68        165.65         4.89 o
  10   4  -8         90.89        100.16         5.14 o
  11   4  -8         76.89         96.40         6.30 o
  12   4  -8        174.70        228.53         9.75 o
  13   4  -8        536.81        469.64        14.81 o
  14   4  -8        221.38        275.70        11.49 o
  15   4  -8         73.36         39.03         4.83 o
  16   4  -8         50.37         66.45         7.36 o
 -13   5  -8          2.16         13.16         7.14 o
 -12   5  -8        248.40        202.88         6.50 o
 -11   5  -8        101.57         85.63         6.51 o
 -10   5  -8        217.11        142.28         7.86 o
  -9   5  -8        585.36        589.71        13.77 o
  -8   5  -8        106.71         96.43         6.04 o
  -7   5  -8         46.32         39.79         5.49 o
  -6   5  -8        323.68        420.53         8.34 o
  -5   5  -8         29.61         22.70         4.30 o
  -4   5  -8       3751.05       5097.88       145.30 o
  -3   5  -8        766.18        654.80        11.46 o
  -2   5  -8        862.17       1314.33        25.25 o
  -1   5  -8       3015.64       2967.99        27.89 o
   0   5  -8       3712.88       4618.06        42.16 o
   1   5  -8       1700.22       1613.35        31.57 o
   2   5  -8       1895.18       3148.13        53.92 o
   3   5  -8       1330.71       1360.60        26.84 o
   4   5  -8       4978.07       7987.75       122.63 o
   5   5  -8        201.86        214.98         4.17 o
   6   5  -8        139.71        127.54         3.39 o
   7   5  -8         93.97        117.67         3.60 o
   8   5  -8        163.64        117.27         4.72 o
   9   5  -8        252.84        281.85         6.02 o
  10   5  -8         22.31         59.30         4.78 o
  11   5  -8        635.16        577.29        10.78 o
  12   5  -8        316.01        275.50         9.70 o
  13   5  -8        471.89        534.31        14.66 o
  14   5  -8         93.93         66.07         6.11 o
  15   5  -8         84.45         72.32         7.45 o
  16   5  -8         21.91         36.49         6.08 o
 -12   6  -8         16.05         18.99         5.86 o
 -11   6  -8        180.14        175.83         7.47 o
 -10   6  -8        479.98        441.56        11.60 o
  -9   6  -8        166.18        145.84         6.40 o
  -8   6  -8        244.73        278.71         8.63 o
  -7   6  -8          1.48         10.42         4.78 o
  -6   6  -8        124.05        138.57         5.59 o
  -5   6  -8        318.20        185.14         6.66 o
  -4   6  -8       2097.90       2143.46        30.60 o
  -3   6  -8        468.95        337.38         7.64 o
  -2   6  -8        533.16        610.89         9.47 o
  -1   6  -8        450.40        505.97         9.13 o
   0   6  -8       2629.82       2456.34        46.46 o
   1   6  -8       3158.50       3212.29        52.64 o
   2   6  -8       5569.70       8035.08       128.65 o
   3   6  -8        367.95        341.70         5.99 o
   4   6  -8       1216.01       1785.29        16.75 o
   5   6  -8        740.72        500.89        10.05 o
   6   6  -8        896.60       1037.02        16.76 o
   7   6  -8          7.82          2.69         3.37 o
   8   6  -8       1906.81       2317.54        22.02 o
   9   6  -8        281.72        381.71         7.24 o
  10   6  -8        682.30        798.86        11.43 o
  11   6  -8        202.13         80.23         5.93 o
  12   6  -8         98.44         89.31         6.44 o
  13   6  -8        553.58        591.82        14.52 o
  14   6  -8         78.55         90.80         6.35 o
  15   6  -8         12.43          8.22         6.23 o
  16   6  -8        101.37         71.86         6.30 o
 -13   7  -8         79.31         97.46        11.11 o
 -12   7  -8         54.61         67.60         8.06 o
 -11   7  -8        230.79        171.40         7.39 o
 -10   7  -8         74.68         80.67         6.78 o
  -9   7  -8        623.93        661.71        12.71 o
  -8   7  -8        201.18        167.46         7.24 o
  -7   7  -8        712.06        690.85        13.28 o
  -6   7  -8         43.05        136.36         6.62 o
  -5   7  -8        273.10        261.61         6.51 o
  -4   7  -8         67.55         70.08         5.95 o
  -3   7  -8        169.15        146.53         6.73 o
  -2   7  -8        148.83        223.41         5.50 o
  -1   7  -8       1984.10       2107.77        29.33 o
   0   7  -8        351.59        476.45        20.29 o
   1   7  -8       2347.34       2495.06        69.83 o
   2   7  -8       1560.97       1801.98        26.07 o
   3   7  -8        154.61        229.11         5.12 o
   4   7  -8       2074.73       2274.73        18.49 o
   5   7  -8       1127.47        980.29        25.31 o
   6   7  -8         84.28        186.74         5.48 o
   7   7  -8        707.79        872.59        21.35 o
   8   7  -8         92.92        122.57         5.06 o
   9   7  -8       2625.73       2990.53        51.09 o
  10   7  -8        139.56        144.34         6.93 o
  11   7  -8       1636.61       1550.61        31.68 o
  12   7  -8        114.61        181.48         8.37 o
  13   7  -8         38.05         53.81         7.51 o
  14   7  -8        164.18        199.95         7.33 o
  15   7  -8        233.03        249.47        14.40 o
  16   7  -8          5.97         22.00         6.24 o
 -13   8  -8          5.01          0.15         7.81 o
 -12   8  -8         13.16         12.00         6.67 o
 -11   8  -8         73.23         62.27         6.07 o
 -10   8  -8        421.26        369.06        13.33 o
  -9   8  -8         71.71         63.23         6.74 o
  -8   8  -8        519.72        510.71        10.78 o
  -7   8  -8        205.89        179.94         7.04 o
  -6   8  -8        233.83        305.59         9.99 o
  -5   8  -8        455.68        342.22         7.48 o
  -4   8  -8       1574.09       1674.69        46.90 o
  -3   8  -8        121.02         88.33         6.04 o
  -2   8  -8       4060.62       4646.16        53.97 o
  -1   8  -8       1594.66       1141.07        22.38 o
   0   8  -8       3937.03       4125.86        36.02 o
   1   8  -8         12.54          9.72         2.90 o
   2   8  -8       1983.67       1448.87        14.42 o
   3   8  -8       2547.64       2335.14        52.64 o
   4   8  -8       2349.91       3778.78        58.93 o
   5   8  -8         33.77         42.26         3.43 o
   6   8  -8       1792.68       1980.74        31.41 o
   7   8  -8       1228.24       1173.74        29.13 o
   8   8  -8       3911.14       4639.60        45.16 o
   9   8  -8         29.53         19.12         4.44 o
  10   8  -8        422.94        507.67        11.74 o
  11   8  -8        217.41        208.30         8.75 o
  12   8  -8        254.41        367.00         9.62 o
  13   8  -8         40.55         16.66        10.64 o
  14   8  -8         92.58        162.26         7.29 o
  15   8  -8          4.48         14.72         5.76 o
  16   8  -8        213.40        281.73        15.62 o
 -12   9  -8         29.31         40.85        11.71 o
 -11   9  -8        203.18        195.75        10.60 o
 -10   9  -8        228.96        180.74         9.17 o
  -9   9  -8        401.59        337.37        11.23 o
  -8   9  -8         19.09         17.15         5.06 o
  -7   9  -8        202.15        142.33         6.75 o
  -6   9  -8       1279.95       1338.04        16.74 o
  -5   9  -8        139.31        172.05         6.90 o
  -4   9  -8        291.73        325.31         7.37 o
  -3   9  -8        637.07        764.16        12.50 o
  -2   9  -8        153.28        108.41         5.11 o
  -1   9  -8       2852.77       2157.81        43.35 o
   0   9  -8         35.56         43.55         4.10 o
   1   9  -8       1287.22       1199.90        21.28 o
   2   9  -8         19.72         30.11         3.35 o
   3   9  -8        546.34        457.61        11.35 o
   4   9  -8       1719.05       2137.81        32.05 o
   5   9  -8       1295.21       1382.20        33.38 o
   6   9  -8         84.52        121.93         5.10 o
   7   9  -8        902.67        952.65        22.73 o
   8   9  -8         18.46         18.22         4.91 o
   9   9  -8       1289.70       1507.97        36.17 o
  10   9  -8        137.07        205.65         7.92 o
  11   9  -8        136.84        147.61         6.88 o
  12   9  -8        291.93        396.89        13.79 o
  13   9  -8         67.93         69.03         8.17 o
  14   9  -8        131.52        129.56         7.19 o
  15   9  -8         57.80         51.09         5.50 o
 -12  10  -8         10.55         21.63         9.76 o
 -11  10  -8         61.64         59.47         7.91 o
 -10  10  -8        836.03        744.07        14.71 o
  -9  10  -8          9.26         10.37         6.95 o
  -8  10  -8        441.80        535.00        21.38 o
  -7  10  -8        499.59        552.87        11.64 o
  -6  10  -8        489.54        621.70        11.60 o
  -5  10  -8       1043.60        988.86        22.77 o
  -4  10  -8        414.63        346.10         9.32 o
  -3  10  -8        976.81        860.06        19.72 o
  -2  10  -8       1357.46       1321.92        34.78 o
  -1  10  -8        120.60         55.73         4.90 o
   0  10  -8       1545.05       1910.64        42.99 o
   1  10  -8        853.30        652.18        14.76 o
   2  10  -8        719.37       1106.85        24.71 o
   3  10  -8        876.73       1011.32        37.35 o
   4  10  -8        148.84        134.13         4.85 o
   5  10  -8        871.21        645.83        12.12 o
   6  10  -8        539.70        502.58         9.19 o
   7  10  -8         58.32         54.14         5.23 o
   8  10  -8       2123.43       2120.68        21.34 o
   9  10  -8        330.83        368.16         9.11 o
  10  10  -8        532.93        565.78        13.97 o
  11  10  -8         91.52         91.30         6.17 o
  12  10  -8         60.82        107.79        10.46 o
  13  10  -8         31.43         35.41         7.37 o
  14  10  -8         94.32         92.60         6.22 o
  15  10  -8         13.99         15.99         5.61 o
 -12  11  -8         85.39         72.23        10.36 o
 -11  11  -8         40.41         45.47         7.04 o
 -10  11  -8         99.89        128.95        11.49 o
  -9  11  -8        141.53        154.66         8.70 o
  -8  11  -8        207.36        243.43         9.04 o
  -7  11  -8         46.72         48.50         5.63 o
  -6  11  -8        238.10        283.30         9.99 o
  -5  11  -8        223.80        199.42         7.67 o
  -4  11  -8        262.17        313.72         8.97 o
  -3  11  -8       1367.95       1340.15        24.65 o
  -2  11  -8        310.31        515.84        15.01 o
  -1  11  -8        738.47        700.90        20.00 o
   0  11  -8        245.81        316.75         7.21 o
   1  11  -8        235.67        224.83         6.54 o
   2  11  -8       1579.84       1959.43        32.36 o
   3  11  -8        126.15         86.85         4.56 o
   4  11  -8       1429.87       1991.99        26.66 o
   5  11  -8        179.27        160.95         5.66 o
   6  11  -8        259.20        220.31         6.62 o
   7  11  -8         41.59         40.32         4.88 o
   8  11  -8          1.80         15.03         4.87 o
   9  11  -8        155.85        157.11         7.29 o
  10  11  -8        379.27        592.79        11.00 o
  11  11  -8         43.76         23.88         5.38 o
  12  11  -8        410.13        473.81        10.73 o
  13  11  -8         35.40         31.23         7.02 o
  14  11  -8        183.10        196.35         9.33 o
  15  11  -8         68.83         74.74         7.51 o
 -11  12  -8         95.15        107.53        12.61 o
 -10  12  -8         82.78         69.80         6.95 o
  -9  12  -8         89.30         86.99         8.51 o
  -8  12  -8        178.87        191.22        11.45 o
  -7  12  -8         92.87        127.54         7.09 o
  -6  12  -8        307.35        277.20         8.53 o
  -5  12  -8       1444.14       1255.35        29.00 o
  -4  12  -8        151.53        216.15         7.27 o
  -3  12  -8        565.59        462.72        10.50 o
  -2  12  -8        164.25        110.11         6.98 o
  -1  12  -8         33.18         14.75         5.49 o
   0  12  -8        764.97        796.53        13.90 o
   1  12  -8        216.32        244.04         8.00 o
   2  12  -8        470.54        636.44        10.92 o
   3  12  -8        517.81        566.36        16.68 o
   4  12  -8        548.19        783.06        11.16 o
   5  12  -8        334.84        308.81         8.92 o
   6  12  -8        482.04        628.11        12.14 o
   7  12  -8        108.24         66.25         5.78 o
   8  12  -8        148.17        153.39         7.26 o
   9  12  -8         74.21         63.29         6.56 o
  10  12  -8         33.38         92.62         6.28 o
  11  12  -8         62.06         60.92         8.14 o
  12  12  -8         40.48         43.48         5.61 o
  13  12  -8        127.80        126.59         9.01 o
  14  12  -8         45.60         44.37         6.25 o
 -11  13  -8         16.43         11.71         7.81 o
 -10  13  -8        181.28        178.02        15.80 o
  -9  13  -8         15.84         16.14         6.90 o
  -8  13  -8        126.62        125.29         7.42 o
  -7  13  -8         39.65         26.42         6.65 o
  -6  13  -8         34.20         31.13         8.31 o
  -5  13  -8        438.00        404.98        13.51 o
  -4  13  -8       1183.59       1298.25        66.02 o
  -3  13  -8        298.50        192.42         8.52 o
  -2  13  -8         93.68         93.60         8.61 o
  -1  13  -8        202.62        131.04        10.19 o
   0  13  -8        211.49        222.70        10.15 o
   1  13  -8        287.67        244.74         9.30 o
   2  13  -8        474.25        471.59        14.83 o
   3  13  -8        205.60        215.72         8.17 o
   4  13  -8       2156.60       2733.83        33.22 o
   5  13  -8         30.49         52.21         5.39 o
   6  13  -8        136.06        158.83         6.39 o
   7  13  -8         30.03         10.19         5.51 o
   8  13  -8         14.45         12.33         5.66 o
   9  13  -8        155.63        108.08         6.19 o
  10  13  -8        369.94        372.62        10.42 o
  11  13  -8         35.31         39.85         5.78 o
  12  13  -8         94.02         76.94         6.05 o
  13  13  -8          3.09         10.16         6.35 o
  14  13  -8         46.15         63.61         9.69 o
 -10  14  -8         92.51         81.38         6.50 o
  -9  14  -8          7.93          1.76         6.75 o
  -8  14  -8        351.11        359.88        25.22 o
  -7  14  -8         84.32         63.07        10.00 o
  -6  14  -8        307.58        262.50        12.40 o
  -5  14  -8        275.07        274.43        11.56 o
  -4  14  -8        402.54        400.46        22.05 o
  -3  14  -8         27.35         10.26         6.77 o
  -2  14  -8        645.85        745.97        25.47 o
  -1  14  -8         33.67         22.76         7.56 o
   0  14  -8       1051.87       1352.48        24.24 o
   1  14  -8        480.45        382.45        12.20 o
   2  14  -8        202.80        261.57         9.82 o
   3  14  -8        669.39        535.82        11.90 o
   4  14  -8         65.89        120.82         6.97 o
   5  14  -8         54.91         46.40         5.49 o
   6  14  -8        259.17        352.53         9.81 o
   7  14  -8         96.62        121.16         7.26 o
   8  14  -8        512.52        538.74        11.25 o
   9  14  -8          1.87          0.39         5.28 o
  10  14  -8         17.35         16.21         5.95 o
  11  14  -8         40.15         31.97         5.71 o
  12  14  -8         24.74         34.61         6.17 o
  13  14  -8        108.75         94.38        11.98 o
  -9  15  -8        141.70        123.66        10.01 o
  -8  15  -8         10.91         23.69         9.18 o
  -7  15  -8         60.70         62.50         8.13 o
  -6  15  -8         47.86         48.89        12.04 o
  -5  15  -8        300.88        263.50        10.72 o
  -4  15  -8        113.20        144.10        11.35 o
  -3  15  -8         22.22         18.09         7.40 o
  -2  15  -8        334.20        420.29        19.23 o
  -1  15  -8        918.41        826.66        21.10 o
   0  15  -8         51.67        119.89         7.51 o
   1  15  -8        730.10        796.62        16.44 o
   2  15  -8        141.66        185.47         7.73 o
   3  15  -8        278.31        212.97         8.63 o
   4  15  -8         45.86         61.28         6.34 o
   5  15  -8        481.53        489.69        11.86 o
   6  15  -8        180.40        171.41         7.49 o
   7  15  -8        621.01        537.78        13.19 o
   8  15  -8          0.85          3.54         6.01 o
   9  15  -8        148.59        108.80         6.12 o
  10  15  -8        117.29        104.68         6.68 o
  11  15  -8        222.55        212.67        13.37 o
  12  15  -8         21.98         19.53         5.86 o
  -9  16  -8          8.64          6.02         5.89 o
  -8  16  -8        148.89        154.63        10.83 o
  -7  16  -8        102.10        106.00         9.15 o
  -6  16  -8        165.89        179.56         8.73 o
  -5  16  -8          4.73         14.13         7.25 o
  -4  16  -8        197.55        117.44         8.37 o
  -3  16  -8         93.08         82.61         7.37 o
  -2  16  -8       1184.07       1220.32        24.02 o
  -1  16  -8        192.59        152.25         7.99 o
   0  16  -8        306.52        314.00        16.05 o
   1  16  -8        160.47        150.00         7.90 o
   2  16  -8        152.80        205.59         8.09 o
   3  16  -8        136.26         90.34         6.80 o
   4  16  -8        369.83        646.72        17.52 o
   5  16  -8         64.54         45.05         5.66 o
   6  16  -8        593.52        714.40        13.72 o
   7  16  -8        233.63        275.47         9.62 o
   8  16  -8        619.17        615.62        11.46 o
   9  16  -8         50.76         18.33         5.06 o
  10  16  -8         63.95         84.08         7.05 o
  11  16  -8         19.37         20.01         6.15 o
  12  16  -8        103.65        177.61         8.63 o
  -8  17  -8         19.11         10.75         6.42 o
  -7  17  -8        166.66        214.21        12.57 o
  -6  17  -8        116.91        129.10        11.66 o
  -5  17  -8        152.40        129.94         8.83 o
  -4  17  -8        289.64        378.91        13.41 o
  -3  17  -8        100.09        119.46         9.19 o
  -2  17  -8        132.49        123.57         8.74 o
  -1  17  -8        722.60        876.29        15.99 o
   0  17  -8         25.35         55.26         6.54 o
   1  17  -8        219.27        228.72         8.25 o
   2  17  -8        574.38        638.76        11.26 o
   3  17  -8        151.80        170.88         7.24 o
   4  17  -8         70.50         59.47         6.11 o
   5  17  -8         57.27         78.67         6.17 o
   6  17  -8        126.20        118.52         6.37 o
   7  17  -8        216.05        235.35        10.57 o
   8  17  -8          5.83          2.86         6.48 o
   9  17  -8        119.51        137.92        11.20 o
  10  17  -8         16.54         37.74         6.28 o
  11  17  -8        133.46        126.61        10.14 o
  -7  18  -8        107.43         88.82         8.18 o
  -6  18  -8         23.58         41.15        12.31 o
  -5  18  -8        274.55        245.54        20.12 o
  -4  18  -8        264.96        235.24        23.55 o
  -3  18  -8         29.75         38.42         7.83 o
  -2  18  -8        330.92        326.37        11.01 o
  -1  18  -8         30.38         56.74         6.65 o
   0  18  -8         57.08         25.15         5.61 o
   1  18  -8        245.58        316.86        11.71 o
   2  18  -8        171.52        223.19         9.16 o
   3  18  -8        231.35        220.59         7.77 o
   4  18  -8         26.54         32.94         5.40 o
   5  18  -8        183.94        179.78         8.05 o
   6  18  -8        307.47        271.20         9.55 o
   7  18  -8         44.01         48.00         6.56 o
   8  18  -8        321.70        339.14        10.54 o
   9  18  -8         61.40         55.92         6.50 o
  10  18  -8        179.42        204.99        13.82 o
  -6  19  -8          2.92         11.71         9.01 o
  -5  19  -8         50.22         81.85        12.92 o
  -3  19  -8         17.27         14.35         8.83 o
  -2  19  -8         55.25         55.33         6.37 o
  -1  19  -8         80.20        101.21         6.67 o
   0  19  -8         91.09         60.84         5.63 o
   1  19  -8         71.16         58.30         5.92 o
   2  19  -8        592.53        569.89        11.68 o
   3  19  -8         10.41          1.28         5.55 o
   4  19  -8        440.48        529.05        19.08 o
   5  19  -8         85.96        106.23         5.89 o
   6  19  -8         94.92         70.59         5.92 o
   7  19  -8        276.67        305.95        11.33 o
   8  19  -8         12.47         11.27         6.95 o
   9  19  -8         48.33         59.32         9.91 o
  -4  20  -8        154.64        101.22        12.61 o
  -1  20  -8         88.03         60.96         7.51 o
   0  20  -8        102.96        141.15         9.21 o
   1  20  -8         38.23         48.04         5.95 o
   2  20  -8         21.70         24.21         5.62 o
   3  20  -8        277.06        266.70        16.43 o
   4  20  -8         58.82         51.66         6.35 o
   5  20  -8        145.02        121.10         8.48 o
   6  20  -8         69.62         60.17         7.53 o
   7  20  -8         97.80        106.57         8.23 o
   8  20  -8        175.72        259.20        14.27 o
  -3  21  -8         84.66         64.77        12.39 o
  -2  21  -8         46.32         44.00        11.26 o
  -1  21  -8         21.22         11.11        10.96 o
   0  21  -8         12.30          7.81        11.26 o
   1  21  -8         31.36         19.52        11.56 o
   2  21  -8         76.56         68.43         8.70 o
   3  21  -8         17.51          7.13         7.01 o
   6  21  -8         53.82         85.90         9.46 o
   0  22  -8        137.22        111.88        11.41 o
   1  22  -8         10.05         19.67         8.86 o
 -13   0  -7         25.57         23.97         6.66 o
 -11   0  -7        103.56        111.16         8.91 o
  -9   0  -7        193.20        209.91        11.48 o
  -7   0  -7         87.27         66.82         7.27 o
  -5   0  -7        623.01       1011.96        30.93 o
  -3   0  -7       6205.20       7057.80       130.36 o
  -1   0  -7      10709.86      14478.71       340.85 o
   1   0  -7       5323.07       5816.86        90.17 o
   3   0  -7      14069.64      12926.28        93.75 o
   5   0  -7       7291.14       8347.51        80.82 o
   7   0  -7      31321.88      38467.65       329.79 o
   9   0  -7       1358.78       1392.64        33.23 o
  11   0  -7       1238.49       1147.44        19.99 o
  13   0  -7        235.73        298.10        14.95 o
  15   0  -7       1055.28       1060.72        29.55 o
  17   0  -7        206.28        165.49        12.61 o
 -13   1  -7         96.55         98.83         5.71 o
 -12   1  -7        279.11        280.26         7.96 o
 -11   1  -7        212.19        212.03         7.64 o
 -10   1  -7        602.35        558.30        15.01 o
  -9   1  -7        779.13        758.85        13.88 o
  -8   1  -7         62.23         42.86         5.28 o
  -7   1  -7        129.14         94.06         5.00 o
  -6   1  -7        217.17        193.22         5.46 o
  -5   1  -7        301.54        189.80         6.22 o
  -4   1  -7       6520.66       6483.89       113.27 o
  -3   1  -7         39.96         99.45         4.51 o
  -2   1  -7       2673.34       2402.79        30.75 o
  -1   1  -7        711.61        818.60         9.47 o
   0   1  -7       2466.82       2394.16        49.13 o
   1   1  -7       6327.04       8400.52        71.29 o
   2   1  -7       2167.26       1270.15        18.51 o
   3   1  -7       1576.92       2101.17        12.62 o
   4   1  -7       5374.54       4714.16        69.79 o
   5   1  -7         61.32         89.48         2.35 o
   6   1  -7       3592.10       4254.96        43.88 o
   7   1  -7         16.84         19.97         2.54 o
   8   1  -7       3035.23       2886.30        23.98 o
   9   1  -7        136.15        182.55         5.41 o
  10   1  -7       1111.35        985.79        12.44 o
  11   1  -7         53.96         30.40         4.64 o
  12   1  -7        133.31        104.93         5.92 o
  13   1  -7        344.37        460.91        11.57 o
  14   1  -7         88.38         86.59         9.24 o
  15   1  -7          1.53          3.26         6.00 o
  16   1  -7        315.29        305.41        10.41 o
  17   1  -7          4.92         10.20         6.00 o
 -13   2  -7         92.91        107.27         5.77 o
 -12   2  -7        185.92        212.98         6.71 o
 -11   2  -7        487.63        468.13        10.89 o
 -10   2  -7         49.10         53.96         5.76 o
  -9   2  -7        155.85        124.44         6.83 o
  -8   2  -7        141.85        137.63         6.54 o
  -7   2  -7         61.14         57.48         4.40 o
  -6   2  -7        127.22        132.05         5.45 o
  -5   2  -7       1050.70        979.88        17.80 o
  -4   2  -7       2262.62       2114.70        34.18 o
  -3   2  -7       6332.19       6153.01        91.34 o
  -2   2  -7        472.47        340.18         5.30 o
  -1   2  -7       6636.83       7747.47        71.11 o
   0   2  -7       2764.75       1839.69        36.12 o
   1   2  -7        651.92        801.26         6.34 o
   2   2  -7         49.81         17.35         1.60 o
   3   2  -7       4093.76       6040.29        81.43 o
   4   2  -7       5120.50       4168.21        48.38 o
   5   2  -7       3126.47       3495.56        22.02 o
   6   2  -7       2620.76       2538.50        33.09 o
   7   2  -7       3819.32       3301.57        22.78 o
   8   2  -7        207.76        192.04         4.08 o
   9   2  -7       1624.90       1900.10        18.34 o
  10   2  -7        134.51        151.34         4.90 o
  11   2  -7        783.34        814.40        13.09 o
  12   2  -7        509.13        458.52         9.17 o
  13   2  -7        305.37        423.30         9.31 o
  14   2  -7        128.75         95.99         8.27 o
  15   2  -7        105.00        106.48         7.26 o
  16   2  -7         26.03         22.56         6.32 o
  17   2  -7        271.86        269.27        14.42 o
 -13   3  -7        417.96        414.46         9.15 o
 -12   3  -7        109.67        105.94         5.61 o
 -11   3  -7         11.84         13.85         6.18 o
 -10   3  -7         69.32         91.41         6.43 o
  -9   3  -7         41.19         60.38         6.47 o
  -8   3  -7        155.45        106.63         7.18 o
  -7   3  -7       1598.99       1389.65        16.57 o
  -6   3  -7       1048.69        996.39        20.53 o
  -5   3  -7        421.45        615.79        13.38 o
  -4   3  -7        888.79        930.45        12.40 o
  -3   3  -7       2718.93       3345.24        48.80 o
  -2   3  -7        715.85        913.61        12.77 o
  -1   3  -7        732.38        580.44         6.52 o
   0   3  -7       1597.41       1396.25        24.82 o
   2   3  -7       2309.14       2242.70        44.20 o
   3   3  -7        908.34       1279.91         9.47 o
   4   3  -7       2212.52       1930.94        21.50 o
   5   3  -7       1374.78       1307.79        10.12 o
   6   3  -7        172.86        201.14         3.69 o
   7   3  -7        158.69        118.23         3.21 o
   8   3  -7        469.64        689.52         7.16 o
   9   3  -7        352.55        426.78         6.97 o
  10   3  -7         95.76        130.11         4.58 o
  11   3  -7        343.57        517.30        12.40 o
  12   3  -7        126.59         50.44         5.60 o
  13   3  -7        212.13        181.27         7.63 o
  14   3  -7        238.06        169.06         9.89 o
  15   3  -7         70.07        148.78         6.93 o
  16   3  -7         21.07         34.60         7.22 o
 -13   4  -7         25.60         29.92         6.24 o
 -12   4  -7        153.73        174.48         7.02 o
 -11   4  -7         77.37         75.84         6.06 o
 -10   4  -7         29.09         24.61         5.24 o
  -9   4  -7        104.24        115.62         6.50 o
  -8   4  -7        121.88        109.36         5.30 o
  -7   4  -7         83.56        112.40         5.37 o
  -6   4  -7        288.98        302.36         6.99 o
  -5   4  -7        911.89       1088.05        12.45 o
  -4   4  -7       1181.49        962.12        13.48 o
  -3   4  -7       1871.09       2309.24        29.40 o
  -2   4  -7        969.47        610.32         8.79 o
  -1   4  -7        255.56        213.25         5.07 o
   0   4  -7        967.02        844.22        15.91 o
   1   4  -7        892.55        798.98         8.82 o
   2   4  -7       3792.15       2450.70        35.54 o
   3   4  -7       2965.62       4347.47        37.34 o
   4   4  -7       1572.56        731.74        11.27 o
   5   4  -7        162.16        448.23         7.03 o
   6   4  -7        428.23        555.63         7.72 o
   7   4  -7        300.31        338.57         4.66 o
   8   4  -7        385.65        271.61         5.00 o
   9   4  -7        375.09        506.23         7.14 o
  10   4  -7        774.49        753.70         9.31 o
  11   4  -7        115.40        218.50         8.07 o
  12   4  -7        366.20        380.93         9.45 o
  13   4  -7         10.12         48.22         6.08 o
  14   4  -7         91.96         73.04         7.43 o
  15   4  -7         70.94        103.41         7.38 o
  16   4  -7         56.14         52.71         8.64 o
 -13   5  -7        167.63        122.14         8.91 o
 -12   5  -7         87.52         96.69         5.64 o
 -11   5  -7         98.69        122.12         6.91 o
 -10   5  -7        410.25        376.98        15.16 o
  -9   5  -7         80.59         89.41         6.03 o
  -8   5  -7         29.97         19.14         4.68 o
  -7   5  -7        625.17        511.98         9.56 o
  -6   5  -7         23.45         20.76         4.31 o
  -5   5  -7       4794.11       5387.85        76.54 o
  -4   5  -7        731.63        564.44        17.50 o
  -3   5  -7        603.10       1028.39        20.67 o
  -2   5  -7       1324.25        992.09        16.36 o
  -1   5  -7       3444.66       4346.63        44.23 o
   0   5  -7        708.96        907.50        21.88 o
   1   5  -7       2164.94       2590.94        20.02 o
   2   5  -7         41.22         18.70         2.24 o
   3   5  -7       2982.45       3555.04        47.87 o
   4   5  -7         32.40         48.60         2.50 o
   5   5  -7       2535.94       2870.63        22.40 o
   6   5  -7        481.72        515.27         8.06 o
   7   5  -7         16.04         38.53         3.17 o
   8   5  -7         98.13        145.79         4.74 o
   9   5  -7       1196.01       1410.19        14.16 o
  10   5  -7        196.83        201.29         5.90 o
  11   5  -7         80.08        116.79         7.39 o
  12   5  -7         86.13         54.09         6.42 o
  13   5  -7        671.49        864.42        14.77 o
  14   5  -7          3.75          5.94         5.02 o
  15   5  -7         27.49         46.12         6.37 o
  16   5  -7         58.25         56.58         5.52 o
 -13   6  -7        164.56        159.76        11.67 o
 -12   6  -7         32.16         27.46         5.83 o
 -11   6  -7         71.20         58.55         6.86 o
 -10   6  -7          8.72         -2.45         5.50 o
  -9   6  -7         70.71         65.50         5.69 o
  -8   6  -7         49.66         37.64         5.16 o
  -7   6  -7        408.21        443.32         9.73 o
  -6   6  -7        192.46        157.78         5.49 o
  -5   6  -7        247.37        286.26         7.20 o
  -4   6  -7        261.76        307.99         7.13 o
  -3   6  -7        392.22        561.39        12.56 o
  -2   6  -7         15.39         20.86         3.86 o
  -1   6  -7       4699.97       5954.50        89.02 o
   0   6  -7       3061.70       3325.02        48.88 o
   1   6  -7        785.08       1901.80        44.73 o
   2   6  -7        837.31        482.40         7.74 o
   3   6  -7        928.45       1522.57        12.32 o
   4   6  -7        304.62        291.39         6.28 o
   5   6  -7       1351.73       2226.50        24.91 o
   6   6  -7        265.42        271.69         5.02 o
   7   6  -7       1155.24       1602.14        15.96 o
   8   6  -7        334.15        345.72         7.69 o
   9   6  -7        889.48       1254.06        14.47 o
  10   6  -7        855.27        665.26        14.43 o
  11   6  -7       1203.97       1342.99        18.47 o
  12   6  -7        438.33        477.04        14.61 o
  13   6  -7        142.85        175.14         7.66 o
  14   6  -7         23.91         14.30         5.78 o
  15   6  -7         65.69         51.47         6.15 o
  16   6  -7          4.87          7.98         5.42 o
 -13   7  -7         14.93          8.11        10.21 o
 -12   7  -7        140.39        104.80         7.22 o
 -11   7  -7         23.03         40.96         5.92 o
 -10   7  -7        603.68        532.64        11.60 o
  -9   7  -7        232.72        269.85         8.47 o
  -8   7  -7        470.63        394.41         9.13 o
  -7   7  -7         96.81        126.43         7.23 o
  -6   7  -7         52.62         28.65         4.55 o
  -5   7  -7        226.07        159.13         6.02 o
  -4   7  -7        877.57        838.94        20.58 o
  -3   7  -7        878.76        922.71        14.06 o
  -2   7  -7        704.19        768.25        12.37 o
  -1   7  -7        590.62        849.89         9.63 o
   0   7  -7       2327.12       1744.40        29.44 o
   1   7  -7       1683.73       2144.94        34.18 o
   2   7  -7        364.59        459.44        10.48 o
   3   7  -7       1079.80       1216.92        10.21 o
   4   7  -7       3525.64       3107.58        73.80 o
   5   7  -7       1230.87       1751.07        17.28 o
   6   7  -7       1685.43       1789.49        31.43 o
   7   7  -7         33.37         37.26         3.88 o
   8   7  -7        660.77        687.96        17.27 o
   9   7  -7       1219.34       1237.59        13.75 o
  10   7  -7         94.11        113.48         6.06 o
  11   7  -7        295.20        479.02        10.30 o
  12   7  -7        143.08        109.10         7.69 o
  13   7  -7         41.50         82.90         7.29 o
  14   7  -7         24.25         26.22         5.64 o
  15   7  -7          3.11         14.03         5.48 o
  16   7  -7        175.34        152.64         9.04 o
 -13   8  -7        102.95        120.74        12.92 o
 -12   8  -7          9.92          3.86         7.14 o
 -11   8  -7         14.60          7.45         4.94 o
 -10   8  -7         72.89         85.79         7.41 o
  -9   8  -7         23.26         47.29         5.53 o
  -8   8  -7        259.48        322.45        11.85 o
  -7   8  -7        324.20        400.74        15.25 o
  -6   8  -7        273.99        218.10         7.39 o
  -5   8  -7        986.33        859.39        10.45 o
  -4   8  -7        643.17        530.93        12.76 o
  -3   8  -7       4726.06       5095.64        70.72 o
  -2   8  -7        834.16        534.99        10.12 o
  -1   8  -7       1003.32       1058.63        22.23 o
   0   8  -7        304.64        276.33         5.09 o
   1   8  -7        671.01       1198.17        25.24 o
   2   8  -7       2432.73       1956.88        28.39 o
   3   8  -7       2115.50       2871.28        28.58 o
   4   8  -7        794.87        815.07        16.01 o
   5   8  -7       1461.47       1576.03        15.96 o
   6   8  -7        497.93        628.28        11.92 o
   7   8  -7       1033.59       1291.28        16.13 o
   8   8  -7        748.30        776.00        16.96 o
   9   8  -7        480.03        518.62        10.02 o
  10   8  -7        485.59        429.55        11.72 o
  11   8  -7        892.09       1244.11        18.48 o
  12   8  -7        197.44        205.06         9.54 o
  13   8  -7        355.16        354.05        17.56 o
  14   8  -7         85.17         84.29         7.57 o
  15   8  -7        483.23        518.46        12.64 o
  16   8  -7          3.17          8.71         8.56 o
 -13   9  -7         77.99         83.50        10.81 o
 -12   9  -7         36.82         53.99        11.04 o
 -11   9  -7         29.76         32.58         5.50 o
 -10   9  -7        479.83        370.51        16.52 o
  -9   9  -7         45.77         43.01         6.50 o
  -8   9  -7         40.71         15.86         5.36 o
  -7   9  -7        915.61       1016.26        17.36 o
  -6   9  -7        211.34         92.44         6.53 o
  -5   9  -7        194.22        316.14         7.22 o
  -4   9  -7       1913.69       1630.32        28.53 o
  -3   9  -7        120.99        126.15         5.24 o
  -2   9  -7       3472.46       3288.75        97.50 o
  -1   9  -7        951.15       1604.56        28.79 o
   0   9  -7       1339.20       1262.01        28.99 o
   1   9  -7        462.79        653.97        15.19 o
   2   9  -7        541.09        712.57        20.84 o
   3   9  -7        331.07        535.02        20.86 o
   4   9  -7         54.59         75.76         3.75 o
   5   9  -7         72.28        138.40         4.95 o
   6   9  -7        424.70        606.62        12.40 o
   7   9  -7         44.75         59.95         4.58 o
   8   9  -7       2145.25       1946.78        57.66 o
   9   9  -7        194.02        271.98         8.01 o
  10   9  -7        704.77        717.48        21.18 o
  11   9  -7        621.31        817.73        13.65 o
  12   9  -7        154.17         97.64         8.62 o
  13   9  -7         39.35         36.03         6.96 o
  14   9  -7         58.50         24.69         9.91 o
  15   9  -7         12.12         19.70         6.35 o
 -13  10  -7          8.91         11.71         7.36 o
 -12  10  -7         41.49         38.30        11.41 o
 -11  10  -7        121.00        128.30        13.35 o
 -10  10  -7        106.25         87.75         7.66 o
  -9  10  -7        245.25        218.54        11.05 o
  -8  10  -7       1087.64        966.16        19.20 o
  -7  10  -7        110.22        117.93         6.72 o
  -6  10  -7       1289.99       1167.48        26.50 o
  -5  10  -7        408.52        332.97         9.21 o
  -4  10  -7        168.78        149.81         6.45 o
  -3  10  -7       2197.56       1941.79        34.47 o
  -2  10  -7        129.46        127.00         5.23 o
  -1  10  -7        350.16        308.75         8.10 o
   0  10  -7        499.28        489.90        13.10 o
   1  10  -7         56.01         52.51         3.78 o
   2  10  -7        247.90        254.48         6.28 o
   3  10  -7        287.32        617.73        13.96 o
   4  10  -7          3.40         20.54         3.99 o
   5  10  -7       1671.92       1724.08        17.35 o
   6  10  -7        582.51        382.06         8.83 o
   7  10  -7        836.09        899.40        11.74 o
   8  10  -7         49.70         36.56         4.96 o
   9  10  -7       2440.09       3088.38        36.72 o
  10  10  -7        206.14        145.20         7.85 o
  11  10  -7        111.09        100.08         6.62 o
  12  10  -7         40.92         35.66         7.26 o
  13  10  -7        380.81        347.91         9.90 o
  14  10  -7        160.29        177.05        12.26 o
  15  10  -7        124.27        156.26         7.94 o
 -12  11  -7         11.65          5.86         6.41 o
 -11  11  -7        110.76        112.79         6.78 o
 -10  11  -7        277.60        234.91         8.70 o
  -9  11  -7         31.77         64.65         8.11 o
  -8  11  -7        216.45        159.23         8.93 o
  -7  11  -7        533.47        855.78        24.93 o
  -6  11  -7         15.75         45.72         6.24 o
  -5  11  -7         32.84         24.63         5.28 o
  -4  11  -7        401.52        342.47         9.70 o
  -3  11  -7        809.22        868.25        13.75 o
  -2  11  -7        538.65        540.15        25.34 o
  -1  11  -7        749.17        987.27        22.41 o
   0  11  -7        339.76        319.35         7.91 o
   1  11  -7       2273.66       3410.32        46.89 o
   2  11  -7         61.98         47.70         4.57 o
   3  11  -7        537.79        883.87        16.25 o
   4  11  -7        567.46        455.24        12.30 o
   5  11  -7        382.54        409.21         7.51 o
   6  11  -7        853.05       1006.76        23.24 o
   7  11  -7         27.10         23.61         4.18 o
   8  11  -7         46.93         73.32         5.52 o
   9  11  -7        951.22       1561.27        21.19 o
  10  11  -7         67.34         21.77         5.59 o
  11  11  -7        254.19        308.57        11.62 o
  12  11  -7        103.91        118.96         9.08 o
  13  11  -7        229.11        206.32         8.78 o
  14  11  -7         65.78         41.61         8.76 o
  15  11  -7         61.09         80.19         6.95 o
 -12  12  -7          9.19          6.91         8.41 o
 -11  12  -7         28.29         47.34         8.36 o
 -10  12  -7          9.94         11.27         6.51 o
  -9  12  -7         58.29         98.26         8.16 o
  -8  12  -7        183.66        194.10         8.68 o
  -7  12  -7        736.85        818.18        14.43 o
  -6  12  -7       1021.65        889.70        16.38 o
  -5  12  -7        171.25        226.19         8.82 o
  -4  12  -7       2810.19       2507.34        39.73 o
  -3  12  -7        162.10        134.34         6.50 o
  -2  12  -7        198.65        171.99         8.28 o
  -1  12  -7       1489.40       1649.21        29.26 o
   0  12  -7        829.84        786.75        37.72 o
   1  12  -7        141.96        170.35         7.34 o
   2  12  -7       1528.07       1510.97        34.51 o
   3  12  -7         44.33         60.02         4.51 o
   4  12  -7        420.42        474.83         9.26 o
   5  12  -7         88.38        204.82         6.76 o
   6  12  -7         32.56         30.08         5.20 o
   7  12  -7        531.78        654.42        11.74 o
   8  12  -7          2.00         11.19         5.34 o
   9  12  -7          2.77         43.17         5.72 o
  10  12  -7         96.90         95.55         7.07 o
  11  12  -7        155.07        134.58        13.43 o
  12  12  -7         97.15         78.19         6.09 o
  13  12  -7         79.30         76.74         8.41 o
  14  12  -7         46.01         37.43         6.21 o
 -11  13  -7         59.50         61.31        11.19 o
 -10  13  -7         42.65         38.91         6.38 o
  -9  13  -7         23.81         10.17         6.22 o
  -8  13  -7         28.42         17.49         6.76 o
  -7  13  -7         41.03         59.99         6.67 o
  -6  13  -7        371.30        335.95        11.80 o
  -5  13  -7       1772.76       1970.31        99.97 o
  -4  13  -7       1774.27       1464.49        20.99 o
  -3  13  -7         66.05         70.64         6.42 o
  -2  13  -7        431.52        362.04        10.43 o
  -1  13  -7        286.79        419.59        15.28 o
   0  13  -7        678.62        631.47        21.87 o
   1  13  -7        757.43        733.93        17.32 o
   2  13  -7         46.29         28.46         6.07 o
   3  13  -7        979.22       1133.62        15.05 o
   4  13  -7        251.85        210.41         6.89 o
   5  13  -7         19.17         21.51         5.56 o
   6  13  -7        149.37        112.29         5.79 o
   7  13  -7        110.13        101.74         5.64 o
   8  13  -7          4.86         12.98         5.63 o
   9  13  -7        371.21        464.02         9.34 o
  10  13  -7        113.35        111.51         8.46 o
  11  13  -7        127.05        163.86         7.52 o
  12  13  -7         71.78         49.86         5.81 o
  13  13  -7        297.98        331.08        11.80 o
  14  13  -7         17.82         28.24         5.20 o
 -10  14  -7          0.89         13.97         6.09 o
  -9  14  -7        260.57        307.13        12.62 o
  -8  14  -7          3.76         -0.14         6.22 o
  -7  14  -7         61.20         70.27         7.94 o
  -6  14  -7        335.95        330.43        12.47 o
  -5  14  -7         69.50         77.17         7.63 o
  -4  14  -7         62.77         80.96         7.58 o
  -3  14  -7        732.60        828.33        38.75 o
  -2  14  -7        446.41        385.08        16.96 o
  -1  14  -7       1267.91       1793.48        66.77 o
   0  14  -7        336.07        281.16        12.39 o
   1  14  -7        362.55        391.34        10.95 o
   2  14  -7        206.00        176.33         6.92 o
   3  14  -7         80.95        111.31         7.10 o
   4  14  -7         21.09         21.98         5.94 o
   5  14  -7        800.41       1237.17        18.07 o
   6  14  -7        162.78        186.41         7.03 o
   7  14  -7        428.74        534.91        12.07 o
   8  14  -7         35.55         25.42         5.46 o
   9  14  -7         15.20         34.83         6.37 o
  10  14  -7        185.66        166.09         7.91 o
  11  14  -7         30.86         40.69         5.41 o
  12  14  -7        113.25        127.00         6.82 o
  13  14  -7         22.77         28.96         5.10 o
 -10  15  -7        153.30        106.78        12.01 o
  -9  15  -7         24.42         52.43         9.50 o
  -8  15  -7         60.79         34.18         8.23 o
  -7  15  -7        193.11        210.81         9.63 o
  -6  15  -7         39.65         22.85         7.22 o
  -5  15  -7        169.37        171.29         9.35 o
  -4  15  -7        145.16        192.11         7.74 o
  -3  15  -7        400.01        491.63        16.03 o
  -2  15  -7        436.46        494.83        18.53 o
  -1  15  -7          6.77          2.60         7.21 o
   0  15  -7        694.92        683.54        12.06 o
   1  15  -7        604.17        934.29        26.15 o
   2  15  -7        120.02         92.20         6.55 o
   3  15  -7         97.10        145.27         7.25 o
   4  15  -7        936.22        857.16        13.97 o
   5  15  -7        117.04        173.63         7.18 o
   6  15  -7        285.19        319.08         9.93 o
   7  15  -7         10.04          8.12         4.81 o
   8  15  -7        485.45        549.28        12.59 o
   9  15  -7        121.15        150.28         7.89 o
  10  15  -7        185.82        175.06         8.63 o
  11  15  -7         16.00         27.85         5.63 o
  12  15  -7         16.05          6.22         6.01 o
  13  15  -7         86.34         76.29         9.31 o
  -9  16  -7         42.17         26.28         7.33 o
  -8  16  -7         74.15         65.70        12.99 o
  -7  16  -7         94.93         93.95         8.15 o
  -6  16  -7         89.47         87.76         7.71 o
  -5  16  -7        117.77        108.91        11.10 o
  -4  16  -7        102.26         59.82         7.28 o
  -3  16  -7        826.84        947.40        43.37 o
  -2  16  -7        664.81        605.52        18.36 o
  -1  16  -7        666.45        675.68        16.14 o
   0  16  -7        283.26        359.16        13.04 o
   1  16  -7       1913.50       2378.29        49.22 o
   2  16  -7        102.35         84.15         6.29 o
   3  16  -7        196.12        223.23         8.90 o
   4  16  -7        602.50        404.88        11.15 o
   5  16  -7       1743.49       1888.44        25.24 o
   6  16  -7        408.93        365.30         9.51 o
   7  16  -7       1185.23       1238.45        23.44 o
   8  16  -7        123.03         86.17         6.88 o
   9  16  -7        192.76        188.67         7.30 o
  10  16  -7        127.01        100.51         7.56 o
  11  16  -7         20.30         29.19         5.56 o
  12  16  -7          7.03          7.39         5.83 o
  -9  17  -7         18.92         17.27         7.81 o
  -8  17  -7         13.14          5.54         7.29 o
  -7  17  -7        186.42        169.63        11.93 o
  -6  17  -7         29.55         22.93         5.99 o
  -5  17  -7        105.54        137.82         9.02 o
  -4  17  -7        516.11        580.74        30.47 o
  -3  17  -7         67.20         78.80         7.97 o
  -2  17  -7        393.13        422.06        11.40 o
  -1  17  -7        200.27        219.01         8.65 o
   0  17  -7        281.06        341.56        10.29 o
   1  17  -7        204.26        208.90         7.15 o
   2  17  -7         82.49         85.96         6.32 o
   3  17  -7        204.13        246.72         8.07 o
   4  17  -7        304.05        398.98        10.15 o
   5  17  -7         21.34         27.86         5.31 o
   6  17  -7        108.04        113.22         6.41 o
   7  17  -7         19.13         11.54         6.23 o
   8  17  -7        242.49        272.57        10.70 o
   9  17  -7         13.77         28.86         9.18 o
  10  17  -7         54.40         59.82         7.00 o
  11  17  -7        177.27        263.95        16.29 o
  -8  18  -7        168.13        128.10        11.56 o
  -7  18  -7         49.80         37.43         7.61 o
  -6  18  -7        121.48        107.08        16.22 o
  -5  18  -7        152.01        140.16        12.05 o
  -4  18  -7        276.58        270.59        11.20 o
  -3  18  -7        211.50        182.34        11.55 o
  -2  18  -7         43.45         20.27         6.10 o
  -1  18  -7        600.53        479.26        11.14 o
   0  18  -7        115.40        135.95         7.51 o
   1  18  -7        417.56        509.97        17.72 o
   2  18  -7        358.47        342.34         9.99 o
   3  18  -7        174.64        171.66         7.37 o
   4  18  -7        174.79        148.52         7.51 o
   5  18  -7         41.65         20.47         5.12 o
   6  18  -7         22.95         16.66         5.55 o
   7  18  -7        778.37        611.26        17.92 o
   8  18  -7         14.87          8.62         6.58 o
   9  18  -7        101.76        157.44         8.34 o
  10  18  -7         97.86         72.44         8.79 o
  -7  19  -7        150.15        128.70        11.71 o
  -6  19  -7         46.67         54.66        11.41 o
  -5  19  -7        546.38        485.82        25.83 o
  -4  19  -7         14.10          3.90        11.41 o
  -3  19  -7         27.80         17.80         6.65 o
  -2  19  -7          5.59         -0.57         5.77 o
  -1  19  -7        150.94        121.88         6.67 o
   0  19  -7         58.25         63.81         5.24 o
   1  19  -7        176.88        208.64         7.45 o
   2  19  -7          5.90          8.35         5.38 o
   3  19  -7        520.47        548.82        13.72 o
   4  19  -7        252.98        240.28         8.63 o
   5  19  -7         57.47         81.16         5.79 o
   6  19  -7         80.64        100.03         6.05 o
   7  19  -7          7.55         10.85         4.82 o
   8  19  -7         20.38         17.01         4.99 o
   9  19  -7         35.76         69.68        10.66 o
  -6  20  -7          7.41          0.45         6.91 o
  -5  20  -7         49.11         49.60         7.27 o
  -4  20  -7        423.25        356.67        20.27 o
  -1  20  -7         19.56         32.12         7.37 o
   0  20  -7         26.02         54.40         7.00 o
   1  20  -7        210.37        209.06         7.18 o
   2  20  -7        236.79        260.24         9.40 o
   3  20  -7         21.88         24.33         4.88 o
   4  20  -7         87.49         63.40         6.18 o
   5  20  -7          2.23          6.51         5.55 o
   6  20  -7          3.64          9.82         7.43 o
   7  20  -7        401.82        585.58        31.54 o
   8  20  -7         21.43         12.92         8.26 o
  -4  21  -7         17.77         18.77         8.71 o
  -3  21  -7         20.65          9.10         6.61 o
  -2  21  -7         29.22         10.21        10.96 o
  -1  21  -7          4.23          1.67         7.61 o
   0  21  -7         32.36         49.46         7.27 o
   1  21  -7        179.31        149.33         7.89 o
   2  21  -7          4.75          4.09         4.28 o
   3  21  -7        215.71        174.38         7.68 o
   4  21  -7         88.52         63.71        15.84 o
   0  22  -7         46.77         28.68         9.61 o
   2  22  -7        136.07         78.54        10.81 o
   3  22  -7          5.83         21.02         9.91 o
 -14   0  -6        401.39        368.08        21.93 o
 -12   0  -6        251.75        239.50        10.43 o
 -10   0  -6       1975.63       1660.46        32.81 o
  -8   0  -6        609.03        356.37         9.48 o
  -6   0  -6       4244.47       4906.34        74.24 o
  -4   0  -6       7684.18       7935.69       115.96 o
  -2   0  -6       1462.24       2489.86        49.60 o
   0   0  -6       8348.31       6136.19        86.51 o
   2   0  -6       4965.86       8024.35        92.30 o
   4   0  -6       9817.84       8507.87        59.03 o
   6   0  -6      16969.97      21399.23       180.81 o
   8   0  -6       1787.67       2711.51        45.32 o
  10   0  -6        190.48        220.68         8.44 o
  12   0  -6       2050.77       1932.27        32.28 o
  14   0  -6       1887.98       2436.83        73.74 o
  16   0  -6        495.34        661.92        32.89 o
 -14   1  -6         56.71         54.12         9.13 o
 -13   1  -6        283.67        312.97         8.81 o
 -12   1  -6         98.52        112.23         6.07 o
 -11   1  -6        303.27        251.33         7.78 o
 -10   1  -6        124.90        141.71         6.78 o
  -9   1  -6        449.09        401.14         8.73 o
  -8   1  -6          9.10          8.30         4.14 o
  -7   1  -6        469.26        472.25         9.28 o
  -6   1  -6        340.67        405.26        12.15 o
  -5   1  -6       3180.71       2333.56        26.88 o
  -4   1  -6       2484.49       3554.85        72.53 o
  -3   1  -6       2354.61       2736.96        38.75 o
  -2   1  -6        106.95        195.78         3.97 o
  -1   1  -6        588.91        568.24        21.22 o
   0   1  -6       1280.89       1285.58        26.66 o
   1   1  -6       2134.26       1806.34        35.22 o
   2   1  -6        773.03       1435.02        15.84 o
   3   1  -6        807.74       1507.98        22.46 o
   4   1  -6        148.81        344.64         3.15 o
   5   1  -6        327.61        597.93         5.08 o
   6   1  -6        356.27        255.53         3.75 o
   7   1  -6       4373.26       5217.09        49.08 o
   8   1  -6         94.91         75.65         3.41 o
   9   1  -6        285.24        324.69         6.98 o
  10   1  -6        556.60       1007.20        14.14 o
  11   1  -6        462.25        489.17         9.05 o
  12   1  -6         67.70         97.31         6.44 o
  13   1  -6        234.08        253.28         9.97 o
  14   1  -6         49.56         67.49         9.71 o
  15   1  -6        302.36        268.51         9.29 o
  16   1  -6         26.65         34.88         6.41 o
  17   1  -6        179.49        179.70         7.36 o
 -14   2  -6        109.26         73.08         9.44 o
 -13   2  -6        159.92        165.39         5.93 o
 -12   2  -6        104.58        123.52         6.57 o
 -11   2  -6        137.84         84.93         5.96 o
 -10   2  -6        160.42        127.51         6.81 o
  -9   2  -6         72.66         67.20         5.23 o
  -8   2  -6         23.12         31.76         4.43 o
  -7   2  -6        971.72       1045.41        12.57 o
  -6   2  -6        476.17        270.18         6.17 o
  -5   2  -6         22.29         24.08         4.00 o
  -4   2  -6       3826.86       4543.34        76.79 o
  -3   2  -6        672.48        668.09         9.19 o
  -2   2  -6         80.95         32.71         4.31 o
  -1   2  -6       7376.62       5191.08       112.81 o
   0   2  -6        928.21       1134.69        22.65 o
   1   2  -6       1611.74       1233.04        28.63 o
   2   2  -6       2699.28       1726.88        12.90 o
   3   2  -6       5479.80       3545.26        37.34 o
   4   2  -6       1839.40       1300.24         8.77 o
   5   2  -6        610.76        301.72         3.78 o
   6   2  -6       6784.56      11041.39        67.95 o
   7   2  -6       1679.85       1321.11        14.30 o
   8   2  -6       2227.57       2522.43        18.73 o
   9   2  -6        146.92         91.58         4.31 o
  10   2  -6         94.56        108.75         4.79 o
  11   2  -6        695.69        596.04        10.22 o
  12   2  -6        141.97        266.63         8.79 o
  13   2  -6        782.46        609.23        13.06 o
  14   2  -6        197.19        154.14         7.68 o
  15   2  -6         18.69         29.01         6.22 o
  16   2  -6        169.71        155.37         8.10 o
  17   2  -6         69.76         81.55        10.06 o
 -14   3  -6        168.21        128.64         9.76 o
 -13   3  -6         50.12         34.39         4.74 o
 -12   3  -6        153.09        149.64         6.78 o
 -11   3  -6         38.68         38.27         5.55 o
 -10   3  -6        511.15        478.09        11.35 o
  -9   3  -6        253.48        201.78         6.90 o
  -8   3  -6        486.24        435.08         8.50 o
  -7   3  -6        504.49        393.89         9.47 o
  -6   3  -6        634.33        649.61         7.79 o
  -5   3  -6       2620.31       2071.60        22.44 o
  -4   3  -6       2793.94       3120.01        56.61 o
  -3   3  -6       3614.77       3095.61        30.82 o
  -2   3  -6        237.04        404.24         4.65 o
  -1   3  -6        301.92        521.40         9.49 o
   0   3  -6       1384.05        667.26        24.28 o
   1   3  -6         72.58         21.52         2.33 o
   2   3  -6       4346.52       5209.37        45.85 o
   3   3  -6       4238.31       4039.92        52.63 o
   4   3  -6         78.26        183.94         2.74 o
   5   3  -6        473.06        410.95         4.62 o
   6   3  -6        426.66        390.49         4.53 o
   7   3  -6        294.67        236.63         4.21 o
   8   3  -6       1055.67       1208.10        10.36 o
   9   3  -6        198.10         89.48         4.10 o
  10   3  -6        612.64        702.71         9.72 o
  11   3  -6        234.51        209.44         7.46 o
  12   3  -6       1707.87       2402.19        26.67 o
  13   3  -6        437.30        414.93        14.03 o
  14   3  -6        303.91        276.86        10.39 o
  15   3  -6          4.87          0.78         5.60 o
  16   3  -6         72.14         74.33         7.82 o
 -14   4  -6         27.64         27.43         7.47 o
 -13   4  -6        102.59        107.87         5.76 o
 -12   4  -6         76.49         64.39         6.51 o
 -11   4  -6         23.42         14.91         5.15 o
 -10   4  -6          5.10         18.00         6.30 o
  -9   4  -6         72.56         76.75         5.95 o
  -8   4  -6        240.66        301.50         7.35 o
  -7   4  -6       1623.17       1554.24        22.63 o
  -6   4  -6       1252.07       1357.81        15.67 o
  -5   4  -6        599.56        499.32         8.61 o
  -4   4  -6         46.44         67.02         4.70 o
  -3   4  -6        680.56        355.95         6.58 o
  -2   4  -6       7415.12       8139.40       149.96 o
  -1   4  -6        703.49        890.99        16.03 o
   0   4  -6       5332.43       7127.51       130.95 o
   1   4  -6       4807.23       4049.74        44.28 o
   2   4  -6       1455.78       2473.19        52.29 o
   3   4  -6       2810.67       2045.15        23.99 o
   4   4  -6        938.93       1190.84         8.10 o
   5   4  -6       6638.86       5723.56        54.30 o
   6   4  -6       1387.13       1824.78        15.09 o
   7   4  -6        845.01        940.32        11.16 o
   8   4  -6         45.69         71.17         3.27 o
   9   4  -6        927.62        909.94        14.32 o
  10   4  -6        799.91        884.61        11.01 o
  11   4  -6        837.26        805.81        15.64 o
  12   4  -6         56.10         63.51         6.59 o
  13   4  -6         74.35         56.62         6.18 o
  14   4  -6        221.62        210.05         9.06 o
  15   4  -6         72.52         88.72         6.57 o
  16   4  -6         22.10         27.47         5.62 o
 -14   5  -6        112.52         94.31        11.11 o
 -13   5  -6         46.47         27.27         5.49 o
 -12   5  -6         41.78         46.20         5.45 o
 -11   5  -6        127.60        139.15         6.90 o
 -10   5  -6         72.76         32.10         6.10 o
  -9   5  -6         31.68         34.40         5.78 o
  -8   5  -6        439.79        513.45         9.96 o
  -7   5  -6        194.32        218.95         6.12 o
  -6   5  -6       2957.05       3070.07        32.87 o
  -5   5  -6       1097.67       1033.33        15.82 o
  -4   5  -6       2043.12       2542.78        43.67 o
  -3   5  -6       2753.13       2573.15        33.77 o
  -2   5  -6       2453.74       4171.31        44.29 o
  -1   5  -6        691.26        864.31        10.81 o
   0   5  -6       1271.79       1447.55        19.67 o
   1   5  -6        225.35        269.48         6.05 o
   2   5  -6        367.63        642.98         8.58 o
   3   5  -6       3979.05       2991.93        45.60 o
   4   5  -6        868.22       1541.38        11.09 o
   5   5  -6         54.35         30.18         2.48 o
   6   5  -6        171.96        208.09         4.72 o
   7   5  -6        815.93        715.18         9.62 o
   8   5  -6        277.54        395.18         7.78 o
   9   5  -6          1.50         10.61         3.58 o
  10   5  -6         78.18        109.16         5.36 o
  11   5  -6         79.58         56.46         6.53 o
  12   5  -6        860.24       1153.97        17.53 o
  13   5  -6        568.12        618.94        11.89 o
  14   5  -6         30.71         33.78         5.20 o
  15   5  -6        135.09        131.51         7.55 o
  16   5  -6         54.04         37.91         5.36 o
 -14   6  -6        211.63        162.94        13.07 o
 -13   6  -6         81.32         74.43         7.16 o
 -12   6  -6        228.51        218.38         8.10 o
 -11   6  -6          0.20          9.50         5.92 o
 -10   6  -6        139.99        121.82         6.51 o
  -9   6  -6         47.70         35.27         5.17 o
  -8   6  -6         81.78         77.15         5.11 o
  -7   6  -6        544.92        498.22         8.18 o
  -6   6  -6       1686.54       1872.84        23.70 o
  -5   6  -6       2019.56       1655.50        23.61 o
  -4   6  -6       3743.02       4393.19        63.31 o
  -3   6  -6        256.65         94.62         4.78 o
  -2   6  -6       3367.72       3776.37        33.74 o
  -1   6  -6        456.69        325.46         5.59 o
   0   6  -6        447.86       1097.94        10.50 o
   1   6  -6        447.09        784.79        11.31 o
   2   6  -6       1358.22       2212.56        43.82 o
   3   6  -6       1020.69       1231.91        20.98 o
   4   6  -6       1901.91       1777.12        12.47 o
   5   6  -6        314.63        259.34         6.03 o
   6   6  -6        538.96        343.45         4.97 o
   7   6  -6        139.28         44.88         3.10 o
   8   6  -6        988.14       1014.00        14.97 o
   9   6  -6        773.89        758.41        11.05 o
  10   6  -6        894.29       1368.70        18.47 o
  11   6  -6        127.23        105.54         6.12 o
  12   6  -6        584.62        577.10        13.13 o
  13   6  -6          9.03         11.36         5.34 o
  14   6  -6         63.54         61.28         5.41 o
  15   6  -6          7.86          2.87         6.28 o
  16   6  -6         79.03         62.06         6.35 o
 -14   7  -6         42.76         30.19         8.71 o
 -13   7  -6        139.69        135.85         9.14 o
 -12   7  -6         38.91         43.90         5.76 o
 -11   7  -6         12.35         37.24         6.14 o
 -10   7  -6        399.59        409.30         9.18 o
  -9   7  -6        202.65        183.33         6.58 o
  -8   7  -6        191.00        148.09         5.71 o
  -7   7  -6         53.88         60.15         5.56 o
  -6   7  -6         12.51         22.51         4.50 o
  -5   7  -6        299.81        371.77         7.86 o
  -4   7  -6        612.58        792.23        11.78 o
  -3   7  -6        155.00        220.51         6.27 o
  -2   7  -6        400.07        659.25         9.84 o
  -1   7  -6        562.84        428.08         6.64 o
   0   7  -6        671.36       1400.40        39.95 o
   1   7  -6       1545.78       1345.63        21.16 o
   2   7  -6        565.12       1146.88        32.89 o
   3   7  -6       4182.20       3572.67        68.28 o
   4   7  -6        488.90        904.86        25.86 o
   5   7  -6        770.21        562.49         8.33 o
   6   7  -6         82.11         42.28         2.92 o
   7   7  -6        664.95        627.80        14.01 o
   8   7  -6         29.98        112.83         4.99 o
   9   7  -6        361.60        350.09         9.67 o
  10   7  -6         50.01        162.52         6.85 o
  11   7  -6        581.72        520.64        15.91 o
  12   7  -6         22.10         32.52         6.17 o
  13   7  -6        518.83        440.21        10.98 o
  14   7  -6         34.87         28.94         7.24 o
  15   7  -6        277.30        225.20         8.13 o
  16   7  -6         22.23         24.21        10.14 o
 -13   8  -6         20.70         27.39         6.93 o
 -12   8  -6        149.18        112.49         6.88 o
 -11   8  -6        103.71         78.97         7.02 o
 -10   8  -6         63.02         36.74         5.56 o
  -9   8  -6        682.52        697.18        15.66 o
  -8   8  -6        127.66        190.36         6.78 o
  -7   8  -6        247.41        213.09         7.92 o
  -6   8  -6        961.38        959.38        13.36 o
  -5   8  -6         58.64         40.26         4.54 o
  -4   8  -6       4300.29       3979.88        31.04 o
  -3   8  -6        431.50        236.69         6.35 o
  -2   8  -6       4609.36       4566.91        48.85 o
  -1   8  -6        533.48        462.07        10.64 o
   0   8  -6        729.46       1014.27        11.14 o
   1   8  -6        616.24        516.02        12.06 o
   2   8  -6       1951.00       2288.33        31.22 o
   3   8  -6       1812.77       1467.23        29.99 o
   4   8  -6       5535.54       6012.01        44.23 o
   5   8  -6        244.68        206.47         4.70 o
   6   8  -6       5175.15       5180.92        42.73 o
   7   8  -6        717.23        502.79        13.12 o
   8   8  -6        481.06        404.84         8.56 o
   9   8  -6        241.91        221.12         6.87 o
  10   8  -6       2348.73       2818.84        39.09 o
  11   8  -6        641.99        484.93        12.38 o
  12   8  -6        252.54        222.35         8.51 o
  13   8  -6        286.41        225.55        11.38 o
  14   8  -6        292.51        341.45        12.86 o
  15   8  -6         46.74         37.03         5.38 o
  16   8  -6        217.32        257.70        15.17 o
 -13   9  -6        138.26        144.02        14.12 o
 -12   9  -6         93.52         81.36         8.28 o
 -11   9  -6         75.45         73.59         6.28 o
 -10   9  -6        160.14        186.74         7.87 o
  -9   9  -6        801.22        610.70        13.61 o
  -8   9  -6        707.90        812.61        11.83 o
  -7   9  -6        841.38        742.17        12.61 o
  -6   9  -6       1494.86       1487.67        17.95 o
  -5   9  -6       1604.36       1608.74        29.26 o
  -4   9  -6        213.49        298.04         6.98 o
  -3   9  -6       2643.91       2322.82        28.18 o
  -2   9  -6       2785.25       4253.71        72.71 o
  -1   9  -6        292.39        356.15         6.77 o
   0   9  -6       1153.49       1525.59        14.09 o
   1   9  -6        580.45        432.75        10.98 o
   2   9  -6       1426.06       2337.39        20.11 o
   3   9  -6       1456.28       1305.65        29.13 o
   4   9  -6         36.07         25.85         2.94 o
   5   9  -6       1175.82       1354.80        25.24 o
   6   9  -6         59.40         78.00         4.82 o
   7   9  -6        975.00       1008.87        21.49 o
   8   9  -6        220.15        422.57         8.57 o
   9   9  -6        644.12        657.34        16.53 o
  10   9  -6        438.26        571.62        12.15 o
  11   9  -6        321.64        399.36        14.75 o
  12   9  -6        124.30        113.69         8.89 o
  13   9  -6        605.23        537.17        24.13 o
  14   9  -6         33.47         46.97        10.39 o
  15   9  -6        101.06         78.16         5.51 o
 -13  10  -6         79.83         49.86        10.06 o
 -12  10  -6         89.44         85.54         6.89 o
 -11  10  -6        100.03        104.64         6.47 o
 -10  10  -6        252.79        194.23         9.85 o
  -9  10  -6        263.10        218.14         9.63 o
  -8  10  -6        958.65        994.02        19.16 o
  -7  10  -6        413.58        359.53         9.55 o
  -6  10  -6        175.96        107.55         6.68 o
  -5  10  -6         93.27         67.55         5.33 o
  -4  10  -6        989.36        596.90         9.71 o
  -3  10  -6         84.91         61.61         5.64 o
  -2  10  -6        370.69        228.07         5.53 o
  -1  10  -6        183.33        352.41         6.77 o
   0  10  -6        172.99        298.67         7.62 o
   1  10  -6        488.58        457.93         8.65 o
   2  10  -6       1139.84       1472.65        17.59 o
   3  10  -6         12.37         30.39         3.66 o
   4  10  -6        996.83        774.46         9.52 o
   5  10  -6        278.38        326.91         7.03 o
   6  10  -6       2214.97       2147.01        22.19 o
   7  10  -6        612.14        434.00        11.89 o
   8  10  -6       1575.77       1639.31        20.12 o
   9  10  -6        167.89        209.10         7.67 o
  10  10  -6       2015.64       2161.18        32.09 o
  11  10  -6        705.43        614.73        21.36 o
  12  10  -6        177.24        100.19         7.61 o
  13  10  -6         12.12         11.67         5.78 o
  14  10  -6        113.34        115.88        10.88 o
  15  10  -6         40.57         31.52         5.05 o
 -13  11  -6         25.11         10.81         7.06 o
 -12  11  -6        133.34        107.60        11.41 o
 -11  11  -6         29.46         21.44         5.92 o
 -10  11  -6         34.64         24.79         6.27 o
  -9  11  -6         38.52         16.99         6.24 o
  -8  11  -6       1439.55       1701.99        32.74 o
  -7  11  -6        148.94         99.45         6.94 o
  -6  11  -6        491.09        434.94         9.80 o
  -5  11  -6         97.17        168.89         9.23 o
  -4  11  -6        825.38        925.81        17.79 o
  -3  11  -6        573.65        648.25        18.53 o
  -2  11  -6         16.08         12.55         4.02 o
  -1  11  -6        979.15       1125.11        30.62 o
   0  11  -6        800.79        749.45        10.23 o
   1  11  -6       2313.13       1841.87        55.76 o
   2  11  -6        597.41        705.16        10.13 o
   3  11  -6        287.76        403.67        11.16 o
   4  11  -6        734.97        684.92         9.28 o
   5  11  -6        293.99        281.21         6.84 o
   6  11  -6         63.92         76.10         4.77 o
   7  11  -6        137.69         90.21         5.49 o
   8  11  -6        253.70        365.60         8.41 o
   9  11  -6        203.45        130.64         6.20 o
  10  11  -6        625.30        583.47        14.30 o
  11  11  -6        377.27        306.25        13.09 o
  12  11  -6        162.17        170.89         9.85 o
  13  11  -6        152.87        105.23         7.81 o
  14  11  -6         41.29         77.56         6.53 o
  15  11  -6         42.56         33.07         4.50 o
 -12  12  -6         44.94         37.52         6.73 o
 -11  12  -6         36.71         40.09         6.43 o
 -10  12  -6        124.97        142.84         8.83 o
  -9  12  -6         89.02        100.67         9.49 o
  -8  12  -6         60.14         72.27         7.58 o
  -7  12  -6        274.07        169.31         7.41 o
  -6  12  -6        530.99        563.29        10.72 o
  -5  12  -6       1185.49       1035.74        19.59 o
  -4  12  -6       1492.12       2211.60        51.68 o
  -3  12  -6        158.06        167.71         7.25 o
  -2  12  -6        513.49        773.16        23.01 o
  -1  12  -6         89.43         82.99         5.58 o
   0  12  -6        417.10        391.30         9.26 o
   1  12  -6        393.58        466.29        12.04 o
   2  12  -6        848.70       1125.60        26.86 o
   3  12  -6        344.78        358.38         8.25 o
   4  12  -6         79.90        127.32         4.78 o
   5  12  -6        369.58        309.01         8.54 o
   6  12  -6       1509.19       2339.27        24.15 o
   7  12  -6          9.03          4.82         4.38 o
   8  12  -6        170.75        357.82         8.48 o
   9  12  -6        662.05        605.29        15.91 o
  10  12  -6         52.66         48.48         6.39 o
  11  12  -6          6.95         15.39         7.09 o
  12  12  -6        246.17        344.10         9.14 o
  13  12  -6          2.75          4.27         6.10 o
  14  12  -6         40.76         61.89         8.54 o
 -11  13  -6         88.52         76.85         8.64 o
 -10  13  -6         55.85         66.99         8.45 o
  -9  13  -6        132.84        118.23         6.99 o
  -8  13  -6        454.39        407.58        10.39 o
  -7  13  -6        118.13         91.43         7.79 o
  -6  13  -6       1396.22       1468.34        49.12 o
  -5  13  -6        368.43        272.76         9.62 o
  -4  13  -6       1879.76       2161.19        68.12 o
  -3  13  -6        273.16        233.41         7.77 o
  -2  13  -6        324.53        500.34        19.77 o
  -1  13  -6        166.43        142.57         6.65 o
   0  13  -6        344.94        386.88        15.53 o
   1  13  -6        204.37        217.98         9.54 o
   2  13  -6        286.97        424.38        10.23 o
   3  13  -6        210.97        134.38         6.18 o
   4  13  -6        514.65        578.55        10.51 o
   5  13  -6         58.57         38.13         5.40 o
   6  13  -6         80.57         63.59         4.92 o
   7  13  -6          1.13         -1.52         4.55 o
   8  13  -6        368.19        291.54         7.77 o
   9  13  -6         58.28         55.59         6.44 o
  10  13  -6         98.62         83.97         7.43 o
  11  13  -6         75.66         65.13         6.75 o
  12  13  -6        272.32        274.16         8.63 o
  13  13  -6         20.69          7.71         5.64 o
  14  13  -6         33.45         38.74         4.61 o
 -11  14  -6         33.01         33.64        10.21 o
 -10  14  -6        320.02        308.78        11.77 o
  -9  14  -6         73.14         50.10         7.34 o
  -8  14  -6         70.84         59.87         7.19 o
  -7  14  -6        391.26        321.18         9.40 o
  -6  14  -6         41.38         32.01         8.42 o
  -5  14  -6        136.52        130.72         8.00 o
  -4  14  -6        419.38        384.26        10.97 o
  -3  14  -6        875.42        664.04        17.59 o
  -2  14  -6       2225.27       2541.66        58.16 o
  -1  14  -6        693.99        631.44        16.99 o
   0  14  -6        574.33        792.93        17.18 o
   1  14  -6         21.71         19.53         5.28 o
   2  14  -6        390.64        354.50         8.66 o
   3  14  -6         72.89         50.88         5.39 o
   4  14  -6        592.49        679.71        15.12 o
   5  14  -6        175.40        214.34         7.57 o
   6  14  -6        216.02        360.04         8.54 o
   7  14  -6        141.37         91.86         5.84 o
   8  14  -6        173.98        143.21         6.96 o
   9  14  -6         95.36         68.34         6.52 o
  10  14  -6        249.17        315.14        15.81 o
  11  14  -6        128.09         79.83         5.96 o
  12  14  -6         25.35         85.82         7.20 o
  13  14  -6         82.58         86.24         5.97 o
 -10  15  -6        141.98        156.18        15.02 o
  -9  15  -6         86.76         80.75         8.34 o
  -8  15  -6        132.49        137.48        10.65 o
  -7  15  -6         53.52         40.01         8.13 o
  -6  15  -6         31.04         20.99         6.71 o
  -5  15  -6         46.52         46.44         6.42 o
  -4  15  -6        163.24        239.85        16.50 o
  -3  15  -6        144.16        165.11         7.62 o
  -2  15  -6        194.73        234.77         8.42 o
  -1  15  -6         86.93         78.91         7.48 o
   0  15  -6        871.07        971.92        16.74 o
   1  15  -6         34.71         51.15         6.40 o
   2  15  -6        160.54        236.63         8.05 o
   3  15  -6        465.62        528.29        11.37 o
   4  15  -6        149.39        168.83         7.31 o
   5  15  -6        550.41        594.10        15.09 o
   6  15  -6         36.39         31.25         6.51 o
   7  15  -6        786.81        826.28        13.33 o
   8  15  -6        293.27        363.68        16.72 o
   9  15  -6        220.15        214.27         8.11 o
  10  15  -6         31.82         36.80         5.57 o
  11  15  -6        107.40         73.88         6.47 o
  12  15  -6        342.09        314.96        12.00 o
  13  15  -6         67.26         47.31         8.86 o
 -10  16  -6        159.54        141.17        11.86 o
  -9  16  -6        124.46         83.47         9.71 o
  -8  16  -6         51.23         79.80         7.56 o
  -7  16  -6         22.84         33.41         6.61 o
  -6  16  -6         45.31         37.14         7.91 o
  -5  16  -6        331.37        238.96         8.80 o
  -4  16  -6       1063.73       1011.29        40.17 o
  -3  16  -6        808.46        689.97        22.87 o
  -2  16  -6        161.77        163.07         8.98 o
  -1  16  -6         44.04         30.26         6.46 o
   0  16  -6        587.88        853.90        16.31 o
   1  16  -6         36.79         42.33         5.48 o
   2  16  -6        110.02        176.40         7.35 o
   3  16  -6        115.10         82.03         6.40 o
   4  16  -6       1565.46       1741.76        25.53 o
   5  16  -6        281.11        230.22        10.92 o
   6  16  -6        366.20        415.20         9.34 o
   7  16  -6         66.64         36.61         5.71 o
   8  16  -6        268.59        258.23        12.91 o
   9  16  -6        200.55        122.40         7.14 o
  10  16  -6         61.39         51.08         6.08 o
  11  16  -6         34.61         38.31         5.50 o
  12  16  -6         81.64        130.70         9.09 o
  -9  17  -6        125.10         90.11        11.86 o
  -8  17  -6        104.82        107.14        10.08 o
  -7  17  -6         42.90         22.00         6.22 o
  -6  17  -6         69.23         51.09         7.42 o
  -5  17  -6        210.22        264.39        11.37 o
  -4  17  -6         19.79         32.84         6.55 o
  -3  17  -6        462.28        569.70        24.61 o
  -2  17  -6        377.01        447.14        10.63 o
  -1  17  -6        583.32        493.83        12.28 o
   0  17  -6          5.68         34.79         6.35 o
   1  17  -6        104.44         87.60         6.37 o
   2  17  -6        352.03        467.90        10.81 o
   3  17  -6        579.50        658.82        12.19 o
   4  17  -6         88.48        146.15         6.56 o
   5  17  -6         77.80         28.06         4.68 o
   6  17  -6         67.53         60.48         6.27 o
   7  17  -6        148.68        116.08         7.34 o
   8  17  -6         88.70        110.60         6.74 o
   9  17  -6         63.14         69.21        10.12 o
  10  17  -6        365.04        477.32        17.08 o
  11  17  -6         24.44         22.24         6.68 o
  -8  18  -6         31.69         57.82        11.41 o
  -7  18  -6        196.08        152.01        14.49 o
  -6  18  -6        286.77        244.19        20.57 o
  -5  18  -6        220.24        184.11         9.37 o
  -4  18  -6        500.16        537.89        21.77 o
  -3  18  -6         44.21         58.58         7.37 o
  -2  18  -6        521.05        482.68        11.60 o
  -1  18  -6        254.18        274.65         8.18 o
   0  18  -6         17.18         24.16         5.39 o
   1  18  -6        292.66        298.28         9.54 o
   2  18  -6        275.96        259.62         8.10 o
   3  18  -6        133.64        137.71         6.74 o
   4  18  -6        581.77        553.99        12.25 o
   5  18  -6         17.85         15.55         5.08 o
   6  18  -6        379.52        367.68        10.20 o
   7  18  -6          2.31          1.59         6.45 o
   8  18  -6        265.94        353.61        12.57 o
   9  18  -6          7.35         14.09         5.38 o
  10  18  -6        125.17        144.59         8.89 o
  -7  19  -6         39.90         42.34         7.22 o
  -6  19  -6        123.97        113.38        14.42 o
  -5  19  -6         20.01         10.17         8.57 o
  -4  19  -6         95.71        139.79        12.11 o
  -3  19  -6         18.98         33.41         7.14 o
  -2  19  -6         97.88         82.34         6.67 o
  -1  19  -6         69.70         72.83         6.23 o
   0  19  -6        252.71        261.08        11.39 o
   1  19  -6         96.91         99.47         6.39 o
   2  19  -6        473.85        501.12        11.17 o
   3  19  -6         30.70         42.27         5.52 o
   4  19  -6        114.38         91.16         5.99 o
   5  19  -6         76.99         95.18         5.73 o
   6  19  -6          7.17          7.54         5.00 o
   7  19  -6        191.21        230.17         9.50 o
   8  19  -6        163.19        201.74         7.69 o
   9  19  -6         22.46          6.07         6.01 o
  -6  20  -6          6.38          0.90         8.56 o
  -5  20  -6        258.57        212.95        15.77 o
  -2  20  -6         29.55         34.13         7.40 o
  -1  20  -6         95.32        107.21         7.11 o
   0  20  -6        184.17        119.82         5.95 o
   1  20  -6        211.28        220.25         7.23 o
   2  20  -6        161.56        261.61         7.53 o
   3  20  -6         20.36         21.08         4.99 o
   4  20  -6         14.42         16.44         5.60 o
   5  20  -6          3.09          2.04         5.60 o
   6  20  -6        166.80        173.99         6.67 o
   7  20  -6         80.86         66.06         8.26 o
   8  20  -6         28.04         92.96        10.81 o
  -4  21  -6        188.36        199.29         9.77 o
  -3  21  -6         44.96         35.97         7.48 o
  -2  21  -6         34.05         36.93        11.86 o
  -1  21  -6          5.45          5.20         5.59 o
   0  21  -6        343.32        370.91        25.06 o
   1  21  -6        212.83        185.39        15.00 o
   2  21  -6         59.04         65.83         5.34 o
   3  21  -6         47.16         18.44         4.59 o
   4  21  -6        129.04        133.30         8.06 o
   7  21  -6         15.67         16.67         7.21 o
  -2  22  -6        134.02        220.31        14.57 o
  -1  22  -6         21.91         30.57         7.27 o
   0  22  -6         65.44         53.01        11.56 o
   1  22  -6        126.35         57.82        11.86 o
   2  22  -6          5.65          9.91        10.21 o
   3  22  -6         13.14         28.43         5.58 o
   4  22  -6         86.54        129.23         9.84 o
 -13   0  -5        178.53        183.30         9.13 o
 -11   0  -5       1872.35       1831.12        77.06 o
  -9   0  -5        876.77        882.32        24.27 o
  -7   0  -5       1749.18       1894.49        37.41 o
  -5   0  -5       1917.70       2285.50        59.69 o
  -3   0  -5      10809.25      14948.06       299.64 o
  -1   0  -5       3990.32       3722.13        77.64 o
   1   0  -5      29747.88      36866.67       619.66 o
   3   0  -5       7626.38      10363.07        97.66 o
   5   0  -5      11085.64      10759.39        84.74 o
   7   0  -5       5812.36       5727.94        45.18 o
   9   0  -5        494.89        508.02        15.98 o
  11   0  -5       1156.47       1320.21        25.89 o
  13   0  -5       1781.82       1850.17        32.98 o
  15   0  -5        425.84        458.79        15.81 o
  17   0  -5         21.64         30.19         8.86 o
 -14   1  -5        322.91        285.10        12.86 o
 -13   1  -5         23.65         29.89         4.89 o
 -12   1  -5         83.21         88.60         5.65 o
 -11   1  -5        154.40        172.85         7.77 o
 -10   1  -5        927.19        865.42        29.34 o
  -9   1  -5        130.16        115.00         6.76 o
  -8   1  -5        552.16        420.72         7.85 o
  -7   1  -5       1994.41       2296.25        26.65 o
  -6   1  -5       2434.06       2727.32        26.42 o
  -5   1  -5       1729.04       2474.98        27.40 o
  -4   1  -5      11390.62       9760.46        77.30 o
  -3   1  -5        645.28        659.00         5.91 o
  -2   1  -5       1389.41       1542.19        34.71 o
  -1   1  -5        534.73       1232.45        20.80 o
   0   1  -5       2975.28       4452.66       123.57 o
   1   1  -5      24535.55      42241.18       629.95 o
   2   1  -5        493.50        114.21         1.98 o
   3   1  -5       4543.42       6970.60        45.11 o
   4   1  -5       4124.27       5273.46        57.25 o
   5   1  -5        169.32        192.03         3.09 o
   6   1  -5        528.61        280.60         3.89 o
   7   1  -5        183.46        144.09         3.23 o
   8   1  -5        142.58        493.11         7.39 o
   9   1  -5        873.25       1040.30        13.52 o
  10   1  -5        129.18         65.16         4.69 o
  11   1  -5        473.49        663.97        10.38 o
  12   1  -5       1385.91       1262.39        19.71 o
  13   1  -5         12.07         29.15         6.36 o
  14   1  -5        465.47        359.74        11.08 o
  15   1  -5        233.70        277.64         9.36 o
  16   1  -5         87.57        101.16         8.91 o
  17   1  -5         63.30         82.00         5.86 o
 -14   2  -5         36.46         40.85         5.62 o
 -13   2  -5         65.47         78.89         5.23 o
 -12   2  -5        138.85        105.31         6.19 o
 -11   2  -5        187.78        245.04         7.52 o
 -10   2  -5        285.99        199.26         7.34 o
  -9   2  -5        375.42        396.38        10.00 o
  -8   2  -5          5.14          6.50         4.14 o
  -7   2  -5       1187.24        895.48        10.69 o
  -6   2  -5        939.54        908.90        13.57 o
  -5   2  -5       1389.63       1371.25        29.45 o
  -4   2  -5       2441.20       1597.46        21.34 o
  -3   2  -5       3869.01       6154.64        96.59 o
  -2   2  -5        181.40        375.19         8.05 o
  -1   2  -5       5613.66       6466.31       125.08 o
   0   2  -5       1303.23       1623.97        40.57 o
   1   2  -5       4673.84       4765.26        40.90 o
   2   2  -5       1060.23        836.96        11.53 o
   3   2  -5       6826.85       9170.57        55.51 o
   4   2  -5        313.26        358.38         5.42 o
   5   2  -5      12245.59      16237.04        97.40 o
   6   2  -5       1088.85        590.91         8.69 o
   7   2  -5       4151.03       4772.73        31.62 o
   8   2  -5       1487.68       1696.74        15.83 o
   9   2  -5        116.86        128.28         4.75 o
  10   2  -5        594.40        491.58         8.47 o
  11   2  -5       1000.35       1112.59        14.57 o
  12   2  -5        280.37        272.15         8.28 o
  13   2  -5        565.83        616.09        14.15 o
  14   2  -5        334.16        299.36        10.57 o
  15   2  -5        243.59        227.19         9.48 o
  16   2  -5        254.82        226.63        10.51 o
  17   2  -5         93.09        102.12        10.51 o
 -14   3  -5         14.09          9.23         5.65 o
 -13   3  -5         80.59         75.09         5.54 o
 -12   3  -5         60.49         54.85         5.79 o
 -11   3  -5         43.64         50.99         5.69 o
 -10   3  -5        170.28        137.88         7.01 o
  -9   3  -5       1842.62       1782.91        28.11 o
  -8   3  -5        390.28        340.22         7.14 o
  -7   3  -5        974.07        688.29         7.96 o
  -6   3  -5         69.12         48.10         4.14 o
  -5   3  -5        852.11       1284.61        16.17 o
  -4   3  -5       2255.23       1879.50        26.25 o
  -3   3  -5        399.88        611.89        10.90 o
  -2   3  -5       5591.78       5115.00        85.25 o
  -1   3  -5       6046.05       5414.85       103.63 o
   0   3  -5       6311.60       4712.75        99.23 o
   1   3  -5       1599.96       2024.47        36.89 o
   2   3  -5        169.63        190.91         3.62 o
   3   3  -5       4195.08       4633.90        24.91 o
   4   3  -5        275.59        500.52         7.87 o
   5   3  -5         90.37         41.13         2.10 o
   6   3  -5        683.05        331.77         4.68 o
   7   3  -5       1941.96       2035.25        15.46 o
   8   3  -5        145.47        146.71         4.17 o
   9   3  -5        330.24        352.16         6.16 o
  10   3  -5        123.64         60.67         4.42 o
  11   3  -5        539.83        845.67        14.66 o
  12   3  -5       1577.14       1418.15        24.06 o
  13   3  -5        495.66        625.46        12.05 o
  14   3  -5        147.14        140.59        10.32 o
  15   3  -5        295.98        318.50         9.42 o
  16   3  -5         92.03         91.30         6.57 o
 -14   4  -5          8.43         16.39         6.58 o
 -13   4  -5         62.77         71.84         5.34 o
 -12   4  -5        618.71        510.57        10.69 o
 -11   4  -5        239.59        220.40         7.56 o
 -10   4  -5        198.85        224.95        12.15 o
  -9   4  -5        412.52        496.28         9.85 o
  -8   4  -5       1579.13       1435.54        24.24 o
  -7   4  -5        102.18        146.82         4.58 o
  -6   4  -5        574.12        395.37         6.36 o
  -5   4  -5        352.89        527.01         9.02 o
  -4   4  -5       1645.43       1544.61        23.30 o
  -3   4  -5        335.66        386.78         6.22 o
  -2   4  -5        475.90        266.27         4.63 o
  -1   4  -5        614.86        900.92        10.46 o
   0   4  -5       2353.13       2523.22        41.86 o
   1   4  -5      11251.71      15041.52       200.81 o
   2   4  -5       4071.10       2544.99        28.46 o
   3   4  -5        944.54       1213.38        19.72 o
   4   4  -5        686.11        236.48         3.01 o
   5   4  -5       2700.18       4796.21        35.71 o
   6   4  -5       3482.05       3506.29        42.58 o
   7   4  -5        860.99        876.06         9.87 o
   8   4  -5        274.82        474.55         6.42 o
   9   4  -5         34.20         25.75         3.85 o
  10   4  -5        122.70        303.10         6.86 o
  11   4  -5        441.79        722.69        17.26 o
  12   4  -5        698.75        674.54        16.06 o
  13   4  -5         82.56         80.62         5.72 o
  14   4  -5         47.46         51.35        11.56 o
  15   4  -5         30.13         36.67         5.38 o
  16   4  -5         68.25         65.05         6.00 o
 -14   5  -5         24.82         23.67         6.62 o
 -13   5  -5        478.35        429.42        10.83 o
 -12   5  -5        174.17        148.27         7.14 o
 -11   5  -5        391.87        475.64        10.55 o
 -10   5  -5        112.56         68.42         5.77 o
  -9   5  -5        234.40        168.95         6.46 o
  -8   5  -5        168.64        138.19         5.04 o
  -7   5  -5       1335.97       1500.21        23.90 o
  -6   5  -5        442.94        293.00         5.89 o
  -5   5  -5       2582.39       2832.98        28.72 o
  -4   5  -5       1376.34       1266.62        18.02 o
  -3   5  -5       2397.46       4299.54        72.89 o
  -2   5  -5        408.21        214.77         5.04 o
  -1   5  -5         77.97         14.06         2.71 o
   0   5  -5        510.74        241.58         7.52 o
   1   5  -5        525.21       1002.81        24.43 o
   2   5  -5        914.76       1479.13        18.99 o
   3   5  -5       3965.10       5187.17        55.15 o
   4   5  -5       1200.74        893.18        14.40 o
   5   5  -5        115.08        190.46         3.39 o
   6   5  -5        208.88        136.04         3.40 o
   7   5  -5         33.23        112.60         3.91 o
   8   5  -5        714.30        787.57         9.71 o
   9   5  -5        822.37        636.55         9.53 o
  10   5  -5       1053.58       1148.84        19.40 o
  11   5  -5       2392.70       2969.10        40.44 o
  12   5  -5         88.26         54.39         5.91 o
  13   5  -5         82.47         94.83         5.95 o
  14   5  -5         63.04         52.06         7.30 o
  15   5  -5         53.39         56.72         7.40 o
  16   5  -5         17.56         34.33         5.35 o
 -14   6  -5         20.78         28.19         7.59 o
 -13   6  -5         83.44         68.95         6.92 o
 -12   6  -5        143.82        114.15         7.02 o
 -11   6  -5        739.25        726.81        12.52 o
 -10   6  -5        722.37        557.34        14.00 o
  -9   6  -5        491.52        390.39         9.47 o
  -8   6  -5        202.05        166.56         6.48 o
  -7   6  -5        418.67        460.49         8.08 o
  -6   6  -5        674.80        503.14         8.48 o
  -5   6  -5       1702.05       2346.72        25.51 o
  -4   6  -5       1042.77       1093.88        14.38 o
  -3   6  -5       7032.27       7684.65        85.41 o
  -2   6  -5       1903.68       1422.77        17.47 o
  -1   6  -5        431.16        514.48         8.09 o
   0   6  -5       1437.79       1391.75        23.25 o
   1   6  -5       6295.20       9103.00        61.81 o
   2   6  -5       1600.45       1360.28        15.56 o
   3   6  -5      12528.36      14749.40       115.20 o
   4   6  -5       1373.14       1187.83        24.82 o
   5   6  -5        700.99        845.54         7.78 o
   6   6  -5        146.79        154.06         3.61 o
   7   6  -5       1586.44       1589.25        13.58 o
   8   6  -5         81.08         63.41         4.06 o
   9   6  -5        121.84        109.40         4.30 o
  10   6  -5       1064.72        918.41        14.67 o
  11   6  -5        338.01        430.50        10.51 o
  12   6  -5        340.14        272.53         8.40 o
  13   6  -5        961.45       1050.61        14.50 o
  14   6  -5         30.05         25.88         6.71 o
  15   6  -5        173.07        178.99         8.87 o
  16   6  -5          4.11          5.06         4.63 o
 -14   7  -5        144.00        132.76        12.77 o
 -13   7  -5         36.44         34.35         6.75 o
 -12   7  -5        360.73        338.83         9.61 o
 -11   7  -5        153.02        139.43         6.78 o
 -10   7  -5        607.99        645.62        11.55 o
  -9   7  -5         99.65        105.01         6.25 o
  -8   7  -5        173.60        219.22         6.51 o
  -7   7  -5         54.91         49.55         4.51 o
  -6   7  -5        313.77        262.20         7.27 o
  -5   7  -5        517.04        968.90        19.79 o
  -4   7  -5       1787.38       1776.42        22.32 o
  -3   7  -5        216.30        437.11         7.79 o
  -2   7  -5       2220.34       1898.10        34.92 o
  -1   7  -5       1314.78       1634.45        13.43 o
   0   7  -5        389.69        453.95         6.26 o
   1   7  -5        196.93        572.87        18.41 o
   2   7  -5       2298.24       2687.49        41.34 o
   3   7  -5       1600.86       2549.80        55.51 o
   4   7  -5       5913.20       5916.77       106.55 o
   5   7  -5        222.99        130.64         3.72 o
   6   7  -5       1181.77       1143.67        19.39 o
   7   7  -5        429.95        407.40         6.20 o
   8   7  -5        194.97        265.43         6.66 o
   9   7  -5        288.90        204.28         5.67 o
  10   7  -5        172.95        247.90         7.60 o
  11   7  -5       1176.76       1352.07        21.98 o
  12   7  -5       1161.63       1097.08        27.95 o
  13   7  -5        118.62        101.89         6.60 o
  14   7  -5        243.17        259.50         9.36 o
  15   7  -5          4.63         14.39         4.92 o
  16   7  -5         99.95         83.81         8.71 o
 -14   8  -5          3.90          5.71         8.26 o
 -13   8  -5        178.99        162.21         8.42 o
 -12   8  -5          5.62          4.80         4.92 o
 -11   8  -5        285.10        226.94         8.15 o
 -10   8  -5         88.00         62.81         5.88 o
  -9   8  -5         35.73         35.41         5.11 o
  -8   8  -5        250.98        188.83         5.87 o
  -7   8  -5         97.16         83.23         5.29 o
  -6   8  -5        187.25        125.72         6.04 o
  -5   8  -5       4594.35       4423.59        50.02 o
  -4   8  -5        983.02        846.04        11.64 o
  -3   8  -5       2585.48       2432.48        19.68 o
  -2   8  -5        896.38        609.82        14.31 o
  -1   8  -5        372.76        457.25         5.89 o
   0   8  -5        250.47        150.84         4.15 o
   1   8  -5       4113.94       4546.38        48.41 o
   2   8  -5        340.84        394.46         6.82 o
   3   8  -5       6229.26       6436.12        93.62 o
   4   8  -5        993.22       1077.36        24.75 o
   5   8  -5       4622.70       4647.44        36.41 o
   6   8  -5         95.41         94.13         3.78 o
   7   8  -5       2930.85       2907.52        26.44 o
   8   8  -5       1652.30       1327.42        25.07 o
   9   8  -5        401.63        477.30         9.16 o
  10   8  -5       1107.34       1023.19        21.94 o
  11   8  -5        103.23        166.05         7.87 o
  12   8  -5         14.65         10.70         5.83 o
  13   8  -5        412.20        478.29        14.07 o
  14   8  -5          5.09          5.00         5.94 o
  15   8  -5        113.46         88.12         6.02 o
  16   8  -5         36.49         34.99         8.86 o
 -14   9  -5         98.25        105.42        10.06 o
 -13   9  -5         68.47         81.89        13.29 o
 -12   9  -5        266.09        194.17         7.93 o
 -11   9  -5        231.44        194.25         9.58 o
 -10   9  -5        190.79        156.13         8.08 o
  -9   9  -5        144.54        222.61        15.30 o
  -8   9  -5        313.35        250.60         7.82 o
  -7   9  -5       1131.19       1323.14        16.36 o
  -6   9  -5        697.28        829.23        19.08 o
  -5   9  -5        160.76        184.04         5.50 o
  -4   9  -5       2198.35       1803.26        30.47 o
  -3   9  -5       1781.56       2294.19        22.61 o
  -2   9  -5        141.18        185.54         5.35 o
  -1   9  -5       2077.10       2653.62        21.34 o
   0   9  -5       1007.23        837.91        20.45 o
   1   9  -5       6191.95       8438.55        91.15 o
   2   9  -5        226.55        205.42         4.76 o
   3   9  -5        889.93       1008.50        10.14 o
   4   9  -5       1876.83       1903.90        31.77 o
   5   9  -5        118.78        106.32         4.21 o
   6   9  -5        500.67        487.32         7.47 o
   7   9  -5        459.56        448.99         7.77 o
   8   9  -5       1773.29       1845.57        31.58 o
   9   9  -5        323.80        333.26         7.93 o
  10   9  -5        321.36        326.64        10.22 o
  11   9  -5         63.20         85.63         7.37 o
  12   9  -5        604.74        635.82        24.70 o
  13   9  -5          7.82         55.14         9.17 o
  14   9  -5         32.52         19.67         7.89 o
  15   9  -5        110.13         88.13         5.71 o
 -13  10  -5        201.53        117.74        11.71 o
 -12  10  -5         91.97        101.22         7.83 o
 -11  10  -5        153.32        137.31         6.72 o
 -10  10  -5         42.25         48.91         6.25 o
  -9  10  -5        165.67        183.28         8.03 o
  -8  10  -5        280.76        243.90         8.07 o
  -7  10  -5        610.01        707.52        12.62 o
  -6  10  -5        404.77        319.14         9.33 o
  -5  10  -5       1477.05       1493.61        33.76 o
  -4  10  -5         98.93         76.65         4.88 o
  -3  10  -5        163.25        114.08         4.95 o
  -2  10  -5        960.78        895.03        22.70 o
  -1  10  -5       2967.41       4219.29        94.49 o
   0  10  -5        970.62        769.16        13.63 o
   1  10  -5       1076.43        929.37        12.00 o
   2  10  -5        601.17        371.69         8.14 o
   3  10  -5       1509.71        966.35        10.02 o
   4  10  -5         36.25         31.24         3.39 o
   5  10  -5        878.14        633.31         9.21 o
   6  10  -5        607.65        365.27         9.30 o
   7  10  -5        650.74        507.13         8.77 o
   8  10  -5         86.34         47.21         5.28 o
   9  10  -5        563.62        489.31        10.28 o
  10  10  -5        771.75        629.92        16.59 o
  11  10  -5         85.13        129.70        10.54 o
  12  10  -5         78.88         52.62         6.34 o
  13  10  -5        193.40        274.48         9.02 o
  14  10  -5         17.65         22.47         7.41 o
  15  10  -5        151.38        118.33         6.16 o
 -13  11  -5        162.21        129.03         8.54 o
 -12  11  -5         29.18         26.38         7.08 o
 -11  11  -5         32.09         34.17         6.00 o
 -10  11  -5        165.53        152.92         9.10 o
  -9  11  -5       1450.00       1538.92        24.08 o
  -8  11  -5        590.74        543.71        14.51 o
  -7  11  -5        175.36        246.17         7.95 o
  -6  11  -5        214.37        198.28         7.53 o
  -5  11  -5       1435.46       1706.50        55.45 o
  -4  11  -5        409.37        225.16         6.74 o
  -3  11  -5        787.70        882.74        19.74 o
  -2  11  -5        572.50        606.39        14.76 o
  -1  11  -5       1507.46       1476.80        23.28 o
   0  11  -5        759.41        685.40        11.47 o
   1  11  -5        130.77        410.73        15.67 o
   2  11  -5        310.37        343.30         7.03 o
   3  11  -5        688.62        847.33        12.11 o
   4  11  -5        118.28        198.34         5.65 o
   5  11  -5         52.33         88.98         5.06 o
   6  11  -5        295.46        386.00         7.44 o
   7  11  -5        632.95        531.51         9.24 o
   8  11  -5        121.07        103.06         5.23 o
   9  11  -5        859.29        608.51        12.46 o
  10  11  -5         97.47         86.10         7.13 o
  11  11  -5        174.16        235.85        12.20 o
  12  11  -5        190.43        171.39         8.71 o
  13  11  -5         85.52         75.17         6.35 o
  14  11  -5         71.70         45.33         6.05 o
  15  11  -5         23.69         49.42         4.77 o
 -12  12  -5        146.73        110.61         7.57 o
 -11  12  -5         14.59         19.60         6.52 o
 -10  12  -5          5.74          7.47         5.54 o
  -9  12  -5        481.83        490.31        11.95 o
  -8  12  -5        508.75        394.26        14.56 o
  -7  12  -5         73.61         49.55         5.97 o
  -6  12  -5         96.76         80.59         5.93 o
  -5  12  -5        722.77        964.25        14.67 o
  -4  12  -5        593.26        453.01        11.04 o
  -3  12  -5       1479.87       1687.24        25.65 o
  -2  12  -5          6.23          1.22         3.98 o
  -1  12  -5       1244.97       1219.06        16.24 o
   0  12  -5         58.80         33.19         4.82 o
   1  12  -5         82.29        167.03         9.16 o
   2  12  -5        177.05        152.30         5.66 o
   3  12  -5         74.13         65.77         4.35 o
   4  12  -5        251.78        250.87         5.96 o
   5  12  -5        576.89        627.60        10.48 o
   6  12  -5        404.64        238.25         6.54 o
   7  12  -5        279.06        457.32         8.83 o
   8  12  -5        236.86        193.25         6.79 o
   9  12  -5        162.41        192.88         8.03 o
  10  12  -5        577.45        667.12        19.69 o
  11  12  -5         73.10        111.84         7.77 o
  12  12  -5         40.08         29.41         5.12 o
  13  12  -5         10.82         12.40         5.61 o
  14  12  -5         24.60         38.48         5.92 o
 -12  13  -5         18.03         13.48         6.16 o
 -11  13  -5         33.77         41.05         6.11 o
 -10  13  -5         39.45          8.95         6.14 o
  -9  13  -5        473.04        406.97        13.81 o
  -8  13  -5        109.55         90.45         6.38 o
  -7  13  -5        527.19        447.13        10.82 o
  -6  13  -5        213.43        176.47         7.42 o
  -5  13  -5        861.42       1065.40        43.41 o
  -4  13  -5       1149.51        897.61        29.69 o
  -3  13  -5        744.70        637.07        14.96 o
  -2  13  -5       2116.60       1737.59        42.06 o
  -1  13  -5        165.00        240.08         7.15 o
   0  13  -5        107.34         70.26         7.21 o
   1  13  -5        764.03        879.80        27.42 o
   2  13  -5        672.72        638.44        13.66 o
   3  13  -5        341.06        484.90         9.98 o
   4  13  -5        290.54        260.58         7.69 o
   5  13  -5         53.96         48.44         6.01 o
   6  13  -5        475.58        489.43         9.54 o
   7  13  -5         49.56         59.46         4.88 o
   8  13  -5        114.65         55.09         5.93 o
   9  13  -5         36.92         40.76         6.88 o
  10  13  -5        200.99        192.41         9.88 o
  11  13  -5         64.53         75.58         7.64 o
  12  13  -5          5.22         12.08         6.07 o
  13  13  -5        103.34         97.68         6.28 o
  14  13  -5         30.68         30.46         5.34 o
 -11  14  -5        360.46        365.53        19.97 o
 -10  14  -5         55.11         42.96         6.67 o
  -9  14  -5        142.34        190.40         9.39 o
  -8  14  -5        216.79        162.79         7.19 o
  -7  14  -5        458.63        446.35        11.32 o
  -6  14  -5        112.94        103.59         7.47 o
  -5  14  -5        702.32        818.12        40.93 o
  -4  14  -5        512.09        470.58        11.78 o
  -3  14  -5       1743.52       2158.59        75.74 o
  -2  14  -5        154.27        146.80         7.18 o
  -1  14  -5       1217.08       1227.65        29.92 o
   0  14  -5         69.30         76.90         6.56 o
   1  14  -5        564.23        827.96        15.44 o
   2  14  -5        209.82        241.17         8.35 o
   3  14  -5        113.43        133.61         6.83 o
   4  14  -5         67.54        122.49         7.94 o
   5  14  -5        141.20        374.80         9.85 o
   6  14  -5         39.32         34.86         4.67 o
   7  14  -5        440.13        564.53        10.66 o
   8  14  -5        104.84        105.41         9.65 o
   9  14  -5        201.14        400.68        12.92 o
  10  14  -5         27.91         30.93         9.07 o
  11  14  -5        108.96        145.68         6.74 o
  12  14  -5        104.73        102.40         9.05 o
  13  14  -5         47.50         29.76         5.28 o
 -11  15  -5         51.89         72.08        10.96 o
  -9  15  -5         70.84         73.40         7.56 o
  -8  15  -5         26.72         13.90         5.82 o
  -7  15  -5        128.01        127.52         7.43 o
  -6  15  -5        233.60        308.18        10.59 o
  -5  15  -5         67.78         85.47         6.65 o
  -4  15  -5       1441.92       1287.96        27.08 o
  -3  15  -5         22.69         17.10         5.44 o
  -2  15  -5        111.00        143.25         6.94 o
  -1  15  -5        404.66        591.01        32.19 o
   0  15  -5        670.70        745.57        26.23 o
   1  15  -5        143.77        276.07        13.44 o
   2  15  -5        169.91        135.61         6.75 o
   3  15  -5        476.09        702.53        17.04 o
   4  15  -5        128.05         70.96         6.29 o
   5  15  -5         30.55         23.83         5.01 o
   6  15  -5        264.04        329.98         9.60 o
   7  15  -5         91.21        105.36         8.44 o
   8  15  -5          6.17         22.78         5.95 o
   9  15  -5        183.93        325.60        11.01 o
  10  15  -5         19.23         23.27         5.42 o
  11  15  -5        103.82        126.23         6.53 o
  12  15  -5        232.34        220.72        14.59 o
  13  15  -5         14.60         31.69         8.26 o
 -10  16  -5         93.92         64.43        11.41 o
  -9  16  -5         79.55         78.85        10.09 o
  -8  16  -5         18.79          6.37         6.70 o
  -7  16  -5        102.16         59.33         7.35 o
  -6  16  -5        117.90        121.74         9.86 o
  -5  16  -5        520.69        472.72        17.61 o
  -4  16  -5         10.71          2.77         6.02 o
  -3  16  -5        417.54        733.60        28.32 o
  -2  16  -5        304.49        264.59         9.89 o
  -1  16  -5        338.88        441.15        17.20 o
   0  16  -5         48.44         71.63         6.84 o
   1  16  -5        798.61       1188.21        24.96 o
   2  16  -5        201.91        222.98         9.08 o
   3  16  -5        763.55       1077.56        18.16 o
   4  16  -5         72.65         86.29         7.15 o
   5  16  -5        249.15        252.01         7.80 o
   6  16  -5        225.61        177.09         8.73 o
   7  16  -5        824.89        889.49        24.93 o
   8  16  -5        100.90         90.25         6.57 o
   9  16  -5        249.90        284.90        10.08 o
  10  16  -5         13.78          6.95         4.75 o
  11  16  -5        223.63        253.50         7.11 o
  12  16  -5         12.03         18.53         5.23 o
  -9  17  -5        230.70        197.78        16.37 o
  -8  17  -5         53.60         39.82         7.35 o
  -7  17  -5         49.62         45.03         6.47 o
  -6  17  -5        309.72        322.40        13.71 o
  -5  17  -5         22.40         13.39         8.61 o
  -4  17  -5        426.34        469.34        12.48 o
  -3  17  -5        122.00        170.38         8.03 o
  -2  17  -5        464.01        368.18         8.84 o
  -1  17  -5        471.15        446.51        16.60 o
   0  17  -5        108.45        156.19         9.06 o
   1  17  -5        104.79        123.67         6.61 o
   2  17  -5        331.94        356.15         9.90 o
   3  17  -5        594.47        743.79        13.16 o
   4  17  -5        566.00        524.56        12.34 o
   5  17  -5         23.25         17.63         5.27 o
   6  17  -5        111.93         62.10         5.89 o
   7  17  -5         55.57         61.25         6.48 o
   8  17  -5         19.29         15.72         5.73 o
   9  17  -5        206.59        231.17         9.60 o
  10  17  -5         14.87         14.21         5.31 o
  11  17  -5         30.47         24.17         7.58 o
  -9  18  -5         36.11         49.23         7.21 o
  -8  18  -5        166.81        162.79        15.32 o
  -7  18  -5        253.70        216.19        19.82 o
  -6  18  -5         26.08         15.68         5.94 o
  -5  18  -5        188.67        181.39        11.18 o
  -4  18  -5        161.79        153.84         7.90 o
  -3  18  -5        532.80        443.16        13.04 o
  -2  18  -5        406.79        407.99         9.62 o
  -1  18  -5         62.37        152.91         6.76 o
   0  18  -5         98.14        103.07         6.52 o
   1  18  -5        165.06        122.43         7.51 o
   2  18  -5        303.49        255.35         8.19 o
   3  18  -5        504.56        622.32        15.08 o
   4  18  -5         63.66         62.40         5.83 o
   5  18  -5        227.97         88.75         7.16 o
   6  18  -5         26.17         14.57         5.55 o
   7  18  -5        196.60        230.19         8.83 o
   8  18  -5         17.33         15.03         6.99 o
   9  18  -5        318.20        361.29        11.79 o
  10  18  -5        150.12        108.12        12.99 o
  -8  19  -5         26.74         21.27         6.20 o
  -7  19  -5        130.24        118.10         9.98 o
  -6  19  -5         46.61         37.03         7.11 o
  -5  19  -5         13.78         22.70         7.79 o
  -4  19  -5        156.83        131.55         7.70 o
  -3  19  -5        243.30        212.96         8.28 o
  -2  19  -5         95.96         86.68         6.43 o
  -1  19  -5        235.91        177.95         6.77 o
   0  19  -5        280.90        273.21         8.58 o
   1  19  -5        717.05        723.77        13.17 o
   2  19  -5        135.37         92.08         6.80 o
   3  19  -5          4.90         12.14         5.93 o
   4  19  -5         44.28         66.84         5.34 o
   5  19  -5          2.17         -0.70         4.58 o
   6  19  -5        159.16        168.17         8.26 o
   7  19  -5         80.38         83.98         6.16 o
   8  19  -5         11.55          9.60         6.07 o
   9  19  -5        325.91        382.79        13.19 o
  -7  20  -5        156.38        132.91        10.66 o
  -6  20  -5          5.97          0.75         9.01 o
  -5  20  -5         29.50         68.93         9.01 o
  -4  20  -5         52.43         36.83         8.92 o
  -3  20  -5        122.91         93.40        10.00 o
  -2  20  -5          9.50         18.28         6.48 o
  -1  20  -5         56.98         74.26         6.21 o
   0  20  -5        126.56        114.08         5.76 o
   1  20  -5         90.53        107.50         6.02 o
   2  20  -5        107.60        120.18         6.19 o
   3  20  -5         17.57         33.99         4.92 o
   4  20  -5         35.27         49.78         5.33 o
   5  20  -5         79.39         99.61         6.38 o
   6  20  -5         18.62         17.65         4.74 o
   7  20  -5         33.23         17.82         6.76 o
   8  20  -5         95.20         78.55        10.14 o
  -5  21  -5        196.04        258.00        14.42 o
  -4  21  -5          8.94          0.34         6.26 o
  -3  21  -5         11.42          8.10         7.67 o
  -2  21  -5          8.57         17.20         6.75 o
  -1  21  -5        127.57        158.28         8.37 o
   0  21  -5        181.60        170.83        10.77 o
   1  21  -5        142.13        156.93        11.62 o
   2  21  -5        172.82        105.91         6.01 o
   3  21  -5         31.02         34.74         4.91 o
   4  21  -5         15.19         18.91         4.52 o
   5  21  -5         10.45          2.36         7.06 o
   7  21  -5        155.52        171.50        12.31 o
  -2  22  -5          1.88          3.73         6.32 o
  -1  22  -5          1.47         13.45         7.17 o
   0  22  -5         18.28         13.67        10.81 o
   1  22  -5         51.04         77.94        12.77 o
   2  22  -5         28.69         22.80         6.12 o
   3  22  -5         52.31         83.82         7.04 o
   4  22  -5         95.87         58.16         7.74 o
   5  22  -5         80.67        165.49        12.61 o
 -14   0  -4        172.05        209.98         9.65 o
 -12   0  -4        513.22        464.70        12.78 o
 -10   0  -4       1092.31       1251.22        40.02 o
  -8   0  -4       2820.32       3487.63        52.93 o
  -6   0  -4       7997.51       9724.81       173.22 o
  -4   0  -4      28375.64      39051.38       880.68 o
  -2   0  -4       2978.56       3376.57        60.14 o
   0   0  -4      91047.34     131319.98      3379.12 o
   2   0  -4      13692.76      10890.14        83.68 o
   4   0  -4      52679.69      70916.33       573.42 o
   6   0  -4       4524.36       8673.49        65.72 o
   8   0  -4         99.04         72.86         6.12 o
  10   0  -4       1237.71       1008.45        15.36 o
  12   0  -4        230.65        135.33         9.79 o
  14   0  -4        517.34        436.35        17.71 o
  16   0  -4        198.55        294.35        19.67 o
 -14   1  -4         30.03         19.87         5.13 o
 -13   1  -4         91.68         73.28         5.19 o
 -12   1  -4         78.46         62.17         5.05 o
 -11   1  -4        418.04        327.08         9.52 o
 -10   1  -4         72.04         78.99         6.29 o
  -9   1  -4        294.01        214.41         6.03 o
  -8   1  -4        595.43        643.15        11.24 o
  -7   1  -4        666.15        753.43         8.95 o
  -6   1  -4       2311.72       2300.07        18.00 o
  -5   1  -4       3573.58       2809.26        26.39 o
  -4   1  -4        987.69       1461.96        15.78 o
  -3   1  -4        940.02        441.48         6.24 o
  -2   1  -4       1059.05       1670.84        19.73 o
  -1   1  -4       3159.82       3354.27       122.18 o
   0   1  -4      39456.02      54542.46       821.20 o
   1   1  -4        523.10        413.95        12.01 o
   2   1  -4       6718.21       9050.31        66.37 o
   3   1  -4       6001.52       6608.10        90.38 o
   4   1  -4        533.38        314.30         4.83 o
   5   1  -4       1779.13       2433.29        40.22 o
   6   1  -4         69.30         78.14         2.49 o
   7   1  -4       2627.88       2262.90        28.59 o
   8   1  -4        201.37        295.34         5.41 o
   9   1  -4        843.95        966.85        17.86 o
  10   1  -4        233.15        232.87         6.28 o
  11   1  -4       2324.64       1992.14        31.07 o
  12   1  -4        279.93        381.25         9.10 o
  13   1  -4        271.89        278.39        11.31 o
  14   1  -4        393.13        516.77        13.11 o
  15   1  -4         26.21         46.09         6.28 o
  16   1  -4        204.22        233.18        15.00 o
  17   1  -4        121.26        143.03         6.53 o
 -14   2  -4         24.13         18.80         4.60 o
 -13   2  -4         90.41         77.03         5.49 o
 -12   2  -4        645.37        657.65        10.64 o
 -11   2  -4        469.65        393.99         9.17 o
 -10   2  -4        186.52        213.14         9.20 o
  -9   2  -4        153.66        118.54         5.65 o
  -8   2  -4        793.93       1174.11        15.43 o
  -7   2  -4       1038.51       1097.40        14.14 o
  -6   2  -4       2322.91       1674.84        15.22 o
  -5   2  -4       2945.72       1995.86        18.17 o
  -4   2  -4      14757.01      17170.03       186.09 o
  -3   2  -4      11863.73       8381.84       152.17 o
  -2   2  -4       6502.98       7356.91        81.52 o
  -1   2  -4       4858.15       2970.52        60.13 o
   0   2  -4       5008.99       9954.19       125.80 o
   1   2  -4       3748.91       5487.85       121.96 o
   2   2  -4      50335.48      70046.83       765.33 o
   3   2  -4       6559.28       6569.81        91.38 o
   4   2  -4       7306.08       5338.21        31.19 o
   5   2  -4        319.59        148.05         2.57 o
   6   2  -4       1754.38       2520.85        18.21 o
   7   2  -4        634.51        638.73         9.57 o
   8   2  -4        734.75        751.35         9.77 o
   9   2  -4        155.11        164.38         5.68 o
  10   2  -4         43.61         68.48         4.79 o
  11   2  -4         44.14         28.18         4.67 o
  12   2  -4       1040.50       1302.01        16.69 o
  13   2  -4        196.95        161.97        11.19 o
  14   2  -4        502.80        508.56        14.25 o
  15   2  -4        280.42        198.39         6.84 o
  16   2  -4        210.71        195.91        13.42 o
 -14   3  -4        122.13        143.53         7.50 o
 -13   3  -4        274.63        237.21         7.08 o
 -12   3  -4        292.84        249.38         8.22 o
 -11   3  -4          3.34         12.23         5.65 o
 -10   3  -4       1049.72       1063.74        39.75 o
  -9   3  -4        235.72        204.85         6.41 o
  -8   3  -4        375.54        352.97         6.89 o
  -7   3  -4        119.20        132.01         4.20 o
  -6   3  -4       1578.17       1529.29        16.83 o
  -5   3  -4       1408.85       1297.61        16.06 o
  -4   3  -4       2266.91       2130.71        19.44 o
  -3   3  -4       2242.29       2613.11        41.59 o
  -2   3  -4       6057.20       6106.12       105.79 o
  -1   3  -4       7420.54       7087.88       115.78 o
   0   3  -4      10197.54      16922.06       200.84 o
   1   3  -4       5459.36       4650.94        69.22 o
   2   3  -4      12406.39      13654.80       119.64 o
   3   3  -4       1043.77        925.78        12.53 o
   4   3  -4        139.51        103.27         2.06 o
   5   3  -4         61.66        258.56         4.33 o
   6   3  -4        415.16        718.41         8.42 o
   7   3  -4       1751.29       1882.32        22.34 o
   8   3  -4       4338.02       4419.42        33.85 o
   9   3  -4         26.58         13.82         3.90 o
  10   3  -4       1663.01       1666.15        18.23 o
  11   3  -4        139.30        127.04         6.39 o
  12   3  -4        719.44        890.03        13.38 o
  13   3  -4        412.67        398.44        14.50 o
  14   3  -4        597.90        653.60        25.16 o
  15   3  -4        167.60        154.38         6.32 o
  16   3  -4        350.66        404.52         9.87 o
 -15   4  -4         14.61          5.56         7.36 o
 -14   4  -4         15.59         12.40         6.17 o
 -13   4  -4        310.25        212.56         6.72 o
 -12   4  -4         36.86         36.85         5.80 o
 -11   4  -4        233.24        194.21         7.30 o
 -10   4  -4         72.07         56.26         7.10 o
  -9   4  -4       2082.99       1826.65        28.23 o
  -8   4  -4        243.87        218.30         5.66 o
  -7   4  -4         60.97        100.93         4.01 o
  -6   4  -4        636.58        620.72         8.27 o
  -5   4  -4        649.65        710.59         8.91 o
  -4   4  -4       1592.46       2925.33        52.62 o
  -3   4  -4       2027.85       1326.35        14.92 o
  -2   4  -4        709.18        792.61         9.13 o
  -1   4  -4        571.03        524.83         6.42 o
   0   4  -4       5040.59       6509.26        50.07 o
   1   4  -4       3335.86       3479.98        42.15 o
   2   4  -4       5459.67       7258.63        73.37 o
[truncated: 713,098 more chars]
