# Supplementary material for: Enabling nucleophilic reactivity in molecular calcium fluoride complexes
Source: Nat Chem. 2024 May 14;16(9):1473–80. doi: 10.1038/s41557-024-01524-x (PMC11375610; doi:10.1038/s41557-024-01524-x)
Supplement: Supplementary file 8 — Crystallographic data for compound 3; CCDC reference 2282786. [file 41557_2024_1524_MOESM8_ESM.cif]

data_165meme22
_audit_creation_date               2022-04-06
_audit_creation_method
;
Olex2 1.5
(compiled 2021.12.09 svn.r5202d8cf for OlexSys, GUI svn.r6439)
;
_shelx_SHELXL_version_number       '2018/3'
_audit_contact_author_address      ?
_audit_contact_author_email        ?
_audit_contact_author_name         ''
_audit_contact_author_phone        ?
_publ_contact_author_id_orcid      ?
_publ_section_references
;
Dolomanov, O.V., Bourhis, L.J., Gildea, R.J, Howard, J.A.K. & Puschmann, H.
 (2009), J. Appl. Cryst. 42, 339-341.

Sheldrick, G.M. (2015). Acta Cryst. A71, 3-8.

Sheldrick, G.M. (2015). Acta Cryst. C71, 3-8.
;
_chemical_name_common              ?
_chemical_name_systematic          ?
_chemical_formula_moiety          
 'C102 H140 Ca2 F N4 O4, C18 H36 K N2 O6, C6 H6'
_chemical_formula_sum              'C126 H182 Ca2 F K N6 O10'
_chemical_formula_weight           2079.03
_chemical_melting_point            ?
_chemical_oxdiff_formula           'C137 H193 Ca2 K1 F1 N4 O10'
_chemical_oxdiff_usercomment       ' '
loop_
  _atom_type_symbol
  _atom_type_description
  _atom_type_scat_dispersion_real
  _atom_type_scat_dispersion_imag
  _atom_type_scat_source
 'C' 'C' 0.0181 0.0091 'International Tables Vol C Tables 4.2.6.8 and 6.1.1.4'
 'H' 'H' 0.0000 0.0000 'International Tables Vol C Tables 4.2.6.8 and 6.1.1.4'
 'Ca' 'Ca' 0.3641 1.2855 'International Tables Vol C Tables 4.2.6.8 and 6.1.1.4'
 'F' 'F' 0.0727 0.0534 'International Tables Vol C Tables 4.2.6.8 and 6.1.1.4'
 'K' 'K' 0.3868 1.0657 'International Tables Vol C Tables 4.2.6.8 and 6.1.1.4'
 'N' 'N' 0.0311 0.0180 'International Tables Vol C Tables 4.2.6.8 and 6.1.1.4'
 'O' 'O' 0.0492 0.0322 'International Tables Vol C Tables 4.2.6.8 and 6.1.1.4'

_shelx_space_group_comment
;
The symmetry employed for this shelxl refinement is uniquely defined
by the following loop, which should always be used as a source of
symmetry information in preference to the above space-group names.
They are only intended as comments.
;
_space_group_crystal_system        'monoclinic'
_space_group_IT_number             14
_space_group_name_H-M_alt          'P 1 21/n 1'
_space_group_name_Hall             '-P 2yn'
loop_
  _space_group_symop_operation_xyz
 'x, y, z'
 '-x+1/2, y+1/2, -z+1/2'
 '-x, -y, -z'
 'x-1/2, -y-1/2, z-1/2'

_cell_length_a                     23.48290(10)
_cell_length_b                     23.89220(10)
_cell_length_c                     24.00780(10)
_cell_angle_alpha                  90
_cell_angle_beta                   105.1490(10)
_cell_angle_gamma                  90
_cell_volume                       13001.69(11)
_cell_formula_units_Z              4
_cell_measurement_reflns_used      42522
_cell_measurement_temperature      150.01(11)
_cell_measurement_theta_max        76.1680
_cell_measurement_theta_min        3.5390
_shelx_estimated_absorpt_T_max     0.814
_shelx_estimated_absorpt_T_min     0.635
_exptl_absorpt_coefficient_mu      1.477
_exptl_absorpt_correction_T_max    1.000
_exptl_absorpt_correction_T_min    0.374
_exptl_absorpt_correction_type     gaussian
_exptl_absorpt_process_details
;
CrysAlisPro 1.171.41.117a (Rigaku Oxford Diffraction, 2021)
Numerical absorption correction based on gaussian integration over
a multifaceted crystal model
Empirical absorption correction using spherical harmonics,
implemented in SCALE3 ABSPACK scaling algorithm.
;
_exptl_absorpt_special_details     ?
_exptl_crystal_colour              'clear colourless'
_exptl_crystal_colour_lustre       clear
_exptl_crystal_colour_modifier     .
_exptl_crystal_colour_primary      colourless
_exptl_crystal_density_diffrn      1.062
_exptl_crystal_density_meas        ?
_exptl_crystal_density_method      ?
_exptl_crystal_description         block
_exptl_crystal_F_000               4512
loop_
  _exptl_crystal_face_index_h
  _exptl_crystal_face_index_k
  _exptl_crystal_face_index_l
  _exptl_crystal_face_perp_dist
 2 0 -1 0.1142
 -2 0 1 0.1291
 2 1 2 0.1068
 -2 -1 -2 0.1258
 -2 -1 1 0.1008
 2 1 -1 0.0876
 2 2 -1 0.0662
 -2 -2 1 0.0776
 0 -1 -2 0.1246
 0 1 2 0.1205
 -1 1 2 0.1275
 1 -2 2 0.1406
 0 0 1 0.1225
 0 0 -1 0.1043
 -1 1 -2 0.1276
 -2 1 -1 0.1358
 -2 1 1 0.1535
 2 -1 -1 0.1299
 1 -1 -2 0.1155
 1 2 -2 0.1008
 0 2 1 0.1291
 1 2 2 0.0923
 1 -2 0 0.1572

_exptl_crystal_size_max            0.338
_exptl_crystal_size_mid            0.239
_exptl_crystal_size_min            0.145
loop_
  _exptl_oxdiff_crystal_face_indexfrac_h
  _exptl_oxdiff_crystal_face_indexfrac_k
  _exptl_oxdiff_crystal_face_indexfrac_l
  _exptl_oxdiff_crystal_face_x
  _exptl_oxdiff_crystal_face_y
  _exptl_oxdiff_crystal_face_z
 1.9981 -0.0070 -0.9983 0.0263 -0.1167 -0.0619
 -2.0009 0.0019 1.0011 -0.0267 0.1168 0.0620
 1.9999 1.0041 2.0044 0.0759 -0.1586 0.1377
 -1.9999 -1.0041 -2.0044 -0.0759 0.1586 -0.1377
 -1.9989 -1.0030 0.9921 -0.0901 0.1063 0.0539
 1.9989 1.0030 -0.9921 0.0901 -0.1063 -0.0539
 1.9977 2.0030 -0.9886 0.1533 -0.0958 -0.0462
 -2.0010 -2.0009 1.0100 -0.1533 0.0957 0.0475
 -0.0045 -1.0040 -1.9948 -0.0540 0.0245 -0.1351
 0.0045 1.0040 1.9948 0.0540 -0.0245 0.1351
 -1.0012 0.9984 2.0023 0.0426 0.0427 0.1345
 1.0014 -2.0010 1.9996 -0.1250 -0.1230 0.1138
 -0.0007 -0.0003 1.0010 -0.0048 -0.0174 0.0640
 0.0007 0.0003 -1.0010 0.0048 0.0174 -0.0640
 -1.0000 1.0005 -2.0018 0.0618 0.1124 -0.1215
 -2.0029 0.9966 -0.9986 0.0457 0.1622 -0.0583
 -2.0018 0.9987 1.0014 0.0363 0.1273 0.0695
 1.9980 -1.0009 -0.9991 -0.0365 -0.1271 -0.0694
 1.0029 -1.0021 -2.0016 -0.0428 -0.0429 -0.1345
 0.9991 1.9986 -1.9990 0.1468 -0.0113 -0.1118
 -0.0026 2.0034 1.0022 0.1218 0.0037 0.0791
 0.9978 2.0059 1.9990 0.1282 -0.0807 0.1439
 1.0013 -1.9994 -0.0037 -0.1153 -0.0880 -0.0143

_exptl_transmission_factor_max     ?
_exptl_transmission_factor_min     ?
_diffrn_reflns_av_R_equivalents    0.0326
_diffrn_reflns_av_unetI/netI       0.0250
_diffrn_reflns_Laue_measured_fraction_full  1.000
_diffrn_reflns_Laue_measured_fraction_max  0.989
_diffrn_reflns_limit_h_max         29
_diffrn_reflns_limit_h_min         -29
_diffrn_reflns_limit_k_max         29
_diffrn_reflns_limit_k_min         -30
_diffrn_reflns_limit_l_max         29
_diffrn_reflns_limit_l_min         -18
_diffrn_reflns_number              114535
_diffrn_reflns_point_group_measured_fraction_full  1.000
_diffrn_reflns_point_group_measured_fraction_max  0.989
_diffrn_reflns_theta_full          67.684
_diffrn_reflns_theta_max           76.234
_diffrn_reflns_theta_min           2.986
_diffrn_ambient_environment        N~2~
_diffrn_ambient_temperature        150.01(11)
_diffrn_detector                   'CCD plate'
_diffrn_detector_area_resol_mean   10.4102
_diffrn_detector_type              Atlas
_diffrn_measured_fraction_theta_full  1.000
_diffrn_measured_fraction_theta_max  0.989
_diffrn_measurement_details
;
List of Runs (angles in degrees, time in seconds):

  # Type    Start    End  Width  t~exp~   \w     \q     \k     \f   Frames
--------------------------------------------------------------------------
  1  \w     -3.00  23.00   1.00    4.00    --  -42.66  19.00  60.00   26
  2  \w     -5.00  31.00   1.00    4.00    --  -42.66  19.00-150.00   36
  3  \w   -105.00 -64.00   1.00    4.00    --  -42.66 178.00-180.00   41
  4  \w    -21.00  29.00   1.00    4.00    --  -42.66  38.00   0.00   50
  5  \w      8.00  35.00   1.00    4.00    --  -42.66  19.00 120.00   27
  6  \w     -5.00  27.00   1.00    4.00    --  -42.66  19.00 150.00   32
  7  \w     64.00 122.00   1.00    4.00    --   42.66-178.00 -90.00   58
  8  \w     42.00  70.00   1.00   16.00    --  111.00 -45.00 -60.00   28
  9  \w     72.00 110.00   1.00   16.00    --  111.00-120.00 147.00   38
 10  \w     40.00  70.00   1.00   16.00    --  111.00 -45.00 -30.00   30
 11  \w     76.00 102.00   1.00   16.00    --  111.00 -77.00-180.00   26
 12  \w     41.00  69.00   1.00   16.00    --  111.00 -77.00-180.00   28
 13  \w    100.00 153.00   1.00   16.00    --  111.00 125.00-120.00   53
 14  \w     42.00  67.00   1.00   16.00    --  111.00 -45.00-120.00   25
 15  \w     87.00 112.00   1.00   16.00    --  111.00-125.00 -60.00   25
 16  \w     41.00  66.00   1.00   16.00    --  111.00 -45.00 -90.00   25
 17  \w     44.00  71.00   1.00   16.00    --  111.00-125.00 -60.00   27
 18  \w     97.00 154.00   1.00   16.00    --  111.00  30.00   0.00   57
 19  \w     40.00 106.00   1.00   16.00    --  111.00-125.00-180.00   66
 20  \w     46.00  90.00   1.00   16.00    --  111.00 -61.00-150.00   44
 21  \w     47.00  72.00   1.00   16.00    --  111.00 -45.00  90.00   25
 22  \w     33.00 106.00   1.00   16.00    --  111.00 -95.00-180.00   73
 23  \w     43.00  73.00   1.00   16.00    --  111.00 -61.00-180.00   30
 24  \w     69.00  95.00   1.00   16.00    --  111.00 -95.00 150.00   26
 25  \w     87.00 176.00   1.00   16.00    --  111.00  45.00  60.00   89
 26  \w     -4.00  22.00   1.00    4.00    --  -42.66  19.00-180.00   26
 27  \w      5.00  31.00   1.00    4.00    --  -42.66  19.00-120.00   26
 28  \w     -5.00  20.00   1.00    4.00    --  -42.66  19.00 -60.00   25
 29  \w     -5.00  34.00   1.00    4.00    --  -42.66  19.00  90.00   39
 30  \w     65.00 129.00   1.00    4.00    --   42.66 178.00 150.00   64
 31  \w     90.00 116.00   1.00    4.00    --   42.66 178.00   0.00   26
 32  \w    109.00 135.00   1.00   16.00    --  111.00   0.00 150.00   26
 33  \w     45.00  75.00   1.00   16.00    --  111.00   0.00 150.00   30
 34  \w     76.00 107.00   1.00   16.00    --  111.00 -99.00  72.01   31
 35  \w     40.00  66.00   1.00   16.00    --  111.00 -45.00  60.00   26
 36  \w     41.00  66.00   1.00   16.00    --  111.00 -61.00-120.00   25
 37  \w    139.00 165.00   1.00   16.00    --  111.00  77.00 -30.00   26
 38  \w     74.00 111.00   1.00   16.00    --  111.00-125.00 -30.00   37
 39  \w     61.00  93.00   1.00   16.00    --  111.00 -61.00 -30.00   32
 40  \w    153.00 169.00   1.00   16.00    --  111.00  45.00-180.00   16
;
_diffrn_measurement_device         'four-circle diffractometer'
_diffrn_measurement_device_type    'SuperNova, Dual, Cu at home/near, Atlas'
_diffrn_measurement_method         '\w scans'
_diffrn_orient_matrix_type        
 'CrysAlisPro convention (1999,Acta A55,543-557)'
_diffrn_orient_matrix_UB_11        0.0110018000
_diffrn_orient_matrix_UB_12        0.0632026000
_diffrn_orient_matrix_UB_13        -0.0047593000
_diffrn_orient_matrix_UB_21        -0.0670782000
_diffrn_orient_matrix_UB_22        0.0104718000
_diffrn_orient_matrix_UB_23        -0.0174225000
_diffrn_orient_matrix_UB_31        0.0009968000
_diffrn_orient_matrix_UB_32        0.0075167000
_diffrn_orient_matrix_UB_33        0.0639357000
_diffrn_radiation_monochromator    mirror
_diffrn_radiation_probe            x-ray
_diffrn_radiation_type             'Cu K\a'
_diffrn_radiation_wavelength       1.54184
_diffrn_source                     'micro-focus sealed X-ray tube'
_diffrn_source_type                'SuperNova (Cu) X-ray Source'
_reflns_Friedel_coverage           0.000
_reflns_Friedel_fraction_full      .
_reflns_Friedel_fraction_max       .
_reflns_number_gt                  22305
_reflns_number_total               26937
_reflns_special_details
;
 Reflections were merged by SHELXL according to the crystal
 class for the calculation of statistics and refinement.
 
 Structure factors included contributions from the .fab file.
 
 _reflns_Friedel_fraction is defined as the number of unique
 Friedel pairs measured divided by the number that would be
 possible theoretically, ignoring centric projections and
 systematic absences.
;
_reflns_threshold_expression       'I > 2\s(I)'
_computing_cell_refinement         'CrysAlisPro 1.171.41.117a (Rigaku OD, 2021)'
_computing_data_collection         'CrysAlisPro 1.171.41.117a (Rigaku OD, 2021)'
_computing_data_reduction          'CrysAlisPro 1.171.41.117a (Rigaku OD, 2021)'
_computing_molecular_graphics      'Olex2 1.5 (Dolomanov et al., 2009)'
_computing_publication_material    'Olex2 1.5 (Dolomanov et al., 2009)'
_computing_structure_refinement    'SHELXL 2018/3 (Sheldrick, 2015)'
_computing_structure_solution      'SHELXT 2018/2 (Sheldrick, 2018)'
_refine_diff_density_max           0.997
_refine_diff_density_min           -0.608
_refine_diff_density_rms           0.047
_refine_ls_extinction_coef         .
_refine_ls_extinction_method       none
_refine_ls_goodness_of_fit_ref     1.047
_refine_ls_hydrogen_treatment      constr
_refine_ls_matrix_type             full
_refine_ls_number_parameters       1391
_refine_ls_number_reflns           26937
_refine_ls_number_restraints       53
_refine_ls_R_factor_all            0.0619
_refine_ls_R_factor_gt             0.0513
_refine_ls_restrained_S_all        1.054
_refine_ls_shift/su_max            0.002
_refine_ls_shift/su_mean           0.000
_refine_ls_structure_factor_coef   Fsqd
_refine_ls_weighting_details      
 'w=1/[\s^2^(Fo^2^)+(0.0844P)^2^+4.6834P] where P=(Fo^2^+2Fc^2^)/3'
_refine_ls_weighting_scheme        calc
_refine_ls_wR_factor_gt            0.1438
_refine_ls_wR_factor_ref           0.1536
_refine_special_details            ?
_olex2_refinement_description
;
1. Fixed Uiso
 At 1.2 times of:
  All C(H) groups, All C(H,H) groups, All C(H,H,H,H) groups
 At 1.5 times of:
  All C(H,H,H) groups
2. Restrained distances
 C103-C102 \\sim C103-C105
 with sigma of 0.02
 C102-C101 \\sim C105-C104
 with sigma of 0.02
 C100-C101 \\sim C100-C104
 with sigma of 0.02
 C100-C102 \\sim C100-C105
 with sigma of 0.04
 C103-C101 \\sim C103-C104
 with sigma of 0.04
3. Uiso/Uaniso restraints and constraints
Uanis(C20B) \\sim Ueq, Uanis(C20A) \\sim Ueq, Uanis(C21B) \\sim Ueq,
Uanis(C21A) \\sim Ueq, Uanis(C19A) \\sim Ueq, Uanis(C19B) \\sim Ueq: with sigma
of 0.01 and sigma for terminal atoms of 0.02
Uanis(C105) \\sim Ueq, Uanis(C101) \\sim Ueq: with sigma of 0.01 and sigma for
terminal atoms of 0.03
4. Others
 Sof(C21B)=Sof(H21A)=Sof(H21B)=Sof(H21C)=Sof(C19B)=Sof(H19A)=Sof(H19B)=
 Sof(H19C)=Sof(C20B)=Sof(H20D)=Sof(H20E)=Sof(H20F)=1-FVAR(1)
 Sof(C20A)=Sof(H20A)=Sof(H20B)=Sof(H20C)=Sof(C19A)=Sof(H19D)=Sof(H19E)=
 Sof(H19F)=Sof(C21A)=Sof(H21D)=Sof(H21E)=Sof(H21F)=FVAR(1)
 Sof(H10C)=Sof(H10D)=Sof(H10G)=Sof(H10H)=Sof(C105)=Sof(H10I)=Sof(H10J)=
 Sof(C104)=Sof(H10S)=Sof(H10T)=1-FVAR(2)
 Sof(H10A)=Sof(H10B)=Sof(H10E)=Sof(H10F)=Sof(C102)=Sof(H10Q)=Sof(H10R)=
 Sof(C101)=Sof(H10W)=Sof(H10X)=FVAR(2)
5.a Ternary CH refined with riding coordinates:
 C91(H91), C42(H42), C79(H79), C33(H33), C45(H45), C30(H30), C94(H94), C82(H82)
5.b Secondary CH2 refined with riding coordinates:
 C103(H10A,H10B), C103(H10C,H10D), C100(H10E,H10F), C100(H10G,H10H), C105(H10I,
 H10J), C109(H10K,H10L), C106(H10M,H10N), C108(H10O,H10P), C102(H10Q,H10R),
 C104(H10S,H10T), C107(H10U,H10V), C101(H10W,H10X), C112(H11A,H11B), C113(H11C,
 H11D), C110(H11E,H11F), C116(H11G,H11H), C114(H11I,H11J), C126(H12A,H12B),
 C119(H11K,H11L), C115(H11M,H11N), C121(H12C,H12D), C118(H11O,H11P), C122(H12E,
 H12F), C125(H12G,H12H), C123(H12I,H12J), C127(H12K,H12L), C124(H12M,H12N),
 C111(H11Q,H11R), C117(H11S,H11T), C120(H12O,H12P)
5.c Me refined with riding coordinates:
 C21B(H21A,H21B,H21C), C19B(H19A,H19B,H19C), C20A(H20A,H20B,H20C), C20B(H20D,
 H20E,H20F), C19A(H19D,H19E,H19F), C21A(H21D,H21E,H21F)
5.d Aromatic/amide H refined with riding coordinates:
 C60(H60), C4(H4), C58(H58), C11(H11), C89(H89), C53(H53), C87(H87), C40(H40),
 C9(H9), C88(H88), C38(H38), C39(H39), C76(H76), C77(H77), C2(H2), C51(H51),
 C75(H75), C28(H28), C27(H27), C26(H26), C133(H133), C132(H132), C135(H135),
 C134(H134), C131(H131), C130(H130)
5.e Idealised Me refined as rotating group:
 C23(H23A,H23B,H23C), C16(H16A,H16B,H16C), C15(H15A,H15B,H15C), C72(H72A,H72B,
 H72C), C17(H17A,H17B,H17C), C95(H95A,H95B,H95C), C68(H68A,H68B,H68C), C81(H81A,
 H81B,H81C), C64(H64A,H64B,H64C), C80(H80A,H80B,H80C), C65(H65A,H65B,H65C),
 C93(H93A,H93B,H93C), C92(H92A,H92B,H92C), C66(H66A,H66B,H66C), C43(H43A,H43B,
 H43C), C44(H44A,H44B,H44C), C83(H83A,H83B,H83C), C84(H84A,H84B,H84C), C34(H34A,
 H34B,H34C), C47(H47A,H47B,H47C), C35(H35A,H35B,H35C), C71(H71A,H71B,H71C),
 C69(H69A,H69B,H69C), C22(H22A,H22B,H22C), C70(H70A,H70B,H70C), C46(H46A,H46B,
 H46C), C96(H96A,H96B,H96C), C32(H32A,H32B,H32C), C31(H31A,H31B,H31C)
;
_atom_sites_solution_hydrogens     geom
_atom_sites_solution_primary       dual
_atom_sites_solution_secondary     ?
loop_
  _atom_site_label
  _atom_site_type_symbol
  _atom_site_fract_x
  _atom_site_fract_y
  _atom_site_fract_z
  _atom_site_U_iso_or_equiv
  _atom_site_adp_type
  _atom_site_occupancy
  _atom_site_site_symmetry_order
  _atom_site_calc_flag
  _atom_site_refinement_flags_posn
  _atom_site_refinement_flags_adp
  _atom_site_refinement_flags_occupancy
  _atom_site_disorder_assembly
  _atom_site_disorder_group
 Ca2 Ca 0.64745(2) 0.73282(2) 0.42719(2) 0.03008(8) Uani 1 1 d . . . . .
 Ca1 Ca 0.65638(2) 0.70516(2) 0.25096(2) 0.02776(8) Uani 1 1 d . . . . .
 F1 F 0.64299(5) 0.71289(5) 0.33723(4) 0.0402(2) Uani 1 1 d . . . . .
 O3 O 0.62998(7) 0.61207(6) 0.22014(6) 0.0453(3) Uani 1 1 d . . . . .
 O4 O 0.73922(6) 0.77882(7) 0.42631(6) 0.0473(3) Uani 1 1 d . . . . .
 O1 O 0.68247(5) 0.79457(5) 0.22483(5) 0.0288(2) Uani 1 1 d . . . . .
 O2 O 0.56185(5) 0.71502(5) 0.46351(5) 0.0288(2) Uani 1 1 d . . . . .
 N2 N 0.75587(6) 0.70840(6) 0.24315(6) 0.0305(3) Uani 1 1 d . . . . .
 N1 N 0.57632(6) 0.75239(6) 0.18849(6) 0.0312(3) Uani 1 1 d . . . . .
 N4 N 0.65826(6) 0.65160(6) 0.48600(6) 0.0287(3) Uani 1 1 d . . . . .
 N3 N 0.60252(6) 0.81599(6) 0.44985(6) 0.0301(3) Uani 1 1 d . . . . .
 C21B C 0.9588(6) 0.8102(9) 0.3044(10) 0.124(8) Uani 0.292(11) 1 d . U P A 2
 H21A H 1.000795 0.818602 0.310170 0.187 Uiso 0.292(11) 1 calc R U P A 2
 H21B H 0.946316 0.821929 0.338515 0.187 Uiso 0.292(11) 1 calc R U P A 2
 H21C H 0.952348 0.769884 0.298484 0.187 Uiso 0.292(11) 1 calc R U P A 2
 C57 C 0.61363(7) 0.63559(7) 0.50978(7) 0.0271(3) Uani 1 1 d . . . . .
 C56 C 0.56167(7) 0.66790(7) 0.49847(7) 0.0272(3) Uani 1 1 d . . . . .
 C61 C 0.51313(7) 0.65542(7) 0.51864(7) 0.0289(3) Uani 1 1 d . . . . .
 C60 C 0.51650(8) 0.60855(7) 0.55457(7) 0.0305(3) Uani 1 1 d . . . . .
 H60 H 0.483977 0.599367 0.569482 0.037 Uiso 1 1 calc R U . . .
 C6 C 0.63967(7) 0.83171(7) 0.19412(7) 0.0277(3) Uani 1 1 d . . . . .
 C59 C 0.56726(8) 0.57517(7) 0.56871(7) 0.0302(3) Uani 1 1 d . . . . .
 C1 C 0.65283(7) 0.88658(7) 0.18577(7) 0.0295(3) Uani 1 1 d . . . . .
 C5 C 0.58276(7) 0.80718(7) 0.17466(7) 0.0294(3) Uani 1 1 d . . . . .
 C7 C 0.74137(7) 0.80790(7) 0.22996(7) 0.0271(3) Uani 1 1 d . . . . .
 C85 C 0.70693(7) 0.61439(7) 0.49376(7) 0.0290(3) Uani 1 1 d . . . . .
 C13 C 0.71489(7) 0.90976(7) 0.21151(7) 0.0315(3) Uani 1 1 d . . . . .
 C4 C 0.53853(7) 0.84318(7) 0.14362(7) 0.0323(3) Uani 1 1 d . . . . .
 H4 H 0.499774 0.828931 0.128611 0.039 Uiso 1 1 calc R U . . .
 C58 C 0.61455(7) 0.58896(7) 0.54650(7) 0.0295(3) Uani 1 1 d . . . . .
 H58 H 0.648877 0.566176 0.556357 0.035 Uiso 1 1 calc R U . . .
 C37 C 0.82836(8) 0.63732(8) 0.29062(8) 0.0338(4) Uani 1 1 d . . . . .
 C54 C 0.54990(7) 0.81355(7) 0.46421(7) 0.0297(3) Uani 1 1 d . . . . .
 C12 C 0.75940(7) 0.86173(7) 0.22370(7) 0.0292(3) Uani 1 1 d . . . . .
 C3 C 0.54976(8) 0.89950(8) 0.13410(7) 0.0331(3) Uani 1 1 d . . . . .
 C8 C 0.77952(7) 0.76087(7) 0.24122(7) 0.0293(3) Uani 1 1 d . . . . .
 C90 C 0.76301(8) 0.63130(8) 0.52840(8) 0.0338(4) Uani 1 1 d . . . . .
 C19B C 0.9416(4) 0.9010(5) 0.2539(5) 0.053(3) Uani 0.292(11) 1 d . U P A 2
 H19A H 0.916085 0.916886 0.218517 0.079 Uiso 0.292(11) 1 calc R U P A 2
 H19B H 0.934887 0.920671 0.287464 0.079 Uiso 0.292(11) 1 calc R U P A 2
 H19C H 0.982977 0.905152 0.253461 0.079 Uiso 0.292(11) 1 calc R U P A 2
 C10 C 0.86044(8) 0.82729(8) 0.24537(8) 0.0380(4) Uani 1 1 d . . . . .
 C11 C 0.82011(8) 0.87103(8) 0.23173(8) 0.0345(4) Uani 1 1 d . . . . .
 H11 H 0.833831 0.907843 0.227769 0.041 Uiso 1 1 calc R U . . .
 C63 C 0.42630(9) 0.90478(8) 0.49576(9) 0.0400(4) Uani 1 1 d . . . . .
 C24 C 0.52123(8) 0.72593(8) 0.16530(8) 0.0345(4) Uani 1 1 d . . . . .
 C52 C 0.46208(8) 0.85237(7) 0.48862(8) 0.0334(3) Uani 1 1 d . . . . .
 C67 C 0.56906(9) 0.52328(8) 0.60727(8) 0.0369(4) Uani 1 1 d . . . . .
 C41 C 0.80007(9) 0.64461(9) 0.18574(9) 0.0412(4) Uani 1 1 d . . . . .
 C89 C 0.81153(8) 0.59689(9) 0.53169(9) 0.0416(4) Uani 1 1 d . . . . .
 H89 H 0.849229 0.608512 0.554174 0.050 Uiso 1 1 calc R U . . .
 C53 C 0.51489(8) 0.85915(7) 0.47260(8) 0.0328(3) Uani 1 1 d . . . . .
 H53 H 0.527661 0.895997 0.467153 0.039 Uiso 1 1 calc R U . . .
 C91 C 0.64246(8) 0.54194(8) 0.42684(8) 0.0346(4) Uani 1 1 d . . . . .
 H91 H 0.610410 0.559814 0.441076 0.042 Uiso 1 1 calc R U . . .
 C74 C 0.61123(9) 0.90440(8) 0.39911(8) 0.0380(4) Uani 1 1 d . . . . .
 C87 C 0.75143(8) 0.52906(8) 0.47062(9) 0.0381(4) Uani 1 1 d . . . . .
 H87 H 0.747824 0.493813 0.451706 0.046 Uiso 1 1 calc R U . . .
 C40 C 0.83699(10) 0.59943(9) 0.18323(10) 0.0457(5) Uani 1 1 d . . . . .
 H40 H 0.840389 0.586620 0.146772 0.055 Uiso 1 1 calc R U . . .
 C9 C 0.83979(8) 0.77318(8) 0.24969(8) 0.0362(4) Uani 1 1 d . . . . .
 H9 H 0.867513 0.743424 0.258696 0.043 Uiso 1 1 calc R U . . .
 C88 C 0.80628(8) 0.54645(9) 0.50319(10) 0.0439(4) Uani 1 1 d . . . . .
 H88 H 0.840065 0.523692 0.505835 0.053 Uiso 1 1 calc R U . . .
 C42 C 0.82432(8) 0.65749(9) 0.34929(8) 0.0403(4) Uani 1 1 d . . . . .
 H42 H 0.812001 0.697664 0.345059 0.048 Uiso 1 1 calc R U . . .
 C23 C 0.73086(9) 0.95267(9) 0.17025(10) 0.0455(5) Uani 1 1 d . . . . .
 H23A H 0.727549 0.935091 0.132659 0.068 Uiso 1 1 calc R U . . .
 H23B H 0.771411 0.965683 0.186316 0.068 Uiso 1 1 calc R U . . .
 H23C H 0.703777 0.984573 0.165502 0.068 Uiso 1 1 calc R U . . .
 C79 C 0.55880(9) 0.88968(8) 0.34932(8) 0.0409(4) Uani 1 1 d . . . . .
 H79 H 0.536997 0.858190 0.361882 0.049 Uiso 1 1 calc R U . . .
 C38 C 0.86429(9) 0.59179(8) 0.28577(9) 0.0416(4) Uani 1 1 d . . . . .
 H38 H 0.886152 0.573399 0.319730 0.050 Uiso 1 1 calc R U . . .
 C16 C 0.45272(9) 0.94095(9) 0.13578(9) 0.0444(4) Uani 1 1 d . . . . .
 H16A H 0.437987 0.903579 0.141478 0.067 Uiso 1 1 calc R U . . .
 H16B H 0.419838 0.964430 0.114872 0.067 Uiso 1 1 calc R U . . .
 H16C H 0.471047 0.957868 0.173384 0.067 Uiso 1 1 calc R U . . .
 C15 C 0.47057(9) 0.90937(9) 0.04181(8) 0.0437(4) Uani 1 1 d . . . . .
 H15A H 0.500567 0.905436 0.020351 0.066 Uiso 1 1 calc R U . . .
 H15B H 0.438444 0.933177 0.019995 0.066 Uiso 1 1 calc R U . . .
 H15C H 0.454923 0.872385 0.047471 0.066 Uiso 1 1 calc R U . . .
 C72 C 0.41739(9) 0.68821(9) 0.53893(11) 0.0470(5) Uani 1 1 d . . . . .
 H72A H 0.405177 0.649363 0.542010 0.070 Uiso 1 1 calc R U . . .
 H72B H 0.382431 0.711572 0.523969 0.070 Uiso 1 1 calc R U . . .
 H72C H 0.438995 0.701804 0.577117 0.070 Uiso 1 1 calc R U . . .
 C39 C 0.86857(9) 0.57312(8) 0.23270(10) 0.0444(4) Uani 1 1 d . . . . .
 H39 H 0.893239 0.542198 0.230262 0.053 Uiso 1 1 calc R U . . .
 C29 C 0.50635(9) 0.70495(9) 0.10819(9) 0.0427(4) Uani 1 1 d . . . . .
 C25 C 0.48344(8) 0.71461(9) 0.20095(9) 0.0419(4) Uani 1 1 d . . . . .
 C76 C 0.69205(11) 0.96708(9) 0.43991(11) 0.0532(5) Uani 1 1 d . . . . .
 H76 H 0.714241 0.999629 0.436755 0.064 Uiso 1 1 calc R U . . .
 C17 C 0.51814(10) 0.99544(9) 0.09037(11) 0.0552(6) Uani 1 1 d . . . . .
 H17A H 0.534840 1.013910 0.127492 0.083 Uiso 1 1 calc R U . . .
 H17B H 0.484112 1.016855 0.068255 0.083 Uiso 1 1 calc R U . . .
 H17C H 0.548077 0.993480 0.068635 0.083 Uiso 1 1 calc R U . . .
 C95 C 0.83360(10) 0.70340(10) 0.58882(11) 0.0532(5) Uani 1 1 d . . . . .
 H95A H 0.834296 0.739341 0.608649 0.080 Uiso 1 1 calc R U . . .
 H95B H 0.853189 0.707420 0.557657 0.080 Uiso 1 1 calc R U . . .
 H95C H 0.854292 0.675155 0.616346 0.080 Uiso 1 1 calc R U . . .
 C103 C 0.66906(11) 0.56840(10) 0.21135(11) 0.0545(5) Uani 1 1 d D . . . .
 H10A H 0.684804 0.546897 0.247341 0.065 Uiso 0.535(12) 1 calc R U P B 1
 H10B H 0.702511 0.584277 0.198609 0.065 Uiso 0.535(12) 1 calc R U P B 1
 H10C H 0.697060 0.558131 0.248465 0.065 Uiso 0.465(12) 1 calc R U P B 2
 H10D H 0.691931 0.581215 0.184464 0.065 Uiso 0.465(12) 1 calc R U P B 2
 C18 C 0.92709(9) 0.83804(11) 0.25770(13) 0.0595(6) Uani 1 1 d . . . . .
 C33 C 0.54429(11) 0.71828(11) 0.06764(9) 0.0532(5) Uani 1 1 d . . . . .
 H33 H 0.569825 0.750884 0.084202 0.064 Uiso 1 1 calc R U . . .
 C45 C 0.76674(13) 0.67289(12) 0.13002(10) 0.0616(7) Uani 1 1 d . . . . .
 H45 H 0.733863 0.695040 0.138517 0.074 Uiso 1 1 calc R U . . .
 C68 C 0.62934(10) 0.49527(11) 0.62330(12) 0.0608(7) Uani 1 1 d . . . . .
 H68A H 0.639807 0.483620 0.588113 0.091 Uiso 1 1 calc R U . . .
 H68B H 0.628131 0.462400 0.647385 0.091 Uiso 1 1 calc R U . . .
 H68C H 0.658894 0.521757 0.644743 0.091 Uiso 1 1 calc R U . . .
 C81 C 0.51582(12) 0.93881(11) 0.33111(11) 0.0580(6) Uani 1 1 d . . . . .
 H81A H 0.504023 0.952849 0.364799 0.087 Uiso 1 1 calc R U . . .
 H81B H 0.480820 0.926117 0.301808 0.087 Uiso 1 1 calc R U . . .
 H81C H 0.535195 0.968837 0.315112 0.087 Uiso 1 1 calc R U . . .
 C64 C 0.46454(12) 0.94451(10) 0.53978(12) 0.0583(6) Uani 1 1 d . . . . .
 H64A H 0.476344 0.926051 0.577508 0.088 Uiso 1 1 calc R U . . .
 H64B H 0.442029 0.978426 0.542719 0.088 Uiso 1 1 calc R U . . .
 H64C H 0.499797 0.954572 0.527401 0.088 Uiso 1 1 calc R U . . .
 C80 C 0.57867(11) 0.87030(11) 0.29727(10) 0.0533(5) Uani 1 1 d . . . . .
 H80A H 0.600971 0.900303 0.284758 0.080 Uiso 1 1 calc R U . . .
 H80B H 0.544070 0.860897 0.265809 0.080 Uiso 1 1 calc R U . . .
 H80C H 0.603828 0.837168 0.307589 0.080 Uiso 1 1 calc R U . . .
 C65 C 0.40618(12) 0.93543(11) 0.43761(12) 0.0598(6) Uani 1 1 d . . . . .
 H65A H 0.440832 0.947627 0.425288 0.090 Uiso 1 1 calc R U . . .
 H65B H 0.382477 0.968132 0.441859 0.090 Uiso 1 1 calc R U . . .
 H65C H 0.382406 0.910064 0.408617 0.090 Uiso 1 1 calc R U . . .
 C100 C 0.57067(11) 0.58911(11) 0.20725(12) 0.0566(6) Uani 1 1 d D . . . .
 H10E H 0.554735 0.592305 0.241445 0.068 Uiso 0.535(12) 1 calc R U P B 1
 H10F H 0.544373 0.610011 0.175008 0.068 Uiso 0.535(12) 1 calc R U P B 1
 H10G H 0.540714 0.618605 0.193340 0.068 Uiso 0.465(12) 1 calc R U P B 2
 H10H H 0.563053 0.570925 0.241658 0.068 Uiso 0.465(12) 1 calc R U P B 2
 C93 C 0.63493(10) 0.47846(9) 0.42923(12) 0.0561(6) Uani 1 1 d . . . . .
 H93A H 0.595680 0.467929 0.405661 0.084 Uiso 1 1 calc R U . . .
 H93B H 0.639172 0.466893 0.469278 0.084 Uiso 1 1 calc R U . . .
 H93C H 0.665105 0.459891 0.414300 0.084 Uiso 1 1 calc R U . . .
 C77 C 0.70754(11) 0.93435(10) 0.48860(11) 0.0560(6) Uani 1 1 d . . . . .
 H77 H 0.740487 0.944836 0.519148 0.067 Uiso 1 1 calc R U . . .
 C92 C 0.63463(10) 0.56001(12) 0.36471(9) 0.0557(6) Uani 1 1 d . . . . .
 H92A H 0.665955 0.543507 0.349869 0.083 Uiso 1 1 calc R U . . .
 H92B H 0.636728 0.600905 0.362869 0.083 Uiso 1 1 calc R U . . .
 H92C H 0.596144 0.547274 0.341246 0.083 Uiso 1 1 calc R U . . .
 C66 C 0.37163(12) 0.89076(10) 0.51532(15) 0.0655(7) Uani 1 1 d . . . . .
 H66A H 0.344728 0.868267 0.485644 0.098 Uiso 1 1 calc R U . . .
 H66B H 0.351867 0.925449 0.521521 0.098 Uiso 1 1 calc R U . . .
 H66C H 0.382937 0.869507 0.551451 0.098 Uiso 1 1 calc R U . . .
 C43 C 0.77602(12) 0.62521(12) 0.36728(11) 0.0616(6) Uani 1 1 d . . . . .
 H43A H 0.787166 0.585667 0.372766 0.092 Uiso 1 1 calc R U . . .
 H43B H 0.738894 0.628581 0.337138 0.092 Uiso 1 1 calc R U . . .
 H43C H 0.770939 0.640628 0.403505 0.092 Uiso 1 1 calc R U . . .
 C44 C 0.88311(12) 0.65476(15) 0.39514(11) 0.0699(8) Uani 1 1 d . . . . .
 H44A H 0.878670 0.671429 0.431064 0.105 Uiso 1 1 calc R U . . .
 H44B H 0.913040 0.675485 0.381762 0.105 Uiso 1 1 calc R U . . .
 H44C H 0.895373 0.615609 0.402035 0.105 Uiso 1 1 calc R U . . .
 C30 C 0.49349(10) 0.74040(12) 0.25991(10) 0.0542(6) Uani 1 1 d . . . . .
 H30 H 0.532595 0.759752 0.268758 0.065 Uiso 1 1 calc R U . . .
 C105 C 0.6326(4) 0.5204(4) 0.1872(7) 0.105(4) Uani 0.465(12) 1 d D U P B 2
 H10I H 0.630569 0.493552 0.217991 0.125 Uiso 0.465(12) 1 calc R U P B 2
 H10J H 0.648985 0.501040 0.158390 0.125 Uiso 0.465(12) 1 calc R U P B 2
 C109 C 0.80013(10) 0.76917(12) 0.45646(11) 0.0563(6) Uani 1 1 d . . . . .
 H10K H 0.809772 0.728844 0.456224 0.068 Uiso 1 1 calc R U . . .
 H10L H 0.808040 0.781912 0.497005 0.068 Uiso 1 1 calc R U . . .
 C106 C 0.73720(11) 0.81556(15) 0.37837(13) 0.0737(9) Uani 1 1 d . . . . .
 H10M H 0.704420 0.842657 0.373892 0.088 Uiso 1 1 calc R U . . .
 H10N H 0.731123 0.793777 0.342203 0.088 Uiso 1 1 calc R U . . .
 C83 C 0.75634(14) 0.85307(14) 0.58157(13) 0.0737(8) Uani 1 1 d . . . . .
 H83A H 0.768332 0.890617 0.596535 0.111 Uiso 1 1 calc R U . . .
 H83B H 0.779352 0.841990 0.554706 0.111 Uiso 1 1 calc R U . . .
 H83C H 0.763384 0.826411 0.613677 0.111 Uiso 1 1 calc R U . . .
 C108 C 0.83618(11) 0.80247(14) 0.42456(14) 0.0708(8) Uani 1 1 d . . . . .
 H10O H 0.870064 0.820612 0.451967 0.085 Uiso 1 1 calc R U . . .
 H10P H 0.851248 0.778044 0.398296 0.085 Uiso 1 1 calc R U . . .
 C84 C 0.65630(13) 0.87683(18) 0.58974(13) 0.0867(11) Uani 1 1 d . . . . .
 H84A H 0.663453 0.854079 0.624854 0.130 Uiso 1 1 calc R U . . .
 H84B H 0.614156 0.876126 0.569878 0.130 Uiso 1 1 calc R U . . .
 H84C H 0.668650 0.915481 0.600005 0.130 Uiso 1 1 calc R U . . .
 C34 C 0.58457(16) 0.66983(18) 0.06390(17) 0.0920(11) Uani 1 1 d . . . . .
 H34A H 0.609298 0.661017 0.102535 0.138 Uiso 1 1 calc R U . . .
 H34B H 0.609739 0.680041 0.038735 0.138 Uiso 1 1 calc R U . . .
 H34C H 0.560778 0.637031 0.048002 0.138 Uiso 1 1 calc R U . . .
 C47 C 0.80659(19) 0.71368(12) 0.10883(13) 0.0846(11) Uani 1 1 d . . . . .
 H47A H 0.841063 0.693598 0.103226 0.127 Uiso 1 1 calc R U . . .
 H47B H 0.819613 0.743355 0.137507 0.127 Uiso 1 1 calc R U . . .
 H47C H 0.784663 0.730246 0.072143 0.127 Uiso 1 1 calc R U . . .
 C35 C 0.50695(16) 0.73552(19) 0.00839(12) 0.0903(11) Uani 1 1 d . . . . .
 H35A H 0.486590 0.702626 -0.011818 0.135 Uiso 1 1 calc R U . . .
 H35B H 0.532395 0.751669 -0.013932 0.135 Uiso 1 1 calc R U . . .
 H35C H 0.477780 0.763394 0.012708 0.135 Uiso 1 1 calc R U . . .
 C102 C 0.6307(3) 0.5309(3) 0.1641(3) 0.0599(18) Uani 0.535(12) 1 d D . P B 1
 H10Q H 0.647496 0.493058 0.163275 0.072 Uiso 0.535(12) 1 calc R U P B 1
 H10R H 0.622056 0.548219 0.125346 0.072 Uiso 0.535(12) 1 calc R U P B 1
 C20A C 0.96076(19) 0.7889(2) 0.2437(4) 0.085(2) Uani 0.708(11) 1 d . U P A 1
 H20A H 0.952982 0.755884 0.264831 0.128 Uiso 0.708(11) 1 calc R U P A 1
 H20B H 0.948173 0.781438 0.202153 0.128 Uiso 0.708(11) 1 calc R U P A 1
 H20C H 1.003077 0.797256 0.255027 0.128 Uiso 0.708(11) 1 calc R U P A 1
 C20B C 0.9407(8) 0.8092(10) 0.2002(12) 0.136(8) Uani 0.292(11) 1 d . U P A 2
 H20D H 0.918186 0.828664 0.165476 0.203 Uiso 0.292(11) 1 calc R U P A 2
 H20E H 0.982983 0.812073 0.202731 0.203 Uiso 0.292(11) 1 calc R U P A 2
 H20F H 0.929188 0.769673 0.198105 0.203 Uiso 0.292(11) 1 calc R U P A 2
 C104 C 0.5703(3) 0.5447(3) 0.1582(3) 0.0550(18) Uani 0.465(12) 1 d D . P B 2
 H10S H 0.538554 0.516571 0.154144 0.066 Uiso 0.465(12) 1 calc R U P B 2
 H10T H 0.568159 0.562430 0.120380 0.066 Uiso 0.465(12) 1 calc R U P B 2
 C62 C 0.45752(7) 0.69119(7) 0.49763(8) 0.0331(3) Uani 1 1 d . . . . .
 C36 C 0.79497(7) 0.66382(7) 0.24010(8) 0.0319(3) Uani 1 1 d . . . . .
 C2 C 0.60631(8) 0.92063(7) 0.15534(7) 0.0323(3) Uani 1 1 d . . . . .
 H2 H 0.613715 0.958917 0.149180 0.039 Uiso 1 1 calc R U . . .
 C51 C 0.44340(8) 0.79865(7) 0.49746(8) 0.0333(4) Uani 1 1 d . . . . .
 H51 H 0.407930 0.793799 0.508912 0.040 Uiso 1 1 calc R U . . .
 C55 C 0.52721(7) 0.76008(7) 0.47249(7) 0.0283(3) Uani 1 1 d . . . . .
 C86 C 0.70145(7) 0.56216(7) 0.46499(7) 0.0306(3) Uani 1 1 d . . . . .
 C14 C 0.49844(8) 0.93623(8) 0.10085(8) 0.0379(4) Uani 1 1 d . . . . .
 C50 C 0.47622(7) 0.75136(7) 0.48973(7) 0.0302(3) Uani 1 1 d . . . . .
 C73 C 0.62834(8) 0.86957(7) 0.44819(8) 0.0326(3) Uani 1 1 d . . . . .
 C71 C 0.42262(9) 0.66825(9) 0.43849(10) 0.0450(5) Uani 1 1 d . . . . .
 H71A H 0.447706 0.668889 0.411661 0.068 Uiso 1 1 calc R U . . .
 H71B H 0.387702 0.691586 0.423225 0.068 Uiso 1 1 calc R U . . .
 H71C H 0.410277 0.629701 0.443004 0.068 Uiso 1 1 calc R U . . .
 C75 C 0.64417(10) 0.95229(9) 0.39584(9) 0.0457(5) Uani 1 1 d . . . . .
 H75 H 0.633250 0.975190 0.362392 0.055 Uiso 1 1 calc R U . . .
 C28 C 0.45683(10) 0.67043(10) 0.08997(10) 0.0541(5) Uani 1 1 d . . . . .
 H28 H 0.447247 0.655471 0.051988 0.065 Uiso 1 1 calc R U . . .
 C94 C 0.76945(8) 0.68505(9) 0.56346(9) 0.0411(4) Uani 1 1 d . . . . .
 H94 H 0.749007 0.715480 0.537133 0.049 Uiso 1 1 calc R U . . .
 C69 C 0.52442(10) 0.47965(9) 0.57543(10) 0.0484(5) Uani 1 1 d . . . . .
 H69A H 0.484934 0.496333 0.564409 0.073 Uiso 1 1 calc R U . . .
 H69B H 0.524442 0.447518 0.600815 0.073 Uiso 1 1 calc R U . . .
 H69C H 0.535348 0.467202 0.540725 0.073 Uiso 1 1 calc R U . . .
 C27 C 0.42162(10) 0.65770(10) 0.12620(12) 0.0566(6) Uani 1 1 d . . . . .
 H27 H 0.388741 0.633421 0.113510 0.068 Uiso 1 1 calc R U . . .
 C22 C 0.71632(8) 0.93918(9) 0.26897(9) 0.0417(4) Uani 1 1 d . . . . .
 H22A H 0.687836 0.970041 0.261874 0.063 Uiso 1 1 calc R U . . .
 H22B H 0.755998 0.953935 0.285994 0.063 Uiso 1 1 calc R U . . .
 H22C H 0.706034 0.912292 0.295598 0.063 Uiso 1 1 calc R U . . .
 C26 C 0.43433(9) 0.68021(10) 0.18043(11) 0.0518(5) Uani 1 1 d . . . . .
 H26 H 0.409197 0.672286 0.204676 0.062 Uiso 1 1 calc R U . . .
 C78 C 0.67613(10) 0.88619(9) 0.49428(9) 0.0450(4) Uani 1 1 d . . . . .
 C70 C 0.55190(13) 0.53907(10) 0.66283(9) 0.0569(6) Uani 1 1 d . . . . .
 H70A H 0.581169 0.565106 0.685524 0.085 Uiso 1 1 calc R U . . .
 H70B H 0.550613 0.505237 0.685541 0.085 Uiso 1 1 calc R U . . .
 H70C H 0.512984 0.556944 0.652829 0.085 Uiso 1 1 calc R U . . .
 C82 C 0.69126(12) 0.85335(11) 0.55032(10) 0.0590(6) Uani 1 1 d . . . . .
 H82 H 0.678566 0.813701 0.541203 0.071 Uiso 1 1 calc R U . . .
 C46 C 0.73947(13) 0.63121(14) 0.08237(11) 0.0708(8) Uani 1 1 d . . . . .
 H46A H 0.713256 0.651069 0.049921 0.106 Uiso 1 1 calc R U . . .
 H46B H 0.716796 0.603178 0.097310 0.106 Uiso 1 1 calc R U . . .
 H46C H 0.770842 0.612598 0.069271 0.106 Uiso 1 1 calc R U . . .
 C96 C 0.73924(11) 0.67983(12) 0.61231(10) 0.0587(6) Uani 1 1 d . . . . .
 H96A H 0.758371 0.650200 0.638889 0.088 Uiso 1 1 calc R U . . .
 H96B H 0.697528 0.670522 0.596236 0.088 Uiso 1 1 calc R U . . .
 H96C H 0.742431 0.715431 0.633181 0.088 Uiso 1 1 calc R U . . .
 C32 C 0.44614(12) 0.78543(14) 0.25899(14) 0.0725(8) Uani 1 1 d . . . . .
 H32A H 0.450378 0.815849 0.232984 0.109 Uiso 1 1 calc R U . . .
 H32B H 0.451151 0.800312 0.298019 0.109 Uiso 1 1 calc R U . . .
 H32C H 0.406835 0.768730 0.245400 0.109 Uiso 1 1 calc R U . . .
 C107 C 0.79476(12) 0.84537(14) 0.39118(13) 0.0685(7) Uani 1 1 d . . . . .
 H10U H 0.794150 0.879412 0.414529 0.082 Uiso 1 1 calc R U . . .
 H10V H 0.805401 0.855864 0.355293 0.082 Uiso 1 1 calc R U . . .
 C31 C 0.49585(13) 0.69768(16) 0.30760(12) 0.0787(9) Uani 1 1 d . . . . .
 H31A H 0.459099 0.676087 0.298786 0.118 Uiso 1 1 calc R U . . .
 H31B H 0.500726 0.717157 0.344473 0.118 Uiso 1 1 calc R U . . .
 H31C H 0.529251 0.672323 0.310203 0.118 Uiso 1 1 calc R U . . .
 C19A C 0.9416(3) 0.8858(4) 0.2239(5) 0.111(3) Uani 0.708(11) 1 d . U P A 1
 H19D H 0.920742 0.919420 0.231256 0.167 Uiso 0.708(11) 1 calc R U P A 1
 H19E H 0.984200 0.892631 0.235520 0.167 Uiso 0.708(11) 1 calc R U P A 1
 H19F H 0.929296 0.876814 0.182646 0.167 Uiso 0.708(11) 1 calc R U P A 1
 C21A C 0.9503(2) 0.8488(4) 0.3244(3) 0.109(3) Uani 0.708(11) 1 d . U P A 1
 H21D H 0.940198 0.816810 0.345495 0.163 Uiso 0.708(11) 1 calc R U P A 1
 H21E H 0.993232 0.853535 0.334548 0.163 Uiso 0.708(11) 1 calc R U P A 1
 H21F H 0.931927 0.882746 0.334631 0.163 Uiso 0.708(11) 1 calc R U P A 1
 C101 C 0.5735(3) 0.5315(3) 0.1917(5) 0.085(3) Uani 0.535(12) 1 d D U P B 1
 H10W H 0.537070 0.519743 0.162919 0.102 Uiso 0.535(12) 1 calc R U P B 1
 H10X H 0.580036 0.506827 0.225954 0.102 Uiso 0.535(12) 1 calc R U P B 1
 K1 K 0.65294(2) 0.79782(2) 0.77983(2) 0.05296(13) Uani 1 1 d . . . . .
 O5 O 0.56171(7) 0.78405(7) 0.68110(6) 0.0505(4) Uani 1 1 d . . . . .
 O6 O 0.65688(8) 0.70666(8) 0.70749(7) 0.0574(4) Uani 1 1 d . . . . .
 O7 O 0.58334(8) 0.82707(8) 0.85279(7) 0.0588(4) Uani 1 1 d . . . . .
 O8 O 0.65895(10) 0.73373(9) 0.88034(7) 0.0694(5) Uani 1 1 d . . . . .
 O10 O 0.77468(8) 0.82498(11) 0.80218(9) 0.0796(6) Uani 1 1 d . . . . .
 O9 O 0.68668(9) 0.90539(10) 0.75316(11) 0.0820(6) Uani 1 1 d . . . . .
 N5 N 0.56046(9) 0.88728(9) 0.74405(9) 0.0581(5) Uani 1 1 d . . . . .
 N6 N 0.74764(11) 0.70685(12) 0.81747(9) 0.0701(6) Uani 1 1 d . . . . .
 C112 C 0.57567(11) 0.74815(11) 0.63903(9) 0.0544(5) Uani 1 1 d . . . . .
 H11A H 0.603781 0.767128 0.620935 0.065 Uiso 1 1 calc R U . . .
 H11B H 0.539408 0.739522 0.608440 0.065 Uiso 1 1 calc R U . . .
 C113 C 0.60226(10) 0.69542(11) 0.66713(10) 0.0546(6) Uani 1 1 d . . . . .
 H11C H 0.574995 0.677619 0.687066 0.066 Uiso 1 1 calc R U . . .
 H11D H 0.608493 0.669085 0.637437 0.066 Uiso 1 1 calc R U . . .
 C110 C 0.50956(11) 0.86344(12) 0.70137(11) 0.0605(6) Uani 1 1 d . . . . .
 H11E H 0.483238 0.894315 0.682856 0.073 Uiso 1 1 calc R U . . .
 H11F H 0.487125 0.839340 0.721635 0.073 Uiso 1 1 calc R U . . .
 C116 C 0.54240(13) 0.90609(12) 0.79473(13) 0.0680(7) Uani 1 1 d . . . . .
 H11G H 0.506220 0.929010 0.781796 0.082 Uiso 1 1 calc R U . . .
 H11H H 0.573720 0.930410 0.818238 0.082 Uiso 1 1 calc R U . . .
 C114 C 0.68383(13) 0.65641(13) 0.73376(11) 0.0664(7) Uani 1 1 d . . . . .
 H11I H 0.684524 0.628267 0.703679 0.080 Uiso 1 1 calc R U . . .
 H11J H 0.660830 0.640869 0.759341 0.080 Uiso 1 1 calc R U . . .
 C126 C 0.81323(12) 0.78120(17) 0.79865(14) 0.0820(10) Uani 1 1 d . . . . .
 H12A H 0.854482 0.794645 0.811282 0.098 Uiso 1 1 calc R U . . .
 H12B H 0.805633 0.768480 0.758124 0.098 Uiso 1 1 calc R U . . .
 C119 C 0.63428(16) 0.76082(13) 0.92079(12) 0.0741(8) Uani 1 1 d . . . . .
 H11K H 0.661099 0.790874 0.940479 0.089 Uiso 1 1 calc R U . . .
 H11L H 0.629421 0.733631 0.950327 0.089 Uiso 1 1 calc R U . . .
 C115 C 0.74551(14) 0.66891(15) 0.76811(12) 0.0746(8) Uani 1 1 d . . . . .
 H11M H 0.765534 0.633367 0.782802 0.089 Uiso 1 1 calc R U . . .
 H11N H 0.767399 0.686283 0.742483 0.089 Uiso 1 1 calc R U . . .
 C121 C 0.73518(17) 0.67482(16) 0.86496(12) 0.0832(10) Uani 1 1 d . . . . .
 H12C H 0.771199 0.654324 0.885475 0.100 Uiso 1 1 calc R U . . .
 H12D H 0.704108 0.646856 0.848951 0.100 Uiso 1 1 calc R U . . .
 C118 C 0.57589(16) 0.78519(14) 0.89099(14) 0.0766(8) Uani 1 1 d . . . . .
 H11O H 0.549772 0.755506 0.869501 0.092 Uiso 1 1 calc R U . . .
 H11P H 0.557104 0.801188 0.919837 0.092 Uiso 1 1 calc R U . . .
 C122 C 0.58621(15) 0.93401(14) 0.71867(18) 0.0855(9) Uani 1 1 d . . . . .
 H12E H 0.560432 0.967228 0.716011 0.103 Uiso 1 1 calc R U . . .
 H12F H 0.587152 0.923698 0.678986 0.103 Uiso 1 1 calc R U . . .
 C125 C 0.78519(16) 0.87308(17) 0.77284(17) 0.0927(11) Uani 1 1 d . . . . .
 H12G H 0.778050 0.864566 0.731221 0.111 Uiso 1 1 calc R U . . .
 H12H H 0.826955 0.884475 0.787646 0.111 Uiso 1 1 calc R U . . .
 C123 C 0.64820(15) 0.94942(14) 0.75304(18) 0.0859(10) Uani 1 1 d . . . . .
 H12I H 0.661689 0.982920 0.735826 0.103 Uiso 1 1 calc R U . . .
 H12J H 0.648004 0.958601 0.793201 0.103 Uiso 1 1 calc R U . . .
 C127 C 0.80481(14) 0.73303(18) 0.83620(14) 0.0879(11) Uani 1 1 d . . . . .
 H12K H 0.835576 0.704565 0.836694 0.106 Uiso 1 1 calc R U . . .
 H12L H 0.810419 0.746735 0.876185 0.106 Uiso 1 1 calc R U . . .
 C124 C 0.74647(15) 0.91955(19) 0.7805(2) 0.1051(14) Uani 1 1 d . . . . .
 H12M H 0.751144 0.926328 0.822143 0.126 Uiso 1 1 calc R U . . .
 H12N H 0.757503 0.954197 0.763254 0.126 Uiso 1 1 calc R U . . .
 C111 C 0.52623(12) 0.82952(13) 0.65522(11) 0.0621(6) Uani 1 1 d . . . . .
 H11Q H 0.490213 0.815515 0.627311 0.074 Uiso 1 1 calc R U . . .
 H11R H 0.548177 0.853219 0.634085 0.074 Uiso 1 1 calc R U . . .
 C117 C 0.53069(11) 0.85972(14) 0.83180(12) 0.0670(7) Uani 1 1 d . . . . .
 H11S H 0.517915 0.875394 0.864749 0.080 Uiso 1 1 calc R U . . .
 H11T H 0.498628 0.835606 0.809182 0.080 Uiso 1 1 calc R U . . .
 C120 C 0.71508(17) 0.71183(16) 0.90774(12) 0.0833(10) Uani 1 1 d . . . . .
 H12O H 0.712955 0.689672 0.941986 0.100 Uiso 1 1 calc R U . . .
 H12P H 0.743559 0.742730 0.920671 0.100 Uiso 1 1 calc R U . . .
 C133 C 0.79479(15) 0.33861(16) 0.44053(13) 0.0820(10) Uani 1 1 d . . . . .
 H133 H 0.786264 0.316217 0.406657 0.098 Uiso 1 1 calc R U . . .
 C132 C 0.75098(14) 0.34927(14) 0.46707(16) 0.0793(9) Uani 1 1 d . . . . .
 H132 H 0.712680 0.334186 0.451539 0.095 Uiso 1 1 calc R U . . .
 C135 C 0.86182(17) 0.39194(14) 0.50931(17) 0.0857(10) Uani 1 1 d . . . . .
 H135 H 0.900223 0.407143 0.523866 0.103 Uiso 1 1 calc R U . . .
 C134 C 0.85052(15) 0.35938(15) 0.46151(13) 0.0808(10) Uani 1 1 d . . . . .
 H134 H 0.880659 0.351152 0.442964 0.097 Uiso 1 1 calc R U . . .
 C131 C 0.7618(2) 0.38099(15) 0.5151(2) 0.0959(11) Uani 1 1 d . . . . .
 H131 H 0.731470 0.388122 0.533692 0.115 Uiso 1 1 calc R U . . .
 C130 C 0.8189(2) 0.40355(14) 0.53735(18) 0.1052(14) Uani 1 1 d . . . . .
 H130 H 0.827525 0.426256 0.570999 0.126 Uiso 1 1 calc R U . . .

loop_
  _atom_site_aniso_label
  _atom_site_aniso_U_11
  _atom_site_aniso_U_22
  _atom_site_aniso_U_33
  _atom_site_aniso_U_23
  _atom_site_aniso_U_13
  _atom_site_aniso_U_12
 Ca2 0.03018(16) 0.03133(17) 0.03235(16) 0.00217(13) 0.01460(13) 0.00190(13)
 Ca1 0.02732(15) 0.02765(16) 0.02955(15) 0.00289(12) 0.00965(12) -0.00026(12)
 F1 0.0435(6) 0.0463(6) 0.0345(5) 0.0011(4) 0.0166(4) 0.0030(5)
 O3 0.0468(8) 0.0323(7) 0.0545(8) -0.0010(6) 0.0088(6) -0.0028(6)
 O4 0.0330(7) 0.0607(9) 0.0493(8) 0.0075(7) 0.0124(6) -0.0022(6)
 O1 0.0231(5) 0.0275(6) 0.0356(6) 0.0054(4) 0.0074(4) 0.0000(4)
 O2 0.0295(6) 0.0259(6) 0.0343(6) 0.0034(4) 0.0139(5) 0.0027(4)
 N2 0.0297(7) 0.0294(7) 0.0356(7) 0.0032(6) 0.0141(6) 0.0037(5)
 N1 0.0260(7) 0.0305(7) 0.0360(7) 0.0052(6) 0.0059(5) -0.0027(5)
 N4 0.0263(6) 0.0292(7) 0.0319(6) 0.0003(5) 0.0099(5) 0.0022(5)
 N3 0.0310(7) 0.0275(7) 0.0352(7) 0.0007(5) 0.0145(6) -0.0018(5)
 C21B 0.041(6) 0.125(12) 0.177(16) 0.064(11) -0.025(8) -0.033(7)
 C57 0.0280(7) 0.0273(8) 0.0268(7) -0.0031(6) 0.0086(6) -0.0004(6)
 C56 0.0297(8) 0.0255(8) 0.0277(7) 0.0010(6) 0.0100(6) 0.0000(6)
 C61 0.0286(8) 0.0270(8) 0.0326(8) -0.0009(6) 0.0108(6) 0.0000(6)
 C60 0.0322(8) 0.0289(8) 0.0338(8) 0.0011(6) 0.0144(6) -0.0015(6)
 C6 0.0249(7) 0.0287(8) 0.0291(7) 0.0031(6) 0.0064(6) 0.0010(6)
 C59 0.0341(8) 0.0287(8) 0.0277(7) 0.0003(6) 0.0077(6) -0.0013(7)
 C1 0.0286(8) 0.0292(8) 0.0309(7) 0.0013(6) 0.0082(6) -0.0006(6)
 C5 0.0283(8) 0.0304(8) 0.0296(7) 0.0026(6) 0.0076(6) -0.0017(6)
 C7 0.0229(7) 0.0316(8) 0.0283(7) 0.0009(6) 0.0095(6) -0.0010(6)
 C85 0.0272(8) 0.0302(8) 0.0312(8) 0.0010(6) 0.0106(6) 0.0014(6)
 C13 0.0281(8) 0.0276(8) 0.0384(8) 0.0022(7) 0.0080(6) -0.0024(6)
 C4 0.0263(8) 0.0332(9) 0.0354(8) 0.0028(7) 0.0042(6) -0.0018(7)
 C58 0.0301(8) 0.0292(8) 0.0288(7) 0.0005(6) 0.0071(6) 0.0034(6)
 C37 0.0283(8) 0.0313(9) 0.0434(9) 0.0022(7) 0.0123(7) -0.0007(7)
 C54 0.0305(8) 0.0292(8) 0.0309(8) 0.0010(6) 0.0105(6) -0.0011(6)
 C12 0.0281(8) 0.0313(8) 0.0293(7) 0.0004(6) 0.0094(6) -0.0014(6)
 C3 0.0300(8) 0.0332(9) 0.0347(8) 0.0044(7) 0.0059(6) 0.0021(7)
 C8 0.0295(8) 0.0315(8) 0.0295(7) 0.0011(6) 0.0125(6) 0.0010(6)
 C90 0.0300(8) 0.0331(9) 0.0372(8) -0.0019(7) 0.0069(7) 0.0017(7)
 C19B 0.020(3) 0.066(6) 0.074(6) -0.010(5) 0.016(3) -0.014(3)
 C10 0.0273(8) 0.0424(10) 0.0482(10) 0.0034(8) 0.0164(7) -0.0007(7)
 C11 0.0298(8) 0.0335(9) 0.0425(9) 0.0023(7) 0.0133(7) -0.0038(7)
 C63 0.0419(10) 0.0295(9) 0.0547(11) 0.0000(8) 0.0234(8) 0.0041(7)
 C24 0.0281(8) 0.0302(9) 0.0423(9) 0.0072(7) 0.0040(7) -0.0021(7)
 C52 0.0351(9) 0.0286(8) 0.0393(9) 0.0002(7) 0.0143(7) 0.0020(7)
 C67 0.0432(10) 0.0335(9) 0.0352(8) 0.0066(7) 0.0121(7) 0.0019(8)
 C41 0.0443(10) 0.0391(10) 0.0444(10) 0.0011(8) 0.0194(8) 0.0072(8)
 C89 0.0278(8) 0.0406(10) 0.0518(11) -0.0035(8) 0.0023(7) 0.0008(7)
 C53 0.0357(9) 0.0259(8) 0.0399(9) 0.0008(7) 0.0154(7) -0.0007(7)
 C91 0.0292(8) 0.0355(9) 0.0403(9) -0.0061(7) 0.0112(7) -0.0008(7)
 C74 0.0462(10) 0.0321(9) 0.0410(9) 0.0000(7) 0.0212(8) -0.0035(8)
 C87 0.0334(9) 0.0318(9) 0.0499(10) -0.0045(8) 0.0123(8) 0.0023(7)
 C40 0.0487(11) 0.0406(11) 0.0537(11) -0.0058(9) 0.0238(9) 0.0065(9)
 C9 0.0286(8) 0.0367(9) 0.0472(10) 0.0044(7) 0.0169(7) 0.0044(7)
 C88 0.0299(9) 0.0381(10) 0.0619(12) -0.0021(9) 0.0089(8) 0.0069(7)
 C42 0.0354(9) 0.0463(11) 0.0393(9) 0.0039(8) 0.0098(7) 0.0057(8)
 C23 0.0351(9) 0.0396(10) 0.0605(12) 0.0167(9) 0.0103(8) -0.0050(8)
 C79 0.0452(10) 0.0383(10) 0.0426(10) 0.0065(8) 0.0176(8) 0.0009(8)
 C38 0.0344(9) 0.0345(9) 0.0548(11) 0.0061(8) 0.0099(8) 0.0053(7)
 C16 0.0355(9) 0.0433(11) 0.0498(11) -0.0027(9) 0.0031(8) 0.0065(8)
 C15 0.0386(10) 0.0505(12) 0.0380(9) 0.0074(8) 0.0028(7) 0.0043(8)
 C72 0.0393(10) 0.0351(10) 0.0771(14) 0.0117(10) 0.0341(10) 0.0046(8)
 C39 0.0400(10) 0.0309(9) 0.0651(12) -0.0045(9) 0.0191(9) 0.0050(8)
 C29 0.0373(10) 0.0435(11) 0.0431(10) 0.0036(8) 0.0029(8) -0.0067(8)
 C25 0.0283(8) 0.0435(10) 0.0539(11) 0.0081(9) 0.0111(8) -0.0022(8)
 C76 0.0586(13) 0.0346(10) 0.0712(14) -0.0021(10) 0.0255(11) -0.0160(9)
 C17 0.0413(11) 0.0384(11) 0.0746(15) 0.0196(10) -0.0053(10) 0.0015(9)
 C95 0.0410(11) 0.0485(12) 0.0616(13) -0.0116(10) -0.0017(9) -0.0035(9)
 C103 0.0514(12) 0.0432(12) 0.0656(14) -0.0061(10) 0.0096(10) 0.0038(10)
 C18 0.0277(10) 0.0547(13) 0.1003(19) 0.0155(13) 0.0242(11) -0.0007(9)
 C33 0.0516(12) 0.0679(15) 0.0380(10) -0.0025(10) 0.0082(9) -0.0139(11)
 C45 0.0813(17) 0.0681(16) 0.0412(11) 0.0044(10) 0.0265(11) 0.0349(14)
 C68 0.0463(12) 0.0556(14) 0.0798(16) 0.0372(13) 0.0152(11) 0.0084(10)
 C81 0.0587(14) 0.0557(14) 0.0619(14) 0.0075(11) 0.0200(11) 0.0167(11)
 C64 0.0686(15) 0.0403(12) 0.0706(15) -0.0094(11) 0.0261(12) 0.0046(11)
 C80 0.0503(12) 0.0638(15) 0.0472(11) -0.0065(10) 0.0151(9) 0.0043(11)
 C65 0.0631(15) 0.0498(13) 0.0721(15) 0.0118(11) 0.0276(12) 0.0209(11)
 C100 0.0483(12) 0.0486(13) 0.0694(14) 0.0029(11) 0.0088(11) -0.0068(10)
 C93 0.0424(11) 0.0389(11) 0.0817(16) -0.0068(11) 0.0070(10) -0.0079(9)
 C77 0.0549(13) 0.0450(12) 0.0641(14) -0.0071(10) 0.0083(11) -0.0177(10)
 C92 0.0476(12) 0.0730(16) 0.0420(11) -0.0012(10) 0.0038(9) -0.0142(11)
 C66 0.0601(14) 0.0392(12) 0.115(2) 0.0011(13) 0.0545(15) 0.0097(10)
 C43 0.0681(16) 0.0677(16) 0.0589(14) 0.0057(12) 0.0342(12) -0.0033(13)
 C44 0.0511(14) 0.102(2) 0.0493(12) -0.0107(13) 0.0003(10) 0.0264(14)
 C30 0.0386(10) 0.0735(16) 0.0555(12) -0.0014(11) 0.0211(9) -0.0081(10)
 C105 0.068(5) 0.057(5) 0.169(9) -0.012(6) -0.004(6) 0.008(4)
 C109 0.0430(11) 0.0689(16) 0.0554(13) 0.0046(11) 0.0101(10) 0.0020(11)
 C106 0.0411(12) 0.105(2) 0.0721(16) 0.0441(16) 0.0096(11) -0.0082(13)
 C83 0.0705(18) 0.0739(19) 0.0673(16) -0.0087(14) 0.0013(13) 0.0194(15)
 C108 0.0395(12) 0.087(2) 0.0830(18) 0.0135(15) 0.0103(12) -0.0077(12)
 C84 0.0564(16) 0.140(3) 0.0611(16) 0.0351(18) 0.0111(12) -0.0041(18)
 C34 0.073(2) 0.120(3) 0.094(2) 0.019(2) 0.0420(18) 0.023(2)
 C47 0.155(3) 0.0566(16) 0.0552(15) 0.0112(12) 0.0512(19) 0.0190(19)
 C35 0.079(2) 0.142(3) 0.0483(14) 0.0244(17) 0.0145(14) 0.003(2)
 C102 0.072(4) 0.032(3) 0.065(3) -0.012(2) -0.001(3) 0.005(2)
 C20A 0.0312(19) 0.090(3) 0.143(6) -0.008(3) 0.036(3) 0.0066(19)
 C20B 0.069(8) 0.163(14) 0.208(17) -0.042(12) 0.097(10) -0.009(8)
 C104 0.055(3) 0.036(3) 0.063(4) 0.002(2) -0.006(3) -0.002(2)
 C62 0.0270(8) 0.0290(8) 0.0458(9) 0.0044(7) 0.0139(7) 0.0000(6)
 C36 0.0295(8) 0.0285(8) 0.0411(9) 0.0019(7) 0.0151(7) 0.0007(6)
 C2 0.0328(8) 0.0261(8) 0.0367(8) 0.0042(7) 0.0066(7) -0.0007(7)
 C51 0.0298(8) 0.0308(9) 0.0432(9) 0.0016(7) 0.0167(7) 0.0024(7)
 C55 0.0280(7) 0.0255(8) 0.0330(8) 0.0006(6) 0.0108(6) 0.0025(6)
 C86 0.0276(8) 0.0315(8) 0.0341(8) -0.0010(7) 0.0107(6) -0.0004(6)
 C14 0.0310(8) 0.0346(9) 0.0430(9) 0.0064(7) 0.0005(7) 0.0016(7)
 C50 0.0273(8) 0.0283(8) 0.0366(8) 0.0025(6) 0.0113(6) 0.0002(6)
 C73 0.0340(8) 0.0291(8) 0.0391(9) -0.0013(7) 0.0173(7) -0.0024(7)
 C71 0.0344(9) 0.0344(10) 0.0593(12) 0.0025(9) -0.0001(8) 0.0002(8)
 C75 0.0614(13) 0.0331(10) 0.0501(11) 0.0029(8) 0.0280(10) -0.0050(9)
 C28 0.0462(12) 0.0534(13) 0.0536(12) -0.0014(10) -0.0032(9) -0.0117(10)
 C94 0.0349(9) 0.0403(10) 0.0440(10) -0.0074(8) 0.0032(7) -0.0002(8)
 C69 0.0541(12) 0.0359(10) 0.0547(12) 0.0096(9) 0.0131(9) -0.0034(9)
 C27 0.0353(10) 0.0511(13) 0.0758(15) 0.0051(11) 0.0006(10) -0.0149(9)
 C22 0.0326(9) 0.0398(10) 0.0500(10) -0.0120(8) 0.0058(8) 0.0003(8)
 C26 0.0324(10) 0.0540(13) 0.0688(14) 0.0104(11) 0.0132(9) -0.0089(9)
 C78 0.0468(11) 0.0377(10) 0.0496(11) -0.0016(8) 0.0109(9) -0.0074(8)
 C70 0.0868(18) 0.0489(12) 0.0390(10) 0.0080(9) 0.0237(11) 0.0003(12)
 C82 0.0655(15) 0.0494(13) 0.0519(12) 0.0012(10) -0.0031(11) -0.0144(11)
 C46 0.0718(17) 0.098(2) 0.0444(12) -0.0012(13) 0.0177(11) 0.0240(16)
 C96 0.0586(14) 0.0710(16) 0.0464(11) -0.0217(11) 0.0135(10) -0.0075(12)
 C32 0.0479(13) 0.090(2) 0.0866(19) -0.0213(16) 0.0294(13) -0.0061(13)
 C107 0.0529(14) 0.0789(19) 0.0746(17) 0.0201(14) 0.0181(12) -0.0065(13)
 C31 0.0593(16) 0.124(3) 0.0562(14) 0.0168(16) 0.0218(12) -0.0148(17)
 C19A 0.046(2) 0.100(5) 0.203(9) 0.077(6) 0.057(4) 0.008(3)
 C21A 0.034(2) 0.189(8) 0.100(4) -0.054(4) 0.013(2) -0.035(3)
 C101 0.068(3) 0.046(3) 0.133(7) -0.009(4) 0.009(4) -0.010(3)
 K1 0.0421(2) 0.0745(3) 0.0431(2) -0.0150(2) 0.01258(18) -0.0039(2)
 O5 0.0498(8) 0.0606(9) 0.0403(7) -0.0083(7) 0.0102(6) -0.0006(7)
 O6 0.0538(9) 0.0701(11) 0.0457(8) -0.0162(7) 0.0082(7) 0.0022(8)
 O7 0.0583(10) 0.0685(11) 0.0579(9) -0.0125(8) 0.0298(8) -0.0070(8)
 O8 0.0917(14) 0.0697(12) 0.0462(9) -0.0112(8) 0.0172(9) 0.0075(10)
 O10 0.0480(10) 0.1106(18) 0.0820(13) -0.0321(12) 0.0203(9) -0.0138(11)
 O9 0.0626(12) 0.0772(14) 0.1097(17) -0.0191(12) 0.0288(11) -0.0221(10)
 N5 0.0549(11) 0.0549(12) 0.0648(12) -0.0056(9) 0.0162(9) -0.0012(9)
 N6 0.0631(13) 0.0948(18) 0.0473(11) -0.0131(11) 0.0054(9) 0.0107(12)
 C112 0.0521(12) 0.0718(16) 0.0389(10) -0.0127(10) 0.0110(9) -0.0039(11)
 C113 0.0479(12) 0.0702(15) 0.0463(11) -0.0184(11) 0.0134(9) -0.0032(11)
 C110 0.0513(13) 0.0670(16) 0.0608(14) -0.0062(12) 0.0104(11) 0.0091(11)
 C116 0.0575(14) 0.0640(16) 0.0803(18) -0.0233(14) 0.0142(13) 0.0073(12)
 C114 0.0759(17) 0.0703(17) 0.0519(13) -0.0125(12) 0.0149(12) 0.0098(14)
 C126 0.0406(13) 0.130(3) 0.0727(18) -0.0189(19) 0.0092(12) 0.0031(16)
 C119 0.114(3) 0.0641(17) 0.0554(14) -0.0034(12) 0.0418(16) -0.0043(16)
 C115 0.0739(18) 0.093(2) 0.0530(14) -0.0134(14) 0.0103(12) 0.0249(16)
 C121 0.101(2) 0.095(2) 0.0485(14) 0.0012(14) 0.0103(14) 0.0305(19)
 C118 0.087(2) 0.079(2) 0.0768(18) -0.0022(15) 0.0439(17) -0.0122(16)
 C122 0.079(2) 0.0630(18) 0.117(3) 0.0172(18) 0.0303(19) 0.0008(15)
 C125 0.072(2) 0.103(3) 0.102(2) -0.023(2) 0.0193(18) -0.041(2)
 C123 0.0727(19) 0.0621(18) 0.126(3) -0.0026(18) 0.0311(19) -0.0175(15)
 C127 0.0640(18) 0.126(3) 0.0602(16) -0.0202(18) -0.0075(13) 0.0161(19)
 C124 0.0588(18) 0.111(3) 0.146(4) -0.042(3) 0.026(2) -0.037(2)
 C111 0.0568(14) 0.0750(17) 0.0517(12) -0.0029(12) 0.0093(10) 0.0115(12)
 C117 0.0502(13) 0.092(2) 0.0644(15) -0.0299(14) 0.0250(11) -0.0023(13)
 C120 0.107(3) 0.096(2) 0.0427(13) -0.0067(14) 0.0123(14) 0.017(2)
 C133 0.083(2) 0.098(2) 0.0584(15) 0.0220(15) 0.0062(14) -0.0229(18)
 C132 0.0637(17) 0.075(2) 0.094(2) 0.0245(17) 0.0109(15) -0.0066(15)
 C135 0.080(2) 0.0650(19) 0.099(2) 0.0288(18) 0.0002(18) -0.0168(16)
 C134 0.0760(19) 0.098(2) 0.0638(16) 0.0317(16) 0.0105(14) -0.0242(17)
 C131 0.104(3) 0.065(2) 0.120(3) 0.013(2) 0.033(2) 0.025(2)
 C130 0.153(4) 0.0492(17) 0.095(3) 0.0014(17) 0.000(3) 0.010(2)

_geom_special_details
;
 All esds (except the esd in the dihedral angle between two l.s. planes)
 are estimated using the full covariance matrix.  The cell esds are taken
 into account individually in the estimation of esds in distances, angles
 and torsion angles; correlations between esds in cell parameters are only
 used when they are defined by crystal symmetry.  An approximate (isotropic)
 treatment of cell esds is used for estimating esds involving l.s. planes.
;
loop_
  _geom_bond_atom_site_label_1
  _geom_bond_atom_site_label_2
  _geom_bond_distance
  _geom_bond_site_symmetry_2
  _geom_bond_publ_flag
 Ca2 F1 2.1873(11) . ?
 Ca2 O4 2.4239(15) . ?
 Ca2 O2 2.4286(11) . ?
 Ca2 N4 2.3741(14) . ?
 Ca2 N3 2.3787(15) . ?
 Ca1 F1 2.1824(11) . ?
 Ca1 O3 2.3747(14) . ?
 Ca1 O1 2.3521(12) . ?
 Ca1 N2 2.3934(14) . ?
 Ca1 N1 2.3630(14) . ?
 O3 C103 1.441(3) . ?
 O3 C100 1.453(3) . ?
 O4 C109 1.443(3) . ?
 O4 C106 1.438(3) . ?
 O1 C6 1.3977(19) . ?
 O1 C7 1.3931(19) . ?
 O2 C56 1.4048(19) . ?
 O2 C55 1.3995(19) . ?
 N2 C8 1.377(2) . ?
 N2 C36 1.421(2) . ?
 N1 C5 1.368(2) . ?
 N1 C24 1.417(2) . ?
 N4 C57 1.372(2) . ?
 N4 C85 1.421(2) . ?
 N3 C54 1.368(2) . ?
 N3 C73 1.422(2) . ?
 C21B H21A 0.9800 . ?
 C21B H21B 0.9800 . ?
 C21B H21C 0.9800 . ?
 C21B C18 1.348(15) . ?
 C57 C56 1.409(2) . ?
 C57 C58 1.417(2) . ?
 C56 C61 1.382(2) . ?
 C61 C60 1.403(2) . ?
 C61 C62 1.532(2) . ?
 C60 H60 0.9500 . ?
 C60 C59 1.400(2) . ?
 C6 C1 1.374(2) . ?
 C6 C5 1.422(2) . ?
 C59 C58 1.391(2) . ?
 C59 C67 1.541(2) . ?
 C1 C13 1.530(2) . ?
 C1 C2 1.404(2) . ?
 C5 C4 1.403(2) . ?
 C7 C12 1.374(2) . ?
 C7 C8 1.418(2) . ?
 C85 C90 1.420(2) . ?
 C85 C86 1.416(2) . ?
 C13 C12 1.528(2) . ?
 C13 C23 1.539(2) . ?
 C13 C22 1.541(3) . ?
 C4 H4 0.9500 . ?
 C4 C3 1.401(2) . ?
 C58 H58 0.9500 . ?
 C37 C42 1.515(3) . ?
 C37 C38 1.400(3) . ?
 C37 C36 1.410(3) . ?
 C54 C53 1.411(2) . ?
 C54 C55 1.418(2) . ?
 C12 C11 1.405(2) . ?
 C3 C2 1.387(2) . ?
 C3 C14 1.535(2) . ?
 C8 C9 1.407(2) . ?
 C90 C89 1.390(3) . ?
 C90 C94 1.521(3) . ?
 C19B H19A 0.9800 . ?
 C19B H19B 0.9800 . ?
 C19B H19C 0.9800 . ?
 C19B C18 1.549(12) . ?
 C10 C11 1.391(3) . ?
 C10 C9 1.394(3) . ?
 C10 C18 1.537(3) . ?
 C11 H11 0.9500 . ?
 C63 C52 1.542(2) . ?
 C63 C64 1.526(3) . ?
 C63 C65 1.537(3) . ?
 C63 C66 1.515(3) . ?
 C24 C29 1.415(3) . ?
 C24 C25 1.411(3) . ?
 C52 C53 1.400(2) . ?
 C52 C51 1.390(2) . ?
 C67 C68 1.522(3) . ?
 C67 C69 1.533(3) . ?
 C67 C70 1.538(3) . ?
 C41 C40 1.396(3) . ?
 C41 C45 1.520(3) . ?
 C41 C36 1.418(3) . ?
 C89 H89 0.9500 . ?
 C89 C88 1.376(3) . ?
 C53 H53 0.9500 . ?
 C91 H91 1.0000 . ?
 C91 C93 1.530(3) . ?
 C91 C92 1.517(3) . ?
 C91 C86 1.526(2) . ?
 C74 C79 1.516(3) . ?
 C74 C73 1.412(3) . ?
 C74 C75 1.395(3) . ?
 C87 H87 0.9500 . ?
 C87 C88 1.384(3) . ?
 C87 C86 1.392(2) . ?
 C40 H40 0.9500 . ?
 C40 C39 1.377(3) . ?
 C9 H9 0.9500 . ?
 C88 H88 0.9500 . ?
 C42 H42 1.0000 . ?
 C42 C43 1.524(3) . ?
 C42 C44 1.526(3) . ?
 C23 H23A 0.9800 . ?
 C23 H23B 0.9800 . ?
 C23 H23C 0.9800 . ?
 C79 H79 1.0000 . ?
 C79 C81 1.535(3) . ?
 C79 C80 1.516(3) . ?
 C38 H38 0.9500 . ?
 C38 C39 1.378(3) . ?
 C16 H16A 0.9800 . ?
 C16 H16B 0.9800 . ?
 C16 H16C 0.9800 . ?
 C16 C14 1.530(3) . ?
 C15 H15A 0.9800 . ?
 C15 H15B 0.9800 . ?
 C15 H15C 0.9800 . ?
 C15 C14 1.537(3) . ?
 C72 H72A 0.9800 . ?
 C72 H72B 0.9800 . ?
 C72 H72C 0.9800 . ?
 C72 C62 1.538(2) . ?
 C39 H39 0.9500 . ?
 C29 C33 1.515(3) . ?
 C29 C28 1.399(3) . ?
 C25 C30 1.505(3) . ?
 C25 C26 1.397(3) . ?
 C76 H76 0.9500 . ?
 C76 C77 1.374(4) . ?
 C76 C75 1.373(3) . ?
 C17 H17A 0.9800 . ?
 C17 H17B 0.9800 . ?
 C17 H17C 0.9800 . ?
 C17 C14 1.529(3) . ?
 C95 H95A 0.9800 . ?
 C95 H95B 0.9800 . ?
 C95 H95C 0.9800 . ?
 C95 C94 1.534(3) . ?
 C103 H10A 0.9900 . ?
 C103 H10B 0.9900 . ?
 C103 H10C 0.9900 . ?
 C103 H10D 0.9900 . ?
 C103 C105 1.456(10) . ?
 C103 C102 1.537(6) . ?
 C18 C20A 1.502(5) . ?
 C18 C20B 1.648(19) . ?
 C18 C19A 1.491(6) . ?
 C18 C21A 1.571(6) . ?
 C33 H33 1.0000 . ?
 C33 C34 1.512(4) . ?
 C33 C35 1.520(4) . ?
 C45 H45 1.0000 . ?
 C45 C47 1.527(5) . ?
 C45 C46 1.526(4) . ?
 C68 H68A 0.9800 . ?
 C68 H68B 0.9800 . ?
 C68 H68C 0.9800 . ?
 C81 H81A 0.9800 . ?
 C81 H81B 0.9800 . ?
 C81 H81C 0.9800 . ?
 C64 H64A 0.9800 . ?
 C64 H64B 0.9800 . ?
 C64 H64C 0.9800 . ?
 C80 H80A 0.9800 . ?
 C80 H80B 0.9800 . ?
 C80 H80C 0.9800 . ?
 C65 H65A 0.9800 . ?
 C65 H65B 0.9800 . ?
 C65 H65C 0.9800 . ?
 C100 H10E 0.9900 . ?
 C100 H10F 0.9900 . ?
 C100 H10G 0.9900 . ?
 C100 H10H 0.9900 . ?
 C100 C104 1.583(7) . ?
 C100 C101 1.432(6) . ?
 C93 H93A 0.9800 . ?
 C93 H93B 0.9800 . ?
 C93 H93C 0.9800 . ?
 C77 H77 0.9500 . ?
 C77 C78 1.393(3) . ?
 C92 H92A 0.9800 . ?
 C92 H92B 0.9800 . ?
 C92 H92C 0.9800 . ?
 C66 H66A 0.9800 . ?
 C66 H66B 0.9800 . ?
 C66 H66C 0.9800 . ?
 C43 H43A 0.9800 . ?
 C43 H43B 0.9800 . ?
 C43 H43C 0.9800 . ?
 C44 H44A 0.9800 . ?
 C44 H44B 0.9800 . ?
 C44 H44C 0.9800 . ?
 C30 H30 1.0000 . ?
 C30 C32 1.543(4) . ?
 C30 C31 1.524(4) . ?
 C105 H10I 0.9900 . ?
 C105 H10J 0.9900 . ?
 C105 C104 1.560(10) . ?
 C109 H10K 0.9900 . ?
 C109 H10L 0.9900 . ?
 C109 C108 1.509(4) . ?
 C106 H10M 0.9900 . ?
 C106 H10N 0.9900 . ?
 C106 C107 1.487(4) . ?
 C83 H83A 0.9800 . ?
 C83 H83B 0.9800 . ?
 C83 H83C 0.9800 . ?
 C83 C82 1.516(4) . ?
 C108 H10O 0.9900 . ?
 C108 H10P 0.9900 . ?
 C108 C107 1.494(4) . ?
 C84 H84A 0.9800 . ?
 C84 H84B 0.9800 . ?
 C84 H84C 0.9800 . ?
 C84 C82 1.513(5) . ?
 C34 H34A 0.9800 . ?
 C34 H34B 0.9800 . ?
 C34 H34C 0.9800 . ?
 C47 H47A 0.9800 . ?
 C47 H47B 0.9800 . ?
 C47 H47C 0.9800 . ?
 C35 H35A 0.9800 . ?
 C35 H35B 0.9800 . ?
 C35 H35C 0.9800 . ?
 C102 H10Q 0.9900 . ?
 C102 H10R 0.9900 . ?
 C102 C101 1.645(10) . ?
 C20A H20A 0.9800 . ?
 C20A H20B 0.9800 . ?
 C20A H20C 0.9800 . ?
 C20B H20D 0.9800 . ?
 C20B H20E 0.9800 . ?
 C20B H20F 0.9800 . ?
 C104 H10S 0.9900 . ?
 C104 H10T 0.9900 . ?
 C62 C50 1.529(2) . ?
 C62 C71 1.543(3) . ?
 C2 H2 0.9500 . ?
 C51 H51 0.9500 . ?
 C51 C50 1.407(2) . ?
 C55 C50 1.381(2) . ?
 C73 C78 1.411(3) . ?
 C71 H71A 0.9800 . ?
 C71 H71B 0.9800 . ?
 C71 H71C 0.9800 . ?
 C75 H75 0.9500 . ?
 C28 H28 0.9500 . ?
 C28 C27 1.382(4) . ?
 C94 H94 1.0000 . ?
 C94 C96 1.526(3) . ?
 C69 H69A 0.9800 . ?
 C69 H69B 0.9800 . ?
 C69 H69C 0.9800 . ?
 C27 H27 0.9500 . ?
 C27 C26 1.368(4) . ?
 C22 H22A 0.9800 . ?
 C22 H22B 0.9800 . ?
 C22 H22C 0.9800 . ?
 C26 H26 0.9500 . ?
 C78 C82 1.517(3) . ?
 C70 H70A 0.9800 . ?
 C70 H70B 0.9800 . ?
 C70 H70C 0.9800 . ?
 C82 H82 1.0000 . ?
 C46 H46A 0.9800 . ?
 C46 H46B 0.9800 . ?
 C46 H46C 0.9800 . ?
 C96 H96A 0.9800 . ?
 C96 H96B 0.9800 . ?
 C96 H96C 0.9800 . ?
 C32 H32A 0.9800 . ?
 C32 H32B 0.9800 . ?
 C32 H32C 0.9800 . ?
 C107 H10U 0.9900 . ?
 C107 H10V 0.9900 . ?
 C31 H31A 0.9800 . ?
 C31 H31B 0.9800 . ?
 C31 H31C 0.9800 . ?
 C19A H19D 0.9800 . ?
 C19A H19E 0.9800 . ?
 C19A H19F 0.9800 . ?
 C21A H21D 0.9800 . ?
 C21A H21E 0.9800 . ?
 C21A H21F 0.9800 . ?
 C101 H10W 0.9900 . ?
 C101 H10X 0.9900 . ?
 K1 O5 2.7680(16) . ?
 K1 O6 2.8023(17) . ?
 K1 O7 2.7792(16) . ?
 K1 O8 2.830(2) . ?
 K1 O10 2.842(2) . ?
 K1 O9 2.812(2) . ?
 K1 N5 3.008(2) . ?
 K1 N6 3.072(3) . ?
 O5 C112 1.427(3) . ?
 O5 C111 1.411(3) . ?
 O6 C113 1.416(3) . ?
 O6 C114 1.425(3) . ?
 O7 C118 1.399(4) . ?
 O7 C117 1.437(3) . ?
 O8 C119 1.411(3) . ?
 O8 C120 1.411(4) . ?
 O10 C126 1.400(4) . ?
 O10 C125 1.403(5) . ?
 O9 C123 1.386(4) . ?
 O9 C124 1.427(4) . ?
 N5 C110 1.471(3) . ?
 N5 C116 1.460(3) . ?
 N5 C122 1.475(4) . ?
 N6 C115 1.482(3) . ?
 N6 C121 1.465(4) . ?
 N6 C127 1.442(4) . ?
 C112 H11A 0.9900 . ?
 C112 H11B 0.9900 . ?
 C112 C113 1.487(4) . ?
 C113 H11C 0.9900 . ?
 C113 H11D 0.9900 . ?
 C110 H11E 0.9900 . ?
 C110 H11F 0.9900 . ?
 C110 C111 1.505(4) . ?
 C116 H11G 0.9900 . ?
 C116 H11H 0.9900 . ?
 C116 C117 1.491(4) . ?
 C114 H11I 0.9900 . ?
 C114 H11J 0.9900 . ?
 C114 C115 1.498(4) . ?
 C126 H12A 0.9900 . ?
 C126 H12B 0.9900 . ?
 C126 C127 1.506(5) . ?
 C119 H11K 0.9900 . ?
 C119 H11L 0.9900 . ?
 C119 C118 1.489(5) . ?
 C115 H11M 0.9900 . ?
 C115 H11N 0.9900 . ?
 C121 H12C 0.9900 . ?
 C121 H12D 0.9900 . ?
 C121 C120 1.521(4) . ?
 C118 H11O 0.9900 . ?
 C118 H11P 0.9900 . ?
 C122 H12E 0.9900 . ?
 C122 H12F 0.9900 . ?
 C122 C123 1.519(5) . ?
 C125 H12G 0.9900 . ?
 C125 H12H 0.9900 . ?
 C125 C124 1.477(6) . ?
 C123 H12I 0.9900 . ?
 C123 H12J 0.9900 . ?
 C127 H12K 0.9900 . ?
 C127 H12L 0.9900 . ?
 C124 H12M 0.9900 . ?
 C124 H12N 0.9900 . ?
 C111 H11Q 0.9900 . ?
 C111 H11R 0.9900 . ?
 C117 H11S 0.9900 . ?
 C117 H11T 0.9900 . ?
 C120 H12O 0.9900 . ?
 C120 H12P 0.9900 . ?
 C133 H133 0.9500 . ?
 C133 C132 1.368(5) . ?
 C133 C134 1.367(4) . ?
 C132 H132 0.9500 . ?
 C132 C131 1.347(5) . ?
 C135 H135 0.9500 . ?
 C135 C134 1.354(5) . ?
 C135 C130 1.378(6) . ?
 C134 H134 0.9500 . ?
 C131 H131 0.9500 . ?
 C131 C130 1.414(6) . ?
 C130 H130 0.9500 . ?

loop_
  _geom_angle_atom_site_label_1
  _geom_angle_atom_site_label_2
  _geom_angle_atom_site_label_3
  _geom_angle
  _geom_angle_site_symmetry_1
  _geom_angle_site_symmetry_3
  _geom_angle_publ_flag
 F1 Ca2 O4 84.45(5) . . ?
 F1 Ca2 O2 119.07(4) . . ?
 F1 Ca2 N4 112.30(5) . . ?
 F1 Ca2 N3 119.87(5) . . ?
 O4 Ca2 O2 154.65(5) . . ?
 N4 Ca2 O4 114.75(5) . . ?
 N4 Ca2 O2 67.25(4) . . ?
 N4 Ca2 N3 122.12(5) . . ?
 N3 Ca2 O4 94.12(5) . . ?
 N3 Ca2 O2 66.79(4) . . ?
 F1 Ca1 O3 106.52(5) . . ?
 F1 Ca1 O1 106.76(4) . . ?
 F1 Ca1 N2 117.22(5) . . ?
 F1 Ca1 N1 105.89(5) . . ?
 O3 Ca1 N2 100.75(5) . . ?
 O1 Ca1 O3 146.35(5) . . ?
 O1 Ca1 N2 67.80(4) . . ?
 O1 Ca1 N1 67.45(4) . . ?
 N1 Ca1 O3 98.62(5) . . ?
 N1 Ca1 N2 124.46(5) . . ?
 Ca1 F1 Ca2 166.88(6) . . ?
 C103 O3 Ca1 126.83(13) . . ?
 C103 O3 C100 107.89(17) . . ?
 C100 O3 Ca1 125.28(13) . . ?
 C109 O4 Ca2 133.64(14) . . ?
 C106 O4 Ca2 116.12(13) . . ?
 C106 O4 C109 108.66(17) . . ?
 C6 O1 Ca1 121.05(9) . . ?
 C7 O1 Ca1 120.39(10) . . ?
 C7 O1 C6 117.50(12) . . ?
 C56 O2 Ca2 119.13(9) . . ?
 C55 O2 Ca2 119.31(9) . . ?
 C55 O2 C56 115.58(12) . . ?
 C8 N2 Ca1 116.27(10) . . ?
 C8 N2 C36 114.16(14) . . ?
 C36 N2 Ca1 129.57(11) . . ?
 C5 N1 Ca1 119.39(11) . . ?
 C5 N1 C24 118.63(14) . . ?
 C24 N1 Ca1 121.98(11) . . ?
 C57 N4 Ca2 120.04(11) . . ?
 C57 N4 C85 116.52(14) . . ?
 C85 N4 Ca2 123.13(10) . . ?
 C54 N3 Ca2 120.39(11) . . ?
 C54 N3 C73 117.74(14) . . ?
 C73 N3 Ca2 121.87(10) . . ?
 H21A C21B H21B 109.5 . . ?
 H21A C21B H21C 109.5 . . ?
 H21B C21B H21C 109.5 . . ?
 C18 C21B H21A 109.5 . . ?
 C18 C21B H21B 109.5 . . ?
 C18 C21B H21C 109.5 . . ?
 N4 C57 C56 118.96(15) . . ?
 N4 C57 C58 126.07(15) . . ?
 C56 C57 C58 114.96(14) . . ?
 O2 C56 C57 114.61(14) . . ?
 C61 C56 O2 120.90(14) . . ?
 C61 C56 C57 124.48(15) . . ?
 C56 C61 C60 117.93(15) . . ?
 C56 C61 C62 118.32(15) . . ?
 C60 C61 C62 123.64(15) . . ?
 C61 C60 H60 119.6 . . ?
 C59 C60 C61 120.76(15) . . ?
 C59 C60 H60 119.6 . . ?
 O1 C6 C5 113.34(14) . . ?
 C1 C6 O1 121.65(14) . . ?
 C1 C6 C5 124.99(15) . . ?
 C60 C59 C67 119.46(15) . . ?
 C58 C59 C60 119.09(15) . . ?
 C58 C59 C67 121.43(16) . . ?
 C6 C1 C13 120.89(15) . . ?
 C6 C1 C2 117.05(15) . . ?
 C2 C1 C13 121.99(15) . . ?
 N1 C5 C6 117.94(15) . . ?
 N1 C5 C4 126.98(15) . . ?
 C4 C5 C6 115.07(15) . . ?
 O1 C7 C8 113.50(14) . . ?
 C12 C7 O1 122.11(15) . . ?
 C12 C7 C8 124.39(15) . . ?
 C90 C85 N4 119.31(15) . . ?
 C86 C85 N4 121.33(15) . . ?
 C86 C85 C90 119.25(15) . . ?
 C1 C13 C23 110.35(14) . . ?
 C1 C13 C22 108.81(14) . . ?
 C12 C13 C1 109.70(14) . . ?
 C12 C13 C23 110.74(15) . . ?
 C12 C13 C22 108.51(14) . . ?
 C23 C13 C22 108.68(16) . . ?
 C5 C4 H4 119.0 . . ?
 C3 C4 C5 122.02(16) . . ?
 C3 C4 H4 119.0 . . ?
 C57 C58 H58 118.6 . . ?
 C59 C58 C57 122.74(15) . . ?
 C59 C58 H58 118.6 . . ?
 C38 C37 C42 120.66(17) . . ?
 C38 C37 C36 119.27(17) . . ?
 C36 C37 C42 120.06(16) . . ?
 N3 C54 C53 126.98(16) . . ?
 N3 C54 C55 118.10(15) . . ?
 C53 C54 C55 114.92(15) . . ?
 C7 C12 C13 120.57(14) . . ?
 C7 C12 C11 117.62(16) . . ?
 C11 C12 C13 121.74(15) . . ?
 C4 C3 C14 118.56(16) . . ?
 C2 C3 C4 119.50(16) . . ?
 C2 C3 C14 121.94(16) . . ?
 N2 C8 C7 119.18(15) . . ?
 N2 C8 C9 125.79(16) . . ?
 C9 C8 C7 115.03(16) . . ?
 C85 C90 C94 120.47(16) . . ?
 C89 C90 C85 119.06(17) . . ?
 C89 C90 C94 120.42(16) . . ?
 H19A C19B H19B 109.5 . . ?
 H19A C19B H19C 109.5 . . ?
 H19B C19B H19C 109.5 . . ?
 C18 C19B H19A 109.5 . . ?
 C18 C19B H19B 109.5 . . ?
 C18 C19B H19C 109.5 . . ?
 C11 C10 C9 119.05(16) . . ?
 C11 C10 C18 121.09(18) . . ?
 C9 C10 C18 119.83(18) . . ?
 C12 C11 H11 119.4 . . ?
 C10 C11 C12 121.16(17) . . ?
 C10 C11 H11 119.4 . . ?
 C64 C63 C52 110.06(17) . . ?
 C64 C63 C65 108.56(19) . . ?
 C65 C63 C52 109.44(16) . . ?
 C66 C63 C52 112.65(16) . . ?
 C66 C63 C64 108.4(2) . . ?
 C66 C63 C65 107.6(2) . . ?
 C29 C24 N1 120.51(17) . . ?
 C25 C24 N1 120.12(17) . . ?
 C25 C24 C29 118.99(17) . . ?
 C53 C52 C63 118.92(16) . . ?
 C51 C52 C63 121.99(16) . . ?
 C51 C52 C53 119.08(16) . . ?
 C68 C67 C59 112.54(16) . . ?
 C68 C67 C69 107.26(19) . . ?
 C68 C67 C70 109.02(19) . . ?
 C69 C67 C59 109.85(15) . . ?
 C69 C67 C70 107.42(18) . . ?
 C70 C67 C59 110.57(16) . . ?
 C40 C41 C45 119.24(18) . . ?
 C40 C41 C36 119.54(18) . . ?
 C36 C41 C45 121.21(17) . . ?
 C90 C89 H89 119.2 . . ?
 C88 C89 C90 121.63(17) . . ?
 C88 C89 H89 119.2 . . ?
 C54 C53 H53 118.6 . . ?
 C52 C53 C54 122.73(16) . . ?
 C52 C53 H53 118.6 . . ?
 C93 C91 H91 107.8 . . ?
 C92 C91 H91 107.8 . . ?
 C92 C91 C93 109.48(19) . . ?
 C92 C91 C86 110.97(15) . . ?
 C86 C91 H91 107.8 . . ?
 C86 C91 C93 112.77(16) . . ?
 C73 C74 C79 121.09(16) . . ?
 C75 C74 C79 119.60(18) . . ?
 C75 C74 C73 119.28(19) . . ?
 C88 C87 H87 119.3 . . ?
 C88 C87 C86 121.38(18) . . ?
 C86 C87 H87 119.3 . . ?
 C41 C40 H40 119.5 . . ?
 C39 C40 C41 121.10(19) . . ?
 C39 C40 H40 119.5 . . ?
 C8 C9 H9 118.7 . . ?
 C10 C9 C8 122.65(17) . . ?
 C10 C9 H9 118.7 . . ?
 C89 C88 C87 119.53(18) . . ?
 C89 C88 H88 120.2 . . ?
 C87 C88 H88 120.2 . . ?
 C37 C42 H42 107.3 . . ?
 C37 C42 C43 109.55(18) . . ?
 C37 C42 C44 113.11(17) . . ?
 C43 C42 H42 107.3 . . ?
 C43 C42 C44 112.0(2) . . ?
 C44 C42 H42 107.3 . . ?
 C13 C23 H23A 109.5 . . ?
 C13 C23 H23B 109.5 . . ?
 C13 C23 H23C 109.5 . . ?
 H23A C23 H23B 109.5 . . ?
 H23A C23 H23C 109.5 . . ?
 H23B C23 H23C 109.5 . . ?
 C74 C79 H79 108.1 . . ?
 C74 C79 C81 112.65(18) . . ?
 C81 C79 H79 108.1 . . ?
 C80 C79 C74 111.04(17) . . ?
 C80 C79 H79 108.1 . . ?
 C80 C79 C81 108.66(18) . . ?
 C37 C38 H38 119.4 . . ?
 C39 C38 C37 121.30(18) . . ?
 C39 C38 H38 119.4 . . ?
 H16A C16 H16B 109.5 . . ?
 H16A C16 H16C 109.5 . . ?
 H16B C16 H16C 109.5 . . ?
 C14 C16 H16A 109.5 . . ?
 C14 C16 H16B 109.5 . . ?
 C14 C16 H16C 109.5 . . ?
 H15A C15 H15B 109.5 . . ?
 H15A C15 H15C 109.5 . . ?
 H15B C15 H15C 109.5 . . ?
 C14 C15 H15A 109.5 . . ?
 C14 C15 H15B 109.5 . . ?
 C14 C15 H15C 109.5 . . ?
 H72A C72 H72B 109.5 . . ?
 H72A C72 H72C 109.5 . . ?
 H72B C72 H72C 109.5 . . ?
 C62 C72 H72A 109.5 . . ?
 C62 C72 H72B 109.5 . . ?
 C62 C72 H72C 109.5 . . ?
 C40 C39 C38 119.79(18) . . ?
 C40 C39 H39 120.1 . . ?
 C38 C39 H39 120.1 . . ?
 C24 C29 C33 120.68(18) . . ?
 C28 C29 C24 119.1(2) . . ?
 C28 C29 C33 120.2(2) . . ?
 C24 C25 C30 121.54(18) . . ?
 C26 C25 C24 119.4(2) . . ?
 C26 C25 C30 119.01(19) . . ?
 C77 C76 H76 120.3 . . ?
 C75 C76 H76 120.3 . . ?
 C75 C76 C77 119.35(19) . . ?
 H17A C17 H17B 109.5 . . ?
 H17A C17 H17C 109.5 . . ?
 H17B C17 H17C 109.5 . . ?
 C14 C17 H17A 109.5 . . ?
 C14 C17 H17B 109.5 . . ?
 C14 C17 H17C 109.5 . . ?
 H95A C95 H95B 109.5 . . ?
 H95A C95 H95C 109.5 . . ?
 H95B C95 H95C 109.5 . . ?
 C94 C95 H95A 109.5 . . ?
 C94 C95 H95B 109.5 . . ?
 C94 C95 H95C 109.5 . . ?
 O3 C103 H10A 110.8 . . ?
 O3 C103 H10B 110.8 . . ?
 O3 C103 H10C 110.3 . . ?
 O3 C103 H10D 110.3 . . ?
 O3 C103 C105 107.3(5) . . ?
 O3 C103 C102 104.8(3) . . ?
 H10A C103 H10B 108.9 . . ?
 H10C C103 H10D 108.5 . . ?
 C105 C103 H10C 110.3 . . ?
 C105 C103 H10D 110.3 . . ?
 C102 C103 H10A 110.8 . . ?
 C102 C103 H10B 110.8 . . ?
 C21B C18 C19B 116.4(9) . . ?
 C21B C18 C10 113.0(6) . . ?
 C21B C18 C20B 107.7(13) . . ?
 C19B C18 C20B 105.3(9) . . ?
 C10 C18 C19B 112.3(4) . . ?
 C10 C18 C20B 100.4(7) . . ?
 C10 C18 C21A 106.7(2) . . ?
 C20A C18 C10 113.3(3) . . ?
 C20A C18 C21A 107.0(4) . . ?
 C19A C18 C10 112.9(3) . . ?
 C19A C18 C20A 105.6(4) . . ?
 C19A C18 C21A 111.2(5) . . ?
 C29 C33 H33 107.5 . . ?
 C29 C33 C35 111.5(2) . . ?
 C34 C33 C29 111.0(2) . . ?
 C34 C33 H33 107.5 . . ?
 C34 C33 C35 111.6(3) . . ?
 C35 C33 H33 107.5 . . ?
 C41 C45 H45 107.6 . . ?
 C41 C45 C47 110.9(3) . . ?
 C41 C45 C46 112.9(2) . . ?
 C47 C45 H45 107.6 . . ?
 C46 C45 H45 107.6 . . ?
 C46 C45 C47 109.9(2) . . ?
 C67 C68 H68A 109.5 . . ?
 C67 C68 H68B 109.5 . . ?
 C67 C68 H68C 109.5 . . ?
 H68A C68 H68B 109.5 . . ?
 H68A C68 H68C 109.5 . . ?
 H68B C68 H68C 109.5 . . ?
 C79 C81 H81A 109.5 . . ?
 C79 C81 H81B 109.5 . . ?
 C79 C81 H81C 109.5 . . ?
 H81A C81 H81B 109.5 . . ?
 H81A C81 H81C 109.5 . . ?
 H81B C81 H81C 109.5 . . ?
 C63 C64 H64A 109.5 . . ?
 C63 C64 H64B 109.5 . . ?
 C63 C64 H64C 109.5 . . ?
 H64A C64 H64B 109.5 . . ?
 H64A C64 H64C 109.5 . . ?
 H64B C64 H64C 109.5 . . ?
 C79 C80 H80A 109.5 . . ?
 C79 C80 H80B 109.5 . . ?
 C79 C80 H80C 109.5 . . ?
 H80A C80 H80B 109.5 . . ?
 H80A C80 H80C 109.5 . . ?
 H80B C80 H80C 109.5 . . ?
 C63 C65 H65A 109.5 . . ?
 C63 C65 H65B 109.5 . . ?
 C63 C65 H65C 109.5 . . ?
 H65A C65 H65B 109.5 . . ?
 H65A C65 H65C 109.5 . . ?
 H65B C65 H65C 109.5 . . ?
 O3 C100 H10E 110.1 . . ?
 O3 C100 H10F 110.1 . . ?
 O3 C100 H10G 111.1 . . ?
 O3 C100 H10H 111.1 . . ?
 O3 C100 C104 103.3(3) . . ?
 H10E C100 H10F 108.4 . . ?
 H10G C100 H10H 109.1 . . ?
 C104 C100 H10G 111.1 . . ?
 C104 C100 H10H 111.1 . . ?
 C101 C100 O3 108.1(3) . . ?
 C101 C100 H10E 110.1 . . ?
 C101 C100 H10F 110.1 . . ?
 C91 C93 H93A 109.5 . . ?
 C91 C93 H93B 109.5 . . ?
 C91 C93 H93C 109.5 . . ?
 H93A C93 H93B 109.5 . . ?
 H93A C93 H93C 109.5 . . ?
 H93B C93 H93C 109.5 . . ?
 C76 C77 H77 119.2 . . ?
 C76 C77 C78 121.6(2) . . ?
 C78 C77 H77 119.2 . . ?
 C91 C92 H92A 109.5 . . ?
 C91 C92 H92B 109.5 . . ?
 C91 C92 H92C 109.5 . . ?
 H92A C92 H92B 109.5 . . ?
 H92A C92 H92C 109.5 . . ?
 H92B C92 H92C 109.5 . . ?
 C63 C66 H66A 109.5 . . ?
 C63 C66 H66B 109.5 . . ?
 C63 C66 H66C 109.5 . . ?
 H66A C66 H66B 109.5 . . ?
 H66A C66 H66C 109.5 . . ?
 H66B C66 H66C 109.5 . . ?
 C42 C43 H43A 109.5 . . ?
 C42 C43 H43B 109.5 . . ?
 C42 C43 H43C 109.5 . . ?
 H43A C43 H43B 109.5 . . ?
 H43A C43 H43C 109.5 . . ?
 H43B C43 H43C 109.5 . . ?
 C42 C44 H44A 109.5 . . ?
 C42 C44 H44B 109.5 . . ?
 C42 C44 H44C 109.5 . . ?
 H44A C44 H44B 109.5 . . ?
 H44A C44 H44C 109.5 . . ?
 H44B C44 H44C 109.5 . . ?
 C25 C30 H30 107.4 . . ?
 C25 C30 C32 109.7(2) . . ?
 C25 C30 C31 113.5(2) . . ?
 C32 C30 H30 107.4 . . ?
 C31 C30 H30 107.4 . . ?
 C31 C30 C32 111.2(2) . . ?
 C103 C105 H10I 110.6 . . ?
 C103 C105 H10J 110.6 . . ?
 C103 C105 C104 105.7(7) . . ?
 H10I C105 H10J 108.7 . . ?
 C104 C105 H10I 110.6 . . ?
 C104 C105 H10J 110.6 . . ?
 O4 C109 H10K 110.5 . . ?
 O4 C109 H10L 110.5 . . ?
 O4 C109 C108 106.0(2) . . ?
 H10K C109 H10L 108.7 . . ?
 C108 C109 H10K 110.5 . . ?
 C108 C109 H10L 110.5 . . ?
 O4 C106 H10M 110.4 . . ?
 O4 C106 H10N 110.4 . . ?
 O4 C106 C107 106.8(2) . . ?
 H10M C106 H10N 108.6 . . ?
 C107 C106 H10M 110.4 . . ?
 C107 C106 H10N 110.4 . . ?
 H83A C83 H83B 109.5 . . ?
 H83A C83 H83C 109.5 . . ?
 H83B C83 H83C 109.5 . . ?
 C82 C83 H83A 109.5 . . ?
 C82 C83 H83B 109.5 . . ?
 C82 C83 H83C 109.5 . . ?
 C109 C108 H10O 110.7 . . ?
 C109 C108 H10P 110.7 . . ?
 H10O C108 H10P 108.8 . . ?
 C107 C108 C109 105.1(2) . . ?
 C107 C108 H10O 110.7 . . ?
 C107 C108 H10P 110.7 . . ?
 H84A C84 H84B 109.5 . . ?
 H84A C84 H84C 109.5 . . ?
 H84B C84 H84C 109.5 . . ?
 C82 C84 H84A 109.5 . . ?
 C82 C84 H84B 109.5 . . ?
 C82 C84 H84C 109.5 . . ?
 C33 C34 H34A 109.5 . . ?
 C33 C34 H34B 109.5 . . ?
 C33 C34 H34C 109.5 . . ?
 H34A C34 H34B 109.5 . . ?
 H34A C34 H34C 109.5 . . ?
 H34B C34 H34C 109.5 . . ?
 C45 C47 H47A 109.5 . . ?
 C45 C47 H47B 109.5 . . ?
 C45 C47 H47C 109.5 . . ?
 H47A C47 H47B 109.5 . . ?
 H47A C47 H47C 109.5 . . ?
 H47B C47 H47C 109.5 . . ?
 C33 C35 H35A 109.5 . . ?
 C33 C35 H35B 109.5 . . ?
 C33 C35 H35C 109.5 . . ?
 H35A C35 H35B 109.5 . . ?
 H35A C35 H35C 109.5 . . ?
 H35B C35 H35C 109.5 . . ?
 C103 C102 H10Q 112.8 . . ?
 C103 C102 H10R 112.8 . . ?
 C103 C102 C101 94.7(5) . . ?
 H10Q C102 H10R 110.3 . . ?
 C101 C102 H10Q 112.8 . . ?
 C101 C102 H10R 112.8 . . ?
 C18 C20A H20A 109.5 . . ?
 C18 C20A H20B 109.5 . . ?
 C18 C20A H20C 109.5 . . ?
 H20A C20A H20B 109.5 . . ?
 H20A C20A H20C 109.5 . . ?
 H20B C20A H20C 109.5 . . ?
 C18 C20B H20D 109.5 . . ?
 C18 C20B H20E 109.5 . . ?
 C18 C20B H20F 109.5 . . ?
 H20D C20B H20E 109.5 . . ?
 H20D C20B H20F 109.5 . . ?
 H20E C20B H20F 109.5 . . ?
 C100 C104 H10S 112.7 . . ?
 C100 C104 H10T 112.7 . . ?
 C105 C104 C100 95.4(7) . . ?
 C105 C104 H10S 112.7 . . ?
 C105 C104 H10T 112.7 . . ?
 H10S C104 H10T 110.1 . . ?
 C61 C62 C72 112.04(15) . . ?
 C61 C62 C71 107.88(15) . . ?
 C72 C62 C71 108.02(16) . . ?
 C50 C62 C61 108.51(13) . . ?
 C50 C62 C72 111.58(15) . . ?
 C50 C62 C71 108.69(15) . . ?
 C37 C36 N2 120.92(16) . . ?
 C37 C36 C41 118.98(16) . . ?
 C41 C36 N2 120.09(16) . . ?
 C1 C2 H2 119.3 . . ?
 C3 C2 C1 121.35(16) . . ?
 C3 C2 H2 119.3 . . ?
 C52 C51 H51 119.5 . . ?
 C52 C51 C50 121.03(16) . . ?
 C50 C51 H51 119.5 . . ?
 O2 C55 C54 114.62(14) . . ?
 C50 C55 O2 120.96(15) . . ?
 C50 C55 C54 124.39(15) . . ?
 C85 C86 C91 121.63(15) . . ?
 C87 C86 C85 119.11(16) . . ?
 C87 C86 C91 119.25(16) . . ?
 C3 C14 C15 109.15(16) . . ?
 C16 C14 C3 108.97(15) . . ?
 C16 C14 C15 110.21(16) . . ?
 C16 C14 C17 107.92(18) . . ?
 C17 C14 C3 112.60(16) . . ?
 C17 C14 C15 107.97(17) . . ?
 C51 C50 C62 123.60(15) . . ?
 C55 C50 C62 118.59(15) . . ?
 C55 C50 C51 117.78(15) . . ?
 C74 C73 N3 121.57(16) . . ?
 C78 C73 N3 119.26(17) . . ?
 C78 C73 C74 118.88(17) . . ?
 C62 C71 H71A 109.5 . . ?
 C62 C71 H71B 109.5 . . ?
 C62 C71 H71C 109.5 . . ?
 H71A C71 H71B 109.5 . . ?
 H71A C71 H71C 109.5 . . ?
 H71B C71 H71C 109.5 . . ?
 C74 C75 H75 119.3 . . ?
 C76 C75 C74 121.5(2) . . ?
 C76 C75 H75 119.3 . . ?
 C29 C28 H28 119.4 . . ?
 C27 C28 C29 121.2(2) . . ?
 C27 C28 H28 119.4 . . ?
 C90 C94 C95 113.96(17) . . ?
 C90 C94 H94 107.6 . . ?
 C90 C94 C96 110.94(18) . . ?
 C95 C94 H94 107.6 . . ?
 C96 C94 C95 108.89(18) . . ?
 C96 C94 H94 107.6 . . ?
 C67 C69 H69A 109.5 . . ?
 C67 C69 H69B 109.5 . . ?
 C67 C69 H69C 109.5 . . ?
 H69A C69 H69B 109.5 . . ?
 H69A C69 H69C 109.5 . . ?
 H69B C69 H69C 109.5 . . ?
 C28 C27 H27 120.2 . . ?
 C26 C27 C28 119.7(2) . . ?
 C26 C27 H27 120.2 . . ?
 C13 C22 H22A 109.5 . . ?
 C13 C22 H22B 109.5 . . ?
 C13 C22 H22C 109.5 . . ?
 H22A C22 H22B 109.5 . . ?
 H22A C22 H22C 109.5 . . ?
 H22B C22 H22C 109.5 . . ?
 C25 C26 H26 119.3 . . ?
 C27 C26 C25 121.5(2) . . ?
 C27 C26 H26 119.3 . . ?
 C77 C78 C73 119.3(2) . . ?
 C77 C78 C82 120.4(2) . . ?
 C73 C78 C82 120.25(18) . . ?
 C67 C70 H70A 109.5 . . ?
 C67 C70 H70B 109.5 . . ?
 C67 C70 H70C 109.5 . . ?
 H70A C70 H70B 109.5 . . ?
 H70A C70 H70C 109.5 . . ?
 H70B C70 H70C 109.5 . . ?
 C83 C82 C78 114.4(2) . . ?
 C83 C82 H82 108.0 . . ?
 C84 C82 C83 109.5(2) . . ?
 C84 C82 C78 108.9(2) . . ?
 C84 C82 H82 108.0 . . ?
 C78 C82 H82 108.0 . . ?
 C45 C46 H46A 109.5 . . ?
 C45 C46 H46B 109.5 . . ?
 C45 C46 H46C 109.5 . . ?
 H46A C46 H46B 109.5 . . ?
 H46A C46 H46C 109.5 . . ?
 H46B C46 H46C 109.5 . . ?
 C94 C96 H96A 109.5 . . ?
 C94 C96 H96B 109.5 . . ?
 C94 C96 H96C 109.5 . . ?
 H96A C96 H96B 109.5 . . ?
 H96A C96 H96C 109.5 . . ?
 H96B C96 H96C 109.5 . . ?
 C30 C32 H32A 109.5 . . ?
 C30 C32 H32B 109.5 . . ?
 C30 C32 H32C 109.5 . . ?
 H32A C32 H32B 109.5 . . ?
 H32A C32 H32C 109.5 . . ?
 H32B C32 H32C 109.5 . . ?
 C106 C107 C108 102.2(2) . . ?
 C106 C107 H10U 111.3 . . ?
 C106 C107 H10V 111.3 . . ?
 C108 C107 H10U 111.3 . . ?
 C108 C107 H10V 111.3 . . ?
 H10U C107 H10V 109.2 . . ?
 C30 C31 H31A 109.5 . . ?
 C30 C31 H31B 109.5 . . ?
 C30 C31 H31C 109.5 . . ?
 H31A C31 H31B 109.5 . . ?
 H31A C31 H31C 109.5 . . ?
 H31B C31 H31C 109.5 . . ?
 C18 C19A H19D 109.5 . . ?
 C18 C19A H19E 109.5 . . ?
 C18 C19A H19F 109.5 . . ?
 H19D C19A H19E 109.5 . . ?
 H19D C19A H19F 109.5 . . ?
 H19E C19A H19F 109.5 . . ?
 C18 C21A H21D 109.5 . . ?
 C18 C21A H21E 109.5 . . ?
 C18 C21A H21F 109.5 . . ?
 H21D C21A H21E 109.5 . . ?
 H21D C21A H21F 109.5 . . ?
 H21E C21A H21F 109.5 . . ?
 C100 C101 C102 102.2(5) . . ?
 C100 C101 H10W 111.3 . . ?
 C100 C101 H10X 111.3 . . ?
 C102 C101 H10W 111.3 . . ?
 C102 C101 H10X 111.3 . . ?
 H10W C101 H10X 109.2 . . ?
 O5 K1 O6 61.34(5) . . ?
 O5 K1 O7 96.81(5) . . ?
 O5 K1 O8 121.39(6) . . ?
 O5 K1 O10 134.74(6) . . ?
 O5 K1 O9 96.59(6) . . ?
 O5 K1 N5 60.03(5) . . ?
 O5 K1 N6 120.44(6) . . ?
 O6 K1 O8 96.06(6) . . ?
 O6 K1 O10 95.74(6) . . ?
 O6 K1 O9 120.82(6) . . ?
 O6 K1 N5 120.90(6) . . ?
 O6 K1 N6 59.59(6) . . ?
 O7 K1 O6 134.92(6) . . ?
 O7 K1 O8 60.34(6) . . ?
 O7 K1 O10 123.48(6) . . ?
 O7 K1 O9 99.25(6) . . ?
 O7 K1 N5 60.11(6) . . ?
 O7 K1 N6 119.49(6) . . ?
 O8 K1 O10 97.99(7) . . ?
 O8 K1 N5 119.96(6) . . ?
 O8 K1 N6 59.69(6) . . ?
 O10 K1 N5 120.47(7) . . ?
 O10 K1 N6 59.40(8) . . ?
 O9 K1 O8 137.25(7) . . ?
 O9 K1 O10 60.33(7) . . ?
 O9 K1 N5 60.72(6) . . ?
 O9 K1 N6 119.23(7) . . ?
 N5 K1 N6 179.49(6) . . ?
 C112 O5 K1 114.08(13) . . ?
 C111 O5 K1 121.43(14) . . ?
 C111 O5 C112 111.69(18) . . ?
 C113 O6 K1 113.62(13) . . ?
 C113 O6 C114 111.2(2) . . ?
 C114 O6 K1 117.59(13) . . ?
 C118 O7 K1 115.35(17) . . ?
 C118 O7 C117 112.0(2) . . ?
 C117 O7 K1 120.61(14) . . ?
 C119 O8 K1 113.62(17) . . ?
 C120 O8 K1 115.50(19) . . ?
 C120 O8 C119 110.5(2) . . ?
 C126 O10 K1 116.89(19) . . ?
 C126 O10 C125 112.3(3) . . ?
 C125 O10 K1 113.1(2) . . ?
 C123 O9 K1 118.15(18) . . ?
 C123 O9 C124 112.6(3) . . ?
 C124 O9 K1 114.5(2) . . ?
 C110 N5 K1 108.57(15) . . ?
 C110 N5 C122 110.6(2) . . ?
 C116 N5 K1 109.03(16) . . ?
 C116 N5 C110 109.9(2) . . ?
 C116 N5 C122 110.5(2) . . ?
 C122 N5 K1 108.21(17) . . ?
 C115 N6 K1 109.08(16) . . ?
 C121 N6 K1 108.79(18) . . ?
 C121 N6 C115 109.3(3) . . ?
 C127 N6 K1 109.2(2) . . ?
 C127 N6 C115 110.4(2) . . ?
 C127 N6 C121 110.1(3) . . ?
 O5 C112 H11A 109.8 . . ?
 O5 C112 H11B 109.8 . . ?
 O5 C112 C113 109.57(18) . . ?
 H11A C112 H11B 108.2 . . ?
 C113 C112 H11A 109.8 . . ?
 C113 C112 H11B 109.8 . . ?
 O6 C113 C112 110.3(2) . . ?
 O6 C113 H11C 109.6 . . ?
 O6 C113 H11D 109.6 . . ?
 C112 C113 H11C 109.6 . . ?
 C112 C113 H11D 109.6 . . ?
 H11C C113 H11D 108.1 . . ?
 N5 C110 H11E 108.8 . . ?
 N5 C110 H11F 108.8 . . ?
 N5 C110 C111 113.6(2) . . ?
 H11E C110 H11F 107.7 . . ?
 C111 C110 H11E 108.8 . . ?
 C111 C110 H11F 108.8 . . ?
 N5 C116 H11G 108.7 . . ?
 N5 C116 H11H 108.7 . . ?
 N5 C116 C117 114.1(2) . . ?
 H11G C116 H11H 107.6 . . ?
 C117 C116 H11G 108.7 . . ?
 C117 C116 H11H 108.7 . . ?
 O6 C114 H11I 109.8 . . ?
 O6 C114 H11J 109.8 . . ?
 O6 C114 C115 109.2(3) . . ?
 H11I C114 H11J 108.3 . . ?
 C115 C114 H11I 109.8 . . ?
 C115 C114 H11J 109.8 . . ?
 O10 C126 H12A 109.6 . . ?
 O10 C126 H12B 109.6 . . ?
 O10 C126 C127 110.3(3) . . ?
 H12A C126 H12B 108.1 . . ?
 C127 C126 H12A 109.6 . . ?
 C127 C126 H12B 109.6 . . ?
 O8 C119 H11K 109.7 . . ?
 O8 C119 H11L 109.7 . . ?
 O8 C119 C118 109.9(2) . . ?
 H11K C119 H11L 108.2 . . ?
 C118 C119 H11K 109.7 . . ?
 C118 C119 H11L 109.7 . . ?
 N6 C115 C114 112.8(2) . . ?
 N6 C115 H11M 109.0 . . ?
 N6 C115 H11N 109.0 . . ?
 C114 C115 H11M 109.0 . . ?
 C114 C115 H11N 109.0 . . ?
 H11M C115 H11N 107.8 . . ?
 N6 C121 H12C 109.1 . . ?
 N6 C121 H12D 109.1 . . ?
 N6 C121 C120 112.5(3) . . ?
 H12C C121 H12D 107.8 . . ?
 C120 C121 H12C 109.1 . . ?
 C120 C121 H12D 109.1 . . ?
 O7 C118 C119 109.7(2) . . ?
 O7 C118 H11O 109.7 . . ?
 O7 C118 H11P 109.7 . . ?
 C119 C118 H11O 109.7 . . ?
 C119 C118 H11P 109.7 . . ?
 H11O C118 H11P 108.2 . . ?
 N5 C122 H12E 108.9 . . ?
 N5 C122 H12F 108.9 . . ?
 N5 C122 C123 113.4(3) . . ?
 H12E C122 H12F 107.7 . . ?
 C123 C122 H12E 108.9 . . ?
 C123 C122 H12F 108.9 . . ?
 O10 C125 H12G 109.4 . . ?
 O10 C125 H12H 109.4 . . ?
 O10 C125 C124 111.0(3) . . ?
 H12G C125 H12H 108.0 . . ?
 C124 C125 H12G 109.4 . . ?
 C124 C125 H12H 109.4 . . ?
 O9 C123 C122 110.4(3) . . ?
 O9 C123 H12I 109.6 . . ?
 O9 C123 H12J 109.6 . . ?
 C122 C123 H12I 109.6 . . ?
 C122 C123 H12J 109.6 . . ?
 H12I C123 H12J 108.1 . . ?
 N6 C127 C126 113.7(3) . . ?
 N6 C127 H12K 108.8 . . ?
 N6 C127 H12L 108.8 . . ?
 C126 C127 H12K 108.8 . . ?
 C126 C127 H12L 108.8 . . ?
 H12K C127 H12L 107.7 . . ?
 O9 C124 C125 109.2(3) . . ?
 O9 C124 H12M 109.8 . . ?
 O9 C124 H12N 109.8 . . ?
 C125 C124 H12M 109.8 . . ?
 C125 C124 H12N 109.8 . . ?
 H12M C124 H12N 108.3 . . ?
 O5 C111 C110 109.1(2) . . ?
 O5 C111 H11Q 109.9 . . ?
 O5 C111 H11R 109.9 . . ?
 C110 C111 H11Q 109.9 . . ?
 C110 C111 H11R 109.9 . . ?
 H11Q C111 H11R 108.3 . . ?
 O7 C117 C116 109.7(2) . . ?
 O7 C117 H11S 109.7 . . ?
 O7 C117 H11T 109.7 . . ?
 C116 C117 H11S 109.7 . . ?
 C116 C117 H11T 109.7 . . ?
 H11S C117 H11T 108.2 . . ?
 O8 C120 C121 108.5(2) . . ?
 O8 C120 H12O 110.0 . . ?
 O8 C120 H12P 110.0 . . ?
 C121 C120 H12O 110.0 . . ?
 C121 C120 H12P 110.0 . . ?
 H12O C120 H12P 108.4 . . ?
 C132 C133 H133 119.2 . . ?
 C134 C133 H133 119.2 . . ?
 C134 C133 C132 121.7(4) . . ?
 C133 C132 H132 119.8 . . ?
 C131 C132 C133 120.4(3) . . ?
 C131 C132 H132 119.8 . . ?
 C134 C135 H135 119.2 . . ?
 C134 C135 C130 121.5(3) . . ?
 C130 C135 H135 119.2 . . ?
 C133 C134 H134 120.7 . . ?
 C135 C134 C133 118.5(4) . . ?
 C135 C134 H134 120.7 . . ?
 C132 C131 H131 120.5 . . ?
 C132 C131 C130 119.1(4) . . ?
 C130 C131 H131 120.5 . . ?
 C135 C130 C131 118.7(4) . . ?
 C135 C130 H130 120.6 . . ?
 C131 C130 H130 120.6 . . ?

loop_
  _geom_torsion_atom_site_label_1
  _geom_torsion_atom_site_label_2
  _geom_torsion_atom_site_label_3
  _geom_torsion_atom_site_label_4
  _geom_torsion
  _geom_torsion_site_symmetry_1
  _geom_torsion_site_symmetry_2
  _geom_torsion_site_symmetry_3
  _geom_torsion_site_symmetry_4
  _geom_torsion_publ_flag
 Ca2 O4 C109 C108 164.94(18) . . . . ?
 Ca2 O4 C106 C107 171.5(2) . . . . ?
 Ca2 O2 C56 C57 1.11(17) . . . . ?
 Ca2 O2 C56 C61 -178.14(12) . . . . ?
 Ca2 O2 C55 C54 -5.83(18) . . . . ?
 Ca2 O2 C55 C50 176.02(12) . . . . ?
 Ca2 N4 C57 C56 0.27(19) . . . . ?
 Ca2 N4 C57 C58 -178.62(12) . . . . ?
 Ca2 N4 C85 C90 73.03(18) . . . . ?
 Ca2 N4 C85 C86 -103.28(16) . . . . ?
 Ca2 N3 C54 C53 -172.67(14) . . . . ?
 Ca2 N3 C54 C55 8.1(2) . . . . ?
 Ca2 N3 C73 C74 95.66(18) . . . . ?
 Ca2 N3 C73 C78 -78.07(19) . . . . ?
 Ca1 O3 C103 C105 -174.6(8) . . . . ?
 Ca1 O3 C103 C102 -150.9(3) . . . . ?
 Ca1 O3 C100 C104 148.4(3) . . . . ?
 Ca1 O3 C100 C101 -178.4(6) . . . . ?
 Ca1 O1 C6 C1 170.48(12) . . . . ?
 Ca1 O1 C6 C5 -8.01(18) . . . . ?
 Ca1 O1 C7 C12 -169.83(12) . . . . ?
 Ca1 O1 C7 C8 11.02(17) . . . . ?
 Ca1 N2 C8 C7 -15.04(19) . . . . ?
 Ca1 N2 C8 C9 164.82(14) . . . . ?
 Ca1 N2 C36 C37 -83.5(2) . . . . ?
 Ca1 N2 C36 C41 95.29(19) . . . . ?
 Ca1 N1 C5 C6 6.2(2) . . . . ?
 Ca1 N1 C5 C4 -172.60(14) . . . . ?
 Ca1 N1 C24 C29 -100.32(18) . . . . ?
 Ca1 N1 C24 C25 72.5(2) . . . . ?
 O3 C103 C105 C104 23.4(13) . . . . ?
 O3 C103 C102 C101 -43.1(6) . . . . ?
 O3 C100 C104 C105 42.7(9) . . . . ?
 O3 C100 C101 C102 -28.7(8) . . . . ?
 O4 C109 C108 C107 20.0(3) . . . . ?
 O4 C106 C107 C108 32.4(3) . . . . ?
 O1 C6 C1 C13 -1.9(2) . . . . ?
 O1 C6 C1 C2 -178.70(15) . . . . ?
 O1 C6 C5 N1 1.1(2) . . . . ?
 O1 C6 C5 C4 179.98(14) . . . . ?
 O1 C7 C12 C13 0.9(2) . . . . ?
 O1 C7 C12 C11 177.79(15) . . . . ?
 O1 C7 C8 N2 3.1(2) . . . . ?
 O1 C7 C8 C9 -176.81(14) . . . . ?
 O2 C56 C61 C60 -178.39(14) . . . . ?
 O2 C56 C61 C62 5.3(2) . . . . ?
 O2 C55 C50 C62 -1.3(2) . . . . ?
 O2 C55 C50 C51 -179.51(15) . . . . ?
 N2 C8 C9 C10 178.00(17) . . . . ?
 N1 C5 C4 C3 177.17(17) . . . . ?
 N1 C24 C29 C33 -9.8(3) . . . . ?
 N1 C24 C29 C28 168.62(19) . . . . ?
 N1 C24 C25 C30 13.2(3) . . . . ?
 N1 C24 C25 C26 -169.05(18) . . . . ?
 N4 C57 C56 O2 -0.9(2) . . . . ?
 N4 C57 C56 C61 178.32(15) . . . . ?
 N4 C57 C58 C59 -179.61(16) . . . . ?
 N4 C85 C90 C89 -174.32(16) . . . . ?
 N4 C85 C90 C94 8.3(3) . . . . ?
 N4 C85 C86 C91 -3.2(2) . . . . ?
 N4 C85 C86 C87 175.23(16) . . . . ?
 N3 C54 C53 C52 -178.46(17) . . . . ?
 N3 C54 C55 O2 -1.3(2) . . . . ?
 N3 C54 C55 C50 176.76(16) . . . . ?
 N3 C73 C78 C77 169.65(19) . . . . ?
 N3 C73 C78 C82 -13.1(3) . . . . ?
 C57 N4 C85 C90 -113.35(18) . . . . ?
 C57 N4 C85 C86 70.3(2) . . . . ?
 C57 C56 C61 C60 2.4(3) . . . . ?
 C57 C56 C61 C62 -173.84(15) . . . . ?
 C56 O2 C55 C54 146.75(14) . . . . ?
 C56 O2 C55 C50 -31.4(2) . . . . ?
 C56 C57 C58 C59 1.5(2) . . . . ?
 C56 C61 C60 C59 -0.9(2) . . . . ?
 C56 C61 C62 C72 -158.30(16) . . . . ?
 C56 C61 C62 C50 -34.7(2) . . . . ?
 C56 C61 C62 C71 82.93(19) . . . . ?
 C61 C60 C59 C58 -0.2(3) . . . . ?
 C61 C60 C59 C67 -178.75(15) . . . . ?
 C61 C62 C50 C51 -149.16(17) . . . . ?
 C61 C62 C50 C55 32.7(2) . . . . ?
 C60 C61 C62 C72 25.6(2) . . . . ?
 C60 C61 C62 C50 149.28(16) . . . . ?
 C60 C61 C62 C71 -93.1(2) . . . . ?
 C60 C59 C58 C57 -0.2(3) . . . . ?
 C60 C59 C67 C68 -174.20(19) . . . . ?
 C60 C59 C67 C69 66.4(2) . . . . ?
 C60 C59 C67 C70 -52.0(2) . . . . ?
 C6 O1 C7 C12 21.8(2) . . . . ?
 C6 O1 C7 C8 -157.34(14) . . . . ?
 C6 C1 C13 C12 22.0(2) . . . . ?
 C6 C1 C13 C23 144.30(17) . . . . ?
 C6 C1 C13 C22 -96.53(19) . . . . ?
 C6 C1 C2 C3 -0.8(3) . . . . ?
 C6 C5 C4 C3 -1.6(2) . . . . ?
 C1 C6 C5 N1 -177.36(16) . . . . ?
 C1 C6 C5 C4 1.6(2) . . . . ?
 C1 C13 C12 C7 -21.5(2) . . . . ?
 C1 C13 C12 C11 161.68(15) . . . . ?
 C5 N1 C24 C29 80.5(2) . . . . ?
 C5 N1 C24 C25 -106.6(2) . . . . ?
 C5 C6 C1 C13 176.44(15) . . . . ?
 C5 C6 C1 C2 -0.4(3) . . . . ?
 C5 C4 C3 C2 0.6(3) . . . . ?
 C5 C4 C3 C14 -178.65(16) . . . . ?
 C7 O1 C6 C1 -21.2(2) . . . . ?
 C7 O1 C6 C5 160.27(14) . . . . ?
 C7 C12 C11 C10 0.2(3) . . . . ?
 C7 C8 C9 C10 -2.1(3) . . . . ?
 C85 N4 C57 C56 -173.57(14) . . . . ?
 C85 N4 C57 C58 7.6(2) . . . . ?
 C85 C90 C89 C88 -1.4(3) . . . . ?
 C85 C90 C94 C95 -168.58(18) . . . . ?
 C85 C90 C94 C96 68.1(2) . . . . ?
 C13 C1 C2 C3 -177.57(16) . . . . ?
 C13 C12 C11 C10 177.06(17) . . . . ?
 C4 C3 C2 C1 0.7(3) . . . . ?
 C4 C3 C14 C16 64.1(2) . . . . ?
 C4 C3 C14 C15 -56.3(2) . . . . ?
 C4 C3 C14 C17 -176.22(19) . . . . ?
 C58 C57 C56 O2 178.11(13) . . . . ?
 C58 C57 C56 C61 -2.7(2) . . . . ?
 C58 C59 C67 C68 7.3(3) . . . . ?
 C58 C59 C67 C69 -112.18(19) . . . . ?
 C58 C59 C67 C70 129.43(19) . . . . ?
 C37 C38 C39 C40 -0.1(3) . . . . ?
 C54 N3 C73 C74 -83.4(2) . . . . ?
 C54 N3 C73 C78 102.9(2) . . . . ?
 C54 C55 C50 C62 -179.24(16) . . . . ?
 C54 C55 C50 C51 2.5(3) . . . . ?
 C12 C7 C8 N2 -176.05(15) . . . . ?
 C12 C7 C8 C9 4.1(2) . . . . ?
 C8 N2 C36 C37 96.50(19) . . . . ?
 C8 N2 C36 C41 -84.7(2) . . . . ?
 C8 C7 C12 C13 179.91(15) . . . . ?
 C8 C7 C12 C11 -3.2(2) . . . . ?
 C90 C85 C86 C91 -179.55(16) . . . . ?
 C90 C85 C86 C87 -1.1(2) . . . . ?
 C90 C89 C88 C87 -0.4(3) . . . . ?
 C11 C10 C9 C8 -0.5(3) . . . . ?
 C11 C10 C18 C21B 135.1(14) . . . . ?
 C11 C10 C18 C19B 1.0(6) . . . . ?
 C11 C10 C18 C20A -152.3(4) . . . . ?
 C11 C10 C18 C20B -110.4(11) . . . . ?
 C11 C10 C18 C19A -32.4(6) . . . . ?
 C11 C10 C18 C21A 90.1(5) . . . . ?
 C63 C52 C53 C54 -178.97(17) . . . . ?
 C63 C52 C51 C50 178.88(17) . . . . ?
 C24 N1 C5 C6 -174.65(15) . . . . ?
 C24 N1 C5 C4 6.6(3) . . . . ?
 C24 C29 C33 C34 100.4(3) . . . . ?
 C24 C29 C33 C35 -134.4(3) . . . . ?
 C24 C29 C28 C27 1.6(3) . . . . ?
 C24 C25 C30 C32 107.9(2) . . . . ?
 C24 C25 C30 C31 -127.0(2) . . . . ?
 C24 C25 C26 C27 -0.7(3) . . . . ?
 C52 C51 C50 C62 -178.80(17) . . . . ?
 C52 C51 C50 C55 -0.7(3) . . . . ?
 C67 C59 C58 C57 178.40(15) . . . . ?
 C41 C40 C39 C38 -0.6(3) . . . . ?
 C89 C90 C94 C95 14.1(3) . . . . ?
 C89 C90 C94 C96 -109.3(2) . . . . ?
 C53 C54 C55 O2 179.36(14) . . . . ?
 C53 C54 C55 C50 -2.6(2) . . . . ?
 C53 C52 C51 C50 -1.0(3) . . . . ?
 C74 C73 C78 C77 -4.2(3) . . . . ?
 C74 C73 C78 C82 173.0(2) . . . . ?
 C40 C41 C45 C47 -80.3(3) . . . . ?
 C40 C41 C45 C46 43.5(3) . . . . ?
 C40 C41 C36 N2 -177.65(18) . . . . ?
 C40 C41 C36 C37 1.2(3) . . . . ?
 C9 C10 C11 C12 1.6(3) . . . . ?
 C9 C10 C18 C21B -42.7(14) . . . . ?
 C9 C10 C18 C19B -176.9(5) . . . . ?
 C9 C10 C18 C20A 29.8(5) . . . . ?
 C9 C10 C18 C20B 71.7(11) . . . . ?
 C9 C10 C18 C19A 149.8(6) . . . . ?
 C9 C10 C18 C21A -87.8(5) . . . . ?
 C88 C87 C86 C85 -0.7(3) . . . . ?
 C88 C87 C86 C91 177.83(18) . . . . ?
 C42 C37 C38 C39 -179.75(18) . . . . ?
 C42 C37 C36 N2 -1.9(3) . . . . ?
 C42 C37 C36 C41 179.23(17) . . . . ?
 C23 C13 C12 C7 -143.56(16) . . . . ?
 C23 C13 C12 C11 39.6(2) . . . . ?
 C79 C74 C73 N3 8.5(3) . . . . ?
 C79 C74 C73 C78 -177.70(18) . . . . ?
 C79 C74 C75 C76 -179.9(2) . . . . ?
 C38 C37 C42 C43 -87.8(2) . . . . ?
 C38 C37 C42 C44 37.8(3) . . . . ?
 C38 C37 C36 N2 176.97(16) . . . . ?
 C38 C37 C36 C41 -1.9(3) . . . . ?
 C72 C62 C50 C51 -25.2(2) . . . . ?
 C72 C62 C50 C55 156.64(17) . . . . ?
 C29 C24 C25 C30 -173.8(2) . . . . ?
 C29 C24 C25 C26 3.9(3) . . . . ?
 C29 C28 C27 C26 1.6(4) . . . . ?
 C25 C24 C29 C33 177.3(2) . . . . ?
 C25 C24 C29 C28 -4.3(3) . . . . ?
 C76 C77 C78 C73 2.0(4) . . . . ?
 C76 C77 C78 C82 -175.2(2) . . . . ?
 C103 O3 C100 C104 -32.1(3) . . . . ?
 C103 O3 C100 C101 1.1(6) . . . . ?
 C103 C105 C104 C100 -39.8(13) . . . . ?
 C103 C102 C101 C100 43.2(8) . . . . ?
 C18 C10 C11 C12 -176.3(2) . . . . ?
 C18 C10 C9 C8 177.4(2) . . . . ?
 C33 C29 C28 C27 180.0(2) . . . . ?
 C45 C41 C40 C39 179.1(2) . . . . ?
 C45 C41 C36 N2 3.3(3) . . . . ?
 C45 C41 C36 C37 -177.9(2) . . . . ?
 C64 C63 C52 C53 -56.8(2) . . . . ?
 C64 C63 C52 C51 123.4(2) . . . . ?
 C65 C63 C52 C53 62.5(2) . . . . ?
 C65 C63 C52 C51 -117.4(2) . . . . ?
 C100 O3 C103 C105 5.9(8) . . . . ?
 C100 O3 C103 C102 29.6(4) . . . . ?
 C93 C91 C86 C85 -145.80(18) . . . . ?
 C93 C91 C86 C87 35.7(2) . . . . ?
 C77 C76 C75 C74 -0.7(4) . . . . ?
 C77 C78 C82 C83 -34.3(3) . . . . ?
 C77 C78 C82 C84 88.5(3) . . . . ?
 C92 C91 C86 C85 91.0(2) . . . . ?
 C92 C91 C86 C87 -87.5(2) . . . . ?
 C66 C63 C52 C53 -177.9(2) . . . . ?
 C66 C63 C52 C51 2.3(3) . . . . ?
 C30 C25 C26 C27 177.1(2) . . . . ?
 C109 O4 C106 C107 -20.8(3) . . . . ?
 C109 C108 C107 C106 -31.6(3) . . . . ?
 C106 O4 C109 C108 0.3(3) . . . . ?
 C62 C61 C60 C59 175.16(16) . . . . ?
 C36 N2 C8 C7 164.93(15) . . . . ?
 C36 N2 C8 C9 -15.2(2) . . . . ?
 C36 C37 C42 C43 91.1(2) . . . . ?
 C36 C37 C42 C44 -143.3(2) . . . . ?
 C36 C37 C38 C39 1.3(3) . . . . ?
 C36 C41 C40 C39 0.0(3) . . . . ?
 C36 C41 C45 C47 98.8(2) . . . . ?
 C36 C41 C45 C46 -137.4(2) . . . . ?
 C2 C1 C13 C12 -161.29(15) . . . . ?
 C2 C1 C13 C23 -39.0(2) . . . . ?
 C2 C1 C13 C22 80.1(2) . . . . ?
 C2 C3 C14 C16 -115.16(19) . . . . ?
 C2 C3 C14 C15 124.44(19) . . . . ?
 C2 C3 C14 C17 4.5(3) . . . . ?
 C51 C52 C53 C54 0.9(3) . . . . ?
 C55 O2 C56 C57 -151.52(14) . . . . ?
 C55 O2 C56 C61 29.2(2) . . . . ?
 C55 C54 C53 C52 0.8(3) . . . . ?
 C86 C85 C90 C89 2.1(3) . . . . ?
 C86 C85 C90 C94 -175.32(16) . . . . ?
 C86 C87 C88 C89 1.4(3) . . . . ?
 C14 C3 C2 C1 179.89(17) . . . . ?
 C73 N3 C54 C53 6.4(3) . . . . ?
 C73 N3 C54 C55 -172.85(15) . . . . ?
 C73 C74 C79 C81 130.3(2) . . . . ?
 C73 C74 C79 C80 -107.5(2) . . . . ?
 C73 C74 C75 C76 -1.6(3) . . . . ?
 C73 C78 C82 C83 148.5(2) . . . . ?
 C73 C78 C82 C84 -88.7(3) . . . . ?
 C71 C62 C50 C51 93.8(2) . . . . ?
 C71 C62 C50 C55 -84.35(19) . . . . ?
 C75 C74 C79 C81 -51.4(3) . . . . ?
 C75 C74 C79 C80 70.7(2) . . . . ?
 C75 C74 C73 N3 -169.71(17) . . . . ?
 C75 C74 C73 C78 4.0(3) . . . . ?
 C75 C76 C77 C78 0.5(4) . . . . ?
 C28 C29 C33 C34 -77.9(3) . . . . ?
 C28 C29 C33 C35 47.2(3) . . . . ?
 C28 C27 C26 C25 -2.1(4) . . . . ?
 C94 C90 C89 C88 176.0(2) . . . . ?
 C22 C13 C12 C7 97.24(18) . . . . ?
 C22 C13 C12 C11 -79.6(2) . . . . ?
 C26 C25 C30 C32 -69.9(3) . . . . ?
 C26 C25 C30 C31 55.2(3) . . . . ?
 K1 O5 C112 C113 49.1(2) . . . . ?
 K1 O5 C111 C110 -44.7(3) . . . . ?
 K1 O6 C113 C112 46.2(2) . . . . ?
 K1 O6 C114 C115 -56.2(3) . . . . ?
 K1 O7 C118 C119 48.9(3) . . . . ?
 K1 O7 C117 C116 -43.1(3) . . . . ?
 K1 O8 C119 C118 46.6(3) . . . . ?
 K1 O8 C120 C121 -58.8(3) . . . . ?
 K1 O10 C126 C127 -53.2(3) . . . . ?
 K1 O10 C125 C124 48.7(3) . . . . ?
 K1 O9 C123 C122 -48.3(4) . . . . ?
 K1 O9 C124 C125 48.0(4) . . . . ?
 K1 N5 C110 C111 -45.6(3) . . . . ?
 K1 N5 C116 C117 -46.0(3) . . . . ?
 K1 N5 C122 C123 -44.2(3) . . . . ?
 K1 N6 C115 C114 -39.8(3) . . . . ?
 K1 N6 C121 C120 -40.6(3) . . . . ?
 K1 N6 C127 C126 -41.2(3) . . . . ?
 O5 C112 C113 O6 -64.5(2) . . . . ?
 O6 C114 C115 N6 64.8(3) . . . . ?
 O8 C119 C118 O7 -64.4(3) . . . . ?
 O10 C126 C127 N6 65.2(4) . . . . ?
 O10 C125 C124 O9 -65.8(4) . . . . ?
 N5 C110 C111 O5 61.0(3) . . . . ?
 N5 C116 C117 O7 60.5(3) . . . . ?
 N5 C122 C123 O9 64.0(4) . . . . ?
 N6 C121 C120 O8 68.2(4) . . . . ?
 C112 O5 C111 C110 176.1(2) . . . . ?
 C113 O6 C114 C115 170.4(2) . . . . ?
 C110 N5 C116 C117 72.8(3) . . . . ?
 C110 N5 C122 C123 -163.0(3) . . . . ?
 C116 N5 C110 C111 -164.7(2) . . . . ?
 C116 N5 C122 C123 75.1(3) . . . . ?
 C114 O6 C113 C112 -178.4(2) . . . . ?
 C126 O10 C125 C124 -176.3(3) . . . . ?
 C119 O8 C120 C121 170.4(3) . . . . ?
 C115 N6 C121 C120 -159.6(3) . . . . ?
 C115 N6 C127 C126 78.6(4) . . . . ?
 C121 N6 C115 C114 79.1(3) . . . . ?
 C121 N6 C127 C126 -160.6(3) . . . . ?
 C118 O7 C117 C116 176.0(2) . . . . ?
 C122 N5 C110 C111 73.0(3) . . . . ?
 C122 N5 C116 C117 -164.9(2) . . . . ?
 C125 O10 C126 C127 173.6(3) . . . . ?
 C123 O9 C124 C125 -173.4(3) . . . . ?
 C127 N6 C115 C114 -159.7(3) . . . . ?
 C127 N6 C121 C120 79.0(4) . . . . ?
 C124 O9 C123 C122 174.7(3) . . . . ?
 C111 O5 C112 C113 -168.5(2) . . . . ?
 C117 O7 C118 C119 -168.0(2) . . . . ?
 C120 O8 C119 C118 178.3(3) . . . . ?
 C133 C132 C131 C130 0.6(5) . . . . ?
 C132 C133 C134 C135 -1.0(5) . . . . ?
 C132 C131 C130 C135 -0.4(5) . . . . ?
 C134 C133 C132 C131 0.2(5) . . . . ?
 C134 C135 C130 C131 -0.4(5) . . . . ?
 C130 C135 C134 C133 1.1(5) . . . . ?

_smtbx_masks_special_details       ?
loop_
  _smtbx_masks_void_nr
  _smtbx_masks_void_average_x
  _smtbx_masks_void_average_y
  _smtbx_masks_void_average_z
  _smtbx_masks_void_volume
  _smtbx_masks_void_count_electrons
  _smtbx_masks_void_content
 1 0.000 0.000 0.500 876.0 147.5 '3.5 C6H6'
 2 0.500 0.500 0.000 876.0 147.5 '3.5 C6H6'

_smtbx_masks_void_probe_radius     1.2
_smtbx_masks_void_truncation_radius  1.2
_shelx_fab_file
;
-29 0 3 -0.1557 0.3846
-29 0 5 0.1573 -0.2346
-29 0 7 0.1302 0.2186
-29 0 9 -0.0868 -0.4276
-29 0 11 -0.4184 0.0500
-29 1 3 -0.0101 0.0715
-29 1 4 0.4834 -0.0713
-29 1 5 0.3522 -0.2769
-29 1 6 -0.0275 0.0746
-29 1 7 0.0980 0.0737
-29 1 8 0.0691 0.0003
-29 1 9 0.1094 -0.2651
-29 1 10 -0.0071 0.0516
-29 1 11 0.1177 0.3340
-29 1 12 -0.4117 -0.0633
-29 1 13 -0.2109 -0.1474
-29 2 3 0.0731 0.0510
-29 2 4 -0.3378 0.2806
-29 2 5 -0.2205 -0.1620
-29 2 6 -0.1788 -0.0859
-29 2 7 -0.0526 0.2289
-29 2 8 -0.3495 0.1822
-29 2 9 -0.2436 -0.2205
-29 2 10 0.0621 -0.1368
-29 2 11 -0.3512 0.2297
-29 2 12 -0.0397 0.0973
-29 3 4 0.2808 -0.0501
-29 3 5 0.1581 -0.0290
-29 3 6 0.6112 -0.0108
-29 3 7 0.3780 -0.0963
-29 3 8 -0.0245 0.0606
-29 3 9 0.1631 -0.0030
-29 3 10 0.1919 -0.0979
-29 3 11 0.1558 -0.0891
-29 3 12 -0.1342 -0.1355
-29 4 4 0.0971 0.2671
-29 4 5 -0.5834 0.2377
-29 4 6 -0.0491 -0.1093
-29 4 7 0.0331 -0.0112
-29 4 8 -0.4421 0.2815
-29 4 9 -0.3321 -0.1036
-29 4 10 0.2673 -0.1143
-29 4 11 -0.2038 0.0997
-29 5 5 -0.3546 -0.0479
-29 5 6 0.2607 -0.1341
-29 5 7 0.5617 -0.3173
-29 5 8 -0.0769 0.2355
-29 5 9 -0.2696 0.0158
-29 5 10 0.1996 -0.1730
-28 0 0 -0.0899 0.0394
-28 0 2 0.3102 0.1234
-28 0 4 0.3994 -0.3168
-28 0 6 -0.2501 0.3781
-28 0 8 -0.3935 -0.4513
-28 0 10 -0.1949 0.5069
-28 0 12 0.2655 -0.3598
-28 0 14 -1.0894 0.2765
-28 0 16 -0.1485 0.0064
-28 1 -1 -0.6064 0.0256
-28 1 0 0.0873 0.2427
-28 1 1 0.0709 0.0550
-28 1 2 0.1780 -0.2012
-28 1 3 0.2752 -0.0847
-28 1 4 0.0427 0.0516
-28 1 5 -0.1744 0.0312
-28 1 6 -0.3415 -0.0079
-28 1 7 0.1713 -0.0522
-28 1 8 -0.0511 -0.0268
-28 1 9 -0.1954 0.0235
-28 1 10 -0.2469 0.1328
-28 1 11 0.1179 0.0119
-28 1 12 -0.0723 -0.1854
-28 1 13 0.7001 0.0540
-28 1 14 0.2215 0.1668
-28 1 15 0.7392 -0.1108
-28 1 16 -0.0692 0.1215
-28 2 -1 -0.4475 -0.1328
-28 2 0 -0.2692 -0.0402
-28 2 1 -0.3991 -0.0975
-28 2 2 0.1387 0.0398
-28 2 3 -0.2004 0.1635
-28 2 4 -0.0830 -0.0829
-28 2 5 0.2693 -0.2156
-28 2 6 0.0683 0.2816
-28 2 7 0.3557 0.2352
-28 2 8 -0.2112 -0.4120
-28 2 9 0.4350 -0.2166
-28 2 10 -0.0837 0.3432
-28 2 11 0.0771 0.2054
-28 2 12 0.4831 -0.3395
-28 2 13 -0.0387 -0.2090
-28 2 14 -0.8822 0.1450
-28 2 15 -0.4211 -0.0556
-28 2 16 -0.3994 -0.1028
-28 3 -1 0.3336 0.2783
-28 3 0 0.2947 0.0767
-28 3 1 -0.1292 0.0632
-28 3 2 0.1179 0.0615
-28 3 3 0.6751 -0.0977
-28 3 4 0.0215 0.0323
-28 3 5 0.0980 0.0766
-28 3 6 -0.0358 -0.0635
-28 3 7 -0.4172 0.0198
-28 3 8 -0.5171 0.0451
-28 3 9 0.1862 -0.0916
-28 3 10 -0.2720 -0.0321
-28 3 11 -0.2770 0.0922
-28 3 12 -0.0923 0.1492
-28 3 13 0.0456 0.0523
-28 3 14 0.1806 0.0326
-28 3 15 0.8814 -0.0037
-28 3 16 0.1314 0.0263
-28 4 0 -0.2047 -0.1183
-28 4 1 -0.5547 -0.0329
-28 4 2 -0.2295 -0.1131
-28 4 3 0.2355 -0.0824
-28 4 4 -0.3058 0.0819
-28 4 5 -0.1458 -0.0878
-28 4 6 0.3195 -0.1404
-28 4 7 0.3312 0.0613
-28 4 8 -0.3687 -0.0295
-28 4 9 0.7095 -0.1549
-28 4 10 0.0219 0.1021
-28 4 11 -0.3418 0.0520
-28 4 12 0.7684 -0.0122
-28 4 13 0.1331 -0.1517
-28 4 14 -0.5336 -0.1246
-28 4 15 -0.5579 -0.0733
-28 4 16 -0.5133 0.0859
-28 5 0 0.3933 0.1485
-28 5 1 -0.2037 0.0661
-28 5 2 -0.2395 -0.0282
-28 5 3 0.6766 -0.0044
-28 5 4 -0.2353 0.1391
-28 5 5 -0.2447 0.1640
-28 5 6 0.4321 -0.0253
-28 5 7 0.1813 0.1036
-28 5 8 -0.9835 0.2514
-28 5 9 0.3773 -0.2139
-28 5 10 0.5402 -0.0441
-28 5 11 -0.3407 0.0722
-28 5 12 0.1020 0.1526
-28 5 13 -0.3486 -0.0527
-28 5 14 -0.1561 0.0487
-28 5 15 0.4023 0.0431
-28 6 1 -0.2252 0.0279
-28 6 2 -0.6407 -0.1212
-28 6 3 0.4462 -0.0476
-28 6 4 0.1311 0.1301
-28 6 5 0.0155 -0.0655
-28 6 6 0.0879 -0.2054
-28 6 7 0.4417 -0.0852
-28 6 8 -0.4633 0.0931
-28 6 9 0.1798 -0.1712
-28 6 10 0.0154 -0.1087
-28 6 11 -0.8403 -0.0212
-28 6 12 0.5881 0.0907
-28 6 13 0.1971 0.0111
-28 6 14 -0.3414 -0.0400
-28 7 1 -0.0781 0.0160
-28 7 2 -0.2697 -0.1490
-28 7 3 0.4158 -0.0035
-28 7 4 -0.1689 0.0095
-28 7 5 -0.4927 0.0479
-28 7 6 -0.2652 0.0741
-28 7 7 0.5410 0.0269
-28 7 8 -0.5007 0.0643
-28 7 9 -0.0398 -0.0701
-28 7 10 1.1627 -0.0095
-28 7 11 0.0862 0.1195
-28 7 12 0.1341 0.1177
-28 7 13 -0.2418 -0.0333
-28 7 14 -0.0938 -0.1426
-28 8 3 0.0298 0.0175
-28 8 4 0.1905 0.0621
-28 8 5 0.2961 -0.0052
-28 8 6 0.0949 0.0295
-28 8 7 0.4303 0.1638
-28 8 8 0.3771 0.0270
-28 8 9 -0.4498 0.0784
-28 8 10 -0.1923 -0.1421
-28 8 11 -0.3939 -0.0174
-28 8 12 0.1412 -0.1442
-28 9 6 -0.6480 0.0285
-28 9 7 -0.3546 -0.0587
-28 9 8 -0.0035 -0.3678
-28 9 9 -0.1893 0.0328
-28 9 10 0.6988 -0.1405
-27 0 -3 0.5250 -0.2490
-27 0 -1 -0.1849 0.0937
-27 0 1 0.0115 -0.2839
-27 0 3 -0.0470 0.0270
-27 0 5 -0.5086 0.1142
-27 0 7 0.0610 -0.3165
-27 0 9 -0.0583 0.5302
-27 0 11 0.3704 -0.5657
-27 0 13 0.1889 0.5762
-27 0 15 0.9582 -0.4693
-27 0 17 -0.7775 0.2762
-27 1 -4 -1.0913 -0.0661
-27 1 -3 -0.2974 0.0261
-27 1 -2 -0.1240 0.1585
-27 1 -1 -0.4824 -0.0864
-27 1 0 0.3519 -0.0504
-27 1 1 -0.2324 -0.2525
-27 1 2 0.4040 0.0138
-27 1 3 -0.3256 0.2899
-27 1 4 -0.0542 0.0844
-27 1 5 -0.0005 -0.2433
-27 1 6 -0.2969 0.0317
-27 1 7 0.0199 0.2683
-27 1 8 -0.0675 -0.0335
-27 1 9 -0.0415 -0.1375
-27 1 10 0.5108 0.0100
-27 1 11 0.2745 0.0582
-27 1 12 -0.1642 -0.0386
-27 1 13 0.0372 0.1090
-27 1 14 -0.7039 0.0203
-27 1 15 -0.2740 -0.1007
-27 1 16 -0.4630 0.0434
-27 1 17 0.0034 0.1240
-27 1 18 0.7226 -0.0957
-27 2 -4 0.5270 0.1486
-27 2 -3 0.3713 -0.1742
-27 2 -2 0.2875 -0.0277
-27 2 -1 0.1108 0.2551
-27 2 0 0.4778 0.2126
-27 2 1 0.0918 -0.0972
-27 2 2 0.4413 -0.0298
-27 2 3 0.2522 0.0025
-27 2 4 0.3453 -0.0409
-27 2 5 -0.0575 -0.0296
-27 2 6 0.1595 0.0717
-27 2 7 -0.0844 -0.2570
-27 2 8 -0.0118 -0.2126
-27 2 9 -0.0583 0.3790
-27 2 10 -0.4295 0.1960
-27 2 11 0.3329 -0.3441
-27 2 12 -0.2849 -0.2564
-27 2 13 -0.1921 0.2793
-27 2 14 0.1542 0.1790
-27 2 15 0.7085 -0.1738
-27 2 16 0.5956 -0.1169
-27 2 17 -0.3985 0.1945
-27 2 18 -0.2802 0.0188
-27 3 -4 -0.2435 -0.0761
-27 3 -3 -0.2021 0.0132
-27 3 -2 -0.2471 0.0071
-27 3 -1 -0.6792 -0.1928
-27 3 0 -0.2475 -0.2324
-27 3 1 -0.3755 0.0177
-27 3 2 0.3330 -0.0240
-27 3 3 -0.2853 -0.1580
-27 3 4 -0.6447 0.1081
-27 3 5 0.0593 0.0828
-27 3 6 -0.2663 -0.0226
-27 3 7 -0.4843 0.0596
-27 3 8 0.1723 -0.0454
-27 3 9 0.3321 0.0524
-27 3 10 -0.1221 0.1175
-27 3 11 0.3567 0.0048
-27 3 12 0.2548 -0.0500
-27 3 13 0.1839 -0.0636
-27 3 14 -0.0352 0.0191
-27 3 15 -0.4920 0.0341
-27 3 16 -0.5689 -0.0511
-27 3 17 -0.1345 0.0436
-27 3 18 0.5795 0.0279
-27 4 -3 0.1052 0.0117
-27 4 -2 -0.0112 -0.1125
-27 4 -1 0.6199 0.1753
-27 4 0 0.2346 0.2205
-27 4 1 0.0235 0.0744
-27 4 2 0.2467 -0.0735
-27 4 3 0.4995 0.0387
-27 4 4 -0.0834 0.1424
-27 4 5 0.1399 -0.0524
-27 4 6 0.5009 -0.1153
-27 4 7 -0.1248 0.0571
-27 4 8 -0.0052 -0.0105
-27 4 9 0.3836 -0.0209
-27 4 10 -0.7006 0.0551
-27 4 11 0.4453 -0.0509
-27 4 12 -0.2098 -0.0548
-27 4 13 -0.9091 -0.0606
-27 4 14 0.0289 0.0578
-27 4 15 0.4170 0.1154
-27 4 16 0.6633 0.0012
-27 4 17 0.1754 -0.0343
-27 4 18 -0.2062 0.1177
-27 5 -3 0.3289 0.1025
-27 5 -2 -0.2795 -0.0251
-27 5 -1 -0.1367 -0.0485
-27 5 0 -0.4356 -0.1466
-27 5 1 -0.2984 -0.0395
-27 5 2 0.2483 -0.0161
-27 5 3 0.3571 -0.0215
-27 5 4 -0.4958 0.0367
-27 5 5 0.3617 0.0761
-27 5 6 0.3105 -0.1500
-27 5 7 -0.6379 -0.0115
-27 5 8 -0.3444 -0.0141
-27 5 9 0.8427 -0.0664
-27 5 10 -0.7769 0.0891
-27 5 11 -0.2416 0.0246
-27 5 12 0.3465 0.0530
-27 5 13 0.1905 -0.0684
-27 5 14 0.3893 0.0091
-27 5 15 -0.1560 -0.0224
-27 5 16 -0.3510 0.0017
-27 5 17 -0.0370 -0.0311
-27 5 18 -0.1190 0.1287
-27 6 -3 -0.1637 0.0254
-27 6 -2 -0.2328 -0.2631
-27 6 -1 0.5315 -0.0819
-27 6 0 -0.0413 0.1106
-27 6 1 -0.1733 0.0671
-27 6 2 -0.0238 -0.1421
-27 6 3 0.4314 0.0952
-27 6 4 -0.5512 0.0016
-27 6 5 -0.2778 -0.1174
-27 6 6 0.1293 -0.0406
-27 6 7 -0.0817 0.1138
-27 6 8 -0.2870 0.0559
-27 6 9 0.6888 -0.1295
-27 6 10 -0.2662 0.0765
-27 6 11 0.6624 0.1131
-27 6 12 0.1076 -0.0049
-27 6 13 -1.1177 -0.0938
-27 6 14 -0.2791 -0.0184
-27 6 15 0.4301 -0.0452
-27 6 16 0.2473 0.0750
-27 6 17 0.3364 0.0080
-27 7 -2 -0.1016 0.0791
-27 7 -1 0.1821 0.1048
-27 7 0 -0.0429 -0.0112
-27 7 1 -0.0842 -0.0344
-27 7 2 -0.0190 -0.0111
-27 7 3 0.4841 0.1860
-27 7 4 0.0845 0.0625
-27 7 5 0.2523 0.0933
-27 7 6 0.7084 -0.0444
-27 7 7 0.2143 -0.0610
-27 7 8 -0.2288 0.0624
-27 7 9 0.4787 0.0133
-27 7 10 -0.8968 -0.0969
-27 7 11 -0.5973 0.0249
-27 7 12 0.0787 0.0469
-27 7 13 -0.0254 -0.1344
-27 7 14 0.1202 -0.0065
-27 7 15 0.3344 0.1604
-27 7 16 -0.0441 0.0898
-27 8 -1 0.0420 -0.0774
-27 8 0 -0.1604 -0.0264
-27 8 1 -0.2172 0.0922
-27 8 2 -0.0154 -0.1264
-27 8 3 0.1036 0.0411
-27 8 4 -0.3072 -0.0487
-27 8 5 -0.3296 -0.1275
-27 8 6 -0.0498 0.0792
-27 8 7 -0.4193 -0.0648
-27 8 8 -0.4312 -0.2245
-27 8 9 0.1030 -0.0416
-27 8 10 0.3314 -0.0315
-27 8 11 0.7487 0.0779
-27 8 12 -0.0551 0.0331
-27 8 13 -0.7064 0.1583
-27 8 14 -0.2920 0.0193
-27 8 15 0.4264 -0.0280
-27 8 16 -0.2383 -0.2350
-27 9 0 0.2540 -0.1784
-27 9 1 0.0885 0.0317
-27 9 2 -0.0746 0.0772
-27 9 3 0.1349 -0.0046
-27 9 4 0.6500 -0.0468
-27 9 5 -0.4486 0.0745
-27 9 6 0.3431 0.0343
-27 9 7 0.5884 -0.0408
-27 9 8 0.7596 -0.0258
-27 9 9 0.0600 0.3324
-27 9 10 -0.7705 -0.0344
-27 9 11 -0.2451 0.1019
-27 9 12 -0.1013 0.0286
-27 9 13 -0.1779 -0.1980
-27 9 14 -0.1005 -0.3168
-27 9 15 0.5003 0.3549
-27 10 1 -0.2062 0.2172
-27 10 2 0.2019 0.0402
-27 10 3 -0.2087 -0.1049
-27 10 4 -0.1776 0.1202
-27 10 5 -0.0410 0.0812
-27 10 6 0.3070 0.0954
-27 10 7 -0.5582 0.0484
-27 10 8 -0.3115 -0.2897
-27 10 9 -0.3920 0.0307
-27 10 10 0.3343 -0.2591
-27 10 11 0.4909 -0.2872
-27 10 12 -0.3955 -0.0418
-27 10 13 -0.4784 0.5044
-27 10 14 -0.0230 0.0202
-27 11 6 -0.0885 -0.2438
-27 11 7 0.1922 -0.0571
-27 11 8 0.9864 -0.1827
-27 11 9 0.1041 0.2980
-27 11 10 -0.3650 0.1105
-27 11 11 0.0472 0.1884
-27 11 12 -0.0340 0.0909
-27 12 7 -0.4675 0.4163
-27 12 8 0.1279 0.1108
-26 0 -6 0.2026 0.4936
-26 0 -4 -1.3228 -0.2829
-26 0 -2 -0.2387 0.4492
-26 0 0 0.4250 -0.5042
-26 0 2 0.3843 0.5179
-26 0 4 -0.1055 -0.3750
-26 0 6 0.3971 0.1190
-26 0 8 -0.0016 0.0871
-26 0 10 0.6331 -0.3430
-26 0 12 -0.8836 0.5288
-26 0 14 -0.5303 -0.5951
-26 0 16 -0.4351 0.5441
-26 0 18 1.8497 -0.4774
-26 1 -6 -0.5420 -0.0996
-26 1 -5 -0.0970 -0.0962
-26 1 -4 -0.3101 0.0324
-26 1 -3 1.4995 0.0272
-26 1 -2 0.3049 -0.2046
-26 1 -1 0.0131 -0.1069
-26 1 0 -0.0155 -0.0296
-26 1 1 -0.1997 0.0641
-26 1 2 0.0487 0.1683
-26 1 3 -0.5170 -0.0330
-26 1 4 0.3195 -0.3149
-26 1 5 -0.7474 -0.0005
-26 1 6 -0.2873 0.3477
-26 1 7 0.6242 -0.0387
-26 1 8 0.3203 -0.3005
-26 1 9 -0.0894 0.0206
-26 1 10 -0.0762 0.2567
-26 1 11 -0.1260 -0.0326
-26 1 12 -0.1874 -0.1763
-26 1 13 0.4695 0.0288
-26 1 14 0.1892 -0.0433
-26 1 15 0.3925 -0.0710
-26 1 16 0.2249 0.0860
-26 1 17 -0.6253 0.0222
-26 1 18 0.0481 -0.1846
-26 1 19 -1.6413 0.0690
-26 2 -6 0.1796 0.1547
-26 2 -5 1.0631 0.1291
-26 2 -4 -0.3395 -0.2257
-26 2 -3 -0.5040 -0.1547
-26 2 -2 -0.2860 0.2824
-26 2 -1 -0.2187 0.2109
-26 2 0 -0.0106 -0.3844
-26 2 1 0.2013 -0.2238
-26 2 2 0.4883 0.3091
-26 2 3 -0.0772 0.1948
-26 2 4 -0.4295 -0.2587
-26 2 5 -0.0440 -0.1344
-26 2 6 0.1389 0.2114
-26 2 7 -0.2972 0.0337
-26 2 8 0.1493 0.0926
-26 2 9 -0.3567 0.0622
-26 2 10 0.4033 -0.1526
-26 2 11 0.4627 -0.1604
-26 2 12 -0.6717 0.2278
-26 2 13 0.1669 0.2464
-26 2 14 -0.2481 -0.1887
-26 2 15 -0.4243 -0.1669
-26 2 16 -0.3003 0.2004
-26 2 17 -0.5516 0.2141
-26 2 18 1.4047 -0.3005
-26 2 19 0.5680 -0.1208
-26 2 20 1.0860 0.2224
-26 3 -6 -0.5015 0.1284
-26 3 -5 -0.4218 0.0100
-26 3 -4 -0.4028 0.0545
-26 3 -3 0.3582 0.0452
-26 3 -2 0.1865 -0.0112
-26 3 -1 0.8037 -0.0341
-26 3 0 -0.0151 0.0782
-26 3 1 0.0567 0.1103
-26 3 2 -0.0332 -0.1144
-26 3 3 -0.4777 -0.0022
-26 3 4 0.1872 0.1988
-26 3 5 0.0648 -0.0571
-26 3 6 -0.3791 -0.1014
-26 3 7 0.1163 -0.0084
-26 3 8 0.8909 0.0847
-26 3 9 -0.0313 -0.0152
-26 3 10 -0.4201 -0.1303
-26 3 11 0.2678 -0.0583
-26 3 12 -0.2693 0.0471
-26 3 13 -0.0573 0.0386
-26 3 14 0.0981 0.0388
-26 3 15 0.1784 -0.0209
-26 3 16 0.7659 -0.0831
-26 3 17 -0.3552 0.0929
-26 3 18 0.1797 0.0011
-26 3 19 -1.2383 -0.0458
-26 3 20 -0.7477 0.0087
-26 4 -6 -0.0470 0.0174
-26 4 -5 0.3383 -0.1200
-26 4 -4 0.4996 0.0297
-26 4 -3 -0.1547 -0.1518
-26 4 -2 -0.4884 -0.0287
-26 4 -1 -0.1009 0.0936
-26 4 0 -0.7555 -0.0639
-26 4 1 0.1139 -0.1324
-26 4 2 0.3437 -0.0116
-26 4 3 0.3955 0.1546
-26 4 4 -0.2981 -0.0378
-26 4 5 0.1916 -0.1946
-26 4 6 0.1127 0.0333
-26 4 7 -0.6645 0.1149
-26 4 8 0.2349 -0.0251
-26 4 9 -0.2859 -0.0072
-26 4 10 -0.2566 0.0645
-26 4 11 0.5139 -0.0255
-26 4 12 -0.5798 -0.0046
-26 4 13 0.5743 0.0552
-26 4 14 0.4431 -0.0079
-26 4 15 -0.5601 -0.0372
-26 4 16 -0.1888 -0.0815
-26 4 17 -0.6784 0.0618
-26 4 18 0.3776 -0.0417
-26 4 19 0.4331 -0.1610
-26 5 -6 0.2854 0.0842
-26 5 -5 -0.0383 -0.0931
-26 5 -4 0.0677 0.1173
-26 5 -3 0.1053 -0.0556
-26 5 -2 -0.2715 -0.0216
-26 5 -1 1.1961 -0.0208
-26 5 0 0.1002 0.0332
-26 5 1 0.4877 0.0475
-26 5 2 0.1442 -0.1084
-26 5 3 -0.2901 -0.0065
-26 5 4 -0.3634 0.1284
-26 5 5 -0.1533 -0.0792
-26 5 6 -0.2509 -0.1523
-26 5 7 -0.4192 0.1823
-26 5 8 0.6386 0.1170
-26 5 9 0.1944 -0.0694
-26 5 10 -0.6126 -0.0585
-26 5 11 0.8116 0.0517
-26 5 12 -0.2228 -0.0419
-26 5 13 -0.2017 -0.0576
-26 5 14 -0.2443 0.0669
-26 5 15 -0.1496 0.0790
-26 5 16 0.7175 -0.0151
-26 5 17 0.0990 0.0280
-26 5 18 -0.0095 0.0587
-26 5 19 -0.1095 -0.1095
-26 6 -5 -0.5054 -0.1284
-26 6 -4 0.0006 0.1997
-26 6 -3 -0.0487 -0.1603
-26 6 -2 -0.5163 -0.0394
-26 6 -1 -0.1025 0.1685
-26 6 0 -0.8341 0.1167
-26 6 1 -0.1179 -0.0403
-26 6 2 -0.2203 -0.0257
-26 6 3 0.0512 0.1497
-26 6 4 0.4361 -0.0242
-26 6 5 0.4563 0.0175
-26 6 6 0.2498 -0.0047
-26 6 7 -0.3112 0.0146
-26 6 8 0.3705 -0.0356
-26 6 9 -0.0292 -0.0450
-26 6 10 -0.6947 0.0200
-26 6 11 0.3106 -0.0295
-26 6 12 -0.9195 -0.0081
-26 6 13 0.7004 0.0576
-26 6 14 0.9088 -0.0368
-26 6 15 -0.0185 -0.0268
-26 6 16 -0.2190 0.1008
-26 6 17 -0.1563 -0.0082
-26 6 18 -0.4588 -0.0528
-26 6 19 0.3290 -0.1048
-26 7 -5 0.2597 -0.1197
-26 7 -4 0.4852 0.1796
-26 7 -3 0.3227 -0.0636
-26 7 -2 0.0393 -0.0536
-26 7 -1 0.8672 -0.0810
-26 7 0 0.0694 -0.0622
-26 7 1 0.5383 0.0023
-26 7 2 0.5044 0.0074
-26 7 3 0.0738 -0.0060
-26 7 4 -0.1216 -0.1058
-26 7 5 -0.5649 -0.1182
-26 7 6 -0.0700 -0.1060
-26 7 7 -0.5197 0.1084
-26 7 8 -0.0473 0.0916
-26 7 9 -0.3040 -0.1249
-26 7 10 -0.2418 0.0194
-26 7 11 1.3246 0.2270
-26 7 12 -0.5664 -0.0200
-26 7 13 -0.1063 -0.1264
-26 7 14 -0.0619 0.0625
-26 7 15 0.0140 0.0247
-26 7 16 -0.2713 -0.0477
-26 7 17 0.2543 -0.0848
-26 7 18 -0.2932 -0.1030
-26 8 -4 -0.2397 0.1537
-26 8 -3 -0.3622 -0.2308
-26 8 -2 -0.3971 -0.0056
-26 8 -1 -0.1459 0.1485
-26 8 0 -0.4376 0.0237
-26 8 1 -0.1169 -0.0407
-26 8 2 -0.2542 -0.0063
-26 8 3 -0.7605 0.0970
-26 8 4 0.7286 -0.0869
-26 8 5 0.2808 0.0827
-26 8 6 -0.0884 0.0825
-26 8 7 -0.1867 -0.1276
-26 8 8 0.8006 0.0795
-26 8 9 -0.0694 0.0808
-26 8 10 -0.7082 -0.0267
-26 8 11 0.3560 -0.0301
-26 8 12 -1.0884 0.0394
-26 8 13 0.4007 -0.0578
-26 8 14 0.7421 -0.1006
-26 8 15 0.5605 -0.0172
-26 8 16 -0.0926 0.1107
-26 8 17 0.3787 0.2038
-26 8 18 -0.5699 0.0582
-26 9 -3 0.2750 0.0075
-26 9 -2 0.2695 0.0835
-26 9 -1 0.4221 -0.0438
-26 9 0 0.1310 0.0178
-26 9 1 0.1741 0.1656
-26 9 2 0.5631 0.0657
-26 9 3 0.0783 -0.0585
-26 9 4 0.1306 0.0163
-26 9 5 -0.3677 0.0445
-26 9 6 0.5309 -0.0186
-26 9 7 -0.2441 -0.1570
-26 9 8 -0.1242 0.0810
-26 9 9 -0.8014 0.0510
-26 9 10 -0.1203 -0.1146
-26 9 11 1.4526 0.0181
-26 9 12 -0.7747 0.0208
-26 9 13 -0.1617 0.0229
-26 9 14 0.3016 0.1590
-26 9 15 0.2573 0.1701
-26 9 16 -0.8304 -0.2362
-26 9 17 -0.0492 -0.1818
-26 10 -3 -0.1746 -0.1238
-26 10 -2 -0.1570 0.1541
-26 10 -1 -0.0121 -0.0434
-26 10 0 0.1054 -0.1479
-26 10 1 -0.4813 -0.0238
-26 10 2 0.1404 -0.1655
-26 10 3 -0.6394 -0.0817
-26 10 4 0.4131 -0.0219
-26 10 5 0.1931 -0.0649
-26 10 6 -0.5037 0.0074
-26 10 7 -0.3927 -0.1768
-26 10 8 0.6070 -0.0351
-26 10 9 -0.0799 0.1293
-26 10 10 -0.6485 0.0133
-26 10 11 0.3178 0.1128
-26 10 12 -0.6201 0.2681
-26 10 13 0.0072 -0.0520
-26 10 14 0.5595 -0.3413
-26 10 15 0.4818 0.0312
-26 10 16 0.2283 -0.1298
-26 11 -1 -0.4024 -0.0945
-26 11 0 0.2860 0.1153
-26 11 1 0.0093 0.2918
-26 11 2 0.2747 -0.0131
-26 11 3 0.2755 -0.0705
-26 11 4 -0.4908 0.2383
-26 11 5 0.1761 0.0535
-26 11 6 0.6083 0.0114
-26 11 7 0.0933 -0.0543
-26 11 8 0.0668 0.1096
-26 11 9 -0.4100 0.2773
-26 11 10 -0.0920 -0.1736
-26 11 11 0.6097 -0.2152
-26 11 12 -0.3932 -0.1230
-26 11 13 -0.0729 0.1107
-26 11 14 0.5041 0.0117
-26 11 15 -0.1320 0.3448
-26 12 0 0.6454 -0.0046
-26 12 1 -0.5340 0.1140
-26 12 2 -0.1629 -0.3164
-26 12 3 0.3013 -0.1968
-26 12 4 -0.2813 0.1469
-26 12 5 0.5170 -0.1558
-26 12 6 -0.5851 -0.0225
-26 12 7 -0.1636 0.0917
-26 12 8 0.1765 -0.3473
-26 12 9 -0.3321 -0.1024
-26 12 10 -0.1955 0.0000
-26 12 11 -0.1735 0.1419
-26 12 12 -0.1383 0.3415
-26 12 13 -0.1798 0.3974
-26 12 14 0.3992 -0.3717
-26 13 2 -0.3195 -0.0692
-26 13 3 0.6381 -0.0375
-26 13 4 -0.9644 0.2072
-26 13 5 0.5176 -0.2085
-26 13 6 0.2759 -0.1169
-26 13 7 -0.1211 0.2142
-26 13 8 0.3060 0.0622
-26 13 9 -0.1979 0.3235
-26 13 10 0.2422 -0.0892
-26 13 11 -0.1450 -0.0465
-26 13 12 -0.2311 -0.1810
-26 14 5 0.4430 -0.1227
-26 14 6 -0.3291 0.0512
-26 14 7 -0.0210 0.5282
-26 14 8 0.3773 -0.3889
-26 14 9 -0.5965 -0.3403
-25 0 -7 0.2828 -0.1452
-25 0 -5 -0.5305 -0.2888
-25 0 -3 1.5934 0.3363
-25 0 -1 0.1191 -0.4961
-25 0 1 -0.9656 0.7189
-25 0 3 -0.6158 -0.6836
-25 0 5 -0.0858 0.6684
-25 0 7 -0.2103 -0.4081
-25 0 9 0.6437 0.2173
-25 0 11 -0.5988 0.0332
-25 0 13 1.0215 -0.2887
-25 0 15 0.1811 0.4415
-25 0 17 -0.3345 -0.5190
-25 0 19 -1.0857 0.5325
-25 0 21 0.0295 -0.4206
-25 1 -8 -0.5665 -0.0326
-25 1 -7 -0.0992 0.0406
-25 1 -6 0.1597 0.1443
-25 1 -5 0.3040 0.2390
-25 1 -4 0.3352 -0.0545
-25 1 -3 0.5198 -0.1186
-25 1 -2 -1.3184 -0.0135
-25 1 -1 -0.4350 0.2691
-25 1 0 0.5979 0.0208
-25 1 1 0.5456 -0.0109
-25 1 2 0.0784 -0.0855
-25 1 3 0.0973 -0.0563
-25 1 4 0.0580 0.0273
-25 1 5 -0.2801 0.1993
-25 1 6 1.4425 -0.0254
-25 1 7 0.7443 -0.2713
-25 1 8 -0.7625 0.0017
-25 1 9 -0.2869 0.2232
-25 1 10 -0.0375 0.0450
-25 1 11 0.2975 -0.2723
-25 1 12 -0.6578 -0.0159
-25 1 13 0.1064 0.2154
-25 1 14 -0.4636 -0.0196
-25 1 15 -0.3683 -0.1012
-25 1 16 0.1404 0.0859
-25 1 17 0.1227 -0.0503
-25 1 18 1.0090 -0.0252
-25 1 19 0.0561 0.0513
-25 1 20 1.1843 -0.0252
-25 1 21 0.5192 -0.2766
-25 1 22 -0.5702 0.0478
-25 2 -8 0.2962 -0.0308
-25 2 -7 0.5876 -0.1019
-25 2 -6 0.0216 0.0161
-25 2 -5 -0.1029 -0.0722
-25 2 -4 -1.1050 -0.1722
-25 2 -3 0.7429 0.1837
-25 2 -2 0.1973 0.1611
-25 2 -1 0.1530 -0.2953
-25 2 0 0.2316 -0.2862
-25 2 1 -0.4336 0.4981
-25 2 2 -0.6367 0.2697
-25 2 3 -0.8487 -0.4706
-25 2 4 -0.0689 -0.2927
-25 2 5 0.2373 0.5039
-25 2 6 -0.4974 0.2590
-25 2 7 -0.0001 -0.3740
-25 2 8 -0.2683 -0.1289
-25 2 9 0.2178 0.1266
-25 2 10 0.2666 0.0660
-25 2 11 -0.3266 -0.0467
-25 2 12 -0.5040 0.0975
-25 2 13 0.6127 -0.0825
-25 2 14 0.1609 -0.1105
-25 2 15 0.1041 0.1370
-25 2 16 0.3054 0.1655
-25 2 17 -0.2681 -0.2618
-25 2 18 0.0962 -0.2016
-25 2 19 -0.9608 0.3334
-25 2 20 -0.9343 0.1752
-25 2 21 -0.3800 -0.2918
-25 2 22 0.3505 0.2355
-25 3 -8 -0.9474 -0.0738
-25 3 -7 -0.4267 0.1168
-25 3 -6 -0.1578 0.0434
-25 3 -5 0.1108 -0.1339
-25 3 -4 0.2004 -0.0294
-25 3 -3 0.5693 0.0195
-25 3 -2 -0.1398 -0.0509
-25 3 -1 -0.6525 -0.0482
-25 3 0 -0.5443 -0.0130
-25 3 1 0.7967 0.0333
-25 3 2 0.1307 -0.0470
-25 3 3 0.1841 0.0780
-25 3 4 0.1746 -0.0257
-25 3 5 -0.1901 -0.1416
-25 3 6 0.3570 0.0380
-25 3 7 1.0450 0.0866
-25 3 8 0.0495 -0.0159
-25 3 9 -0.5886 -0.1539
-25 3 10 -0.1433 0.0790
-25 3 11 0.7205 0.1302
-25 3 12 -0.4511 -0.0225
-25 3 13 0.1177 -0.0787
-25 3 14 0.1217 -0.0454
-25 3 15 -0.4431 -0.0903
-25 3 16 -0.1438 0.0122
-25 3 17 -0.3282 0.0618
-25 3 18 0.8475 -0.0458
-25 3 19 0.0276 -0.0307
-25 3 20 0.8813 0.0412
-25 3 21 0.9497 -0.0308
-25 4 -8 0.1691 0.0465
-25 4 -7 0.4831 0.0149
-25 4 -6 0.3463 0.0009
-25 4 -5 0.6637 -0.0010
-25 4 -4 -0.3241 0.0617
-25 4 -3 -0.1244 -0.0631
-25 4 -2 0.2373 0.1211
-25 4 -1 0.4213 0.0945
-25 4 0 0.3903 -0.0791
-25 4 1 0.4920 0.0184
-25 4 2 -0.0564 0.1036
-25 4 3 -0.4916 -0.0045
-25 4 4 -0.4639 -0.1391
-25 4 5 -0.0395 0.0643
-25 4 6 -0.4794 0.1801
-25 4 7 0.1340 0.0044
-25 4 8 0.0367 -0.0762
-25 4 9 -0.3678 -0.0077
-25 4 10 0.0893 0.0108
-25 4 11 0.2482 -0.0362
-25 4 12 -0.3198 0.0034
-25 4 13 0.1173 0.0300
-25 4 14 -0.3441 0.0167
-25 4 15 -0.2240 0.0678
-25 4 16 0.6762 0.0364
-25 4 17 -0.0971 0.0327
-25 4 18 0.3138 -0.0726
-25 4 19 -0.3988 0.0071
-25 4 20 -0.6926 0.0659
-25 4 21 -0.3401 -0.0866
-25 5 -7 -0.1646 0.0230
-25 5 -6 -0.1804 -0.0511
-25 5 -5 -0.4369 -0.1604
-25 5 -4 -0.1635 0.1080
-25 5 -3 -0.4074 -0.0121
-25 5 -2 0.1532 -0.0619
-25 5 -1 -0.3544 -0.0255
-25 5 0 -1.1191 0.0234
-25 5 1 -0.0229 -0.0283
-25 5 2 -0.4894 0.0097
-25 5 3 -0.3545 0.1243
-25 5 4 0.0909 -0.0504
-25 5 5 0.0233 -0.1474
-25 5 6 0.2568 0.0905
-25 5 7 0.3351 0.0958
-25 5 8 0.4474 -0.1621
-25 5 9 -0.1844 -0.1020
-25 5 10 -0.2073 0.0879
-25 5 11 0.5251 0.0733
-25 5 12 -0.2710 -0.0894
-25 5 13 0.2945 0.0820
-25 5 14 0.2244 0.0190
-25 5 15 0.0642 -0.1097
-25 5 16 0.0935 -0.1016
-25 5 17 -0.6997 0.0196
-25 5 18 0.0603 -0.0083
-25 5 19 0.0512 0.0084
-25 5 20 0.0509 0.1083
-25 6 -7 -0.1835 0.0942
-25 6 -6 -0.0798 -0.0006
-25 6 -5 0.7881 -0.0180
-25 6 -4 0.6959 0.0772
-25 6 -3 0.0578 -0.1174
-25 6 -2 0.4991 0.0955
-25 6 -1 0.4760 0.0750
-25 6 0 0.5200 -0.0352
-25 6 1 0.7752 -0.1447
-25 6 2 0.6103 -0.0033
-25 6 3 0.7435 0.0489
-25 6 4 0.3509 -0.0680
-25 6 5 -1.0083 -0.0571
-25 6 6 -0.2495 0.0100
-25 6 7 0.3348 0.1527
-25 6 8 0.0041 0.0044
-25 6 9 -0.7196 -0.0563
-25 6 10 0.0311 0.0145
-25 6 11 0.5759 0.1030
-25 6 12 -0.1435 -0.0085
-25 6 13 0.3933 -0.0588
-25 6 14 -0.7591 -0.0982
-25 6 15 -0.4792 0.0388
-25 6 16 0.2417 0.0666
-25 6 17 -0.0964 -0.0441
-25 6 18 0.1355 -0.0824
-25 6 19 0.3155 -0.0896
-25 6 20 -0.3917 0.0523
-25 7 -7 0.5983 -0.0269
-25 7 -6 0.2442 -0.0543
-25 7 -5 -0.3176 -0.0543
-25 7 -4 -0.1132 0.1014
-25 7 -3 -1.0980 -0.0774
-25 7 -2 -0.1525 -0.0381
-25 7 -1 -0.3373 0.0203
-25 7 0 -0.5630 0.1103
-25 7 1 -0.2937 0.0226
-25 7 2 -1.0922 -0.0010
-25 7 3 -0.9578 0.0140
-25 7 4 0.0147 0.0046
-25 7 5 -0.5513 0.0193
-25 7 6 0.2350 0.1044
-25 7 7 -0.0066 0.0424
-25 7 8 0.2142 -0.1234
-25 7 9 0.0823 -0.0665
-25 7 10 0.2705 0.1124
-25 7 11 0.0352 0.0086
-25 7 12 -0.6808 -0.1947
-25 7 13 0.9570 -0.0243
-25 7 14 -0.0093 0.1545
-25 7 15 0.1382 0.0659
-25 7 16 0.1486 -0.0047
-25 7 17 0.1727 -0.0486
-25 7 18 -0.3665 0.0799
-25 7 19 0.0368 0.1598
-25 7 20 -0.2492 0.2475
-25 8 -6 -0.5344 -0.0827
-25 8 -5 0.0809 0.0390
-25 8 -4 0.7926 0.0105
-25 8 -3 0.2524 -0.0842
-25 8 -2 0.8497 0.1999
-25 8 -1 0.3014 -0.0414
-25 8 0 0.1122 -0.0662
-25 8 1 0.6320 -0.0108
-25 8 2 0.3775 0.0428
-25 8 3 0.8511 -0.0884
-25 8 4 1.4759 -0.0672
-25 8 5 -1.2425 0.0368
-25 8 6 -0.0885 -0.0221
-25 8 7 0.7690 0.0103
-25 8 8 0.0097 0.0366
-25 8 9 -0.9797 -0.0558
-25 8 10 0.3423 0.0419
-25 8 11 0.8375 0.0975
-25 8 12 -0.7680 0.0561
-25 8 13 0.9117 -0.1174
-25 8 14 -0.3210 -0.0175
-25 8 15 -0.2298 -0.0195
-25 8 16 -0.5580 0.0284
-25 8 17 -0.4395 -0.1381
-25 8 18 -0.1056 -0.1997
-25 8 19 0.4530 -0.2551
-25 9 -5 0.0728 0.0871
-25 9 -4 0.2770 -0.0286
-25 9 -3 -0.9393 -0.0442
-25 9 -2 -0.3997 0.0595
-25 9 -1 -0.1426 -0.0760
-25 9 0 0.1592 0.0004
-25 9 1 -0.1268 0.0359
-25 9 2 -0.8299 -0.0710
-25 9 3 -1.0151 -0.1172
-25 9 4 0.4462 0.0812
-25 9 5 -0.5635 0.0289
-25 9 6 -0.4577 -0.0501
-25 9 7 -0.1965 0.0041
-25 9 8 -0.0254 0.1663
-25 9 9 -0.1980 -0.0773
-25 9 10 0.3962 -0.0122
-25 9 11 0.2753 0.0323
-25 9 12 -1.1646 0.0457
-25 9 13 1.1432 -0.1873
-25 9 14 0.0309 -0.0159
-25 9 15 -0.0559 0.0400
-25 9 16 -0.1120 0.0015
-25 9 17 0.7032 0.0210
-25 9 18 0.1191 0.2209
-25 9 19 -0.3801 0.1443
-25 10 -5 -0.4588 -0.0393
-25 10 -4 0.2840 -0.0030
-25 10 -3 0.2201 0.0316
-25 10 -2 0.6933 0.1178
-25 10 -1 0.1216 -0.1667
-25 10 0 -0.5463 0.0558
-25 10 1 0.1129 0.1310
-25 10 2 0.6446 0.0287
-25 10 3 -0.0120 -0.0505
-25 10 4 1.0250 0.0479
-25 10 5 -0.5462 0.0960
-25 10 6 -0.2896 0.0056
-25 10 7 0.9435 -0.1124
-25 10 8 0.1111 0.0508
-25 10 9 -0.4980 0.1055
-25 10 10 0.2494 0.0585
-25 10 11 1.0125 -0.0852
-25 10 12 -1.1243 0.0118
-25 10 13 0.6579 -0.1738
-25 10 14 0.3469 0.0489
-25 10 15 -0.0724 0.1062
-25 10 16 -0.6218 -0.0320
-25 10 17 -0.7253 -0.0741
-25 10 18 -0.0325 -0.0363
-25 11 -4 0.4371 -0.1211
-25 11 -3 -0.3180 0.1412
-25 11 -2 -0.4179 0.1298
-25 11 -1 -0.0184 -0.0940
-25 11 0 1.1671 0.0080
-25 11 1 -0.2595 -0.0573
-25 11 2 -0.2461 -0.1726
-25 11 3 -0.6472 -0.0345
-25 11 4 0.1655 0.0828
-25 11 5 0.7038 -0.1011
-25 11 6 -1.0750 -0.1301
-25 11 7 -0.1617 0.0207
-25 11 8 -0.2938 0.2282
-25 11 9 -0.3266 -0.0906
-25 11 10 -0.1246 -0.1220
-25 11 11 0.4283 0.0153
-25 11 12 -0.5287 0.2000
-25 11 13 0.5966 0.0262
-25 11 14 0.0397 -0.0932
-25 11 15 -0.1858 -0.0405
-25 11 16 0.1495 -0.1761
-25 11 17 0.4648 0.0302
-25 11 18 0.4229 0.2160
-25 12 -3 0.0276 0.2617
-25 12 -2 0.5934 0.0630
-25 12 -1 -0.1696 -0.2523
-25 12 0 -0.7853 0.0614
-25 12 1 -0.7368 -0.0459
-25 12 2 0.7425 -0.1018
-25 12 3 0.1587 0.1787
-25 12 4 -0.4071 0.1320
-25 12 5 0.4203 -0.0528
-25 12 6 -0.7673 0.0538
-25 12 7 0.7480 -0.0748
-25 12 8 0.0436 -0.0653
-25 12 9 0.1584 0.2690
-25 12 10 0.2610 0.1194
-25 12 11 0.3816 -0.0663
-25 12 12 -0.3610 -0.0020
-25 12 13 0.2460 -0.1430
-25 12 14 0.3715 -0.2747
-25 12 15 -0.1053 0.0643
-25 12 16 -0.2955 -0.0139
-25 12 17 -0.5035 0.0724
-25 13 -2 -0.1876 0.0780
-25 13 -1 -0.4989 -0.0252
-25 13 0 1.5011 0.2350
-25 13 1 0.1344 -0.0401
-25 13 2 -0.1211 -0.1713
-25 13 3 0.1895 0.1003
-25 13 4 -0.7146 0.0491
-25 13 5 1.5376 -0.1472
-25 13 6 -0.8881 0.0595
-25 13 7 -0.0590 0.0844
-25 13 8 -0.1643 0.0410
-25 13 9 -0.4941 -0.0930
-25 13 10 -0.1885 -0.1784
-25 13 11 -0.1940 0.0566
-25 13 12 0.1861 0.0099
-25 13 13 0.4523 0.1042
-25 13 14 -0.2366 -0.0568
-25 13 15 -0.4135 0.1475
-25 14 0 -0.4683 0.0350
-25 14 1 -0.7066 -0.3736
-25 14 2 -0.0459 -0.2849
-25 14 3 0.6210 0.1874
-25 14 4 -0.7208 0.1298
-25 14 5 0.4532 -0.2363
-25 14 6 -0.7848 0.0718
-25 14 7 0.2029 0.0346
-25 14 8 0.1057 -0.2411
-25 14 9 0.0529 0.2073
-25 14 10 0.5333 0.0928
-25 14 11 -0.1943 0.2007
-25 14 12 0.0643 0.1236
-25 14 13 0.4093 -0.0045
-25 14 14 0.0053 -0.4186
-25 15 2 -0.2026 0.0477
-25 15 3 0.2814 0.1092
-25 15 4 -0.5762 -0.0472
-25 15 5 0.9534 -0.0075
-25 15 6 -0.1609 0.4260
-25 15 7 -0.0570 0.1273
-25 15 8 0.1116 -0.2226
-25 15 9 -0.4051 0.0067
-25 15 10 -0.0915 -0.1086
-25 15 11 -0.3237 0.0605
-24 0 -10 -0.4229 0.2875
-24 0 -8 0.5146 -0.5259
-24 0 -6 -0.1244 0.2887
-24 0 -4 0.2317 -0.0712
-24 0 -2 -1.2990 -0.1647
-24 0 0 -0.4371 0.3669
-24 0 2 0.6209 -0.6194
-24 0 4 0.4226 0.7844
-24 0 6 0.3185 -0.7724
-24 0 8 0.1727 0.6904
-24 0 10 -1.2887 -0.5289
-24 0 12 0.4808 0.2656
-24 0 14 -0.0901 -0.0412
-24 0 16 0.3083 -0.1968
-24 0 18 0.8680 0.3987
-24 0 20 -0.7313 -0.4951
-24 0 22 -1.1182 0.4882
-24 1 -10 0.5189 0.0554
-24 1 -9 -0.1466 0.0529
-24 1 -8 0.2678 -0.0666
-24 1 -7 0.4952 0.0809
-24 1 -6 -0.0446 0.1229
-24 1 -5 0.0636 -0.0900
-24 1 -4 -0.1279 -0.2690
-24 1 -3 -0.0101 0.0750
-24 1 -2 -0.5830 0.2607
-24 1 -1 0.9714 0.0093
-24 1 0 0.4036 -0.2422
-24 1 1 -1.1034 -0.0167
-24 1 2 -0.7303 0.2206
-24 1 3 0.2579 0.0422
-24 1 4 0.0537 -0.0777
-24 1 5 0.5898 -0.0609
-24 1 6 0.1250 -0.0318
-24 1 7 -1.3622 -0.0159
-24 1 8 -0.9076 0.1163
-24 1 9 0.6963 0.0262
-24 1 10 0.0016 -0.1529
-24 1 11 -0.0510 -0.0377
-24 1 12 -0.3335 0.2239
-24 1 13 0.3267 0.0525
-24 1 14 -0.1328 -0.2519
-24 1 15 0.0219 -0.0108
-24 1 16 0.0789 0.1964
-24 1 17 -0.4668 -0.0631
-24 1 18 -0.5252 -0.0788
-24 1 19 -0.0550 0.0198
-24 1 20 -0.2251 0.0951
-24 1 21 -0.1314 0.0001
-24 1 22 -0.3742 0.1860
-24 1 23 0.9310 -0.0394
-24 2 -10 -0.2693 0.1266
-24 2 -9 -0.5205 0.1588
-24 2 -8 -0.0845 -0.3129
-24 2 -7 -0.2876 -0.1016
-24 2 -6 -0.3642 0.2173
-24 2 -5 -0.1772 0.0280
-24 2 -4 0.0113 -0.1145
-24 2 -3 0.8574 0.0857
-24 2 -2 -0.8644 -0.0247
-24 2 -1 0.2605 -0.1489
-24 2 0 -0.1656 0.2485
-24 2 1 -0.0856 0.1907
-24 2 2 0.3982 -0.4407
-24 2 3 0.4212 -0.2867
-24 2 4 0.7039 0.5358
-24 2 5 -0.1578 0.3342
-24 2 6 0.0810 -0.5302
-24 2 7 0.8393 -0.2997
-24 2 8 -0.0697 0.4747
-24 2 9 0.9621 0.2467
-24 2 10 -0.7020 -0.3391
-24 2 11 -0.0607 -0.1717
-24 2 12 0.3961 0.1553
-24 2 13 0.4854 0.0363
-24 2 14 0.1215 -0.0106
-24 2 15 -0.0435 -0.0280
-24 2 16 0.2931 -0.0739
-24 2 17 0.3367 -0.0933
-24 2 18 0.7352 0.2313
-24 2 19 0.5030 0.1622
-24 2 20 -0.3447 -0.2955
-24 2 21 0.9096 -0.1573
-24 2 22 -0.5308 0.2865
-24 2 23 -0.6754 -0.0688
-24 3 -10 0.5294 0.0065
-24 3 -9 0.2489 0.0012
-24 3 -8 0.0835 0.0079
-24 3 -7 1.0841 0.0185
-24 3 -6 0.2104 -0.0826
-24 3 -5 0.1358 -0.0162
-24 3 -4 -0.0146 0.0746
-24 3 -3 0.1816 -0.0170
-24 3 -2 -0.7193 -0.0546
-24 3 -1 -0.1104 0.0427
-24 3 0 0.9169 0.1353
-24 3 1 -0.2934 0.0314
-24 3 2 -1.0203 -0.0892
-24 3 3 -0.2207 0.0133
-24 3 4 0.1316 0.0177
-24 3 5 0.3069 0.0090
-24 3 6 0.1148 0.0011
-24 3 7 -0.3148 -0.0637
-24 3 8 -1.4186 -0.0696
-24 3 9 -0.0876 0.0369
-24 3 10 -0.0378 0.0893
-24 3 11 0.0242 -0.0517
-24 3 12 -0.6649 -0.0829
-24 3 13 -0.0363 0.0357
-24 3 14 -0.2227 0.0966
-24 3 15 -0.4102 0.0033
-24 3 16 0.0146 0.0029
-24 3 17 -0.0238 0.0045
-24 3 18 -0.4128 0.0124
-24 3 19 -0.5514 -0.0076
-24 3 20 -0.4136 -0.0189
-24 3 21 -0.0467 -0.0366
-24 3 22 -0.4485 0.0215
-24 3 23 -0.2016 0.1076
-24 4 -9 0.0671 0.0077
-24 4 -8 -0.3236 0.0044
-24 4 -7 -0.1675 -0.0085
-24 4 -6 -0.1470 -0.0148
-24 4 -5 -0.4051 0.0207
-24 4 -4 -0.3528 -0.0234
-24 4 -3 0.4192 0.0175
-24 4 -2 -0.3407 0.0865
-24 4 -1 -0.0612 -0.0690
-24 4 0 0.2455 -0.0975
-24 4 1 -0.3856 0.0521
-24 4 2 -0.2306 -0.0117
-24 4 3 -0.4331 -0.0886
-24 4 4 0.3507 -0.0048
-24 4 5 0.0228 0.1232
-24 4 6 0.3393 0.0124
-24 4 7 0.6885 -0.1369
-24 4 8 -0.5299 -0.0397
-24 4 9 0.8933 0.1509
-24 4 10 0.2537 0.0240
-24 4 11 -0.0221 -0.0747
-24 4 12 0.0510 0.0202
-24 4 13 0.2988 0.0346
-24 4 14 0.4253 -0.0291
-24 4 15 0.2528 -0.0696
-24 4 16 0.4410 -0.0391
-24 4 17 -0.1192 0.0169
-24 4 18 0.4172 -0.0210
-24 4 19 0.2184 0.0477
-24 4 20 0.0786 0.0326
-24 4 21 0.6452 0.0396
-24 4 22 -0.0909 0.0680
-24 5 -9 0.2820 0.0344
-24 5 -8 -0.5103 0.0811
-24 5 -7 0.3748 0.0091
-24 5 -6 0.0997 -0.1069
-24 5 -5 0.1456 0.1053
-24 5 -4 0.0324 0.1227
-24 5 -3 0.2390 -0.1496
-24 5 -2 0.3593 -0.0760
-24 5 -1 -0.6989 0.1491
-24 5 0 0.8166 0.0412
-24 5 1 0.1207 -0.0120
-24 5 2 0.0567 -0.0039
-24 5 3 0.4351 0.0092
-24 5 4 0.6109 -0.0282
-24 5 5 0.0513 0.0428
-24 5 6 0.2543 0.0460
-24 5 7 0.2010 -0.0551
-24 5 8 -0.6690 -0.0407
-24 5 9 -0.4032 0.0791
-24 5 10 -0.1663 0.0124
-24 5 11 0.3104 -0.0888
-24 5 12 -0.2436 -0.0239
-24 5 13 -0.3970 0.0722
-24 5 14 -0.2394 -0.0701
-24 5 15 -0.4187 -0.0601
-24 5 16 -0.1187 0.0434
-24 5 17 -0.3214 0.1091
-24 5 18 0.2447 0.0365
-24 5 19 -0.0996 -0.0623
-24 5 20 -0.1840 -0.0945
-24 5 21 0.1580 -0.0442
-24 5 22 0.1592 -0.0817
-24 6 -9 0.2662 -0.1850
-24 6 -8 0.2252 0.0205
-24 6 -7 0.3595 -0.0281
-24 6 -6 0.4556 -0.1246
-24 6 -5 0.1972 0.0326
-24 6 -4 -0.2275 0.0377
-24 6 -3 -0.3347 0.0008
-24 6 -2 -0.2237 0.0140
-24 6 -1 -0.7094 0.0193
-24 6 0 0.7101 -0.0900
-24 6 1 -0.2789 -0.0160
-24 6 2 -0.6955 0.1304
-24 6 3 -1.1384 -0.0057
-24 6 4 -1.0436 -0.0986
-24 6 5 -0.7163 0.0076
-24 6 6 1.0131 0.1310
-24 6 7 0.3150 -0.0304
-24 6 8 -0.9916 -0.2020
-24 6 9 0.4388 0.0348
-24 6 10 0.7476 0.1133
-24 6 11 -0.1127 -0.0161
-24 6 12 -0.3711 -0.0654
-24 6 13 -0.1138 0.0174
-24 6 14 0.0979 -0.0041
-24 6 15 0.3797 0.0959
-24 6 16 0.4300 0.0532
-24 6 17 -0.1920 -0.0501
-24 6 18 0.2846 -0.0492
-24 6 19 -0.1820 0.0872
-24 6 20 -0.0182 0.1296
-24 6 21 0.2119 0.0328
-24 6 22 -0.1836 0.1002
-24 7 -8 -0.5319 0.1502
-24 7 -7 -0.2676 -0.0056
-24 7 -6 -0.5773 -0.0594
-24 7 -5 -0.0253 0.0659
-24 7 -4 -0.1387 0.0845
-24 7 -3 -0.2229 -0.1018
-24 7 -2 1.3567 -0.0461
-24 7 -1 -0.3374 0.1463
-24 7 0 0.2785 -0.0122
-24 7 1 -0.4840 -0.1449
-24 7 2 0.1622 -0.0272
-24 7 3 1.4878 0.0436
-24 7 4 1.0312 0.0067
-24 7 5 -0.2150 -0.0251
-24 7 6 0.7842 0.0106
-24 7 7 0.4442 0.0033
-24 7 8 -0.2852 -0.0150
-24 7 9 -0.2368 0.0496
-24 7 10 -0.0036 0.0445
-24 7 11 0.4131 -0.0853
-24 7 12 0.2152 -0.0620
-24 7 13 -0.0506 0.1291
-24 7 14 -0.3720 0.0372
-24 7 15 0.1063 -0.1842
-24 7 16 -0.0158 -0.1088
-24 7 17 -0.5112 0.0636
-24 7 18 -0.1602 0.0755
-24 7 19 0.2910 -0.0913
-24 7 20 0.3883 -0.0974
-24 7 21 0.1578 -0.1480
-24 8 -8 0.2210 0.1168
-24 8 -7 0.6232 -0.0975
-24 8 -6 0.7241 0.0300
-24 8 -5 0.5678 0.1189
-24 8 -4 0.4425 -0.0095
-24 8 -3 -0.5864 0.0516
-24 8 -2 -0.2931 -0.0114
-24 8 -1 -1.2348 -0.0763
-24 8 0 0.7139 0.0377
-24 8 1 0.6154 0.0465
-24 8 2 -0.7586 0.0350
-24 8 3 -0.4233 -0.0448
-24 8 4 -1.2522 0.0969
-24 8 5 -1.6285 0.0828
-24 8 6 1.1062 0.0059
-24 8 7 0.3130 -0.0633
-24 8 8 -0.8821 -0.0466
-24 8 9 0.0556 0.0555
-24 8 10 0.7653 0.0449
-24 8 11 -0.1405 -0.0323
-24 8 12 -0.6755 -0.1134
-24 8 13 0.3620 -0.0809
-24 8 14 -0.6519 0.0630
-24 8 15 -0.1052 0.1120
-24 8 16 -0.2217 0.0580
-24 8 17 0.2581 -0.0496
-24 8 18 0.6524 0.0283
-24 8 19 -0.4545 0.1241
-24 8 20 -0.1183 0.2465
-24 8 21 -0.0323 -0.1613
-24 9 -8 -0.2555 0.1310
-24 9 -7 -0.2322 -0.0848
-24 9 -6 -0.4949 0.0149
-24 9 -5 -0.4861 -0.1407
-24 9 -4 -0.1595 -0.0636
-24 9 -3 -0.6050 0.0620
-24 9 -2 1.3262 -0.0455
-24 9 -1 0.6809 -0.0830
-24 9 0 -0.1943 0.0927
-24 9 1 -1.0210 0.0174
-24 9 2 -0.4395 -0.1474
-24 9 3 1.3296 -0.0379
-24 9 4 1.0499 0.0865
-24 9 5 -0.8578 -0.0431
-24 9 6 0.6800 -0.0445
-24 9 7 0.5801 0.0652
-24 9 8 -0.2958 -0.0456
-24 9 9 -0.1489 -0.0722
-24 9 10 0.0761 0.0552
-24 9 11 0.4182 -0.0009
-24 9 12 -0.3586 -0.1070
-24 9 13 0.4791 -0.0753
-24 9 14 -0.3921 0.2258
-24 9 15 0.4306 0.0392
-24 9 16 -0.0262 -0.1477
-24 9 17 -0.2119 -0.0482
-24 9 18 -0.3148 0.1069
-24 9 19 -0.3593 -0.1075
-24 9 20 0.8044 0.1063
-24 9 21 0.3390 -0.2671
-24 10 -7 0.2751 -0.0811
-24 10 -6 0.8448 0.0826
-24 10 -5 0.3523 0.1222
-24 10 -4 0.7061 -0.0103
-24 10 -3 -0.1774 0.0742
-24 10 -2 -0.3142 0.0105
-24 10 -1 -1.2137 -0.0767
-24 10 0 0.2271 0.0912
-24 10 1 1.1220 -0.0030
-24 10 2 -0.3421 -0.1190
-24 10 3 -0.1692 -0.0020
-24 10 4 -0.2350 0.2104
-24 10 5 -1.4202 0.0614
-24 10 6 0.5872 -0.1309
-24 10 7 0.5242 -0.0372
-24 10 8 -0.3703 0.1373
-24 10 9 0.1275 0.1180
-24 10 10 0.2323 -0.1239
-24 10 11 0.3213 -0.0438
-24 10 12 -0.5886 0.0315
-24 10 13 1.1749 -0.1111
-24 10 14 -0.5605 0.0576
-24 10 15 -0.4458 0.0520
-24 10 16 -0.6134 -0.0541
-24 10 17 0.2811 -0.0220
-24 10 18 1.0332 0.1065
-24 10 19 -0.4871 -0.1296
-24 10 20 0.0348 0.2377
-24 11 -6 -0.1300 0.1223
-24 11 -5 -0.4949 -0.1153
-24 11 -4 -0.1984 0.0679
-24 11 -3 -0.4107 0.1493
-24 11 -2 0.5644 -0.1187
-24 11 -1 1.0980 -0.1697
-24 11 0 -0.0504 0.0739
-24 11 1 -1.4165 0.1137
-24 11 2 -0.3064 -0.0637
-24 11 3 0.3079 0.0138
-24 11 4 1.0098 0.0271
-24 11 5 -0.6064 -0.0275
-24 11 6 -0.3197 -0.0206
-24 11 7 0.6474 0.1336
-24 11 8 -0.3321 -0.0603
-24 11 9 0.2312 -0.0546
-24 11 10 -0.0777 0.0131
-24 11 11 0.3443 -0.0873
-24 11 12 -0.8690 -0.0129
-24 11 13 0.1101 -0.1125
-24 11 14 -0.4261 0.0386
-24 11 15 0.3060 0.0836
-24 11 16 -0.1178 0.0123
-24 11 17 -0.3483 -0.0213
-24 11 18 -0.1721 0.1691
-24 11 19 -0.6570 -0.1048
-24 12 -5 0.2366 -0.1823
-24 12 -4 0.3727 0.0476
-24 12 -3 -0.0780 0.0444
-24 12 -2 -0.0370 -0.1926
-24 12 -1 -1.0744 -0.0466
-24 12 0 0.0556 0.0798
-24 12 1 0.8634 -0.0123
-24 12 2 0.5059 -0.0410
-24 12 3 -0.2327 0.0586
-24 12 4 -0.0167 0.0175
-24 12 5 -0.4384 -0.0402
-24 12 6 -0.2797 -0.0611
-24 12 7 0.6796 -0.0259
-24 12 8 -0.2229 0.0909
-24 12 9 0.1292 0.1201
-24 12 10 -0.3073 -0.1667
-24 12 11 0.2933 -0.1246
-24 12 12 0.0021 0.0865
-24 12 13 1.0049 -0.0304
-24 12 14 -0.0739 -0.0456
-24 12 15 -0.0462 0.0573
-24 12 16 -0.3676 0.0921
-24 12 17 0.1613 0.0264
-24 12 18 0.6872 0.0709
-24 13 -4 0.1202 0.3856
-24 13 -3 0.0650 0.3685
-24 13 -2 0.2773 -0.1686
-24 13 -1 0.7129 -0.0196
-24 13 0 0.6142 -0.0492
-24 13 1 -1.1700 -0.1384
-24 13 2 -0.3108 0.0322
-24 13 3 -0.5147 0.1389
-24 13 4 0.3357 -0.0282
-24 13 5 0.3482 -0.0270
-24 13 6 -0.9959 0.0038
-24 13 7 0.4622 0.1057
-24 13 8 -0.0889 0.0382
-24 13 9 0.3803 -0.0036
-24 13 10 0.3170 0.0543
-24 13 11 0.2718 -0.1079
-24 13 12 -0.2975 -0.0274
-24 13 13 -0.2156 0.0452
-24 13 14 -0.7721 -0.0211
-24 13 15 0.2131 -0.0714
-24 13 16 0.1460 0.0397
-24 13 17 -0.2729 -0.0301
-24 14 -3 -0.5559 0.1454
-24 14 -2 0.0280 -0.3286
-24 14 -1 -0.9205 -0.0384
-24 14 0 -0.3784 0.0048
-24 14 1 0.2393 -0.0127
-24 14 2 0.6640 0.3337
-24 14 3 0.3230 0.2201
-24 14 4 -0.0383 -0.1598
-24 14 5 0.1629 -0.1637
-24 14 6 -0.3979 0.1734
-24 14 7 0.5042 0.0133
-24 14 8 0.0429 -0.0735
-24 14 9 -0.1444 -0.0451
-24 14 10 -0.4910 -0.0082
-24 14 11 -0.2805 0.0016
-24 14 12 0.1427 -0.1482
-24 14 13 0.4991 -0.0936
-24 14 14 -0.2446 -0.0171
-24 14 15 0.3009 -0.0437
-24 14 16 -0.2386 0.2221
-24 15 -2 0.2980 -0.0861
-24 15 -1 0.3813 0.1013
-24 15 0 0.9626 -0.1506
-24 15 1 -0.0278 -0.4932
-24 15 2 -0.0435 -0.0432
-24 15 3 -0.6804 -0.0168
-24 15 4 -0.2662 -0.1105
-24 15 5 0.1368 0.0389
-24 15 6 -0.7354 -0.0190
-24 15 7 -0.0532 -0.1636
-24 15 8 -0.0029 0.0903
-24 15 9 0.1235 0.0482
-24 15 10 0.3366 0.0181
-24 15 11 0.6808 0.0497
-24 15 12 0.2885 -0.0937
-24 15 13 0.1145 -0.0845
-24 15 14 -0.7934 0.1387
-24 16 0 -0.4868 0.0456
-24 16 1 -0.5780 -0.0819
-24 16 2 0.0812 0.4734
-24 16 3 0.1880 0.3727
-24 16 4 0.2836 0.0290
-24 16 5 0.1166 -0.0070
-24 16 6 0.0641 0.2621
-24 16 7 0.3853 0.0145
-24 16 8 0.1973 -0.0514
-24 16 9 0.2869 -0.0954
-24 16 10 -0.6470 0.0411
-24 16 11 -0.3796 0.2448
-24 16 12 -0.1986 -0.1855
-24 17 3 -0.1358 -0.2185
-24 17 4 -0.0624 -0.2463
-24 17 5 -0.4336 0.0916
-24 17 6 -0.3861 0.0005
-24 17 7 -0.1349 -0.3817
-24 17 8 -0.4497 -0.0788
-23 0 -11 -0.0882 0.3263
-23 0 -9 0.2039 -0.5153
-23 0 -7 -0.7226 0.6813
-23 0 -5 -1.4113 -0.5334
-23 0 -3 0.4665 0.3856
-23 0 -1 0.9242 -0.1704
-23 0 1 0.0854 -0.0893
-23 0 3 0.1998 0.3387
-23 0 5 0.1961 -0.7014
-23 0 7 -0.1732 0.7677
-23 0 9 -0.3422 -0.8406
-23 0 11 0.8150 0.7472
-23 0 13 -0.6708 -0.5277
-23 0 15 -0.5122 0.3182
-23 0 17 -0.2553 -0.0733
-23 0 19 -1.2717 -0.1899
-23 0 21 1.1913 0.3814
-23 0 23 1.3677 -0.4625
-23 1 -12 0.0682 0.2026
-23 1 -11 -0.0956 -0.3071
-23 1 -10 0.0180 -0.0764
-23 1 -9 -0.1740 -0.0245
-23 1 -8 0.5769 -0.0265
-23 1 -7 -0.4499 0.0206
-23 1 -6 0.3277 0.0118
-23 1 -5 0.1793 -0.1785
-23 1 -4 0.4616 0.0563
-23 1 -3 0.5081 0.1877
-23 1 -2 -1.1725 0.0144
-23 1 -1 0.1787 -0.3426
-23 1 0 -0.5658 0.0145
-23 1 1 -0.2392 0.2982
-23 1 2 1.4218 0.0488
-23 1 3 0.7439 -0.3269
-23 1 4 -0.3535 0.0383
-23 1 5 -0.2662 0.2161
-23 1 6 -1.0652 0.0718
-23 1 7 0.1420 -0.1268
-23 1 8 0.5483 -0.0177
-23 1 9 0.4588 0.0090
-23 1 10 -0.2352 -0.0018
-23 1 11 0.1155 0.0938
-23 1 12 0.5402 -0.0152
-23 1 13 0.2515 -0.1454
-23 1 14 0.7718 -0.0298
-23 1 15 0.1297 0.2444
-23 1 16 0.0008 0.0341
-23 1 17 0.3261 -0.2107
-23 1 18 0.7209 0.0153
-23 1 19 0.5669 0.2204
-23 1 20 -0.7424 -0.0313
-23 1 21 0.2835 -0.1813
-23 1 22 -0.2683 0.0081
-23 1 23 0.1076 -0.0215
-23 1 24 -0.7467 0.0314
-23 2 -12 0.0207 -0.0601
-23 2 -11 -0.2076 0.0867
-23 2 -10 -0.0283 0.2929
-23 2 -9 -0.0416 -0.2799
-23 2 -8 0.3991 -0.2804
-23 2 -7 -0.2027 0.3688
-23 2 -6 0.3844 0.2383
-23 2 -5 -0.7223 -0.4037
-23 2 -4 -0.5693 -0.1283
-23 2 -3 0.1037 0.2607
-23 2 -2 -0.2754 0.1278
-23 2 -1 0.8520 -0.1738
-23 2 0 -0.2851 0.0132
-23 2 1 -0.2324 -0.1127
-23 2 2 -0.3160 -0.0683
-23 2 3 -0.0137 0.1961
-23 2 4 -0.1525 0.1917
-23 2 5 -0.2157 -0.4675
-23 2 6 0.1759 -0.3369
-23 2 7 -0.1686 0.4623
-23 2 8 -0.4599 0.3302
-23 2 9 -0.2255 -0.4999
-23 2 10 -0.9214 -0.3386
-23 2 11 0.5387 0.4823
-23 2 12 -0.0364 0.2540
-23 2 13 -0.8069 -0.2711
-23 2 14 -0.3267 -0.1750
-23 2 15 -0.3544 0.1264
-23 2 16 -0.4398 0.0998
-23 2 17 -0.2198 -0.0411
-23 2 18 -0.5147 0.0036
-23 2 19 -1.1568 -0.0604
-23 2 20 -0.8728 -0.0991
-23 2 21 0.6538 0.2156
-23 2 22 -0.4911 0.1253
-23 2 23 0.8678 -0.2147
-23 2 24 0.5494 -0.1355
-23 3 -11 -0.2213 0.0380
-23 3 -10 0.4305 -0.0185
-23 3 -9 -0.0019 -0.0515
-23 3 -8 0.5798 -0.0018
-23 3 -7 -0.3029 0.1000
-23 3 -6 -0.7868 0.0810
-23 3 -5 -0.0158 0.0118
-23 3 -4 0.4345 0.0204
-23 3 -3 0.9114 -0.0287
-23 3 -2 -0.8295 0.0909
-23 3 -1 0.1399 0.0536
-23 3 0 -0.0256 -0.0219
-23 3 1 -0.8085 -0.1519
-23 3 2 1.0486 0.0275
-23 3 3 1.0191 0.1346
-23 3 4 0.4323 0.0238
-23 3 5 -0.3218 -0.0626
-23 3 6 -0.5682 0.0387
-23 3 7 0.1820 0.1041
-23 3 8 0.2011 0.0334
-23 3 9 0.7560 -0.0017
-23 3 10 0.0738 -0.0261
-23 3 11 0.2707 -0.0241
-23 3 12 0.4433 0.0010
-23 3 13 0.4308 0.0792
-23 3 14 0.6963 -0.0201
-23 3 15 0.4077 -0.1334
-23 3 16 0.2433 0.0161
-23 3 17 0.6038 0.1437
-23 3 18 0.2724 -0.0299
-23 3 19 0.5135 -0.0722
-23 3 20 0.2629 0.0017
-23 3 21 0.6894 0.0422
-23 3 22 -0.3648 0.0221
-23 3 23 -0.1213 0.0264
-23 3 24 0.1549 -0.1701
-23 4 -11 0.0170 -0.1257
-23 4 -10 -0.1118 0.0787
-23 4 -9 -0.2130 0.0790
-23 4 -8 -0.2092 -0.1124
-23 4 -7 -0.0131 -0.0410
-23 4 -6 0.1904 0.0095
-23 4 -5 -0.0974 -0.0038
-23 4 -4 -0.2809 -0.0599
-23 4 -3 -0.4944 0.0041
-23 4 -2 -0.2179 0.0101
-23 4 -1 0.8887 -0.0493
-23 4 0 0.1396 -0.0039
-23 4 1 -0.9111 0.0262
-23 4 2 -0.0503 -0.0024
-23 4 3 0.2225 -0.0224
-23 4 4 0.5204 0.0438
-23 4 5 -0.2211 0.0170
-23 4 6 0.0866 -0.1574
-23 4 7 -0.6033 -0.0992
-23 4 8 -0.2399 0.1601
-23 4 9 0.3977 0.0513
-23 4 10 -1.1581 -0.2091
-23 4 11 0.0447 -0.0129
-23 4 12 0.2625 0.1409
-23 4 13 -0.6191 -0.0353
-23 4 14 -0.4805 -0.0664
-23 4 15 -0.2122 0.0309
-23 4 16 -0.4892 0.0696
-23 4 17 -0.4312 0.0112
-23 4 18 -0.0454 -0.0307
-23 4 19 -0.7982 0.0445
-23 4 20 -0.5539 -0.0217
-23 4 21 -0.0507 -0.0138
-23 4 22 -0.4461 -0.0177
-23 4 23 0.3169 0.0203
-23 5 -11 -0.4466 0.0199
-23 5 -10 0.2406 0.0053
-23 5 -9 -0.0059 -0.0218
-23 5 -8 0.4988 -0.0384
-23 5 -7 0.6211 0.0214
-23 5 -6 -0.4717 0.0265
-23 5 -5 -0.1790 0.0899
-23 5 -4 0.2927 -0.1157
-23 5 -3 0.9682 -0.0576
-23 5 -2 -0.5345 0.1641
-23 5 -1 -0.4698 0.0856
-23 5 0 0.5260 -0.1642
-23 5 1 -0.8747 -0.0715
-23 5 2 0.6112 0.0731
-23 5 3 0.0183 0.0466
-23 5 4 -0.2783 -0.0944
-23 5 5 -0.3871 -0.0470
-23 5 6 0.0864 0.0398
-23 5 7 -0.2318 0.0387
-23 5 8 -0.2916 0.0175
-23 5 9 0.5589 -0.0156
-23 5 10 0.0729 -0.0383
-23 5 11 0.0768 -0.0063
-23 5 12 -0.1859 0.1122
-23 5 13 -0.0543 0.0205
-23 5 14 0.4648 -0.0986
-23 5 15 0.3815 -0.0090
-23 5 16 0.3832 0.1081
-23 5 17 0.1134 0.0455
-23 5 18 0.5908 -0.1168
-23 5 19 -0.1759 -0.1004
-23 5 20 0.1826 0.0879
-23 5 21 0.4717 0.0919
-23 5 22 -0.2812 -0.0332
-23 5 23 -0.5140 0.1368
-23 6 -10 0.3605 -0.0446
-23 6 -9 0.4051 0.0700
-23 6 -8 -0.3922 0.1035
-23 6 -7 -0.3450 -0.0591
-23 6 -6 -0.3553 -0.0133
-23 6 -5 -0.1111 0.1677
-23 6 -4 -0.3066 -0.0097
-23 6 -3 -0.8109 -0.0427
-23 6 -2 -0.2217 -0.0111
-23 6 -1 0.9286 0.0603
-23 6 0 0.9947 -0.0387
-23 6 1 -1.5686 0.0417
-23 6 2 -0.4445 0.0094
-23 6 3 0.8551 -0.0568
-23 6 4 1.0430 0.0214
-23 6 5 0.8680 0.1224
-23 6 6 0.7147 0.0132
-23 6 7 -0.9131 -0.1424
-23 6 8 -0.3493 0.0466
-23 6 9 1.1651 0.1373
-23 6 10 -0.4756 -0.0317
-23 6 11 -0.2508 -0.1009
-23 6 12 0.5654 0.0610
-23 6 13 0.1723 -0.0214
-23 6 14 0.0047 -0.0241
-23 6 15 0.0634 0.0480
-23 6 16 0.0106 -0.0142
-23 6 17 -0.5382 -0.0388
-23 6 18 0.3552 0.0370
-23 6 19 -0.3609 0.0508
-23 6 20 0.2024 -0.0325
-23 6 21 -0.1014 -0.0094
-23 6 22 -0.1622 -0.0581
-23 6 23 0.1550 -0.0131
-23 7 -10 -0.2074 -0.0006
-23 7 -9 -0.3431 -0.0548
-23 7 -8 -0.1870 0.0526
-23 7 -7 0.8482 -0.0874
-23 7 -6 0.2530 -0.0219
-23 7 -5 0.3048 0.1081
-23 7 -4 -0.0121 -0.0886
-23 7 -3 0.8606 -0.1369
-23 7 -2 0.0152 0.0911
-23 7 -1 -1.2819 0.0756
-23 7 0 0.2154 -0.1832
-23 7 1 -0.1331 -0.0164
-23 7 2 0.7151 0.1711
-23 7 3 0.2105 0.0432
-23 7 4 -1.4416 -0.1516
-23 7 5 -0.6883 -0.0525
-23 7 6 0.3797 0.0770
-23 7 7 -0.5276 -0.0151
-23 7 8 -0.6374 -0.0963
-23 7 9 0.4225 -0.0224
-23 7 10 0.2665 0.0176
-23 7 11 -0.3367 -0.0532
-23 7 12 -1.0297 0.0753
-23 7 13 -0.4629 0.0395
-23 7 14 -0.0744 -0.1377
-23 7 15 -0.2301 -0.0135
-23 7 16 -0.0871 0.1977
-23 7 17 -0.5429 0.0556
-23 7 18 0.7429 -0.1543
-23 7 19 0.0206 -0.0955
-23 7 20 -0.1708 0.0955
-23 7 21 -0.4714 0.0590
-23 7 22 -0.1963 -0.0506
-23 7 23 -0.3304 0.0994
-23 8 -9 1.1170 -0.0646
-23 8 -8 -0.1523 0.1281
-23 8 -7 -0.1722 -0.1256
-23 8 -6 -0.5788 0.0936
-23 8 -5 -0.2669 0.0253
-23 8 -4 -0.2969 -0.0874
-23 8 -3 -0.9448 0.0026
-23 8 -2 -0.1832 -0.0068
-23 8 -1 0.8619 0.0438
-23 8 0 1.6554 0.0110
-23 8 1 -1.1399 0.0023
-23 8 2 -1.4167 -0.0725
-23 8 3 0.8065 -0.0146
-23 8 4 0.2275 0.0538
-23 8 5 1.1827 -0.0332
-23 8 6 1.3974 -0.0564
-23 8 7 -0.7361 0.0195
-23 8 8 -0.7874 0.0844
-23 8 9 0.5159 0.0059
-23 8 10 0.3789 -0.0315
-23 8 11 -0.1909 -0.0554
-23 8 12 0.0878 0.0145
-23 8 13 0.6561 0.0784
-23 8 14 0.2130 0.0489
-23 8 15 0.6222 0.0121
-23 8 16 0.6991 -0.0548
-23 8 17 0.1661 0.0195
-23 8 18 0.2218 0.0225
-23 8 19 -0.3837 0.0486
-23 8 20 0.7652 -0.0128
-23 8 21 0.0790 -0.0133
-23 8 22 0.2659 0.0581
-23 9 -9 -0.0260 -0.1872
-23 9 -8 -0.4863 0.0846
-23 9 -7 0.4876 -0.0473
-23 9 -6 0.5568 0.0576
-23 9 -5 0.4340 0.0310
-23 9 -4 0.2011 0.1141
-23 9 -3 0.3560 -0.0278
-23 9 -2 0.4969 -0.0613
-23 9 -1 -1.2154 0.0742
-23 9 0 -1.1101 0.0699
-23 9 1 0.1733 -0.0882
-23 9 2 0.7169 -0.0362
-23 9 3 0.9963 0.1490
-23 9 4 -1.1163 0.0941
-23 9 5 -0.8629 -0.0427
-23 9 6 0.6775 -0.0272
-23 9 7 -0.3956 0.0244
-23 9 8 0.0276 -0.0680
-23 9 9 0.2584 0.0166
-23 9 10 0.7041 0.0166
-23 9 11 0.1767 -0.0213
-23 9 12 -1.1993 -0.0433
-23 9 13 0.1904 0.1175
-23 9 14 -0.2697 0.0480
-23 9 15 -0.6522 -0.1074
-23 9 16 -0.6870 -0.0903
-23 9 17 -0.5137 0.1199
-23 9 18 0.4179 0.0130
-23 9 19 0.0518 -0.1233
-23 9 20 0.4365 -0.0341
-23 9 21 -0.9235 -0.1539
-23 9 22 -0.5349 0.0533
-23 10 -9 0.6740 0.0257
-23 10 -8 0.0554 0.2372
-23 10 -7 -0.0584 -0.1115
-23 10 -6 -0.2465 0.1000
-23 10 -5 -0.7476 -0.0969
-23 10 -4 -0.1545 -0.0968
-23 10 -3 -0.6070 0.0420
-23 10 -2 -0.2980 -0.0695
-23 10 -1 0.5651 -0.0580
-23 10 0 1.4716 0.0408
-23 10 1 -0.1372 -0.0127
-23 10 2 -1.0752 -0.0395
-23 10 3 0.2144 0.0969
-23 10 4 -0.3210 0.0094
-23 10 5 0.4259 -0.1673
-23 10 6 1.5155 -0.1174
-23 10 7 -0.5538 0.1021
-23 10 8 -0.6283 0.0673
-23 10 9 -0.7272 -0.0892
-23 10 10 0.0887 -0.1005
-23 10 11 0.1492 0.0317
-23 10 12 -0.9165 -0.0913
-23 10 13 0.1512 0.0354
-23 10 14 -0.4906 0.1177
-23 10 15 0.3672 0.0553
-23 10 16 0.6797 -0.0816
-23 10 17 0.7421 0.0641
-23 10 18 0.0802 0.0168
-23 10 19 -0.8389 0.0285
-23 10 20 0.6961 0.1678
-23 10 21 0.1075 -0.0345
-23 11 -8 0.1120 -0.0209
-23 11 -7 0.0253 -0.0705
-23 11 -6 0.5780 0.0209
-23 11 -5 0.2318 -0.1022
-23 11 -4 0.5654 0.0643
-23 11 -3 0.0715 -0.0371
-23 11 -2 0.2341 -0.0890
-23 11 -1 -0.3318 0.0615
-23 11 0 -1.4489 0.1651
-23 11 1 -0.3387 -0.0757
-23 11 2 0.6586 -0.1735
-23 11 3 0.7696 0.0602
-23 11 4 -0.0412 0.1276
-23 11 5 -1.1405 0.0120
-23 11 6 0.5094 -0.0818
-23 11 7 -0.2692 0.0392
-23 11 8 0.5679 -0.0157
-23 11 9 0.1365 0.0544
-23 11 10 0.2984 -0.1341
-23 11 11 0.9138 0.0056
-23 11 12 -0.4065 0.0793
-23 11 13 0.9128 0.1146
-23 11 14 0.2857 0.0889
-23 11 15 -0.1424 -0.0167
-23 11 16 -0.6173 -0.1536
-23 11 17 -0.1188 0.0347
-23 11 18 0.5224 0.1240
-23 11 19 0.1373 -0.1630
-23 11 20 0.7495 -0.0498
-23 11 21 -0.2726 -0.3290
-23 12 -7 -0.0659 0.0190
-23 12 -6 0.1264 0.0924
-23 12 -5 -0.6508 0.0354
-23 12 -4 -0.3939 0.1044
-23 12 -3 0.1775 0.0460
-23 12 -2 0.0914 -0.0317
-23 12 -1 0.0510 0.0328
-23 12 0 1.0057 0.0435
-23 12 1 0.0254 0.0116
-23 12 2 -0.2194 -0.0009
-23 12 3 -0.3705 0.1435
-23 12 4 -0.3685 0.0158
-23 12 5 -0.1189 -0.0389
-23 12 6 1.2247 -0.0428
-23 12 7 0.0020 0.0271
-23 12 8 0.0438 0.0802
-23 12 9 -0.5731 -0.0334
-23 12 10 -0.2797 -0.1624
-23 12 11 0.3547 0.0314
-23 12 12 -0.8183 0.0560
-23 12 13 -0.5242 -0.0519
-23 12 14 -0.9286 -0.0228
-23 12 15 -0.2680 0.1247
-23 12 16 -0.1145 0.0573
-23 12 17 0.5698 -0.1158
-23 12 18 -0.1191 -0.0317
-23 12 19 -0.7425 0.0134
-23 12 20 0.0893 0.2058
-23 13 -7 -0.1336 -0.0321
-23 13 -6 0.0748 -0.1255
-23 13 -5 0.1313 -0.0474
-23 13 -4 0.5863 0.1053
-23 13 -3 -0.1270 -0.2875
-23 13 -2 -0.5413 -0.2367
-23 13 -1 -0.2149 0.0446
-23 13 0 -0.8425 0.0100
-23 13 1 -0.7528 0.0409
-23 13 2 0.2678 0.0042
-23 13 3 0.5672 -0.0359
-23 13 4 0.8652 -0.0755
-23 13 5 -0.7261 -0.0988
-23 13 6 0.1324 -0.0439
-23 13 7 -0.2587 0.0654
-23 13 8 0.1912 -0.0386
-23 13 9 -0.1789 -0.0566
-23 13 10 -0.3407 -0.1571
-23 13 11 0.2472 -0.0485
-23 13 12 -0.0066 0.1707
-23 13 13 0.6305 0.1029
-23 13 14 0.3837 -0.0227
-23 13 15 0.6653 -0.0236
-23 13 16 -0.3618 0.0881
-23 13 17 -0.1415 -0.0132
-23 13 18 0.3650 0.1109
-23 13 19 0.6659 -0.1640
-23 14 -5 0.0672 0.1086
-23 14 -4 -0.5370 0.3044
-23 14 -3 0.4536 -0.0984
-23 14 -2 0.8904 -0.0853
-23 14 -1 0.1574 0.1757
-23 14 0 0.8359 -0.0158
-23 14 1 0.4200 0.0752
-23 14 2 0.0962 0.0186
-23 14 3 -0.4237 -0.1075
-23 14 4 -0.5690 -0.0733
-23 14 5 -0.8636 0.1378
-23 14 6 0.4667 0.1703
-23 14 7 0.2861 -0.0821
-23 14 8 0.5061 0.0158
-23 14 9 0.0036 0.0694
-23 14 10 0.0662 -0.0334
-23 14 11 0.6545 -0.1392
-23 14 12 0.0750 0.0622
-23 14 13 -0.2170 0.0967
-23 14 14 -0.6991 -0.0700
-23 14 15 0.0143 -0.0300
-23 14 16 -0.4698 0.2772
-23 14 17 0.2926 -0.1817
-23 14 18 -0.1830 -0.1371
-23 15 -4 0.5816 0.4489
-23 15 -3 -0.0280 -0.2283
-23 15 -2 -1.0256 -0.3057
-23 15 -1 -0.4801 0.0388
-23 15 0 -0.6358 -0.1316
-23 15 1 -0.7240 0.1840
-23 15 2 -0.6496 0.3749
-23 15 3 -0.0784 0.0051
-23 15 4 1.2010 -0.0651
-23 15 5 0.1612 -0.0910
-23 15 6 0.6549 -0.0274
-23 15 7 -0.0419 0.0767
-23 15 8 -0.0507 -0.0602
-23 15 9 -0.2295 -0.1456
-23 15 10 -0.5073 0.0032
-23 15 11 -0.2877 0.0389
-23 15 12 -0.7759 0.0305
-23 15 13 -0.0165 0.1040
-23 15 14 -0.1423 0.1196
-23 15 15 0.6820 -0.1065
-23 15 16 -0.2287 0.1976
-23 15 17 -0.3779 -0.0745
-23 16 -3 0.0748 -0.1888
-23 16 -2 0.8171 -0.2052
-23 16 -1 0.5666 0.0775
-23 16 0 0.4722 -0.2368
-23 16 1 0.6567 -0.0105
-23 16 2 0.5881 0.0878
-23 16 3 -0.0473 -0.3260
-23 16 4 -0.0279 -0.2671
-23 16 5 -1.3343 0.0277
-23 16 6 -0.3741 0.0736
-23 16 7 -0.0302 -0.0334
-23 16 8 0.1896 -0.0441
-23 16 9 0.1629 0.0185
-23 16 10 -0.1516 0.1070
-23 16 11 1.1959 -0.1536
-23 16 12 0.4345 -0.2603
-23 16 13 0.3103 0.0443
-23 16 14 -0.1709 0.1364
-23 16 15 0.3902 -0.2558
-23 17 -1 -0.4480 0.1309
-23 17 0 -0.3427 -0.1905
-23 17 1 -0.2444 0.1252
-23 17 2 -0.6094 0.5657
-23 17 3 -1.0921 0.1601
-23 17 4 0.4415 0.0283
-23 17 5 0.3534 0.1542
-23 17 6 0.9776 0.0378
-23 17 7 0.4659 0.0766
-23 17 8 -0.0074 -0.1159
-23 17 9 0.2714 -0.0867
-23 17 10 -0.6419 0.1301
-23 17 11 0.0771 0.1488
-23 17 12 -1.0604 -0.0533
-23 18 1 -0.1045 -0.1510
-23 18 2 0.5974 0.0717
-23 18 3 0.1136 -0.2406
-23 18 4 0.5520 -0.2091
-23 18 5 -0.5298 -0.0019
-23 18 6 -0.5397 -0.3391
-23 18 7 -0.1456 -0.1200
-23 18 8 -0.3729 0.0794
-23 18 9 0.1742 0.0852
-22 0 -12 -0.1633 0.2581
-22 0 -10 0.8549 -0.2866
-22 0 -8 0.5668 0.5505
-22 0 -6 -0.3407 -0.6776
-22 0 -4 3.1421 0.7483
-22 0 -2 -0.9040 -0.6562
-22 0 0 -0.6881 0.5180
-22 0 2 1.3616 -0.2962
-22 0 4 -0.3822 -0.0371
-22 0 6 -1.3353 0.3790
-22 0 8 -0.3218 -0.6607
-22 0 10 0.4757 0.8219
-22 0 12 0.1394 -0.8303
-22 0 14 0.8183 0.7080
-22 0 16 -0.3276 -0.5350
-22 0 18 0.0047 0.3487
-22 0 20 1.4861 -0.0572
-22 0 22 -0.3785 -0.2035
-22 0 24 -1.0301 0.3569
-22 1 -13 0.0813 -0.1951
-22 1 -12 -0.0700 -0.1441
-22 1 -11 -0.1689 -0.1923
-22 1 -10 0.2639 0.2083
-22 1 -9 -1.2180 0.0404
-22 1 -8 -0.3205 -0.1388
-22 1 -7 -0.4836 0.0198
-22 1 -6 0.3622 0.1003
-22 1 -5 -0.7621 -0.0736
-22 1 -4 0.2472 0.0840
-22 1 -3 -2.0761 -0.0245
-22 1 -2 -1.0313 -0.1151
-22 1 -1 2.5102 -0.0275
-22 1 0 0.4561 0.2778
-22 1 1 -0.1599 -0.0306
-22 1 2 0.0818 -0.3707
-22 1 3 -1.7822 -0.0070
-22 1 4 -0.6802 0.2903
-22 1 5 0.4111 -0.0352
-22 1 6 0.2501 -0.3011
-22 1 7 1.2548 -0.0222
-22 1 8 -0.2389 0.2729
-22 1 9 0.3141 0.1056
-22 1 10 0.1738 -0.1277
-22 1 11 -0.2161 -0.0409
-22 1 12 -0.0366 -0.0216
-22 1 13 -0.6912 0.0462
-22 1 14 -0.2347 0.0819
-22 1 15 -0.9007 0.0015
-22 1 16 0.0331 -0.1151
-22 1 17 0.4426 -0.0175
-22 1 18 -0.1253 0.1942
-22 1 19 -1.1279 0.0115
-22 1 20 -0.3051 -0.2904
-22 1 21 0.5605 0.0223
-22 1 22 -0.2006 0.2426
-22 1 23 0.4167 -0.0032
-22 1 24 0.0799 -0.1189
-22 1 25 0.3399 -0.0464
-22 2 -13 0.3256 -0.0466
-22 2 -12 0.0331 0.2024
-22 2 -11 -0.6372 0.1019
-22 2 -10 0.8134 -0.1114
-22 2 -9 0.2951 -0.1997
-22 2 -8 0.5153 0.3220
-22 2 -7 0.5050 0.3283
-22 2 -6 -0.3957 -0.3594
-22 2 -5 -1.2159 -0.3454
-22 2 -4 1.9222 0.4920
-22 2 -3 1.4223 0.2851
-22 2 -2 -0.3342 -0.4158
-22 2 -1 -0.3701 -0.3011
-22 2 0 -0.8179 0.3454
-22 2 1 -0.3204 0.1966
-22 2 2 1.4081 -0.1485
-22 2 3 0.7829 -0.0257
-22 2 4 -0.0398 0.0419
-22 2 5 0.1665 -0.0626
-22 2 6 -0.7282 0.2480
-22 2 7 0.1157 0.2374
-22 2 8 -0.0112 -0.4068
-22 2 9 -0.3381 -0.3253
-22 2 10 0.5268 0.4616
-22 2 11 0.2702 0.3662
-22 2 12 -0.0556 -0.5494
-22 2 13 0.3561 -0.2971
-22 2 14 1.0171 0.4244
-22 2 15 -0.0140 0.2295
-22 2 16 -0.5126 -0.3211
-22 2 17 0.4774 -0.1803
-22 2 18 -0.0888 0.2094
-22 2 19 -0.3131 0.1034
-22 2 20 1.2211 -0.1149
-22 2 21 0.9465 -0.0109
-22 2 22 -0.1092 -0.1056
-22 2 23 0.0356 -0.1062
-22 2 24 -0.8203 0.1175
-22 2 25 -0.2354 0.2241
-22 3 -13 -0.1487 -0.0223
-22 3 -12 0.0031 0.1768
-22 3 -11 -0.1921 -0.0974
-22 3 -10 0.5847 -0.1189
-22 3 -9 -0.6979 -0.0003
-22 3 -8 -0.8124 0.0688
-22 3 -7 -0.9913 0.0213
-22 3 -6 0.2273 -0.1043
-22 3 -5 0.3261 -0.0861
-22 3 -4 0.8677 0.0358
-22 3 -3 -1.2233 0.0080
-22 3 -2 -1.9733 0.0081
-22 3 -1 1.4736 -0.0878
-22 3 0 0.9314 -0.0528
-22 3 1 0.2091 0.0249
-22 3 2 0.5436 0.0877
-22 3 3 -1.5565 -0.0547
-22 3 4 -1.1083 -0.1481
-22 3 5 -0.4726 -0.0146
-22 3 6 0.1080 0.0886
-22 3 7 0.6794 -0.0313
-22 3 8 -0.2748 -0.1138
-22 3 9 -0.2887 0.0403
-22 3 10 0.2825 0.0838
-22 3 11 0.1158 0.0119
-22 3 12 -0.2614 -0.0035
-22 3 13 -0.5751 0.0073
-22 3 14 -0.5393 -0.0742
-22 3 15 -0.6266 0.0213
-22 3 16 -0.2764 0.1470
-22 3 17 0.2639 0.0239
-22 3 18 -0.1527 -0.1508
-22 3 19 -0.5214 0.0327
-22 3 20 -0.1103 0.0503
-22 3 21 -0.1353 -0.0235
-22 3 22 -0.6967 -0.0044
-22 3 23 0.5328 0.0177
-22 3 24 0.4201 -0.0462
-22 4 -13 0.2065 -0.2010
-22 4 -12 0.1587 -0.0375
-22 4 -11 -1.0336 0.0339
-22 4 -10 0.0963 0.0625
-22 4 -9 0.3341 -0.0821
-22 4 -8 0.3062 -0.0282
-22 4 -7 0.8445 0.1577
-22 4 -6 0.0571 0.0546
-22 4 -5 -0.9709 -0.0859
-22 4 -4 0.1650 -0.0263
-22 4 -3 1.1464 0.1105
-22 4 -2 0.6241 0.0296
-22 4 -1 -0.3218 -0.1002
-22 4 0 -1.3086 -0.0420
-22 4 1 -0.7350 0.0922
-22 4 2 1.5124 0.0259
-22 4 3 0.7177 -0.0513
-22 4 4 -0.1942 0.0389
-22 4 5 -0.0011 -0.0157
-22 4 6 -0.1456 -0.0399
-22 4 7 0.1721 0.1271
-22 4 8 0.7879 0.0955
-22 4 9 -0.6521 -0.1752
-22 4 10 -0.0699 -0.0610
-22 4 11 0.9132 0.1704
-22 4 12 -0.4054 0.0101
-22 4 13 -0.0278 -0.1332
-22 4 14 0.9102 0.0238
-22 4 15 0.6717 0.0901
-22 4 16 -0.4040 -0.0410
-22 4 17 0.3556 -0.0731
-22 4 18 0.1099 0.0195
-22 4 19 -0.6292 0.0224
-22 4 20 0.7161 -0.0403
-22 4 21 0.7206 0.0007
-22 4 22 0.1236 0.0192
-22 4 23 0.2451 -0.0475
-22 4 24 -0.4532 -0.1155
-22 5 -13 -0.0093 0.0215
-22 5 -12 0.2666 0.1342
-22 5 -11 0.1337 0.0503
-22 5 -10 0.8620 -0.0247
-22 5 -9 0.3582 -0.0057
-22 5 -8 -0.1804 0.0517
-22 5 -7 -1.2873 0.0217
-22 5 -6 -0.6224 -0.0728
-22 5 -5 0.2927 0.0189
-22 5 -4 0.8883 0.0038
-22 5 -3 -0.3278 0.0862
-22 5 -2 -1.8065 0.0356
-22 5 -1 0.8584 -0.1318
-22 5 0 0.8128 -0.0777
-22 5 1 0.1866 0.1615
-22 5 2 0.7249 0.0885
-22 5 3 -0.7750 -0.1619
-22 5 4 -0.5457 -0.0576
-22 5 5 0.0185 0.1582
-22 5 6 -0.0344 0.0821
-22 5 7 -0.0649 -0.0805
-22 5 8 0.2593 -0.0461
-22 5 9 -0.1825 -0.0005
-22 5 10 -0.1367 0.0545
-22 5 11 0.6395 0.0255
-22 5 12 -0.1510 0.0458
-22 5 13 0.0474 -0.0905
-22 5 14 -0.2471 -0.0713
-22 5 15 -0.1838 0.1150
-22 5 16 -0.5016 0.0557
-22 5 17 -0.2398 -0.0896
-22 5 18 0.3220 -0.0293
-22 5 19 -0.5770 0.0633
-22 5 20 0.3358 0.0598
-22 5 21 -0.0628 -0.0967
-22 5 22 -0.7869 -0.0252
-22 5 23 0.2812 0.0419
-22 5 24 0.5771 -0.1580
-22 6 -12 0.3797 -0.1161
-22 6 -11 -0.7995 0.0101
-22 6 -10 -0.6926 0.0597
-22 6 -9 -0.5680 0.0420
-22 6 -8 -0.3617 -0.0586
-22 6 -7 0.5276 -0.0365
-22 6 -6 0.4716 0.0483
-22 6 -5 0.2614 -0.0007
-22 6 -4 -0.5439 -0.1454
-22 6 -3 0.4074 -0.0527
-22 6 -2 0.8277 0.0434
-22 6 -1 0.4308 0.0015
-22 6 0 -1.5683 -0.1154
-22 6 1 -1.2816 0.0019
-22 6 2 1.5518 0.0505
-22 6 3 1.1229 -0.0136
-22 6 4 -0.7853 -0.0248
-22 6 5 -0.2628 -0.0165
-22 6 6 -0.5522 -0.0965
-22 6 7 -0.6118 -0.0302
-22 6 8 0.9174 0.0953
-22 6 9 -0.0775 -0.0468
-22 6 10 -1.1222 -0.0765
-22 6 11 0.6477 0.0110
-22 6 12 -0.4933 0.0895
-22 6 13 -0.7475 -0.0569
-22 6 14 0.0118 -0.0162
-22 6 15 0.5604 0.0515
-22 6 16 -0.1243 0.0366
-22 6 17 -0.2820 -0.0670
-22 6 18 0.4714 -0.0021
-22 6 19 -0.6097 -0.0325
-22 6 20 0.1770 0.0295
-22 6 21 0.0563 0.0279
-22 6 22 -0.0358 -0.0225
-22 6 23 0.2504 0.0394
-22 6 24 -0.0701 -0.0930
-22 7 -12 0.1545 0.0040
-22 7 -11 0.0610 0.0430
-22 7 -10 0.8566 -0.0552
-22 7 -9 1.0333 0.0187
-22 7 -8 0.6162 0.0478
-22 7 -7 -0.4003 -0.0558
-22 7 -6 -1.0105 0.0216
-22 7 -5 -0.3118 0.0779
-22 7 -4 -0.0433 -0.0464
-22 7 -3 0.2684 0.0628
-22 7 -2 -1.2681 0.1383
-22 7 -1 0.5778 -0.0519
-22 7 0 0.9442 -0.0593
-22 7 1 0.1895 0.1496
-22 7 2 0.1084 0.0514
-22 7 3 -0.1966 -0.1786
-22 7 4 -0.8180 -0.0648
-22 7 5 0.7334 0.2210
-22 7 6 0.3607 0.0992
-22 7 7 -0.2333 -0.1096
-22 7 8 0.4398 -0.0188
-22 7 9 0.4532 0.1001
-22 7 10 -0.2760 0.0771
-22 7 11 0.2042 -0.0582
-22 7 12 0.3775 0.0171
-22 7 13 1.0211 -0.0218
-22 7 14 0.2950 -0.0140
-22 7 15 0.3791 0.1128
-22 7 16 0.2507 0.0287
-22 7 17 -0.1585 -0.1631
-22 7 18 0.8790 -0.0317
-22 7 19 -0.5788 0.1139
-22 7 20 0.0606 0.0667
-22 7 21 0.1797 -0.1063
-22 7 22 0.0197 -0.0770
-22 7 23 0.0821 0.0681
-22 7 24 0.2801 -0.1698
-22 8 -11 0.1535 0.0691
-22 8 -10 -0.5757 -0.0387
-22 8 -9 -0.7420 0.0290
-22 8 -8 -1.2008 -0.0056
-22 8 -7 0.4538 -0.0293
-22 8 -6 0.2826 0.0988
-22 8 -5 1.0473 -0.0948
-22 8 -4 -0.1902 -0.0379
-22 8 -3 0.0052 0.0355
-22 8 -2 0.4063 -0.0271
-22 8 -1 0.8330 -0.0541
-22 8 0 -1.2303 -0.0129
-22 8 1 -1.7490 0.0053
-22 8 2 0.6080 -0.0090
-22 8 3 1.7231 0.0527
-22 8 4 -0.2896 -0.0462
-22 8 5 0.1518 -0.0145
-22 8 6 -0.6702 -0.0074
-22 8 7 -1.1809 0.0002
-22 8 8 0.4449 -0.0654
-22 8 9 0.7077 -0.0699
-22 8 10 -0.4850 0.0432
-22 8 11 -0.4700 0.0389
-22 8 12 -0.4146 0.0406
-22 8 13 -0.4300 -0.0485
-22 8 14 -0.6068 -0.0304
-22 8 15 -0.2043 0.0428
-22 8 16 -0.4191 0.0339
-22 8 17 -0.9207 -0.0759
-22 8 18 0.2093 -0.0691
-22 8 19 -0.3348 0.0459
-22 8 20 -0.0593 0.0325
-22 8 21 -0.4805 0.0080
-22 8 22 -0.2508 -0.0985
-22 8 23 -0.1731 0.0758
-22 9 -11 -0.2771 0.1969
-22 9 -10 0.1426 -0.1099
-22 9 -9 1.0904 0.0040
-22 9 -8 0.1811 0.1446
-22 9 -7 0.4269 -0.0181
-22 9 -6 -0.6739 -0.0093
-22 9 -5 -0.8012 -0.0126
-22 9 -4 -0.9158 -0.0675
-22 9 -3 -0.1445 -0.0689
-22 9 -2 -0.4586 0.0520
-22 9 -1 0.1637 0.0441
-22 9 0 0.7990 -0.0273
-22 9 1 0.9414 -0.0640
-22 9 2 0.0640 0.0264
-22 9 3 0.1331 0.0642
-22 9 4 -1.1427 -0.0936
-22 9 5 0.1696 -0.0849
-22 9 6 0.5293 0.0655
-22 9 7 -0.2361 0.0409
-22 9 8 0.2303 -0.0573
-22 9 9 -0.1625 0.0214
-22 9 10 0.2123 0.0808
-22 9 11 -0.8371 -0.0130
-22 9 12 -0.1966 -0.0500
-22 9 13 1.2207 0.0609
-22 9 14 0.0325 -0.0318
-22 9 15 0.4180 -0.0355
-22 9 16 0.9958 0.0364
-22 9 17 0.4847 0.1017
-22 9 18 0.8910 -0.1270
-22 9 19 -0.3695 -0.0260
-22 9 20 -0.1150 0.0809
-22 9 21 -0.1941 0.0475
-22 9 22 0.4396 -0.0180
-22 9 23 0.3321 -0.0231
-22 10 -11 0.8219 0.0613
-22 10 -10 -0.2243 -0.2022
-22 10 -9 0.0900 -0.0405
-22 10 -8 -1.0373 -0.0763
-22 10 -7 0.3575 -0.0760
-22 10 -6 0.1505 0.0696
-22 10 -5 0.6790 -0.0738
-22 10 -4 0.8950 0.0483
-22 10 -3 0.2898 0.0821
-22 10 -2 -0.1047 -0.0119
-22 10 -1 0.7390 0.0160
-22 10 0 -0.5244 0.1024
-22 10 1 -1.4089 -0.0076
-22 10 2 -0.3869 -0.0319
-22 10 3 0.6413 0.0278
-22 10 4 0.5703 -0.0348
-22 10 5 0.3803 0.0039
-22 10 6 -0.2635 0.0436
-22 10 7 -1.0677 0.0556
-22 10 8 0.3215 -0.0526
-22 10 9 0.4144 -0.0348
-22 10 10 1.0578 0.0567
-22 10 11 -0.4430 0.0133
-22 10 12 -0.3968 0.0071
-22 10 13 0.6548 0.1088
-22 10 14 -0.0500 0.0467
-22 10 15 -0.1463 -0.0373
-22 10 16 -0.2243 -0.0907
-22 10 17 -0.9721 0.0180
-22 10 18 -0.2281 -0.0256
-22 10 19 0.0195 0.0285
-22 10 20 0.3590 -0.0445
-22 10 21 -0.3529 -0.0433
-22 10 22 -0.3520 -0.0763
-22 11 -10 -0.5144 -0.0409
-22 11 -9 0.5787 0.1316
-22 11 -8 -0.1121 0.1031
-22 11 -7 0.2284 0.1130
-22 11 -6 0.1549 -0.0324
-22 11 -5 -0.6233 -0.0310
-22 11 -4 -1.0111 0.0045
-22 11 -3 -0.9963 -0.0130
-22 11 -2 -0.0342 -0.0157
-22 11 -1 0.0674 -0.0195
-22 11 0 0.0440 -0.0142
-22 11 1 0.8385 -0.1173
-22 11 2 0.7151 0.0408
-22 11 3 0.0802 0.1479
-22 11 4 -0.5082 0.0069
-22 11 5 -0.3800 -0.1950
-22 11 6 0.5389 -0.0161
-22 11 7 -0.1250 0.0804
-22 11 8 0.4958 -0.0255
-22 11 9 -0.8577 -0.0844
-22 11 10 0.5640 -0.0146
-22 11 11 -0.7505 0.1066
-22 11 12 -1.0549 0.0459
-22 11 13 0.1766 0.0193
-22 11 14 -0.5047 -0.1015
-22 11 15 -0.2452 -0.0923
-22 11 16 0.7097 -0.0219
-22 11 17 0.6063 0.1564
-22 11 18 0.5584 -0.0640
-22 11 19 -0.4408 -0.0748
-22 11 20 -0.4823 0.0255
-22 11 21 -0.3975 0.0387
-22 11 22 -0.2065 0.1487
-22 12 -9 0.4377 0.0565
-22 12 -8 0.0530 -0.0937
-22 12 -7 0.0131 -0.0056
-22 12 -6 -0.0906 -0.0701
-22 12 -5 -0.3500 -0.1128
-22 12 -4 1.1257 0.0026
-22 12 -3 1.0076 0.0228
-22 12 -2 -0.7052 -0.0345
-22 12 -1 0.0193 -0.0061
-22 12 0 0.0397 0.0922
-22 12 1 -0.7845 -0.0327
-22 12 2 0.0434 -0.0350
-22 12 3 -0.4957 -0.0406
-22 12 4 0.5923 -0.0638
-22 12 5 0.4609 -0.0316
-22 12 6 0.1627 -0.0445
-22 12 7 -0.8194 0.0523
-22 12 8 -0.0218 0.0754
-22 12 9 -0.6710 -0.0732
-22 12 10 0.9768 0.0090
-22 12 11 0.0241 0.0659
-22 12 12 -0.2423 0.0277
-22 12 13 0.5960 0.0033
-22 12 14 0.6346 0.0812
-22 12 15 0.1720 0.0350
-22 12 16 0.3329 -0.1281
-22 12 17 -0.3368 -0.0555
-22 12 18 -0.4032 0.1199
-22 12 19 0.3194 0.0294
-22 12 20 0.4884 -0.1549
-22 12 21 0.2642 -0.0238
-22 13 -9 -0.1978 0.2571
-22 13 -8 -0.0427 -0.0802
-22 13 -7 -0.1931 0.0238
-22 13 -6 0.5365 -0.0717
-22 13 -5 0.3018 0.0470
-22 13 -4 -0.3731 -0.0214
-22 13 -3 -1.0947 0.0008
-22 13 -2 0.0235 0.1196
-22 13 -1 0.5454 0.0499
-22 13 0 0.1305 -0.0041
-22 13 1 0.2123 -0.0214
-22 13 2 0.8358 0.0551
-22 13 3 0.1229 0.0767
-22 13 4 -0.3209 0.0452
-22 13 5 -0.5596 -0.0339
-22 13 6 0.1507 0.0925
-22 13 7 -0.2192 0.0231
-22 13 8 0.9004 -0.0255
-22 13 9 -0.3789 -0.1027
-22 13 10 0.8011 -0.0115
-22 13 11 0.0299 0.1180
-22 13 12 -0.3712 0.1154
-22 13 13 -0.4428 -0.0104
-22 13 14 -0.4005 -0.0788
-22 13 15 -0.3816 -0.0044
-22 13 16 0.0245 0.0176
-22 13 17 0.5402 -0.0397
-22 13 18 0.3403 -0.0742
-22 13 19 -0.0295 0.0655
-22 13 20 -0.7408 0.0314
-22 14 -8 0.6072 -0.0257
-22 14 -7 0.0580 0.0947
-22 14 -6 -0.0872 0.0258
-22 14 -5 -0.7966 0.0541
-22 14 -4 0.2689 -0.1189
-22 14 -3 1.3812 -0.1042
-22 14 -2 -0.8615 0.0402
-22 14 -1 -0.8530 -0.0343
-22 14 0 -0.3184 -0.0100
-22 14 1 -0.7315 0.0084
-22 14 2 0.1037 -0.0682
-22 14 3 -0.4241 -0.0657
-22 14 4 0.0105 -0.0536
-22 14 5 0.6158 -0.0520
-22 14 6 1.1678 -0.1075
-22 14 7 -0.2275 -0.0473
-22 14 8 -0.1987 0.0989
-22 14 9 -1.2480 -0.0944
-22 14 10 0.0554 -0.0651
-22 14 11 -0.2158 0.1540
-22 14 12 -0.3675 0.1820
-22 14 13 -0.1430 -0.0830
-22 14 14 0.3606 -0.1083
-22 14 15 0.1199 0.0556
-22 14 16 -0.1580 0.0525
-22 14 17 0.1659 -0.1539
-22 14 18 -0.3146 0.0120
-22 14 19 0.1243 0.1007
-22 15 -7 -0.3445 -0.1040
-22 15 -5 0.7415 0.1662
-22 15 -4 0.2163 -0.1398
-22 15 -3 -0.6855 -0.2891
-22 15 -2 -0.3669 0.1381
-22 15 -1 0.8004 0.1447
-22 15 0 0.5845 0.0283
-22 15 1 0.3196 0.0846
-22 15 2 0.5519 -0.0746
-22 15 3 0.7450 -0.1264
-22 15 4 0.0739 0.0373
-22 15 5 -0.7588 0.0929
-22 15 6 -0.3395 0.1566
-22 15 7 -0.8778 -0.0251
-22 15 8 0.5506 -0.0469
-22 15 9 0.0181 0.0223
-22 15 10 0.6365 0.0020
-22 15 11 0.5696 0.0502
-22 15 12 0.3120 -0.0267
-22 15 13 0.2318 -0.0373
-22 15 14 -0.0523 -0.0271
-22 15 15 0.0876 0.0143
-22 15 16 -0.2193 0.0593
-22 15 17 0.5802 -0.0888
-22 15 18 0.2480 -0.1282
-22 16 -4 -0.3876 -0.0061
-22 16 -3 1.1141 -0.3457
-22 16 -2 -0.2474 0.1156
-22 16 -1 -0.6328 0.0487
-22 16 0 -0.7139 0.0194
-22 16 1 -0.5454 0.1954
-22 16 2 -0.3415 -0.0034
-22 16 3 -0.5338 -0.0684
-22 16 4 -0.3436 0.0026
-22 16 5 0.0467 -0.0105
-22 16 6 1.6121 0.0037
-22 16 7 0.4951 0.0150
-22 16 8 0.1606 -0.1071
-22 16 9 -0.6232 -0.0101
-22 16 10 -0.3888 -0.0434
-22 16 11 -0.1178 0.1062
-22 16 12 -0.9446 0.2039
-22 16 13 -0.3618 0.1235
-22 16 14 -0.0315 -0.0255
-22 16 15 -0.0342 -0.0658
-22 16 16 -0.7519 0.1227
-22 16 17 -0.0469 -0.0599
-22 17 -4 0.4164 -0.0677
-22 17 -3 -0.2752 -0.5231
-22 17 -2 -0.7845 0.0790
-22 17 -1 0.3364 0.0505
-22 17 0 0.4544 -0.0977
-22 17 1 0.1939 0.1623
-22 17 2 -0.0117 -0.1024
-22 17 3 0.7196 -0.3849
-22 17 4 0.9082 -0.0914
-22 17 5 -0.3272 0.1460
-22 17 6 -0.2646 0.0669
-22 17 7 -0.8846 -0.1159
-22 17 8 -0.3073 -0.1590
-22 17 9 -0.0461 0.2761
-22 17 10 -0.0288 0.0680
-22 17 11 0.8138 -0.1014
-22 17 12 0.1572 -0.1322
-22 17 13 0.6124 -0.0961
-22 17 14 0.3005 -0.0298
-22 17 15 0.2672 -0.1153
-22 18 -2 0.2233 0.0876
-22 18 -1 0.0406 0.0198
-22 18 0 -0.5343 -0.0057
-22 18 1 0.1208 0.3933
-22 18 2 -0.0978 0.1943
-22 18 3 -0.5274 -0.0321
-22 18 4 -0.1150 0.0644
-22 18 5 -0.3624 0.0113
-22 18 6 0.5318 0.0273
-22 18 7 0.5500 0.2641
-22 18 8 0.2964 -0.1319
-22 18 9 0.2137 -0.0021
-22 18 10 -0.3208 -0.0301
-22 18 11 0.1642 -0.0737
-22 18 12 -0.8971 0.1550
-22 18 13 -0.4522 0.1885
-22 19 0 0.1655 -0.2640
-22 19 1 0.0602 0.1189
-22 19 2 -0.6356 0.0058
-22 19 3 -0.0242 -0.3859
-22 19 4 0.7130 -0.1903
-22 19 5 0.1904 0.0327
-22 19 6 0.0988 -0.0671
-22 19 7 -0.0606 -0.1220
-22 19 8 -0.5840 -0.2733
-22 19 9 -0.1568 0.2793
-22 19 11 0.4302 -0.1602
-22 20 4 0.3345 0.1329
-22 20 5 -0.0134 0.0876
-22 20 6 -0.3256 -0.0588
-21 0 -13 0.0182 -0.4016
-21 0 -11 0.8191 0.0454
-21 0 -9 -0.7890 0.1030
-21 0 -7 -0.9453 -0.4004
-21 0 -5 1.9303 0.6184
-21 0 -3 -4.0952 -0.8135
-21 0 -1 0.6191 0.8609
-21 0 1 0.9415 -0.7606
-21 0 3 -2.4098 0.6663
-21 0 5 0.1147 -0.2926
-21 0 9 0.6685 0.3793
-21 0 11 -0.2838 -0.6427
-21 0 13 -0.4449 0.8017
-21 0 15 -1.0628 -0.7737
-21 0 17 1.4955 0.7045
-21 0 19 0.2796 -0.5800
-21 0 21 -1.1303 0.2985
-21 0 23 -0.1197 -0.0063
-21 0 25 0.3145 -0.1835
-21 1 -14 -0.1879 0.0266
-21 1 -13 0.2488 0.0554
-21 1 -12 -0.1652 0.1531
-21 1 -11 0.1090 0.2689
-21 1 -10 -0.8435 0.0870
-21 1 -9 -0.5011 -0.1796
-21 1 -8 1.3877 -0.0313
-21 1 -7 0.4255 0.2578
-21 1 -6 -0.1299 -0.0333
-21 1 -5 -0.1120 -0.2268
-21 1 -4 0.0923 0.0238
-21 1 -3 -0.9250 0.0774
-21 1 -2 4.0748 -0.0224
-21 1 -1 1.3208 0.0611
-21 1 0 -2.8707 -0.0438
-21 1 1 -0.6953 -0.1553
-21 1 2 0.4127 0.0133
-21 1 3 0.1460 0.2790
-21 1 4 1.8927 -0.0609
-21 1 5 0.3548 -0.2720
-21 1 6 -0.9489 -0.0098
-21 1 7 -0.0829 0.3360
-21 1 8 -1.0124 -0.0213
-21 1 9 0.1665 -0.3555
-21 1 10 -0.5142 -0.1138
-21 1 11 -0.3498 0.2428
-21 1 12 0.0331 0.0374
-21 1 13 0.0047 -0.1054
-21 1 14 0.7034 -0.0463
-21 1 15 0.2307 0.0147
-21 1 16 -0.0718 0.0252
-21 1 17 -0.1508 -0.0391
-21 1 18 -0.8252 -0.0071
-21 1 19 -0.5829 -0.1422
-21 1 20 1.1394 -0.0236
-21 1 21 0.0557 0.2758
-21 1 22 -0.0529 0.0088
-21 1 23 0.0743 -0.2741
-21 1 24 -0.6681 0.0073
-21 1 25 -0.2378 0.2234
-21 1 26 0.2226 0.0597
-21 2 -14 -0.0350 0.1232
-21 2 -13 -0.2090 -0.1802
-21 2 -12 -0.6025 -0.1135
-21 2 -11 0.3411 0.0031
-21 2 -10 0.7284 -0.0319
-21 2 -9 -0.9686 0.0540
-21 2 -8 0.2375 0.0798
-21 2 -7 -0.5893 -0.1933
-21 2 -6 -1.2638 -0.2355
-21 2 -5 1.5845 0.3373
-21 2 -4 2.1095 0.3482
-21 2 -3 -2.7842 -0.4653
-21 2 -2 -1.5333 -0.4097
-21 2 -1 0.2828 0.5716
-21 2 0 0.1359 0.3640
-21 2 1 1.0547 -0.4774
-21 2 2 0.7115 -0.3248
-21 2 3 -2.3495 0.4279
-21 2 4 -0.8286 0.1726
-21 2 5 -0.2335 -0.2186
-21 2 6 -0.2144 -0.0596
-21 2 7 1.7145 0.0400
-21 2 8 -0.2855 -0.0529
-21 2 9 0.1279 0.2608
-21 2 10 0.5463 0.2277
-21 2 11 -0.2826 -0.3709
-21 2 12 0.1709 -0.3176
-21 2 13 -0.1014 0.5506
-21 2 14 -0.7879 0.3257
-21 2 15 -1.1782 -0.5400
-21 2 16 0.2027 -0.2761
-21 2 17 1.4420 0.4632
-21 2 18 0.0991 0.2687
-21 2 19 0.3108 -0.3579
-21 2 20 1.2899 -0.2301
-21 2 21 -0.5720 0.2172
-21 2 22 -0.7000 0.1167
-21 2 23 -0.1491 -0.0468
-21 2 24 0.2337 0.0203
-21 2 25 0.4120 -0.0169
-21 3 -14 0.1066 -0.1216
-21 3 -13 0.3461 0.0177
-21 3 -12 0.1020 -0.0067
-21 3 -11 0.0447 -0.1192
-21 3 -10 -0.1281 0.0302
-21 3 -9 -0.9376 0.1029
-21 3 -8 0.6582 -0.0039
-21 3 -7 1.1054 -0.0768
-21 3 -6 0.1041 -0.0470
-21 3 -5 -0.0211 0.0565
-21 3 -4 -0.0344 0.0052
-21 3 -3 -2.2275 -0.0257
-21 3 -2 2.0775 -0.0578
-21 3 -1 2.6508 0.0412
-21 3 0 -1.4753 0.0209
-21 3 1 -1.1288 0.0202
-21 3 2 -0.3311 -0.0332
-21 3 3 -0.1345 -0.0485
-21 3 4 1.9043 0.0181
-21 3 5 0.9251 0.1061
-21 3 6 -0.1213 -0.0243
-21 3 7 0.1484 -0.1206
-21 3 8 -0.5685 0.0019
-21 3 9 0.2013 0.1137
-21 3 10 0.2754 -0.0549
-21 3 11 -0.4208 -0.1228
-21 3 12 -0.4474 -0.0124
-21 3 13 0.3630 0.0351
-21 3 14 0.4443 0.0193
-21 3 15 0.8537 0.0166
-21 3 16 0.1243 -0.0067
-21 3 17 0.0999 -0.0605
-21 3 18 -0.5865 -0.0201
-21 3 19 -1.1637 0.0721
-21 3 20 0.4158 -0.0553
-21 3 21 -0.1228 -0.0147
-21 3 22 -0.1065 0.0926
-21 3 23 0.4204 0.0102
-21 3 24 -0.5934 -0.0276
-21 3 25 -0.6553 0.0804
-21 4 -14 0.0135 0.1047
-21 4 -13 -0.3640 0.1647
-21 4 -12 -0.5592 0.0691
-21 4 -11 -0.3308 0.0092
-21 4 -10 1.2627 0.0505
-21 4 -9 -0.3659 0.0031
-21 4 -8 -0.1487 0.0862
-21 4 -7 -0.2496 0.0303
-21 4 -6 -1.3016 -0.1072
-21 4 -5 0.4048 -0.0539
-21 4 -4 2.1374 0.1148
-21 4 -3 -0.5033 0.0734
-21 4 -2 -1.5375 -0.1748
-21 4 -1 -0.2256 -0.0563
-21 4 0 -0.1227 0.1402
-21 4 1 1.3376 0.0915
-21 4 2 0.9591 -0.1442
-21 4 3 -1.9995 -0.0226
-21 4 4 -1.0259 0.1072
-21 4 5 -0.1972 -0.0229
-21 4 6 -0.5033 -0.0145
-21 4 7 0.9234 0.0481
-21 4 8 -0.2901 -0.0022
-21 4 9 -0.8460 -0.0730
-21 4 10 0.7708 0.0906
-21 4 11 0.3154 0.0673
-21 4 12 -0.8182 -0.1172
-21 4 13 0.5813 -0.0214
-21 4 14 -0.6864 0.1194
-21 4 15 -1.0722 -0.0007
-21 4 16 -0.8931 -0.1531
-21 4 17 0.5649 0.0197
-21 4 18 0.2902 0.0871
-21 4 19 0.0875 -0.0552
-21 4 20 1.2567 -0.0802
-21 4 21 0.0813 0.0120
-21 4 22 -0.6176 0.0549
-21 4 23 -0.1035 -0.0434
-21 4 24 0.0600 -0.0403
-21 4 25 0.3195 0.0749
-21 5 -14 0.1103 -0.1160
-21 5 -13 0.2328 0.0139
-21 5 -12 0.1242 -0.0493
-21 5 -11 -0.1077 -0.1335
-21 5 -10 0.0692 -0.0148
-21 5 -9 -0.9105 0.0093
-21 5 -8 -0.5988 -0.0008
-21 5 -7 0.4901 -0.1040
-21 5 -6 0.6827 0.0221
-21 5 -5 0.3600 0.0722
-21 5 -4 0.4406 -0.0856
-21 5 -3 -1.8272 -0.0268
-21 5 -2 -0.0777 -0.0220
-21 5 -1 2.2576 -0.0178
-21 5 0 -0.5825 0.0825
-21 5 1 -0.2033 0.0802
-21 5 2 -0.3481 -0.1332
-21 5 3 -0.4970 -0.0764
-21 5 4 0.9485 0.1825
-21 5 5 1.1577 0.0526
-21 5 6 0.0779 -0.1417
-21 5 7 0.1549 -0.1068
-21 5 8 -0.1446 0.1037
-21 5 9 -0.2409 0.0633
-21 5 10 0.2615 -0.0466
-21 5 11 0.3198 -0.0341
-21 5 12 -1.1095 0.0490
-21 5 13 0.4798 -0.0310
-21 5 14 -0.0170 0.0133
-21 5 15 1.0104 0.0753
-21 5 16 0.3510 -0.0625
-21 5 17 0.5191 0.0117
-21 5 18 0.2987 0.0732
-21 5 19 -0.8755 -0.0238
-21 5 20 0.1660 -0.0336
-21 5 21 -0.2036 0.0032
-21 5 22 -0.2024 0.0989
-21 5 23 0.6706 -0.0021
-21 5 24 0.0058 -0.0100
-21 5 25 -0.6386 0.1861
-21 6 -14 -0.0869 -0.1568
-21 6 -13 -0.0858 0.0759
-21 6 -12 -0.3057 0.0884
-21 6 -11 -0.9481 0.0698
-21 6 -10 0.9984 0.0144
-21 6 -9 0.7343 -0.0633
-21 6 -8 0.3586 0.0078
-21 6 -7 -0.2015 0.0102
-21 6 -6 -0.3805 0.0187
-21 6 -5 -0.3982 -0.0154
-21 6 -4 0.2535 -0.0032
-21 6 -3 0.6878 0.0619
-21 6 -2 -0.6822 0.0583
-21 6 -1 0.0505 -0.0815
-21 6 0 -0.8604 -0.0279
-21 6 1 1.1727 0.1315
-21 6 2 0.8394 0.0008
-21 6 3 -1.4483 -0.1119
-21 6 4 -1.4399 0.0225
-21 6 5 0.1165 0.0422
-21 6 6 -0.4231 0.0142
-21 6 7 0.5693 0.0189
-21 6 8 0.5076 0.0292
-21 6 9 -0.7991 -0.0558
-21 6 10 0.3339 -0.0171
-21 6 11 1.2649 0.0710
-21 6 12 -1.1927 -0.0194
-21 6 13 0.8462 -0.1010
-21 6 14 0.3406 0.0019
-21 6 15 -0.3648 0.1015
-21 6 16 -1.1636 -0.0713
-21 6 17 -0.5065 -0.1114
-21 6 18 0.3397 0.0544
-21 6 19 -0.2938 -0.0311
-21 6 20 0.4932 0.0021
-21 6 21 0.1987 -0.0588
-21 6 22 -0.2697 -0.0017
-21 6 23 -0.0482 -0.0093
-21 6 24 -0.0498 -0.0617
-21 6 25 -0.2467 0.0319
-21 7 -13 0.1581 0.0578
-21 7 -12 0.3225 -0.0764
-21 7 -11 0.2246 0.0016
-21 7 -10 0.2456 0.0235
-21 7 -9 -0.7724 0.0803
-21 7 -8 -1.2298 -0.0123
-21 7 -7 -0.4906 -0.0965
-21 7 -6 0.4526 0.0847
-21 7 -5 0.6495 0.0494
-21 7 -4 0.7605 -0.1052
-21 7 -3 -0.0385 -0.0458
-21 7 -2 -0.9404 0.0349
-21 7 -1 1.1232 -0.0694
-21 7 0 -0.6335 -0.0061
-21 7 1 0.1561 0.0696
-21 7 2 0.1941 -0.0775
-21 7 3 0.0017 -0.0540
-21 7 4 0.0993 0.1445
-21 7 5 1.3515 0.0853
-21 7 6 0.2513 -0.1641
-21 7 7 -0.2082 -0.1209
-21 7 8 -0.1514 0.1195
-21 7 9 -0.5384 0.1078
-21 7 10 -0.5243 -0.1018
-21 7 11 0.4098 -0.0639
-21 7 12 -0.7511 0.1437
-21 7 13 -0.1212 0.0410
-21 7 14 -0.5237 -0.0887
-21 7 15 0.2782 0.0171
-21 7 16 0.0851 -0.0078
-21 7 17 0.0916 -0.0427
-21 7 18 0.5231 0.0860
-21 7 19 -0.4542 0.0309
-21 7 20 0.0884 -0.0229
-21 7 21 -0.0174 -0.0119
-21 7 22 -0.0944 0.0738
-21 7 23 0.2380 0.0270
-21 7 24 0.4726 -0.0096
-21 7 25 -0.2895 0.2259
-21 8 -13 0.2233 0.0024
-21 8 -12 0.0476 -0.0033
-21 8 -11 -1.3448 0.1563
-21 8 -10 -0.0903 -0.0608
-21 8 -9 0.7617 -0.0438
-21 8 -8 0.8652 -0.0479
-21 8 -7 0.2388 0.0145
-21 8 -6 -0.2566 -0.0315
-21 8 -5 -0.2214 -0.0443
-21 8 -4 -1.2997 0.0996
-21 8 -3 0.0011 -0.0389
-21 8 -2 -0.1157 -0.0367
-21 8 -1 0.7985 0.0478
-21 8 0 -0.8957 0.0730
-21 8 1 0.6557 -0.0058
-21 8 2 0.9459 -0.0586
-21 8 3 -0.3282 -0.0196
-21 8 4 -1.7052 0.0155
-21 8 5 -0.6099 0.0568
-21 8 6 -0.3546 -0.0143
-21 8 7 0.1575 -0.0127
-21 8 8 0.9216 -0.0166
-21 8 9 -0.1763 0.0832
-21 8 10 -0.1885 0.0378
-21 8 11 0.8553 -0.0632
-21 8 12 -0.1521 -0.1033
-21 8 13 0.5969 0.0174
-21 8 14 0.7049 0.0674
-21 8 15 0.2610 0.0123
-21 8 16 -0.1848 -0.0771
-21 8 17 -0.1802 -0.0760
-21 8 18 0.4190 0.1015
-21 8 19 -0.3643 0.0258
-21 8 20 0.0249 -0.0655
-21 8 21 0.1770 -0.0950
-21 8 22 0.2037 -0.0022
-21 8 23 0.0559 0.0456
-21 8 24 0.1839 -0.0756
-21 9 -12 0.4487 -0.0731
-21 9 -11 0.7490 -0.0493
-21 9 -10 0.4527 -0.1577
-21 9 -9 -0.2717 0.1322
-21 9 -8 -1.0803 0.0198
-21 9 -7 -0.1609 -0.0929
-21 9 -6 -0.2255 -0.0053
-21 9 -5 0.2930 0.0242
-21 9 -4 0.7489 0.0112
-21 9 -3 1.5477 0.0020
-21 9 -2 0.0760 0.0509
-21 9 -1 0.2205 0.0234
-21 9 0 -0.6479 -0.0556
-21 9 1 -0.3175 -0.0207
-21 9 2 -0.0927 0.0466
-21 9 3 0.0977 0.0344
-21 9 4 -0.1175 -0.0733
-21 9 5 0.8544 0.0693
-21 9 6 0.7829 0.0654
-21 9 7 -0.0033 -0.1197
-21 9 8 -0.0704 -0.0649
-21 9 9 -0.3857 0.1328
-21 9 10 -0.4120 0.0676
-21 9 11 -0.3418 -0.1036
-21 9 12 0.2525 -0.0040
-21 9 13 -0.0589 0.0982
-21 9 14 -0.4621 -0.0318
-21 9 15 -0.1159 -0.0456
-21 9 16 -0.2921 0.0363
-21 9 17 -0.5215 -0.0650
-21 9 18 -0.1838 -0.0999
-21 9 19 -0.4803 0.1311
-21 9 20 0.1626 0.0642
-21 9 21 0.0515 -0.0434
-21 9 22 -0.0100 -0.0344
-21 9 23 -0.0546 0.0362
-21 9 24 0.2689 0.0814
-21 10 -12 0.1826 0.0593
-21 10 -11 -0.9565 0.0393
-21 10 -10 -0.8171 -0.0931
-21 10 -9 0.1954 0.1511
-21 10 -8 0.4232 -0.0161
-21 10 -7 0.6187 0.0906
-21 10 -6 -0.3992 -0.0053
-21 10 -5 0.1514 -0.0787
-21 10 -4 -0.9616 0.0433
-21 10 -3 -1.5235 -0.0159
-21 10 -2 -0.6363 -0.0747
-21 10 -1 0.8960 0.0056
-21 10 0 -0.5264 0.0241
-21 10 1 0.1736 -0.0983
-21 10 2 0.9492 -0.0365
-21 10 3 0.5618 0.0360
-21 10 4 -0.4049 0.0203
-21 10 5 -1.2583 -0.0277
-21 10 6 -0.1994 -0.0292
-21 10 7 -0.0654 0.0163
-21 10 8 0.5073 0.0119
-21 10 9 0.0382 0.0642
-21 10 10 -0.1943 0.0094
-21 10 11 -0.3230 -0.0632
-21 10 12 0.4650 -0.0270
-21 10 13 0.2737 0.0654
-21 10 14 0.1384 -0.0006
-21 10 15 0.0856 -0.1115
-21 10 16 0.3074 -0.0059
-21 10 17 0.2278 0.0678
-21 10 18 0.7685 0.0091
-21 10 19 -0.2146 -0.0063
-21 10 20 -0.1830 0.0037
-21 10 21 -0.1438 -0.0506
-21 10 22 0.1670 -0.0167
-21 10 23 0.3207 0.0228
-21 11 -11 0.6703 -0.0472
-21 11 -10 0.4248 -0.2049
-21 11 -9 0.3542 0.0539
-21 11 -8 -0.4343 -0.0500
-21 11 -7 0.4259 -0.0224
-21 11 -6 -0.4201 -0.1010
-21 11 -5 -0.7018 -0.0112
-21 11 -4 -0.0333 0.0313
-21 11 -3 1.7608 0.0488
-21 11 -2 1.4435 0.0006
-21 11 -1 0.1526 0.0463
-21 11 0 -0.2696 0.0719
-21 11 1 -0.3860 -0.0032
-21 11 2 -0.0226 0.0194
-21 11 3 -0.4411 0.0023
-21 11 4 0.0100 -0.0610
-21 11 5 -0.2859 0.0115
-21 11 6 0.5091 0.1411
-21 11 7 0.4926 -0.0402
-21 11 8 -0.0831 -0.0474
-21 11 9 -0.3068 0.0328
-21 11 10 -0.0383 0.1066
-21 11 11 -0.8811 -0.0032
-21 11 12 0.4613 -0.0491
-21 11 13 0.1914 -0.0641
-21 11 14 0.3692 0.0115
-21 11 15 -0.0072 -0.0296
-21 11 16 -0.0878 0.0099
-21 11 17 -0.7265 -0.0013
-21 11 18 -0.4447 -0.0857
-21 11 19 -0.7309 0.0398
-21 11 20 0.1891 0.0016
-21 11 21 0.4973 0.0172
-21 11 22 -0.1720 0.0449
-21 11 23 0.4055 -0.1056
-21 12 -11 -0.4936 -0.1901
-21 12 -10 -0.5825 -0.1768
-21 12 -9 -0.1432 0.1620
-21 12 -8 -0.2673 -0.0382
-21 12 -7 0.2243 0.0599
-21 12 -6 -0.3172 -0.0958
-21 12 -5 0.6088 0.0226
-21 12 -4 0.5613 0.0807
-21 12 -3 -1.6827 -0.0053
-21 12 -2 -1.4322 -0.0732
-21 12 -1 0.6315 -0.0021
-21 12 0 -0.0570 0.0327
-21 12 1 -0.1048 -0.1307
-21 12 2 0.7071 -0.0092
-21 12 3 -0.0005 0.0533
-21 12 4 0.7938 0.0697
-21 12 5 -0.6510 -0.0893
-21 12 6 -0.3143 -0.0536
-21 12 7 -0.0478 0.0558
-21 12 8 0.0168 0.0270
-21 12 9 0.3121 -0.0410
-21 12 10 0.3954 0.0030
-21 12 11 -0.5690 -0.0086
-21 12 12 0.5762 0.0542
-21 12 13 -0.1479 0.0040
-21 12 14 0.2507 0.0281
-21 12 15 -0.3114 -0.0899
-21 12 16 0.4483 -0.0060
-21 12 17 0.0125 0.1044
-21 12 18 0.7409 0.0420
-21 12 19 0.1715 -0.1097
-21 12 20 -0.1921 0.0170
-21 12 21 -0.1103 0.0916
-21 12 22 -0.4343 -0.0062
-21 13 -10 0.0724 0.0704
-21 13 -9 0.6925 0.0807
-21 13 -8 0.3158 -0.0591
-21 13 -7 0.8018 0.0834
-21 13 -6 -0.1452 -0.1109
-21 13 -5 -0.8765 0.0214
-21 13 -4 -1.1224 0.0213
-21 13 -3 0.6795 0.0599
-21 13 -2 1.4712 -0.0330
-21 13 -1 0.3574 -0.0645
-21 13 0 -0.2019 0.0392
-21 13 1 -0.5703 0.0525
-21 13 2 0.4377 -0.0169
-21 13 3 -0.6270 -0.0888
-21 13 4 -0.0109 -0.0512
-21 13 5 -0.4084 0.0078
-21 13 6 -0.0509 0.0747
-21 13 7 0.8184 -0.0112
-21 13 8 0.0369 0.0548
-21 13 9 -0.3884 0.0126
-21 13 10 0.0114 0.0821
-21 13 11 -1.2310 -0.0061
-21 13 12 0.2055 0.0252
-21 13 13 -0.4186 -0.1104
-21 13 14 0.8425 -0.0530
-21 13 15 -0.0978 -0.0876
-21 13 16 0.0564 -0.0566
-21 13 17 -0.6006 -0.0063
-21 13 18 -0.4854 0.0331
-21 13 19 -0.4642 0.0405
-21 13 20 -0.5678 -0.2110
-21 13 21 0.5516 0.0296
-21 14 -9 0.0665 -0.0383
-21 14 -8 -0.5479 -0.1879
-21 14 -7 -0.1528 0.0307
-21 14 -6 -0.5687 -0.2122
-21 14 -5 0.3795 -0.0339
-21 14 -4 1.3179 0.0832
-21 14 -3 -0.5969 0.0951
-21 14 -2 -1.7976 -0.0559
-21 14 -1 0.3091 -0.0086
-21 14 0 0.3952 0.1059
-21 14 1 0.2861 -0.0077
-21 14 2 0.8468 -0.0095
-21 14 3 -0.3615 0.0287
-21 14 4 0.8545 0.0691
-21 14 5 0.3708 0.0280
-21 14 6 -0.5590 0.0173
-21 14 7 -0.6811 0.0342
-21 14 8 -0.3294 -0.0378
-21 14 9 0.0994 -0.0884
-21 14 10 0.9321 0.0688
-21 14 11 -0.3461 0.0730
-21 14 12 0.7063 -0.0269
-21 14 13 -0.2813 -0.1248
-21 14 14 0.5108 0.0447
-21 14 15 -0.3769 0.1268
-21 14 16 0.4606 0.0257
-21 14 17 0.5557 -0.0187
-21 14 18 0.1155 0.0413
-21 14 19 0.2819 0.0936
-21 14 20 0.0959 -0.1072
-21 15 -8 0.3103 -0.0412
-21 15 -7 0.8194 0.1303
-21 15 -6 0.1496 -0.0814
-21 15 -5 0.0144 0.0572
-21 15 -4 -1.0835 -0.0745
-21 15 -3 -0.2079 0.0749
-21 15 -2 0.6465 0.0680
-21 15 -1 0.8088 -0.0670
-21 15 0 -0.0994 -0.0929
-21 15 1 -0.6939 -0.0450
-21 15 2 0.3810 -0.0564
-21 15 3 -0.8713 -0.0086
-21 15 4 -0.5636 -0.0348
-21 15 5 -0.1608 -0.0570
-21 15 6 0.0298 -0.0567
-21 15 7 0.5310 0.0027
-21 15 8 0.5809 0.0636
-21 15 9 -0.2583 0.0016
-21 15 10 0.4008 0.0726
-21 15 11 -0.9717 0.0446
-21 15 12 -0.1255 -0.0546
-21 15 13 -0.5032 -0.0089
-21 15 14 0.4727 -0.0161
-21 15 15 -0.0943 -0.1065
-21 15 16 -0.1080 -0.1063
-21 15 17 -0.0638 -0.0070
-21 15 18 -0.6597 -0.0988
-21 15 19 0.1367 0.1872
-21 16 -6 -0.3719 -0.0856
-21 16 -5 -0.3217 -0.0549
-21 16 -4 0.6504 -0.2155
-21 16 -3 0.3357 0.0816
-21 16 -2 -1.5965 0.1799
-21 16 -1 -0.3955 0.0142
-21 16 0 0.0890 0.0516
-21 16 1 0.3192 0.0100
-21 16 2 0.7741 -0.0246
-21 16 3 -0.0307 -0.0083
-21 16 4 0.9792 -0.0027
-21 16 5 0.7681 0.1371
-21 16 6 -0.1821 0.1549
-21 16 7 -1.0272 0.0044
-21 16 8 -0.4443 -0.1189
-21 16 9 -0.5623 0.0312
-21 16 10 0.5819 0.0564
-21 16 11 -0.0880 0.1099
-21 16 12 0.2142 -0.1111
-21 16 13 0.1995 -0.1345
-21 16 14 0.1673 -0.0226
-21 16 15 -0.5000 0.0950
-21 16 16 0.0435 0.0466
-21 16 17 1.0327 0.0454
-21 16 18 -0.1046 -0.1252
-21 17 -5 0.5455 0.1662
-21 17 -4 -0.2326 -0.2276
-21 17 -3 -0.3338 -0.0272
-21 17 -2 -0.0633 0.2520
-21 17 -1 0.9259 -0.0032
-21 17 0 0.4125 -0.0279
-21 17 1 -0.1459 -0.0289
-21 17 2 0.6224 -0.0923
-21 17 3 -0.6631 0.0133
-21 17 4 -0.8239 0.0968
-21 17 5 -0.2888 0.0406
-21 17 6 0.0971 -0.1442
-21 17 7 -0.0467 -0.0966
-21 17 8 0.6168 0.0591
-21 17 9 0.1212 0.0924
-21 17 10 0.5117 -0.0840
-21 17 11 0.0191 0.0250
-21 17 12 -0.4450 -0.0219
-21 17 13 -0.0428 0.0118
-21 17 14 0.1799 0.0872
-21 17 15 -0.0916 -0.0551
-21 17 16 -0.0978 -0.0705
-21 17 17 0.3072 0.0664
-21 18 -5 -0.4873 -0.0205
-21 18 -4 -0.1843 -0.4451
-21 18 -3 0.3765 -0.1507
-21 18 -2 -0.7275 0.3096
-21 18 -1 -0.5939 -0.0120
-21 18 0 -0.3055 0.0167
-21 18 1 -0.1237 -0.0559
-21 18 2 -0.1679 -0.1937
-21 18 3 -0.0184 -0.1453
-21 18 4 0.7875 -0.0229
-21 18 5 0.5197 0.0764
-21 18 6 0.0321 0.1468
-21 18 7 -0.3945 -0.0228
-21 18 8 -0.3848 -0.1313
-21 18 9 -0.6716 0.1192
-21 18 10 -0.1554 0.0465
-21 18 11 0.1731 0.0504
-21 18 12 -0.3747 -0.0165
-21 18 13 0.2814 -0.1965
-21 18 14 0.1362 0.0443
-21 18 15 -0.5084 -0.0442
-21 19 -3 0.0301 -0.0801
-21 19 -2 -0.4662 0.3284
-21 19 -1 0.4818 0.0182
-21 19 0 0.3488 0.1204
-21 19 1 0.2886 0.2045
-21 19 2 0.6070 0.0620
-21 19 3 0.3733 -0.0291
-21 19 4 -0.3174 0.1422
-21 19 5 -0.1930 0.1623
-21 19 6 -0.0788 0.0924
-21 19 7 -0.2125 -0.1131
-21 19 8 0.2001 0.0302
-21 19 9 0.4971 0.1980
-21 19 10 0.1576 -0.0909
-21 19 11 0.4564 -0.2878
-21 19 12 -0.0872 0.1161
-21 19 13 0.0592 0.0551
-21 19 14 0.2115 0.1643
-21 20 -1 0.0803 -0.1846
-21 20 0 -0.0929 -0.0258
-21 20 1 -0.0118 -0.0159
-21 20 2 -0.8664 -0.3116
-21 20 3 -0.1494 -0.3686
-21 20 4 0.1817 0.0061
-21 20 5 0.1263 -0.0529
-21 20 6 -0.1457 -0.0249
-21 20 7 0.0348 -0.1491
-21 20 8 -0.2506 -0.0644
-21 20 9 -0.3226 0.0257
-21 20 10 -0.4561 0.0609
-21 20 11 0.1228 -0.0507
-21 20 12 -0.3512 0.1832
-21 21 4 0.2556 0.1725
-21 21 5 -0.0603 0.0704
-21 21 6 -0.0981 0.2502
-21 21 7 -0.1276 0.1153
-20 0 -16 -0.6351 0.0764
-20 0 -14 -0.3237 -0.3816
-20 0 -12 -0.0287 0.5426
-20 0 -10 -1.8050 -0.4313
-20 0 -8 -0.0226 0.1799
-20 0 -6 0.2352 0.1370
-20 0 -4 -2.5673 -0.4252
-20 0 -2 4.3360 0.6939
-20 0 0 -0.0064 -0.8793
-20 0 2 -2.3862 0.8836
-20 0 4 2.2723 -0.8707
-20 0 6 0.2125 0.6746
-20 0 8 -1.8724 -0.4317
-20 0 10 -0.4295 0.0198
-20 0 12 -0.1054 0.3413
-20 0 14 0.3309 -0.6390
-20 0 16 1.4187 0.7215
-20 0 18 -1.7345 -0.7778
-20 0 20 -0.6384 0.7006
-20 0 22 0.5905 -0.4920
-20 0 24 -0.0704 0.2215
-20 0 26 0.4262 -0.0151
-20 1 -16 -0.1941 -0.1405
-20 1 -15 -0.0375 0.0869
-20 1 -14 0.1404 0.0495
-20 1 -13 0.1712 0.0184
-20 1 -12 -0.2881 0.0107
-20 1 -11 0.4506 -0.1285
-20 1 -10 -0.3569 -0.2269
-20 1 -9 1.5802 -0.0073
-20 1 -8 0.3760 0.2242
-20 1 -7 -0.0593 0.0168
-20 1 -6 0.0101 -0.2811
-20 1 -5 0.8373 0.0285
-20 1 -4 -0.0799 0.2746
-20 1 -3 0.6025 0.0030
-20 1 -2 1.1056 -0.2122
-20 1 -1 -5.0384 0.0330
-20 1 0 -1.4878 0.0719
-20 1 1 2.6824 0.0640
-20 1 2 0.4095 0.0364
-20 1 3 0.4338 -0.0172
-20 1 4 -0.2376 -0.0984
-20 1 5 -1.8256 0.0430
-20 1 6 0.0352 0.2487
-20 1 7 1.3113 -0.0050
-20 1 8 -0.0424 -0.3383
-20 1 9 0.4670 0.0387
-20 1 10 -0.1984 0.3752
-20 1 11 -0.0365 0.0469
-20 1 12 0.1234 -0.3282
-20 1 13 0.5377 -0.0166
-20 1 14 0.0619 0.2418
-20 1 15 -1.3503 0.0293
-20 1 16 -0.2376 -0.1857
-20 1 17 0.9553 -0.0559
-20 1 18 0.0305 0.1204
-20 1 19 1.1477 0.0055
-20 1 20 0.9530 0.0823
-20 1 21 -0.7489 0.0434
-20 1 22 0.0868 -0.2229
-20 1 23 -0.2198 -0.0420
-20 1 24 -0.0630 0.2643
-20 1 25 0.6408 -0.0468
-20 1 26 0.4266 -0.1585
-20 2 -16 -0.5565 0.0317
-20 2 -15 -0.3053 0.1630
-20 2 -14 0.0451 -0.3171
-20 2 -13 0.1747 -0.2170
-20 2 -12 0.0991 0.3630
-20 2 -11 0.7998 0.2650
-20 2 -10 -1.2767 -0.2127
-20 2 -9 -0.1401 -0.1657
-20 2 -8 0.6327 0.1094
-20 2 -7 -0.4953 0.0600
-20 2 -6 -0.0010 -0.0078
-20 2 -5 0.6541 0.0927
-20 2 -4 -2.2633 -0.2397
-20 2 -3 -2.0057 -0.2566
-20 2 -2 3.3447 0.4041
-20 2 -1 1.2811 0.3986
-20 2 0 0.0374 -0.5894
-20 2 1 0.9529 -0.3983
-20 2 2 -2.1205 0.5781
-20 2 3 -0.5123 0.3656
-20 2 4 2.3258 -0.5817
-20 2 5 0.2968 -0.3190
-20 2 6 0.6400 0.4344
-20 2 7 0.1656 0.2273
-20 2 8 -1.7626 -0.3122
-20 2 9 0.4082 -0.1329
-20 2 10 0.1037 0.0172
-20 2 11 -0.1242 -0.0882
-20 2 12 -0.2650 0.2160
-20 2 13 -0.2106 0.2112
-20 2 14 0.0547 -0.4232
-20 2 15 0.6876 -0.2898
-20 2 16 1.4592 0.5147
-20 2 17 0.1923 0.3260
-20 2 18 -1.6324 -0.4571
-20 2 19 -0.6088 -0.3134
-20 2 20 -0.3800 0.4174
-20 2 21 -1.3694 0.2956
-20 2 22 -0.0655 -0.2952
-20 2 23 0.2357 -0.1732
-20 2 24 -0.0463 0.2565
-20 2 25 -0.3031 0.1107
-20 2 26 0.1657 -0.1128
-20 3 -15 -0.3762 -0.0246
-20 3 -14 0.3488 0.0567
-20 3 -13 -0.3206 0.0958
-20 3 -12 -0.6778 -0.0175
-20 3 -11 0.0823 -0.0570
-20 3 -10 -0.6589 0.0527
-20 3 -9 0.6442 -0.0126
-20 3 -8 0.6597 -0.0459
-20 3 -7 -0.6281 0.0178
-20 3 -6 -0.4003 0.0721
-20 3 -5 1.3844 0.0290
-20 3 -4 -0.1425 -0.0718
-20 3 -3 -0.0178 0.0217
-20 3 -2 2.5949 0.0374
-20 3 -1 -2.7179 0.0487
-20 3 0 -3.1126 -0.0807
-20 3 1 1.2224 0.0077
-20 3 2 0.2338 0.0365
-20 3 3 0.7846 0.0213
-20 3 4 0.1229 0.0551
-20 3 5 -2.3315 -0.0155
-20 3 6 -0.5267 -0.0688
-20 3 7 0.9238 0.0359
-20 3 8 -0.2407 0.1122
-20 3 9 0.0051 -0.0047
-20 3 10 -0.4122 -0.1227
-20 3 11 -0.0233 0.0126
-20 3 12 -0.1523 0.1368
-20 3 13 0.5628 0.0085
-20 3 14 -0.1150 -0.0816
-20 3 15 -0.6439 -0.0535
-20 3 16 -1.0173 0.0327
-20 3 17 0.2258 -0.0151
-20 3 18 -0.2988 -0.0380
-20 3 19 0.7316 -0.0346
-20 3 20 1.9198 -0.0200
-20 3 21 -0.2259 0.1081
-20 3 22 0.1113 0.0206
-20 3 23 0.1923 -0.1273
-20 3 24 -0.1534 -0.0606
-20 3 25 0.4335 -0.0167
-20 3 26 0.9414 -0.1213
-20 4 -15 -0.6943 0.1480
-20 4 -14 0.1677 0.0596
-20 4 -13 0.4021 -0.1127
-20 4 -12 0.1085 -0.1313
-20 4 -11 1.1425 0.1074
-20 4 -10 -0.2504 0.0499
-20 4 -9 -0.6264 -0.1369
-20 4 -8 0.8132 -0.0275
-20 4 -7 0.1288 -0.0116
-20 4 -6 0.0845 -0.0565
-20 4 -5 0.5747 0.0295
-20 4 -4 -1.0819 0.0638
-20 4 -3 -2.4488 -0.0674
-20 4 -2 1.3478 -0.0563
-20 4 -1 1.6032 0.1757
-20 4 0 -0.1013 0.0694
-20 4 1 1.6262 -0.1320
-20 4 2 -1.3827 -0.0568
-20 4 3 -0.6193 0.1446
-20 4 4 2.0708 0.0177
-20 4 5 0.5326 -0.1475
-20 4 6 0.7933 0.0016
-20 4 7 0.7141 0.1039
-20 4 8 -1.3611 -0.0223
-20 4 9 0.3760 -0.1107
-20 4 10 0.8300 0.0750
-20 4 11 0.0167 -0.0048
-20 4 12 -0.8476 -0.0466
-20 4 13 0.5685 0.0905
-20 4 14 -0.5261 0.0417
-20 4 15 0.7450 -0.1265
-20 4 16 1.2540 -0.0272
-20 4 17 1.3153 0.1955
-20 4 18 -0.4486 0.0309
-20 4 19 -0.8819 -0.1171
-20 4 20 0.1442 0.0065
-20 4 21 -1.0836 0.1550
-20 4 22 -0.5902 -0.0006
-20 4 23 0.1760 -0.1243
-20 4 24 0.1031 0.0196
-20 4 25 -0.3347 0.2376
-20 4 26 -0.0040 0.0193
-20 5 -15 -0.2258 -0.1066
-20 5 -14 0.1420 -0.0459
-20 5 -13 -0.2716 0.0799
-20 5 -12 -0.8351 -0.1112
-20 5 -11 -0.1865 0.0132
-20 5 -10 -0.4658 0.1019
-20 5 -9 -0.0675 -0.0219
-20 5 -8 0.5539 -0.0042
-20 5 -7 -0.4796 0.0299
-20 5 -6 -0.4588 0.0918
-20 5 -5 1.1180 -0.1029
-20 5 -4 0.0458 -0.0721
-20 5 -3 -1.0424 0.1112
-20 5 -2 1.9145 -0.0015
-20 5 -1 0.1594 -0.0603
-20 5 0 -2.5036 -0.0081
-20 5 1 0.1552 -0.0235
-20 5 2 -1.1369 -0.0561
-20 5 3 0.1080 0.0626
-20 5 4 0.6788 0.0670
-20 5 5 -1.4444 -0.1429
-20 5 6 -1.3401 -0.0685
-20 5 7 0.2681 0.1165
-20 5 8 -0.1395 0.1002
-20 5 9 -0.1104 -0.1558
-20 5 10 -0.2220 -0.0935
-20 5 11 0.4038 0.1252
-20 5 12 -0.8373 0.0231
-20 5 13 0.7931 -0.1319
-20 5 14 -0.0930 -0.0203
-20 5 15 0.0547 0.0348
-20 5 16 -1.3262 -0.0152
-20 5 17 -0.6810 0.0116
-20 5 18 -0.5635 -0.0650
-20 5 19 -0.4729 -0.0602
-20 5 20 1.2165 0.0261
-20 5 21 0.0881 0.0910
-20 5 22 -0.0865 0.0262
-20 5 23 0.0878 -0.0378
-20 5 24 -0.1676 -0.0249
-20 5 25 -0.3147 0.0438
-20 5 26 0.6830 -0.2210
-20 6 -15 -0.2391 -0.0084
-20 6 -14 -0.5724 0.0798
-20 6 -13 0.3706 0.1858
-20 6 -12 -0.2370 -0.0851
-20 6 -11 1.0307 -0.0049
-20 6 -10 0.9295 0.0009
-20 6 -9 -0.8177 -0.0074
-20 6 -8 -0.1900 0.0221
-20 6 -7 0.0603 -0.0398
-20 6 -6 0.7653 0.0303
-20 6 -5 -0.0863 -0.0121
-20 6 -4 -0.1756 0.0119
-20 6 -3 -0.9570 0.0382
-20 6 -2 0.0363 -0.0028
-20 6 -1 1.1365 -0.0194
-20 6 0 -0.7761 0.1027
-20 6 1 1.6557 0.0512
-20 6 2 -0.3835 -0.0909
-20 6 3 -0.1629 0.0001
-20 6 4 1.5304 0.1164
-20 6 5 1.1659 -0.0070
-20 6 6 0.5540 -0.0503
-20 6 7 0.7089 0.0016
-20 6 8 -0.7129 0.0754
-20 6 9 -0.2116 -0.0196
-20 6 10 0.5352 0.0215
-20 6 11 0.1625 0.0726
-20 6 12 -1.2547 -0.0508
-20 6 13 0.9827 0.0079
-20 6 14 -0.6632 0.0776
-20 6 15 -0.2321 0.0148
-20 6 16 0.5661 -0.1096
-20 6 17 1.3122 0.0443
-20 6 18 1.0499 0.0704
-20 6 19 -0.4378 -0.0324
-20 6 20 0.3377 -0.0024
-20 6 21 -0.1824 0.0268
-20 6 22 -0.1698 0.0229
-20 6 23 0.0827 -0.0667
-20 6 24 0.4070 -0.1009
-20 6 25 -0.2683 0.0871
-20 6 26 0.4294 0.0967
-20 7 -14 -0.0664 -0.0554
-20 7 -13 0.3136 0.0442
-20 7 -12 -0.4375 -0.1204
-20 7 -11 -0.5317 0.0424
-20 7 -10 -0.1956 -0.0091
-20 7 -9 -0.5442 -0.0738
-20 7 -8 0.4931 -0.0866
-20 7 -7 0.0346 0.0147
-20 7 -6 -0.0851 0.1396
-20 7 -5 0.5673 -0.1330
-20 7 -4 0.3308 -0.1277
-20 7 -3 -1.1940 0.1205
-20 7 -2 -0.2542 0.0849
-20 7 -1 1.3122 -0.1272
-20 7 0 -0.7453 -0.0033
-20 7 1 0.3427 0.0697
-20 7 2 -1.3077 -0.0370
-20 7 3 -0.8375 -0.0129
-20 7 4 -0.0220 0.0286
-20 7 5 -0.4605 -0.0601
-20 7 6 -1.3290 -0.0844
-20 7 7 -0.7098 0.0717
-20 7 8 -0.0461 0.0947
-20 7 9 0.2662 -0.1343
-20 7 10 0.1955 -0.1578
-20 7 11 0.7383 0.1593
-20 7 12 -0.6343 0.0466
-20 7 13 0.5527 -0.2219
-20 7 14 0.4028 -0.0647
-20 7 15 0.2203 0.1585
-20 7 16 -0.3885 0.0344
-20 7 17 -0.7380 -0.0705
-20 7 18 -0.2237 0.0091
-20 7 19 -0.7966 0.0042
-20 7 20 0.0707 0.0232
-20 7 21 0.1850 0.0271
-20 7 22 0.0601 0.0228
-20 7 23 -0.2475 0.0330
-20 7 24 0.0133 0.0551
-20 7 25 -0.8693 0.1132
-20 8 -14 -0.8424 -0.1497
-20 8 -13 -0.0307 0.0290
-20 8 -12 -0.4669 0.0465
-20 8 -11 0.2719 0.0764
-20 8 -10 1.5118 -0.1162
-20 8 -9 -0.4152 0.0311
-20 8 -8 -0.7063 0.0816
-20 8 -7 -0.6759 0.0073
-20 8 -6 0.9278 0.0172
-20 8 -5 -0.0391 0.0584
-20 8 -4 -0.3127 -0.0106
-20 8 -3 0.4523 -0.0855
-20 8 -2 0.6315 0.0787
-20 8 -1 0.6176 0.0765
-20 8 0 -1.3213 -0.0510
-20 8 1 0.6011 -0.0901
-20 8 2 -0.1635 0.0047
-20 8 3 -0.0698 0.1047
-20 8 4 0.6237 0.0172
-20 8 5 1.4540 -0.0706
-20 8 6 1.0026 -0.0248
-20 8 7 0.3973 0.0132
-20 8 8 -0.0488 0.0548
-20 8 9 -0.4805 0.0432
-20 8 10 0.0401 -0.0662
-20 8 11 0.0646 0.0119
-20 8 12 -0.7690 0.0764
-20 8 13 0.3547 0.0619
-20 8 14 -0.1885 -0.0826
-20 8 15 -0.8343 -0.0600
-20 8 16 -0.0770 0.0018
-20 8 17 0.1948 0.0397
-20 8 18 0.6769 -0.0094
-20 8 19 0.0663 -0.0759
-20 8 20 0.2399 0.0075
-20 8 21 0.0973 0.0366
-20 8 22 0.1814 0.0237
-20 8 23 -0.3323 -0.0684
-20 8 24 0.3956 -0.0642
-20 8 25 -0.3149 -0.0313
-20 9 -14 0.0418 0.0579
-20 9 -13 0.6426 0.0921
-20 9 -12 0.1995 -0.0011
-20 9 -11 -0.8382 0.0232
-20 9 -10 -0.0401 -0.0278
-20 9 -9 -0.5183 0.0533
-20 9 -8 0.6057 -0.1052
-20 9 -7 0.2612 -0.0619
-20 9 -6 -0.3028 0.0915
-20 9 -5 0.2289 0.0318
-20 9 -4 0.8644 -0.0843
-20 9 -3 -0.5919 -0.0384
-20 9 -2 -1.6857 0.1072
-20 9 -1 0.0658 -0.0200
-20 9 0 0.1159 -0.0826
-20 9 1 0.7782 0.0571
-20 9 2 0.0688 0.0614
-20 9 3 -0.2850 -0.0156
-20 9 4 -0.3888 -0.0490
-20 9 5 -0.3256 0.0890
-20 9 6 -0.2731 -0.0290
-20 9 7 -1.1145 -0.0817
-20 9 8 -0.5541 0.1077
-20 9 9 0.2183 0.1267
-20 9 10 0.3094 -0.1433
-20 9 11 0.5716 -0.1279
-20 9 12 0.1619 0.0827
-20 9 13 0.1234 0.0419
-20 9 14 0.3668 -0.0985
-20 9 15 -0.1834 -0.0015
-20 9 16 0.3447 0.1001
-20 9 17 -0.0555 -0.0138
-20 9 18 0.0122 0.0339
-20 9 19 -0.0100 0.0776
-20 9 20 0.0394 -0.0254
-20 9 21 -0.1074 -0.0369
-20 9 22 0.3598 0.0223
-20 9 23 -0.0162 0.0762
-20 9 24 0.1155 0.0881
-20 10 -13 0.0057 -0.1076
-20 10 -12 0.0094 -0.0464
-20 10 -11 -0.2884 -0.0230
-20 10 -10 1.0659 -0.0063
-20 10 -9 -0.1004 0.0243
-20 10 -8 -0.3070 -0.0522
-20 10 -7 -0.9403 0.0413
-20 10 -6 0.2655 -0.0687
-20 10 -5 0.2069 0.0016
-20 10 -4 -0.6895 0.0551
-20 10 -3 0.1280 -0.0254
-20 10 -2 1.9464 0.0165
-20 10 -1 0.9333 0.0551
-20 10 0 -0.8157 -0.0497
-20 10 1 -0.0841 -0.0347
-20 10 2 -0.4581 0.0443
-20 10 3 -0.4752 0.0601
-20 10 4 -0.2902 -0.0298
-20 10 5 0.2047 -0.0725
-20 10 6 1.0926 0.0451
-20 10 7 0.2082 0.0045
-20 10 8 -0.0439 -0.0284
-20 10 9 -0.2690 -0.0053
-20 10 10 -0.0818 -0.0537
-20 10 11 0.2223 -0.0222
-20 10 12 -0.3336 0.0560
-20 10 13 -0.3175 0.0493
-20 10 14 0.2444 -0.1152
-20 10 15 -0.5414 -0.0616
-20 10 16 -0.1391 0.0401
-20 10 17 -0.3054 0.0102
-20 10 18 -0.2539 -0.0655
-20 10 19 -0.2765 0.0172
-20 10 20 0.2379 0.0262
-20 10 21 -0.0472 -0.0369
-20 10 22 0.3870 0.0550
-20 10 23 -0.4212 -0.0400
-20 10 24 -0.0242 0.0472
-20 11 -13 0.6001 0.1178
-20 11 -12 0.3561 -0.0133
-20 11 -11 -1.1375 -0.2185
-20 11 -10 -0.0086 -0.0122
-20 11 -9 -0.3032 0.1349
-20 11 -8 0.5600 -0.0162
-20 11 -7 0.0400 0.0001
-20 11 -6 -0.7293 -0.0278
-20 11 -5 0.0438 0.0268
-20 11 -4 1.5025 0.0600
-20 11 -3 0.5716 -0.0337
-20 11 -2 -1.4892 -0.0068
-20 11 -1 -1.3546 0.0141
-20 11 0 -0.4518 -0.0385
-20 11 1 0.4392 -0.0650
-20 11 2 0.8833 -0.0115
-20 11 3 0.1143 0.0597
-20 11 4 0.1451 0.0159
-20 11 5 -0.2470 0.0031
-20 11 6 0.9105 -0.0503
-20 11 7 -0.1986 -0.0428
-20 11 8 -0.9997 0.0857
-20 11 9 0.0878 0.1076
-20 11 10 -0.0907 -0.0364
-20 11 11 0.7085 -0.1223
-20 11 12 0.6525 -0.0012
-20 11 13 0.1125 0.0998
-20 11 14 0.5610 0.0058
-20 11 15 -0.7590 -0.0906
-20 11 16 0.3414 0.0671
-20 11 17 0.2316 0.0716
-20 11 18 0.2957 0.0095
-20 11 19 0.1936 -0.0069
-20 11 20 0.7591 0.0050
-20 11 21 -0.1419 -0.0058
-20 11 22 -0.0089 -0.0104
-20 11 23 0.4148 -0.0871
-20 11 24 -0.1504 0.2079
-20 12 -12 0.6403 0.0378
-20 12 -11 -0.2629 -0.1308
-20 12 -10 0.6042 0.1726
-20 12 -9 -0.0040 0.0865
-20 12 -8 0.3784 -0.0827
-20 12 -7 -0.2503 0.0398
-20 12 -6 -0.3060 -0.0424
-20 12 -5 0.3413 -0.0130
-20 12 -4 -0.9393 0.0421
-20 12 -3 -1.0259 -0.0028
-20 12 -2 1.8300 0.0244
-20 12 -1 1.3388 0.0442
-20 12 0 -0.0761 -0.0352
-20 12 1 0.0076 -0.0178
-20 12 2 -0.1844 0.0989
-20 12 3 -0.6163 0.0551
-20 12 4 -0.2742 -0.0357
-20 12 5 -0.9843 -0.0769
-20 12 6 0.2436 0.1075
-20 12 7 0.3750 0.1102
-20 12 8 -0.4225 -0.0394
-20 12 9 0.0034 -0.0805
-20 12 10 -0.3624 -0.0115
-20 12 11 0.3383 0.0264
-20 12 12 -0.2453 -0.0354
-20 12 13 -0.9637 -0.0465
-20 12 14 0.5936 -0.0178
-20 12 15 -0.7549 -0.0499
-20 12 16 0.1044 -0.0059
-20 12 17 -0.5171 0.0369
-20 12 18 -0.3664 -0.0444
-20 12 19 -0.5738 -0.0324
-20 12 20 -0.0114 0.1230
-20 12 21 -0.3587 -0.0120
-20 12 22 0.1001 0.0792
-20 12 23 0.1704 -0.0707
-20 13 -12 0.5184 -0.0993
-20 13 -11 -0.9926 -0.4163
-20 13 -10 0.2127 -0.0696
-20 13 -9 0.0184 -0.0094
-20 13 -8 0.0739 -0.0294
-20 13 -7 -0.3555 -0.0569
-20 13 -6 -1.1742 -0.0328
-20 13 -5 -0.1938 0.0144
-20 13 -4 0.9531 0.0752
-20 13 -3 1.4974 -0.0185
-20 13 -2 -0.4177 -0.0549
-20 13 -1 -1.3404 -0.0080
-20 13 0 -0.9663 0.0560
-20 13 1 0.1177 -0.0404
-20 13 2 0.9565 -0.0921
-20 13 3 -0.3532 0.0433
-20 13 4 0.6172 0.0659
-20 13 5 -0.0272 -0.0171
-20 13 6 0.8398 -0.1156
-20 13 7 0.6178 0.0007
-20 13 8 -0.9119 0.0378
-20 13 9 -0.0093 -0.0356
-20 13 10 -0.4622 -0.0726
-20 13 11 0.4515 0.0003
-20 13 12 1.0736 0.0669
-20 13 13 -0.1139 -0.0371
-20 13 14 1.3343 -0.0108
-20 13 15 -0.9623 -0.0156
-20 13 16 0.3460 0.1144
-20 13 17 0.1638 0.0578
-20 13 18 0.5180 0.0059
-20 13 19 0.1860 -0.1018
-20 13 20 0.5344 0.0133
-20 13 21 0.7077 0.0730
-20 13 22 -0.1868 -0.0105
-20 14 -11 -0.3186 -0.0248
-20 14 -10 0.1120 0.2068
-20 14 -9 -0.0872 -0.0081
-20 14 -8 0.3501 0.0856
-20 14 -7 0.5193 0.0278
-20 14 -6 -0.6311 -0.0302
-20 14 -5 0.7940 0.1086
-20 14 -4 -0.4817 0.0683
-20 14 -3 -1.2565 -0.0996
-20 14 -2 0.7931 -0.0588
-20 14 -1 1.4948 0.1016
-20 14 0 0.2751 0.0247
-20 14 1 0.1545 -0.1008
-20 14 2 0.1468 -0.0498
-20 14 3 -0.8435 0.0674
-20 14 4 -0.1014 0.0382
-20 14 5 -1.3418 -0.0254
-20 14 6 -0.4412 0.0091
-20 14 7 0.5318 0.1062
-20 14 8 -0.0543 0.0472
-20 14 9 0.1529 -0.0195
-20 14 10 -0.0506 0.0056
-20 14 11 -0.0779 0.0219
-20 14 12 0.3521 -0.0596
-20 14 13 -1.1524 -0.0841
-20 14 14 0.7952 0.0493
-20 14 15 -0.8810 -0.0394
-20 14 16 0.3858 -0.1052
-20 14 17 -0.3220 0.0423
-20 14 18 -0.8121 0.0625
-20 14 19 0.0675 -0.0853
-20 14 20 -0.1692 -0.0197
-20 14 21 -0.4189 0.1561
-20 14 22 -0.5766 0.0861
-20 15 -10 0.4282 -0.0206
-20 15 -9 0.5527 -0.2267
-20 15 -8 0.1672 -0.0032
-20 15 -7 -0.0251 -0.1647
-20 15 -6 -1.0240 -0.0743
-20 15 -5 -0.1300 0.1458
-20 15 -4 -0.5053 0.0669
-20 15 -3 1.1064 -0.0084
-20 15 -2 0.0962 -0.0151
-20 15 -1 -0.6194 0.0109
-20 15 0 -1.1629 0.0283
-20 15 1 -0.1758 0.0731
-20 15 2 0.6374 0.0308
-20 15 3 -0.8154 0.0541
-20 15 4 1.5373 -0.0103
-20 15 5 0.3546 0.0215
-20 15 6 0.1780 -0.0159
-20 15 7 0.3787 0.0317
-20 15 8 -0.2320 -0.0638
-20 15 9 -0.3793 -0.0372
-20 15 10 -0.2724 -0.0415
-20 15 11 -0.6306 -0.0534
-20 15 12 0.8873 0.0353
-20 15 13 -0.3067 0.0063
-20 15 14 0.9349 -0.0282
-20 15 15 -0.8617 0.0305
-20 15 16 0.1382 0.1133
-20 15 17 0.1832 0.0259
-20 15 18 -0.2359 -0.0205
-20 15 19 0.5222 0.0468
-20 15 20 -0.4109 -0.1118
-20 16 -9 -0.3503 -0.2415
-20 16 -8 -0.1111 0.1235
-20 16 -7 0.4036 0.0504
-20 16 -6 -1.2468 -0.0850
-20 16 -5 0.6373 0.1390
-20 16 -4 0.1483 0.0736
-20 16 -3 -0.4911 -0.0153
-20 16 -2 -0.0803 -0.1041
-20 16 -1 1.3524 -0.0434
-20 16 0 0.8148 -0.0210
-20 16 1 0.4500 -0.0367
-20 16 2 0.7035 -0.0925
-20 16 3 -0.9692 -0.0543
-20 16 4 0.0426 0.0026
-20 16 5 -1.6162 0.0639
-20 16 6 -0.6815 -0.0358
-20 16 7 0.2369 -0.0621
-20 16 8 0.4547 -0.0163
-20 16 9 0.1349 0.0796
-20 16 10 0.6023 0.0174
-20 16 11 -0.3333 -0.0342
-20 16 12 0.6726 -0.0661
-20 16 13 -0.2578 0.0053
-20 16 14 0.3834 0.0092
-20 16 15 -0.1921 -0.0318
-20 16 16 0.7397 -0.0952
-20 16 17 0.6065 0.0435
-20 16 18 -1.0056 -0.0330
-20 16 19 0.4700 0.0965
-20 17 -7 0.6423 -0.0480
-20 17 -6 -0.3043 -0.1258
-20 17 -5 0.4313 0.0230
-20 17 -4 -0.9506 -0.0511
-20 17 -3 0.1133 0.0955
-20 17 -2 -0.0797 0.1350
-20 17 -1 -0.0246 -0.0167
-20 17 0 -0.5985 -0.0822
-20 17 1 -0.6466 0.0452
-20 17 2 -0.0867 0.0878
-20 17 3 -1.5425 0.0432
-20 17 4 1.7587 0.0486
-20 17 5 0.7334 0.0609
-20 17 6 -0.2041 -0.0188
-20 17 7 -0.1001 0.0545
-20 17 8 0.1937 -0.0005
-20 17 9 -0.4975 0.0271
-20 17 10 0.0034 -0.0103
-20 17 11 -0.8006 -0.0451
-20 17 12 -0.0815 -0.0269
-20 17 13 -0.0375 0.0115
-20 17 14 -0.0845 -0.0171
-20 17 15 -0.7180 0.0642
-20 17 16 -0.0348 0.0483
-20 17 17 0.0465 0.0149
-20 17 18 -0.9817 -0.1023
-20 18 -7 0.2312 0.0787
-20 18 -6 -1.2197 0.0196
-20 18 -5 -0.1783 0.1035
-20 18 -4 0.2837 0.0867
-20 18 -3 0.2044 0.2189
-20 18 -2 -0.2285 0.0830
-20 18 -1 0.5595 -0.1435
-20 18 0 0.8803 -0.0850
-20 18 1 0.3607 0.0130
-20 18 2 0.9780 0.0941
-20 18 3 -0.2874 0.0191
-20 18 4 0.5562 -0.0070
-20 18 5 -1.0932 0.0063
-20 18 6 -0.7907 -0.0194
-20 18 7 0.1427 -0.0865
-20 18 8 0.4722 -0.0700
-20 18 9 0.4052 0.0261
-20 18 10 0.6408 0.0157
-20 18 11 0.0134 -0.1009
-20 18 12 0.1589 -0.0750
-20 18 13 0.6026 0.0725
-20 18 14 0.0435 0.0996
-20 18 15 0.0403 -0.0702
-20 18 16 0.7084 -0.0751
-20 18 17 0.7774 0.1187
-20 19 -5 0.3697 -0.2799
-20 19 -4 -0.2649 -0.3221
-20 19 -3 -0.4104 0.0471
-20 19 -2 -0.5593 0.1642
-20 19 -1 0.1024 -0.1104
-20 19 0 0.2179 -0.1329
-20 19 1 -0.2301 -0.0892
-20 19 2 -0.2155 -0.0795
-20 19 3 -1.5242 -0.1916
-20 19 4 0.3658 0.0756
-20 19 5 0.5599 0.1668
-20 19 6 -0.2717 -0.0315
-20 19 7 -0.2189 -0.1620
-20 19 8 -0.1763 0.0507
-20 19 9 -0.3777 0.0715
-20 19 10 -0.3739 0.0004
-20 19 11 -0.0676 -0.0817
-20 19 12 -0.6228 0.1368
-20 19 13 -0.1697 -0.0161
-20 19 14 -0.2640 -0.1161
-20 19 15 -0.4834 -0.0468
-20 19 16 0.2051 0.0746
-20 20 -3 0.4812 0.3872
-20 20 -2 0.0184 0.2630
-20 20 -1 0.3655 -0.0529
-20 20 0 0.2502 0.0769
-20 20 1 -0.2015 0.0526
-20 20 2 0.2659 0.1882
-20 20 3 0.1706 0.1806
-20 20 4 0.7955 0.2195
-20 20 5 -0.0693 -0.0237
-20 20 6 -0.7155 -0.0472
-20 20 7 0.2374 -0.0440
-20 20 8 0.3609 0.1552
-20 20 9 0.7592 -0.0347
-20 20 10 0.3205 0.0116
-20 20 11 0.5794 -0.1650
-20 20 12 -0.2020 -0.0198
-20 20 13 0.5641 0.0054
-20 20 14 0.3951 0.2310
-20 21 -1 0.1418 -0.2238
-20 21 0 0.0997 -0.1064
-20 21 1 0.1815 -0.1230
-20 21 2 0.4533 -0.2017
-20 21 3 -0.4461 -0.3977
-20 21 4 -0.5477 -0.0564
-20 21 5 0.0073 0.0873
-20 21 6 -0.1784 0.1220
-20 21 7 -0.0612 -0.2665
-20 21 8 -0.3724 -0.0914
-20 21 9 -0.0806 -0.1064
-20 21 10 -0.8148 0.0945
-20 21 11 0.1346 -0.1338
-20 21 12 -0.3656 0.1541
-20 22 4 0.3578 0.3476
-20 22 5 0.3102 0.0566
-20 22 6 -0.4171 -0.0727
-20 22 7 0.1386 -0.0921
-19 0 -17 -0.3636 0.1871
-19 0 -15 0.1343 -0.1555
-19 0 -13 -0.0094 0.4619
-19 0 -11 0.0777 -0.6319
-19 0 -9 1.9853 0.7275
-19 0 -7 -0.1100 -0.5296
-19 0 -5 1.6326 0.2342
-19 0 -3 2.6336 0.0433
-19 0 -1 -3.6408 -0.4196
-19 0 1 -0.1611 0.6818
-19 0 3 3.9601 -0.9053
-19 0 5 -1.9852 0.9194
-19 0 7 -0.8434 -0.9755
-19 0 9 0.6368 0.8050
-19 0 11 -0.0621 -0.4202
-19 0 13 0.6638 0.0271
-19 0 15 -0.1700 0.3202
-19 0 17 -1.4850 -0.5256
-19 0 19 1.0777 0.6879
-19 0 21 0.4373 -0.6994
-19 0 23 -0.2481 0.5952
-19 0 25 0.3108 -0.4027
-19 0 27 -0.5984 0.1484
-19 1 -17 0.0437 -0.4728
-19 1 -16 -0.1783 -0.0437
-19 1 -15 -0.0118 0.1861
-19 1 -14 0.1800 -0.0399
-19 1 -13 0.1147 -0.1274
-19 1 -12 0.3413 -0.0331
-19 1 -11 0.3411 -0.0327
-19 1 -10 -0.8253 0.1216
-19 1 -9 0.2680 0.0998
-19 1 -8 -0.6335 -0.0166
-19 1 -7 0.3177 -0.1941
-19 1 -6 -1.1859 0.0136
-19 1 -5 -0.4167 0.2753
-19 1 -4 -1.9741 -0.0059
-19 1 -3 0.0468 -0.3160
-19 1 -2 -1.0253 0.0291
-19 1 -1 -0.6988 0.3139
-19 1 0 4.2917 0.0073
-19 1 1 1.3484 -0.2638
-19 1 2 -2.8713 0.0011
-19 1 3 -0.1092 0.1310
-19 1 4 -1.1915 0.0523
-19 1 5 -0.1104 -0.0083
-19 1 6 2.2547 0.0158
-19 1 7 -0.0487 -0.1491
-19 1 8 -0.7804 0.0388
-19 1 9 0.1673 0.2648
-19 1 10 0.0129 -0.0476
-19 1 11 0.2845 -0.3518
-19 1 12 0.3902 -0.0010
-19 1 13 0.0149 0.3930
-19 1 14 -1.1853 0.0179
-19 1 15 -0.4562 -0.2963
-19 1 16 2.0985 -0.0175
-19 1 17 0.4629 0.2776
-19 1 18 -0.7794 0.0424
-19 1 19 0.1529 -0.1573
-19 1 20 -1.2827 0.0262
-19 1 21 -0.5518 -0.0030
-19 1 22 0.6675 -0.0319
-19 1 23 -0.1371 0.1350
-19 1 24 0.1034 0.0569
-19 1 25 0.1985 -0.2612
-19 1 26 -0.2865 0.0953
-19 1 27 -0.5253 -0.1117
-19 2 -17 -0.3477 -0.0156
-19 2 -16 -0.3664 0.1854
-19 2 -15 0.3746 -0.1200
-19 2 -14 0.3600 -0.2163
-19 2 -13 -0.2167 0.3095
-19 2 -12 -0.5506 0.3083
-19 2 -11 -0.0771 -0.5214
-19 2 -10 -0.8775 -0.3508
-19 2 -9 1.7760 0.3635
-19 2 -8 -0.0685 0.3353
-19 2 -7 -0.7266 -0.3252
-19 2 -6 -0.6823 -0.2286
-19 2 -5 1.2069 0.2118
-19 2 -4 0.6557 0.0527
-19 2 -3 2.6471 0.0288
-19 2 -2 1.2601 0.1423
-19 2 -1 -3.1708 -0.2724
-19 2 0 -0.9631 -0.2600
-19 2 1 -0.0371 0.4292
-19 2 2 -1.5702 0.3958
-19 2 3 3.2377 -0.6105
-19 2 4 0.6674 -0.3869
-19 2 5 -2.0579 0.6175
-19 2 6 0.0764 0.3733
-19 2 7 -1.0938 -0.6449
-19 2 8 -0.1042 -0.3933
-19 2 9 0.7309 0.5416
-19 2 10 -0.8561 0.2972
-19 2 11 -0.4988 -0.3193
-19 2 12 0.0277 -0.0908
-19 2 13 0.7148 0.0237
-19 2 14 0.3978 -0.0677
-19 2 15 0.1457 0.1609
-19 2 16 -0.0275 0.1651
-19 2 17 -1.4790 -0.3210
-19 2 18 -0.9735 -0.2482
-19 2 19 1.1308 0.3775
-19 2 20 0.4982 0.2884
-19 2 21 0.0351 -0.4350
-19 2 22 0.6061 -0.2954
-19 2 23 0.1128 0.3429
-19 2 24 -0.0016 0.2430
-19 2 25 0.2808 -0.4112
-19 2 26 0.2905 -0.1209
-19 2 27 -0.4030 0.2435
-19 3 -17 0.1966 -0.0461
-19 3 -16 -0.4228 -0.0957
-19 3 -15 -0.1525 0.1115
-19 3 -14 0.0834 0.1273
-19 3 -13 0.0890 0.0414
-19 3 -12 0.5570 -0.0479
-19 3 -11 0.8660 -0.0209
-19 3 -10 -0.3552 0.1198
-19 3 -9 0.6355 -0.0258
-19 3 -8 -0.5420 0.0176
-19 3 -7 0.6719 0.0394
-19 3 -6 0.7553 -0.0208
-19 3 -5 -0.4097 -0.0734
-19 3 -4 -2.4900 0.0077
-19 3 -3 0.0259 0.0990
-19 3 -2 -0.4944 0.0151
-19 3 -1 -1.7719 -0.1025
-19 3 0 2.6085 -0.0033
-19 3 1 2.7850 0.0629
-19 3 2 -1.4209 0.0296
-19 3 3 0.2944 -0.0533
-19 3 4 -1.1314 -0.0233
-19 3 5 -0.9310 -0.0154
-19 3 6 2.7540 0.0483
-19 3 7 0.5405 0.0221
-19 3 8 -1.0683 -0.0277
-19 3 9 0.3752 -0.0683
-19 3 10 0.8701 0.0239
-19 3 11 0.6882 0.0981
-19 3 12 -0.2236 -0.0048
-19 3 13 0.2987 -0.1239
-19 3 14 -0.6714 0.0078
-19 3 15 -0.9607 0.1158
-19 3 16 0.8276 0.0437
-19 3 17 1.1989 -0.0820
-19 3 18 -0.1031 -0.0049
-19 3 19 0.6555 0.0507
-19 3 20 -0.6968 0.0549
-19 3 21 -1.3299 0.0002
-19 3 22 0.4438 -0.0866
-19 3 23 -0.0461 -0.0004
-19 3 24 -0.1141 0.1145
-19 3 25 0.2166 0.0048
-19 3 26 -0.1704 -0.0044
-19 3 27 -1.0566 0.0700
-19 4 -16 -0.5254 -0.0393
-19 4 -15 0.2954 -0.0275
-19 4 -14 0.8676 -0.2193
-19 4 -13 -0.2008 -0.0898
-19 4 -12 -0.9529 0.1121
-19 4 -11 -0.2386 0.0448
-19 4 -10 -1.2992 -0.1791
-19 4 -9 1.2192 -0.0818
-19 4 -8 0.1333 0.1970
-19 4 -7 -1.1051 0.0491
-19 4 -6 -1.3564 -0.1092
-19 4 -5 -0.1089 0.0391
-19 4 -4 0.7192 0.0510
-19 4 -3 2.1180 -0.0444
-19 4 -2 1.9055 0.0244
-19 4 -1 -2.0567 0.0135
-19 4 0 -1.2972 -0.0724
-19 4 1 0.3711 -0.0678
-19 4 2 -2.1305 0.1148
-19 4 3 1.6897 0.0278
-19 4 4 0.8624 -0.1373
-19 4 5 -1.8756 -0.0339
-19 4 6 0.0563 0.1634
-19 4 7 -0.8734 0.0404
-19 4 8 -0.7615 -0.1886
-19 4 9 0.6745 -0.0053
-19 4 10 -0.7725 0.1704
-19 4 11 -0.9786 -0.0525
-19 4 12 -0.4224 -0.0472
-19 4 13 0.9765 0.0233
-19 4 14 0.3299 -0.0287
-19 4 15 0.7296 -0.0629
-19 4 16 0.2148 0.0890
-19 4 17 -1.0675 0.0845
-19 4 18 -1.7692 -0.1087
-19 4 19 0.3229 -0.0489
-19 4 20 0.8881 0.1422
-19 4 21 -0.6088 0.0614
-19 4 22 0.3276 -0.1896
-19 4 23 0.2143 -0.0227
-19 4 24 0.1207 0.1546
-19 4 25 0.0293 0.0621
-19 4 26 0.3318 -0.2790
-19 4 27 -0.1636 0.0269
-19 5 -16 -0.2299 -0.0063
-19 5 -15 -0.3423 0.0955
-19 5 -14 -0.1370 0.1291
-19 5 -13 -0.1399 0.0774
-19 5 -12 0.3477 -0.0596
-19 5 -11 1.1953 0.1128
-19 5 -10 0.0256 0.0070
-19 5 -9 0.5490 -0.0794
-19 5 -8 -0.3437 0.0091
-19 5 -7 0.2577 -0.0024
-19 5 -6 2.0929 -0.0793
-19 5 -5 0.4584 -0.0501
-19 5 -4 -2.3033 0.1611
-19 5 -3 -0.3980 0.0707
-19 5 -2 0.6079 -0.1228
-19 5 -1 -1.2576 -0.0306
-19 5 0 0.2051 0.1239
-19 5 1 2.0814 0.0222
-19 5 2 -0.2774 -0.0590
-19 5 3 1.2275 0.0127
-19 5 4 -0.1302 0.0025
-19 5 5 -1.3648 -0.0517
-19 5 6 1.5866 0.0721
-19 5 7 1.3163 0.0574
-19 5 8 -0.7155 -0.1196
-19 5 9 0.1891 -0.0668
-19 5 10 1.0766 0.1533
-19 5 11 0.8300 0.0765
-19 5 12 -0.8507 -0.1695
-19 5 13 0.6439 -0.0523
-19 5 14 -0.3263 0.1391
-19 5 15 -1.2247 0.0416
-19 5 16 -0.4197 -0.0660
-19 5 17 0.8430 -0.0421
-19 5 18 0.6162 0.0114
-19 5 19 0.6492 0.0155
-19 5 20 0.6663 -0.0043
-19 5 21 -1.1394 0.0119
-19 5 22 0.1160 -0.0864
-19 5 23 0.2537 -0.0289
-19 5 24 0.2053 -0.0159
-19 5 25 -0.0485 -0.0096
-19 5 26 0.2572 -0.2265
-19 6 -16 -0.1233 -0.0923
-19 6 -15 -0.2434 -0.0040
-19 6 -14 0.6922 -0.0163
-19 6 -13 0.5479 -0.1019
-19 6 -12 -0.6712 -0.1598
-19 6 -11 -0.0304 0.0996
-19 6 -10 -1.2728 0.0309
-19 6 -9 0.0918 -0.0217
-19 6 -8 0.4514 -0.0030
-19 6 -7 -0.1975 0.0531
-19 6 -6 -0.9252 0.0314
-19 6 -5 -1.4984 -0.0342
-19 6 -4 0.2275 0.0118
-19 6 -3 1.3344 -0.0086
-19 6 -2 1.4032 -0.0343
-19 6 -1 -0.9981 0.0050
-19 6 0 -1.1377 0.0134
-19 6 1 0.7861 -0.0659
-19 6 2 -1.4725 -0.0359
-19 6 3 0.4552 0.0650
-19 6 4 0.3519 0.0124
-19 6 5 -1.3902 -0.1082
-19 6 6 -0.6224 -0.0078
-19 6 7 -0.2995 0.1255
-19 6 8 -0.8880 -0.0318
-19 6 9 0.3669 -0.1197
-19 6 10 -0.1470 0.0303
-19 6 11 -0.6714 0.0457
-19 6 12 -0.7933 -0.0416
-19 6 13 0.8041 -0.0054
-19 6 14 0.3098 0.0187
-19 6 15 0.5672 -0.0256
-19 6 16 1.0681 0.0093
-19 6 17 -0.1616 0.0714
-19 6 18 -0.9384 0.0174
-19 6 19 -0.9544 -0.0213
-19 6 20 0.6864 0.0427
-19 6 21 -0.5652 0.1016
-19 6 22 -0.0625 -0.0439
-19 6 23 -0.2120 -0.0382
-19 6 24 0.1297 0.0412
-19 6 25 -0.3957 0.2728
-19 6 26 0.1617 -0.0095
-19 7 -16 0.1776 -0.0135
-19 7 -15 -0.1140 -0.0327
-19 7 -14 -0.4942 0.0670
-19 7 -13 -0.5822 -0.0202
-19 7 -12 -0.3651 -0.0567
-19 7 -11 0.9511 0.0870
-19 7 -10 0.3243 -0.0510
-19 7 -9 -0.1100 -0.0051
-19 7 -8 -0.0333 0.0430
-19 7 -7 -0.4892 0.0477
-19 7 -6 1.7140 -0.0546
-19 7 -5 1.3258 -0.1230
-19 7 -4 -1.2659 0.1641
-19 7 -3 -1.1011 0.1643
-19 7 -2 1.0250 -0.1608
-19 7 -1 0.4001 -0.1059
-19 7 0 -0.8159 0.1687
-19 7 1 0.3557 0.0666
-19 7 2 -0.3355 -0.1337
-19 7 3 0.9875 -0.0679
-19 7 4 0.6511 0.1004
-19 7 5 -0.1592 0.0053
-19 7 6 0.2417 -0.0450
-19 7 7 1.0539 0.0664
-19 7 8 0.4065 -0.0287
-19 7 9 0.1578 -0.0510
-19 7 10 0.2968 0.1119
-19 7 11 0.6085 0.1104
-19 7 12 -0.4361 -0.1919
-19 7 13 0.3463 -0.0984
-19 7 14 0.1871 0.1955
-19 7 15 -1.2347 0.0838
-19 7 16 -0.5598 -0.1500
-19 7 17 -0.4992 -0.1125
-19 7 18 0.6781 0.1124
-19 7 19 0.0204 0.0339
-19 7 20 0.9925 -0.0667
-19 7 21 -0.2670 -0.0526
-19 7 22 -0.1193 -0.0063
-19 7 23 -0.0697 -0.0214
-19 7 24 0.3469 -0.0786
-19 7 25 -0.1298 -0.0735
-19 7 26 0.5363 -0.3296
-19 8 -15 -0.6397 -0.0887
-19 8 -14 0.0186 0.1260
-19 8 -13 1.1111 0.0664
-19 8 -12 0.2204 0.0621
-19 8 -11 0.3444 -0.0262
-19 8 -10 -0.6337 -0.0664
-19 8 -9 -0.7334 0.0926
-19 8 -8 0.6269 -0.0051
-19 8 -7 0.9030 -0.0648
-19 8 -6 0.2947 0.0196
-19 8 -5 -1.7931 -0.0125
-19 8 -4 -0.5008 -0.0492
-19 8 -3 0.7669 0.0161
-19 8 -2 0.8163 0.0622
-19 8 -1 -1.0414 -0.0185
-19 8 0 -0.7767 -0.0893
-19 8 1 0.6301 0.0410
-19 8 2 -0.0450 0.1185
-19 8 3 0.6990 -0.0210
-19 8 4 0.0298 -0.1101
-19 8 5 -0.6354 0.0195
-19 8 6 -1.0529 0.0927
-19 8 7 -0.5547 0.0182
-19 8 8 -0.5634 -0.0615
-19 8 9 0.1735 -0.0677
-19 8 10 0.1544 0.0214
-19 8 11 -0.4443 0.0353
-19 8 12 -0.4670 -0.0328
-19 8 13 -0.0396 -0.0778
-19 8 14 0.2732 0.0313
-19 8 15 -0.4231 0.0945
-19 8 16 1.2220 0.0639
-19 8 17 0.3979 -0.0642
-19 8 18 0.3504 -0.0248
-19 8 19 -0.7270 0.0687
-19 8 20 0.1200 0.0734
-19 8 21 -0.1205 0.0025
-19 8 22 -0.0731 -0.0454
-19 8 23 -0.3338 0.0173
-19 8 24 0.3504 0.0400
-19 8 25 -0.4124 0.1293
-19 8 26 0.1582 0.1222
-19 9 -15 0.5090 -0.2672
-19 9 -14 -0.1663 0.0094
-19 9 -13 -0.7673 -0.0978
-19 9 -12 -0.9470 -0.0214
-19 9 -11 0.3333 -0.0884
-19 9 -10 0.6160 -0.0589
-19 9 -9 -0.7066 0.0464
-19 9 -8 -0.2090 -0.0082
-19 9 -7 -1.2301 0.0694
-19 9 -6 0.6103 0.1061
-19 9 -5 1.4157 -0.0916
-19 9 -4 0.0485 -0.0853
-19 9 -3 -1.7344 0.1568
-19 9 -2 0.6732 0.0531
-19 9 -1 1.1762 -0.1526
-19 9 0 0.1711 -0.0374
-19 9 1 -0.2409 0.0880
-19 9 2 -0.8492 0.0021
-19 9 3 -0.2500 -0.1223
-19 9 4 -0.2249 0.0081
-19 9 5 0.4059 0.0598
-19 9 6 0.0727 -0.1055
-19 9 7 -0.0423 -0.0197
-19 9 8 0.7865 0.1073
-19 9 9 0.5036 -0.0428
-19 9 10 -0.0621 -0.1179
-19 9 11 0.2699 0.0837
-19 9 12 0.2510 0.1108
-19 9 13 -0.1705 -0.1220
-19 9 14 0.4641 -0.0889
-19 9 15 -0.4046 0.1151
-19 9 16 0.1791 0.0616
-19 9 17 -0.9277 -0.1386
-19 9 18 0.1559 -0.0009
-19 9 19 0.0027 0.0802
-19 9 20 0.2663 0.0153
-19 9 21 -0.0644 -0.0573
-19 9 22 0.1587 0.0051
-19 9 23 -0.4242 0.0277
-19 9 24 -0.1184 -0.0448
-19 9 25 -0.1186 -0.0810
-19 10 -15 -0.8321 -0.2430
-19 10 -14 -0.5183 0.1469
-19 10 -13 1.0994 0.0368
-19 10 -12 0.4040 0.1944
-19 10 -11 -0.0207 0.0089
-19 10 -10 -0.1144 -0.0400
-19 10 -9 -0.6911 0.0101
-19 10 -8 0.6352 0.0404
-19 10 -7 0.7376 -0.0115
-19 10 -6 1.3434 -0.0331
-19 10 -5 -0.8346 0.0241
-19 10 -4 -0.4747 -0.0047
-19 10 -3 0.4775 0.0034
-19 10 -2 1.0957 0.0160
-19 10 -1 -1.5909 -0.0010
-19 10 0 -0.9247 -0.0220
-19 10 1 -0.1208 0.0709
-19 10 2 0.4079 0.0451
-19 10 3 1.3620 -0.0226
-19 10 4 0.3667 -0.0629
-19 10 5 0.1296 0.0600
-19 10 6 -0.0208 0.0922
-19 10 7 -0.5820 -0.0572
-19 10 8 -0.3276 0.0161
-19 10 9 0.5708 0.0375
-19 10 10 0.2979 -0.0057
-19 10 11 -0.4036 -0.0422
-19 10 12 -0.2838 0.0205
-19 10 13 -0.0787 -0.0193
-19 10 14 0.2039 -0.0091
-19 10 15 -0.8863 0.0668
-19 10 16 0.3630 0.0472
-19 10 17 0.1381 -0.0163
-19 10 18 0.4193 -0.0559
-19 10 19 0.1089 0.0565
-19 10 20 0.0890 -0.0270
-19 10 21 -0.0421 -0.0349
-19 10 22 0.0430 -0.0287
-19 10 23 -0.5041 -0.0117
-19 10 24 0.3938 0.0430
-19 10 25 -0.1111 -0.0851
-19 11 -14 0.4147 0.0319
-19 11 -13 -0.1096 -0.1086
-19 11 -12 -0.9298 -0.0161
-19 11 -11 -0.1436 -0.0656
-19 11 -10 1.1378 0.0909
-19 11 -9 -0.5241 0.0109
-19 11 -8 -0.0410 -0.0711
-19 11 -7 -1.3845 -0.0039
-19 11 -6 0.1667 0.0291
-19 11 -5 0.7847 0.0448
-19 11 -4 0.6754 -0.0307
-19 11 -3 -1.9756 -0.0068
-19 11 -2 -0.2452 0.0377
-19 11 -1 0.7075 -0.0399
-19 11 0 1.0204 -0.0419
-19 11 1 0.6349 -0.0010
-19 11 2 -0.6789 0.0599
-19 11 3 -0.6663 0.0194
-19 11 4 -0.7446 -0.0641
-19 11 5 -0.3682 -0.0480
-19 11 6 0.1083 -0.0011
-19 11 7 -0.8539 0.0162
-19 11 8 -0.3033 0.0104
-19 11 9 0.4495 -0.0663
-19 11 10 -0.0049 -0.1240
-19 11 11 0.3814 0.0261
-19 11 12 -0.2096 0.1157
-19 11 13 -0.4287 -0.0078
-19 11 14 -0.0098 -0.1507
-19 11 15 -0.2715 0.0512
-19 11 16 0.7194 0.1133
-19 11 17 -0.3581 0.0264
-19 11 18 -0.0883 -0.0615
-19 11 19 0.0516 0.0482
-19 11 20 0.2120 0.1022
-19 11 21 -0.6315 0.0084
-19 11 22 0.2573 0.0058
-19 11 23 -0.0414 0.0343
-19 11 24 -0.2983 0.1484
-19 12 -14 -0.6496 0.1382
-19 12 -13 0.9689 -0.0680
-19 12 -12 0.3419 -0.0761
-19 12 -11 -0.7519 -0.0651
-19 12 -10 0.1368 0.0564
-19 12 -9 -0.5252 -0.0663
-19 12 -8 0.2719 0.0570
-19 12 -7 -0.8382 0.0376
-19 12 -6 0.8384 -0.0760
-19 12 -5 0.2524 0.0221
-19 12 -4 -0.1543 0.1073
-19 12 -3 0.6124 -0.0124
-19 12 -2 1.5152 -0.0539
-19 12 -1 -1.1955 -0.0515
-19 12 0 -1.0485 -0.0023
-19 12 1 -0.3498 0.0804
-19 12 2 -0.2136 -0.0061
-19 12 3 0.6158 -0.0467
-19 12 4 0.6074 -0.0565
-19 12 5 0.3716 0.0262
-19 12 6 0.9279 0.0814
-19 12 7 0.0117 -0.0626
-19 12 8 -0.4006 -0.0636
-19 12 9 1.0399 0.0851
-19 12 10 0.6035 0.0552
-19 12 11 0.0356 -0.0713
-19 12 12 -0.4821 -0.0319
-19 12 13 0.4065 0.0829
-19 12 14 0.8147 -0.0108
-19 12 15 -0.6223 -0.0284
-19 12 16 0.3882 -0.0081
-19 12 17 -0.3450 0.0580
-19 12 18 0.2249 -0.1127
-19 12 19 0.3040 -0.0170
-19 12 20 0.2127 0.0133
-19 12 21 0.0194 -0.1074
-19 12 22 0.3887 -0.0575
-19 12 23 -0.4180 -0.1363
-19 12 24 -0.0472 0.1096
-19 13 -13 0.3981 -0.0604
-19 13 -12 -0.4389 -0.0948
-19 13 -11 -0.7852 0.0675
-19 13 -10 0.9849 0.2618
-19 13 -9 -0.3458 0.0146
-19 13 -8 0.3168 -0.0380
-19 13 -7 -0.5531 0.0006
-19 13 -6 0.4993 -0.0250
-19 13 -5 0.6426 -0.0095
-19 13 -4 0.8576 0.1016
-19 13 -3 -1.0049 -0.0366
-19 13 -2 -1.0486 -0.0236
-19 13 -1 0.0206 0.0056
-19 13 0 0.6625 0.0498
-19 13 1 1.2655 -0.0039
-19 13 2 -0.3390 0.0145
-19 13 3 -0.4430 0.0769
-19 13 4 -0.1152 -0.0046
-19 13 5 -1.0749 -0.0754
-19 13 6 0.1087 0.0343
-19 13 7 -0.5611 0.1373
-19 13 8 -1.0739 -0.0577
-19 13 9 0.0181 -0.1025
-19 13 10 0.1084 -0.0305
-19 13 11 0.4690 0.0840
-19 13 12 -0.3950 -0.0213
-19 13 13 -0.6000 -0.0362
-19 13 14 -0.1175 -0.0175
-19 13 15 -1.3023 0.0853
-19 13 16 0.6535 0.0259
-19 13 17 -0.1911 0.0449
-19 13 18 -0.0090 0.0599
-19 13 19 -0.0982 0.0088
-19 13 20 0.1859 0.1356
-19 13 21 -0.5495 0.0167
-19 13 22 -0.3626 0.0873
-19 13 23 0.1960 -0.0249
-19 14 -12 0.5352 -0.2958
-19 14 -11 -0.4370 -0.1114
-19 14 -10 0.6152 0.0327
-19 14 -9 0.0715 -0.1064
-19 14 -8 0.3092 0.0720
-19 14 -7 -1.6471 -0.0235
-19 14 -6 -0.4794 -0.0115
-19 14 -5 0.6733 0.0188
-19 14 -4 -0.4204 0.0803
-19 14 -3 0.5796 -0.0505
-19 14 -2 0.9506 0.0019
-19 14 -1 -0.5119 0.0220
-19 14 0 -0.9555 -0.0881
-19 14 1 0.0979 -0.0537
-19 14 2 -0.6574 0.0566
-19 14 3 -0.7502 0.0778
-19 14 4 0.8141 -0.0868
-19 14 5 0.4203 -0.1015
-19 14 6 1.3056 0.0132
-19 14 7 0.2304 0.0420
-19 14 8 -0.5293 -0.1376
-19 14 9 0.4888 -0.0748
-19 14 10 0.8287 0.0932
-19 14 11 0.1106 0.0324
-19 14 12 -0.2580 -0.0683
-19 14 13 -0.0914 0.0155
-19 14 14 1.1439 0.0189
-19 14 15 -0.5452 -0.0303
-19 14 16 0.9330 0.0381
-19 14 17 -0.4306 0.0381
-19 14 18 -0.1761 -0.1283
-19 14 19 0.6785 -0.1416
-19 14 20 -0.2884 0.1246
-19 14 21 0.1043 -0.0511
-19 14 22 0.4812 -0.1629
-19 15 -11 -0.8534 0.0480
-19 15 -10 -0.0084 0.0943
-19 15 -9 -0.6102 0.0295
-19 15 -8 -0.0492 0.0571
-19 15 -7 -0.4298 -0.0340
-19 15 -6 0.2555 0.1223
-19 15 -5 0.5200 0.0010
-19 15 -4 0.4897 -0.0520
-19 15 -3 0.6482 -0.0565
-19 15 -2 -0.9190 0.0265
-19 15 -1 -0.0329 0.0043
-19 15 0 0.1528 0.0029
-19 15 1 1.2893 0.0238
-19 15 2 0.0821 -0.0019
-19 15 3 -0.2808 -0.0044
-19 15 4 0.7500 -0.0150
-19 15 5 -2.0115 0.0004
-19 15 6 0.0311 0.0402
-19 15 7 0.0902 0.1030
-19 15 8 -0.6663 -0.0155
-19 15 9 -0.3642 -0.0397
-19 15 10 0.3613 -0.0019
-19 15 11 -0.0698 0.0604
-19 15 12 0.3891 -0.0069
-19 15 13 -0.3197 -0.0371
-19 15 14 0.2601 0.0194
-19 15 15 -1.1549 0.0423
-19 15 16 0.5930 -0.0061
-19 15 17 -0.1471 -0.0042
-19 15 18 -0.2249 0.1125
-19 15 19 0.6181 0.0034
-19 15 20 -0.3560 0.0681
-19 15 21 0.1471 0.0854
-19 16 -10 0.6351 0.0158
-19 16 -9 0.4401 -0.0695
-19 16 -8 0.9260 0.0723
-19 16 -7 -0.8635 -0.0870
-19 16 -6 -0.8018 0.1218
-19 16 -5 1.1395 0.1021
-19 16 -4 -0.5245 -0.0765
-19 16 -3 0.6806 -0.0651
-19 16 -2 0.1006 0.0528
-19 16 -1 -0.1530 0.0917
-19 16 0 -0.6405 -0.0067
-19 16 1 -0.0404 -0.0591
-19 16 2 -0.6648 0.0073
-19 16 3 -1.7467 0.0968
-19 16 4 0.9357 0.0273
-19 16 5 -0.1041 -0.0249
-19 16 6 1.6129 -0.0691
-19 16 7 0.4636 -0.0273
-19 16 8 -0.4047 -0.0337
-19 16 9 -0.3783 -0.0712
-19 16 10 0.5983 -0.0014
-19 16 11 -0.0762 0.0498
-19 16 12 0.2828 0.0061
-19 16 13 -0.6311 -0.0429
-19 16 14 0.2539 -0.0200
-19 16 15 -0.4284 0.0237
-19 16 16 0.4801 0.0864
-19 16 17 -0.2517 0.0182
-19 16 18 -1.1484 -0.0853
-19 16 19 0.8050 -0.0545
-19 16 20 -0.5798 0.0125
-19 17 -9 -0.4317 -0.0981
-19 17 -8 -0.0500 0.1412
-19 17 -7 -0.7720 -0.0934
-19 17 -6 -0.6740 0.1293
-19 17 -5 0.2841 0.1241
-19 17 -4 -0.4985 -0.0756
-19 17 -3 0.9520 -0.0179
-19 17 -2 -0.3267 0.0247
-19 17 -1 0.1425 -0.1146
-19 17 0 0.0611 -0.0435
-19 17 1 0.3587 0.0791
-19 17 2 0.4894 -0.0197
-19 17 3 -0.1375 -0.0464
-19 17 4 1.8364 -0.0233
-19 17 5 -2.1028 -0.0564
-19 17 6 -0.3965 -0.0243
-19 17 7 0.5425 0.0227
-19 17 8 0.0501 0.0140
-19 17 9 -0.1489 -0.0061
-19 17 10 0.3725 -0.0404
-19 17 11 -0.4204 0.0369
-19 17 12 0.4350 0.0124
-19 17 13 0.1712 -0.0255
-19 17 14 0.2204 0.0386
-19 17 15 0.1387 0.0662
-19 17 16 0.6443 -0.1028
-19 17 17 0.0866 0.0004
-19 17 18 -0.4231 0.0446
-19 17 19 1.2236 0.0335
-19 18 -8 0.8035 0.1755
-19 18 -7 0.1194 -0.0535
-19 18 -6 -0.8072 0.0973
-19 18 -5 1.1172 0.0695
-19 18 -4 -0.1602 -0.1322
-19 18 -3 0.5833 -0.0850
-19 18 -2 -0.0447 0.0084
-19 18 -1 -0.0830 -0.0413
-19 18 0 0.1195 0.0444
-19 18 1 -0.3771 0.1002
-19 18 2 -0.1503 -0.0040
-19 18 3 -1.4920 -0.0562
-19 18 4 0.6586 0.0073
-19 18 5 -1.1476 0.0948
-19 18 6 0.8835 0.0579
-19 18 7 0.8567 -0.0765
-19 18 8 -0.3966 -0.0314
-19 18 9 -0.6945 0.0628
-19 18 10 -0.2824 -0.0048
-19 18 11 -0.0477 -0.0049
-19 18 12 0.4148 0.0468
-19 18 13 -0.3021 0.0321
-19 18 14 -0.5932 -0.0703
-19 18 15 -0.0264 -0.0007
-19 18 16 -0.1223 -0.0002
-19 18 17 -0.0778 0.0672
-19 18 18 -1.1846 -0.0395
-19 19 -7 -0.2595 -0.0775
-19 19 -6 -0.9275 0.0337
-19 19 -5 0.2834 0.1288
-19 19 -4 -0.3449 0.1524
-19 19 -3 0.0826 0.1672
-19 19 -2 0.0860 0.0992
-19 19 -1 0.4660 -0.1962
-19 19 0 0.3986 -0.0419
-19 19 1 -0.6339 0.1582
-19 19 2 -0.0628 -0.0019
-19 19 3 -0.5997 -0.0222
-19 19 4 2.0005 0.1144
-19 19 5 -0.6825 -0.0597
-19 19 6 -0.6419 -0.1942
-19 19 7 0.5822 -0.1164
-19 19 8 0.5298 0.0949
-19 19 9 0.7067 0.0783
-19 19 10 0.1892 -0.1122
-19 19 11 0.0899 -0.0296
-19 19 12 -0.1195 0.0863
-19 19 13 0.1747 -0.0633
-19 19 14 0.1633 -0.0666
-19 19 15 0.6477 0.2247
-19 19 16 0.4340 -0.0506
-19 19 17 0.0101 -0.0555
-19 20 -6 -0.5670 -0.0321
-19 20 -5 0.0646 -0.1504
-19 20 -4 0.1837 -0.0966
-19 20 -3 0.0624 -0.1215
-19 20 -2 -0.1398 -0.0918
-19 20 -1 -0.0953 -0.2158
-19 20 0 0.0631 -0.0473
-19 20 1 -0.3883 0.0844
-19 20 2 0.4434 0.0024
-19 20 3 -0.3472 -0.1185
-19 20 4 0.7743 -0.0340
-19 20 5 -1.3091 -0.0259
-19 20 6 -0.2251 0.0943
-19 20 7 0.8064 0.0711
-19 20 8 -0.4625 -0.0099
-19 20 9 -0.5060 -0.0693
-19 20 10 -0.9710 0.0057
-19 20 11 -0.0814 0.0070
-19 20 12 0.0669 0.0642
-19 20 13 0.0547 0.0801
-19 20 14 -0.4611 -0.0663
-19 20 15 0.0303 -0.0487
-19 20 16 -0.0573 -0.1012
-19 21 -4 0.3777 0.2858
-19 21 -3 -0.1142 0.2262
-19 21 -2 -0.0857 0.2323
-19 21 -1 0.5181 -0.1015
-19 21 0 0.4942 0.0579
-19 21 1 -0.3322 0.1907
-19 21 2 -0.2267 0.0262
-19 21 3 -1.3690 -0.0386
-19 21 4 0.8411 0.2142
-19 21 5 0.2059 0.0684
-19 21 6 -0.4745 -0.2075
-19 21 7 0.3435 -0.3107
-19 21 8 0.4283 0.0963
-19 21 9 1.1283 0.2175
-19 21 10 -0.0709 0.0567
-19 21 11 0.4146 -0.1601
-19 21 12 -0.1348 0.1052
-19 21 13 -0.1204 0.0685
-19 21 14 0.3357 -0.1951
-19 22 -1 0.1956 -0.2861
-19 22 0 -0.1938 -0.1237
-19 22 1 -0.4550 0.0126
-19 22 2 0.5683 -0.0432
-19 22 3 0.0886 -0.1626
-19 22 4 1.0439 0.0479
-19 22 5 -0.3073 -0.0693
-19 22 6 -0.4410 -0.0015
-19 22 7 0.5334 0.1114
-19 22 8 -0.4015 0.1480
-19 22 9 -0.2141 -0.2137
-19 22 10 -0.6398 -0.0880
-19 22 11 -0.0201 0.0040
-19 23 5 -0.0610 0.0890
-19 23 6 -0.4164 -0.0997
-18 0 -16 0.3923 -0.0290
-18 0 -14 -0.2177 0.1052
-18 0 -12 1.1933 -0.3520
-18 0 -10 0.4305 0.6185
-18 0 -8 -1.3504 -0.8924
-18 0 -6 1.9967 0.8556
-18 0 -4 -3.8649 -0.6649
-18 0 -2 -3.4626 0.3959
-18 0 0 2.5964 0.0495
-18 0 2 -0.1472 -0.3781
-18 0 4 -3.6392 0.7538
-18 0 6 2.3699 -0.8812
-18 0 8 1.5003 1.0792
-18 0 10 0.2620 -1.0699
-18 0 12 -0.3082 0.7725
-18 0 14 -1.3327 -0.4378
-18 0 16 -0.0189 0.1016
-18 0 18 1.6345 0.2073
-18 0 20 -0.3745 -0.4444
-18 0 22 0.6572 0.5845
-18 0 24 0.0805 -0.5946
-18 0 26 -0.0436 0.5150
-18 1 -17 -0.2640 0.0185
-18 1 -16 -0.2851 0.5108
-18 1 -15 0.4649 0.0041
-18 1 -14 0.4513 -0.3192
-18 1 -13 -0.3068 -0.0260
-18 1 -12 -0.0136 0.2628
-18 1 -11 -1.1070 0.0533
-18 1 -10 -0.4779 -0.0645
-18 1 -9 0.8545 -0.0740
-18 1 -8 0.1525 0.0015
-18 1 -7 -1.4573 0.0120
-18 1 -6 -1.1615 0.1072
-18 1 -5 1.2242 -0.0120
-18 1 -4 0.1344 -0.2479
-18 1 -3 3.8209 0.0042
-18 1 -2 0.2919 0.3745
-18 1 -1 1.4852 -0.0362
-18 1 0 0.2258 -0.4046
-18 1 1 -2.9075 -0.0250
-18 1 2 -0.7513 0.3876
-18 1 3 2.7510 -0.0503
-18 1 4 0.2171 -0.2965
-18 1 5 0.8819 -0.0418
-18 1 6 0.5530 0.0987
-18 1 7 -3.2109 -0.0277
-18 1 8 -0.2455 0.0104
-18 1 9 -0.0142 -0.0395
-18 1 10 -0.3918 -0.1204
-18 1 11 -0.1871 0.0388
-18 1 12 -0.2194 0.2525
-18 1 13 0.4021 -0.0030
-18 1 14 0.0750 -0.3679
-18 1 15 1.7601 -0.0047
-18 1 16 1.0362 0.2860
-18 1 17 -2.2492 0.0067
-18 1 18 -0.8730 -0.2477
-18 1 19 -0.4030 0.0065
-18 1 20 -0.1634 0.1850
-18 1 21 0.8462 -0.0459
-18 1 22 0.0043 -0.1129
-18 1 23 -0.9297 -0.0191
-18 1 24 0.0555 0.0141
-18 1 25 -0.0275 -0.0293
-18 1 26 -0.2955 0.1945
-18 1 27 -0.0758 -0.1169
-18 2 -17 0.1495 -0.0421
-18 2 -16 0.2685 0.0123
-18 2 -15 0.1913 -0.1271
-18 2 -14 -0.4134 0.1113
-18 2 -13 -0.8337 0.1836
-18 2 -12 0.8478 -0.2289
-18 2 -11 0.4272 -0.3209
-18 2 -10 0.3232 0.5116
-18 2 -9 0.8577 0.3815
-18 2 -8 -1.3240 -0.4688
-18 2 -7 -0.3296 -0.4131
-18 2 -6 1.8143 0.5087
-18 2 -5 2.7863 0.3829
-18 2 -4 -2.6131 -0.4332
-18 2 -3 -1.2866 -0.2417
-18 2 -2 -3.6603 0.2403
-18 2 -1 -0.7534 0.0351
-18 2 0 2.6386 0.0094
-18 2 1 0.3522 0.0891
-18 2 2 -0.2390 -0.1996
-18 2 3 1.0500 -0.2847
-18 2 4 -2.9122 0.4986
-18 2 5 -1.5130 0.3432
-18 2 6 2.2421 -0.5827
-18 2 7 0.2412 -0.3995
-18 2 8 1.2573 0.7221
-18 2 9 0.0964 0.4853
-18 2 10 0.4563 -0.6907
-18 2 11 1.4586 -0.4235
-18 2 12 0.3609 0.5473
-18 2 13 -0.4612 0.3056
-18 2 14 -0.9846 -0.3153
-18 2 15 -0.9423 -0.1250
-18 2 16 -0.3543 0.1208
-18 2 17 -0.3680 -0.0189
-18 2 18 1.4372 0.0677
-18 2 19 1.3839 0.0952
-18 2 20 -0.3738 -0.2722
-18 2 21 -0.0429 -0.1950
-18 2 22 0.6716 0.4065
-18 2 23 0.0063 0.2394
-18 2 24 0.0940 -0.3061
-18 2 25 0.1996 -0.2918
-18 2 26 -0.1191 0.3611
-18 2 27 -0.2206 0.0770
-18 3 -17 -0.0588 -0.1776
-18 3 -16 -0.5578 0.1132
-18 3 -15 0.4953 0.1446
-18 3 -14 0.8821 -0.0727
-18 3 -13 0.2385 -0.1687
-18 3 -12 0.0285 -0.0642
-18 3 -11 -0.7853 0.0626
-18 3 -10 -0.9162 0.0478
-18 3 -9 0.7778 -0.1142
-18 3 -8 0.2828 -0.0002
-18 3 -7 -0.4350 0.0082
-18 3 -6 -2.4516 -0.0396
-18 3 -5 -0.9561 0.0180
-18 3 -4 -0.0656 0.0827
-18 3 -3 3.3351 -0.0032
-18 3 -2 0.7443 -0.0848
-18 3 -1 1.3240 -0.0248
-18 3 0 0.9304 0.1356
-18 3 1 -2.3220 -0.0088
-18 3 2 -1.5632 -0.0571
-18 3 3 1.7444 -0.0503
-18 3 4 0.4060 0.0600
-18 3 5 0.5882 0.0455
-18 3 6 1.6167 -0.0676
-18 3 7 -2.5803 -0.0480
-18 3 8 -0.9608 0.0699
-18 3 9 0.3893 0.0218
-18 3 10 -0.6491 0.0187
-18 3 11 -1.5884 -0.0491
-18 3 12 -0.6327 -0.0741
-18 3 13 0.3923 0.0515
-18 3 14 0.1514 0.1098
-18 3 15 0.9155 -0.0126
-18 3 16 2.1558 -0.1128
-18 3 17 -0.6495 0.0065
-18 3 18 -1.6168 0.1380
-18 3 19 -0.6480 0.0320
-18 3 20 -0.7416 -0.0650
-18 3 21 0.4014 -0.0365
-18 3 22 0.3248 0.0419
-18 3 23 -0.7396 0.0012
-18 3 24 -0.0682 -0.0623
-18 3 25 0.0716 -0.0697
-18 3 26 -0.4502 0.1032
-18 3 27 -0.1649 0.1332
-18 4 -17 0.0692 0.1994
-18 4 -16 0.1432 0.0251
-18 4 -15 0.4168 -0.0074
-18 4 -14 -0.2774 0.0913
-18 4 -13 -1.4177 0.1476
-18 4 -12 0.1856 0.0256
-18 4 -11 0.8559 -0.0942
-18 4 -10 0.4271 -0.0287
-18 4 -9 0.7335 0.1569
-18 4 -8 -1.3205 0.0999
-18 4 -7 -0.3594 -0.2148
-18 4 -6 1.0335 -0.0971
-18 4 -5 3.7809 0.1878
-18 4 -4 0.4245 0.0155
-18 4 -3 -1.3500 -0.1366
-18 4 -2 -3.5951 -0.0040
-18 4 -1 -1.6186 0.0309
-18 4 0 2.3502 -0.0222
-18 4 1 0.5942 -0.0303
-18 4 2 -0.2953 0.0535
-18 4 3 0.8785 -0.0811
-18 4 4 -1.7293 -0.0546
-18 4 5 -1.7793 0.1268
-18 4 6 1.6435 0.0502
-18 4 7 0.1633 -0.1933
-18 4 8 0.2231 -0.0844
-18 4 9 0.5816 0.2182
-18 4 10 0.7493 0.0232
-18 4 11 1.3666 -0.2095
-18 4 12 1.3453 -0.0035
-18 4 13 -0.0118 0.1459
-18 4 14 -0.6755 -0.0089
-18 4 15 -1.2825 -0.1021
-18 4 16 -0.9852 0.0408
-18 4 17 -0.9072 0.0025
-18 4 18 0.6397 -0.0991
-18 4 19 1.8016 0.0053
-18 4 20 0.0752 0.0307
-18 4 21 -0.3322 -0.1133
-18 4 22 0.6795 -0.0416
-18 4 23 0.1336 0.1551
-18 4 24 0.2958 0.0560
-18 4 25 0.0738 -0.1094
-18 4 26 -0.1301 -0.1706
-18 4 27 -0.0208 0.1375
-18 5 -17 -0.1811 -0.2199
-18 5 -16 -0.2018 -0.1510
-18 5 -15 0.2481 0.0150
-18 5 -14 0.6993 -0.0118
-18 5 -13 0.3937 -0.0986
-18 5 -12 0.2614 -0.0929
-18 5 -11 -0.5934 0.1034
-18 5 -10 -0.9385 -0.0104
-18 5 -9 0.5684 -0.0084
-18 5 -8 0.2052 0.0473
-18 5 -7 0.7215 0.0400
-18 5 -6 -1.4692 0.0113
-18 5 -5 -3.0541 0.0956
-18 5 -4 -1.2425 0.0539
-18 5 -3 2.2886 -0.1443
-18 5 -2 1.0043 -0.0780
-18 5 -1 0.4995 0.1543
-18 5 0 1.1079 0.0887
-18 5 1 -1.0268 -0.1663
-18 5 2 -1.2276 -0.0529
-18 5 3 0.7313 0.1639
-18 5 4 0.2193 0.0194
-18 5 5 0.0418 -0.0641
-18 5 6 1.5531 0.0095
-18 5 7 -0.5499 0.0242
-18 5 8 -1.3528 0.0206
-18 5 9 0.4966 0.0782
-18 5 10 -0.0847 0.0310
-18 5 11 -2.2005 -0.0882
-18 5 12 -1.1283 -0.0554
-18 5 13 0.4071 0.1622
-18 5 14 0.0875 0.0711
-18 5 15 0.2826 -0.1235
-18 5 16 2.1146 -0.0295
-18 5 17 0.9294 0.1304
-18 5 18 -0.3472 0.0526
-18 5 19 -0.5322 -0.0684
-18 5 20 -0.7231 -0.0174
-18 5 21 -0.6938 0.0608
-18 5 22 0.6696 -0.0155
-18 5 23 -0.2447 0.0011
-18 5 24 -0.2267 -0.0679
-18 5 25 -0.1417 -0.0136
-18 5 26 -0.2842 0.1054
-18 5 27 -0.1975 0.4334
-18 6 -17 -0.3449 0.1656
-18 6 -16 0.1140 0.1184
-18 6 -15 0.2090 0.0452
-18 6 -14 0.4085 0.0217
-18 6 -13 -1.4585 -0.0019
-18 6 -12 -0.3845 0.0554
-18 6 -11 0.6332 0.1174
-18 6 -10 0.6951 -0.1263
-18 6 -9 0.5721 -0.1127
-18 6 -8 -0.8913 0.0309
-18 6 -7 -0.3957 0.0069
-18 6 -6 -0.2760 -0.1091
-18 6 -5 2.5203 -0.0098
-18 6 -4 2.7399 0.0355
-18 6 -3 0.2334 -0.0029
-18 6 -2 -2.5990 -0.0187
-18 6 -1 -1.9771 -0.0035
-18 6 0 1.4876 -0.0194
-18 6 1 0.6128 -0.0087
-18 6 2 0.1111 0.0186
-18 6 3 0.1446 0.0095
-18 6 4 -1.1386 -0.0840
-18 6 5 -0.8661 -0.0022
-18 6 6 0.7591 0.1099
-18 6 7 0.5014 -0.0080
-18 6 8 -0.6608 -0.1802
-18 6 9 0.6582 0.0293
-18 6 10 0.5158 0.1002
-18 6 11 0.4246 -0.0265
-18 6 12 1.5111 -0.1118
-18 6 13 0.9256 0.0028
-18 6 14 -0.3062 0.0628
-18 6 15 -1.1594 -0.0196
-18 6 16 -0.6911 -0.0207
-18 6 17 -1.7891 0.0021
-18 6 18 -0.4096 -0.0214
-18 6 19 0.4762 -0.0206
-18 6 20 0.6865 0.0437
-18 6 21 -0.6443 -0.0118
-18 6 22 0.4045 -0.0862
-18 6 23 0.1321 0.0448
-18 6 24 0.2516 0.0716
-18 6 25 0.0275 0.0437
-18 6 26 0.0553 -0.3050
-18 6 27 0.3569 -0.0823
-18 7 -17 -0.3188 -0.1385
-18 7 -16 0.2340 -0.0271
-18 7 -15 -0.3012 -0.0166
-18 7 -14 0.2269 0.0031
-18 7 -13 0.2616 -0.0769
-18 7 -12 0.9859 0.0206
-18 7 -11 -0.1771 0.1033
-18 7 -10 -1.0818 0.0261
-18 7 -9 0.2349 0.0524
-18 7 -8 0.2841 -0.0055
-18 7 -7 1.3019 0.0025
-18 7 -6 0.4833 0.0110
-18 7 -5 -2.8075 0.0972
-18 7 -4 -2.7452 0.0787
-18 7 -3 0.6932 -0.1619
-18 7 -2 1.2579 -0.1623
-18 7 -1 -0.3816 0.2025
-18 7 0 0.5092 0.1352
-18 7 1 -0.3811 -0.1972
-18 7 2 -0.2125 -0.1484
-18 7 3 0.3617 0.1998
-18 7 4 0.1288 0.1342
-18 7 5 -0.0600 -0.1790
-18 7 6 0.0090 -0.0414
-18 7 7 0.8311 0.1221
-18 7 8 -0.8745 -0.0199
-18 7 9 0.0359 -0.0182
-18 7 10 0.3975 0.0128
-18 7 11 -1.3016 -0.0284
-18 7 12 -1.2684 -0.0488
-18 7 13 -0.3620 0.1436
-18 7 14 -0.0133 0.1217
-18 7 15 -0.5870 -0.1327
-18 7 16 1.4758 -0.1126
-18 7 17 1.0394 0.1475
-18 7 18 1.4263 0.1128
-18 7 19 -0.1953 -0.1753
-18 7 20 0.0976 -0.0978
-18 7 21 -0.9381 0.0835
-18 7 22 0.4161 0.0262
-18 7 23 0.1993 -0.1045
-18 7 24 -0.0267 -0.0540
-18 7 25 -0.0011 0.0054
-18 7 26 -0.2787 0.0745
-18 8 -17 -0.3782 -0.0980
-18 8 -16 0.0785 0.0714
-18 8 -15 -0.1494 -0.0029
-18 8 -14 1.1006 0.0169
-18 8 -13 -0.8987 -0.0878
-18 8 -12 -0.7175 0.0293
-18 8 -11 -0.1686 -0.0715
-18 8 -10 0.2201 -0.0070
-18 8 -9 0.7537 0.0167
-18 8 -8 -0.3781 -0.0698
-18 8 -7 -0.4729 -0.0228
-18 8 -6 -1.4183 0.0628
-18 8 -5 0.3776 0.0393
-18 8 -4 2.6461 -0.0415
-18 8 -3 1.6754 0.0036
-18 8 -2 -0.7168 0.0359
-18 8 -1 -1.9148 -0.0394
-18 8 0 1.0795 -0.0330
-18 8 1 0.2338 0.0688
-18 8 2 0.7296 -0.0282
-18 8 3 -0.3807 -0.1061
-18 8 4 -1.4419 0.0424
-18 8 5 -0.0686 0.1189
-18 8 6 0.0897 -0.0258
-18 8 7 0.8350 -0.0939
-18 8 8 -0.1126 -0.0093
-18 8 9 0.2531 0.1224
-18 8 10 -0.1091 0.0171
-18 8 11 -0.1646 -0.0849
-18 8 12 1.3049 -0.0148
-18 8 13 1.0149 0.0280
-18 8 14 0.7015 0.0472
-18 8 15 -0.4934 -0.0286
-18 8 16 0.7037 -0.0565
-18 8 17 -1.5870 -0.0378
-18 8 18 -0.6565 0.1220
-18 8 19 -0.7573 0.0409
-18 8 20 0.4995 -0.0011
-18 8 21 -0.5159 -0.0439
-18 8 22 -0.0941 0.0210
-18 8 23 0.2673 0.0658
-18 8 24 -0.1699 0.0109
-18 8 25 0.0365 0.0275
-18 8 26 0.0827 -0.0974
-18 9 -16 0.4382 0.0008
-18 9 -15 -0.7901 -0.0982
-18 9 -14 -0.6059 0.1841
-18 9 -13 -0.0920 -0.0045
-18 9 -12 1.1679 0.0509
-18 9 -11 0.5928 -0.0254
-18 9 -10 -1.3740 0.1304
-18 9 -9 0.0127 0.0522
-18 9 -8 0.4480 -0.0583
-18 9 -7 1.4898 -0.0081
-18 9 -6 1.8170 -0.0243
-18 9 -5 -0.9564 -0.1019
-18 9 -4 -2.4658 0.0504
-18 9 -3 -0.9282 0.1041
-18 9 -2 1.6476 -0.1488
-18 9 -1 -0.8675 -0.0622
-18 9 0 0.1201 0.1305
-18 9 1 -0.9402 0.0840
-18 9 2 0.1662 -0.1019
-18 9 3 0.6025 -0.0761
-18 9 4 0.1721 0.1379
-18 9 5 0.6781 -0.0148
-18 9 6 -0.5591 -0.0845
-18 9 7 0.4229 0.0475
-18 9 8 0.0592 0.0260
-18 9 9 -0.1513 -0.0865
-18 9 10 0.5121 -0.0131
-18 9 11 -0.3938 0.0475
-18 9 12 -0.8017 -0.0353
-18 9 13 -1.1728 -0.0671
-18 9 14 -0.0388 0.1430
-18 9 15 -1.2849 0.1288
-18 9 16 0.0830 -0.1420
-18 9 17 0.0061 -0.1190
-18 9 18 1.3428 0.1415
-18 9 19 0.0406 0.0087
-18 9 20 0.1289 -0.1484
-18 9 21 -0.3792 -0.0858
-18 9 22 0.0888 0.0617
-18 9 23 0.1094 -0.0277
-18 9 24 -0.1425 -0.0771
-18 9 25 0.4014 -0.0543
-18 9 26 -0.1681 -0.0012
-18 10 -16 -0.0429 -0.0394
-18 10 -15 -0.2700 -0.0663
-18 10 -14 1.3055 0.1210
-18 10 -13 0.2079 -0.0693
-18 10 -12 -0.8246 0.0388
-18 10 -11 -0.1460 -0.1943
-18 10 -10 -0.1266 0.0127
-18 10 -9 0.9167 0.0666
-18 10 -8 -0.1053 0.0153
-18 10 -7 -0.3582 -0.0166
-18 10 -6 -0.9230 0.0476
-18 10 -5 -1.4643 0.0371
-18 10 -4 0.9998 -0.0089
-18 10 -3 1.1174 -0.0014
-18 10 -2 0.4252 -0.0026
-18 10 -1 -1.8721 -0.0213
-18 10 0 1.0593 -0.0095
-18 10 1 0.2570 -0.0032
-18 10 2 0.9851 -0.0654
-18 10 3 -0.0176 -0.0544
-18 10 4 -1.7420 0.0544
-18 10 5 -0.2572 0.0831
-18 10 6 -0.0350 -0.0782
-18 10 7 0.1889 -0.0709
-18 10 8 0.5050 0.0876
-18 10 9 -0.2294 0.0259
-18 10 10 -0.8042 -0.0542
-18 10 11 -0.4769 -0.0176
-18 10 12 0.8285 0.0955
-18 10 13 0.4659 0.0139
-18 10 14 0.9803 -0.0190
-18 10 15 0.1309 -0.0124
-18 10 16 1.1985 0.0058
-18 10 17 -0.0643 -0.0356
-18 10 18 0.0694 0.0678
-18 10 19 -0.3870 0.0721
-18 10 20 0.0836 -0.0156
-18 10 21 -0.2054 -0.0006
-18 10 22 -0.4039 -0.0191
-18 10 23 0.6130 0.0408
-18 10 24 0.0522 0.0004
-18 10 25 0.1433 -0.0321
-18 11 -15 -0.4262 -0.2779
-18 11 -14 -0.9895 0.1725
-18 11 -13 -0.2962 0.1025
-18 11 -12 0.0728 0.0536
-18 11 -11 0.7348 -0.0937
-18 11 -10 -1.2281 0.0776
-18 11 -9 -0.5336 -0.0194
-18 11 -8 0.1627 -0.0011
-18 11 -7 0.5029 0.0424
-18 11 -6 1.7429 0.0101
-18 11 -5 -0.0377 -0.0701
-18 11 -4 -0.7538 -0.0418
-18 11 -3 -1.1585 0.0922
-18 11 -2 1.9778 -0.0242
-18 11 -1 -0.3679 -0.0460
-18 11 0 0.1562 0.0275
-18 11 1 -0.9731 0.0716
-18 11 2 -0.4686 0.0335
-18 11 3 0.6018 -0.0661
-18 11 4 -0.2100 -0.0089
-18 11 5 0.8735 0.0466
-18 11 6 0.3239 0.0290
-18 11 7 -0.2895 -0.0317
-18 11 8 0.6278 0.0180
-18 11 9 0.5655 -0.0085
-18 11 10 0.7881 0.0187
-18 11 11 0.1070 0.0213
-18 11 12 -0.3177 -0.0220
-18 11 13 -0.7355 -0.0573
-18 11 14 0.1517 0.0247
-18 11 15 -0.6342 0.1316
-18 11 16 -0.5365 -0.0348
-18 11 17 -0.5805 -0.1079
-18 11 18 0.0410 -0.0641
-18 11 19 0.0049 0.0795
-18 11 20 -0.2268 -0.0541
-18 11 21 -0.3475 -0.0897
-18 11 22 0.1736 -0.0041
-18 11 23 0.0556 0.0731
-18 11 24 -0.6457 0.0345
-18 11 25 0.1276 -0.1964
-18 12 -15 -0.1880 -0.0033
-18 12 -14 0.8366 0.0802
-18 12 -13 0.7589 -0.0475
-18 12 -12 -0.7548 0.0389
-18 12 -11 0.0865 -0.0044
-18 12 -10 0.3201 0.0391
-18 12 -9 0.5311 0.0256
-18 12 -8 0.1443 0.0212
-18 12 -7 0.1483 -0.0709
-18 12 -6 1.5069 -0.0096
-18 12 -5 -1.2045 0.0636
-18 12 -4 -0.2845 -0.0053
-18 12 -3 0.0758 -0.1000
-18 12 -2 -0.0486 -0.0326
-18 12 -1 -1.7317 0.0474
-18 12 0 0.2726 0.0447
-18 12 1 0.3471 -0.0249
-18 12 2 0.2708 -0.0773
-18 12 3 0.9385 -0.0051
-18 12 4 -0.8098 0.0209
-18 12 5 -0.7285 0.0360
-18 12 6 0.1003 -0.0612
-18 12 7 -0.3504 -0.0861
-18 12 8 0.3440 0.0698
-18 12 9 -0.2268 0.0279
-18 12 10 -1.1127 -0.1238
-18 12 11 -1.1053 -0.0436
-18 12 12 0.0078 0.1236
-18 12 13 0.1780 0.0668
-18 12 14 0.3323 -0.0689
-18 12 15 -0.2535 -0.0076
-18 12 16 0.2541 0.0791
-18 12 17 0.2853 0.0500
-18 12 18 0.6811 -0.0391
-18 12 19 0.2517 0.0986
-18 12 20 0.0143 0.0003
-18 12 21 -0.0266 -0.0395
-18 12 22 -0.5772 -0.0378
-18 12 23 0.3960 -0.0350
-18 12 24 0.4106 0.0605
-18 13 -14 -0.3457 -0.0092
-18 13 -13 -0.1789 0.0306
-18 13 -12 -0.7222 0.0066
-18 13 -11 0.1753 0.0276
-18 13 -10 -0.2005 -0.0192
-18 13 -9 -0.5695 -0.0799
-18 13 -8 0.0276 0.0415
-18 13 -7 -0.7394 0.0295
-18 13 -6 0.4318 0.0001
-18 13 -5 -0.6120 0.1056
-18 13 -4 -0.1926 0.0468
-18 13 -3 -0.8032 -0.0726
-18 13 -2 1.3391 -0.0601
-18 13 -1 0.5371 0.0467
-18 13 0 0.2509 0.0514
-18 13 1 0.1199 -0.0522
-18 13 2 -0.9864 -0.0522
-18 13 3 0.4563 0.0181
-18 13 4 -0.5413 -0.0100
-18 13 5 0.3013 -0.0258
-18 13 6 1.0850 0.0639
-18 13 7 -0.6091 -0.0114
-18 13 8 0.3944 -0.0286
-18 13 9 1.0215 0.0358
-18 13 10 0.9692 0.0607
-18 13 11 0.1933 0.0113
-18 13 12 0.3315 -0.0177
-18 13 13 -0.1338 0.0355
-18 13 14 0.1916 -0.0075
-18 13 15 0.1661 -0.0135
-18 13 16 0.4042 -0.0387
-18 13 17 -0.2128 0.0432
-18 13 18 -0.2123 -0.1098
-18 13 19 -0.1183 -0.0796
-18 13 20 -0.2369 0.0080
-18 13 21 -0.2800 -0.0100
-18 13 22 0.2455 0.0005
-18 13 23 0.4224 -0.0140
-18 13 24 -0.5337 0.1997
-18 14 -13 0.4457 -0.1353
-18 14 -12 -0.2182 0.0212
-18 14 -11 -0.0139 0.2471
-18 14 -10 0.2254 0.0007
-18 14 -9 -0.3099 0.0115
-18 14 -8 -0.2823 0.0647
-18 14 -7 -0.2180 -0.1227
-18 14 -6 2.9043 -0.0647
-18 14 -5 0.4955 0.0982
-18 14 -4 -0.1432 0.0133
-18 14 -3 0.0624 -0.1678
-18 14 -2 -0.7377 -0.0257
-18 14 -1 -0.7746 0.0851
-18 14 0 -0.3631 0.0061
-18 14 1 0.2134 0.0331
-18 14 2 -0.9748 0.0602
-18 14 3 1.2566 -0.0138
-18 14 4 0.7466 -0.0655
-18 14 5 -0.9237 0.0344
-18 14 6 0.0188 0.0905
-18 14 7 -0.7472 -0.0630
-18 14 8 0.0983 -0.0919
-18 14 9 0.2568 0.0926
-18 14 10 -0.3500 0.0571
-18 14 11 -1.7215 -0.1149
-18 14 12 -0.4059 -0.0391
-18 14 13 0.0234 0.0763
-18 14 14 0.1233 0.0435
-18 14 15 -0.6268 -0.0026
-18 14 16 -0.1631 0.0396
-18 14 17 -0.6775 0.0132
-18 14 18 0.2873 0.0136
-18 14 19 0.4740 0.0651
-18 14 20 -0.2536 0.0718
-18 14 21 0.2390 -0.1117
-18 14 22 -0.4441 -0.0417
-18 14 23 -0.1386 -0.0249
-18 15 -13 -0.2536 -0.0935
-18 15 -12 -0.7580 -0.1217
-18 15 -11 -0.2458 0.1362
-18 15 -10 0.2555 0.0225
-18 15 -9 0.0063 0.0193
-18 15 -8 0.4749 -0.0075
-18 15 -7 -0.6308 0.0134
-18 15 -6 0.1696 -0.0096
-18 15 -5 -0.8108 0.0611
-18 15 -4 -0.2323 0.0497
-18 15 -3 -0.4738 -0.0066
-18 15 -2 -0.1356 -0.0359
-18 15 -1 0.7695 -0.0326
-18 15 0 0.1860 0.0055
-18 15 1 0.7080 -0.0007
-18 15 2 -1.1689 -0.0630
-18 15 3 0.0417 -0.0452
-18 15 4 -0.1872 -0.0076
-18 15 5 -0.4993 -0.0376
-18 15 6 1.7300 0.0259
-18 15 7 -0.5164 -0.0366
-18 15 8 -0.0615 -0.0519
-18 15 9 0.7343 0.0017
-18 15 10 0.7575 0.0577
-18 15 11 -0.2039 -0.0138
-18 15 12 1.1064 0.0083
-18 15 13 0.0560 0.0287
-18 15 14 -0.2359 -0.0012
-18 15 15 0.0012 -0.0454
-18 15 16 0.6848 0.0206
-18 15 17 -0.0176 0.0201
-18 15 18 0.2500 -0.0270
-18 15 19 0.2829 -0.1010
-18 15 20 -0.5080 0.0271
-18 15 21 0.1102 0.0326
-18 15 22 0.1760 -0.0693
-18 16 -12 0.4187 -0.0295
-18 16 -11 0.3147 0.3089
-18 16 -10 -0.1526 -0.1157
-18 16 -9 -0.4214 -0.0504
-18 16 -8 -0.3196 0.0344
-18 16 -7 -1.4001 0.0390
-18 16 -6 1.6854 -0.0418
-18 16 -5 1.0778 -0.0444
-18 16 -4 0.2493 -0.0289
-18 16 -3 0.3400 -0.0232
-18 16 -2 -1.4726 0.0080
-18 16 -1 -0.0631 0.0336
-18 16 0 -0.0509 -0.0476
-18 16 1 -0.0780 0.0070
-18 16 2 -1.0337 0.0946
-18 16 3 0.6425 0.0058
-18 16 4 1.7458 -0.0550
-18 16 5 -0.6317 -0.0180
-18 16 6 0.4945 0.0858
-18 16 7 -1.1545 0.0434
-18 16 8 -0.4687 -0.0509
-18 16 9 0.5514 0.0063
-18 16 10 0.5722 0.1374
-18 16 11 -1.3454 -0.0095
-18 16 12 -0.4555 -0.0801
-18 16 13 -0.3409 -0.0107
-18 16 14 0.1416 0.0868
-18 16 15 -0.0448 0.0376
-18 16 16 0.2304 0.0098
-18 16 17 -0.6006 -0.0817
-18 16 18 -0.4920 0.0337
-18 16 19 0.6785 0.0123
-18 16 20 -0.4685 -0.0315
-18 16 21 0.2873 -0.0185
-18 17 -11 -0.2168 0.1161
-18 17 -10 -0.1365 0.0351
-18 17 -9 -0.0504 0.2528
-18 17 -8 0.3344 -0.0307
-18 17 -7 -0.3350 0.0617
-18 17 -6 0.6199 0.0821
-18 17 -5 0.0406 -0.0651
-18 17 -4 -0.1622 -0.0814
-18 17 -3 0.2285 0.0473
-18 17 -2 -0.5557 0.0348
-18 17 -1 0.5324 -0.0461
-18 17 0 0.5517 0.0104
-18 17 1 0.3073 0.0221
-18 17 2 -0.5875 -0.0331
-18 17 3 -0.4329 -0.0072
-18 17 4 0.3366 -0.0061
-18 17 5 -1.4563 -0.0249
-18 17 6 1.5446 0.0091
-18 17 7 0.0607 -0.0382
-18 17 8 -0.5546 -0.0178
-18 17 9 0.1595 -0.0283
-18 17 10 0.2384 0.0620
-18 17 11 -0.3421 0.0208
-18 17 12 0.9478 -0.0715
-18 17 13 0.4193 -0.0128
-18 17 14 -0.3030 0.0531
-18 17 15 -0.1203 -0.0315
-18 17 16 -0.4265 -0.0135
-18 17 17 -0.3469 0.0479
-18 17 18 0.0404 0.0034
-18 17 19 0.7383 0.0443
-18 17 20 -0.5177 0.0273
-18 18 -10 -0.1872 -0.2532
-18 18 -9 0.0990 -0.0434
-18 18 -8 0.3306 -0.0657
-18 18 -7 -1.2026 0.0423
-18 18 -6 -0.1287 0.0534
-18 18 -5 0.8741 -0.1385
-18 18 -4 0.3500 -0.0530
-18 18 -3 0.4479 0.0762
-18 18 -2 -1.3388 0.0426
-18 18 -1 -0.6178 -0.0433
-18 18 0 0.2845 -0.0180
-18 18 1 -0.6868 0.0003
-18 18 2 -0.3826 -0.0266
-18 18 3 -0.1629 -0.0445
-18 18 4 1.2216 -0.0289
-18 18 5 -0.2480 0.0239
-18 18 6 1.3695 -0.0013
-18 18 7 -0.4858 -0.0427
-18 18 8 -0.8630 0.0376
-18 18 9 0.5260 0.0346
-18 18 10 0.7750 0.0129
-18 18 11 -0.0506 0.0133
-18 18 12 -0.3542 -0.0437
-18 18 13 -0.6114 0.0277
-18 18 14 0.0240 -0.0023
-18 18 15 0.5887 0.0321
-18 18 16 0.0401 0.0131
-18 18 17 0.3943 0.0059
-18 18 18 -0.5756 -0.0546
-18 18 19 0.5401 -0.0277
-18 19 -9 -0.0091 0.3250
-18 19 -8 -0.2568 0.1519
-18 19 -7 -0.2368 0.0411
-18 19 -6 0.2139 0.1860
-18 19 -5 0.5877 -0.1226
-18 19 -4 -0.2199 -0.1190
-18 19 -3 -0.0575 -0.0184
-18 19 -2 0.0900 -0.0185
-18 19 -1 0.1964 -0.0829
-18 19 0 0.6034 0.1314
-18 19 1 -0.2132 0.0729
-18 19 2 0.2579 -0.0970
-18 19 3 0.0599 0.0302
-18 19 4 0.9139 0.0691
-18 19 5 -1.6608 0.0107
-18 19 6 0.4949 -0.0424
-18 19 7 0.5557 0.0155
-18 19 8 -0.5853 0.1131
-18 19 9 -0.6246 -0.0293
-18 19 10 -0.4948 -0.0631
-18 19 11 -0.0428 0.1360
-18 19 12 0.0269 -0.0530
-18 19 13 0.3934 -0.0800
-18 19 14 0.2105 0.0790
-18 19 15 0.1658 0.0826
-18 19 16 -1.1980 -0.1761
-18 19 17 -0.3892 0.0246
-18 19 18 -0.4656 0.0833
-18 20 -7 -0.1108 -0.2015
-18 20 -6 -0.7959 0.0211
-18 20 -5 0.3877 -0.0338
-18 20 -4 0.5221 0.0905
-18 20 -3 0.1388 0.0723
-18 20 -2 -0.0121 0.0609
-18 20 -1 -0.6426 -0.0892
-18 20 0 0.0031 0.0545
-18 20 1 -0.5694 0.0439
-18 20 2 -0.0926 -0.0873
-18 20 3 -0.4751 -0.0856
-18 20 4 0.2547 -0.0822
-18 20 5 -0.6136 -0.0144
-18 20 6 1.1901 0.0153
-18 20 7 0.3042 -0.0916
-18 20 8 -0.4179 -0.0538
-18 20 9 0.3202 0.0798
-18 20 10 0.4606 0.0824
-18 20 11 0.7269 0.0139
-18 20 12 -0.0141 -0.1068
-18 20 13 -0.5558 0.0510
-18 20 14 0.1222 -0.0274
-18 20 15 0.5447 0.0155
-18 20 16 -0.5126 -0.0035
-18 20 17 0.7009 0.0771
-18 21 -6 -0.1514 0.1821
-18 21 -5 0.2949 -0.0875
-18 21 -4 0.1015 -0.1631
-18 21 -3 -0.6176 -0.0833
-18 21 -2 0.1341 -0.0088
-18 21 -1 0.1937 -0.2220
-18 21 0 0.0691 0.1305
-18 21 1 -0.2715 0.0994
-18 21 2 0.2894 -0.1053
-18 21 3 0.2802 0.0202
-18 21 4 1.3820 0.1499
-18 21 5 -0.9223 0.0588
-18 21 6 -0.0658 -0.0614
-18 21 7 0.5628 0.0628
-18 21 8 0.0143 0.2415
-18 21 9 -0.7637 0.0026
-18 21 10 -0.9752 -0.2271
-18 21 11 0.1508 -0.0190
-18 21 12 -0.0715 0.0656
-18 21 13 -0.1129 -0.0365
-18 21 14 0.4930 -0.0393
-18 21 15 0.3195 0.1211
-18 22 -4 0.4260 0.1658
-18 22 -3 -0.2401 0.0765
-18 22 -2 0.4335 0.1450
-18 22 -1 0.0872 -0.1457
-18 22 0 -0.4627 0.1204
-18 22 1 -0.2189 0.0954
-18 22 2 0.0810 -0.1309
-18 22 3 -0.3880 -0.0945
-18 22 4 0.0610 -0.0181
-18 22 5 -0.8035 -0.1301
-18 22 6 0.1192 -0.1088
-18 22 7 0.2514 -0.0716
-18 22 8 0.0189 -0.0373
-18 22 9 0.1738 -0.0445
-18 22 10 0.0991 0.1878
-18 22 11 0.3042 0.1317
-18 22 12 0.3008 -0.0479
-18 22 13 -0.4174 0.0393
-18 23 -1 0.0034 -0.2771
-18 23 0 0.0650 0.0739
-18 23 1 0.2976 0.0799
-18 23 2 0.2117 -0.1162
-18 23 3 -0.0480 0.0058
-18 23 4 0.9384 0.2215
-18 23 5 0.0714 0.0899
-18 23 6 0.0239 -0.0202
-18 23 7 0.3484 0.0968
-18 23 8 0.2579 0.2729
-18 23 9 -0.1284 0.0363
-18 23 10 -0.8070 -0.1496
-17 0 -15 -0.2903 -0.2809
-17 0 -13 1.3491 0.1438
-17 0 -11 -1.2231 0.1472
-17 0 -9 -0.9723 -0.4996
-17 0 -7 0.7473 0.8929
-17 0 -5 -4.4239 -1.0353
-17 0 -3 4.4876 1.0051
-17 0 -1 3.9065 -0.7845
-17 0 1 -2.4698 0.4018
-17 0 3 0.6740 0.0262
-17 0 5 1.8280 -0.3875
-17 0 7 -3.0405 0.7074
-17 0 9 -1.0325 -0.9966
-17 0 11 -0.5504 1.1504
-17 0 13 1.5507 -1.0394
-17 0 15 1.0640 0.8082
-17 0 17 -0.0428 -0.5095
-17 0 19 -1.8795 0.1443
-17 0 21 0.2340 0.1423
-17 0 23 -1.9621 -0.3731
-17 0 25 -0.3999 0.4922
-17 0 27 -0.2510 -0.5213
-17 1 -16 0.7689 0.2214
-17 1 -15 0.5570 -0.4353
-17 1 -14 -1.2535 0.0164
-17 1 -13 -0.5909 0.4637
-17 1 -12 -0.0523 0.0018
-17 1 -11 -0.3223 -0.4019
-17 1 -10 0.9783 -0.0559
-17 1 -9 0.3999 0.2225
-17 1 -8 -0.7724 0.0130
-17 1 -7 -0.3392 -0.0887
-17 1 -6 3.1191 0.0032
-17 1 -5 1.5173 -0.0108
-17 1 -4 0.0604 0.0014
-17 1 -3 0.5524 0.1502
-17 1 -2 -4.9660 -0.0163
-17 1 -1 -0.7089 -0.3129
-17 1 0 -0.8532 0.0016
-17 1 1 0.1141 0.4245
-17 1 2 1.8675 -0.0253
-17 1 3 0.1986 -0.4209
-17 1 4 -1.7849 0.0397
-17 1 5 -0.5871 0.3619
-17 1 6 -0.0577 -0.0111
-17 1 7 -0.6120 -0.2479
-17 1 8 3.4460 0.0032
-17 1 9 0.4197 0.1682
-17 1 10 -0.0437 0.0296
-17 1 11 0.5267 -0.0428
-17 1 12 0.2733 -0.0269
-17 1 13 0.1444 -0.1244
-17 1 14 -1.2683 0.0181
-17 1 15 -0.2279 0.2193
-17 1 16 -1.5282 -0.0232
-17 1 17 -1.1795 -0.2355
-17 1 18 1.9620 0.0101
-17 1 19 0.9426 0.2542
-17 1 20 1.1041 -0.0145
-17 1 21 -0.0162 -0.2374
-17 1 22 0.2609 0.0036
-17 1 23 -0.1621 0.1733
-17 1 24 1.1783 0.0428
-17 1 25 0.0735 -0.1128
-17 1 26 0.3404 -0.0083
-17 1 27 0.2225 0.0110
-17 1 28 0.0510 0.0976
-17 2 -16 -0.3333 0.0503
-17 2 -15 0.1244 -0.1167
-17 2 -14 -0.3324 -0.0726
-17 2 -13 1.1740 0.0827
-17 2 -12 1.3183 -0.0486
-17 2 -11 -0.8538 0.1117
-17 2 -10 -0.0005 0.2314
-17 2 -9 -0.2952 -0.3794
-17 2 -8 -0.7438 -0.3794
-17 2 -7 0.6572 0.5028
-17 2 -6 0.9042 0.4590
-17 2 -5 -3.3329 -0.6301
-17 2 -4 -4.2971 -0.5071
-17 2 -3 2.9038 0.6344
-17 2 -2 1.3144 0.4378
-17 2 -1 4.2156 -0.5061
-17 2 0 0.5465 -0.2961
-17 2 1 -2.7600 0.3294
-17 2 2 -0.3027 0.0765
-17 2 3 0.5439 -0.0389
-17 2 4 0.1903 0.1043
-17 2 5 1.4063 -0.2487
-17 2 6 1.8737 -0.2104
-17 2 7 -2.5909 0.4430
-17 2 8 -0.6363 0.3949
-17 2 9 -0.5413 -0.6433
-17 2 10 -0.0208 -0.4981
-17 2 11 -1.0472 0.7245
-17 2 12 -1.7634 0.4921
-17 2 13 0.3039 -0.6775
-17 2 14 0.7517 -0.4300
-17 2 15 0.5168 0.5479
-17 2 16 1.3104 0.2989
-17 2 17 0.0232 -0.3457
-17 2 18 0.0534 -0.1434
-17 2 19 -1.4063 0.1423
-17 2 20 -0.9244 0.0212
-17 2 21 -0.0860 0.0984
-17 2 22 0.1498 0.0908
-17 2 23 -1.3805 -0.2248
-17 2 24 0.1297 -0.1125
-17 2 25 -0.3535 0.2079
-17 2 26 -0.3366 0.1687
-17 2 27 -0.1686 -0.1984
-17 2 28 0.0610 -0.1304
-17 3 -16 0.0613 0.1473
-17 3 -15 1.1376 -0.1326
-17 3 -14 -0.7855 -0.1589
-17 3 -13 -1.3591 0.0656
-17 3 -12 -0.5139 0.1269
-17 3 -11 -0.5576 0.0381
-17 3 -10 0.6786 -0.1070
-17 3 -9 0.6607 -0.0488
-17 3 -8 -1.3636 0.1131
-17 3 -7 -0.9757 0.0608
-17 3 -6 1.3221 -0.0306
-17 3 -5 3.2609 -0.0035
-17 3 -4 1.5256 -0.0008
-17 3 -3 1.3486 -0.0676
-17 3 -2 -3.6589 -0.0077
-17 3 -1 -1.7531 0.0974
-17 3 0 -1.3688 -0.0228
-17 3 1 -0.4565 -0.1145
-17 3 2 2.5443 0.0041
-17 3 3 0.7958 0.0872
-17 3 4 -1.7787 0.0245
-17 3 5 -1.5103 -0.0983
-17 3 6 0.6300 -0.0352
-17 3 7 -1.2784 0.1199
-17 3 8 1.4490 0.0197
-17 3 9 1.1865 -0.1132
-17 3 10 0.1480 -0.0143
-17 3 11 0.6956 0.0276
-17 3 12 1.9497 0.0722
-17 3 13 0.5871 0.0419
-17 3 14 -0.1579 -0.0696
-17 3 15 -0.5982 -0.1087
-17 3 16 -0.5237 0.0028
-17 3 17 -2.1575 0.1031
-17 3 18 0.4253 -0.0252
-17 3 19 1.6830 -0.1293
-17 3 20 1.2444 -0.0017
-17 3 21 0.3574 0.1055
-17 3 22 0.1666 -0.0104
-17 3 23 -0.4227 -0.1325
-17 3 24 0.7372 0.0063
-17 3 25 0.1597 0.1269
-17 3 26 -0.0773 0.0180
-17 3 27 0.4544 -0.0940
-17 3 28 0.3154 -0.2134
-17 4 -16 -0.6585 -0.0744
-17 4 -15 0.4231 0.1222
-17 4 -14 -0.3083 -0.0095
-17 4 -13 0.4069 -0.0796
-17 4 -12 1.8932 -0.0173
-17 4 -11 -0.2207 0.0395
-17 4 -10 -0.4377 0.0403
-17 4 -9 0.1422 0.0398
-17 4 -8 -0.1143 -0.1224
-17 4 -7 0.6587 -0.1279
-17 4 -6 1.3072 0.1995
-17 4 -5 -0.9276 0.1104
-17 4 -4 -5.6153 -0.2126
-17 4 -3 -0.9539 -0.0676
-17 4 -2 1.4592 0.1861
-17 4 -1 4.4194 0.0323
-17 4 0 1.7572 -0.1334
-17 4 1 -2.5802 0.0392
-17 4 2 -0.8296 0.0656
-17 4 3 -0.0336 -0.0227
-17 4 4 0.7602 0.0327
-17 4 5 1.0337 0.0542
-17 4 6 1.9415 -0.0949
-17 4 7 -1.2767 -0.0667
-17 4 8 -0.8577 0.2056
-17 4 9 0.7000 0.0907
-17 4 10 0.0096 -0.2329
-17 4 11 -1.6832 -0.0618
-17 4 12 -1.8058 0.2388
-17 4 13 -1.7834 0.0543
-17 4 14 0.4378 -0.2315
-17 4 15 0.0217 -0.0355
-17 4 16 1.4388 0.1982
-17 4 17 0.4375 0.0181
-17 4 18 0.2557 -0.0931
-17 4 19 -0.2998 0.0269
-17 4 20 -1.0554 0.0081
-17 4 21 -0.5758 -0.0219
-17 4 22 0.0788 0.0500
-17 4 23 -0.4343 0.0406
-17 4 24 0.1808 -0.0260
-17 4 25 -0.2699 -0.0315
-17 4 26 -0.2940 -0.0097
-17 4 27 0.0256 0.1848
-17 4 28 -0.3168 0.0040
-17 5 -16 0.1004 0.1178
-17 5 -15 0.7079 0.0842
-17 5 -14 -0.0342 -0.0301
-17 5 -13 -1.4269 -0.1040
-17 5 -12 -0.3942 0.0687
-17 5 -11 -0.3728 0.1289
-17 5 -10 0.8950 -0.1342
-17 5 -9 0.5738 -0.0797
-17 5 -8 -1.2282 0.0715
-17 5 -7 -1.2054 0.0086
-17 5 -6 -0.9801 -0.0771
-17 5 -5 2.1213 -0.0067
-17 5 -4 3.1690 -0.0364
-17 5 -3 2.1249 -0.0753
-17 5 -2 -1.7699 0.1024
-17 5 -1 -1.8006 0.1036
-17 5 0 -1.3120 -0.1838
-17 5 1 -1.3909 -0.0969
-17 5 2 2.0934 0.2040
-17 5 3 1.2420 0.0955
-17 5 4 -1.1025 -0.2409
-17 5 5 -1.4638 -0.0494
-17 5 6 0.6935 0.1559
-17 5 7 -0.6058 0.0442
-17 5 8 -1.1963 -0.1044
-17 5 9 1.2440 -0.0730
-17 5 10 0.1475 0.0141
-17 5 11 -0.3283 -0.0050
-17 5 12 2.8112 0.0581
-17 5 13 1.2791 0.0621
-17 5 14 0.6646 -0.1160
-17 5 15 -0.4628 -0.0646
-17 5 16 -0.0827 0.1300
-17 5 17 -1.4750 0.0317
-17 5 18 -1.0746 -0.1509
-17 5 19 0.3901 -0.0436
-17 5 20 0.7136 0.1258
-17 5 21 0.4903 0.0948
-17 5 22 0.4689 -0.0838
-17 5 23 -0.4476 -0.0417
-17 5 24 0.0887 -0.0042
-17 5 25 0.0737 0.1184
-17 5 26 -0.2186 0.0552
-17 5 27 0.5880 -0.1569
-17 6 -16 -0.2697 -0.1276
-17 6 -15 0.0419 -0.0143
-17 6 -14 -0.0857 0.0206
-17 6 -13 -0.6502 -0.0202
-17 6 -12 1.7918 0.0051
-17 6 -11 0.1196 -0.0146
-17 6 -10 -0.5146 -0.0953
-17 6 -9 -0.7391 0.1094
-17 6 -8 0.2350 0.1407
-17 6 -7 0.6681 -0.0617
-17 6 -6 1.2165 -0.0347
-17 6 -5 1.1425 0.1156
-17 6 -4 -3.6024 0.0186
-17 6 -3 -3.6818 -0.0747
-17 6 -2 -0.5307 -0.0420
-17 6 -1 3.3029 0.0503
-17 6 0 2.6642 0.0262
-17 6 1 -1.4075 -0.0122
-17 6 2 -0.7908 -0.0375
-17 6 3 -1.1651 0.0181
-17 6 4 0.7356 0.0140
-17 6 5 1.1656 0.0596
-17 6 6 0.5653 -0.0081
-17 6 7 0.0776 -0.0925
-17 6 8 -0.9793 0.0179
-17 6 9 1.3680 0.1346
-17 6 10 0.4186 -0.0026
-17 6 11 -1.1689 -0.0947
-17 6 12 -0.6478 0.0023
-17 6 13 -2.5476 0.1352
-17 6 14 -0.8337 -0.0142
-17 6 15 -0.0087 -0.1273
-17 6 16 0.6885 0.0027
-17 6 17 0.5538 0.0694
-17 6 18 1.0560 -0.0315
-17 6 19 0.5567 -0.0403
-17 6 20 -0.1067 -0.0458
-17 6 21 -0.6249 -0.0411
-17 6 22 0.3290 -0.0149
-17 6 23 0.0341 0.0030
-17 6 24 0.1427 -0.0070
-17 6 25 0.1078 -0.0039
-17 6 26 -0.3399 0.0128
-17 6 27 0.1008 0.1773
-17 7 -16 0.6519 0.0936
-17 7 -15 0.0460 0.0652
-17 7 -14 0.6820 0.0029
-17 7 -13 -0.9567 -0.0301
-17 7 -12 0.1560 0.1094
-17 7 -11 -0.7222 0.0597
-17 7 -10 1.0215 -0.1138
-17 7 -9 1.1197 -0.0907
-17 7 -8 -0.3996 -0.0095
-17 7 -7 -0.6979 0.0542
-17 7 -6 -2.3292 -0.0304
-17 7 -5 -0.3491 -0.0376
-17 7 -4 2.7553 -0.0737
-17 7 -3 3.0871 -0.0497
-17 7 -2 0.0670 0.1429
-17 7 -1 -1.3541 0.1332
-17 7 0 -0.3719 -0.2047
-17 7 1 -1.7133 -0.1299
-17 7 2 1.3799 0.2169
-17 7 3 0.6867 0.2096
-17 7 4 -0.1231 -0.2397
-17 7 5 -0.3950 -0.1476
-17 7 6 0.0707 0.2319
-17 7 7 0.8220 0.0889
-17 7 8 -1.7398 -0.1619
-17 7 9 0.4560 -0.0634
-17 7 10 -0.1226 0.0998
-17 7 11 -1.2971 0.0297
-17 7 12 1.9217 -0.0407
-17 7 13 1.4141 0.0272
-17 7 14 1.1599 -0.0546
-17 7 15 0.3564 -0.0669
-17 7 16 0.3940 0.1184
-17 7 17 -0.6602 0.1195
-17 7 18 -1.1338 -0.1590
-17 7 19 -1.2672 -0.0833
-17 7 20 0.0768 0.1859
-17 7 21 -0.0994 0.1537
-17 7 22 0.5138 -0.1104
-17 7 23 -0.2797 -0.0410
-17 7 24 -0.3406 0.1425
-17 7 25 0.1007 0.0564
-17 7 26 -0.2745 0.0295
-17 7 27 0.6537 -0.1320
-17 8 -16 0.0907 0.0541
-17 8 -15 -0.3877 -0.0947
-17 8 -14 -0.0104 -0.0619
-17 8 -13 -1.3765 0.0848
-17 8 -12 1.2036 0.0331
-17 8 -11 0.1911 -0.0778
-17 8 -10 -0.1876 0.0160
-17 8 -9 -0.9127 0.0107
-17 8 -8 -0.6398 -0.0259
-17 8 -7 0.7665 0.0556
-17 8 -6 0.7427 0.0573
-17 8 -5 1.9207 -0.0637
-17 8 -4 -0.6703 -0.1263
-17 8 -3 -3.1881 0.0652
-17 8 -2 -2.2488 0.0495
-17 8 -1 0.7735 -0.0709
-17 8 0 2.7680 -0.0006
-17 8 1 -0.8873 0.0150
-17 8 2 0.2750 -0.0372
-17 8 3 -1.8095 0.0143
-17 8 4 -0.0044 0.0462
-17 8 5 1.4008 -0.0480
-17 8 6 -0.4651 -0.0973
-17 8 7 0.2681 0.0191
-17 8 8 -0.9009 0.0770
-17 8 9 0.3448 -0.0428
-17 8 10 0.9940 -0.1046
-17 8 11 -0.0798 0.0525
-17 8 12 0.4548 0.0769
-17 8 13 -1.9363 0.0019
-17 8 14 -1.5670 -0.0544
-17 8 15 -0.6135 -0.0105
-17 8 16 -0.2354 0.0035
-17 8 17 -0.3733 0.0400
-17 8 18 1.2100 -0.0316
-17 8 19 0.4368 -0.0900
-17 8 20 0.6366 -0.0267
-17 8 21 -0.4014 -0.0365
-17 8 22 0.6260 0.0316
-17 8 23 0.3185 -0.0705
-17 8 24 -0.3548 -0.0507
-17 8 25 0.5988 0.0378
-17 8 26 -0.4760 0.1204
-17 8 27 0.0581 0.0440
-17 9 -16 0.4567 -0.0547
-17 9 -15 -0.4223 0.0563
-17 9 -14 1.1630 0.0297
-17 9 -13 0.0703 -0.0784
-17 9 -12 0.4500 0.0382
-17 9 -11 -0.7933 0.0463
-17 9 -10 0.3724 0.0291
-17 9 -9 2.2957 -0.1012
-17 9 -8 0.0292 -0.0407
-17 9 -7 -0.0147 0.1118
-17 9 -6 -2.2886 0.0470
-17 9 -5 -1.9730 -0.0323
-17 9 -4 0.7514 0.0412
-17 9 -3 2.4892 -0.0010
-17 9 -2 1.3750 -0.0562
-17 9 -1 -1.4169 0.0643
-17 9 0 0.7183 0.0647
-17 9 1 -1.6638 -0.0864
-17 9 2 1.4394 -0.1083
-17 9 3 0.0661 0.1287
-17 9 4 0.0516 0.1128
-17 9 5 0.4463 -0.0963
-17 9 6 -0.3889 -0.0172
-17 9 7 1.0946 0.0993
-17 9 8 -0.0678 0.0495
-17 9 9 -0.4879 -0.0551
-17 9 10 -0.1918 0.0222
-17 9 11 -1.6235 0.0694
-17 9 12 0.5269 -0.0130
-17 9 13 0.7542 0.0051
-17 9 14 1.3469 0.0482
-17 9 15 0.9520 -0.0795
-17 9 16 1.2164 -0.1213
-17 9 17 0.2469 0.1299
-17 9 18 -0.0618 0.0903
-17 9 19 -1.1645 -0.1535
-17 9 20 -0.0897 -0.0527
-17 9 21 -0.1172 0.1296
-17 9 22 0.2116 0.0343
-17 9 23 -0.0307 -0.1113
-17 9 24 -0.4255 0.0185
-17 9 25 0.7105 0.0534
-17 9 26 -0.2982 0.0421
-17 10 -16 0.0354 0.0465
-17 10 -15 -0.4822 0.0158
-17 10 -14 0.0591 -0.0265
-17 10 -13 -1.1015 0.0658
-17 10 -12 0.0027 0.0041
-17 10 -11 0.1878 -0.0587
-17 10 -10 -0.6308 0.1083
-17 10 -9 -0.3820 -0.0312
-17 10 -8 -1.4582 -0.0719
-17 10 -7 0.6025 -0.0198
-17 10 -6 0.2040 -0.0112
-17 10 -5 0.8921 -0.0483
-17 10 -4 1.4008 -0.0838
-17 10 -3 -1.1149 0.0155
-17 10 -2 -1.4414 0.0488
-17 10 -1 -0.7127 -0.0357
-17 10 0 2.4332 0.0230
-17 10 1 -0.9694 -0.0059
-17 10 2 0.8625 0.0143
-17 10 3 -1.2950 0.0502
-17 10 4 -0.8979 0.0326
-17 10 5 1.4045 -0.0627
-17 10 6 -0.0638 -0.0943
-17 10 7 -0.5467 0.0396
-17 10 8 -0.3093 0.0506
-17 10 9 -0.8405 -0.0933
-17 10 10 1.3398 -0.0698
-17 10 11 0.5417 0.0830
-17 10 12 0.8528 0.0346
-17 10 13 -0.6160 -0.0589
-17 10 14 -1.1436 -0.0456
-17 10 15 -1.2116 0.0599
-17 10 16 -0.6695 0.0103
-17 10 17 -0.8647 -0.0154
-17 10 18 -0.0037 0.0324
-17 10 19 -0.3481 -0.0258
-17 10 20 0.1464 0.0090
-17 10 21 -0.2933 0.0058
-17 10 22 0.3820 0.0445
-17 10 23 0.8457 0.0730
-17 10 24 -1.1365 0.0439
-17 10 25 0.3290 0.0625
-17 10 26 -0.5468 0.1411
-17 11 -16 -0.0812 -0.1663
-17 11 -15 -0.7819 0.1375
-17 11 -14 0.7020 0.1446
-17 11 -13 0.6527 -0.0454
-17 11 -12 -0.0335 -0.1549
-17 11 -11 0.0373 0.0006
-17 11 -10 0.0588 0.1155
-17 11 -9 2.6029 -0.0427
-17 11 -8 0.5896 0.0371
-17 11 -7 0.5222 0.0431
-17 11 -6 -0.6655 -0.0257
-17 11 -5 -1.7886 -0.0384
-17 11 -4 -0.3343 0.0817
-17 11 -3 0.8246 0.0373
-17 11 -2 0.9650 -0.0945
-17 11 -1 -1.8827 -0.0345
-17 11 0 0.5689 0.0564
-17 11 1 -1.4034 0.0034
-17 11 2 0.8621 -0.1042
-17 11 3 0.2974 -0.0295
-17 11 4 -0.1772 0.0688
-17 11 5 0.7386 0.0183
-17 11 6 -0.2630 -0.0572
-17 11 7 0.3172 -0.0042
-17 11 8 1.1428 0.0876
-17 11 9 -0.9907 -0.0003
-17 11 10 -0.1711 -0.0396
-17 11 11 -1.4945 0.0164
-17 11 12 -0.6621 0.0611
-17 11 13 0.1015 0.0188
-17 11 14 0.9880 0.0061
-17 11 15 0.5424 -0.0318
-17 11 16 0.9698 -0.0856
-17 11 17 0.8213 -0.0014
-17 11 18 0.5584 0.0621
-17 11 19 0.1987 -0.0294
-17 11 20 -0.0796 -0.1538
-17 11 21 0.3353 -0.0151
-17 11 22 0.0830 -0.0227
-17 11 23 0.2678 -0.0929
-17 11 24 -0.6070 -0.1685
-17 11 25 1.1934 -0.1499
-17 12 -16 -0.0270 -0.1966
-17 12 -15 -0.3291 0.0679
-17 12 -14 0.1012 0.0006
-17 12 -13 -0.0614 0.1251
-17 12 -12 -0.4926 -0.0397
-17 12 -11 0.2259 -0.0350
-17 12 -10 -0.7796 0.0521
-17 12 -9 -0.4230 -0.0381
-17 12 -8 -1.1606 -0.0184
-17 12 -7 0.1871 0.0097
-17 12 -6 -0.5482 -0.0147
-17 12 -5 -1.5094 -0.0218
-17 12 -4 1.0840 -0.0244
-17 12 -3 0.3024 0.0096
-17 12 -2 -0.1949 0.0858
-17 12 -1 -0.1966 -0.0080
-17 12 0 1.9500 -0.0220
-17 12 1 0.0482 0.0013
-17 12 2 0.7556 0.0322
-17 12 3 0.1428 0.0388
-17 12 4 -1.6679 0.0269
-17 12 5 0.8944 -0.0094
-17 12 6 0.6877 -0.0422
-17 12 7 -0.9614 0.0525
-17 12 8 0.0507 0.0843
-17 12 9 -0.8689 -0.0523
-17 12 10 1.0611 -0.0673
-17 12 11 0.5234 0.0860
-17 12 12 1.0597 0.0774
-17 12 13 0.5533 -0.0498
-17 12 14 -0.3808 -0.0796
-17 12 15 -1.0594 0.0514
-17 12 16 -0.3315 0.0563
-17 12 17 -0.0737 -0.0770
-17 12 18 -0.5068 -0.0317
-17 12 19 -0.6634 0.0771
-17 12 20 -0.6576 0.0112
-17 12 21 -0.2438 0.0435
-17 12 22 -0.0531 0.0749
-17 12 23 1.3497 0.1504
-17 12 24 -1.0816 0.2451
-17 12 25 -0.0815 0.0425
-17 13 -15 -0.3655 0.2596
-17 13 -14 0.0841 -0.0087
-17 13 -13 0.0732 0.0823
-17 13 -12 -0.5948 -0.1331
-17 13 -11 0.3674 -0.0045
-17 13 -10 0.1528 0.0518
-17 13 -9 1.2683 -0.0053
-17 13 -8 0.6360 0.0608
-17 13 -7 0.7139 -0.0223
-17 13 -6 0.7976 -0.0352
-17 13 -5 -0.2504 -0.0303
-17 13 -4 0.2141 -0.0497
-17 13 -3 0.6390 -0.0636
-17 13 -2 0.1663 -0.0048
-17 13 -1 -1.6606 0.0689
-17 13 0 -0.3406 -0.0311
-17 13 1 -0.9195 -0.0791
-17 13 2 -0.7143 0.0159
-17 13 3 0.6936 0.0768
-17 13 4 -0.5896 -0.0291
-17 13 5 0.8256 -0.0622
-17 13 6 0.0129 0.0082
-17 13 7 -0.2627 0.0091
-17 13 8 1.1394 -0.0145
-17 13 9 -0.9423 -0.0522
-17 13 10 -0.1507 -0.0169
-17 13 11 -1.0879 0.0103
-17 13 12 -0.9381 0.0568
-17 13 13 -0.6659 -0.0190
-17 13 14 0.4725 -0.0607
-17 13 15 0.0690 -0.0279
-17 13 16 0.1497 0.0718
-17 13 17 0.3690 0.0032
-17 13 18 0.1905 -0.0929
-17 13 19 0.5941 0.0048
-17 13 20 -0.1363 -0.0070
-17 13 21 0.4325 -0.0575
-17 13 22 0.0075 -0.1152
-17 13 23 0.3672 -0.1139
-17 13 24 -0.8918 -0.1078
-17 14 -14 -0.1157 -0.1162
-17 14 -13 0.0227 0.2175
-17 14 -12 -0.1333 0.0554
-17 14 -11 0.1456 -0.0332
-17 14 -10 -0.4166 -0.0855
-17 14 -9 -0.0942 0.0542
-17 14 -8 -0.3058 -0.0317
-17 14 -7 0.6511 -0.0565
-17 14 -6 -0.2165 0.1154
-17 14 -5 -2.6889 0.0746
-17 14 -4 -0.6482 -0.1208
-17 14 -3 -0.0401 -0.0563
-17 14 -2 -0.1179 0.1695
-17 14 -1 0.3398 0.0578
-17 14 0 0.8041 -0.1299
-17 14 1 1.0255 -0.0107
-17 14 2 0.4698 0.0434
-17 14 3 1.5809 -0.0419
-17 14 4 -1.5770 -0.0013
-17 14 5 0.0134 0.0302
-17 14 6 0.8050 -0.0096
-17 14 7 -0.6601 -0.0323
-17 14 8 0.5280 0.1072
-17 14 9 -0.3677 0.1019
-17 14 10 0.3340 -0.0869
-17 14 11 -0.1350 -0.0720
-17 14 12 1.4451 0.1298
-17 14 13 0.8998 0.0893
-17 14 14 0.0593 -0.0719
-17 14 15 -0.5688 -0.0808
-17 14 16 0.0123 0.0902
-17 14 17 0.1818 0.0038
-17 14 18 0.2666 -0.0817
-17 14 19 0.0658 -0.0257
-17 14 20 -0.6546 0.0494
-17 14 21 -0.0873 0.0365
-17 14 22 -0.2643 0.0570
-17 14 23 1.0270 0.0948
-17 14 24 -0.3065 0.2680
-17 15 -14 0.2029 -0.2829
-17 15 -13 -0.3304 0.0528
-17 15 -12 -0.2645 0.0543
-17 15 -11 0.4636 0.1245
-17 15 -10 -0.0788 -0.0296
-17 15 -9 0.3372 -0.0474
-17 15 -8 0.1219 -0.0368
-17 15 -7 0.1721 -0.0179
-17 15 -6 0.5849 0.0236
-17 15 -5 0.0840 0.0290
-17 15 -4 0.6751 -0.1038
-17 15 -3 0.8274 -0.0643
-17 15 -2 0.2634 -0.0227
-17 15 -1 -0.5443 0.0808
-17 15 0 -0.6386 0.0492
-17 15 1 -0.5624 -0.0416
-17 15 2 -1.1729 -0.0200
-17 15 3 1.0681 0.0602
-17 15 4 -0.5197 0.0357
-17 15 5 0.3239 -0.0311
-17 15 6 0.4510 0.0190
-17 15 7 -0.8244 0.0254
-17 15 8 0.7838 -0.0046
-17 15 9 -0.6230 -0.0574
-17 15 10 -0.2934 -0.0185
-17 15 11 -0.7055 0.0174
-17 15 12 -0.1312 0.0677
-17 15 13 -1.3415 -0.0378
-17 15 14 -0.3817 -0.0285
-17 15 15 0.1802 -0.0396
-17 15 16 0.1174 0.0690
-17 15 17 0.0445 -0.0298
-17 15 18 -0.0078 -0.0461
-17 15 19 -0.0212 -0.0390
-17 15 20 -0.4556 0.0126
-17 15 21 0.2217 -0.0232
-17 15 22 0.0688 -0.1283
-17 15 23 0.0896 0.0040
-17 16 -13 -0.4550 0.1489
-17 16 -12 -0.1295 0.1082
-17 16 -11 -0.0291 0.0479
-17 16 -10 -0.7965 -0.2065
-17 16 -9 0.1285 0.1295
-17 16 -8 -0.1173 0.0176
-17 16 -7 0.6011 -0.0819
-17 16 -6 1.2581 0.0038
-17 16 -5 -1.2666 0.1211
-17 16 -4 -0.9357 -0.0702
-17 16 -3 -1.1118 -0.0849
-17 16 -2 -0.3445 0.0461
-17 16 -1 0.8604 0.0555
-17 16 0 0.2918 -0.0847
-17 16 1 0.3646 -0.0177
-17 16 2 0.2987 0.0173
-17 16 3 1.3418 -0.0506
-17 16 4 -0.4777 -0.0130
-17 16 5 -0.7293 0.0233
-17 16 6 0.2345 0.0190
-17 16 7 -0.8110 -0.0722
-17 16 8 1.0383 -0.0026
-17 16 9 0.3145 0.1096
-17 16 10 -0.1351 0.0183
-17 16 11 -0.5490 -0.0978
-17 16 12 1.1671 0.0082
-17 16 13 0.7473 0.0457
-17 16 14 0.3027 0.0232
-17 16 15 0.0122 -0.0846
-17 16 16 -0.0742 0.0240
-17 16 17 -0.4340 0.0479
-17 16 18 0.2451 -0.0021
-17 16 19 0.7466 -0.0722
-17 16 20 0.0041 0.0324
-17 16 21 0.0719 0.1669
-17 16 22 -0.0692 -0.0907
-17 17 -12 0.2313 0.1197
-17 17 -11 0.5366 0.2797
-17 17 -10 -0.2693 -0.0796
-17 17 -9 0.4723 -0.0288
-17 17 -8 0.4571 -0.1101
-17 17 -7 -0.0828 0.0575
-17 17 -6 0.0720 -0.0586
-17 17 -5 -0.4412 -0.0126
-17 17 -4 0.2066 -0.0167
-17 17 -3 0.0719 0.0446
-17 17 -2 0.3746 -0.0079
-17 17 -1 -0.0087 -0.0201
-17 17 0 -0.3078 0.0229
-17 17 1 -1.2951 0.0244
-17 17 2 -0.4439 0.0185
-17 17 3 0.9415 0.0236
-17 17 4 0.2173 -0.0315
-17 17 5 -0.1426 -0.0078
-17 17 6 0.9178 0.0565
-17 17 7 -0.9041 0.0701
-17 17 8 0.3549 0.0113
-17 17 9 0.0082 -0.0266
-17 17 10 -0.2761 -0.0151
-17 17 11 -0.5151 -0.0332
-17 17 12 0.4143 -0.0041
-17 17 13 -0.8678 0.0500
-17 17 14 -1.1444 0.0683
-17 17 15 0.0252 -0.0548
-17 17 16 0.1003 0.0018
-17 17 17 0.6125 -0.0105
-17 17 18 0.3705 -0.0296
-17 17 19 0.0162 -0.0337
-17 17 20 -0.4756 -0.1212
-17 17 21 -0.2559 0.0145
-17 18 -11 0.0487 0.1377
-17 18 -10 -0.8911 -0.2479
-17 18 -9 -0.2326 0.1235
-17 18 -8 -0.4769 0.0414
-17 18 -7 -0.2585 0.0170
-17 18 -6 1.2715 -0.0793
-17 18 -5 0.6084 -0.0084
-17 18 -4 -0.0207 0.0430
-17 18 -3 -1.5304 -0.0239
-17 18 -2 -0.5047 -0.0302
-17 18 -1 0.7520 -0.0134
-17 18 0 1.3613 -0.0033
-17 18 1 -0.4353 0.0515
-17 18 2 0.6214 -0.0377
-17 18 3 0.5257 -0.0451
-17 18 4 0.3360 0.0266
-17 18 5 -0.3772 0.0700
-17 18 6 -0.3203 -0.0322
-17 18 7 -1.2825 -0.0828
-17 18 8 0.6083 -0.0136
-17 18 9 0.4586 0.0516
-17 18 10 -0.0807 0.0026
-17 18 11 -0.3668 0.0119
-17 18 12 0.1182 0.0157
-17 18 13 0.4312 -0.0217
-17 18 14 0.3790 -0.0303
-17 18 15 0.2269 0.0227
-17 18 16 -0.3634 -0.0130
-17 18 17 -0.2177 -0.0048
-17 18 18 -0.6094 -0.0048
-17 18 19 0.3331 0.0337
-17 18 20 0.3274 -0.0111
-17 19 -10 -0.2462 -0.1221
-17 19 -9 0.5253 0.0695
-17 19 -8 0.4815 -0.0420
-17 19 -7 0.2828 0.0011
-17 19 -6 -0.1706 -0.0876
-17 19 -5 -0.2903 -0.1511
-17 19 -4 -0.1047 0.0983
-17 19 -3 -0.7336 0.0739
-17 19 -2 0.6257 -0.0056
-17 19 -1 -0.2591 -0.0243
-17 19 0 0.2007 -0.0316
-17 19 1 -1.5340 -0.0627
-17 19 2 -0.3475 -0.0227
-17 19 3 0.2502 0.0754
-17 19 4 0.0954 -0.0028
-17 19 5 -0.1103 -0.0641
-17 19 6 0.9060 -0.0210
-17 19 7 -0.6118 0.1479
-17 19 8 0.0434 0.0709
-17 19 9 0.1087 -0.0412
-17 19 10 0.4890 -0.0241
-17 19 11 -0.2428 0.0147
-17 19 12 0.0530 -0.1156
-17 19 13 0.2299 0.0312
-17 19 14 -0.7058 0.0984
-17 19 15 -0.3575 -0.0403
-17 19 16 -0.4558 -0.0477
-17 19 17 1.1231 0.0837
-17 19 18 0.3944 0.0183
-17 19 19 0.6351 -0.0920
-17 20 -9 -0.3166 0.0869
-17 20 -8 -0.6474 0.1168
-17 20 -7 -0.1759 -0.0604
-17 20 -6 0.3020 0.1060
-17 20 -5 0.8823 -0.0537
-17 20 -4 0.6285 0.0036
-17 20 -3 -0.8837 -0.0297
-17 20 -2 -0.0962 -0.0071
-17 20 -1 -0.4196 -0.0031
-17 20 0 1.3287 0.0507
-17 20 1 -0.0473 0.0861
-17 20 2 0.5266 -0.0071
-17 20 3 0.5850 -0.0439
-17 20 4 0.3095 0.0530
-17 20 5 0.1305 0.1340
-17 20 6 -0.0433 -0.0198
-17 20 7 -1.0689 -0.0943
-17 20 8 0.2251 -0.0236
-17 20 9 -0.2165 0.0772
-17 20 10 0.2796 -0.0481
-17 20 11 -0.1272 -0.1072
-17 20 12 -0.4933 0.0281
-17 20 13 0.1515 0.0983
-17 20 14 0.2542 -0.0355
-17 20 15 -0.1696 -0.0127
-17 20 16 -0.6398 0.0052
-17 20 17 0.6157 -0.0655
-17 20 18 -0.7312 0.0103
-17 21 -7 0.3421 -0.2305
-17 21 -6 -0.2178 -0.0126
-17 21 -5 -0.1886 -0.1909
-17 21 -4 0.0445 0.0663
-17 21 -3 -0.9455 0.1439
-17 21 -2 0.5407 -0.0738
-17 21 -1 -0.2943 -0.1091
-17 21 0 0.0996 0.0502
-17 21 1 -0.2480 -0.0877
-17 21 2 -0.5692 -0.1160
-17 21 3 -0.0968 -0.0395
-17 21 4 -0.3919 0.0528
-17 21 5 -0.1743 -0.0414
-17 21 6 0.7616 -0.1204
-17 21 7 -0.3969 0.0608
-17 21 8 0.1405 0.0824
-17 21 9 -0.6559 -0.0335
-17 21 10 0.8650 -0.0058
-17 21 11 0.1640 0.0709
-17 21 12 -0.2965 0.0347
-17 21 13 0.3674 -0.0129
-17 21 14 0.2110 0.0017
-17 21 15 -0.3178 -0.0228
-17 21 16 -0.7552 0.0342
-17 22 -6 -0.0633 0.2370
-17 22 -5 0.1240 0.0758
-17 22 -4 0.2844 -0.1015
-17 22 -3 0.0051 0.0318
-17 22 -2 0.6167 0.0324
-17 22 -1 -0.6012 -0.0399
-17 22 0 0.0389 0.1466
-17 22 1 0.5631 0.0398
-17 22 2 0.1431 0.0395
-17 22 3 0.6070 0.0606
-17 22 4 0.0891 0.1085
-17 22 5 0.0636 0.0694
-17 22 6 0.0742 0.0535
-17 22 7 -0.4992 0.0834
-17 22 8 0.3761 0.0148
-17 22 9 -0.7220 0.0001
-17 22 10 0.3842 0.0606
-17 22 11 -0.0049 -0.2472
-17 22 12 -0.1609 -0.0945
-17 22 13 -0.0900 0.0842
-17 22 14 0.0569 0.0237
-17 22 15 -0.3591 -0.0803
-17 23 -3 -0.3539 0.2002
-17 23 -2 0.0577 -0.0857
-17 23 -1 -0.0271 -0.3090
-17 23 0 -0.2477 0.0680
-17 23 1 0.4716 -0.0606
-17 23 2 -0.5289 -0.1342
-17 23 3 0.0916 -0.1224
-17 23 4 -0.5956 -0.0010
-17 23 5 -0.2026 -0.0952
-17 23 6 0.3755 -0.0970
-17 23 7 -0.1300 -0.0449
-17 23 8 0.5286 -0.0144
-17 23 9 -0.9243 -0.1240
-17 23 10 0.2516 0.0370
-17 23 11 0.3150 0.0023
-17 23 12 0.0532 0.1603
-17 24 0 -0.3342 0.1771
-17 24 1 0.5319 0.0212
-17 24 2 -0.0259 0.0599
-17 24 3 0.4189 0.1590
-17 24 4 -0.2835 0.2167
-17 24 5 0.4729 0.0215
-17 24 6 -0.1521 0.0115
-17 24 7 -0.3108 0.1551
-17 24 8 0.5454 0.1567
-17 24 9 -0.5119 -0.0456
-16 0 -14 0.2496 0.5629
-16 0 -12 -1.9473 -0.4616
-16 0 -10 -0.3337 0.1109
-16 0 -8 -0.0007 0.2550
-16 0 -6 -0.5557 -0.7070
-16 0 -4 6.3701 1.0341
-16 0 -2 -2.8977 -1.1857
-16 0 0 -2.3203 1.1103
-16 0 2 3.1052 -0.8719
-16 0 4 -1.8029 0.4112
-16 0 6 -0.8964 -0.0943
-16 0 8 2.7493 -0.3653
-16 0 10 -0.8388 0.7361
-16 0 12 1.3098 -1.0369
-16 0 14 -2.0388 1.1222
-16 0 16 0.4147 -1.0010
-16 0 18 0.4978 0.7717
-16 0 20 1.0969 -0.4590
-16 0 22 -0.1950 0.1559
-16 0 24 2.4392 0.1201
-16 0 26 0.9000 -0.3140
-16 0 28 -0.2791 0.3637
-16 1 -15 -1.1547 -0.4224
-16 1 -14 -0.7025 0.2824
-16 1 -13 1.6596 -0.0446
-16 1 -12 0.3256 -0.4950
-16 1 -11 0.4356 0.0541
-16 1 -10 0.0949 0.4857
-16 1 -9 0.6651 0.0409
-16 1 -8 0.1285 -0.3652
-16 1 -7 1.2127 0.0207
-16 1 -6 0.4892 0.2040
-16 1 -5 -3.6846 -0.0180
-16 1 -4 -1.2792 -0.1590
-16 1 -3 -2.4300 -0.0191
-16 1 -2 -0.9095 0.0288
-16 1 -1 4.1178 0.0237
-16 1 0 0.9349 0.1271
-16 1 1 -0.9987 0.0237
-16 1 2 -0.6993 -0.3155
-16 1 3 -1.1226 0.0645
-16 1 4 -0.1194 0.4024
-16 1 5 1.5869 -0.0287
-16 1 6 0.7522 -0.3792
-16 1 7 -0.4326 0.0434
-16 1 8 0.5323 0.3747
-16 1 9 -1.7128 0.0315
-16 1 10 -0.2242 -0.3490
-16 1 11 0.8087 -0.0177
-16 1 12 -0.2867 0.2056
-16 1 13 -0.9502 0.0290
-16 1 14 -0.3433 0.0067
-16 1 15 0.6447 -0.0473
-16 1 16 0.4645 -0.0722
-16 1 17 0.3574 0.0211
-16 1 18 0.5993 0.1313
-16 1 19 -1.3461 0.0036
-16 1 20 -0.3917 -0.2639
-16 1 21 -0.2994 -0.0262
-16 1 22 0.2960 0.2764
-16 1 23 -1.5253 0.0388
-16 1 24 0.7814 -0.1658
-16 1 25 -1.2676 -0.0099
-16 1 26 -0.0256 0.1120
-16 1 27 -0.1830 -0.0087
-16 1 28 -0.0837 -0.1472
-16 2 -15 0.4680 -0.1206
-16 2 -14 -0.2180 0.3192
-16 2 -13 0.8442 0.2941
-16 2 -12 -1.5493 -0.3160
-16 2 -11 -0.9197 -0.1152
-16 2 -10 -0.0875 0.0494
-16 2 -9 -0.1284 -0.0943
-16 2 -8 -0.7036 0.2059
-16 2 -7 0.2674 0.3231
-16 2 -6 -0.6275 -0.4353
-16 2 -5 -1.6677 -0.4468
-16 2 -4 4.7247 0.6603
-16 2 -3 4.3472 0.5718
-16 2 -2 -1.5741 -0.7470
-16 2 -1 -1.2726 -0.5561
-16 2 0 -2.9706 0.7109
-16 2 1 -0.5074 0.4887
-16 2 2 3.1744 -0.6146
-16 2 3 1.9784 -0.2656
-16 2 4 -1.3305 0.3198
-16 2 5 -1.4354 0.1083
-16 2 6 -0.4387 -0.0612
-16 2 7 -1.2046 0.0569
-16 2 8 2.1902 -0.2033
-16 2 9 0.3935 -0.2576
-16 2 10 -1.1269 0.4457
-16 2 11 -0.5546 0.3942
-16 2 12 1.4428 -0.6424
-16 2 13 1.7935 -0.4957
-16 2 14 -0.4599 0.7036
-16 2 15 -0.7648 0.4438
-16 2 16 0.6359 -0.6398
-16 2 17 -1.0472 -0.3623
-16 2 18 0.7324 0.5044
-16 2 19 0.3436 0.3020
-16 2 20 0.6670 -0.3189
-16 2 21 0.0290 -0.1552
-16 2 22 0.2364 0.1402
-16 2 23 -1.1054 0.0222
-16 2 24 1.6904 -0.0379
-16 2 25 -0.4766 -0.0134
-16 2 26 0.4569 -0.0927
-16 2 27 -0.0043 0.0052
-16 2 28 -0.1738 0.1249
-16 3 -15 -0.4239 -0.1011
-16 3 -14 -1.6017 0.1322
-16 3 -13 1.0069 0.1101
-16 3 -12 0.9826 -0.0795
-16 3 -11 0.3922 -0.0917
-16 3 -10 0.0789 -0.0228
-16 3 -9 0.0282 0.1149
-16 3 -8 0.1696 0.0518
-16 3 -7 2.0498 -0.1201
-16 3 -6 1.5178 -0.1247
-16 3 -5 -1.3872 0.0067
-16 3 -4 -2.5996 0.0538
-16 3 -3 -2.7352 -0.0109
-16 3 -2 -1.9245 0.0234
-16 3 -1 2.8356 -0.0102
-16 3 0 2.1254 -0.1124
-16 3 1 0.6497 0.0742
-16 3 2 -0.6701 0.1002
-16 3 3 -2.4721 -0.0298
-16 3 4 -1.1084 -0.0822
-16 3 5 1.8520 -0.0101
-16 3 6 1.8712 0.0962
-16 3 7 -1.5659 -0.0028
-16 3 8 0.6421 -0.1382
-16 3 9 0.4164 0.0198
-16 3 10 -0.8141 0.0987
-16 3 11 0.3319 0.0036
-16 3 12 -0.0739 -0.0673
-16 3 13 -2.1861 -0.0640
-16 3 14 -1.0599 0.0377
-16 3 15 -0.7097 0.0322
-16 3 16 1.0433 0.0437
-16 3 17 -0.4610 -0.0088
-16 3 18 0.8347 -0.0949
-16 3 19 -0.2493 0.0247
-16 3 20 -0.8277 0.0992
-16 3 21 -0.7643 -0.0610
-16 3 22 0.4430 -0.1021
-16 3 23 -0.9492 0.0622
-16 3 24 1.4238 0.1690
-16 3 25 -0.4921 0.0427
-16 3 26 0.0108 -0.1451
-16 3 27 0.4248 -0.0622
-16 3 28 -0.1539 0.0998
-16 4 -15 1.3433 -0.0711
-16 4 -14 -0.5215 -0.1408
-16 4 -13 0.5129 0.0573
-16 4 -12 -0.4504 0.0392
-16 4 -11 -1.1442 -0.0833
-16 4 -10 0.2665 -0.0511
-16 4 -9 0.3964 0.0288
-16 4 -8 -1.1514 0.0102
-16 4 -7 -0.3068 0.0830
-16 4 -6 -0.6944 0.1227
-16 4 -5 -2.8144 -0.1611
-16 4 -4 1.2644 -0.0791
-16 4 -3 5.3970 0.1987
-16 4 -2 1.6538 0.0992
-16 4 -1 -1.5114 -0.1965
-16 4 0 -3.9568 -0.0632
-16 4 1 -1.5360 0.1988
-16 4 2 2.3748 0.0130
-16 4 3 3.0094 -0.1108
-16 4 4 -0.1760 -0.0079
-16 4 5 -1.7585 0.0422
-16 4 6 0.0805 -0.0075
-16 4 7 -0.9552 0.0474
-16 4 8 0.7358 0.0764
-16 4 9 1.1966 -0.1261
-16 4 10 -1.7317 -0.0795
-16 4 11 -1.0802 0.1941
-16 4 12 1.5488 0.0981
-16 4 13 1.9001 -0.2240
-16 4 14 2.1761 -0.0763
-16 4 15 -0.4755 0.2242
-16 4 16 0.6661 0.0841
-16 4 17 -1.0119 -0.1885
-16 4 18 0.5160 -0.0429
-16 4 19 0.8503 0.1309
-16 4 20 -0.0492 0.0210
-16 4 21 -0.1003 -0.0580
-16 4 22 0.7200 0.0165
-16 4 23 -0.8179 0.0490
-16 4 24 0.4261 -0.0872
-16 4 25 -0.6434 -0.1072
-16 4 26 -0.2134 -0.0096
-16 4 27 -0.0069 0.0339
-16 4 28 -0.1625 -0.0053
-16 5 -15 -0.1593 -0.0057
-16 5 -14 -1.3967 -0.0258
-16 5 -13 0.0083 0.0306
-16 5 -12 1.4335 0.1627
-16 5 -11 0.0371 -0.0745
-16 5 -10 -0.1556 -0.1496
-16 5 -9 -1.0756 0.1061
-16 5 -8 -0.4295 0.1162
-16 5 -7 1.7656 -0.1552
-16 5 -6 2.3460 -0.0696
-16 5 -5 1.1701 0.0770
-16 5 -4 -1.4204 0.0211
-16 5 -3 -2.9646 -0.0430
-16 5 -2 -2.0865 0.0572
-16 5 -1 1.2692 -0.0633
-16 5 0 1.7937 -0.0938
-16 5 1 1.7258 0.1588
-16 5 2 0.5887 0.0958
-16 5 3 -2.1369 -0.2097
-16 5 4 -2.1098 -0.0942
-16 5 5 0.9442 0.2376
-16 5 6 1.6836 0.0669
-16 5 7 -1.6599 -0.2211
-16 5 8 -0.7061 -0.0837
-16 5 9 2.4893 0.1500
-16 5 10 -0.8941 0.0533
-16 5 11 -0.1080 -0.0890
-16 5 12 1.0454 -0.0064
-16 5 13 -2.6100 -0.0337
-16 5 14 -1.5348 -0.0505
-16 5 15 -1.7329 0.0364
-16 5 16 0.5895 0.0323
-16 5 17 -0.4073 -0.1031
-16 5 18 0.0833 -0.0294
-16 5 19 0.9318 0.0926
-16 5 20 -0.4695 0.0683
-16 5 21 -0.8286 -0.1082
-16 5 22 0.2550 -0.0863
-16 5 23 -0.4009 0.1400
-16 5 24 0.8240 0.0530
-16 5 25 0.1665 0.0244
-16 5 26 0.0647 -0.0213
-16 5 27 0.6350 -0.0864
-16 5 28 -0.2724 0.2262
-16 6 -15 1.2970 0.1166
-16 6 -14 -0.0757 -0.0437
-16 6 -13 -0.1414 -0.1023
-16 6 -12 0.6653 0.0371
-16 6 -11 -0.9220 -0.0003
-16 6 -10 0.3050 0.0019
-16 6 -9 0.9151 0.0875
-16 6 -8 0.2861 -0.0443
-16 6 -7 -0.6097 -0.1348
-16 6 -6 -0.5431 0.0820
-16 6 -5 -2.9057 0.0776
-16 6 -4 -1.4620 -0.0919
-16 6 -3 3.0171 -0.0711
-16 6 -2 3.6891 0.1199
-16 6 -1 0.3471 0.0820
-16 6 0 -3.6648 -0.0924
-16 6 1 -2.1825 -0.0442
-16 6 2 0.7112 0.0907
-16 6 3 2.1343 0.0665
-16 6 4 1.4178 -0.0613
-16 6 5 -0.7715 -0.0390
-16 6 6 -0.0566 0.0140
-16 6 7 0.3512 -0.0058
-16 6 8 -0.4326 0.0464
-16 6 9 1.7871 0.0059
-16 6 10 -1.6546 -0.0734
-16 6 11 -1.7345 -0.0086
-16 6 12 0.9645 0.1263
-16 6 13 0.5266 0.0096
-16 6 14 3.0642 -0.1306
-16 6 15 0.7641 0.0144
-16 6 16 0.2501 0.1743
-16 6 17 -0.0529 0.0070
-16 6 18 -0.3576 -0.0980
-16 6 19 0.4695 -0.0051
-16 6 20 -0.2981 0.0496
-16 6 21 -0.2689 0.0643
-16 6 22 0.7198 -0.0525
-16 6 23 -0.3541 0.0005
-16 6 24 -0.0936 0.0395
-16 6 25 -0.4940 -0.0341
-16 6 26 -0.4834 -0.0741
-16 6 27 0.3315 -0.2639
-16 6 28 -0.2067 0.0187
-16 7 -15 -0.6351 -0.0222
-16 7 -14 -0.7417 -0.1047
-16 7 -13 -0.7025 0.0063
-16 7 -12 1.4431 0.0743
-16 7 -11 -0.2993 -0.1416
-16 7 -10 0.1473 -0.0909
-16 7 -9 -1.8192 0.1031
-16 7 -8 -1.6888 0.0868
-16 7 -7 0.1293 -0.0490
-16 7 -6 1.9478 -0.1004
-16 7 -5 2.5349 0.0651
-16 7 -4 0.6951 0.0639
-16 7 -3 -2.0309 -0.0208
-16 7 -2 -2.3973 0.0155
-16 7 -1 0.2318 -0.0883
-16 7 0 1.0190 -0.0564
-16 7 1 1.2179 0.1393
-16 7 2 1.5326 0.0948
-16 7 3 -1.1810 -0.1828
-16 7 4 -1.3224 -0.2030
-16 7 5 -0.5024 0.2206
-16 7 6 0.1942 0.1902
-16 7 7 -0.7377 -0.2187
-16 7 8 -2.0340 -0.1437
-16 7 9 1.7883 0.1951
-16 7 10 0.0095 0.1266
-16 7 11 -0.0971 -0.1696
-16 7 12 1.9416 -0.0598
-16 7 13 -1.5746 0.0795
-16 7 14 -1.0623 -0.0061
-16 7 15 -1.7196 -0.0380
-16 7 16 -0.8716 0.0190
-16 7 17 0.0262 -0.0855
-16 7 18 -0.2192 -0.0801
-16 7 19 1.1285 0.1038
-16 7 20 0.4258 0.0954
-16 7 21 -0.6764 -0.1025
-16 7 22 0.2330 -0.1092
-16 7 23 -0.2027 0.1780
-16 7 24 0.3363 0.0581
-16 7 25 0.2476 -0.1353
-16 7 26 -0.2341 0.0983
-16 7 27 0.3176 0.0332
-16 8 -15 0.6731 0.0063
-16 8 -14 0.5392 0.1049
-16 8 -13 -0.1506 0.0447
-16 8 -12 1.1660 -0.0826
-16 8 -11 -0.7493 -0.0136
-16 8 -10 0.1415 0.0687
-16 8 -9 1.0627 0.0300
-16 8 -8 1.6022 -0.0468
-16 8 -7 0.3917 0.0361
-16 8 -6 -0.5444 -0.0302
-16 8 -5 -1.9008 -0.0844
-16 8 -4 -2.1912 0.0380
-16 8 -3 0.1323 0.1415
-16 8 -2 2.8984 -0.0371
-16 8 -1 2.1410 -0.0935
-16 8 0 -1.7664 0.0403
-16 8 1 -2.3483 0.0626
-16 8 2 0.2474 0.0147
-16 8 3 -0.3446 -0.0045
-16 8 4 2.2799 0.0049
-16 8 5 0.5684 -0.0045
-16 8 6 -0.5540 0.0366
-16 8 7 1.1431 0.0155
-16 8 8 0.0666 -0.0569
-16 8 9 1.3165 -0.0516
-16 8 10 -0.0430 0.0815
-16 8 11 -2.0376 0.0532
-16 8 12 0.1092 -0.0568
-16 8 13 -1.0967 -0.0706
-16 8 14 1.9849 0.0213
-16 8 15 1.8212 0.0829
-16 8 16 0.1870 -0.0033
-16 8 17 0.7954 -0.0451
-16 8 18 -0.4529 -0.0417
-16 8 19 -0.3095 0.0547
-16 8 20 0.0127 0.0090
-16 8 21 -0.3565 -0.0012
-16 8 22 0.8429 -0.0215
-16 8 23 -0.5105 -0.0593
-16 8 24 -0.1382 0.1145
-16 8 25 0.1500 0.0535
-16 8 26 -0.4605 -0.1064
-16 8 27 0.5399 -0.4090
-16 9 -15 -0.8962 0.0855
-16 9 -14 -0.2281 -0.0451
-16 9 -13 -1.0813 0.0301
-16 9 -12 0.7760 0.0433
-16 9 -11 -0.1383 -0.0769
-16 9 -10 0.4725 -0.0812
-16 9 -9 -1.5045 0.0029
-16 9 -8 -3.0527 0.0617
-16 9 -7 -1.1062 0.0995
-16 9 -6 0.4970 -0.1513
-16 9 -5 2.2850 -0.0908
-16 9 -4 2.0781 0.0906
-16 9 -3 -0.4305 0.0047
-16 9 -2 -2.1525 -0.0325
-16 9 -1 -0.4102 0.0004
-16 9 0 0.9385 0.0204
-16 9 1 0.0391 -0.0454
-16 9 2 2.2694 0.0419
-16 9 3 -1.1089 0.1018
-16 9 4 -0.0914 -0.1251
-16 9 5 -0.6380 -0.1203
-16 9 6 -0.6452 0.1034
-16 9 7 -0.4015 0.0961
-16 9 8 -1.7977 -0.1162
-16 9 9 -0.8706 -0.0832
-16 9 10 0.9865 0.1381
-16 9 11 -0.3950 0.0352
-16 9 12 1.8530 -0.1191
-16 9 13 -0.0912 -0.0084
-16 9 14 -0.1965 0.0371
-16 9 15 -0.9862 -0.0257
-16 9 16 -1.8266 0.0249
-16 9 17 -0.3767 0.0642
-16 9 18 -0.2223 -0.0889
-16 9 19 0.3044 -0.0489
-16 9 20 0.8049 0.1708
-16 9 21 -0.5807 0.0752
-16 9 22 0.0345 -0.0991
-16 9 23 -0.2546 0.0124
-16 9 24 0.1644 0.1370
-16 9 25 0.2024 0.0181
-16 9 26 -0.8970 0.0189
-16 9 27 -0.0233 0.0599
-16 10 -15 0.1861 -0.0750
-16 10 -14 0.9810 0.0207
-16 10 -13 0.0733 0.0529
-16 10 -12 0.4653 -0.0825
-16 10 -11 -0.3000 -0.0091
-16 10 -10 0.0511 0.0156
-16 10 -9 1.3349 -0.0309
-16 10 -8 1.7083 -0.0138
-16 10 -7 1.5486 0.0649
-16 10 -6 -0.2006 0.0061
-16 10 -5 -0.7799 -0.0375
-16 10 -4 -1.2080 0.0125
-16 10 -3 -1.3264 0.1287
-16 10 -2 0.9851 -0.0072
-16 10 -1 1.8687 -0.0868
-16 10 0 -0.2763 0.0209
-16 10 1 -2.3018 0.0137
-16 10 2 0.8835 0.0111
-16 10 3 -1.9182 -0.0270
-16 10 4 1.4234 0.0018
-16 10 5 1.1993 -0.0034
-16 10 6 -0.8565 0.0184
-16 10 7 0.5385 0.0600
-16 10 8 1.3950 -0.0211
-16 10 9 0.1238 -0.0541
-16 10 10 1.4667 0.0770
-16 10 11 -1.5231 0.0606
-16 10 12 -0.1099 -0.0894
-16 10 13 -1.3624 -0.0399
-16 10 14 0.1799 0.0468
-16 10 15 1.8157 0.0480
-16 10 16 0.6534 -0.0895
-16 10 17 0.8563 -0.0329
-16 10 18 0.0685 -0.0037
-16 10 19 -0.1487 -0.0272
-16 10 20 0.5367 -0.0435
-16 10 21 -0.0959 -0.0455
-16 10 22 0.9070 -0.0100
-16 10 23 -0.4156 -0.0283
-16 10 24 -0.5592 -0.0073
-16 10 25 1.0446 -0.0099
-16 10 26 -0.1340 -0.1285
-16 11 -15 -0.4652 0.1076
-16 11 -14 0.3399 -0.0079
-16 11 -13 -0.6758 -0.0271
-16 11 -12 0.1393 0.0033
-16 11 -11 0.7601 0.0977
-16 11 -10 0.5059 -0.0291
-16 11 -9 -0.9724 -0.0624
-16 11 -8 -3.0195 0.0089
-16 11 -7 -1.8299 0.0143
-16 11 -6 -0.8455 -0.0785
-16 11 -5 0.5462 -0.0193
-16 11 -4 1.7940 0.0546
-16 11 -3 0.5828 -0.0535
-16 11 -2 -1.4054 -0.0366
-16 11 -1 -0.0342 0.0435
-16 11 0 1.1988 0.0634
-16 11 1 -0.3952 -0.0472
-16 11 2 2.4843 -0.0094
-16 11 3 -0.4958 0.0888
-16 11 4 0.0745 0.0134
-16 11 5 0.1126 -0.0619
-16 11 6 -0.3485 -0.0387
-16 11 7 -0.6388 0.0790
-16 11 8 -0.9130 0.0051
-16 11 9 -1.9285 -0.0924
-16 11 10 1.3351 -0.0062
-16 11 11 -0.9451 0.1041
-16 11 12 0.8360 -0.0295
-16 11 13 1.0298 -0.0842
-16 11 14 -0.0446 -0.0094
-16 11 15 -0.4577 0.0334
-16 11 16 -1.1458 0.0381
-16 11 17 -0.7664 0.0198
-16 11 18 -0.4634 -0.0132
-16 11 19 -0.4757 -0.0110
-16 11 20 0.1261 0.1020
-16 11 21 -0.2216 0.1220
-16 11 22 -0.2771 -0.0113
-16 11 23 -0.1398 0.0056
-16 11 24 -0.3649 0.1180
-16 11 25 0.4607 0.1876
-16 11 26 -1.0856 0.0977
-16 12 -15 -0.1642 0.1477
-16 12 -14 0.9202 -0.0134
-16 12 -13 0.0628 -0.0031
-16 12 -12 -0.8957 -0.1132
-16 12 -11 -0.3537 0.0225
-16 12 -10 -0.0641 0.0199
-16 12 -9 0.6425 -0.0072
-16 12 -8 1.3733 0.0495
-16 12 -7 1.5294 -0.0164
-16 12 -6 0.2153 -0.0655
-16 12 -5 0.5317 0.0400
-16 12 -4 0.3657 0.0367
-16 12 -3 -0.6217 0.0394
-16 12 -2 -0.3974 -0.0340
-16 12 -1 0.9918 -0.0802
-16 12 0 0.0061 0.0694
-16 12 1 -2.0470 0.0333
-16 12 2 0.4707 -0.0507
-16 12 3 -1.5759 -0.0316
-16 12 4 -0.4806 0.0339
-16 12 5 1.1963 -0.0069
-16 12 6 -0.8569 -0.0295
-16 12 7 -0.1597 0.0479
-16 12 8 1.5340 0.0157
-16 12 9 -0.3675 -0.0498
-16 12 10 1.2396 -0.0017
-16 12 11 -0.8460 0.0815
-16 12 12 0.2352 -0.0222
-16 12 13 -0.4914 -0.0810
-16 12 14 -0.9043 -0.0036
-16 12 15 0.9726 0.0456
-16 12 16 1.0731 -0.0681
-16 12 17 0.4916 -0.0540
-16 12 18 0.2218 0.0451
-16 12 19 0.2160 0.0148
-16 12 20 0.5395 -0.1052
-16 12 21 0.5555 -0.0352
-16 12 22 0.5637 0.0085
-16 12 23 0.1069 0.0006
-16 12 24 -1.1814 -0.0541
-16 12 25 1.1483 -0.2059
-16 13 -15 -0.2476 0.0441
-16 13 -14 0.2764 -0.1174
-16 13 -13 -0.1025 0.0217
-16 13 -12 0.2740 -0.1008
-16 13 -11 1.3933 0.0996
-16 13 -10 0.9885 -0.0009
-16 13 -9 -0.2653 -0.0369
-16 13 -8 -1.1836 0.0108
-16 13 -7 -1.3051 -0.0989
-16 13 -6 -1.5607 -0.0528
-16 13 -5 -0.5519 0.0543
-16 13 -4 0.1782 0.0606
-16 13 -3 0.5021 -0.0357
-16 13 -2 -1.5951 0.0265
-16 13 -1 0.2513 0.0268
-16 13 0 1.2189 -0.0328
-16 13 1 0.0207 0.0008
-16 13 2 1.6308 0.0700
-16 13 3 0.8680 0.0064
-16 13 4 -0.2354 -0.0801
-16 13 5 1.1218 0.0121
-16 13 6 -0.1309 0.0724
-16 13 7 -0.5464 0.0001
-16 13 8 -0.6043 -0.0608
-16 13 9 -1.1343 0.0325
-16 13 10 1.2494 0.0216
-16 13 11 -0.9462 0.0228
-16 13 12 0.0995 -0.0091
-16 13 13 1.0458 -0.0683
-16 13 14 0.0097 0.0040
-16 13 15 -0.3742 0.0685
-16 13 16 -0.0976 0.0458
-16 13 17 -0.5760 -0.0731
-16 13 18 -0.4789 -0.0529
-16 13 19 -0.5636 0.0722
-16 13 20 -0.5821 0.0683
-16 13 21 0.2636 -0.0218
-16 13 22 -0.3599 -0.0039
-16 13 23 0.0642 0.0023
-16 13 24 -0.8334 0.1592
-16 13 25 0.7093 0.0825
-16 14 -15 0.0694 0.3620
-16 14 -14 0.5018 -0.0213
-16 14 -13 0.2305 0.0755
-16 14 -12 -0.8163 -0.1280
-16 14 -11 -0.6857 -0.0290
-16 14 -10 -0.3380 0.0659
-16 14 -9 -0.2871 0.0247
-16 14 -8 0.2984 -0.0078
-16 14 -7 0.8615 0.0069
-16 14 -6 -0.8567 -0.0044
-16 14 -5 0.8324 -0.0701
-16 14 -4 1.0105 -0.0344
-16 14 -3 0.7750 0.0992
-16 14 -2 -0.2746 0.0627
-16 14 -1 0.6614 -0.1618
-16 14 0 0.4904 -0.0328
-16 14 1 -1.0052 0.1561
-16 14 2 -0.5263 0.0004
-16 14 3 -0.4207 -0.0893
-16 14 4 -1.7800 0.0202
-16 14 5 0.6743 0.0189
-16 14 6 -0.6300 0.0040
-16 14 7 -0.2436 0.0149
-16 14 8 0.7110 0.0120
-16 14 9 -0.4801 -0.0559
-16 14 10 0.4279 -0.0817
-16 14 11 -0.7259 0.0878
-16 14 12 0.5829 0.1246
-16 14 13 -0.1089 -0.1161
-16 14 14 -1.0413 -0.1445
-16 14 15 0.1580 0.0572
-16 14 16 0.9754 0.0787
-16 14 17 0.2060 -0.1079
-16 14 18 0.5199 -0.0724
-16 14 19 0.0608 0.1104
-16 14 20 -0.2254 0.0679
-16 14 21 0.7713 -0.0665
-16 14 22 0.3114 0.0271
-16 14 23 0.4146 0.0700
-16 14 24 -1.0055 0.0332
-16 15 -15 -0.2553 0.0213
-16 15 -14 -0.5837 -0.1947
-16 15 -13 -0.2279 0.1427
-16 15 -12 0.2032 -0.0971
-16 15 -11 0.8232 -0.0200
-16 15 -10 0.6835 -0.0395
-16 15 -9 0.6485 -0.0405
-16 15 -8 -0.0301 0.0635
-16 15 -7 0.0179 -0.0125
-16 15 -6 -1.1872 -0.0192
-16 15 -5 -0.0238 -0.0534
-16 15 -4 -0.0539 0.0120
-16 15 -3 0.2806 0.0328
-16 15 -2 -1.6082 0.0282
-16 15 -1 -0.6930 0.0349
-16 15 0 0.6802 -0.0544
-16 15 1 0.3750 -0.0404
-16 15 2 0.7127 0.0606
-16 15 3 0.8394 0.0389
-16 15 4 -0.6534 -0.0308
-16 15 5 1.2810 -0.0405
-16 15 6 0.2042 0.0737
-16 15 7 -0.3894 0.0455
-16 15 8 -0.1361 -0.0702
-16 15 9 -0.5600 0.0112
-16 15 10 0.9459 0.0492
-16 15 11 -0.2802 0.0212
-16 15 12 0.3804 -0.0186
-16 15 13 0.1587 -0.0691
-16 15 14 0.4490 -0.0089
-16 15 15 0.3090 0.0351
-16 15 16 0.3086 0.0545
-16 15 17 -0.4863 -0.0369
-16 15 18 -0.2538 -0.0504
-16 15 19 -0.4278 -0.0088
-16 15 20 -0.5744 0.0777
-16 15 21 0.4851 -0.0381
-16 15 22 -0.1227 -0.0573
-16 15 23 -0.1083 -0.0379
-16 16 -14 -0.0583 -0.0599
-16 16 -13 0.5292 0.1531
-16 16 -12 0.2746 0.0022
-16 16 -11 -0.3180 -0.0314
-16 16 -10 -0.5708 0.0204
-16 16 -9 0.3636 0.0336
-16 16 -8 -0.0689 -0.0954
-16 16 -7 0.7200 0.0047
-16 16 -6 -1.4231 0.0867
-16 16 -5 -0.4770 -0.0555
-16 16 -4 0.0470 -0.1019
-16 16 -3 0.4180 0.0465
-16 16 -2 0.7554 0.1391
-16 16 -1 0.4400 -0.0193
-16 16 0 0.6839 -0.0866
-16 16 1 -0.3874 0.0604
-16 16 2 -0.0884 0.0653
-16 16 3 0.0844 -0.0352
-16 16 4 -1.0344 -0.0346
-16 16 5 -0.2184 -0.0161
-16 16 6 -0.1691 0.0121
-16 16 7 -0.0060 0.0072
-16 16 8 0.4478 -0.0182
-16 16 9 -0.8010 -0.0318
-16 16 10 0.0717 -0.0577
-16 16 11 -0.8086 0.0153
-16 16 12 0.2853 0.0749
-16 16 13 -0.2730 -0.0114
-16 16 14 -0.9408 -0.0586
-16 16 15 -0.3651 -0.0234
-16 16 16 0.3974 0.0911
-16 16 17 -0.0625 -0.0372
-16 16 18 0.8271 -0.1465
-16 16 19 0.1816 0.0397
-16 16 20 -0.5909 0.1526
-16 16 21 0.1375 -0.0015
-16 16 22 0.2629 -0.1251
-16 16 23 0.1181 0.2246
-16 17 -13 -0.3548 0.1848
-16 17 -12 -0.1437 -0.0476
-16 17 -11 0.0171 -0.1007
-16 17 -10 -0.1508 -0.1666
-16 17 -9 0.7134 -0.0160
-16 17 -8 -0.3964 0.0251
-16 17 -7 -0.1580 0.0351
-16 17 -6 -0.5106 -0.0201
-16 17 -5 0.4543 -0.0449
-16 17 -4 0.5520 -0.0090
-16 17 -3 0.5062 0.0196
-16 17 -2 -0.0883 -0.0313
-16 17 -1 -1.4638 -0.0099
-16 17 0 0.2646 -0.0003
-16 17 1 -0.0445 0.0011
-16 17 2 1.3259 0.0183
-16 17 3 -0.0310 -0.0400
-16 17 4 -0.6458 -0.0260
-16 17 5 0.1774 0.0682
-16 17 6 0.1832 0.0712
-16 17 7 -0.2308 -0.0022
-16 17 8 0.4169 -0.0872
-16 17 9 -0.5749 0.0179
-16 17 10 0.4377 0.0681
-16 17 11 0.1367 0.0384
-16 17 12 0.9113 -0.0133
-16 17 13 -0.3136 0.0038
-16 17 14 0.4857 -0.0360
-16 17 15 1.1706 -0.0652
-16 17 16 0.6167 0.0304
-16 17 17 -0.2266 0.0383
-16 17 18 -0.2082 -0.0658
-16 17 19 -0.3359 -0.0125
-16 17 20 -0.4693 0.0413
-16 17 21 -0.0115 0.0739
-16 17 22 0.2746 -0.0975
-16 18 -12 0.6893 0.0984
-16 18 -11 -0.1439 0.0886
-16 18 -10 -0.7100 -0.1204
-16 18 -9 0.9089 0.1588
-16 18 -8 0.7160 -0.0418
-16 18 -7 1.0567 -0.0161
-16 18 -6 -0.4334 0.0601
-16 18 -5 -0.8263 0.0132
-16 18 -4 -1.0647 -0.0087
-16 18 -3 -1.0368 -0.0190
-16 18 -2 1.3212 0.0526
-16 18 -1 0.2989 0.0403
-16 18 0 0.6884 0.0083
-16 18 1 -1.2109 0.0002
-16 18 2 0.7228 -0.0113
-16 18 3 -0.3357 0.0518
-16 18 4 -0.0932 0.0201
-16 18 5 -0.5255 0.0057
-16 18 6 -0.3341 -0.0413
-16 18 7 0.2741 0.0311
-16 18 8 0.8058 0.0261
-16 18 9 -0.8601 -0.0206
-16 18 10 0.3218 -0.0529
-16 18 11 -0.7470 0.0179
-16 18 12 -0.2841 -0.0599
-16 18 13 -0.2127 -0.0386
-16 18 14 -0.7668 0.0664
-16 18 15 -0.5197 0.0085
-16 18 16 -0.0028 -0.0338
-16 18 17 -0.0487 0.0366
-16 18 18 0.2207 -0.0655
-16 18 19 0.4040 -0.0123
-16 18 20 0.1169 0.0501
-16 18 21 -0.2694 0.0683
-16 19 -11 -0.2027 -0.0450
-16 19 -10 -0.1513 -0.3169
-16 19 -9 0.2783 0.0762
-16 19 -8 -0.8660 -0.0456
-16 19 -7 -0.6466 -0.0945
-16 19 -6 -0.3859 -0.0327
-16 19 -5 0.6068 -0.0025
-16 19 -4 0.3279 0.0380
-16 19 -3 0.2142 -0.0308
-16 19 -2 1.6299 -0.0374
-16 19 -1 -1.2251 -0.0135
-16 19 0 0.2569 -0.0039
-16 19 1 -0.8820 0.0654
-16 19 2 1.4288 0.0436
-16 19 3 0.3877 -0.0355
-16 19 4 0.0591 -0.1155
-16 19 5 -0.1209 -0.0099
-16 19 6 -0.6146 0.0772
-16 19 7 -0.1045 0.0211
-16 19 8 0.8854 -0.1645
-16 19 9 -0.7169 -0.0719
-16 19 10 0.4409 0.0711
-16 19 11 -0.3659 0.0991
-16 19 12 0.8027 -0.0533
-16 19 13 0.1323 0.0450
-16 19 14 -0.0363 0.0447
-16 19 15 0.8778 -0.0476
-16 19 16 0.6840 -0.0398
-16 19 17 0.3704 0.0358
-16 19 18 -0.2287 -0.0893
-16 19 19 -0.0111 -0.0411
-16 19 20 -0.4908 0.0847
-16 20 -10 -0.7128 -0.2453
-16 20 -9 0.4525 0.2523
-16 20 -8 0.8804 0.1022
-16 20 -7 1.2849 -0.1316
-16 20 -6 0.0675 0.0885
-16 20 -5 -0.2716 -0.0478
-16 20 -4 -0.8260 0.0022
-16 20 -3 -1.6130 0.0538
-16 20 -2 0.5930 -0.0042
-16 20 -1 -0.1006 -0.0591
-16 20 0 0.9725 -0.0188
-16 20 1 -0.9795 0.0417
-16 20 2 0.3278 -0.0516
-16 20 3 -0.3317 0.0046
-16 20 4 -0.3510 0.0903
-16 20 5 -0.2145 0.0620
-16 20 6 -0.6313 -0.0319
-16 20 7 0.0590 0.0307
-16 20 8 1.1453 0.0763
-16 20 9 -0.8884 0.0786
-16 20 10 0.7742 -0.0928
-16 20 11 -0.6690 0.0114
-16 20 12 -0.3620 0.0458
-16 20 13 0.0685 -0.0551
-16 20 14 -0.6781 -0.0262
-16 20 15 -0.2650 0.0128
-16 20 16 0.1977 0.0004
-16 20 17 0.4053 0.0093
-16 20 18 -0.5355 0.0792
-16 20 19 0.0814 -0.0846
-16 21 -9 0.1419 0.0812
-16 21 -8 -0.9363 0.0006
-16 21 -7 -0.4007 -0.1891
-16 21 -6 -0.4345 0.1218
-16 21 -5 0.4237 0.0253
-16 21 -4 0.2571 0.0385
-16 21 -3 -0.2306 0.0420
-16 21 -2 1.7560 -0.0601
-16 21 -1 -0.2403 0.0776
-16 21 0 0.3488 0.1004
-16 21 1 -0.6974 0.0366
-16 21 2 -0.1939 -0.0021
-16 21 3 0.7323 0.0304
-16 21 4 0.4306 0.0478
-16 21 5 0.5578 -0.1199
-16 21 6 -0.9378 -0.0749
-16 21 7 -0.6763 0.0703
-16 21 8 0.9985 -0.0431
-16 21 9 -0.8823 -0.1071
-16 21 10 0.8501 -0.0387
-16 21 11 -0.7137 0.0589
-16 21 12 0.2024 0.0105
-16 21 13 0.5703 -0.0734
-16 21 14 -0.3712 0.0422
-16 21 15 0.0151 0.0368
-16 21 16 0.3347 -0.0221
-16 21 17 0.5713 -0.0958
-16 22 -7 1.0293 -0.2370
-16 22 -6 0.1754 0.0689
-16 22 -5 -0.1794 -0.1361
-16 22 -4 0.0803 -0.1767
-16 22 -3 -0.5161 0.1057
-16 22 -2 -0.4171 -0.1249
-16 22 -1 -0.6777 -0.1803
-16 22 0 0.4556 -0.0561
-16 22 1 0.2714 -0.0001
-16 22 2 -0.2612 -0.0144
-16 22 3 0.0741 -0.0747
-16 22 4 -0.4616 0.0566
-16 22 5 0.0636 0.0142
-16 22 6 -0.3924 0.0197
-16 22 7 0.0077 -0.0045
-16 22 8 1.3138 -0.0413
-16 22 9 -0.7505 0.0678
-16 22 10 0.8491 -0.0411
-16 22 11 -0.4091 -0.1153
-16 22 12 -0.0412 0.1899
-16 22 13 0.2480 0.0390
-16 22 14 -0.5444 -0.0662
-16 22 15 0.1106 -0.0391
-16 22 16 0.4124 0.1166
-16 23 -5 -0.2393 0.1162
-16 23 -4 0.1845 0.0192
-16 23 -3 -0.0318 0.2265
-16 23 -2 0.4850 -0.0484
-16 23 -1 0.1387 0.1316
-16 23 0 0.3595 0.3098
-16 23 1 0.2174 0.0706
-16 23 2 -0.9603 -0.0237
-16 23 3 0.1853 0.0130
-16 23 4 -0.2604 0.1530
-16 23 5 1.0718 -0.0334
-16 23 6 -0.4094 -0.0587
-16 23 7 -1.1089 -0.0200
-16 23 8 0.4369 0.0862
-16 23 9 -1.0767 0.0368
-16 23 10 0.6729 0.0622
-16 23 11 -0.2971 -0.0700
-16 23 12 -0.1909 0.1127
-16 23 13 0.2541 -0.0653
-16 23 14 -0.4663 -0.0843
-16 24 -3 0.5714 0.0657
-16 24 -2 -0.2650 -0.2253
-16 24 -1 -0.3265 -0.3108
-16 24 0 -0.2050 -0.1333
-16 24 1 0.4650 -0.0480
-16 24 2 -0.3275 0.0337
-16 24 3 0.3807 -0.1232
-16 24 4 -0.2874 -0.0185
-16 24 5 0.3177 -0.0935
-16 24 6 -0.3825 0.0666
-16 24 7 0.1860 -0.0123
-16 24 8 1.1580 -0.0780
-16 24 9 -0.5393 -0.0912
-16 24 10 0.5315 -0.0500
-16 24 11 0.0405 -0.1953
-16 25 4 -1.0630 0.1182
-16 25 5 0.9106 -0.0231
-16 25 6 0.1912 0.0664
-16 25 7 -0.8048 -0.1003
-16 25 8 0.1208 0.0525
-15 0 -13 -0.5953 -0.7196
-15 0 -11 1.1916 0.7153
-15 0 -9 1.6083 -0.4016
-15 0 -7 1.6816 0.0880
-15 0 -5 0.7368 0.3761
-15 0 -3 -6.8316 -0.8403
-15 0 -1 1.1218 1.1958
-15 0 1 -0.2143 -1.3190
-15 0 3 -3.9780 1.1920
-15 0 5 4.4634 -0.8618
-15 0 7 1.7655 0.5748
-15 0 9 -1.0935 -0.0953
-15 0 11 2.3242 -0.2988
-15 0 13 -2.9581 0.7223
-15 0 15 1.4352 -0.9330
-15 0 17 -1.3547 0.9792
-15 0 19 -1.5281 -0.8565
-15 0 21 0.6335 0.6894
-15 0 23 -0.0854 -0.4252
-15 0 25 -1.9092 0.1337
-15 0 27 -0.7294 0.1057
-15 0 29 0.9451 -0.0981
-15 1 -14 1.3005 0.4872
-15 1 -13 0.7905 -0.0892
-15 1 -12 -1.0213 0.0537
-15 1 -11 0.0095 0.3858
-15 1 -10 -0.1081 -0.0622
-15 1 -9 0.4376 -0.5130
-15 1 -8 -2.4511 -0.0311
-15 1 -7 -0.7636 0.4479
-15 1 -6 -1.6796 -0.0438
-15 1 -5 -0.8987 -0.3197
-15 1 -4 3.1244 0.0084
-15 1 -3 0.7805 0.3538
-15 1 -2 3.7445 0.0293
-15 1 -1 0.7763 -0.2427
-15 1 0 -1.7784 -0.0221
-15 1 1 -0.9307 0.0409
-15 1 2 2.4385 -0.0062
-15 1 3 1.7394 0.1456
-15 1 4 0.4407 -0.0338
-15 1 5 0.4875 -0.2974
-15 1 6 -3.8035 0.0300
-15 1 7 -0.6103 0.3694
-15 1 8 0.3508 -0.0515
-15 1 9 -0.7557 -0.4296
-15 1 10 -0.7220 -0.0492
-15 1 11 -0.2807 0.4387
-15 1 12 -1.0005 0.0001
-15 1 13 -0.1730 -0.3301
-15 1 14 1.9280 -0.0280
-15 1 15 0.7297 0.1658
-15 1 16 0.2762 0.0382
-15 1 17 -0.8842 -0.0505
-15 1 18 1.0740 -0.0032
-15 1 19 0.1443 -0.0135
-15 1 20 0.5812 -0.0323
-15 1 21 -0.1124 0.1565
-15 1 22 -0.9466 0.0460
-15 1 23 -0.5423 -0.1919
-15 1 24 1.8761 0.0002
-15 1 25 -0.8592 0.1841
-15 1 26 1.2851 -0.0305
-15 1 27 -0.1489 -0.1413
-15 1 28 -0.7060 0.0690
-15 1 29 0.0290 0.0898
-15 2 -14 -0.6817 0.1674
-15 2 -13 -0.3446 -0.5026
-15 2 -12 -1.1861 -0.4053
-15 2 -11 0.5412 0.4834
-15 2 -10 -0.0196 0.2633
-15 2 -9 0.8868 -0.2348
-15 2 -8 0.0659 -0.0719
-15 2 -7 1.6991 0.0181
-15 2 -6 0.6585 -0.1547
-15 2 -5 1.1410 0.2665
-15 2 -4 2.1184 0.3068
-15 2 -3 -5.0873 -0.5272
-15 2 -2 -3.2519 -0.4981
-15 2 -1 0.3199 0.7306
-15 2 0 1.2153 0.5895
-15 2 1 0.7480 -0.8086
-15 2 2 0.2466 -0.5419
-15 2 3 -3.3000 0.7633
-15 2 4 -4.4985 0.4513
-15 2 5 3.3272 -0.6029
-15 2 6 1.7976 -0.3459
-15 2 7 0.8101 0.3845
-15 2 8 0.6547 0.1307
-15 2 9 -0.9167 -0.0807
-15 2 10 0.3228 0.0287
-15 2 11 2.4585 -0.1686
-15 2 12 1.6469 -0.1973
-15 2 13 -2.0916 0.4390
-15 2 14 -1.9566 0.3933
-15 2 15 0.1194 -0.5906
-15 2 16 1.0679 -0.4149
-15 2 17 -1.0945 0.6003
-15 2 18 0.4845 0.3657
-15 2 19 -1.5250 -0.5723
-15 2 20 -0.2919 -0.3700
-15 2 21 0.6689 0.4614
-15 2 22 0.3656 0.2766
-15 2 23 -0.2255 -0.3669
-15 2 24 1.8409 -0.1769
-15 2 25 -1.3567 0.1880
-15 2 26 0.3453 0.0931
-15 2 27 -0.2338 -0.0562
-15 2 28 0.3546 -0.0264
-15 2 29 0.6978 -0.1263
-15 3 -14 1.1657 0.0471
-15 3 -13 1.7679 -0.1116
-15 3 -12 -0.4593 -0.0240
-15 3 -11 -0.0999 0.0624
-15 3 -10 0.4021 0.0472
-15 3 -9 1.0533 0.0144
-15 3 -8 -0.6423 -0.0770
-15 3 -7 -1.2385 -0.0656
-15 3 -6 -2.3687 0.0609
-15 3 -5 -2.2152 0.1571
-15 3 -4 0.7942 0.0089
-15 3 -3 1.4106 -0.1103
-15 3 -2 3.3326 -0.0035
-15 3 -1 1.5159 0.0295
-15 3 0 -1.4401 0.0236
-15 3 1 -1.7572 0.0356
-15 3 2 0.1764 -0.0716
-15 3 3 3.0231 -0.0774
-15 3 4 1.2514 0.0646
-15 3 5 1.9359 0.0531
-15 3 6 -2.4880 0.0058
-15 3 7 -1.5766 -0.0577
-15 3 8 1.8517 0.0217
-15 3 9 -0.7946 0.1307
-15 3 10 -1.9102 -0.0586
-15 3 11 -0.1143 -0.1354
-15 3 12 -1.2280 0.0061
-15 3 13 -0.8876 0.1230
-15 3 14 1.9944 0.0389
-15 3 15 1.7707 -0.1072
-15 3 16 1.2301 -0.0203
-15 3 17 -1.8238 0.0512
-15 3 18 1.0133 0.0320
-15 3 19 0.4134 0.0527
-15 3 20 0.0810 -0.0506
-15 3 21 0.0009 -0.0971
-15 3 22 -0.4225 0.0911
-15 3 23 -1.2358 0.0845
-15 3 24 1.3159 -0.0372
-15 3 25 -1.6601 -0.0835
-15 3 26 0.2873 -0.0128
-15 3 27 -0.3454 0.0699
-15 3 28 -0.9049 0.2145
-15 4 -14 -1.6129 0.1529
-15 4 -13 -0.1690 0.0376
-15 4 -12 -0.7147 -0.0981
-15 4 -11 -0.5607 -0.0062
-15 4 -10 -0.4825 0.1490
-15 4 -9 -0.3692 0.0716
-15 4 -8 -0.6114 -0.1013
-15 4 -7 1.3711 -0.0821
-15 4 -6 0.8864 -0.0084
-15 4 -5 1.5784 -0.0628
-15 4 -4 3.5357 0.0991
-15 4 -3 -1.5877 0.0869
-15 4 -2 -3.9024 -0.1392
-15 4 -1 -1.8144 -0.1096
-15 4 0 1.5980 0.2070
-15 4 1 2.6534 0.1061
-15 4 2 0.2983 -0.1892
-15 4 3 -1.3671 -0.0839
-15 4 4 -5.7178 0.1938
-15 4 5 1.0270 0.0190
-15 4 6 1.9669 -0.1577
-15 4 7 -0.8925 -0.0131
-15 4 8 0.2623 0.0506
-15 4 9 -0.4474 -0.0482
-15 4 10 -0.9394 -0.0019
-15 4 11 2.5596 0.0569
-15 4 12 2.2495 -0.0730
-15 4 13 -0.7022 -0.0753
-15 4 14 -1.8279 0.1385
-15 4 15 -2.0109 0.0758
-15 4 16 0.7836 -0.1758
-15 4 17 -0.7492 -0.0709
-15 4 18 0.7418 0.1775
-15 4 19 -0.8713 0.0354
-15 4 20 -1.0217 -0.1373
-15 4 21 0.4478 -0.0050
-15 4 22 0.6120 0.1586
-15 4 23 -0.3651 -0.0074
-15 4 24 1.8008 -0.1676
-15 4 25 -0.3669 0.0282
-15 4 26 0.5672 0.1347
-15 4 27 0.4676 -0.0342
-15 4 28 0.4550 0.1298
-15 5 -14 0.6673 -0.0470
-15 5 -13 1.5935 -0.0633
-15 5 -12 0.1558 -0.0037
-15 5 -11 -0.3709 -0.1411
-15 5 -10 0.5833 0.0265
-15 5 -9 1.1606 0.1406
-15 5 -8 1.4922 -0.0395
-15 5 -7 0.2268 -0.1419
-15 5 -6 -2.2547 0.1481
-15 5 -5 -3.2358 0.1254
-15 5 -4 -1.1531 -0.0836
-15 5 -3 0.3771 -0.0779
-15 5 -2 2.6639 0.0748
-15 5 -1 1.4267 -0.0081
-15 5 0 -1.1997 -0.0049
-15 5 1 -0.6761 0.0347
-15 5 2 -1.5019 -0.0625
-15 5 3 1.7513 -0.1052
-15 5 4 0.6136 0.1466
-15 5 5 2.6456 0.0594
-15 5 6 0.0084 -0.1803
-15 5 7 -1.6492 -0.0602
-15 5 8 2.4688 0.2199
-15 5 9 1.2029 0.0882
-15 5 10 -2.7493 -0.1914
-15 5 11 0.4936 -0.0519
-15 5 12 -0.7234 0.1311
-15 5 13 -1.8425 0.0388
-15 5 14 1.4575 -0.0570
-15 5 15 1.6179 0.0094
-15 5 16 2.1330 0.0211
-15 5 17 -1.0946 0.0022
-15 5 18 0.5117 0.0270
-15 5 19 0.5410 -0.0076
-15 5 20 -0.7446 -0.0558
-15 5 21 0.3946 -0.0736
-15 5 22 0.4761 0.0791
-15 5 23 -1.0754 0.0097
-15 5 24 0.5073 -0.1848
-15 5 25 -1.1777 0.0107
-15 5 26 -0.4030 0.0952
-15 5 27 -0.1876 -0.1309
-15 5 28 -0.7617 0.1566
-15 6 -14 -1.6882 -0.0865
-15 6 -13 -0.1527 0.0298
-15 6 -12 0.2685 0.1368
-15 6 -11 -0.8562 -0.0485
-15 6 -10 -0.5644 0.0021
-15 6 -9 -0.9249 0.0290
-15 6 -8 -1.7153 -0.0780
-15 6 -7 -0.2557 -0.0237
-15 6 -6 0.7087 0.1181
-15 6 -5 1.1362 -0.0595
-15 6 -4 3.9658 -0.0897
-15 6 -3 1.2417 0.0842
-15 6 -2 -1.9751 0.1127
-15 6 -1 -3.0678 -0.1184
-15 6 0 -0.0531 -0.0781
-15 6 1 3.7340 0.1294
-15 6 2 0.0289 0.0690
-15 6 3 0.4622 -0.1381
-15 6 4 -3.4390 -0.0540
-15 6 5 -1.3686 0.0936
-15 6 6 1.0138 0.0454
-15 6 7 -1.5505 -0.0564
-15 6 8 -0.8460 0.0154
-15 6 9 -0.1271 0.0056
-15 6 10 -2.5191 -0.0274
-15 6 11 1.7754 0.0471
-15 6 12 2.3008 0.0103
-15 6 13 -0.0297 -0.0938
-15 6 14 0.0526 -0.0324
-15 6 15 -2.6463 0.1075
-15 6 16 -0.2729 0.0191
-15 6 17 -0.5211 -0.1402
-15 6 18 0.2312 0.0145
-15 6 19 0.4852 0.0864
-15 6 20 -1.0986 0.0408
-15 6 21 -0.0065 -0.0129
-15 6 22 0.3160 -0.0231
-15 6 23 -0.6680 0.1392
-15 6 24 0.8829 -0.0128
-15 6 25 0.0522 -0.1183
-15 6 26 0.4983 0.0336
-15 6 27 0.5340 0.0515
-15 6 28 0.0449 0.4937
-15 7 -14 0.3514 -0.0014
-15 7 -13 1.1279 0.0517
-15 7 -12 0.4118 -0.0106
-15 7 -11 -0.9665 -0.0618
-15 7 -10 0.0467 0.1145
-15 7 -9 0.3793 0.0649
-15 7 -8 2.6362 -0.1030
-15 7 -7 2.4183 -0.0951
-15 7 -6 -0.1573 0.0988
-15 7 -5 -3.2611 0.1400
-15 7 -4 -2.1046 -0.1285
-15 7 -3 -1.1046 -0.1216
-15 7 -2 1.4956 0.1072
-15 7 -1 1.8210 0.0566
-15 7 0 -1.3938 -0.0144
-15 7 1 0.4912 -0.0343
-15 7 2 -1.5527 -0.0117
-15 7 3 0.0629 -0.0528
-15 7 4 0.1515 0.0877
-15 7 5 1.1800 0.1414
-15 7 6 1.7412 -0.1600
-15 7 7 -0.5077 -0.2105
-15 7 8 1.7385 0.1686
-15 7 9 2.9133 0.1653
-15 7 10 -1.3892 -0.2251
-15 7 11 0.2406 -0.1237
-15 7 12 0.3949 0.2043
-15 7 13 -2.3542 0.0823
-15 7 14 0.4897 -0.1551
-15 7 15 0.2917 -0.0410
-15 7 16 1.9341 0.1149
-15 7 17 0.7051 -0.0001
-15 7 18 -0.1871 -0.0171
-15 7 19 0.3683 0.0205
-15 7 20 -1.2033 -0.0147
-15 7 21 0.1795 -0.0494
-15 7 22 1.3800 0.0570
-15 7 23 -0.3872 0.0142
-15 7 24 0.1751 -0.1940
-15 7 25 -0.6574 -0.0235
-15 7 26 -0.2180 0.2016
-15 7 27 0.3278 -0.2440
-15 7 28 -0.2842 -0.0752
-15 8 -14 -1.1505 -0.0308
-15 8 -13 -0.4584 -0.1069
-15 8 -12 0.4198 -0.0028
-15 8 -11 -0.5607 0.0572
-15 8 -10 0.3859 0.0346
-15 8 -9 -0.5348 -0.0543
-15 8 -8 -2.2179 -0.0672
-15 8 -7 -2.1902 0.0989
-15 8 -6 -0.3861 0.0116
-15 8 -5 0.3466 -0.0257
-15 8 -4 3.0148 0.0892
-15 8 -3 2.2533 -0.0042
-15 8 -2 0.1656 -0.1007
-15 8 -1 -2.1122 0.0197
-15 8 0 -2.2181 0.1125
-15 8 1 3.1562 -0.0016
-15 8 2 0.2451 -0.1105
-15 8 3 0.6338 -0.0070
-15 8 4 0.3469 0.0380
-15 8 5 -2.6095 -0.0187
-15 8 6 -0.0335 -0.0054
-15 8 7 -0.8563 -0.0104
-15 8 8 -1.6642 0.0439
-15 8 9 -0.7584 0.0804
-15 8 10 -2.2762 0.0157
-15 8 11 -0.5604 -0.0617
-15 8 12 1.8886 -0.0291
-15 8 13 0.0308 0.0339
-15 8 14 1.9070 0.0648
-15 8 15 -1.6257 -0.0584
-15 8 16 -1.2133 -0.0489
-15 8 17 -0.1425 0.0133
-15 8 18 -0.5254 0.0742
-15 8 19 1.0835 -0.0005
-15 8 20 -0.3229 -0.0555
-15 8 21 -0.3634 0.0226
-15 8 22 0.0985 0.0067
-15 8 23 -1.3774 0.0421
-15 8 24 0.4398 0.0248
-15 8 25 -0.1172 -0.1687
-15 8 26 -0.0605 -0.0664
-15 8 27 0.2466 0.0902
-15 9 -14 0.6764 -0.0566
-15 9 -13 1.0096 -0.0192
-15 9 -12 0.8258 -0.0318
-15 9 -11 -1.2403 -0.0298
-15 9 -10 -0.7609 0.0584
-15 9 -9 -0.6412 0.0454
-15 9 -8 2.1829 -0.0349
-15 9 -7 3.5806 -0.0753
-15 9 -6 2.2244 -0.1167
-15 9 -5 -1.3494 0.1478
-15 9 -4 -1.9894 0.0951
-15 9 -3 -2.1382 -0.1445
-15 9 -2 0.3392 -0.0326
-15 9 -1 2.5361 0.0824
-15 9 0 -1.3551 0.0367
-15 9 1 0.6701 -0.0696
-15 9 2 -0.8597 0.0163
-15 9 3 -1.5653 0.0028
-15 9 4 0.7038 -0.0636
-15 9 5 -0.6371 0.0833
-15 9 6 1.0651 0.1077
-15 9 7 0.2962 -0.1425
-15 9 8 1.2373 -0.1515
-15 9 9 2.5505 0.1303
-15 9 10 1.3797 0.0870
-15 9 11 -0.4938 -0.1663
-15 9 12 1.6855 -0.0698
-15 9 13 -1.5860 0.1303
-15 9 14 -0.2928 0.0566
-15 9 15 -0.5941 -0.0911
-15 9 16 0.6091 -0.0161
-15 9 17 1.7676 0.0032
-15 9 18 -0.1313 -0.0139
-15 9 19 0.1210 0.0434
-15 9 20 -0.6947 0.0839
-15 9 21 -0.5820 -0.0828
-15 9 22 1.6296 -0.0068
-15 9 23 0.1074 0.0831
-15 9 24 0.4380 0.0597
-15 9 25 -0.3262 -0.0522
-15 9 26 0.1557 -0.0205
-15 9 27 0.7641 -0.0485
-15 10 -14 -0.4265 0.1274
-15 10 -13 -1.1519 -0.0625
-15 10 -12 -0.0481 -0.0480
-15 10 -11 0.1484 0.0342
-15 10 -10 1.0367 0.0461
-15 10 -9 0.0617 0.0078
-15 10 -8 -1.7596 0.0031
-15 10 -7 -2.8856 0.0622
-15 10 -6 -1.6791 -0.0188
-15 10 -5 -0.6495 -0.0462
-15 10 -4 1.4604 0.0945
-15 10 -3 1.6449 0.0217
-15 10 -2 0.8871 -0.1127
-15 10 -1 -0.2793 -0.0016
-15 10 0 -3.0311 0.0736
-15 10 1 1.9707 0.0209
-15 10 2 0.8281 -0.0590
-15 10 3 -0.6306 0.0032
-15 10 4 2.6120 0.0433
-15 10 5 -1.5256 -0.0484
-15 10 6 -0.1812 0.0012
-15 10 7 0.0034 0.0248
-15 10 8 -1.3918 -0.0135
-15 10 9 -1.7148 0.0356
-15 10 10 -0.5172 0.0398
-15 10 11 -2.4432 -0.0609
-15 10 12 0.5377 -0.0231
-15 10 13 -0.3351 0.0514
-15 10 14 1.7145 0.0399
-15 10 15 -0.1212 -0.0837
-15 10 16 -1.5195 -0.0205
-15 10 17 -0.1006 0.0682
-15 10 18 -0.5427 0.0362
-15 10 19 0.5499 -0.0376
-15 10 20 0.1570 0.0160
-15 10 21 -0.7414 0.0091
-15 10 22 0.2728 -0.0196
-15 10 23 -1.5121 -0.0341
-15 10 24 0.2112 -0.0537
-15 10 25 -0.1879 -0.0745
-15 10 26 -0.7945 -0.1181
-15 10 27 -0.0630 0.0883
-15 11 -14 0.6059 0.0162
-15 11 -13 0.5208 -0.0875
-15 11 -12 0.8023 0.0358
-15 11 -11 -0.7976 -0.0235
-15 11 -10 -1.4755 -0.0647
-15 11 -9 -1.4405 0.0011
-15 11 -8 1.1598 0.0411
-15 11 -7 2.7364 -0.0040
-15 11 -6 3.2114 -0.0862
-15 11 -5 0.8876 0.0470
-15 11 -4 -0.5211 0.0707
-15 11 -3 -1.7587 -0.0306
-15 11 -2 -0.6220 0.0020
-15 11 -1 2.7848 0.0246
-15 11 0 -1.2666 0.0059
-15 11 1 0.3902 -0.0137
-15 11 2 0.0410 0.0140
-15 11 3 -2.2820 -0.0093
-15 11 4 0.6107 -0.0147
-15 11 5 -1.2662 -0.0094
-15 11 6 -0.5381 0.0430
-15 11 7 -0.0922 0.0212
-15 11 8 1.1244 -0.0919
-15 11 9 1.4059 -0.0008
-15 11 10 2.2513 0.0932
-15 11 11 -0.8155 -0.0144
-15 11 12 2.1733 -0.1383
-15 11 13 0.3143 0.0198
-15 11 14 -0.4469 0.1223
-15 11 15 -0.0300 -0.0036
-15 11 16 -0.2014 -0.0880
-15 11 17 1.0137 -0.0326
-15 11 18 0.4498 0.0626
-15 11 19 0.1956 0.0334
-15 11 20 0.2575 0.0295
-15 11 21 -0.6873 -0.0397
-15 11 22 0.9806 -0.0031
-15 11 23 0.0857 0.1148
-15 11 24 0.5071 0.1255
-15 11 25 0.2800 -0.0252
-15 11 26 0.1880 -0.1482
-15 12 -14 0.2384 0.0266
-15 12 -13 -1.1843 -0.0522
-15 12 -12 -0.1664 -0.0340
-15 12 -11 1.1138 -0.0051
-15 12 -10 1.3932 0.0379
-15 12 -9 0.3547 -0.0050
-15 12 -8 -0.0367 -0.0302
-15 12 -7 -2.2180 -0.0528
-15 12 -6 -1.7871 0.0202
-15 12 -5 -1.1720 0.0587
-15 12 -4 -0.4013 -0.0084
-15 12 -3 0.8297 -0.0204
-15 12 -2 0.0269 -0.0559
-15 12 -1 0.9655 0.0592
-15 12 0 -2.5747 0.0473
-15 12 1 0.8872 -0.0736
-15 12 2 1.5045 -0.0646
-15 12 3 -1.4568 0.0639
-15 12 4 1.9479 0.0573
-15 12 5 0.6401 -0.0917
-15 12 6 0.4614 -0.0489
-15 12 7 0.4340 0.0763
-15 12 8 -0.8356 -0.0019
-15 12 9 -1.4104 -0.0522
-15 12 10 0.2499 -0.0178
-15 12 11 -1.8251 0.0172
-15 12 12 -0.2589 -0.0206
-15 12 13 -0.8893 -0.0166
-15 12 14 -0.0400 0.0391
-15 12 15 0.5480 -0.0039
-15 12 16 -1.0558 -0.0268
-15 12 17 -0.6129 0.0383
-15 12 18 -0.2122 0.0261
-15 12 19 -0.1705 -0.0553
-15 12 20 0.1323 -0.0125
-15 12 21 -0.7650 0.0595
-15 12 22 0.0476 -0.0582
-15 12 23 -0.8839 -0.0993
-15 12 24 -0.0792 -0.0705
-15 12 25 0.1341 -0.0234
-15 12 26 -0.8742 -0.0150
-15 13 -14 0.3120 0.0555
-15 13 -13 -0.0862 -0.0103
-15 13 -12 0.4082 0.0655
-15 13 -11 -0.5071 0.0346
-15 13 -10 -1.6403 -0.0382
-15 13 -9 -2.3181 0.0219
-15 13 -8 -0.0649 -0.0176
-15 13 -7 0.6184 -0.0030
-15 13 -6 1.9295 0.0702
-15 13 -5 1.9484 0.0789
-15 13 -4 0.2962 -0.0457
-15 13 -3 -0.1913 -0.0422
-15 13 -2 -1.0447 0.0447
-15 13 -1 2.6952 0.0209
-15 13 0 -0.5128 -0.0326
-15 13 1 -0.2960 0.0268
-15 13 2 0.4223 0.0204
-15 13 3 -1.4611 -0.0437
-15 13 4 -0.2184 0.0147
-15 13 5 -1.0323 0.0755
-15 13 6 -1.6695 -0.0004
-15 13 7 -0.5870 -0.0418
-15 13 8 0.5599 0.0188
-15 13 9 1.0797 0.0624
-15 13 10 1.0288 -0.0196
-15 13 11 -0.6603 0.0020
-15 13 12 1.4665 -0.0184
-15 13 13 1.0457 0.0029
-15 13 14 0.0158 0.0188
-15 13 15 0.6938 -0.0075
-15 13 16 0.0958 -0.0597
-15 13 17 -0.0596 0.0056
-15 13 18 0.6006 0.0600
-15 13 19 0.2726 0.0853
-15 13 20 0.7160 -0.0212
-15 13 21 0.0439 -0.0284
-15 13 22 0.1924 0.0910
-15 13 23 -0.0805 0.1326
-15 13 24 0.2385 0.1627
-15 13 25 0.7330 -0.1533
-15 14 -14 -0.0580 -0.1444
-15 14 -13 -0.7450 -0.0494
-15 14 -12 -0.0609 -0.0696
-15 14 -11 0.9073 -0.0156
-15 14 -10 1.5191 0.0714
-15 14 -9 0.7683 -0.0252
-15 14 -8 1.3201 -0.0723
-15 14 -7 -0.5738 -0.0561
-15 14 -6 -1.0972 0.0138
-15 14 -5 0.2718 0.0560
-15 14 -4 -1.2800 0.0215
-15 14 -3 0.6141 0.0278
-15 14 -2 -0.6622 -0.0895
-15 14 -1 0.7823 -0.0243
-15 14 0 -1.5892 0.1447
-15 14 1 -0.5303 0.0281
-15 14 2 1.4056 -0.1632
-15 14 3 -0.8510 -0.0096
-15 14 4 0.1241 0.1123
-15 14 5 1.5957 0.0026
-15 14 6 1.0847 -0.0927
-15 14 7 0.6125 -0.0303
-15 14 8 -0.4006 0.0405
-15 14 9 -0.1662 -0.0151
-15 14 10 -0.2102 -0.0566
-15 14 11 -0.5540 0.0264
-15 14 12 0.6044 -0.0339
-15 14 13 -0.9748 -0.1181
-15 14 14 -0.8724 0.0428
-15 14 15 0.7233 0.1487
-15 14 16 -0.3416 -0.0608
-15 14 17 -0.9508 -0.0866
-15 14 18 -0.1339 0.0589
-15 14 19 -0.6909 0.0703
-15 14 20 0.0897 -0.0793
-15 14 21 -0.0692 -0.0917
-15 14 22 -0.4376 0.0217
-15 14 23 -0.5719 -0.1340
-15 14 24 -0.2731 -0.0975
-15 15 -14 0.4104 -0.0044
-15 15 -13 0.3182 0.0011
-15 15 -12 0.6059 0.0146
-15 15 -11 -0.1453 0.0647
-15 15 -10 -1.0758 -0.0051
-15 15 -9 -1.8332 0.0085
-15 15 -8 -1.0996 -0.0069
-15 15 -7 -0.4694 -0.0995
-15 15 -6 -0.1834 0.0082
-15 15 -5 1.6943 0.0652
-15 15 -4 -0.1786 0.0580
-15 15 -3 -0.1702 -0.0443
-15 15 -2 -1.2735 -0.0298
-15 15 -1 1.9710 0.0352
-15 15 0 1.2510 -0.0072
-15 15 1 -0.4659 0.0052
-15 15 2 0.0882 0.0065
-15 15 3 -0.5601 -0.0263
-15 15 4 -0.1095 -0.0500
-15 15 5 -0.4853 0.0115
-15 15 6 -1.4882 0.0697
-15 15 7 -0.9971 -0.0535
-15 15 8 -0.2177 -0.0430
-15 15 9 0.7580 0.0355
-15 15 10 0.0038 0.0170
-15 15 11 -0.2851 0.0175
-15 15 12 0.5506 0.0150
-15 15 13 -0.1536 -0.0017
-15 15 14 0.2868 -0.0084
-15 15 15 0.3341 0.0148
-15 15 16 0.0018 -0.0279
-15 15 17 -0.3530 0.0133
-15 15 18 0.4697 -0.0066
-15 15 19 -0.0454 0.0808
-15 15 20 0.4633 0.0790
-15 15 21 0.5995 -0.0628
-15 15 22 -0.0767 0.0467
-15 15 23 -0.0819 0.1332
-15 15 24 0.1677 0.2206
-15 16 -14 -0.9778 -0.0612
-15 16 -13 -0.4308 -0.0437
-15 16 -12 -0.3926 -0.0549
-15 16 -11 -0.2160 -0.0540
-15 16 -10 0.8692 0.0350
-15 16 -9 1.2417 -0.0240
-15 16 -8 0.7353 0.0469
-15 16 -7 -0.1870 0.0270
-15 16 -6 -1.0323 0.0126
-15 16 -5 1.4956 -0.0095
-15 16 -4 -0.3213 0.0322
-15 16 -3 0.8610 0.0695
-15 16 -2 0.1473 0.0114
-15 16 -1 0.0783 -0.1090
-15 16 0 -0.6094 0.0055
-15 16 1 -1.3773 0.0916
-15 16 2 0.6222 -0.0110
-15 16 3 -0.6239 -0.0698
-15 16 4 -0.2589 0.0267
-15 16 5 0.5508 0.0980
-15 16 6 1.2441 0.0449
-15 16 7 0.5261 -0.0651
-15 16 8 -0.1093 -0.0058
-15 16 9 0.6181 0.0580
-15 16 10 -0.1906 0.0248
-15 16 11 -0.3670 -0.0211
-15 16 12 1.5148 -0.0370
-15 16 13 -0.3156 -0.0754
-15 16 14 -0.1407 -0.0236
-15 16 15 1.1305 0.0839
-15 16 16 0.5210 0.0080
-15 16 17 -0.7201 -0.0940
-15 16 18 -0.0759 -0.0061
-15 16 19 -0.6835 0.1216
-15 16 20 0.0585 0.0303
-15 16 21 0.4293 -0.1559
-15 16 22 -0.3802 -0.0015
-15 16 23 -0.5493 0.0379
-15 17 -14 0.2463 -0.0172
-15 17 -13 1.0882 -0.0653
-15 17 -12 0.9469 -0.0185
-15 17 -11 0.2754 0.0575
-15 17 -10 -0.3998 0.0213
-15 17 -9 -0.6183 -0.0222
-15 17 -8 -0.8370 0.0505
-15 17 -7 0.0635 -0.0827
-15 17 -6 -0.3361 -0.0614
-15 17 -5 1.0797 0.0107
-15 17 -4 -0.2555 0.0833
-15 17 -3 -0.6913 -0.0283
-15 17 -2 -1.6418 -0.0146
-15 17 -1 0.1801 0.0400
-15 17 0 2.1942 0.0312
-15 17 1 -0.0006 -0.0010
-15 17 2 0.3735 -0.0184
-15 17 3 -1.0468 -0.0295
-15 17 4 0.5080 -0.0023
-15 17 5 -0.3436 0.0006
-15 17 6 -0.2281 -0.0292
-15 17 7 -0.6617 -0.0919
-15 17 8 -0.8484 -0.0349
-15 17 9 0.1588 0.0191
-15 17 10 -0.1077 0.0055
-15 17 11 -0.2295 -0.0540
-15 17 12 0.3332 0.0120
-15 17 13 -1.3278 0.0141
-15 17 14 0.0768 -0.0339
-15 17 15 -0.5925 0.0239
-15 17 16 -0.6771 0.0339
-15 17 17 -0.5705 -0.0006
-15 17 18 0.1897 -0.0727
-15 17 19 -0.4139 0.0798
-15 17 20 -0.0689 0.0733
-15 17 21 0.5297 -0.0239
-15 17 22 0.2115 -0.0978
-15 18 -13 -0.4073 0.0266
-15 18 -12 -0.6502 -0.0567
-15 18 -11 -0.9073 -0.1180
-15 18 -10 0.3709 -0.0697
-15 18 -9 1.3382 0.0411
-15 18 -8 0.0866 -0.0132
-15 18 -7 -1.0500 0.0227
-15 18 -6 -1.6621 -0.0100
-15 18 -5 0.7666 -0.0304
-15 18 -4 0.2258 0.0006
-15 18 -3 0.9868 -0.0146
-15 18 -2 1.1760 0.0722
-15 18 -1 -0.2705 -0.0294
-15 18 0 -0.0372 -0.0530
-15 18 1 -1.3887 -0.0117
-15 18 2 0.4038 0.0348
-15 18 3 -1.0900 -0.0210
-15 18 4 0.4598 -0.0341
-15 18 5 -0.3199 0.0481
-15 18 6 0.7432 0.0337
-15 18 7 0.7850 -0.0023
-15 18 8 -0.2283 -0.0234
-15 18 9 0.3075 0.0145
-15 18 10 0.5691 0.0903
-15 18 11 -0.8205 0.0099
-15 18 12 1.4369 -0.0453
-15 18 13 0.2792 0.0257
-15 18 14 0.8042 0.0065
-15 18 15 1.2555 -0.0266
-15 18 16 1.1510 -0.0117
-15 18 17 -0.2234 0.0251
-15 18 18 -0.0481 -0.0455
-15 18 19 -0.0316 0.0644
-15 18 20 0.1319 0.1035
-15 18 21 0.0116 -0.0564
-15 18 22 -0.0702 -0.0370
-15 19 -12 0.8229 -0.0436
-15 19 -11 0.2729 0.0160
-15 19 -10 0.0897 -0.0040
-15 19 -9 -0.3230 0.1416
-15 19 -8 -0.2512 0.0014
-15 19 -7 0.9513 0.0039
-15 19 -6 0.4546 0.0331
-15 19 -5 0.7220 0.0483
-15 19 -4 -0.3013 0.0560
-15 19 -3 0.0500 -0.0198
-15 19 -2 -0.9885 0.0227
-15 19 -1 -1.5292 0.0389
-15 19 0 1.4416 0.0245
-15 19 1 0.2861 0.0275
-15 19 2 1.2704 -0.0242
-15 19 3 -0.9341 -0.0440
-15 19 4 0.1573 0.0076
-15 19 5 -0.8555 0.1150
-15 19 6 0.0313 0.0255
-15 19 7 0.5715 -0.1103
-15 19 8 -0.7866 -0.0661
-15 19 9 -0.4889 0.1013
-15 19 10 0.3836 0.1113
-15 19 11 -0.7714 -0.1324
-15 19 12 0.6215 -0.1092
-15 19 13 -1.1888 0.0905
-15 19 14 -0.2959 -0.0024
-15 19 15 -0.8696 -0.0580
-15 19 16 -0.7555 -0.0171
-15 19 17 -0.6972 0.0336
-15 19 18 -0.2271 -0.0589
-15 19 19 -0.5707 0.0550
-15 19 20 -0.3902 0.0297
-15 19 21 0.1818 -0.0750
-15 20 -11 -0.6184 -0.1318
-15 20 -10 -0.0451 -0.1715
-15 20 -9 0.9633 0.2373
-15 20 -8 0.0910 -0.2111
-15 20 -7 -0.8802 -0.0972
-15 20 -6 -1.9094 0.0594
-15 20 -5 -0.1779 -0.0686
-15 20 -4 -0.0281 -0.0119
-15 20 -3 0.6365 0.0129
-15 20 -2 1.3550 -0.0369
-15 20 -1 0.0329 -0.0123
-15 20 0 0.1723 0.0571
-15 20 1 -1.0812 0.0188
-15 20 2 -0.1259 -0.0677
-15 20 3 -0.8075 -0.0453
-15 20 4 0.5143 0.0071
-15 20 5 -0.2329 0.0080
-15 20 6 0.1558 -0.0744
-15 20 7 1.0549 -0.0500
-15 20 8 -0.1211 -0.0095
-15 20 9 -0.7176 -0.0249
-15 20 10 1.0503 -0.0070
-15 20 11 -0.9618 0.0510
-15 20 12 0.8485 -0.0322
-15 20 13 0.2879 0.0073
-15 20 14 0.8809 0.0170
-15 20 15 1.0602 0.0341
-15 20 16 0.9092 -0.0372
-15 20 17 -0.0432 -0.0123
-15 20 18 -0.1535 0.0261
-15 20 19 0.4309 -0.0271
-15 21 -10 0.1545 -0.0712
-15 21 -9 -0.1782 0.2685
-15 21 -8 -0.2406 -0.0111
-15 21 -7 1.3605 -0.0171
-15 21 -6 0.6407 0.0801
-15 21 -5 0.5683 -0.0495
-15 21 -4 -0.4367 -0.0098
-15 21 -3 0.3733 0.0634
-15 21 -2 -0.0571 -0.0644
-15 21 -1 -1.5689 0.0108
-15 21 0 -0.0151 0.0126
-15 21 1 0.0855 -0.0089
-15 21 2 1.1293 0.0075
-15 21 3 0.3715 0.0330
-15 21 4 0.2359 -0.0068
-15 21 5 -1.0856 0.0190
-15 21 6 -0.8552 0.0979
-15 21 7 1.1943 0.0530
-15 21 8 0.4641 -0.0845
-15 21 9 -0.7262 0.0136
-15 21 10 0.7596 0.1366
-15 21 11 -0.7910 -0.0101
-15 21 12 0.6142 -0.1275
-15 21 13 -0.3279 0.0285
-15 21 14 -0.5265 0.0699
-15 21 15 -0.3231 -0.0470
-15 21 16 -0.1949 -0.0476
-15 21 17 -0.4773 -0.0121
-15 21 18 -0.3291 0.0630
-15 22 -9 0.4452 0.2357
-15 22 -8 0.0805 -0.1814
-15 22 -7 -0.1112 -0.1948
-15 22 -6 -1.3152 0.1520
-15 22 -5 -0.6155 -0.0240
-15 22 -4 0.0060 0.0232
-15 22 -3 0.0663 0.2014
-15 22 -2 0.4974 -0.0517
-15 22 -1 0.5355 0.0309
-15 22 0 0.3143 0.1617
-15 22 1 -0.3270 0.0425
-15 22 2 -0.7759 -0.1156
-15 22 3 -0.3722 -0.0862
-15 22 4 0.2751 0.0169
-15 22 5 -0.2320 -0.0217
-15 22 6 -0.1633 -0.0508
-15 22 7 0.7429 -0.0758
-15 22 8 -0.0188 0.0126
-15 22 9 -1.4670 0.0411
-15 22 10 0.4452 -0.0219
-15 22 11 -0.5311 0.0446
-15 22 12 0.1651 0.0355
-15 22 13 -0.1720 -0.0393
-15 22 14 0.2339 -0.0302
-15 22 15 0.7817 0.0556
-15 22 16 0.2548 -0.0041
-15 22 17 -0.1986 -0.1220
-15 23 -7 0.7631 -0.0416
-15 23 -6 0.2877 0.0257
-15 23 -5 0.4583 -0.1302
-15 23 -4 0.1472 -0.1471
-15 23 -3 0.0974 0.0623
-15 23 -2 -0.1540 -0.2048
-15 23 -1 -0.3499 -0.0752
-15 23 0 -0.2953 0.0031
-15 23 1 -0.2860 -0.0867
-15 23 2 0.2536 -0.0020
-15 23 3 0.6410 0.1013
-15 23 4 0.8789 0.0775
-15 23 5 -0.1309 -0.0339
-15 23 6 -1.6028 -0.0039
-15 23 7 0.5749 0.0529
-15 23 8 1.5225 0.0511
-15 23 9 -0.1557 -0.0769
-15 23 10 0.6878 -0.0537
-15 23 11 0.0352 -0.0633
-15 23 12 0.3802 -0.0051
-15 23 13 0.2285 -0.0435
-15 23 14 -0.3088 -0.0036
-15 23 15 0.4052 0.0040
-15 24 -5 -0.4412 0.0350
-15 24 -4 0.2494 0.0105
-15 24 -3 -0.0701 0.2400
-15 24 -2 -0.3889 0.0524
-15 24 -1 0.2557 0.1318
-15 24 0 0.0295 0.2250
-15 24 1 0.1683 0.1134
-15 24 2 -0.6203 -0.1495
-15 24 3 -0.3295 -0.1642
-15 24 4 -0.0642 0.0124
-15 24 5 -0.0429 -0.0335
-15 24 6 -0.1910 0.0263
-15 24 7 0.3888 -0.1284
-15 24 8 -0.0815 0.0702
-15 24 9 -1.3084 0.0539
-15 24 10 -0.2229 0.0593
-15 24 11 -0.0515 0.1070
-15 24 12 -0.1939 0.0990
-15 25 -2 -0.6261 -0.1951
-15 25 -1 0.2080 -0.1288
-15 25 0 0.2557 -0.0316
-15 25 1 -0.2043 -0.0365
-15 25 2 -0.1316 0.0000
-15 25 3 0.3602 0.0310
-15 25 4 0.5942 0.1234
-15 25 5 0.9186 0.0256
-15 25 6 -1.1591 0.0087
-15 25 7 -0.4820 -0.0891
-15 25 8 1.1577 0.1523
-15 25 9 0.2895 -0.0298
-15 25 10 0.3164 -0.1015
-14 0 -12 0.7635 0.7139
-14 0 -10 -0.0675 -0.8503
-14 0 -8 -1.2758 0.6943
-14 0 -6 -1.5464 -0.4666
-14 0 -4 -1.3234 0.0660
-14 0 -2 4.1361 0.4325
-14 0 0 -0.0193 -0.9496
-14 0 2 2.4546 1.2753
-14 0 4 4.6712 -1.2713
-14 0 6 -8.3586 1.1637
-14 0 8 -2.3952 -0.9735
-14 0 10 -0.0546 0.6153
-14 0 12 -1.9297 -0.2336
-14 0 14 3.7842 -0.2534
-14 0 16 -1.3695 0.5425
-14 0 18 0.9949 -0.7928
-14 0 20 2.9725 0.8320
-14 0 22 -1.5240 -0.7850
-14 0 24 0.1174 0.5988
-14 0 26 1.5659 -0.3615
-14 0 28 0.1958 0.1097
-14 1 -13 -0.9509 -0.4461
-14 1 -12 -0.6293 -0.1120
-14 1 -11 0.1413 0.0049
-14 1 -10 -0.2125 -0.1947
-14 1 -9 -0.6091 0.0135
-14 1 -8 -0.4541 0.4586
-14 1 -7 2.0613 0.0022
-14 1 -6 1.0793 -0.4120
-14 1 -5 1.3756 0.0704
-14 1 -4 0.9069 0.3823
-14 1 -3 -1.1144 0.0124
-14 1 -2 -0.3705 -0.4473
-14 1 -1 -1.9338 -0.0390
-14 1 0 -0.0093 0.4136
-14 1 1 -1.3043 0.0087
-14 1 2 0.3507 -0.2048
-14 1 3 -3.3625 -0.0146
-14 1 4 -2.6715 0.0217
-14 1 5 1.1239 -0.0059
-14 1 6 -1.1086 0.1147
-14 1 7 6.7342 -0.0180
-14 1 8 0.5425 -0.2538
-14 1 9 -0.5683 0.0452
-14 1 10 1.0937 0.4025
-14 1 11 1.1041 0.0191
-14 1 12 0.6669 -0.4684
-14 1 13 0.3789 0.0062
-14 1 14 0.3096 0.3972
-14 1 15 -1.7891 0.0180
-14 1 16 -0.8462 -0.3400
-14 1 17 0.4978 -0.0121
-14 1 18 1.2703 0.2139
-14 1 19 -2.6254 0.0045
-14 1 20 -0.3210 -0.0933
-14 1 21 -0.1078 0.0082
-14 1 22 -0.1081 -0.0006
-14 1 23 1.3143 -0.0191
-14 1 24 0.5538 0.0508
-14 1 25 -1.2909 -0.0324
-14 1 26 0.2267 -0.2110
-14 1 27 -1.5141 0.0392
-14 1 28 0.0674 0.1338
-14 1 29 1.0021 -0.1162
-14 2 -13 0.8759 -0.1564
-14 2 -12 0.6660 0.5642
-14 2 -11 1.0016 0.4186
-14 2 -10 0.9554 -0.5923
-14 2 -9 0.2175 -0.4107
-14 2 -8 -0.4798 0.4401
-14 2 -7 -0.1288 0.2808
-14 2 -6 -1.0464 -0.2947
-14 2 -5 -1.2757 -0.1221
-14 2 -4 -1.8678 0.0029
-14 2 -3 -1.4518 -0.0807
-14 2 -2 3.1411 0.2588
-14 2 -1 1.7796 0.3025
-14 2 0 -0.0653 -0.5474
-14 2 1 -1.5602 -0.5208
-14 2 2 1.5692 0.7563
-14 2 3 1.2778 0.5537
-14 2 4 3.2273 -0.7790
-14 2 5 5.8075 -0.5619
-14 2 6 -6.2448 0.7818
-14 2 7 -1.2689 0.5008
-14 2 8 -1.0841 -0.6704
-14 2 9 -0.9349 -0.3608
-14 2 10 0.2570 0.3959
-14 2 11 -0.9249 0.2074
-14 2 12 -2.2515 -0.1466
-14 2 13 -2.1891 0.0080
-14 2 14 2.2007 -0.1217
-14 2 15 2.2561 -0.1963
-14 2 16 -0.5036 0.3401
-14 2 17 -1.7328 0.2908
-14 2 18 0.6019 -0.4618
-14 2 19 -0.3836 -0.3422
-14 2 20 2.2429 0.5456
-14 2 21 0.2760 0.3492
-14 2 22 -1.4169 -0.5212
-14 2 23 -0.1263 -0.2984
-14 2 24 -0.0225 0.4919
-14 2 25 -1.3399 0.2815
-14 2 26 0.9913 -0.2577
-14 2 27 0.1650 -0.1425
-14 2 28 0.1544 0.2215
-14 2 29 -0.1364 0.0421
-14 3 -13 -1.4639 0.0631
-14 3 -12 -1.2133 0.0424
-14 3 -11 -0.4323 -0.0635
-14 3 -10 -0.4645 -0.0175
-14 3 -9 -1.4226 0.0227
-14 3 -8 -1.3236 -0.0027
-14 3 -7 -0.0857 0.0107
-14 3 -6 1.8223 0.0829
-14 3 -5 1.9955 0.0303
-14 3 -4 1.7637 -0.1570
-14 3 -3 0.4824 0.0116
-14 3 -2 -0.7377 0.1921
-14 3 -1 -2.1356 -0.0115
-14 3 0 0.0883 -0.1027
-14 3 1 0.1701 -0.0227
-14 3 2 0.5361 0.0562
-14 3 3 -1.5233 0.0473
-14 3 4 -5.3248 0.0170
-14 3 5 0.9062 -0.0738
-14 3 6 -2.8157 -0.0391
-14 3 7 3.3488 0.0220
-14 3 8 1.6022 0.0685
-14 3 9 -2.3619 -0.0253
-14 3 10 1.5046 -0.1002
-14 3 11 1.7752 0.0516
-14 3 12 0.9521 0.1706
-14 3 13 1.5124 -0.0166
-14 3 14 1.1006 -0.1617
-14 3 15 -0.8237 -0.0323
-14 3 16 -1.8054 0.1350
-14 3 17 -0.5992 0.0444
-14 3 18 2.5383 -0.0666
-14 3 19 -1.2094 -0.0363
-14 3 20 -0.4307 -0.0038
-14 3 21 0.1388 0.0486
-14 3 22 -0.3619 0.0462
-14 3 23 1.2861 -0.0832
-14 3 24 1.4246 -0.0422
-14 3 25 -0.8922 -0.0053
-14 3 26 0.6750 -0.0164
-14 3 27 -0.5864 -0.0616
-14 3 28 0.2845 0.0082
-14 3 29 0.7075 -0.2952
-14 4 -13 1.3809 -0.1708
-14 4 -12 0.6792 0.0569
-14 4 -11 0.3811 0.1560
-14 4 -10 2.0236 -0.0312
-14 4 -9 1.0845 -0.2035
-14 4 -8 0.9390 -0.0889
-14 4 -7 0.7306 0.1857
-14 4 -6 -0.3179 0.1045
-14 4 -5 -1.0773 -0.0996
-14 4 -4 -2.5238 -0.0032
-14 4 -3 -2.2574 -0.0129
-14 4 -2 1.2098 -0.0928
-14 4 -1 2.5559 0.0512
-14 4 0 0.9266 0.1016
-14 4 1 -2.4039 -0.1711
-14 4 2 -0.5188 -0.1129
-14 4 3 2.2079 0.1731
-14 4 4 0.2844 0.0957
-14 4 5 6.8080 -0.2474
-14 4 6 -2.0485 -0.0327
-14 4 7 -1.8527 0.2435
-14 4 8 1.5334 0.0262
-14 4 9 -0.7874 -0.1925
-14 4 10 0.9247 -0.0100
-14 4 11 0.2554 0.1048
-14 4 12 -2.5977 -0.0023
-14 4 13 -2.5830 -0.0410
-14 4 14 -0.3149 0.0315
-14 4 15 1.9061 -0.0403
-14 4 16 0.9307 -0.0774
-14 4 17 -1.6968 0.1124
-14 4 18 0.5078 0.0356
-14 4 19 -0.8355 -0.1894
-14 4 20 0.6907 -0.0435
-14 4 21 0.5334 0.1562
-14 4 22 -0.8857 0.0209
-14 4 23 -0.2800 -0.1777
-14 4 24 -0.1819 0.0172
-14 4 25 -1.7540 0.1728
-14 4 26 0.0384 0.0670
-14 4 27 -0.2033 -0.0857
-14 4 28 0.0471 0.1067
-14 5 -13 -1.2253 0.1216
-14 5 -12 -0.8966 0.1263
-14 5 -11 -0.6263 -0.0505
-14 5 -10 -0.4605 0.0723
-14 5 -9 -1.1377 0.0763
-14 5 -8 -1.7570 -0.1278
-14 5 -7 -2.3760 -0.0376
-14 5 -6 -0.0981 0.1579
-14 5 -5 2.4765 -0.0672
-14 5 -4 2.4691 -0.1518
-14 5 -3 1.3037 0.1084
-14 5 -2 -0.3110 0.1294
-14 5 -1 -2.2845 -0.0879
-14 5 0 -0.0658 -0.0539
-14 5 1 1.3898 0.0867
-14 5 2 -0.6464 0.0043
-14 5 3 0.0548 -0.0417
-14 5 4 -4.1894 0.0739
-14 5 5 1.1911 -0.0436
-14 5 6 -2.3747 -0.0324
-14 5 7 -1.0610 0.1127
-14 5 8 2.1639 0.0624
-14 5 9 -3.5104 -0.1951
-14 5 10 -0.5773 -0.0742
-14 5 11 2.1015 0.2083
-14 5 12 -0.1104 0.0905
-14 5 13 1.4966 -0.1548
-14 5 14 1.9747 -0.0818
-14 5 15 0.2283 0.1322
-14 5 16 -1.0177 0.0307
-14 5 17 -1.8963 -0.0272
-14 5 18 1.7077 -0.0004
-14 5 19 -0.2966 0.0417
-14 5 20 -0.1180 0.0132
-14 5 21 0.7118 0.0441
-14 5 22 -0.6183 0.0020
-14 5 23 0.3716 -0.1081
-14 5 24 1.4364 0.0430
-14 5 25 -0.3107 0.1529
-14 5 26 0.9346 -0.0280
-14 5 27 0.1704 -0.1822
-14 5 28 0.3161 0.1785
-14 6 -13 1.1478 0.0353
-14 6 -12 0.4862 -0.0352
-14 6 -11 -0.5693 -0.0918
-14 6 -10 1.0091 0.0363
-14 6 -9 1.1626 0.0247
-14 6 -8 1.6727 -0.0549
-14 6 -7 2.2348 0.0461
-14 6 -6 0.7869 0.0587
-14 6 -5 -0.1596 -0.0610
-14 6 -4 -1.9186 0.0047
-14 6 -3 -2.9560 0.0700
-14 6 -2 -0.8272 -0.0714
-14 6 -1 1.6870 -0.0935
-14 6 0 2.2778 0.0787
-14 6 1 -0.7912 0.0722
-14 6 2 -2.4972 -0.1177
-14 6 3 2.5338 -0.0703
-14 6 4 -1.2737 0.1041
-14 6 5 3.6328 0.0395
-14 6 6 1.5026 -0.1008
-14 6 7 -1.9960 -0.0290
-14 6 8 3.0009 0.0965
-14 6 9 0.2194 -0.0041
-14 6 10 1.2307 -0.0667
-14 6 11 2.5399 0.0269
-14 6 12 -1.8026 0.0124
-14 6 13 -2.0432 -0.0186
-14 6 14 -0.9994 -0.0204
-14 6 15 -0.4020 0.0551
-14 6 16 1.5735 -0.0671
-14 6 17 -0.9009 -0.0265
-14 6 18 0.9589 0.0696
-14 6 19 -0.5648 -0.0367
-14 6 20 -0.6123 -0.0743
-14 6 21 0.6094 0.0151
-14 6 22 -0.2321 0.0403
-14 6 23 0.0360 -0.0065
-14 6 24 0.2573 -0.1349
-14 6 25 -1.3766 0.0106
-14 6 26 -0.3110 0.1860
-14 6 27 -0.3673 0.0023
-14 6 28 -0.0795 -0.0521
-14 7 -13 -0.3894 0.0156
-14 7 -12 -0.8005 0.0150
-14 7 -11 -0.2330 0.0371
-14 7 -10 0.4104 0.0065
-14 7 -9 0.3572 -0.0702
-14 7 -8 -0.7814 -0.0636
-14 7 -7 -3.2344 0.0889
-14 7 -6 -2.9697 0.1172
-14 7 -5 0.6459 -0.1161
-14 7 -4 3.0544 -0.1698
-14 7 -3 1.7928 0.1908
-14 7 -2 0.6104 0.1549
-14 7 -1 -1.6705 -0.1392
-14 7 0 -1.0416 -0.1500
-14 7 1 2.1448 0.1214
-14 7 2 -1.8934 0.0966
-14 7 3 0.5839 -0.1074
-14 7 4 -1.8803 -0.0343
-14 7 5 0.4452 0.0212
-14 7 6 -0.0067 -0.0468
-14 7 7 -3.0341 0.0761
-14 7 8 1.2489 0.1279
-14 7 9 -2.9414 -0.1360
-14 7 10 -2.7335 -0.1448
-14 7 11 1.0713 0.2109
-14 7 12 -0.8079 0.1047
-14 7 13 -0.2563 -0.2042
-14 7 14 2.5246 -0.1161
-14 7 15 0.5135 0.2253
-14 7 16 0.7735 0.0943
-14 7 17 -1.9521 -0.1513
-14 7 18 -0.0643 -0.0461
-14 7 19 -0.0187 0.1201
-14 7 20 -0.1659 -0.0067
-14 7 21 1.2200 -0.0343
-14 7 22 -0.4632 -0.0618
-14 7 23 -1.0678 -0.0745
-14 7 24 0.6330 0.0287
-14 7 25 0.0033 0.1053
-14 7 26 0.7918 0.0333
-14 7 27 0.2279 -0.1421
-14 7 28 -0.0548 0.1959
-14 8 -13 0.8693 0.0393
-14 8 -12 0.5886 0.0685
-14 8 -11 -0.7251 0.0194
-14 8 -10 -0.4933 -0.0740
-14 8 -9 -0.6295 -0.0471
-14 8 -8 1.0026 0.0753
-14 8 -7 2.8264 0.1062
-14 8 -6 2.3364 -0.1126
-14 8 -5 1.2059 -0.0445
-14 8 -4 -0.4441 0.0601
-14 8 -3 -2.6825 -0.0584
-14 8 -2 -2.0405 -0.0207
-14 8 -1 0.1290 0.0717
-14 8 0 1.8272 -0.0150
-14 8 1 2.0073 -0.0917
-14 8 2 -3.3740 -0.0022
-14 8 3 1.8689 0.1243
-14 8 4 -0.8392 -0.0336
-14 8 5 -0.3282 -0.0586
-14 8 6 2.6857 0.0286
-14 8 7 -1.4927 0.0483
-14 8 8 2.3804 -0.0094
-14 8 9 1.4907 -0.0474
-14 8 10 1.3102 -0.0339
-14 8 11 3.2525 0.0464
-14 8 12 0.8089 0.0372
-14 8 13 -1.4144 -0.0071
-14 8 14 -0.2890 -0.0726
-14 8 15 -2.1977 -0.0191
-14 8 16 1.1924 0.0833
-14 8 17 -0.1416 0.0108
-14 8 18 0.6241 -0.0361
-14 8 19 0.1765 -0.0363
-14 8 20 -1.0529 0.0526
-14 8 21 0.4698 0.1197
-14 8 22 0.1905 -0.0060
-14 8 23 0.1243 -0.0566
-14 8 24 1.0572 -0.0115
-14 8 25 -0.6666 0.0326
-14 8 26 -0.0869 0.1314
-14 8 27 0.1065 0.0509
-14 8 28 -0.1519 -0.1283
-14 9 -13 -0.5588 0.0402
-14 9 -12 -1.3371 0.0321
-14 9 -11 -0.5459 0.0567
-14 9 -10 1.3763 -0.0055
-14 9 -9 1.6615 -0.0572
-14 9 -8 0.8355 -0.0231
-14 9 -7 -2.1292 0.0454
-14 9 -6 -3.9917 0.1097
-14 9 -5 -2.3082 0.0543
-14 9 -4 1.4232 -0.1515
-14 9 -3 1.9133 -0.0689
-14 9 -2 1.6878 0.1821
-14 9 -1 -0.7024 0.0914
-14 9 0 -2.7070 -0.1602
-14 9 1 2.4603 -0.0760
-14 9 2 -2.0553 0.1151
-14 9 3 0.7773 0.0226
-14 9 4 -0.0416 -0.0684
-14 9 5 -0.7929 0.0228
-14 9 6 1.8809 -0.0144
-14 9 7 -1.5319 -0.0788
-14 9 8 -0.0013 0.0867
-14 9 9 -1.8184 0.1291
-14 9 10 -3.0317 -0.0996
-14 9 11 -1.1782 -0.1201
-14 9 12 -0.4505 0.1183
-14 9 13 -2.2807 0.0944
-14 9 14 1.6275 -0.1350
-14 9 15 0.2482 -0.0904
-14 9 16 1.4469 0.1490
-14 9 17 -0.5227 0.0520
-14 9 18 -1.0836 -0.0904
-14 9 19 -0.0123 0.0023
-14 9 20 -0.3437 -0.0005
-14 9 21 0.9477 -0.0846
-14 9 22 0.2587 -0.0478
-14 9 23 -1.6921 -0.0396
-14 9 24 -0.0247 -0.0199
-14 9 25 -0.1147 -0.1067
-14 9 26 0.2811 0.0133
-14 9 27 -0.0560 0.1318
-14 10 -13 0.5570 -0.1109
-14 10 -12 1.3681 0.0688
-14 10 -11 0.0340 0.0792
-14 10 -10 -1.0160 -0.0535
-14 10 -9 -1.9781 -0.0759
-14 10 -8 -0.3890 0.0172
-14 10 -7 1.8500 0.0229
-14 10 -6 3.1031 -0.0381
-14 10 -5 2.2934 -0.0361
-14 10 -4 0.9838 0.0858
-14 10 -3 -1.3750 -0.0738
-14 10 -2 -1.6276 -0.0263
-14 10 -1 -0.3380 0.0524
-14 10 0 -0.0203 0.0063
-14 10 1 3.7072 -0.0414
-14 10 2 -3.2802 -0.0291
-14 10 3 1.0276 0.0650
-14 10 4 0.6786 -0.0213
-14 10 5 -2.4249 -0.0617
-14 10 6 1.1781 0.0397
-14 10 7 -1.2366 0.0148
-14 10 8 0.9838 -0.0462
-14 10 9 1.9171 -0.0251
-14 10 10 1.4359 0.0096
-14 10 11 1.7657 0.0159
-14 10 12 3.0935 0.0193
-14 10 13 0.0005 -0.0120
-14 10 14 0.5616 -0.0230
-14 10 15 -1.7206 -0.0244
-14 10 16 0.3255 0.0912
-14 10 17 0.4427 0.0069
-14 10 18 0.0615 -0.0382
-14 10 19 0.2461 -0.0022
-14 10 20 -0.7935 0.1015
-14 10 21 0.1955 0.0223
-14 10 22 0.7009 0.0044
-14 10 23 -0.4145 -0.0086
-14 10 24 1.0573 0.0435
-14 10 25 -0.0558 0.0431
-14 10 26 0.3319 -0.0521
-14 10 27 0.5833 0.1158
-14 11 -13 -0.8348 -0.0205
-14 11 -12 -1.4185 0.0565
-14 11 -11 -0.9284 -0.0556
-14 11 -10 0.9533 0.0169
-14 11 -9 2.0406 0.0482
-14 11 -8 1.9638 0.0512
-14 11 -7 -0.6562 -0.0697
-14 11 -6 -2.5598 0.0217
-14 11 -5 -3.4343 0.0857
-14 11 -4 -0.9928 -0.0121
-14 11 -3 0.7584 -0.0911
-14 11 -2 1.7418 0.0116
-14 11 -1 0.5190 0.0628
-14 11 0 -3.8395 -0.0005
-14 11 1 2.1583 -0.0517
-14 11 2 -1.4575 -0.0250
-14 11 3 0.3108 0.0223
-14 11 4 0.5620 0.0383
-14 11 5 -1.1629 -0.0255
-14 11 6 2.4190 0.0041
-14 11 7 0.5888 -0.0175
-14 11 8 0.0361 0.0174
-14 11 9 -0.7805 0.0798
-14 11 10 -2.0195 0.0004
-14 11 11 -2.3340 -0.1158
-14 11 12 0.1319 0.0193
-14 11 13 -2.6078 0.1390
-14 11 14 -0.6302 -0.0171
-14 11 15 -0.4140 -0.1554
-14 11 16 0.4630 0.0264
-14 11 17 0.4808 0.1160
-14 11 18 -0.5237 -0.0099
-14 11 19 -0.2407 -0.1034
-14 11 20 -0.3933 -0.0020
-14 11 21 0.1511 -0.0040
-14 11 22 0.7905 -0.0309
-14 11 23 -1.1569 -0.0155
-14 11 24 0.0833 -0.0611
-14 11 25 -0.3188 -0.0569
-14 11 26 -0.1399 0.0315
-14 11 27 -0.3036 0.1738
-14 12 -13 0.1199 -0.1070
-14 12 -12 1.3334 0.0426
-14 12 -11 0.7206 0.0700
-14 12 -10 -1.0469 0.0174
-14 12 -9 -2.1660 -0.0636
-14 12 -8 -1.1008 0.0298
-14 12 -7 -0.2055 0.0215
-14 12 -6 2.3903 0.0546
-14 12 -5 2.0621 -0.0325
-14 12 -4 1.6302 -0.0065
-14 12 -3 0.3120 0.0229
-14 12 -2 -1.0544 0.0089
-14 12 -1 0.3164 0.0026
-14 12 0 -1.3082 -0.0520
-14 12 1 3.4459 -0.0215
-14 12 2 -2.3113 0.0500
-14 12 3 -0.2530 0.0720
-14 12 4 2.0681 -0.0461
-14 12 5 -1.7476 -0.0969
-14 12 6 -0.6761 0.0743
-14 12 7 -1.6871 0.0792
-14 12 8 0.0762 -0.0951
-14 12 9 1.4360 -0.0732
-14 12 10 0.9252 0.0559
-14 12 11 0.5547 0.0697
-14 12 12 2.5908 -0.0436
-14 12 13 0.9032 -0.0393
-14 12 14 1.2656 0.0436
-14 12 15 0.0645 -0.0092
-14 12 16 -0.1684 -0.0069
-14 12 17 0.6197 0.0474
-14 12 18 0.2489 0.0225
-14 12 19 0.0088 -0.0234
-14 12 20 -0.4287 0.0813
-14 12 21 -0.2094 0.0058
-14 12 22 0.9327 -0.0847
-14 12 23 -0.6416 0.0514
-14 12 24 0.5337 0.0850
-14 12 25 -0.0422 -0.0698
-14 12 26 0.4321 -0.1490
-14 13 -13 -0.4721 -0.0147
-14 13 -12 -0.6578 0.0038
-14 13 -11 -0.7828 -0.1031
-14 13 -10 0.1869 0.0226
-14 13 -9 1.5868 0.0182
-14 13 -8 2.8562 -0.0162
-14 13 -7 0.5413 0.0068
-14 13 -6 -0.5451 -0.0179
-14 13 -5 -2.0051 -0.0084
-14 13 -4 -1.8672 -0.0401
-14 13 -3 -0.1024 0.0365
-14 13 -2 0.6781 0.0208
-14 13 -1 1.3898 -0.0351
-14 13 0 -3.2837 -0.0164
-14 13 1 0.8259 0.0516
-14 13 2 -0.1619 -0.0233
-14 13 3 -0.3295 -0.0341
-14 13 4 0.3048 0.0272
-14 13 5 -0.7769 -0.0214
-14 13 6 1.9460 -0.0729
-14 13 7 1.3045 0.0030
-14 13 8 0.7495 0.0530
-14 13 9 0.1688 -0.0207
-14 13 10 -1.1732 -0.0657
-14 13 11 -1.4323 0.0012
-14 13 12 0.0893 0.0436
-14 13 13 -1.3675 0.0046
-14 13 14 -1.4920 -0.0421
-14 13 15 -0.9884 0.0211
-14 13 16 -0.6834 0.0355
-14 13 17 0.2024 0.0228
-14 13 18 0.0650 -0.0420
-14 13 19 -0.2189 -0.0532
-14 13 20 -0.2500 -0.0316
-14 13 21 -0.2376 0.0547
-14 13 22 0.6164 0.0013
-14 13 23 -0.5324 -0.0222
-14 13 24 0.4973 -0.0768
-14 13 25 -0.2932 -0.0555
-14 14 -13 0.3552 -0.0253
-14 14 -12 0.8531 -0.0223
-14 14 -11 0.5925 0.0624
-14 14 -10 -0.4616 0.0382
-14 14 -9 -1.9083 -0.0992
-14 14 -8 -1.4394 -0.0139
-14 14 -7 -1.6267 0.1253
-14 14 -6 0.6839 0.0657
-14 14 -5 0.9720 -0.0408
-14 14 -4 0.7122 -0.0451
-14 14 -3 1.2283 0.0331
-14 14 -2 -1.0436 -0.0332
-14 14 -1 0.2245 0.0467
-14 14 0 -1.1412 0.0024
-14 14 1 2.0128 -0.1097
-14 14 2 -0.4904 -0.0548
-14 14 3 -1.3838 0.1544
-14 14 4 1.5857 0.0509
-14 14 5 -0.1491 -0.1280
-14 14 6 -0.9154 -0.0354
-14 14 7 -2.0226 0.1598
-14 14 8 -0.3027 0.0614
-14 14 9 0.5670 -0.1217
-14 14 10 -0.3157 -0.0269
-14 14 11 0.8360 0.1147
-14 14 12 1.0209 0.0166
-14 14 13 0.0077 -0.0315
-14 14 14 1.3163 0.0389
-14 14 15 0.9454 0.0210
-14 14 16 -0.6803 -0.1028
-14 14 17 0.4942 0.0818
-14 14 18 0.6300 0.1036
-14 14 19 0.2704 -0.0474
-14 14 20 -0.0739 -0.0299
-14 14 21 -0.6371 0.0288
-14 14 22 0.3744 -0.0093
-14 14 23 -0.3258 -0.0593
-14 14 24 0.5641 0.1226
-14 14 25 -0.1513 -0.0983
-14 15 -13 -0.3633 0.0214
-14 15 -12 -0.2634 0.0487
-14 15 -11 -0.9974 -0.0061
-14 15 -10 -0.2184 0.0039
-14 15 -9 0.9291 0.0262
-14 15 -8 2.5447 -0.0477
-14 15 -7 1.3717 0.0425
-14 15 -6 0.4325 0.0745
-14 15 -5 -0.0871 0.0438
-14 15 -4 -1.4082 -0.0386
-14 15 -3 -0.0700 -0.0560
-14 15 -2 0.6105 0.0501
-14 15 -1 1.8574 0.0648
-14 15 0 -1.6934 -0.0697
-14 15 1 -0.9656 -0.0140
-14 15 2 0.3186 0.0312
-14 15 3 -0.3417 0.0223
-14 15 4 0.3023 -0.0250
-14 15 5 -0.4315 0.0250
-14 15 6 1.1850 -0.0243
-14 15 7 0.6608 -0.0699
-14 15 8 1.4121 0.0182
-14 15 9 0.9198 -0.0050
-14 15 10 -0.5989 -0.0166
-14 15 11 0.2771 -0.0280
-14 15 12 -0.4937 -0.0125
-14 15 13 -0.4866 -0.0236
-14 15 14 -0.2650 -0.0420
-14 15 15 -0.5610 0.0552
-14 15 16 -0.5499 0.0395
-14 15 17 -0.0449 -0.0112
-14 15 18 -0.2488 -0.0441
-14 15 19 -0.1317 -0.0031
-14 15 20 0.2060 -0.0113
-14 15 21 0.0079 -0.0307
-14 15 22 0.2487 0.0521
-14 15 23 -0.3465 0.0891
-14 15 24 0.4494 -0.0552
-14 16 -13 1.0295 -0.0407
-14 16 -12 0.8877 0.0094
-14 16 -11 0.3981 -0.0008
-14 16 -10 0.4076 0.0140
-14 16 -9 -1.0867 -0.0731
-14 16 -8 -1.8028 -0.0392
-14 16 -7 -1.6533 -0.0174
-14 16 -6 0.3647 0.0329
-14 16 -5 0.7082 -0.0256
-14 16 -4 -0.4301 -0.0303
-14 16 -3 0.7201 -0.0007
-14 16 -2 -0.9246 -0.0578
-14 16 -1 -0.5159 -0.0049
-14 16 0 -0.8649 0.0551
-14 16 1 0.6908 0.0025
-14 16 2 0.8905 -0.0775
-14 16 3 -0.9457 -0.0071
-14 16 4 0.7921 0.0666
-14 16 5 -0.0549 -0.0023
-14 16 6 0.1130 -0.0911
-14 16 7 -1.6517 -0.0217
-14 16 8 -0.5540 0.1120
-14 16 9 0.1271 -0.0218
-14 16 10 -1.5018 -0.0606
-14 16 11 0.9338 0.0019
-14 16 12 0.4150 0.0591
-14 16 13 -1.0665 0.0285
-14 16 14 0.7222 -0.0028
-14 16 15 0.2769 0.0379
-14 16 16 -1.2846 -0.0160
-14 16 17 -0.3203 0.0105
-14 16 18 0.5818 0.0625
-14 16 19 0.6141 0.0199
-14 16 20 0.2151 -0.0245
-14 16 21 -0.7782 -0.0771
-14 16 22 -0.3046 -0.0016
-14 16 23 -0.1381 -0.0757
-14 16 24 0.6441 -0.0262
-14 17 -13 -0.4260 -0.0544
-14 17 -12 -0.6016 0.1182
-14 17 -11 -1.2698 0.0160
-14 17 -10 -0.3888 -0.0485
-14 17 -9 0.5442 0.0357
-14 17 -8 1.6462 0.0734
-14 17 -7 0.9029 -0.0437
-14 17 -6 0.2658 0.1036
-14 17 -5 0.2418 0.0868
-14 17 -4 -1.0472 -0.0021
-14 17 -3 -0.3926 -0.0718
-14 17 -2 0.4499 0.0532
-14 17 -1 2.3445 0.0471
-14 17 0 -0.1225 -0.0557
-14 17 1 -1.6399 -0.0544
-14 17 2 -0.4288 0.0271
-14 17 3 -0.7402 0.0205
-14 17 4 0.7741 -0.0138
-14 17 5 -0.4946 0.0339
-14 17 6 0.8150 0.0123
-14 17 7 -0.2797 -0.0227
-14 17 8 0.9849 0.0426
-14 17 9 1.4999 -0.0055
-14 17 10 -0.3243 0.0209
-14 17 11 1.3278 -0.0112
-14 17 12 -0.2837 0.0045
-14 17 13 -0.6683 -0.0526
-14 17 14 0.9978 -0.0184
-14 17 15 -0.0082 0.0312
-14 17 16 0.6423 0.0418
-14 17 17 0.1497 -0.0391
-14 17 18 -0.3041 0.0039
-14 17 19 -0.0409 0.0611
-14 17 20 0.5750 0.0055
-14 17 21 0.2043 -0.0364
-14 17 22 0.1740 -0.0214
-14 17 23 -0.1478 0.2661
-14 18 -13 1.1270 -0.1819
-14 18 -12 1.1455 0.1028
-14 18 -11 0.4438 -0.0324
-14 18 -10 0.9272 0.0454
-14 18 -9 -0.4639 -0.0027
-14 18 -8 -1.7405 -0.0141
-14 18 -7 -1.6387 -0.0690
-14 18 -6 1.0060 0.0095
-14 18 -5 1.7114 0.0425
-14 18 -4 -0.3131 -0.0135
-14 18 -3 0.2802 0.0145
-14 18 -2 -0.6621 0.0259
-14 18 -1 -0.3754 -0.0609
-14 18 0 -0.6709 -0.0087
-14 18 1 -0.0339 0.0330
-14 18 2 1.1199 0.0261
-14 18 3 0.0348 -0.0415
-14 18 4 1.1733 -0.0082
-14 18 5 -0.5595 0.0164
-14 18 6 0.5932 -0.0332
-14 18 7 -0.6304 -0.0521
-14 18 8 -1.0412 0.0129
-14 18 9 0.5622 -0.0063
-14 18 10 -1.3881 0.0170
-14 18 11 -0.0471 -0.0663
-14 18 12 0.5925 -0.0013
-14 18 13 -1.3596 0.0332
-14 18 14 0.3991 0.0075
-14 18 15 -0.9120 -0.0048
-14 18 16 -0.9906 0.0325
-14 18 17 -1.2196 0.0183
-14 18 18 0.0675 -0.0668
-14 18 19 0.4782 0.0347
-14 18 20 0.2229 -0.0013
-14 18 21 -0.4978 -0.1156
-14 18 22 -0.2463 -0.0936
-14 19 -13 -0.4674 -0.0106
-14 19 -12 -0.7499 0.0699
-14 19 -11 -1.0151 -0.0537
-14 19 -10 -0.3712 -0.0794
-14 19 -9 0.0896 0.0421
-14 19 -8 1.4266 0.0064
-14 19 -7 0.3292 -0.0436
-14 19 -6 -0.5412 0.0588
-14 19 -5 -0.2255 0.0347
-14 19 -4 -0.8584 -0.1023
-14 19 -3 -0.3874 -0.0581
-14 19 -2 -0.9182 0.0737
-14 19 -1 1.7207 -0.0227
-14 19 0 0.8841 -0.0555
-14 19 1 -0.9786 -0.0227
-14 19 2 -1.0508 0.0152
-14 19 3 -1.4340 0.0134
-14 19 4 0.4839 0.0223
-14 19 5 -0.6214 0.0509
-14 19 6 0.8918 -0.0537
-14 19 7 -0.1018 -0.0443
-14 19 8 -0.3582 0.0787
-14 19 9 1.2579 0.0696
-14 19 10 -0.1821 -0.0451
-14 19 11 0.7981 -0.1029
-14 19 12 0.8690 0.0893
-14 19 13 -0.9230 0.0304
-14 19 14 1.2477 -0.0777
-14 19 15 -0.0365 -0.0235
-14 19 16 1.1711 0.0769
-14 19 17 0.0974 0.0292
-14 19 18 0.0155 0.0197
-14 19 19 0.2750 0.0866
-14 19 20 0.6902 0.0703
-14 19 21 -0.0313 0.0421
-14 20 -12 1.0411 0.0453
-14 20 -11 0.3696 0.0318
-14 20 -10 0.7584 0.1146
-14 20 -9 0.0148 0.1295
-14 20 -8 -1.0817 -0.1503
-14 20 -7 -1.2388 0.0939
-14 20 -6 0.3729 0.0276
-14 20 -5 2.1479 0.0124
-14 20 -4 0.4887 0.0141
-14 20 -3 0.4385 0.0797
-14 20 -2 -0.6436 0.0449
-14 20 -1 -0.1697 -0.0006
-14 20 0 -0.3370 0.0255
-14 20 1 -0.1057 -0.0322
-14 20 2 0.7877 -0.0447
-14 20 3 0.6471 0.0219
-14 20 4 1.3025 0.0393
-14 20 5 -0.4493 -0.0379
-14 20 6 0.5084 -0.0794
-14 20 7 0.1303 0.0175
-14 20 8 -1.2238 0.0493
-14 20 9 0.7545 -0.0112
-14 20 10 -0.1309 0.0126
-14 20 11 -0.7081 -0.0281
-14 20 12 0.7180 -0.0083
-14 20 13 -1.0448 0.0246
-14 20 14 0.2870 0.0264
-14 20 15 -1.4314 0.0092
-14 20 16 -0.3387 -0.0613
-14 20 17 -0.9417 0.0371
-14 20 18 -0.2627 -0.0099
-14 20 19 -0.0136 -0.0696
-14 20 20 0.0057 -0.0293
-14 21 -11 -0.1447 -0.0633
-14 21 -10 -0.2579 -0.1663
-14 21 -9 -0.1890 0.0519
-14 21 -8 1.0179 -0.1988
-14 21 -7 0.5031 -0.0356
-14 21 -6 -1.1949 0.0592
-14 21 -5 -0.7171 0.0557
-14 21 -4 -0.6095 -0.0194
-14 21 -3 0.1312 -0.0480
-14 21 -2 -1.3212 -0.0424
-14 21 -1 0.5473 0.0093
-14 21 0 0.9302 -0.0147
-14 21 1 0.1507 -0.0609
-14 21 2 -0.7090 -0.0245
-14 21 3 -1.3024 0.0088
-14 21 4 -0.0663 0.0315
-14 21 5 -1.2555 0.0480
-14 21 6 0.9629 -0.0176
-14 21 7 1.0467 -0.0483
-14 21 8 -1.0608 -0.0160
-14 21 9 -0.0193 0.1148
-14 21 10 -0.1613 -0.0013
-14 21 11 -0.0591 -0.1396
-14 21 12 0.9470 0.0143
-14 21 13 -0.6444 0.0879
-14 21 14 0.8083 -0.0521
-14 21 15 0.0826 -0.0582
-14 21 16 0.5739 0.0373
-14 21 17 -0.1680 0.0066
-14 21 18 0.0924 0.1327
-14 21 19 0.3572 0.0019
-14 22 -10 -0.0992 0.1358
-14 22 -9 0.1958 0.2935
-14 22 -8 -0.4073 -0.1263
-14 22 -7 -0.2344 0.1486
-14 22 -6 -0.4795 0.0596
-14 22 -5 1.2300 -0.0981
-14 22 -4 1.1033 -0.0137
-14 22 -3 0.5954 0.0678
-14 22 -2 -0.3641 -0.0467
-14 22 -1 -0.3520 -0.0098
-14 22 0 -0.3013 0.0883
-14 22 1 -0.1789 -0.0218
-14 22 2 0.3643 -0.0417
-14 22 3 0.6243 0.0510
-14 22 4 1.0109 0.0765
-14 22 5 -0.5719 0.0151
-14 22 6 0.3130 -0.0741
-14 22 7 0.4528 -0.0298
-14 22 8 -0.9262 0.0559
-14 22 9 0.6051 0.0180
-14 22 10 0.6503 -0.0267
-14 22 11 -0.0121 -0.0610
-14 22 12 0.3627 -0.0018
-14 22 13 -0.2740 0.0248
-14 22 14 0.3713 0.0016
-14 22 15 -1.0585 0.0371
-14 22 16 -0.2404 -0.0605
-14 22 17 -0.2151 -0.0265
-14 23 -9 0.0212 -0.0805
-14 23 -8 0.5559 -0.2364
-14 23 -7 0.5733 -0.1953
-14 23 -6 -0.7090 0.0195
-14 23 -5 -0.7477 0.0624
-14 23 -4 -0.5111 0.1563
-14 23 -3 -0.1401 0.0461
-14 23 -2 -0.6779 -0.0770
-14 23 -1 0.0950 0.0439
-14 23 0 0.2872 0.0366
-14 23 1 0.3666 -0.1031
-14 23 2 0.1943 -0.0819
-14 23 3 -0.7392 -0.0467
-14 23 4 0.1978 -0.0313
-14 23 5 -1.5944 -0.0424
-14 23 6 0.1951 -0.0003
-14 23 7 2.1986 0.0334
-14 23 8 -0.6263 -0.0103
-14 23 9 -1.0236 0.0094
-14 23 10 -0.4947 0.0236
-14 23 11 -0.0650 -0.0185
-14 23 12 -0.0814 0.0391
-14 23 13 -0.5573 0.0695
-14 23 14 0.2475 -0.0418
-14 23 15 0.2307 -0.0097
-14 24 -6 -0.5690 0.1003
-14 24 -5 0.1312 -0.0525
-14 24 -4 0.8055 -0.0300
-14 24 -3 0.1665 0.0228
-14 24 -2 0.1495 -0.0131
-14 24 -1 -0.0959 -0.0756
-14 24 0 0.0197 0.0496
-14 24 1 -0.2063 0.0350
-14 24 2 0.1142 -0.0288
-14 24 3 0.4040 0.1474
-14 24 4 0.7904 0.1574
-14 24 5 -0.3628 0.0524
-14 24 6 -0.3166 -0.0298
-14 24 7 0.3845 -0.0645
-14 24 8 -0.6425 0.1221
-14 24 9 0.4167 -0.0414
-14 24 10 0.5985 -0.0252
-14 24 11 0.6578 -0.0623
-14 24 12 -0.0367 -0.0645
-14 24 13 0.1104 0.0038
-14 25 -4 -0.2065 0.1223
-14 25 -3 -0.4193 0.0194
-14 25 -2 -0.1900 -0.0257
-14 25 -1 0.1981 0.0470
-14 25 0 -0.1632 -0.0339
-14 25 1 -0.1157 -0.0730
-14 25 2 0.3699 -0.1683
-14 25 3 -0.3955 -0.1466
-14 25 4 0.0979 -0.0295
-14 25 5 -0.8542 -0.1115
-14 25 6 -0.7932 -0.0077
-14 25 7 1.7978 0.0052
-14 25 8 0.4174 0.0816
-14 25 9 -0.8308 -0.0667
-14 25 10 -0.5823 -0.0346
-14 25 11 0.1487 0.0129
-14 26 -1 0.1716 -0.0427
-14 26 0 0.2210 -0.0083
-14 26 1 -0.0039 0.1841
-14 26 2 -0.0364 -0.0478
-14 26 3 0.5486 0.1033
-14 26 4 0.4031 0.3018
-14 26 5 0.1451 0.0842
-14 26 6 -0.1980 -0.0352
-14 26 7 -0.1032 -0.1640
-14 26 8 -0.3279 0.2225
-13 0 -11 -0.3345 -0.5707
-13 0 -9 -0.4470 0.8532
-13 0 -7 0.7820 -0.9077
-13 0 -5 -0.1177 0.8389
-13 0 -3 1.2912 -0.6229
-13 0 -1 0.7066 0.1502
-13 0 1 -0.0761 0.4577
-13 0 3 -5.3147 -0.9215
-13 0 5 -3.9688 1.1220
-13 0 7 10.5332 -1.2524
-13 0 9 0.5236 1.2238
-13 0 11 -0.4798 -1.0629
-13 0 13 0.5524 0.7121
-13 0 15 -2.6395 -0.2445
-13 0 17 2.6461 -0.1161
-13 0 19 -0.6017 0.4856
-13 0 21 -3.4972 -0.7029
-13 0 23 0.7579 0.7296
-13 0 25 0.0193 -0.6349
-13 0 27 -1.7937 0.4961
-13 0 29 -0.0207 -0.2785
-13 1 -12 -0.2665 0.3250
-13 1 -11 0.0010 0.3422
-13 1 -10 0.5828 -0.0812
-13 1 -9 0.3810 -0.0287
-13 1 -8 0.1253 0.0394
-13 1 -7 0.1501 -0.2558
-13 1 -6 -0.2080 0.0433
-13 1 -5 -1.1605 0.2678
-13 1 -4 -0.0766 -0.0686
-13 1 -3 -0.3518 -0.3769
-13 1 -2 -1.2070 0.0042
-13 1 -1 0.6545 0.4919
-13 1 0 -1.9526 0.0490
-13 1 1 -1.7808 -0.4963
-13 1 2 3.8770 0.0004
-13 1 3 0.9332 0.4037
-13 1 4 5.0652 0.0036
-13 1 5 2.6984 -0.2197
-13 1 6 -3.8122 0.0159
-13 1 7 1.3533 0.0754
-13 1 8 -6.7674 0.0045
-13 1 9 -0.6020 0.0922
-13 1 10 1.7384 -0.0291
-13 1 11 -1.1050 -0.2648
-13 1 12 0.4223 0.0184
-13 1 13 -0.5026 0.4405
-13 1 14 0.1894 -0.0005
-13 1 15 0.1239 -0.4267
-13 1 16 0.3011 -0.0124
-13 1 17 0.4581 0.3931
-13 1 18 -2.2857 0.0253
-13 1 19 -1.3551 -0.3280
-13 1 20 3.8164 -0.0158
-13 1 21 -0.0269 0.1901
-13 1 22 0.1411 0.0239
-13 1 23 0.5586 -0.1310
-13 1 24 -0.9219 -0.0021
-13 1 25 -0.2532 0.0125
-13 1 26 0.9107 -0.0287
-13 1 27 0.2953 0.1557
-13 1 28 1.5454 -0.0497
-13 1 29 0.2802 0.0237
-13 2 -12 -0.5357 0.1333
-13 2 -11 -0.1333 -0.5363
-13 2 -10 -0.4427 -0.4103
-13 2 -9 -1.3315 0.6332
-13 2 -8 0.0837 0.5195
-13 2 -7 -0.0803 -0.6094
-13 2 -6 0.4491 -0.4915
-13 2 -5 -0.7229 0.5445
-13 2 -4 1.1770 0.4073
-13 2 -3 2.0671 -0.3585
-13 2 -2 -0.1042 -0.1886
-13 2 -1 0.2525 0.0700
-13 2 0 -0.4327 -0.0840
-13 2 1 0.7605 0.2207
-13 2 2 2.7904 0.3102
-13 2 3 -4.3504 -0.5184
-13 2 4 -3.6357 -0.4959
-13 2 5 -2.6807 0.6663
-13 2 6 -5.1810 0.5568
-13 2 7 7.9838 -0.8139
-13 2 8 1.1759 -0.5336
-13 2 9 -0.4142 0.8473
-13 2 10 1.0723 0.5129
-13 2 11 -0.8248 -0.6936
-13 2 12 1.1702 -0.4209
-13 2 13 1.1410 0.4589
-13 2 14 1.2157 0.1903
-13 2 15 -1.4129 -0.2200
-13 2 16 -2.1440 -0.0179
-13 2 17 1.8784 -0.0464
-13 2 18 2.0518 -0.0888
-13 2 19 -0.3856 0.2522
-13 2 20 1.0065 0.2378
-13 2 21 -2.3346 -0.4321
-13 2 22 -0.6607 -0.2810
-13 2 23 0.9664 0.5033
-13 2 24 -0.0719 0.2761
-13 2 25 0.1338 -0.4695
-13 2 26 0.1974 -0.2672
-13 2 27 -1.0119 0.3631
-13 2 28 -0.5640 0.1495
-13 2 29 -0.2988 -0.2833
-13 3 -12 0.5802 -0.2125
-13 3 -11 -0.2366 0.0690
-13 3 -10 0.6161 0.1541
-13 3 -9 0.5167 -0.0216
-13 3 -8 1.2703 -0.0805
-13 3 -7 0.7509 0.0131
-13 3 -6 1.6120 0.0628
-13 3 -5 -1.8894 -0.0872
-13 3 -4 -1.0028 -0.0650
-13 3 -3 -0.0704 0.1376
-13 3 -2 -1.7944 -0.0011
-13 3 -1 1.5425 -0.2215
-13 3 0 -0.1458 0.0463
-13 3 1 -3.7695 0.1859
-13 3 2 0.6232 0.0229
-13 3 3 1.4106 -0.0764
-13 3 4 3.7393 -0.0442
-13 3 5 5.6933 0.0314
-13 3 6 -3.0480 0.0618
-13 3 7 2.7776 0.0029
-13 3 8 -3.2451 -0.0485
-13 3 9 -1.9335 -0.0509
-13 3 10 3.3478 0.0278
-13 3 11 -1.8173 0.0676
-13 3 12 -0.6117 -0.0164
-13 3 13 -1.0270 -0.1163
-13 3 14 -1.0022 0.0341
-13 3 15 0.0126 0.1143
-13 3 16 -0.5855 0.0195
-13 3 17 0.8422 -0.1512
-13 3 18 -0.4848 -0.0231
-13 3 19 -2.6439 0.0749
-13 3 20 1.6724 0.0131
-13 3 21 -0.2967 -0.0343
-13 3 22 -0.4469 -0.0218
-13 3 23 1.0849 0.0423
-13 3 24 -1.2082 0.0777
-13 3 25 -0.8182 -0.0588
-13 3 26 0.3473 -0.0734
-13 3 27 0.2895 0.0558
-13 3 28 0.9782 0.0599
-13 3 29 0.2019 -0.0035
-13 4 -12 -0.6680 0.1933
-13 4 -11 -0.2599 -0.1334
-13 4 -10 0.4247 -0.2232
-13 4 -9 -1.9895 0.0690
-13 4 -8 -0.3734 0.2472
-13 4 -7 -1.2923 0.0749
-13 4 -6 -0.3893 -0.2689
-13 4 -5 -1.3059 -0.1148
-13 4 -4 0.4500 0.2248
-13 4 -3 3.0976 0.0440
-13 4 -2 -0.2474 -0.1173
-13 4 -1 -0.5973 0.0117
-13 4 0 -1.4549 0.0407
-13 4 1 0.5019 -0.0675
-13 4 2 4.5833 0.0450
-13 4 3 -2.0060 0.0997
-13 4 4 -4.7889 -0.1397
-13 4 5 -0.1115 -0.0958
-13 4 6 -5.7214 0.2415
-13 4 7 2.9728 0.0735
-13 4 8 2.3877 -0.2501
-13 4 9 -2.4221 -0.0643
-13 4 10 1.4741 0.2646
-13 4 11 -1.6473 0.0446
-13 4 12 0.6610 -0.1868
-13 4 13 2.0889 -0.0421
-13 4 14 1.5592 0.1303
-13 4 15 0.6991 -0.0318
-13 4 16 -2.0553 -0.0296
-13 4 17 0.4158 0.0782
-13 4 18 2.4710 -0.0292
-13 4 19 -0.6018 -0.0460
-13 4 20 1.1722 0.1136
-13 4 21 -0.4536 0.0524
-13 4 22 -0.4380 -0.1355
-13 4 23 1.0592 -0.0542
-13 4 24 0.0299 0.1452
-13 4 25 0.2995 -0.0262
-13 4 26 0.6447 -0.0869
-13 4 27 0.0734 -0.0223
-13 4 28 0.0353 0.0603
-13 4 29 -0.5476 -0.0886
-13 5 -12 1.2377 -0.2163
-13 5 -11 -0.4387 -0.1409
-13 5 -10 0.3838 0.1241
-13 5 -9 0.1630 0.0011
-13 5 -8 1.0689 -0.1413
-13 5 -7 1.4177 0.0905
-13 5 -6 3.0085 0.1012
-13 5 -5 0.1764 -0.1360
-13 5 -4 -2.1635 0.0118
-13 5 -3 -0.1019 0.1316
-13 5 -2 -1.5024 -0.0831
-13 5 -1 1.4428 -0.1403
-13 5 0 1.9653 0.1038
-13 5 1 -2.9518 0.1166
-13 5 2 -1.3590 -0.1501
-13 5 3 1.0461 -0.0215
-13 5 4 2.0099 0.1165
-13 5 5 4.9614 -0.0201
-13 5 6 -2.1525 -0.0535
-13 5 7 1.1081 0.0081
-13 5 8 1.1960 -0.0321
-13 5 9 -2.9570 -0.0594
-13 5 10 4.3325 0.1380
-13 5 11 -0.3896 0.0663
-13 5 12 -1.2657 -0.1586
-13 5 13 -0.4126 -0.0936
-13 5 14 -1.6663 0.1583
-13 5 15 -0.8279 0.0624
-13 5 16 -1.2079 -0.1268
-13 5 17 -0.1495 -0.0444
-13 5 18 1.5321 0.0600
-13 5 19 -1.9002 0.0038
-13 5 20 0.3296 -0.0809
-13 5 21 -0.4420 0.0042
-13 5 22 -0.9416 0.0217
-13 5 23 0.9100 0.0497
-13 5 24 -0.8638 0.1209
-13 5 25 -1.1817 -0.0697
-13 5 26 -0.0900 -0.1126
-13 5 27 -0.3215 -0.0025
-13 5 28 0.4298 0.0872
-13 6 -12 -0.4361 0.0130
-13 6 -11 -0.5728 0.0532
-13 6 -10 1.2429 0.0520
-13 6 -9 -0.3361 -0.0354
-13 6 -8 -0.4589 -0.0630
-13 6 -7 -1.7213 0.0544
-13 6 -6 -1.8322 0.0154
-13 6 -5 -1.4650 -0.0719
-13 6 -4 -1.0473 0.0044
-13 6 -3 2.5815 0.0399
-13 6 -2 0.5277 -0.0521
-13 6 -1 -0.0743 0.0096
-13 6 0 -1.4245 0.0412
-13 6 1 -1.7938 -0.0262
-13 6 2 3.0372 -0.0699
-13 6 3 0.4518 0.0712
-13 6 4 -3.9225 0.0516
-13 6 5 0.7818 -0.0636
-13 6 6 -2.6132 -0.0214
-13 6 7 -0.8453 0.1114
-13 6 8 3.3876 0.0169
-13 6 9 -3.5899 -0.1612
-13 6 10 1.1519 -0.0172
-13 6 11 -1.9136 0.1344
-13 6 12 -1.4673 -0.0172
-13 6 13 1.9919 -0.1057
-13 6 14 1.5276 0.0335
-13 6 15 1.3246 0.0870
-13 6 16 -0.0190 -0.0348
-13 6 17 -0.6933 0.0301
-13 6 18 2.0978 -0.0042
-13 6 19 -1.1712 -0.0529
-13 6 20 0.5314 0.0081
-13 6 21 0.4898 0.0593
-13 6 22 -0.1260 -0.0380
-13 6 23 0.8205 -0.0997
-13 6 24 -0.1270 0.0334
-13 6 25 0.1059 0.0814
-13 6 26 1.1125 0.0307
-13 6 27 0.3658 -0.1008
-13 6 28 0.4573 -0.0329
-13 7 -12 1.0771 -0.0357
-13 7 -11 0.0258 -0.0466
-13 7 -10 -0.2150 -0.0346
-13 7 -9 -0.7505 0.0301
-13 7 -8 -0.5548 0.0568
-13 7 -7 0.7031 0.0492
-13 7 -6 3.0107 -0.0580
-13 7 -5 3.3090 -0.1003
-13 7 -4 -1.1590 0.1034
-13 7 -3 -1.1103 0.1473
-13 7 -2 -1.5804 -0.1850
-13 7 -1 0.3748 -0.1399
-13 7 0 2.6372 0.1442
-13 7 1 -0.8534 0.2104
-13 7 2 -1.8469 -0.2009
-13 7 3 1.1342 -0.1650
-13 7 4 1.0045 0.1818
-13 7 5 2.9100 0.1507
-13 7 6 -0.4716 -0.1132
-13 7 7 -1.7173 -0.0469
-13 7 8 2.9999 0.0391
-13 7 9 -2.2804 -0.0158
-13 7 10 3.5359 0.0650
-13 7 11 1.6369 0.1023
-13 7 12 -0.9573 -0.1291
-13 7 13 0.5474 -0.1094
-13 7 14 -0.5560 0.1652
-13 7 15 -2.0135 0.1190
-13 7 16 -0.7942 -0.2014
-13 7 17 -1.7419 -0.1122
-13 7 18 1.9606 0.1729
-13 7 19 -0.4733 0.0972
-13 7 20 -0.0187 -0.1737
-13 7 21 0.0011 -0.0005
-13 7 22 -1.1822 0.0916
-13 7 23 0.6285 0.0710
-13 7 24 0.0707 0.0004
-13 7 25 -0.9979 -0.0173
-13 7 26 -0.3177 0.0079
-13 7 27 -0.5005 -0.0752
-13 7 28 0.0164 -0.1429
-13 8 -12 -0.6190 -0.0469
-13 8 -11 -1.1193 -0.0145
-13 8 -10 1.2319 -0.0232
-13 8 -9 1.7871 0.0513
-13 8 -8 1.2953 0.0344
-13 8 -7 -0.9353 -0.0866
-13 8 -6 -2.4799 -0.1119
-13 8 -5 -1.8482 0.1197
-13 8 -4 -2.4645 0.0430
-13 8 -3 0.8415 -0.0703
-13 8 -2 1.0787 -0.0001
-13 8 -1 1.1021 0.0476
-13 8 0 0.0146 -0.0535
-13 8 1 -2.7097 -0.0152
-13 8 2 -0.3372 0.0729
-13 8 3 2.2793 -0.0052
-13 8 4 -2.4323 -0.1299
-13 8 5 0.0038 0.0636
-13 8 6 0.2529 0.0959
-13 8 7 -1.7182 -0.0464
-13 8 8 2.9555 -0.1273
-13 8 9 -2.7798 0.0116
-13 8 10 -0.0259 0.0626
-13 8 11 -1.4655 -0.0073
-13 8 12 -3.1220 -0.0947
-13 8 13 -0.1053 -0.0500
-13 8 14 1.5278 0.0614
-13 8 15 0.5697 0.1121
-13 8 16 1.6955 -0.0145
-13 8 17 -0.9515 -0.0645
-13 8 18 1.3531 -0.0275
-13 8 19 -0.7730 0.0533
-13 8 20 -0.1217 0.0048
-13 8 21 0.8454 -0.0592
-13 8 22 -0.3837 -0.1300
-13 8 23 0.4660 0.0213
-13 8 24 -0.0434 0.1418
-13 8 25 -0.2292 0.0101
-13 8 26 0.8169 -0.0114
-13 8 27 0.4138 0.0732
-13 8 28 0.0943 -0.0614
-13 9 -12 1.4951 -0.0320
-13 9 -11 1.1811 -0.0128
-13 9 -10 0.1463 -0.0889
-13 9 -9 -1.7072 0.0390
-13 9 -8 -2.1835 0.1050
-13 9 -7 -0.9567 0.0243
-13 9 -6 1.5238 -0.0589
-13 9 -5 4.5389 -0.0983
-13 9 -4 1.3848 -0.0118
-13 9 -3 -0.5621 0.1548
-13 9 -2 -1.8273 0.0685
-13 9 -1 -1.2981 -0.1847
-13 9 0 2.0649 -0.1440
-13 9 1 1.6767 0.2119
-13 9 2 -2.2921 0.1046
-13 9 3 1.1280 -0.1769
-13 9 4 0.1510 -0.0786
-13 9 5 1.6791 0.1522
-13 9 6 0.7549 0.0195
-13 9 7 -2.6908 -0.0571
-13 9 8 1.5124 0.0461
-13 9 9 -0.8306 0.0359
-13 9 10 1.8386 -0.0749
-13 9 11 2.8005 0.0277
-13 9 12 0.5572 0.1286
-13 9 13 0.5549 -0.0920
-13 9 14 1.4916 -0.1049
-13 9 15 -1.7815 0.1479
-13 9 16 -0.1366 0.1010
-13 9 17 -2.1299 -0.1722
-13 9 18 0.7177 -0.0771
-13 9 19 0.4565 0.1707
-13 9 20 -0.1909 0.0002
-13 9 21 0.4351 -0.0608
-13 9 22 -1.0655 -0.0079
-13 9 23 0.1788 0.0490
-13 9 24 0.6193 -0.0463
-13 9 25 -0.4054 -0.0607
-13 9 26 -0.4548 0.0351
-13 9 27 -0.1445 -0.0429
-13 9 28 -0.1922 -0.4012
-13 10 -12 -0.9840 0.0633
-13 10 -11 -2.0828 -0.0475
-13 10 -10 -0.1006 -0.1070
-13 10 -9 2.1583 0.0546
-13 10 -8 2.8536 0.0812
-13 10 -7 0.9738 -0.0057
-13 10 -6 -1.7575 -0.0653
-13 10 -5 -2.1989 0.0075
-13 10 -4 -2.9910 0.0490
-13 10 -3 -0.6487 -0.0620
-13 10 -2 0.8179 0.0092
-13 10 -1 0.9391 0.0102
-13 10 0 0.5840 -0.0069
-13 10 1 -1.3135 -0.0218
-13 10 2 -2.7055 0.0268
-13 10 3 3.1759 0.0156
-13 10 4 -1.8312 -0.0596
-13 10 5 -0.8452 0.0356
-13 10 6 1.1317 0.0898
-13 10 7 -0.3766 -0.0307
-13 10 8 2.0394 -0.0717
-13 10 9 -1.0727 0.0669
-13 10 10 -0.9281 0.0686
-13 10 11 -1.0278 -0.0874
-13 10 12 -2.5475 -0.0579
-13 10 13 -2.6280 0.0331
-13 10 14 0.4613 0.0273
-13 10 15 -0.3578 0.0256
-13 10 16 1.5443 0.0102
-13 10 17 -0.4521 -0.0486
-13 10 18 0.4143 -0.0349
-13 10 19 -0.0810 0.0629
-13 10 20 -0.1394 0.0146
-13 10 21 1.0834 -0.0860
-13 10 22 -0.5261 -0.0347
-13 10 23 -0.1183 0.0821
-13 10 24 0.4910 0.1191
-13 10 25 -0.0429 0.0148
-13 10 26 0.0581 0.0717
-13 10 27 0.1747 0.3233
-13 11 -12 1.8641 -0.0307
-13 11 -11 2.2095 -0.0013
-13 11 -10 0.9843 0.0205
-13 11 -9 -0.9558 0.0110
-13 11 -8 -2.7504 -0.0016
-13 11 -7 -2.1178 -0.0486
-13 11 -6 0.1044 0.0701
-13 11 -5 2.9915 -0.0332
-13 11 -4 2.5045 -0.0771
-13 11 -3 1.0351 0.0263
-13 11 -2 -0.9290 0.1123
-13 11 -1 -2.2428 -0.0146
-13 11 0 0.2640 -0.1077
-13 11 1 3.3992 -0.0114
-13 11 2 -1.9176 0.0851
-13 11 3 0.9809 0.0238
-13 11 4 -0.4161 -0.0550
-13 11 5 1.5937 -0.0592
-13 11 6 1.1141 0.0248
-13 11 7 -2.0801 0.0063
-13 11 8 -0.0965 -0.0253
-13 11 9 -0.4860 -0.0235
-13 11 10 0.1400 -0.0237
-13 11 11 2.3285 -0.0150
-13 11 12 2.0520 0.0760
-13 11 13 -0.1022 -0.0236
-13 11 14 2.2172 -0.1048
-13 11 15 0.2691 0.0412
-13 11 16 0.5108 0.1416
-13 11 17 -1.1272 -0.0354
-13 11 18 -0.3828 -0.1159
-13 11 19 0.2662 0.0335
-13 11 20 -0.1407 0.1023
-13 11 21 0.5392 -0.0435
-13 11 22 -0.7096 -0.1402
-13 11 23 -0.4255 -0.0054
-13 11 24 0.4246 -0.0256
-13 11 25 -0.1267 -0.0837
-13 11 26 -0.2351 -0.1807
-13 11 27 -0.0592 -0.1042
-13 12 -12 -0.9851 0.0491
-13 12 -11 -1.8527 -0.0269
-13 12 -10 -1.8810 -0.0664
-13 12 -9 1.1447 0.0287
-13 12 -8 2.7840 0.0520
-13 12 -7 2.1966 -0.0249
-13 12 -6 0.0217 -0.0258
-13 12 -5 -1.8105 -0.0431
-13 12 -4 -2.2257 0.0574
-13 12 -3 -1.2654 0.0069
-13 12 -2 0.1466 -0.0644
-13 12 -1 0.5583 -0.0354
-13 12 0 0.2532 0.0550
-13 12 1 0.3196 0.0214
-13 12 2 -2.7706 0.0104
-13 12 3 2.7086 -0.0375
-13 12 4 -1.2427 -0.0462
-13 12 5 -1.4364 0.0275
-13 12 6 0.3522 0.1019
-13 12 7 0.4459 -0.0288
-13 12 8 1.7922 -0.0628
-13 12 9 -0.1617 0.1032
-13 12 10 -0.8443 0.1110
-13 12 11 -0.5272 -0.0809
-13 12 12 -0.9652 -0.0869
-13 12 13 -2.9227 0.1055
-13 12 14 -0.8912 0.0582
-13 12 15 -1.2574 -0.0672
-13 12 16 0.2390 0.0029
-13 12 17 0.2188 0.0351
-13 12 18 -0.2840 -0.0658
-13 12 19 -0.0873 -0.0092
-13 12 20 -0.1311 0.0550
-13 12 21 1.2197 -0.0287
-13 12 22 0.0343 -0.0139
-13 12 23 -0.5168 0.1482
-13 12 24 0.8059 0.0521
-13 12 25 0.1590 -0.0396
-13 12 26 0.1134 0.2196
-13 13 -12 1.0595 -0.0786
-13 13 -11 2.1554 0.0264
-13 13 -10 1.1367 0.0922
-13 13 -9 0.4662 -0.0216
-13 13 -8 -1.8284 -0.0197
-13 13 -7 -2.9624 0.0141
-13 13 -6 -0.7808 0.0318
-13 13 -5 0.9471 0.0266
-13 13 -4 1.5342 -0.0297
-13 13 -3 1.5213 0.0127
-13 13 -2 0.1227 -0.0368
-13 13 -1 -1.8417 -0.0313
-13 13 0 -1.5117 0.0569
-13 13 1 2.3689 -0.0047
-13 13 2 -0.6353 -0.0605
-13 13 3 0.4931 -0.0005
-13 13 4 -0.5158 0.0469
-13 13 5 1.3383 -0.0254
-13 13 6 1.0774 -0.0151
-13 13 7 -1.0091 0.0519
-13 13 8 -0.0721 -0.0194
-13 13 9 -0.9411 -0.0810
-13 13 10 -0.6725 0.0052
-13 13 11 0.8684 0.0776
-13 13 12 1.9765 -0.0243
-13 13 13 -0.0990 -0.0832
-13 13 14 1.2386 0.0172
-13 13 15 1.6264 0.0671
-13 13 16 0.8734 -0.0223
-13 13 17 0.2765 -0.0354
-13 13 18 -0.4786 0.0101
-13 13 19 0.1129 0.0241
-13 13 20 -0.1357 0.0291
-13 13 21 0.4426 -0.0258
-13 13 22 -0.4896 -0.1403
-13 13 23 -0.8091 -0.0379
-13 13 24 0.2760 0.0071
-13 13 25 -0.4403 -0.0675
-13 13 26 0.0563 -0.1498
-13 14 -12 -1.0264 -0.0010
-13 14 -11 -0.8926 0.0775
-13 14 -10 -2.2514 -0.0420
-13 14 -9 -0.2455 0.0181
-13 14 -8 2.0056 0.0767
-13 14 -7 2.2551 0.0199
-13 14 -6 1.3940 -0.1515
-13 14 -5 -0.4578 -0.0510
-13 14 -4 -0.7574 0.1038
-13 14 -3 -1.0120 0.0431
-13 14 -2 -0.4620 -0.0865
-13 14 -1 0.5083 -0.0093
-13 14 0 0.7492 0.0340
-13 14 1 0.9975 -0.0122
-13 14 2 -1.5297 0.0585
-13 14 3 1.3310 0.0683
-13 14 4 -0.0563 -0.1147
-13 14 5 -0.7266 -0.0860
-13 14 6 -0.4498 0.1046
-13 14 7 -0.1234 0.0697
-13 14 8 1.8880 -0.1286
-13 14 9 -0.1185 -0.0774
-13 14 10 -0.1312 0.1287
-13 14 11 0.2719 0.0842
-13 14 12 -0.4613 -0.1131
-13 14 13 -1.5198 -0.0290
-13 14 14 -1.0617 0.0885
-13 14 15 -1.4898 0.0209
-13 14 16 -0.9355 -0.0321
-13 14 17 1.0361 0.0447
-13 14 18 -0.7045 -0.0775
-13 14 19 -0.3395 -0.0565
-13 14 20 -0.6188 0.0651
-13 14 21 0.8669 0.0494
-13 14 22 0.7945 -0.0306
-13 14 23 -0.3302 0.0645
-13 14 24 0.7611 0.1459
-13 14 25 -0.2425 -0.1339
-13 15 -12 0.1533 -0.0626
-13 15 -11 1.3404 -0.0110
-13 15 -10 1.0879 -0.0405
-13 15 -9 1.0764 0.0079
-13 15 -8 -0.4388 -0.0261
-13 15 -7 -2.9870 0.0686
-13 15 -6 -1.5478 -0.0174
-13 15 -5 -0.0575 0.0059
-13 15 -4 0.3322 -0.0465
-13 15 -3 0.8377 -0.0129
-13 15 -2 0.5099 0.0325
-13 15 -1 -1.3233 -0.0564
-13 15 0 -2.1474 -0.0449
-13 15 1 0.4329 0.0636
-13 15 2 0.1244 0.0301
-13 15 3 0.4388 -0.0443
-13 15 4 -0.3862 -0.0383
-13 15 5 0.4333 0.0363
-13 15 6 0.5652 0.0173
-13 15 7 -0.3187 0.0245
-13 15 8 0.7230 0.0332
-13 15 9 -1.6003 -0.0152
-13 15 10 -0.7192 -0.0065
-13 15 11 -0.2531 0.0491
-13 15 12 0.1576 0.0186
-13 15 13 0.8882 -0.0325
-13 15 14 0.2237 -0.0064
-13 15 15 1.3884 0.0571
-13 15 16 0.3151 -0.0199
-13 15 17 0.8433 -0.0531
-13 15 18 -0.1915 0.0218
-13 15 19 0.5978 0.0141
-13 15 20 -0.0424 0.0385
-13 15 21 0.1022 -0.0578
-13 15 22 -0.3321 -0.0318
-13 15 23 -0.8515 -0.0687
-13 15 24 0.4041 -0.0862
-13 15 25 -0.5126 -0.0516
-13 16 -12 -1.0925 -0.0072
-13 16 -11 -0.5798 0.1068
-13 16 -10 -1.4123 -0.0302
-13 16 -9 -1.0995 0.0171
-13 16 -8 1.0846 0.0646
-13 16 -7 2.0346 0.0541
-13 16 -6 1.8045 -0.0331
-13 16 -5 -0.0508 -0.0563
-13 16 -4 -0.1153 0.0370
-13 16 -3 -0.3095 0.0159
-13 16 -2 -0.4787 0.0012
-13 16 -1 0.2837 0.0217
-13 16 0 0.8920 -0.0114
-13 16 1 1.4940 -0.0241
-13 16 2 -0.7156 -0.0227
-13 16 3 0.1315 0.0496
-13 16 4 0.1957 -0.0042
-13 16 5 -0.0543 -0.0793
-13 16 6 -0.0863 -0.0157
-13 16 7 -1.0532 0.0562
-13 16 8 1.5872 0.0042
-13 16 9 0.1774 -0.1207
-13 16 10 0.2188 -0.0049
-13 16 11 1.3320 0.0952
-13 16 12 -0.7441 -0.0010
-13 16 13 -0.1706 -0.0846
-13 16 14 -0.6611 0.0099
-13 16 15 -0.9823 0.0975
-13 16 16 -1.1376 0.0230
-13 16 17 1.1613 -0.0699
-13 16 18 -0.2605 -0.0234
-13 16 19 -0.3088 0.0011
-13 16 20 -0.8263 -0.0036
-13 16 21 -0.0158 -0.0182
-13 16 22 0.9067 0.0024
-13 16 23 0.0569 0.0982
-13 16 24 0.6529 0.1523
-13 17 -12 -0.0268 0.0762
-13 17 -11 0.6562 -0.0390
-13 17 -10 0.9936 -0.0940
-13 17 -9 0.8545 0.0700
-13 17 -8 0.0760 -0.0198
-13 17 -7 -2.5203 -0.0422
-13 17 -6 -1.3273 0.0386
-13 17 -5 -0.2222 -0.0137
-13 17 -4 0.0347 -0.0450
-13 17 -3 0.5039 -0.0380
-13 17 -2 0.7779 0.0545
-13 17 -1 -0.2584 -0.0407
-13 17 0 -2.3657 -0.0711
-13 17 1 -0.2299 0.0600
-13 17 2 0.1309 0.0738
-13 17 3 1.0291 -0.0344
-13 17 4 0.4344 -0.0017
-13 17 5 -0.0506 0.0328
-13 17 6 0.3814 0.0020
-13 17 7 -0.1312 -0.0094
-13 17 8 1.1923 0.0201
-13 17 9 -1.2433 0.0101
-13 17 10 -0.9332 0.0082
-13 17 11 -0.2047 0.0125
-13 17 12 -1.7258 -0.0002
-13 17 13 1.0732 0.0060
-13 17 14 0.2056 0.0161
-13 17 15 0.5181 0.0170
-13 17 16 0.1681 0.0228
-13 17 17 0.2111 -0.0877
-13 17 18 0.3619 0.0237
-13 17 19 0.6455 -0.0047
-13 17 20 -0.0112 0.0024
-13 17 21 -0.2000 -0.0463
-13 17 22 0.1451 -0.0081
-13 17 23 -0.6468 0.0566
-13 18 -12 -0.7641 0.0667
-13 18 -11 -0.8396 -0.0508
-13 18 -10 -0.5998 0.0152
-13 18 -9 -1.3177 -0.0098
-13 18 -8 0.6284 0.0413
-13 18 -7 1.7972 0.0048
-13 18 -6 2.2701 0.0813
-13 18 -5 -0.3770 -0.0248
-13 18 -4 -1.1610 -0.0626
-13 18 -3 -0.0871 -0.0254
-13 18 -2 -0.3911 0.0133
-13 18 -1 0.3545 0.0030
-13 18 0 -0.3183 -0.0043
-13 18 1 1.2772 0.0403
-13 18 2 -0.4149 -0.0094
-13 18 3 -0.3504 -0.0559
-13 18 4 -0.3101 -0.0018
-13 18 5 -0.8323 0.0197
-13 18 6 0.1299 -0.0007
-13 18 7 -1.2857 -0.0251
-13 18 8 0.5148 -0.0049
-13 18 9 0.7982 0.0099
-13 18 10 -0.3764 0.0124
-13 18 11 1.4695 -0.0206
-13 18 12 -0.5141 0.0009
-13 18 13 0.2050 -0.0028
-13 18 14 0.0667 0.0027
-13 18 15 -0.7762 0.0138
-13 18 16 -0.3236 0.0903
-13 18 17 -0.2319 -0.0753
-13 18 18 0.4353 -0.0374
-13 18 19 0.0522 0.1425
-13 18 20 -0.3336 -0.0550
-13 18 21 -0.6546 -0.0363
-13 18 22 0.2974 -0.0683
-13 18 23 0.0720 0.1955
-13 19 -12 0.3718 0.0704
-13 19 -11 0.4357 -0.0593
-13 19 -10 0.8940 -0.0009
-13 19 -9 0.4835 0.1074
-13 19 -8 0.0744 -0.0519
-13 19 -7 -2.3470 -0.0391
-13 19 -6 -0.8342 0.0412
-13 19 -5 0.1828 -0.0555
-13 19 -4 0.0706 -0.0166
-13 19 -3 0.4893 0.1098
-13 19 -2 0.6824 0.0540
-13 19 -1 1.3598 -0.0920
-13 19 0 -1.8046 -0.0456
-13 19 1 -0.3667 0.0647
-13 19 2 -0.0007 0.0279
-13 19 3 1.4878 -0.0810
-13 19 4 1.2010 -0.0185
-13 19 5 0.2475 0.0276
-13 19 6 0.9048 -0.0191
-13 19 7 -0.1517 -0.0065
-13 19 8 0.7850 0.0013
-13 19 9 0.0684 -0.0002
-13 19 10 -0.8106 -0.0377
-13 19 11 0.3308 0.0395
-13 19 12 -1.5646 0.0251
-13 19 13 -0.1500 -0.0225
-13 19 14 0.5581 0.0065
-13 19 15 -0.5084 0.0700
-13 19 16 0.7300 0.0626
-13 19 17 -0.1959 -0.1074
-13 19 18 1.0458 -0.0462
-13 19 19 0.4530 0.0458
-13 19 20 -0.3147 -0.0777
-13 19 21 -0.3522 -0.1081
-13 19 22 0.7037 -0.0653
-13 20 -12 0.0232 0.1695
-13 20 -11 -0.9903 -0.1224
-13 20 -10 -0.3320 -0.0110
-13 20 -9 -1.2255 -0.0362
-13 20 -8 0.3032 -0.0392
-13 20 -7 1.1164 0.1017
-13 20 -6 1.9785 0.0211
-13 20 -5 0.2844 -0.0168
-13 20 -4 -1.8219 -0.0248
-13 20 -3 -0.7400 -0.0003
-13 20 -2 -0.6278 -0.1030
-13 20 -1 0.9062 -0.0390
-13 20 0 -0.5801 0.0165
-13 20 1 0.3757 0.0195
-13 20 2 -0.3484 0.0393
-13 20 3 -0.3758 0.0673
-13 20 4 -0.3544 0.0021
-13 20 5 -1.5211 -0.0119
-13 20 6 -0.0643 0.0459
-13 20 7 -0.9835 0.0690
-13 20 8 -0.2651 -0.0443
-13 20 9 0.8304 -0.0108
-13 20 10 -0.8420 0.0349
-13 20 11 0.6429 0.0102
-13 20 12 -0.1445 -0.0426
-13 20 13 -0.1960 -0.0074
-13 20 14 0.6696 0.0207
-13 20 15 -0.4823 -0.0557
-13 20 16 0.6467 0.0452
-13 20 17 -1.2993 0.0276
-13 20 18 0.1451 -0.0644
-13 20 19 0.2277 0.1091
-13 20 20 0.2493 0.0101
-13 21 -12 0.2385 -0.0402
-13 21 -11 0.2734 0.0056
-13 21 -10 0.5895 -0.0258
-13 21 -9 0.3828 0.2058
-13 21 -8 0.1842 -0.0703
-13 21 -7 -1.7056 0.1066
-13 21 -6 -0.8439 0.0424
-13 21 -5 0.6359 -0.1099
-13 21 -4 0.7029 -0.0810
-13 21 -3 0.3380 0.0794
-13 21 -2 0.2038 0.0946
-13 21 -1 1.5551 -0.0068
-13 21 0 -0.7042 -0.0508
-13 21 1 -0.6315 0.0036
-13 21 2 -0.4559 0.0395
-13 21 3 0.9540 -0.0363
-13 21 4 1.2807 -0.0926
-13 21 5 -0.0157 -0.0579
-13 21 6 1.6374 -0.0078
-13 21 7 -0.2685 -0.0124
-13 21 8 -0.4525 -0.0223
-13 21 9 0.8131 0.0235
-13 21 10 -0.2576 -0.0797
-13 21 11 0.6281 0.0170
-13 21 12 -0.5465 0.0464
-13 21 13 -0.6723 0.0231
-13 21 14 0.4973 -0.0219
-13 21 15 -1.0914 0.0498
-13 21 16 0.4406 0.0648
-13 21 17 0.0181 -0.0326
-13 21 18 0.9622 0.0105
-13 21 19 0.4918 -0.0527
-13 22 -11 -0.5299 0.0066
-13 22 -10 -0.1933 -0.1421
-13 22 -9 -0.5505 -0.0675
-13 22 -8 0.2048 -0.1706
-13 22 -7 0.2470 0.0456
-13 22 -6 0.6200 -0.0224
-13 22 -5 0.7597 -0.0311
-13 22 -4 -0.9707 0.0810
-13 22 -3 -1.4673 0.0468
-13 22 -2 -1.0746 -0.1198
-13 22 -1 0.6226 -0.0601
-13 22 0 0.5125 0.0613
-13 22 1 0.1090 -0.0671
-13 22 2 0.2299 -0.0219
-13 22 3 -0.4024 0.1062
-13 22 4 0.2137 0.0741
-13 22 5 -1.3452 -0.0279
-13 22 6 0.2923 -0.0311
-13 22 7 -0.0902 0.0810
-13 22 8 -0.5282 0.0391
-13 22 9 0.6484 -0.0125
-13 22 10 -0.9381 -0.0335
-13 22 11 0.4197 0.0214
-13 22 12 -0.3305 0.0148
-13 22 13 -0.3543 -0.0127
-13 22 14 0.3246 0.0299
-13 22 15 -0.0969 -0.0532
-13 22 16 1.0839 0.0128
-13 22 17 -0.6695 0.0368
-13 22 18 -0.1751 0.0309
-13 23 -10 0.2136 -0.1423
-13 23 -9 0.1538 0.2436
-13 23 -8 0.0977 0.0737
-13 23 -7 -0.9669 0.1332
-13 23 -6 -0.8396 0.2094
-13 23 -5 0.2015 -0.0304
-13 23 -4 1.3247 -0.0415
-13 23 -3 0.4160 -0.1113
-13 23 -2 0.4154 0.0739
-13 23 -1 0.7184 0.0314
-13 23 0 0.1887 0.0182
-13 23 1 -0.6066 0.0038
-13 23 2 -0.6008 0.0352
-13 23 3 -0.4139 0.0355
-13 23 4 0.9408 -0.0156
-13 23 5 -0.5828 -0.0545
-13 23 6 1.4006 0.0236
-13 23 7 0.2822 -0.0323
-13 23 8 -2.0282 0.0003
-13 23 9 0.7328 0.0088
-13 23 10 -0.0013 -0.0511
-13 23 11 0.6690 0.0237
-13 23 12 -0.3128 0.0416
-13 23 13 -0.1885 -0.0020
-13 23 14 0.5253 -0.0531
-13 23 15 -0.8280 0.0347
-13 23 16 -0.1928 0.0208
-13 23 17 0.1132 -0.0730
-13 24 -8 0.4300 -0.0894
-13 24 -7 -0.0999 -0.1888
-13 24 -6 -0.0473 -0.0069
-13 24 -5 0.5714 -0.0957
-13 24 -4 -0.0048 0.0514
-13 24 -3 -1.1596 0.0004
-13 24 -2 -0.7720 -0.0541
-13 24 -1 -0.5000 -0.1532
-13 24 0 0.6736 0.0547
-13 24 1 -0.1737 -0.0742
-13 24 2 0.9266 -0.1077
-13 24 3 -0.2708 0.0424
-13 24 4 0.0997 0.0213
-13 24 5 -0.7123 -0.0649
-13 24 6 0.1292 -0.0380
-13 24 7 1.0365 0.0218
-13 24 8 -0.6156 0.0577
-13 24 9 0.7098 -0.0836
-13 24 10 -0.8306 -0.0204
-13 24 11 0.3436 0.0016
-13 24 12 -0.3147 0.0055
-13 24 13 -0.1845 0.0179
-13 24 14 -0.1269 0.0463
-13 25 -6 -0.4058 0.3151
-13 25 -5 -0.5051 0.0657
-13 25 -4 0.6778 0.0536
-13 25 -3 0.2486 -0.1167
-13 25 -2 0.6779 0.1384
-13 25 -1 0.2539 0.0112
-13 25 0 0.5928 0.0205
-13 25 1 -0.1851 0.1708
-13 25 2 -0.1543 0.0292
-13 25 3 -0.7327 0.0855
-13 25 4 0.3312 0.1110
-13 25 5 -0.0474 -0.0380
-13 25 6 0.5654 0.0724
-13 25 7 1.1860 -0.1003
-13 25 8 -2.0292 0.0616
-13 25 9 0.1354 -0.0128
-13 25 10 0.1260 -0.0273
-13 25 11 0.3075 0.0618
-13 25 12 -0.1580 0.0653
-13 26 -3 -0.3393 -0.0175
-13 26 -2 0.0912 -0.0143
-13 26 -1 -0.5053 -0.2263
-13 26 0 0.0771 -0.0779
-13 26 1 -0.5930 -0.0302
-13 26 2 0.7072 -0.2021
-13 26 3 0.1290 -0.0251
-13 26 4 -0.6842 0.0246
-13 26 5 -0.2124 -0.1552
-13 26 6 -0.4299 -0.0074
-13 26 7 0.6043 0.0342
-13 26 8 -0.4313 0.1442
-13 26 9 0.4333 -0.1675
-13 26 10 -0.4495 -0.0813
-12 0 -10 0.6177 0.3230
-12 0 -8 -0.2928 -0.7332
-12 0 -6 -2.6259 0.9669
-12 0 -4 2.1803 -1.1237
-12 0 -2 0.6821 1.1815
-12 0 0 -4.5915 -0.8102
-12 0 2 -3.8088 0.1486
-12 0 4 9.9496 0.3804
-12 0 6 2.3452 -0.7615
-12 0 8 -9.0331 1.1067
-12 0 10 2.3818 -1.2836
-12 0 12 0.9243 1.2783
-12 0 14 0.6482 -1.0163
-12 0 16 1.0021 0.6553
-12 0 18 -4.2425 -0.2935
-12 0 20 0.7933 -0.1186
-12 0 22 2.4382 0.4317
-12 0 24 0.1561 -0.5535
-12 0 26 0.0375 0.5667
-12 0 28 1.2360 -0.5034
-12 1 -11 1.1600 -0.1139
-12 1 -10 0.5974 -0.6085
-12 1 -9 -1.5722 0.1304
-12 1 -8 -0.8759 0.2812
-12 1 -7 3.0008 -0.0492
-12 1 -6 0.1075 -0.0519
-12 1 -5 -0.3343 -0.0895
-12 1 -4 1.3309 -0.1083
-12 1 -3 -2.7213 0.0597
-12 1 -2 0.0211 0.2954
-12 1 -1 1.4807 -0.0288
-12 1 0 -1.9849 -0.5208
-12 1 1 7.2017 -0.0007
-12 1 2 3.9897 0.5216
-12 1 3 -4.4171 -0.0144
-12 1 4 -1.5606 -0.5064
-12 1 5 -7.9338 -0.0067
-12 1 6 -1.8762 0.4028
-12 1 7 5.2797 -0.0080
-12 1 8 -0.6407 -0.2731
-12 1 9 3.8971 0.0084
-12 1 10 0.3877 0.0533
-12 1 11 -2.3604 0.0220
-12 1 12 0.8726 0.0971
-12 1 13 -1.2996 -0.0182
-12 1 14 0.0336 -0.2683
-12 1 15 -0.7368 0.0164
-12 1 16 -0.7441 0.3590
-12 1 17 1.4188 0.0101
-12 1 18 0.0321 -0.3640
-12 1 19 3.0277 -0.0339
-12 1 20 1.1999 0.3384
-12 1 21 -3.5842 0.0231
-12 1 22 0.2360 -0.2493
-12 1 23 -0.5168 0.0183
-12 1 24 -0.4645 0.2113
-12 1 25 0.6261 -0.0109
-12 1 26 -0.0551 -0.0574
-12 1 27 -0.6486 0.0640
-12 1 28 -0.2524 -0.0015
-12 1 29 -0.7663 0.1050
-12 2 -11 0.0722 -0.0877
-12 2 -10 0.0216 0.4389
-12 2 -9 0.1646 0.3680
-12 2 -8 -0.1559 -0.5707
-12 2 -7 0.3854 -0.5346
-12 2 -6 -1.3835 0.6545
-12 2 -5 -1.2920 0.6331
-12 2 -4 2.7275 -0.7117
-12 2 -3 -1.2593 -0.6145
-12 2 -2 -0.5630 0.7045
-12 2 -1 2.1892 0.5041
-12 2 0 -3.2505 -0.4752
-12 2 1 -0.5387 -0.1748
-12 2 2 -4.0264 0.1739
-12 2 3 -4.9524 -0.0362
-12 2 4 8.0632 0.1539
-12 2 5 4.4463 0.2818
-12 2 6 2.0559 -0.4276
-12 2 7 3.4253 -0.4183
-12 2 8 -7.1965 0.6921
-12 2 9 -1.8715 0.5325
-12 2 10 2.3506 -0.8684
-12 2 11 -0.3863 -0.5601
-12 2 12 1.0837 0.8556
-12 2 13 -1.4041 0.5241
-12 2 14 -0.1069 -0.7036
-12 2 15 0.6255 -0.3981
-12 2 16 0.8310 0.4663
-12 2 17 1.4684 0.2241
-12 2 18 -3.2652 -0.2096
-12 2 19 -1.6756 -0.0613
-12 2 20 0.7778 -0.0113
-12 2 21 -1.5386 -0.0926
-12 2 22 1.5789 0.2154
-12 2 23 0.8772 0.1763
-12 2 24 -0.1067 -0.4187
-12 2 25 0.0030 -0.2111
-12 2 26 0.0808 0.3551
-12 2 27 0.2889 0.2080
-12 2 28 0.6111 -0.4009
-12 2 29 0.5654 -0.1476
-12 3 -11 0.5399 0.3250
-12 3 -10 1.4726 -0.1806
-12 3 -9 -0.1275 -0.2250
-12 3 -8 -1.1672 0.0611
-12 3 -7 1.3898 0.1485
-12 3 -6 0.2959 -0.0476
-12 3 -5 -2.3119 -0.1478
-12 3 -4 2.2069 0.0456
-12 3 -3 -0.9827 0.0941
-12 3 -2 -1.1159 -0.1123
-12 3 -1 1.7941 -0.0275
-12 3 0 -4.3960 0.1612
-12 3 1 3.3539 -0.0240
-12 3 2 8.5013 -0.1967
-12 3 3 -0.5436 -0.0153
-12 3 4 -1.7741 0.1063
-12 3 5 -6.5442 0.0178
-12 3 6 -4.1784 -0.0783
-12 3 7 4.0498 -0.0239
-12 3 8 -0.9843 0.0621
-12 3 9 2.2758 0.0518
-12 3 10 1.5297 -0.0561
-12 3 11 -3.2727 -0.0335
-12 3 12 1.6211 -0.0111
-12 3 13 0.0400 0.0302
-12 3 14 0.6752 0.0421
-12 3 15 -0.0329 -0.0427
-12 3 16 -1.6242 -0.0531
-12 3 17 1.2124 0.0142
-12 3 18 0.1336 0.1399
-12 3 19 1.0739 -0.0271
-12 3 20 2.3499 -0.1437
-12 3 21 -2.1284 0.0130
-12 3 22 0.4607 0.0834
-12 3 23 0.3553 0.0611
-12 3 24 -0.8541 -0.0928
-12 3 25 0.4799 -0.0893
-12 3 26 0.0282 0.0997
-12 3 27 -0.0462 0.1519
-12 3 28 -0.4118 -0.0670
-12 4 -11 0.1489 -0.2300
-12 4 -10 -0.3146 0.2133
-12 4 -9 -0.6344 0.2549
-12 4 -8 -0.0899 -0.1021
-12 4 -7 -0.0598 -0.2627
-12 4 -6 0.0840 -0.0681
-12 4 -5 -1.0932 0.3251
-12 4 -4 3.0460 0.1475
-12 4 -3 -0.1897 -0.3247
-12 4 -2 -2.4293 -0.0995
-12 4 -1 3.3064 0.2750
-12 4 0 -0.4186 0.0635
-12 4 1 0.3372 -0.1542
-12 4 2 -2.1631 0.0233
-12 4 3 -7.9872 0.0808
-12 4 4 3.9345 -0.0956
-12 4 5 5.2515 0.0454
-12 4 6 1.0470 0.1129
-12 4 7 3.5162 -0.1748
-12 4 8 -3.7567 -0.1116
-12 4 9 -3.2758 0.2207
-12 4 10 2.4993 0.0765
-12 4 11 -1.1709 -0.2515
-12 4 12 1.6415 -0.0426
-12 4 13 -1.7213 0.2552
-12 4 14 -1.5696 0.0397
-12 4 15 0.1278 -0.2262
-12 4 16 -0.0327 0.0322
-12 4 17 1.9616 0.1203
-12 4 18 -1.2793 -0.0470
-12 4 19 -2.3567 -0.0335
-12 4 20 0.8619 0.0610
-12 4 21 -1.4085 0.0103
-12 4 22 0.3702 -0.0516
-12 4 23 0.7475 0.0650
-12 4 24 -0.3968 0.0265
-12 4 25 -0.1679 -0.1186
-12 4 26 0.0350 0.0124
-12 4 27 0.3850 0.0932
-12 4 28 -0.0220 -0.0304
-12 4 29 -0.0610 -0.0908
-12 5 -11 -0.9652 0.2364
-12 5 -10 1.3189 0.1477
-12 5 -9 0.9003 -0.1658
-12 5 -8 -0.0274 -0.0663
-12 5 -7 0.3648 0.1759
-12 5 -6 0.2189 -0.0193
-12 5 -5 -3.0428 -0.1590
-12 5 -4 0.4696 0.0804
-12 5 -3 1.0859 0.0274
-12 5 -2 -2.1927 -0.1090
-12 5 -1 1.1411 0.0253
-12 5 0 -3.9079 0.1380
-12 5 1 -1.3542 -0.1014
-12 5 2 6.9564 -0.1295
-12 5 3 1.3187 0.1984
-12 5 4 0.4080 0.0667
-12 5 5 -3.9100 -0.1970
-12 5 6 -4.0453 -0.0189
-12 5 7 2.6889 0.1517
-12 5 8 0.9382 0.0270
-12 5 9 -0.0167 -0.0615
-12 5 10 3.0095 0.0126
-12 5 11 -3.6447 -0.0271
-12 5 12 0.9197 -0.0417
-12 5 13 0.8422 0.0858
-12 5 14 1.0326 0.0457
-12 5 15 1.2936 -0.1462
-12 5 16 -0.9845 -0.0236
-12 5 17 1.0456 0.1106
-12 5 18 0.8819 0.0354
-12 5 19 -1.0404 -0.1373
-12 5 20 1.9004 -0.0517
-12 5 21 -0.7303 0.1139
-12 5 22 0.3046 0.0409
-12 5 23 0.7764 -0.0878
-12 5 24 -0.6904 -0.0271
-12 5 25 0.2863 -0.0643
-12 5 26 0.4494 0.0280
-12 5 27 0.2821 0.0779
-12 5 28 -0.1267 -0.0090
-12 6 -11 0.4349 -0.0640
-12 6 -10 0.4361 -0.0449
-12 6 -9 -1.3055 -0.0412
-12 6 -8 -0.8799 0.0432
-12 6 -7 -0.5832 0.0544
-12 6 -6 0.4862 -0.0537
-12 6 -5 -0.1326 -0.0704
-12 6 -4 2.2809 0.0978
-12 6 -3 1.7112 0.0182
-12 6 -2 -2.6099 -0.0795
-12 6 -1 2.3253 0.0247
-12 6 0 0.7350 0.0605
-12 6 1 0.8187 -0.0028
-12 6 2 1.9834 -0.0248
-12 6 3 -6.3861 0.0247
-12 6 4 0.5197 -0.0213
-12 6 5 3.6451 -0.0340
-12 6 6 0.7485 0.0612
-12 6 7 1.1847 -0.0040
-12 6 8 -1.1747 -0.1202
-12 6 9 -4.2176 -0.0250
-12 6 10 2.4076 0.1628
-12 6 11 -1.9514 0.0250
-12 6 12 1.7628 -0.1637
-12 6 13 -0.1882 0.0155
-12 6 14 -2.2656 0.1563
-12 6 15 -0.8913 -0.0393
-12 6 16 -0.8953 -0.0748
-12 6 17 0.7200 0.0178
-12 6 18 0.3245 0.0126
-12 6 19 -2.4261 0.0129
-12 6 20 0.6746 0.0416
-12 6 21 -0.6087 0.0222
-12 6 22 -0.2153 -0.0045
-12 6 23 0.2991 -0.0297
-12 6 24 -0.5257 0.0599
-12 6 25 -0.1666 -0.0449
-12 6 26 -0.0673 -0.0254
-12 6 27 -0.0779 0.0006
-12 6 28 -0.0666 0.0071
-12 7 -11 -2.2185 0.0408
-12 7 -10 0.2765 0.0905
-12 7 -9 0.9728 -0.0113
-12 7 -8 1.3526 -0.0545
-12 7 -7 0.7320 -0.0403
-12 7 -6 0.4907 0.0299
-12 7 -5 -2.3568 0.0254
-12 7 -4 -2.3990 0.0489
-12 7 -3 1.3107 -0.0844
-12 7 -2 -1.5280 -0.0797
-12 7 -1 1.0263 0.1220
-12 7 0 -1.5462 0.1192
-12 7 1 -3.9247 -0.1551
-12 7 2 3.1002 -0.1957
-12 7 3 1.2069 0.2449
-12 7 4 1.3352 0.2309
-12 7 5 -2.1171 -0.2514
-12 7 6 -2.8349 -0.2084
-12 7 7 0.8776 0.2049
-12 7 8 2.9450 0.1073
-12 7 9 -0.9708 -0.1640
-12 7 10 3.2553 -0.0517
-12 7 11 -2.7400 0.0834
-12 7 12 -0.5514 -0.0265
-12 7 13 0.9521 0.0181
-12 7 14 0.2370 0.0785
-12 7 15 1.3781 -0.1014
-12 7 16 0.8196 -0.0795
-12 7 17 0.6489 0.1328
-12 7 18 2.0217 0.0954
-12 7 19 -1.6656 -0.2084
-12 7 20 0.9339 -0.0942
-12 7 21 0.4667 0.1962
-12 7 22 0.1145 0.0878
-12 7 23 0.8006 -0.1748
-12 7 24 -0.5649 -0.0119
-12 7 25 0.1501 0.1478
-12 7 26 0.8029 -0.0362
-12 7 27 0.4577 -0.0965
-12 7 28 0.1207 0.0377
-12 8 -11 1.1225 0.0377
-12 8 -10 2.0254 -0.0247
-12 8 -9 -1.1507 -0.0299
-12 8 -8 -2.2885 0.0282
-12 8 -7 -2.0787 -0.0312
-12 8 -6 0.1820 0.0671
-12 8 -5 0.9242 0.0897
-12 8 -4 1.2101 -0.1307
-12 8 -3 3.0547 -0.0743
-12 8 -2 -1.2461 0.0951
-12 8 -1 0.6790 0.0465
-12 8 0 0.2076 -0.0803
-12 8 1 -0.3739 0.0136
-12 8 2 4.1370 0.0553
-12 8 3 -2.2272 -0.0769
-12 8 4 -1.2065 0.0152
-12 8 5 1.7363 0.1329
-12 8 6 1.1704 -0.0459
-12 8 7 -0.0990 -0.1267
-12 8 8 -0.2783 0.0542
-12 8 9 -3.6062 0.1509
-12 8 10 1.2842 -0.0260
-12 8 11 -1.5432 -0.1038
-12 8 12 1.1785 0.0055
-12 8 13 1.7764 0.0933
-12 8 14 -0.9477 0.0526
-12 8 15 -1.5533 -0.0753
-12 8 16 -0.7959 -0.0655
-12 8 17 -0.9439 0.0197
-12 8 18 0.8491 0.0306
-12 8 19 -1.7357 0.0118
-12 8 20 -0.0208 -0.0630
-12 8 21 -0.2206 -0.0192
-12 8 22 -0.7678 0.0635
-12 8 23 0.3321 0.0190
-12 8 24 -0.6364 -0.0875
-12 8 25 -0.2377 -0.1001
-12 8 26 -0.1150 0.0279
-12 8 27 -0.2971 -0.0026
-12 8 28 -0.4751 -0.2236
-12 9 -11 -3.3139 -0.0022
-12 9 -10 -1.2406 0.0468
-12 9 -9 -0.2138 0.0708
-12 9 -8 2.1643 -0.0714
-12 9 -7 2.2464 -0.1281
-12 9 -6 1.5363 0.0102
-12 9 -5 -0.8688 0.0818
-12 9 -4 -4.2276 0.0335
-12 9 -3 -0.2427 -0.0115
-12 9 -2 -0.8259 -0.0854
-12 9 -1 1.2945 -0.0841
-12 9 0 1.2593 0.1431
-12 9 1 -4.0488 0.1302
-12 9 2 -0.4958 -0.1907
-12 9 3 1.3821 -0.1179
-12 9 4 1.1367 0.2100
-12 9 5 -1.0016 0.1181
-12 9 6 -2.2207 -0.2009
-12 9 7 -0.2013 -0.0717
-12 9 8 2.4179 0.1017
-12 9 9 -0.1251 -0.0129
-12 9 10 2.3261 -0.1075
-12 9 11 -1.3164 0.0440
-12 9 12 -1.9672 0.0487
-12 9 13 0.1720 -0.0801
-12 9 14 -0.1900 0.0663
-12 9 15 -0.3741 0.1001
-12 9 16 1.4535 -0.1139
-12 9 17 0.3591 -0.1044
-12 9 18 2.2543 0.1392
-12 9 19 -0.8163 0.0837
-12 9 20 0.0004 -0.1320
-12 9 21 1.0369 -0.0305
-12 9 22 0.0545 0.1485
-12 9 23 0.8538 0.0612
-12 9 24 -0.3915 -0.0317
-12 9 25 0.0868 0.1170
-12 9 26 0.4408 0.0476
-12 9 27 0.6839 -0.0051
-12 9 28 0.1466 -0.0353
-12 10 -11 1.6544 -0.0545
-12 10 -10 3.6584 0.0295
-12 10 -9 0.7017 0.0820
-12 10 -8 -2.4867 0.0008
-12 10 -7 -3.6156 -0.0605
-12 10 -6 -1.4569 -0.0400
-12 10 -5 1.3016 0.0910
-12 10 -4 0.6712 -0.0069
-12 10 -3 2.9125 -0.0537
-12 10 -2 0.1296 0.0300
-12 10 -1 -0.4441 0.0311
-12 10 0 0.0935 -0.0041
-12 10 1 -1.1861 -0.0157
-12 10 2 3.0797 0.0337
-12 10 3 1.1053 -0.0149
-12 10 4 -1.5408 -0.0026
-12 10 5 1.2297 0.0695
-12 10 6 0.8320 -0.0223
-12 10 7 0.5893 -0.0994
-12 10 8 -0.5374 0.0487
-12 10 9 -2.2033 0.1004
-12 10 10 -0.0417 -0.0760
-12 10 11 -0.6100 -0.0932
-12 10 12 0.6416 0.1044
-12 10 13 1.9683 0.0527
-12 10 14 1.5209 -0.0570
-12 10 15 -0.7839 -0.0147
-12 10 16 -0.0958 -0.0006
-12 10 17 -1.3508 -0.0100
-12 10 18 0.4639 -0.0016
-12 10 19 -0.6217 0.0313
-12 10 20 -0.3402 -0.0798
-12 10 21 -0.1018 -0.0632
-12 10 22 -1.2403 0.0351
-12 10 23 0.5170 -0.0077
-12 10 24 -0.4113 -0.1213
-12 10 25 -0.4010 -0.0412
-12 10 26 -0.2653 0.0287
-12 10 27 0.0997 -0.0710
-12 10 28 -0.5372 -0.4197
-12 11 -11 -3.5030 -0.0114
-12 11 -10 -2.8117 -0.0052
-12 11 -9 -1.7494 0.0276
-12 11 -8 0.9877 -0.0224
-12 11 -7 3.2551 -0.0188
-12 11 -6 2.4633 0.0193
-12 11 -5 0.4361 -0.0446
-12 11 -4 -3.2640 0.0127
-12 11 -3 -1.3154 0.0828
-12 11 -2 -0.8067 -0.0214
-12 11 -1 0.6339 -0.1424
-12 11 0 2.9195 0.0001
-12 11 1 -1.5152 0.1163
-12 11 2 -2.3513 0.0018
-12 11 3 0.6392 -0.1042
-12 11 4 0.2207 -0.0273
-12 11 5 0.1925 0.0885
-12 11 6 -2.6534 0.0612
-12 11 7 -0.4367 -0.0647
-12 11 8 0.5199 -0.0153
-12 11 9 0.3067 0.0789
-12 11 10 1.5952 0.0056
-12 11 11 -0.0350 -0.0513
-12 11 12 -1.9967 0.0061
-12 11 13 -1.3287 0.0119
-12 11 14 0.2693 0.0360
-12 11 15 -1.7422 0.0569
-12 11 16 -0.0559 -0.0431
-12 11 17 0.0218 -0.0992
-12 11 18 1.4401 0.0137
-12 11 19 0.1861 0.1168
-12 11 20 -0.2550 0.0209
-12 11 21 0.6271 -0.1258
-12 11 22 -0.1778 0.0392
-12 11 23 0.8734 0.1944
-12 11 24 -0.0424 -0.0004
-12 11 25 0.0655 -0.0582
-12 11 26 -0.0777 0.0488
-12 11 27 0.3870 0.2170
-12 12 -11 1.5781 0.0113
-12 12 -10 3.2473 0.0592
-12 12 -9 3.0761 0.0421
-12 12 -8 -0.7636 -0.0325
-12 12 -7 -3.2549 -0.0277
-12 12 -6 -2.9464 -0.0332
-12 12 -5 0.2470 0.0270
-12 12 -4 0.5487 0.0321
-12 12 -3 1.5979 -0.0498
-12 12 -2 0.5930 -0.0380
-12 12 -1 -0.8109 0.0671
-12 12 0 -0.1032 0.0501
-12 12 1 -1.3575 -0.0570
-12 12 2 0.9722 -0.0067
-12 12 3 1.7602 0.0266
-12 12 4 -1.0351 0.0244
-12 12 5 1.8403 0.0044
-12 12 6 0.1122 -0.0073
-12 12 7 1.9738 -0.0679
-12 12 8 -0.2743 0.0167
-12 12 9 -1.4360 0.0455
-12 12 10 -0.0913 -0.1015
-12 12 11 -0.1266 -0.0932
-12 12 12 0.3776 0.1067
-12 12 13 0.5744 0.0952
-12 12 14 2.6504 -0.1101
-12 12 15 0.7908 -0.0635
-12 12 16 0.9605 0.0813
-12 12 17 -0.5255 0.0082
-12 12 18 -0.2624 -0.0599
-12 12 19 0.2572 0.0328
-12 12 20 -0.0367 -0.0091
-12 12 21 0.2864 -0.0749
-12 12 22 -1.3778 -0.0548
-12 12 23 0.2624 0.0531
-12 12 24 0.0378 -0.0466
-12 12 25 -0.4467 0.0162
-12 12 26 -0.2255 0.1151
-12 12 27 -0.0195 -0.0818
-12 13 -11 -2.0681 0.0548
-12 13 -10 -3.3391 -0.0234
-12 13 -9 -2.1246 -0.0934
-12 13 -8 -1.0062 0.0245
-12 13 -7 2.2050 0.0515
-12 13 -6 2.9539 -0.0187
-12 13 -5 1.0494 -0.0547
-12 13 -4 -1.1839 -0.0081
-12 13 -3 -0.8283 0.0476
-12 13 -2 -0.7063 -0.0197
-12 13 -1 -0.4270 0.0146
-12 13 0 2.7092 0.0327
-12 13 1 1.4733 -0.0492
-12 13 2 -0.7096 -0.0177
-12 13 3 -0.3449 0.0522
-12 13 4 -0.8546 0.0290
-12 13 5 1.4221 -0.0522
-12 13 6 -2.6925 0.0145
-12 13 7 -0.4742 0.0406
-12 13 8 -1.0018 -0.0049
-12 13 9 -0.5803 0.0406
-12 13 10 1.3659 0.0463
-12 13 11 0.1812 -0.0084
-12 13 12 -0.5414 -0.0741
-12 13 13 -2.2404 0.0376
-12 13 14 0.2680 0.0802
-12 13 15 -1.3836 -0.0392
-12 13 16 -1.6702 -0.0540
-12 13 17 -0.2523 0.0309
-12 13 18 -0.0804 0.0085
-12 13 19 0.5618 0.0013
-12 13 20 -0.2402 0.0215
-12 13 21 0.1551 -0.0052
-12 13 22 -0.5300 -0.0096
-12 13 23 0.6694 0.0659
-12 13 24 0.3348 0.0235
-12 13 25 -0.1678 -0.1985
-12 13 26 0.0954 -0.0031
-12 14 -11 1.2921 0.0726
-12 14 -10 1.4456 0.0046
-12 14 -9 3.7073 0.0278
-12 14 -8 1.2799 -0.0278
-12 14 -7 -1.7521 -0.0422
-12 14 -6 -2.8007 -0.0550
-12 14 -5 -0.9421 0.1279
-12 14 -4 -0.0776 0.0669
-12 14 -3 0.1897 -0.1496
-12 14 -2 0.4185 -0.0838
-12 14 -1 -0.5382 0.1253
-12 14 0 -0.1734 0.0562
-12 14 1 -1.8368 -0.0942
-12 14 2 -0.5653 0.0000
-12 14 3 0.8729 0.0029
-12 14 4 -1.1407 -0.0572
-12 14 5 1.9555 0.0285
-12 14 6 -0.9479 0.0691
-12 14 7 2.2512 -0.0509
-12 14 8 0.7731 -0.0869
-12 14 9 -1.6296 0.0751
-12 14 10 0.6240 0.0670
-12 14 11 -0.3399 -0.0909
-12 14 12 0.3518 -0.0840
-12 14 13 -0.2051 0.1204
-12 14 14 1.7531 0.0649
-12 14 15 1.7648 -0.1360
-12 14 16 1.3708 -0.0374
-12 14 17 0.9578 0.0475
-12 14 18 -1.0627 -0.0205
-12 14 19 0.8736 0.0242
-12 14 20 0.2134 0.0018
-12 14 21 0.7654 -0.0646
-12 14 22 -0.9042 -0.0913
-12 14 23 -0.2083 0.0766
-12 14 24 0.3443 0.1094
-12 14 25 -0.4512 -0.0803
-12 14 26 0.1376 0.2229
-12 15 -11 -0.3504 0.0502
-12 15 -10 -2.6053 0.0251
-12 15 -9 -1.5098 0.0017
-12 15 -8 -2.0697 -0.0561
-12 15 -7 0.1195 0.0180
-12 15 -6 2.8593 -0.0304
-12 15 -5 1.5541 -0.0018
-12 15 -4 -0.1999 -0.0222
-12 15 -3 -0.0701 0.0063
-12 15 -2 -0.1305 0.0034
-12 15 -1 -0.9110 -0.0007
-12 15 0 1.7097 0.0452
-12 15 1 2.2913 0.0195
-12 15 2 1.0665 -0.0477
-12 15 3 0.3235 -0.0386
-12 15 4 -1.6095 0.0575
-12 15 5 1.9978 0.0480
-12 15 6 -1.5374 -0.0241
-12 15 7 -0.1443 -0.0175
-12 15 8 -1.2763 0.0165
-12 15 9 -1.5985 0.0001
-12 15 10 1.8964 -0.0032
-12 15 11 -0.2739 0.0349
-12 15 12 0.7430 -0.0402
-12 15 13 -1.3022 -0.0206
-12 15 14 -1.0707 0.0511
-12 15 15 -0.0914 0.0220
-12 15 16 -2.2310 -0.0216
-12 15 17 0.1305 0.0041
-12 15 18 -1.3164 -0.0010
-12 15 19 0.2841 0.0228
-12 15 20 -0.2632 0.0172
-12 15 21 -0.0180 -0.0492
-12 15 22 -0.5245 0.0405
-12 15 23 0.1596 -0.0772
-12 15 24 0.4862 0.0885
-12 15 25 -0.4947 -0.1829
-12 16 -11 0.8221 0.0614
-12 16 -10 0.0880 -0.1197
-12 16 -9 2.8682 0.0830
-12 16 -8 2.0935 0.0024
-12 16 -7 -0.7688 -0.0321
-12 16 -6 -1.9403 -0.0359
-12 16 -5 -1.1356 0.0355
-12 16 -4 -0.3486 0.0655
-12 16 -3 -0.3003 -0.0623
-12 16 -2 0.0256 -0.0417
-12 16 -1 -0.3121 0.0109
-12 16 0 0.1009 0.0420
-12 16 1 -1.2266 -0.0007
-12 16 2 -1.5429 0.0079
-12 16 3 0.9106 0.0171
-12 16 4 -1.4622 -0.0297
-12 16 5 1.5084 -0.0052
-12 16 6 -1.1153 0.0511
-12 16 7 1.0344 0.0192
-12 16 8 1.8495 -0.0503
-12 16 9 -1.8171 -0.0197
-12 16 10 0.4154 0.1001
-12 16 11 -0.7729 0.0545
-12 16 12 -0.1231 -0.1039
-12 16 13 0.5338 -0.0199
-12 16 14 -0.0046 0.1013
-12 16 15 2.1101 -0.0576
-12 16 16 0.7845 -0.1119
-12 16 17 1.9339 -0.0606
-12 16 18 -0.7691 0.0709
-12 16 19 0.7347 0.0212
-12 16 20 0.1543 -0.0185
-12 16 21 0.4638 -0.0308
-12 16 22 0.0038 0.0306
-12 16 23 -0.2410 0.0814
-12 16 24 0.3830 0.0293
-12 17 -11 0.5690 -0.0507
-12 17 -10 -1.4065 0.0174
-12 17 -9 -0.7184 0.1202
-12 17 -8 -1.7683 -0.1058
-12 17 -7 -0.8923 -0.0503
-12 17 -6 2.4489 0.0622
-12 17 -5 1.6858 -0.0132
-12 17 -4 -0.1945 -0.0634
-12 17 -3 -0.0257 -0.0002
-12 17 -2 0.0661 0.0574
-12 17 -1 -0.9159 -0.0253
-12 17 0 0.4114 0.0012
-12 17 1 2.0215 0.0441
-12 17 2 0.4569 -0.0446
-12 17 3 1.1259 -0.0761
-12 17 4 -1.8073 0.0149
-12 17 5 1.0354 -0.0140
-12 17 6 -0.6838 -0.0106
-12 17 7 -0.2521 -0.0143
-12 17 8 -0.7917 0.0315
-12 17 9 -2.0194 -0.0196
-12 17 10 1.7668 -0.0285
-12 17 11 -0.0977 0.0323
-12 17 12 0.5800 -0.0154
-12 17 13 0.6541 -0.0093
-12 17 14 -2.1334 0.0469
-12 17 15 0.5270 0.0421
-12 17 16 -1.7931 0.0090
-12 17 17 -0.1348 -0.0354
-12 17 18 -1.3036 0.0203
-12 17 19 -0.6941 0.0238
-12 17 20 0.0189 -0.0073
-12 17 21 0.0814 -0.0806
-12 17 22 -0.2458 -0.0081
-12 17 23 -0.3649 -0.0731
-12 17 24 0.3622 -0.0101
-12 18 -11 -0.0049 0.0352
-12 18 -10 -0.3463 -0.0813
-12 18 -9 1.6445 0.0181
-12 18 -8 2.0334 0.0095
-12 18 -7 -0.7097 -0.0521
-12 18 -6 -1.6178 0.0496
-12 18 -5 -1.4342 -0.0480
-12 18 -4 -0.1639 -0.0196
-12 18 -3 0.5711 0.0364
-12 18 -2 0.1991 0.0546
-12 18 -1 -0.1261 -0.0518
-12 18 0 -0.1853 -0.0186
-12 18 1 0.4740 0.0433
-12 18 2 -1.4387 -0.0140
-12 18 3 1.4526 -0.0028
-12 18 4 -0.9849 0.0605
-12 18 5 0.9468 0.0440
-12 18 6 0.2151 -0.0030
-12 18 7 0.2384 -0.0216
-12 18 8 2.3156 0.0328
-12 18 9 -0.9248 0.0347
-12 18 10 -0.2189 -0.0246
-12 18 11 -0.4892 0.0201
-12 18 12 -0.5877 0.0131
-12 18 13 1.3610 -0.0078
-12 18 14 -0.7501 0.0028
-12 18 15 1.4751 -0.0340
-12 18 16 0.5472 -0.0240
-12 18 17 1.6779 -0.1290
-12 18 18 1.0818 0.0698
-12 18 19 0.3054 0.0723
-12 18 20 0.0412 -0.1112
-12 18 21 -0.2205 0.0500
-12 18 22 0.5118 0.0621
-12 18 23 0.1199 0.2542
-12 19 -11 0.5186 -0.0553
-12 19 -10 -0.5872 0.0616
-12 19 -9 -0.6670 0.0948
-12 19 -8 -0.8865 -0.0563
-12 19 -7 -0.6205 0.0094
-12 19 -6 2.0907 0.0598
-12 19 -5 1.4918 -0.0079
-12 19 -4 -0.2146 -0.0316
-12 19 -3 -0.2228 -0.0035
-12 19 -2 0.0239 -0.0376
-12 19 -1 -0.7998 -0.0276
-12 19 0 -0.9652 0.0597
-12 19 1 1.4244 0.0836
-12 19 2 -0.2640 -0.0902
-12 19 3 0.9077 -0.0550
-12 19 4 -1.6576 0.0791
-12 19 5 -0.2374 0.0007
-12 19 6 -0.6563 -0.0658
-12 19 7 -1.1187 -0.0468
-12 19 8 -0.1767 0.0486
-12 19 9 -1.8092 0.0422
-12 19 10 0.4487 -0.0400
-12 19 11 0.0755 0.0169
-12 19 12 -0.2796 -0.0168
-12 19 13 1.2311 0.0022
-12 19 14 -1.4556 0.0541
-12 19 15 0.0703 0.0544
-12 19 16 -0.5568 -0.0780
-12 19 17 -1.0810 -0.0696
-12 19 18 -0.9318 0.0283
-12 19 19 -1.6573 0.0557
-12 19 20 -0.1454 -0.1836
-12 19 21 0.2956 0.0068
-12 19 22 -0.0661 0.0114
-12 20 -11 -0.9546 -0.0338
-12 20 -10 -0.0941 0.0044
-12 20 -9 0.6247 -0.0272
-12 20 -8 1.8576 -0.0283
-12 20 -7 -0.3983 -0.0513
-12 20 -6 -1.1379 -0.0484
-12 20 -5 -1.7414 -0.0179
-12 20 -4 -0.4568 0.0113
-12 20 -3 1.0202 -0.0098
-12 20 -2 1.1152 0.0045
-12 20 -1 0.4040 0.0621
-12 20 0 -0.9757 -0.0328
-12 20 1 0.8127 -0.0147
-12 20 2 -0.6090 -0.0299
-12 20 3 1.4903 -0.0204
-12 20 4 -0.2069 -0.0445
-12 20 5 0.1027 0.0296
-12 20 6 1.3847 0.0465
-12 20 7 0.0379 -0.0447
-12 20 8 1.9630 -0.0618
-12 20 9 -0.1701 0.1031
-12 20 10 -0.0820 -0.0012
-12 20 11 0.0724 -0.0498
-12 20 12 -0.6307 -0.0312
-12 20 13 1.3670 0.0720
-12 20 14 -0.1273 0.0063
-12 20 15 0.2999 -0.0126
-12 20 16 0.3031 0.0086
-12 20 17 0.8645 -0.0686
-12 20 18 2.1399 0.0635
-12 20 19 0.4111 0.1634
-12 20 20 0.1054 -0.1200
-12 20 21 -0.2738 0.0636
-12 21 -11 0.5142 -0.0132
-12 21 -10 -0.0044 0.0250
-12 21 -9 -0.9644 0.1529
-12 21 -8 -0.4103 -0.0654
-12 21 -7 -0.3794 0.0875
-12 21 -6 1.3522 -0.0509
-12 21 -5 1.1279 -0.0268
-12 21 -4 -0.0767 0.0544
-12 21 -3 -0.8941 0.0469
-12 21 -2 0.1229 -0.0660
-12 21 -1 -0.4217 -0.0461
-12 21 0 -1.1724 0.0316
-12 21 1 0.5437 0.1340
-12 21 2 0.0504 -0.0159
-12 21 3 0.8927 -0.0501
-12 21 4 -0.8479 0.0430
-12 21 5 -0.9974 0.1127
-12 21 6 -0.0188 0.0159
-12 21 7 -1.7850 -0.0898
-12 21 8 0.3158 -0.0078
-12 21 9 -0.7561 0.0964
-12 21 10 -0.4760 -0.0026
-12 21 11 0.2334 -0.0009
-12 21 12 -0.7758 -0.0178
-12 21 13 0.8051 0.0246
-12 21 14 -0.3938 -0.0061
-12 21 15 -0.2860 0.0746
-12 21 16 0.4931 -0.0761
-12 21 17 -0.8026 -0.0690
-12 21 18 -0.5981 -0.0491
-12 21 19 -1.3010 -0.0278
-12 21 20 -0.6328 -0.2289
-12 22 -11 -1.4540 -0.0170
-12 22 -10 0.0944 -0.1202
-12 22 -9 -0.2266 0.1034
-12 22 -8 1.1041 -0.0130
-12 22 -7 -0.1183 -0.0089
-12 22 -6 -0.0172 -0.0269
-12 22 -5 -1.1165 -0.0170
-12 22 -4 -0.4365 0.0934
-12 22 -3 0.4494 -0.0454
-12 22 -2 1.6342 -0.0794
-12 22 -1 1.1595 0.0860
-12 22 0 -0.7751 -0.0155
-12 22 1 -0.3216 -0.0866
-12 22 2 -0.4078 0.0015
-12 22 3 0.3928 0.0035
-12 22 4 0.4486 -0.1082
-12 22 5 -0.8492 -0.0729
-12 22 6 1.4341 0.0466
-12 22 7 -0.2502 0.0309
-12 22 8 0.5171 -0.0670
-12 22 9 0.0481 0.0391
-12 22 10 -0.0632 0.0089
-12 22 11 0.5258 -0.0132
-12 22 12 -1.1024 -0.0350
-12 22 13 0.8547 0.0759
-12 22 14 0.3451 -0.0209
-12 22 15 -0.0135 -0.0190
-12 22 16 -0.2853 0.0135
-12 22 17 0.0037 -0.0652
-12 22 18 1.1283 0.0834
-12 22 19 0.2342 0.1162
-12 23 -11 0.4555 0.0525
-12 23 -10 0.7002 -0.0941
-12 23 -9 -0.6978 0.2646
-12 23 -8 -0.0459 -0.0337
-12 23 -7 -0.3045 0.0000
-12 23 -6 0.7020 -0.0375
-12 23 -5 0.8347 -0.1645
-12 23 -4 0.3277 -0.0187
-12 23 -3 -1.5270 -0.0183
-12 23 -2 -0.2023 0.0328
-12 23 -1 -0.4317 -0.0398
-12 23 0 -0.4460 0.0465
-12 23 1 -0.3432 0.0526
-12 23 2 0.4398 0.0212
-12 23 3 0.9252 0.0381
-12 23 4 0.6343 0.0147
-12 23 5 -1.0124 0.0497
-12 23 6 0.5283 0.0277
-12 23 7 -1.1443 -0.0539
-12 23 8 -0.2408 0.0099
-12 23 9 0.9118 -0.0063
-12 23 10 -0.7495 0.0287
-12 23 11 0.7750 0.0064
-12 23 12 -0.6242 -0.0431
-12 23 13 0.6169 0.0148
-12 23 14 0.0706 -0.0162
-12 23 15 -0.2822 0.0776
-12 23 16 0.6924 -0.0103
-12 23 17 0.0215 0.0033
-12 24 -9 -0.6214 0.0872
-12 24 -8 0.1221 0.0402
-12 24 -7 -0.5212 -0.1527
-12 24 -6 0.5279 0.1483
-12 24 -5 -0.4040 -0.0472
-12 24 -4 -0.2667 0.1499
-12 24 -3 -0.0195 0.0184
-12 24 -2 1.0595 -0.0106
-12 24 -1 1.0366 0.0283
-12 24 0 0.4548 0.0641
-12 24 1 -0.5951 -0.0806
-12 24 2 -0.1173 -0.0148
-12 24 3 -1.0653 0.0236
-12 24 4 0.4314 -0.0512
-12 24 5 -0.4212 -0.0779
-12 24 6 0.5650 0.0216
-12 24 7 0.1567 0.0127
-12 24 8 -0.9743 0.0164
-12 24 9 0.3821 -0.0033
-12 24 10 -0.5464 0.0642
-12 24 11 0.7494 0.0070
-12 24 12 -0.9856 -0.0298
-12 24 13 0.0038 0.1199
-12 24 14 0.1989 -0.0340
-12 24 15 0.2422 -0.0773
-12 24 16 -0.1777 -0.0000
-12 25 -7 -0.0975 -0.0155
-12 25 -6 0.3662 0.1874
-12 25 -5 0.5998 -0.1793
-12 25 -4 0.7415 -0.1045
-12 25 -3 -0.7909 -0.1244
-12 25 -2 -0.2778 0.0400
-12 25 -1 -0.6015 -0.1395
-12 25 0 0.0149 0.0612
-12 25 1 -0.8954 0.0627
-12 25 2 0.3504 -0.1066
-12 25 3 0.4245 0.0420
-12 25 4 0.9020 0.0215
-12 25 5 -0.1004 -0.0126
-12 25 6 -0.1240 0.0004
-12 25 7 -0.3726 -0.0931
-12 25 8 -1.3156 0.1372
-12 25 9 1.3653 -0.0845
-12 25 10 -0.6709 -0.0049
-12 25 11 0.5825 0.0264
-12 25 12 0.0397 -0.0544
-12 25 13 0.1492 -0.0047
-12 26 -5 0.0885 -0.1779
-12 26 -4 -0.3446 0.0615
-12 26 -3 -0.0877 0.0811
-12 26 -2 0.2396 0.0192
-12 26 -1 0.1570 0.0118
-12 26 0 0.5981 0.1083
-12 26 1 -0.2055 0.0516
-12 26 2 0.6157 -0.0403
-12 26 3 -1.2266 0.0648
-12 26 4 -0.2869 0.0580
-12 26 5 0.7710 -0.0727
-12 26 6 0.0303 0.0438
-12 26 7 0.6153 -0.0411
-12 26 8 -0.5706 0.0367
-12 26 9 0.6931 -0.1043
-12 26 10 -0.5376 0.1029
-12 26 11 0.4641 0.1257
-12 27 -1 -0.3940 -0.1497
-12 27 0 0.1235 -0.0772
-12 27 1 -0.7459 0.1649
-12 27 2 0.2228 -0.0775
-12 27 3 0.0213 -0.0629
-12 27 4 0.2435 -0.0656
-12 27 5 0.5516 -0.0553
-12 27 6 -0.3590 0.0879
-12 27 7 -0.3788 -0.1609
-12 27 8 -1.4766 0.1464
-11 0 -9 -2.7281 0.0251
-11 0 -7 1.9349 0.4539
-11 0 -5 7.1487 -0.8506
-11 0 -3 -5.5225 1.2388
-11 0 -1 -3.9858 -1.5491
-11 0 1 6.9805 1.3664
-11 0 3 11.2402 -0.7922
-11 0 5 -15.0726 0.2204
-11 0 7 -2.0948 0.2651
-11 0 9 6.1953 -0.7264
-11 0 11 -2.6968 1.1138
-11 0 13 0.0212 -1.2313
-11 0 15 -1.9215 1.1264
-11 0 17 -0.5056 -0.9255
-11 0 19 4.3873 0.6799
-11 0 21 -1.0539 -0.2352
-11 0 23 -0.9025 -0.0918
-11 0 25 0.3112 0.3034
-11 0 27 0.0432 -0.4138
-11 0 29 0.0698 0.4347
-11 1 -10 0.2118 -0.1938
-11 1 -9 -0.4405 0.7988
-11 1 -8 3.0607 -0.1442
-11 1 -7 1.9332 -0.5793
-11 1 -6 -7.9765 0.0481
-11 1 -5 -0.7568 0.3380
-11 1 -4 -0.5088 0.1251
-11 1 -3 -1.9555 -0.0663
-11 1 -2 6.5023 -0.0907
-11 1 -1 0.3030 -0.1286
-11 1 0 0.4746 0.0212
-11 1 1 3.2632 0.3745
-11 1 2 -13.9427 -0.0477
-11 1 3 -5.2287 -0.4918
-11 1 4 3.9312 0.0393
-11 1 5 0.3004 0.4854
-11 1 6 10.8322 0.0274
-11 1 7 1.0421 -0.4742
-11 1 8 -4.0753 -0.0149
-11 1 9 -0.2742 0.4509
-11 1 10 -1.7282 -0.0148
-11 1 11 0.0318 -0.2670
-11 1 12 0.9056 -0.0225
-11 1 13 -0.8576 0.0290
-11 1 14 0.9974 0.0147
-11 1 15 0.1113 0.0394
-11 1 16 1.8281 -0.0605
-11 1 17 1.0273 -0.1662
-11 1 18 -2.4133 0.0067
-11 1 19 -0.1018 0.3067
-11 1 20 -2.0133 -0.0018
-11 1 21 -0.8532 -0.3236
-11 1 22 2.1855 -0.0218
-11 1 23 -0.0042 0.2792
-11 1 24 0.5113 -0.0536
-11 1 25 0.0670 -0.1988
-11 1 26 -0.6639 0.0097
-11 1 27 -0.0253 0.1415
-11 1 28 -0.1266 0.0036
-11 1 29 0.0185 -0.1279
-11 2 -10 -0.4148 -0.0098
-11 2 -9 -1.5870 -0.2353
-11 2 -8 -1.1239 -0.2139
-11 2 -7 2.3220 0.3768
-11 2 -6 -1.3506 0.4698
-11 2 -5 4.9401 -0.5744
-11 2 -4 3.1535 -0.6599
-11 2 -3 -5.2655 0.8241
-11 2 -2 1.8245 0.7393
-11 2 -1 -2.6277 -0.9336
-11 2 0 -4.6020 -0.7435
-11 2 1 5.7355 0.8552
-11 2 2 0.8659 0.5003
-11 2 3 9.3805 -0.5688
-11 2 4 7.9981 -0.2166
-11 2 5 -11.9481 0.2302
-11 2 6 -3.1272 -0.0129
-11 2 7 -2.2647 0.1133
-11 2 8 -1.7314 0.1989
-11 2 9 5.4624 -0.4301
-11 2 10 1.8116 -0.4557
-11 2 11 -2.0113 0.7148
-11 2 12 -0.1414 0.5560
-11 2 13 -0.2591 -0.8214
-11 2 14 2.0053 -0.4930
-11 2 15 -1.0120 0.8051
-11 2 16 -1.7399 0.4873
-11 2 17 -1.0363 -0.6070
-11 2 18 -0.9740 -0.3955
-11 2 19 3.3651 0.4285
-11 2 20 1.0719 0.1711
-11 2 21 -1.1301 -0.2310
-11 2 22 0.9347 -0.0373
-11 2 23 -0.6444 0.0338
-11 2 24 -0.5648 -0.0703
-11 2 25 -0.0199 0.2241
-11 2 26 0.1226 0.0665
-11 2 27 -0.1329 -0.2243
-11 2 28 0.0322 -0.1690
-11 3 -10 -0.4288 -0.3882
-11 3 -9 -1.1503 0.2438
-11 3 -8 0.2980 0.2789
-11 3 -7 3.3928 -0.1421
-11 3 -6 -5.3326 -0.2385
-11 3 -5 -2.3027 0.0662
-11 3 -4 1.8908 0.2223
-11 3 -3 -3.7978 0.0409
-11 3 -2 3.6430 -0.1782
-11 3 -1 2.0064 0.0471
-11 3 0 -0.3617 0.0178
-11 3 1 7.5055 -0.1065
-11 3 2 -7.5531 0.0041
-11 3 3 -11.3978 0.1284
-11 3 4 0.3446 -0.0193
-11 3 5 -1.0893 -0.1583
-11 3 6 9.0361 0.0402
-11 3 7 2.7091 0.1555
-11 3 8 -3.9050 -0.0217
-11 3 9 -0.8579 -0.1197
-11 3 10 -1.8210 -0.0347
-11 3 11 -0.4111 0.1147
-11 3 12 1.5305 0.0435
-11 3 13 -1.7956 -0.0676
-11 3 14 -0.0337 -0.0732
-11 3 15 -0.6894 0.0139
-11 3 16 1.1440 0.0288
-11 3 17 2.4252 0.0552
-11 3 18 -1.2272 -0.0180
-11 3 19 -0.0548 -0.0960
-11 3 20 -0.8143 0.0347
-11 3 21 -1.7398 0.1653
-11 3 22 1.9420 -0.0320
-11 3 23 0.2257 -0.0949
-11 3 24 0.2397 -0.0935
-11 3 25 0.1420 0.1183
-11 3 26 0.0945 0.0723
-11 3 27 0.0609 -0.0379
-11 3 28 -0.2023 -0.0596
-11 4 -10 -0.5994 0.2230
-11 4 -9 -0.1596 -0.2615
-11 4 -8 -0.9379 -0.2172
-11 4 -7 2.3283 0.1170
-11 4 -6 -0.3589 0.2152
-11 4 -5 1.8296 0.0634
-11 4 -4 4.1003 -0.3247
-11 4 -3 -4.2268 -0.1288
-11 4 -2 1.1192 0.3485
-11 4 -1 -0.1448 0.1648
-11 4 0 -7.0047 -0.3465
-11 4 1 2.3959 -0.0819
-11 4 2 0.1676 0.2744
-11 4 3 3.6835 0.0124
-11 4 4 11.8009 -0.1607
-11 4 5 -5.2642 0.0614
-11 4 6 -3.7634 0.0579
-11 4 7 -1.8008 -0.0815
-11 4 8 -1.7974 0.0685
-11 4 9 4.3565 0.0983
-11 4 10 2.6908 -0.1662
-11 4 11 -1.0710 -0.0647
-11 4 12 0.5933 0.2337
-11 4 13 -1.1033 0.0522
-11 4 14 2.8608 -0.2888
-11 4 15 0.8715 -0.0396
-11 4 16 -1.2787 0.2635
-11 4 17 -0.8035 0.0056
-11 4 18 -1.7926 -0.2052
-11 4 19 1.3328 0.0021
-11 4 20 1.5287 0.0717
-11 4 21 -0.9338 -0.0299
-11 4 22 0.8388 -0.0655
-11 4 23 -0.3789 0.0495
-11 4 24 -0.7648 -0.0252
-11 4 25 -0.6325 0.0025
-11 4 26 0.2704 0.0511
-11 4 27 -0.2913 0.0111
-11 4 28 -0.5460 -0.1456
-11 5 -10 0.6830 -0.1877
-11 5 -9 -0.7590 -0.1441
-11 5 -8 -1.6043 0.1742
-11 5 -7 1.5874 0.1187
-11 5 -6 -2.2361 -0.2261
-11 5 -5 -2.9617 -0.0370
-11 5 -4 2.7188 0.2124
-11 5 -3 -2.9987 0.0007
-11 5 -2 0.3360 -0.1044
-11 5 -1 3.7482 0.0834
-11 5 0 -0.4646 0.0005
-11 5 1 7.2559 -0.1260
-11 5 2 0.4540 0.1012
-11 5 3 -9.4398 0.0953
-11 5 4 -1.3222 -0.2225
-11 5 5 -2.9491 -0.1057
-11 5 6 5.2569 0.2619
-11 5 7 3.2414 0.0612
-11 5 8 -3.6028 -0.2362
-11 5 9 -2.1136 -0.0750
-11 5 10 -1.6466 0.1550
-11 5 11 -1.9575 0.0424
-11 5 12 2.0627 -0.0748
-11 5 13 -1.4250 0.0086
-11 5 14 -0.5437 -0.0394
-11 5 15 -1.3086 -0.0009
-11 5 16 -0.8629 0.1170
-11 5 17 2.1066 0.0436
-11 5 18 -0.6451 -0.1042
-11 5 19 -0.3863 -0.0365
-11 5 20 0.4871 0.1491
-11 5 21 -1.7463 0.0867
-11 5 22 1.0254 -0.1420
-11 5 23 0.4150 -0.0881
-11 5 24 0.1718 0.0908
-11 5 25 0.1511 0.0086
-11 5 26 0.6319 -0.0138
-11 5 27 0.1398 0.0494
-11 5 28 -0.2054 0.0097
-11 6 -10 -1.1250 0.1139
-11 6 -9 -0.5888 0.0347
-11 6 -8 -0.2380 -0.0062
-11 6 -7 1.4999 -0.0397
-11 6 -6 0.9827 -0.0360
-11 6 -5 0.3923 0.0577
-11 6 -4 3.6126 0.0953
-11 6 -3 -2.5255 -0.1263
-11 6 -2 -0.7822 -0.0630
-11 6 -1 1.5609 0.1356
-11 6 0 -5.5944 0.0407
-11 6 1 -0.1622 -0.1032
-11 6 2 -0.8886 -0.0301
-11 6 3 -2.5014 0.0628
-11 6 4 8.8440 0.0222
-11 6 5 -0.4520 -0.0356
-11 6 6 -2.8392 0.0052
-11 6 7 -1.4468 -0.0226
-11 6 8 -0.6383 0.0204
-11 6 9 3.3750 0.0758
-11 6 10 3.4693 0.0329
-11 6 11 -0.5033 -0.0967
-11 6 12 1.6395 -0.0135
-11 6 13 -1.3112 0.1452
-11 6 14 1.5178 -0.0330
-11 6 15 2.0720 -0.1617
-11 6 16 -0.0375 0.0226
-11 6 17 0.5297 0.0836
-11 6 18 -1.0862 -0.0229
-11 6 19 -0.2615 -0.0741
-11 6 20 1.6874 0.0010
-11 6 21 -0.0296 0.0398
-11 6 22 0.7549 0.0045
-11 6 23 -0.0609 -0.0526
-11 6 24 -0.5409 0.0330
-11 6 25 -0.6300 0.0388
-11 6 26 0.3568 0.0092
-11 6 27 -0.1165 -0.0224
-11 6 28 -0.7041 -0.0668
-11 7 -10 2.7506 -0.0589
-11 7 -9 0.6924 -0.1273
-11 7 -8 -1.0224 0.0482
-11 7 -7 -1.0641 0.0970
-11 7 -6 -0.7393 -0.0022
-11 7 -5 -2.5437 -0.1001
-11 7 -4 2.1408 0.0148
-11 7 -3 -0.7549 0.0097
-11 7 -2 -1.4282 0.0314
-11 7 -1 3.4175 0.0171
-11 7 0 -0.7966 -0.0606
-11 7 1 3.7608 -0.0790
-11 7 2 4.7456 0.1599
-11 7 3 -3.9758 0.1356
-11 7 4 -0.9095 -0.2370
-11 7 5 -2.5880 -0.2234
-11 7 6 2.5917 0.2995
-11 7 7 2.6142 0.1999
-11 7 8 -1.9562 -0.2872
-11 7 9 -2.8518 -0.1633
-11 7 10 -1.6588 0.2562
-11 7 11 -3.1666 0.1192
-11 7 12 1.6484 -0.2018
-11 7 13 -0.2732 -0.0559
-11 7 14 -0.9187 0.0750
-11 7 15 -0.2496 -0.0005
-11 7 16 -1.6940 0.0250
-11 7 17 0.3230 0.0511
-11 7 18 -0.5637 -0.0888
-11 7 19 -1.2301 -0.0862
-11 7 20 1.0459 0.1881
-11 7 21 -1.2951 0.0787
-11 7 22 -0.6443 -0.1828
-11 7 23 -0.0382 -0.1616
-11 7 24 0.0497 0.1840
-11 7 25 0.0809 0.0392
-11 7 26 0.4295 -0.1834
-11 7 27 0.0200 0.0719
-11 7 28 -0.4731 0.1705
-11 8 -10 -1.8341 -0.0314
-11 8 -9 -2.9826 0.0772
-11 8 -8 -0.1990 0.0556
-11 8 -7 1.4076 -0.0990
-11 8 -6 2.4513 0.0394
-11 8 -5 -0.1203 -0.0356
-11 8 -4 1.9436 -0.0829
-11 8 -3 -0.6903 0.1025
-11 8 -2 -2.2257 0.1228
-11 8 -1 1.7069 -0.0953
-11 8 0 -2.3457 -0.0721
-11 8 1 -0.5761 0.1006
-11 8 2 -0.2834 0.0437
-11 8 3 -4.4872 -0.0774
-11 8 4 3.2633 0.0396
-11 8 5 0.7067 -0.0137
-11 8 6 -1.1410 -0.1005
-11 8 7 -1.7670 0.0138
-11 8 8 -0.5209 0.1032
-11 8 9 2.2817 -0.0473
-11 8 10 3.2915 -0.1010
-11 8 11 0.4476 0.0613
-11 8 12 1.5571 0.1174
-11 8 13 -0.5639 -0.0253
-11 8 14 -0.3662 -0.0882
-11 8 15 1.4060 -0.0103
-11 8 16 0.7548 0.0612
-11 8 17 0.9762 0.0072
-11 8 18 0.3375 -0.0373
-11 8 19 -0.8603 -0.0360
-11 8 20 1.1638 0.0534
-11 8 21 0.7797 0.0756
-11 8 22 0.8397 0.0098
-11 8 23 0.4992 -0.0801
-11 8 24 -0.2163 0.0248
-11 8 25 -0.0148 0.1285
-11 8 26 0.3262 -0.0327
-11 8 27 0.1918 -0.1484
-11 8 28 -0.3753 -0.0557
-11 9 -10 4.5187 0.0070
-11 9 -9 2.2544 -0.0977
-11 9 -8 1.2389 -0.0415
-11 9 -7 -2.2354 0.1170
-11 9 -6 -1.6504 0.1189
-11 9 -5 -2.6341 -0.0745
-11 9 -4 0.9528 -0.1036
-11 9 -3 1.8271 0.0513
-11 9 -2 -1.1302 0.0437
-11 9 -1 1.8471 -0.0412
-11 9 0 -1.0673 0.0531
-11 9 1 -0.2458 -0.0644
-11 9 2 4.6429 -0.0766
-11 9 3 0.4688 0.1240
-11 9 4 -0.6252 0.1241
-11 9 5 -1.9054 -0.1836
-11 9 6 1.5019 -0.1192
-11 9 7 1.9597 0.1880
-11 9 8 -0.2897 0.0979
-11 9 9 -1.4875 -0.1330
-11 9 10 -2.0881 -0.0240
-11 9 11 -2.9246 0.1385
-11 9 12 0.8221 -0.0048
-11 9 13 0.8974 -0.1104
-11 9 14 -0.8780 0.0231
-11 9 15 0.3516 0.0259
-11 9 16 -0.2546 -0.0891
-11 9 17 -0.7345 0.0333
-11 9 18 -0.6062 0.0780
-11 9 19 -1.4221 -0.0955
-11 9 20 0.7873 -0.0674
-11 9 21 -0.2509 0.0847
-11 9 22 -1.3620 0.0813
-11 9 23 -0.5983 -0.1782
-11 9 24 -0.1963 -0.0490
-11 9 25 0.1842 0.1327
-11 9 26 0.0284 -0.0127
-11 9 27 0.2086 0.0033
-11 9 28 -0.7423 0.0909
-11 10 -10 -1.8514 0.0429
-11 10 -9 -5.3409 0.0000
-11 10 -8 -2.0137 -0.0395
-11 10 -7 1.2558 -0.0417
-11 10 -6 3.9391 0.0454
-11 10 -5 0.8667 0.0470
-11 10 -4 0.0319 -0.1071
-11 10 -3 0.4790 -0.0086
-11 10 -2 -1.7815 0.0956
-11 10 -1 0.8741 -0.0175
-11 10 0 -0.0536 -0.0531
-11 10 1 -0.2140 0.0251
-11 10 2 0.7848 0.0492
-11 10 3 -2.7747 -0.0333
-11 10 4 -0.5436 -0.0179
-11 10 5 -0.2312 0.0082
-11 10 6 0.0084 -0.0490
-11 10 7 -1.2904 -0.0118
-11 10 8 -1.9825 0.0547
-11 10 9 1.4986 -0.0515
-11 10 10 1.9388 -0.0636
-11 10 11 1.2057 0.0681
-11 10 12 0.8551 0.0844
-11 10 13 -0.0962 -0.0910
-11 10 14 -0.7681 -0.0451
-11 10 15 -0.4617 0.0857
-11 10 16 0.5473 0.0103
-11 10 17 0.6023 -0.0511
-11 10 18 0.8999 0.0021
-11 10 19 -0.6460 0.0126
-11 10 20 0.2000 0.0188
-11 10 21 0.5622 0.0198
-11 10 22 0.4605 0.0240
-11 10 23 0.7355 -0.0337
-11 10 24 -0.2846 0.0133
-11 10 25 0.2868 0.0620
-11 10 26 -0.0082 -0.1323
-11 10 27 0.3019 -0.1919
-11 10 28 -0.3158 -0.0785
-11 11 -10 4.6850 0.0665
-11 11 -9 3.3683 -0.0007
-11 11 -8 3.2457 -0.0681
-11 11 -7 -0.8117 0.0312
-11 11 -6 -2.6362 0.0168
-11 11 -5 -3.1008 -0.0420
-11 11 -4 -0.5541 0.0239
-11 11 -3 2.2492 0.0347
-11 11 -2 -0.1835 -0.0524
-11 11 -1 0.5420 -0.0366
-11 11 0 -0.6172 0.1187
-11 11 1 -2.3663 0.0257
-11 11 2 1.3951 -0.1056
-11 11 3 2.1417 0.0094
-11 11 4 0.4964 0.1185
-11 11 5 -1.3392 0.0357
-11 11 6 0.4346 -0.1031
-11 11 7 2.4285 -0.0563
-11 11 8 0.1906 0.1093
-11 11 9 0.9571 0.0280
-11 11 10 -1.7471 -0.0931
-11 11 11 -1.9786 -0.0024
-11 11 12 0.2238 0.0991
-11 11 13 1.1928 0.0178
-11 11 14 0.3651 -0.0623
-11 11 15 -0.2863 -0.0160
-11 11 16 1.1600 -0.0183
-11 11 17 -0.0024 -0.0014
-11 11 18 -0.4755 0.0400
-11 11 19 -0.8540 -0.0020
-11 11 20 0.1814 -0.0731
-11 11 21 0.4739 -0.0451
-11 11 22 -0.5506 0.1524
-11 11 23 -0.4058 0.0106
-11 11 24 -0.4268 -0.0881
-11 11 25 0.4737 0.1071
-11 11 26 0.0309 0.2043
-11 11 27 0.4409 0.0673
-11 12 -10 -1.1625 -0.0177
-11 12 -9 -4.7823 -0.0694
-11 12 -8 -3.8934 -0.0077
-11 12 -7 -0.5707 0.0193
-11 12 -6 3.4497 0.0152
-11 12 -5 2.3722 0.0390
-11 12 -4 -0.3863 0.0017
-11 12 -3 0.5719 -0.0286
-11 12 -2 -0.2570 0.0213
-11 12 -1 0.5356 0.0240
-11 12 0 0.6555 -0.0523
-11 12 1 0.6196 -0.0014
-11 12 2 1.4904 0.0479
-11 12 3 -0.5422 -0.0058
-11 12 4 -0.9654 -0.0725
-11 12 5 -1.1231 0.0017
-11 12 6 -0.6576 0.0337
-11 12 7 0.1801 -0.0185
-11 12 8 -3.9499 0.0192
-11 12 9 0.6990 -0.0202
-11 12 10 0.7151 -0.0418
-11 12 11 0.4751 0.0662
-11 12 12 0.3818 0.0602
-11 12 13 -0.3267 -0.1001
-11 12 14 0.0551 -0.0950
-11 12 15 -1.7503 0.0743
-11 12 16 -0.3749 0.0711
-11 12 17 -0.2245 -0.0932
-11 12 18 0.5872 -0.0286
-11 12 19 -0.1186 0.0653
-11 12 20 -0.5453 0.0290
-11 12 21 -0.1262 -0.0752
-11 12 22 -0.2337 0.0090
-11 12 23 0.6774 0.0594
-11 12 24 -0.5023 -0.0697
-11 12 25 0.0098 -0.1026
-11 12 26 -0.2058 -0.1665
-11 12 27 0.0402 -0.1966
-11 13 -10 2.8338 -0.0035
-11 13 -9 3.4266 0.0235
-11 13 -8 3.5720 0.0933
-11 13 -7 1.3223 -0.0525
-11 13 -6 -1.7969 -0.0914
-11 13 -5 -2.8232 -0.0219
-11 13 -4 -1.3222 0.0850
-11 13 -3 0.9501 -0.0037
-11 13 -2 -0.1323 -0.0605
-11 13 -1 0.0810 0.0250
-11 13 0 0.1256 0.0163
-11 13 1 -2.1662 -0.0171
-11 13 2 -1.7862 -0.0028
-11 13 3 0.1723 0.0524
-11 13 4 1.2891 -0.0347
-11 13 5 -0.2700 -0.0399
-11 13 6 -1.4753 0.0573
-11 13 7 2.9954 0.0170
-11 13 8 -0.2593 -0.0403
-11 13 9 2.8423 -0.0260
-11 13 10 -0.1519 -0.0164
-11 13 11 -1.3801 0.0169
-11 13 12 0.4842 0.0179
-11 13 13 0.3761 0.0489
-11 13 14 2.0736 0.0035
-11 13 15 -0.6130 -0.0517
-11 13 16 1.2002 0.0484
-11 13 17 0.9949 0.0343
-11 13 18 -0.2242 -0.0667
-11 13 19 0.3827 -0.0028
-11 13 20 -0.1845 0.0217
-11 13 21 0.4595 -0.0331
-11 13 22 0.2312 -0.0366
-11 13 23 0.2765 0.0871
-11 13 24 -0.3464 0.1159
-11 13 25 0.4018 0.0394
-11 13 26 0.3949 0.3023
-11 14 -10 -0.4916 -0.0662
-11 14 -9 -2.3090 -0.0789
-11 14 -8 -3.9989 0.0145
-11 14 -7 -2.4181 -0.0088
-11 14 -6 1.3679 0.0222
-11 14 -5 2.4844 0.0736
-11 14 -4 0.1266 -0.0552
-11 14 -3 0.4590 -0.0829
-11 14 -2 0.4997 0.1185
-11 14 -1 0.6111 0.1010
-11 14 0 0.5896 -0.1517
-11 14 1 0.9213 -0.0516
-11 14 2 1.8262 0.1247
-11 14 3 0.4379 0.0400
-11 14 4 0.1731 -0.0541
-11 14 5 0.3480 0.0219
-11 14 6 -1.9017 0.0438
-11 14 7 2.1150 -0.0214
-11 14 8 -4.2542 0.0077
-11 14 9 -0.5036 0.0730
-11 14 10 0.9241 -0.0741
-11 14 11 -0.8925 -0.0613
-11 14 12 0.5005 0.0790
-11 14 13 -1.1237 0.0506
-11 14 14 0.4715 -0.1290
-11 14 15 -1.5597 -0.1069
-11 14 16 -1.0611 0.1240
-11 14 17 -0.6673 0.0511
-11 14 18 -0.4245 -0.0974
-11 14 19 0.4755 0.0013
-11 14 20 -1.0408 0.0571
-11 14 21 -0.3709 -0.0375
-11 14 22 -0.5857 -0.0011
-11 14 23 0.3592 0.0770
-11 14 24 -0.4409 -0.0329
-11 14 25 -0.4439 -0.2472
-11 14 26 -0.0776 -0.0778
-11 15 -10 0.5605 -0.0344
-11 15 -9 2.7005 -0.0656
-11 15 -8 2.5117 0.0671
-11 15 -7 2.6796 0.0401
-11 15 -6 -0.0262 -0.0274
-11 15 -5 -2.0567 -0.0289
-11 15 -4 -1.3917 0.0093
-11 15 -3 0.3140 -0.0193
-11 15 -2 -0.3884 0.0076
-11 15 -1 -0.0806 0.0416
-11 15 0 0.5786 -0.0080
-11 15 1 -1.0642 -0.0137
-11 15 2 -2.1011 -0.0340
-11 15 3 -1.4246 0.0216
-11 15 4 0.0943 0.0167
-11 15 5 0.9995 -0.0661
-11 15 6 -3.1732 -0.0447
-11 15 7 1.9597 0.0454
-11 15 8 -0.9325 0.0015
-11 15 9 2.7749 -0.0435
-11 15 10 1.5005 -0.0066
-11 15 11 -1.9274 0.0399
-11 15 12 1.0273 -0.0029
-11 15 13 -0.5727 -0.0184
-11 15 14 2.4017 0.0254
-11 15 15 0.6020 -0.0269
-11 15 16 0.1678 -0.0075
-11 15 17 1.3681 0.0227
-11 15 18 -0.5623 -0.0446
-11 15 19 1.5553 0.0388
-11 15 20 -0.0282 -0.0180
-11 15 21 -0.0167 -0.0342
-11 15 22 0.2360 -0.0218
-11 15 23 0.5613 0.0329
-11 15 24 0.0736 0.2080
-11 15 25 0.1058 -0.1184
-11 16 -10 0.3151 -0.0355
-11 16 -9 -0.0058 0.0604
-11 16 -8 -3.5800 -0.0705
-11 16 -7 -2.7237 -0.0473
-11 16 -6 0.1437 0.0191
-11 16 -5 1.4849 0.0494
-11 16 -4 0.1165 -0.0061
-11 16 -3 0.2334 -0.0766
-11 16 -2 0.1978 0.0491
-11 16 -1 0.4555 0.0981
-11 16 0 0.5758 -0.0450
-11 16 1 0.4565 -0.0935
-11 16 2 1.0343 0.0171
-11 16 3 0.4759 0.0313
-11 16 4 -0.4171 0.0332
-11 16 5 2.4217 0.0076
-11 16 6 -2.0639 0.0174
-11 16 7 2.4698 0.0223
-11 16 8 -2.2283 -0.0182
-11 16 9 -1.8093 0.0431
-11 16 10 1.6733 0.0191
-11 16 11 -0.9255 -0.0762
-11 16 12 1.0690 -0.0346
-11 16 13 -1.2560 0.0709
-11 16 14 -0.5467 0.0135
-11 16 15 -0.2810 -0.0745
-11 16 16 -1.5597 0.0282
-11 16 17 -0.1901 0.0865
-11 16 18 -1.3678 0.0059
-11 16 19 0.4464 -0.0554
-11 16 20 -0.9090 0.0278
-11 16 21 -0.1512 -0.0383
-11 16 22 -0.0914 0.0355
-11 16 23 0.0285 -0.0413
-11 16 24 -0.2549 -0.0009
-11 16 25 -0.5787 -0.1243
-11 17 -10 -1.1007 0.0272
-11 17 -9 1.6919 -0.0670
-11 17 -8 0.8719 -0.0763
-11 17 -7 2.6610 0.0908
-11 17 -6 1.2404 0.0932
-11 17 -5 -1.4437 -0.0955
-11 17 -4 -1.3418 -0.0301
-11 17 -3 0.5625 0.0437
-11 17 -2 0.0594 0.0078
-11 17 -1 0.0346 -0.0355
-11 17 0 0.7886 0.0071
-11 17 1 -0.1739 0.0415
-11 17 2 -1.1729 0.0010
-11 17 3 -0.3922 -0.0044
-11 17 4 -0.9262 0.0277
-11 17 5 1.6581 -0.0066
-11 17 6 -2.7488 0.0028
-11 17 7 0.5542 0.0216
-11 17 8 -0.6420 -0.0159
-11 17 9 1.3923 -0.0504
-11 17 10 2.2618 0.0506
-11 17 11 -1.8961 0.0229
-11 17 12 0.7249 -0.0210
-11 17 13 -0.5138 -0.0347
-11 17 14 0.9656 -0.0036
-11 17 15 2.2673 -0.0655
-11 17 16 -0.5496 -0.0446
-11 17 17 1.3427 -0.0141
-11 17 18 -0.4084 0.0022
-11 17 19 1.5987 0.0567
-11 17 20 0.5531 -0.0243
-11 17 21 -0.5640 -0.0285
-11 17 22 -0.1486 0.0525
-11 17 23 0.3399 0.0961
-11 17 24 0.1937 0.1349
-11 18 -10 1.2986 -0.0518
-11 18 -9 1.5823 0.1093
-11 18 -8 -2.7306 -0.0310
-11 18 -7 -2.3393 -0.0223
-11 18 -6 0.3056 0.0593
-11 18 -5 1.0708 -0.0684
-11 18 -4 0.2849 0.0026
-11 18 -3 -0.1870 0.0602
-11 18 -2 -0.5189 -0.0071
-11 18 -1 -0.5174 -0.0306
-11 18 0 0.4318 0.0442
-11 18 1 0.1346 -0.0158
-11 18 2 -0.2892 -0.0445
-11 18 3 0.3036 -0.0382
-11 18 4 -1.9753 0.0321
-11 18 5 2.4401 -0.0215
-11 18 6 -1.2665 -0.0387
-11 18 7 0.8901 0.0184
-11 18 8 -0.3625 0.0214
-11 18 9 -2.4429 -0.0332
-11 18 10 1.1898 0.0039
-11 18 11 -0.3731 0.0227
-11 18 12 0.9797 -0.0122
-11 18 13 -0.5303 -0.0171
-11 18 14 -1.8076 0.0263
-11 18 15 0.4240 0.0382
-11 18 16 -1.5281 0.0131
-11 18 17 -0.1905 -0.0215
-11 18 18 -1.7387 0.0422
-11 18 19 -0.5575 -0.0453
-11 18 20 -0.4797 -0.0334
-11 18 21 -0.0775 -0.0172
-11 18 22 0.3928 0.0192
-11 18 23 0.0763 -0.0555
-11 19 -10 -1.6697 0.0455
-11 19 -9 0.8227 -0.0936
-11 19 -8 0.0667 -0.0896
-11 19 -7 1.3655 0.0189
-11 19 -6 1.2954 0.0656
-11 19 -5 -1.0624 -0.0915
-11 19 -4 -1.2497 -0.0439
-11 19 -3 0.3302 0.0814
-11 19 -2 0.7728 0.0033
-11 19 -1 0.0483 -0.0325
-11 19 0 1.1233 0.0103
-11 19 1 0.7590 -0.0095
-11 19 2 -0.5222 -0.0208
-11 19 3 0.8300 0.0948
-11 19 4 -0.8152 0.0434
-11 19 5 1.6176 -0.0462
-11 19 6 -1.2250 0.0024
-11 19 7 0.1719 0.0871
-11 19 8 0.4946 0.0544
-11 19 9 -0.1412 -0.0820
-11 19 10 2.1925 -0.0038
-11 19 11 -0.5333 0.0414
-11 19 12 0.4312 -0.0025
-11 19 13 0.3176 -0.0525
-11 19 14 -0.2483 0.0063
-11 19 15 2.3323 -0.0828
-11 19 16 -0.1080 -0.0704
-11 19 17 1.0262 0.0580
-11 19 18 0.6167 0.0652
-11 19 19 1.2266 0.0777
-11 19 20 1.0895 -0.0271
-11 19 21 -0.2923 0.1602
-11 19 22 -0.2969 -0.0005
-11 20 -10 1.6482 -0.0572
-11 20 -9 1.8095 0.0534
-11 20 -8 -1.0290 0.0318
-11 20 -7 -1.9756 0.0311
-11 20 -6 0.0589 0.0769
-11 20 -5 0.8244 -0.0083
-11 20 -4 1.2522 -0.0516
-11 20 -3 -0.3281 0.0239
-11 20 -2 -0.3925 0.0453
-11 20 -1 -1.6970 -0.0034
-11 20 0 -0.2874 -0.0383
-11 20 1 0.3976 0.0207
-11 20 2 -0.9921 0.0023
-11 20 3 0.3080 -0.0246
-11 20 4 -2.6209 -0.0285
-11 20 5 1.0327 0.0176
-11 20 6 -0.1832 -0.0231
-11 20 7 -0.6346 -0.0596
-11 20 8 0.4659 0.0405
-11 20 9 -2.1358 0.0359
-11 20 10 0.6451 -0.0705
-11 20 11 -0.4905 -0.0073
-11 20 12 0.3698 0.0593
-11 20 13 0.1802 0.0362
-11 20 14 -1.9692 -0.0203
-11 20 15 -0.0581 -0.0008
-11 20 16 -0.7246 -0.0526
-11 20 17 -0.3388 0.0091
-11 20 18 -1.8620 -0.0276
-11 20 19 -1.2310 -0.1603
-11 20 20 -0.3832 -0.1654
-11 20 21 -0.2471 0.0085
-11 21 -10 -1.5451 0.0192
-11 21 -9 0.1018 -0.0386
-11 21 -8 0.4158 -0.1112
-11 21 -7 0.2392 -0.0374
-11 21 -6 0.8984 -0.0064
-11 21 -5 -0.6708 0.0317
-11 21 -4 -0.7636 -0.0325
-11 21 -3 -0.2303 0.0151
-11 21 -2 1.3165 -0.0170
-11 21 -1 -0.1499 0.0127
-11 21 0 0.6880 -0.0119
-11 21 1 1.3306 -0.0148
-11 21 2 -0.0641 -0.0871
-11 21 3 1.0873 0.0592
-11 21 4 -0.7345 0.0748
-11 21 5 0.8306 0.0099
-11 21 6 0.2306 -0.0779
-11 21 7 -0.2427 -0.0047
-11 21 8 1.4025 0.1187
-11 21 9 -1.1355 0.0416
-11 21 10 1.3716 -0.0936
-11 21 11 0.2703 -0.0282
-11 21 12 0.0580 0.0510
-11 21 13 0.9947 -0.0266
-11 21 14 -0.6197 -0.0023
-11 21 15 1.1464 -0.0251
-11 21 16 0.3478 -0.1134
-11 21 17 0.5880 0.0833
-11 21 18 0.6861 0.1088
-11 21 19 0.8143 0.1349
-11 21 20 0.8749 0.0769
-11 22 -10 1.1999 -0.0542
-11 22 -9 0.9859 0.1833
-11 22 -8 0.6141 -0.0533
-11 22 -7 -1.0574 -0.0016
-11 22 -6 -0.3081 0.0375
-11 22 -5 -0.2213 0.0118
-11 22 -4 1.6355 -0.0304
-11 22 -3 -0.3548 -0.0812
-11 22 -2 0.0308 0.0338
-11 22 -1 -1.6130 0.0919
-11 22 0 -1.2279 -0.0332
-11 22 1 0.5557 0.0510
-11 22 2 -0.7335 0.0406
-11 22 3 0.6105 -0.0149
-11 22 4 -1.5726 -0.0238
-11 22 5 -0.5382 0.0439
-11 22 6 0.7332 0.0319
-11 22 7 -1.0787 -0.0706
-11 22 8 0.6399 -0.0005
-11 22 9 -0.9456 0.0735
-11 22 10 0.5738 -0.0591
-11 22 11 -0.2825 -0.0412
-11 22 12 -0.0368 0.0526
-11 22 13 1.0453 0.0358
-11 22 14 -1.1877 -0.0510
-11 22 15 -0.4821 0.0280
-11 22 16 -0.1976 -0.1072
-11 22 17 0.2458 0.0565
-11 22 18 -1.2759 0.0265
-11 22 19 -0.7386 -0.2783
-11 23 -10 -0.8081 -0.1143
-11 23 -9 -0.6959 0.0570
-11 23 -8 0.6513 -0.1804
-11 23 -7 -0.2651 -0.1307
-11 23 -6 0.5623 0.0104
-11 23 -5 -0.4574 0.0514
-11 23 -4 -0.5404 0.0547
-11 23 -3 -0.4723 0.0477
-11 23 -2 1.2922 0.0117
-11 23 -1 0.3084 -0.0273
-11 23 0 -0.0415 -0.0525
-11 23 1 0.9336 -0.0599
-11 23 2 0.4003 -0.0494
-11 23 3 0.6295 -0.0192
-11 23 4 -0.6624 -0.0094
-11 23 5 -0.4094 0.0200
-11 23 6 0.8155 -0.0312
-11 23 7 -0.6038 -0.0082
-11 23 8 1.0743 0.0425
-11 23 9 -0.5277 0.0563
-11 23 10 0.0794 -0.0147
-11 23 11 0.3462 -0.0701
-11 23 12 -0.8853 0.0549
-11 23 13 0.8454 0.0269
-11 23 14 -0.7394 0.0011
-11 23 15 0.1346 0.0312
-11 23 16 0.2253 -0.1214
-11 23 17 0.1564 0.0034
-11 23 18 0.0593 0.0515
-11 24 -10 0.4809 0.0124
-11 24 -9 -0.1373 0.3833
-11 24 -8 0.9748 0.0041
-11 24 -7 0.0008 -0.0206
-11 24 -6 0.3086 0.1746
-11 24 -5 -0.7082 -0.0598
-11 24 -4 1.0537 0.0208
-11 24 -3 0.1052 -0.1166
-11 24 -2 -0.0549 0.0020
-11 24 -1 -0.4464 0.0578
-11 24 0 -1.2244 0.0167
-11 24 1 -0.0093 0.0572
-11 24 2 -0.4106 0.0691
-11 24 3 0.4588 0.0205
-11 24 4 0.2928 -0.0130
-11 24 5 -0.8712 0.0032
-11 24 6 0.3225 0.0406
-11 24 7 -0.4651 -0.0131
-11 24 8 0.0923 0.0094
-11 24 9 0.2614 0.0225
-11 24 10 0.1635 -0.0097
-11 24 11 0.5047 -0.0928
-11 24 12 -0.1690 0.0350
-11 24 13 1.1932 0.0526
-11 24 14 -0.0074 -0.1684
-11 24 15 -0.2232 0.0395
-11 24 16 -0.2079 -0.0383
-11 25 -8 0.4235 -0.1917
-11 25 -7 -0.0157 -0.2852
-11 25 -6 0.2243 -0.0358
-11 25 -5 -0.2621 -0.1880
-11 25 -4 -0.7687 -0.0103
-11 25 -3 -0.6008 0.0871
-11 25 -2 0.0396 0.0646
-11 25 -1 0.5798 -0.0634
-11 25 0 -0.2146 0.0107
-11 25 1 0.2072 -0.0787
-11 25 2 0.7598 -0.0937
-11 25 3 0.0321 0.0313
-11 25 4 -0.3829 0.0191
-11 25 5 -0.5774 0.0009
-11 25 6 0.0766 -0.0618
-11 25 7 -0.3484 0.0600
-11 25 8 0.4631 0.0846
-11 25 9 0.7380 -0.0812
-11 25 10 -0.5312 0.0238
-11 25 11 0.4681 -0.0059
-11 25 12 -1.0074 0.0276
-11 25 13 -0.0172 0.0487
-11 25 14 -0.3964 -0.0309
-11 26 -6 0.6085 0.3102
-11 26 -5 -0.2949 0.0383
-11 26 -4 0.0729 0.1737
-11 26 -3 0.7643 -0.0259
-11 26 -2 -0.0958 0.0245
-11 26 -1 0.4256 0.0697
-11 26 0 -0.3066 -0.0051
-11 26 1 -0.1073 0.0628
-11 26 2 -0.1270 0.0140
-11 26 3 -0.3249 0.0386
-11 26 4 1.0613 -0.0813
-11 26 5 0.1311 -0.1103
-11 26 6 -0.6358 0.0066
-11 26 7 -0.1377 0.0172
-11 26 8 -0.1699 0.0425
-11 26 9 0.1990 -0.0233
-11 26 10 -0.4433 0.0704
-11 26 11 0.8709 -0.0917
-11 26 12 -0.0487 -0.0882
-11 27 -3 -0.1982 -0.0007
-11 27 -2 -0.9711 -0.0070
-11 27 -1 0.1176 -0.1023
-11 27 0 -0.0492 0.0107
-11 27 1 -0.3308 0.0443
-11 27 2 0.6918 -0.1815
-11 27 3 -0.3188 -0.0132
-11 27 4 -0.1011 0.1540
-11 27 5 -0.1742 0.1646
-11 27 6 -0.5825 -0.0629
-11 27 7 -0.3485 -0.0036
-11 27 8 0.3348 0.1662
-11 27 9 1.1268 -0.0715
-10 0 -8 6.1320 -0.4174
-10 0 -6 -2.9605 -0.0077
-10 0 -4 -13.4036 0.5105
-10 0 -2 9.4917 -1.1205
-10 0 0 8.2883 1.6471
-10 0 2 -8.9953 -1.6456
-10 0 4 -15.7688 1.3389
-10 0 6 16.9519 -0.8237
-10 0 8 3.2501 0.2743
-10 0 10 -4.1470 0.2167
-10 0 12 -0.4567 -0.7276
-10 0 14 -1.1490 0.9774
-10 0 16 3.4565 -1.0595
-10 0 18 0.9162 1.0475
-10 0 20 -2.5826 -0.9353
-10 0 22 1.1987 0.5356
-10 0 24 -0.1106 -0.2008
-10 0 26 -1.0959 -0.0244
-10 0 28 -0.3550 0.1977
-10 1 -9 -3.5029 0.5159
-10 1 -8 -0.3452 -0.8082
-10 1 -7 -5.6327 0.1261
-10 1 -6 -3.1365 0.8582
-10 1 -5 13.0290 -0.0558
-10 1 -4 1.8529 -0.5701
-10 1 -3 1.7939 -0.1086
-10 1 -2 3.3284 0.3333
-10 1 -1 -10.3497 0.0716
-10 1 0 -1.6529 -0.0987
-10 1 1 -2.7456 -0.0199
-10 1 2 -3.0459 -0.0773
-10 1 3 18.6840 0.0280
-10 1 4 5.2552 0.3448
-10 1 5 -3.6279 -0.0303
-10 1 6 1.4952 -0.4389
-10 1 7 -11.5934 -0.0103
-10 1 8 -0.7100 0.4802
-10 1 9 1.7749 0.0225
-10 1 10 -0.0264 -0.5286
-10 1 11 1.7750 0.0036
-10 1 12 -0.1989 0.4750
-10 1 13 1.6887 0.0257
-10 1 14 1.1404 -0.1882
-10 1 15 -1.1696 -0.0396
-10 1 16 0.1019 0.1195
-10 1 17 -3.0715 0.0746
-10 1 18 -0.9440 -0.0355
-10 1 19 2.1682 -0.0332
-10 1 20 -0.1030 -0.1926
-10 1 21 0.3821 0.0081
-10 1 22 0.2894 0.2847
-10 1 23 -0.8951 -0.0027
-10 1 24 -0.3106 -0.2784
-10 1 25 0.1417 -0.0133
-10 1 26 0.0356 0.1627
-10 1 27 0.4716 0.0281
-10 1 28 0.3762 -0.2110
-10 2 -9 0.9572 0.1011
-10 2 -8 4.6515 -0.0301
-10 2 -7 3.1343 -0.0386
-10 2 -6 -3.2202 -0.0825
-10 2 -5 2.1622 -0.3110
-10 2 -4 -9.6247 0.3723
-10 2 -3 -6.6034 0.5341
-10 2 -2 7.3557 -0.8039
-10 2 -1 -1.5601 -0.7706
-10 2 0 7.2708 1.0024
-10 2 1 6.2790 0.7864
-10 2 2 -7.4177 -1.0062
-10 2 3 -0.6449 -0.7305
-10 2 4 -12.4962 0.8626
-10 2 5 -10.8290 0.4671
-10 2 6 13.2151 -0.5792
-10 2 7 1.8817 -0.2307
-10 2 8 2.7147 0.2389
-10 2 9 1.0804 0.0067
-10 2 10 -4.0008 0.0897
-10 2 11 -0.0120 0.2382
-10 2 12 -0.6607 -0.4328
-10 2 13 -0.4189 -0.4229
-10 2 14 -0.6199 0.6400
-10 2 15 -2.5552 0.4173
-10 2 16 2.4681 -0.7300
-10 2 17 1.5724 -0.4553
-10 2 18 1.3802 0.6835
-10 2 19 1.1561 0.4728
-10 2 20 -1.8425 -0.5894
-10 2 21 -0.7038 -0.3000
-10 2 22 1.0940 0.4395
-10 2 23 0.3843 0.1616
-10 2 24 -0.0598 -0.1901
-10 2 25 0.2757 -0.0433
-10 2 26 -0.2586 0.0503
-10 2 27 -0.3440 0.0466
-10 2 28 -0.0538 0.0629
-10 3 -9 -1.1780 0.3842
-10 3 -8 -0.4514 -0.2443
-10 3 -7 -2.2966 -0.3171
-10 3 -6 -6.3471 0.2219
-10 3 -5 8.1671 0.2918
-10 3 -4 4.6575 -0.0313
-10 3 -3 -0.1495 -0.2323
-10 3 -2 7.2478 -0.1127
-10 3 -1 -6.0238 0.1989
-10 3 0 -4.2822 0.0789
-10 3 1 -2.4063 -0.0147
-10 3 2 -8.0597 0.0686
-10 3 3 10.3647 -0.0405
-10 3 4 11.5037 -0.0801
-10 3 5 -0.2953 0.0668
-10 3 6 4.1212 0.1483
-10 3 7 -9.0729 -0.0706
-10 3 8 -2.3542 -0.1713
-10 3 9 3.3104 0.0322
-10 3 10 0.0617 0.1468
-10 3 11 1.7968 0.0013
-10 3 12 -0.4195 -0.0966
-10 3 13 0.4213 -0.0315
-10 3 14 2.7627 0.1069
-10 3 15 -0.5855 0.0596
-10 3 16 0.9617 -0.0763
-10 3 17 -1.9631 -0.0246
-10 3 18 -2.2256 -0.0352
-10 3 19 1.0110 0.0005
-10 3 20 -0.5634 0.0560
-10 3 21 0.0796 -0.0411
-10 3 22 0.6029 -0.0914
-10 3 23 -0.8716 0.0388
-10 3 24 -0.7968 0.0655
-10 3 25 -0.5714 -0.0073
-10 3 26 0.0205 -0.1122
-10 3 27 -0.3852 0.0183
-10 3 28 0.5156 -0.0045
-10 4 -9 1.1421 -0.1597
-10 4 -8 2.3247 0.2819
-10 4 -7 3.7590 0.1173
-10 4 -6 -2.9348 -0.1181
-10 4 -5 1.5888 -0.0804
-10 4 -4 -3.3431 -0.0223
-10 4 -3 -8.6074 0.2282
-10 4 -2 3.4006 0.0593
-10 4 -1 -2.3034 -0.3027
-10 4 0 4.4984 -0.1653
-10 4 1 10.0359 0.2934
-10 4 2 -3.0346 0.1338
-10 4 3 0.4146 -0.3248
-10 4 4 -4.6214 -0.0686
-10 4 5 -13.9190 0.2486
-10 4 6 5.2277 0.0199
-10 4 7 2.7691 -0.1469
-10 4 8 0.9523 0.0208
-10 4 9 1.4440 0.0251
-10 4 10 -4.1501 -0.0568
-10 4 11 0.0134 0.0787
-10 4 12 -0.2172 0.0665
-10 4 13 -1.0285 -0.1775
-10 4 14 0.7058 -0.0746
-10 4 15 -3.6697 0.2491
-10 4 16 0.2834 0.0750
-10 4 17 1.4674 -0.2204
-10 4 18 0.9360 -0.0337
-10 4 19 1.8595 0.2039
-10 4 20 -0.5520 0.0124
-10 4 21 -0.7017 -0.1238
-10 4 22 0.5276 -0.0129
-10 4 23 0.4115 0.0744
-10 4 24 0.1313 -0.0076
-10 4 25 0.3718 -0.0299
-10 4 26 0.9934 0.0230
-10 4 27 -0.3609 0.0325
-10 4 28 0.4033 -0.0697
-10 5 -9 -0.6470 0.1050
-10 5 -8 -0.8367 0.1041
-10 5 -7 0.4525 -0.1872
-10 5 -6 -4.5547 -0.1680
-10 5 -5 2.5941 0.2608
-10 5 -4 5.1823 0.0971
-10 5 -3 -1.2220 -0.2396
-10 5 -2 7.5400 -0.0963
-10 5 -1 -1.1509 0.1546
-10 5 0 -4.5840 -0.0010
-10 5 1 -1.5934 -0.0369
-10 5 2 -9.7594 0.0683
-10 5 3 0.0597 -0.0902
-10 5 4 8.8547 -0.0904
-10 5 5 1.7472 0.1977
-10 5 6 3.6823 0.1113
-10 5 7 -4.6133 -0.2620
-10 5 8 -3.4482 -0.0931
-10 5 9 4.4316 0.2626
-10 5 10 1.1185 0.1062
-10 5 11 1.9071 -0.2327
-10 5 12 0.5056 -0.0700
-10 5 13 -1.4477 0.1305
-10 5 14 2.6928 0.0003
-10 5 15 -0.1542 -0.0199
-10 5 16 0.9779 -0.0034
-10 5 17 0.5204 -0.0560
-10 5 18 -2.1044 -0.0497
-10 5 19 0.5198 0.0624
-10 5 20 -0.6291 0.0471
-10 5 21 -0.1317 -0.0772
-10 5 22 1.0195 -0.0624
-10 5 23 -0.3998 0.1328
-10 5 24 -0.7740 0.0726
-10 5 25 -0.8792 -0.1022
-10 5 26 0.1698 -0.0117
-10 5 27 -1.0194 0.0995
-10 5 28 -0.0146 -0.0099
-10 6 -9 1.2604 -0.1409
-10 6 -8 1.7874 -0.0195
-10 6 -7 2.7935 0.0728
-10 6 -6 -1.2841 0.0192
-10 6 -5 0.0171 0.0641
-10 6 -4 0.3367 -0.0456
-10 6 -3 -7.5965 -0.1244
-10 6 -2 0.8740 0.1315
-10 6 -1 -2.1481 0.1322
-10 6 0 0.4938 -0.1468
-10 6 1 8.5807 -0.1022
-10 6 2 0.3905 0.1332
-10 6 3 2.4104 0.0797
-10 6 4 1.7682 -0.0984
-10 6 5 -7.8877 -0.0334
-10 6 6 -0.0979 0.0976
-10 6 7 2.7898 0.0330
-10 6 8 0.2309 -0.0605
-10 6 9 0.9636 -0.0289
-10 6 10 -4.1852 0.0050
-10 6 11 -1.4349 -0.0074
-10 6 12 0.5743 0.0553
-10 6 13 -1.2913 0.0140
-10 6 14 0.9851 -0.1096
-10 6 15 -2.1397 0.0241
-10 6 16 -1.3351 0.1558
-10 6 17 0.9655 -0.0000
-10 6 18 -0.4405 -0.1272
-10 6 19 1.1953 -0.0111
-10 6 20 0.4332 0.1111
-10 6 21 -0.5720 0.0112
-10 6 22 -0.4170 -0.1178
-10 6 23 -0.4435 -0.0459
-10 6 24 0.0586 0.0810
-10 6 25 0.1400 0.0250
-10 6 26 1.1321 -0.0773
-10 6 27 -0.4744 0.0016
-10 6 28 0.2364 0.0354
-10 7 -9 -1.9120 0.0761
-10 7 -8 -2.2440 0.1155
-10 7 -7 -0.0147 -0.0713
-10 7 -6 -0.7553 -0.1354
-10 7 -5 -0.2854 0.0718
-10 7 -4 3.9258 0.1305
-10 7 -3 -1.8932 -0.0826
-10 7 -2 5.5903 -0.0647
-10 7 -1 2.1928 0.0654
-10 7 0 -2.7232 0.0329
-10 7 1 0.4165 -0.0061
-10 7 2 -7.0436 -0.0187
-10 7 3 -4.3289 -0.1098
-10 7 4 2.1124 -0.0866
-10 7 5 1.5982 0.1810
-10 7 6 0.9332 0.1683
-10 7 7 -2.2468 -0.2679
-10 7 8 -3.0344 -0.1847
-10 7 9 2.7791 0.3087
-10 7 10 2.0866 0.2135
-10 7 11 2.4279 -0.2955
-10 7 12 1.9780 -0.1919
-10 7 13 -1.7604 0.2213
-10 7 14 1.3498 0.0912
-10 7 15 0.7338 -0.1540
-10 7 16 -0.5443 -0.0377
-10 7 17 1.5926 0.0698
-10 7 18 -0.8469 -0.0228
-10 7 19 0.2809 0.0253
-10 7 20 -0.1619 0.0681
-10 7 21 -0.4782 -0.0657
-10 7 22 1.2123 -0.0860
-10 7 23 0.6182 0.1124
-10 7 24 -0.0486 0.1088
-10 7 25 -0.6245 -0.1167
-10 7 26 0.5624 -0.0759
-10 7 27 -0.7235 0.0877
-10 7 28 -0.3635 0.0187
-10 8 -9 1.4381 0.0455
-10 8 -8 3.4399 -0.1406
-10 8 -7 2.0968 -0.0386
-10 8 -6 0.0227 0.1375
-10 8 -5 -1.5989 -0.0299
-10 8 -4 1.8003 -0.0295
-10 8 -3 -4.9388 0.0662
-10 8 -2 -0.2297 -0.0401
-10 8 -1 -1.0021 -0.1173
-10 8 0 -2.3099 0.0581
-10 8 1 4.0042 0.1092
-10 8 2 0.2003 -0.1079
-10 8 3 2.6216 -0.0921
-10 8 4 2.3696 0.0834
-10 8 5 -0.9460 0.0318
-10 8 6 -0.6760 -0.0218
-10 8 7 1.3292 0.0339
-10 8 8 1.7109 -0.0182
-10 8 9 1.0571 -0.0427
-10 8 10 -3.2472 0.0507
-10 8 11 -2.6448 0.0585
-10 8 12 -0.1453 -0.0780
-10 8 13 -0.7370 -0.0896
-10 8 14 -0.1337 0.0668
-10 8 15 -0.2969 0.0839
[truncated: 2,723,098 more chars]
