# Supplementary material for: Enabling nucleophilic reactivity in molecular calcium fluoride complexes
Source: Nat Chem. 2024 May 14;16(9):1473–80. doi: 10.1038/s41557-024-01524-x (PMC11375610; doi:10.1038/s41557-024-01524-x)
Supplement: Supplementary file 9 — Structure factor file for compound 3; CCDC reference 2282786. [file 41557_2024_1524_MOESM9_ESM.fcf]

#
# h,k,l, Fc-squared, Fo-squared, sigma(Fo-squared), status flag
#
data_165meme22
_shelx_title ' 165meme22_mp_num_a.res in P2(1)/n'
_shelx_refln_list_code          4
_shelx_F_calc_maximum      598.91
_exptl_crystal_F_000      4512.00
_reflns_d_resolution_high  0.7937

loop_
 _space_group_symop_operation_xyz
 'x, y, z'
 '-x+1/2, y+1/2, -z+1/2'
 '-x, -y, -z'
 'x-1/2, -y-1/2, z-1/2'

_cell_length_a    23.4829
_cell_length_b    23.8922
_cell_length_c    24.0078
_cell_angle_alpha  90.000
_cell_angle_beta  105.149
_cell_angle_gamma  90.000

_shelx_F_squared_multiplier     1.000

loop_
 _refln_index_h
 _refln_index_k
 _refln_index_l
 _refln_F_squared_calc
 _refln_F_squared_meas
 _refln_F_squared_sigma
 _refln_observed_status
   2   0   0      13057.00      13995.68       141.75 o
   4   0   0       5012.14       4953.88       123.05 o
   6   0   0       9648.61       9606.85       217.23 o
   8   0   0         57.46         86.96        39.70 o
  10   0   0     135455.58     141086.25      1164.23 o
  12   0   0      11595.74      12436.46       408.69 o
  14   0   0      15307.17      14966.48       337.71 o
  16   0   0        194.20        303.85        88.60 o
  18   0   0       3208.60       3126.35        91.87 o
  20   0   0       3653.01       4130.25       127.65 o
  22   0   0       2737.98       3245.93       113.86 o
  24   0   0        611.21        590.97        49.88 o
  26   0   0        736.27        794.75        45.61 o
  28   0   0         14.98          5.79         7.98 o
   2   1   0     243333.44     238443.73       418.43 o
   3   1   0        713.53       1037.96        29.36 o
   4   1   0        989.15       1077.52        34.21 o
   5   1   0      43019.58      46197.95       303.12 o
   6   1   0      46690.96      50794.70       728.95 o
   7   1   0        124.69        174.38        12.20 o
   8   1   0      36616.82      37551.32       364.98 o
   9   1   0        437.40        512.47        42.68 o
  10   1   0        218.30        205.48        39.14 o
  11   1   0        533.50        331.36        44.49 o
  12   1   0      18454.72      16001.93       257.59 o
  13   1   0       2423.02       2872.00       144.15 o
  14   1   0      13622.91      13638.60       315.26 o
  15   1   0       3206.23       3134.38       134.18 o
  16   1   0       5116.40       5111.81       176.96 o
  17   1   0         38.24         55.51        12.69 o
  18   1   0       2664.10       3126.09        57.34 o
  19   1   0         14.99        -23.36        23.36 o
  20   1   0        790.93        959.13        66.94 o
  21   1   0       1557.60       1540.00        57.54 o
  22   1   0       5609.28       5658.10       105.34 o
  23   1   0         93.58         56.10        21.21 o
  24   1   0       1668.32       1763.95        55.92 o
  25   1   0          0.96         -6.06        15.40 o
  26   1   0        448.16        434.85        21.26 o
  27   1   0         14.62         17.48         8.07 o
  28   1   0        560.09        552.50        25.92 o
   0   2   0     358698.44     323097.84      4938.95 o
   1   2   0        707.09        845.67        25.26 o
   2   2   0       6036.50       5473.50        58.66 o
   3   2   0      11593.10      10129.98       142.87 o
   4   2   0      18134.96      19752.74       403.12 o
   5   2   0      54311.94      59398.17       333.92 o
   6   2   0       2451.93       2212.49        53.33 o
   7   2   0       6029.16       6211.22        96.32 o
   8   2   0       3305.03       3013.37        87.81 o
   9   2   0       3306.56       2805.51        63.96 o
  10   2   0      37881.71      37669.57       433.54 o
  11   2   0        506.94        749.34        73.65 o
  12   2   0      30725.77      33283.40       459.64 o
  13   2   0         18.90        114.92        44.17 o
  14   2   0       2065.61       1532.74       113.17 o
  15   2   0        412.96        342.55        43.41 o
  16   2   0       5074.57       4721.07       146.53 o
  17   2   0         23.36          7.73        14.80 o
  18   2   0          4.89         -0.20        12.61 o
  19   2   0        817.51        854.19        43.58 o
  20   2   0       3446.21       3469.92       106.48 o
  21   2   0        521.51        539.13        36.11 o
  22   2   0       1077.80       1082.31        48.23 o
  23   2   0        422.69        421.28        37.74 o
  24   2   0        392.23        388.40        37.24 o
  25   2   0          1.03          1.31        15.27 o
  26   2   0       1520.55       1706.74        37.36 o
  27   2   0          9.02         -5.94         7.95 o
  28   2   0         36.38         57.38         8.98 o
   1   3   0       8298.32       7906.90        94.39 o
   2   3   0      10704.14       9418.68       172.90 o
   3   3   0      17145.48      18612.28       132.84 o
   4   3   0       9329.11       9106.12       105.18 o
   5   3   0       3019.63       3038.66        58.54 o
   6   3   0      20253.90      18719.68       156.21 o
   7   3   0        469.29        449.42        41.18 o
   8   3   0      15643.71      15929.45       195.58 o
   9   3   0        337.23        270.76        37.18 o
  10   3   0       2054.12       3520.49       137.82 o
  11   3   0        868.74       1116.38        93.52 o
  12   3   0      13914.40      12438.16       243.51 o
  13   3   0       5250.52       4977.41       154.08 o
  14   3   0       7793.64       7736.89       198.78 o
  15   3   0         56.36        146.96        37.32 o
  16   3   0        208.95        301.16        43.02 o
  17   3   0        233.97        171.79        16.05 o
  18   3   0        933.83        700.02        28.85 o
  19   3   0       2204.19       2186.61        51.58 o
  20   3   0       2547.87       2316.69        57.86 o
  21   3   0         59.45         52.21        20.51 o
  22   3   0        518.14        477.51        66.61 o
  23   3   0        172.79        182.56        23.90 o
  24   3   0        840.68        952.08        42.14 o
  25   3   0         92.02         79.56        15.77 o
  26   3   0        190.07        191.03        15.00 o
  27   3   0        256.16        239.41        10.67 o
  28   3   0         47.35         22.56         6.40 o
   0   4   0      33585.34      33307.57       199.96 o
   1   4   0       1249.07       1897.45        50.09 o
   2   4   0      24211.27      21026.36       177.74 o
   3   4   0     119998.31     116411.81       279.93 o
   4   4   0       3813.61       2247.17        55.51 o
   5   4   0       9311.59      10106.77       152.90 o
   6   4   0      30122.07      27187.16       194.93 o
   7   4   0       1929.07       1896.94        57.00 o
   8   4   0       1423.92       1902.18        61.91 o
   9   4   0       5578.90       6495.67       120.29 o
  10   4   0       6847.14       6238.56       125.54 o
  11   4   0        609.61        373.74        46.86 o
  12   4   0       3286.62       3518.18       124.94 o
  13   4   0       1122.09       1344.27        82.87 o
  14   4   0       6191.51       5624.45       171.36 o
  15   4   0        118.24        149.73        34.63 o
  16   4   0       3390.70       3376.76       108.93 o
  17   4   0       5022.46       5099.60        76.52 o
  18   4   0       1331.10       1180.90        39.49 o
  19   4   0        500.41        521.58        31.01 o
  20   4   0       1381.59       1435.87        45.95 o
  21   4   0       3944.22       3929.31        88.60 o
  22   4   0        196.79        176.00        32.32 o
  23   4   0        280.80        292.37        27.89 o
  24   4   0       1152.60       1134.01        45.00 o
  25   4   0          1.97         -0.39        11.78 o
  26   4   0        139.71        132.23        11.32 o
  27   4   0          2.27         10.73         9.15 o
  28   4   0         10.92         18.66         8.73 o
   1   5   0     220471.08     225029.78       612.41 o
   2   5   0      61552.43      68692.66       863.17 o
   3   5   0      12917.62      12387.58       110.85 o
   4   5   0       3985.19       5416.47        91.99 o
   5   5   0       2687.55       2717.34        60.66 o
   6   5   0        515.58       1082.64        42.64 o
   7   5   0      27037.89      29388.28       258.52 o
   8   5   0       5961.01       6707.12       132.63 o
   9   5   0       4282.86       5494.20       129.78 o
  10   5   0       2110.70       3230.29        92.64 o
  11   5   0       4258.64       5056.12       121.36 o
  12   5   0      28610.04      27398.33       391.22 o
  13   5   0       4074.19       4517.65       179.38 o
  14   5   0        323.27        251.07        49.96 o
  15   5   0        236.40        280.04        47.61 o
  16   5   0        323.74        391.09        26.16 o
  17   5   0       2175.00       2158.15        48.02 o
  18   5   0         23.73         34.35        20.91 o
  19   5   0       1270.41       1309.63        56.78 o
  20   5   0          4.13        -16.04        17.12 o
  21   5   0          0.59          9.96        17.04 o
  22   5   0         37.36         80.72        21.68 o
  23   5   0        216.17        212.55        24.38 o
  24   5   0        489.35        431.70        23.73 o
  25   5   0          8.11         -9.30        23.46 o
  26   5   0        672.33        674.39        23.46 o
  27   5   0        640.88        619.64        20.92 o
  28   5   0          5.62         11.88         7.71 o
   0   6   0        229.06        159.96        24.12 o
   1   6   0      26979.18      27914.57       233.30 o
   2   6   0       5302.43       4346.61        93.09 o
   3   6   0       4457.75       4769.37        49.84 o
   4   6   0      22190.09      20005.53       186.39 o
   5   6   0        637.45        473.55        34.35 o
   6   6   0      29205.28      26519.75       242.52 o
   7   6   0       4545.42       4430.24        92.65 o
   8   6   0        947.69        904.20        47.49 o
   9   6   0       2814.22       3324.73        90.62 o
  10   6   0       1017.81        848.08        60.10 o
  11   6   0      15088.86      17989.04       262.21 o
  12   6   0       1709.91       1553.81        82.92 o
  13   6   0       1407.85       1286.48       126.82 o
  14   6   0       2166.20       2096.90       108.82 o
  15   6   0         53.47         52.71        41.25 o
  16   6   0          1.77          7.71        22.09 o
  17   6   0         62.44        133.16        16.03 o
  18   6   0        185.16        150.17        16.36 o
  19   6   0        887.99        920.83        35.26 o
  20   6   0         23.22         40.74        17.35 o
  21   6   0       3126.34       3221.46        66.84 o
  22   6   0        123.57        134.38        24.33 o
  23   6   0         70.82         67.85        32.65 o
  24   6   0        650.57        648.87        40.52 o
  25   6   0          3.42         -0.79        11.57 o
  26   6   0          4.02        -12.26        12.99 o
  27   6   0         71.58         80.74        10.38 o
   1   7   0        420.17        463.62        30.53 o
   2   7   0       2517.17       2790.52        84.66 o
   3   7   0        638.37        593.48        19.04 o
   4   7   0      25979.56      25422.63       197.56 o
   5   7   0       5923.78       6304.33       164.16 o
   6   7   0        268.83        319.05        33.43 o
   7   7   0      41352.96      42226.72       415.79 o
   8   7   0       1934.77       2259.11        89.09 o
   9   7   0       3325.74       3360.56        93.11 o
  10   7   0        186.54         71.34        25.76 o
  11   7   0         29.01         48.02        25.95 o
  12   7   0        548.16        434.98        54.42 o
  13   7   0        673.81        727.68        53.75 o
  14   7   0       2217.10       2429.68       116.32 o
  15   7   0         27.20         11.07        29.99 o
  16   7   0         16.81        -14.10        14.10 o
  17   7   0       3602.86       3833.68        70.72 o
  18   7   0          3.99         -7.03        20.69 o
  19   7   0       1621.16       1820.38        51.32 o
  20   7   0         43.97         24.33        17.66 o
  21   7   0        285.43        317.84        25.82 o
  22   7   0        642.72        759.46        33.95 o
  23   7   0        195.09        232.44        35.27 o
  24   7   0          4.49         -4.58        12.72 o
  25   7   0         53.31         58.22        20.34 o
  26   7   0          9.70          3.98        10.77 o
  27   7   0        128.68        144.18        17.59 o
   0   8   0      39734.23      37963.36       317.62 o
   1   8   0       4410.51       6754.99       111.73 o
   2   8   0         25.00          6.48        20.53 o
   3   8   0      13350.19      13347.35       121.12 o
   4   8   0        572.47        647.96        19.39 o
   5   8   0       6420.22       6019.40        89.04 o
   6   8   0      17264.29      17494.62       160.84 o
   7   8   0          3.46        -38.18        38.18 o
   8   8   0       1876.17       2091.31        85.02 o
   9   8   0      16100.26      16816.83       243.99 o
  10   8   0        767.24        632.38        55.55 o
  11   8   0        534.08        566.74        53.02 o
  12   8   0       3563.08       3318.21       123.92 o
  13   8   0       2341.89       2113.76       102.24 o
  14   8   0          7.96        105.87        49.66 o
  15   8   0       7907.86       8428.90       114.21 o
  16   8   0       1027.09        913.41        32.30 o
  17   8   0       1321.72       1142.49        37.32 o
  18   8   0        631.37        752.52        32.01 o
  19   8   0       1080.77       1059.09        40.17 o
  20   8   0       3669.73       3629.72        71.28 o
  21   8   0         21.02         21.52        16.15 o
  22   8   0        329.56        273.38        23.67 o
  23   8   0          0.05         -1.98        13.74 o
  24   8   0         89.58        115.58        21.54 o
  25   8   0        181.45        232.00        22.27 o
  26   8   0        274.99        297.01        16.92 o
  27   8   0          4.55          4.46         8.46 o
   1   9   0       1898.07       1842.36        78.40 o
   2   9   0       1255.10       1010.34        50.44 o
   3   9   0        465.72        317.29        21.10 o
   4   9   0      14746.35      14536.87       188.23 o
   5   9   0      10747.54      12438.90       204.80 o
   6   9   0        476.20        545.23        31.43 o
   7   9   0      27020.99      28131.29       241.51 o
   8   9   0       7939.10       9179.42       134.72 o
   9   9   0       9575.57      11033.77       262.69 o
  10   9   0        234.08        194.63        36.52 o
  11   9   0        843.66        765.51        62.39 o
  12   9   0        248.64        253.89        40.83 o
  13   9   0         19.35         30.14        31.62 o
  14   9   0        581.85        616.91        57.30 o
  15   9   0         60.31         39.52        10.86 o
  16   9   0       3099.26       3078.14        58.01 o
  17   9   0       4543.09       4314.49        70.45 o
  18   9   0        935.90        960.64        35.76 o
  19   9   0       1586.90       2029.15        70.53 o
  20   9   0        487.21        468.25        29.21 o
  21   9   0        269.57        282.99        20.21 o
  22   9   0        441.45        462.45        28.13 o
  23   9   0          4.56        -14.48        18.20 o
  24   9   0        220.34        277.01        24.81 o
  25   9   0          0.77         -7.25        14.36 o
  26   9   0         92.60         78.97        11.03 o
  27   9   0         71.06         91.81         8.36 o
   0  10   0       3665.98       2824.58       101.97 o
   1  10   0       3010.04       3539.03        93.01 o
   2  10   0         38.88         14.19        14.35 o
   3  10   0       1666.25       2044.93        55.16 o
   4  10   0      15792.44      16539.79       378.27 o
   5  10   0        146.71        220.48        32.27 o
   6  10   0        825.63        531.29        47.86 o
   7  10   0        986.79       1258.83        69.05 o
   8  10   0        242.23        182.97        44.06 o
   9  10   0        710.65        856.17        64.44 o
  10  10   0      11809.02      11992.28       225.56 o
  11  10   0       1528.39       1837.43        93.73 o
  12  10   0       1614.04       1324.82        82.83 o
  13  10   0       1300.68       1224.01        80.86 o
  14  10   0        198.14        214.68        27.65 o
  15  10   0       2336.12       2458.33        57.44 o
  16  10   0         29.79         35.25        14.65 o
  17  10   0       1055.02       1172.24        42.08 o
  18  10   0       4083.21       3905.29        70.29 o
  19  10   0       2230.92       2143.73        48.28 o
  20  10   0        639.72        731.26        31.26 o
  21  10   0        200.31        197.42        21.74 o
  22  10   0        169.67        191.67        22.20 o
  23  10   0         21.44          5.97        14.95 o
  24  10   0        100.64         76.69        17.85 o
  25  10   0         25.06         20.03        19.03 o
  26  10   0         20.00         18.84        10.63 o
   1  11   0       3151.81       3712.62       101.89 o
   2  11   0      13007.15      12934.83       140.73 o
   3  11   0      12539.54      12990.08       131.07 o
   4  11   0       1325.24       1434.23        83.71 o
   5  11   0        640.95        478.95        39.69 o
   6  11   0         37.68         33.31        26.29 o
   7  11   0       4091.90       4379.52       126.99 o
   8  11   0       2256.14       2296.97       182.77 o
   9  11   0        283.14        131.11        31.83 o
  10  11   0        600.45        602.23        58.37 o
  11  11   0        148.46        139.66        42.90 o
  12  11   0       3549.48       3193.52       127.24 o
  13  11   0        461.38        558.33        29.49 o
  14  11   0         22.30         26.45        12.13 o
  15  11   0         85.58         75.65        12.32 o
  16  11   0         15.85         30.60        17.90 o
  17  11   0        982.05       1038.71        32.58 o
  18  11   0        526.44        455.70        25.04 o
  19  11   0       1089.46       1166.47        51.21 o
  20  11   0        149.57        117.19        21.32 o
  21  11   0        330.27        391.20        28.33 o
  22  11   0        391.50        382.16        26.17 o
  23  11   0        329.08        413.28        33.45 o
  24  11   0        184.89        225.13        22.72 o
  25  11   0        431.54        339.88        17.74 o
  26  11   0         38.22         17.02         7.67 o
   0  12   0      12311.74      11888.71       327.15 o
   1  12   0       3645.72       3860.63        94.95 o
   2  12   0      13367.81      14676.25       156.41 o
   3  12   0      16368.72      17242.01       235.12 o
   4  12   0        350.83        309.12        40.63 o
   5  12   0       5862.50       5830.45       143.29 o
   6  12   0      10685.86      10305.34       170.71 o
   7  12   0       9327.21       9664.91       194.47 o
   8  12   0        149.98        395.21        57.92 o
   9  12   0        203.04        271.79        41.26 o
  10  12   0      15734.56      15710.48       350.74 o
  11  12   0        828.40        783.41        85.51 o
  12  12   0       2729.34       2524.99        58.44 o
  13  12   0        603.73        524.11        30.64 o
  14  12   0         13.51         -9.48        19.98 o
  15  12   0        283.71        234.66        19.19 o
  16  12   0         24.12          4.29        20.89 o
  17  12   0       1145.72       1044.99        43.06 o
  18  12   0        878.10        953.43        42.14 o
  19  12   0       1275.30       1304.05        47.02 o
  20  12   0       3060.74       3169.69        69.49 o
  21  12   0         19.82         25.17        17.31 o
  22  12   0         60.22         70.39        23.55 o
  23  12   0        800.30        811.78        31.36 o
  24  12   0         71.46         36.20        11.58 o
  25  12   0         54.97         69.30        10.54 o
  26  12   0         64.87         58.41        13.13 o
   1  13   0        549.63        532.65        47.02 o
   2  13   0       5422.59       5180.80       134.06 o
   3  13   0       9461.95       9693.38       185.17 o
   4  13   0       4650.76       4736.22       115.32 o
   5  13   0        142.28        208.67        33.19 o
   6  13   0       3685.99       3941.21       126.21 o
   7  13   0        272.40        177.77        31.42 o
   8  13   0       5064.70       5406.50       190.89 o
   9  13   0       4937.62       5141.51       155.40 o
  10  13   0        362.28        285.79        48.82 o
  11  13   0        313.48        241.21        24.39 o
  12  13   0       3998.14       4171.03        98.60 o
  13  13   0       5729.12       5857.94        94.98 o
  14  13   0       1933.59       1888.75        46.58 o
  15  13   0         27.89         11.88        14.14 o
  16  13   0       2980.73       3049.38        65.52 o
  17  13   0         76.62         83.51        19.93 o
  18  13   0        201.50        118.75        24.80 o
  19  13   0          8.10        -18.59        18.59 o
  20  13   0        453.24        476.04        31.19 o
  21  13   0        400.63        488.01        29.52 o
  22  13   0         13.72          9.45        14.48 o
  23  13   0       1227.49       1354.02        31.14 o
  24  13   0        185.29        117.01        12.76 o
  25  13   0          4.08         37.74        16.73 o
   0  14   0       2234.74       1694.83       140.11 o
   1  14   0        452.67        362.16        52.86 o
   2  14   0       1741.62       1608.06        78.61 o
   3  14   0       1310.22       1423.31        76.27 o
   4  14   0        334.92        524.27        43.13 o
   5  14   0       3549.55       3206.57       100.82 o
   6  14   0      10038.48      10355.26       190.49 o
   7  14   0        567.55        597.29        55.41 o
   8  14   0        293.54        350.94        54.63 o
   9  14   0        218.73        243.88        35.19 o
  10  14   0        201.53        188.19        29.25 o
  11  14   0       2852.15       2726.94        60.33 o
  12  14   0       1921.18       2068.34        67.98 o
  13  14   0         37.13         52.56        18.78 o
  14  14   0        619.01        583.78        38.17 o
  15  14   0        699.47        687.59        34.38 o
  16  14   0         43.68         60.56        18.57 o
  17  14   0        498.66        466.33        37.60 o
  18  14   0        656.82        620.70        35.31 o
  19  14   0         42.94         24.66        17.62 o
  20  14   0        842.13        839.19        37.36 o
  21  14   0         26.28         38.83        16.56 o
  22  14   0        951.62       1076.09        29.13 o
  23  14   0        172.18        183.81        14.79 o
  24  14   0        184.76        270.06        27.56 o
  25  14   0        217.66        155.54        17.06 o
   1  15   0       4529.53       4218.41       226.58 o
   2  15   0         27.83        110.32        37.70 o
   3  15   0       1147.94       1275.08        75.07 o
   4  15   0          5.88         27.21        22.46 o
   5  15   0          1.04          1.01        22.71 o
   6  15   0        954.72        974.91        60.46 o
   7  15   0         47.73         54.75        24.60 o
   8  15   0        717.54        575.40        56.58 o
   9  15   0         37.51         51.76        15.38 o
  10  15   0        228.87        190.19        20.16 o
  11  15   0        468.39        431.61        21.08 o
  12  15   0         89.31         72.20        17.17 o
  13  15   0       5495.89       5709.43       111.55 o
  14  15   0        179.69        138.68        17.85 o
  15  15   0        348.18        305.33        26.15 o
  16  15   0        438.45        310.01        25.99 o
  17  15   0         97.61         96.94        32.67 o
  18  15   0        101.93        114.65        15.76 o
  19  15   0         57.72         67.61        13.96 o
  20  15   0        853.11        877.38        36.55 o
  21  15   0        109.91        111.60        13.75 o
  22  15   0         43.72         29.94        16.43 o
  23  15   0          2.09          7.83        12.84 o
  24  15   0          4.66         14.77        13.78 o
   0  16   0       4522.62       4601.13       249.38 o
   1  16   0        707.53        904.27        65.44 o
   2  16   0        174.56        142.09        38.40 o
   3  16   0        950.16        995.33        97.16 o
   4  16   0        582.28        773.92        53.24 o
   5  16   0        276.55        334.84        38.85 o
   6  16   0       2248.33       2144.77        89.17 o
   7  16   0          4.69         56.30        19.69 o
   8  16   0       2645.26       2357.34        72.63 o
   9  16   0        241.88        209.64        25.38 o
  10  16   0       1821.36       1730.14        40.74 o
  11  16   0       2729.51       2934.05        51.85 o
  12  16   0        133.09         77.87        13.65 o
  13  16   0        374.69        266.42        24.15 o
  14  16   0         49.01         53.23        15.17 o
  15  16   0         84.40        107.92        26.53 o
  16  16   0        728.32        778.55        29.15 o
  17  16   0       1514.51       1552.30        39.48 o
  18  16   0        255.34        295.86        27.12 o
  19  16   0        533.56        632.03        32.88 o
  20  16   0        252.62        223.22        21.07 o
  21  16   0         12.81         19.78        17.29 o
  22  16   0        645.48        623.29        30.37 o
  23  16   0        246.97        238.33        31.50 o
  24  16   0        112.58         90.57        14.44 o
   1  17   0         64.78         82.45        32.09 o
   2  17   0        287.29        301.50        51.04 o
   3  17   0       2869.78       2894.40       118.80 o
   4  17   0         54.33         49.87        14.06 o
   5  17   0       1154.35       1156.56        48.70 o
   6  17   0        403.26        363.06        29.91 o
   7  17   0        234.21        263.46        33.89 o
   8  17   0       2591.25       2648.68        47.33 o
   9  17   0        253.63        168.24        18.43 o
  10  17   0       2096.10       2263.63        52.15 o
  11  17   0          4.39          0.40        16.14 o
  12  17   0       2173.44       2202.89        63.61 o
  13  17   0       1543.35       1573.20        46.48 o
  14  17   0         62.28         30.80        13.92 o
  15  17   0        569.10        637.66        26.82 o
  16  17   0        107.20         94.61        18.71 o
  17  17   0         51.62         26.67        23.02 o
  18  17   0          0.05        -22.43        22.55 o
  19  17   0        218.93        232.85        26.80 o
  20  17   0        153.29        150.25        22.28 o
  21  17   0        173.48        149.98        19.76 o
  22  17   0        244.74        257.84        15.37 o
  23  17   0         96.19         78.10        16.73 o
   0  18   0        291.37        160.29        32.60 o
   1  18   0       1050.08       1254.74        57.62 o
   2  18   0        107.65        114.87        20.24 o
   3  18   0       2128.13       2155.78        59.77 o
   4  18   0         56.78         61.51        13.72 o
   5  18   0         14.22         75.28        15.53 o
   6  18   0        358.37        401.68        23.62 o
   7  18   0        351.42        312.27        19.30 o
   8  18   0        335.64        301.47        21.59 o
   9  18   0          2.95          2.53        10.78 o
  10  18   0        142.56        199.23        18.35 o
  11  18   0         26.29         71.18        49.88 o
  12  18   0       1725.09       1591.41        55.04 o
  13  18   0        172.45        241.84        51.52 o
  14  18   0       2216.57       2175.74        72.88 o
  15  18   0        104.84         77.66        23.29 o
  16  18   0          6.25          3.88        20.26 o
  17  18   0          7.19         17.87        21.95 o
  18  18   0         89.42         78.26        22.04 o
  19  18   0        237.07        300.31        27.58 o
  20  18   0        138.90        172.97        21.63 o
  21  18   0        105.42         96.13        12.72 o
  22  18   0        180.19        237.26        16.39 o
   1  19   0        354.37        310.72        18.14 o
   2  19   0        410.77        428.77        22.74 o
   3  19   0        843.54        994.79        33.86 o
   4  19   0         97.85        130.85        16.96 o
   5  19   0        214.51        235.83        30.06 o
   6  19   0       1100.97       1089.48        36.40 o
   7  19   0        432.23        462.33        21.22 o
   8  19   0          6.84        -13.32        13.32 o
   9  19   0       1293.59       1314.28        38.69 o
  10  19   0         96.34        126.29        19.89 o
  11  19   0        338.62        440.69        60.05 o
  12  19   0          7.19        -21.00        38.06 o
  13  19   0        120.01        134.86        45.94 o
  14  19   0        140.45         76.91        27.40 o
  15  19   0         32.23         50.07        20.77 o
  16  19   0         71.08         47.40        21.54 o
  17  19   0          9.35         13.75        20.92 o
  18  19   0        177.59        194.62        24.82 o
  19  19   0          2.25          6.19        13.50 o
  20  19   0         33.57          4.41        14.27 o
  21  19   0        158.26        162.27        12.72 o
  22  19   0          3.10         15.42        11.16 o
   0  20   0       3025.24       2999.88       116.39 o
   1  20   0        570.25        601.09        23.71 o
   2  20   0        172.86        149.14        15.63 o
   3  20   0        195.99        248.04        16.72 o
   4  20   0          2.49         19.98        15.92 o
   5  20   0        312.07        465.95        30.72 o
   6  20   0       4873.42       5152.08        76.39 o
   7  20   0          3.92         -1.71        16.01 o
   8  20   0        669.10        664.31        33.32 o
   9  20   0         10.04         28.78        23.68 o
  10  20   0        110.79         68.99        25.92 o
  11  20   0        288.46        313.04        53.16 o
  12  20   0        107.82        107.63        41.67 o
  13  20   0        105.15         84.16        29.37 o
  14  20   0        153.01        150.69        25.96 o
  15  20   0        153.93        139.21        26.02 o
  16  20   0        395.41        485.29        24.13 o
  17  20   0        109.77         74.83        17.74 o
  18  20   0         23.16         22.44        13.43 o
  19  20   0          3.23         10.06        11.74 o
  20  20   0        163.00        168.81        12.88 o
  21  20   0        209.01        197.65        12.99 o
   1  21   0       3056.79       3054.48        61.02 o
   2  21   0        396.00        437.96        23.30 o
   3  21   0        276.86        349.34        37.75 o
   4  21   0       4643.01       4645.16        84.31 o
   5  21   0        527.38        537.34        44.78 o
   6  21   0        284.51        364.41        27.48 o
   7  21   0        170.23        211.94        22.82 o
   8  21   0        691.58        748.48        35.34 o
   9  21   0        472.83        361.30        38.40 o
  10  21   0        426.02        508.27        45.52 o
  11  21   0         11.54         25.05        30.35 o
  12  21   0        364.69        355.99        48.73 o
  13  21   0        169.46        220.91        24.94 o
  14  21   0        909.98        879.73        37.72 o
  15  21   0         32.33         59.54        16.68 o
  16  21   0         83.05         84.68        17.58 o
  17  21   0         27.71         27.36        13.47 o
  18  21   0        108.72         97.53        15.64 o
  19  21   0        330.64        377.64        17.68 o
  20  21   0        135.29         92.15        11.32 o
   0  22   0       1518.49       1543.21        74.49 o
   1  22   0        223.71        136.58        16.25 o
   2  22   0         47.78         17.52        13.31 o
   3  22   0        156.34        178.46        22.94 o
   4  22   0         69.67        118.96        20.42 o
   5  22   0       2999.39       3397.82        73.46 o
   6  22   0       1124.64       1270.96        37.57 o
   7  22   0        326.20        359.72        26.51 o
   8  22   0        739.90        543.82        44.43 o
   9  22   0        101.14         76.34        21.50 o
  10  22   0        188.61        259.13        34.67 o
  11  22   0        151.23         99.44        31.43 o
  12  22   0        696.20        729.96        46.66 o
  13  22   0         69.91        104.44        19.38 o
  14  22   0        576.13        534.31        28.86 o
  15  22   0        121.54        137.46        17.37 o
  16  22   0         14.07         13.00        14.10 o
  17  22   0          0.04         15.05        11.83 o
  18  22   0         36.17         40.00        10.17 o
  19  22   0         72.43         81.10        10.08 o
   1  23   0         57.72         44.50        36.26 o
   2  23   0       1186.50       1264.95        45.16 o
   3  23   0        652.44        783.63        37.25 o
   4  23   0        227.75        346.22        22.30 o
   5  23   0        423.77        449.72        24.01 o
   6  23   0         73.61         89.92        14.92 o
   7  23   0        429.39        504.96        30.15 o
   8  23   0        228.97        289.13        33.27 o
   9  23   0        474.44        391.05        38.42 o
  10  23   0       1948.75       1834.58        49.05 o
  11  23   0         11.59         22.93        48.40 o
  12  23   0        514.72        611.06        31.85 o
  13  23   0        379.81        412.17        25.62 o
  14  23   0         11.64         31.02        14.16 o
  15  23   0          0.13          0.85         8.39 o
  16  23   0         21.19          6.29        19.20 o
  17  23   0        291.92        311.35        15.62 o
  18  23   0          5.61          0.66        11.48 o
   0  24   0          7.72         43.31        39.05 o
   1  24   0        223.22        336.31        39.33 o
   2  24   0        115.35        135.17        32.81 o
   3  24   0         70.99         53.82        22.66 o
   4  24   0        316.16        241.62        24.70 o
   5  24   0        873.50        902.44        42.37 o
   6  24   0         40.00         29.11        15.83 o
   7  24   0          0.86         -3.95        18.41 o
   8  24   0         81.21         52.79        14.60 o
   9  24   0        610.52        566.05        28.41 o
  10  24   0        145.53        275.56        20.49 o
  11  24   0          5.41         -1.75        10.67 o
  12  24   0        290.18        384.45        24.68 o
  13  24   0          2.01         12.46        13.45 o
  14  24   0        102.42         91.19        12.04 o
  15  24   0        321.78        297.12        22.31 o
  16  24   0         37.69         10.92         8.01 o
  17  24   0         21.76          3.61         9.84 o
   1  25   0        551.17        579.80        46.52 o
   2  25   0          8.67         -0.58        18.62 o
   3  25   0         25.08         24.99        17.13 o
   4  25   0         33.71         -0.86        17.80 o
   5  25   0         84.79        116.36        34.29 o
   6  25   0        449.95        321.36        35.11 o
   7  25   0          6.80          9.29        17.50 o
   8  25   0         98.70         53.62        33.14 o
   9  25   0         39.65         46.43        31.67 o
  10  25   0         64.41          0.10        48.07 o
  11  25   0         58.25         85.83        24.86 o
  12  25   0        109.82         96.72        15.76 o
  13  25   0        556.64        513.99        36.86 o
  14  25   0         50.68         14.72        10.95 o
  15  25   0          0.75         -3.38         9.71 o
   0  26   0        806.69       1082.52        78.42 o
   1  26   0         10.36          3.68        15.59 o
   2  26   0         25.40         36.62        17.51 o
   3  26   0          4.92        -14.44        14.44 o
   4  26   0        207.22        201.41        33.31 o
   5  26   0         12.17         25.65        16.79 o
   6  26   0         91.90         78.48        17.89 o
   7  26   0         63.01         39.52        34.62 o
   8  26   0         45.80          8.97        17.40 o
   9  26   0          9.37         48.23        17.79 o
  10  26   0         10.07         -7.90        11.84 o
  11  26   0        371.61        381.67        25.41 o
  12  26   0         37.51         31.31         8.92 o
  13  26   0          3.78         10.92        11.33 o
  14  26   0         26.98         20.88         9.53 o
   1  27   0          8.79         21.89        11.18 o
   2  27   0         29.46        -11.01        20.98 o
   3  27   0        130.51         94.65        22.50 o
   4  27   0        115.44         80.71        23.25 o
   5  27   0        108.63        112.71        23.16 o
   6  27   0        249.82        218.44        58.08 o
   7  27   0         20.59          6.01        29.70 o
   8  27   0        279.94        290.04        47.25 o
   9  27   0         14.18         11.26        13.59 o
  10  27   0        480.39        522.62        26.26 o
  11  27   0          3.00         -6.16        21.00 o
  12  27   0        121.42         83.36        23.79 o
   0  28   0         31.81         43.31        22.97 o
   1  28   0        536.30        415.10        43.48 o
   2  28   0        163.57        177.40        14.20 o
   3  28   0          6.28         -7.56        10.56 o
   4  28   0        247.50        295.38        25.29 o
   5  28   0         11.21         70.22        25.92 o
   6  28   0        151.93        176.21        29.86 o
   7  28   0        162.37        200.14        18.26 o
   8  28   0          0.70         12.58        12.24 o
   9  28   0         21.38         23.67        10.79 o
  10  28   0         43.98         30.62        16.57 o
   1  29   0         82.12        122.08        14.46 o
   2  29   0         11.32         45.50        17.06 o
   3  29   0        165.14        121.41        23.95 o
   4  29   0        367.45        398.69        33.47 o
   5  29   0         47.85         52.67        31.17 o
   6  29   0        275.12        268.99        16.85 o
   7  29   0          2.80         28.44         9.06 o
 -27   0   1        103.71        117.63        40.03 o
 -25   0   1       1921.26       1918.61        75.80 o
 -23   0   1       1225.09       1270.22        69.24 o
 -21   0   1         84.53         74.49        30.52 o
 -19   0   1        561.73        560.57        61.44 o
 -17   0   1        897.60        960.99        38.94 o
 -15   0   1        569.76        592.51        85.32 o
 -13   0   1       4060.81       4665.14       182.71 o
 -11   0   1       3170.30       2643.47       176.21 o
  -9   0   1      16096.64      17392.22       376.37 o
  -7   0   1       5358.08       5031.46       132.73 o
  -5   0   1       1819.57       1286.37        42.66 o
  -3   0   1         81.79         28.19        10.50 o
   1   0   1     196498.23     176067.56       349.14 o
   3   0   1        171.13         92.53        23.63 o
   5   0   1     103889.67     113322.28       668.74 o
   7   0   1       1078.58       1524.85        99.43 o
   9   0   1       2031.46       1896.30       128.96 o
  11   0   1       3010.72       4225.66       156.52 o
  13   0   1       5999.99       6340.40       210.68 o
  15   0   1       5849.38       5956.33       317.64 o
  17   0   1        605.12        491.86        30.51 o
  19   0   1         57.58         23.24        26.20 o
  21   0   1        729.72        791.47        63.00 o
  23   0   1       2872.81       2953.89       106.32 o
  25   0   1        330.96        371.45        38.39 o
  27   0   1        294.07        333.69        19.72 o
 -28   1   1          1.34          2.15         6.70 o
 -27   1   1         62.45         69.13        12.69 o
 -26   1   1          2.18         18.11        10.73 o
 -25   1   1        582.17        615.46        31.98 o
 -24   1   1         28.17         17.90        17.00 o
 -23   1   1        289.81        280.80        48.56 o
 -22   1   1        365.12        411.94        33.25 o
 -21   1   1       6179.82       6521.15       111.92 o
 -20   1   1        835.80        747.24        41.79 o
 -19   1   1        101.45        100.25        17.19 o
 -18   1   1          9.17          2.88        14.27 o
 -17   1   1        100.08        126.22        14.82 o
 -16   1   1         57.71        112.72        30.26 o
 -15   1   1        141.49         50.62        47.43 o
 -14   1   1        436.34        365.33        48.26 o
 -13   1   1        678.60        773.62        67.69 o
 -12   1   1       1711.73       2127.05        97.16 o
 -11   1   1       1219.74       1299.84        75.02 o
 -10   1   1       4182.32       5032.06       129.24 o
  -9   1   1      13052.64      12747.00       214.68 o
  -8   1   1       5839.49       5506.19        75.67 o
  -7   1   1       8008.51       7628.54       161.72 o
  -6   1   1       5462.01       5538.05        65.46 o
  -5   1   1       8053.37       9268.74        74.33 o
  -4   1   1       6170.21       4374.22        44.17 o
  -3   1   1      16844.85      15767.83        81.53 o
  -2   1   1         18.73         40.10         4.55 o
  -1   1   1      23168.34      24619.75       118.46 o
   1   1   1       7721.84       7548.15        38.89 o
   2   1   1       4163.89       4644.29        44.33 o
   3   1   1      18051.26      17131.26       228.38 o
   4   1   1      18738.91      17911.33       167.87 o
   5   1   1       8054.98       9044.09       320.92 o
   6   1   1        293.60        307.58        31.90 o
   7   1   1          8.08         67.18        28.71 o
   8   1   1      34225.13      36467.59       298.35 o
   9   1   1        216.05        227.56        35.18 o
  10   1   1      22267.73      20979.56       276.15 o
  11   1   1          6.00         46.52        33.62 o
  12   1   1       1052.76       1287.53        77.21 o
  13   1   1       2096.35       2389.37       121.84 o
  14   1   1         13.43         21.68        27.28 o
  15   1   1        889.27        711.45        66.04 o
  16   1   1       1088.72        992.74        83.03 o
  17   1   1         40.02         28.77        14.34 o
  18   1   1        568.09        616.04        27.94 o
  19   1   1        653.27        839.48        37.05 o
  20   1   1        133.73        126.57        23.25 o
  21   1   1       1181.32       1073.30        49.21 o
  22   1   1         20.85         28.09        21.22 o
  23   1   1        456.14        412.45        31.67 o
  24   1   1        381.77        411.42        30.69 o
  25   1   1        317.85        330.53        25.40 o
  26   1   1         62.14         68.29        15.23 o
  27   1   1        432.89        374.96        14.06 o
  28   1   1         33.16         19.71        13.62 o
 -28   2   1        139.95        175.84        12.06 o
 -27   2   1         12.35         18.56         7.79 o
 -26   2   1         17.83          7.19        11.27 o
 -25   2   1         64.98         83.92        18.19 o
 -24   2   1         48.53         21.59        17.33 o
 -23   2   1        312.96        385.26        31.00 o
 -22   2   1        199.30        182.83        32.98 o
 -21   2   1       1384.57       1395.64        79.90 o
 -20   2   1        325.97        292.12        26.60 o
 -19   2   1       2088.03       2158.32        48.37 o
 -18   2   1       3979.54       3934.53        97.83 o
 -17   2   1        559.44        513.58        22.53 o
 -16   2   1        430.07        359.61        44.45 o
 -15   2   1        469.47        385.21        51.92 o
 -14   2   1       1236.87       1223.17       101.38 o
 -13   2   1         20.52         26.52        39.75 o
 -12   2   1        992.14       1210.01        92.69 o
 -11   2   1          2.21         44.64        38.44 o
 -10   2   1        601.11        607.96        51.00 o
  -9   2   1       2437.69       2522.74        54.96 o
  -8   2   1       5041.37       5359.75        72.50 o
  -7   2   1       3714.09       3545.71        73.84 o
  -6   2   1      16212.17      19760.39       153.39 o
  -5   2   1        720.46        836.03        36.65 o
  -4   2   1        433.50        325.91        34.95 o
  -3   2   1       6256.87       5817.04        65.99 o
  -2   2   1       9883.32       8937.57        83.94 o
  -1   2   1        684.06        341.57        17.64 o
   0   2   1       5105.65       5721.34        59.46 o
   1   2   1       7419.26      12218.73       136.65 o
   2   2   1       7251.02       8079.43        53.45 o
   3   2   1       5656.25       5339.70        91.74 o
   4   2   1      23888.63      23178.76       230.99 o
   5   2   1         54.01         75.78        16.78 o
   6   2   1      32705.19      31893.63       371.78 o
   7   2   1        105.35         96.69        29.52 o
   8   2   1       2032.64       1800.18        83.84 o
   9   2   1        125.39         59.80        33.48 o
  10   2   1        177.56        251.34        50.57 o
  11   2   1       4742.56       5303.88       175.74 o
  12   2   1       5987.05       6529.34       204.99 o
  13   2   1        591.50        726.79        79.38 o
  14   2   1       6918.18       6717.67       185.78 o
  15   2   1        653.56        672.85        58.83 o
  16   2   1       3591.42       3553.36       127.01 o
  17   2   1         58.18         74.09        14.97 o
  18   2   1        731.05        758.68        30.65 o
  19   2   1        750.31        748.11        30.72 o
  20   2   1       1565.35       1611.19        59.06 o
  21   2   1        661.15        779.11        44.08 o
  22   2   1        756.03        779.69        42.39 o
  23   2   1       2258.84       2419.83        69.40 o
  24   2   1        550.30        558.53        33.84 o
  25   2   1        542.47        537.24        30.26 o
  26   2   1         84.33        102.47        12.86 o
  27   2   1        210.03        228.52        16.95 o
  28   2   1        124.22        129.61        14.77 o
 -28   3   1         35.67         38.56         7.91 o
 -27   3   1        280.48        240.65        10.81 o
 -26   3   1        592.61        627.62        26.81 o
 -25   3   1        355.14        328.75        21.16 o
 -24   3   1        115.23        148.49        46.43 o
 -23   3   1         63.25         61.64        18.84 o
 -22   3   1        275.83        291.12        29.81 o
 -21   3   1        319.67        360.11        31.18 o
 -20   3   1       1618.82       1584.98        55.27 o
 -19   3   1       3146.85       3099.47        59.40 o
 -18   3   1       3222.99       3072.89        63.75 o
 -17   3   1        384.11        442.80        22.46 o
 -16   3   1       5652.71       5274.21       154.22 o
 -15   3   1       1175.91       1114.39        79.72 o
 -14   3   1        570.74        430.09        55.21 o
 -13   3   1        316.36        280.31        43.16 o
 -12   3   1       9413.17       9945.60       254.42 o
 -11   3   1        834.82        913.18        79.48 o
 -10   3   1         96.40         69.39        17.85 o
  -9   3   1        306.58        201.06        31.16 o
  -8   3   1      42756.09      44027.56       316.67 o
  -7   3   1         27.60         62.72        19.70 o
  -6   3   1       2019.25       1949.57        58.56 o
  -5   3   1        430.42        408.92        24.20 o
  -4   3   1      61940.45      60839.52       263.90 o
  -3   3   1       1713.60       1607.32        34.11 o
  -2   3   1       8578.16       9479.50       121.57 o
  -1   3   1       4105.95       4182.17        71.53 o
   0   3   1        780.62       1084.23        26.22 o
   1   3   1      16685.84      16836.98       112.84 o
   2   3   1         64.85         74.51         8.45 o
   3   3   1       1126.37       1517.70        36.75 o
   4   3   1       1053.72       1154.13        35.70 o
   5   3   1      18008.73      17033.43       140.85 o
   6   3   1        948.67        859.31        36.94 o
   7   3   1      22954.06      24645.94       200.43 o
   8   3   1      29369.55      28958.78       233.66 o
   9   3   1      17800.11      18665.56       265.80 o
  10   3   1        455.88        443.07        47.37 o
  11   3   1      29437.56      32597.77       355.15 o
  12   3   1        369.90        434.84        50.16 o
  13   3   1         64.19        102.46        32.37 o
  14   3   1       2374.94       2936.79       125.04 o
  15   3   1         39.20         51.70        33.51 o
  16   3   1          8.63          9.24        14.63 o
  17   3   1       2228.97       2148.70        46.09 o
  18   3   1       1304.37       1413.39        42.88 o
  19   3   1         28.50         35.39        18.57 o
  20   3   1        835.57        957.99        38.92 o
  21   3   1        863.54        898.01        48.24 o
  22   3   1        120.96        122.25        24.13 o
  23   3   1        615.85        612.44        40.36 o
  24   3   1        566.30        665.11        36.48 o
  25   3   1        126.60        154.80        21.82 o
  26   3   1        130.54        150.01        13.70 o
  27   3   1         52.17         66.92         8.22 o
  28   3   1        395.93        347.01        15.29 o
 -28   4   1         87.87         85.49         8.79 o
 -27   4   1         61.16         60.38        10.63 o
 -26   4   1        207.90        237.51        15.69 o
 -25   4   1         56.93         72.43        24.46 o
 -24   4   1        890.51       1001.22        42.05 o
 -23   4   1        212.36        248.27        26.19 o
 -22   4   1        557.63        609.87        43.48 o
 -21   4   1       2786.79       3109.48        65.30 o
 -20   4   1       1597.84       1412.84        45.20 o
 -19   4   1         64.43         64.34        23.55 o
 -18   4   1       1009.65        972.32        33.06 o
 -17   4   1        923.23        746.66        30.67 o
 -16   4   1        328.99        436.19        56.45 o
 -15   4   1       1998.86       1895.14       103.97 o
 -14   4   1       3082.05       3248.12       130.72 o
 -13   4   1        368.79        401.32        49.89 o
 -12   4   1        209.40        143.82        36.05 o
 -11   4   1      14570.75      14167.71       231.14 o
 -10   4   1        146.53        277.36        34.15 o
  -9   4   1       7495.12       8203.07       131.21 o
  -8   4   1       6981.45       8381.12       123.34 o
  -7   4   1       1272.27       1386.79        48.02 o
  -6   4   1      17145.34      18504.01       158.00 o
  -5   4   1       6540.71       5533.86       108.94 o
  -4   4   1       4022.41       3707.61        60.91 o
  -3   4   1       2297.34       1355.34        75.96 o
  -2   4   1      45426.52      40164.20       244.88 o
  -1   4   1       3483.90       5543.75        75.69 o
   0   4   1       8697.29      12421.63       134.97 o
   1   4   1      25999.05      28895.01       163.74 o
   2   4   1      12577.10      12199.09       147.53 o
   3   4   1      27487.34      28160.86       166.12 o
   4   4   1      25479.43      28424.50       293.68 o
   5   4   1        800.09        707.68        37.17 o
   6   4   1       5988.49       5280.08        89.02 o
   7   4   1       1478.13       1792.26        57.22 o
   8   4   1       7150.84       8258.85       128.02 o
   9   4   1         22.13         33.61        23.41 o
  10   4   1       7614.05       8759.84       150.47 o
  11   4   1      11138.43      12176.38       216.85 o
  12   4   1        942.50        978.42        69.94 o
  13   4   1       4903.26       5181.43       159.75 o
  14   4   1      12825.17      13371.44       264.40 o
  15   4   1        640.36        641.45        62.64 o
  16   4   1      11638.64      11484.25       119.49 o
  17   4   1        614.99        577.63        26.51 o
  18   4   1       5381.22       5387.74        76.51 o
  19   4   1       2521.22       2574.93        74.72 o
  20   4   1        591.62        506.93        30.75 o
  21   4   1       1559.34       1681.98        60.37 o
  22   4   1       2790.45       2726.83        73.47 o
  23   4   1        177.73        194.97        24.51 o
  24   4   1        270.95        330.09        26.78 o
  25   4   1       1519.92       1490.09        36.37 o
  26   4   1        950.41       1098.42        29.27 o
  27   4   1        437.41        417.84        17.41 o
 -28   5   1        220.72        215.51        15.06 o
 -27   5   1         98.92        112.82        12.24 o
 -26   5   1         53.07         49.63        10.27 o
 -25   5   1        801.79        726.32        39.72 o
 -24   5   1        294.81        285.31        20.26 o
 -23   5   1        315.30        362.38        38.06 o
 -22   5   1         50.75         52.37        23.30 o
 -21   5   1        185.37        215.34        22.22 o
 -20   5   1       7262.31       7136.93        97.23 o
 -19   5   1       7797.94       8252.70       174.85 o
 -18   5   1       6758.87       6824.76        81.33 o
 -17   5   1        768.16        671.52        27.63 o
 -16   5   1       2831.36       2364.74        74.91 o
 -15   5   1       1817.86       1760.30       124.18 o
 -14   5   1        335.03        356.54        61.21 o
 -13   5   1       6518.20       6150.23       262.51 o
 -12   5   1      26320.40      28768.38       349.64 o
 -11   5   1         11.46         34.86        27.00 o
 -10   5   1       3879.84       5554.20       117.45 o
  -9   5   1        564.68        640.65        47.60 o
  -8   5   1      21438.70      21165.73       252.59 o
  -7   5   1        353.34        362.41        32.59 o
  -6   5   1      28693.90      28978.11       359.17 o
  -5   5   1      45411.55      44089.52       273.28 o
  -4   5   1      37126.21      35896.23       232.27 o
  -3   5   1       4114.25       3773.58       269.07 o
  -2   5   1       1026.18       1335.72        56.93 o
  -1   5   1      18213.86      19682.90       201.00 o
   0   5   1       1204.54        746.28        26.38 o
   1   5   1      14285.78      16950.36       182.65 o
   2   5   1      17506.04      18283.73       108.07 o
   3   5   1        835.83       1102.91        25.28 o
   4   5   1      42352.52      46006.85       723.43 o
   5   5   1      31698.57      32567.21       248.20 o
   6   5   1      27722.38      26951.48       238.08 o
   7   5   1       3300.93       3388.10        91.64 o
   8   5   1      23966.25      23802.50       255.46 o
   9   5   1        362.13        529.51        46.18 o
  10   5   1       3800.96       3540.43        98.14 o
  11   5   1      15332.85      17479.03       265.94 o
  12   5   1       4262.95       4186.62       168.68 o
  13   5   1       2515.14       2908.05       148.79 o
  14   5   1       9516.39      10140.23       283.86 o
  15   5   1         46.03         22.29        61.36 o
  16   5   1       1075.65        876.14        30.92 o
  17   5   1        306.79        331.38        22.42 o
  18   5   1      15693.90      15869.38       152.67 o
  19   5   1       4549.08       4497.78        71.02 o
  20   5   1       1182.79       1218.87        43.41 o
  21   5   1         22.08          5.97        12.37 o
  22   5   1         17.34          2.81        21.19 o
  23   5   1         96.97         73.12        19.58 o
  24   5   1        305.33        318.40        26.23 o
  25   5   1         63.17         73.83        14.15 o
  26   5   1          1.60         -1.55        12.88 o
  27   5   1         65.94         72.03        13.19 o
 -28   6   1        128.44        135.33        11.87 o
 -27   6   1         99.34         77.20        10.95 o
 -26   6   1         34.75         46.19        12.95 o
 -25   6   1         84.64        136.14        19.81 o
 -24   6   1        408.84        409.43        28.30 o
 -23   6   1        183.88        186.42        50.04 o
 -22   6   1        179.07        222.84        21.97 o
 -21   6   1        188.21        206.89        23.78 o
 -20   6   1       1397.73       1630.54        47.68 o
 -19   6   1       1370.25       1347.63        40.24 o
 -18   6   1         45.14         45.62        14.06 o
 -17   6   1        125.00         84.67        18.27 o
 -16   6   1         89.66        133.06        26.53 o
 -15   6   1       2835.71       3161.36       135.37 o
 -14   6   1       6181.13       6076.96       178.85 o
 -13   6   1       4035.09       4774.08       153.00 o
 -12   6   1         36.50         68.50        31.73 o
 -11   6   1         13.80         68.28        26.76 o
 -10   6   1      27739.53      29214.80       271.57 o
  -9   6   1       1135.13        870.42        49.96 o
  -8   6   1       1564.75       1455.52        57.53 o
  -7   6   1        769.84        569.42        35.91 o
  -6   6   1       3817.79       3690.10       137.72 o
  -5   6   1       1734.03       1248.05        59.75 o
  -4   6   1      17041.11      17605.11       214.94 o
  -3   6   1       6299.90       8258.95        53.28 o
  -2   6   1      19360.25      18638.74       484.00 o
  -1   6   1       2427.54       2501.40        50.16 o
   0   6   1        907.19        631.76        27.20 o
   1   6   1       4122.48       3562.33        77.79 o
   2   6   1      10564.74      11742.48        90.07 o
   3   6   1       1511.07        812.66        23.22 o
   4   6   1      28533.63      26261.89       171.01 o
   5   6   1        569.04        842.35        43.87 o
   6   6   1      31952.72      30743.38       269.87 o
   7   6   1       2828.32       2766.46        75.09 o
   8   6   1         67.58        342.01        35.12 o
   9   6   1       3584.72       2845.79        86.10 o
  10   6   1        147.15         98.44        39.99 o
  11   6   1       1403.17       1702.61        85.67 o
  12   6   1      10814.51      11234.78       276.92 o
  13   6   1          6.44         11.34        32.00 o
  14   6   1       5868.19       6178.90       183.28 o
  15   6   1       2586.67       2763.64       126.60 o
  16   6   1       1938.75       1666.02        41.05 o
  17   6   1       3701.43       3373.71        60.32 o
  18   6   1        785.18        738.79        29.88 o
  19   6   1        333.95        311.09        25.49 o
  20   6   1       1671.32       1586.55        38.62 o
  21   6   1        422.50        385.01        21.42 o
  22   6   1       2300.66       2315.83        67.56 o
  23   6   1        301.39        262.82        37.74 o
  24   6   1        902.85        892.77        39.06 o
  25   6   1        200.07        191.54        16.28 o
  26   6   1       1275.41       1372.64        39.67 o
  27   6   1          3.89         -2.24         8.18 o
 -28   7   1         34.26         31.50         9.84 o
 -27   7   1         61.81         65.28        12.29 o
 -26   7   1        139.70        159.52        15.07 o
 -25   7   1         45.92         16.01        15.16 o
 -24   7   1        204.11        150.61        16.54 o
 -23   7   1        447.30        437.11        55.95 o
 -22   7   1        335.59        304.14        23.37 o
 -21   7   1        382.23        340.35        39.35 o
 -20   7   1        116.37        104.82        18.48 o
 -19   7   1         16.35         23.32        22.75 o
 -18   7   1       2874.90       2995.14        56.41 o
 -17   7   1       1069.93       1193.14        35.83 o
 -16   7   1        275.11        218.58        19.40 o
 -15   7   1       4055.73       3855.98       148.97 o
 -14   7   1        191.96        164.50        38.27 o
 -13   7   1         18.14          0.44        23.80 o
 -12   7   1       5481.10       5400.82       132.64 o
 -11   7   1       1695.71       1620.01        71.37 o
 -10   7   1       3402.99       3957.45       104.04 o
  -9   7   1         51.06        225.13        32.08 o
  -8   7   1      40934.02      42896.59       352.30 o
  -7   7   1        219.27        410.25        53.49 o
  -6   7   1        506.24        432.93        37.58 o
  -5   7   1       1517.35       1959.94        66.63 o
  -4   7   1       4675.67       5300.77        69.51 o
  -3   7   1         77.03        209.55        23.48 o
  -2   7   1      45564.81      45133.46       233.64 o
  -1   7   1       1082.05       1455.75        42.30 o
   0   7   1       1893.16       1748.76        45.67 o
   1   7   1        500.52        823.74        48.72 o
   2   7   1      51077.68      44631.53       630.68 o
   3   7   1        157.14        316.15        16.69 o
   4   7   1      15311.71      15088.83       139.87 o
   5   7   1       3843.48       3275.23        78.91 o
   6   7   1       1087.91       1560.60        81.72 o
   7   7   1        715.71        662.27        48.67 o
   8   7   1       7974.53       8242.99       139.47 o
   9   7   1        886.61       1328.61        62.84 o
  10   7   1       8957.35       8552.12       156.89 o
  11   7   1        691.89        891.00        56.18 o
  12   7   1      10355.34      10636.45       220.15 o
  13   7   1         13.25         42.49        35.51 o
  14   7   1       3590.25       3936.96       148.02 o
  15   7   1        527.45        556.29        34.61 o
  16   7   1        974.47        889.86        34.77 o
  17   7   1       1183.07       1175.80        37.28 o
  18   7   1       7219.17       7115.64        75.19 o
  19   7   1        213.02        183.20        16.85 o
  20   7   1       1762.08       1849.75        41.89 o
  21   7   1        313.91        345.52        29.16 o
  22   7   1        466.69        437.58        27.78 o
  23   7   1         46.75         73.42        19.24 o
  24   7   1       1125.88       1142.84        34.85 o
  25   7   1        151.31        185.26        21.66 o
  26   7   1        442.99        518.84        20.74 o
  27   7   1         14.23         25.52        14.17 o
 -27   8   1         65.33         34.10        11.84 o
 -26   8   1         10.46         -1.96        10.38 o
 -25   8   1         79.78         80.09        17.23 o
 -24   8   1        300.75        319.38        28.00 o
 -23   8   1         17.15         47.72        14.67 o
 -22   8   1        298.41        365.46        24.43 o
 -21   8   1        382.89        433.26        27.40 o
 -20   8   1        818.26        812.51        35.13 o
 -19   8   1         75.56         48.57        16.18 o
 -18   8   1        712.61        708.15        29.99 o
 -17   8   1         11.32          7.00        12.50 o
 -16   8   1       2690.02       2671.39        54.01 o
 -15   8   1         54.22         36.78        16.48 o
 -14   8   1       1630.91       1326.89       111.24 o
 -13   8   1         21.93         81.33        31.81 o
 -12   8   1          0.58         -0.26        28.50 o
 -11   8   1       7917.46       7604.67       176.77 o
 -10   8   1      15565.62      16144.82       246.24 o
  -9   8   1        173.35         40.45        27.33 o
  -8   8   1        801.36        813.09        56.25 o
  -7   8   1      11019.18      11170.67       217.59 o
  -6   8   1        231.44        185.27        31.42 o
  -5   8   1       1241.90       1097.15        34.03 o
  -4   8   1      12061.13      12510.04       206.29 o
  -3   8   1       5891.77       6261.56        78.75 o
  -2   8   1       8507.75       9611.62       117.03 o
  -1   8   1        411.31        190.92        18.97 o
   0   8   1      17740.06      15035.05       141.59 o
   1   8   1       1410.46        819.26        53.00 o
   2   8   1      17954.26      16891.28       137.27 o
   3   8   1        112.04        258.32        19.59 o
   4   8   1        771.41        668.88        22.95 o
   5   8   1       7236.54       7319.32       102.87 o
   6   8   1      27710.09      27146.65       268.80 o
   7   8   1       3978.95       5181.73       112.59 o
   8   8   1       4029.33       5591.79       137.82 o
   9   8   1         57.94         -4.07        30.74 o
  10   8   1       6028.06       5734.20       151.53 o
  11   8   1        324.83        200.25        41.34 o
  12   8   1       2078.47       2476.09       177.97 o
  13   8   1         16.16         51.77        26.24 o
  14   8   1       4943.03       4596.09       254.31 o
  15   8   1         69.72         37.14        15.01 o
  16   8   1       1265.01       1127.35        39.58 o
  17   8   1        330.21        295.13        18.20 o
  18   8   1       1141.82       1192.69        38.86 o
  19   8   1         72.92        122.28        14.86 o
  20   8   1        589.43        687.82        33.78 o
  21   8   1        224.14        292.09        24.83 o
  22   8   1        310.89        291.39        20.50 o
  23   8   1          7.14         19.86        16.59 o
  24   8   1        362.98        366.94        27.94 o
  25   8   1         43.12         47.85        42.82 o
  26   8   1        320.05        317.75        16.33 o
  27   8   1        137.08        170.74        10.12 o
 -27   9   1        383.99        402.50        15.13 o
 -26   9   1         19.17         15.98        11.27 o
 -25   9   1         70.04         44.95        12.76 o
 -24   9   1         25.54         20.97        17.04 o
 -23   9   1          1.82         -0.78        15.31 o
 -22   9   1        213.24        198.67        23.82 o
 -21   9   1        487.69        549.69        25.82 o
 -20   9   1         33.52         43.57        15.98 o
 -19   9   1       1444.10       1408.01        61.42 o
 -18   9   1          5.13         -0.68        17.24 o
 -17   9   1        651.10        630.32        38.66 o
 -16   9   1       1170.27        948.57        36.42 o
 -15   9   1       1482.88       1543.27        51.86 o
 -14   9   1        826.48        959.54        72.87 o
 -13   9   1         22.51          6.13        29.91 o
 -12   9   1       2027.09       1786.47        91.80 o
 -11   9   1       5069.85       6338.26       165.08 o
 -10   9   1       3200.01       3136.84       112.47 o
  -9   9   1       1548.13       1448.83        98.64 o
  -8   9   1        589.30        620.14        63.68 o
  -7   9   1       2833.22       3959.23       111.90 o
  -6   9   1        358.43        319.08        41.73 o
  -5   9   1      14419.45      16873.71       295.51 o
  -4   9   1         79.85         90.61         9.98 o
  -3   9   1       1642.81       2230.95        47.78 o
  -2   9   1       7530.61       8386.04       136.28 o
  -1   9   1        772.62        449.55        35.47 o
   0   9   1        493.85        452.20        29.26 o
   1   9   1       6428.75       6554.05       119.34 o
   2   9   1      14576.57      12682.70       162.34 o
   3   9   1        171.48        307.96        21.42 o
   4   9   1       2082.65       1932.99        38.16 o
   5   9   1       5789.67       6051.24        99.91 o
   6   9   1       2950.15       3303.20        75.01 o
   7   9   1       1609.60       1854.64        68.20 o
   8   9   1       2583.32       1997.55        67.26 o
   9   9   1        908.05       1040.98        52.57 o
  10   9   1         22.69         15.22        20.70 o
  11   9   1         56.17         56.50        24.45 o
  12   9   1       7088.29       6694.02       179.99 o
  13   9   1          8.34         20.53        34.57 o
  14   9   1         41.00         25.78        22.82 o
  15   9   1         14.65          7.72        10.95 o
  16   9   1       1931.88       1845.58        38.07 o
  17   9   1       3610.96       3709.04        54.51 o
  18   9   1       1966.13       1778.90        41.33 o
  19   9   1         98.53        159.48        16.10 o
  20   9   1        629.13        645.62        38.24 o
  21   9   1          0.22         13.38        13.78 o
  22   9   1        257.78        279.62        19.95 o
  23   9   1         98.65        157.66        22.98 o
  24   9   1        806.66        781.45        36.43 o
  25   9   1          0.74          5.83        21.66 o
  26   9   1         98.40        123.84        11.43 o
 -27  10   1        352.67        422.00        16.69 o
 -26  10   1        283.04        356.56        16.85 o
 -25  10   1          0.18         17.50        11.58 o
 -24  10   1        391.23        365.53        28.06 o
 -23  10   1        328.06        359.04        24.95 o
 -22  10   1         64.16         64.88        17.64 o
 -21  10   1         31.43         12.72        17.34 o
 -20  10   1       1016.55        904.81        32.02 o
 -19  10   1        164.78        133.06        17.67 o
 -18  10   1       2215.12       1977.71        45.10 o
 -17  10   1       3886.51       3968.04        66.72 o
 -16  10   1        508.04        515.71        31.26 o
 -15  10   1        693.12        611.91        33.54 o
 -14  10   1        850.89        784.86        50.82 o
 -13  10   1       1288.86       1299.09        83.00 o
 -12  10   1       1763.19       1855.86        94.96 o
 -11  10   1        166.26        132.23        32.69 o
 -10  10   1        435.50        234.26        38.11 o
  -9  10   1         13.16          4.51        27.71 o
  -8  10   1      10703.00      11035.76       244.87 o
  -7  10   1       7150.88       8269.71       167.51 o
  -6  10   1        120.07        276.33        39.84 o
  -5  10   1       9781.77      10660.63       215.19 o
  -4  10   1        151.48         90.42        29.67 o
  -3  10   1        625.27        723.16        30.92 o
  -2  10   1       1300.51       1335.29        69.82 o
  -1  10   1         45.05         19.73        22.55 o
   0  10   1       3131.45       3468.91        78.44 o
   1  10   1       2736.17       2219.89        75.60 o
   2  10   1        313.26        514.93        30.68 o
   3  10   1       2173.83       2048.33        63.60 o
   4  10   1         91.92         35.71        14.03 o
   5  10   1       7629.07       8805.08       208.62 o
   6  10   1       5813.09       5270.73       131.92 o
   7  10   1       8506.44       8565.37       213.88 o
   8  10   1       7511.84       7937.19       207.38 o
   9  10   1       1042.21       1030.41        68.75 o
  10  10   1         16.82         -0.71        29.58 o
  11  10   1        795.13       1095.63        74.68 o
  12  10   1         84.28         58.62        28.18 o
  13  10   1         80.07         20.90        34.75 o
  14  10   1        792.48        790.91        26.94 o
  15  10   1         10.16          7.60         9.51 o
  16  10   1       1109.64        889.07        27.76 o
  17  10   1       2181.87       2272.75        43.85 o
  18  10   1       1145.92       1103.58        30.26 o
  19  10   1          2.00         -0.86        13.51 o
  20  10   1        327.43        333.94        24.58 o
  21  10   1         21.45         41.30        18.16 o
  22  10   1        290.11        311.89        24.52 o
  23  10   1        206.55        190.92        24.53 o
  24  10   1        287.71        275.22        23.78 o
  25  10   1        302.57        311.85        17.42 o
  26  10   1        145.49        124.79        16.37 o
 -26  11   1         49.96         34.90        10.98 o
 -25  11   1         11.07         10.74        10.11 o
 -24  11   1        220.55        269.00        19.50 o
 -23  11   1         59.52         45.10        20.53 o
 -22  11   1        491.34        505.51        35.08 o
 -21  11   1        126.43        109.63        19.78 o
 -20  11   1        708.78        600.72        33.52 o
 -19  11   1        405.94        406.30        34.43 o
 -18  11   1       1366.23       1266.93        46.65 o
 -17  11   1         16.47         26.23        16.10 o
 -16  11   1         39.21         23.43        17.24 o
 -15  11   1         48.74         36.64        10.40 o
 -14  11   1        293.74        389.27        31.22 o
 -13  11   1        964.94       1085.68        39.22 o
 -12  11   1       4905.50       4766.75       159.15 o
 -11  11   1        113.56         46.39        30.94 o
 -10  11   1      12116.85      11898.58       228.92 o
  -9  11   1        101.64        282.55        42.24 o
  -8  11   1        193.33        310.29        50.93 o
  -7  11   1          7.68         39.68        39.92 o
  -6  11   1        196.49         65.72        27.88 o
  -5  11   1        296.47        293.99        33.58 o
  -4  11   1      14908.83      16060.37       267.87 o
  -3  11   1      10258.92      12709.35       193.50 o
  -2  11   1      16021.74      19622.39       234.36 o
  -1  11   1         10.15         36.58        24.33 o
   0  11   1       3925.68       4068.92       106.26 o
   1  11   1       2181.26       2555.38        67.07 o
   2  11   1        675.40        721.72        37.18 o
   3  11   1       1230.83       1703.34        51.11 o
   4  11   1       7148.80       7215.58       151.56 o
   5  11   1         72.97        101.53        27.12 o
   6  11   1       1584.19       1608.30        78.15 o
   7  11   1       3440.30       4554.76       161.03 o
   8  11   1        926.37        937.27       121.25 o
   9  11   1       1115.51        794.00        60.83 o
  10  11   1        260.43        205.89        35.05 o
  11  11   1        556.88        571.55        56.87 o
  12  11   1       1061.56        992.18        96.86 o
  13  11   1       1734.68       1506.93        46.54 o
  14  11   1        833.38        857.22        23.71 o
  15  11   1        706.91        749.33        22.45 o
  16  11   1        197.73        329.26        26.16 o
  17  11   1        226.47        280.55        17.39 o
  18  11   1        146.03        191.54        21.84 o
  19  11   1        376.99        339.92        28.19 o
  20  11   1       1319.23       1310.80        45.98 o
  21  11   1         29.00         23.50        19.69 o
  22  11   1        420.86        480.61        27.56 o
  23  11   1         20.04         26.01        14.64 o
  24  11   1        219.75        217.65        21.58 o
  25  11   1         57.90         66.64        14.93 o
  26  11   1         11.86         10.17        11.48 o
 -26  12   1        702.90        710.74        32.49 o
 -25  12   1          7.38         -2.13         9.55 o
 -24  12   1        389.64        379.48        23.32 o
 -23  12   1        450.61        458.82        21.73 o
 -22  12   1        213.08        274.04        23.67 o
 -21  12   1        788.75        782.73        45.53 o
 -20  12   1        303.33        364.91        28.23 o
 -19  12   1        232.39        235.44        26.00 o
 -18  12   1       3406.04       3098.74        70.89 o
 -17  12   1        478.27        374.48        30.02 o
 -16  12   1        543.39        556.42        36.66 o
 -15  12   1       3388.62       2870.45        56.22 o
 -14  12   1        296.79        246.92        24.60 o
 -13  12   1       7560.31       7752.44       104.23 o
 -12  12   1         52.04        107.10        31.64 o
 -11  12   1       1434.22       1532.22        87.75 o
 -10  12   1        384.44        424.26        49.73 o
  -9  12   1       1651.75       1955.81       122.56 o
  -8  12   1        723.27        642.47        68.84 o
  -7  12   1         64.87         36.19        26.45 o
  -6  12   1        820.57        838.63        51.92 o
  -5  12   1        466.77        409.35        45.29 o
  -4  12   1        444.01        347.48        40.53 o
  -3  12   1        704.86        518.12        47.74 o
  -2  12   1       9450.03       9546.37       172.24 o
  -1  12   1        237.39        303.27        33.01 o
   0  12   1        322.90        540.44        54.64 o
   1  12   1      10321.84      10865.57       142.46 o
   2  12   1       6667.92       7137.12       110.49 o
   3  12   1       3641.25       4298.06       120.06 o
   4  12   1        194.68        202.63        31.23 o
   5  12   1        188.36        341.67        42.26 o
   6  12   1        193.23        374.92        38.13 o
   7  12   1         35.72         35.40        36.39 o
   8  12   1        391.13        441.34        56.21 o
   9  12   1         65.65         19.84        26.00 o
  10  12   1         35.38          3.46        28.83 o
  11  12   1       2267.28       2727.00       125.49 o
  12  12   1        639.94        754.52        43.26 o
  13  12   1        223.91        311.20        18.89 o
  14  12   1         38.14         20.79        12.12 o
  15  12   1          1.78         -0.95        12.74 o
  16  12   1         29.76         39.11        10.49 o
  17  12   1        104.59        151.54        16.16 o
  18  12   1        363.85        389.19        29.14 o
  19  12   1          3.30          4.45        18.17 o
  20  12   1        691.92        810.78        37.32 o
  21  12   1          7.02          8.92        16.48 o
  22  12   1        142.39         96.04        16.72 o
  23  12   1        137.09        189.32        21.97 o
  24  12   1          0.81          6.81        10.32 o
  25  12   1        221.56        258.51        13.47 o
 -25  13   1         63.83         75.90        10.55 o
 -24  13   1        376.14        346.21        25.53 o
 -23  13   1          0.81         -3.85        10.95 o
 -22  13   1        147.63        130.06        18.65 o
 -21  13   1         31.22         32.99        17.20 o
 -20  13   1        322.02        351.69        27.84 o
 -19  13   1        270.91        302.23        27.50 o
 -18  13   1        521.90        400.42        30.13 o
 -17  13   1        459.66        584.51        34.09 o
 -16  13   1       1020.59        881.46        37.72 o
 -15  13   1       1466.91       1186.75        38.20 o
 -14  13   1         36.82         11.67        17.07 o
 -13  13   1        214.03        151.46        22.62 o
 -12  13   1         88.34         57.11        17.04 o
 -11  13   1         28.78         33.71        35.56 o
 -10  13   1        604.59        532.94        54.17 o
  -9  13   1         23.93         15.14        28.79 o
  -8  13   1       4330.23       4449.35       171.36 o
  -7  13   1        726.67        775.17        52.12 o
  -6  13   1         69.68         80.27        29.05 o
  -5  13   1         29.75         58.62        25.34 o
  -4  13   1      17110.80      17840.85       253.60 o
  -3  13   1        516.67        433.67        45.37 o
  -2  13   1       5011.75       4766.43       127.84 o
  -1  13   1       6540.52       7309.32       157.15 o
   0  13   1        312.69        400.81        52.34 o
   1  13   1       1619.48       1667.06        59.49 o
   2  13   1         10.23         23.07        25.26 o
   3  13   1       2067.07       2274.84        91.88 o
   4  13   1       3819.13       4336.06       111.26 o
   5  13   1       6260.75       6497.88       138.38 o
   6  13   1       7407.98       7080.03       181.87 o
   7  13   1       1522.87       2029.73        81.38 o
   8  13   1        433.09        492.16        50.44 o
   9  13   1        152.85        158.24        35.96 o
  10  13   1       2007.40       2018.54        99.98 o
  11  13   1         40.69         57.37        16.07 o
  12  13   1          6.69          9.05        14.70 o
  13  13   1       1458.84       1639.63        47.55 o
  14  13   1       1501.58       1749.96        38.96 o
  15  13   1        716.59        694.85        25.52 o
  16  13   1         20.05         33.53        12.61 o
  17  13   1        977.09       1044.72        43.60 o
  18  13   1        753.74        736.76        37.36 o
  19  13   1         72.04         31.31        22.16 o
  20  13   1         21.52         28.64        18.24 o
  21  13   1         46.98         49.87        17.00 o
  22  13   1         30.52         34.35        14.25 o
  23  13   1         33.72         25.41         9.83 o
  24  13   1        302.35        319.76        15.73 o
  25  13   1        193.05        168.66        20.02 o
 -25  14   1         47.41         85.97        16.41 o
 -24  14   1          3.64        -12.68        15.91 o
 -23  14   1         69.77         93.61        11.32 o
 -22  14   1       1934.56       2055.71        57.59 o
 -21  14   1         56.31         22.51        12.75 o
 -20  14   1        194.01        222.11        23.22 o
 -19  14   1          0.16        -12.06        18.28 o
 -18  14   1       1419.03       1545.11        51.64 o
 -17  14   1        161.16        181.49        19.33 o
 -16  14   1       1898.90       1984.26        55.56 o
 -15  14   1       1249.51       1137.34        38.04 o
 -14  14   1       1540.97       1449.81        42.27 o
 -13  14   1       1133.04       1129.46        54.05 o
 -12  14   1       1046.47       1112.90        34.18 o
 -11  14   1        136.36        134.20        16.36 o
 -10  14   1        125.06        166.90        21.08 o
  -9  14   1         62.91         81.78        28.84 o
  -8  14   1         56.76         76.52        36.59 o
  -7  14   1       2646.10       2860.54        97.84 o
  -6  14   1        556.30        305.39        44.62 o
  -5  14   1        360.82        352.44        37.68 o
  -4  14   1       1180.43       1173.90        71.10 o
  -3  14   1         99.24        104.87        28.37 o
  -2  14   1       7057.52       7055.27       162.31 o
  -1  14   1       1525.41       1982.79       106.71 o
   0  14   1         32.28         69.38        23.25 o
   1  14   1        135.35        204.06        36.96 o
   2  14   1        623.91       1016.71        64.78 o
   3  14   1       6925.02       7860.60       229.07 o
   4  14   1       1535.77       1632.14        71.41 o
   5  14   1        182.96        123.02        29.84 o
   6  14   1       3327.48       3092.47       101.31 o
   7  14   1         65.08         30.62        23.40 o
   8  14   1        497.42        375.92        46.63 o
   9  14   1          2.35         18.47        24.29 o
  10  14   1       1437.20       1780.76        46.73 o
  11  14   1         54.81         72.70        15.47 o
  12  14   1       2594.91       2440.01        61.76 o
  13  14   1        992.66       1072.61        43.37 o
  14  14   1        946.99        806.39        45.03 o
  15  14   1        344.46        286.98        24.88 o
  16  14   1        677.08        751.19        35.54 o
  17  14   1          4.13         31.49        19.84 o
  18  14   1        203.63        142.24        30.59 o
  19  14   1          7.08         -0.12        17.41 o
  20  14   1        416.91        396.70        27.77 o
  21  14   1        183.65        173.09        15.19 o
  22  14   1          8.99          5.16        11.66 o
  23  14   1        118.99        119.65        28.41 o
  24  14   1          0.53         -6.56        15.42 o
 -24  15   1        982.29        993.93        44.63 o
 -23  15   1        128.65        149.67        17.95 o
 -22  15   1        399.61        418.02        23.19 o
 -21  15   1         17.08         10.74        12.08 o
 -20  15   1       1476.35       1467.30        48.25 o
 -19  15   1       1042.25       1057.39        42.28 o
 -18  15   1       1850.99       1814.69        54.81 o
 -17  15   1          0.26        -15.13        15.13 o
 -16  15   1       1135.40       1117.92        51.29 o
 -15  15   1         14.54         29.22        18.23 o
 -14  15   1       3904.34       3655.24        63.49 o
 -13  15   1          1.05          0.77        14.35 o
 -12  15   1       1144.63       1162.10        34.26 o
 -11  15   1        582.39        607.38        24.84 o
 -10  15   1       1918.39       1982.07        42.64 o
  -9  15   1         13.08         14.49        16.52 o
  -8  15   1       2947.88       2832.96       117.38 o
  -7  15   1         18.40         46.09        25.10 o
  -6  15   1        867.52        885.27        56.89 o
  -5  15   1         20.25        -23.99        27.22 o
  -4  15   1       1980.06       2008.42       105.16 o
  -3  15   1       1997.28       2291.70       118.80 o
  -2  15   1        679.28        411.86        53.00 o
  -1  15   1        424.63        643.60        68.77 o
   0  15   1       1026.15       1045.18        67.46 o
   1  15   1         79.22         99.81        34.50 o
   2  15   1        584.96        544.74        50.73 o
   3  15   1        180.34        111.17        26.23 o
   4  15   1         64.39         44.64        22.36 o
   5  15   1          9.26         45.29        27.84 o
   6  15   1        698.84        794.76        59.20 o
   7  15   1       2378.56       2440.67       110.96 o
   8  15   1       2111.72       2344.16       109.85 o
   9  15   1          6.55          4.09        20.30 o
  10  15   1        129.82        150.92        15.20 o
  11  15   1       1732.54       1921.24        53.56 o
  12  15   1        810.42        808.48        36.72 o
  13  15   1        392.68        394.21        27.67 o
  14  15   1         12.08          6.90        16.97 o
  15  15   1        575.09        526.98        30.99 o
  16  15   1        770.21        621.71        32.21 o
  17  15   1       1052.00       1026.41        47.80 o
  18  15   1        242.12        234.03        18.72 o
  19  15   1         58.95         21.57        13.21 o
  20  15   1         21.71         22.00        10.55 o
  21  15   1         24.96         35.15         8.12 o
  22  15   1         49.40         34.04        16.66 o
  23  15   1          5.59          4.92        17.72 o
  24  15   1          6.83         -1.64        14.44 o
 -24  16   1         93.58        104.02        18.05 o
 -23  16   1        406.13        337.09        15.40 o
 -22  16   1        597.43        616.75        30.96 o
 -21  16   1        158.64        207.04        28.38 o
 -20  16   1       1377.49       1445.85        44.68 o
 -19  16   1        202.77        240.73        23.85 o
 -18  16   1        175.29        172.88        23.03 o
 -17  16   1       2078.38       1917.12        47.26 o
 -16  16   1       2974.29       2723.74        79.71 o
 -15  16   1         11.01         -3.60        17.62 o
 -14  16   1        310.08        353.40        29.07 o
 -13  16   1       5708.19       4792.37        70.56 o
 -12  16   1       2615.93       2612.69        51.30 o
 -11  16   1          7.83         15.23        18.31 o
 -10  16   1       8473.89       8210.64        86.14 o
  -9  16   1       1308.35       1299.64        38.98 o
  -8  16   1        182.06        113.86        20.95 o
  -7  16   1        684.97        513.96        44.32 o
  -6  16   1       4152.50       4004.98       119.94 o
  -5  16   1        416.64        345.14        38.67 o
  -4  16   1        686.96        571.03        47.30 o
  -3  16   1        185.77        149.66        56.77 o
  -2  16   1       1593.96       1587.07       123.05 o
  -1  16   1       1854.96       1907.12       114.83 o
   0  16   1       2171.53       1986.42       116.13 o
   1  16   1          7.68         -6.45        28.34 o
   2  16   1        203.11        204.16        47.47 o
   3  16   1         92.57        149.34        26.91 o
   4  16   1       1725.37       1774.10        79.13 o
   5  16   1       1532.15       1504.25        74.49 o
   6  16   1       1670.55       1558.66        75.96 o
   7  16   1        213.70        181.25        22.36 o
   8  16   1       1716.03       1784.72        46.26 o
   9  16   1        125.38        185.50        24.67 o
  10  16   1        196.60        193.23        18.57 o
  11  16   1         81.44        130.39        20.98 o
  12  16   1         82.73         95.59        16.13 o
  13  16   1        770.46        837.16        36.10 o
  14  16   1        469.88        398.95        23.05 o
  15  16   1        227.24        211.06        18.02 o
  16  16   1         91.02         68.85        13.89 o
  17  16   1        197.57        204.85        18.34 o
  18  16   1         33.37         18.91        12.35 o
  19  16   1        111.16        118.92        14.21 o
  20  16   1         65.84         42.72        26.74 o
  21  16   1        363.54        491.58        44.13 o
  22  16   1         67.73         60.65        14.27 o
  23  16   1        412.53        483.39        20.25 o
 -23  17   1        125.08        128.63        19.36 o
 -22  17   1        332.98        312.86        16.75 o
 -21  17   1        685.68        662.88        33.66 o
 -20  17   1       1241.40       1274.98        52.01 o
 -19  17   1        537.75        513.31        35.99 o
 -18  17   1        837.99        717.67        48.89 o
 -17  17   1         98.69         85.97        19.45 o
 -16  17   1        119.41        137.62        22.54 o
 -15  17   1         91.18         99.83        19.95 o
 -14  17   1       6822.42       7496.13       151.78 o
 -13  17   1         22.50         49.32        20.51 o
 -12  17   1       2128.68       2283.25        85.07 o
 -11  17   1       1051.95        987.70        36.17 o
 -10  17   1         24.46         16.32        22.91 o
  -9  17   1        161.45        156.90        17.65 o
  -8  17   1       1529.20       1018.69        37.19 o
  -7  17   1       3711.89       3330.59        62.27 o
  -6  17   1          0.94          0.32        17.44 o
  -5  17   1        494.40        414.11        29.34 o
  -4  17   1        325.67        315.11        31.57 o
  -3  17   1         24.70        -15.94        33.45 o
  -2  17   1         57.97         25.69        92.04 o
  -1  17   1        156.29        115.82        68.74 o
   0  17   1         21.84         44.94        31.14 o
   1  17   1         33.57         52.54        26.79 o
   2  17   1        455.87        394.46        59.56 o
   3  17   1        569.32        676.53        42.04 o
   4  17   1         66.82         67.52        22.71 o
   5  17   1         16.80         15.19        18.20 o
   6  17   1          9.46         27.20        15.17 o
   7  17   1          0.71         -7.15        13.76 o
   8  17   1       1484.04       1330.26        42.44 o
   9  17   1        400.72        452.53        26.73 o
  10  17   1        166.42        104.80        16.93 o
  11  17   1       1045.84        980.85        37.05 o
  12  17   1       1723.58       1588.13        56.70 o
  13  17   1         32.88         40.80        19.68 o
  14  17   1        330.30        205.60        18.99 o
  15  17   1         72.73         23.40        16.34 o
  16  17   1         29.74         23.95        15.55 o
  17  17   1        515.48        544.54        28.52 o
  18  17   1         74.32         83.12        14.91 o
  19  17   1         41.47         12.93        19.62 o
  20  17   1         14.21         11.83        17.28 o
  21  17   1          4.09          7.49        14.70 o
  22  17   1          0.13         -1.14         9.40 o
  23  17   1         49.70         74.49        14.11 o
 -23  18   1        193.43        197.87        17.72 o
 -22  18   1       1160.35       1177.96        40.93 o
 -21  18   1        194.74        203.38        15.37 o
 -20  18   1        489.31        472.08        30.71 o
 -19  18   1         26.31         20.67        28.88 o
 -18  18   1         15.19         -1.20        25.92 o
 -17  18   1         25.86          0.89        22.23 o
 -16  18   1        874.91        783.97        44.14 o
 -15  18   1        103.57        100.69        25.37 o
 -14  18   1       1356.07       1587.92        65.21 o
 -13  18   1       3228.23       2748.14       128.63 o
 -12  18   1       1032.15        890.47        44.06 o
 -11  18   1        536.58        576.28        43.15 o
 -10  18   1        141.53         66.42        23.26 o
  -9  18   1       2154.89       1975.78        51.51 o
  -8  18   1        308.37        235.37        28.03 o
  -7  18   1        387.71        339.48        23.87 o
  -6  18   1       2997.25       3182.98        68.87 o
  -5  18   1       1551.77       1496.99        42.34 o
  -4  18   1         38.93         56.08        18.03 o
  -3  18   1       1476.72       1386.25        38.47 o
  -2  18   1         21.95          6.09        21.81 o
  -1  18   1        473.88        491.79        25.20 o
   0  18   1       2753.60       2921.02        85.06 o
   1  18   1        751.91        680.85        33.34 o
   2  18   1       1820.62       1735.97        57.08 o
   3  18   1       1396.80       1580.44        51.60 o
   4  18   1       3225.51       3395.19        75.41 o
   5  18   1        690.65        616.21        28.77 o
   6  18   1          6.78         14.85        14.82 o
   7  18   1        386.45        267.70        22.72 o
   8  18   1         90.39         83.78        27.18 o
   9  18   1       1020.00       1159.93        38.97 o
  10  18   1       2033.83       1844.46        44.23 o
  11  18   1         26.82         43.64        21.19 o
  12  18   1       2340.44       2606.07        72.07 o
  13  18   1        296.98        307.35        27.65 o
  14  18   1          7.97         22.85        15.28 o
  15  18   1        448.14        428.44        25.20 o
  16  18   1        127.62         62.48        14.04 o
  17  18   1         38.82         26.57        14.44 o
  18  18   1         78.71         70.10        31.99 o
  19  18   1         73.71        113.60        26.41 o
  20  18   1        158.41        225.24        44.95 o
  21  18   1        119.54        144.03        13.63 o
  22  18   1         34.30         38.48        10.31 o
 -22  19   1          2.06          7.22         8.18 o
 -21  19   1        368.67        351.43        19.19 o
 -20  19   1        507.07        480.69        22.08 o
 -19  19   1          3.80         -2.57        13.35 o
 -18  19   1        660.66        727.96        39.88 o
 -17  19   1         30.46          2.67        21.29 o
 -16  19   1          6.58         24.64        22.97 o
 -15  19   1         23.50         43.54        22.34 o
 -14  19   1         36.53         45.93        39.87 o
 -13  19   1       2523.79       2387.19       120.43 o
 -12  19   1        503.27        603.49        37.31 o
 -11  19   1       1662.11       1615.74        71.21 o
 -10  19   1       2285.95       2257.45        65.90 o
  -9  19   1         31.36         27.02        18.45 o
  -8  19   1        635.13        700.43        44.32 o
  -7  19   1       3341.33       3043.58        59.25 o
  -6  19   1       4141.07       4661.41        90.00 o
  -5  19   1       3540.21       3813.85        81.46 o
  -4  19   1        321.18        357.08        23.42 o
  -3  19   1          1.14         18.47        17.82 o
  -2  19   1        147.42        204.29        19.40 o
  -1  19   1        203.68        217.36        36.15 o
   0  19   1         20.21         21.23        13.93 o
   1  19   1         21.73         27.75        24.70 o
   2  19   1       1574.68       1629.83        64.98 o
   3  19   1        163.24        231.49        23.35 o
   4  19   1       1525.25       1511.36        75.38 o
   5  19   1        466.96        450.49        37.78 o
   6  19   1        232.94        282.65        21.93 o
   7  19   1        120.91         70.94        18.66 o
   8  19   1         56.77         44.32        27.04 o
   9  19   1        227.70        301.35        53.32 o
  10  19   1          0.62        -17.73        17.73 o
  11  19   1         79.34        122.11        20.92 o
  12  19   1       1652.93       1783.09        59.66 o
  13  19   1        131.91         89.86        19.23 o
  14  19   1        149.63         98.12        19.88 o
  15  19   1         25.50         34.49        15.07 o
  16  19   1         99.97        112.77        19.05 o
  17  19   1          2.69        -11.33        29.86 o
  18  19   1        133.11         96.19        20.97 o
  19  19   1         61.68         60.90        17.72 o
  20  19   1        305.00        335.38        18.31 o
  21  19   1          2.55          5.01         9.49 o
 -21  20   1        159.64        123.44        19.85 o
 -20  20   1         97.36         72.20        10.85 o
 -19  20   1         41.86         48.87        13.03 o
 -18  20   1        158.24        117.04        16.12 o
 -17  20   1          8.09          2.29        18.79 o
 -16  20   1         12.43         29.96        14.10 o
 -15  20   1        465.58        539.73        31.47 o
 -14  20   1         33.11         15.30        18.36 o
 -13  20   1        270.78        219.11        25.14 o
 -12  20   1        543.24        440.60        28.29 o
 -11  20   1        258.72        318.82        26.17 o
 -10  20   1         44.30         37.03        15.72 o
  -9  20   1        756.53        826.02        37.28 o
  -8  20   1         23.59          6.22        26.53 o
  -7  20   1         80.53        105.29        18.88 o
  -6  20   1        279.24        384.67        23.78 o
  -5  20   1       1947.87       1854.41        55.77 o
  -4  20   1         59.56         50.33        18.36 o
  -3  20   1       1325.03       1488.42        43.07 o
  -2  20   1         64.20         55.48        15.23 o
  -1  20   1        161.08        153.07        25.58 o
   0  20   1       1752.99       1933.64        48.44 o
   1  20   1         85.33         84.66        15.46 o
   2  20   1       1309.29       1300.15        40.24 o
   3  20   1        733.80        829.51        38.89 o
   4  20   1        949.18       1046.56        57.93 o
   5  20   1       2220.75       1984.31        59.48 o
   6  20   1       4922.91       4603.27       113.56 o
   7  20   1        289.49        392.40        42.99 o
   8  20   1        184.40        143.45        32.39 o
   9  20   1          8.80          7.88        47.74 o
  10  20   1        251.26        239.30        28.48 o
  11  20   1        353.52        316.84        38.88 o
  12  20   1         43.27         70.27        20.34 o
  13  20   1          8.19         -1.42        14.22 o
  14  20   1         74.57         73.43        21.56 o
  15  20   1        235.06        162.56        22.10 o
  16  20   1        412.07        396.27        24.33 o
  17  20   1        126.77        114.56        17.23 o
  18  20   1         36.59         -5.03        15.89 o
  19  20   1        231.74        298.16        18.07 o
  20  20   1          3.78         11.52         8.13 o
  21  20   1          1.12         14.77        10.50 o
 -20  21   1        194.71        154.34        13.34 o
 -19  21   1        301.24        282.22        16.18 o
 -18  21   1         36.62         34.24        12.58 o
 -17  21   1         30.78         26.16        13.99 o
 -16  21   1        428.78        447.45        22.88 o
 -15  21   1         21.33         21.85        16.22 o
 -14  21   1         72.02         66.54        19.31 o
 -13  21   1        659.37        561.98        33.52 o
 -12  21   1        156.32        192.49        33.30 o
 -11  21   1         50.47         68.75        20.69 o
 -10  21   1        216.71        248.79        22.59 o
  -9  21   1       3550.45       3490.21        71.16 o
  -8  21   1        400.38        527.68        32.26 o
  -7  21   1       1631.88       1614.47        51.71 o
  -6  21   1         16.53         -0.89        17.54 o
  -5  21   1         15.17         38.06        27.96 o
  -4  21   1         11.90          0.71        17.27 o
  -3  21   1        939.41        879.70        41.62 o
  -2  21   1        170.49         87.31        18.63 o
  -1  21   1         47.71         44.09        13.93 o
   0  21   1         10.76        -20.48        20.48 o
   1  21   1       2206.98       2079.73        50.38 o
   2  21   1       2604.51       3032.32        69.77 o
   3  21   1        136.14        186.36        23.00 o
   4  21   1       1304.43       1332.00        48.36 o
   5  21   1        604.18        495.58        69.40 o
   6  21   1       1423.87       1655.79        72.85 o
   7  21   1         87.31         83.11        28.26 o
   8  21   1         96.88        128.84        33.39 o
   9  21   1        436.12        483.73        34.52 o
  10  21   1         18.75         -8.92        37.90 o
  11  21   1          0.98         -2.04        27.40 o
  12  21   1          0.49         -8.17        40.85 o
  13  21   1         11.29          7.06        23.13 o
  14  21   1         74.24        177.03        30.82 o
  15  21   1        540.34        510.01        26.50 o
  16  21   1         72.73         65.37        19.58 o
  17  21   1        130.02        238.83        19.45 o
  18  21   1         31.03         25.16        11.42 o
  19  21   1         81.14        119.78        16.40 o
  20  21   1          3.07        -11.81        11.81 o
 -19  22   1         40.64         52.71        32.98 o
 -18  22   1        193.02        215.43        14.90 o
 -17  22   1         12.28         21.02        12.11 o
 -16  22   1        374.75        458.48        24.92 o
 -15  22   1        334.64        457.07        37.12 o
 -14  22   1        298.98        304.55        23.47 o
 -13  22   1         19.33         23.33        17.82 o
 -12  22   1        220.81        237.36        33.40 o
 -11  22   1         41.39          6.89        25.29 o
 -10  22   1         39.06         73.13        18.03 o
  -9  22   1         61.02         43.56        16.74 o
  -8  22   1        179.54        200.21        22.39 o
  -7  22   1       2050.27       2035.97        45.80 o
  -6  22   1        614.67        494.94        32.45 o
  -5  22   1       3404.28       3229.02        73.70 o
  -4  22   1       3317.38       3535.56       102.18 o
  -3  22   1        498.87        664.53        35.05 o
  -2  22   1          5.18         47.71        19.25 o
  -1  22   1        146.20        130.63        21.31 o
   0  22   1        681.97        831.29        54.73 o
   1  22   1        160.12        119.49        36.49 o
   2  22   1        542.42        486.36        47.04 o
   3  22   1        549.01        640.39        35.79 o
   4  22   1        138.26         92.88        21.36 o
   5  22   1        299.55        313.60        27.63 o
   6  22   1       1569.49       1456.03        77.75 o
   7  22   1        411.83        437.63        41.18 o
   8  22   1         27.39         33.40        21.89 o
   9  22   1          1.51        -24.34        27.44 o
  10  22   1         76.42        126.65        29.73 o
  11  22   1        113.01        151.36        29.46 o
  12  22   1         89.08         69.34        19.28 o
  13  22   1        310.26        312.49        24.64 o
  14  22   1        371.63        449.45        31.46 o
  15  22   1         52.87         64.88        13.45 o
  16  22   1         56.55         49.26        14.50 o
  17  22   1          7.87          1.82        10.79 o
  18  22   1          6.74          8.80         8.62 o
  19  22   1        327.46        301.56        21.99 o
 -18  23   1         16.61         11.17         8.50 o
 -17  23   1          0.94         -9.42         9.42 o
 -16  23   1         57.15         50.94        13.94 o
 -15  23   1        180.54        163.23        13.95 o
 -14  23   1        223.27        249.43        20.43 o
 -13  23   1         44.60         10.51        16.29 o
 -12  23   1        642.29        670.96        37.03 o
 -11  23   1         99.01         90.48        63.66 o
 -10  23   1       1201.07       1401.45        62.44 o
  -9  23   1       1726.52       1644.27        42.04 o
  -8  23   1        640.72        785.17        35.70 o
  -7  23   1       2277.31       2282.75        58.68 o
  -6  23   1       1286.13       1387.24        48.33 o
  -5  23   1        864.62        965.64        41.76 o
  -4  23   1        717.88        661.83        68.58 o
  -3  23   1        976.98        828.98        54.60 o
  -2  23   1         77.85         81.99        25.45 o
  -1  23   1        122.02        202.52        23.21 o
   0  23   1         59.51         56.47        18.47 o
   1  23   1        588.24        524.22        33.52 o
   2  23   1        187.46        111.76        29.27 o
   3  23   1        845.08        662.60        35.79 o
   4  23   1        731.66        696.76        35.89 o
   5  23   1        242.94        247.31        27.51 o
   6  23   1          0.09        -16.68        16.68 o
   7  23   1        141.09        105.54        20.63 o
   8  23   1        107.91         79.72        16.26 o
   9  23   1         38.41         25.08        16.28 o
  10  23   1        113.66         81.66        25.12 o
  11  23   1        933.22        963.31        97.13 o
  12  23   1         11.85        -11.74        15.84 o
  13  23   1         15.46         -1.09        14.38 o
  14  23   1        261.81        206.87        18.51 o
  15  23   1         77.31         58.78        16.31 o
  16  23   1        103.96         73.49         9.85 o
  17  23   1         16.93          6.37        15.44 o
  18  23   1        286.41        264.81        19.69 o
 -17  24   1        295.08        241.84        19.69 o
 -16  24   1         95.47        106.74        14.25 o
 -15  24   1         75.57        104.99        13.64 o
 -14  24   1        274.26        282.71        19.84 o
 -13  24   1         10.68          2.80        19.45 o
 -12  24   1        101.99         87.95        17.41 o
 -11  24   1         38.50         19.62        18.93 o
 -10  24   1          5.36          2.68        22.51 o
  -9  24   1         31.35         38.14        24.71 o
  -8  24   1       1259.85       1370.25        40.97 o
  -7  24   1         69.93         68.53        18.87 o
  -6  24   1         10.26        -14.64        23.08 o
  -5  24   1          7.74         19.26        17.75 o
  -4  24   1        504.47        467.75        30.97 o
  -3  24   1        128.13        126.46        31.21 o
  -2  24   1         28.73         41.79        29.19 o
  -1  24   1       1548.34       1334.71        45.76 o
   0  24   1          7.29         22.33        16.92 o
   1  24   1        226.71        394.69        28.70 o
   2  24   1       1423.36       1342.54        73.21 o
   3  24   1         61.79         90.04        14.85 o
   4  24   1        123.00        117.86        25.74 o
   5  24   1        347.04        265.48        23.88 o
   6  24   1        249.57        189.39        22.90 o
   7  24   1         22.69         19.02        14.87 o
   8  24   1        603.08        648.54        27.32 o
   9  24   1        278.50        355.76        24.12 o
  10  24   1        819.07        912.60        33.35 o
  11  24   1         74.93         33.93        11.32 o
  12  24   1         41.66         36.26        10.19 o
  13  24   1          2.42          4.55         8.73 o
  14  24   1         12.22         19.93         7.06 o
  15  24   1        200.10        132.49        14.27 o
  16  24   1        224.89        234.57        16.94 o
 -15  25   1        300.01        307.53        14.12 o
 -14  25   1        193.03        167.71        19.27 o
 -13  25   1          1.99         -8.72        11.42 o
 -12  25   1        443.30        525.38        29.55 o
 -11  25   1        262.78        236.54        20.62 o
 -10  25   1         18.36         28.69        33.80 o
  -9  25   1         16.90         71.38        23.41 o
  -8  25   1         55.86         13.72        21.85 o
  -7  25   1        258.97        288.89        25.67 o
  -6  25   1         52.53         79.42        16.52 o
  -5  25   1         26.63         39.37        15.54 o
  -4  25   1        145.23        174.21        21.61 o
  -3  25   1        282.83        341.93        26.91 o
  -2  25   1         39.01         73.84        27.80 o
  -1  25   1        168.39        287.84        36.31 o
   0  25   1        409.75        475.04        43.62 o
   1  25   1        463.45        488.09        41.03 o
   2  25   1         14.22         -7.94        14.75 o
   3  25   1        420.43        361.48        25.16 o
   4  25   1        661.05        678.81        31.95 o
   5  25   1          5.90         10.52        13.02 o
   6  25   1         27.51         39.85        14.45 o
   7  25   1         93.79         63.22        18.85 o
   8  25   1        530.31        529.74        24.82 o
   9  25   1        188.58        165.64        17.56 o
  10  25   1         24.31          2.03        11.05 o
  11  25   1         49.76         31.91         9.60 o
  12  25   1        181.36        180.72        20.94 o
  13  25   1        175.21        108.29        18.64 o
  14  25   1        242.21        278.38        20.22 o
  15  25   1        716.08        782.58        25.81 o
 -14  26   1        147.19        153.65        17.39 o
 -13  26   1         10.36         -0.88         8.45 o
 -12  26   1        160.81        132.25        13.16 o
 -11  26   1        317.85        240.43        17.03 o
 -10  26   1        458.76        563.80        37.42 o
  -9  26   1        444.12        538.39        64.31 o
  -8  26   1         81.94        152.70        25.03 o
  -7  26   1         90.48         47.53        19.81 o
  -6  26   1        158.72        217.64        21.64 o
  -5  26   1         10.58         10.02        12.49 o
  -4  26   1         13.20         10.45        23.79 o
  -3  26   1        560.77        492.36        27.84 o
  -2  26   1         51.63         54.25        16.03 o
  -1  26   1         40.27         23.61        16.94 o
   0  26   1         33.32         74.45        15.90 o
   1  26   1         25.84         20.49        23.08 o
   2  26   1         65.08         82.15        25.96 o
   3  26   1          3.59         13.73        23.04 o
   4  26   1         43.41         64.06        34.13 o
   5  26   1        725.88        617.27        30.54 o
   6  26   1         41.45         52.28        17.45 o
   7  26   1        164.92        177.02        21.12 o
   8  26   1        159.72        123.01        19.12 o
   9  26   1        250.82        271.00        39.87 o
  10  26   1        504.83        495.79        32.80 o
  11  26   1          3.58         -8.78         8.78 o
  12  26   1        374.42        379.47        21.51 o
  13  26   1        165.99        150.12        20.84 o
  14  26   1         94.07         74.49        14.44 o
 -12  27   1         30.91         29.08         9.38 o
 -11  27   1        195.40        190.48        16.62 o
 -10  27   1         88.44         70.79        11.98 o
  -9  27   1        163.91        172.60        16.40 o
  -8  27   1        873.03       1148.63        42.37 o
  -7  27   1         37.09         34.24        33.63 o
  -6  27   1        131.17        174.33        21.13 o
  -5  27   1       1143.18       1165.56        35.85 o
  -4  27   1          3.04        -16.70        16.70 o
  -3  27   1          8.25         15.77        12.08 o
  -2  27   1        633.36        864.72        31.04 o
  -1  27   1         54.45         55.69        17.12 o
   0  27   1        185.87        123.64        16.90 o
   1  27   1         73.36        115.45        25.15 o
   2  27   1         14.67         57.19        21.15 o
   3  27   1         14.91          6.27        20.12 o
   4  27   1        242.24        276.14        36.42 o
   5  27   1        571.52        593.36        36.62 o
   6  27   1         30.01         61.03        29.20 o
   7  27   1         66.11         57.75        29.53 o
   8  27   1        210.63        265.46        35.77 o
   9  27   1          2.41          7.16        14.77 o
  10  27   1        143.93        135.52        15.88 o
  11  27   1          0.88         26.99        16.73 o
  12  27   1        312.42        359.83        17.49 o
 -10  28   1       1065.89       1179.46        29.73 o
  -9  28   1         11.67         10.94        15.09 o
  -8  28   1          5.74         16.04        12.27 o
  -7  28   1        251.02        260.64        20.63 o
  -6  28   1        202.02        266.77        33.14 o
  -5  28   1        656.29        656.60        47.91 o
  -4  28   1          4.59         21.15        15.37 o
  -3  28   1         11.30         13.40        15.97 o
  -2  28   1          2.43         11.59        16.79 o
  -1  28   1         49.76         75.35        13.18 o
   0  28   1        312.34        371.93        18.98 o
   1  28   1          4.56         -1.84        11.39 o
   2  28   1        170.74        151.54        15.04 o
   3  28   1         31.43         35.81         9.13 o
   4  28   1        368.80        473.04        29.35 o
   5  28   1         33.94         14.11        22.64 o
   6  28   1        159.91        210.99        30.19 o
   7  28   1        369.82        322.81        21.85 o
   8  28   1        108.86         61.99        13.45 o
   9  28   1         67.24         71.42        12.01 o
  10  28   1          9.82         21.99        13.45 o
  -7  29   1         97.53        134.68        12.64 o
  -6  29   1          4.95          8.28         9.85 o
  -5  29   1        123.33        145.94        29.70 o
  -4  29   1          3.07          7.55        18.05 o
  -3  29   1          7.25         12.14        18.05 o
  -2  29   1        216.16        283.53        20.95 o
  -1  29   1         65.89         40.28        13.77 o
   0  29   1         98.25        125.21        17.59 o
   1  29   1         58.88         59.23        15.43 o
   2  29   1        111.31        141.73        16.76 o
   3  29   1         56.31        115.50        22.64 o
   4  29   1        360.67        341.26        29.86 o
   5  29   1        364.90        341.26        28.55 o
   6  29   1        143.47        128.11        20.18 o
   7  29   1         49.49         26.77        12.31 o
  -1  30   1        386.95        302.87        22.31 o
 -28   0   2         18.39         19.36        14.77 o
 -26   0   2          3.53         -0.42        29.70 o
 -24   0   2          6.97         19.03        23.30 o
 -22   0   2       2217.55       2307.78        94.83 o
 -20   0   2       1681.70       1610.87        86.07 o
 -18   0   2          7.13         10.45        20.29 o
 -16   0   2         96.10         93.19        70.55 o
 -14   0   2      10197.97      11592.68       298.23 o
 -12   0   2        282.77        597.12        72.27 o
 -10   0   2       8501.84       8952.88       296.31 o
  -8   0   2         45.88        130.08        18.46 o
  -6   0   2       3018.49       3226.57        69.11 o
  -4   0   2      81132.80      81976.19       730.92 o
  -2   0   2      18554.67      18280.41       113.87 o
   0   0   2      11774.30      13959.43        70.96 o
   2   0   2      68609.54      69678.53      1386.05 o
   4   0   2       4393.58       4076.44       112.88 o
   6   0   2      24232.26      25136.57       356.36 o
   8   0   2      18623.59      17356.45       351.43 o
  10   0   2      28706.62      28431.72       524.69 o
  12   0   2      47984.10      48270.38       550.57 o
  14   0   2       1025.46       1034.94       134.54 o
  16   0   2       1389.82       1592.94        48.74 o
  18   0   2       5525.86       6068.99       130.09 o
  20   0   2        925.15        965.05        67.60 o
  22   0   2        597.82        719.28        59.06 o
  24   0   2        371.80        411.48        42.00 o
  26   0   2         81.63         72.52        20.67 o
 -28   1   2        262.08        240.51        14.02 o
 -27   1   2         49.89         31.98         8.17 o
 -26   1   2         16.84         15.25         9.94 o
 -25   1   2         28.35          7.06        14.57 o
 -24   1   2        690.35        639.37        54.80 o
 -23   1   2        128.04        120.87        21.54 o
 -22   1   2        682.67        839.14        42.06 o
 -21   1   2         57.49         48.93        19.95 o
 -20   1   2       3655.21       3490.48        68.79 o
 -19   1   2       2438.32       2319.80        57.20 o
 -18   1   2        804.09        894.98        30.43 o
 -17   1   2         90.56         97.31        21.33 o
 -16   1   2        868.60        777.95        72.22 o
 -15   1   2         46.93        -22.67        33.19 o
 -14   1   2        669.83        599.85        71.37 o
 -13   1   2        354.22        238.12        42.83 o
 -12   1   2        299.39        300.62        46.73 o
 -11   1   2        153.78        230.61        45.15 o
 -10   1   2       3557.89       3897.07        88.84 o
  -9   1   2       1110.64       1162.86        39.23 o
  -8   1   2         10.51         29.12        12.65 o
  -7   1   2       9198.67       8386.65        77.62 o
  -6   1   2      27550.57      30341.17       129.66 o
  -5   1   2      12858.40      15181.83       120.08 o
  -4   1   2      46844.39      49992.69       309.94 o
  -3   1   2      32813.38      28874.52       119.10 o
  -2   1   2      50578.82      48086.88       159.59 o
  -1   1   2       1310.02       1638.23        18.58 o
   0   1   2        826.52        810.70        13.87 o
   1   1   2       4690.22       5497.52        39.45 o
   2   1   2      29556.36      29777.06       123.01 o
   3   1   2       2185.16       2517.39        30.02 o
   4   1   2       6301.81       6744.13        86.84 o
   5   1   2      17367.50      17372.20       188.29 o
   6   1   2         63.33         48.68        21.57 o
   7   1   2       5912.97       5187.29       155.70 o
   8   1   2      18873.85      17897.59       208.98 o
   9   1   2        988.13       1474.14        67.88 o
  10   1   2      18980.05      19548.26       252.82 o
  11   1   2        174.86        282.38        39.25 o
  12   1   2       2296.39       2315.96       122.42 o
  13   1   2        379.12        267.01        39.13 o
  14   1   2       7646.21       6518.49       183.47 o
  15   1   2        669.60        574.48        53.63 o
  16   1   2        649.73        517.01        23.49 o
  17   1   2       2448.10       2561.37        51.42 o
  18   1   2       2395.22       2604.32        52.42 o
  19   1   2         20.72         28.35        30.60 o
  20   1   2         49.47         85.90        43.48 o
  21   1   2        133.16        173.63        27.73 o
  22   1   2        347.38        380.00        32.37 o
  23   1   2        128.77        149.37        24.41 o
  24   1   2       3006.22       3218.85        73.78 o
  25   1   2          1.01          1.99        22.31 o
  26   1   2          9.51          4.17        12.86 o
  27   1   2         93.33         80.72         7.44 o
 -28   2   2          5.81         -6.65         6.65 o
 -27   2   2         21.01         18.73         7.89 o
 -26   2   2        147.23        177.43        14.28 o
 -25   2   2        686.71        808.03        30.27 o
 -24   2   2         95.64        106.45        30.68 o
 -23   2   2        744.05        788.96        40.20 o
 -22   2   2         37.41         33.85        36.26 o
 -21   2   2       1501.49       1648.21        57.98 o
 -20   2   2        638.07        739.03        35.41 o
 -19   2   2       3476.26       3359.59        58.95 o
 -18   2   2        674.87        662.78        25.95 o
 -17   2   2       1033.25        875.81        33.62 o
 -16   2   2         44.91         -2.46        28.98 o
 -15   2   2       1405.05       1509.11        96.49 o
 -14   2   2       4515.86       4755.06       254.14 o
 -13   2   2       1203.88        954.49        88.36 o
 -12   2   2       1997.65       1622.11       108.68 o
 -11   2   2       3451.68       4547.31       161.72 o
 -10   2   2         52.58         69.86        21.41 o
  -9   2   2       1898.57       1754.69        50.35 o
  -8   2   2       1076.49       1031.32        47.87 o
  -7   2   2      15707.43      16426.77       150.00 o
  -6   2   2       4130.13       4212.19        71.28 o
  -5   2   2     199896.97     210096.95       906.15 o
  -4   2   2       6338.21       6387.17        78.04 o
  -3   2   2        427.18        472.42        13.82 o
  -2   2   2       3221.21       3447.46        32.44 o
  -1   2   2       1219.86       1886.84        25.29 o
   0   2   2      45711.16      47568.57       322.39 o
   1   2   2      25743.98      24288.07       197.40 o
   2   2   2      12522.89      13670.92        87.24 o
   3   2   2      60902.55      57696.24       331.18 o
   4   2   2         25.18         25.85        13.61 o
   5   2   2       3616.98       4533.39        78.00 o
   6   2   2      33776.13      36067.28      1062.51 o
   7   2   2         66.15         78.64        44.13 o
   8   2   2        688.62        931.85        99.43 o
   9   2   2          8.25         -5.96        33.71 o
  10   2   2       1701.08       1290.47        85.73 o
  11   2   2       2060.59       1841.69       105.33 o
  12   2   2      33609.64      35230.99       475.00 o
  13   2   2        736.47        766.29        63.49 o
  14   2   2       1609.22       1427.25        76.19 o
  15   2   2        311.92        310.67        42.64 o
  16   2   2        112.90         44.53        16.09 o
  17   2   2       1838.18       1671.85        42.48 o
  18   2   2        392.74        316.92        21.48 o
  19   2   2        168.60        164.80        23.86 o
  20   2   2        417.01        475.35        36.05 o
  21   2   2         59.33         51.66        21.13 o
  22   2   2       2382.82       2485.55        72.45 o
  23   2   2        224.50        272.66        28.43 o
  24   2   2        203.32        154.06        14.79 o
  25   2   2       1383.24       1464.04        46.09 o
  26   2   2       1007.01       1028.14        27.80 o
  27   2   2         57.11         56.32         7.63 o
 -28   3   2        138.32        167.48        14.11 o
 -27   3   2        175.55        157.88         9.41 o
 -26   3   2          7.27          6.26         9.75 o
 -25   3   2        374.48        374.96        21.78 o
 -24   3   2          3.51        -13.10        28.88 o
 -23   3   2          7.73         27.31        16.40 o
 -22   3   2          2.29        -12.45        17.52 o
 -21   3   2         13.83         29.67        18.96 o
 -20   3   2         57.43         35.65        15.92 o
 -19   3   2        375.12        330.33        22.02 o
 -18   3   2        504.53        444.74        26.98 o
 -17   3   2       1698.13       1465.17        52.06 o
 -16   3   2        342.38        492.33        55.61 o
 -15   3   2       2914.47       2649.88       120.29 o
 -14   3   2         89.92         69.94        37.41 o
 -13   3   2       1627.02       1727.04        90.04 o
 -12   3   2        635.41        351.70        60.39 o
 -11   3   2      13127.71      15636.62       297.21 o
 -10   3   2       4864.10       4040.86        91.47 o
  -9   3   2       6962.10       7228.67       126.22 o
  -8   3   2        355.42        381.93        32.89 o
  -7   3   2      34477.27      37283.47       344.90 o
  -6   3   2      40162.82      36832.41       239.73 o
  -5   3   2         18.74          6.03        11.62 o
  -4   3   2      51684.99      55247.50       386.91 o
  -3   3   2        131.54        414.51        25.39 o
  -2   3   2       3292.89       4307.07        74.13 o
  -1   3   2       3043.07       3209.69        37.08 o
   0   3   2      18109.00      16186.33        80.97 o
   1   3   2       8760.48       9223.77        74.74 o
   2   3   2       6059.36       5439.44        48.81 o
   3   3   2      27474.90      29889.48       169.16 o
   4   3   2      54262.58      53980.51       304.63 o
   5   3   2       2379.71       2993.98        61.60 o
   6   3   2       4105.39       4969.93       130.34 o
   7   3   2        150.63        221.92        24.55 o
   8   3   2       2422.08       2437.93        82.34 o
   9   3   2        187.79        406.84        47.86 o
  10   3   2      26118.18      27783.12       309.94 o
  11   3   2        531.10        439.77        58.22 o
  12   3   2        497.51        807.76        64.56 o
  13   3   2       3390.50       3414.82       128.97 o
  14   3   2       1762.89       1516.89        91.12 o
  15   3   2        150.60        167.44        41.16 o
  16   3   2         19.71          9.79        12.88 o
  17   3   2          4.19         12.85        12.94 o
  18   3   2        182.54         90.21        16.78 o
  19   3   2         31.52         28.17        19.80 o
  20   3   2       5188.75       5819.62       110.57 o
  21   3   2        246.12        240.18        28.54 o
  22   3   2         18.71         36.34        22.26 o
  23   3   2         48.73         48.30        13.44 o
  24   3   2       1043.29       1176.49        32.84 o
  25   3   2         58.26         60.82        15.70 o
  26   3   2       1255.56       1394.33        26.68 o
  27   3   2        199.10        199.24        12.64 o
 -28   4   2         15.35         12.11         6.98 o
 -27   4   2         24.12          6.59         9.91 o
 -26   4   2        198.11        214.14        13.25 o
 -25   4   2        326.29        389.71        21.48 o
 -24   4   2        517.60        489.57        26.22 o
 -23   4   2        813.42        803.60        39.95 o
 -22   4   2          3.96          2.11        17.32 o
 -21   4   2       2031.36       1844.12        50.19 o
 -20   4   2          1.39          1.19        13.53 o
 -19   4   2       1561.82       1371.74        38.69 o
 -18   4   2        509.70        451.17        23.37 o
 -17   4   2        170.93        228.02        19.06 o
 -16   4   2        661.01        749.85        69.80 o
 -15   4   2       5783.11       5580.50       174.50 o
 -14   4   2        178.13        112.82        35.24 o
 -13   4   2       1554.23       1147.78        75.80 o
 -12   4   2        603.01        540.89        54.52 o
 -11   4   2       4957.33       5824.67        94.99 o
 -10   4   2       2928.66       3056.79        84.73 o
  -9   4   2        172.04        255.59        38.08 o
  -8   4   2      16485.04      17970.50       174.94 o
  -7   4   2       2142.54       2208.01        58.33 o
  -6   4   2       8283.56       8492.04       118.00 o
  -5   4   2         97.96          4.11        13.75 o
  -4   4   2      87860.12      88869.47       399.83 o
  -3   4   2       1714.97       1746.17       139.46 o
  -2   4   2       1477.91        985.17        40.72 o
  -1   4   2      25777.55      24088.01       158.05 o
   0   4   2        400.30        761.63        22.49 o
   1   4   2       1380.87        814.62        22.83 o
   2   4   2      39656.49      41732.77       278.89 o
   3   4   2      50304.04      56538.93       344.61 o
   4   4   2      22356.30      25302.68       567.18 o
   5   4   2      25962.83      29856.23       229.63 o
   6   4   2       8575.32       8290.52       113.44 o
   7   4   2       1165.27       1317.14        50.74 o
   8   4   2         35.67         28.44        22.54 o
   9   4   2       7049.37       8526.77       164.78 o
  10   4   2        944.14        627.14        53.47 o
  11   4   2         14.05         -6.69        31.61 o
  12   4   2      12553.98      12113.46       231.79 o
  13   4   2       5159.61       4648.59       150.91 o
  14   4   2       1107.33       1224.64        82.76 o
  15   4   2        684.72        781.84        68.77 o
  16   4   2        552.76        507.82        23.49 o
  17   4   2       1230.28       1338.34        39.11 o
  18   4   2       5902.78       5855.50        80.68 o
  19   4   2       2492.03       2170.38        50.61 o
  20   4   2          0.59        -18.84        18.84 o
  21   4   2        320.97        345.09        31.79 o
  22   4   2       1567.39       1618.92        43.82 o
  23   4   2       1470.27       1533.18        76.93 o
  24   4   2          2.76        -12.82        17.09 o
  25   4   2         25.50          5.95        10.91 o
  26   4   2       1476.40       1498.98        32.55 o
  27   4   2        247.52        206.22        12.57 o
 -28   5   2        179.14        193.09        11.14 o
 -27   5   2        415.70        469.83        33.80 o
 -26   5   2          5.28         25.81         9.57 o
 -25   5   2          2.60        -11.26        11.26 o
 -24   5   2        466.76        529.00        25.33 o
 -23   5   2        154.37        144.04        24.12 o
 -22   5   2          4.05         11.10        16.85 o
 -21   5   2        304.73        268.47        23.37 o
 -20   5   2        426.72        255.65        23.31 o
 -19   5   2       3276.75       3555.45        67.21 o
 -18   5   2       7252.67       6787.46        79.22 o
 -17   5   2        933.56        721.77        27.09 o
 -16   5   2        394.27        395.37        65.54 o
 -15   5   2       1846.16       1857.12       123.45 o
 -14   5   2         34.96         48.99        37.95 o
 -13   5   2        484.50        633.34        73.02 o
 -12   5   2       1316.33       1811.80        83.18 o
 -11   5   2         15.33         32.36        28.38 o
 -10   5   2        142.19         64.15        29.57 o
  -9   5   2       4728.20       5051.57       117.34 o
  -8   5   2      22559.74      23751.80       236.47 o
  -7   5   2       8723.96       9989.13       126.32 o
  -6   5   2       2863.21       2133.04        62.87 o
  -5   5   2       6911.47       7161.09       110.73 o
  -4   5   2        187.58         46.20        21.25 o
  -3   5   2        882.56       1475.33        57.62 o
  -2   5   2     113715.09     120095.13       372.70 o
  -1   5   2       1911.52       2438.44        34.72 o
   0   5   2      30050.74      27288.21       199.07 o
   1   5   2         79.10        170.89        15.53 o
   2   5   2       1468.28       1599.48        31.99 o
   3   5   2       1230.38       1737.48        34.49 o
   4   5   2       4961.28       3524.30        57.69 o
   5   5   2         75.26        161.64        24.28 o
   6   5   2      30097.46      28713.55       263.42 o
   7   5   2        248.01        117.59        43.13 o
   8   5   2       6463.60       6686.37       139.49 o
   9   5   2       1058.58       1304.79        69.68 o
  10   5   2      11579.47      13191.11       348.81 o
  11   5   2          8.57         18.03        36.54 o
  12   5   2        416.04        395.55        61.95 o
  13   5   2       1446.45       1281.52       100.09 o
  14   5   2        905.01        834.21        84.86 o
  15   5   2        698.59        845.44        88.11 o
  16   5   2        216.64        252.79        20.96 o
  17   5   2       2840.39       2866.69        54.72 o
  18   5   2       2165.14       2229.97        49.27 o
  19   5   2       3049.95       2939.23        64.97 o
  20   5   2       7106.89       7848.16       142.88 o
  21   5   2        600.17        573.89        25.38 o
  22   5   2         74.40        126.29        21.43 o
  23   5   2         98.42         87.06        15.14 o
  24   5   2        297.98        316.73        26.90 o
  25   5   2         58.66         62.66        12.54 o
  26   5   2         36.80         36.87        11.91 o
  27   5   2         78.04         93.55         9.79 o
 -28   6   2        168.56        201.62        14.34 o
 -27   6   2         50.54         46.84        10.68 o
 -26   6   2        266.94        325.15        20.40 o
 -25   6   2        208.37        220.45        16.96 o
 -24   6   2        692.04        758.70        34.92 o
 -23   6   2       2114.14       2197.72        73.01 o
 -22   6   2        382.43        439.16        26.98 o
 -21   6   2        335.39        346.88        24.48 o
 -20   6   2         87.25         46.73        16.00 o
 -19   6   2        250.75        293.97        28.72 o
 -18   6   2        837.43        857.38        32.01 o
 -17   6   2       2381.39       2372.73        46.71 o
 -16   6   2        635.69        584.90        30.21 o
 -15   6   2        268.76        267.71        60.78 o
 -14   6   2        324.21        486.28        77.65 o
 -13   6   2        308.98        397.72        51.78 o
 -12   6   2        421.19        752.49        51.18 o
 -11   6   2       1886.10       1710.66        71.47 o
 -10   6   2       2425.19       1644.57        66.21 o
  -9   6   2        349.41        235.53        30.76 o
  -8   6   2      18462.81      19115.01       192.08 o
  -7   6   2       2058.21       2676.62        68.97 o
  -6   6   2      16665.28      18313.17       268.49 o
  -5   6   2       1407.28       1211.99        49.09 o
  -4   6   2       7946.19       8059.80       146.84 o
  -3   6   2      25291.08      26214.22       274.16 o
  -2   6   2      23907.99      22308.24       176.52 o
  -1   6   2       5950.75       5357.14        52.86 o
   0   6   2       2428.09       2838.23        53.10 o
   1   6   2        103.66         88.71        15.25 o
   2   6   2       1129.87       1373.16        24.59 o
   3   6   2        275.47        351.59        19.90 o
   4   6   2      10786.13      13542.60       228.86 o
   5   6   2      11844.50      11629.10       314.68 o
   6   6   2       1115.98       1871.66        59.68 o
   7   6   2         46.74         76.61        23.01 o
   8   6   2      24958.36      24802.03       238.46 o
   9   6   2       1968.89       2419.80        82.01 o
  10   6   2       5339.00       5929.98       149.53 o
  11   6   2        792.31        703.54        71.69 o
  12   6   2          9.99        -38.17        38.17 o
  13   6   2        577.01        601.57        71.85 o
  14   6   2         44.74         51.56        28.21 o
  15   6   2         91.93         31.35        15.95 o
  16   6   2          5.14         18.55        11.95 o
  17   6   2        226.51        271.73        21.18 o
  18   6   2       2803.99       3006.76        57.03 o
  19   6   2        637.28        616.13        34.01 o
  20   6   2          7.66         75.97        14.91 o
  21   6   2        270.33        222.85        18.21 o
  22   6   2        123.78        146.99        16.40 o
  23   6   2        322.31        311.79        27.93 o
  24   6   2        123.37        113.65        15.79 o
  25   6   2         75.52         57.86        14.84 o
  26   6   2         25.99         29.46        11.59 o
  27   6   2        410.61        389.71        14.45 o
 -28   7   2        402.85        451.77        18.49 o
 -27   7   2        229.94        228.76        14.15 o
 -26   7   2        185.48        227.18        21.32 o
 -25   7   2        130.36        173.01        30.02 o
 -24   7   2        107.41        140.33        15.48 o
 -23   7   2         85.22         75.09        18.76 o
 -22   7   2        340.96        309.75        22.97 o
 -21   7   2       1594.82       1486.93        45.35 o
 -20   7   2          7.44         30.34        15.04 o
 -19   7   2        180.71        197.51        23.23 o
 -18   7   2       1154.37       1266.46        36.88 o
 -17   7   2          4.67        -12.57        12.57 o
 -16   7   2        215.32        215.40        30.30 o
 -15   7   2        304.33        190.38        41.05 o
 -14   7   2       8187.75       8638.39       254.66 o
 -13   7   2       3521.33       3587.16       122.05 o
 -12   7   2       2417.73       2577.66        90.83 o
 -11   7   2       6839.07       7670.71       147.35 o
 -10   7   2        126.30         24.54        26.44 o
  -9   7   2       3491.91       3871.98        96.10 o
  -8   7   2      12246.34      12194.55       187.16 o
  -7   7   2        545.65        460.78        48.12 o
  -6   7   2       9031.89       9665.11       149.87 o
  -5   7   2        450.68        298.10        59.39 o
  -4   7   2      11739.97      10869.49       226.41 o
  -3   7   2      16827.76      14572.56       214.11 o
  -2   7   2      24025.79      23556.77       209.53 o
  -1   7   2       2501.33       2051.18        48.89 o
   0   7   2        918.47        950.31        34.42 o
   1   7   2       2331.77       3307.94       140.44 o
   2   7   2      18713.30      21527.60       218.77 o
   3   7   2       2392.63       1246.55        32.48 o
   4   7   2      11976.51      14637.96       111.02 o
   5   7   2       3490.60       4256.34       105.36 o
   6   7   2       2081.43       1239.96        68.12 o
   7   7   2      18631.13      19898.86       239.81 o
   8   7   2      10306.86       8608.33       166.01 o
   9   7   2        324.11        264.85        39.20 o
  10   7   2       3652.06       4307.21       114.42 o
  11   7   2       2923.36       3641.63       110.15 o
  12   7   2        229.17        342.05        37.53 o
  13   7   2       8351.46       8460.78       209.74 o
  14   7   2       3306.49       3444.39       138.74 o
  15   7   2       3265.74       3011.78        53.79 o
  16   7   2        840.21        793.29        43.36 o
  17   7   2       2324.62       2273.45        52.51 o
  18   7   2        171.65        138.82        15.27 o
  19   7   2       3261.83       3386.24        79.34 o
  20   7   2        158.98        166.53        17.26 o
  21   7   2       1282.58       1179.97        33.72 o
  22   7   2        109.44        104.42        15.84 o
  23   7   2        447.32        565.81        28.09 o
  24   7   2          5.62         30.90        13.29 o
  25   7   2        294.80        294.57        34.95 o
  26   7   2         10.71         21.37        14.11 o
  27   7   2         24.86         44.53         7.02 o
 -27   8   2          6.31         12.45         8.12 o
 -26   8   2        260.70        317.78        18.76 o
 -25   8   2        119.20        107.68        16.22 o
 -24   8   2        161.39        183.02        27.89 o
 -23   8   2        581.69        684.41        29.92 o
 -22   8   2        899.51        978.06        36.67 o
 -21   8   2        202.92        165.03        25.13 o
 -20   8   2        159.05        170.80        19.06 o
 -19   8   2        184.37        228.84        21.99 o
 -18   8   2        990.51       1017.40        35.09 o
 -17   8   2        217.16        327.02        21.88 o
 -16   8   2        548.73        584.64        32.99 o
 -15   8   2          6.37        -44.30        44.30 o
 -14   8   2         14.70          6.47        25.05 o
 -13   8   2        158.35        263.90        43.56 o
 -12   8   2       1820.85       1747.49        89.60 o
 -11   8   2       5263.00       5766.19       151.65 o
 -10   8   2       5047.28       4435.10       130.04 o
  -9   8   2      38871.25      44146.19       384.96 o
  -8   8   2      36602.83      41169.96       353.79 o
  -7   8   2      15235.68      14899.97       203.58 o
  -6   8   2      24342.68      26068.30       257.17 o
  -5   8   2        399.86        472.85        30.08 o
  -4   8   2        320.44        195.09        34.57 o
  -3   8   2       8652.42       8130.67       161.95 o
  -2   8   2       6797.03       6179.99       103.58 o
  -1   8   2       7468.04       5801.52        88.12 o
   0   8   2      32947.81      30614.52       290.09 o
   1   8   2        105.94          3.60        15.89 o
   2   8   2      20566.02      20238.44       358.63 o
   3   8   2      17275.49      17831.64       124.34 o
   4   8   2        919.55        946.51        39.13 o
   5   8   2      16177.67      17703.64       127.21 o
   6   8   2       2129.20       2327.56        76.12 o
   7   8   2       5508.64       6750.05       146.48 o
   8   8   2      23111.88      23730.40       269.82 o
   9   8   2         48.15        109.75        29.32 o
  10   8   2      14160.20      14269.26       240.93 o
  11   8   2       1426.41       1609.02        86.77 o
  12   8   2       3385.33       4009.86       254.96 o
  13   8   2       2118.19       1907.41       125.32 o
  14   8   2        161.10        147.18        23.12 o
  15   8   2       1224.98       1182.88        30.33 o
  16   8   2       2502.12       2616.70        61.22 o
  17   8   2        166.31        280.11        18.71 o
  18   8   2       1836.96       1913.95        43.44 o
  19   8   2         34.09         36.53        13.16 o
  20   8   2         46.40         79.33        14.07 o
  21   8   2          5.50        -11.44        12.88 o
  22   8   2        644.40        797.42        31.16 o
  23   8   2        143.54        173.25        18.57 o
  24   8   2        417.22        367.28        44.95 o
  25   8   2         49.56         45.04        13.80 o
  26   8   2         47.25         47.00        11.23 o
 -27   9   2        109.22         93.27         9.72 o
 -26   9   2          6.67         -2.53         9.99 o
 -25   9   2         12.21         21.92        12.29 o
 -24   9   2        629.80        639.35        50.86 o
 -23   9   2       1002.80        989.64        37.63 o
 -22   9   2        453.79        435.29        24.15 o
 -21   9   2          1.00         -7.39        13.35 o
 -20   9   2        225.82        222.13        21.89 o
 -19   9   2        977.42        871.67        34.70 o
 -18   9   2        778.78        873.56        32.26 o
 -17   9   2        543.02        574.60        26.91 o
 -16   9   2        366.82        300.42        27.38 o
 -15   9   2        443.88        447.80        28.31 o
 -14   9   2       5909.82       6461.64       181.77 o
 -13   9   2          7.41         37.23        32.67 o
 -12   9   2       2040.20       1847.29        92.39 o
 -11   9   2       2906.92       3258.41       118.10 o
 -10   9   2       1334.29       1346.11        75.94 o
  -9   9   2        608.06        423.35        47.64 o
  -8   9   2       4099.14       3745.81       136.93 o
  -7   9   2      11673.41      12559.78       249.51 o
  -6   9   2       9033.61      10024.12       176.22 o
  -5   9   2        140.77        307.72        46.03 o
  -4   9   2      29302.86      29245.57       336.34 o
  -3   9   2       3395.56       4135.22        98.36 o
  -2   9   2      28221.44      26640.12       205.84 o
  -1   9   2       2328.46       2849.07        76.14 o
   0   9   2       2867.17       3822.98        75.06 o
   1   9   2       3997.03       5187.14        97.91 o
   2   9   2      23334.89      21796.68       205.84 o
   3   9   2       3109.99       4091.70        68.34 o
   4   9   2      25993.92      28016.99       205.19 o
   5   9   2         37.12        256.85        19.75 o
   6   9   2       6494.49       4851.50       108.37 o
   7   9   2       3194.26       3270.01        95.13 o
   8   9   2       7255.90       6131.47       119.08 o
   9   9   2        581.84        518.23        39.36 o
  10   9   2       5391.36       4672.60       113.90 o
  11   9   2       1629.52       1622.02        71.18 o
  12   9   2        383.63        453.79        40.46 o
  13   9   2       4362.91       4844.89       167.38 o
  14   9   2       6109.13       6206.20       125.89 o
  15   9   2       3954.60       3943.23        55.10 o
  16   9   2        326.53        336.16        20.13 o
  17   9   2          9.04        -15.42        15.42 o
  18   9   2       1922.94       1730.15        41.82 o
  19   9   2        108.89         27.52        12.22 o
  20   9   2        618.42        646.36        24.09 o
  21   9   2       1932.76       1909.37        37.43 o
  22   9   2        235.56        207.05        21.67 o
  23   9   2        130.06        120.19        21.77 o
  24   9   2        131.33        108.34        18.13 o
  25   9   2        146.70        159.36        16.33 o
  26   9   2         30.92         15.65         8.39 o
 -27  10   2        270.60        234.19        12.94 o
 -26  10   2        300.95        309.24        16.73 o
 -25  10   2         21.79         12.98        15.27 o
 -24  10   2        656.28        681.21        29.36 o
 -23  10   2        171.57        136.41        18.32 o
 -22  10   2       2783.58       2813.95        62.81 o
 -21  10   2        583.34        566.95        32.39 o
 -20  10   2       4494.81       4697.09        67.22 o
 -19  10   2        764.73        979.39        32.52 o
 -18  10   2        319.66        333.91        20.58 o
 -17  10   2       2434.48       2359.65        57.26 o
 -16  10   2       4411.44       4247.38        69.99 o
 -15  10   2         51.23         24.52        17.47 o
 -14  10   2        101.47         98.40        44.76 o
 -13  10   2        265.73        337.01        45.72 o
 -12  10   2       1303.76       1178.34        76.23 o
 -11  10   2        435.46        546.17        53.04 o
 -10  10   2      25433.19      25121.06       400.96 o
  -9  10   2       7691.31       8937.05       185.68 o
  -8  10   2         11.57         30.80        33.42 o
  -7  10   2       4015.59       3990.13       116.32 o
  -6  10   2      26609.03      28263.50       296.00 o
  -5  10   2        320.97        390.80        52.40 o
  -4  10   2       2626.65       1857.65        90.44 o
  -3  10   2       8594.43       9563.40       157.84 o
  -2  10   2       2131.34       2096.53        63.11 o
  -1  10   2         11.87         39.30        24.60 o
   0  10   2      30697.61      28677.77       263.48 o
   1  10   2         67.93        268.44        25.89 o
   2  10   2       3336.29       3503.26        74.69 o
   3  10   2       4796.38       4517.76        81.84 o
   4  10   2       2415.79       2061.84        50.55 o
   5  10   2       4347.81       4882.87       112.06 o
   6  10   2       5412.57       5813.83       130.67 o
   7  10   2        341.79        484.79        39.85 o
   8  10   2       7739.45       8000.23       228.80 o
   9  10   2       1076.36       1245.65        73.31 o
  10  10   2       3658.23       3667.27       212.38 o
  11  10   2       1482.84       1234.51       117.31 o
  12  10   2       1165.86       1494.49       112.49 o
  13  10   2       1358.56       1389.08        61.60 o
  14  10   2        246.19        193.39        16.94 o
  15  10   2        308.05        393.25        21.50 o
  16  10   2         88.59         96.58        13.18 o
  17  10   2         59.62         95.63        21.70 o
  18  10   2       1383.71       1464.86        34.70 o
  19  10   2       1211.54       1101.88        30.61 o
  20  10   2       2464.66       2590.41        56.22 o
  21  10   2         53.76         59.03        17.96 o
  22  10   2        631.63        640.69        31.06 o
  23  10   2        417.56        399.87        29.17 o
  24  10   2          4.46        -10.72        44.63 o
  25  10   2        134.60        152.56        13.37 o
  26  10   2        446.96        515.90        15.58 o
 -26  11   2          1.77         -7.64         8.71 o
 -25  11   2          8.02         23.30        11.13 o
 -24  11   2       1162.89       1159.21        44.18 o
 -23  11   2        896.31        958.35        35.50 o
 -22  11   2        813.66        811.31        35.52 o
 -21  11   2         36.60         40.71        18.25 o
 -20  11   2        407.32        371.52        27.83 o
 -19  11   2        761.76        627.55        34.85 o
 -18  11   2        781.92        832.99        38.65 o
 -17  11   2        561.52        606.78        31.65 o
 -16  11   2       1051.79        958.02        35.20 o
 -15  11   2         38.45          7.05        17.46 o
 -14  11   2        415.94        285.22        21.58 o
 -13  11   2        699.34        825.90        93.52 o
 -12  11   2       7923.06       7267.13       187.10 o
 -11  11   2       2673.55       3101.88       120.63 o
 -10  11   2         18.12         37.62        25.99 o
  -9  11   2       1002.90        902.93        63.35 o
  -8  11   2       9868.61       8764.79       221.24 o
  -7  11   2       1326.38       1102.65        65.99 o
  -6  11   2        601.87        458.23        46.51 o
  -5  11   2        962.63        841.28        56.35 o
  -4  11   2      26855.02      26390.66       282.63 o
  -3  11   2        468.72        567.06        47.52 o
  -2  11   2      32372.24      34351.84       385.21 o
  -1  11   2       8860.06       8732.63       252.15 o
   0  11   2         14.92         25.41        27.09 o
   1  11   2      11270.80      10799.49       137.26 o
   2  11   2      28584.33      30019.89       348.92 o
   3  11   2         10.66         22.96        16.16 o
   4  11   2       2273.23       1991.34        71.14 o
   5  11   2      15423.94      16162.04       200.31 o
   6  11   2      15989.26      15845.72       294.37 o
   7  11   2       2865.16       2746.70       128.88 o
   8  11   2       7010.15       5829.95       153.93 o
   9  11   2          4.86          0.06        40.59 o
  10  11   2       1360.69       1188.63        75.31 o
  11  11   2       3639.99       3618.21       132.66 o
  12  11   2       7051.68       7198.17       192.41 o
  13  11   2        274.39        139.10        14.31 o
  14  11   2        126.20         86.33        11.03 o
  15  11   2       1292.30       1129.83        27.25 o
  16  11   2       1595.39       1587.44        34.57 o
  17  11   2        306.79        370.88        19.50 o
  18  11   2       1611.65       1614.04        36.68 o
  19  11   2        752.13        655.55        27.47 o
  20  11   2        856.18        780.91        28.32 o
  21  11   2         24.53         16.40        16.65 o
  22  11   2        630.93        666.00        30.62 o
  23  11   2          0.26          3.68        16.16 o
  24  11   2        382.31        418.94        25.08 o
  25  11   2       1116.02       1285.56        27.52 o
 -26  12   2        208.78        186.71        20.34 o
 -25  12   2         98.02         90.27        13.60 o
 -24  12   2        454.55        389.15        21.05 o
 -23  12   2         89.27        109.41        14.29 o
 -22  12   2       1574.80       1751.08        48.72 o
 -21  12   2       1181.35       1247.67        44.09 o
 -20  12   2        189.09        228.53        23.27 o
 -19  12   2        569.26        634.53        35.00 o
 -18  12   2        305.91        261.93        31.73 o
 -17  12   2       2819.03       2845.44        66.48 o
 -16  12   2        424.89        456.80        26.67 o
 -15  12   2       6271.67       6202.52        81.88 o
 -14  12   2        756.71        674.91        28.29 o
 -13  12   2         39.79         26.75        19.40 o
 -12  12   2       3941.31       4171.56       171.38 o
 -11  12   2       1164.17       1308.45        80.86 o
 -10  12   2       3305.29       3062.05       119.90 o
  -9  12   2        411.52        467.97        49.17 o
  -8  12   2          8.62         11.12        53.65 o
  -7  12   2        345.90        407.82        46.58 o
  -6  12   2       7046.08       6539.13       134.33 o
  -5  12   2       6840.72       6520.04       192.36 o
  -4  12   2       1081.63        672.31        51.63 o
  -3  12   2       1134.91       1365.67        68.41 o
  -2  12   2       9378.01      10036.73       175.92 o
  -1  12   2       5952.44       6389.54       136.23 o
   0  12   2       5605.98       5392.58       117.17 o
   1  12   2       2374.27       2122.43        64.74 o
   2  12   2        623.62        473.86        32.06 o
   3  12   2      23680.26      22955.72       246.52 o
   4  12   2       1511.73       1097.89        64.84 o
   5  12   2        434.85        433.90        39.92 o
   6  12   2       8215.28       8429.19       154.62 o
   7  12   2         48.89         17.24        31.69 o
   8  12   2          2.14          7.60        23.65 o
   9  12   2       3269.49       3535.45       126.99 o
  10  12   2       5071.85       5087.65       239.25 o
  11  12   2        253.18        134.22        39.45 o
  12  12   2       3430.34       3210.41        98.04 o
  13  12   2         23.66         37.11        12.22 o
  14  12   2        109.53         38.94        13.26 o
  15  12   2        474.88        365.29        19.62 o
  16  12   2       6240.23       5924.22        70.05 o
  17  12   2        500.28        423.09        24.22 o
  18  12   2         10.48         -9.21        15.39 o
  19  12   2        935.44       1104.84        34.27 o
  20  12   2        457.62        462.26        29.93 o
  21  12   2       1228.86       1315.10        42.64 o
  22  12   2        948.30        858.67        32.79 o
  23  12   2        163.64        175.33        21.18 o
  24  12   2        221.66        237.59        11.53 o
  25  12   2          2.32         -6.89        13.45 o
 -26  13   2          0.23         -5.91        10.83 o
 -25  13   2         19.96         22.42        10.83 o
 -24  13   2         17.22         17.72        10.77 o
 -23  13   2        308.29        271.46        17.43 o
 -22  13   2        526.94        558.71        24.40 o
 -21  13   2          3.28        -17.22        17.22 o
 -20  13   2       1539.73       1718.47        51.85 o
 -19  13   2        890.19        959.37        41.12 o
 -18  13   2        553.23        731.27        36.76 o
 -17  13   2       1322.98       1256.90        39.43 o
 -16  13   2          5.38         -4.27        16.87 o
 -15  13   2        585.03        476.80        31.16 o
 -14  13   2        110.61         75.26        15.82 o
 -13  13   2         71.99         23.60        12.37 o
 -12  13   2        701.98        653.54        38.35 o
 -11  13   2         58.83         76.07        28.89 o
 -10  13   2         41.80         70.26        44.46 o
  -9  13   2       2534.36       2452.92       106.58 o
  -8  13   2       3876.55       4146.27       133.54 o
  -7  13   2        252.18        347.97        52.09 o
  -6  13   2       1098.12       1019.11        56.37 o
  -5  13   2        272.93        249.68        37.66 o
  -4  13   2        108.05         18.67        25.98 o
  -3  13   2      15149.13      16561.70       238.23 o
  -2  13   2       2331.21       1769.84        79.16 o
  -1  13   2        767.89        791.77        55.63 o
   0  13   2       1729.18       1823.82        85.22 o
   1  13   2      13691.32      14069.74       169.30 o
   2  13   2       3027.51       2740.54        99.19 o
   3  13   2        388.83        420.98        37.93 o
   4  13   2       6579.20       6831.95       164.82 o
   5  13   2       5949.48       6123.41       154.65 o
   6  13   2       4368.05       4739.87       153.08 o
   7  13   2       1426.65       1573.66        86.57 o
   8  13   2       2815.28       2613.39       112.28 o
   9  13   2        894.91        853.12        66.76 o
  10  13   2       2295.69       2338.80       107.97 o
  11  13   2       1154.57       1143.02        44.29 o
  12  13   2       3014.96       2770.43        51.45 o
  13  13   2         30.17         66.26        19.62 o
  14  13   2       8250.68       7738.72        80.66 o
  15  13   2       1494.81       1648.53        37.49 o
  16  13   2        140.81        134.76        18.86 o
  17  13   2         62.10         61.85        14.21 o
  18  13   2       3997.75       4379.13        83.41 o
  19  13   2        144.78         83.84        18.29 o
  20  13   2        181.39        143.87        19.85 o
  21  13   2        455.34        483.25        26.73 o
  22  13   2        176.27        196.53        14.23 o
  23  13   2         39.80         58.66         8.60 o
  24  13   2         49.38         10.94        23.46 o
  25  13   2        237.31        259.88        19.69 o
 -25  14   2        214.07        225.43        22.64 o
 -24  14   2         56.63         88.40        12.32 o
 -23  14   2        465.04        486.09        21.17 o
 -22  14   2        192.58        199.65        16.11 o
 -21  14   2        618.13        619.11        25.80 o
 -20  14   2          8.86          7.43        17.13 o
 -19  14   2        696.70        614.97        33.85 o
 -18  14   2         73.94         61.38        26.76 o
 -17  14   2       4257.83       4370.43        69.69 o
 -16  14   2         14.35         16.90        17.56 o
 -15  14   2        137.38        273.49        26.14 o
 -14  14   2        682.39        651.88        29.92 o
 -13  14   2        434.58        420.65        33.73 o
 -12  14   2         86.17        148.59        17.36 o
 -11  14   2       5530.83       5645.59       130.50 o
 -10  14   2         16.77         67.27        27.04 o
  -9  14   2        694.46        548.28        47.00 o
  -8  14   2          3.77         18.99        24.56 o
  -7  14   2       1255.56       1209.25        65.31 o
  -6  14   2       7266.85       6700.05       145.24 o
  -5  14   2        159.40        191.32        28.78 o
  -4  14   2        210.02        117.50        29.39 o
  -3  14   2        979.08       1254.28        71.12 o
  -2  14   2       2913.37       3252.76       109.12 o
  -1  14   2         87.20        121.29        27.99 o
   0  14   2       6115.32       5982.05       170.49 o
   1  14   2        274.57        204.81        48.40 o
   2  14   2        735.62        829.63        57.81 o
   3  14   2       7621.20       8170.34       187.84 o
   4  14   2        760.81        711.70        48.53 o
   5  14   2       3356.61       3167.33       100.40 o
   6  14   2       5019.03       5418.98       132.80 o
   7  14   2        309.06        302.43        55.64 o
   8  14   2          0.77        -33.81        33.81 o
   9  14   2       2535.46       2343.43        95.36 o
  10  14   2        569.94        503.95        23.54 o
  11  14   2        387.74        453.95        34.31 o
  12  14   2       3790.54       3725.17        82.47 o
  13  14   2        232.81        232.68        22.77 o
  14  14   2       1621.84       1264.59        40.96 o
  15  14   2        212.57        178.63        19.64 o
  16  14   2       2492.39       2352.60        56.16 o
  17  14   2          8.51         21.69        18.48 o
  18  14   2        459.13        483.93        31.54 o
  19  14   2        231.26        221.30        23.96 o
  20  14   2        123.99        114.22        18.86 o
  21  14   2         16.80         23.34        10.82 o
  22  14   2          8.11         -3.78         8.96 o
  23  14   2         71.01         69.95        43.97 o
  24  14   2         67.99         45.94        15.09 o
 -25  15   2         10.51         -3.94        11.16 o
 -24  15   2         51.45         53.16        17.72 o
 -23  15   2        270.92        255.22        21.80 o
 -22  15   2        115.40        136.33        16.23 o
 -21  15   2          3.60         19.12        15.34 o
 -20  15   2        197.38        149.17        20.69 o
 -19  15   2       3210.85       3344.83        71.04 o
 -18  15   2        991.53       1154.85        69.72 o
 -17  15   2         14.24         32.00        15.95 o
 -16  15   2         16.64         25.44        18.66 o
 -15  15   2        552.03        656.04        35.70 o
 -14  15   2         63.51         65.48        15.28 o
 -13  15   2       2553.73       2857.90        53.69 o
 -12  15   2          2.13        -15.86        15.86 o
 -11  15   2         85.89         31.55        17.51 o
 -10  15   2        287.86        302.30        19.63 o
  -9  15   2       7622.59       7891.10       118.92 o
  -8  15   2         34.56         15.01        25.39 o
  -7  15   2        424.57        523.45        44.54 o
  -6  15   2         42.14          9.37        27.82 o
  -5  15   2       4495.58       4650.46       122.86 o
  -4  15   2       2560.59       2141.62        95.89 o
  -3  15   2        330.93        410.18        45.30 o
  -2  15   2         73.52         23.01        33.63 o
  -1  15   2          1.88         -4.52        21.88 o
   0  15   2          3.18         18.55        26.18 o
   1  15   2       1409.12       1447.73        95.48 o
   2  15   2        626.21        679.16        47.69 o
   3  15   2        228.97        221.70        30.32 o
   4  15   2       2089.54       2433.27        89.46 o
   5  15   2       1328.30       1091.81        62.48 o
   6  15   2         42.28         53.74        22.86 o
   7  15   2       5395.76       5466.79       165.32 o
   8  15   2        333.22        289.07        24.00 o
   9  15   2        682.81        677.75        26.84 o
  10  15   2        632.44        682.28        29.57 o
  11  15   2       2444.24       2369.63        71.39 o
  12  15   2        521.95        569.72        44.29 o
  13  15   2         37.93         22.81        20.52 o
  14  15   2         21.12         15.04        17.14 o
  15  15   2        211.11        241.12        23.58 o
  16  15   2        177.37        123.08        18.70 o
  17  15   2       2274.26       2254.01        60.35 o
  18  15   2        734.17        675.66        35.29 o
  19  15   2        314.35        352.55        20.71 o
  20  15   2          1.79         -4.18        11.91 o
  21  15   2        303.85        355.00        14.51 o
  22  15   2          6.99         31.74        14.73 o
  23  15   2          3.55          6.56        15.42 o
  24  15   2        136.92        153.57        16.73 o
 -24  16   2         47.52         44.95        15.09 o
 -23  16   2          4.86          5.45        19.36 o
 -22  16   2         33.35         40.98        30.35 o
 -21  16   2        950.19       1027.94        43.50 o
 -20  16   2         29.06         28.09        15.94 o
 -19  16   2         14.19         13.98        17.11 o
 -18  16   2          6.28          3.11        18.44 o
 -17  16   2        118.62        137.38        19.48 o
 -16  16   2          1.13        -19.53        19.53 o
 -15  16   2       2898.25       2676.04        65.49 o
 -14  16   2        485.44        595.82        34.54 o
 -13  16   2        132.12         98.11        16.35 o
 -12  16   2       1380.07       1301.50        41.22 o
 -11  16   2       5283.08       5172.30        68.87 o
 -10  16   2        613.22        586.71        24.79 o
  -9  16   2        523.30        568.69        26.93 o
  -8  16   2        457.93        434.01        24.39 o
  -7  16   2       3646.80       3561.82       113.65 o
  -6  16   2        200.97        140.51        30.51 o
  -5  16   2       3520.33       3591.89       111.97 o
  -4  16   2       1018.10       1093.45        71.38 o
  -3  16   2        743.45        646.07        69.59 o
  -2  16   2        136.83         58.66        33.16 o
  -1  16   2       3441.17       3438.65       168.99 o
   0  16   2        123.46        174.21        42.82 o
   1  16   2       2043.29       2456.71       125.17 o
   2  16   2          1.18        -22.12        24.36 o
   3  16   2       1737.60       1378.46        69.35 o
   4  16   2        894.44        905.76        57.85 o
   5  16   2       3296.29       3439.51       135.13 o
   6  16   2       2230.07       2275.03        66.81 o
   7  16   2        174.72        182.59        24.86 o
   8  16   2          2.06         -2.57        12.69 o
   9  16   2       2825.28       2831.00        59.29 o
  10  16   2        245.33        319.32        26.53 o
  11  16   2          1.28         -3.16        14.59 o
  12  16   2        631.49        506.16        26.13 o
  13  16   2       4740.11       4906.69        93.26 o
  14  16   2       2240.56       2136.63        47.17 o
  15  16   2       2870.03       2563.09        52.90 o
  16  16   2        932.58        828.68        30.13 o
  17  16   2         37.92         30.00        13.95 o
  18  16   2          3.68          4.46        12.12 o
  19  16   2        126.58         75.92        13.09 o
  20  16   2        181.83        126.23        16.29 o
  21  16   2          0.88        -15.63        15.63 o
  22  16   2          0.42         28.74        16.24 o
  23  16   2        295.10        330.76        23.95 o
 -23  17   2        524.13        560.13        34.45 o
 -22  17   2         57.18         81.21        11.63 o
 -21  17   2        342.49        420.38        34.62 o
 -20  17   2         69.62         84.33        21.88 o
 -19  17   2        840.05        908.43        46.39 o
 -18  17   2        189.87        208.32        29.25 o
 -17  17   2       1281.19       1318.32        45.76 o
 -16  17   2        458.49        456.78        31.05 o
 -15  17   2        193.77        256.66        26.63 o
 -14  17   2       6008.79       5814.67       120.35 o
 -13  17   2       1366.61       1600.46        59.86 o
 -12  17   2         97.71        125.43        20.73 o
 -11  17   2        204.46        214.50        19.36 o
 -10  17   2        138.70        220.65        19.54 o
  -9  17   2       1513.80       1647.36        45.97 o
  -8  17   2        150.91        101.90        15.82 o
  -7  17   2       1499.43       1347.40        51.76 o
  -6  17   2        275.49        138.56        17.30 o
  -5  17   2       2220.15       2196.35        53.95 o
  -4  17   2        840.51        919.98        47.62 o
  -3  17   2        353.10        339.57        52.12 o
  -2  17   2        260.80        216.80        45.46 o
  -1  17   2          8.21         15.48        30.59 o
   0  17   2        359.47        354.87        55.69 o
   1  17   2        258.60        168.78        46.61 o
   2  17   2       1663.27       1823.77        94.14 o
   3  17   2        295.75        306.90        30.46 o
   4  17   2       3647.12       3858.99        87.68 o
   5  17   2       2799.80       2646.86        57.60 o
   6  17   2       1560.16       1336.27        40.94 o
   7  17   2       1105.39       1109.43        40.05 o
   8  17   2        133.10        100.00        15.67 o
   9  17   2       1491.69       1438.55        44.29 o
  10  17   2        187.17         98.58        20.16 o
  11  17   2        130.45        149.11        35.51 o
  12  17   2       2797.51       2713.60        74.82 o
  13  17   2        809.05        833.04        44.07 o
  14  17   2        334.82        281.90        36.57 o
  15  17   2       1174.99       1297.30        41.16 o
  16  17   2         71.68         65.20        14.80 o
  17  17   2       1828.91       1747.78        47.19 o
  18  17   2         12.10         14.93        18.76 o
  19  17   2         69.43         83.10        16.22 o
  20  17   2          6.93         15.45        16.53 o
  21  17   2        536.60        639.45        29.12 o
  22  17   2        114.31        109.14        13.79 o
 -23  18   2        244.57        303.20        22.97 o
 -22  18   2          5.06        -11.88        11.88 o
 -21  18   2        683.81        728.49        25.14 o
 -20  18   2         10.71         -4.97        17.49 o
 -19  18   2          5.87        -19.83        19.83 o
 -18  18   2         11.48         11.00        25.76 o
 -17  18   2        408.91        501.55        39.90 o
 -16  18   2          7.00         -4.48        22.93 o
 -15  18   2       1534.05       1445.12        82.03 o
 -14  18   2        302.23        320.53        36.49 o
 -13  18   2        377.53        429.46        34.04 o
 -12  18   2       2289.90       2051.51        83.02 o
 -11  18   2       2581.44       2618.30        74.49 o
 -10  18   2       1227.98       1343.88        68.56 o
  -9  18   2        353.88        297.59        22.28 o
  -8  18   2         30.65         96.38        17.98 o
  -7  18   2        354.55        373.83        21.87 o
  -6  18   2        201.99        239.76        19.13 o
  -5  18   2       1116.85       1190.43        44.45 o
  -4  18   2        558.26        448.03        24.05 o
  -3  18   2       1587.83       1891.48        50.22 o
  -2  18   2       4068.62       4292.19        68.42 o
  -1  18   2       1853.36       2115.19        48.86 o
   0  18   2         76.91         81.12        14.52 o
   1  18   2        548.33        563.79        32.23 o
   2  18   2         46.93         43.33        15.94 o
   3  18   2        987.42       1066.12        44.04 o
   4  18   2        223.76        169.96        42.66 o
   5  18   2        946.78        876.22        39.50 o
   6  18   2         30.63        -12.15        16.13 o
   7  18   2       6701.89       7142.04       158.11 o
   8  18   2       1339.06       1333.18        43.12 o
   9  18   2         23.40         21.51        16.08 o
  10  18   2         37.97         28.10        19.15 o
  11  18   2       2492.60       2543.25        72.77 o
  12  18   2         70.35         34.21        19.33 o
  13  18   2        448.01        495.79        35.93 o
  14  18   2        251.18        303.90        23.43 o
  15  18   2        731.24        782.81        32.17 o
  16  18   2         25.98         21.95        11.80 o
  17  18   2         15.23         13.21        13.38 o
  18  18   2         38.54         17.79        11.60 o
  19  18   2        240.87        279.81        25.28 o
  20  18   2        155.02        131.91        19.69 o
  21  18   2        335.19        305.38        16.13 o
  22  18   2          0.79          8.86        10.50 o
 -22  19   2         14.93         45.35         9.78 o
 -21  19   2        208.52        200.31        13.16 o
 -20  19   2         11.17         30.22        15.46 o
 -19  19   2         36.55         67.34        15.93 o
 -18  19   2        435.47        461.01        27.50 o
 -17  19   2        256.80        272.11        43.48 o
 -16  19   2          4.08         -7.82        36.75 o
 -15  19   2        181.84        239.30        32.09 o
 -14  19   2        462.42        445.46        38.15 o
 -13  19   2         29.13          0.67        20.19 o
 -12  19   2        237.27        183.44        26.29 o
 -11  19   2        161.04        125.02        27.89 o
 -10  19   2        118.51        186.36        26.04 o
  -9  19   2        514.50        507.06        30.02 o
  -8  19   2         26.81         42.99        20.67 o
  -7  19   2       1186.83       1130.82        42.23 o
  -6  19   2        117.29        163.63        23.22 o
  -5  19   2        157.83        153.69        22.16 o
  -4  19   2        142.93        211.14        19.62 o
  -3  19   2        978.41        939.96        34.41 o
  -2  19   2        771.51        913.43        35.40 o
  -1  19   2         36.36         65.49        17.08 o
   0  19   2        474.03        566.75        27.75 o
   1  19   2        197.45        164.79        18.25 o
   2  19   2       4746.44       4888.92        92.53 o
   3  19   2       1349.31       1274.02        46.25 o
   4  19   2         50.50         25.15        24.72 o
   5  19   2       6894.45       7177.55       107.80 o
   6  19   2       8641.76       8910.88       179.46 o
   7  19   2       2368.37       2235.09        60.89 o
   8  19   2       1087.04       1004.03        49.02 o
   9  19   2        217.25        137.48        23.74 o
  10  19   2       1309.77       1291.98        45.79 o
  11  19   2        163.06        194.16        26.48 o
  12  19   2       2230.20       2150.38        66.80 o
  13  19   2         29.00         26.55        14.96 o
  14  19   2         15.62         30.67        26.18 o
  15  19   2        364.39        446.87        24.93 o
  16  19   2          5.62          7.87        10.94 o
  17  19   2        819.67        832.26        28.96 o
  18  19   2        141.46        138.52        20.45 o
  19  19   2        118.86        150.06        19.89 o
  20  19   2         54.74         58.87        10.98 o
  21  19   2        232.90        192.11        11.13 o
 -21  20   2          6.96         26.32         9.93 o
 -20  20   2       1243.94       1270.37        29.49 o
 -19  20   2         40.00         18.36        19.41 o
 -18  20   2          1.85         -3.07        13.46 o
 -17  20   2        307.52        363.83        25.00 o
 -16  20   2        128.69        144.46        17.43 o
 -15  20   2         33.08         43.21        18.85 o
 -14  20   2        206.54        198.51        33.02 o
 -13  20   2       1559.18       1686.24        54.98 o
 -12  20   2       1452.88       1600.40        50.84 o
 -11  20   2        182.10        205.72        26.44 o
 -10  20   2       1391.83       1480.20        48.54 o
  -9  20   2       1462.25       1380.06        54.55 o
  -8  20   2         91.33         67.61        18.40 o
  -7  20   2        644.34        620.35        34.92 o
  -6  20   2        146.35        158.52        22.31 o
  -5  20   2        717.75        608.70        28.70 o
  -4  20   2        565.72        664.76        32.22 o
  -3  20   2       4560.15       4784.23        78.97 o
  -2  20   2       2258.64       2342.91        55.91 o
  -1  20   2        647.75        604.46        28.96 o
   0  20   2        497.78        440.74        33.97 o
   1  20   2       3433.35       3391.18        64.33 o
   2  20   2       1325.95       1240.76        41.39 o
   3  20   2       2655.12       2884.97        73.02 o
   4  20   2        448.44        368.96        31.82 o
   5  20   2       1132.20        909.37        54.56 o
   6  20   2         78.56         74.76        30.16 o
   7  20   2       2745.38       2996.78        92.46 o
   8  20   2         17.95         23.08        22.81 o
   9  20   2       1320.45       1422.92        47.53 o
  10  20   2       1014.99       1011.57        75.31 o
  11  20   2       1022.55        974.76        46.13 o
  12  20   2        151.01        170.81        24.64 o
  13  20   2        133.69        151.12        20.76 o
  14  20   2        221.85        283.16        21.49 o
  15  20   2        108.44         83.23        13.75 o
  16  20   2         95.95         99.68        14.40 o
  17  20   2         22.94         31.10        17.59 o
  18  20   2        225.52        214.74        17.71 o
  19  20   2        236.79        196.91        14.67 o
  20  20   2         57.04         89.87        11.53 o
 -20  21   2        165.01        122.77        13.13 o
 -19  21   2          6.65         -2.84         9.71 o
 -18  21   2        856.05        825.55        28.47 o
 -17  21   2        668.75        676.02        29.64 o
 -16  21   2        273.29        305.46        20.09 o
 -15  21   2       1341.92       1276.41        43.34 o
 -14  21   2        383.22        401.12        28.66 o
 -13  21   2        308.77        266.16        26.89 o
 -12  21   2        349.56        373.82        26.39 o
 -11  21   2        787.38        822.62        37.66 o
 -10  21   2        540.18        533.86        32.25 o
  -9  21   2         84.95         59.93        18.47 o
  -8  21   2       3053.80       2999.43        68.67 o
  -7  21   2       2438.25       2257.11        61.37 o
  -6  21   2       1004.65       1084.29        52.25 o
  -5  21   2         97.39        132.55        32.16 o
  -4  21   2        856.29        922.67        40.64 o
  -3  21   2       2280.36       2232.68        60.44 o
  -2  21   2       7855.84       8115.86       113.78 o
  -1  21   2        734.64        811.74        36.57 o
   0  21   2        680.10        680.93        50.44 o
   1  21   2        417.42        453.57        31.87 o
   2  21   2       6985.55       7587.25       162.40 o
   3  21   2       3799.34       3601.01        77.65 o
   4  21   2        253.96        382.34        43.03 o
   5  21   2          4.99         46.69        35.44 o
   6  21   2       2614.08       2799.97        91.77 o
   7  21   2       2314.65       2255.85        84.17 o
   8  21   2       2443.21       2596.98        69.90 o
   9  21   2         50.37        -26.79        26.79 o
  10  21   2         13.21         44.32        26.32 o
  11  21   2        912.09       1077.83        56.10 o
  12  21   2       2052.19       2184.93       141.76 o
  13  21   2        376.04        302.03        26.03 o
  14  21   2          9.28         24.93        15.99 o
  15  21   2          7.75         -8.65        13.18 o
  16  21   2        123.86         93.98        16.36 o
  17  21   2         19.11         30.23        12.41 o
  18  21   2         31.02         17.02        11.74 o
  19  21   2         51.89         34.68         7.86 o
 -19  22   2         46.86         43.64        10.25 o
 -18  22   2          5.26         13.74         9.80 o
 -17  22   2         89.85        100.17        14.38 o
 -16  22   2        396.85        414.08        24.06 o
 -15  22   2        507.68        527.40        28.11 o
 -14  22   2        117.93        104.12        24.65 o
 -13  22   2         19.49         39.05        18.65 o
 -12  22   2        346.43        431.36        30.93 o
 -11  22   2         63.06         82.28        17.39 o
 -10  22   2        556.30        676.04        39.56 o
  -9  22   2         27.55         16.77        22.89 o
  -8  22   2          4.28         10.24        17.76 o
  -7  22   2         45.43         83.60        21.29 o
  -6  22   2        729.43        953.00        48.77 o
  -5  22   2         11.46         18.72        26.02 o
  -4  22   2       3550.45       3927.59       107.09 o
  -3  22   2        398.01        478.70        33.43 o
  -2  22   2       2318.07       2374.19        63.48 o
  -1  22   2        655.06        472.08        33.59 o
   0  22   2       2534.31       2766.88        68.82 o
   1  22   2         18.19         63.80        19.99 o
   2  22   2        313.34        251.07        27.91 o
   3  22   2        114.51         96.97        19.59 o
   4  22   2       2404.76       2544.48        65.95 o
   5  22   2        454.64        497.32        34.07 o
   6  22   2         75.85        136.14        31.90 o
   7  22   2          0.62        -22.47        22.47 o
   8  22   2        411.19        537.10        35.81 o
   9  22   2        689.01        822.31        49.85 o
  10  22   2       1097.14       1339.50        87.94 o
  11  22   2          0.59         -1.80        23.02 o
  12  22   2         74.95         49.77        21.82 o
  13  22   2         54.92         63.15        16.43 o
  14  22   2        219.21        288.08        30.48 o
  15  22   2        196.04        204.41        29.47 o
  16  22   2        110.24         98.71        14.50 o
  17  22   2          3.41         -6.34        12.50 o
  18  22   2         78.01         46.80        11.49 o
 -18  23   2        821.78        844.67        28.06 o
 -17  23   2        375.91        331.85        17.04 o
 -16  23   2        113.90        114.09        18.66 o
 -15  23   2         22.08         33.26        12.31 o
 -14  23   2       1349.98       1578.40        43.46 o
 -13  23   2        248.49        229.59        22.42 o
 -12  23   2        381.75        569.92        32.05 o
 -11  23   2        534.73        543.85        28.63 o
 -10  23   2        400.55        316.89        28.48 o
  -9  23   2         21.15         40.41        19.81 o
  -8  23   2       3507.32       3747.25        73.45 o
  -7  23   2        790.32        738.45        36.46 o
  -6  23   2       1311.64       1396.99        48.62 o
  -5  23   2        698.33        665.32        36.47 o
  -4  23   2       4309.87       5017.33       119.68 o
  -3  23   2         44.46          8.84        48.56 o
  -2  23   2       3431.72       4194.15        82.06 o
  -1  23   2        250.67        246.54        31.14 o
   0  23   2        633.91        706.72        37.19 o
   1  23   2        219.51        151.03        22.35 o
   2  23   2       1461.81       1715.24        54.53 o
   3  23   2         28.93         37.05        19.71 o
   4  23   2         30.82         -2.96        18.49 o
   5  23   2        186.84        261.04        26.38 o
   6  23   2       3728.10       3978.27        79.08 o
   7  23   2        129.78        166.65        19.81 o
   8  23   2       1819.94       1985.79        67.77 o
   9  23   2        127.76        112.61        28.71 o
  10  23   2        106.25        104.08        24.59 o
  11  23   2         74.66        118.00        26.01 o
  12  23   2        312.12        413.98        25.24 o
  13  23   2        355.26        385.93        22.82 o
  14  23   2        293.72        343.22        25.75 o
  15  23   2          3.61         -1.87        11.27 o
  16  23   2         10.41         11.24         8.71 o
  17  23   2        263.94        256.87        18.38 o
 -17  24   2        125.23        107.31        11.13 o
 -16  24   2        419.94        382.44        17.27 o
 -15  24   2         29.79         42.55        12.00 o
 -14  24   2         54.77         89.35        14.54 o
 -13  24   2         26.38         21.87        14.10 o
 -12  24   2        550.51        656.47        31.58 o
 -11  24   2        171.96        151.38        20.39 o
 -10  24   2        704.49        896.00        32.91 o
  -9  24   2         43.39         61.32        16.01 o
  -8  24   2         34.51         41.45        16.09 o
  -7  24   2         32.47         21.16        16.69 o
  -6  24   2        957.54       1073.82        41.84 o
  -5  24   2        227.14        189.88        23.87 o
  -4  24   2        355.71        475.99        32.76 o
  -3  24   2         19.31          5.77        25.81 o
  -2  24   2       1725.63       1743.50        73.90 o
  -1  24   2        203.93        314.85        27.40 o
   0  24   2       5001.41       5497.05        92.01 o
   1  24   2        185.18        202.99        53.47 o
   2  24   2         18.86         18.23        16.98 o
   3  24   2        190.56        135.07        20.45 o
   4  24   2        535.65        462.98        30.53 o
   5  24   2        131.09        116.24        17.12 o
   6  24   2        603.43        560.28        26.85 o
   7  24   2        349.04        437.18        24.56 o
   8  24   2         10.49         33.19        15.09 o
   9  24   2         43.07         26.36        25.63 o
  10  24   2        244.95        314.85        22.06 o
  11  24   2        180.43        189.54        15.59 o
  12  24   2         10.79          5.82         9.86 o
  13  24   2          5.88         18.37         9.53 o
  14  24   2         70.75        160.61        11.18 o
  15  24   2        632.56        808.91        34.29 o
  16  24   2        258.03        249.59        16.30 o
 -15  25   2          8.47         19.48         9.62 o
 -14  25   2        270.96        332.98        17.54 o
 -13  25   2        128.88        134.87        14.99 o
 -12  25   2        120.82        223.93        19.77 o
 -11  25   2         46.60         95.60        16.25 o
 -10  25   2        382.07        368.54        24.68 o
  -9  25   2          0.64        -15.20        15.20 o
  -8  25   2        386.15        438.26        25.70 o
  -7  25   2         20.99         11.30        14.01 o
  -6  25   2        456.55        472.38        29.59 o
  -5  25   2        113.45        170.71        20.90 o
  -4  25   2        500.41        577.93        32.30 o
  -3  25   2          3.02         -2.23        17.57 o
  -2  25   2        198.03        268.93        34.50 o
  -1  25   2        134.31        140.66        38.88 o
   0  25   2         35.21         56.11        25.76 o
   1  25   2        276.38        228.66        23.43 o
   2  25   2       1017.76       1095.33        40.67 o
   3  25   2          0.55         10.23        18.58 o
   4  25   2       1638.42       1703.92        48.92 o
   5  25   2          2.80         -4.07        14.82 o
   6  25   2          8.56         15.34        16.84 o
   7  25   2         46.17         49.35        13.18 o
   8  25   2        820.96       1062.95        33.28 o
   9  25   2        123.84        138.43        16.25 o
  10  25   2        100.20        131.17        12.59 o
  11  25   2        127.35        132.19        15.20 o
  12  25   2         35.62         57.86         8.33 o
  13  25   2        356.50        353.80        17.82 o
  14  25   2        802.93        868.40        54.80 o
  15  25   2         53.52         40.96        14.11 o
 -14  26   2        105.57        167.35        12.37 o
 -13  26   2          7.95         16.34         9.30 o
 -12  26   2        890.23        885.48        33.06 o
 -11  26   2         96.91         81.06        13.27 o
 -10  26   2         63.18        102.46        15.81 o
  -9  26   2        148.08        123.79        22.05 o
  -8  26   2         15.76          0.87        35.11 o
  -7  26   2          7.69         21.46        11.20 o
  -6  26   2       1626.04       1823.59        44.21 o
  -5  26   2         16.61         33.69        15.32 o
  -4  26   2          8.82         -5.65        16.09 o
  -3  26   2         12.23         35.97        16.15 o
  -2  26   2        186.99        187.32        21.55 o
  -1  26   2        362.34        468.60        38.61 o
   0  26   2        841.28       1027.29        52.97 o
   1  26   2          4.27         24.70        23.78 o
   2  26   2        927.10       1005.91        35.27 o
   3  26   2          0.59          5.82        22.30 o
   4  26   2         29.64         39.85        19.14 o
   5  26   2         18.31         -3.75        12.22 o
   6  26   2        235.88        190.32        17.34 o
   7  26   2         39.46         98.40        16.14 o
   8  26   2          9.51         31.64        12.88 o
   9  26   2        157.67        158.74        23.30 o
  10  26   2       1131.16       1316.03        42.89 o
  11  26   2        215.05        210.69        19.16 o
  12  26   2         62.78         70.79        11.89 o
  13  26   2         71.72         97.21        13.07 o
 -12  27   2         31.47         29.07        13.95 o
 -11  27   2         15.66         43.71        16.73 o
 -10  27   2        505.53        578.33        27.74 o
  -9  27   2        243.49        209.00        16.26 o
  -8  27   2        235.29        291.40        28.23 o
  -7  27   2         47.63         16.93        25.76 o
  -6  27   2         29.78         10.32        35.60 o
  -5  27   2         11.69         40.68        10.52 o
  -4  27   2        369.53        407.39        22.78 o
  -3  27   2         23.75         24.01        13.13 o
  -2  27   2          7.78        -12.86        12.86 o
  -1  27   2         54.20         32.69        14.53 o
   0  27   2        138.22         71.12        30.88 o
   1  27   2          1.46         21.14        20.38 o
   2  27   2        162.09        244.66        28.41 o
   3  27   2        189.80        289.91        29.69 o
   4  27   2          5.21         -3.14        13.55 o
   5  27   2          7.83          2.59        48.40 o
   6  27   2       1264.94       1495.32        73.50 o
   7  27   2          3.99        -16.73        24.94 o
   8  27   2        161.67        161.77        28.88 o
   9  27   2        239.26        168.99        18.87 o
  10  27   2        288.88        263.61        19.07 o
  11  27   2          4.35         20.63         9.17 o
 -10  28   2        161.67        182.64        13.92 o
  -9  28   2        766.65        799.43        27.90 o
  -8  28   2        144.56        150.31        16.30 o
  -7  28   2        272.59        257.51        16.30 o
  -6  28   2        293.88        208.34        17.23 o
  -5  28   2        925.21        735.68        69.24 o
  -4  28   2        171.89        159.92        14.74 o
  -3  28   2        139.61        208.08        18.38 o
  -2  28   2         16.50         33.87        10.73 o
  -1  28   2          2.06         -1.89        10.97 o
   0  28   2          1.36         -2.72        18.54 o
   1  28   2          7.51         -6.26        12.69 o
   2  28   2        204.72        190.74        13.63 o
   3  28   2         18.64          2.04        10.82 o
   4  28   2        204.51        170.63        29.86 o
   5  28   2        357.68        231.99        31.17 o
   6  28   2        198.98        234.95        30.84 o
   7  28   2         32.71         22.04        12.77 o
   8  28   2        609.40        623.60        36.92 o
   9  28   2         46.06         53.89        18.54 o
  -7  29   2        297.42        196.70        31.99 o
  -6  29   2        135.26        114.19        13.56 o
  -5  29   2        239.28        323.50        19.55 o
  -4  29   2        256.42        279.81        18.87 o
  -3  29   2        140.48         83.35        20.34 o
  -2  29   2         95.75        123.56        31.50 o
  -1  29   2         35.32         19.77        15.42 o
   0  29   2        221.57        224.19        14.82 o
   1  29   2        336.47        303.63        15.84 o
   2  29   2         52.58         12.80        17.72 o
   3  29   2         92.48         26.25        17.06 o
   4  29   2          1.99         -6.56        16.08 o
   5  29   2         21.97         22.97        16.08 o
   6  29   2        365.30        378.66        18.08 o
  -1  30   2        160.26        105.66        16.08 o
 -29   0   3        193.56        154.55        14.77 o
 -27   0   3         15.54         21.55        11.22 o
 -25   0   3        127.56        133.88        29.86 o
 -23   0   3       2346.25       2445.60        92.53 o
 -21   0   3      11555.99      11379.45       201.48 o
 -19   0   3       4836.13       5059.29       172.69 o
 -17   0   3        716.42        761.60       131.58 o
 -15   0   3       1014.87        764.08        93.03 o
 -13   0   3        430.99        244.61        49.54 o
 -11   0   3       9725.02      11158.77       245.14 o
  -9   0   3      23231.86      23654.73       628.71 o
  -7   0   3       2261.17       1839.69        83.51 o
  -5   0   3      15185.03      18186.11       310.42 o
  -3   0   3       5657.23       4630.99        77.81 o
  -1   0   3     168146.23     176329.09      2069.89 o
   1   0   3      98574.09      96826.25       223.39 o
   3   0   3        812.40        515.12        38.06 o
   5   0   3      20711.88      20918.05       288.43 o
   7   0   3       2264.11       2990.96       137.82 o
   9   0   3         54.08        -21.99        49.55 o
  11   0   3        343.62        509.07        59.90 o
  13   0   3       1394.39       1621.98       156.52 o
  15   0   3        827.53        549.30        95.82 o
  17   0   3        375.39        399.26        55.09 o
  19   0   3       1503.70       1450.93        67.54 o
  21   0   3         38.60         57.10        33.80 o
  23   0   3       3081.02       3266.60       111.24 o
  25   0   3          4.13          3.12        16.08 o
  27   0   3         32.47         37.57         8.01 o
 -29   1   3        457.59        427.55        15.78 o
 -28   1   3          3.10        -10.72        10.72 o
 -27   1   3        407.22        409.04        17.81 o
 -26   1   3         16.73         17.91         8.25 o
 -25   1   3        482.43        487.78        20.27 o
 -24   1   3        583.65        563.24        32.25 o
 -23   1   3        537.88        578.65        33.94 o
 -22   1   3       1164.50       1233.21        53.16 o
 -21   1   3       7632.79       7745.86       117.15 o
 -20   1   3        912.50       1023.35        84.16 o
 -19   1   3         80.75         45.43        25.58 o
 -18   1   3        246.78        237.18        16.85 o
 -17   1   3         29.27         78.20        34.79 o
 -16   1   3        187.18        298.89        47.09 o
 -15   1   3        107.49         93.82        33.70 o
 -14   1   3        171.49        218.40        43.67 o
 -13   1   3       3839.60       4162.69       120.83 o
 -12   1   3        586.66        488.84        53.29 o
 -11   1   3       8385.33       9243.99       221.19 o
 -10   1   3       2347.60       2200.10        59.19 o
  -9   1   3       6930.70       6796.96        81.00 o
  -8   1   3       6671.42       6494.82        78.06 o
  -7   1   3       7811.27       7348.67        86.48 o
  -6   1   3       1580.96       1395.20        29.30 o
  -5   1   3       2987.76       2870.53        38.58 o
  -4   1   3      24823.29      27180.33       184.51 o
  -3   1   3      18863.38      16581.39        76.22 o
  -2   1   3       5348.00       4983.10        39.33 o
  -1   1   3     151404.70     148509.53       459.77 o
   0   1   3       1965.30       1561.22        29.70 o
   1   1   3       7335.25       6674.63        35.97 o
   2   1   3      62646.82      61926.81       318.86 o
   3   1   3      41071.04      41432.91       173.46 o
   4   1   3      21167.04      22630.45       486.30 o
   5   1   3         61.83         70.69        18.45 o
   6   1   3       2679.06       2351.33        64.65 o
   7   1   3          4.59         29.92        19.09 o
   8   1   3       1736.81       1763.88        67.92 o
   9   1   3       2895.63       3219.41        98.36 o
  10   1   3        352.94        400.69        43.46 o
  11   1   3      14652.41      16391.02       303.46 o
  12   1   3       1110.98       1087.10        84.69 o
  13   1   3         25.51        -12.19        26.37 o
  14   1   3        465.87        608.77        51.20 o
  15   1   3        605.09        530.66        56.74 o
  16   1   3       2109.47       2287.11        47.31 o
  17   1   3        472.14        543.66        28.37 o
  18   1   3       2056.48       2035.16        55.18 o
  19   1   3         94.77        115.64        26.72 o
  20   1   3        318.74        309.15        31.39 o
  21   1   3        816.21        940.97        48.14 o
  22   1   3       2971.92       3059.04        79.58 o
  23   1   3         86.77        121.57        22.49 o
  24   1   3        203.04        232.66        24.12 o
  25   1   3        164.71        189.06        24.97 o
  26   1   3          7.13          5.75        12.04 o
  27   1   3         32.34         32.72         9.24 o
 -29   2   3        308.55        299.30        13.68 o
 -28   2   3        121.92         94.28        11.98 o
 -27   2   3          5.86         -5.46        10.33 o
 -26   2   3         30.52         25.05         9.90 o
 -25   2   3          6.98          0.43         9.65 o
 -24   2   3         80.75        129.84        14.95 o
 -23   2   3       1650.02       1603.75        53.97 o
 -22   2   3        295.12        342.43        29.60 o
 -21   2   3       1970.14       1851.08        58.26 o
 -20   2   3       1133.17       1073.92        40.00 o
 -19   2   3        926.25       1063.23        33.21 o
 -18   2   3        445.20        515.90        26.24 o
 -17   2   3        596.99        718.10        41.00 o
 -16   2   3         28.44         40.33        26.62 o
 -15   2   3       1201.33       1337.17        89.43 o
 -14   2   3       1090.18        824.18       103.03 o
 -13   2   3       3492.08       3393.50       154.10 o
 -12   2   3         26.90         99.99        66.61 o
 -11   2   3        403.65        452.72        34.27 o
 -10   2   3         74.11         54.79        22.73 o
  -9   2   3      12630.39      11284.34       133.97 o
  -8   2   3       4937.69       5052.59        74.04 o
  -7   2   3        205.39        191.96        16.17 o
  -6   2   3      22942.24      24478.51       181.41 o
  -5   2   3       9352.90      10773.26        97.95 o
  -4   2   3       2181.91       1533.43        28.06 o
  -3   2   3       7054.03       7895.47       109.06 o
  -2   2   3        464.43        322.11        12.37 o
  -1   2   3      14056.02      15459.11       116.59 o
   0   2   3      56976.89      57916.91       292.04 o
   1   2   3      11049.11      11148.91        92.93 o
   2   2   3       3916.93       4072.47        64.55 o
   3   2   3      52708.45      54320.47       553.72 o
   4   2   3         56.30         61.31        14.07 o
   5   2   3       1487.04       1162.71        25.94 o
   6   2   3       5816.81       6026.89       134.19 o
   7   2   3       3388.57       3232.56       103.53 o
   8   2   3       1749.92       2276.33        95.36 o
   9   2   3      10959.02      11879.98       229.39 o
  10   2   3       2261.78       1695.85        97.01 o
  11   2   3       1670.68       2278.89        97.45 o
  12   2   3       1826.13       1634.94       103.52 o
  13   2   3        223.43        354.46        44.72 o
  14   2   3          9.20         -8.11        25.98 o
  15   2   3          8.68        -11.86        26.09 o
  16   2   3        207.24        209.79        17.48 o
  17   2   3        381.19        310.40        21.92 o
  18   2   3       5205.77       5125.57        73.86 o
  19   2   3        222.41        132.63        25.09 o
  20   2   3       4662.26       4684.09        99.69 o
  21   2   3        107.86        106.16        34.29 o
  22   2   3        840.36        862.10        44.50 o
  23   2   3        275.83        292.36        28.90 o
  24   2   3         49.81         44.41        14.13 o
  25   2   3        235.30        215.63        14.40 o
  26   2   3          3.63          7.00         9.02 o
  27   2   3         60.37         60.40         8.20 o
 -28   3   3          5.43          5.66         6.79 o
 -27   3   3        338.16        369.68        13.01 o
 -26   3   3         29.60         19.46         9.65 o
 -25   3   3        134.20        106.38        14.87 o
 -24   3   3         90.16        137.30        14.11 o
 -23   3   3          7.04         -5.14        12.42 o
 -22   3   3        627.41        604.35        34.85 o
 -21   3   3       2111.86       1948.32        59.75 o
 -20   3   3        209.82        229.61        18.69 o
 -19   3   3        234.76        209.27        18.32 o
 -18   3   3        122.56        119.86        17.88 o
 -17   3   3        184.89        117.06        21.64 o
 -16   3   3         20.75         -7.16        30.33 o
 -15   3   3         75.14         66.97        44.16 o
 -14   3   3        236.27        407.44        50.67 o
 -13   3   3       3620.95       3504.97       160.08 o
 -12   3   3       6538.09       7054.85       214.74 o
 -11   3   3      27360.85      28841.56       258.21 o
 -10   3   3       1464.27       1997.90        69.69 o
  -9   3   3        179.75        146.05        18.81 o
  -8   3   3        654.77        957.55        46.80 o
  -7   3   3        612.88        230.09        24.68 o
  -6   3   3      50354.17      52249.39       645.06 o
  -5   3   3         10.72         55.55         7.64 o
  -4   3   3      89164.04      90600.33       280.57 o
  -3   3   3         15.68         39.01         7.54 o
  -2   3   3       5860.50       6852.85        93.50 o
  -1   3   3      25317.76      23218.10       218.43 o
   0   3   3         81.21         76.02         7.07 o
   1   3   3       2179.27       1186.82        23.76 o
   2   3   3       1109.19       1297.28        27.52 o
   3   3   3        359.22        563.07        27.57 o
   4   3   3       5958.38       4619.18        80.47 o
   5   3   3        274.60        298.78        16.21 o
   6   3   3        292.07        279.34        13.86 o
   7   3   3        794.73        899.61        50.23 o
   8   3   3       1151.22       1260.06        62.67 o
   9   3   3        660.68        708.71        51.84 o
  10   3   3       3532.16       2739.90       101.54 o
  11   3   3        912.03        747.21        60.09 o
  12   3   3       2086.65       2284.93       101.43 o
  13   3   3       2650.99       2768.49       117.21 o
  14   3   3        779.05        843.72        69.11 o
  15   3   3       1858.02       1935.71        95.81 o
  16   3   3       3505.16       3657.69        64.32 o
  17   3   3       1996.05       1925.30        47.98 o
  18   3   3       1594.75       1697.40        46.08 o
  19   3   3        729.00        802.76        36.61 o
  20   3   3         94.74         74.97        21.44 o
  21   3   3          8.73        -18.51        22.78 o
  22   3   3       1352.56       1502.84        57.81 o
  23   3   3        456.53        542.40        26.33 o
  24   3   3         24.47         34.78        11.69 o
  25   3   3        155.78        137.85        18.65 o
  26   3   3         15.26          8.59         7.34 o
  27   3   3        228.99        193.43        11.00 o
 -28   4   3        223.89        257.90        12.42 o
 -27   4   3          7.29         18.01         7.90 o
 -26   4   3        158.46        192.46        13.00 o
 -25   4   3         17.30         -5.28        13.69 o
 -24   4   3          0.52         -6.68        18.61 o
 -23   4   3       3439.28       3196.96        57.56 o
 -22   4   3       4114.56       3973.18        66.00 o
 -21   4   3        289.80        338.85        24.52 o
 -20   4   3         39.28         50.42        18.88 o
 -19   4   3        154.49        125.98        18.13 o
 -18   4   3         60.48         68.19        12.70 o
 -17   4   3       3768.72       3901.08        70.44 o
 -16   4   3       2609.87       2483.82       120.70 o
 -15   4   3       4360.51       4329.02       152.57 o
 -14   4   3       1257.64       1064.23        73.86 o
 -13   4   3       3183.96       2952.26       116.75 o
 -12   4   3         20.75         19.15        30.69 o
 -11   4   3       2288.33       2316.48        61.75 o
 -10   4   3       1253.32        812.34        38.41 o
  -9   4   3       4424.15       3738.82        68.24 o
  -8   4   3       2627.87       2506.79        69.26 o
  -7   4   3       5496.30       6269.83        94.45 o
  -6   4   3        250.37        323.21        22.66 o
  -5   4   3       5342.93       5947.43        77.50 o
  -4   4   3      85992.88      87564.13       321.36 o
  -3   4   3       1959.98       2276.34        65.43 o
  -2   4   3        693.27        629.58        21.37 o
  -1   4   3      36032.11      38379.91       120.47 o
   0   4   3      56627.83      55791.18       133.22 o
   1   4   3       7832.49       7663.39        73.51 o
   2   4   3     197666.67     198510.41      1232.97 o
   3   4   3       8220.03       8920.24       102.02 o
   4   4   3          4.47          7.18        12.66 o
   5   4   3       1783.35       1260.66        68.38 o
   6   4   3      22338.85      20406.45       202.14 o
   7   4   3       2133.29       1556.28        57.40 o
   8   4   3       6875.64       6537.72       119.48 o
   9   4   3       5071.82       6309.94       137.02 o
  10   4   3        391.38        345.25        43.16 o
  11   4   3       1306.99        880.92        64.37 o
  12   4   3         87.33        250.56        39.93 o
  13   4   3       1577.68       1304.54        81.76 o
  14   4   3         48.38          8.89        30.78 o
  15   4   3         27.87        -16.07        22.17 o
  16   4   3      16383.41      15420.47       189.20 o
  17   4   3       1025.94        985.94        35.59 o
  18   4   3       3231.51       3101.89        62.67 o
  19   4   3       3040.82       2968.79        65.48 o
  20   4   3       2354.17       2232.89        57.57 o
  21   4   3        348.66        316.73        31.64 o
  22   4   3        703.65        647.10        29.87 o
  23   4   3          1.98          2.64        12.33 o
  24   4   3        107.27         84.75        19.36 o
  25   4   3        318.20        352.56        18.51 o
  26   4   3         36.84         54.91         9.88 o
  27   4   3        159.82        159.55        10.36 o
 -28   5   3        242.85        222.69        11.64 o
 -27   5   3         18.44         11.12         9.71 o
 -26   5   3         70.80         52.97        12.98 o
 -25   5   3        605.98        648.50        24.45 o
 -24   5   3        520.10        564.04        25.27 o
 -23   5   3       1240.81       1173.78        50.50 o
 -22   5   3        139.37        102.07        14.51 o
 -21   5   3        655.18        623.30        25.05 o
 -20   5   3         16.43         29.98        20.93 o
 -19   5   3         11.46          8.27        16.42 o
 -18   5   3       6249.12       6513.03       155.31 o
 -17   5   3        910.95        737.35        50.86 o
 -16   5   3        571.75        497.49        78.59 o
 -15   5   3       1328.42       1096.24        95.59 o
 -14   5   3       1817.82       2247.48       128.27 o
 -13   5   3        393.60        320.26        54.33 o
 -12   5   3       5584.80       5886.78       221.28 o
 -11   5   3       7142.03       7214.95       121.45 o
 -10   5   3        109.97        198.31        35.14 o
  -9   5   3       2979.82       3764.22        98.69 o
  -8   5   3       1743.51       1996.85        60.28 o
  -7   5   3      13671.64      13732.18       143.90 o
  -6   5   3       4717.50       4219.05       113.80 o
  -5   5   3       1901.28       1025.38        51.09 o
  -4   5   3       1406.24       1185.06        54.76 o
  -3   5   3      12386.68      14131.89       209.51 o
  -2   5   3        714.95        410.76        26.93 o
  -1   5   3       7384.60       6866.31        61.53 o
   0   5   3       8042.18       8830.38       173.50 o
   1   5   3      34584.36      31364.40       127.70 o
   2   5   3        193.32        194.01        14.06 o
   3   5   3        263.77        251.88        16.45 o
   4   5   3      46877.00      46568.05       457.57 o
   5   5   3       1614.94       1639.95        51.37 o
   6   5   3       8640.47       8026.25       136.74 o
   7   5   3      17534.36      21260.33       237.53 o
   8   5   3       1132.84       1140.43        62.98 o
   9   5   3      15502.28      17327.63       375.25 o
  10   5   3       7029.89       8200.85       262.18 o
  11   5   3       1058.53       1151.54       115.18 o
  12   5   3        731.91        871.62        83.88 o
  13   5   3         19.30          4.60        35.24 o
  14   5   3       4758.40       4513.61       191.97 o
  15   5   3        446.30        337.37        27.96 o
  16   5   3        126.81        197.23        18.51 o
  17   5   3       2613.58       2636.23        53.10 o
  18   5   3       5124.37       5225.21        74.50 o
  19   5   3        463.09        379.50        26.87 o
  20   5   3        622.18        665.60        33.85 o
  21   5   3        783.11        794.24        33.27 o
  22   5   3          2.31         -1.30        16.63 o
  23   5   3         77.19         90.64        15.84 o
  24   5   3       1152.96       1206.11        31.51 o
  25   5   3          9.71         17.47        11.08 o
  26   5   3        261.99        324.37        29.20 o
  27   5   3        129.14        134.06         9.03 o
 -28   6   3         90.15         57.44        10.51 o
 -27   6   3         94.13         76.90        11.22 o
 -26   6   3        981.05       1077.06        32.62 o
 -25   6   3        175.59        148.52        20.15 o
 -24   6   3         48.37         64.78        23.63 o
 -23   6   3        666.11        563.52        26.02 o
 -22   6   3        992.97       1121.97        32.98 o
 -21   6   3        756.59        736.99        26.61 o
 -20   6   3         84.61         84.15        13.35 o
 -19   6   3       2203.97       2139.66        38.77 o
 -18   6   3        106.02        194.79        22.18 o
 -17   6   3        814.25        773.32        34.15 o
 -16   6   3       1194.74       1204.76        85.96 o
 -15   6   3        135.28         79.18        33.13 o
 -14   6   3       1117.61       1338.88        84.42 o
 -13   6   3        173.36        145.10        29.53 o
 -12   6   3      11044.34      12249.42       189.08 o
 -11   6   3        309.09        202.24        28.83 o
 -10   6   3       1595.69       1390.26        59.54 o
  -9   6   3       4194.29       3963.27        92.70 o
  -8   6   3         16.32         78.29        21.95 o
  -7   6   3       1622.07       1690.02        54.51 o
  -6   6   3       7275.64       8433.89       131.59 o
  -5   6   3       3077.13       3332.87       101.50 o
  -4   6   3      13331.26      14274.29       196.29 o
  -3   6   3       1220.38       1135.52        55.06 o
  -2   6   3       3143.45       2397.29        58.67 o
  -1   6   3       1339.35       1012.33        26.01 o
   0   6   3      20412.39      18898.35       106.44 o
   1   6   3      16963.22      19124.61       192.19 o
   2   6   3      92912.18      92041.40       406.37 o
   3   6   3          3.51         16.41        10.53 o
   4   6   3        209.56        590.85        24.89 o
   5   6   3       3144.30       3673.65       116.67 o
   6   6   3       4733.11       4308.97       131.69 o
   7   6   3         92.06          4.96        20.96 o
   8   6   3       1383.85       1658.68        65.77 o
   9   6   3       8432.88      10775.50       169.12 o
  10   6   3       3386.34       3062.63       139.67 o
  11   6   3       5688.60       5258.05       182.04 o
  12   6   3      19129.88      19432.05       368.95 o
  13   6   3          8.19        -12.26        29.42 o
  14   6   3        305.10        355.54        50.36 o
  15   6   3        446.27        494.26        24.10 o
  16   6   3       1886.50       1700.28        43.36 o
  17   6   3        470.33        447.00        25.51 o
  18   6   3        739.43        864.65        34.67 o
  19   6   3       1802.94       1788.28        52.51 o
  20   6   3        938.86        899.85        31.31 o
  21   6   3        108.87        153.11        17.03 o
  22   6   3        808.13        890.85        33.36 o
  23   6   3         74.19         58.12        12.93 o
  24   6   3        113.30        112.73        15.24 o
  25   6   3        301.34        307.60        22.15 o
  26   6   3        457.40        456.31        21.29 o
  27   6   3          0.39        -11.82        16.08 o
 -28   7   3         49.53         49.36        27.07 o
 -27   7   3         18.28         -0.79         9.00 o
 -26   7   3         17.69         18.07        12.12 o
 -25   7   3        137.74        133.22        17.54 o
 -24   7   3       2261.92       2350.30        65.77 o
 -23   7   3        854.08        808.53        62.35 o
 -22   7   3          3.60         -6.57        14.62 o
 -21   7   3         14.49         17.96        18.23 o
 -20   7   3        280.17        342.43        19.45 o
 -19   7   3         43.47        101.58        12.36 o
 -18   7   3       6481.88       6523.85       107.49 o
 -17   7   3         39.02         52.18        12.53 o
 -16   7   3        705.29        986.83        37.44 o
 -15   7   3       2307.71       2258.26       112.68 o
 -14   7   3         19.29        -19.57        47.13 o
 -13   7   3        328.28        361.57        37.59 o
 -12   7   3       2501.08       2660.22        96.67 o
 -11   7   3        145.97        228.81        31.70 o
 -10   7   3       2396.53       2811.33        84.80 o
  -9   7   3       2491.30       2862.13        81.37 o
  -8   7   3       1647.43       1927.26        75.74 o
  -7   7   3      10968.98      10703.09       197.16 o
  -6   7   3       2260.81       2932.16        82.75 o
  -5   7   3       3000.14       3464.45       111.40 o
  -4   7   3       3081.30       2431.34        87.93 o
  -3   7   3       6739.93       6994.90       141.75 o
  -2   7   3       1929.00       1856.14        47.47 o
  -1   7   3       6897.19       7639.56       126.51 o
   0   7   3       9853.23       8968.93       129.72 o
   1   7   3        599.56        973.43        39.22 o
   2   7   3       3978.76       4826.89        52.00 o
   3   7   3       4522.90       4613.09        74.40 o
   4   7   3      20967.20      20799.74       142.49 o
   5   7   3       1801.64       1350.06        43.19 o
   6   7   3        290.39        700.73        40.54 o
   7   7   3      21810.42      20320.64       279.25 o
   8   7   3       2882.32       2976.03       118.60 o
   9   7   3       1391.89       1621.85        69.99 o
  10   7   3       5329.48       5918.31       133.85 o
  11   7   3       2639.63       2598.40       110.95 o
  12   7   3        409.76        428.33        50.77 o
  13   7   3        138.04         81.99        36.09 o
  14   7   3       4369.23       4127.70       152.53 o
  15   7   3        208.47        208.58        29.15 o
  16   7   3       3497.83       3341.12        62.17 o
  17   7   3       1760.95       1668.13        43.62 o
  18   7   3       2820.40       2734.52        54.09 o
  19   7   3          9.29          2.23        14.56 o
  20   7   3       4227.63       4480.35        85.35 o
  21   7   3          5.60          3.64        12.53 o
  22   7   3          3.36        -13.24        13.24 o
  23   7   3          8.84         26.84        11.70 o
  24   7   3       1013.88        949.00        38.58 o
  25   7   3         88.62        146.13        16.81 o
  26   7   3        288.60        248.98        16.12 o
 -28   8   3         15.85         31.79         8.11 o
 -27   8   3          1.31         -8.35        11.87 o
 -26   8   3        171.65        140.91        14.73 o
 -25   8   3        289.75        278.17        20.54 o
 -24   8   3         76.40        104.35        22.24 o
 -23   8   3         19.49          7.64        18.73 o
 -22   8   3       1659.80       1703.66        61.95 o
 -21   8   3       1620.76       1423.44        58.56 o
 -20   8   3        111.84        122.96        29.20 o
 -19   8   3        394.09        352.89        33.28 o
 -18   8   3       2300.66       2151.63        47.74 o
 -17   8   3        819.90        989.89        35.94 o
 -16   8   3        324.17        358.32        26.59 o
 -15   8   3       1078.20        933.43        99.26 o
 -14   8   3          8.39         35.54        56.28 o
 -13   8   3          2.96        -11.84        22.50 o
 -12   8   3       9551.90       9671.96       201.91 o
 -11   8   3        745.63        552.88        59.24 o
 -10   8   3        822.51        995.11        64.02 o
  -9   8   3       1392.23       1219.76        66.98 o
  -8   8   3      23806.96      30058.51       358.93 o
  -7   8   3      14437.93      16185.97       210.01 o
  -6   8   3       7063.82       7597.65       165.04 o
  -5   8   3       1195.76       1080.22        67.06 o
  -4   8   3      14615.52      15406.46       231.91 o
  -3   8   3       1149.17       1108.79        49.11 o
  -2   8   3        164.94        334.57        24.29 o
  -1   8   3       1162.05       1172.59        31.71 o
   0   8   3      18178.66      14147.43       161.08 o
   1   8   3       1144.98       1288.42        47.47 o
   2   8   3         37.89         24.70        10.56 o
   3   8   3       4478.59       4081.45        47.46 o
   4   8   3       2164.80       2106.90        47.94 o
   5   8   3       6545.57       7300.03        94.80 o
   6   8   3        245.20        105.70        25.60 o
   7   8   3      19213.74      19433.92       203.45 o
   8   8   3       1757.05       1510.27        62.69 o
   9   8   3       4419.02       4776.67       112.75 o
  10   8   3       7191.63       7957.39       151.90 o
  11   8   3        100.60         64.75        22.72 o
  12   8   3       2397.54       2174.97       104.29 o
  13   8   3       1215.31       1332.67        80.57 o
  14   8   3      10304.73      10601.10       113.26 o
  15   8   3         52.29         28.77        12.58 o
  16   8   3       1772.13       1812.91        39.78 o
  17   8   3        480.19        460.00        28.49 o
  18   8   3        216.54        174.79        18.29 o
  19   8   3        433.14        480.56        24.72 o
  20   8   3        240.14        278.17        20.03 o
  21   8   3        559.62        584.33        22.82 o
  22   8   3        437.07        347.21        19.28 o
  23   8   3          5.16         17.11        11.43 o
  24   8   3         14.90         29.89        23.30 o
  25   8   3        235.66        232.59        18.39 o
  26   8   3        180.51        190.55        17.15 o
 -27   9   3        115.97         92.55        10.21 o
 -26   9   3        140.43        133.73        13.81 o
 -25   9   3         33.45         72.86        14.32 o
 -24   9   3         22.71         70.45        18.25 o
 -23   9   3        382.53        366.84        25.49 o
 -22   9   3          0.88         -2.96        17.04 o
 -21   9   3        131.27        118.07        21.02 o
 -20   9   3        969.39        907.17        49.00 o
 -19   9   3        449.86        467.64        38.12 o
 -18   9   3         49.48         33.01        19.66 o
 -17   9   3        287.64        352.84        30.42 o
 -16   9   3        412.36        608.82        54.14 o
 -15   9   3        320.11        298.37        27.61 o
 -14   9   3       1831.12       2057.07       102.07 o
 -13   9   3        765.19        563.21        56.24 o
 -12   9   3         43.34        -15.87        25.37 o
 -11   9   3        426.11        406.24        45.40 o
 -10   9   3        756.27       1050.64        65.81 o
  -9   9   3        989.83       1007.65        63.25 o
  -8   9   3         29.96         -9.10        34.77 o
  -7   9   3         37.12         -1.02        28.43 o
  -6   9   3        170.89         84.82        29.57 o
  -5   9   3        702.13        984.25        68.33 o
  -4   9   3        446.65        354.43        44.60 o
  -3   9   3       2859.92       4231.18        98.97 o
  -2   9   3       1608.63       1741.66        53.91 o
  -1   9   3        219.88        451.41        29.71 o
   0   9   3        967.15        992.56        30.32 o
   1   9   3          9.23         40.12        15.41 o
   2   9   3         63.72         95.74        18.60 o
   3   9   3       5478.22       5854.68        74.47 o
   4   9   3        707.67        852.81        36.49 o
   5   9   3       9526.81      10147.47       113.37 o
   6   9   3       3740.27       4004.14       103.78 o
   7   9   3        521.04        484.09        37.21 o
   8   9   3       1527.12       2007.35        72.15 o
   9   9   3       1353.13       1524.53        65.96 o
  10   9   3        808.92        949.47        54.78 o
  11   9   3        529.71        549.11        47.27 o
  12   9   3        884.45        994.14        68.59 o
  13   9   3       2899.54       2947.70       166.69 o
  14   9   3         54.19         43.72        22.42 o
  15   9   3        872.37        857.36        27.31 o
  16   9   3        229.18        238.11        17.34 o
  17   9   3        806.54        756.78        27.38 o
  18   9   3         89.56         81.11        13.74 o
  19   9   3         30.77         32.59        16.10 o
  20   9   3        701.77        649.62        24.50 o
  21   9   3        335.52        360.55        18.45 o
  22   9   3        236.82        234.31        20.04 o
  23   9   3        299.64        301.90        25.85 o
  24   9   3         55.41         67.90        14.41 o
  25   9   3          4.23          1.38        16.90 o
  26   9   3        577.78        552.58        15.76 o
 -27  10   3         37.79         49.48         8.05 o
 -26  10   3         44.65         75.66        11.57 o
 -25  10   3        100.37         67.86        13.89 o
 -24  10   3        103.43        161.04        19.86 o
 -23  10   3          1.64         -1.05        15.51 o
 -22  10   3          7.37          8.26        20.95 o
 -21  10   3        505.05        437.41        29.64 o
 -20  10   3        495.59        543.41        40.29 o
 -19  10   3        251.94        247.81        24.22 o
 -18  10   3         58.27         39.14        23.35 o
 -17  10   3        190.65        172.39        34.11 o
 -16  10   3         54.55         67.75        20.39 o
 -15  10   3       3847.28       3992.33        83.88 o
 -14  10   3        850.90        826.28        45.66 o
 -13  10   3         17.50         53.15        27.66 o
 -12  10   3        394.31        265.41        40.97 o
 -11  10   3         23.22        116.76        30.57 o
 -10  10   3        622.60        518.30        50.82 o
  -9  10   3       8236.19       9235.25       186.95 o
  -8  10   3       2964.17       3923.99       142.85 o
  -7  10   3       3768.95       3839.27       113.38 o
  -6  10   3        220.91        124.49        31.99 o
  -5  10   3      20855.99      23599.94       326.22 o
  -4  10   3       2078.31       2866.35        90.40 o
  -3  10   3        857.59       1198.99        59.65 o
  -2  10   3       6608.58       6183.62       105.66 o
  -1  10   3       1370.73       1764.48        64.78 o
   0  10   3       5976.26       5394.85       139.49 o
   1  10   3       8183.18       9264.98       149.44 o
   2  10   3       6184.78       7092.06       107.10 o
   3  10   3       1626.16       1813.61        50.99 o
   4  10   3       5940.86       6310.69        79.83 o
   5  10   3       7745.18       8332.15       124.79 o
   6  10   3          4.26         84.66        20.73 o
   7  10   3       2141.00       2497.72        86.74 o
   8  10   3       2352.99       2358.97        76.51 o
   9  10   3       3057.47       3197.69        93.21 o
  10  10   3        608.18        621.24        55.43 o
  11  10   3         55.43         89.02        32.96 o
  12  10   3        723.52        852.48        66.74 o
  13  10   3          1.37         -2.82        14.92 o
  14  10   3        141.97        150.71        15.45 o
  15  10   3        385.44        310.45        19.68 o
  16  10   3        445.73        534.66        25.44 o
  17  10   3         45.81          5.14        11.36 o
  18  10   3        468.20        356.94        19.59 o
  19  10   3        939.74        817.19        27.07 o
  20  10   3        519.54        571.87        22.93 o
  21  10   3         35.10         28.47        12.60 o
  22  10   3        327.78        278.75        17.04 o
  23  10   3        105.05        121.84        18.96 o
  24  10   3        476.47        511.69        26.40 o
  25  10   3        124.63        103.98         8.68 o
  26  10   3         74.89        123.71        14.11 o
 -26  11   3         31.58         28.29         8.96 o
 -25  11   3          3.13          0.75        11.00 o
 -24  11   3         12.62          1.38        14.79 o
 -23  11   3        175.41        177.65        16.36 o
 -22  11   3       2004.30       2298.49        56.31 o
 -21  11   3        103.69        111.17        19.90 o
 -20  11   3        680.21        704.63        36.15 o
 -19  11   3          7.38         12.28        17.50 o
 -18  11   3        437.90        401.19        38.33 o
 -17  11   3       2636.22       2439.04        56.39 o
 -16  11   3        103.19         98.07        16.87 o
 -15  11   3        672.81        683.91        28.87 o
 -14  11   3       4198.43       3772.89        60.59 o
 -13  11   3         37.25         56.36        48.28 o
 -12  11   3        411.13        465.42        51.26 o
 -11  11   3         16.25         35.52        26.17 o
 -10  11   3        521.95        465.41        51.27 o
  -9  11   3        123.05          1.99        25.33 o
  -8  11   3        224.25        296.24        48.52 o
  -7  11   3         56.87         77.47        32.44 o
  -6  11   3        903.50       1107.98        64.06 o
  -5  11   3         20.51        122.17        31.42 o
  -4  11   3      10203.84      11792.83       186.99 o
  -3  11   3       1242.24       1039.64        57.91 o
  -2  11   3       7764.70       7117.22       139.77 o
  -1  11   3        939.09       1099.70        46.45 o
   0  11   3        313.86        344.11        30.15 o
   1  11   3       3549.30       3345.82        78.35 o
   2  11   3       5886.25       6507.97        98.32 o
   3  11   3      10347.13      11008.04       150.88 o
   4  11   3        142.82         64.47        22.82 o
   5  11   3         48.49         41.50        23.71 o
   6  11   3       3016.40       4026.44       162.26 o
   7  11   3        883.66       1086.32        83.05 o
   8  11   3       2189.83       2709.10       106.55 o
   9  11   3        168.03        186.42        37.98 o
  10  11   3         14.31         10.77        25.35 o
  11  11   3         55.45         57.49        26.21 o
  12  11   3         15.41         37.38        11.85 o
  13  11   3       4602.57       4717.68        58.76 o
  14  11   3         29.04         26.83        11.14 o
  15  11   3          3.45         12.14        11.99 o
  16  11   3        366.05        342.04        28.92 o
  17  11   3        918.59        851.49        27.79 o
  18  11   3        355.76        468.17        24.68 o
  19  11   3         83.50         45.94        13.94 o
  20  11   3        785.65        741.29        27.74 o
  21  11   3        128.53        127.54        19.04 o
  22  11   3        213.97        243.27        21.94 o
  23  11   3         18.80         22.92        14.51 o
  24  11   3         11.22          2.77        17.72 o
  25  11   3        420.12        468.27        16.04 o
 -26  12   3        435.69        514.60        21.00 o
 -25  12   3          4.34          1.64         9.85 o
 -24  12   3        717.94        823.05        29.25 o
 -23  12   3          3.32          5.84        12.28 o
 -22  12   3          0.90          7.42        13.98 o
 -21  12   3         65.36         60.18        17.66 o
 -20  12   3        197.24        191.42        22.60 o
 -19  12   3        108.86        102.83        20.44 o
 -18  12   3        953.90        967.44        41.30 o
 -17  12   3        617.95        638.42        35.13 o
 -16  12   3       2432.61       2432.62        55.09 o
 -15  12   3       1843.17       1829.48        45.63 o
 -14  12   3       4470.78       4299.92        86.02 o
 -13  12   3       4575.37       4487.82        88.55 o
 -12  12   3         13.72         29.37        29.11 o
 -11  12   3         77.10        168.61        34.95 o
 -10  12   3      15102.44      15103.38       388.67 o
  -9  12   3        412.97        603.30        57.14 o
  -8  12   3       1123.24       1239.31        90.49 o
  -7  12   3       1249.46       1383.11        87.71 o
  -6  12   3        932.83        725.59        47.29 o
  -5  12   3        681.53        787.75        56.03 o
  -4  12   3       2619.62       3007.36        99.85 o
  -3  12   3       9189.79      10378.63       179.93 o
  -2  12   3       1227.62       1210.78        63.64 o
  -1  12   3       7015.92       7361.44       125.35 o
   0  12   3      14541.95      15219.74       199.00 o
   1  12   3       1917.80       1636.27        58.56 o
   2  12   3       8899.54       9475.03       122.78 o
   3  12   3       5116.24       5405.72        91.15 o
   4  12   3      11005.44      11653.68       306.92 o
   5  12   3       2433.31       2941.62        90.40 o
   6  12   3        264.23        307.64        35.01 o
   7  12   3        356.46        324.59        54.08 o
   8  12   3       4213.18       4231.79       153.72 o
   9  12   3       1562.97       1413.51        81.41 o
  10  12   3        176.23         96.57        31.85 o
  11  12   3         96.97        125.43        31.14 o
  12  12   3        290.19        303.59        24.70 o
  13  12   3       8845.60       8939.11       117.86 o
  14  12   3        273.29        277.22        17.83 o
  15  12   3        306.91        248.41        21.96 o
  16  12   3        257.31        210.28        18.94 o
  17  12   3       1543.05       1666.94        42.40 o
  18  12   3        871.51        896.43        32.06 o
  19  12   3          2.79          2.77        12.75 o
  20  12   3         10.64        -16.84        16.84 o
  21  12   3        149.81        182.16        19.94 o
  22  12   3        116.86         95.92        15.02 o
  23  12   3        194.53        215.14        19.67 o
  24  12   3        494.49        528.56        16.54 o
  25  12   3         31.51         26.25        11.16 o
 -26  13   3        131.59        153.24        17.39 o
 -25  13   3         10.61         -8.45         8.45 o
 -24  13   3        408.11        409.42        20.42 o
 -23  13   3         75.35         76.29        12.78 o
 -22  13   3       1845.87       1938.43        42.28 o
 -21  13   3        619.79        606.90        26.85 o
 -20  13   3        134.19        228.76        24.02 o
 -19  13   3        107.19         74.83        19.45 o
 -18  13   3       5628.86       5235.54        90.69 o
 -17  13   3       4104.73       4160.97        67.89 o
 -16  13   3       2656.57       2500.64        56.81 o
 -15  13   3          6.59         36.55        17.17 o
 -14  13   3       3709.25       3624.60        66.00 o
 -13  13   3       3740.75       3388.65        64.99 o
 -12  13   3       3406.66       2886.72        58.47 o
 -11  13   3         11.78         17.73        21.70 o
 -10  13   3        785.01        773.84        65.25 o
  -9  13   3          8.48         -1.09        30.36 o
  -8  13   3       6471.58       6414.86       142.38 o
  -7  13   3        462.89        378.24        38.70 o
  -6  13   3       3404.96       3251.86        97.73 o
  -5  13   3       1661.29       1399.88        73.51 o
  -4  13   3         12.59         11.88        25.60 o
  -3  13   3        450.69        428.34        43.73 o
  -2  13   3       3467.55       3162.47       104.19 o
  -1  13   3        267.55        217.92        27.96 o
   0  13   3       1716.46       1465.21        65.22 o
   1  13   3        335.12        400.33        32.51 o
   2  13   3       3646.88       3931.23        82.64 o
   3  13   3       3016.71       3565.38        98.62 o
   4  13   3       7035.39       6873.17       139.73 o
   5  13   3        530.94        416.29        45.82 o
   6  13   3         10.37         56.99        26.29 o
   7  13   3       1394.78       1390.02        81.45 o
   8  13   3        949.85        925.31        58.31 o
   9  13   3       4516.64       4143.80       122.54 o
  10  13   3         56.81         93.87        26.94 o
  11  13   3       1070.92       1023.24        30.84 o
  12  13   3        268.64        204.27        19.17 o
  13  13   3        863.67        563.81        27.67 o
  14  13   3        313.07        267.52        17.65 o
  15  13   3        500.29        496.82        23.20 o
  16  13   3        499.03        422.66        24.00 o
  17  13   3         49.75          8.57        13.26 o
  18  13   3        729.80        721.53        36.21 o
  19  13   3        358.39        390.92        26.62 o
  20  13   3         85.69         88.31        17.66 o
  21  13   3         59.86         67.87        20.90 o
  22  13   3        295.15        335.39        16.91 o
  23  13   3        269.44        299.47        16.11 o
  24  13   3        121.19         88.60        17.72 o
 -25  14   3         21.69         25.92        14.77 o
 -24  14   3        161.69        128.20        13.21 o
 -23  14   3        350.30        369.60        17.48 o
 -22  14   3         11.68         16.65        11.14 o
 -21  14   3         22.23         20.78        13.34 o
 -20  14   3        615.03        675.22        28.46 o
 -19  14   3        116.89        121.43        21.41 o
 -18  14   3        216.04        204.59        33.45 o
 -17  14   3          9.48        -13.63        15.45 o
 -16  14   3       4222.97       3950.05        77.56 o
 -15  14   3       2900.00       2915.07        58.73 o
 -14  14   3       6290.51       6323.47        95.85 o
 -13  14   3          2.75         15.26        13.90 o
 -12  14   3       1013.39        862.10        38.65 o
 -11  14   3         75.30         74.84        13.55 o
 -10  14   3       9732.49      10336.65       194.94 o
  -9  14   3        148.95        199.12        71.37 o
  -8  14   3       1438.44       1099.12        62.10 o
  -7  14   3         13.95          6.80        19.21 o
  -6  14   3        104.52         65.65        23.02 o
  -5  14   3         94.32         38.01        23.18 o
  -4  14   3      18191.60      17912.84       261.47 o
  -3  14   3         47.72          2.68        23.49 o
  -2  14   3       1321.75       1294.79        69.00 o
  -1  14   3         44.42         71.87        24.60 o
   0  14   3       4732.58       4831.91       138.39 o
   1  14   3       1437.83       1850.07        72.15 o
   2  14   3       1847.17       1858.45        74.61 o
   3  14   3        342.09        424.03        38.75 o
   4  14   3       3661.84       3620.79       105.22 o
   5  14   3       7577.82       8428.47       163.46 o
   6  14   3       7958.53       7658.54       208.79 o
   7  14   3         16.87         23.75        32.36 o
   8  14   3          1.08         30.37        39.63 o
   9  14   3        848.85        800.73        41.64 o
  10  14   3       4913.20       5289.84        71.15 o
  11  14   3       1811.80       1953.72        43.28 o
  12  14   3       3617.37       3511.81        58.96 o
  13  14   3       1037.49       1185.06        59.70 o
  14  14   3        998.33       1093.60        39.03 o
  15  14   3        101.02        171.83        18.99 o
  16  14   3       2995.25       2847.34        53.20 o
  17  14   3       1861.49       1931.98        69.51 o
  18  14   3          0.65         28.39        17.42 o
  19  14   3        764.61        704.11        34.07 o
  20  14   3        484.61        535.57        32.42 o
  21  14   3        112.28        149.36        13.77 o
  22  14   3        481.89        433.84        24.25 o
  23  14   3         23.99         26.58        17.06 o
  24  14   3         13.23          2.63        11.16 o
 -25  15   3        254.89        371.12        24.28 o
 -24  15   3          6.98         -2.63        17.06 o
 -23  15   3          4.14         19.24        14.34 o
 -22  15   3       1421.27       1483.11        40.26 o
 -21  15   3        103.68         45.95        15.06 o
 -20  15   3         44.87         69.35        18.19 o
 -19  15   3        483.39        629.29        34.45 o
 -18  15   3       2436.40       2417.40        62.30 o
 -17  15   3         60.13         62.27        19.13 o
 -16  15   3       1974.87       1890.92        55.82 o
 -15  15   3       1100.01       1168.07        50.95 o
 -14  15   3        624.95        573.59        24.15 o
 -13  15   3        799.47        824.20        33.91 o
 -12  15   3       2725.41       2672.05        59.94 o
 -11  15   3        201.19        232.92        16.59 o
 -10  15   3       1410.53       1146.11        31.94 o
  -9  15   3       1705.79       1749.93        72.51 o
  -8  15   3       5433.06       5585.90       139.04 o
  -7  15   3        493.96        449.81        46.08 o
  -6  15   3      12983.52      12814.33       205.17 o
  -5  15   3       2603.34       2230.19        98.44 o
  -4  15   3       1139.79       1263.38        73.64 o
  -3  15   3       2012.54       2026.38        89.21 o
  -2  15   3       2254.16       2201.98        90.63 o
  -1  15   3          1.23         33.13        19.70 o
   0  15   3       4950.43       4619.28       106.90 o
   1  15   3         57.69         37.17        27.73 o
   2  15   3        436.15        345.71        36.73 o
   3  15   3        606.31        570.42        44.76 o
   4  15   3       7840.28       7635.30       192.56 o
   5  15   3        291.93        303.55        36.70 o
   6  15   3       1017.71       1156.48        65.02 o
   7  15   3          1.38         -8.67        26.18 o
   8  15   3       5016.06       5198.91        90.23 o
   9  15   3         56.71         37.82        13.74 o
  10  15   3         51.13         57.43        14.76 o
  11  15   3        620.86        566.31        30.87 o
  12  15   3        855.44        871.59        42.40 o
  13  15   3          4.98         25.70        37.70 o
  14  15   3        906.76        962.94        38.78 o
  15  15   3         85.52        104.26        17.06 o
  16  15   3       1475.79       1275.67        36.51 o
  17  15   3         19.85         12.99        17.53 o
  18  15   3       2110.54       2145.72        55.73 o
  19  15   3        618.33        705.83        26.47 o
  20  15   3        104.03        112.82        13.69 o
  21  15   3        191.54        186.35        15.68 o
  22  15   3        253.36        228.99        16.38 o
  23  15   3         56.12         42.99        15.75 o
 -24  16   3         14.63         31.50        15.42 o
 -23  16   3        233.28        225.66        18.73 o
 -22  16   3        213.63        113.68        15.36 o
 -21  16   3          9.04         42.44        19.34 o
 -20  16   3        658.00        703.08        32.60 o
 -19  16   3         13.10        -15.82        20.53 o
 -18  16   3        128.71        219.71        25.19 o
 -17  16   3        194.34        161.44        19.68 o
 -16  16   3        798.16        830.86        38.91 o
 -15  16   3       2166.16       1923.40        57.53 o
 -14  16   3       3320.60       3138.08        58.89 o
 -13  16   3        636.66        544.70        34.97 o
 -12  16   3       1065.79        938.96        36.72 o
 -11  16   3         39.15         59.76        15.52 o
 -10  16   3       1958.04       1741.53        50.93 o
  -9  16   3         50.59         45.92        14.60 o
  -8  16   3       2093.03       1965.17        59.30 o
  -7  16   3        286.73        300.01        34.60 o
  -6  16   3       1031.22       1040.78        75.54 o
  -5  16   3          6.58         18.25        22.03 o
  -4  16   3      14665.77      14143.24       248.29 o
  -3  16   3       2496.09       2643.11       103.66 o
  -2  16   3          5.49         20.64        31.69 o
  -1  16   3        345.70        250.20        46.44 o
   0  16   3       8696.22       8205.58       522.07 o
   1  16   3        625.66        779.23        53.16 o
   2  16   3       1109.44       1111.31        73.34 o
   3  16   3          3.77          7.47        19.53 o
   4  16   3       7258.10       7156.73       156.85 o
   5  16   3         90.73         68.32        25.93 o
   6  16   3       2925.04       2548.93        56.91 o
   7  16   3         35.21         12.64        14.12 o
   8  16   3        132.69        211.04        19.56 o
   9  16   3        980.55        935.41        43.96 o
  10  16   3      12881.33      12526.72       190.37 o
  11  16   3        581.94        527.89        34.99 o
  12  16   3       1379.90       1364.83        42.85 o
  13  16   3        636.41        531.02        29.50 o
  14  16   3       2275.17       2184.81        47.08 o
  15  16   3        921.90        944.05        31.88 o
  16  16   3       5520.71       5480.07        89.92 o
  17  16   3        314.55        312.17        21.21 o
  18  16   3         15.34         16.09        11.99 o
  19  16   3        266.64        308.78        20.81 o
  20  16   3        202.95        225.06        18.34 o
  21  16   3        203.79        206.96        13.99 o
  22  16   3        604.84        606.36        25.28 o
  23  16   3        248.53        299.26        19.69 o
 -24  17   3        481.13        473.50        25.92 o
 -23  17   3          0.59          0.66        16.08 o
 -22  17   3        521.52        538.16        27.52 o
 -21  17   3         49.52         22.21        12.22 o
 -20  17   3        161.33         77.77        39.21 o
 -19  17   3          4.03          4.35        19.71 o
 -18  17   3       1971.38       1937.99        67.62 o
 -17  17   3        254.66        265.95        25.50 o
 -16  17   3       1065.79       1017.03        52.87 o
 -15  17   3        941.22        957.48        53.21 o
 -14  17   3        268.89        259.35        25.88 o
 -13  17   3       1016.17        935.70        48.13 o
 -12  17   3       1280.26       1348.81        50.85 o
 -11  17   3        287.33        328.09        26.19 o
 -10  17   3         91.52         47.70        14.23 o
  -9  17   3       2889.14       2929.31        60.11 o
  -8  17   3       1934.49       2078.50        74.12 o
  -7  17   3          4.46         -2.57        13.56 o
  -6  17   3       2842.21       2905.73        58.88 o
  -5  17   3         20.08         43.25        11.24 o
  -4  17   3        113.04        106.49        37.46 o
  -3  17   3        605.64        693.80        41.43 o
  -2  17   3       1258.51       1174.43        93.25 o
  -1  17   3        420.01        444.17        55.95 o
   0  17   3         35.85         25.71        25.54 o
   1  17   3       1079.34        958.34        56.12 o
   2  17   3       1175.63       1160.82        42.09 o
   3  17   3         47.96         66.78        15.49 o
   4  17   3        522.45        491.72        33.56 o
   5  17   3       1652.35       1561.79        44.65 o
   6  17   3        593.18        560.58        30.26 o
   7  17   3       5695.44       5736.79        90.58 o
   8  17   3        115.42         90.16        25.03 o
   9  17   3       2865.35       2680.34        53.20 o
  10  17   3        372.74        364.03        40.28 o
  11  17   3        127.70        140.42        39.21 o
  12  17   3       1979.12       2223.34        69.44 o
  13  17   3        288.81        318.76        31.99 o
  14  17   3        859.56        967.75        37.42 o
  15  17   3        343.98        295.88        22.51 o
  16  17   3         87.62         91.96        13.79 o
  17  17   3        109.21         56.51        22.45 o
  18  17   3       1487.00       1487.63        40.54 o
  19  17   3         32.68          4.79        13.07 o
  20  17   3        254.88        246.19        17.36 o
  21  17   3         14.86          7.39        11.70 o
  22  17   3        417.34        388.61        20.18 o
 -23  18   3          0.88         26.58        13.13 o
 -22  18   3        328.38        299.17        19.22 o
 -21  18   3          3.05         -3.77        10.22 o
 -20  18   3        596.93        583.26        26.31 o
 -19  18   3          5.68         19.28        14.75 o
 -18  18   3       1092.37       1072.19        49.79 o
 -17  18   3          2.01        -19.29        19.29 o
 -16  18   3       2031.53       2192.46        72.49 o
 -15  18   3        426.88        362.79        36.20 o
 -14  18   3        548.95        580.10        44.97 o
 -13  18   3        180.11        184.99        28.37 o
 -12  18   3         77.32        102.05        30.84 o
 -11  18   3        588.78        497.90        34.07 o
 -10  18   3       1990.87       1735.43        47.82 o
  -9  18   3         19.56          7.99        14.07 o
  -8  18   3       1322.30       1215.60        50.26 o
  -7  18   3         71.64         76.52        17.54 o
  -6  18   3       5893.45       6080.27        76.98 o
  -5  18   3        132.12         59.31        15.30 o
  -4  18   3       9822.74      10454.45       138.48 o
  -3  18   3        286.24        346.97        22.96 o
  -2  18   3       1374.96       1384.64        40.62 o
  -1  18   3       3305.22       3759.67        65.10 o
   0  18   3       2366.81       2628.84        53.00 o
   1  18   3        196.35        266.47        22.87 o
   2  18   3       2075.55       1801.70        52.13 o
   3  18   3         90.77        130.91        17.16 o
   4  18   3        549.88        542.12        30.90 o
   5  18   3       2234.17       2056.50        52.73 o
   6  18   3       1399.30       1463.12        51.91 o
   7  18   3         44.04         60.39        16.04 o
   8  18   3          4.51          4.40        14.71 o
   9  18   3         26.90         28.48        14.34 o
  10  18   3       3082.68       3345.84        84.14 o
  11  18   3        191.62        279.46        42.17 o
  12  18   3         43.90         27.77        18.14 o
  13  18   3        354.81        388.10        26.28 o
  14  18   3        143.13        133.86        17.21 o
  15  18   3         98.48        146.98        17.06 o
  16  18   3       2611.59       2451.37        55.04 o
  17  18   3          0.75        -13.50        13.50 o
  18  18   3         55.77         75.58        13.49 o
  19  18   3        115.53        104.13        21.24 o
  20  18   3       1001.98       1133.99        36.50 o
  21  18   3         54.16         50.99         9.26 o
 -22  19   3         95.33        111.79        13.62 o
 -21  19   3          5.72         17.84         9.10 o
 -20  19   3          1.83         21.38        11.51 o
 -19  19   3         69.07        102.47        16.07 o
 -18  19   3        420.38        473.61        26.95 o
 -17  19   3        110.59        120.76        20.03 o
 -16  19   3       1223.78       1270.17        45.20 o
 -15  19   3         19.48         19.27        23.65 o
 -14  19   3        696.02        732.18        44.68 o
 -13  19   3          8.08         19.23        15.61 o
 -12  19   3       1392.97       1417.20        57.79 o
 -11  19   3         63.93         26.01        16.18 o
 -10  19   3       3009.66       3170.57        68.98 o
  -9  19   3        182.12        223.45        31.64 o
  -8  19   3       1216.83       1245.53        55.74 o
  -7  19   3         33.04         19.43        14.44 o
  -6  19   3       2906.07       3085.82        68.36 o
  -5  19   3        444.25        490.45        33.38 o
  -4  19   3        462.80        478.79        30.77 o
  -3  19   3         19.12          0.75        16.74 o
  -2  19   3       2273.00       2107.23        52.43 o
  -1  19   3        345.56        443.25        28.17 o
   0  19   3          7.80          8.08        15.80 o
   1  19   3        309.73        296.82        21.39 o
   2  19   3        576.70        704.91        43.62 o
   3  19   3          5.30        -13.87        16.38 o
   4  19   3       1249.24       1424.62        51.15 o
   5  19   3         12.18          6.89        23.53 o
   6  19   3       1076.45       1135.20        46.24 o
   7  19   3        592.62        697.99        37.02 o
   8  19   3       3374.71       3457.74        72.34 o
   9  19   3         78.19         82.94        22.01 o
  10  19   3        783.79        709.18        41.00 o
  11  19   3        178.55        151.95        25.37 o
  12  19   3       1878.68       1969.36        63.87 o
  13  19   3        773.29        861.57        35.04 o
  14  19   3        230.97        288.39        22.98 o
  15  19   3        122.03        124.47        15.26 o
  16  19   3        299.11        303.94        21.67 o
  17  19   3          1.98          1.97        11.66 o
  18  19   3        841.75        984.67        27.27 o
  19  19   3        109.31         95.37        15.36 o
  20  19   3          2.58         14.74         8.99 o
  21  19   3          1.67         15.75        12.47 o
 -21  20   3          8.22         12.62        10.50 o
 -20  20   3        273.00        244.98        16.52 o
 -19  20   3        407.09        368.12        23.11 o
 -18  20   3         59.20         55.00        23.17 o
 -17  20   3          2.54         -5.08        15.53 o
 -16  20   3        281.02        265.09        20.57 o
 -15  20   3        447.53        476.61        31.29 o
 -14  20   3       1792.61       1886.58        56.66 o
 -13  20   3        206.18        253.01        21.14 o
 -12  20   3        113.69         65.68        19.53 o
 -11  20   3        659.30        573.05        40.29 o
 -10  20   3       2671.04       2764.36        64.85 o
  -9  20   3        185.38        155.20        22.26 o
  -8  20   3       2652.11       2416.68        61.74 o
  -7  20   3        560.43        647.35        35.66 o
  -6  20   3       1226.67        988.63        46.57 o
  -5  20   3        344.52        457.64        42.41 o
  -4  20   3       2285.35       2590.52        59.95 o
  -3  20   3          7.95        -15.22        15.22 o
  -2  20   3       2060.84       2002.64        50.41 o
  -1  20   3       2009.13       1956.12        69.01 o
   0  20   3         25.44          0.03        14.61 o
   1  20   3         14.57         28.29        15.95 o
   2  20   3        879.07        967.86        36.81 o
   3  20   3       4380.68       4531.65        90.33 o
   4  20   3       1469.76       1311.92        47.45 o
   5  20   3        353.06        300.70        37.47 o
   6  20   3       6628.33       7606.13       146.64 o
   7  20   3         16.34          4.16        54.31 o
   8  20   3        111.62         90.75        18.84 o
   9  20   3        203.17        148.08        22.42 o
  10  20   3        338.43        414.29        32.87 o
  11  20   3         25.55         17.36        19.08 o
  12  20   3        850.50        920.09        59.39 o
  13  20   3         22.86          4.57        21.80 o
  14  20   3         80.52         67.68        14.93 o
  15  20   3        103.93         59.14        12.66 o
  16  20   3        687.89        798.78        28.08 o
  17  20   3          3.75         -7.24        21.33 o
  18  20   3          8.08         26.76        18.05 o
  19  20   3          2.12         18.36        16.94 o
  20  20   3        693.89        701.13        23.06 o
 -20  21   3        368.45        302.69        17.41 o
 -19  21   3         10.89         16.95        10.08 o
 -18  21   3         13.13         -6.88        11.99 o
 -17  21   3         21.83          8.98        13.48 o
 -16  21   3        577.52        623.91        25.84 o
 -15  21   3        756.81        750.29        39.87 o
 -14  21   3        249.86        209.53        24.28 o
 -13  21   3         37.13         23.14        20.07 o
 -12  21   3        916.25        897.45        38.91 o
 -11  21   3          3.85         25.31        29.04 o
 -10  21   3       1168.89       1044.43        40.93 o
  -9  21   3          8.81         12.03        16.51 o
  -8  21   3        201.31        205.19        23.59 o
  -7  21   3        294.67        258.00        26.16 o
  -6  21   3       1267.95       1214.30        46.86 o
  -5  21   3        735.82        660.08        36.50 o
  -4  21   3       1167.05       1178.56        46.02 o
  -3  21   3        939.57        852.01        40.38 o
  -2  21   3       3652.95       4191.40        83.28 o
  -1  21   3       1101.82       1196.25        46.71 o
   0  21   3        809.26        888.73        41.27 o
   1  21   3         46.24         52.20        21.65 o
   2  21   3        131.26         63.97        20.70 o
   3  21   3       4911.30       4814.29        90.13 o
   4  21   3       3383.51       4104.03       152.91 o
   5  21   3        191.11        189.93        51.03 o
   6  21   3       1615.90       1487.27        69.44 o
   7  21   3       4275.97       3991.86       150.95 o
   8  21   3        256.34        350.27        30.41 o
   9  21   3        696.12        600.64        92.53 o
  10  21   3        392.11        390.67        27.19 o
  11  21   3        816.45        736.31        50.53 o
  12  21   3        379.80        350.40        28.36 o
  13  21   3        192.58        125.88        16.11 o
  14  21   3         95.85        136.71        17.98 o
  15  21   3          6.35          9.14        14.54 o
  16  21   3          7.12          5.43        13.16 o
  17  21   3         32.63         19.01        10.95 o
  18  21   3         24.17         25.05         9.77 o
  19  21   3         73.27         80.62        12.05 o
 -19  22   3        237.67        193.82        14.97 o
 -18  22   3         53.30         55.45        10.65 o
 -17  22   3          8.86          7.41        11.92 o
 -16  22   3         13.93          6.70        13.50 o
 -15  22   3       1134.52       1087.01        37.48 o
 -14  22   3        172.54        157.68        20.68 o
 -13  22   3          9.40         13.72        18.20 o
 -12  22   3        157.26        128.71        16.45 o
 -11  22   3         45.11         28.06        16.06 o
 -10  22   3        236.34        263.55        29.80 o
  -9  22   3        239.58        260.95        24.18 o
  -8  22   3       1143.06       1336.18        46.96 o
  -7  22   3        305.27        306.21        27.64 o
  -6  22   3       1023.45        793.03        39.29 o
  -5  22   3        433.68        576.37        46.13 o
  -4  22   3        458.04        441.30        31.21 o
  -3  22   3        161.37        106.26        21.53 o
  -2  22   3       1021.31       1226.28        48.07 o
  -1  22   3       1778.29       1749.20        55.50 o
   0  22   3         80.83         54.80        20.45 o
   1  22   3        356.58        324.37        28.73 o
   2  22   3       2468.49       2691.94        87.84 o
   3  22   3       3388.27       3382.49        90.79 o
   4  22   3        246.79        182.26        24.01 o
   5  22   3       3686.13       3630.44        78.44 o
   6  22   3        378.22        542.63        39.86 o
   7  22   3        104.45        146.64        19.97 o
   8  22   3         26.48         12.08        19.92 o
   9  22   3        779.44        510.46        40.82 o
  10  22   3        447.12        471.40        60.05 o
  11  22   3        608.85        408.92        38.06 o
  12  22   3         40.49         32.75        15.26 o
  13  22   3          5.33        -12.29        13.53 o
  14  22   3          1.61         -7.53        21.12 o
  15  22   3        705.22        657.21        30.87 o
  16  22   3         33.71         58.91        11.98 o
  17  22   3         92.40        151.11        11.77 o
  18  22   3          1.35        -12.96        12.96 o
 -18  23   3          1.34         26.32         8.79 o
 -17  23   3        108.20         70.62        10.82 o
 -16  23   3         68.42         68.73        12.78 o
 -15  23   3        152.99        121.77        17.63 o
 -14  23   3        552.00        524.44        29.87 o
 -13  23   3        877.44        817.65        35.26 o
 -12  23   3          8.74         12.89        18.88 o
 -11  23   3          8.01         18.59        15.22 o
 -10  23   3         27.43         24.15        33.96 o
  -9  23   3        516.17        469.23        33.87 o
  -8  23   3        606.17        649.98        33.71 o
  -7  23   3       2171.02       1956.37        70.23 o
  -6  23   3       1438.65       1195.54        45.98 o
  -5  23   3         16.73        -12.48        19.78 o
  -4  23   3        238.52        266.81        36.07 o
  -3  23   3       1894.48       1780.92        54.90 o
  -2  23   3       1755.77       1876.56        56.50 o
  -1  23   3        995.72        927.07        42.13 o
   0  23   3         41.52         17.48        18.48 o
   1  23   3       1191.62       1276.45        48.70 o
   2  23   3        194.71        163.84        23.74 o
   3  23   3        599.86        603.11        39.06 o
   4  23   3        958.61       1078.70        44.76 o
   5  23   3          4.55         18.08        18.07 o
   6  23   3         21.42         -1.49        18.19 o
   7  23   3        875.94        726.53        26.83 o
   8  23   3        281.32        287.78        25.91 o
   9  23   3        535.69        476.65        53.98 o
  10  23   3          5.67          2.75        21.25 o
  11  23   3        848.88        777.24        41.18 o
  12  23   3          2.65         29.73        13.84 o
  13  23   3        331.82        300.06        23.24 o
  14  23   3         61.50         71.18        13.55 o
  15  23   3        210.18        169.24        13.86 o
  16  23   3         52.27         57.34         9.24 o
  17  23   3          7.89         -4.45        14.93 o
 -17  24   3         86.21        113.54        17.72 o
 -16  24   3         83.74         92.11        11.73 o
 -15  24   3        378.80        284.00        17.95 o
 -14  24   3         52.28         54.58        13.42 o
 -13  24   3         12.87         11.39        14.76 o
 -12  24   3         74.89         58.15        20.63 o
 -11  24   3        131.02         98.90        17.10 o
 -10  24   3        452.42        438.17        26.38 o
  -9  24   3         76.27         -5.59        24.94 o
  -8  24   3        473.41        438.22        27.01 o
  -7  24   3         17.24         69.17        18.73 o
  -6  24   3          5.09         -3.46        16.73 o
  -5  24   3       1174.56       1049.37        42.81 o
  -4  24   3        276.49        222.16        24.61 o
  -3  24   3        355.00        410.94        41.02 o
  -2  24   3        247.29        287.92        33.06 o
  -1  24   3        283.88        236.44        25.41 o
   0  24   3         52.79         67.18        24.50 o
   1  24   3       1481.54       1380.56        49.03 o
   2  24   3         28.12         60.16        18.12 o
   3  24   3        667.49        746.52        37.59 o
   4  24   3        442.33        353.80        27.32 o
   5  24   3        222.34        196.22        23.15 o
   6  24   3        130.11        151.93        17.44 o
   7  24   3        179.20        221.65        23.56 o
   8  24   3        240.24        189.82        20.84 o
   9  24   3         94.83        147.16        17.05 o
  10  24   3         20.14         -2.77        13.16 o
  11  24   3        684.86        554.37        30.83 o
  12  24   3         42.02         33.93         9.79 o
  13  24   3        341.02        368.03        20.84 o
  14  24   3        100.55        106.02        11.62 o
  15  24   3          8.64         -0.68        11.81 o
  16  24   3          1.70         19.34        15.59 o
 -15  25   3        253.83        263.17        13.72 o
 -14  25   3         90.28        102.46        12.92 o
 -13  25   3        576.97        594.40        27.96 o
 -12  25   3         25.32         47.34        14.32 o
 -11  25   3          3.86          9.91        14.44 o
 -10  25   3        234.39        220.02        16.44 o
  -9  25   3          6.27          3.60        13.95 o
  -8  25   3         35.99         74.79        18.04 o
  -7  25   3        537.16        510.60        28.11 o
  -6  25   3         22.85         31.10        18.66 o
  -5  25   3        324.94        345.60        26.25 o
  -4  25   3          9.26          3.88        17.50 o
  -3  25   3        489.70        351.75        28.12 o
  -2  25   3        111.03        100.80        26.85 o
  -1  25   3         20.11         -0.10        17.11 o
   0  25   3        312.49        317.37        25.36 o
   1  25   3         20.73         -1.76        17.14 o
   2  25   3         31.10         36.87        18.20 o
   3  25   3        305.41        281.04        31.91 o
   4  25   3         41.56         74.58        17.33 o
   5  25   3        394.61        345.51        21.83 o
   6  25   3        132.41        134.56        15.21 o
   7  25   3        199.31        283.27        26.92 o
   8  25   3          6.85         17.25        16.65 o
   9  25   3        391.97        365.08        60.54 o
  10  25   3         59.52         58.23        13.27 o
  11  25   3         56.07         30.72        10.53 o
  12  25   3         13.40          3.67         8.90 o
  13  25   3         13.26         26.42         8.97 o
  14  25   3         10.37         -9.13        10.28 o
 -14  26   3          0.88          5.93        16.90 o
 -13  26   3         52.23         68.56        10.08 o
 -12  26   3          3.46          2.02        10.27 o
 -11  26   3        408.15        357.66        20.77 o
 -10  26   3        132.63        202.34        18.51 o
  -9  26   3        109.00         72.18        11.04 o
  -8  26   3         73.61        107.88        15.18 o
  -7  26   3          1.39         -9.63        12.67 o
  -6  26   3        256.66        243.52        20.25 o
  -5  26   3        843.04        782.33        32.95 o
  -4  26   3        209.51        305.75        23.09 o
  -3  26   3        440.70        414.50        28.91 o
  -2  26   3         65.49         33.37        18.96 o
  -1  26   3        601.73        598.00        41.86 o
   0  26   3         82.63         66.78        22.94 o
   1  26   3       1394.39       1297.68        45.73 o
   2  26   3        237.47        260.66        24.65 o
   3  26   3        237.34        190.39        21.52 o
   4  26   3         11.70          9.81        12.71 o
   5  26   3         18.94         26.72        12.23 o
   6  26   3        423.41        559.16        30.20 o
   7  26   3        737.62        695.42        31.10 o
   8  26   3          6.38         14.70        12.36 o
   9  26   3         18.50         22.51         9.83 o
  10  26   3        670.15        677.76        20.96 o
  11  26   3        239.38        195.51        23.13 o
  12  26   3         12.72         -5.86        11.96 o
  13  26   3        117.02        143.59        13.34 o
 -12  27   3         43.36         41.02        14.77 o
 -11  27   3         39.31         21.07         9.30 o
 -10  27   3         34.72         35.08        11.25 o
  -9  27   3         36.64         62.72        12.97 o
  -8  27   3        354.84        417.84        36.79 o
  -7  27   3        680.89        591.79        22.00 o
  -6  27   3        236.47        272.88        17.96 o
  -5  27   3        124.21        117.97        20.46 o
  -4  27   3         12.72          9.88        13.44 o
  -3  27   3        126.97         96.96        15.80 o
  -2  27   3         35.23         71.91        15.88 o
  -1  27   3         39.77         37.44        14.40 o
   0  27   3        211.03        194.97        19.50 o
   1  27   3         12.43         36.32        20.18 o
   2  27   3        203.78        247.67        31.99 o
   3  27   3       1090.02       1008.86        35.13 o
   4  27   3          6.38         38.59        10.85 o
   5  27   3         17.61         13.49        11.39 o
   6  27   3         44.14          2.56        24.94 o
   7  27   3        179.58        141.39        19.03 o
   8  27   3         47.25         64.56        15.23 o
   9  27   3        570.49        549.04        25.74 o
  10  27   3        196.62        199.05        19.20 o
  11  27   3        301.06        300.20        17.38 o
 -10  28   3         30.59         40.45        15.42 o
  -9  28   3        702.13        726.86        26.30 o
  -8  28   3        280.50        477.01        23.54 o
  -7  28   3          3.11         -4.86         9.96 o
  -6  28   3        480.22        475.46        22.74 o
  -5  28   3        392.18        308.81        26.41 o
  -4  28   3        822.98        953.76        24.51 o
  -3  28   3         55.75         65.91        11.96 o
  -2  28   3        143.59         92.38        12.64 o
  -1  28   3         24.04         20.22        11.38 o
   0  28   3         59.53        123.61        14.44 o
   1  28   3        130.31        126.94        15.40 o
   2  28   3          2.12         10.54         9.81 o
   3  28   3         10.19          7.15        11.70 o
   4  28   3         65.44         81.38        24.61 o
   5  28   3        820.99        800.33        47.58 o
   6  28   3        783.20       1047.41        51.52 o
   7  28   3         25.95         -0.61        11.07 o
   8  28   3        206.97        313.37        17.38 o
   9  28   3        214.64        200.16        20.67 o
  -7  29   3        109.28        107.95        16.41 o
  -6  29   3         48.85        113.13        12.54 o
  -5  29   3         23.11         34.79        16.90 o
  -4  29   3        103.27        100.22        18.05 o
  -3  29   3        230.56        288.17        18.13 o
  -2  29   3          6.30          7.88        18.70 o
  -1  29   3        132.68        162.14        17.72 o
   0  29   3         76.86         91.60         8.63 o
   1  29   3        163.87        105.08         8.18 o
   2  29   3        247.07        301.42        16.16 o
   3  29   3         16.35         37.10        11.48 o
   4  29   3         43.23        108.94        18.70 o
   5  29   3         31.13         60.38        17.06 o
   6  29   3        272.02        375.39        22.31 o
 -28   0   4         92.11         41.02        16.08 o
 -26   0   4        469.84        543.92        22.73 o
 -24   0   4        371.65        298.60        35.44 o
 -22   0   4       4294.44       4455.11       123.38 o
 -20   0   4       8250.44       9123.54       228.32 o
 -18   0   4        706.57        589.07        78.26 o
 -16   0   4       1134.84       1010.33       142.74 o
 -14   0   4        324.16        504.76        68.38 o
 -12   0   4      15668.14      16353.49       316.11 o
 -10   0   4      16067.31      17812.01       432.78 o
  -8   0   4      16677.87      16779.66       204.25 o
  -6   0   4      30945.55      31222.81       268.42 o
  -4   0   4      40894.21      41458.08       570.14 o
  -2   0   4     181474.53     187183.42       276.03 o
   0   0   4     210749.97     226637.69      1669.56 o
   2   0   4      38211.05      36816.29       483.51 o
   4   0   4       3201.13       2345.99       130.27 o
   6   0   4      41105.29      39393.12       441.67 o
   8   0   4       3648.31       3190.80       152.26 o
  10   0   4       2804.78       3281.34       129.78 o
  12   0   4       2025.74       2538.79       185.07 o
  14   0   4        125.54         88.93        66.28 o
  16   0   4         22.51         18.37        17.48 o
  18   0   4         27.45         63.86        72.50 o
  20   0   4        273.90        256.60        43.31 o
  22   0   4        758.39        834.45        60.71 o
  24   0   4        240.31        266.45        35.11 o
  26   0   4        590.33        478.42        32.16 o
 -29   1   4         83.21         65.91         8.59 o
 -28   1   4        449.90        506.28        19.41 o
 -27   1   4          5.30         15.38         7.82 o
 -26   1   4        132.32        146.76        11.20 o
 -25   1   4         27.75         20.32         9.74 o
 -24   1   4       2303.84       2250.23        58.79 o
 -23   1   4         18.96         24.72        15.40 o
 -22   1   4        430.37        526.72        34.28 o
 -21   1   4        494.42        612.06        35.08 o
 -20   1   4       4688.47       4434.81       110.02 o
 -19   1   4       6375.55       5966.17        96.21 o
 -18   1   4       1964.20       1811.99        39.27 o
 -17   1   4        865.35       1032.51        84.91 o
 -16   1   4        161.72        124.33        41.37 o
 -15   1   4       3984.43       4114.71       151.95 o
 -14   1   4       4095.76       4371.14       148.82 o
 -13   1   4       3090.13       3520.29       110.57 o
 -12   1   4        359.39        399.82        50.03 o
 -11   1   4       5535.02       5870.36       104.46 o
 -10   1   4      15876.22      16085.08       186.00 o
  -9   1   4        187.73        125.41        16.54 o
  -8   1   4        379.50        475.95        28.14 o
  -7   1   4         71.92         87.80        12.81 o
  -6   1   4      10606.28      11266.88       117.96 o
  -5   1   4       1146.12       1167.29        21.34 o
  -4   1   4     212063.62     202679.19       760.51 o
  -3   1   4      32842.03      29463.89       187.59 o
  -2   1   4       5797.69       3361.03        25.27 o
  -1   1   4        299.45         66.22         6.42 o
   0   1   4      16920.06      18549.55        85.51 o
   1   1   4        477.00        581.64        13.79 o
   2   1   4      11058.54       8878.60        75.45 o
   3   1   4      21288.55      21850.72       352.58 o
   4   1   4       2062.99       1930.83        41.90 o
   5   1   4        875.50        869.61        25.60 o
   6   1   4       3215.22       2716.12        69.63 o
   7   1   4       1892.20       2080.01        67.27 o
   8   1   4      12125.50      11199.70       260.74 o
   9   1   4         32.23         27.95        31.25 o
  10   1   4       6312.66       6505.33       182.32 o
  11   1   4         94.21        117.21        38.16 o
  12   1   4        633.23        613.05        48.73 o
  13   1   4        800.57        792.62        55.76 o
  14   1   4       1381.32       1528.99        91.17 o
  15   1   4        611.55        654.87        31.48 o
  16   1   4          1.45         -8.32        12.71 o
  17   1   4        188.00        151.23        16.66 o
  18   1   4         66.72         68.81        35.35 o
  19   1   4        157.72         66.07        25.59 o
  20   1   4       2994.29       3280.81       119.11 o
  21   1   4          3.94         -6.94        21.99 o
  22   1   4       1028.23       1042.23        48.49 o
  23   1   4        286.71        285.74        43.48 o
  24   1   4         43.49         30.07        11.46 o
  25   1   4        474.48        491.19        16.38 o
  26   1   4        286.17        286.18        15.84 o
  27   1   4          5.51         -0.41         7.05 o
 -29   2   4        156.29        187.48         9.60 o
 -28   2   4        356.28        380.47        16.47 o
 -27   2   4        398.02        373.22        15.19 o
 -26   2   4        588.18        589.69        17.55 o
 -25   2   4         31.50         15.04         9.90 o
 -24   2   4        229.11        173.34        17.40 o
 -23   2   4       2755.01       2584.52        65.33 o
 -22   2   4       1257.28       1189.16        46.59 o
 -21   2   4        152.58        129.57        21.29 o
 -20   2   4        702.61        720.52        32.06 o
 -19   2   4        197.06        185.18        17.37 o
 -18   2   4        603.71        543.48        23.13 o
 -17   2   4       1059.47        989.04        69.15 o
 -16   2   4         53.58         53.90        39.23 o
 -15   2   4        187.67        199.88        43.57 o
 -14   2   4       1669.97       1989.25       123.31 o
 -13   2   4         28.87          7.85        36.05 o
 -12   2   4        304.28        283.02        57.92 o
 -11   2   4       1250.97       1767.26        68.05 o
 -10   2   4       5773.46       5801.61       118.16 o
  -9   2   4      20633.59      20192.15       186.66 o
  -8   2   4        989.42        882.05        28.58 o
  -7   2   4       4963.46       3611.36        66.03 o
  -6   2   4       6645.17       5983.56        80.86 o
  -5   2   4       5991.04       5839.77        64.92 o
  -4   2   4      12532.44      10991.20        73.01 o
  -3   2   4       7536.06       7606.29        60.71 o
  -2   2   4       6553.78       6000.32        46.47 o
  -1   2   4      12301.05      12581.40       104.14 o
   0   2   4      20334.40      21941.99       206.33 o
   1   2   4      12835.52      12494.60       101.50 o
   2   2   4      56935.04      59921.23       166.33 o
   3   2   4      64553.55      64555.23       520.29 o
   4   2   4       5570.70       5968.52        71.25 o
   5   2   4       2849.50       2464.80        46.21 o
   6   2   4      18453.47      19090.73       265.42 o
   7   2   4        121.92        194.72        27.92 o
   8   2   4       1938.40       2175.83        79.44 o
   9   2   4      15703.08      15810.96       221.59 o
  10   2   4       8095.15       9170.71       180.40 o
  11   2   4          7.39         20.88        28.61 o
  12   2   4        127.27        131.68        28.73 o
  13   2   4        809.82       1130.81        64.79 o
  14   2   4       2753.98       2703.65       103.84 o
  15   2   4        203.32        172.43        19.60 o
  16   2   4       1102.36       1320.78        37.37 o
  17   2   4        274.17        239.46        29.02 o
  18   2   4       3144.29       3116.45        59.65 o
  19   2   4          5.20         -0.17        21.39 o
  20   2   4        585.45        543.79        38.75 o
  21   2   4       1300.31       1351.11        55.57 o
  22   2   4         22.71         11.31        20.65 o
  23   2   4        574.67        612.86        36.84 o
  24   2   4        123.03        158.98        16.27 o
  25   2   4         38.29         16.79        10.51 o
  26   2   4         42.15         48.23         7.58 o
  27   2   4        190.84        194.26        17.72 o
 -29   3   4         83.58         75.41         8.75 o
 -28   3   4         51.28         48.15        11.90 o
 -27   3   4         11.53         16.48         7.37 o
 -26   3   4        162.15        110.74        14.57 o
 -25   3   4       1907.95       1937.68        33.41 o
 -24   3   4       2990.61       2837.00        46.95 o
 -23   3   4        268.70        303.87        25.23 o
 -22   3   4         81.35        152.12        21.21 o
 -21   3   4       2473.97       2566.62        65.87 o
 -20   3   4        664.59        592.48        26.97 o
 -19   3   4        928.94       1021.14        43.58 o
 -18   3   4        839.39        661.44        24.66 o
 -17   3   4       2659.16       2599.91        68.86 o
 -16   3   4        672.92        730.01        57.89 o
 -15   3   4       1860.08       1699.46        95.44 o
 -14   3   4         33.43         -6.61        30.34 o
 -13   3   4       5211.32       6293.65       210.29 o
 -12   3   4         31.56         64.13        35.14 o
 -11   3   4       1353.85       1601.42        68.00 o
 -10   3   4      10831.01      11106.30       167.75 o
  -9   3   4       2116.73       2758.42        47.78 o
  -8   3   4      14211.46      13087.16       133.84 o
  -7   3   4       3817.93       4168.07        76.56 o
  -6   3   4      29088.52      28584.54       166.27 o
  -5   3   4       2430.52       2369.65        35.29 o
  -4   3   4       5370.13       5498.60       108.43 o
  -3   3   4       7776.91       8460.72        95.62 o
  -2   3   4       9599.31      12981.91       126.65 o
  -1   3   4      41887.76      45983.15       149.20 o
   0   3   4       6331.16       5783.99        45.07 o
   1   3   4       3690.17       4106.63        44.21 o
   2   3   4      15930.10      17534.53       123.46 o
   3   3   4      29102.15      31107.15       271.15 o
   4   3   4       2313.33       2304.95        66.77 o
   5   3   4       9052.79       8859.82       121.82 o
   6   3   4       3658.93       3087.78        58.44 o
   7   3   4       1972.43       1864.86        71.71 o
   8   3   4       2809.87       2754.01       100.85 o
   9   3   4       8156.14       8446.91       164.32 o
  10   3   4        254.27         33.73        30.40 o
  11   3   4        255.33        351.77        42.67 o
  12   3   4        424.99        751.11        60.32 o
  13   3   4        370.80        423.97        48.41 o
  14   3   4        275.61        261.96        43.52 o
  15   3   4        438.95        412.00        20.72 o
  16   3   4        754.61        727.68        29.54 o
  17   3   4       2254.88       2374.38        53.49 o
  18   3   4        286.00        268.42        21.19 o
  19   3   4        305.03        289.43        36.12 o
  20   3   4         19.05        -19.21        22.96 o
  21   3   4        321.24        371.45        33.06 o
  22   3   4       1027.80       1038.90        48.15 o
  23   3   4        243.81        254.08        27.48 o
  24   3   4         29.75         54.43        12.91 o
  25   3   4        224.85        265.38        16.88 o
  26   3   4         53.09         37.67        13.32 o
  27   3   4        290.46        252.34        19.36 o
 -29   4   4        551.09        547.00        27.24 o
 -28   4   4        354.54        412.53        21.51 o
 -27   4   4         79.08         69.73        10.14 o
 -26   4   4        903.09        947.43        31.66 o
 -25   4   4         50.72         51.85        11.65 o
 -24   4   4        906.74        882.94        27.09 o
 -23   4   4       3551.63       3452.60        53.09 o
 -22   4   4       1198.18       1097.00        43.47 o
 -21   4   4        113.51        142.49        21.76 o
 -20   4   4       2050.03       1816.21        41.20 o
 -19   4   4       2876.31       2840.11        50.41 o
 -18   4   4       1043.61       1077.02        56.41 o
 -17   4   4       2615.99       2465.85        57.18 o
 -16   4   4      10459.38      10084.54       238.07 o
 -15   4   4         48.76         72.50        32.84 o
 -14   4   4       1827.51       2310.87       120.93 o
 -13   4   4        364.96        312.45        43.63 o
 -12   4   4       4474.52       3720.24        91.89 o
 -11   4   4       1570.41       1888.89        56.67 o
 -10   4   4       5269.33       5943.00        94.79 o
  -9   4   4      12124.59      12672.54       219.96 o
  -8   4   4       1678.71       1486.33        54.87 o
  -7   4   4       4489.21       4209.97       117.38 o
  -6   4   4       4035.55       4230.62        93.72 o
  -5   4   4       2844.16       3822.51        84.34 o
  -4   4   4      10274.82      10844.63       148.79 o
  -3   4   4      31638.49      31161.04       537.98 o
  -2   4   4       3829.68       4094.98        47.39 o
  -1   4   4      18059.63      19839.20       155.69 o
   0   4   4      58682.28      57669.80       211.24 o
   1   4   4       6341.77       6496.67        61.65 o
   2   4   4      56046.02      57607.34       497.19 o
   3   4   4      83894.41      79548.29       402.25 o
   4   4   4      18335.50      17270.47       142.84 o
   5   4   4      34827.43      33781.41       256.51 o
   6   4   4         15.17         13.28        17.52 o
   7   4   4        397.78        580.53        26.21 o
   8   4   4        587.17        676.49        51.70 o
   9   4   4          5.47         56.70        28.00 o
  10   4   4       4392.68       4646.08       131.82 o
  11   4   4       8744.29       8488.00       189.31 o
  12   4   4       1088.57       1223.09        77.22 o
  13   4   4       5225.66       5612.43       165.66 o
  14   4   4       1445.54       1379.30       107.29 o
  15   4   4       1193.23       1316.99        70.07 o
  16   4   4        263.64        223.41        19.54 o
  17   4   4        261.43        296.74        22.99 o
  18   4   4       1017.85       1003.93        48.77 o
  19   4   4        575.62        572.97        32.38 o
  20   4   4        178.43        162.82        26.33 o
  21   4   4       2554.25       2717.99        93.85 o
  22   4   4         95.65         78.27        19.22 o
  23   4   4         90.30         97.18        15.38 o
  24   4   4        322.93        276.41        17.75 o
  25   4   4        245.23        258.65        16.86 o
  26   4   4         21.66         23.38         9.78 o
 -28   5   4         89.37        100.89        12.92 o
 -27   5   4         58.98         72.08        11.90 o
 -26   5   4         77.23         66.20        15.29 o
 -25   5   4       1590.93       1658.80        43.00 o
 -24   5   4        686.44        565.53        25.65 o
 -23   5   4          3.89        -12.83        14.69 o
 -22   5   4        995.99       1140.74        31.92 o
 -21   5   4       1658.63       1636.66        37.91 o
 -20   5   4        858.80        706.19        29.08 o
 -19   5   4        997.42        809.01        36.59 o
 -18   5   4       3993.08       3721.88        82.67 o
 -17   5   4        262.32        358.39        30.52 o
 -16   5   4       3677.72       3942.13       149.02 o
 -15   5   4       2863.26       2550.45       140.15 o
 -14   5   4        501.56        398.81        58.39 o
 -13   5   4       4595.43       4949.21       177.64 o
 -12   5   4       4324.32       4761.66       101.79 o
 -11   5   4         31.63         22.05        18.70 o
 -10   5   4       8853.87       8731.73       136.45 o
  -9   5   4       9840.18      10063.45       137.29 o
  -8   5   4       3212.84       3814.02        80.02 o
  -7   5   4        862.14       1210.31        43.29 o
  -6   5   4        128.91         23.99        17.55 o
  -5   5   4      24865.85      24035.57       737.98 o
  -4   5   4        108.29         42.88        20.97 o
  -3   5   4       1685.04       1753.68        63.09 o
  -2   5   4      98998.08      93371.57       457.55 o
  -1   5   4       3973.14       3244.10        35.05 o
   0   5   4     104754.56     100687.63       493.85 o
   1   5   4       2802.40       2311.50        33.34 o
   2   5   4       4856.78       5098.58        61.80 o
   3   5   4         99.16        169.37        21.83 o
   4   5   4        866.22        888.62        34.61 o
   5   5   4       3749.06       2981.34        90.22 o
   6   5   4      17465.57      18582.27       211.28 o
   7   5   4         19.00         58.96        15.51 o
   8   5   4          5.85         11.08        27.63 o
   9   5   4        126.69         71.56        35.64 o
  10   5   4       1207.73       1157.86        86.36 o
  11   5   4       5177.62       5074.60       181.40 o
  12   5   4        507.72        434.83        62.09 o
  13   5   4        135.62        236.78        59.06 o
  14   5   4        355.97        392.97        62.64 o
  15   5   4        718.73        809.11        30.21 o
  16   5   4         34.05         31.11        13.39 o
  17   5   4       1182.23       1354.06        38.67 o
  18   5   4        135.02        165.13        18.60 o
  19   5   4        807.09        760.10        36.40 o
  20   5   4        555.41        502.12        31.26 o
  21   5   4         16.60         18.94        14.77 o
  22   5   4        225.70        291.85        22.02 o
  23   5   4        280.61        340.50        25.93 o
  24   5   4        106.11        149.20        12.39 o
  25   5   4         36.52         48.88        12.53 o
  26   5   4          1.18         12.98         9.52 o
 -28   6   4         32.04         38.87        17.88 o
 -27   6   4         14.05          0.53        13.18 o
 -26   6   4         65.27         95.32        16.70 o
 -25   6   4         23.31          9.17        13.88 o
 -24   6   4       2320.92       2475.46        93.19 o
 -23   6   4       1291.83       1277.08        37.84 o
 -22   6   4         13.50         11.73        12.08 o
 -21   6   4        108.26         91.69        14.42 o
 -20   6   4       3111.69       3418.32        65.31 o
 -19   6   4       6440.26       6319.38       121.27 o
 -18   6   4        466.23        417.88        27.30 o
 -17   6   4       1242.89       1246.22        43.88 o
 -16   6   4       5491.24       5558.35       176.92 o
 -15   6   4        202.61        145.39        31.98 o
 -14   6   4        204.43        170.64        35.26 o
 -13   6   4       4909.87       4659.61       117.99 o
 -12   6   4        688.23        711.86        40.19 o
 -11   6   4      13571.76      14277.99       267.33 o
 -10   6   4       9191.52       8830.12       170.94 o
  -9   6   4        757.62        599.87        39.07 o
  -8   6   4         44.22         37.63        18.86 o
  -7   6   4       4522.19       4415.19        99.73 o
  -6   6   4        327.65        514.64        41.68 o
  -5   6   4      30538.85      31242.00       306.03 o
  -4   6   4      25635.16      26887.64       456.93 o
  -3   6   4       8224.16       9084.54       151.38 o
  -2   6   4      27293.01      28270.55       162.47 o
  -1   6   4         89.57         92.12        10.20 o
   0   6   4      24585.17      22384.59       252.96 o
   1   6   4      15335.59      14817.76        87.10 o
   2   6   4       8969.87      10858.77       118.76 o
   3   6   4       5452.52       6822.44        78.97 o
   4   6   4       1193.19       1172.47        40.34 o
   5   6   4       2180.74       2401.82        63.04 o
   6   6   4        224.08        111.09        22.69 o
   7   6   4      27457.15      28669.72       254.53 o
   8   6   4         19.72        181.86        29.98 o
   9   6   4        212.50        431.38        39.38 o
  10   6   4       1043.16        988.13        69.18 o
  11   6   4       1914.64       2158.15        99.42 o
  12   6   4       2339.32       2494.06       110.92 o
  13   6   4         54.92         22.23        25.65 o
  14   6   4         22.23         48.71        19.20 o
  15   6   4        503.49        529.16        26.85 o
  16   6   4       4138.64       3899.33        65.25 o
  17   6   4       3338.83       3386.85        87.68 o
  18   6   4        569.97        557.46        36.90 o
  19   6   4       1093.25       1031.48        44.51 o
  20   6   4       2311.66       2345.30        48.88 o
  21   6   4       1946.83       1967.28        49.93 o
  22   6   4        173.93        204.77        19.56 o
  23   6   4        667.75        704.78        24.01 o
  24   6   4        328.04        355.30        16.41 o
  25   6   4         18.53         10.47        11.51 o
  26   6   4        396.52        384.35        17.70 o
 -28   7   4        100.13         87.81        11.70 o
 -27   7   4         29.85         30.14        13.39 o
 -26   7   4        113.81        142.12        15.35 o
 -25   7   4       1320.31       1386.85        40.31 o
 -24   7   4         89.01         72.81        20.29 o
 -23   7   4        166.69        247.74        40.69 o
 -22   7   4        540.84        499.23        31.06 o
 -21   7   4        602.49        698.26        31.82 o
 -20   7   4       1544.28       1571.35        45.58 o
 -19   7   4        827.27        826.78        31.78 o
 -18   7   4        389.51        305.90        22.98 o
 -17   7   4        138.76        129.16        14.20 o
 -16   7   4        191.33        219.20        28.09 o
 -15   7   4       3335.39       3030.04       126.38 o
 -14   7   4        449.99        442.50        50.55 o
 -13   7   4         10.19         33.07        19.66 o
 -12   7   4       4414.27       4469.90       112.72 o
 -11   7   4       5336.85       6043.58       126.18 o
 -10   7   4         64.85         77.39        24.51 o
  -9   7   4       1954.02       1912.26        83.48 o
  -8   7   4       3190.05       2914.26        90.90 o
  -7   7   4       1170.10       1064.12        65.39 o
  -6   7   4       7406.84       7208.18       128.00 o
  -5   7   4      10822.94      11446.36       196.17 o
  -4   7   4        119.45         94.35        24.48 o
  -3   7   4       4857.00       5043.45       120.02 o
  -2   7   4      11784.12      12622.09       134.18 o
  -1   7   4        423.50        567.44        20.54 o
   0   7   4        640.24        505.20        21.17 o
   1   7   4       6588.99       6337.42        77.35 o
   2   7   4        766.20        598.41        20.56 o
   3   7   4        777.50        493.73        23.80 o
   4   7   4       3846.60       4292.37        68.59 o
   5   7   4      10177.17       9848.09       126.36 o
   6   7   4         44.17         25.95        23.82 o
   7   7   4         42.51        109.27        25.10 o
   8   7   4      13248.01      11966.33       188.64 o
   9   7   4         22.75         49.11        23.48 o
  10   7   4       5251.98       4894.91       141.37 o
  11   7   4        130.71        103.39        26.98 o
  12   7   4          5.63         -1.74        26.81 o
  13   7   4        641.98        769.43        92.53 o
  14   7   4       5923.94       6083.61        74.53 o
  15   7   4       1814.37       1733.02        36.35 o
  16   7   4       2485.88       2397.54        43.39 o
  17   7   4        135.47        111.32        30.34 o
  18   7   4        180.98        252.52        20.05 o
  19   7   4       1369.59       1472.19        39.68 o
  20   7   4        835.75        919.46        31.55 o
  21   7   4          1.32         -2.64        12.43 o
  22   7   4        192.66        163.68        15.44 o
  23   7   4        157.48        178.56        14.42 o
  24   7   4         13.98         10.18        17.79 o
  25   7   4        601.24        650.12        55.46 o
  26   7   4        110.19        120.53        16.41 o
 -28   8   4          1.71         -2.42         7.56 o
 -27   8   4         17.13         31.07         8.77 o
 -26   8   4         55.96         75.35        12.99 o
 -25   8   4         14.08          2.29        13.17 o
 -24   8   4         22.90         31.89        15.43 o
 -23   8   4        154.86        181.14        27.10 o
 -22   8   4        376.40        380.61        20.86 o
 -21   8   4        814.78        858.57        34.33 o
 -20   8   4       2125.87       2328.16        54.54 o
 -19   8   4       1901.14       1828.04        45.68 o
 -18   8   4          5.89         -3.55        14.50 o
 -17   8   4        900.80        875.67        30.76 o
 -16   8   4         86.86         85.12        13.10 o
 -15   8   4         63.25         80.59        91.22 o
 -14   8   4        788.15        929.16        71.26 o
 -13   8   4       1099.75       1395.54        81.00 o
 -12   8   4       4868.79       5258.90       146.71 o
 -11   8   4      13817.99      14708.14       234.45 o
 -10   8   4       6856.77       7168.57       158.15 o
  -9   8   4         64.48         32.58        27.28 o
  -8   8   4        495.34        715.21        50.94 o
  -7   8   4       8890.31       9505.43       159.10 o
  -6   8   4       9452.45      10582.73       208.59 o
  -5   8   4       3107.46       2247.26        94.08 o
  -4   8   4       9871.45       9844.23       185.13 o
  -3   8   4       1726.05       2492.45        70.32 o
  -2   8   4       1452.29       1607.01        47.25 o
  -1   8   4       1371.79        719.99        24.26 o
   0   8   4        298.54        465.95        19.89 o
   1   8   4       5039.58       3599.24        54.47 o
   2   8   4       5281.92       5420.65        55.94 o
   3   8   4      11540.57       8469.90        76.86 o
   4   8   4       6852.68       6628.93        95.03 o
   5   8   4         47.36        138.47        21.33 o
   6   8   4      15649.30      14629.17       173.00 o
   7   8   4      30256.18      32595.17       270.86 o
   8   8   4      14623.67      16554.54       235.96 o
   9   8   4        123.79        130.28        25.22 o
  10   8   4       5529.59       5452.46       127.65 o
  11   8   4         58.32        141.35        32.06 o
  12   8   4       2215.96       2293.37       102.40 o
  13   8   4       1758.26       1573.50        88.27 o
  14   8   4        572.53        664.96        25.67 o
  15   8   4        623.11        683.21        23.95 o
  16   8   4       4459.43       4514.84        62.55 o
  17   8   4       1977.42       1904.16        41.90 o
  18   8   4        377.51        346.77        21.29 o
  19   8   4         90.63         62.42        16.08 o
  20   8   4        738.66        901.07        31.06 o
  21   8   4         46.07         10.12        10.83 o
  22   8   4        516.96        582.74        22.95 o
  23   8   4        122.59        156.98        15.10 o
  24   8   4          0.08        -13.78        13.78 o
  25   8   4          2.55         12.32         9.70 o
  26   8   4        145.06        154.52        25.43 o
 -27   9   4          1.97          4.36         9.54 o
 -26   9   4        816.02        733.73        25.40 o
 -25   9   4       1264.83       1251.76        36.54 o
 -24   9   4        244.69        200.02        20.44 o
 -23   9   4        125.35        119.89        21.99 o
 -22   9   4          9.83         -3.69        16.39 o
 -21   9   4        427.73        388.22        26.92 o
 -20   9   4         25.12         34.48        12.88 o
 -19   9   4       3092.47       3193.50        63.17 o
 -18   9   4         28.16         14.13        13.21 o
 -17   9   4        179.08        215.70        19.17 o
 -16   9   4         98.41        123.47        14.72 o
 -15   9   4       1163.73       1025.47        43.34 o
 -14   9   4          2.66        -22.77        22.77 o
 -13   9   4        108.01        133.76        34.72 o
 -12   9   4        743.00        729.40        59.83 o
 -11   9   4       1508.75       1421.43        77.54 o
 -10   9   4        256.87        234.14        40.88 o
  -9   9   4         28.23        -11.16        38.72 o
  -8   9   4        130.84        190.73        40.42 o
  -7   9   4       3519.98       3056.04        97.62 o
  -6   9   4       1273.06       1045.28        73.90 o
  -5   9   4       7515.76       7073.46       173.87 o
  -4   9   4      35007.63      36565.45       291.18 o
  -3   9   4      11121.47      11676.01       172.34 o
  -2   9   4       2103.78       1578.35        50.60 o
  -1   9   4       1319.39       1473.41        34.53 o
   0   9   4       5145.34       5760.48        99.89 o
   1   9   4      11923.63      12450.02       158.41 o
   2   9   4       6625.28       7209.34       106.15 o
   3   9   4       5288.40       4936.56        72.12 o
   4   9   4       7467.61       8241.28       112.07 o
   5   9   4       1737.88       1348.85        47.59 o
   6   9   4      12667.26      14165.63       202.39 o
   7   9   4       3414.42       3462.76       103.30 o
   8   9   4      19294.57      18114.58       214.80 o
   9   9   4       1928.44       1837.58        72.57 o
  10   9   4       8054.12       8730.71       162.24 o
  11   9   4       2333.68       2468.30        89.78 o
  12   9   4       4362.54       4177.78       137.94 o
  13   9   4        672.63        726.68        25.71 o
  14   9   4       7700.25       7710.60        87.21 o
  15   9   4       2014.35       1944.59        41.49 o
  16   9   4        115.74         81.73        18.81 o
  17   9   4        605.93        650.35        28.20 o
  18   9   4       5535.33       6199.72        78.70 o
  19   9   4       1284.61       1413.08        34.42 o
  20   9   4        390.91        504.22        21.85 o
  21   9   4        182.47        159.70        14.11 o
  22   9   4          3.86         -8.17        12.22 o
  23   9   4         35.03         30.74         9.99 o
  24   9   4        811.15        825.71        71.53 o
  25   9   4         15.10          2.77         8.75 o
 -27  10   4         59.36         87.17        10.64 o
 -26  10   4        327.24        372.10        18.31 o
 -25  10   4         32.11         45.07        13.43 o
 -24  10   4         25.00         22.34        19.72 o
 -23  10   4        269.84        247.45        19.02 o
 -22  10   4        373.18        349.73        25.95 o
 -21  10   4        148.80        170.43        20.88 o
 -20  10   4        998.31       1126.05        42.49 o
 -19  10   4        127.20         92.35        15.77 o
 -18  10   4        208.09        213.58        21.99 o
 -17  10   4       2491.87       2420.16        49.97 o
 -16  10   4        192.49        131.31        17.62 o
 -15  10   4       2546.26       2345.56        47.49 o
 -14  10   4       1980.34       2117.46        68.11 o
 -13  10   4         19.28        -24.37        24.37 o
 -12  10   4        681.86        655.02        55.97 o
 -11  10   4       2634.04       2720.84       106.99 o
 -10  10   4      11992.86      12739.48       236.65 o
  -9  10   4        515.50        817.50        58.73 o
  -8  10   4       3218.36       3704.40       136.37 o
  -7  10   4       4896.78       5525.23       135.01 o
  -6  10   4        311.98        797.82        68.90 o
  -5  10   4       1492.65       1775.85        95.08 o
  -4  10   4      14654.63      14174.72       193.30 o
  -3  10   4       1963.47       1876.40        71.56 o
  -2  10   4        605.08        798.15        41.71 o
  -1  10   4        833.69       1041.13        50.27 o
   0  10   4      12720.39      11237.71       264.85 o
   1  10   4      11357.91      11159.13       124.19 o
   2  10   4         73.22         96.57        19.60 o
   3  10   4        548.82        409.53        30.19 o
   4  10   4       8238.40       8100.29        96.68 o
   5  10   4       1928.42       2260.39        54.86 o
   6  10   4       2821.81       2928.67        94.66 o
   7  10   4       8105.36       8770.07       205.51 o
   8  10   4      23094.57      22571.72       270.77 o
   9  10   4       1279.44       1488.67        66.42 o
  10  10   4      11977.04      12211.19       229.54 o
  11  10   4        330.76        170.84        46.07 o
  12  10   4       2529.39       2194.76       134.31 o
  13  10   4        258.50        202.01        25.19 o
  14  10   4        461.78        394.05        22.63 o
  15  10   4         10.00        -10.86        10.86 o
  16  10   4        425.21        343.82        19.08 o
  17  10   4        337.37        345.66        21.87 o
  18  10   4         54.19         71.68        13.54 o
  19  10   4        470.04        468.44        21.79 o
  20  10   4        100.76        156.78        16.33 o
  21  10   4          3.85         -2.63        11.69 o
  22  10   4         85.19        110.98        17.50 o
  23  10   4         24.76         25.98        20.02 o
  24  10   4         73.44         65.97        13.09 o
  25  10   4        426.59        453.21        16.10 o
 -26  11   4        591.19        494.94        22.83 o
 -25  11   4        991.95        960.00        29.48 o
 -24  11   4        537.58        625.16        28.03 o
 -23  11   4          2.21         -3.11        14.02 o
 -22  11   4        128.43        109.12        15.93 o
 -21  11   4        605.26        646.15        32.82 o
 -20  11   4         72.92         89.60        19.09 o
 -19  11   4        904.26        860.62        38.48 o
 -18  11   4         76.46         90.59        21.60 o
 -17  11   4        881.08        922.04        37.03 o
 -16  11   4       4001.83       3705.14        58.89 o
 -15  11   4        633.04        657.23        26.68 o
 -14  11   4         33.35          8.79        11.27 o
 -13  11   4        163.63         96.43        30.13 o
 -12  11   4        472.24        446.24        49.76 o
 -11  11   4        369.06        303.97        43.42 o
 -10  11   4        125.04        139.92        33.28 o
  -9  11   4        200.39        175.97        32.39 o
  -8  11   4       3681.52       3456.75       113.50 o
  -7  11   4        325.00        143.44        39.07 o
  -6  11   4      13259.25      12447.04       290.73 o
  -5  11   4      10238.79       9792.76       173.04 o
  -4  11   4        126.28        388.63        40.80 o
  -3  11   4      14273.80      15539.86       279.24 o
  -2  11   4       5758.45       5934.32        95.81 o
  -1  11   4       5057.13       6771.63       129.46 o
   0  11   4         13.90         18.90        20.81 o
   1  11   4       1152.29       1116.87        43.48 o
   2  11   4       3573.35       3468.51        73.67 o
   3  11   4        213.44        208.96        29.18 o
   4  11   4      22720.86      23578.82       386.24 o
   5  11   4        279.79        216.79        22.81 o
   6  11   4       1788.64       1570.22       120.91 o
   7  11   4         93.05        137.85        30.98 o
   8  11   4       6914.12       5969.04       197.25 o
   9  11   4        204.19        182.79        35.87 o
  10  11   4        129.11        103.79        49.48 o
  11  11   4          2.91        -38.58        38.58 o
  12  11   4        283.41        236.46        15.52 o
  13  11   4       1391.55       1250.84        31.28 o
  14  11   4       4583.72       4167.10        85.75 o
  15  11   4        888.20        783.20        25.36 o
  16  11   4        274.20        274.25        18.64 o
  17  11   4        289.36        215.52        16.67 o
  18  11   4       1948.34       1825.42        43.98 o
  19  11   4        188.49        181.41        20.60 o
  20  11   4         79.92        106.86        14.93 o
  21  11   4        173.55        173.53        15.45 o
  22  11   4         64.15         73.81        15.18 o
  23  11   4        154.63        173.75        18.03 o
  24  11   4        565.97        585.92        28.55 o
  25  11   4        164.83        177.52        18.38 o
 -26  12   4         90.62         61.32        12.96 o
 -25  12   4        171.80        163.21        13.97 o
 -24  12   4         22.97         26.07        12.70 o
 -23  12   4         19.34         28.89        14.11 o
 -22  12   4        363.32        395.85        24.81 o
 -21  12   4          6.32          3.36        14.74 o
 -20  12   4        451.89        453.98        38.55 o
 -19  12   4        244.19        239.95        25.33 o
 -18  12   4        413.26        343.02        27.17 o
 -17  12   4       1763.46       1671.16        40.94 o
 -16  12   4         27.05         30.08        12.92 o
 -15  12   4       1479.48       1417.28        37.22 o
 -14  12   4        299.69        323.55        14.41 o
 -13  12   4       1826.49       1828.84        56.07 o
 -12  12   4       1307.66       1418.82        85.29 o
 -11  12   4        209.35        319.86        41.24 o
 -10  12   4       1794.04       1799.33        90.96 o
  -9  12   4        896.46        780.59        61.03 o
  -8  12   4       2464.94       2565.10       102.42 o
  -7  12   4       2928.83       3551.82       113.78 o
  -6  12   4        385.52        433.74        42.53 o
  -5  12   4       8497.49       8056.75       163.92 o
  -4  12   4       3148.77       2105.72        83.06 o
  -3  12   4       4204.65       4618.81       120.23 o
  -2  12   4       4426.09       5507.11       108.70 o
  -1  12   4        250.91        338.08        31.69 o
   0  12   4      12624.54      13377.20       170.50 o
   1  12   4       1528.16       1523.19        52.07 o
   2  12   4        951.72       1057.63        44.93 o
   3  12   4       3337.20       3676.64        78.05 o
   4  12   4       1991.62       1706.85        78.96 o
   5  12   4        692.06        601.24        50.13 o
   6  12   4       1912.23       1529.60        81.36 o
   7  12   4         50.76         35.69        36.30 o
   8  12   4       3358.34       2997.88       114.41 o
   9  12   4         20.26          8.68        23.77 o
  10  12   4       5397.76       5856.95       167.77 o
  11  12   4        732.38        944.49        29.43 o
  12  12   4       1080.82        827.37        35.71 o
  13  12   4        113.56         92.81        15.20 o
  14  12   4       3774.47       3859.81        68.38 o
  15  12   4        261.44        245.13        27.53 o
  16  12   4        328.74        258.98        20.49 o
  17  12   4         90.09         64.62        14.85 o
  18  12   4       1752.39       1697.01        42.19 o
  19  12   4        370.93        346.82        20.96 o
  20  12   4       1123.84       1251.25        41.24 o
  21  12   4        229.60        228.15        20.37 o
  22  12   4        262.74        324.09        20.14 o
  23  12   4         95.80        112.60        11.64 o
  24  12   4         41.08         56.23         7.84 o
 -26  13   4         94.13         82.69        14.77 o
 -25  13   4         41.09         34.14        19.03 o
 -24  13   4        502.71        400.50        20.69 o
 -23  13   4       1076.35       1064.23        29.56 o
 -22  13   4        120.62        106.29        20.22 o
 -21  13   4          1.04         -8.72        13.78 o
 -20  13   4       1046.68       1022.82        34.26 o
 -19  13   4        154.99        133.63        19.94 o
 -18  13   4        661.66        565.59        32.77 o
 -17  13   4       2804.16       2903.22        57.42 o
 -16  13   4       2798.91       2707.65        59.00 o
 -15  13   4        153.08        142.48        25.96 o
 -14  13   4        369.22        255.36        15.00 o
 -13  13   4        238.56        264.48        19.74 o
 -12  13   4       2083.97       2256.14        87.40 o
 -11  13   4       3238.14       3377.25       132.74 o
 -10  13   4         66.77         64.71        26.38 o
  -9  13   4        804.88        894.65        78.40 o
  -8  13   4         21.40         20.17        20.05 o
  -7  13   4       1016.76        964.87        56.93 o
  -6  13   4       2584.54       2397.93        96.35 o
  -5  13   4        848.72       1025.59        62.69 o
  -4  13   4         76.95        216.29        35.64 o
  -3  13   4       1672.55       1628.01        63.99 o
  -2  13   4       6196.80       6194.55       152.13 o
  -1  13   4        915.59        871.53        54.11 o
   0  13   4        781.86        751.43        47.28 o
   1  13   4       5375.58       5552.93       100.15 o
   2  13   4       5916.67       6047.11       103.86 o
   3  13   4        629.53        699.70        47.61 o
   4  13   4       5157.26       5240.54       121.62 o
   5  13   4         27.74         62.74        34.25 o
   6  13   4         90.56        156.14        41.58 o
   7  13   4         76.55         25.88        27.77 o
   8  13   4        554.95        543.13        80.18 o
   9  13   4        375.04        298.24        35.83 o
  10  13   4       2714.57       2592.19        46.57 o
  11  13   4        446.47        397.23        21.81 o
  12  13   4         20.81          8.20        22.97 o
  13  13   4        360.21        300.43        21.24 o
  14  13   4       1467.86       1419.48        50.24 o
  15  13   4          6.36          8.09        15.91 o
  16  13   4          1.69          4.58        12.80 o
  17  13   4       2311.14       2257.10        53.05 o
  18  13   4        911.02        836.44        36.82 o
  19  13   4        102.99        110.13        23.08 o
  20  13   4       1291.78       1388.57        41.85 o
  21  13   4        405.73        379.58        22.46 o
  22  13   4        136.51        180.03        13.05 o
  23  13   4         11.75          9.12         9.78 o
  24  13   4        193.48        173.58        17.72 o
 -25  14   4         50.41         34.13        15.42 o
 -24  14   4          7.11         20.61        11.11 o
 -23  14   4         33.41         60.37        11.79 o
 -22  14   4        104.14         58.90        11.93 o
 -21  14   4          9.55         -8.25        12.87 o
 -20  14   4        196.02        197.55        18.25 o
 -19  14   4        607.17        565.97        26.97 o
 -18  14   4         44.09         25.91        19.18 o
 -17  14   4        207.76        164.61        25.72 o
 -16  14   4         50.80         41.63        22.50 o
 -15  14   4          3.73          6.25        18.05 o
 -14  14   4        315.46        231.94        15.10 o
 -13  14   4        206.54        294.11        23.82 o
 -12  14   4        674.58        693.16        38.16 o
 -11  14   4       1113.15        893.17        34.46 o
 -10  14   4         48.81         49.64        23.61 o
  -9  14   4         13.05         24.85        27.49 o
  -8  14   4        269.83        252.11        31.87 o
  -7  14   4         17.40         33.94        29.13 o
  -6  14   4       1183.50       1210.95        62.34 o
  -5  14   4       3149.13       3369.75       115.35 o
  -4  14   4        811.51        859.79        59.38 o
  -3  14   4       2512.49       2558.46        82.51 o
  -2  14   4        545.97        483.52        45.33 o
  -1  14   4         28.45         33.81        16.78 o
   0  14   4       1571.67       1759.51        72.87 o
   1  14   4         12.82         -2.37        16.44 o
   2  14   4       8651.54       9863.46       167.55 o
   3  14   4       1222.95       1355.41        64.26 o
   4  14   4          5.47         -6.23        20.46 o
   5  14   4       4533.69       4803.00       124.36 o
   6  14   4        504.28        470.49       118.62 o
   7  14   4        225.01        256.92        53.60 o
   8  14   4        679.33        576.79        38.77 o
   9  14   4          6.30         28.03        11.58 o
  10  14   4       9677.03       9027.33       104.05 o
  11  14   4        323.99        323.27        20.08 o
  12  14   4       4239.22       4208.49        84.90 o
  13  14   4        200.62        186.16        14.61 o
  14  14   4         14.67          8.58        16.60 o
  15  14   4       1666.19       1592.35        61.33 o
  16  14   4       2229.51       2094.68        57.66 o
  17  14   4       1314.49       1145.46        58.64 o
  18  14   4       1353.45       1250.77        44.07 o
  19  14   4        123.77        110.70        28.41 o
  20  14   4       1521.44       1623.57        43.38 o
  21  14   4       1057.38       1013.49        26.48 o
  22  14   4        598.71        591.23        33.43 o
  23  14   4        131.85        114.52        18.38 o
 -25  15   4        420.54        446.92        26.91 o
 -24  15   4          8.51        -14.77        17.72 o
 -23  15   4          2.76          0.68        20.02 o
 -22  15   4          0.54         -0.91        13.45 o
 -21  15   4         91.66        113.82        20.04 o
 -20  15   4         12.49         23.88        16.95 o
 -19  15   4         76.79         66.08        26.27 o
 -18  15   4        635.76        556.52        37.82 o
 -17  15   4       1227.01       1328.04        40.53 o
 -16  15   4         13.82         27.46        18.69 o
 -15  15   4        601.25        641.30        35.53 o
 -14  15   4        603.87        407.51        21.51 o
 -13  15   4        236.76        224.69        24.19 o
 -12  15   4         93.98         72.48        12.70 o
 -11  15   4       1214.14       1081.50        35.87 o
 -10  15   4         20.62         49.23        21.18 o
  -9  15   4          7.37         49.45        17.78 o
  -8  15   4        206.43        144.50        25.53 o
  -7  15   4          6.16         -9.67        24.01 o
  -6  15   4         92.50        100.51        28.18 o
  -5  15   4        258.62        161.77        31.44 o
  -4  15   4        498.19        878.85        51.39 o
  -3  15   4        532.60        615.80        51.49 o
  -2  15   4       1152.78       1015.13        77.51 o
  -1  15   4        125.63        197.95        30.92 o
   0  15   4       1644.89       1947.68        64.78 o
   1  15   4        333.05        440.88        44.43 o
   2  15   4        355.31        454.85        41.01 o
   3  15   4        720.74        899.28        70.05 o
   4  15   4       8094.12       8029.48       160.99 o
   5  15   4        849.52       1020.21        60.54 o
   6  15   4         82.27         59.51        33.93 o
   7  15   4       1039.37       1184.85        39.65 o
   8  15   4        352.12        265.36        27.03 o
   9  15   4       4020.48       3725.97        91.52 o
  10  15   4       2598.47       2519.64        62.01 o
  11  15   4       3567.88       3338.16        71.07 o
  12  15   4          0.82        -13.82        16.33 o
  13  15   4         26.24         14.87        15.06 o
  14  15   4        835.57        766.74        33.29 o
  15  15   4         26.67         57.02        22.19 o
  16  15   4        302.78        321.37        25.82 o
  17  15   4       1024.29        924.72        38.59 o
  18  15   4         48.76         22.00        12.80 o
  19  15   4        104.83        106.64        14.68 o
  20  15   4        318.88        316.89        20.29 o
  21  15   4        110.55        100.46        12.68 o
  22  15   4         45.28         48.05        15.42 o
  23  15   4        259.08        244.79        19.36 o
 -24  16   4        239.80        260.54        24.94 o
 -23  16   4         34.45         85.07        14.82 o
 -22  16   4        329.56        274.08        23.01 o
 -21  16   4          2.23         19.34        12.99 o
 -20  16   4         29.87          2.90        19.07 o
 -19  16   4         63.71         65.70        17.37 o
 -18  16   4        237.02        248.55        25.58 o
 -17  16   4       1028.34       1027.89        39.69 o
 -16  16   4        243.26        189.98        24.01 o
 -15  16   4       1714.02       1415.27        50.06 o
 -14  16   4        749.33        684.89        35.47 o
 -13  16   4        127.26        118.43        26.73 o
 -12  16   4       2971.37       2784.16        62.12 o
 -11  16   4       1871.57       1966.27        50.36 o
 -10  16   4         25.30         95.52        17.79 o
  -9  16   4       1113.09       1137.16        37.16 o
  -8  16   4        540.89        486.49        30.65 o
  -7  16   4        383.83        430.80        31.40 o
  -6  16   4         32.63         38.85        20.67 o
  -5  16   4         18.26         48.50        23.21 o
  -4  16   4         62.26         21.64        27.42 o
  -3  16   4        964.13       1062.84        66.74 o
  -2  16   4         50.41         53.78        20.17 o
  -1  16   4        357.44        471.57       112.06 o
   0  16   4         92.61         66.97        29.17 o
   1  16   4       2797.39       2625.25        93.36 o
   2  16   4        136.00         78.55        38.72 o
   3  16   4        169.93        212.26        27.97 o
   4  16   4         16.33        -20.56        20.56 o
   5  16   4       4871.21       5495.82        80.05 o
   6  16   4        702.06        728.73        33.42 o
   7  16   4        131.96        100.33        16.40 o
   8  16   4        519.20        539.67        24.81 o
   9  16   4       2317.17       2363.86        54.76 o
  10  16   4        565.20        528.09        25.12 o
  11  16   4       2118.03       2010.74        49.27 o
  12  16   4        190.21        195.82        21.30 o
  13  16   4          3.55         12.81        12.25 o
  14  16   4          2.97          0.91        12.03 o
  15  16   4       4882.51       4709.47        64.67 o
  16  16   4        324.35        364.39        22.61 o
  17  16   4       1235.41       1218.48        34.98 o
  18  16   4        164.37        158.68        23.56 o
  19  16   4         19.49         17.78        12.07 o
  20  16   4         16.90         12.08        10.27 o
  21  16   4        333.51        318.46        17.90 o
  22  16   4          0.63         11.81        12.47 o
 -24  17   4          4.19         23.95        12.14 o
 -23  17   4         22.17         24.61        19.03 o
 -22  17   4        110.59        119.73        24.77 o
 -21  17   4        219.69        240.78        17.30 o
 -20  17   4          4.98         15.02        14.37 o
 -19  17   4        472.33        505.71        36.81 o
 -18  17   4        857.21        703.76        43.26 o
 -17  17   4        216.38        274.96        25.64 o
 -16  17   4         91.75         72.44        31.83 o
 -15  17   4        476.12        587.59        44.62 o
 -14  17   4       1889.83       1940.11        55.25 o
 -13  17   4        105.52        166.69        32.81 o
 -12  17   4        448.21        320.33        45.91 o
 -11  17   4        321.23        202.97        27.91 o
 -10  17   4       3838.23       3890.90        57.99 o
  -9  17   4        919.05        950.14        25.78 o
  -8  17   4         81.53         40.44        18.51 o
  -7  17   4       3778.62       4403.55        61.20 o
  -6  17   4        226.42        198.67        15.98 o
  -5  17   4       4288.91       4318.77        62.13 o
  -4  17   4         26.78         47.78        20.76 o
  -3  17   4       1036.78       1099.45        39.85 o
  -2  17   4       1689.38       1661.46        79.10 o
  -1  17   4        123.58         50.70        27.99 o
   0  17   4        884.20        959.50        48.76 o
   1  17   4        275.54        297.57        22.28 o
   2  17   4         25.95         18.17        13.36 o
   3  17   4       1504.57       1363.45        43.55 o
   4  17   4         33.08         41.23        17.56 o
   5  17   4        104.82         86.14        13.88 o
   6  17   4         45.28         47.82        17.22 o
   7  17   4        321.48        274.23        35.07 o
   8  17   4        137.81        141.98        15.70 o
   9  17   4        945.89        944.48        38.27 o
  10  17   4        566.35        592.90        34.41 o
  11  17   4       1031.89        965.00        46.95 o
  12  17   4          0.75        -13.21        23.30 o
  13  17   4         40.58         16.92        14.07 o
  14  17   4        812.42        765.20        32.67 o
  15  17   4       2029.56       2060.86        48.51 o
  16  17   4         20.35         42.07        15.91 o
  17  17   4        103.45        105.23        20.91 o
  18  17   4        164.73        183.59        17.51 o
  19  17   4         52.33         37.72        15.31 o
  20  17   4          5.57         27.27        10.05 o
  21  17   4        136.68        136.03        13.97 o
  22  17   4          2.20        -12.80        12.80 o
 -23  18   4          2.14          5.25        14.11 o
 -22  18   4        321.63        260.81        37.57 o
 -21  18   4        144.13        108.51        17.26 o
 -20  18   4          1.49        -11.61        12.26 o
 -19  18   4         32.11          3.21        14.10 o
 -18  18   4        365.42        384.59        27.00 o
 -17  18   4        505.70        537.28        41.17 o
 -16  18   4       1039.20        983.40        51.95 o
 -15  18   4        350.72        480.03        41.86 o
 -14  18   4       2080.41       1891.94        57.52 o
 -13  18   4        469.73        345.46        31.83 o
 -12  18   4         79.15         67.60        27.56 o
 -11  18   4       1431.36       1366.40        44.86 o
 -10  18   4        697.35        523.46        24.90 o
  -9  18   4        180.66        203.56        20.03 o
  -8  18   4       4428.52       4153.53        72.76 o
  -7  18   4         28.79         19.80        12.53 o
  -6  18   4        344.10        317.13        18.23 o
  -5  18   4         21.74        -11.05        11.73 o
  -4  18   4        143.31        143.17        16.51 o
  -3  18   4        728.27        606.64        29.02 o
  -2  18   4        227.99        232.63        27.36 o
  -1  18   4       3923.46       3832.64        64.71 o
   0  18   4       2653.36       2619.89        54.39 o
   1  18   4       4158.83       4492.10        84.69 o
   2  18   4        416.78        435.32        28.42 o
   3  18   4         23.13         38.17        15.71 o
   4  18   4       2654.98       2881.63        65.38 o
   5  18   4       3584.83       3841.52        77.23 o
   6  18   4        636.80        621.63        33.15 o
   7  18   4       1142.08       1086.86        35.09 o
   8  18   4          4.37         31.71        15.59 o
   9  18   4        720.95        652.86        34.21 o
  10  18   4       2578.75       2463.64        72.17 o
  11  18   4       1146.92       1114.87        50.41 o
  12  18   4       1768.36       1530.90        60.87 o
  13  18   4         37.22         33.18        14.91 o
  14  18   4         98.06         64.75        15.05 o
  15  18   4        379.49        459.19        33.29 o
  16  18   4          7.65          2.75        14.13 o
  17  18   4        348.29        363.99        22.69 o
  18  18   4         50.91         33.23        18.00 o
  19  18   4         34.10         35.58        10.95 o
  20  18   4         68.98         91.79        19.36 o
  21  18   4        420.15        413.59        19.42 o
 -22  19   4        219.45        211.98        24.28 o
 -21  19   4        259.98        281.94        19.93 o
 -20  19   4          8.13          2.81        10.40 o
 -19  19   4         59.52         52.37        13.96 o
 -18  19   4         11.87         10.91        14.69 o
 -17  19   4         46.16         31.39        16.92 o
 -16  19   4        207.26        185.91        22.94 o
 -15  19   4         77.95         54.23        20.46 o
 -14  19   4       1820.70       1879.30        57.31 o
 -13  19   4        360.02        448.23        26.19 o
 -12  19   4         99.25         95.03        39.21 o
 -11  19   4       1200.04       1278.92        44.28 o
 -10  19   4         46.99         79.91        19.07 o
  -9  19   4        214.68        144.96        20.90 o
  -8  19   4        475.32        376.54        24.13 o
  -7  19   4       1369.82       1367.19        45.45 o
  -6  19   4       4532.50       4219.93        85.34 o
  -5  19   4       1476.76       1516.24        45.08 o
  -4  19   4        733.44        863.21        38.74 o
  -3  19   4        221.84        152.04        24.15 o
  -2  19   4        485.85        471.08        26.64 o
  -1  19   4        632.70        669.12        31.41 o
   0  19   4         94.46         92.30        17.39 o
   1  19   4       1409.79       1123.19        38.03 o
   2  19   4         15.93         36.05        25.30 o
   3  19   4        123.13        143.65        21.34 o
   4  19   4       6483.76       6407.71       122.97 o
   5  19   4       1547.43       1378.02        50.80 o
   6  19   4        325.01        345.62        26.63 o
   7  19   4        277.81        238.82        22.87 o
   8  19   4       2800.66       2892.56        84.45 o
   9  19   4       3958.74       3962.79        77.04 o
  10  19   4        952.34       1001.49        61.85 o
  11  19   4         19.16         20.24        19.41 o
  12  19   4        125.75        141.41        39.21 o
  13  19   4        782.44        774.01        32.41 o
  14  19   4        949.31        862.17        32.68 o
  15  19   4       1387.04       1300.22        34.95 o
  16  19   4         56.99         87.78        15.60 o
  17  19   4         76.28        103.21        17.21 o
  18  19   4        440.50        493.45        20.40 o
  19  19   4        809.22        724.09        27.70 o
  20  19   4        324.73        355.50        19.66 o
 -22  20   4          1.90         18.05        12.47 o
 -21  20   4         38.20         62.24        14.11 o
 -20  20   4        221.31        188.54        18.13 o
 -19  20   4          1.78        -11.02        11.02 o
 -18  20   4        450.22        466.11        24.92 o
 -17  20   4        194.33        217.45        21.68 o
 -16  20   4        581.79        569.76        26.50 o
 -15  20   4        528.51        507.70        31.40 o
 -14  20   4         75.77         81.04        21.58 o
 -13  20   4       1105.34       1131.50        37.73 o
 -12  20   4        235.24        207.30        28.11 o
 -11  20   4        320.79        256.30        45.12 o
 -10  20   4        168.96        211.06        23.28 o
  -9  20   4       3896.75       3672.62        74.60 o
  -8  20   4        503.28        479.46        30.90 o
  -7  20   4          3.42          8.59        28.86 o
  -6  20   4        291.81        273.30        21.07 o
  -5  20   4        570.12        631.00        29.60 o
  -4  20   4        649.50        632.31        31.82 o
  -3  20   4        895.52        905.28        34.90 o
  -2  20   4          1.13         -2.00        15.10 o
  -1  20   4       1458.90       1233.52        40.99 o
   0  20   4       3226.84       3089.27        62.32 o
   1  20   4       1106.05       1041.32        37.58 o
   2  20   4        140.73         92.82        22.67 o
   3  20   4        493.95        468.57        36.09 o
   4  20   4        804.93        703.35        66.73 o
   5  20   4        205.11        300.84        37.94 o
   6  20   4       2459.96       2592.75        57.88 o
   7  20   4       2057.35       1777.65        52.74 o
   8  20   4        943.48        948.13        40.13 o
   9  20   4        121.16        151.88        23.73 o
  10  20   4       2694.53       2864.16       134.21 o
  11  20   4       1832.36       1707.81        65.63 o
  12  20   4        488.40        475.72        33.40 o
  13  20   4        380.08        291.21        22.33 o
  14  20   4          4.06         -6.36        17.43 o
  15  20   4        171.28        138.91        16.55 o
  16  20   4        808.11        840.96        28.68 o
  17  20   4        283.51        257.52        15.56 o
  18  20   4         59.47         53.30        11.41 o
  19  20   4        445.28        428.91        21.72 o
 -21  21   4         85.92        100.08        15.75 o
 -20  21   4         34.04         53.62        10.81 o
 -19  21   4        363.36        323.37        16.32 o
 -18  21   4        161.61        151.18        20.13 o
 -17  21   4          1.46         -1.47        14.38 o
 -16  21   4         11.59         22.57        13.60 o
 -15  21   4        736.39        820.81        35.93 o
 -14  21   4        405.48        452.35        30.57 o
 -13  21   4          1.01         -7.06        15.27 o
 -12  21   4        282.98        397.88        25.62 o
 -11  21   4        360.69        354.17        34.65 o
 -10  21   4        100.99         72.49        18.13 o
  -9  21   4        331.97        143.09        20.20 o
  -8  21   4         52.42         64.32        18.79 o
  -7  21   4        967.85        910.09        40.77 o
  -6  21   4       2007.95       1824.87        71.44 o
  -5  21   4          5.36          1.72        18.57 o
  -4  21   4       7005.61       7003.69       106.36 o
  -3  21   4         73.93        156.86        22.39 o
  -2  21   4       2899.92       3015.23        72.25 o
  -1  21   4        645.93        669.82        37.25 o
   0  21   4       1108.74        830.60        48.01 o
   1  21   4        554.29        512.05        34.33 o
   2  21   4       5338.00       5832.14       128.58 o
   3  21   4        801.45        627.04        36.64 o
   4  21   4       5350.99       5712.88       146.84 o
   5  21   4        652.74        624.72        47.55 o
   6  21   4         80.34         57.92        31.67 o
   7  21   4        183.41        307.10        24.06 o
   8  21   4       3285.21       3819.18       139.53 o
   9  21   4       1263.73       1123.11        50.53 o
  10  21   4        871.07        817.35        35.67 o
  11  21   4        997.71        990.77        43.37 o
  12  21   4        244.98        269.15        25.15 o
  13  21   4         64.12         41.50        15.05 o
  14  21   4       2761.62       2747.99        80.39 o
  15  21   4        335.60        299.19        22.76 o
  16  21   4        189.99        164.38        16.47 o
  17  21   4        282.21        281.59        16.11 o
  18  21   4        283.67        321.82        20.09 o
  19  21   4        141.62         84.14         9.71 o
 -20  22   4        219.08        197.87        20.02 o
 -19  22   4        142.22        123.36        12.26 o
 -18  22   4         35.28         18.22         9.47 o
 -17  22   4          2.51          2.74        11.11 o
 -16  22   4         32.21         70.59        14.37 o
 -15  22   4          2.63         -2.47        12.95 o
 -14  22   4       1470.37       1725.58        49.86 o
 -13  22   4         53.74         70.04        19.77 o
 -12  22   4        170.96        164.61        18.56 o
 -11  22   4        128.15        100.58        22.15 o
 -10  22   4         44.20         90.42        22.71 o
  -9  22   4          9.62          4.22        16.44 o
  -8  22   4        534.44        661.57        34.72 o
  -7  22   4       1003.64       1037.51        43.46 o
  -6  22   4       1081.23       1183.13        46.32 o
  -5  22   4          8.58        -16.44        26.17 o
  -4  22   4        111.15        211.23        24.15 o
  -3  22   4       1328.19       1423.70        50.71 o
  -2  22   4        130.41        105.88        21.28 o
  -1  22   4         93.06         54.40        19.34 o
   0  22   4       1652.14       1795.49        56.50 o
   1  22   4         66.14         40.16        19.98 o
   2  22   4       2439.06       2531.67        67.11 o
   3  22   4       1254.59       1243.21        49.08 o
   4  22   4        406.21        474.03        32.25 o
   5  22   4        587.17        745.62        39.22 o
   6  22   4        395.73        499.85        48.73 o
   7  22   4        240.02        302.72        28.37 o
   8  22   4         38.71         55.93        27.96 o
   9  22   4          4.85         35.10        39.38 o
  10  22   4       3597.42       3607.07       224.94 o
  11  22   4        897.35        870.05        47.91 o
  12  22   4        488.87        560.53        27.23 o
  13  22   4         71.02         84.76        14.78 o
  14  22   4         35.73         32.84        14.84 o
  15  22   4          4.25         -4.60        16.20 o
  16  22   4       1141.04       1148.03        38.82 o
  17  22   4        159.46        145.18        17.56 o
  18  22   4          4.84          9.69         7.71 o
 -18  23   4        352.21        330.70        16.69 o
 -17  23   4          0.46          5.24        11.60 o
 -16  23   4         22.61          0.46        12.28 o
 -15  23   4          6.59          5.91        11.19 o
 -14  23   4         67.66        141.51        19.35 o
 -13  23   4         73.14         40.37        17.24 o
 -12  23   4        606.03        787.65        36.71 o
 -11  23   4         26.09         35.71        14.95 o
 -10  23   4        221.71        178.92        26.17 o
  -9  23   4        522.14        630.92        31.99 o
  -8  23   4        488.33        552.30        31.15 o
  -7  23   4       1012.64       1152.86        43.84 o
  -6  23   4        197.95        194.31        24.57 o
  -5  23   4       2453.74       2685.11        67.05 o
  -4  23   4        686.05        723.39        49.56 o
  -3  23   4        120.28         64.92        21.64 o
  -2  23   4       1394.80       1514.44        51.90 o
  -1  23   4       2396.36       2190.95        61.91 o
   0  23   4         42.61         64.23        22.80 o
   1  23   4       1303.33       1244.27        48.19 o
   2  23   4       1121.48       1219.40        47.70 o
   3  23   4          0.88        -19.09        19.09 o
   4  23   4       1371.85       1470.75        77.64 o
   5  23   4         70.81         62.42        19.32 o
   6  23   4         31.54          4.03        14.56 o
   7  23   4         98.93        106.47        17.03 o
   8  23   4       1598.88       2114.51       107.30 o
   9  23   4        329.51        267.43        47.58 o
  10  23   4       1221.11       1200.72        86.46 o
  11  23   4          7.63         25.76        13.63 o
  12  23   4         97.60        114.20        14.54 o
  13  23   4        157.59        151.04        13.90 o
  14  23   4       1581.46       1919.43        53.71 o
  15  23   4          9.88         27.88         9.84 o
  16  23   4        280.34        307.49        13.96 o
 -17  24   4         18.36         28.22        15.09 o
 -16  24   4         61.55         39.52        11.63 o
 -15  24   4        120.32         96.70        13.09 o
 -14  24   4        525.91        607.42        22.31 o
 -13  24   4          6.49          2.77        14.82 o
 -12  24   4         43.57         36.19        16.82 o
 -11  24   4        224.23        259.92        18.67 o
 -10  24   4        471.23        566.75        29.73 o
  -9  24   4        372.01        287.61        28.86 o
  -8  24   4         10.11         12.62        15.52 o
  -7  24   4        608.93        661.65        33.34 o
  -6  24   4         82.24         35.00        27.48 o
  -5  24   4        477.73        477.02        41.98 o
  -4  24   4        118.17        195.23        23.79 o
  -3  24   4       2399.07       2590.31        84.41 o
  -2  24   4         39.24         48.48        17.61 o
  -1  24   4         28.62          3.76        18.29 o
   0  24   4        329.07        400.72        29.61 o
   1  24   4        138.44        139.80        22.37 o
   2  24   4        307.26        464.20        31.40 o
   3  24   4        515.10        521.97        32.63 o
   4  24   4         25.26         27.54        22.13 o
   5  24   4         54.88         57.25        22.39 o
   6  24   4       1343.92       1519.44        41.11 o
   7  24   4        123.20         83.94        21.66 o
   8  24   4        155.17        131.76        22.21 o
   9  24   4         42.00         31.14        17.44 o
  10  24   4        568.83        541.66        51.35 o
  11  24   4        272.31        322.14        20.13 o
  12  24   4        325.13        341.38        18.77 o
  13  24   4         36.48         52.95         8.87 o
  14  24   4          8.15         20.49         9.06 o
  15  24   4        185.34        174.97        15.50 o
 -16  25   4         64.52         66.28        16.08 o
 -15  25   4        104.84         75.58         8.79 o
 -14  25   4         89.57        128.53        12.72 o
 -13  25   4        127.22        109.54        12.17 o
 -12  25   4        105.26        141.21        17.58 o
 -11  25   4        102.73        167.73        19.94 o
 -10  25   4         66.84        103.50        14.14 o
  -9  25   4        435.16        505.72        27.05 o
  -8  25   4         55.24        101.72        20.82 o
  -7  25   4         98.41         67.71        18.61 o
  -6  25   4       1054.66       1219.18        41.82 o
  -5  25   4        174.41        219.73        23.01 o
  -4  25   4        744.62        797.87        36.81 o
  -3  25   4        217.24        271.00        25.23 o
  -2  25   4        498.71        593.03        43.00 o
  -1  25   4          0.49         -2.50        17.95 o
   0  25   4        630.74        718.71        35.25 o
   1  25   4        103.25         77.93        25.27 o
   2  25   4         21.18          6.73        17.17 o
   3  25   4         11.88         18.48        22.38 o
   4  25   4        216.85        315.27        25.93 o
   5  25   4         70.61         54.81        14.39 o
   6  25   4          7.36          2.44        12.63 o
   7  25   4         12.27          9.33        18.87 o
   8  25   4       1056.27       1257.42        45.94 o
   9  25   4        341.79        380.74        27.44 o
  10  25   4        570.05        614.84        24.22 o
  11  25   4         24.40         17.17        13.51 o
  12  25   4        396.20        395.55        16.37 o
  13  25   4        100.94         80.65         9.55 o
  14  25   4        214.03        196.03        16.90 o
 -14  26   4        424.87        486.63        29.53 o
 -13  26   4         67.52         69.61        12.15 o
 -12  26   4          7.93         23.68        14.68 o
 -11  26   4          5.52         24.77        16.28 o
 -10  26   4          8.15         18.13        13.14 o
  -9  26   4        120.92        176.14        14.40 o
  -8  26   4        104.13        161.43        17.13 o
  -7  26   4         19.40         24.25        21.99 o
  -6  26   4        161.47        142.64        17.93 o
  -5  26   4         56.34         46.04        14.72 o
  -4  26   4        176.23        250.93        22.29 o
  -3  26   4         14.88         14.88        16.73 o
  -2  26   4        146.82        181.95        21.21 o
  -1  26   4        393.97        454.78        79.74 o
   0  26   4        274.20        292.99        32.44 o
   1  26   4          0.67        -15.02        15.02 o
   2  26   4        711.65        770.96        32.80 o
   3  26   4        195.55        304.02        32.60 o
   4  26   4        102.61        130.18        15.14 o
   5  26   4         14.61         30.11        12.29 o
   6  26   4        500.53        600.59        31.20 o
   7  26   4          3.78          2.35        13.62 o
   8  26   4        193.32        189.96        18.94 o
   9  26   4        306.25        401.21        18.90 o
  10  26   4         28.60          8.99         8.40 o
  11  26   4         84.80         82.49        17.39 o
  12  26   4        354.79        356.68        19.69 o
 -12  27   4         54.16         49.26         9.98 o
 -11  27   4          3.04          8.31         6.99 o
 -10  27   4        203.58        159.50        14.05 o
  -9  27   4          5.73          3.86        12.67 o
  -8  27   4         48.38         27.36        17.15 o
  -7  27   4        203.70         99.75        12.00 o
  -6  27   4        156.60        277.02        23.07 o
  -5  27   4        219.99        158.93        16.16 o
  -4  27   4        133.16        145.36        16.39 o
  -3  27   4         74.67         91.03        15.94 o
  -2  27   4        287.09        334.89        22.28 o
  -1  27   4        118.64         86.54        16.13 o
   0  27   4         59.66         91.67        16.69 o
   1  27   4        118.74         84.80        19.72 o
   2  27   4          7.45        -16.59        19.83 o
   3  27   4        108.96         10.30        14.07 o
   4  27   4        458.53        454.42        20.43 o
   5  27   4         23.71         74.31        10.83 o
   6  27   4        304.07        299.26        19.47 o
   7  27   4         66.01         52.41        12.14 o
   8  27   4        223.47        233.27        15.79 o
   9  27   4        142.33        107.51        13.63 o
  10  27   4        314.84        317.64        27.24 o
 -10  28   4        124.22        122.25        28.55 o
  -9  28   4          6.28          3.14        10.18 o
  -8  28   4        895.84       1030.67        31.90 o
  -7  28   4        116.18         94.36        11.97 o
  -6  28   4          2.54          5.11         8.14 o
  -5  28   4          9.99         22.76         8.09 o
  -4  28   4        165.16        165.49        17.72 o
  -3  28   4         62.74         42.88        11.07 o
  -2  28   4        290.56        355.18        19.62 o
  -1  28   4         41.56         15.61        11.98 o
   0  28   4          2.88         10.23        15.69 o
   1  28   4          3.58         16.31         9.79 o
   2  28   4         36.88         11.37        14.92 o
   3  28   4         83.52        125.45        15.30 o
   4  28   4          1.45         11.16        21.00 o
   5  28   4         29.71         52.83        20.02 o
   6  28   4        135.40        138.15        23.95 o
   7  28   4         75.14         43.29        10.46 o
   8  28   4         10.39         35.77        14.77 o
  -7  29   4         13.47          3.61        12.14 o
  -6  29   4         60.58         76.60        23.79 o
  -5  29   4         67.26         86.53        12.47 o
  -4  29   4         25.03         12.68        12.14 o
  -3  29   4         36.91         30.31        14.27 o
  -2  29   4        184.06        162.44        11.02 o
  -1  29   4         13.06         30.98         7.29 o
   0  29   4         11.49         18.68         6.76 o
   1  29   4         11.05          9.52         7.06 o
   2  29   4        113.09         94.48        11.81 o
   3  29   4         64.25         31.41        11.32 o
   5  29   4          5.09         -3.94         9.84 o
 -29   0   5         28.36         27.24        10.17 o
 -27   0   5        121.22         93.69        14.48 o
 -25   0   5          6.92         20.40        15.56 o
 -23   0   5       7190.07       7435.57       150.61 o
 -21   0   5       4190.58       3889.40       110.25 o
 -19   0   5      15722.98      14993.41       352.42 o
 -17   0   5       1748.31       1526.16       174.90 o
 -15   0   5       1150.19        997.78        93.97 o
 -13   0   5        326.52        659.99        73.77 o
 -11   0   5      16098.08      18536.95       248.15 o
  -9   0   5       1248.75       1200.49        53.42 o
  -7   0   5      23250.63      21559.40       369.15 o
  -5   0   5      35132.50      36306.14       328.98 o
  -3   0   5       8261.45       9441.45        81.42 o
  -1   0   5       1977.55       2125.34        86.63 o
   1   0   5     131351.38     132023.72       656.34 o
   3   0   5      53171.60      51303.14      1348.81 o
   5   0   5      21512.80      20067.19       284.17 o
   7   0   5      37106.21      36825.78       469.56 o
   9   0   5       3556.18       3384.75       236.42 o
  11   0   5        268.59        357.34        78.75 o
  13   0   5       7277.82       7820.77       294.17 o
  15   0   5        210.83        123.81        22.78 o
  17   0   5       1016.72       1005.65        77.79 o
  19   0   5        615.40        573.25        55.13 o
  21   0   5         15.24         18.70        32.16 o
  23   0   5          2.52        -27.89        27.89 o
  25   0   5        656.42        648.03        70.22 o
 -29   1   5        822.45        677.11        16.62 o
 -28   1   5          8.48          6.12         7.25 o
 -27   1   5         27.36         42.91         8.70 o
 -26   1   5        295.77        319.96        16.84 o
 -25   1   5        685.85        690.49        24.17 o
 -24   1   5         15.84          2.90        13.86 o
 -23   1   5        223.22        218.41        21.95 o
 -22   1   5        976.87       1028.32        42.37 o
 -21   1   5        681.72        654.01        34.15 o
 -20   1   5       3434.30       3136.97        60.91 o
 -19   1   5       7000.08       6881.77       161.37 o
 -18   1   5        205.68        223.52        24.65 o
 -17   1   5         10.04          8.25        38.79 o
 -16   1   5         11.02          6.45        40.79 o
 -15   1   5       5481.02       6090.55       181.32 o
 -14   1   5       6292.93       6758.42       183.89 o
 -13   1   5       1800.14       1732.71        78.55 o
 -12   1   5       5095.81       5443.45       119.70 o
 -11   1   5       4078.81       4365.72        81.08 o
 -10   1   5       1991.05       2171.11        56.69 o
  -9   1   5      26352.79      25148.06       261.56 o
  -8   1   5        363.87        371.42        22.97 o
  -7   1   5         55.75         57.01         9.98 o
  -6   1   5         58.47        121.51        12.27 o
  -5   1   5        206.39        377.97        12.96 o
  -4   1   5       8252.09       7464.33        53.07 o
  -3   1   5      13606.63       9714.73       134.54 o
  -2   1   5     289280.81     294995.06      1661.69 o
  -1   1   5      26666.31      26121.44       336.16 o
   0   1   5       1025.09       1141.10        25.94 o
   1   1   5     107053.16     106034.79       803.50 o
   2   1   5      14977.86      14049.18       111.99 o
   3   1   5       2079.94       1791.83        32.72 o
   4   1   5         85.35        161.48        14.78 o
   5   1   5        533.46        426.90        21.29 o
   6   1   5         52.41         76.51        22.62 o
   7   1   5       8195.18       8510.28       165.35 o
   8   1   5        818.45       1072.55        68.43 o
   9   1   5       8967.69       9620.02       204.66 o
  10   1   5       5952.60       5647.15       141.10 o
  11   1   5       8020.88       8581.98       195.42 o
  12   1   5       1637.04       1504.18        71.38 o
  13   1   5       1487.42       1253.42        81.57 o
  14   1   5        312.10        326.48        58.78 o
  15   1   5       1997.89       2028.07        46.32 o
  16   1   5       2694.07       2695.45        51.46 o
  17   1   5         15.79         17.42        17.07 o
  18   1   5         73.87         82.49        19.14 o
  19   1   5        719.44        782.41        65.46 o
  20   1   5        527.74        510.95        27.29 o
  21   1   5         19.49         20.57        22.30 o
  22   1   5        381.99        451.08        40.52 o
  23   1   5        481.10        578.36        35.19 o
  24   1   5        384.76        381.43        20.42 o
  25   1   5        254.63        242.40        12.15 o
  26   1   5         97.87        111.92        10.23 o
 -29   2   5         22.53         24.41         7.86 o
 -28   2   5          1.58          0.87         7.25 o
 -27   2   5        181.32        153.03         9.43 o
 -26   2   5        320.65        349.55        17.18 o
 -25   2   5        572.50        670.59        25.20 o
 -24   2   5        311.33        314.59        32.12 o
 -23   2   5        774.22        704.28        52.03 o
 -22   2   5         69.49         76.29        17.65 o
 -21   2   5       2700.88       2795.98        66.48 o
 -20   2   5       9488.85       9755.78       115.62 o
 -19   2   5        559.53        527.39        26.23 o
 -18   2   5        821.21        903.91        32.56 o
 -17   2   5       3054.73       3248.20       121.53 o
 -16   2   5        369.19        387.73        53.00 o
 -15   2   5        451.68        374.20        48.23 o
 -14   2   5        898.05       1214.77        80.40 o
 -13   2   5       6889.56       7461.07       225.49 o
 -12   2   5       4212.51       4574.63       114.31 o
 -11   2   5       3270.94       2993.05        93.04 o
 -10   2   5        990.29        676.27        34.42 o
  -9   2   5       2866.79       3182.17        61.55 o
  -8   2   5       1292.54        879.90        26.36 o
  -7   2   5        441.79        299.95        18.53 o
  -6   2   5      11081.69      10347.38        86.83 o
  -5   2   5       2520.40       2622.34        49.38 o
  -4   2   5      11906.93      13770.65        86.96 o
  -3   2   5      19381.33      17751.61       242.12 o
  -2   2   5      12016.42      14242.36        94.52 o
  -1   2   5        738.60        791.39        37.05 o
   0   2   5       4719.63       4995.84        59.99 o
   1   2   5     158202.34     157436.20       421.24 o
   2   2   5      29465.72      29299.00       240.47 o
   3   2   5       1203.61       1266.43        29.32 o
   4   2   5        483.83        638.98        26.97 o
   5   2   5         38.72         64.04        11.45 o
   6   2   5       5440.59       4621.15        64.47 o
   7   2   5         44.26         73.54        25.78 o
   8   2   5       7639.50       7089.86       157.13 o
   9   2   5       1608.21       1477.57        71.58 o
  10   2   5       9145.32       9802.35       186.38 o
  11   2   5      12385.94      12817.38       225.33 o
  12   2   5        120.34        110.80        29.31 o
  13   2   5         25.67         17.30        27.52 o
  14   2   5         47.40         60.85        25.89 o
  15   2   5        941.32        785.23        27.98 o
  16   2   5        284.97        311.33        21.73 o
  17   2   5         93.43         82.53        23.41 o
  18   2   5       2726.65       2929.42        68.48 o
  19   2   5         41.36         20.04        13.91 o
  20   2   5        721.38        690.08        43.50 o
  21   2   5        309.71        335.39        31.87 o
  22   2   5        570.59        548.25        37.45 o
  23   2   5         20.83         19.88        17.75 o
  24   2   5       1108.46       1213.07        32.98 o
  25   2   5       1006.55       1238.40        38.75 o
  26   2   5        167.03        194.47        11.71 o
 -29   3   5        274.14        277.50        14.11 o
 -28   3   5        151.99        131.21         8.86 o
 -27   3   5         16.73         13.45         9.67 o
 -26   3   5        221.10        211.11        14.59 o
 -25   3   5        178.54        164.42        15.49 o
 -24   3   5        998.92       1091.80        36.22 o
 -23   3   5       2283.76       2457.74       100.74 o
 -22   3   5         11.08         26.58        24.94 o
 -21   3   5        414.69        391.47        45.61 o
 -20   3   5          4.52         19.43        33.84 o
 -19   3   5       2389.22       2481.76        58.28 o
 -18   3   5       1252.12       1177.49        38.03 o
 -17   3   5       2362.47       2171.41        99.75 o
 -16   3   5         39.60         29.99        22.72 o
 -15   3   5        175.63        179.14        32.44 o
 -14   3   5        519.18        498.58        52.06 o
 -13   3   5       1505.74       1633.36       109.62 o
 -12   3   5      27567.47      32946.36       596.28 o
 -11   3   5       2600.09       3101.12        65.42 o
 -10   3   5        801.46       1181.24        40.19 o
  -9   3   5       8071.44       8293.93       179.01 o
  -8   3   5         71.15        108.74        12.47 o
  -7   3   5       1014.76        785.14        25.03 o
  -6   3   5       1700.98       1855.51        32.49 o
  -5   3   5      15479.72      17492.36        92.54 o
  -4   3   5        407.29        628.85        18.97 o
  -3   3   5      26194.79      24970.46       270.72 o
  -2   3   5      37929.73      36825.90       238.34 o
  -1   3   5      67400.58      70553.52       228.76 o
   0   3   5     137793.47     138526.75       564.41 o
   1   3   5      45596.94      46703.68       270.12 o
   2   3   5        474.95        676.01        20.55 o
   3   3   5       1180.91       1220.58        29.45 o
   4   3   5       4530.77       4309.61        61.48 o
   5   3   5       2607.67       1992.93        47.28 o
   6   3   5      12303.52      11857.67       212.56 o
   7   3   5       4413.93       4163.65       101.84 o
   8   3   5      11232.77      12080.59       185.45 o
   9   3   5      15859.68      17242.10       307.63 o
  10   3   5      15431.95      18211.56       256.25 o
  11   3   5         75.59         75.22        27.92 o
  12   3   5       2081.86       2123.96        99.33 o
  13   3   5       5472.88       5170.70       158.17 o
  14   3   5       3112.84       2853.22       106.46 o
  15   3   5         95.36         40.20        30.11 o
  16   3   5       2336.91       2148.01        52.04 o
  17   3   5       2887.25       2840.96        56.61 o
  18   3   5        392.15        448.00        22.45 o
  19   3   5         43.35         38.74        15.69 o
  20   3   5         44.48         -3.40        24.28 o
  21   3   5        856.41        873.03        49.55 o
  22   3   5         54.90         53.60        20.79 o
  23   3   5        212.99        191.23        17.90 o
  24   3   5        675.08        766.58        26.44 o
  25   3   5        146.01         91.35         8.93 o
  26   3   5          8.35          3.09         9.35 o
 -29   4   5         97.21        113.86        17.39 o
 -28   4   5        190.74        180.26        11.60 o
 -27   4   5        386.18        369.83        14.98 o
 -26   4   5        518.49        557.37        19.92 o
 -25   4   5        111.27        161.53        14.87 o
 -24   4   5          5.14          9.84        13.51 o
 -23   4   5         34.39         36.66        17.40 o
 -22   4   5        324.10        322.07        31.99 o
 -21   4   5       1445.52       1255.45        72.85 o
 -20   4   5       2741.61       2755.13        67.65 o
 -19   4   5       1076.17       1400.96        47.10 o
 -18   4   5        759.39        693.70        35.12 o
 -17   4   5       2479.27       2657.01        97.42 o
 -16   4   5        824.71        756.46        83.89 o
 -15   4   5         47.22         45.56        33.97 o
 -14   4   5       5824.70       6559.22       174.16 o
 -13   4   5       1176.79       1129.61        72.83 o
 -12   4   5         17.11         37.30        23.92 o
 -11   4   5        883.55        761.36        37.94 o
 -10   4   5       9374.83       9690.15       111.89 o
  -9   4   5       2255.92       2804.23        59.49 o
  -8   4   5       1099.42        665.66        26.76 o
  -7   4   5       3123.34       2724.87        54.59 o
  -6   4   5        186.78        434.38        17.40 o
  -5   4   5       7324.39       7434.49       144.50 o
  -4   4   5       9103.29       8100.00       129.63 o
  -3   4   5       9674.21       7994.02       120.26 o
  -2   4   5       5674.29       6398.22        71.74 o
  -1   4   5     125987.29     116457.81       956.70 o
   0   4   5      30909.44      32959.60       182.00 o
   1   4   5      16491.51      15417.64       129.80 o
   2   4   5      29414.54      26327.02       165.32 o
   3   4   5        284.01        398.33        20.72 o
   4   4   5       5609.55       6242.61        70.26 o
   5   4   5       1052.57        918.60        31.97 o
   6   4   5       6179.70       5653.74        95.25 o
   7   4   5      14634.97      16412.40       276.89 o
   8   4   5       1687.18       2027.69        80.18 o
   9   4   5       2421.24       2329.58        89.94 o
  10   4   5       1890.40       1852.69        85.10 o
  11   4   5       3943.53       4359.87       135.01 o
  12   4   5       1460.16       1625.94       107.90 o
  13   4   5        997.27        861.99        83.43 o
  14   4   5        607.25        801.74        83.83 o
  15   4   5       2330.54       2136.07        39.16 o
  16   4   5       3669.08       3653.91        45.73 o
  17   4   5        194.92        210.48        16.57 o
  18   4   5        119.18         98.95        14.67 o
  19   4   5        151.21        152.95        21.07 o
  20   4   5         31.64         15.83        21.58 o
  21   4   5        609.51        605.93        39.32 o
  22   4   5       2378.46       2376.28        53.05 o
  23   4   5        259.19        307.87        21.14 o
  24   4   5        159.57        152.36        12.32 o
  25   4   5       1246.48       1393.48        43.05 o
  26   4   5        588.75        570.54        35.44 o
 -29   5   5        105.65         95.49        15.09 o
 -28   5   5        737.33        720.87        23.91 o
 -27   5   5        180.91        209.69        14.87 o
 -26   5   5        312.37        326.00        16.73 o
 -25   5   5         34.07         24.08        10.24 o
 -24   5   5       1294.46       1325.75        34.52 o
 -23   5   5       1484.85       1583.11        55.73 o
 -22   5   5       2218.68       2350.88        62.91 o
 -21   5   5         37.14         29.51        17.24 o
 -20   5   5       1538.30       1617.93        58.38 o
 -19   5   5        254.96        345.60        48.64 o
 -18   5   5       4676.13       4515.21        75.48 o
 -17   5   5        768.20        730.86        31.54 o
 -16   5   5       1783.46       1595.90        94.77 o
 -15   5   5         17.58         26.14        29.52 o
 -14   5   5        730.39        788.94        64.83 o
 -13   5   5        595.80        484.42        50.30 o
 -12   5   5      31143.12      33548.42       319.66 o
 -11   5   5      19380.32      19829.69       298.56 o
 -10   5   5        234.71        249.39        33.27 o
  -9   5   5       5988.19       5831.53       101.60 o
  -8   5   5      15387.54      14832.54       231.84 o
  -7   5   5       1464.93       1161.90        41.40 o
  -6   5   5      53243.83      51330.77       334.65 o
  -5   5   5       3318.86       3168.02        92.83 o
  -4   5   5       1134.97        998.35        78.59 o
  -3   5   5      10140.27      10444.83       105.23 o
  -2   5   5      15766.60      16835.23       111.14 o
  -1   5   5         42.55        182.62         9.87 o
   0   5   5        161.33        151.45        12.24 o
   1   5   5      16133.16      15980.83        97.10 o
   2   5   5       2960.21       2718.49        47.31 o
   3   5   5      17704.26      17234.16       270.30 o
   4   5   5       4468.39       3767.46        64.11 o
   5   5   5        987.08        569.43        33.55 o
   6   5   5       5189.78       6424.12        96.68 o
   7   5   5        537.67        351.83        24.30 o
   8   5   5        730.17        360.54        54.61 o
   9   5   5       5306.97       5514.94       175.72 o
  10   5   5        190.74        164.05        41.23 o
  11   5   5        376.46        321.06        53.76 o
  12   5   5       2994.60       3035.70       147.05 o
  13   5   5        763.02        867.29       122.72 o
  14   5   5       5674.17       5790.98        73.41 o
  15   5   5       2422.08       2272.55        36.04 o
  16   5   5        197.69        177.17        12.41 o
  17   5   5         14.10         13.16        19.95 o
  18   5   5        914.92        784.73        28.38 o
  19   5   5       2371.58       2683.69        62.56 o
  20   5   5       1418.91       1446.72        61.20 o
  21   5   5        255.51        207.60        19.74 o
  22   5   5         51.42         61.83        14.57 o
  23   5   5          1.37          5.30        11.59 o
  24   5   5          8.76          1.68         8.57 o
  25   5   5        217.27        185.27        27.87 o
  26   5   5        496.97        540.77        29.53 o
 -28   6   5        177.58        199.11        11.34 o
 -27   6   5        486.00        565.65        23.58 o
 -26   6   5       1301.79       1445.36        37.20 o
 -25   6   5          6.49         32.84        10.72 o
 -24   6   5         54.44         44.54        14.64 o
 -23   6   5        149.97        144.65        16.58 o
 -22   6   5        281.07        346.21        22.50 o
 -21   6   5         58.37         40.87        12.95 o
 -20   6   5        752.57        730.91        27.94 o
 -19   6   5         45.72          6.05        18.12 o
 -18   6   5        648.82        658.49        34.24 o
 -17   6   5       1851.95       1735.90        47.97 o
 -16   6   5       5452.14       5702.38       216.40 o
 -15   6   5         15.83        -26.58        38.36 o
 -14   6   5       1380.12       1625.04        88.03 o
 -13   6   5       3681.86       4594.94       141.63 o
 -12   6   5       2832.63       3080.80        73.42 o
 -11   6   5        196.02         72.70        18.40 o
 -10   6   5      12276.17      12052.47       158.52 o
  -9   6   5       2328.79       2049.63        63.64 o
  -8   6   5      16248.32      15407.72       203.33 o
  -7   6   5       2992.62       3319.50        86.17 o
  -6   6   5       7850.53       6805.91       156.85 o
  -5   6   5         96.36         42.26        20.95 o
  -4   6   5        647.59        471.38        40.74 o
  -3   6   5      11585.66       9943.20       128.61 o
  -2   6   5          4.24         22.86        11.42 o
  -1   6   5        809.92        870.58        19.81 o
   0   6   5       5846.81       5512.41        84.73 o
   1   6   5      21159.57      22410.67       145.42 o
   2   6   5        199.38        271.02        14.60 o
   3   6   5      12855.57      12587.91       140.97 o
   4   6   5        218.17        133.19        19.61 o
   5   6   5       1672.18       1400.59        55.79 o
   6   6   5       3080.21       3028.32        77.94 o
   7   6   5       5000.05       5287.38        80.99 o
   8   6   5       1813.09       2378.64        69.74 o
   9   6   5         81.41         30.62        23.33 o
  10   6   5       2621.15       2165.83        94.81 o
  11   6   5         12.76        -15.75        26.75 o
  12   6   5       4759.08       4482.93       147.44 o
  13   6   5       1964.65       2113.17       105.70 o
  14   6   5       1786.17       1825.27        42.68 o
  15   6   5        143.31        112.40        12.05 o
  16   6   5        540.28        492.18        18.44 o
  17   6   5        456.93        503.71        22.79 o
  18   6   5       1092.44        868.43        37.81 o
  19   6   5        693.33        604.50        33.45 o
  20   6   5       1145.46       1076.58        33.85 o
  21   6   5        363.01        317.95        24.00 o
  22   6   5       1571.50       1552.50        41.63 o
  23   6   5         89.30         67.73        10.81 o
  24   6   5        211.20        207.74        14.21 o
  25   6   5         45.92         58.23         9.16 o
  26   6   5         81.58         75.14        14.44 o
 -28   7   5        658.22        670.67        19.94 o
 -27   7   5        360.64        392.14        18.09 o
 -26   7   5        187.08        168.82        16.38 o
 -25   7   5        302.24        269.28        20.89 o
 -24   7   5        523.03        544.49        23.26 o
 -23   7   5        276.40        237.04        23.17 o
 -22   7   5         52.64         29.94        14.33 o
 -21   7   5        625.22        610.18        30.45 o
 -20   7   5       1672.70       1703.40        55.06 o
 -19   7   5       2457.65       2236.57        49.01 o
 -18   7   5       4549.66       4491.13        68.64 o
 -17   7   5       4668.74       4750.93        65.31 o
 -16   7   5       1243.15       1096.67        38.88 o
 -15   7   5          0.24        -15.49        31.94 o
 -14   7   5       5649.17       5014.23       170.08 o
 -13   7   5       4120.30       4172.85        90.07 o
 -12   7   5        817.92       1055.12        48.41 o
 -11   7   5       3308.80       3552.00        94.16 o
 -10   7   5       7337.07       7963.23       157.88 o
  -9   7   5        699.17        756.07        51.73 o
  -8   7   5       7897.41       7998.05       146.02 o
  -7   7   5      12996.63      13204.72       210.29 o
  -6   7   5       7837.63       7318.90       389.83 o
  -5   7   5        187.99        110.71        30.23 o
  -4   7   5       1872.25       1825.68        76.29 o
  -3   7   5       2615.83       2776.44        60.33 o
  -2   7   5      13066.48      10439.16       201.92 o
  -1   7   5       1984.02       1776.66        40.70 o
   0   7   5        330.39        200.23        14.89 o
   1   7   5        154.06        104.37         9.77 o
   2   7   5      19540.33      17750.24       113.12 o
   3   7   5       6741.19       5996.12        85.80 o
   4   7   5       4029.85       3528.20        74.94 o
   5   7   5         17.11         16.50        16.49 o
   6   7   5       2789.30       2696.76        75.49 o
   7   7   5      15592.47      15152.35       185.21 o
   8   7   5       7938.32       7242.91       134.56 o
   9   7   5          0.19         24.28        19.14 o
  10   7   5          6.30         29.46        41.44 o
  11   7   5        434.83        406.22        46.26 o
  12   7   5       1279.24       1288.02        97.86 o
  13   7   5       1600.05       1735.96        93.92 o
  14   7   5       2434.17       2466.31        36.83 o
  15   7   5       2678.73       2664.37        39.56 o
  16   7   5          8.68         23.48        14.17 o
  17   7   5        332.92        420.49        24.48 o
  18   7   5       4811.69       4610.34        75.59 o
  19   7   5        188.44        176.02        18.70 o
  20   7   5       1981.85       1939.09        44.43 o
  21   7   5        394.06        257.35        18.52 o
  22   7   5       1094.58       1171.43        31.06 o
  23   7   5         10.85          1.75         9.55 o
  24   7   5        298.61        303.77        19.47 o
  25   7   5          4.27         -7.47         7.47 o
  26   7   5        466.66        459.40        17.38 o
 -28   8   5          1.59          1.56        13.95 o
 -27   8   5          1.02          1.47         8.29 o
 -26   8   5        702.65        666.62        25.30 o
 -25   8   5         48.75         76.92        15.07 o
 -24   8   5        492.60        534.90        28.08 o
 -23   8   5       1256.08       1429.14        37.06 o
 -22   8   5         23.11         30.74        12.53 o
 -21   8   5        181.37        101.81        23.41 o
 -20   8   5       1821.39       1625.73        46.74 o
 -19   8   5       1679.69       1471.22        41.51 o
 -18   8   5        242.31        167.50        17.76 o
 -17   8   5        281.61        273.78        20.33 o
 -16   8   5         82.64         80.08        13.80 o
 -15   8   5       2043.33       2127.37       138.03 o
 -14   8   5       6429.33       6135.75       171.56 o
 -13   8   5         13.47         10.09        21.09 o
 -12   8   5       1136.31       1539.29        81.50 o
 -11   8   5       1447.57       1303.00        72.31 o
 -10   8   5       3271.30       3756.85       112.66 o
  -9   8   5       1146.65        864.60        55.26 o
  -8   8   5         29.43         23.53        25.44 o
  -7   8   5        189.51        118.88        28.23 o
  -6   8   5       1963.21       1614.97        86.24 o
  -5   8   5      16136.03      16338.87       247.59 o
  -4   8   5      31708.68      30041.67       317.42 o
  -3   8   5         86.62         99.85        17.08 o
  -2   8   5       1489.61       1547.06        35.57 o
  -1   8   5       3702.64       3740.04        61.43 o
   0   8   5       7224.14       5635.54        66.43 o
   1   8   5       1147.65       1397.04        36.63 o
   2   8   5       3181.92       2783.21        44.37 o
   3   8   5       3074.11       3859.99        59.54 o
   4   8   5       2905.02       2762.48        68.63 o
   5   8   5       3391.21       2908.85        72.45 o
   6   8   5         60.57         53.23        29.39 o
   7   8   5       1978.52       2337.45        75.79 o
   8   8   5       1102.87        905.98        50.31 o
   9   8   5       2676.24       3157.43        95.41 o
  10   8   5       1816.38       1845.94        90.46 o
  11   8   5         96.51        121.21        25.91 o
  12   8   5       2764.09       2401.80       106.40 o
  13   8   5        272.71        297.93        33.24 o
  14   8   5        109.31        103.67        13.34 o
  15   8   5          1.80         10.61         9.59 o
  16   8   5        608.64        603.93        23.43 o
  17   8   5        581.76        655.46        27.96 o
  18   8   5          0.17         -1.97        14.31 o
  19   8   5        791.04        800.68        30.89 o
  20   8   5        147.19        117.02        13.31 o
  21   8   5        964.53        893.06        26.31 o
  22   8   5          7.67         -8.10        12.50 o
  23   8   5        331.74        380.12        23.94 o
  24   8   5          1.05        -10.65        11.90 o
  25   8   5        275.32        254.18        15.06 o
 -27   9   5        278.65        348.25        15.10 o
 -26   9   5        115.34        123.36        13.45 o
 -25   9   5        163.67        193.52        17.82 o
 -24   9   5        577.33        698.17        30.81 o
 -23   9   5        125.64        132.37        16.10 o
 -22   9   5        189.11        202.49        17.20 o
 -21   9   5         90.65        108.97        15.39 o
 -20   9   5         89.94         58.09        12.63 o
 -19   9   5         18.67         50.22        15.43 o
 -18   9   5       8722.61       8543.57        96.57 o
 -17   9   5       1980.17       1962.85        50.11 o
 -16   9   5         95.66         85.97        14.64 o
 -15   9   5          5.94          9.71        12.90 o
 -14   9   5        400.86        461.66        43.49 o
 -13   9   5       5077.13       5854.95       132.35 o
 -12   9   5       3369.13       3528.76       121.10 o
 -11   9   5       5412.34       5276.49       143.21 o
 -10   9   5       6009.10       6328.28       150.55 o
  -9   9   5       1120.35        881.22        57.59 o
  -8   9   5       9183.12       8979.51       200.65 o
  -7   9   5       6378.77       6484.20       138.68 o
  -6   9   5        820.92        971.51        71.45 o
  -5   9   5          9.10         41.39        28.19 o
  -4   9   5        867.93       1023.67        51.70 o
  -3   9   5          0.25         37.60        17.23 o
  -2   9   5      42746.25      42772.88       312.54 o
  -1   9   5      14276.35      13887.62       185.71 o
   0   9   5        286.90        427.39        25.03 o
   1   9   5         68.09        206.76        21.82 o
   2   9   5       1684.03       1354.02        39.52 o
   3   9   5       1143.51       1504.37        34.03 o
   4   9   5        159.16         84.97        11.95 o
   5   9   5          0.67         18.33        17.03 o
   6   9   5       3338.53       3273.96        86.73 o
   7   9   5       1928.23       2153.57        77.91 o
   8   9   5       2994.33       3027.45        90.53 o
   9   9   5        605.89        742.17        48.78 o
  10   9   5        153.84        101.70        24.74 o
  11   9   5        118.38         83.36        26.06 o
  12   9   5       3164.86       2520.14       115.07 o
  13   9   5        804.52        932.04        29.73 o
  14   9   5       2433.48       2468.05        39.53 o
  15   9   5       2671.15       2803.17        44.75 o
  16   9   5        108.58         51.14        11.34 o
  17   9   5          3.83          9.78        13.69 o
  18   9   5        754.36        745.57        26.67 o
  19   9   5        577.02        573.16        23.22 o
  20   9   5       1470.65       1350.86        34.64 o
  21   9   5          2.63         -4.81        11.37 o
  22   9   5         66.52         74.73        13.59 o
  23   9   5         33.15         26.02        13.64 o
  24   9   5        142.43        199.70        16.63 o
  25   9   5        225.24        169.98        17.23 o
 -27  10   5         56.94         34.50        12.75 o
 -26  10   5        347.99        338.64        19.03 o
 -25  10   5        552.20        595.80        25.15 o
 -24  10   5        377.57        276.46        20.78 o
 -23  10   5        317.52        322.98        20.40 o
 -22  10   5        748.30        774.71        25.79 o
 -21  10   5        129.10        125.23        20.46 o
 -20  10   5        639.88        549.57        25.30 o
 -19  10   5          8.24          9.30        15.08 o
 -18  10   5        579.41        560.73        24.82 o
 -17  10   5        488.21        477.37        22.35 o
 -16  10   5       1818.76       1699.55        31.22 o
 -15  10   5       1603.03       1823.59        55.34 o
 -14  10   5       3313.79       3273.29        78.64 o
 -13  10   5          7.36        -21.31        34.81 o
 -12  10   5       1505.85       1779.64        89.45 o
 -11  10   5       1090.85       1139.84        74.43 o
 -10  10   5        196.51        201.89        32.77 o
  -9  10   5       6511.22       7585.33       176.29 o
  -8  10   5        864.21        853.91        93.52 o
  -7  10   5       1414.59       1206.86        65.49 o
  -6  10   5        243.81        406.16        52.06 o
  -5  10   5       3028.86       3773.61       103.64 o
  -4  10   5       8088.00       6858.87       132.58 o
  -3  10   5       1168.81        857.18        42.95 o
  -2  10   5        225.40        184.29        21.59 o
  -1  10   5         75.90        134.69        17.38 o
   0  10   5       2476.15       2460.03        49.91 o
   1  10   5       2688.47       3241.75        68.72 o
   2  10   5        309.00        369.31        30.21 o
   3  10   5         62.18         62.54        18.75 o
   4  10   5        132.80         64.92        15.87 o
   5  10   5       2297.65       2509.95        62.81 o
   6  10   5       3410.74       4130.74       115.34 o
   7  10   5       4419.30       4504.43       107.60 o
   8  10   5          7.53         12.41        20.90 o
   9  10   5       3880.79       3878.40       127.40 o
  10  10   5       6032.06       5059.36       125.28 o
  11  10   5        168.02        300.40        55.48 o
  12  10   5        548.47        493.80        19.18 o
  13  10   5       3300.12       3056.17        42.13 o
  14  10   5        793.99        773.81        24.68 o
  15  10   5        385.91        327.37        17.74 o
  16  10   5         75.38         40.78        12.52 o
  17  10   5        176.26        142.82        14.95 o
  18  10   5        995.63        999.11        30.00 o
  19  10   5        377.28        499.49        24.90 o
  20  10   5        273.83        261.46        18.77 o
  21  10   5         46.80         33.45        11.62 o
  22  10   5          6.85         19.07        16.87 o
  23  10   5         67.89         54.06        15.09 o
  24  10   5         54.17         29.03         9.46 o
  25  10   5          1.44        -10.83        10.83 o
 -26  11   5          2.70          1.54         9.20 o
 -25  11   5         63.18         34.28        11.43 o
 -24  11   5        212.56        249.78        19.71 o
 -23  11   5         86.45         99.57        14.72 o
 -22  11   5       1291.09       1273.60        36.27 o
 -21  11   5         82.15        104.35        15.98 o
 -20  11   5        729.62        698.42        28.02 o
 -19  11   5          9.50         25.55        12.30 o
 -18  11   5       3009.98       2972.83        54.56 o
 -17  11   5       1923.62       1742.85        39.94 o
 -16  11   5       1283.15       1357.72        28.58 o
 -15  11   5         15.64          4.16        10.17 o
 -14  11   5       1115.56       1054.51        22.95 o
 -13  11   5        743.11        812.30        63.84 o
 -12  11   5       5343.38       5657.06       160.04 o
 -11  11   5       1127.68        771.16        59.73 o
 -10  11   5         25.87        -19.38        26.84 o
  -9  11   5        464.16        575.16        51.82 o
  -8  11   5       1848.12       1599.49        78.70 o
  -7  11   5        539.13        469.68        45.91 o
  -6  11   5         44.60         35.89        26.16 o
  -5  11   5       4256.52       3251.13       100.72 o
  -4  11   5         59.05         81.58        26.54 o
  -3  11   5       2221.49       2575.12        73.96 o
  -2  11   5       9049.28      11015.12       129.52 o
  -1  11   5       1151.76        775.00        57.07 o
   0  11   5        196.34        169.43        21.61 o
   1  11   5       1079.35       1294.33        39.12 o
   2  11   5       5841.00       5983.60        97.99 o
   3  11   5        295.10        517.47        46.65 o
   4  11   5          4.15          7.36        15.14 o
   5  11   5       1975.15       1886.94        68.73 o
   6  11   5       1992.60       1912.69        70.79 o
   7  11   5        282.94        153.12        25.07 o
   8  11   5        345.76        443.01        46.27 o
   9  11   5         85.15        173.47        31.51 o
  10  11   5        436.95        523.31        57.79 o
  11  11   5       1964.29       2056.71        49.14 o
  12  11   5         13.72         12.45        14.92 o
  13  11   5         45.45         15.61        15.56 o
  14  11   5        542.99        530.24        25.16 o
  15  11   5         33.45         44.91        22.05 o
  16  11   5        542.62        429.26        21.61 o
  17  11   5         10.84          4.28        13.25 o
  18  11   5        196.12        232.96        19.20 o
  19  11   5         87.19         75.60        13.59 o
  20  11   5         57.54         45.65        11.95 o
  21  11   5         22.97         46.69        11.51 o
  22  11   5         14.63         -6.48        14.80 o
  23  11   5         20.05         15.48        11.29 o
  24  11   5          2.86         -6.81         8.59 o
 -26  12   5        506.16        452.12        27.24 o
 -25  12   5          4.88         31.56        10.68 o
 -24  12   5         40.88          5.24        12.79 o
 -23  12   5        886.78        880.14        39.64 o
 -22  12   5         90.72         43.87        13.32 o
 -21  12   5        322.96        295.56        21.50 o
 -20  12   5        132.80        167.82        18.70 o
 -19  12   5        234.79        282.99        25.41 o
 -18  12   5          0.54         -6.21        13.19 o
 -17  12   5       1371.42       1475.33        37.39 o
 -16  12   5       1656.82       1433.43        32.41 o
 -15  12   5      11428.37      11080.59       125.86 o
 -14  12   5       1168.71       1029.39        40.84 o
 -13  12   5       2915.77       3148.13        51.67 o
 -12  12   5         48.00         71.42        25.45 o
 -11  12   5        256.94        246.63        38.80 o
 -10  12   5        357.98        295.82        38.77 o
  -9  12   5        603.00        604.37        50.63 o
  -8  12   5        529.45        840.67        61.58 o
  -7  12   5      10609.31      10589.04       168.49 o
  -6  12   5       3391.71       3128.53       123.89 o
  -5  12   5       1922.87       1983.88        82.46 o
  -4  12   5        376.99        433.38        36.04 o
  -3  12   5        329.85        219.65        28.37 o
  -2  12   5       1063.52       1028.36        59.13 o
  -1  12   5         78.25        171.54        28.84 o
   0  12   5         10.21         23.52        16.97 o
   1  12   5       2353.33       2351.41        64.66 o
   2  12   5       5113.54       5422.82        96.86 o
   3  12   5        396.00        316.09        26.62 o
   4  12   5       2677.50       3002.45       123.59 o
   5  12   5        807.42       1052.91        85.96 o
   6  12   5        217.09        268.55        40.47 o
   7  12   5        100.39         98.19        25.35 o
   8  12   5         43.10         97.17        26.46 o
   9  12   5         67.97        114.55        30.56 o
  10  12   5         37.03         15.61        24.87 o
  11  12   5        289.28        289.09        18.10 o
  12  12   5        591.09        660.08        27.86 o
  13  12   5       3460.64       3411.10        60.41 o
  14  12   5       1006.27        864.85        32.29 o
  15  12   5       1527.75       1467.29        40.27 o
  16  12   5        699.64        706.67        29.29 o
  17  12   5        291.33        273.15        20.11 o
  18  12   5         30.78         48.37        13.33 o
  19  12   5        121.52        134.59        15.67 o
  20  12   5        373.15        348.34        23.81 o
  21  12   5         77.40         71.80        18.32 o
  22  12   5        483.69        612.79        28.63 o
  23  12   5         46.21         36.81        19.52 o
  24  12   5         94.40        107.30        15.42 o
 -26  13   5         74.22         77.44        13.78 o
 -25  13   5         12.87         16.24        10.64 o
 -24  13   5         30.62         44.55        17.38 o
 -23  13   5        172.73        117.88        13.79 o
 -22  13   5         32.69         29.05        12.17 o
 -21  13   5         10.97         24.89        13.55 o
 -20  13   5         61.33         62.96        15.72 o
 -19  13   5       3351.79       3164.81        58.27 o
 -18  13   5       1101.58       1081.51        48.69 o
 -17  13   5        808.94        891.18        44.70 o
 -16  13   5       1390.54       1441.65        36.89 o
 -15  13   5       6679.60       6374.00        74.31 o
 -14  13   5        328.12        388.43        18.20 o
 -13  13   5        228.23        179.01        13.82 o
 -12  13   5       1109.31       1024.02        36.31 o
 -11  13   5         29.38         72.51        29.50 o
 -10  13   5        144.26        140.20        33.14 o
  -9  13   5       3591.77       3783.75       112.49 o
  -8  13   5         50.75         58.34        20.72 o
  -7  13   5       1368.10       1520.37        67.56 o
  -6  13   5       1419.54       1369.80        72.98 o
  -5  13   5        721.76        571.98        46.75 o
  -4  13   5         28.25         31.44        19.97 o
  -3  13   5         76.93         82.78        32.30 o
  -2  13   5         94.72         68.54        23.94 o
  -1  13   5       1033.78       1397.67        58.38 o
   0  13   5       6506.84       6731.45       122.35 o
   1  13   5       1083.50       1152.29        47.52 o
   2  13   5        196.69        163.62        20.61 o
   3  13   5       8745.16       9484.26       183.15 o
   4  13   5        250.75        435.61        38.53 o
   5  13   5       1648.28       1797.39       191.96 o
   6  13   5       4231.68       4607.18       180.16 o
   7  13   5         34.00          9.21        32.35 o
   8  13   5        243.04        334.97        38.50 o
   9  13   5        338.91        316.79        21.67 o
  10  13   5        256.12        257.90        17.28 o
  11  13   5       1162.11       1324.24        35.13 o
  12  13   5       1833.84       2077.88        58.19 o
  13  13   5         26.10         33.82        18.59 o
  14  13   5       1411.64       1387.93        44.81 o
  15  13   5         15.57         16.40        13.15 o
  16  13   5        170.80        246.94        20.07 o
  17  13   5         36.56         37.71        13.79 o
  18  13   5         16.38         -3.70        16.07 o
  19  13   5         64.92         91.38        17.14 o
  20  13   5        998.11       1052.63        35.32 o
  21  13   5         75.51         50.33        12.45 o
  22  13   5          1.92         10.67        11.26 o
  23  13   5         28.35         12.82         7.73 o
 -26  14   5         13.30         10.17        11.81 o
 -25  14   5        222.51        191.63        22.31 o
 -24  14   5        152.96        104.92        20.34 o
 -23  14   5         11.61         28.16        10.25 o
 -22  14   5         55.91         56.73        12.49 o
 -21  14   5          4.88         -5.61        12.44 o
 -20  14   5        360.67        284.15        20.26 o
 -19  14   5        385.74        434.71        31.88 o
 -18  14   5        267.90        237.49        19.60 o
 -17  14   5          3.98         28.52        15.71 o
 -16  14   5         34.43         88.03        18.02 o
 -15  14   5       2448.41       2377.13        47.11 o
 -14  14   5        251.54        153.70        14.85 o
 -13  14   5        800.27        940.25        40.70 o
 -12  14   5        673.41        515.33        23.51 o
 -11  14   5        978.46        941.44        28.62 o
 -10  14   5        104.36         52.69        16.85 o
  -9  14   5        157.19        142.90        27.65 o
  -8  14   5       1757.93       1400.35        67.06 o
  -7  14   5        979.43        847.92        67.63 o
  -6  14   5        287.74        239.89        37.58 o
  -5  14   5       1387.23       1438.05        64.52 o
  -4  14   5        180.32        106.69        24.57 o
  -3  14   5        359.54        287.97        39.63 o
  -2  14   5       1192.08        979.95        76.06 o
  -1  14   5       1784.07       1455.40        60.95 o
   0  14   5        655.49        652.33        37.82 o
   1  14   5       8927.10       9904.52       150.98 o
   2  14   5        254.03        289.85        32.41 o
   3  14   5       1819.10       1622.17        69.56 o
   4  14   5        294.37        324.82        33.55 o
   5  14   5         75.44         43.29        33.55 o
   6  14   5       1053.47       1021.48        88.40 o
   7  14   5       1489.89       1687.01        91.23 o
   8  14   5        383.41        318.66        29.60 o
   9  14   5       2371.10       2378.29        42.02 o
  10  14   5        320.79        351.23        22.53 o
  11  14   5       1977.73       1854.07        63.44 o
  12  14   5       2588.30       2640.87        53.18 o
  13  14   5        688.60        615.07        29.72 o
  14  14   5        521.19        725.15        34.34 o
  15  14   5       1416.09       1335.18        38.85 o
  16  14   5       1344.78       1450.33        47.34 o
  17  14   5         78.32         58.56        17.86 o
  18  14   5        354.08        423.08        26.62 o
  19  14   5        213.51        215.27        20.33 o
  20  14   5          1.06          1.05        12.98 o
  21  14   5        358.45        385.42        19.01 o
  22  14   5       1820.16       1689.12        54.63 o
  23  14   5        295.11        320.59        21.99 o
 -25  15   5         21.42         17.39        12.80 o
 -24  15   5        417.18        456.77        34.45 o
 -23  15   5        161.55        147.89        27.40 o
 -22  15   5        213.59        201.48        22.57 o
 -21  15   5        238.27        276.34        17.85 o
 -20  15   5         95.91         64.20        16.81 o
 -19  15   5        477.44        452.69        29.55 o
 -18  15   5         22.63         59.72        18.40 o
 -17  15   5         17.62         30.17        15.90 o
 -16  15   5        319.42        272.68        20.26 o
 -15  15   5       2158.34       1975.95        45.75 o
 -14  15   5       3127.20       3076.71        50.49 o
 -13  15   5        548.21        578.80        27.70 o
 -12  15   5        318.40        403.79        19.93 o
 -11  15   5        524.88        531.32        22.86 o
 -10  15   5        561.15        412.97        20.04 o
  -9  15   5          7.88         39.78        17.62 o
  -8  15   5       1543.79       1392.47        81.46 o
  -7  15   5         86.97         34.43        23.42 o
  -6  15   5        386.65        285.21        30.55 o
  -5  15   5         68.53         41.41        19.60 o
  -4  15   5       3685.49       3779.14       125.34 o
  -3  15   5       3594.00       4016.91       126.30 o
  -2  15   5        138.43        218.76        44.30 o
  -1  15   5        844.91        824.28        49.69 o
   0  15   5        354.04        371.66        28.51 o
   1  15   5          1.92         -6.92        23.34 o
   2  15   5       1211.70       1126.53        60.32 o
   3  15   5        362.00        389.18        37.31 o
   4  15   5       3495.32       3288.40       103.05 o
   5  15   5       2319.77       2046.50       101.33 o
   6  15   5        721.30        744.13        45.18 o
   7  15   5        117.47         79.61        17.77 o
   8  15   5        338.33        298.87        17.62 o
   9  15   5      14335.65      13704.67       214.40 o
  10  15   5       1572.03       1477.37        45.75 o
  11  15   5          4.05          8.40        18.29 o
  12  15   5       4211.89       4152.18        94.10 o
  13  15   5        511.27        514.33        37.21 o
  14  15   5       1501.91       1478.62        58.30 o
  15  15   5        733.88        812.16        37.22 o
  16  15   5        265.44        285.59        24.52 o
  17  15   5         10.58          7.12        18.69 o
  18  15   5        311.83        324.71        19.74 o
  19  15   5          3.44        -12.65        12.65 o
  20  15   5        600.29        656.24        25.19 o
  21  15   5          4.05          5.76         9.12 o
  22  15   5         83.39        103.32        10.37 o
 -24  16   5         25.49         75.80        18.38 o
 -23  16   5          3.03         -1.97        20.67 o
 -22  16   5        307.32        323.55        27.56 o
 -21  16   5        650.24        646.82        35.03 o
 -20  16   5         49.91         33.18        17.56 o
 -19  16   5          8.82        -13.59        13.59 o
 -18  16   5        197.24        203.18        18.65 o
 -17  16   5         48.86         48.81        16.80 o
 -16  16   5       1110.43        989.01        42.21 o
 -15  16   5       1449.82       1408.73        39.30 o
 -14  16   5        432.63        471.05        22.34 o
 -13  16   5       1794.62       1692.88        37.81 o
 -12  16   5       2327.61       2044.79        62.68 o
 -11  16   5       4063.88       4112.64        59.98 o
 -10  16   5       1776.76       1772.50        47.38 o
  -9  16   5       2409.09       2238.10        68.67 o
  -8  16   5       1707.46       1506.17        47.22 o
  -7  16   5        915.70        863.65        31.75 o
  -6  16   5        381.24        308.86        23.55 o
  -5  16   5       4422.27       4583.52       143.68 o
  -4  16   5        310.52        340.71        40.45 o
  -3  16   5        165.01        263.36        50.04 o
  -2  16   5        228.29        248.64        49.91 o
  -1  16   5        254.78        329.60        34.39 o
   0  16   5        272.04        259.69        38.88 o
   1  16   5        746.72        726.95        49.92 o
   2  16   5       3304.72       3097.23       113.27 o
   3  16   5       1725.92       1548.34        54.50 o
   4  16   5       1246.24       1278.40        39.78 o
   5  16   5        374.44        393.34        26.69 o
   6  16   5        297.77        252.05        22.07 o
   7  16   5       1912.18       1761.99        49.11 o
   8  16   5       2377.38       2330.41        51.38 o
   9  16   5       1233.21       1310.48        37.62 o
  10  16   5        156.41        132.90        32.94 o
  11  16   5       2802.77       2739.36        75.02 o
  12  16   5        966.46       1019.05        39.43 o
  13  16   5         93.73        103.08        15.07 o
  14  16   5        255.79        204.20        21.99 o
  15  16   5        515.29        498.96        24.94 o
  16  16   5        874.83        916.30        40.10 o
  17  16   5        242.28        159.13        24.51 o
  18  16   5        709.78        707.48        42.23 o
  19  16   5          0.31         -3.49        11.95 o
  20  16   5        124.93        113.00        13.02 o
  21  16   5        149.24        161.92        11.34 o
 -24  17   5        171.84        180.80        19.03 o
 -23  17   5         81.34         74.49        18.70 o
 -22  17   5        242.51        279.02        21.57 o
 -21  17   5          2.21        -17.23        17.23 o
 -20  17   5         13.70         -4.22        13.50 o
 -19  17   5          3.00         15.07        15.76 o
 -18  17   5        638.52        557.86        30.94 o
 -17  17   5        137.94        120.88        15.91 o
 -16  17   5         58.58         60.03        16.63 o
 -15  17   5         21.18         46.41        16.94 o
 -14  17   5        140.68        130.19        14.11 o
 -13  17   5        141.84        111.93        14.18 o
 -12  17   5        397.79        421.38        21.28 o
 -11  17   5        110.09        126.53        35.99 o
 -10  17   5        523.44        441.83        21.24 o
  -9  17   5       4045.38       3841.90        91.37 o
  -8  17   5         39.36         50.89        11.39 o
  -7  17   5       1152.65       1030.28        27.42 o
  -6  17   5       1604.20       1552.62        33.76 o
  -5  17   5         13.62         23.89        20.07 o
  -4  17   5       2572.59       2595.71        57.34 o
  -3  17   5        452.99        389.48        25.49 o
  -2  17   5        672.45        728.92        33.07 o
  -1  17   5        586.33        677.91        51.48 o
   0  17   5       5250.44       5296.67        85.71 o
   1  17   5        362.72        326.09        20.05 o
   2  17   5        425.94        332.31        22.67 o
   3  17   5        703.67        627.69        32.06 o
   4  17   5        117.10        147.62        18.51 o
   5  17   5       5762.85       6601.37        99.22 o
   6  17   5       7332.39       7628.27       107.86 o
   7  17   5       1518.10       1585.55        50.91 o
   8  17   5       5662.17       5658.90        73.44 o
   9  17   5          2.56          1.15        17.39 o
  10  17   5        829.48        726.85        41.64 o
  11  17   5       1568.60       1423.00        56.43 o
  12  17   5       1128.15       1046.68        50.04 o
  13  17   5         36.48         10.71        16.19 o
  14  17   5         57.42         54.34        23.95 o
  15  17   5        260.47        260.24        23.35 o
  16  17   5        486.44        433.48        25.71 o
  17  17   5         13.29          6.03        13.56 o
  18  17   5        902.60        892.46        30.39 o
  19  17   5         98.06        105.75        15.88 o
  20  17   5        599.54        624.40        20.03 o
  21  17   5         28.78         25.92        11.16 o
 -23  18   5        452.03        491.88        29.86 o
 -22  18   5          4.17        -10.78        10.78 o
 -21  18   5        198.28        118.16        17.02 o
 -20  18   5        501.81        411.49        28.13 o
 -19  18   5        115.01         96.92        15.05 o
 -18  18   5          4.60         -9.18        15.50 o
 -17  18   5        104.90        165.47        21.88 o
 -16  18   5        658.79        584.19        33.96 o
 -15  18   5        154.74        148.58        24.33 o
 -14  18   5        757.25        778.20        27.84 o
 -13  18   5       1094.99        858.51        31.66 o
 -12  18   5        154.59        161.70        16.24 o
 -11  18   5         58.41        112.63        19.47 o
 -10  18   5        832.00        750.86        24.92 o
  -9  18   5        115.73         67.80        19.35 o
  -8  18   5       1911.35       1545.30        35.19 o
  -7  18   5       2570.51       2571.53        44.53 o
  -6  18   5        327.04        352.45        18.68 o
  -5  18   5          0.51          1.78        13.90 o
  -4  18   5        285.98        257.70        19.12 o
  -3  18   5         42.89         28.91        14.48 o
  -2  18   5       3194.14       3176.33        64.86 o
  -1  18   5         59.76         29.35        13.90 o
   0  18   5       1214.61       1090.55        42.36 o
   1  18   5        324.38        315.20        26.28 o
   2  18   5       7505.27       7436.57        87.81 o
   3  18   5        154.62        188.94        29.23 o
   4  18   5        367.38        349.92        27.41 o
   5  18   5         31.24         17.46        17.27 o
   6  18   5       1346.35       1323.51        47.27 o
   7  18   5       3005.36       3139.69       120.82 o
   8  18   5       1520.18       1594.43        40.07 o
   9  18   5       1758.04       1627.96        58.74 o
  10  18   5        940.31        968.25        47.10 o
  11  18   5       1401.89       1571.37        58.54 o
  12  18   5        169.51        148.51        25.79 o
  13  18   5        323.03        269.80        26.20 o
  14  18   5       1294.23       1062.12        35.51 o
  15  18   5        130.07        131.44        17.53 o
  16  18   5        269.62        299.61        22.13 o
  17  18   5          5.06          2.58        12.84 o
  18  18   5        629.07        632.08        23.82 o
  19  18   5          0.54         -9.48         9.48 o
  20  18   5         66.74         39.55        18.87 o
  21  18   5        163.14        167.68        17.72 o
 -22  19   5          1.13         -9.52         9.52 o
 -21  19   5         25.19         27.65        12.96 o
 -20  19   5         45.83         37.21        14.74 o
 -19  19   5         12.30         53.33        13.64 o
 -18  19   5         35.94         38.86        15.92 o
 -17  19   5         65.17         50.24        17.32 o
 -16  19   5          0.09         -4.69        18.66 o
 -15  19   5         46.57         78.44        19.91 o
 -14  19   5       4230.30       4472.44        71.18 o
 -13  19   5         14.99         -5.27        16.74 o
 -12  19   5          3.25         11.34        20.57 o
 -11  19   5          3.66         35.37        13.15 o
 -10  19   5        216.33        289.04        25.95 o
  -9  19   5        265.80        309.37        18.18 o
  -8  19   5       2527.50       2460.55        54.95 o
  -7  19   5        359.33        513.33        28.93 o
  -6  19   5       2008.65       2213.58        58.09 o
  -5  19   5       1070.06       1107.04        36.30 o
  -4  19   5       3391.87       3485.27        63.31 o
  -3  19   5         69.75         94.67        15.36 o
  -2  19   5        959.26        965.75        35.25 o
  -1  19   5        476.88        404.37        25.50 o
   0  19   5        955.71        804.90        32.77 o
   1  19   5       1667.78       1569.88        52.56 o
   2  19   5        737.10        922.99        45.92 o
   3  19   5        563.44        515.56        32.77 o
   4  19   5         23.42         12.85        15.41 o
   5  19   5       4897.19       5389.44        97.31 o
   6  19   5       1533.39       1601.27        58.11 o
   7  19   5       1972.13       2071.57        95.82 o
   8  19   5        524.32        700.21        29.55 o
   9  19   5       3019.57       2774.49        74.71 o
  10  19   5        894.22        834.64        42.80 o
  11  19   5        116.01         96.19        27.73 o
  12  19   5         52.85         49.07        30.35 o
  13  19   5         77.70        103.26        19.54 o
  14  19   5        473.25        491.16        24.59 o
  15  19   5         84.66        101.28        15.87 o
  16  19   5        316.47        371.58        21.93 o
  17  19   5         34.72          6.92        16.71 o
  18  19   5        480.60        469.00        18.52 o
  19  19   5        118.33        119.47        11.81 o
  20  19   5        744.69        676.89        22.51 o
 -22  20   5          0.54         -0.98        11.48 o
 -21  20   5        356.59        307.39        36.10 o
 -20  20   5          2.20        -10.12        12.20 o
 -19  20   5        127.92        102.59        22.53 o
 -18  20   5        179.86        138.06        16.28 o
 -17  20   5        395.96        398.66        25.44 o
 -16  20   5        198.23        248.25        19.91 o
 -15  20   5        358.32        378.60        29.04 o
 -14  20   5          2.68         20.77        20.59 o
 -13  20   5         38.34         38.38        16.53 o
 -12  20   5       1990.40       2013.33        68.20 o
 -11  20   5          0.33         -4.14        22.13 o
 -10  20   5         23.55         25.59        13.33 o
  -9  20   5        397.63        356.82        18.64 o
  -8  20   5       1619.62       1495.80        59.28 o
  -7  20   5       2174.76       2299.92        60.44 o
  -6  20   5        746.31        609.15        33.04 o
  -5  20   5          2.28         21.58        35.60 o
  -4  20   5        103.99         93.36        15.89 o
  -3  20   5       1090.35        979.34        35.72 o
  -2  20   5        983.69       1020.16        36.72 o
  -1  20   5       2488.49       2587.40        59.89 o
   0  20   5       1866.81       1960.15        52.74 o
   1  20   5          2.73         11.86        24.98 o
   2  20   5        602.36        634.58        47.55 o
   3  20   5        290.94        284.66        69.56 o
   4  20   5       1621.26       1589.30        69.01 o
   5  20   5       1008.34        929.87        42.07 o
   6  20   5        216.16        153.98        23.24 o
   7  20   5          3.98          3.57        17.14 o
   8  20   5       3011.80       2990.04        65.64 o
   9  20   5          0.02         -7.42        18.21 o
  10  20   5        256.37        245.56        26.99 o
  11  20   5         63.94         86.10        20.76 o
  12  20   5         11.47         23.12        19.46 o
  13  20   5        434.19        488.71        32.90 o
  14  20   5        396.07        346.72        19.52 o
  15  20   5          4.07        -17.09        17.09 o
  16  20   5        574.22        607.68        27.84 o
  17  20   5        256.01        305.48        15.56 o
  18  20   5        228.47        225.09        12.85 o
  19  20   5        225.60        231.57        15.45 o
 -21  21   5        375.27        386.87        25.59 o
 -20  21   5         45.26         53.67        13.13 o
 -19  21   5         77.66         45.55        12.47 o
 -18  21   5          3.19         -7.04        12.17 o
 -17  21   5          0.65         -4.71        13.01 o
 -16  21   5        165.17        155.85        18.43 o
 -15  21   5         34.72         48.48        18.60 o
 -14  21   5        433.77        380.18        29.02 o
 -13  21   5         83.37         76.01        16.02 o
 -12  21   5        317.32        331.02        26.06 o
 -11  21   5       2599.93       2539.59        93.19 o
 -10  21   5        441.72        511.55        29.68 o
  -9  21   5        120.31        110.91        26.30 o
  -8  21   5         62.72         20.73        14.49 o
  -7  21   5        280.63        272.55        25.98 o
  -6  21   5        594.05        640.73        96.80 o
  -5  21   5         43.14         65.23        26.20 o
  -4  21   5        790.41        753.65        37.85 o
  -3  21   5       4148.32       4508.85        86.70 o
  -2  21   5        872.98        893.14        41.42 o
  -1  21   5        706.16        608.05        35.26 o
   0  21   5         68.44         84.92        21.59 o
   1  21   5        302.89        282.38        27.19 o
   2  21   5        224.35        226.23        25.94 o
   3  21   5        170.48        185.34        24.27 o
   4  21   5       1257.22       1323.29        66.10 o
   5  21   5         29.22         63.62        28.64 o
   6  21   5        117.31        154.80        67.60 o
   7  21   5        224.52        225.32        34.83 o
   8  21   5          3.79         36.11        16.61 o
   9  21   5         64.04          4.88        37.57 o
  10  21   5        214.35        229.59        24.94 o
  11  21   5        239.96        268.61        25.05 o
  12  21   5         17.19         18.69        12.68 o
  13  21   5          2.33          8.88        10.83 o
  14  21   5         72.13         89.47        10.84 o
  15  21   5        622.17        553.00        46.54 o
  16  21   5        796.64        783.25        49.97 o
  17  21   5          3.28         -8.72        13.00 o
  18  21   5         72.40         72.25        15.59 o
 -20  22   5         51.69         33.47        13.78 o
 -19  22   5         68.46         45.61        18.70 o
 -18  22   5         40.12         29.65         8.04 o
 -17  22   5         12.88          0.19        10.30 o
 -16  22   5         42.10          1.48        12.31 o
 -15  22   5        411.75        421.81        30.74 o
 -14  22   5        187.09        184.85        21.70 o
 -13  22   5          0.83         -5.59        14.18 o
 -12  22   5         24.68         33.63        15.07 o
 -11  22   5         87.92         82.89        22.14 o
 -10  22   5       1149.48       1076.89        52.00 o
  -9  22   5        498.38        581.86        32.02 o
  -8  22   5        212.84        217.93        22.35 o
  -7  22   5         56.37         80.97        15.86 o
  -6  22   5        828.29        790.09        38.84 o
  -5  22   5       1361.62       1296.74        47.71 o
  -4  22   5        551.43        482.99        33.13 o
  -3  22   5        420.98        421.27        31.66 o
  -2  22   5          5.55         25.38        18.77 o
  -1  22   5          6.43         30.86        28.38 o
   0  22   5        329.46        239.31        35.01 o
   1  22   5        814.19        784.66        40.07 o
   2  22   5         29.94         12.52        24.58 o
   3  22   5       1833.04       1796.28        57.08 o
   4  22   5        985.94        934.57        42.73 o
   5  22   5        501.50        622.55        36.75 o
   6  22   5        530.51        473.95        32.87 o
   7  22   5          3.89         14.45        25.22 o
   8  22   5         31.71         27.99        21.37 o
   9  22   5         22.92         13.78        34.78 o
  10  22   5          8.18         34.78        33.47 o
  11  22   5         84.89         64.97        37.08 o
  12  22   5         92.89         87.60        18.70 o
  13  22   5          5.49         -2.44        13.46 o
  14  22   5         91.12        103.47        21.33 o
  15  22   5          0.62          8.09        37.41 o
  16  22   5         64.87         28.56        12.87 o
  17  22   5        103.95         98.21         9.49 o
 -19  23   5         99.44        117.47        16.08 o
 -18  23   5        287.19        323.54        29.20 o
 -17  23   5         16.31         46.71         9.03 o
 -16  23   5        610.46        575.34        34.78 o
 -15  23   5         14.16        -12.65        12.65 o
 -14  23   5          6.01         26.45        19.68 o
 -13  23   5         41.32         80.71        25.13 o
 -12  23   5       1927.08       2003.61        50.68 o
 -11  23   5        102.52        204.97        20.79 o
 -10  23   5        948.24       1060.94        49.01 o
  -9  23   5        479.53        428.73        33.31 o
  -8  23   5         13.21         19.50        16.66 o
  -7  23   5         34.61         44.19        27.25 o
  -6  23   5         61.97         53.94        24.64 o
[truncated: 1,109,298 more chars]
