# Supplementary material for: Enabling nucleophilic reactivity in molecular calcium fluoride complexes
Source: Nat Chem. 2024 May 14;16(9):1473–80. doi: 10.1038/s41557-024-01524-x (PMC11375610; doi:10.1038/s41557-024-01524-x)
Supplement: Supplementary file 10 — Crystallographic data for compound 4-Dipp; CCDC reference 2282794. [file 41557_2024_1524_MOESM10_ESM.cif]

data_276jsme22
_audit_creation_date               2023-07-11
_audit_creation_method
;
Olex2 1.5
(compiled 2023.03.06 svn.rbb2c1857 for OlexSys, GUI svn.r6748)
;
_shelx_SHELXL_version_number       '2018/3'
_audit_contact_author_address      ?
_audit_contact_author_email        ?
_audit_contact_author_name         ''
_audit_contact_author_phone        ?
_publ_contact_author_id_orcid      ?
_publ_section_references
;
D. Kratzert, I. Krossing, (2018), J. Appl. Cryst. 51, 928-934. 

Dolomanov, O.V., Bourhis, L.J., Gildea, R.J, Howard, J.A.K. & Puschmann, H.
 (2009), J. Appl. Cryst. 42, 339-341.

Kratzert, D., Holstein, J.J. & Krossing, I. (2015). J. Appl. Cryst. 48, 933-938.

Sheldrick, G.M. (2015). Acta Cryst. C71, 3-8.
;
_chemical_name_common              ?
_chemical_name_systematic          ?
_chemical_formula_moiety           'C102 H140 Ca2 F2 K2 N4 O4, 6(C6 H6)'
_chemical_formula_sum              'C138 H176 Ca2 F2 K2 N4 O4'
_chemical_formula_weight           2151.18
_chemical_melting_point            ?
loop_
  _atom_type_symbol
  _atom_type_description
  _atom_type_scat_dispersion_real
  _atom_type_scat_dispersion_imag
  _atom_type_scat_source
 'C' 'C' 0.0181 0.0091 'International Tables Vol C Tables 4.2.6.8 and 6.1.1.4'
 'H' 'H' 0.0000 0.0000 'International Tables Vol C Tables 4.2.6.8 and 6.1.1.4'
 'Ca' 'Ca' 0.3641 1.2855 'International Tables Vol C Tables 4.2.6.8 and 6.1.1.4'
 'F' 'F' 0.0727 0.0534 'International Tables Vol C Tables 4.2.6.8 and 6.1.1.4'
 'K' 'K' 0.3868 1.0657 'International Tables Vol C Tables 4.2.6.8 and 6.1.1.4'
 'N' 'N' 0.0311 0.0180 'International Tables Vol C Tables 4.2.6.8 and 6.1.1.4'
 'O' 'O' 0.0492 0.0322 'International Tables Vol C Tables 4.2.6.8 and 6.1.1.4'

_shelx_space_group_comment
;
The symmetry employed for this shelxl refinement is uniquely defined
by the following loop, which should always be used as a source of
symmetry information in preference to the above space-group names.
They are only intended as comments.
;
_space_group_crystal_system        'monoclinic'
_space_group_IT_number             14
_space_group_name_H-M_alt          'P 1 21/c 1'
_space_group_name_Hall             '-P 2ybc'
loop_
  _space_group_symop_operation_xyz
 'x, y, z'
 '-x, y+1/2, -z+1/2'
 '-x, -y, -z'
 'x, -y-1/2, z-1/2'

_cell_length_a                     13.9551(2)
_cell_length_b                     23.3258(3)
_cell_length_c                     20.5937(3)
_cell_angle_alpha                  90
_cell_angle_beta                   109.556(2)
_cell_angle_gamma                  90
_cell_volume                       6316.84(17)
_cell_formula_units_Z              2
_cell_measurement_reflns_used      23310
_cell_measurement_temperature      150.01(10)
_cell_measurement_theta_max        76.2980
_cell_measurement_theta_min        3.8120
_shelx_estimated_absorpt_T_max     0.739
_shelx_estimated_absorpt_T_min     0.490
_exptl_absorpt_coefficient_mu      1.799
_exptl_absorpt_correction_T_max    1.000
_exptl_absorpt_correction_T_min    0.263
_exptl_absorpt_correction_type     gaussian
_exptl_absorpt_process_details
;
CrysAlisPro 1.171.42.72a (Rigaku Oxford Diffraction, 2022)
Numerical absorption correction based on gaussian integration over
a multifaceted crystal model
Empirical absorption correction using spherical harmonics,
implemented in SCALE3 ABSPACK scaling algorithm.
;
_exptl_absorpt_special_details     ?
_exptl_crystal_colour              'clear colourless'
_exptl_crystal_colour_lustre       clear
_exptl_crystal_colour_modifier     .
_exptl_crystal_colour_primary      colourless
_exptl_crystal_density_diffrn      1.131
_exptl_crystal_density_meas        ?
_exptl_crystal_density_method      ?
_exptl_crystal_description         block
_exptl_crystal_F_000               2320
loop_
  _exptl_crystal_face_index_h
  _exptl_crystal_face_index_k
  _exptl_crystal_face_index_l
  _exptl_crystal_face_perp_dist
 -2 0 1 0.1130
 2 0 -1 0.1594
 0 -1 -1 0.2118
 0 1 1 0.2245
 -2 1 1 0.1379
 2 0 0 0.1861
 -2 2 0 0.1426
 2 -2 0 0.1626
 -1 2 0 0.1292
 1 -2 0 0.1352
 0 1 0 0.0839
 0 -1 0 0.0954
 1 2 -1 0.1009
 -1 -2 1 0.1366
 0 0 -1 0.1962
 0 0 1 0.2064
 1 0 -1 0.1608
 1 1 1 0.2045
 1 -2 -2 0.1340
 -1 -1 -1 0.1888
 0 -2 0 0.0922
 0 2 0 0.1116
 -2 -1 2 0.1108

_exptl_crystal_size_max            0.462
_exptl_crystal_size_mid            0.272
_exptl_crystal_size_min            0.179
_exptl_transmission_factor_max     ?
_exptl_transmission_factor_min     ?
_diffrn_reflns_av_R_equivalents    0.0306
_diffrn_reflns_av_unetI/netI       0.0255
_diffrn_reflns_Laue_measured_fraction_full  0.995
_diffrn_reflns_Laue_measured_fraction_max  0.980
_diffrn_reflns_limit_h_max         16
_diffrn_reflns_limit_h_min         -17
_diffrn_reflns_limit_k_max         28
_diffrn_reflns_limit_k_min         -29
_diffrn_reflns_limit_l_max         25
_diffrn_reflns_limit_l_min         -25
_diffrn_reflns_number              48950
_diffrn_reflns_point_group_measured_fraction_full  0.995
_diffrn_reflns_point_group_measured_fraction_max  0.980
_diffrn_reflns_theta_full          67.684
_diffrn_reflns_theta_max           76.293
_diffrn_reflns_theta_min           3.790
_diffrn_ambient_temperature        150.15
_diffrn_detector_area_resol_mean   10.5035
_diffrn_detector_type              Atlas
_diffrn_measured_fraction_theta_full  0.995
_diffrn_measured_fraction_theta_max  0.980
_diffrn_measurement_details
;
List of Runs (angles in degrees, time in seconds):

  # Type    Start    End  Width  t~exp~   \w     \q     \k     \f   Frames
--------------------------------------------------------------------------
  1  \w      1.00  35.00   1.00    2.00    --  -41.40  19.00  30.00   34
  2  \w     -1.00  25.00   1.00    2.00    --  -41.40  19.00 -30.00   26
  3  \w      0.00  36.00   1.00    2.00    --  -41.40  19.00  90.00   36
  4  \w      2.00  33.00   1.00    2.00    --  -41.40  19.00-120.00   31
  5  \w    -19.00  18.00   1.00    2.00    --  -41.40  37.00 -60.00   37
  6  \w      1.00  30.00   1.00    2.00    --  -41.40  19.00-180.00   29
  7  \w     40.00  67.00   1.00    8.00    --  111.00 -45.00 -30.00   27
  8  \w     40.00  70.00   1.00    8.00    --  111.00 -45.00-180.00   30
  9  \w     77.00 105.00   1.00    8.00    --  111.00 -94.00 -30.00   28
 10  \w     31.00  61.00   1.00    8.00    --  111.00 -94.00 -30.00   30
 11  \w     41.00  68.00   1.00    8.00    --  111.00 -45.00  90.00   27
 12  \w     57.00  92.00   1.00    8.00    --  111.00 -61.00  60.00   35
 13  \w     64.00  90.00   1.00    8.00    --  111.00 178.00  60.00   26
 14  \w     43.00  70.00   1.00    8.00    --  111.00 -45.00  30.00   27
 15  \w     67.00  93.00   1.00    8.00    --  111.00 -61.00 -60.00   26
 16  \w     43.00 103.00   1.00    8.00    --  111.00-111.00-180.00   60
 17  \w    114.00 142.00   1.00    8.00    --  111.00 178.00  60.00   28
 18  \w     63.00  99.00   1.00    8.00    --  111.00 178.00 150.00   36
 19  \w      5.00  34.00   1.00    2.00    --  -41.40  19.00   0.00   29
 20  \w      4.00  31.00   1.00    2.00    --  -41.40  37.00 150.00   27
 21  \w     -4.00  30.00   1.00    2.00    --  -41.40  19.00  60.00   34
 22  \w      5.00  33.00   1.00    2.00    --  -41.40  19.00 120.00   28
 23  \w    -77.00 -24.00   1.00    2.00    --  -41.40 125.00 120.00   53
 24  \w      9.00  80.00   1.00    2.00    --   41.40 -99.00 -60.00   71
 25  \w     36.00  82.00   1.00    2.00    --   41.40-125.00  90.00   46
 26  \w     66.00 100.00   1.00    8.00    --  111.00-111.00 -90.00   34
 27  \w     42.00  71.00   1.00    8.00    --  111.00 -45.00   0.00   29
 28  \w     91.00 177.00   1.00    8.00    --  111.00  30.00 -90.00   86
 29  \w    115.00 157.00   1.00    8.00    --  111.00  30.00 150.00   42
 30  \w     59.00 109.00   1.00    8.00    --  111.00-111.00 -60.00   50
 31  \w     41.00  67.00   1.00    8.00    --  111.00-111.00-150.00   26
 32  \w     40.00  66.00   1.00    8.00    --  111.00-111.00 150.00   26
 33  \w    126.00 152.00   1.00    8.00    --  111.00  15.00  90.00   26
 34  \w     87.00 174.00   1.00    8.00    --  111.00  45.00 -60.00   87
 35  \w     66.00 109.00   1.00    8.00    --  111.00-111.00  60.00   43
;
_diffrn_measurement_device         'four-circle diffractometer'
_diffrn_measurement_device_type    'SuperNova, Dual, Cu at home/near, Atlas'
_diffrn_measurement_method         '\w scans'
_diffrn_radiation_type             CuK\a
_diffrn_radiation_wavelength       1.54184
_diffrn_source                     ?
_reflns_Friedel_coverage           0.000
_reflns_Friedel_fraction_full      .
_reflns_Friedel_fraction_max       .
_reflns_number_gt                  10798
_reflns_number_total               12972
_reflns_special_details
;
 Reflections were merged by SHELXL according to the crystal
 class for the calculation of statistics and refinement.
 
 _reflns_Friedel_fraction is defined as the number of unique
 Friedel pairs measured divided by the number that would be
 possible theoretically, ignoring centric projections and
 systematic absences.
;
_reflns_threshold_expression       'I > 2\s(I)'
_computing_cell_refinement         'CrysAlisPro 1.171.42.72a (Rigaku OD, 2022)'
_computing_data_collection         'CrysAlisPro 1.171.42.72a (Rigaku OD, 2022)'
_computing_data_reduction          'CrysAlisPro 1.171.42.72a (Rigaku OD, 2022)'
_computing_molecular_graphics      'Olex2 1.5 (Dolomanov et al., 2009)'
_computing_publication_material    'Olex2 1.5 (Dolomanov et al., 2009)'
_computing_structure_refinement    'SHELXL 2018/3 (Sheldrick, 2015)'
_computing_structure_solution      'SHELXT 2018/2 (Sheldrick, 2018)'
_refine_diff_density_max           0.314
_refine_diff_density_min           -0.313
_refine_diff_density_rms           0.042
_refine_ls_extinction_coef         .
_refine_ls_extinction_method       none
_refine_ls_goodness_of_fit_ref     1.037
_refine_ls_hydrogen_treatment      constr
_refine_ls_matrix_type             full
_refine_ls_number_parameters       851
_refine_ls_number_reflns           12972
_refine_ls_number_restraints       651
_refine_ls_R_factor_all            0.0539
_refine_ls_R_factor_gt             0.0435
_refine_ls_restrained_S_all        1.025
_refine_ls_shift/su_max            0.001
_refine_ls_shift/su_mean           0.000
_refine_ls_structure_factor_coef   Fsqd
_refine_ls_weighting_details      
 'w=1/[\s^2^(Fo^2^)+(0.0685P)^2^+1.9560P] where P=(Fo^2^+2Fc^2^)/3'
_refine_ls_weighting_scheme        calc
_refine_ls_wR_factor_gt            0.1192
_refine_ls_wR_factor_ref           0.1291
_refine_special_details            ?
_olex2_refinement_description
;
1. Fixed Uiso
 At 1.2 times of:
  All C(H) groups, All C(H,H) groups
 At 1.5 times of:
  All C(H,H,H) groups
2. Restrained distances
 C80A-C85A = C83A-C82A = C82A-C81A
 1.37 with sigma of 0.02
 C85A-C84A = C84A-C83A
 1.36 with sigma of 0.02
 C80A-C81A
 1.38 with sigma of 0.02
 C64A-C65A = C61A-C62A = C62A-C63A
 1.37 with sigma of 0.02
 C64A-C63A
 1.38 with sigma of 0.02
 C85B-C80B
 1.38 with sigma of 0.02
 C85B-C84B = C82B-C81B = C81B-C80B
 1.37 with sigma of 0.02
 C65A-C60A = C60A-C61A
 1.36 with sigma of 0.02
 C84B-C83B = C83B-C82B
 1.36 with sigma of 0.02
 C61B-C60B = C60B-C65B
 1.36 with sigma of 0.02
 C62B-C63B
 1.38 with sigma of 0.02
 C62B-C61B = C65B-C64B = C64B-C63B
 1.37 with sigma of 0.02
 C80A-C84A = C84A-C82A = C83A-C81A
 2.37 with sigma of 0.04
 C85A-C83A
 2.36 with sigma of 0.04
 C80A-C82A
 2.38 with sigma of 0.04
 C84B-C82B
 2.36 with sigma of 0.04
 C64A-C60A = C60A-C62A = C61A-C63A
 2.37 with sigma of 0.04
 C85B-C83B = C83B-C81B = C82B-C80B
 2.37 with sigma of 0.04
 C64A-C62A
 2.38 with sigma of 0.04
 C65A-C61A
 2.36 with sigma of 0.04
 C85B-C81B
 2.38 with sigma of 0.04
 C61B-C65B
 2.36 with sigma of 0.04
 C62B-C60B = C60B-C64B = C65B-C63B
 2.37 with sigma of 0.04
 C62B-C64B
 2.38 with sigma of 0.04
 C80A-C82A \\sim C80A-C84A \\sim C82A-C84A \\sim C83A-C85A \\sim C83A-C81A
\\sim C81A-C85A
 with sigma of 0.04
 C30A-C32A \\sim C30B-C32B
 with sigma of 0.02
 C21A-C20A \\sim C23A-C20A \\sim C23B-C20B \\sim C22A-C20A \\sim C20B-C21B
\\sim C22B-C20B
 with sigma of 0.02
 C31A-C32A \\sim C31B-C32B
 with sigma of 0.04
 C25-C32A \\sim C25-C32B
 with sigma of 0.04
 C20A-C10 \\sim C20B-C10
 with sigma of 0.02
 C80A-C85A \\sim C85A-C84A \\sim C84A-C83A \\sim C83A-C82A \\sim C82A-C81A
\\sim C81A-C80A
 with sigma of 0.02
 C22A-C21A \\sim C21A-C23A \\sim C23A-C22A \\sim C22B-C21B \\sim C21B-C23B
\\sim C23B-C22B
 with sigma of 0.02
 C30A-C31A \\sim C30B-C31B
 with sigma of 0.02
 C25-C30A \\sim C25-C30B
 with sigma of 0.02
 C25-C31A \\sim C25-C31B
 with sigma of 0.04
 C64A-C62A \\sim C64A-C60A \\sim C62A-C60A \\sim C61A-C65A \\sim C61A-C63A
\\sim C63A-C65A
 with sigma of 0.04
 C64A-C65A \\sim C65A-C60A \\sim C60A-C61A \\sim C61A-C62A \\sim C62A-C63A
\\sim C63A-C64A
 with sigma of 0.02
 C85B-C84B \\sim C84B-C83B \\sim C83B-C82B \\sim C82B-C81B \\sim C81B-C80B
\\sim C80B-C85B
 with sigma of 0.02
 C85B-C81B \\sim C85B-C83B \\sim C81B-C83B \\sim C82B-C84B \\sim C82B-C80B
\\sim C80B-C84B
 with sigma of 0.04
 C62B-C64B \\sim C62B-C60B \\sim C64B-C60B \\sim C65B-C61B \\sim C65B-C63B
\\sim C63B-C61B
 with sigma of 0.04
 C62B-C61B \\sim C61B-C60B \\sim C60B-C65B \\sim C65B-C64B \\sim C64B-C63B
\\sim C63B-C62B
 with sigma of 0.02
3. Restrained planarity
 C80A, C81A, C82A, C83A, C84A, C85A
 with sigma of 0.1
 C60A, C61A, C62A, C63A, C64A, C65A
 with sigma of 0.1
 C80B, C81B, C82B, C83B, C84B, C85B
 with sigma of 0.1
 C60B, C61B, C62B, C63B, C64B, C65B
 with sigma of 0.1
4. Uiso/Uaniso restraints and constraints
C80A \\sim H80A \\sim C81A \\sim C85A \\sim H81A \\sim C82A \\sim C84A \\sim
H85A \\sim H82A \\sim C83A \\sim H84A \\sim H83A: within 2A with sigma of 0.04
and sigma for terminal atoms of 0.08 within 2A
C80B \\sim C81B \\sim C82B \\sim C83B \\sim C84B \\sim C85B: within 2A with
sigma of 0.04 and sigma for terminal atoms of 0.08 within 2A
C60B \\sim C61B \\sim C62B \\sim C63B \\sim C64B \\sim C65B: within 2A with
sigma of 0.04 and sigma for terminal atoms of 0.08 within 2A
C62A \\sim C60A \\sim H60A \\sim C61A \\sim C65A \\sim H61A \\sim C64A \\sim
H65A \\sim H62A \\sim C63A \\sim H64A \\sim H63A: within 2A with sigma of 0.04
and sigma for terminal atoms of 0.08 within 2A
Uanis(C32A) \\sim Ueq, Uanis(C32B) \\sim Ueq, Uanis(C30A) \\sim Ueq,
Uanis(C30B) \\sim Ueq: with sigma of 0.015 and sigma for terminal atoms of 0.03
5. Rigid body (RIGU) restrains
 C20A, C21A, C22A, C23A
 with sigma for 1-2 distances of 0.004 and sigma for 1-3 distances of 0.004
 C30A, C31A, C32A
 with sigma for 1-2 distances of 0.004 and sigma for 1-3 distances of 0.004
 C20B, C21B, C22B, C23B
 with sigma for 1-2 distances of 0.004 and sigma for 1-3 distances of 0.004
 C80A, H80A, C81A, C85A, H81A, C82A, C84A, H85A, H82A, C83A, H84A, H83A
 with sigma for 1-2 distances of 0.004 and sigma for 1-3 distances of 0.004
 C30B, C31B, C32B
 with sigma for 1-2 distances of 0.004 and sigma for 1-3 distances of 0.004
 C80B, C81B, C82B, C83B, C84B, C85B
 with sigma for 1-2 distances of 0.004 and sigma for 1-3 distances of 0.004
 C60B, C61B, C62B, C63B, C64B, C65B
 with sigma for 1-2 distances of 0.004 and sigma for 1-3 distances of 0.004
 C62A, C60A, H60A, C61A, C65A, H61A, C64A, H65A, H62A, C63A, H64A, H63A
 with sigma for 1-2 distances of 0.004 and sigma for 1-3 distances of 0.004
6. Others
 Sof(C20B)=Sof(C21B)=Sof(H21D)=Sof(H21E)=Sof(H21F)=Sof(C22B)=Sof(H22D)=
 Sof(H22E)=Sof(H22F)=Sof(C23B)=Sof(H23D)=Sof(H23E)=Sof(H23F)=1-FVAR(1)
 Sof(C20A)=Sof(C21A)=Sof(H21A)=Sof(H21B)=Sof(H21C)=Sof(C22A)=Sof(H22A)=
 Sof(H22B)=Sof(H22C)=Sof(C23A)=Sof(H23A)=Sof(H23B)=Sof(H23C)=FVAR(1)
 Sof(C30B)=Sof(H30B)=Sof(C31B)=Sof(H31D)=Sof(H31E)=Sof(H31F)=Sof(C32B)=
 Sof(H32D)=Sof(H32E)=Sof(H32F)=1-FVAR(2)
 Sof(C30A)=Sof(H30A)=Sof(C31A)=Sof(H31A)=Sof(H31B)=Sof(H31C)=Sof(C32A)=
 Sof(H32A)=Sof(H32B)=Sof(H32C)=FVAR(2)
 Sof(C80B)=Sof(H80B)=Sof(C81B)=Sof(H81B)=Sof(C82B)=Sof(H82B)=Sof(C83B)=
 Sof(H83B)=Sof(C84B)=Sof(H84B)=Sof(C85B)=Sof(H85B)=1-FVAR(3)
 Sof(C84A)=Sof(H84A)=Sof(C85A)=Sof(H85A)=Sof(C80A)=Sof(H80A)=Sof(C81A)=
 Sof(H81A)=Sof(C82A)=Sof(H82A)=Sof(C83A)=Sof(H83A)=FVAR(3)
 Sof(C60B)=Sof(H60B)=Sof(C61B)=Sof(H61B)=Sof(C62B)=Sof(H62B)=Sof(C63B)=
 Sof(H63B)=Sof(C64B)=Sof(H64B)=Sof(C65B)=Sof(H65B)=1-FVAR(4)
 Sof(C60A)=Sof(H60A)=Sof(C61A)=Sof(H61A)=Sof(C62A)=Sof(H62A)=Sof(C63A)=
 Sof(H63A)=Sof(C64A)=Sof(H64A)=Sof(C65A)=Sof(H65A)=FVAR(4)
7.a Ternary CH refined with riding coordinates:
 C30A(H30A), C30B(H30B), C33(H33), C42(H42), C45(H45)
7.b Secondary CH2 refined with riding coordinates:
 C50(H50A,H50B), C51(H51A,H51B), C52(H52A,H52B), C53(H53A,H53B)
7.c Me refined with riding coordinates:
 C21A(H21A,H21B,H21C), C21B(H21D,H21E,H21F), C22A(H22A,H22B,H22C), C22B(H22D,
 H22E,H22F), C23A(H23A,H23B,H23C), C23B(H23D,H23E,H23F)
7.d Aromatic/amide H refined with riding coordinates:
 C2(H2), C4(H4), C9(H9), C11(H11), C26(H26), C27(H27), C28(H28), C38(H38),
 C39(H39), C40(H40), C60A(H60A), C61A(H61A), C62A(H62A), C63A(H63A), C64A(H64A),
  C65A(H65A), C60B(H60B), C61B(H61B), C62B(H62B), C63B(H63B), C64B(H64B),
 C65B(H65B), C70(H70), C71(H71), C72(H72), C73(H73), C74(H74), C75(H75),
 C84A(H84A), C85A(H85A), C80A(H80A), C81A(H81A), C82A(H82A), C83A(H83A),
 C80B(H80B), C81B(H81B), C82B(H82B), C83B(H83B), C84B(H84B), C85B(H85B)
7.e Fitted hexagon refined as free rotating group:
 C84A(C85A,C80A,C81A,C82A,C83A), C80B(C81B,C82B,C83B,C84B,C85B)
7.f Idealised Me refined as rotating group:
 C14(H14A,H14B,H14C), C15(H15A,H15B,H15C), C17(H17A,H17B,H17C), C18(H18A,H18B,
 H18C), C19(H19A,H19B,H19C), C31A(H31A,H31B,H31C), C31B(H31D,H31E,H31F),
 C32A(H32A,H32B,H32C), C32B(H32D,H32E,H32F), C34(H34A,H34B,H34C), C35(H35A,H35B,
 H35C), C43(H43A,H43B,H43C), C44(H44A,H44B,H44C), C46(H46A,H46B,H46C), C47(H47A,
 H47B,H47C)
;
_atom_sites_solution_hydrogens     geom
_atom_sites_solution_primary       ?
_atom_sites_solution_secondary     ?
loop_
  _atom_site_label
  _atom_site_type_symbol
  _atom_site_fract_x
  _atom_site_fract_y
  _atom_site_fract_z
  _atom_site_U_iso_or_equiv
  _atom_site_adp_type
  _atom_site_occupancy
  _atom_site_site_symmetry_order
  _atom_site_calc_flag
  _atom_site_refinement_flags_posn
  _atom_site_refinement_flags_adp
  _atom_site_refinement_flags_occupancy
  _atom_site_disorder_assembly
  _atom_site_disorder_group
 Ca1 Ca 0.53262(2) 0.43519(2) 0.66877(2) 0.02870(8) Uani 1 1 d . . . . .
 K1 K 0.65042(3) 0.48484(2) 0.51804(2) 0.04693(11) Uani 1 1 d . . . . .
 F1 F 0.51973(7) 0.48783(4) 0.58049(5) 0.0412(2) Uani 1 1 d . . . . .
 O1 O 0.52573(7) 0.35001(4) 0.73007(5) 0.0265(2) Uani 1 1 d . . . . .
 O2 O 0.56499(12) 0.48735(6) 0.77348(8) 0.0558(4) Uani 1 1 d . . . . .
 N1 N 0.68489(9) 0.38245(5) 0.69616(6) 0.0282(3) Uani 1 1 d . . . . .
 N2 N 0.36989(9) 0.39461(5) 0.63184(6) 0.0282(3) Uani 1 1 d . . . . .
 C1 C 0.61513(11) 0.27007(6) 0.79842(7) 0.0283(3) Uani 1 1 d . . . . .
 C2 C 0.70675(12) 0.23987(7) 0.82486(8) 0.0339(3) Uani 1 1 d . . . . .
 H2 H 0.710171 0.207561 0.853632 0.041 Uiso 1 1 calc R U . . .
 C3 C 0.79287(11) 0.25628(7) 0.80981(9) 0.0346(3) Uani 1 1 d . . . . .
 C4 C 0.78697(11) 0.30339(7) 0.76679(8) 0.0309(3) Uani 1 1 d . . . . .
 H4 H 0.845502 0.313869 0.755773 0.037 Uiso 1 1 calc R U . . .
 C5 C 0.69745(10) 0.33599(6) 0.73909(7) 0.0261(3) Uani 1 1 d . . . . .
 C6 C 0.61406(10) 0.31734(6) 0.75818(7) 0.0252(3) Uani 1 1 d . . . . .
 C7 C 0.43329(10) 0.32115(6) 0.71676(7) 0.0262(3) Uani 1 1 d . . . . .
 C8 C 0.35147(11) 0.34599(6) 0.66359(8) 0.0284(3) Uani 1 1 d . . . . .
 C9 C 0.25790(12) 0.31774(8) 0.64961(10) 0.0411(4) Uani 1 1 d . . . . .
 H9 H 0.199837 0.333070 0.615173 0.049 Uiso 1 1 calc R U . . .
 C10 C 0.24658(13) 0.26811(9) 0.68414(11) 0.0496(5) Uani 1 1 d D . . . .
 C11 C 0.33052(13) 0.24652(8) 0.73616(10) 0.0429(4) Uani 1 1 d . . . . .
 H11 H 0.323238 0.213084 0.760437 0.051 Uiso 1 1 calc R U . . .
 C12 C 0.42562(11) 0.27327(7) 0.75336(8) 0.0304(3) Uani 1 1 d . . . . .
 C13 C 0.51847(11) 0.25352(7) 0.81336(8) 0.0301(3) Uani 1 1 d . . . . .
 C14 C 0.51778(14) 0.28502(8) 0.87888(9) 0.0411(4) Uani 1 1 d . . . . .
 H14A H 0.576859 0.273068 0.917939 0.062 Uiso 1 1 calc R U . . .
 H14B H 0.455283 0.275553 0.888312 0.062 Uiso 1 1 calc R U . . .
 H14C H 0.520753 0.326479 0.872115 0.062 Uiso 1 1 calc R U . . .
 C15 C 0.51515(12) 0.18839(7) 0.82423(9) 0.0386(4) Uani 1 1 d . . . . .
 H15A H 0.517928 0.168350 0.783073 0.058 Uiso 1 1 calc R U . . .
 H15B H 0.451948 0.178361 0.832413 0.058 Uiso 1 1 calc R U . . .
 H15C H 0.573447 0.176969 0.864126 0.058 Uiso 1 1 calc R U . . .
 C16 C 0.89187(13) 0.22123(9) 0.83725(12) 0.0491(5) Uani 1 1 d . . . . .
 C17 C 0.98414(16) 0.25855(15) 0.8455(3) 0.1275(19) Uani 1 1 d . . . . .
 H17A H 0.978880 0.275544 0.800872 0.191 Uiso 1 1 calc R U . . .
 H17B H 1.045865 0.235114 0.862025 0.191 Uiso 1 1 calc R U . . .
 H17C H 0.987318 0.289103 0.878773 0.191 Uiso 1 1 calc R U . . .
 C18 C 0.8884(2) 0.17373(15) 0.78725(18) 0.0970(11) Uani 1 1 d . . . . .
 H18A H 0.827799 0.150175 0.780906 0.146 Uiso 1 1 calc R U . . .
 H18B H 0.949397 0.149883 0.805359 0.146 Uiso 1 1 calc R U . . .
 H18C H 0.885772 0.190149 0.742885 0.146 Uiso 1 1 calc R U . . .
 C19 C 0.90442(18) 0.19506(14) 0.90732(14) 0.0809(9) Uani 1 1 d . . . . .
 H19A H 0.904068 0.225582 0.939946 0.121 Uiso 1 1 calc R U . . .
 H19B H 0.969065 0.174246 0.924108 0.121 Uiso 1 1 calc R U . . .
 H19C H 0.848200 0.168514 0.903027 0.121 Uiso 1 1 calc R U . . .
 C20A C 0.1392(3) 0.2414(2) 0.6658(2) 0.0770(15) Uani 0.817(7) 1 d D . P A 1
 C20B C 0.1529(11) 0.2270(6) 0.6554(9) 0.061(5) Uani 0.183(7) 1 d D . P A 2
 C21A C 0.0642(2) 0.2860(2) 0.6755(4) 0.139(3) Uani 0.817(7) 1 d D . P A 1
 H21A H 0.085941 0.297967 0.723870 0.208 Uiso 0.817(7) 1 calc R U P A 1
 H21B H 0.062552 0.319325 0.646242 0.208 Uiso 0.817(7) 1 calc R U P A 1
 H21C H -0.003898 0.268996 0.662613 0.208 Uiso 0.817(7) 1 calc R U P A 1
 C21B C 0.0674(11) 0.2599(7) 0.6044(12) 0.109(9) Uani 0.183(7) 1 d D . P A 2
 H21D H 0.085768 0.268994 0.563619 0.163 Uiso 0.183(7) 1 calc R U P A 2
 H21E H 0.005469 0.236542 0.590776 0.163 Uiso 0.183(7) 1 calc R U P A 2
 H21F H 0.055416 0.295527 0.625727 0.163 Uiso 0.183(7) 1 calc R U P A 2
 C22A C 0.1054(5) 0.2231(3) 0.5912(2) 0.152(3) Uani 0.817(7) 1 d D . P A 1
 H22A H 0.106627 0.256148 0.562194 0.227 Uiso 0.817(7) 1 calc R U P A 1
 H22B H 0.151498 0.193397 0.585260 0.227 Uiso 0.817(7) 1 calc R U P A 1
 H22C H 0.036139 0.207685 0.577823 0.227 Uiso 0.817(7) 1 calc R U P A 1
 C22B C 0.1712(9) 0.1712(6) 0.6218(9) 0.080(5) Uani 0.183(7) 1 d D . P A 2
 H22D H 0.226694 0.149768 0.654756 0.120 Uiso 0.183(7) 1 calc R U P A 2
 H22E H 0.109073 0.148006 0.608232 0.120 Uiso 0.183(7) 1 calc R U P A 2
 H22F H 0.189341 0.180323 0.580922 0.120 Uiso 0.183(7) 1 calc R U P A 2
 C23A C 0.1374(4) 0.1902(2) 0.7109(3) 0.0860(18) Uani 0.817(7) 1 d D . P A 1
 H23A H 0.159350 0.202260 0.759296 0.129 Uiso 0.817(7) 1 calc R U P A 1
 H23B H 0.068141 0.174835 0.697598 0.129 Uiso 0.817(7) 1 calc R U P A 1
 H23C H 0.183499 0.160547 0.705034 0.129 Uiso 0.817(7) 1 calc R U P A 1
 C23B C 0.128(2) 0.2119(10) 0.7195(11) 0.094(7) Uani 0.183(7) 1 d D . P A 2
 H23D H 0.185105 0.190654 0.751475 0.141 Uiso 0.183(7) 1 calc R U P A 2
 H23E H 0.116677 0.247157 0.741764 0.141 Uiso 0.183(7) 1 calc R U P A 2
 H23F H 0.066729 0.188172 0.706813 0.141 Uiso 0.183(7) 1 calc R U P A 2
 C24 C 0.76024(11) 0.39032(7) 0.66498(8) 0.0308(3) Uani 1 1 d . . . . .
 C25 C 0.82957(13) 0.43634(8) 0.68496(9) 0.0424(4) Uani 1 1 d D . . . .
 C26 C 0.89937(16) 0.44451(10) 0.65014(13) 0.0576(5) Uani 1 1 d . . . . .
 H26 H 0.946597 0.475227 0.663671 0.069 Uiso 1 1 calc R U . . .
 C27 C 0.90148(18) 0.40943(10) 0.59707(14) 0.0632(6) Uani 1 1 d . . . . .
 H27 H 0.948979 0.416169 0.573936 0.076 Uiso 1 1 calc R U . . .
 C28 C 0.83443(17) 0.36462(9) 0.57783(12) 0.0539(5) Uani 1 1 d . . . . .
 H28 H 0.835870 0.340297 0.541165 0.065 Uiso 1 1 calc R U . . .
 C29 C 0.76410(13) 0.35410(8) 0.61113(9) 0.0376(4) Uani 1 1 d . . . . .
 C30A C 0.8363(15) 0.4726(6) 0.7480(7) 0.059(4) Uani 0.326(14) 1 d D U P B 1
 H30A H 0.775815 0.465811 0.762777 0.071 Uiso 0.326(14) 1 calc R U P B 1
 C30B C 0.8270(7) 0.4772(3) 0.7408(4) 0.064(2) Uani 0.674(14) 1 d D U P B 2
 H30B H 0.784292 0.458624 0.765265 0.077 Uiso 0.674(14) 1 calc R U P B 2
 C31A C 0.8438(14) 0.5348(4) 0.7311(6) 0.080(3) Uani 0.326(14) 1 d D . P B 1
 H31A H 0.911995 0.542804 0.729713 0.121 Uiso 0.326(14) 1 calc R U P B 1
 H31B H 0.831071 0.558759 0.766511 0.121 Uiso 0.326(14) 1 calc R U P B 1
 H31C H 0.793121 0.543487 0.686124 0.121 Uiso 0.326(14) 1 calc R U P B 1
 C31B C 0.7748(8) 0.53381(19) 0.7122(3) 0.083(2) Uani 0.674(14) 1 d D . P B 2
 H31D H 0.771789 0.558062 0.750344 0.124 Uiso 0.674(14) 1 calc R U P B 2
 H31E H 0.705681 0.526166 0.681020 0.124 Uiso 0.674(14) 1 calc R U P B 2
 H31F H 0.813460 0.553521 0.686965 0.124 Uiso 0.674(14) 1 calc R U P B 2
 C32A C 0.9342(17) 0.4548(6) 0.8049(7) 0.134(7) Uani 0.326(14) 1 d D U P B 1
 H32A H 0.942304 0.413071 0.803912 0.201 Uiso 0.326(14) 1 calc R U P B 1
 H32B H 0.930742 0.466289 0.849775 0.201 Uiso 0.326(14) 1 calc R U P B 1
 H32C H 0.992456 0.473532 0.797301 0.201 Uiso 0.326(14) 1 calc R U P B 1
 C32B C 0.9307(6) 0.4882(5) 0.7952(3) 0.129(4) Uani 0.674(14) 1 d D U P B 2
 H32D H 0.968876 0.515513 0.777191 0.194 Uiso 0.674(14) 1 calc R U P B 2
 H32E H 0.968399 0.452047 0.806596 0.194 Uiso 0.674(14) 1 calc R U P B 2
 H32F H 0.921255 0.504034 0.836710 0.194 Uiso 0.674(14) 1 calc R U P B 2
 C33 C 0.68942(15) 0.30499(8) 0.58743(10) 0.0447(4) Uani 1 1 d . . . . .
 H33 H 0.669818 0.292874 0.627851 0.054 Uiso 1 1 calc R U . . .
 C34 C 0.59258(17) 0.32508(11) 0.53143(13) 0.0633(6) Uani 1 1 d . . . . .
 H34A H 0.564040 0.357925 0.548365 0.095 Uiso 1 1 calc R U . . .
 H34B H 0.542879 0.293774 0.519554 0.095 Uiso 1 1 calc R U . . .
 H34C H 0.608681 0.336416 0.490427 0.095 Uiso 1 1 calc R U . . .
 C35 C 0.73231(19) 0.25231(10) 0.56281(14) 0.0641(6) Uani 1 1 d . . . . .
 H35A H 0.746378 0.261692 0.520495 0.096 Uiso 1 1 calc R U . . .
 H35B H 0.682677 0.221029 0.553616 0.096 Uiso 1 1 calc R U . . .
 H35C H 0.795436 0.240390 0.598520 0.096 Uiso 1 1 calc R U . . .
 C36 C 0.28463(11) 0.41586(7) 0.57799(8) 0.0301(3) Uani 1 1 d . . . . .
 C37 C 0.23103(12) 0.46384(7) 0.59012(9) 0.0361(3) Uani 1 1 d . . . . .
 C38 C 0.14652(13) 0.48409(9) 0.53676(11) 0.0475(4) Uani 1 1 d . . . . .
 H38 H 0.111005 0.516751 0.544357 0.057 Uiso 1 1 calc R U . . .
 C39 C 0.11364(13) 0.45742(10) 0.47305(10) 0.0502(5) Uani 1 1 d . . . . .
 H39 H 0.054207 0.470681 0.438076 0.060 Uiso 1 1 calc R U . . .
 C40 C 0.16693(12) 0.41186(9) 0.46050(9) 0.0444(4) Uani 1 1 d . . . . .
 H40 H 0.144728 0.394227 0.416378 0.053 Uiso 1 1 calc R U . . .
 C41 C 0.25370(12) 0.39089(8) 0.51177(9) 0.0362(3) Uani 1 1 d . . . . .
 C42 C 0.26448(13) 0.49399(8) 0.65911(11) 0.0444(4) Uani 1 1 d . . . . .
 H42 H 0.314966 0.468686 0.692858 0.053 Uiso 1 1 calc R U . . .
 C43 C 0.31788(19) 0.55041(10) 0.65514(16) 0.0676(7) Uani 1 1 d . . . . .
 H43A H 0.270354 0.575979 0.621891 0.101 Uiso 1 1 calc R U . . .
 H43B H 0.376514 0.542803 0.640364 0.101 Uiso 1 1 calc R U . . .
 H43C H 0.341024 0.568649 0.700638 0.101 Uiso 1 1 calc R U . . .
 C44 C 0.17639(17) 0.50425(11) 0.68637(13) 0.0602(6) Uani 1 1 d . . . . .
 H44A H 0.202603 0.521290 0.732461 0.090 Uiso 1 1 calc R U . . .
 H44B H 0.143218 0.467669 0.688787 0.090 Uiso 1 1 calc R U . . .
 H44C H 0.126992 0.530363 0.655293 0.090 Uiso 1 1 calc R U . . .
 C45 C 0.31333(15) 0.34290(9) 0.49381(10) 0.0491(5) Uani 1 1 d . . . . .
 H45 H 0.371929 0.333104 0.535987 0.059 Uiso 1 1 calc R U . . .
 C46 C 0.3557(3) 0.36281(17) 0.43784(14) 0.0960(12) Uani 1 1 d . . . . .
 H46A H 0.390905 0.330855 0.424662 0.144 Uiso 1 1 calc R U . . .
 H46B H 0.403518 0.394430 0.455606 0.144 Uiso 1 1 calc R U . . .
 H46C H 0.299626 0.375867 0.397461 0.144 Uiso 1 1 calc R U . . .
 C47 C 0.2503(3) 0.28943(14) 0.4697(2) 0.1085(14) Uani 1 1 d . . . . .
 H47A H 0.188799 0.299015 0.431186 0.163 Uiso 1 1 calc R U . . .
 H47B H 0.231133 0.273602 0.507718 0.163 Uiso 1 1 calc R U . . .
 H47C H 0.290102 0.260998 0.454632 0.163 Uiso 1 1 calc R U . . .
 C50 C 0.5773(3) 0.54759(10) 0.79159(15) 0.0790(8) Uani 1 1 d . . . . .
 H50A H 0.513589 0.563647 0.795104 0.095 Uiso 1 1 calc R U . . .
 H50B H 0.596285 0.569600 0.756613 0.095 Uiso 1 1 calc R U . . .
 C51 C 0.6603(3) 0.54976(14) 0.85953(17) 0.0974(11) Uani 1 1 d . . . . .
 H51A H 0.727952 0.548917 0.853876 0.117 Uiso 1 1 calc R U . . .
 H51B H 0.654932 0.584621 0.885534 0.117 Uiso 1 1 calc R U . . .
 C52 C 0.6426(4) 0.49743(14) 0.89436(16) 0.1106(14) Uani 1 1 d . . . . .
 H52A H 0.591039 0.504294 0.916798 0.133 Uiso 1 1 calc R U . . .
 H52B H 0.706384 0.484166 0.929508 0.133 Uiso 1 1 calc R U . . .
 C53 C 0.6053(3) 0.45473(11) 0.83731(12) 0.0770(8) Uani 1 1 d . . . . .
 H53A H 0.661708 0.429694 0.835661 0.092 Uiso 1 1 calc R U . . .
 H53B H 0.551431 0.430442 0.844358 0.092 Uiso 1 1 calc R U . . .
 C60A C 0.2305(4) 0.35039(19) 0.8618(3) 0.0781(15) Uani 0.742(11) 1 d D U P C
 1
 H60A H 0.218685 0.311536 0.847549 0.094 Uiso 0.742(11) 1 calc R U P C 1
 C61A C 0.2847(5) 0.3857(3) 0.8327(3) 0.0766(18) Uani 0.742(11) 1 d D U P C 1
 H61A H 0.311520 0.371298 0.799137 0.092 Uiso 0.742(11) 1 calc R U P C 1
 C62A C 0.2989(4) 0.4416(3) 0.8533(3) 0.0800(15) Uani 0.742(11) 1 d D U P C 1
 H62A H 0.336898 0.466198 0.834300 0.096 Uiso 0.742(11) 1 calc R U P C 1
 C63A C 0.2593(7) 0.4628(3) 0.9008(5) 0.0789(18) Uani 0.742(11) 1 d D U P C 1
 H63A H 0.266810 0.502269 0.912749 0.095 Uiso 0.742(11) 1 calc R U P C 1
 C64A C 0.2094(4) 0.4274(2) 0.9309(3) 0.0758(13) Uani 0.742(11) 1 d D U P C 1
 H64A H 0.185234 0.441601 0.965790 0.091 Uiso 0.742(11) 1 calc R U P C 1
 C65A C 0.1937(3) 0.37105(19) 0.9110(3) 0.0758(13) Uani 0.742(11) 1 d D U P C
 1
 H65A H 0.157321 0.346481 0.931265 0.091 Uiso 0.742(11) 1 calc R U P C 1
 C60B C 0.2018(13) 0.3754(8) 0.8661(16) 0.128(8) Uani 0.258(11) 1 d D U P C 2
 H60B H 0.153909 0.346212 0.865312 0.154 Uiso 0.258(11) 1 calc R U P C 2
 C61B C 0.2651(13) 0.3686(7) 0.8283(13) 0.096(7) Uani 0.258(11) 1 d D U P C 2
 H61B H 0.260291 0.334999 0.801283 0.115 Uiso 0.258(11) 1 calc R U P C 2
 C62B C 0.3353(13) 0.4099(6) 0.8289(6) 0.072(4) Uani 0.258(11) 1 d D U P C 2
 H62B H 0.381040 0.404848 0.804055 0.086 Uiso 0.258(11) 1 calc R U P C 2
 C63B C 0.3376(16) 0.4583(6) 0.8663(8) 0.080(4) Uani 0.258(11) 1 d D U P C 2
 H63B H 0.379596 0.489419 0.862919 0.096 Uiso 0.258(11) 1 calc R U P C 2
 C64B C 0.280(2) 0.4629(10) 0.9086(13) 0.087(7) Uani 0.258(11) 1 d D U P C 2
 H64B H 0.292317 0.493652 0.940536 0.104 Uiso 0.258(11) 1 calc R U P C 2
 C65B C 0.2066(17) 0.4237(9) 0.9051(15) 0.118(7) Uani 0.258(11) 1 d D U P C 2
 H65B H 0.159757 0.429593 0.928926 0.141 Uiso 0.258(11) 1 calc R U P C 2
 C70 C 0.5056(3) 0.19172(12) 0.62277(19) 0.0875(10) Uani 1 1 d . . . . .
 H70 H 0.484832 0.223258 0.644063 0.105 Uiso 1 1 calc R U . . .
 C71 C 0.5941(2) 0.16440(14) 0.65585(14) 0.0763(8) Uani 1 1 d . . . . .
 H71 H 0.636282 0.177406 0.699862 0.092 Uiso 1 1 calc R U . . .
 C72 C 0.6226(2) 0.11873(14) 0.62643(15) 0.0766(7) Uani 1 1 d . . . . .
 H72 H 0.683802 0.098958 0.650282 0.092 Uiso 1 1 calc R U . . .
 C73 C 0.5633(2) 0.10091(12) 0.56220(16) 0.0788(8) Uani 1 1 d . . . . .
 H73 H 0.584125 0.068978 0.541567 0.095 Uiso 1 1 calc R U . . .
 C74 C 0.4750(2) 0.12829(15) 0.52762(15) 0.0837(8) Uani 1 1 d . . . . .
 H74 H 0.434435 0.116033 0.482870 0.100 Uiso 1 1 calc R U . . .
 C75 C 0.4457(3) 0.17378(16) 0.5583(2) 0.0944(10) Uani 1 1 d . . . . .
 H75 H 0.383730 0.193093 0.535083 0.113 Uiso 1 1 calc R U . . .
 C84A C 0.7904(7) 0.3714(3) 0.9979(6) 0.081(3) Uani 0.370(12) 1 d DG U P D 1
 H84A H 0.729934 0.354229 1.000251 0.098 Uiso 0.370(12) 1 calc R U P D 1
 C85A C 0.8534(12) 0.4020(5) 1.0540(4) 0.096(4) Uani 0.370(12) 1 d DG U P D 1
 H85A H 0.835928 0.405608 1.094604 0.116 Uiso 0.370(12) 1 calc R U P D 1
 C80A C 0.9419(9) 0.4271(5) 1.0506(6) 0.144(6) Uani 0.370(12) 1 d DG U P D 1
 H80A H 0.984904 0.447978 1.088915 0.172 Uiso 0.370(12) 1 calc R U P D 1
 C81A C 0.9674(7) 0.4218(6) 0.9912(9) 0.149(6) Uani 0.370(12) 1 d DG U P D 1
 H81A H 1.027882 0.438971 0.988875 0.179 Uiso 0.370(12) 1 calc R U P D 1
 C82A C 0.9044(9) 0.3912(5) 0.9351(6) 0.109(5) Uani 0.370(12) 1 d DG U P D 1
 H82A H 0.921889 0.387593 0.894523 0.131 Uiso 0.370(12) 1 calc R U P D 1
 C83A C 0.8159(6) 0.3661(3) 0.9385(4) 0.067(2) Uani 0.370(12) 1 d DG U P D 1
 H83A H 0.772916 0.345221 0.900210 0.081 Uiso 0.370(12) 1 calc R U P D 1
 C80B C 0.9090(4) 0.41571(17) 1.06940(18) 0.0713(15) Uani 0.630(12) 1 d DG U P D
 2
 H80B H 0.924188 0.427570 1.115897 0.086 Uiso 0.630(12) 1 calc R U P D 2
 C81B C 0.9718(3) 0.4322(2) 1.0326(2) 0.101(2) Uani 0.630(12) 1 d DG U P D 2
 H81B H 1.029773 0.455411 1.053991 0.121 Uiso 0.630(12) 1 calc R U P D 2
 C82B C 0.9496(3) 0.4149(3) 0.96460(19) 0.099(3) Uani 0.630(12) 1 d DG U P D
 2
 H82B H 0.992452 0.426201 0.939468 0.119 Uiso 0.630(12) 1 calc R U P D 2
 C83B C 0.8647(4) 0.3810(3) 0.93334(18) 0.079(2) Uani 0.630(12) 1 d DG U P D
 2
 H83B H 0.849546 0.369149 0.886847 0.095 Uiso 0.630(12) 1 calc R U P D 2
 C84B C 0.8020(3) 0.36447(16) 0.9701(4) 0.083(2) Uani 0.630(12) 1 d DG U P D
 2
 H84B H 0.743959 0.341308 0.948752 0.100 Uiso 0.630(12) 1 calc R U P D 2
 C85B C 0.8241(3) 0.38182(19) 1.0381(4) 0.075(2) Uani 0.630(12) 1 d DG U P D
 2
 H85B H 0.781280 0.370517 1.063277 0.090 Uiso 0.630(12) 1 calc R U P D 2

loop_
  _atom_site_aniso_label
  _atom_site_aniso_U_11
  _atom_site_aniso_U_22
  _atom_site_aniso_U_33
  _atom_site_aniso_U_23
  _atom_site_aniso_U_13
  _atom_site_aniso_U_12
 Ca1 0.02622(14) 0.02733(15) 0.02953(15) 0.00529(11) 0.00533(11) -0.00091(10)
 K1 0.03579(19) 0.0588(2) 0.0466(2) 0.01804(18) 0.01432(16) 0.00037(16)
 F1 0.0359(5) 0.0463(5) 0.0394(5) 0.0166(4) 0.0099(4) 0.0003(4)
 O1 0.0210(4) 0.0278(5) 0.0297(5) 0.0050(4) 0.0072(4) 0.0015(4)
 O2 0.0713(9) 0.0407(7) 0.0468(8) -0.0075(6) 0.0086(7) 0.0083(6)
 N1 0.0239(5) 0.0321(6) 0.0277(6) 0.0045(5) 0.0073(5) -0.0021(5)
 N2 0.0225(5) 0.0289(6) 0.0304(6) 0.0062(5) 0.0050(5) 0.0020(5)
 C1 0.0255(7) 0.0325(7) 0.0265(7) 0.0043(6) 0.0083(5) 0.0007(6)
 C2 0.0279(7) 0.0349(8) 0.0367(8) 0.0128(6) 0.0079(6) 0.0028(6)
 C3 0.0247(7) 0.0370(8) 0.0388(8) 0.0072(7) 0.0061(6) 0.0031(6)
 C4 0.0226(7) 0.0372(8) 0.0317(7) 0.0034(6) 0.0076(6) -0.0015(6)
 C5 0.0240(6) 0.0293(7) 0.0233(6) 0.0006(5) 0.0055(5) -0.0020(5)
 C6 0.0223(6) 0.0283(7) 0.0231(6) 0.0019(5) 0.0051(5) 0.0025(5)
 C7 0.0207(6) 0.0305(7) 0.0273(7) 0.0019(5) 0.0081(5) 0.0001(5)
 C8 0.0239(6) 0.0306(7) 0.0301(7) 0.0049(6) 0.0082(5) 0.0024(5)
 C9 0.0241(7) 0.0452(9) 0.0474(9) 0.0152(8) 0.0032(7) -0.0007(7)
 C10 0.0260(8) 0.0526(11) 0.0628(12) 0.0221(9) 0.0049(8) -0.0074(7)
 C11 0.0296(8) 0.0443(9) 0.0521(10) 0.0210(8) 0.0100(7) -0.0041(7)
 C12 0.0261(7) 0.0350(8) 0.0316(7) 0.0072(6) 0.0114(6) 0.0017(6)
 C13 0.0273(7) 0.0342(7) 0.0302(7) 0.0094(6) 0.0115(6) 0.0023(6)
 C14 0.0410(9) 0.0515(10) 0.0331(8) 0.0042(7) 0.0155(7) 0.0026(7)
 C15 0.0329(8) 0.0382(8) 0.0460(9) 0.0148(7) 0.0150(7) 0.0014(6)
 C16 0.0263(8) 0.0512(10) 0.0672(12) 0.0241(9) 0.0123(8) 0.0097(7)
 C17 0.0213(10) 0.098(2) 0.241(5) 0.091(3) 0.0145(16) 0.0099(11)
 C18 0.0791(19) 0.100(2) 0.105(2) 0.0000(19) 0.0207(17) 0.0589(18)
 C19 0.0438(11) 0.118(2) 0.0736(16) 0.0501(16) 0.0102(11) 0.0361(13)
 C20A 0.0300(17) 0.078(3) 0.102(3) 0.054(2) -0.0054(17) -0.0185(17)
 C20B 0.024(6) 0.051(8) 0.105(11) 0.005(7) 0.017(7) 0.000(5)
 C21A 0.0292(14) 0.115(3) 0.266(8) 0.104(4) 0.040(3) 0.0075(18)
 C21B 0.033(7) 0.069(10) 0.19(2) 0.029(13) -0.016(9) -0.027(6)
 C22A 0.126(5) 0.180(7) 0.098(3) 0.036(3) -0.030(3) -0.123(5)
 C22B 0.046(7) 0.070(8) 0.108(12) -0.026(8) 0.005(7) -0.025(6)
 C23A 0.0409(17) 0.075(3) 0.124(3) 0.054(3) 0.004(2) -0.020(2)
 C23B 0.065(12) 0.085(17) 0.152(13) -0.008(10) 0.062(10) -0.049(12)
 C24 0.0237(6) 0.0371(8) 0.0292(7) 0.0106(6) 0.0058(6) -0.0003(6)
 C25 0.0351(8) 0.0487(10) 0.0394(9) 0.0115(8) 0.0073(7) -0.0118(7)
 C26 0.0423(10) 0.0602(12) 0.0729(14) 0.0162(11) 0.0227(10) -0.0155(9)
 C27 0.0570(12) 0.0613(13) 0.0911(17) 0.0214(12) 0.0509(13) 0.0036(10)
 C28 0.0632(12) 0.0487(10) 0.0667(13) 0.0133(10) 0.0439(11) 0.0100(9)
 C29 0.0353(8) 0.0418(9) 0.0384(8) 0.0101(7) 0.0161(7) 0.0045(7)
 C30A 0.086(8) 0.058(6) 0.027(5) -0.016(4) 0.010(4) -0.035(5)
 C30B 0.070(4) 0.077(4) 0.040(3) 0.003(3) 0.011(2) -0.047(3)
 C31A 0.099(9) 0.062(5) 0.072(6) -0.006(4) 0.017(6) 0.006(5)
 C31B 0.139(6) 0.052(2) 0.071(3) -0.020(2) 0.055(4) -0.026(3)
 C32A 0.206(14) 0.076(7) 0.054(6) -0.009(5) -0.044(8) -0.005(8)
 C32B 0.109(5) 0.199(9) 0.054(3) -0.003(4) -0.006(3) -0.104(6)
 C33 0.0491(10) 0.0483(10) 0.0391(9) -0.0070(8) 0.0183(8) -0.0040(8)
 C34 0.0501(11) 0.0705(14) 0.0619(13) -0.0195(11) 0.0089(10) 0.0002(10)
 C35 0.0636(13) 0.0544(12) 0.0760(16) -0.0134(11) 0.0256(12) 0.0001(10)
 C36 0.0212(6) 0.0337(7) 0.0340(7) 0.0104(6) 0.0073(6) 0.0006(5)
 C37 0.0256(7) 0.0384(8) 0.0449(9) 0.0108(7) 0.0127(6) 0.0050(6)
 C38 0.0316(8) 0.0529(11) 0.0578(11) 0.0181(9) 0.0148(8) 0.0170(8)
 C39 0.0277(8) 0.0704(13) 0.0476(10) 0.0224(10) 0.0061(7) 0.0123(8)
 C40 0.0275(8) 0.0647(12) 0.0356(8) 0.0104(8) 0.0035(7) 0.0022(8)
 C41 0.0259(7) 0.0434(9) 0.0354(8) 0.0089(7) 0.0051(6) 0.0025(6)
 C42 0.0346(8) 0.0436(9) 0.0547(11) 0.0002(8) 0.0145(8) 0.0095(7)
 C43 0.0557(13) 0.0504(12) 0.0977(19) -0.0138(12) 0.0269(13) -0.0030(10)
 C44 0.0471(11) 0.0754(15) 0.0626(13) -0.0051(11) 0.0244(10) 0.0119(10)
 C45 0.0417(9) 0.0607(12) 0.0344(9) -0.0059(8) -0.0011(7) 0.0128(8)
 C46 0.096(2) 0.145(3) 0.0582(15) 0.0233(17) 0.0398(15) 0.066(2)
 C47 0.081(2) 0.0703(18) 0.138(3) -0.044(2) -0.011(2) 0.0074(15)
 C50 0.106(2) 0.0437(12) 0.0754(17) -0.0112(11) 0.0140(15) 0.0150(13)
 C51 0.130(3) 0.0714(18) 0.0743(19) -0.0344(16) 0.0126(19) -0.0068(18)
 C52 0.174(4) 0.077(2) 0.0555(16) -0.0210(15) 0.005(2) 0.031(2)
 C53 0.124(2) 0.0579(13) 0.0420(11) -0.0039(10) 0.0177(13) 0.0114(15)
 C60A 0.087(3) 0.054(2) 0.089(3) -0.006(2) 0.022(2) 0.004(2)
 C61A 0.078(4) 0.088(4) 0.062(2) 0.007(2) 0.020(2) 0.025(3)
 C62A 0.079(3) 0.073(3) 0.083(3) 0.022(2) 0.019(2) -0.001(2)
 C63A 0.073(3) 0.058(3) 0.092(4) -0.008(2) 0.010(3) 0.004(2)
 C64A 0.056(2) 0.090(3) 0.075(3) -0.024(2) 0.014(2) -0.0033(19)
 C65A 0.056(2) 0.085(3) 0.082(3) -0.003(2) 0.0185(18) -0.0112(18)
 C60B 0.089(10) 0.100(11) 0.21(2) -0.038(12) 0.067(11) -0.025(9)
 C61B 0.067(8) 0.067(8) 0.144(15) -0.024(9) 0.022(8) 0.007(6)
 C62B 0.086(8) 0.062(6) 0.070(6) -0.007(5) 0.027(6) 0.018(6)
 C63B 0.122(13) 0.057(7) 0.075(8) -0.003(5) 0.049(9) 0.010(7)
 C64B 0.090(13) 0.104(13) 0.068(9) -0.028(9) 0.028(9) -0.013(9)
 C65B 0.091(11) 0.118(12) 0.164(19) -0.033(11) 0.070(13) -0.005(9)
 C70 0.126(3) 0.0587(15) 0.102(2) -0.0211(15) 0.071(2) -0.0103(16)
 C71 0.0847(19) 0.092(2) 0.0568(14) -0.0177(14) 0.0297(13) -0.0288(16)
 C72 0.0666(15) 0.0895(19) 0.0739(17) 0.0066(15) 0.0237(13) 0.0031(14)
 C73 0.094(2) 0.0659(15) 0.0839(19) -0.0212(14) 0.0399(16) -0.0032(14)
 C74 0.0853(19) 0.097(2) 0.0607(15) -0.0131(15) 0.0131(14) -0.0179(17)
 C75 0.082(2) 0.092(2) 0.107(3) 0.022(2) 0.0287(19) 0.0191(17)
 C84A 0.134(8) 0.052(5) 0.072(6) -0.006(5) 0.053(6) -0.001(5)
 C85A 0.146(11) 0.076(9) 0.084(6) -0.022(5) 0.059(6) -0.015(7)
 C80A 0.158(11) 0.164(12) 0.124(10) -0.057(10) 0.068(9) -0.065(9)
 C81A 0.141(11) 0.189(13) 0.133(13) -0.062(11) 0.068(9) -0.069(9)
 C82A 0.086(9) 0.125(9) 0.129(9) -0.031(7) 0.053(7) -0.034(7)
 C83A 0.081(6) 0.067(5) 0.065(5) 0.008(4) 0.039(4) 0.003(4)
 C80B 0.083(4) 0.054(2) 0.094(3) -0.017(2) 0.052(3) -0.026(2)
 C81B 0.100(4) 0.153(6) 0.064(3) -0.028(3) 0.046(3) -0.058(4)
 C82B 0.056(3) 0.185(7) 0.053(3) -0.034(3) 0.013(2) -0.027(3)
 C83B 0.060(4) 0.087(4) 0.075(3) -0.020(3) 0.003(2) 0.001(3)
 C84B 0.086(4) 0.056(3) 0.098(6) -0.002(4) 0.017(3) -0.016(3)
 C85B 0.075(3) 0.046(3) 0.109(5) -0.006(3) 0.038(3) -0.016(2)

_geom_special_details
;
 All esds (except the esd in the dihedral angle between two l.s. planes)
 are estimated using the full covariance matrix.  The cell esds are taken
 into account individually in the estimation of esds in distances, angles
 and torsion angles; correlations between esds in cell parameters are only
 used when they are defined by crystal symmetry.  An approximate (isotropic)
 treatment of cell esds is used for estimating esds involving l.s. planes.
;
loop_
  _geom_bond_atom_site_label_1
  _geom_bond_atom_site_label_2
  _geom_bond_distance
  _geom_bond_site_symmetry_2
  _geom_bond_publ_flag
 Ca1 F1 2.1509(10) . ?
 Ca1 O1 2.3731(10) . ?
 Ca1 O2 2.3839(14) . ?
 Ca1 N1 2.3546(13) . ?
 Ca1 N2 2.3398(12) . ?
 K1 F1 2.5603(11) . ?
 K1 F1 2.6337(10) 3_666 ?
 K1 C36 3.3612(15) 3_666 ?
 K1 C37 3.4055(17) 3_666 ?
 K1 C38 3.4597(19) 3_666 ?
 K1 C39 3.505(2) 3_666 ?
 K1 C40 3.427(2) 3_666 ?
 K1 C41 3.3346(17) 3_666 ?
 K1 H46B 3.011(18) 3_666 ?
 O1 C6 1.3991(16) . ?
 O1 C7 1.3984(17) . ?
 O2 C50 1.449(3) . ?
 O2 C53 1.459(3) . ?
 N1 C5 1.3722(19) . ?
 N1 C24 1.4156(19) . ?
 N2 C8 1.3757(19) . ?
 N2 C36 1.4169(18) . ?
 C1 C2 1.400(2) . ?
 C1 C6 1.376(2) . ?
 C1 C13 1.530(2) . ?
 C2 H2 0.9500 . ?
 C2 C3 1.391(2) . ?
 C3 C4 1.397(2) . ?
 C3 C16 1.541(2) . ?
 C4 H4 0.9500 . ?
 C4 C5 1.410(2) . ?
 C5 C6 1.416(2) . ?
 C7 C8 1.415(2) . ?
 C7 C12 1.371(2) . ?
 C8 C9 1.404(2) . ?
 C9 H9 0.9500 . ?
 C9 C10 1.395(2) . ?
 C10 C11 1.390(2) . ?
 C10 C20A 1.548(4) . ?
 C10 C20B 1.568(15) . ?
 C11 H11 0.9500 . ?
 C11 C12 1.401(2) . ?
 C12 C13 1.532(2) . ?
 C13 C14 1.539(2) . ?
 C13 C15 1.539(2) . ?
 C14 H14A 0.9800 . ?
 C14 H14B 0.9800 . ?
 C14 H14C 0.9800 . ?
 C15 H15A 0.9800 . ?
 C15 H15B 0.9800 . ?
 C15 H15C 0.9800 . ?
 C16 C17 1.516(3) . ?
 C16 C18 1.502(4) . ?
 C16 C19 1.522(3) . ?
 C17 H17A 0.9800 . ?
 C17 H17B 0.9800 . ?
 C17 H17C 0.9800 . ?
 C18 H18A 0.9800 . ?
 C18 H18B 0.9800 . ?
 C18 H18C 0.9800 . ?
 C19 H19A 0.9800 . ?
 C19 H19B 0.9800 . ?
 C19 H19C 0.9800 . ?
 C20A C21A 1.535(7) . ?
 C20A C22A 1.509(7) . ?
 C20A C23A 1.520(5) . ?
 C20B C21B 1.508(13) . ?
 C20B C22B 1.534(13) . ?
 C20B C23B 1.515(13) . ?
 C21A H21A 0.9800 . ?
 C21A H21B 0.9800 . ?
 C21A H21C 0.9800 . ?
 C21B H21D 0.9800 . ?
 C21B H21E 0.9800 . ?
 C21B H21F 0.9800 . ?
 C22A H22A 0.9800 . ?
 C22A H22B 0.9800 . ?
 C22A H22C 0.9800 . ?
 C22B H22D 0.9800 . ?
 C22B H22E 0.9800 . ?
 C22B H22F 0.9800 . ?
 C23A H23A 0.9800 . ?
 C23A H23B 0.9800 . ?
 C23A H23C 0.9800 . ?
 C23B H23D 0.9800 . ?
 C23B H23E 0.9800 . ?
 C23B H23F 0.9800 . ?
 C24 C25 1.411(2) . ?
 C24 C29 1.410(2) . ?
 C25 C26 1.402(3) . ?
 C25 C30A 1.526(12) . ?
 C25 C30B 1.503(7) . ?
 C26 H26 0.9500 . ?
 C26 C27 1.374(4) . ?
 C27 H27 0.9500 . ?
 C27 C28 1.370(3) . ?
 C28 H28 0.9500 . ?
 C28 C29 1.394(2) . ?
 C29 C33 1.515(3) . ?
 C30A H30A 1.0000 . ?
 C30A C31A 1.505(14) . ?
 C30A C32A 1.530(14) . ?
 C30B H30B 1.0000 . ?
 C30B C31B 1.527(8) . ?
 C30B C32B 1.525(8) . ?
 C31A H31A 0.9800 . ?
 C31A H31B 0.9800 . ?
 C31A H31C 0.9800 . ?
 C31B H31D 0.9800 . ?
 C31B H31E 0.9800 . ?
 C31B H31F 0.9800 . ?
 C32A H32A 0.9800 . ?
 C32A H32B 0.9800 . ?
 C32A H32C 0.9800 . ?
 C32B H32D 0.9800 . ?
 C32B H32E 0.9800 . ?
 C32B H32F 0.9800 . ?
 C33 H33 1.0000 . ?
 C33 C34 1.527(3) . ?
 C33 C35 1.526(3) . ?
 C34 H34A 0.9800 . ?
 C34 H34B 0.9800 . ?
 C34 H34C 0.9800 . ?
 C35 H35A 0.9800 . ?
 C35 H35B 0.9800 . ?
 C35 H35C 0.9800 . ?
 C36 C37 1.414(2) . ?
 C36 C41 1.411(2) . ?
 C37 C38 1.398(2) . ?
 C37 C42 1.512(3) . ?
 C38 H38 0.9500 . ?
 C38 C39 1.384(3) . ?
 C39 H39 0.9500 . ?
 C39 C40 1.370(3) . ?
 C40 H40 0.9500 . ?
 C40 C41 1.402(2) . ?
 C41 C45 1.513(3) . ?
 C42 H42 1.0000 . ?
 C42 C43 1.528(3) . ?
 C42 C44 1.531(3) . ?
 C43 H43A 0.9800 . ?
 C43 H43B 0.9800 . ?
 C43 H43C 0.9800 . ?
 C44 H44A 0.9800 . ?
 C44 H44B 0.9800 . ?
 C44 H44C 0.9800 . ?
 C45 H45 1.0000 . ?
 C45 C46 1.533(4) . ?
 C45 C47 1.511(4) . ?
 C46 H46A 0.9800 . ?
 C46 H46B 0.9800 . ?
 C46 H46C 0.9800 . ?
 C47 H47A 0.9800 . ?
 C47 H47B 0.9800 . ?
 C47 H47C 0.9800 . ?
 C50 H50A 0.9900 . ?
 C50 H50B 0.9900 . ?
 C50 C51 1.488(4) . ?
 C51 H51A 0.9900 . ?
 C51 H51B 0.9900 . ?
 C51 C52 1.478(5) . ?
 C52 H52A 0.9900 . ?
 C52 H52B 0.9900 . ?
 C52 C53 1.495(4) . ?
 C53 H53A 0.9900 . ?
 C53 H53B 0.9900 . ?
 C60A H60A 0.9500 . ?
 C60A C61A 1.383(6) . ?
 C60A C65A 1.367(6) . ?
 C61A H61A 0.9500 . ?
 C61A C62A 1.366(7) . ?
 C62A H62A 0.9500 . ?
 C62A C63A 1.366(7) . ?
 C63A H63A 0.9500 . ?
 C63A C64A 1.357(7) . ?
 C64A H64A 0.9500 . ?
 C64A C65A 1.372(6) . ?
 C65A H65A 0.9500 . ?
 C60B H60B 0.9500 . ?
 C60B C61B 1.368(11) . ?
 C60B C65B 1.373(11) . ?
 C61B H61B 0.9500 . ?
 C61B C62B 1.371(11) . ?
 C62B H62B 0.9500 . ?
 C62B C63B 1.360(10) . ?
 C63B H63B 0.9500 . ?
 C63B C64B 1.368(11) . ?
 C64B H64B 0.9500 . ?
 C64B C65B 1.362(11) . ?
 C65B H65B 0.9500 . ?
 C70 H70 0.9500 . ?
 C70 C71 1.354(5) . ?
 C70 C75 1.376(5) . ?
 C71 H71 0.9500 . ?
 C71 C72 1.349(4) . ?
 C72 H72 0.9500 . ?
 C72 C73 1.369(4) . ?
 C73 H73 0.9500 . ?
 C73 C74 1.358(4) . ?
 C74 H74 0.9500 . ?
 C74 C75 1.366(5) . ?
 C75 H75 0.9500 . ?
 C84A H84A 0.9500 . ?
 C84A C85A 1.3900 . ?
 C84A C83A 1.3900 . ?
 C85A H85A 0.9500 . ?
 C85A C80A 1.3900 . ?
 C80A H80A 0.9500 . ?
 C80A C81A 1.3900 . ?
 C81A H81A 0.9500 . ?
 C81A C82A 1.3900 . ?
 C82A H82A 0.9500 . ?
 C82A C83A 1.3900 . ?
 C83A H83A 0.9500 . ?
 C80B H80B 0.9500 . ?
 C80B C81B 1.3900 . ?
 C80B C85B 1.3900 . ?
 C81B H81B 0.9500 . ?
 C81B C82B 1.3900 . ?
 C82B H82B 0.9500 . ?
 C82B C83B 1.3900 . ?
 C83B H83B 0.9500 . ?
 C83B C84B 1.3900 . ?
 C84B H84B 0.9500 . ?
 C84B C85B 1.3900 . ?
 C85B H85B 0.9500 . ?

loop_
  _geom_angle_atom_site_label_1
  _geom_angle_atom_site_label_2
  _geom_angle_atom_site_label_3
  _geom_angle
  _geom_angle_site_symmetry_1
  _geom_angle_site_symmetry_3
  _geom_angle_publ_flag
 F1 Ca1 O1 157.04(4) . . ?
 F1 Ca1 O2 114.21(5) . . ?
 F1 Ca1 N1 108.32(4) . . ?
 F1 Ca1 N2 99.13(4) . . ?
 O1 Ca1 O2 88.58(5) . . ?
 N1 Ca1 O1 68.23(4) . . ?
 N1 Ca1 O2 99.63(5) . . ?
 N2 Ca1 O1 68.07(4) . . ?
 N2 Ca1 O2 111.71(5) . . ?
 N2 Ca1 N1 124.50(4) . . ?
 Ca1 K1 H46B 69.1(4) 3_666 3_666 ?
 F1 K1 Ca1 24.05(2) 3_666 3_666 ?
 F1 K1 Ca1 97.40(2) . 3_666 ?
 F1 K1 F1 76.72(4) . 3_666 ?
 F1 K1 C36 74.40(3) 3_666 3_666 ?
 F1 K1 C36 130.88(4) . 3_666 ?
 F1 K1 C37 154.50(4) . 3_666 ?
 F1 K1 C37 85.47(4) 3_666 3_666 ?
 F1 K1 C38 163.15(5) . 3_666 ?
 F1 K1 C38 108.88(4) 3_666 3_666 ?
 F1 K1 C39 141.07(5) . 3_666 ?
 F1 K1 C39 122.42(4) 3_666 3_666 ?
 F1 K1 C40 122.69(5) . 3_666 ?
 F1 K1 C40 111.65(4) 3_666 3_666 ?
 F1 K1 C41 87.80(4) 3_666 3_666 ?
 F1 K1 C41 117.77(4) . 3_666 ?
 F1 K1 H46B 67.72(14) . 3_666 ?
 F1 K1 H46B 72.4(4) 3_666 3_666 ?
 C36 K1 Ca1 50.69(3) 3_666 3_666 ?
 C36 K1 C37 24.11(4) 3_666 3_666 ?
 C36 K1 C38 41.59(4) 3_666 3_666 ?
 C36 K1 C39 48.11(4) 3_666 3_666 ?
 C36 K1 C40 41.92(4) 3_666 3_666 ?
 C36 K1 H46B 66.07(7) 3_666 3_666 ?
 C37 K1 Ca1 62.10(3) 3_666 3_666 ?
 C37 K1 C38 23.48(4) 3_666 3_666 ?
 C37 K1 C39 41.03(4) 3_666 3_666 ?
 C37 K1 C40 48.24(5) 3_666 3_666 ?
 C37 K1 H46B 89.69(8) 3_666 3_666 ?
 C38 K1 Ca1 85.57(3) 3_666 3_666 ?
 C38 K1 C39 22.91(5) 3_666 3_666 ?
 C38 K1 H46B 98.3(2) 3_666 3_666 ?
 C39 K1 Ca1 98.48(3) 3_666 3_666 ?
 C39 K1 H46B 85.3(3) 3_666 3_666 ?
 C40 K1 Ca1 90.22(3) 3_666 3_666 ?
 C40 K1 C38 40.51(5) 3_666 3_666 ?
 C40 K1 C39 22.77(5) 3_666 3_666 ?
 C40 K1 H46B 62.6(3) 3_666 3_666 ?
 C41 K1 Ca1 67.05(3) 3_666 3_666 ?
 C41 K1 C36 24.33(4) 3_666 3_666 ?
 C41 K1 C37 42.38(4) 3_666 3_666 ?
 C41 K1 C38 48.31(5) 3_666 3_666 ?
 C41 K1 C39 41.22(4) 3_666 3_666 ?
 C41 K1 C40 23.88(4) 3_666 3_666 ?
 C41 K1 H46B 50.21(18) 3_666 3_666 ?
 Ca1 F1 K1 122.47(4) . . ?
 Ca1 F1 K1 126.03(4) . 3_666 ?
 K1 F1 K1 103.28(4) . 3_666 ?
 C6 O1 Ca1 119.29(8) . . ?
 C7 O1 Ca1 119.85(8) . . ?
 C7 O1 C6 116.49(11) . . ?
 C50 O2 Ca1 134.26(16) . . ?
 C50 O2 C53 107.28(18) . . ?
 C53 O2 Ca1 116.62(12) . . ?
 C5 N1 Ca1 118.52(9) . . ?
 C5 N1 C24 116.14(12) . . ?
 C24 N1 Ca1 124.84(9) . . ?
 C8 N2 Ca1 119.63(9) . . ?
 C8 N2 C36 114.76(12) . . ?
 C36 N2 Ca1 125.61(9) . . ?
 C2 C1 C13 123.13(13) . . ?
 C6 C1 C2 117.49(13) . . ?
 C6 C1 C13 119.37(13) . . ?
 C1 C2 H2 119.4 . . ?
 C3 C2 C1 121.28(14) . . ?
 C3 C2 H2 119.4 . . ?
 C2 C3 C4 119.06(14) . . ?
 C2 C3 C16 120.51(15) . . ?
 C4 C3 C16 120.36(14) . . ?
 C3 C4 H4 118.8 . . ?
 C3 C4 C5 122.50(14) . . ?
 C5 C4 H4 118.8 . . ?
 N1 C5 C4 126.27(13) . . ?
 N1 C5 C6 118.81(13) . . ?
 C4 C5 C6 114.92(13) . . ?
 O1 C6 C5 114.20(12) . . ?
 C1 C6 O1 121.07(12) . . ?
 C1 C6 C5 124.68(13) . . ?
 O1 C7 C8 114.03(12) . . ?
 C12 C7 O1 121.39(12) . . ?
 C12 C7 C8 124.58(13) . . ?
 N2 C8 C7 118.33(13) . . ?
 N2 C8 C9 126.76(13) . . ?
 C9 C8 C7 114.90(14) . . ?
 C8 C9 H9 118.6 . . ?
 C10 C9 C8 122.76(15) . . ?
 C10 C9 H9 118.6 . . ?
 C9 C10 C20A 118.3(2) . . ?
 C9 C10 C20B 122.5(6) . . ?
 C11 C10 C9 118.91(15) . . ?
 C11 C10 C20A 122.7(2) . . ?
 C11 C10 C20B 116.8(6) . . ?
 C10 C11 H11 119.5 . . ?
 C10 C11 C12 121.06(15) . . ?
 C12 C11 H11 119.5 . . ?
 C7 C12 C11 117.75(14) . . ?
 C7 C12 C13 119.19(13) . . ?
 C11 C12 C13 122.96(14) . . ?
 C1 C13 C12 109.05(12) . . ?
 C1 C13 C14 108.70(13) . . ?
 C1 C13 C15 110.47(13) . . ?
 C12 C13 C14 108.17(13) . . ?
 C12 C13 C15 110.84(13) . . ?
 C15 C13 C14 109.54(13) . . ?
 C13 C14 H14A 109.5 . . ?
 C13 C14 H14B 109.5 . . ?
 C13 C14 H14C 109.5 . . ?
 H14A C14 H14B 109.5 . . ?
 H14A C14 H14C 109.5 . . ?
 H14B C14 H14C 109.5 . . ?
 C13 C15 H15A 109.5 . . ?
 C13 C15 H15B 109.5 . . ?
 C13 C15 H15C 109.5 . . ?
 H15A C15 H15B 109.5 . . ?
 H15A C15 H15C 109.5 . . ?
 H15B C15 H15C 109.5 . . ?
 C17 C16 C3 111.11(17) . . ?
 C17 C16 C19 107.5(2) . . ?
 C18 C16 C3 108.71(18) . . ?
 C18 C16 C17 109.3(3) . . ?
 C18 C16 C19 108.7(2) . . ?
 C19 C16 C3 111.41(17) . . ?
 C16 C17 H17A 109.5 . . ?
 C16 C17 H17B 109.5 . . ?
 C16 C17 H17C 109.5 . . ?
 H17A C17 H17B 109.5 . . ?
 H17A C17 H17C 109.5 . . ?
 H17B C17 H17C 109.5 . . ?
 C16 C18 H18A 109.5 . . ?
 C16 C18 H18B 109.5 . . ?
 C16 C18 H18C 109.5 . . ?
 H18A C18 H18B 109.5 . . ?
 H18A C18 H18C 109.5 . . ?
 H18B C18 H18C 109.5 . . ?
 C16 C19 H19A 109.5 . . ?
 C16 C19 H19B 109.5 . . ?
 C16 C19 H19C 109.5 . . ?
 H19A C19 H19B 109.5 . . ?
 H19A C19 H19C 109.5 . . ?
 H19B C19 H19C 109.5 . . ?
 C21A C20A C10 110.1(3) . . ?
 C22A C20A C10 108.1(4) . . ?
 C22A C20A C21A 109.3(5) . . ?
 C22A C20A C23A 109.6(5) . . ?
 C23A C20A C10 112.3(3) . . ?
 C23A C20A C21A 107.5(4) . . ?
 C21B C20B C10 108.5(11) . . ?
 C21B C20B C22B 109.2(11) . . ?
 C21B C20B C23B 111.5(11) . . ?
 C22B C20B C10 116.5(10) . . ?
 C23B C20B C10 102.5(13) . . ?
 C23B C20B C22B 108.4(11) . . ?
 C20A C21A H21A 109.5 . . ?
 C20A C21A H21B 109.5 . . ?
 C20A C21A H21C 109.5 . . ?
 H21A C21A H21B 109.5 . . ?
 H21A C21A H21C 109.5 . . ?
 H21B C21A H21C 109.5 . . ?
 C20B C21B H21D 109.5 . . ?
 C20B C21B H21E 109.5 . . ?
 C20B C21B H21F 109.5 . . ?
 H21D C21B H21E 109.5 . . ?
 H21D C21B H21F 109.5 . . ?
 H21E C21B H21F 109.5 . . ?
 C20A C22A H22A 109.5 . . ?
 C20A C22A H22B 109.5 . . ?
 C20A C22A H22C 109.5 . . ?
 H22A C22A H22B 109.5 . . ?
 H22A C22A H22C 109.5 . . ?
 H22B C22A H22C 109.5 . . ?
 C20B C22B H22D 109.5 . . ?
 C20B C22B H22E 109.5 . . ?
 C20B C22B H22F 109.5 . . ?
 H22D C22B H22E 109.5 . . ?
 H22D C22B H22F 109.5 . . ?
 H22E C22B H22F 109.5 . . ?
 C20A C23A H23A 109.5 . . ?
 C20A C23A H23B 109.5 . . ?
 C20A C23A H23C 109.5 . . ?
 H23A C23A H23B 109.5 . . ?
 H23A C23A H23C 109.5 . . ?
 H23B C23A H23C 109.5 . . ?
 C20B C23B H23D 109.5 . . ?
 C20B C23B H23E 109.5 . . ?
 C20B C23B H23F 109.5 . . ?
 H23D C23B H23E 109.5 . . ?
 H23D C23B H23F 109.5 . . ?
 H23E C23B H23F 109.5 . . ?
 C25 C24 N1 120.49(15) . . ?
 C29 C24 N1 120.60(14) . . ?
 C29 C24 C25 118.83(15) . . ?
 C24 C25 C30A 120.7(8) . . ?
 C24 C25 C30B 121.1(4) . . ?
 C26 C25 C24 118.70(19) . . ?
 C26 C25 C30A 120.3(8) . . ?
 C26 C25 C30B 120.2(4) . . ?
 C25 C26 H26 119.0 . . ?
 C27 C26 C25 121.97(19) . . ?
 C27 C26 H26 119.0 . . ?
 C26 C27 H27 120.3 . . ?
 C28 C27 C26 119.35(19) . . ?
 C28 C27 H27 120.3 . . ?
 C27 C28 H28 119.4 . . ?
 C27 C28 C29 121.1(2) . . ?
 C29 C28 H28 119.4 . . ?
 C24 C29 C33 120.21(15) . . ?
 C28 C29 C24 120.01(17) . . ?
 C28 C29 C33 119.74(18) . . ?
 C25 C30A H30A 110.7 . . ?
 C25 C30A C32A 106.6(11) . . ?
 C31A C30A C25 109.1(11) . . ?
 C31A C30A H30A 110.7 . . ?
 C31A C30A C32A 109.0(11) . . ?
 C32A C30A H30A 110.7 . . ?
 C25 C30B H30B 106.3 . . ?
 C25 C30B C31B 112.6(5) . . ?
 C25 C30B C32B 114.1(6) . . ?
 C31B C30B H30B 106.3 . . ?
 C32B C30B H30B 106.3 . . ?
 C32B C30B C31B 110.5(6) . . ?
 C30A C31A H31A 109.5 . . ?
 C30A C31A H31B 109.5 . . ?
 C30A C31A H31C 109.5 . . ?
 H31A C31A H31B 109.5 . . ?
 H31A C31A H31C 109.5 . . ?
 H31B C31A H31C 109.5 . . ?
 C30B C31B H31D 109.5 . . ?
 C30B C31B H31E 109.5 . . ?
 C30B C31B H31F 109.5 . . ?
 H31D C31B H31E 109.5 . . ?
 H31D C31B H31F 109.5 . . ?
 H31E C31B H31F 109.5 . . ?
 C30A C32A H32A 109.5 . . ?
 C30A C32A H32B 109.5 . . ?
 C30A C32A H32C 109.5 . . ?
 H32A C32A H32B 109.5 . . ?
 H32A C32A H32C 109.5 . . ?
 H32B C32A H32C 109.5 . . ?
 C30B C32B H32D 109.5 . . ?
 C30B C32B H32E 109.5 . . ?
 C30B C32B H32F 109.5 . . ?
 H32D C32B H32E 109.5 . . ?
 H32D C32B H32F 109.5 . . ?
 H32E C32B H32F 109.5 . . ?
 C29 C33 H33 107.2 . . ?
 C29 C33 C34 110.53(17) . . ?
 C29 C33 C35 114.31(17) . . ?
 C34 C33 H33 107.2 . . ?
 C35 C33 H33 107.2 . . ?
 C35 C33 C34 110.03(18) . . ?
 C33 C34 H34A 109.5 . . ?
 C33 C34 H34B 109.5 . . ?
 C33 C34 H34C 109.5 . . ?
 H34A C34 H34B 109.5 . . ?
 H34A C34 H34C 109.5 . . ?
 H34B C34 H34C 109.5 . . ?
 C33 C35 H35A 109.5 . . ?
 C33 C35 H35B 109.5 . . ?
 C33 C35 H35C 109.5 . . ?
 H35A C35 H35B 109.5 . . ?
 H35A C35 H35C 109.5 . . ?
 H35B C35 H35C 109.5 . . ?
 N2 C36 K1 112.35(9) . 3_666 ?
 C37 C36 K1 79.70(9) . 3_666 ?
 C37 C36 N2 119.60(15) . . ?
 C41 C36 K1 76.78(9) . 3_666 ?
 C41 C36 N2 121.14(14) . . ?
 C41 C36 C37 119.25(14) . . ?
 C36 C37 K1 76.19(9) . 3_666 ?
 C36 C37 C42 121.25(14) . . ?
 C38 C37 K1 80.43(11) . 3_666 ?
 C38 C37 C36 119.05(17) . . ?
 C38 C37 C42 119.69(16) . . ?
 C42 C37 K1 112.73(11) . 3_666 ?
 K1 C38 H38 114.5 3_666 . ?
 C37 C38 K1 76.09(10) . 3_666 ?
 C37 C38 H38 119.4 . . ?
 C39 C38 K1 80.38(12) . 3_666 ?
 C39 C38 C37 121.20(18) . . ?
 C39 C38 H38 119.4 . . ?
 K1 C39 H39 118.8 3_666 . ?
 C38 C39 K1 76.71(11) . 3_666 ?
 C38 C39 H39 120.0 . . ?
 C40 C39 K1 75.42(11) . 3_666 ?
 C40 C39 C38 119.91(16) . . ?
 C40 C39 H39 120.0 . . ?
 K1 C40 H40 114.7 3_666 . ?
 C39 C40 K1 81.81(12) . 3_666 ?
 C39 C40 H40 119.5 . . ?
 C39 C40 C41 121.01(18) . . ?
 C41 C40 K1 74.37(10) . 3_666 ?
 C41 C40 H40 119.5 . . ?
 C36 C41 K1 78.90(9) . 3_666 ?
 C36 C41 C45 121.76(14) . . ?
 C40 C41 K1 81.76(11) . 3_666 ?
 C40 C41 C36 119.45(16) . . ?
 C40 C41 C45 118.77(16) . . ?
 C45 C41 K1 108.11(12) . 3_666 ?
 C37 C42 H42 107.6 . . ?
 C37 C42 C43 110.67(18) . . ?
 C37 C42 C44 112.58(16) . . ?
 C43 C42 H42 107.6 . . ?
 C43 C42 C44 110.52(18) . . ?
 C44 C42 H42 107.6 . . ?
 C42 C43 H43A 109.5 . . ?
 C42 C43 H43B 109.5 . . ?
 C42 C43 H43C 109.5 . . ?
 H43A C43 H43B 109.5 . . ?
 H43A C43 H43C 109.5 . . ?
 H43B C43 H43C 109.5 . . ?
 C42 C44 H44A 109.5 . . ?
 C42 C44 H44B 109.5 . . ?
 C42 C44 H44C 109.5 . . ?
 H44A C44 H44B 109.5 . . ?
 H44A C44 H44C 109.5 . . ?
 H44B C44 H44C 109.5 . . ?
 C41 C45 H45 108.3 . . ?
 C41 C45 C46 109.98(19) . . ?
 C46 C45 H45 108.3 . . ?
 C47 C45 C41 112.6(2) . . ?
 C47 C45 H45 108.3 . . ?
 C47 C45 C46 109.4(3) . . ?
 C45 C46 H46A 109.5 . . ?
 C45 C46 H46B 109.5 . . ?
 C45 C46 H46C 109.5 . . ?
 H46A C46 H46B 109.5 . . ?
 H46A C46 H46C 109.5 . . ?
 H46B C46 H46C 109.5 . . ?
 C45 C47 H47A 109.5 . . ?
 C45 C47 H47B 109.5 . . ?
 C45 C47 H47C 109.5 . . ?
 H47A C47 H47B 109.5 . . ?
 H47A C47 H47C 109.5 . . ?
 H47B C47 H47C 109.5 . . ?
 O2 C50 H50A 110.7 . . ?
 O2 C50 H50B 110.7 . . ?
 O2 C50 C51 105.3(2) . . ?
 H50A C50 H50B 108.8 . . ?
 C51 C50 H50A 110.7 . . ?
 C51 C50 H50B 110.7 . . ?
 C50 C51 H51A 111.2 . . ?
 C50 C51 H51B 111.2 . . ?
 H51A C51 H51B 109.1 . . ?
 C52 C51 C50 103.0(3) . . ?
 C52 C51 H51A 111.2 . . ?
 C52 C51 H51B 111.2 . . ?
 C51 C52 H52A 111.0 . . ?
 C51 C52 H52B 111.0 . . ?
 C51 C52 C53 103.9(3) . . ?
 H52A C52 H52B 109.0 . . ?
 C53 C52 H52A 111.0 . . ?
 C53 C52 H52B 111.0 . . ?
 O2 C53 C52 106.8(2) . . ?
 O2 C53 H53A 110.4 . . ?
 O2 C53 H53B 110.4 . . ?
 C52 C53 H53A 110.4 . . ?
 C52 C53 H53B 110.4 . . ?
 H53A C53 H53B 108.6 . . ?
 C61A C60A H60A 119.8 . . ?
 C65A C60A H60A 119.8 . . ?
 C65A C60A C61A 120.5(4) . . ?
 C60A C61A H61A 120.8 . . ?
 C62A C61A C60A 118.5(5) . . ?
 C62A C61A H61A 120.8 . . ?
 C61A C62A H62A 119.4 . . ?
 C63A C62A C61A 121.1(5) . . ?
 C63A C62A H62A 119.4 . . ?
 C62A C63A H63A 120.0 . . ?
 C64A C63A C62A 119.9(5) . . ?
 C64A C63A H63A 120.0 . . ?
 C63A C64A H64A 120.0 . . ?
 C63A C64A C65A 120.1(5) . . ?
 C65A C64A H64A 120.0 . . ?
 C60A C65A C64A 119.8(4) . . ?
 C60A C65A H65A 120.1 . . ?
 C64A C65A H65A 120.1 . . ?
 C61B C60B H60B 119.5 . . ?
 C61B C60B C65B 120.9(12) . . ?
 C65B C60B H60B 119.5 . . ?
 C60B C61B H61B 119.7 . . ?
 C60B C61B C62B 120.6(12) . . ?
 C62B C61B H61B 119.7 . . ?
 C61B C62B H62B 121.0 . . ?
 C63B C62B C61B 118.1(11) . . ?
 C63B C62B H62B 121.0 . . ?
 C62B C63B H63B 119.4 . . ?
 C62B C63B C64B 121.1(11) . . ?
 C64B C63B H63B 119.4 . . ?
 C63B C64B H64B 119.8 . . ?
 C65B C64B C63B 120.4(13) . . ?
 C65B C64B H64B 119.8 . . ?
 C60B C65B H65B 121.0 . . ?
 C64B C65B C60B 118.0(12) . . ?
 C64B C65B H65B 121.0 . . ?
 C71 C70 H70 120.0 . . ?
 C71 C70 C75 120.0(3) . . ?
 C75 C70 H70 120.0 . . ?
 C70 C71 H71 119.9 . . ?
 C72 C71 C70 120.1(3) . . ?
 C72 C71 H71 119.9 . . ?
 C71 C72 H72 120.0 . . ?
 C71 C72 C73 120.0(3) . . ?
 C73 C72 H72 120.0 . . ?
 C72 C73 H73 119.6 . . ?
 C74 C73 C72 120.8(3) . . ?
 C74 C73 H73 119.6 . . ?
 C73 C74 H74 120.6 . . ?
 C73 C74 C75 118.8(3) . . ?
 C75 C74 H74 120.6 . . ?
 C70 C75 H75 119.9 . . ?
 C74 C75 C70 120.2(3) . . ?
 C74 C75 H75 119.9 . . ?
 C85A C84A H84A 120.0 . . ?
 C85A C84A C83A 120.0 . . ?
 C83A C84A H84A 120.0 . . ?
 C84A C85A H85A 120.0 . . ?
 C84A C85A C80A 120.0 . . ?
 C80A C85A H85A 120.0 . . ?
 C85A C80A H80A 120.0 . . ?
 C85A C80A C81A 120.0 . . ?
 C81A C80A H80A 120.0 . . ?
 C80A C81A H81A 120.0 . . ?
 C82A C81A C80A 120.0 . . ?
 C82A C81A H81A 120.0 . . ?
 C81A C82A H82A 120.0 . . ?
 C81A C82A C83A 120.0 . . ?
 C83A C82A H82A 120.0 . . ?
 C84A C83A H83A 120.0 . . ?
 C82A C83A C84A 120.0 . . ?
 C82A C83A H83A 120.0 . . ?
 C81B C80B H80B 120.0 . . ?
 C81B C80B C85B 120.0 . . ?
 C85B C80B H80B 120.0 . . ?
 C80B C81B H81B 120.0 . . ?
 C80B C81B C82B 120.0 . . ?
 C82B C81B H81B 120.0 . . ?
 C81B C82B H82B 120.0 . . ?
 C83B C82B C81B 120.0 . . ?
 C83B C82B H82B 120.0 . . ?
 C82B C83B H83B 120.0 . . ?
 C82B C83B C84B 120.0 . . ?
 C84B C83B H83B 120.0 . . ?
 C83B C84B H84B 120.0 . . ?
 C85B C84B C83B 120.0 . . ?
 C85B C84B H84B 120.0 . . ?
 C80B C85B H85B 120.0 . . ?
 C84B C85B C80B 120.0 . . ?
 C84B C85B H85B 120.0 . . ?

loop_
  _geom_torsion_atom_site_label_1
  _geom_torsion_atom_site_label_2
  _geom_torsion_atom_site_label_3
  _geom_torsion_atom_site_label_4
  _geom_torsion
  _geom_torsion_site_symmetry_1
  _geom_torsion_site_symmetry_2
  _geom_torsion_site_symmetry_3
  _geom_torsion_site_symmetry_4
  _geom_torsion_publ_flag
 Ca1 O1 C6 C1 175.09(11) . . . . ?
 Ca1 O1 C6 C5 -7.38(15) . . . . ?
 Ca1 O1 C7 C8 2.68(16) . . . . ?
 Ca1 O1 C7 C12 -177.05(11) . . . . ?
 Ca1 O2 C50 C51 -140.9(2) . . . . ?
 Ca1 O2 C53 C52 166.6(2) . . . . ?
 Ca1 N1 C5 C4 -172.75(12) . . . . ?
 Ca1 N1 C5 C6 7.80(17) . . . . ?
 Ca1 N1 C24 C25 78.44(17) . . . . ?
 Ca1 N1 C24 C29 -98.38(16) . . . . ?
 Ca1 N2 C8 C7 -1.74(19) . . . . ?
 Ca1 N2 C8 C9 177.34(14) . . . . ?
 Ca1 N2 C36 K1 13.05(15) . . . 3_666 ?
 Ca1 N2 C36 C37 -77.59(17) . . . . ?
 Ca1 N2 C36 C41 100.73(16) . . . . ?
 K1 C36 C37 C38 70.59(15) 3_666 . . . ?
 K1 C36 C37 C42 -108.43(15) 3_666 . . . ?
 K1 C36 C41 C40 -73.82(15) 3_666 . . . ?
 K1 C36 C41 C45 104.54(16) 3_666 . . . ?
 K1 C37 C38 C39 69.43(18) 3_666 . . . ?
 K1 C37 C42 C43 16.74(17) 3_666 . . . ?
 K1 C37 C42 C44 140.98(15) 3_666 . . . ?
 K1 C38 C39 C40 64.26(18) 3_666 . . . ?
 K1 C39 C40 C41 66.17(16) 3_666 . . . ?
 K1 C40 C41 C36 72.23(14) 3_666 . . . ?
 K1 C40 C41 C45 -106.19(16) 3_666 . . . ?
 K1 C41 C45 C46 -28.2(2) 3_666 . . . ?
 K1 C41 C45 C47 -150.4(2) 3_666 . . . ?
 O1 C7 C8 N2 -0.6(2) . . . . ?
 O1 C7 C8 C9 -179.80(14) . . . . ?
 O1 C7 C12 C11 -179.20(15) . . . . ?
 O1 C7 C12 C13 4.3(2) . . . . ?
 O2 C50 C51 C52 -36.1(4) . . . . ?
 N1 C5 C6 O1 -0.27(19) . . . . ?
 N1 C5 C6 C1 177.15(14) . . . . ?
 N1 C24 C25 C26 -176.49(16) . . . . ?
 N1 C24 C25 C30A 10.0(7) . . . . ?
 N1 C24 C25 C30B 1.5(5) . . . . ?
 N1 C24 C29 C28 175.80(16) . . . . ?
 N1 C24 C29 C33 -1.9(2) . . . . ?
 N2 C8 C9 C10 179.34(19) . . . . ?
 N2 C36 C37 K1 109.96(13) . . . 3_666 ?
 N2 C36 C37 C38 -179.45(15) . . . . ?
 N2 C36 C37 C42 1.5(2) . . . . ?
 N2 C36 C41 K1 -108.33(13) . . . 3_666 ?
 N2 C36 C41 C40 177.85(15) . . . . ?
 N2 C36 C41 C45 -3.8(2) . . . . ?
 C1 C2 C3 C4 -0.8(3) . . . . ?
 C1 C2 C3 C16 -177.79(17) . . . . ?
 C2 C1 C6 O1 -179.69(13) . . . . ?
 C2 C1 C6 C5 3.0(2) . . . . ?
 C2 C1 C13 C12 -152.51(15) . . . . ?
 C2 C1 C13 C14 89.76(18) . . . . ?
 C2 C1 C13 C15 -30.5(2) . . . . ?
 C2 C3 C4 C5 1.5(3) . . . . ?
 C2 C3 C16 C17 -152.8(3) . . . . ?
 C2 C3 C16 C18 86.8(3) . . . . ?
 C2 C3 C16 C19 -33.0(3) . . . . ?
 C3 C4 C5 N1 -179.47(15) . . . . ?
 C3 C4 C5 C6 0.0(2) . . . . ?
 C4 C3 C16 C17 30.2(3) . . . . ?
 C4 C3 C16 C18 -90.1(2) . . . . ?
 C4 C3 C16 C19 150.1(2) . . . . ?
 C4 C5 C6 O1 -179.78(12) . . . . ?
 C4 C5 C6 C1 -2.4(2) . . . . ?
 C5 N1 C24 C25 -109.80(17) . . . . ?
 C5 N1 C24 C29 73.37(18) . . . . ?
 C6 O1 C7 C8 -153.69(13) . . . . ?
 C6 O1 C7 C12 26.58(19) . . . . ?
 C6 C1 C2 C3 -1.4(2) . . . . ?
 C6 C1 C13 C12 28.69(19) . . . . ?
 C6 C1 C13 C14 -89.04(17) . . . . ?
 C6 C1 C13 C15 150.75(14) . . . . ?
 C7 O1 C6 C1 -28.40(19) . . . . ?
 C7 O1 C6 C5 149.13(12) . . . . ?
 C7 C8 C9 C10 -1.6(3) . . . . ?
 C7 C12 C13 C1 -30.4(2) . . . . ?
 C7 C12 C13 C14 87.62(17) . . . . ?
 C7 C12 C13 C15 -152.28(15) . . . . ?
 C8 N2 C36 K1 -167.10(10) . . . 3_666 ?
 C8 N2 C36 C37 102.26(17) . . . . ?
 C8 N2 C36 C41 -79.42(18) . . . . ?
 C8 C7 C12 C11 1.1(2) . . . . ?
 C8 C7 C12 C13 -175.35(14) . . . . ?
 C8 C9 C10 C11 2.1(3) . . . . ?
 C8 C9 C10 C20A 178.5(3) . . . . ?
 C8 C9 C10 C20B -161.9(7) . . . . ?
 C9 C10 C11 C12 -1.0(3) . . . . ?
 C9 C10 C20A C21A -56.3(5) . . . . ?
 C9 C10 C20A C22A 63.0(5) . . . . ?
 C9 C10 C20A C23A -176.0(4) . . . . ?
 C9 C10 C20B C21B -20.6(14) . . . . ?
 C9 C10 C20B C22B 103.1(11) . . . . ?
 C9 C10 C20B C23B -138.7(10) . . . . ?
 C10 C11 C12 C7 -0.5(3) . . . . ?
 C10 C11 C12 C13 175.77(19) . . . . ?
 C11 C10 C20A C21A 119.9(4) . . . . ?
 C11 C10 C20A C22A -120.8(4) . . . . ?
 C11 C10 C20A C23A 0.3(7) . . . . ?
 C11 C10 C20B C21B 175.1(11) . . . . ?
 C11 C10 C20B C22B -61.2(14) . . . . ?
 C11 C10 C20B C23B 57.0(12) . . . . ?
 C11 C12 C13 C1 153.30(16) . . . . ?
 C11 C12 C13 C14 -88.6(2) . . . . ?
 C11 C12 C13 C15 31.5(2) . . . . ?
 C12 C7 C8 N2 179.10(15) . . . . ?
 C12 C7 C8 C9 -0.1(2) . . . . ?
 C13 C1 C2 C3 179.80(16) . . . . ?
 C13 C1 C6 O1 -0.8(2) . . . . ?
 C13 C1 C6 C5 -178.08(14) . . . . ?
 C16 C3 C4 C5 178.50(16) . . . . ?
 C20A C10 C11 C12 -177.2(3) . . . . ?
 C20B C10 C11 C12 163.9(7) . . . . ?
 C24 N1 C5 C4 14.9(2) . . . . ?
 C24 N1 C5 C6 -164.49(13) . . . . ?
 C24 C25 C26 C27 0.5(3) . . . . ?
 C24 C25 C30A C31A -136.9(11) . . . . ?
 C24 C25 C30A C32A 105.6(13) . . . . ?
 C24 C25 C30B C31B -101.3(7) . . . . ?
 C24 C25 C30B C32B 131.6(5) . . . . ?
 C24 C29 C33 C34 88.3(2) . . . . ?
 C24 C29 C33 C35 -146.87(18) . . . . ?
 C25 C24 C29 C28 -1.1(2) . . . . ?
 C25 C24 C29 C33 -178.79(16) . . . . ?
 C25 C26 C27 C28 -0.8(4) . . . . ?
 C26 C25 C30A C31A 49.6(15) . . . . ?
 C26 C25 C30A C32A -67.9(15) . . . . ?
 C26 C25 C30B C31B 76.7(6) . . . . ?
 C26 C25 C30B C32B -50.4(7) . . . . ?
 C26 C27 C28 C29 0.1(3) . . . . ?
 C27 C28 C29 C24 0.9(3) . . . . ?
 C27 C28 C29 C33 178.6(2) . . . . ?
 C28 C29 C33 C34 -89.4(2) . . . . ?
 C28 C29 C33 C35 35.4(3) . . . . ?
 C29 C24 C25 C26 0.4(2) . . . . ?
 C29 C24 C25 C30A -173.1(7) . . . . ?
 C29 C24 C25 C30B 178.4(4) . . . . ?
 C30A C25 C26 C27 174.1(7) . . . . ?
 C30B C25 C26 C27 -177.4(4) . . . . ?
 C36 N2 C8 C7 178.40(14) . . . . ?
 C36 N2 C8 C9 -2.5(2) . . . . ?
 C36 C37 C38 K1 -68.25(14) . . . 3_666 ?
 C36 C37 C38 C39 1.2(3) . . . . ?
 C36 C37 C42 C43 103.96(19) . . . . ?
 C36 C37 C42 C44 -131.80(18) . . . . ?
 C36 C41 C45 C46 -116.1(2) . . . . ?
 C36 C41 C45 C47 121.7(2) . . . . ?
 C37 C36 C41 K1 69.99(13) . . . 3_666 ?
 C37 C36 C41 C40 -3.8(2) . . . . ?
 C37 C36 C41 C45 174.53(17) . . . . ?
 C37 C38 C39 K1 -67.18(17) . . . 3_666 ?
 C37 C38 C39 C40 -2.9(3) . . . . ?
 C38 C37 C42 C43 -75.1(2) . . . . ?
 C38 C37 C42 C44 49.2(2) . . . . ?
 C38 C39 C40 K1 -64.93(18) . . . 3_666 ?
 C38 C39 C40 C41 1.2(3) . . . . ?
 C39 C40 C41 K1 -70.08(18) . . . 3_666 ?
 C39 C40 C41 C36 2.1(3) . . . . ?
 C39 C40 C41 C45 -176.27(19) . . . . ?
 C40 C41 C45 C46 62.3(3) . . . . ?
 C40 C41 C45 C47 -60.0(3) . . . . ?
 C41 C36 C37 K1 -68.39(13) . . . 3_666 ?
 C41 C36 C37 C38 2.2(2) . . . . ?
 C41 C36 C37 C42 -176.83(15) . . . . ?
 C42 C37 C38 K1 110.79(15) . . . 3_666 ?
 C42 C37 C38 C39 -179.78(18) . . . . ?
 C50 O2 C53 C52 -0.2(4) . . . . ?
 C50 C51 C52 C53 35.3(4) . . . . ?
 C51 C52 C53 O2 -22.2(4) . . . . ?
 C53 O2 C50 C51 22.5(3) . . . . ?
 C60A C61A C62A C63A -1.0(8) . . . . ?
 C61A C60A C65A C64A 0.9(7) . . . . ?
 C61A C62A C63A C64A 3.3(12) . . . . ?
 C62A C63A C64A C65A -3.6(12) . . . . ?
 C63A C64A C65A C60A 1.5(9) . . . . ?
 C65A C60A C61A C62A -1.2(7) . . . . ?
 C60B C61B C62B C63B -2.2(17) . . . . ?
 C61B C60B C65B C64B -4(3) . . . . ?
 C61B C62B C63B C64B 8(3) . . . . ?
 C62B C63B C64B C65B -12(4) . . . . ?
 C63B C64B C65B C60B 10(4) . . . . ?
 C65B C60B C61B C62B 0(2) . . . . ?
 C70 C71 C72 C73 1.8(5) . . . . ?
 C71 C70 C75 C74 0.3(5) . . . . ?
 C71 C72 C73 C74 -0.7(5) . . . . ?
 C72 C73 C74 C75 -0.6(5) . . . . ?
 C73 C74 C75 C70 0.8(5) . . . . ?
 C75 C70 C71 C72 -1.6(5) . . . . ?
 C84A C85A C80A C81A 0.0 . . . . ?
 C85A C84A C83A C82A 0.0 . . . . ?
 C85A C80A C81A C82A 0.0 . . . . ?
 C80A C81A C82A C83A 0.0 . . . . ?
 C81A C82A C83A C84A 0.0 . . . . ?
 C83A C84A C85A C80A 0.0 . . . . ?
 C80B C81B C82B C83B 0.0 . . . . ?
 C81B C80B C85B C84B 0.0 . . . . ?
 C81B C82B C83B C84B 0.0 . . . . ?
 C82B C83B C84B C85B 0.0 . . . . ?
 C83B C84B C85B C80B 0.0 . . . . ?
 C85B C80B C81B C82B 0.0 . . . . ?

_shelx_res_file
;
TITL 276jsme22_auto_num_a.res in P2(1)/c
    276jsme22_auto_num.res
    created by SHELXL-2018/3 at 20:42:22 on 11-Jul-2023
REM Old TITL 276jsme22_auto_num in P2(1)/c
REM SHELXT solution in P2(1)/c: R1 0.180, Rweak 0.023, Alpha 0.051
REM <I/s> 0.385 for 338 systematic absences, Orientation as input
REM Formula found by SHELXT: C27 N5 O3 F2 K2
CELL 1.54184 13.9551 23.3258 20.5937 90 109.556 90
ZERR 2 0.0002 0.0003 0.0003 0 0.002 0
LATT 1
SYMM -X,0.5+Y,0.5-Z
SFAC C H Ca F K N O
UNIT 276 352 4 4 4 8 8
EQIV $1 1-X,1-Y,1-Z
RIGU C20A C21A C22A C23A
SADI 0.04 C80A C82A C80A C84A C82A C84A C83A C85A C83A C81A C81A C85A
SADI C30A C32A C30B C32B
DFIX 1.37 C80A C85A C83A C82A C82A C81A
DANG 2.37 C80A C84A C84A C82A C83A C81A
RIGU C30A C31A C32A
DFIX 1.36 C85A C84A C84A C83A
RIGU C20B C21B C22B C23B
SADI C21A C20A C23A C20A C23B C20B C22A C20A C20B C21B C22B C20B
DFIX 1.38 C80A C81A
DANG 2.36 C85A C83A
SADI 0.04 C31A C32A C31B C32B
DANG 2.38 C80A C82A
SADI 0.04 C25 C32A C25 C32B
SADI C20A C10 C20B C10
FLAT C80A C81A C82A C83A C84A C85A
ISOR 0.015 0.03 C32A C32B C30A C30B
SADI C80A C85A C85A C84A C84A C83A C83A C82A C82A C81A C81A C80A
RIGU C80A H80A C81A C85A H81A C82A C84A H85A H82A C83A H84A H83A
SADI C22A C21A C21A C23A C23A C22A C22B C21B C21B C23B C23B C22B
SADI C30A C31A C30B C31B
SIMU C80A H80A C81A C85A H81A C82A C84A H85A H82A C83A H84A H83A
SADI C25 C30A C25 C30B
SADI 0.04 C25 C31A C25 C31B
RIGU C30B C31B C32B
DFIX 1.37 C64A C65A C61A C62A C62A C63A
SADI 0.04 C64A C62A C64A C60A C62A C60A C61A C65A C61A C63A C63A C65A
FLAT C60A C61A C62A C63A C64A C65A
SADI C64A C65A C65A C60A C60A C61A C61A C62A C62A C63A C63A C64A
DFIX 1.38 C64A C63A
DANG 2.36 C84B C82B
DFIX 1.38 C85B C80B
DANG 2.37 C64A C60A C60A C62A C61A C63A
DANG 2.37 C85B C83B C83B C81B C82B C80B
DANG 2.38 C64A C62A
DFIX 1.37 C85B C84B C82B C81B C81B C80B
DFIX 1.36 C65A C60A C60A C61A
DANG 2.36 C65A C61A
FLAT C80B C81B C82B C83B C84B C85B
DFIX 1.36 C84B C83B C83B C82B
SADI C85B C84B C84B C83B C83B C82B C82B C81B C81B C80B C80B C85B
DANG 2.38 C85B C81B
RIGU C80B > C85B
SADI 0.04 C85B C81B C85B C83B C81B C83B C82B C84B C82B C80B C80B C84B
SIMU C80B > C85B
SADI 0.04 C62B C64B C62B C60B C64B C60B C65B C61B C65B C63B C63B C61B
FLAT C60B C61B C62B C63B C64B C65B
DANG 2.36 C61B C65B
SADI C62B C61B C61B C60B C60B C65B C65B C64B C64B C63B C63B C62B
RIGU C60B > C65B
SIMU C60B > C65B
DFIX 1.36 C61B C60B C60B C65B
DFIX 1.38 C62B C63B
DANG 2.37 C62B C60B C60B C64B C65B C63B
DFIX 1.37 C62B C61B C65B C64B C64B C63B
DANG 2.38 C62B C64B
RIGU C62A C60A H60A C61A C65A H61A C64A H65A H62A C63A H64A H63A
SIMU C62A C60A H60A C61A C65A H61A C64A H65A H62A C63A H64A H63A

L.S. 100
PLAN  20
SIZE 0.179 0.272 0.462
TEMP -123
CONF
FREE Ca1 K1
FREE Ca1 K1_$1
FREE K1 K1_$1
FREE K1 H46b_$1
BOND
list 4
MORE -1
BOND $H
fmap 2 53
acta
REM <olex2.extras>
REM <HklSrc "%.\\276jsme22_auto_num.hkl">
REM </olex2.extras>

WGHT    0.068500    1.956000
FVAR       0.31131   0.81665   0.32601   0.36965   0.74239
CA1   3    0.532622    0.435188    0.668767    11.00000    0.02622    0.02733 =
         0.02953    0.00529    0.00533   -0.00091
K1    5    0.650423    0.484836    0.518043    11.00000    0.03579    0.05878 =
         0.04660    0.01804    0.01432    0.00037
F1    4    0.519729    0.487833    0.580491    11.00000    0.03593    0.04627 =
         0.03936    0.01662    0.00991    0.00032
O1    7    0.525733    0.350011    0.730066    11.00000    0.02099    0.02782 =
         0.02966    0.00500    0.00719    0.00148
O2    7    0.564989    0.487349    0.773484    11.00000    0.07129    0.04071 =
         0.04684   -0.00753    0.00856    0.00834
N1    6    0.684889    0.382451    0.696163    11.00000    0.02388    0.03215 =
         0.02771    0.00452    0.00730   -0.00210
N2    6    0.369894    0.394615    0.631840    11.00000    0.02246    0.02891 =
         0.03042    0.00621    0.00495    0.00200
C1    1    0.615132    0.270066    0.798418    11.00000    0.02550    0.03247 =
         0.02652    0.00427    0.00832    0.00069
C2    1    0.706748    0.239873    0.824858    11.00000    0.02788    0.03495 =
         0.03668    0.01279    0.00794    0.00279
AFIX  43
H2    2    0.710171    0.207561    0.853632    11.00000   -1.20000
AFIX   0
C3    1    0.792867    0.256277    0.809805    11.00000    0.02466    0.03704 =
         0.03884    0.00722    0.00612    0.00315
C4    1    0.786965    0.303392    0.766786    11.00000    0.02259    0.03723 =
         0.03166    0.00335    0.00765   -0.00150
AFIX  43
H4    2    0.845502    0.313869    0.755773    11.00000   -1.20000
AFIX   0
C5    1    0.697454    0.335990    0.739090    11.00000    0.02398    0.02928 =
         0.02329    0.00058    0.00547   -0.00201
C6    1    0.614058    0.317343    0.758179    11.00000    0.02233    0.02828 =
         0.02315    0.00194    0.00511    0.00248
C7    1    0.433293    0.321154    0.716758    11.00000    0.02069    0.03053 =
         0.02729    0.00190    0.00806    0.00005
C8    1    0.351466    0.345992    0.663595    11.00000    0.02388    0.03064 =
         0.03008    0.00491    0.00816    0.00238
C9    1    0.257900    0.317745    0.649605    11.00000    0.02407    0.04520 =
         0.04741    0.01519    0.00319   -0.00066
AFIX  43
H9    2    0.199837    0.333070    0.615173    11.00000   -1.20000
AFIX   0
C10   1    0.246585    0.268112    0.684137    11.00000    0.02596    0.05256 =
         0.06281    0.02205    0.00487   -0.00742
C11   1    0.330519    0.246520    0.736163    11.00000    0.02959    0.04432 =
         0.05207    0.02101    0.00999   -0.00412
AFIX  43
H11   2    0.323238    0.213084    0.760437    11.00000   -1.20000
AFIX   0
C12   1    0.425624    0.273273    0.753357    11.00000    0.02608    0.03500 =
         0.03160    0.00715    0.01142    0.00165
C13   1    0.518468    0.253523    0.813364    11.00000    0.02732    0.03417 =
         0.03024    0.00938    0.01153    0.00230
C14   1    0.517778    0.285016    0.878883    11.00000    0.04105    0.05146 =
         0.03313    0.00425    0.01548    0.00256
AFIX 137
H14A  2    0.576859    0.273068    0.917939    11.00000   -1.50000
H14B  2    0.455283    0.275553    0.888312    11.00000   -1.50000
H14C  2    0.520753    0.326479    0.872115    11.00000   -1.50000
AFIX   0
C15   1    0.515146    0.188388    0.824230    11.00000    0.03292    0.03822 =
         0.04595    0.01481    0.01496    0.00143
AFIX 137
H15A  2    0.517928    0.168350    0.783073    11.00000   -1.50000
H15B  2    0.451948    0.178361    0.832413    11.00000   -1.50000
H15C  2    0.573447    0.176969    0.864126    11.00000   -1.50000
AFIX   0
C16   1    0.891873    0.221232    0.837246    11.00000    0.02628    0.05124 =
         0.06716    0.02414    0.01225    0.00972
C17   1    0.984140    0.258546    0.845454    11.00000    0.02128    0.09782 =
         0.24123    0.09079    0.01449    0.00992
AFIX 137
H17A  2    0.978880    0.275544    0.800872    11.00000   -1.50000
H17B  2    1.045865    0.235114    0.862025    11.00000   -1.50000
H17C  2    0.987318    0.289103    0.878773    11.00000   -1.50000
AFIX   0
C18   1    0.888409    0.173732    0.787255    11.00000    0.07905    0.09979 =
         0.10465   -0.00004    0.02068    0.05885
AFIX 137
H18A  2    0.827799    0.150175    0.780906    11.00000   -1.50000
H18B  2    0.949397    0.149883    0.805359    11.00000   -1.50000
H18C  2    0.885772    0.190149    0.742885    11.00000   -1.50000
AFIX   0
C19   1    0.904418    0.195064    0.907321    11.00000    0.04380    0.11811 =
         0.07357    0.05008    0.01021    0.03614
AFIX 137
H19A  2    0.904068    0.225582    0.939946    11.00000   -1.50000
H19B  2    0.969065    0.174246    0.924108    11.00000   -1.50000
H19C  2    0.848200    0.168514    0.903027    11.00000   -1.50000
AFIX   0

PART 1
C20A  1    0.139194    0.241441    0.665761    21.00000    0.03004    0.07814 =
         0.10196    0.05439   -0.00545   -0.01847

PART 2
C20B  1    0.152921    0.227039    0.655361   -21.00000    0.02367    0.05139 =
         0.10518    0.00478    0.01663    0.00048

PART 1
C21A  1    0.064168    0.285954    0.675501    21.00000    0.02919    0.11480 =
         0.26561    0.10357    0.04013    0.00746
AFIX  33
H21A  2    0.085941    0.297967    0.723870    21.00000   -1.50000
H21B  2    0.062552    0.319325    0.646242    21.00000   -1.50000
H21C  2   -0.003898    0.268996    0.662613    21.00000   -1.50000
AFIX   0

PART 2
C21B  1    0.067407    0.259903    0.604410   -21.00000    0.03270    0.06862 =
         0.18535    0.02916   -0.01602   -0.02659
AFIX  33
H21D  2    0.085768    0.268994    0.563619   -21.00000   -1.50000
H21E  2    0.005469    0.236542    0.590776   -21.00000   -1.50000
H21F  2    0.055416    0.295527    0.625727   -21.00000   -1.50000
AFIX   0

PART 1
C22A  1    0.105402    0.223056    0.591225    21.00000    0.12634    0.17982 =
         0.09773    0.03618   -0.03023   -0.12272
AFIX  33
H22A  2    0.106627    0.256148    0.562194    21.00000   -1.50000
H22B  2    0.151498    0.193397    0.585260    21.00000   -1.50000
H22C  2    0.036139    0.207685    0.577823    21.00000   -1.50000
AFIX   0

PART 2
C22B  1    0.171154    0.171244    0.621785   -21.00000    0.04560    0.07033 =
         0.10807   -0.02633    0.00540   -0.02491
AFIX  33
H22D  2    0.226694    0.149768    0.654756   -21.00000   -1.50000
H22E  2    0.109073    0.148006    0.608232   -21.00000   -1.50000
H22F  2    0.189341    0.180323    0.580922   -21.00000   -1.50000
AFIX   0

PART 1
C23A  1    0.137385    0.190224    0.710932    21.00000    0.04089    0.07461 =
         0.12432    0.05432    0.00372   -0.02041
AFIX  33
H23A  2    0.159350    0.202260    0.759296    21.00000   -1.50000
H23B  2    0.068141    0.174835    0.697598    21.00000   -1.50000
H23C  2    0.183499    0.160547    0.705034    21.00000   -1.50000
AFIX   0

PART 2
C23B  1    0.128174    0.211921    0.719516   -21.00000    0.06538    0.08518 =
         0.15151   -0.00821    0.06212   -0.04913
AFIX  33
H23D  2    0.185105    0.190654    0.751475   -21.00000   -1.50000
H23E  2    0.116677    0.247157    0.741764   -21.00000   -1.50000
H23F  2    0.066729    0.188172    0.706813   -21.00000   -1.50000
AFIX   0
PART 0
C24   1    0.760236    0.390325    0.664979    11.00000    0.02373    0.03713 =
         0.02917    0.01059    0.00582   -0.00028
C25   1    0.829569    0.436339    0.684957    11.00000    0.03512    0.04871 =
         0.03942    0.01153    0.00728   -0.01183
C26   1    0.899366    0.444510    0.650144    11.00000    0.04230    0.06016 =
         0.07287    0.01618    0.02273   -0.01554
AFIX  43
H26   2    0.946597    0.475227    0.663671    11.00000   -1.20000
AFIX   0
C27   1    0.901481    0.409427    0.597071    11.00000    0.05705    0.06132 =
         0.09106    0.02138    0.05092    0.00359
AFIX  43
H27   2    0.948979    0.416169    0.573936    11.00000   -1.20000
AFIX   0
C28   1    0.834428    0.364620    0.577827    11.00000    0.06319    0.04873 =
         0.06666    0.01329    0.04391    0.01005
AFIX  43
H28   2    0.835870    0.340297    0.541165    11.00000   -1.20000
AFIX   0
C29   1    0.764103    0.354102    0.611126    11.00000    0.03531    0.04183 =
         0.03837    0.01012    0.01609    0.00448

PART 1
C30A  1    0.836255    0.472575    0.748030    31.00000    0.08585    0.05809 =
         0.02709   -0.01575    0.01041   -0.03547
AFIX  13
H30A  2    0.775815    0.465811    0.762777    31.00000   -1.20000
AFIX   0

PART 2
C30B  1    0.827034    0.477230    0.740771   -31.00000    0.06993    0.07736 =
         0.04009    0.00278    0.01110   -0.04733
AFIX  13
H30B  2    0.784292    0.458624    0.765265   -31.00000   -1.20000
AFIX   0

PART 1
C31A  1    0.843766    0.534838    0.731119    31.00000    0.09868    0.06181 =
         0.07201   -0.00596    0.01721    0.00617
AFIX 137
H31A  2    0.911995    0.542804    0.729713    31.00000   -1.50000
H31B  2    0.831071    0.558759    0.766511    31.00000   -1.50000
H31C  2    0.793121    0.543487    0.686124    31.00000   -1.50000
AFIX   0

PART 2
C31B  1    0.774814    0.533813    0.712218   -31.00000    0.13948    0.05223 =
         0.07128   -0.02023    0.05492   -0.02630
AFIX 137
H31D  2    0.771789    0.558062    0.750344   -31.00000   -1.50000
H31E  2    0.705681    0.526166    0.681020   -31.00000   -1.50000
H31F  2    0.813460    0.553521    0.686965   -31.00000   -1.50000
AFIX   0

PART 1
C32A  1    0.934246    0.454766    0.804862    31.00000    0.20563    0.07618 =
         0.05382   -0.00850   -0.04382   -0.00460
AFIX 137
H32A  2    0.942304    0.413071    0.803912    31.00000   -1.50000
H32B  2    0.930742    0.466289    0.849775    31.00000   -1.50000
H32C  2    0.992456    0.473532    0.797301    31.00000   -1.50000
AFIX   0

PART 2
C32B  1    0.930654    0.488185    0.795181   -31.00000    0.10915    0.19928 =
         0.05433   -0.00299   -0.00602   -0.10400
AFIX 137
H32D  2    0.968876    0.515513    0.777191   -31.00000   -1.50000
H32E  2    0.968399    0.452047    0.806596   -31.00000   -1.50000
H32F  2    0.921255    0.504034    0.836710   -31.00000   -1.50000
AFIX   0
PART 0
C33   1    0.689415    0.304993    0.587431    11.00000    0.04914    0.04835 =
         0.03911   -0.00701    0.01825   -0.00398
AFIX  13
H33   2    0.669818    0.292874    0.627851    11.00000   -1.20000
AFIX   0
C34   1    0.592580    0.325076    0.531428    11.00000    0.05011    0.07049 =
         0.06186   -0.01955    0.00888    0.00018
AFIX 137
H34A  2    0.564040    0.357925    0.548365    11.00000   -1.50000
H34B  2    0.542879    0.293774    0.519554    11.00000   -1.50000
H34C  2    0.608681    0.336416    0.490427    11.00000   -1.50000
AFIX   0
C35   1    0.732313    0.252314    0.562814    11.00000    0.06362    0.05437 =
         0.07602   -0.01337    0.02558    0.00006
AFIX 137
H35A  2    0.746378    0.261692    0.520495    11.00000   -1.50000
H35B  2    0.682677    0.221029    0.553616    11.00000   -1.50000
H35C  2    0.795436    0.240390    0.598520    11.00000   -1.50000
AFIX   0
C36   1    0.284633    0.415861    0.577994    11.00000    0.02116    0.03367 =
         0.03400    0.01036    0.00733    0.00063
C37   1    0.231035    0.463844    0.590117    11.00000    0.02563    0.03843 =
         0.04489    0.01080    0.01265    0.00502
C38   1    0.146523    0.484090    0.536757    11.00000    0.03158    0.05286 =
         0.05781    0.01810    0.01478    0.01697
AFIX  43
H38   2    0.111005    0.516751    0.544357    11.00000   -1.20000
AFIX   0
C39   1    0.113642    0.457421    0.473053    11.00000    0.02774    0.07044 =
         0.04758    0.02243    0.00606    0.01233
AFIX  43
H39   2    0.054207    0.470681    0.438076    11.00000   -1.20000
AFIX   0
C40   1    0.166935    0.411864    0.460502    11.00000    0.02754    0.06465 =
         0.03557    0.01042    0.00346    0.00222
AFIX  43
H40   2    0.144728    0.394227    0.416378    11.00000   -1.20000
AFIX   0
C41   1    0.253705    0.390894    0.511772    11.00000    0.02585    0.04339 =
         0.03536    0.00885    0.00513    0.00252
C42   1    0.264478    0.493987    0.659106    11.00000    0.03455    0.04355 =
         0.05473    0.00017    0.01454    0.00947
AFIX  13
H42   2    0.314966    0.468686    0.692858    11.00000   -1.20000
AFIX   0
C43   1    0.317881    0.550415    0.655145    11.00000    0.05572    0.05037 =
         0.09766   -0.01382    0.02692   -0.00295
AFIX 137
H43A  2    0.270354    0.575979    0.621891    11.00000   -1.50000
H43B  2    0.376514    0.542803    0.640364    11.00000   -1.50000
H43C  2    0.341024    0.568649    0.700638    11.00000   -1.50000
AFIX   0
C44   1    0.176393    0.504251    0.686366    11.00000    0.04712    0.07537 =
         0.06260   -0.00507    0.02444    0.01189
AFIX 137
H44A  2    0.202603    0.521290    0.732461    11.00000   -1.50000
H44B  2    0.143218    0.467669    0.688787    11.00000   -1.50000
H44C  2    0.126992    0.530363    0.655293    11.00000   -1.50000
AFIX   0
C45   1    0.313327    0.342900    0.493807    11.00000    0.04174    0.06071 =
         0.03444   -0.00590   -0.00107    0.01283
AFIX  13
H45   2    0.371929    0.333104    0.535987    11.00000   -1.20000
AFIX   0
C46   1    0.355660    0.362808    0.437839    11.00000    0.09562    0.14487 =
         0.05823    0.02327    0.03981    0.06590
AFIX 137
H46A  2    0.390905    0.330855    0.424662    11.00000   -1.50000
H46B  2    0.403518    0.394430    0.455606    11.00000   -1.50000
H46C  2    0.299626    0.375867    0.397461    11.00000   -1.50000
AFIX   0
C47   1    0.250303    0.289432    0.469719    11.00000    0.08114    0.07029 =
         0.13771   -0.04448   -0.01139    0.00743
AFIX 137
H47A  2    0.188799    0.299015    0.431186    11.00000   -1.50000
H47B  2    0.231133    0.273602    0.507718    11.00000   -1.50000
H47C  2    0.290102    0.260998    0.454632    11.00000   -1.50000
AFIX   0
C50   1    0.577340    0.547585    0.791595    11.00000    0.10561    0.04374 =
         0.07542   -0.01116    0.01395    0.01499
AFIX  23
H50A  2    0.513589    0.563647    0.795104    11.00000   -1.20000
H50B  2    0.596285    0.569600    0.756613    11.00000   -1.20000
AFIX   0
C51   1    0.660253    0.549763    0.859527    11.00000    0.13006    0.07143 =
         0.07433   -0.03445    0.01256   -0.00680
AFIX  23
H51A  2    0.727952    0.548917    0.853876    11.00000   -1.20000
H51B  2    0.654932    0.584621    0.885534    11.00000   -1.20000
AFIX   0
C52   1    0.642625    0.497426    0.894361    11.00000    0.17404    0.07702 =
         0.05555   -0.02099    0.00510    0.03084
AFIX  23
H52A  2    0.591039    0.504294    0.916798    11.00000   -1.20000
H52B  2    0.706384    0.484166    0.929508    11.00000   -1.20000
AFIX   0
C53   1    0.605288    0.454735    0.837306    11.00000    0.12368    0.05791 =
         0.04199   -0.00393    0.01774    0.01135
AFIX  23
H53A  2    0.661708    0.429694    0.835661    11.00000   -1.20000
H53B  2    0.551431    0.430442    0.844358    11.00000   -1.20000
AFIX   0

PART 1
C60A  1    0.230461    0.350393    0.861814    51.00000    0.08670    0.05390 =
         0.08857   -0.00578    0.02247    0.00445
AFIX  43
H60A  2    0.218685    0.311536    0.847549    51.00000   -1.20000
AFIX   0

C61A  1    0.284728    0.385657    0.832694    51.00000    0.07768    0.08755 =
         0.06223    0.00679    0.02049    0.02520
AFIX  43
H61A  2    0.311520    0.371298    0.799137    51.00000   -1.20000
AFIX   0

C62A  1    0.298898    0.441603    0.853307    51.00000    0.07887    0.07296 =
         0.08252    0.02194    0.01941   -0.00080
AFIX  43
H62A  2    0.336898    0.466198    0.834300    51.00000   -1.20000
AFIX   0

C63A  1    0.259341    0.462785    0.900799    51.00000    0.07335    0.05845 =
         0.09179   -0.00848    0.01021    0.00433
AFIX  43
H63A  2    0.266810    0.502269    0.912749    51.00000   -1.20000
AFIX   0

C64A  1    0.209371    0.427370    0.930884    51.00000    0.05557    0.09028 =
         0.07549   -0.02434    0.01385   -0.00330
AFIX  43
H64A  2    0.185234    0.441601    0.965790    51.00000   -1.20000
AFIX   0

C65A  1    0.193665    0.371051    0.910962    51.00000    0.05604    0.08539 =
         0.08234   -0.00293    0.01849   -0.01115
AFIX  43
H65A  2    0.157321    0.346481    0.931265    51.00000   -1.20000
AFIX   0

PART 2
C60B  1    0.201812    0.375359    0.866056   -51.00000    0.08871    0.10031 =
         0.20844   -0.03806    0.06706   -0.02510
AFIX  43
H60B  2    0.153909    0.346212    0.865312   -51.00000   -1.20000
AFIX   0
C61B  1    0.265066    0.368602    0.828252   -51.00000    0.06701    0.06679 =
         0.14378   -0.02440    0.02240    0.00680
AFIX  43
H61B  2    0.260291    0.334999    0.801283   -51.00000   -1.20000
AFIX   0
C62B  1    0.335304    0.409890    0.828930   -51.00000    0.08560    0.06161 =
         0.06961   -0.00688    0.02732    0.01850
AFIX  43
H62B  2    0.381040    0.404848    0.804055   -51.00000   -1.20000
AFIX   0
C63B  1    0.337592    0.458294    0.866267   -51.00000    0.12167    0.05706 =
         0.07464   -0.00341    0.04911    0.00955
AFIX  43
H63B  2    0.379596    0.489419    0.862919   -51.00000   -1.20000
AFIX   0
C64B  1    0.280431    0.462908    0.908552   -51.00000    0.08975    0.10417 =
         0.06770   -0.02813    0.02770   -0.01303
AFIX  43
H64B  2    0.292317    0.493652    0.940536   -51.00000   -1.20000
AFIX   0
C65B  1    0.206587    0.423686    0.905066   -51.00000    0.09133    0.11822 =
         0.16387   -0.03287    0.07016   -0.00537
AFIX  43
H65B  2    0.159757    0.429593    0.928926   -51.00000   -1.20000
AFIX   0

PART 0
C70   1    0.505589    0.191716    0.622772    11.00000    0.12633    0.05872 =
         0.10232   -0.02108    0.07112   -0.01029
AFIX  43
H70   2    0.484832    0.223258    0.644063    11.00000   -1.20000
AFIX   0
C71   1    0.594130    0.164399    0.655855    11.00000    0.08473    0.09191 =
         0.05685   -0.01766    0.02966   -0.02878
AFIX  43
H71   2    0.636282    0.177406    0.699862    11.00000   -1.20000
AFIX   0
C72   1    0.622607    0.118735    0.626434    11.00000    0.06662    0.08947 =
         0.07392    0.00658    0.02369    0.00310
AFIX  43
H72   2    0.683802    0.098958    0.650282    11.00000   -1.20000
AFIX   0
C73   1    0.563291    0.100907    0.562203    11.00000    0.09428    0.06593 =
         0.08388   -0.02124    0.03991   -0.00320
AFIX  43
H73   2    0.584125    0.068978    0.541567    11.00000   -1.20000
AFIX   0
C74   1    0.475039    0.128293    0.527618    11.00000    0.08526    0.09655 =
         0.06067   -0.01311    0.01309   -0.01788
AFIX  43
H74   2    0.434435    0.116033    0.482870    11.00000   -1.20000
AFIX   0
C75   1    0.445691    0.173784    0.558318    11.00000    0.08203    0.09222 =
         0.10666    0.02218    0.02867    0.01909
AFIX  43
H75   2    0.383730    0.193093    0.535083    11.00000   -1.20000
AFIX  66

PART 1
C84A  1    0.790415    0.371431    0.997942    41.00000    0.13437    0.05184 =
         0.07159   -0.00573    0.05283   -0.00143
AFIX  43
H84A  2    0.729934    0.354229    1.000251    41.00000   -1.20000
AFIX  65
C85A  1    0.853377    0.401951    1.053989    41.00000    0.14570    0.07571 =
         0.08350   -0.02236    0.05948   -0.01499
AFIX  43
H85A  2    0.835928    0.405608    1.094604    41.00000   -1.20000
AFIX  65
C80A  1    0.941872    0.427119    1.050609    41.00000    0.15756    0.16430 =
         0.12449   -0.05730    0.06751   -0.06471
AFIX  43
H80A  2    0.984904    0.447978    1.088915    41.00000   -1.20000
AFIX  65
C81A  1    0.967401    0.421769    0.991184    41.00000    0.14126    0.18936 =
         0.13321   -0.06189    0.06834   -0.06918
AFIX  43
H81A  2    1.027882    0.438971    0.988875    41.00000   -1.20000
AFIX  65
C82A  1    0.904439    0.391250    0.935137    41.00000    0.08584    0.12474 =
         0.12876   -0.03145    0.05294   -0.03372
AFIX  43
H82A  2    0.921889    0.387593    0.894523    41.00000   -1.20000
AFIX  65
C83A  1    0.815947    0.366080    0.938515    41.00000    0.08055    0.06700 =
         0.06509    0.00831    0.03876    0.00331
AFIX  43
H83A  2    0.772916    0.345221    0.900210    41.00000   -1.20000
AFIX  66

PART 2
C80B  1    0.909036    0.415711    1.069402   -41.00000    0.08312    0.05397 =
         0.09369   -0.01654    0.05197   -0.02550
AFIX  43
H80B  2    0.924188    0.427570    1.115897   -41.00000   -1.20000
AFIX  65
C81B  1    0.971755    0.432249    1.032629   -41.00000    0.09955    0.15271 =
         0.06428   -0.02849    0.04589   -0.05795
AFIX  43
H81B  2    1.029773    0.455411    1.053991   -41.00000   -1.20000
AFIX  65
C82B  1    0.949585    0.414897    0.964600   -41.00000    0.05578    0.18453 =
         0.05305   -0.03387    0.01277   -0.02710
AFIX  43
H82B  2    0.992452    0.426201    0.939468   -41.00000   -1.20000
AFIX  65
C83B  1    0.864697    0.381008    0.933342   -41.00000    0.06010    0.08707 =
         0.07457   -0.01974    0.00274    0.00087
AFIX  43
H83B  2    0.849546    0.369149    0.886847   -41.00000   -1.20000
AFIX  65
C84B  1    0.801977    0.364470    0.970115   -41.00000    0.08563    0.05621 =
         0.09828   -0.00165    0.01726   -0.01609
AFIX  43
H84B  2    0.743959    0.341308    0.948752   -41.00000   -1.20000
AFIX  65
C85B  1    0.824146    0.381821    1.038144   -41.00000    0.07452    0.04578 =
         0.10936   -0.00578    0.03766   -0.01606
AFIX  43
H85B  2    0.781280    0.370517    1.063277   -41.00000   -1.20000
AFIX   0
HKLF 4


REM  276jsme22_auto_num_a.res in P2(1)/c
REM wR2 = 0.1291, GooF = S = 1.037, Restrained GooF = 1.025 for all data
REM R1 = 0.0435 for 10798 Fo > 4sig(Fo) and 0.0539 for all 12972 data
REM 851 parameters refined using 651 restraints

END

WGHT      0.0710      2.0239

REM Highest difference peak  0.314,  deepest hole -0.313,  1-sigma level  0.042
Q1    1   0.7147  0.5005  0.8784  11.00000  0.05    0.31
Q2    1   0.5304  0.4193  0.6262  11.00000  0.05    0.28
Q3    1   0.7341  0.4812  0.5545  11.00000  0.05    0.27
Q4    1   0.6208  0.2994  0.7933  11.00000  0.05    0.26
Q5    1   0.5541  0.5484  0.8418  11.00000  0.05    0.25
Q6    1   0.7858  0.3630  0.6536  11.00000  0.05    0.24
Q7    1   0.5623  0.5802  0.7996  11.00000  0.05    0.23
Q8    1   0.9399  0.4128  0.6386  11.00000  0.05    0.22
Q9    1   0.8050  0.4034  0.6817  11.00000  0.05    0.22
Q10   1   0.6635  0.3184  0.5165  11.00000  0.05    0.22
Q11   1   0.9935  0.2969  0.8390  11.00000  0.05    0.22
Q12   1   0.5166  0.2222  0.8234  11.00000  0.05    0.21
Q13   1   0.6039  0.2847  0.7656  11.00000  0.05    0.21
Q14   1   0.3937  0.3372  0.6933  11.00000  0.05    0.21
Q15   1   0.8410  0.2403  0.8226  11.00000  0.05    0.21
Q16   1   0.5686  0.2585  0.8035  11.00000  0.05    0.21
Q17   1   0.4267  0.3010  0.7512  11.00000  0.05    0.20
Q18   1   0.8376  0.4420  0.7224  11.00000  0.05    0.20
Q19   1   0.4740  0.2636  0.7839  11.00000  0.05    0.20
Q20   1   0.3657  0.3693  0.6382  11.00000  0.05    0.20
;
_shelx_res_checksum                99519
_shelx_hkl_file
;
   0   0  -2 1183.61   15.10
   0   0  -2 1202.68   15.30
   0   0   2 1221.13   14.14
   0   0  -3   -0.45    0.62
   0   0   3    0.10    0.36
   0   0  -4  197.12    5.77
   0   0   4  203.90    4.69
   0   0  -5    0.02    1.08
   0   0   5   -0.03    0.68
   0   0  -6  928.33   17.35
   0   0   6  942.89   14.72
   0   0  -7    0.47    1.27
   0   0  -8  675.77   16.09
   0   0  -9   -0.72    2.00
   0   0 -10  229.47   10.19
   0   0 -11   -0.91    2.30
   0   0 -12 1021.34   25.50
   0   0 -13    0.13    1.92
   0   0 -14  118.11    9.16
   0   0 -14  130.44    9.56
   0   0 -15    0.14    0.98
   0   0 -15    0.92    1.10
   0   0 -15   -0.98    2.04
   0   0 -16   50.28    3.46
   0   0 -16   53.84    3.45
   0   0 -16   46.54    6.38
   0   0 -17   -2.28    1.65
   0   0 -18   -1.03    1.53
   0   0 -18    0.67    1.30
   0   0 -19   -0.23    1.39
   0   0 -19    0.95    1.36
   0   0 -20  101.87    4.67
   0   0 -20  103.13    4.78
   0   0 -21    0.51    1.31
   0   0 -21    1.30    1.39
   0   0 -22   16.45    1.75
   0   0 -22   15.87    1.77
   0   0 -23    0.35    0.73
   0   0 -24   15.96    1.20
   0  -1  -2 1238.50   14.72
   0  -1  -2 1212.36   15.42
   0   1   2 1216.82   14.67
   0   1  -2 1236.93   15.98
   0  -1  -3  121.65    3.22
   0  -1  -3  120.90    3.77
   0   1  -3  116.25    3.96
   0  -1  -4  242.83    6.37
   0   1  -4  243.08    6.67
   0   1   4  259.58    5.31
   0  -1  -5 1724.48   25.01
   0   1  -5 1785.59   25.80
   0  -1  -5 1784.50   25.45
   0   1   5 1820.60   22.66
   0  -1  -6   11.39    1.79
   0   1  -6   11.31    2.03
   0   1   6   10.49    1.30
   0  -1  -7  211.12    7.85
   0   1  -7  202.85    7.85
   0   1   7  210.69    6.14
   0  -1  -8    1.33    1.59
   0   1  -8    0.82    2.03
   0  -1  -9  137.26    7.31
   0   1  -9  138.53    7.58
   0  -1 -10   16.13    3.09
   0   1 -10   14.76    3.29
   0  -1 -11  781.19   20.64
   0   1 -11  760.71   20.82
   0   1 -12   72.10    6.56
   0  -1 -12   68.60    6.15
   0   1 -13   82.08    7.39
   0  -1 -13   89.90    7.55
   0   1 -13   94.27    7.78
   0  -1 -14   91.59    7.96
   0   1 -14   86.14    8.02
   0  -1 -14   84.70    7.75
   0   1 -15  168.77    6.09
   0  -1 -15  170.66    6.06
   0  -1 -15  177.21    5.98
   0   1 -15  166.24    5.87
   0  -1 -15  151.65   10.72
   0   1 -15  143.94   10.77
   0   1 -16   -0.60    1.25
   0  -1 -16    0.65    1.04
   0  -1 -16    0.60    1.76
   0   1 -16    1.51    2.64
   0  -1 -16    0.90    1.17
   0   1 -16    1.30    1.23
   0   1 -17   -0.04    1.19
   0   1 -17   -1.19    1.56
   0  -1 -17   -1.94    1.55
   0  -1 -17   -1.31    1.53
   0  -1 -18    1.52    1.29
   0   1 -18    0.47    1.33
   0  -1 -18    0.82    1.31
   0   1 -19   38.84    3.17
   0  -1 -19   42.78    3.22
   0  -1 -19   44.69    3.16
   0   1 -19   40.69    3.04
   0  -1 -20    9.74    1.88
   0   1 -20    9.99    2.00
   0   1 -20    7.00    1.62
   0  -1 -20    8.09    1.63
   0   1 -21   34.55    2.70
   0  -1 -21   31.66    2.60
   0  -1 -21   33.07    2.61
   0   1 -21   34.44    2.61
   0  -1 -22    7.35    1.42
   0   1 -22    4.10    1.25
   0  -1 -22    6.24    1.30
   0   1 -22    4.68    1.25
   0   1 -23    4.15    0.96
   0   1 -23    4.33    0.92
   0  -1 -23    6.43    1.07
   0   1 -24    0.49    0.55
   0  -1 -24   -0.56    0.57
   0   1 -24   -0.15    0.48
   0   2   0  165.21    3.51
   0  -2  -1 6802.51   70.37
   0  -2   1 6560.02   70.88
   0  -2  -1 6521.98   69.12
   0   2   1 6649.91   69.67
   0  -2  -1 6521.48   70.10
   0   2  -1 6914.05   71.16
   0  -2  -2 2448.11   27.81
   0   2  -2 2427.47   29.16
   0  -2  -2 2426.14   28.44
   0  -2  -3   31.51    1.70
   0  -2  -3   30.79    1.97
   0   2  -3   28.15    2.05
   0   2   3   34.51    1.76
   0  -2  -4    3.98    0.82
   0   2  -4    3.45    1.27
   0  -2  -4    2.84    0.98
   0  -2  -5  534.45    9.78
   0  -2  -5  550.44   11.37
   0   2  -5  529.33   11.83
   0  -2  -6  351.66    9.49
   0  -2  -6  373.20    9.88
   0   2  -6  351.58   10.13
   0   2   6  347.15    7.80
   0   2  -7   57.76    4.28
   0  -2  -7   56.76    4.09
   0   2   7   55.62    3.05
   0  -2  -8   14.16    2.49
   0   2   8   12.94    1.58
   0  -2  -9    9.94    2.59
   0   2  -9    9.10    2.62
   0   2   9    8.88    1.45
   0  -2 -10   -0.79    1.90
   0   2 -10   -0.80    2.02
   0   2 -11  239.88   11.27
   0  -2 -11  230.50   10.68
   0   2 -12   39.56    5.20
   0  -2 -12   40.74    4.82
   0   2 -12   35.33    4.53
   0   2 -13  423.68   17.36
   0  -2 -13  431.93   16.64
   0   2 -14    8.86    2.80
   0  -2 -14   10.77    3.28
   0   2 -15   14.02    1.79
   0  -2  15    8.03    2.63
   0  -2 -15   12.02    3.50
   0   2 -15   12.96    1.76
   0  -2 -15   12.67    1.79
   0  -2 -15   12.13    3.10
   0   2 -15   11.69    3.46
   0  -2 -15   12.69    1.74
   0  -2 -16  225.62    7.12
   0   2 -16  225.02    7.16
   0  -2 -16  221.13    7.23
   0   2 -16  214.00    7.17
   0   2 -16  203.77   13.35
   0  -2 -16  196.78   12.70
   0   2 -17   -0.35    1.32
   0  -2 -17    0.84    1.16
   0   2 -17   -0.43    1.29
   0  -2 -17   -0.86    1.29
   0   2 -18    0.03    1.18
   0  -2 -18   -1.41    1.48
   0  -2 -18   -2.16    1.52
   0   2 -18    0.72    1.38
   0  -2 -19   29.12    2.60
   0  -2 -19   30.68    2.80
   0   2 -19   30.48    2.82
   0  -2 -20   41.36    3.04
   0   2 -20   41.71    3.06
   0  -2 -20   45.18    3.19
   0   2 -20   45.30    3.28
   0  -2 -21    2.60    1.30
   0   2 -21    1.58    1.27
   0  -2 -21    2.73    1.28
   0   2 -21    1.22    1.31
   0   2 -22    9.99    1.45
   0  -2 -22   10.83    1.49
   0  -2 -22    9.60    1.47
   0   2 -22   12.67    1.62
   0   2 -23   10.41    1.32
   0   2 -23    9.21    1.24
   0  -2 -23    7.00    1.04
   0  -2 -23    8.79    1.13
   0   2 -24    1.35    0.49
   0  -2 -24    0.25    0.54
   0   3   0    0.43    0.45
   0   3  -1  366.07    7.23
   0  -3  -1  372.62    6.87
   0  -3   1  358.02    7.19
   0  -3  -2 2723.89   31.95
   0  -3   2 2657.98   32.68
   0  -3  -2 2669.61   31.76
   0   3   2 2762.98   30.81
   0   3  -2 2736.76   33.09
   0  -3   3  713.12   12.65
   0  -3  -3  692.40   11.20
   0   3  -3  716.26   13.07
   0  -3  -4 1360.47   20.18
   0  -3  -4 1384.33   18.96
   0   3  -4 1374.92   21.26
   0   3   4 1379.21   18.81
   0  -3  -5    2.75    1.31
   0  -3  -5    1.89    1.47
   0   3  -5    2.57    1.16
   0  -3  -6   13.96    1.65
   0  -3  -6   11.04    1.79
   0   3  -6   16.51    2.42
   0  -3  -7  360.87   10.54
   0   3   7  363.35    8.53
   0   3  -7  353.64   11.06
   0  -3  -8  118.38    6.34
   0   3  -8  118.64    6.88
   0  -3  -8  131.73    6.74
   0   3   8  129.83    5.12
   0  -3  -9  291.10   10.78
   0   3  -9  280.89   11.11
   0   3   9  305.38    8.37
   0  -3 -10  117.14    7.16
   0   3 -10  118.06    7.67
   0   3 -10  115.81    7.80
   0  -3 -11    5.99    2.15
   0   3 -11    6.63    2.51
   0  -3 -12  150.07    9.13
   0   3 -12  159.15   10.16
   0  -3 -13   14.04    3.11
   0   3 -13   11.15    3.35
   0  -3  13   13.60    3.09
   0  -3 -14   14.10    3.17
   0  -3  14   16.71    3.73
   0   3 -14   11.71    3.23
   0   3 -15    4.80    2.96
   0  -3 -15   -1.93    1.93
   0  -3 -15    6.20    3.11
   0   3 -15    1.12    0.89
   0  -3 -15    0.73    1.04
   0   3 -15    1.12    0.94
   0   3 -15    2.26    1.13
   0  -3  15    1.07    1.52
   0  -3 -15   -0.69    1.23
   0  -3 -16    3.71    1.05
   0   3 -16   -1.91    2.42
   0  -3 -16    4.01    1.25
   0   3 -16    2.25    1.18
   0   3 -16    3.30    1.25
   0  -3 -16    1.13    2.11
   0  -3 -17    7.00    1.48
   0   3 -17    5.27    1.47
   0   3 -17    7.49    1.69
   0  -3 -17    7.10    1.40
   0  -3 -18  103.56    4.78
   0   3 -18   95.19    4.71
   0  -3 -18   99.84    4.80
   0   3 -18  105.17    5.06
   0   3 -19   74.06    4.21
   0  -3 -19   69.36    3.99
   0  -3 -19   71.16    4.00
   0   3 -20    3.93    1.49
   0  -3 -20    1.60    1.25
   0   3 -20    1.19    1.33
   0  -3 -20    1.49    1.21
   0  -3 -21    8.73    1.55
   0   3 -21    9.66    1.73
   0   3 -21    8.70    1.54
   0  -3 -21    8.77    1.75
   0  -3 -22    7.14    1.27
   0   3 -22    6.84    1.29
   0  -3 -22    7.09    1.28
   0   3 -22    7.58    1.42
   0   3 -23    6.92    1.12
   0   3 -23    5.79    1.05
   0  -3 -23    7.30    1.13
   0   3 -24   -0.05    0.46
   0  -3 -24   -0.20    0.52
   0   4   0 1876.78   24.09
   0   4   1  605.53   10.02
   0   4  -1  598.96   10.99
   0  -4  -1  618.44   10.69
   0  -4   1  599.60   11.14
   0   4  -2 3583.65   43.10
   0  -4  -2 3632.94   41.77
   0   4   2 3507.22   40.71
   0  -4  -2 3539.43   41.89
   0  -4   2 3458.26   42.50
   0  -4  -2 3555.68   39.41
   0  -4   3 1501.86   22.37
   0  -4  -3 1487.44   19.74
   0  -4  -3 1517.47   20.90
   0   4  -3 1535.12   23.02
   0  -4  -3 1529.61   21.62
   0  -4   4  125.11    5.43
   0  -4  -4  130.53    4.47
   0  -4  -4  131.49    4.62
   0   4  -4  129.72    5.71
   0   4   4  135.12    4.50
   0  -4   5 1507.29   24.44
   0  -4  -5 1518.45   21.90
   0  -4  -5 1520.49   23.43
   0   4  -5 1571.70   25.49
   0   4   5 1503.05   21.62
   0  -4  -6   75.82    4.52
   0  -4  -6   81.78    3.95
   0   4  -6   85.69    5.26
   0  -4  -7  953.78   18.90
   0  -4  -7  923.51   16.51
   0   4  -7  950.26   20.56
   0   4   8   14.80    1.85
   0  -4  -8   16.57    2.68
   0  -4  -8   17.70    2.71
   0   4  -8   12.59    2.93
   0   4   9  627.94   13.26
   0  -4  -9  635.85   16.64
   0   4  -9  643.63   18.06
   0  -4 -10  146.20    8.16
   0   4 -10  146.32    8.83
   0  -4  11  177.95    9.74
   0  -4 -11  181.92    9.62
   0   4 -11  181.29   10.30
   0  -4  12   80.61    6.97
   0  -4 -12   76.33    6.47
   0   4 -12   72.03    6.97
   0  -4 -13  341.96   14.83
   0   4 -13  333.63   15.87
   0  -4  13  341.66   15.15
   0  -4 -13  326.04   14.13
   0  -4 -14   86.40    7.55
   0   4 -14   86.24    8.22
   0   4 -14   83.19    4.01
   0  -4 -14   85.53    7.70
   0   4 -14   87.25    4.11
   0  -4 -14   83.67    3.91
   0  -4  14   75.31    7.22
   0  -4 -15   28.01    4.48
   0   4 -15   27.15    4.71
   0   4 -15   33.05    2.78
   0  -4 -15   26.45    4.66
   0  -4 -15   32.44    2.59
   0   4 -15   34.47    2.78
   0   4 -15   30.50    2.41
   0  -4 -15   32.57    2.63
   0  -4  15   17.83    3.54
   0   4 -16    2.74    1.15
   0  -4 -16    2.79    2.03
   0   4 -16    5.52    1.42
   0  -4 -16    4.25    1.29
   0  -4 -16    1.40    2.35
   0   4 -16    3.24    2.21
   0  -4 -16    4.39    1.09
   0  -4 -17    1.30    1.22
   0   4 -17    0.44    1.29
   0   4 -17    2.56    1.21
   0  -4 -17    2.61    1.26
   0  -4 -18   67.44    3.82
   0   4 -18   66.11    3.91
   0   4 -18   67.78    3.99
   0  -4 -18   61.14    3.70
   0  -4 -19   96.81    4.52
   0   4 -19   98.38    4.61
   0  -4 -19   97.94    4.55
   0   4 -19   97.34    4.66
   0  -4 -20    1.05    1.41
   0   4 -20    2.24    1.40
   0  -4 -20    4.00    1.32
   0   4 -21   -0.36    1.18
   0  -4 -21   -1.11    1.20
   0  -4 -21   -0.16    1.02
   0   4 -21    0.76    1.14
   0   4 -22   -0.60    1.08
   0  -4 -22   -0.30    0.88
   0   4 -22    0.31    0.92
   0  -4 -22   -0.93    1.13
   0   4 -23    0.14    0.72
   0  -4 -23   -0.77    0.87
   0   4 -23    0.90    0.71
   0  -4 -24    5.90    0.73
   0   4 -24    5.92    0.70
   0   5   0    0.26    0.88
   0  -5  -1 2782.03   35.46
   0   5  -1 2893.45   36.10
   0   5  -1 2828.02   36.28
   0   5   1 2856.47   34.69
   0  -5  -2   99.18    3.18
   0  -5  -2  103.44    4.24
   0   5   2   99.80    3.95
   0   5  -2  101.50    4.71
   0  -5  -2  103.51    4.34
   0  -5   2  103.56    4.65
   0  -5  -3 2116.13   28.33
   0  -5  -3 2083.46   26.03
   0   5   3 2097.59   27.34
   0   5  -3 2119.39   30.31
   0  -5  -3 2109.69   28.81
   0  -5   3 2009.03   29.28
   0  -5  -3 2141.30   29.06
   0  -5  -4  604.52   12.09
   0  -5   4  614.22   13.50
   0  -5  -4  626.79   11.20
   0  -5  -4  619.88   12.98
   0   5  -4  601.69   14.03
   0  -5  -5  461.18   10.45
   0  -5   5  459.38   12.00
   0  -5  -5  458.17   10.13
   0   5  -5  472.28   12.76
   0   5   5  476.03   10.22
   0  -5  -6   17.66    1.99
   0  -5   6   17.48    2.61
   0  -5  -6   19.02    2.12
   0  -5  -6   18.51    2.34
   0   5  -6   17.12    2.90
   0   5   6   19.24    2.05
   0  -5  -7   20.65    2.25
   0  -5  -7   18.63    2.41
   0   5  -7   22.75    3.51
   0  -5  -7   15.99    2.42
   0  -5   7   21.46    3.21
   0  -5  -8   12.09    1.94
   0  -5   8   16.63    2.92
   0  -5  -8   13.84    2.45
   0  -5  -8   15.79    2.80
   0   5  -8   14.82    3.39
   0  -5  -9  388.70   12.79
   0   5   9  384.57   10.18
   0  -5   9  382.15   13.28
   0   5  -9  365.36   13.89
   0  -5  -9  361.52   11.81
   0  -5  -9  366.66   12.49
   0  -5  10  337.11   13.12
   0   5 -10  354.50   14.23
   0  -5 -10  333.44   12.05
   0  -5 -10  349.16   12.78
   0  -5  11   52.55    5.19
   0   5 -11   53.05    6.04
   0  -5 -11   47.48    4.86
   0  -5 -11   51.40    5.05
   0  -5  12    2.86    1.75
   0   5 -12    7.08    2.64
   0  -5 -12    1.28    1.42
   0  -5 -12    4.92    2.34
   0  -5  13    8.90    2.62
   0  -5 -13    7.78    1.94
   0  -5 -13    5.80    2.18
   0   5 -13   10.34    3.59
   0  -5 -14   48.02    5.55
   0   5 -14   41.52    5.91
   0   5 -14   46.93    3.05
   0  -5 -14   46.00    5.74
   0   5 -14   50.79    3.16
   0  -5 -14   45.39    2.86
   0   5 -14   45.49    2.82
   0  -5 -14   45.73    2.89
   0  -5  14   43.49    5.54
   0   5 -15   10.64    3.51
   0  -5 -15    4.86    1.99
   0  -5 -15    3.80    2.51
   0  -5  15    8.40    2.75
   0   5 -15    9.57    1.55
   0  -5 -15    8.32    1.53
   0   5 -15    7.22    1.49
   0   5 -15    8.62    1.36
   0  -5 -15    7.72    1.48
   0  -5 -16   -0.47    1.24
   0   5 -16    1.28    1.20
   0  -5 -16    1.49    1.08
   0   5 -16   -0.85    1.25
   0  -5 -16    0.95    1.68
   0  -5 -17   93.06    4.49
   0   5 -17   87.77    4.53
   0  -5 -17   82.53    4.21
   0   5 -17   91.31    4.55
   0  -5 -18   31.06    2.69
   0   5 -18   30.30    2.74
   0  -5 -18   28.40    2.59
   0   5 -18   30.92    2.80
   0  -5 -19   11.00    1.92
   0   5 -19   11.45    1.93
   0  -5 -19   10.12    1.66
   0   5 -19   10.07    1.88
   0  -5 -20   11.07    1.60
   0   5 -20   13.60    1.79
   0  -5 -20   10.88    1.58
   0   5 -21    4.43    1.27
   0  -5 -21    4.04    1.23
   0   5 -21    5.30    1.44
   0  -5 -21    4.47    1.15
   0   5 -22    3.09    1.02
   0  -5 -22    2.66    0.96
   0   5 -22    4.14    1.17
   0  -5 -23   -0.28    0.73
   0   5 -23    0.70    0.71
   0   5 -24   30.61    1.36
   0   6   0  113.46    4.87
   0  -6  -1   28.94    2.60
   0   6   1   29.75    2.43
   0   6  -1   30.63    2.68
   0  -6  -2    1.68    1.14
   0   6  -2    2.54    1.43
   0   6   2    2.67    1.04
   0  -6  -2    3.64    1.03
   0  -6   2    3.67    1.51
   0  -6  -3   18.58    2.33
   0  -6  -3   17.98    1.56
   0   6   3   19.45    1.91
   0  -6  -3   19.38    2.21
   0   6  -3   16.04    2.38
   0  -6   3   18.03    2.29
   0  -6  -4 1672.59   25.40
   0  -6   4 1640.74   26.60
   0  -6  -4 1655.23   22.89
   0   6  -4 1687.45   27.65
   0  -6  -4 1741.27   26.46
   0  -6  -5   47.39    3.31
   0  -6   5   42.77    3.64
   0  -6  -5   44.17    2.84
   0   6  -5   50.02    4.29
   0   6   5   46.23    3.09
   0  -6  -6 1000.08   19.37
   0  -6  -6  945.62   17.72
   0  -6   6  967.12   20.14
   0  -6  -6  956.69   17.28
   0   6  -6  959.62   21.02
   0   6   6  958.30   17.37
   0  -6  -7    2.77    1.39
   0  -6   7    1.08    1.78
   0  -6  -7    0.98    1.20
   0   6  -7    0.49    2.40
   0  -6  -7    0.84    1.46
   0   6   7    2.63    0.99
   0  -6  -8 1507.90   27.49
   0  -6  -8 1467.52   24.64
   0  -6   8 1485.40   28.61
   0   6  -8 1500.12   29.88
   0  -6  -8 1443.38   25.48
   0  -6   9   18.96    3.49
   0  -6  -9   19.31    2.80
   0   6  -9   17.25    3.62
   0  -6  -9   21.01    3.29
   0  -6 -10   84.45    6.30
   0  -6  10   72.61    6.19
   0   6 -10   79.17    6.89
   0  -6 -10   76.63    5.52
   0  -6 -10   74.27    5.80
   0  -6  11   31.47    4.44
   0   6 -11   35.86    4.92
   0  -6 -11   33.47    3.92
   0  -6 -11   33.70    4.32
   0  -6  12   17.04    3.37
   0   6 -12   22.61    4.52
   0  -6 -12   24.94    3.61
   0  -6 -12   15.41    3.21
   0  -6  13  118.86    9.14
   0  -6 -13  137.76    9.17
   0  -6 -13  121.82    8.33
   0   6 -13  118.64    9.57
   0  -6 -14   69.16    6.41
   0   6 -14   77.39    8.07
   0   6 -14   77.87    3.93
   0  -6 -14   79.72    7.46
   0  -6 -14   81.10    3.82
   0   6 -14   84.99    4.06
   0   6 -14   76.44    3.59
   0  -6 -14   81.46    3.92
   0  -6  14   83.00    7.77
   0  -6 -15    1.38    1.28
   0  -6  15    8.48    2.32
   0   6 -15    6.44    1.18
   0   6 -15    5.63    1.35
   0  -6 -15    5.82    1.29
   0   6 -15    5.98    1.42
   0  -6 -15    4.13    1.19
   0  -6 -16   88.71    4.26
   0   6 -16   95.12    4.61
   0   6 -16   95.64    4.66
   0   6 -16   93.23    9.08
   0  -6 -16   98.56    4.53
   0   6 -17    6.62    1.62
   0  -6 -17    6.09    1.60
   0   6 -17    4.72    1.26
   0  -6 -17    5.97    1.44
   0  -6 -18    5.07    1.52
   0   6 -18    3.77    1.49
   0  -6 -18    0.87    0.92
   0   6 -18    1.36    1.31
   0  -6 -19    2.15    1.14
   0   6 -19   -0.39    1.15
   0  -6 -19    1.08    1.04
   0   6 -19    1.59    1.15
   0  -6 -20    1.04    1.12
   0   6 -20   -0.06    1.07
   0  -6 -20    0.66    0.86
   0   6 -21    0.69    0.99
   0  -6 -21   -0.95    1.08
   0   6 -21   -0.21    1.14
   0  -6 -21   -0.32    1.13
   0   6 -22    2.71    0.91
   0  -6 -22    3.03    0.94
   0   6 -22    2.88    0.88
   0  -6 -23    0.88    0.68
   0   6 -23    1.44    0.70
   0   7   0    1.07    1.19
   0  -7  -1  219.22    7.65
   0   7  -1  226.61    7.93
   0   7   1  230.43    7.36
   0  -7  -2   16.28    2.27
   0  -7  -2   15.39    2.01
   0   7   2   15.79    2.03
   0   7  -2   16.22    2.41
   0   7  -2   20.32    2.73
   0  -7  -3  492.26    9.45
   0  -7  -3  531.36   12.59
   0   7  -3  529.38   13.48
   0   7   3  530.11   11.55
   0  -7  -3  538.94   12.84
   0  -7   3  532.12   13.42
   0  -7  -4   39.57    3.28
   0  -7   4   44.64    3.77
   0  -7  -4   44.29    2.67
   0  -7  -4   44.91    3.72
   0   7  -4   44.65    4.04
   0   7  -5    5.36    2.13
   0  -7  -5    6.29    1.20
   0  -7  -5    4.30    1.45
   0  -7   5    6.26    1.78
   0  -7  -6  132.35    6.25
   0  -7   6  130.48    6.89
   0  -7  -6  120.51    5.27
   0   7  -6  130.14    7.54
   0   7   6  129.22    5.77
   0  -7  -7  210.16    8.76
   0  -7  -7  189.78    7.60
   0  -7   7  190.50    8.84
   0  -7  -7  195.13    7.25
   0   7  -7  201.00    9.73
   0   7   7  205.89    7.51
   0  -7  -8  143.23    7.65
   0  -7  -8  146.14    6.74
   0  -7  -8  150.29    6.79
   0   7  -8  151.53    8.95
   0  -7   8  139.37    8.02
   0  -7  -9  615.41   17.26
   0  -7  -9  602.43   14.85
   0  -7   9  570.09   17.32
   0   7  -9  615.86   19.03
   0  -7  -9  566.43   15.08
   0   7 -10   19.92    4.00
   0  -7 -10   29.12    4.02
   0  -7 -10   30.52    3.47
   0  -7 -10   27.81    3.91
   0  -7  10   25.48    3.81
   0  -7  11  111.03    8.09
   0   7 -11  108.22    8.63
   0  -7 -11  106.75    6.91
   0  -7 -11  122.08    7.96
   0  -7  12   46.56    5.56
   0  -7 -12   48.93    5.37
   0   7 -12   51.83    6.41
   0  -7 -12   44.83    4.71
   0  -7  13   15.79    3.65
   0  -7 -13   16.62    3.45
   0  -7 -13   18.13    3.17
   0   7 -13   13.94    3.56
   0   7 -14    9.15    3.88
   0  -7 -14   14.37    3.28
   0  -7  14   10.91    3.13
   0   7 -14   15.74    1.86
   0  -7 -14   14.71    1.74
   0   7 -14   10.63    1.46
   0  -7 -14   15.36    1.84
   0   7 -14   13.32    1.73
   0   7 -15   44.85    6.37
   0   7 -15   58.62    3.56
   0  -7  15   48.57    6.10
   0  -7 -15   57.32    3.28
   0   7 -15   65.68    3.66
   0   7 -15   53.97    3.08
   0  -7 -15   59.60    6.31
   0  -7 -15   59.43    3.44
   0   7 -16    9.24    1.75
   0   7 -16    8.92    1.62
   0  -7 -16    8.07    1.48
   0  -7 -16    7.61    1.65
   0   7 -17   -0.22    1.15
   0  -7 -17    3.17    1.27
   0   7 -17   -0.71    1.39
   0  -7 -17    2.07    1.19
   0  -7 -18    3.88    1.25
   0   7 -18    6.22    1.50
   0   7 -18    8.09    1.59
   0  -7 -18    5.58    1.31
   0  -7 -19   16.69    1.88
   0   7 -19   17.90    2.06
   0  -7 -19   17.46    1.83
   0   7 -19   17.18    1.95
   0   7 -20    0.06    1.06
   0  -7 -20    0.27    0.77
   0  -7 -20   -0.73    1.06
   0  -7 -20   -1.13    1.37
   0   7 -21    7.01    1.24
   0   7 -21    7.31    1.40
   0  -7 -21    7.52    1.44
   0   7 -22    1.40    0.70
   0  -7 -22    2.08    0.90
   0   7 -22    1.59    0.86
   0  -7 -23   77.23    2.64
   0   7 -23   76.50    2.67
   0   8   0  131.39    6.05
   0  -8  -1   45.72    3.70
   0   8  -1   39.60    3.53
   0   8   1   49.66    3.63
   0  -8  -2  881.06   18.14
   0  -8  -2  853.49   17.32
   0   8   2  889.79   17.29
   0   8  -2  869.90   18.69
   0  -8  -3  242.35    8.84
   0   8  -3  234.60    9.03
   0  -8  -3  237.08    8.59
   0   8   3  234.94    7.87
   0   8  -3  225.84    9.11
   0  -8  -4  283.88    9.67
   0  -8  -4  284.54    7.20
   0   8  -4  285.65   10.47
   0  -8  -4  291.45    9.76
   0  -8   4  275.69   10.18
   0  -8  -5  748.83   16.83
   0  -8   5  771.57   18.22
   0  -8  -5  732.09   13.87
   0  -8  -5  758.96   17.50
   0   8  -5  784.44   18.94
   0   8  -6   18.02    3.31
   0  -8  -6   16.07    1.97
   0  -8  -6   17.10    2.57
   0  -8   6   18.20    3.03
   0   8   6   16.25    2.33
   0   8  -7   30.53    4.47
   0  -8  -7   34.09    3.09
   0  -8  -7   28.62    3.20
   0  -8  -7   28.45    3.36
   0   8   7   29.57    2.97
   0  -8   7   29.06    3.93
   0   8  -8    6.62    2.95
   0  -8  -8    8.72    2.38
   0  -8  -8    5.57    1.60
   0  -8  -8    6.26    1.83
   0  -8   8    4.85    2.17
   0  -8  -9  136.27    7.01
   0  -8  -9  138.78    8.12
   0  -8   9  128.18    8.10
   0  -8  -9  141.51    6.96
   0   8  -9  139.70    9.06
   0  -8 -10  237.48   11.18
   0  -8 -10  221.93    9.44
   0  -8 -10  238.05   10.92
   0   8 -10  235.35   12.49
   0  -8  10  207.97   10.84
   0   8 -11   30.97    5.10
   0  -8 -11   23.96    3.37
   0  -8 -11   33.17    4.27
   0  -8  11   27.62    4.04
   0   8 -12   32.21    5.39
   0  -8 -12   38.16    4.44
   0  -8  12   31.85    4.77
   0  -8 -12   34.97    4.51
   0  -8  13   84.59    7.87
   0  -8 -13   78.29    6.46
   0  -8 -13   88.91    3.94
   0   8 -13   82.26    8.24
   0   8 -14    0.55    1.01
   0   8 -14    0.17    0.84
   0  -8 -14   -0.04    0.70
   0   8 -14   -0.39    0.68
   0  -8 -14    1.21    1.01
   0   8 -15   21.00    4.50
   0   8 -15   27.63    2.21
   0   8 -15   29.78    2.54
   0  -8 -15   27.99    2.31
   0   8 -15   20.48    4.50
   0  -8  15   15.50    3.49
   0   8 -15   26.86    2.55
   0  -8 -15   27.36    2.46
   0  -8 -16   98.12    4.25
   0   8 -16  111.72    4.80
   0   8 -16   99.64    4.72
   0  -8 -16  106.56    4.42
   0  -8 -16  107.24    4.61
   0   8 -17   39.36    3.06
   0   8 -17   44.54    3.03
   0  -8 -17   43.52    2.83
   0  -8 -17   41.94    2.99
   0   8 -18   35.04    2.66
   0  -8 -18   39.14    2.88
   0   8 -18   34.95    2.75
   0  -8 -18   38.20    2.57
   0  -8 -19    3.29    1.34
   0   8 -19    1.93    1.15
   0  -8 -19    1.07    1.19
   0   8 -19    3.63    1.18
   0  -8 -19    2.17    0.89
   0  -8 -20   -2.18    1.33
   0   8 -20    0.37    0.91
   0  -8 -21    1.60    0.98
   0   8 -21    1.12    0.77
   0   8 -22    3.39    0.79
   0  -8 -22    2.50    0.82
   0   8 -22    3.54    0.91
   0  -8 -23    3.17    0.69
   0   8 -23    2.74    0.67
   0   9   0    1.25    1.19
   0  -9  -1    2.83    1.58
   0   9  -1   -0.57    1.65
   0  -9  -2  371.72   11.67
   0  -9  -2  349.08   10.99
   0   9   2  352.33   10.87
   0   9  -2  375.65   12.06
   0  -9  -3  347.29   11.49
   0   9   3  349.55   10.62
   0  -9  -3  333.56   10.98
   0   9  -3  352.83   12.20
   0  -9  -4  395.34   12.39
   0  -9  -4  419.40   12.79
   0   9  -4  429.61   13.61
   0   9   4  437.51   11.78
   0   9  -4  412.60   13.79
   0  -9  -4  440.07   13.25
   0  -9  -5    9.30    2.23
   0  -9   5    6.06    2.36
   0  -9  -5    7.94    1.43
   0   9  -5    2.94    2.48
   0  -9  -5    5.65    2.04
   0  -9  -6   12.27    2.48
   0   9   6   13.18    2.19
   0  -9   6    9.23    2.82
   0  -9  -6   12.80    1.85
   0   9  -6    8.69    2.85
   0  -9   7  115.57    7.62
   0  -9  -7  118.36    6.73
   0  -9  -7  115.17    6.95
   0   9   7  111.65    6.14
   0  -9  -7  118.19    5.56
   0   9  -7  112.06    7.91
   0  -9  -8    3.39    1.75
   0  -9   8    4.22    2.39
   0   9   8    2.65    1.39
   0  -9  -8    5.27    1.41
   0  -9  -8    4.18    1.89
   0   9  -8    4.04    2.81
   0  -9  -9   38.13    3.95
   0  -9   9   37.98    4.87
   0  -9  -9   41.70    3.78
   0   9  -9   36.37    4.87
   0  -9  -9   32.91    4.13
   0  -9  10  236.44   11.97
   0  -9 -10  243.54   11.62
   0  -9 -10  243.88    9.81
   0   9 -10  239.86   12.72
   0  -9 -11   11.92    2.49
   0  -9 -11   10.09    2.80
   0  -9  11    8.39    2.87
   0   9 -11   11.21    3.47
   0  -9 -11    8.41    2.76
   0  -9 -12   -0.77    1.45
   0  -9  12    1.49    1.58
   0   9 -12    3.47    3.46
   0  -9  13   17.94    3.99
   0   9 -13   12.10    3.54
   0  -9 -13   18.43    1.91
   0   9 -13   16.22    1.68
   0  -9  14   71.68    7.63
   0   9 -14   71.69    7.94
   0   9 -14   78.04    3.80
   0   9 -14   80.18    3.57
   0  -9 -14   80.66    3.83
   0   9 -14   67.45    7.69
   0   9 -15  104.28    4.16
   0  -9 -15  113.18    4.68
   0   9 -15  108.62    4.91
   0  -9 -15  104.60    4.27
   0   9 -15  112.25    4.67
   0   9 -15  101.26    9.86
   0  -9 -16    7.93    1.18
   0   9 -16   11.08    1.71
   0  -9 -16    9.47    1.36
   0   9 -16    7.45    1.60
   0  -9 -16    9.65    1.67
   0   9 -17   98.97    4.35
   0   9 -17   98.41    4.60
   0  -9 -17  101.71    4.17
   0  -9 -17   96.53    4.32
   0  -9 -17  102.03    4.69
   0  -9 -17   94.97    3.97
   0  -9 -18   26.02    2.05
   0   9 -18   28.81    2.49
   0   9 -18   30.89    2.43
   0  -9 -18   28.49    2.58
   0   9 -19   14.10    1.82
   0   9 -19   14.95    1.78
   0  -9 -19   13.46    1.83
   0   9 -20    6.13    1.17
   0  -9 -20    4.32    1.17
   0   9 -21    6.73    1.03
   0  -9 -21    7.41    1.29
   0  -9 -22   14.84    1.36
   0   9 -22   16.16    1.47
   0  -9 -23    5.12    0.70
   0   9 -23    5.89    0.69
   0  10   0  125.15    6.74
   0 -10  -1  225.95    9.45
   0  10  -1  239.29    9.76
   0 -10  -2 1130.77   23.09
   0  10   2 1193.45   23.40
   0 -10  -2 1196.28   24.22
   0  10  -2 1191.42   24.77
   0 -10  -3   86.01    5.81
   0  10   3   90.19    5.61
   0 -10  -3   88.40    5.98
   0  10  -3   84.23    6.28
   0 -10  -4   30.33    3.84
   0  10  -4   29.47    4.13
   0  10  -4   30.49    3.99
   0 -10  -4   31.19    3.85
   0  10   4   31.62    3.39
   0 -10  -4   28.11    3.79
   0  10  -5  247.28   11.30
   0 -10  -5  237.50   10.02
   0 -10  -5  244.28   10.42
   0  10  -5  240.79   10.87
   0  10  -6  639.18   19.31
   0 -10  -6  654.73   13.55
   0 -10  -6  645.57   17.55
   0  10  -6  663.73   19.41
   0 -10   7   14.48    3.01
   0  10  -7    7.44    2.59
   0  10   7   14.24    2.27
   0 -10  -7   12.96    2.74
   0 -10  -7   15.38    2.85
   0  10  -7   13.89    3.21
   0 -10  -7   12.70    1.92
   0 -10   8   79.11    6.80
   0 -10  -8   82.03    4.92
   0 -10  -8   73.80    5.97
   0 -10  -8   68.41    5.50
   0  10  -8   77.91    6.82
   0 -10   9   34.36    4.75
   0 -10  -9   35.72    3.40
   0  10  -9   35.86    5.12
   0 -10  -9   38.17    4.21
   0 -10  -9   38.94    4.67
   0 -10  10   33.61    4.88
   0  10 -10   33.95    5.16
   0 -10 -10   39.33    4.91
   0 -10  11  247.85   13.29
   0 -10 -11  264.48   12.82
   0  10 -11  254.08   14.25
   0  10 -11  254.51   14.24
   0  10 -12   68.90    7.59
   0 -10 -12   76.71    3.56
   0 -10  12   77.47    7.74
   0 -10 -12   78.39    3.76
   0  10 -12   69.09    7.63
   0 -10 -13    3.24    1.18
   0 -10  13    6.66    3.18
   0  10 -13   -2.00    3.33
   0 -10 -13    0.44    1.28
   0  10 -13    1.45    2.12
   0  10 -14    8.27    3.01
   0 -10 -14    9.03    1.60
   0  10 -14   11.35    1.54
   0 -10 -14   11.06    1.68
   0  10 -14   10.45    3.27
   0 -10  14   11.78    3.15
   0  10 -15   -0.46    0.94
   0  10 -15    0.01    1.08
   0 -10 -15   -0.16    1.27
   0 -10 -15    2.21    1.15
   0 -10 -16    6.09    1.39
   0 -10 -16    1.60    1.17
   0  10 -16    6.95    1.71
   0 -10 -16    5.84    1.55
   0  10 -16    3.92    1.02
   0  10 -17  130.77    5.28
   0  10 -17  139.24    5.02
   0 -10 -17  135.81    5.39
   0 -10 -17  131.42    4.86
   0 -10 -18   39.56    2.87
   0  10 -18   43.43    2.91
   0  10 -18   45.33    2.80
   0 -10 -19   14.32    1.85
   0  10 -19   13.97    1.71
   0  10 -19   12.99    1.50
   0 -10 -20    0.86    0.96
   0  10 -20    0.25    0.71
   0  10 -21   22.87    1.42
   0 -10 -21   22.05    1.72
   0  10 -22    1.10    0.66
   0 -10 -22    0.18    0.59
   0  11   0    1.33    1.67
   0  11   1  333.25   12.20
   0  11  -1  339.47   12.47
   0 -11  -1  364.29   12.87
   0 -11  -2   38.47    4.31
   0  11   2   36.08    4.08
   0  11  -2   34.41    4.29
   0 -11  -2   35.17    4.23
   0  11   3    0.85    1.52
   0 -11  -3   -1.41    2.07
   0 -11  -3    1.25    2.02
   0  11  -3    0.19    2.21
   0 -11  -4  336.23   12.95
   0  11  -4  346.28   13.57
   0 -11  -4  343.06   12.70
   0  11   4  342.30   11.62
   0 -11  -4  323.12   12.51
   0  11  -5   -0.31    2.16
   0 -11  -5    2.42    1.81
   0  11  -6    3.29    2.09
   0  11  -6    2.73    2.23
   0 -11  -6    1.34    1.67
   0  11  -7   56.17    6.05
   0  11   7   52.05    4.70
   0  11  -7   48.27    5.54
   0 -11  -7   50.59    4.91
   0  11  -8    7.64    2.42
   0  11  -8   12.22    3.13
   0 -11  -8    9.52    2.07
   0 -11  -8   10.01    2.33
   0 -11   9   14.89    3.91
   0  11  -9    9.05    3.08
   0 -11  -9   17.62    3.03
   0 -11  -9   11.99    2.85
   0  11  -9   18.29    3.64
   0 -11  10   86.48    7.96
   0 -11 -10   87.31    7.13
   0  11 -10   81.38    7.97
   0  11 -10   82.13    8.06
   0  11 -11   -0.34    2.86
   0 -11  11   -0.21    1.97
   0 -11 -11    1.13    0.81
   0  11 -11   -0.51    1.95
   0 -11 -11    2.61    1.68
   0  11 -12  206.68   13.60
   0 -11 -12  250.32    7.11
   0  11 -12  224.60   14.03
   0 -11  12  221.32   13.33
   0  11 -13    6.26    2.46
   0  11 -13    4.55    2.70
   0 -11 -13   10.05    1.56
   0 -11 -14  120.14    5.08
   0  11 -14  107.57   10.19
   0 -11 -15    5.63    1.51
   0  11 -15    3.61    1.20
   0  11 -16  520.03   11.41
   0  11 -16  569.72   10.91
   0 -11 -16  539.51   11.46
   0 -11 -16  554.24   11.69
   0  11 -17  142.64    5.36
   0  11 -17  151.40    4.95
   0 -11 -17  144.82    5.18
   0 -11 -17  145.58    5.47
   0  11 -18   -0.28    0.96
   0  11 -18    0.73    0.79
   0 -11 -18   -0.07    0.83
   0 -11 -18    0.34    1.20
   0 -11 -19    4.54    1.34
   0  11 -19    3.30    1.03
   0  11 -19    4.74    0.95
   0  11 -20    7.28    0.90
   0 -11 -20    8.13    1.30
   0 -11 -21    2.01    0.84
   0 -11 -22   20.62    1.33
   0  11 -22   21.52    1.37
   0  12   0  307.51   12.17
   0 -12   0  283.70   11.95
   0  12   1  119.43    7.62
   0  12  -1  116.83    7.59
   0 -12  -1  116.70    7.62
   0  12   2   24.42    3.60
   0 -12  -2   23.54    3.73
   0  12  -2   23.15    3.77
   0 -12  -2   22.20    3.68
   0 -12  -3    5.50    2.53
   0  12   3    7.84    2.14
   0  12  -3   10.78    3.01
   0 -12  -3    5.97    2.34
   0 -12  -4  105.46    7.48
   0 -12  -4  103.88    7.30
   0  12   4  115.42    7.13
   0  12  -4  104.20    7.86
   0 -12  -4  105.94    7.64
   0  12  -5  451.43   16.71
   0 -12  -5  428.66   15.43
   0 -12  -5  425.99   15.52
   0 -12  -6    1.73    1.60
   0  12  -6   -0.40    2.71
   0  12  -7   54.48    6.05
   0 -12  -7   38.74    4.59
   0  12  -7   45.09    5.49
   0  12  -8   62.46    6.70
   0 -12  -8   69.59    6.23
   0 -12  -8   72.26    6.21
   0  12  -8   73.08    7.18
   0  12  -9  200.49   12.47
   0 -12  -9  212.07   10.78
   0 -12  -9  196.24   10.91
   0  12  -9  194.68   12.07
   0  12 -10   18.91    4.15
   0  12 -10   20.26    4.77
   0 -12 -10   22.46    4.05
   0 -12 -11   80.60    7.32
   0  12 -11   93.30    4.43
   0  12 -11   79.72    8.25
   0 -12 -11   95.45    4.26
   0  12 -11   77.83    8.18
   0  12 -12   35.67    5.90
   0 -12 -12   37.29    2.79
   0  12 -12   38.40    6.05
   0  12 -13    1.58    3.42
   0  12 -13   -2.43    2.94
   0 -12 -13    2.59    1.23
   0 -12 -14   21.68    2.27
   0  12 -15  279.56    7.89
   0 -12 -15  292.72    7.98
   0 -12 -16    1.08    1.07
   0 -12 -16   -0.53    1.28
   0  12 -16    1.35    1.17
   0  12 -17   49.29    3.08
   0 -12 -17   47.58    3.13
   0 -12 -17   48.43    2.98
   0  12 -18    4.47    1.22
   0 -12 -18    5.72    1.33
   0 -12 -18    1.75    0.78
   0  12 -19    6.69    1.10
   0 -12 -19    4.79    1.17
   0 -12 -19    5.87    0.91
   0 -12 -20    5.56    1.14
   0 -12 -21    3.90    0.87
   0  12 -22    0.54    0.38
   0 -12 -22   -0.02    0.52
   0 -13   0   -0.11    2.09
   0  13   1   85.99    6.81
   0  13  -1   94.77    7.27
   0 -13  -1   85.08    7.14
   0  13   2   87.86    6.80
   0 -13  -2   79.18    6.41
   0  13  -2   80.67    6.79
   0 -13  -2   74.08    6.35
   0  13   3    7.34    2.06
   0 -13  -3    8.12    2.70
   0  13  -3   12.56    3.35
   0 -13  -3   16.62    3.64
   0 -13  -4 1141.20   28.10
   0 -13  -4 1169.10   28.10
   0  13  -4 1257.09   29.86
   0 -13  -4 1222.80   29.17
   0  13  -5   36.38    5.03
   0 -13  -5   34.06    4.57
   0 -13  -5   38.71    4.91
   0 -13  -6    0.73    1.60
   0  13  -6   -1.60    2.14
   0 -13  -7    3.61    2.11
   0  13  -7    9.35    2.85
   0 -13  -8   35.42    4.58
   0 -13  -8   31.37    4.34
   0  13  -8   24.79    4.73
   0  13  -9   31.66    5.22
   0 -13  -9   25.26    4.03
   0 -13 -10  162.94    5.47
   0  13 -10  160.84    5.79
   0  13 -11   -1.32    2.30
   0 -13 -11    1.10    0.95
   0  13 -11   -0.38    1.34
   0 -13 -12   34.88    2.67
   0  13 -12   26.58    5.00
   0 -13 -13   22.50    2.24
   0 -13 -14   26.98    2.45
   0  13 -15   90.23    4.21
   0 -13 -15   99.85    4.44
   0 -13 -16  101.09    4.52
   0  13 -16  105.51    4.44
   0 -13 -16   92.30    4.26
   0 -13 -17   63.24    3.35
   0  13 -17   58.82    3.19
   0 -13 -17   59.46    3.38
   0 -13 -18    3.22    0.86
   0  13 -18    4.24    1.06
   0 -13 -19    4.94    0.84
   0 -13 -19    4.78    1.12
   0  13 -19    6.03    1.00
   0 -13 -20    3.76    0.94
   0 -13 -21   13.51    1.26
   0  13 -21   10.09    1.04
   0  14   0   33.66    4.52
   0 -14   0   38.35    4.87
   0 -14  -1  106.00    7.65
   0  14   1  108.56    8.06
   0  14  -1  118.46    8.39
   0 -14   1  113.45    8.27
   0 -14  -1  108.97    8.17
   0  14   2   69.94    6.41
   0 -14  -2   65.76    6.13
   0  14  -2   70.98    6.67
   0 -14  -2   72.40    6.80
   0 -14  -3   -1.30    2.48
   0 -14  -3    0.68    1.94
   0  14   3   -0.49    1.47
   0  14  -3    3.44    2.13
   0 -14  -3    0.92    2.58
   0 -14  -4   48.67    5.68
   0 -14  -4   48.52    5.54
   0  14  -4   44.28    5.77
   0 -14  -4   45.08    5.53
   0 -14  -5  295.97   13.98
   0 -14  -5  302.98   14.03
   0  14  -5  293.53   14.48
   0  14  -6    2.59    2.41
   0 -14  -6    2.06    2.01
   0  14  -7   37.26    5.46
   0 -14  -7   36.26    5.05
   0  14  -8    0.14    2.36
   0 -14  -8    1.84    1.64
   0 -14  -8    2.86    2.05
   0  14  -9  105.57    4.54
   0  14  -9   98.48    9.45
   0 -14  -9  104.65    4.29
   0  14 -10    8.00    1.35
   0  14 -10    6.31    2.56
   0 -14 -10    7.59    1.32
   0  14 -11  135.11    5.55
   0  14 -11  122.97   11.10
   0 -14 -11  131.05    5.11
   0 -14 -12   45.14    3.03
   0 -14 -13    3.70    1.37
   0 -14 -14   28.91    2.43
   0 -14 -15   19.86    2.08
   0 -14 -15   22.01    2.30
   0  14 -15   21.31    1.97
   0  14 -16   23.32    2.06
   0 -14 -16   25.14    2.35
   0 -14 -16   21.26    2.08
   0  14 -17   36.91    2.42
   0 -14 -17   42.13    2.77
   0 -14 -17   41.43    2.73
   0  14 -18   27.40    1.90
   0 -14 -18   25.64    1.95
   0 -14 -18   26.37    2.11
   0  14 -19    1.48    0.59
   0 -14 -19    0.60    0.60
   0 -14 -19    1.62    0.90
   0 -14 -20   27.26    1.77
   0  14 -21    1.35    0.50
   0 -14 -21    1.88    0.64
   0 -15   0   -0.87    2.23
   0  15   0    1.61    1.67
   0 -15  -1   -2.66    2.95
   0 -15   1   -1.31    2.22
   0  15   1    0.78    2.07
   0 -15  -1   -0.76    2.38
   0 -15  -2    1.28    2.00
   0  15  -2    4.98    2.61
   0  15   2    2.47    2.10
   0 -15  -2    0.11    1.99
   0  15  -3  280.45   14.08
   0 -15  -3  281.89   13.61
   0  15   3  310.39   13.78
   0 -15  -3  273.24   13.96
   0 -15  -3  288.16   14.27
   0 -15  -4   45.77    5.64
   0  15  -4   44.25    5.93
   0 -15  -4   44.47    5.71
   0 -15  -5    3.35    2.37
   0 -15  -5    1.87    2.07
   0  15  -5    1.20    2.32
   0 -15  -6    1.30    1.71
   0  15  -6    3.68    2.71
   0  15  -7    1.70    1.82
   0 -15  -7    1.24    0.84
   0 -15  -7   -2.66    2.35
   0 -15  -8    0.77    1.87
   0  15  -8    3.79    2.49
   0 -15   8    0.75    0.91
   0  15  -8   -1.09    1.06
   0 -15  -8    0.53    0.80
   0 -15  -8    0.61    0.83
   0  15  -9  360.32   18.28
   0 -15   9  347.62    9.42
   0  15  -9  364.93    9.13
   0 -15  -9  354.60    8.65
   0 -15  -9  362.87    8.67
   0  15 -10   54.02    7.52
   0 -15  10   48.08    3.41
   0 -15 -10   45.08    2.91
   0 -15 -10   48.00    3.04
   0  15 -10   53.57    3.44
   0  15 -11  107.03   10.27
   0 -15 -11  104.13    4.63
   0  15 -11  109.10    5.06
   0 -15 -12   30.39    2.53
   0 -15 -13    0.04    1.29
   0 -15 -14   93.41    4.27
   0  15 -15    6.66    1.19
   0 -15 -15    6.61    1.35
   0 -15 -15    6.60    1.47
   0  15 -16    0.17    0.84
   0 -15 -16    0.40    1.09
   0 -15 -16    0.10    1.04
   0  15 -17    0.91    0.71
   0 -15 -17   -1.10    1.01
   0 -15 -17    1.36    1.13
   0  15 -18   20.99    1.52
   0 -15 -18   19.50    1.77
   0 -15 -18   21.08    1.73
   0 -15 -19    2.38    0.86
   0 -15 -19   -0.32    0.59
   0 -15 -20    0.04    0.61
   0 -15 -21   11.64    0.85
   0  16   0  433.64   18.09
   0 -16   0  409.17   16.39
   0 -16   0  435.15   17.99
   0 -16  -1   42.03    5.36
   0  16   1   40.97    5.51
   0  16  -1   31.51    4.97
   0 -16   1   36.16    5.30
   0 -16  -1   35.53    5.03
   0  16   2  171.24   10.78
   0 -16  -2  145.87   10.14
   0 -16   2  147.98   10.32
   0 -16  -2  149.48   10.50
   0 -16  -3   93.03    8.20
   0 -16  -3   88.30    8.20
   0  16  -3  107.00    9.00
   0 -16  -3  104.85    8.89
   0 -16  -4   55.25    6.51
   0 -16  -4   56.78    6.96
   0  16  -4   57.44    6.84
   0 -16  -5   62.56    6.97
   0 -16  -5   55.27    6.63
   0  16  -5   65.94    7.53
   0  16  -6  197.66   12.92
   0  16  -6  201.21    6.18
   0 -16   6  209.53    6.92
   0 -16  -6  215.69    6.31
   0 -16  -6  200.10    6.38
   0 -16  -7   -0.17    1.07
   0  16  -7    0.49    0.95
   0 -16   7   -0.02    0.95
   0 -16  -7   -0.21    0.98
   0  16  -7    1.59    2.01
   0 -16   8  224.12    7.43
   0  16  -8  230.16    6.97
   0  16  -8  244.97   15.11
   0 -16  -8  220.70    6.80
   0 -16   9    6.56    1.67
   0  16  -9    5.00    1.30
   0  16  -9    6.77    2.72
   0 -16  -9    6.64    1.31
   0  16 -10    6.11    3.69
   0  16 -10    3.96    1.35
   0 -16  10    6.57    1.56
   0 -16 -10    6.91    1.50
   0 -16 -10    3.66    1.04
   0 -16 -11   -0.41    0.98
   0  16 -11   -1.45    1.40
   0 -16 -12   28.36    2.44
   0 -16 -13    9.99    1.59
   0  16 -14   55.44    3.08
   0 -16 -14   54.75    3.41
   0  16 -15   57.72    3.00
   0 -16 -15   50.79    3.13
   0 -16 -15   62.43    3.54
   0 -16 -16    0.71    1.09
   0  16 -16    1.53    0.75
   0  16 -17    3.54    0.75
   0 -16 -17    3.35    1.16
   0 -16 -17    3.10    1.13
   0 -16 -18    3.27    1.03
   0 -16 -18    1.50    0.82
   0 -16 -19   29.38    1.77
   0 -16 -19   24.04    1.42
   0 -16 -20   10.15    0.95
   0 -17   0   -1.34    2.88
   0  17   0    0.57    1.87
   0 -17   0   -4.55    3.13
   0 -17  -1   10.62    3.49
   0 -17   1    9.05    3.20
   0  17  -1    4.99    2.22
   0  17   1   13.99    3.30
   0 -17  -1    3.35    2.28
   0 -17  -2   38.08    5.43
   0  17  -2   34.03    5.23
   0  17   2   39.46    5.12
   0 -17   2   41.73    3.08
   0 -17  -2   40.31    6.16
   0 -17   2   43.77    5.79
   0 -17  -2   47.51    6.59
   0 -17  -3  169.69   11.30
   0 -17   3  195.27    6.69
   0 -17  -3  184.27    6.11
   0 -17  -3  158.02   11.48
   0 -17   3  168.94   11.51
   0 -17  -3  177.88   12.07
   0 -17  -4   76.93    3.63
   0 -17  -4   80.39    8.23
   0 -17  -4   61.80    7.10
   0  17  -4   75.35    3.59
   0  17  -4   81.07    8.41
   0 -17  -4   76.89    3.94
   0 -17   4   79.74    3.92
   0 -17   4   76.55    4.17
   0 -17  -4   77.39    4.00
   0 -17  -5   76.21    3.66
   0 -17  -5   68.68    7.62
   0 -17  -5   76.83    7.96
   0 -17  -5   70.43    3.75
   0 -17   5   81.28    4.32
   0 -17  -5   73.94    3.90
   0  17  -5   78.51    8.26
   0  17  -5   78.97    3.77
   0 -17   5   75.74    3.92
   0 -17  -6   -0.16    2.88
   0 -17  -6    0.54    0.89
   0 -17  -6    1.02    0.87
   0 -17   6    1.08    1.01
   0  17  -6    0.97    2.01
   0 -17  -6    1.83    1.10
   0  17  -6    1.17    0.99
   0 -17   7   60.87    3.85
   0  17  -7   68.46    7.99
   0 -17  -7   66.36    3.54
   0  17  -7   56.98    3.38
   0 -17  -7   57.31    6.84
   0 -17  -7   53.56    3.27
   0 -17  -8   72.06    3.80
   0  17  -8   73.08    3.88
   0  17  -8   63.33    7.89
   0 -17   8   68.57    4.15
   0 -17  -8   63.16    3.57
   0 -17  -9  165.66    5.87
   0 -17   9  156.26    6.22
   0  17  -9  160.83    5.95
   0 -17  -9  160.22    5.67
   0  17 -10    0.32    1.27
   0 -17  10   -1.21    1.10
   0 -17 -10    1.13    0.84
   0 -17 -10   -0.62    1.12
   0  17 -11   29.33    2.70
   0 -17 -11   31.40    2.67
   0 -17 -12   28.46    2.48
   0 -17 -12   31.25    2.69
   0 -17 -13    9.80    1.75
   0 -17 -13   10.21    1.62
   0 -17 -14   42.54    2.95
   0 -17 -14   40.03    2.99
   0  17 -14   40.01    2.50
   0  17 -15    4.39    0.93
   0 -17 -15    7.30    1.57
   0 -17 -15    5.33    1.36
   0 -17 -16   20.81    1.93
   0 -17 -16   20.24    1.92
   0 -17 -17    4.70    1.08
   0 -17 -17    3.27    1.00
   0 -17 -18    0.30    0.73
   0 -17 -18    0.24    0.58
   0 -17 -19    0.53    0.57
   0 -18   0   48.44    3.48
   0 -18   0   47.51    2.87
   0  18   0   43.84    5.88
   0 -18   0   42.59    5.79
   0 -18   0   38.08    5.83
   0 -18   0   45.32    3.29
   0 -18   1  198.05    6.38
   0 -18  -1  195.12    6.37
   0 -18   1  182.49   11.55
   0 -18  -1  179.35   11.72
   0  18   1  196.56   12.72
   0  18  -1  189.52   12.87
   0 -18  -1  194.27    5.94
   0 -18  -1  193.21    6.50
   0 -18  -1  197.99    6.82
   0 -18   1  185.17    6.71
   0 -18   1  182.45   12.38
   0 -18  -1  179.07   12.38
   0 -18   2   96.50    9.04
   0 -18  -2   71.14    7.86
   0 -18  -2   83.92    3.86
   0 -18  -2   80.58    8.39
   0  18  -2   88.21    8.94
   0 -18  -2   74.41    7.68
   0  18  -2   84.81    3.79
   0 -18  -2   84.82    4.28
   0 -18  -2   84.28    4.33
   0 -18   2   82.53    4.47
   0 -18   2   84.05    4.07
   0 -18  -3    2.52    2.74
   0 -18  -3    2.38    1.07
   0 -18   3   -0.37    0.96
   0 -18  -3    0.89    0.98
   0 -18   3    0.37    1.23
   0 -18   3    0.59    2.27
   0 -18  -3   -0.14    0.93
   0  18  -3    2.44    1.04
   0 -18  -3    6.87    2.96
   0  18  -3    1.45    2.21
   0 -18  -4   30.48    2.38
   0 -18  -4   26.14    5.21
   0 -18  -4   20.46    4.49
   0 -18   4   30.33    2.53
   0 -18   4   35.15    5.50
   0 -18  -4   29.70    2.62
   0  18  -4   28.34    2.29
   0 -18  -4   26.17    2.49
   0 -18   4   30.57    2.79
   0 -18   5   51.58    3.66
   0 -18  -5   53.46    3.42
   0 -18  -5   54.99    3.23
   0  18  -5   57.39    7.44
   0 -18  -5   43.64    6.43
   0  18  -5   51.72    3.13
   0 -18  -5   55.09    3.46
   0 -18  -6  333.59    8.78
   0 -18   6  335.14    9.54
   0 -18  -6  334.84    8.36
   0  18  -6  331.81   17.63
   0 -18  -6  299.98   16.43
   0 -18  -6  338.79    8.85
   0  18  -6  344.64    8.60
   0  18  -7  247.58    7.34
   0 -18  -7  247.18    7.20
   0 -18  -7  245.28    7.43
   0  18  -7  267.85   15.96
   0 -18   7  243.19    7.99
   0 -18  -7  251.00    7.38
   0 -18  -8    2.47    1.26
   0 -18   8    1.78    1.36
   0 -18  -8    0.80    1.03
   0  18  -8    0.36    1.16
   0 -18  -9    0.92    1.10
   0 -18  -9    1.21    1.06
   0 -18   9    0.27    1.14
   0  18  -9    1.34    1.22
   0 -18 -10   31.36    2.66
   0 -18 -10   31.78    2.44
   0  18 -10   34.60    2.89
   0 -18 -11    2.26    0.82
   0  18 -11   -0.68    1.34
   0 -18 -11   -0.15    1.27
   0 -18 -12   -1.11    1.46
   0 -18 -12   -0.04    1.00
   0 -18 -12    0.45    1.15
   0 -18 -13   38.97    2.69
   0 -18 -13   43.37    2.92
   0 -18 -13   41.67    3.01
   0 -18 -14    0.61    1.13
   0 -18 -14   -0.46    1.34
   0 -18 -15   19.75    1.90
   0 -18 -15   25.20    2.19
   0 -18 -16    5.04    1.17
   0 -18 -16    3.41    1.07
   0 -18 -17    4.79    1.05
   0 -18 -17    6.23    1.07
   0 -18 -18    4.19    0.82
   0 -18 -18    2.58    0.69
   0 -18 -19    2.34    0.58
   0 -19   0   -1.30    0.95
   0 -19   0    0.12    0.90
   0 -19   0   -2.48    3.15
   0 -19   0   -1.01    2.36
   0  19   0   -0.34    1.67
   0 -19   0    0.11    1.14
   0 -19  -1    5.83    1.26
   0 -19  -1    7.70    3.49
   0 -19  -1    5.33    1.39
   0 -19   1    5.69    1.45
   0  19  -1    4.40    1.05
   0 -19  -1   14.81    4.56
   0 -19   1    0.80    2.50
   0 -19   1    1.59    1.80
   0 -19  -1    7.33    3.10
   0  19  -1    9.45    3.73
   0 -19   1    4.80    1.53
   0 -19  -1    5.01    1.38
   0  19  -2  117.09    4.54
   0 -19  -2  115.08   10.22
   0 -19   2  129.97    9.85
   0  19  -2  111.21   10.22
   0 -19  -2  118.89    4.71
   0 -19  -2  122.82   10.57
   0 -19   2  114.67   10.21
   0 -19   2  120.67    5.58
   0 -19  -2  120.41    5.48
   0 -19  -2  128.37    5.31
   0 -19   2  125.03    5.11
   0 -19  -3    8.61    1.48
   0 -19  -3   14.95    4.23
   0 -19   3   10.33    1.71
   0 -19  -3   12.20    1.95
   0  19  -3   10.17    1.49
   0 -19   3   19.94    4.81
   0 -19  -3   12.11    1.96
   0 -19   3   11.77    1.95
   0 -19  -3    8.96    3.58
   0  19  -3    7.70    3.08
   0  19  -4  105.37    4.44
   0 -19  -4  105.41    9.94
   0 -19  -4   90.75    8.95
   0  19  -4  101.99   10.00
   0 -19  -4  101.64    4.75
   0 -19  -4  100.84    4.36
   0 -19   4  107.26    9.90
   0 -19  -4  101.94    4.90
   0 -19   4   97.08    4.98
   0 -19   4  101.21    4.66
   0 -19  -5   49.40    3.09
   0  19  -5   45.20    6.85
   0 -19   5   47.42    6.49
   0 -19  -5   43.82    6.54
   0  19  -5   50.57    3.19
   0 -19   5   51.22    3.71
   0 -19  -5   50.46    3.39
   0 -19  -5   55.63    3.55
   0  19  -6   88.40    4.28
   0 -19  -6   88.39    4.45
   0 -19  -6   97.27    4.61
   0 -19   6  100.10    5.11
   0 -19  -6   89.11    4.15
   0  19  -7    9.22    1.78
   0 -19  -7    8.85    1.56
   0 -19  -7    8.22    1.59
   0 -19   7    8.12    1.80
   0 -19  -7   11.55    1.77
   0  19  -8  477.55   10.73
   0 -19   8  478.94   11.58
   0 -19  -8  456.27   10.27
   0 -19  -8  458.15   10.49
   0 -19  -9    3.35    1.38
   0  19  -9    0.53    1.19
   0 -19   9   -0.63    1.23
   0 -19  -9    1.10    0.83
   0 -19 -10   17.41    2.06
   0 -19 -10   14.75    1.72
   0 -19 -10   16.11    1.93
   0  19 -10   20.42    2.41
   0 -19 -11    0.02    1.10
   0 -19 -11    0.42    0.94
   0 -19 -11   -1.08    1.48
   0 -19 -12   93.38    4.36
   0 -19 -12   88.33    4.08
   0 -19 -12   89.01    4.21
   0 -19 -13   -0.48    1.39
   0 -19 -13    0.72    1.13
   0 -19 -13    0.34    0.94
   0 -19 -14   38.16    2.52
   0 -19 -14   43.49    2.84
   0 -19 -15    7.20    1.31
   0 -19 -15    6.69    1.29
   0 -19 -16    1.79    0.80
   0 -19 -16    1.45    0.77
   0 -19 -17    2.29    0.73
   0 -19 -17    1.84    0.56
   0 -19 -17    3.02    0.84
   0 -19 -18    2.47    0.62
   0 -20   0   14.22    2.12
   0 -20   0   22.54    5.45
   0 -20   0   12.12    4.22
   0 -20   0   15.25    4.08
   0 -20   0   10.56    1.66
   0  20  -1  136.68    5.01
   0 -20  -1  130.98   11.13
   0 -20  -1  141.79    5.19
   0 -20  -1  145.52    5.73
   0 -20   1  135.68    5.49
   0 -20  -1  139.40   11.30
   0 -20   1  141.50   11.28
   0 -20  -1  155.63    6.30
   0 -20   1  142.93    6.13
   0 -20  -1  151.81   11.30
   0 -20   1  139.31   10.58
   0 -20  -2   10.30    1.49
   0 -20   2   12.65    1.76
   0 -20  -2   14.57    2.02
   0 -20   2    3.70    2.30
   0  20  -2   13.46    1.75
   0  20  -2   14.87    4.25
   0 -20   2   -0.28    1.95
   0 -20  -2   10.40    2.76
   0 -20  -2   12.66    1.91
   0 -20   2   14.96    2.21
   0 -20  -3    1.42    1.12
   0 -20   3    2.21    1.00
   0  20  -3    1.04    0.96
   0 -20  -3    2.89    1.13
   0 -20   3    1.52    1.28
   0 -20  -3    3.27    1.22
   0  20  -4   51.06    3.21
   0 -20   4   54.81    3.47
   0 -20   4   51.47    3.71
   0 -20  -4   46.91    3.41
   0 -20  -4   49.78    3.12
   0 -20  -4   54.00    3.03
   0  20  -5   35.42    2.70
   0 -20  -5   35.46    2.67
   0 -20   5   36.62    3.22
   0 -20  -5   40.87    3.06
   0 -20  -5   36.63    2.91
   0 -20  -5   41.34    2.79
   0 -20  -6   -1.00    1.11
   0  20  -6   -1.17    1.24
   0 -20  -6    1.87    1.04
   0 -20   6    1.74    1.51
   0 -20  -6    0.38    1.22
   0 -20  -6   -0.72    1.16
   0  20  -7  177.82    6.13
   0 -20  -7  187.42    6.13
   0 -20  -7  184.52    6.25
   0 -20   7  182.08    6.85
   0 -20  -7  179.68    6.24
   0 -20  -7  179.03    5.93
   0 -20  -8    1.27    1.04
   0 -20   8    1.33    1.23
   0  20  -8    0.50    1.15
   0 -20  -8   -0.01    1.05
   0 -20  -8    0.51    0.99
   0 -20  -9   18.79    2.09
   0 -20   9   20.46    2.36
   0 -20  -9   18.68    2.07
   0  20  -9   20.78    2.23
   0 -20  -9   21.34    2.15
   0  20 -10   -0.51    1.31
   0 -20 -10    2.60    1.02
   0 -20 -10    1.30    1.13
   0 -20 -10    0.66    1.15
   0 -20 -11   -1.39    1.24
   0 -20 -11    0.05    1.06
   0 -20 -11   -1.43    1.38
   0 -20 -12   -0.39    1.04
   0 -20 -12   -1.14    1.23
   0 -20 -12   -1.04    1.29
   0 -20 -13   57.72    3.00
   0 -20 -13   59.80    3.23
   0 -20 -13   61.23    3.07
   0 -20 -14    0.32    1.04
   0 -20 -14   -0.36    1.03
   0 -20 -15    1.77    0.90
   0 -20 -15    1.12    0.73
   0 -20 -15    0.03    0.79
   0 -20 -16    0.01    0.73
   0 -20 -16    0.33    0.69
   0 -20 -16    0.81    0.57
   0 -20 -17    4.68    0.72
   0 -20 -17    4.81    0.78
   0 -21   0   -0.01    1.18
   0  21   0    0.26    0.94
   0 -21   0    0.46    1.24
   0 -21   1    2.90    1.20
   0 -21  -1    5.59    1.54
   0  21  -1    3.39    1.24
   0 -21  -1    2.76    1.29
   0 -21   1    2.78    1.54
   0 -21   2  115.32    5.68
   0 -21  -2  125.25    5.70
   0 -21   2  118.35    5.14
   0 -21  -2  122.20    5.26
   0  21  -2  118.64    4.68
   0 -21  -2  114.59    4.68
   0 -21  -3   21.91    2.47
   0 -21  -3   21.79    2.43
   0 -21   3   19.35    2.24
   0 -21   3   20.40    2.52
   0  21  -3   17.32    1.85
   0 -21  -3   20.88    2.07
   0 -21  -4   22.08    2.51
   0  21  -4   17.32    1.98
   0 -21  -4   18.21    2.29
   0 -21   4   18.91    2.39
   0 -21  -4   16.76    1.90
   0 -21  -4   20.65    1.83
   0  21  -5  135.01    5.17
   0 -21  -5  148.90    5.88
   0 -21   5  147.45    6.27
   0 -21  -5  143.58    5.79
   0 -21  -5  143.13    5.25
   0 -21  -5  151.84    5.18
   0  21  -6   15.54    1.92
   0 -21  -6   17.40    1.92
   0 -21   6   14.47    2.18
   0 -21  -6   16.55    2.07
   0 -21  -6   17.59    1.82
   0  21  -7    3.84    1.41
   0 -21  -7    2.47    1.24
   0 -21   7    2.67    1.41
   0 -21  -7    3.63    1.21
   0 -21  -7    1.31    0.89
   0 -21   8   91.71    4.71
   0 -21  -8   90.27    4.11
   0 -21  -8   94.98    4.21
   0  21  -8   95.88    4.41
   0  21  -9    4.40    1.33
   0 -21  -9    4.36    1.36
   0 -21  -9    3.66    1.21
   0 -21 -10   -0.79    1.06
   0 -21 -10   -0.91    1.14
   0 -21 -11    2.58    0.96
   0 -21 -11    3.08    1.19
   0 -21 -11    0.81    1.03
   0 -21 -12    5.90    1.23
   0 -21 -12    6.80    1.26
   0 -21 -12    6.99    1.41
   0 -21 -13   11.45    1.44
   0 -21 -13    8.97    1.41
   0 -21 -13   10.43    1.38
   0 -21 -13   12.92    1.64
   0 -21 -14   47.52    2.46
   0 -21 -14   49.35    2.43
   0 -21 -14   48.07    2.51
   0 -21 -15   -0.48    0.73
   0 -21 -15    0.16    0.65
   0 -21 -15    0.99    0.78
   0 -21 -16   19.96    1.17
   0 -21 -16   22.23    1.38
   0 -21 -16   23.22    1.43
   0 -22   0   26.02    2.84
   0  22   0   18.58    1.91
   0 -22   0   22.97    2.47
   0 -22  -1   90.85    4.95
   0 -22   1   97.98    5.13
   0 -22   1   89.11    4.40
   0 -22  -1   94.16    4.56
   0  22  -1   94.96    4.06
   0  22   1   83.86    3.82
   0 -22  -2    3.19    1.44
   0 -22   2    2.24    1.38
   0 -22   2    4.64    1.83
   0  22  -2    1.13    1.04
   0 -22  -2   -0.90    1.26
   0  22  -3    0.90    1.00
   0 -22  -3   -0.73    1.36
   0 -22   3   -0.41    1.47
   0 -22  -3   -1.84    1.12
   0 -22  -3   -1.32    1.22
   0  22  -4   10.78    1.77
   0 -22  -4   12.05    2.03
   0 -22   4    9.94    2.09
   0 -22  -4   11.42    1.72
   0 -22  -4    9.50    1.73
   0 -22  -5   -0.32    1.15
   0 -22  -5    1.75    1.66
   0 -22   5    0.83    1.34
   0 -22  -5    0.31    0.95
   0 -22  -5   -0.61    0.75
   0  22  -5    0.04    1.12
   0 -22  -6  100.86    4.78
   0 -22   6  101.48    5.08
   0 -22  -6  101.06    4.57
   0 -22  -6   92.92    4.12
   0 -22  -6  104.41    4.19
   0  22  -6  100.31    4.32
   0 -22  -7   46.16    3.21
   0 -22  -7   44.82    2.89
   0 -22   7   44.50    3.42
   0 -22  -7   41.24    2.73
   0 -22  -7   41.13    2.68
   0  22  -7   40.62    2.74
   0 -22   8    1.62    1.17
   0 -22  -8    3.04    1.15
   0 -22  -8    0.16    1.05
   0 -22  -8   -0.99    1.50
   0  22  -8    1.19    1.09
   0 -22  -9   27.29    2.18
   0  22  -9   27.24    2.29
   0 -22  -9   31.75    2.41
   0 -22  -9   29.32    2.48
   0 -22 -10   -0.14    1.18
   0 -22 -10    1.07    1.22
   0 -22 -10    1.28    1.01
   0 -22 -10   -0.42    1.09
   0 -22 -11   -0.22    1.03
   0 -22 -11   -0.03    0.87
   0 -22 -11    0.62    1.11
   0 -22 -11    1.67    0.96
   0 -22 -12   55.22    2.84
   0 -22 -12   50.45    2.58
   0 -22 -12   50.01    2.82
   0 -22 -12   55.63    2.83
   0 -22 -13   13.60    1.32
   0 -22 -13   14.28    1.47
   0 -22 -13   15.35    1.43
   0 -22 -13   16.14    1.55
   0 -22 -14    9.27    1.09
   0 -22 -14   10.44    1.17
   0 -22 -14   11.27    1.20
   0 -22 -15    6.39    0.86
   0 -22 -15    5.40    0.76
   0 -22 -15    4.56    0.74
   0 -22 -16    4.53    0.59
   0  23   0   -0.01    0.86
   0 -23   0   -1.81    1.36
   0 -23   0   -0.77    1.65
   0 -23   1   73.26    4.42
   0 -23  -1   74.04    4.39
   0  23  -1   71.77    3.48
   0  23   1   62.92    3.23
   0 -23   1   73.13    3.97
   0 -23  -1   65.76    3.79
   0  23   2   11.60    1.47
   0 -23   2   12.69    2.03
   0 -23  -2   10.88    1.97
   0 -23  -2   15.11    2.01
   0 -23   2   14.83    1.88
   0  23  -2   13.11    1.70
   0 -23   3   36.42    3.31
   0 -23  -3   33.02    2.88
   0 -23  -3   36.98    3.00
   0  23  -3   33.86    2.44
   0  23   3   28.50    2.15
   0 -23   4    8.16    1.72
   0 -23  -4    8.33    1.74
   0 -23  -4    9.42    1.57
   0 -23  -4   10.02    2.00
   0  23  -4    9.63    1.57
   0 -23  -5   25.19    2.54
   0 -23  -5   26.13    2.45
   0 -23   5   28.83    2.81
   0 -23  -5   24.79    2.15
   0 -23  -5   22.98    1.79
   0  23  -5   27.82    2.29
   0 -23  -6    0.40    1.35
   0 -23   6    1.64    1.34
   0 -23  -6    0.57    1.04
   0 -23  -6    0.80    1.02
   0 -23  -6   -0.09    0.72
   0  23  -6   -0.27    1.16
   0 -23  -7   59.33    3.52
   0 -23   7   59.29    3.69
   0 -23  -7   59.64    3.17
   0 -23  -7   56.77    3.10
   0  23  -7   58.28    3.19
   0 -23  -7   57.29    2.90
   0  23  -8   10.60    1.52
   0 -23  -8    8.66    1.31
   0 -23  -8   10.04    1.39
   0 -23  -8   10.36    1.78
   0 -23  -9   12.23    1.50
   0 -23  -9   11.35    1.50
   0 -23  -9   12.17    1.83
   0 -23  -9   12.93    1.86
   0 -23 -10    1.25    0.82
   0 -23 -10    0.30    0.81
   0 -23 -10    1.31    1.09
   0 -23 -10   -0.10    1.06
   0 -23 -11   41.33    2.33
   0 -23 -11   42.55    2.32
   0 -23 -11   41.87    2.61
   0 -23 -11   43.63    2.62
   0 -23 -12    8.07    1.13
   0 -23 -12   10.14    1.19
   0 -23 -12    8.90    1.28
   0 -23 -12    6.09    1.03
   0 -23 -13    4.15    0.84
   0 -23 -13    4.23    0.82
   0 -23 -13    2.30    0.73
   0 -23 -13    1.47    0.53
   0 -23 -14    0.93    0.52
   0 -23 -14    0.24    0.50
   0 -23 -14    0.76    0.52
   0 -24   0   91.04    4.71
   0  24   0   83.35    3.59
   0 -24   0   86.74    4.20
   0  24   1    5.86    1.16
   0 -24   1    5.48    1.69
   0 -24  -1    5.90    1.62
   0 -24  -1    7.68    1.63
   0 -24   1    6.10    1.40
   0  24  -1    6.45    1.14
   0 -24   2   30.49    2.85
   0 -24  -2   31.27    2.79
   0  24  -2   33.36    2.31
   0  24   2   29.86    2.14
   0 -24  -2   37.22    2.87
   0  24   3    5.07    1.08
   0 -24  -3    6.28    1.55
   0 -24   3    7.31    1.93
   0  24  -3    5.67    1.15
   0 -24  -3    5.84    1.57
   0  24   4    0.28    0.75
   0 -24   4    0.45    1.45
   0 -24  -4    0.47    1.16
   0 -24  -4    1.05    1.36
   0  24  -4    0.78    0.83
   0 -24   5   37.08    3.06
   0 -24  -5   36.49    2.72
   0 -24  -5   35.65    2.79
   0  24  -5   36.08    2.42
   0  24   5   33.05    2.07
   0 -24  -6   70.40    3.72
   0  24  -6   67.62    3.24
   0 -24   6   71.51    3.99
   0 -24  -6   66.80    3.37
   0  24   6   57.89    2.68
   0 -24  -6   64.78    3.14
   0 -24  -6   65.70    2.80
   0 -24  -7    4.88    1.42
   0  24  -7    8.35    1.35
   0 -24  -7    7.11    1.23
   0 -24  -7    6.38    1.18
   0 -24  -7    9.42    1.18
   0  24  -8    5.46    1.07
   0 -24  -8    6.17    0.99
   0 -24  -8    5.32    1.15
   0 -24  -8    5.13    1.40
   0 -24  -8    4.95    1.49
   0 -24  -9   11.43    1.28
   0 -24  -9   12.32    1.42
   0 -24  -9   11.83    1.59
   0 -24  -9   11.83    1.67
   0 -24 -10   10.11    1.21
   0 -24 -10    8.79    1.19
   0 -24 -10   10.08    1.47
   0 -24 -10    9.07    1.43
   0 -24 -11   11.12    1.14
   0 -24 -11   12.38    1.22
   0 -24 -11   10.15    1.30
   0 -24 -11   11.22    1.32
   0 -24 -12   22.99    1.45
   0 -24 -12   22.93    1.47
   0 -24 -12   24.29    1.64
   0 -24 -12   20.94    1.43
   0 -24 -13    0.33    0.46
   0 -24 -13   -0.11    0.43
   0 -24 -13    0.05    0.57
   0  25   0   -0.92    0.89
   0 -25   0    1.13    1.34
   0 -25   0   -1.49    1.08
   0  25   1   27.52    1.93
   0  25  -1   27.58    1.99
   0 -25  -1   30.17    2.72
   0 -25   1   28.55    2.84
   0 -25  -1   29.42    2.44
   0  25   2   22.84    1.76
   0  25  -2   21.58    1.82
   0 -25  -2   24.60    2.41
   0 -25   2   28.15    2.71
   0 -25  -2   23.10    2.21
   0  25  -3   22.80    1.84
   0  25   3   23.28    1.70
   0 -25  -3   25.93    2.33
   0 -25  -3   25.81    2.44
   0 -25   3   27.77    2.71
   0  25   4   60.60    2.66
   0  25  -4   67.93    3.00
   0 -25  -4   66.59    3.52
   0 -25  -4   69.11    3.57
   0 -25   4   73.92    4.10
   0 -25  -4   65.33    3.20
   0  25   5   18.00    1.41
   0  25  -5   21.31    1.78
   0 -25  -5   22.41    2.11
   0 -25   5   24.34    2.42
   0 -25  -5   22.39    2.02
   0  25  -6    3.70    0.95
   0 -25  -6    3.38    1.34
   0  25   6    3.72    0.77
   0 -25  -6    3.23    1.15
   0 -25  -6    4.21    1.01
   0 -25  -7   19.24    1.38
   0 -25  -7   18.12    1.89
   0 -25  -7   20.95    2.07
   0  25  -7   18.85    1.59
   0 -25  -8   14.64    1.22
   0 -25  -8   16.11    1.76
   0 -25  -8   15.10    1.69
   0 -25  -9    3.48    0.65
   0 -25  -9    5.58    1.16
   0 -25  -9    5.82    1.20
   0 -25 -10    5.32    0.75
   0 -25 -10    6.73    1.08
   0 -25 -10    4.81    0.95
   0 -25 -11    1.33    0.67
   0 -25 -11    0.97    0.59
   0 -25 -12    2.06    0.64
   0  26   0   -0.77    0.69
   0 -26   0   -1.40    1.48
   0 -26  -1   43.34    2.94
   0 -26   1   40.17    2.87
   0  26   1   35.22    1.96
   0  26  -1   40.54    2.14
   0 -26   1   39.10    2.42
   0 -26   2   23.09    2.31
   0 -26  -2   18.54    2.03
   0  26  -2   17.51    1.47
   0  26   2   18.69    1.44
   0 -26  -2   20.18    1.99
   0 -26   2   17.75    1.57
   0 -26  -3    3.84    1.03
   0  26   3    1.16    0.55
   0  26  -3    2.24    0.76
   0 -26  -3    1.44    0.96
   0 -26  -3    2.59    1.16
   0 -26   3    3.03    1.45
   0 -26  -4    6.26    1.02
   0 -26  -4    4.72    1.13
   0 -26   4    6.91    1.65
   0  26  -4    6.45    1.06
   0 -26  -4    6.21    1.34
   0 -26  -4    4.90    1.29
   0 -26  -5   37.26    2.28
   0  26  -5   35.59    2.04
   0 -26  -5   40.47    2.57
   0 -26  -5   43.90    2.70
   0 -26  -6    6.66    0.99
   0  26  -6    4.33    0.80
   0 -26  -6    5.75    1.20
   0 -26  -6    5.71    1.18
   0 -26  -7    3.16    1.04
   0 -26  -7    4.28    1.09
   0 -26  -8    2.22    0.87
   0 -26  -8    2.24    0.94
   0 -26  -9   11.22    1.26
   0 -26  -9   10.92    1.21
   0 -26 -10    4.18    0.79
   0 -26 -10    4.02    0.79
   0 -26 -11    5.40    0.75
   0 -27   0    0.35    0.65
   0 -27   0   -0.49    1.05
   0  27   0   -0.86    0.54
   0 -27   1    1.69    1.11
   0 -27  -1   -0.23    0.92
   0  27  -1   -0.66    0.57
   0 -27  -1    0.10    0.77
   0 -27   1    0.06    0.59
   0 -27  -1    1.24    0.82
   0 -27  -2    7.30    1.24
   0  27  -2    6.59    0.88
   0 -27   2    7.45    0.93
   0 -27  -2    5.86    1.05
   0 -27  -2    7.94    1.08
   0 -27  -3   39.05    2.38
   0  27  -3   34.42    1.73
   0 -27  -3   40.76    2.33
   0 -27  -3   33.88    1.87
   0 -27  -4   32.73    2.03
   0 -27  -4   30.57    2.03
   0  27  -4   27.17    1.52
   0 -27  -4   32.16    2.09
   0 -27  -5    4.78    1.07
   0 -27  -5    5.16    1.01
   0 -27  -6    0.27    0.72
   0 -27  -6    0.32    0.73
   0 -27  -7   -0.66    0.78
   0 -27  -7    0.36    0.70
   0 -27  -8   15.34    1.25
   0 -27  -8   13.44    1.18
   0 -27  -9   -0.24    0.48
   0 -27  -9   -0.82    0.59
   0 -28   0    0.71    0.74
   0 -28   0    1.41    0.54
   0 -28  -1    0.36    0.56
   0 -28   1    0.49    0.75
   0 -28   1    1.34    0.48
   0 -28  -1   -0.36    0.57
   0 -28  -2    4.25    0.70
   0 -28   2    6.96    1.09
   0 -28  -2    4.96    0.84
   0 -28  -3   -0.90    0.70
   0 -28  -4   17.30    1.36
   0 -28  -5   31.79    1.74
   0 -28  -6    1.35    0.63
   0 -28   7   28.94    1.49
   0 -28  -7   28.61    1.46
   0 -29   2    1.10    0.53
   0 -29   3   20.30    1.23
   1   0 -24    8.42    0.99
   1   0 -23   -0.65    0.96
   1   0 -23    0.21    0.79
   1   0 -22    3.03    1.24
   1   0 -22    3.35    1.19
   1   0 -21   -0.62    1.48
   1   0 -21   -0.61    1.25
   1   0 -20   45.38    3.30
   1   0 -20   43.42    3.04
   1   0 -19    0.03    1.25
   1   0 -19   -1.54    1.48
   1   0 -18  144.44    6.03
   1   0 -18  146.98    5.85
   1   0 -17    0.12    1.16
   1   0 -17   -3.92    2.27
   1   0 -16   16.88    3.99
   1   0 -16   21.30    4.54
   1   0 -16   26.31    2.46
   1   0 -16   21.82    2.36
   1   0 -15   -1.74    2.57
   1   0 -15    0.91    0.93
   1   0 -14    5.94    2.78
   1   0 -13    1.42    2.07
   1   0 -12  608.37   18.96
   1   0 -11   -0.63    2.36
   1   0 -10    5.14    2.16
   1   0  -9    1.18    2.03
   1   0  -8  837.77   18.35
  -1   0   8  855.40   16.47
   1   0  -7   -0.34    1.35
  -1   0   7   -0.73    1.01
   1   0  -6  768.77   15.45
  -1   0   6  772.01   13.94
   1   0  -5    2.21    1.22
  -1   0   5   -0.29    0.92
   1   0  -4 6191.44   69.10
  -1   0   4 6259.42   68.52
   1   0  -3   -0.12    0.60
  -1   0   3    0.00    0.54
   1   0  -2 2080.14   24.28
  -1   0   2 2116.28   24.70
  -1   0  -1    0.02    0.28
  -1   0  -1    0.28    0.27
  -1   0  -2 1082.20   14.48
  -1   0  -2 1089.52   14.51
  -1   0  -3    0.13    0.70
  -1   0  -4 4673.35   54.21
  -1   0  -5    1.24    1.19
  -1   0  -6  153.10    6.26
  -1   0  -7    1.48    1.55
  -1   0  -8   35.38    3.70
  -1   0  -9   -1.50    1.79
  -1   0 -10  219.37    9.94
  -1   0 -11   -1.37    2.00
  -1   0 -11    1.82    1.55
  -1   0 -12   22.02    3.98
  -1   0 -13    0.87    2.02
  -1   0 -14   29.57    2.43
  -1   0 -14   24.92    4.32
  -1   0 -14   25.87    2.29
  -1   0 -14   25.55    2.25
  -1   0 -15   -1.30    2.58
  -1   0 -15    0.85    1.16
  -1   0 -15    0.69    0.69
  -1   0 -15   -0.24    1.02
  -1   0 -16   -0.72    1.38
  -1   0 -16    0.68    1.96
  -1   0 -16    1.24    1.22
  -1   0 -17    0.04    1.17
  -1   0 -17   -1.43    1.35
  -1   0 -18   15.58    2.18
  -1   0 -18   13.22    1.80
  -1   0 -19    0.42    1.40
  -1   0 -19   -1.49    1.73
  -1   0 -20  155.27    5.71
  -1   0 -20  157.01    5.68
  -1   0 -21    1.44    1.39
  -1   0 -21    1.06    1.30
  -1   0 -22   15.48    1.66
  -1   0 -23   -0.28    0.71
  -1   0 -23   -1.02    0.68
   1   1 -24    3.98    0.78
   1  -1 -24    2.13    0.78
   1   1 -24    3.80    0.87
   1  -1 -23    9.27    1.28
   1   1 -23   10.92    1.35
   1   1 -23   10.05    1.42
   1  -1 -23    7.78    1.25
   1  -1 -22    4.09    1.26
   1   1 -22    5.15    1.32
   1  -1 -22    4.20    1.32
   1   1 -22    1.92    1.14
   1  -1 -21   12.73    1.82
   1   1 -21   11.42    1.81
   1  -1 -21   14.07    1.91
   1   1 -21   12.18    1.92
   1  -1 -20    3.21    1.38
   1   1 -20    2.59    1.24
   1  -1 -20    3.21    1.52
   1   1 -20    2.97    1.35
   1   1 -19    1.33    1.38
   1  -1 -19    1.27    1.37
   1  -1 -19    3.41    1.52
   1   1 -19    3.54    1.69
   1  -1 -18    1.27    1.26
   1   1 -18    3.16    1.46
   1  -1 -18    2.21    1.22
   1   1 -17   35.49    2.87
   1  -1 -17   33.69    2.88
   1   1 -17   30.50    2.88
   1  -1 -17   32.87    2.73
   1  -1 -17   41.70    6.52
   1   1 -17   31.14    5.82
   1  -1 -16   18.59    4.46
   1  -1 -16   23.39    4.62
   1   1 -16   27.16    5.46
   1  -1 -16   21.34    2.18
   1   1 -16   21.09    2.22
   1   1 -16   21.35    2.24
   1   1 -15    6.45    2.51
   1  -1 -15   10.78    1.67
   1   1 -15   10.35    1.52
   1   1 -15    6.12    2.52
   1  -1 -15    3.11    1.80
   1  -1 -14  247.01   13.18
   1   1 -14  246.82   13.23
   1   1 -13  349.04   14.91
   1  -1 -13  329.20   14.48
   1   1 -12  147.67    9.13
   1  -1 -12  136.93    8.76
   1  -1 -11  823.76   21.17
   1   1 -11  786.44   21.11
   1  -1 -10   65.97    5.53
   1   1 -10   65.72    5.56
  -1   1  10   57.92    4.20
   1  -1  -9    4.60    1.79
   1   1  -9    1.43    2.01
  -1   1   9    2.27    1.21
   1   1  -8  458.00   13.00
   1  -1  -8  455.59   12.81
  -1   1   8  451.87   11.12
   1   1  -7   41.92    3.58
   1  -1  -7   42.19    3.59
   1  -1  -7   40.73    3.46
  -1   1   7   42.06    2.98
  -1  -1   7   38.68    3.03
   1   1  -6  615.82   13.56
   1  -1  -6  626.80   13.31
  -1   1   6  628.01   12.15
  -1  -1   6  632.17   12.51
   1   1  -5 3295.31   41.32
   1  -1  -5 3262.55   40.88
  -1  -1   5 3282.65   40.11
  -1   1   5 3253.03   39.63
   1   1  -4   66.36    3.36
   1  -1  -4   67.63    3.30
  -1  -1   4   63.60    3.13
  -1  -1   3  185.55    4.93
   1   1  -3  185.49    4.98
  -1   1   3  189.80    4.88
   1  -1  -2 1260.65   15.77
  -1  -1   2 1264.37   16.60
  -1   1   2 1296.79   16.50
  -1   1   1 1194.21   14.92
   1  -1  -1 1189.47   14.37
  -1  -1   1 1184.55   14.91
  -1  -1   0  244.82    3.93
  -1  -1   0  248.41    4.39
  -1   1   0  237.89    3.86
  -1   1   0  250.66    4.44
  -1   1   0  246.48    4.33
  -1  -1  -1    2.62    0.60
  -1   1  -1    3.00    0.52
  -1   1  -1    2.66    0.57
  -1  -1  -1    2.10    0.34
   1  -1   1    2.11    0.39
  -1   1  -1    1.72    0.51
  -1  -1  -1    2.27    0.30
  -1  -1  -2   33.86    1.90
  -1  -1  -2   34.36    1.59
  -1   1  -2   35.85    1.81
  -1   1  -2   32.63    1.96
  -1  -1  -3 2308.35   28.27
  -1  -1  -3 2268.13   27.55
  -1   1  -3 2269.83   28.69
  -1   1  -3 2234.34   28.87
  -1   1  -3 2246.39   27.72
  -1   1  -4  102.81    4.38
  -1  -1  -4  104.48    4.10
  -1   1  -5  514.69   11.56
  -1  -1  -5  514.40   11.03
  -1   1  -6    0.31    1.34
  -1  -1  -6   -0.51    1.19
  -1  -1  -7   21.45    2.80
  -1   1  -7   22.19    3.00
  -1  -1  -8   15.78    2.69
  -1   1  -8   15.33    2.83
  -1   1  -9  488.11   14.63
  -1  -1  -9  474.03   14.02
  -1   1  -9  465.09   14.27
  -1   1 -10  182.92    9.39
  -1   1 -10  182.06    9.19
  -1  -1 -10  189.48    9.16
  -1   1 -11    6.53    2.47
  -1  -1 -11    2.28    1.76
  -1  -1 -12   65.42    5.98
  -1   1 -12   73.57    6.76
  -1  -1 -12   61.82    6.12
  -1  -1 -13    3.25    1.85
  -1   1 -13    5.63    2.35
  -1   1 -14    1.13    0.78
  -1  -1 -14    0.78    1.05
  -1  -1 -14    1.91    0.87
  -1   1 -14    1.17    0.86
  -1  -1 -14    1.75    1.46
  -1   1 -14    3.05    2.65
  -1   1 -14    2.08    1.06
  -1  -1 -14    1.45    0.84
  -1   1 -15    4.20    1.09
  -1  -1 -15    6.93    1.51
  -1   1 -15    5.32    2.02
  -1  -1 -15    2.86    1.94
  -1   1 -15    5.18    1.24
  -1   1 -15    3.80    1.01
  -1  -1 -15    3.45    1.20
  -1  -1 -16    0.73    1.18
  -1   1 -16    1.41    1.20
  -1  -1 -16    0.14    2.87
  -1   1 -16    3.94    2.01
  -1   1 -16    1.96    1.38
  -1  -1 -16    1.51    1.35
  -1  -1 -17   -3.34    1.89
  -1   1 -17   -2.05    1.64
  -1  -1 -17   -0.23    1.12
  -1   1 -17   -1.09    1.35
  -1   1 -18    6.17    1.68
  -1  -1 -18    5.86    1.66
  -1  -1 -18    4.47    1.36
  -1   1 -19   29.01    2.80
  -1  -1 -19   30.70    2.74
  -1   1 -19   23.06    2.29
  -1  -1 -19   25.22    2.49
  -1  -1 -20    3.01    1.61
  -1   1 -20    3.38    1.66
  -1  -1 -20    0.92    1.35
  -1   1 -20    1.23    1.31
  -1   1 -21  105.41    4.29
  -1  -1 -21  102.84    4.23
  -1   1 -21  103.18    4.29
  -1  -1 -21  101.53    4.16
  -1  -1 -22   22.77    1.84
  -1   1 -22   20.79    1.84
  -1   1 -23    7.68    1.03
  -1  -1 -23    8.73    1.01
  -1  -1 -23    9.30    1.10
   1   2 -24    1.09    0.60
   1  -2 -24   -0.23    0.74
   1   2 -24    0.64    0.73
   1  -2 -23    3.84    0.94
   1   2 -23    1.57    1.01
   1  -2 -23    3.28    0.95
   1   2 -23    3.63    1.07
   1  -2 -22    1.09    1.05
   1   2 -22    1.71    1.21
   1  -2 -22    1.70    1.16
   1   2 -22    1.42    1.05
   1   2 -21   10.31    1.86
   1  -2 -21    8.73    1.66
   1   2 -21    9.48    1.63
   1  -2 -21   13.11    1.84
   1   2 -20   25.67    2.50
   1  -2 -20   23.16    2.41
   1  -2 -20   26.24    2.45
   1   2 -20   25.20    2.44
   1   2 -19   24.05    2.65
   1  -2 -19   25.81    2.63
   1  -2 -19   29.79    2.66
   1  -2 -18  171.05    6.44
   1   2 -18  175.49    6.74
   1  -2 -18  184.05    6.41
   1  -2 -17   24.35    2.44
   1   2 -17   28.33    2.57
   1  -2 -17   23.06    4.82
   1  -2 -17   23.69    5.03
   1  -2 -17   26.48    2.57
   1   2 -17   21.82    2.41
   1   2 -17   29.68    5.65
  -1  -2  16   69.56    7.63
   1   2 -16   88.56    4.30
   1  -2 -16   89.84    4.46
   1   2 -16   86.30    4.41
   1  -2 -16   88.59    8.67
   1  -2 -16   86.11    4.25
   1   2 -16   69.56    7.86
   1  -2 -15   52.78    6.25
   1   2 -15   49.71    6.59
   1  -2 -15   55.81    3.35
   1   2 -15   59.00    3.44
   1   2 -14  201.68   11.93
   1  -2 -14  199.24   11.83
   1   2 -14  203.08   12.23
   1   2 -13  133.35    9.34
   1  -2 -13  133.45    9.13
   1  -2 -12  837.70   22.72
   1   2 -12  839.06   23.03
   1   2 -11  248.19   11.39
   1  -2 -11  254.25   11.37
  -1   2  11  259.13    9.25
   1  -2 -10   66.59    5.62
   1   2 -10   64.80    5.64
  -1   2  10   58.23    4.14
   1   2  -9    3.72    1.89
   1  -2  -9    3.25    1.79
  -1   2   9    5.11    1.60
   1   2  -8   -1.04    1.70
   1  -2  -8    1.02    1.56
  -1   2   8    1.48    0.92
   1   2  -7   32.51    3.25
   1  -2  -7   29.24    3.15
  -1   2   7   28.72    2.54
   1   2  -6 1441.77   23.65
   1  -2  -6 1440.57   23.11
   1   2  -5  130.39    5.30
   1  -2  -5  121.86    4.99
  -1   2   4 4734.07   54.09
   1   2  -4 4700.91   54.84
   1  -2  -4 4734.04   50.38
  -1   2   3  640.70   10.69
   1   2  -3  616.70   10.75
   1  -2  -3  627.69    8.37
   1  -2  -2  408.19    7.22
   1   2  -2  409.78    7.20
  -1   2   1 1307.84   16.93
   1   2  -1 1332.15   15.52
   1  -2  -1 1291.53   16.57
  -1  -2   1 1285.27   16.54
  -1   2   0   42.79    2.01
  -1  -2   0   42.98    1.95
  -1   2   0   42.92    1.47
  -1  -2   0   42.25    1.50
  -1   2  -1  180.19    3.74
  -1  -2  -1  194.25    4.14
  -1  -2  -1  185.81    4.63
  -1   2  -1  188.24    4.88
  -1   2  -1  181.03    4.77
   1  -2   1  183.88    4.34
  -1  -2  -2  427.88    8.09
  -1   2  -2  434.16    7.36
  -1  -2  -2  435.70    7.84
  -1  -2  -2  430.90    7.08
  -1  -2  -2  432.66    8.26
  -1   2  -2  443.28    8.80
   1   2   2  444.18    5.62
   1  -2   2  437.44    7.91
  -1   2  -3 7999.32   85.91
  -1  -2  -3 8126.06   85.90
  -1  -2  -3 7994.63   87.25
  -1  -2  -3 7995.38   85.74
  -1   2  -3 8036.47   88.59
   1  -2   3 8079.69   86.96
  -1  -2  -4   -0.51    0.90
  -1  -2  -4   -1.05    1.02
  -1   2  -4   -0.04    1.13
  -1  -2  -4    1.17    0.84
   1   2   5   53.19    1.90
  -1  -2  -5   50.11    3.07
  -1   2  -5   55.14    3.80
   1   2   6  103.99    2.94
  -1  -2  -6  101.93    4.91
  -1   2  -6  110.81    5.60
  -1   2  -6  109.67    5.69
  -1   2  -7   18.96    2.61
  -1  -2  -7   18.60    2.52
  -1   2  -7   17.65    2.79
  -1  -2  -8  111.65    6.13
  -1   2  -8  110.49    6.48
  -1   2  -8   98.00    6.25
  -1  -2  -9   30.14    3.65
  -1   2  -9   33.42    4.09
  -1  -2 -10   12.62    2.64
  -1   2 -10    5.49    2.24
  -1  -2 -11   70.98    5.96
  -1   2 -11   68.00    6.28
  -1  -2 -12   48.51    5.30
  -1  -2 -12   51.42    5.25
  -1   2 -12   46.13    5.49
   1  -2  13   52.21    5.58
  -1  -2 -13   46.80    5.40
  -1   2 -13   52.57    6.35
  -1  -2 -13   51.11    5.70
  -1   2 -14    2.81    1.23
  -1  -2 -14    2.34    1.02
  -1  -2 -14   -0.50    1.87
  -1  -2 -14    0.92    0.97
  -1   2 -14    2.25    0.97
  -1   2 -14    3.98    2.01
  -1   2 -14    2.58    1.00
  -1   2 -15   14.50    1.96
  -1  -2 -15   14.22    1.81
  -1   2 -15    9.09    3.07
  -1   2 -15   12.79    1.80
  -1  -2 -15   13.31    1.76
  -1  -2 -15   10.06    3.26
  -1   2 -15   15.37    1.87
  -1   2 -16   85.28    4.47
  -1  -2 -16   88.50    4.45
  -1   2 -16   86.07    4.48
  -1  -2 -16   88.94    4.45
  -1   2 -16   70.73    7.68
  -1  -2 -16   83.42    8.47
  -1  -2 -17   39.44    3.05
  -1   2 -17   43.80    3.23
  -1  -2 -17   43.18    3.22
  -1   2 -17   41.68    3.24
  -1  -2 -18   -0.67    1.46
  -1   2 -18   -1.72    1.45
  -1   2 -18   -1.43    1.39
  -1  -2 -18   -0.86    1.30
  -1  -2 -19   15.19    2.15
  -1   2 -19   15.52    2.19
  -1  -2 -19   13.45    2.04
  -1   2 -19    9.71    1.72
  -1  -2 -20   30.18    2.68
  -1   2 -20   32.83    2.70
  -1   2 -20   31.74    2.61
  -1  -2 -20   32.85    2.61
  -1  -2 -21   11.65    1.64
  -1   2 -21   11.06    1.77
  -1   2 -21   10.52    1.75
  -1  -2 -21   10.23    1.68
  -1  -2 -22    6.79    1.26
  -1   2 -22    7.63    1.32
  -1  -2 -23   23.65    1.55
  -1   2 -23   21.36    1.48
   1   3 -24    1.28    0.68
   1  -3 -24   -0.35    0.77
   1   3 -24    0.30    0.51
   1  -3 -23    0.16    0.74
   1   3 -23    1.82    0.97
   1  -3 -23   -1.62    1.24
   1  -3 -23    0.87    0.88
   1   3 -23    0.73    0.79
   1   3 -22    4.03    1.25
   1  -3 -22    3.57    1.14
   1   3 -22    3.55    1.15
   1  -3 -22    6.88    1.39
   1  -3 -21    5.54    1.27
   1   3 -21    3.44    1.30
   1  -3 -21    6.08    1.50
   1   3 -21    4.46    1.28
   1  -3 -20    0.85    1.21
   1   3 -20    2.75    1.59
   1   3 -20    1.57    1.33
   1  -3 -20    1.03    1.15
   1  -3 -19   12.37    1.92
   1   3 -19   18.97    2.35
   1  -3 -19   16.08    2.11
   1   3 -18    3.47    1.38
   1  -3 -18    3.31    1.39
   1  -3 -18    2.25    1.20
   1   3 -18    3.70    1.54
   1  -3 -17    3.35    1.11
   1   3 -17    4.76    1.32
   1  -3 -17    0.01    1.86
   1  -3 -17   -0.02    2.20
   1   3 -17    8.23    4.09
   1  -3 -17    2.99    1.21
   1   3 -17    3.19    1.31
   1   3 -16   16.71    2.18
   1  -3 -16   19.12    2.19
   1  -3 -16   12.66    3.38
  -1  -3  16   10.06    3.61
   1   3 -16   16.56    2.02
   1  -3 -16   16.67    3.58
   1  -3 -16   14.99    1.94
   1   3 -16   10.86    3.50
  -1  -3  15  191.25   12.17
   1   3 -15  202.59    6.44
   1  -3 -15  184.81   11.95
   1  -3 -15  192.04    6.37
   1   3 -15  191.72   12.80
   1  -3 -15  210.27    6.47
   1  -3 -14   35.31    5.10
   1   3 -14   38.47    5.52
   1   3 -13    4.30    2.46
   1  -3 -13    3.41    2.26
   1   3 -12   28.63    4.19
   1  -3 -12   27.71    4.09
   1  -3 -11  501.56   16.30
   1   3 -11  497.56   16.41
   1   3 -10   12.42    3.34
   1  -3 -10    9.27    2.75
  -1   3  10   11.05    1.80
   1  -3  -9   52.66    4.69
   1   3  -9   51.02    4.94
   1  -3  -9   51.10    4.57
  -1   3   9   50.93    3.77
   1   3  -8   23.66    3.32
   1  -3  -8   22.50    3.07
  -1   3   8   18.20    2.17
   1  -3  -7  580.20   13.92
   1   3  -7  541.10   13.93
   1  -3  -6   41.24    2.23
   1  -3  -6   43.78    3.46
   1   3  -6   48.34    3.74
   1  -3  -5 3028.77   38.86
   1  -3  -5 2898.77   34.16
  -1   3   5 2993.29   37.72
   1   3  -5 3029.55   39.06
   1  -3  -4 1124.25   15.00
  -1   3   4 1157.70   17.51
   1   3  -4 1153.91   18.13
   1  -3  -3  101.17    3.82
   1   3  -3   95.79    3.81
   1  -3  -2 2236.37   27.35
  -1   3   2 2206.55   27.74
   1   3  -2 2222.79   27.14
   1  -3  -2 2241.17   24.02
  -1  -3   2 2185.00   28.05
   1  -3  -2 2299.17   27.97
  -1  -3   1  158.55    2.84
  -1   3   1  151.91    4.46
   1   3  -1  156.35    3.94
  -1  -3   1  150.11    4.23
   1  -3  -1  153.07    4.38
  -1   3   0   19.57    1.63
  -1  -3   0   20.73    1.09
   1   3   0   19.62    1.06
  -1   3  -1   12.34    0.87
  -1  -3  -1   12.03    1.18
  -1  -3  -1   13.12    1.04
  -1  -3  -1   16.23    1.54
  -1  -3  -1   12.21    1.10
  -1   3  -1   12.36    1.40
  -1   3  -1   12.36    1.54
  -1  -3  -1   12.50    1.08
  -1  -3  -2  259.93    6.45
  -1   3  -2  256.41    6.95
  -1  -3  -2  251.84    5.98
  -1  -3  -2  261.23    5.74
  -1   3  -2  258.76    5.15
   1  -3   2  253.12    6.27
  -1   3  -3  714.68   11.23
  -1  -3  -3  732.57   12.59
  -1  -3  -3  750.76   11.77
  -1  -3  -3  725.62   12.85
  -1   3  -3  716.00   13.87
   1   3   3  749.48    9.98
   1  -3   3  723.43   12.85
  -1  -3  -4   45.81    2.61
  -1  -3  -4   47.12    2.96
  -1   3  -4   46.82    3.55
  -1  -3  -4   49.06    3.07
   1  -3   4   50.76    3.16
  -1  -3  -5   92.74    4.40
  -1  -3  -5   87.10    4.17
   1  -3   5  100.21    4.76
  -1  -3  -5   92.48    4.18
  -1   3  -5   92.86    5.09
   1   3   6  836.96   12.16
  -1  -3  -6  846.96   15.96
  -1   3  -6  810.74   17.70
   1   3   7   -0.28    0.54
  -1  -3  -7    0.47    1.18
  -1   3  -7    2.87    2.33
  -1  -3  -8   94.50    5.55
  -1   3  -8   91.46    6.25
  -1  -3  -9  448.83   13.48
  -1   3  -9  467.83   14.94
   1  -3  10   88.27    6.29
  -1  -3 -10   84.87    6.10
  -1   3 -10   80.31    6.65
   1  -3  11   52.53    5.15
  -1  -3 -11   49.23    4.80
  -1   3 -11   53.89    5.73
   1  -3  12  135.54    8.58
  -1  -3 -12  121.12    8.16
  -1  -3 -12  116.16    8.40
  -1   3 -12  115.19    8.51
   1  -3  13   13.06    3.19
  -1  -3 -13   13.90    3.23
  -1   3 -13    9.76    2.87
  -1  -3 -13   14.14    3.03
  -1  -3 -13   12.97    3.13
  -1  -3 -14   32.46    2.35
  -1   3 -14   30.94    2.61
  -1  -3 -14   33.10    2.52
  -1   3 -14   34.65    2.55
  -1   3 -14   32.66    2.55
  -1  -3 -14   33.40    2.52
  -1   3 -14   25.15    3.95
  -1  -3 -14   27.64    4.61
  -1   3 -15   24.31    4.99
  -1  -3 -15   11.50    2.91
  -1   3 -15   22.28    2.14
  -1   3 -15   21.55    2.29
  -1  -3 -15   16.89    2.03
  -1   3 -15   18.56    2.14
  -1  -3 -15   17.87    1.94
  -1   3 -16    5.91    1.51
  -1  -3 -16    6.49    1.27
  -1  -3 -16    4.84    1.41
  -1   3 -16    7.21    1.61
  -1  -3 -16    6.57    2.74
  -1   3 -16    2.63    2.93
  -1  -3 -17   20.43    2.36
  -1   3 -17   20.14    2.41
  -1  -3 -17   17.58    2.00
  -1   3 -17   18.70    2.23
  -1  -3 -18   76.42    4.19
  -1   3 -18   77.55    4.23
  -1  -3 -18   75.14    4.00
  -1   3 -18   76.90    4.26
  -1  -3 -19   34.71    2.81
  -1   3 -19   32.59    2.88
  -1  -3 -19   33.00    2.74
  -1   3 -20    8.60    1.55
  -1  -3 -20   10.93    1.80
  -1  -3 -20   12.58    1.85
  -1   3 -20    9.79    1.66
  -1   3 -21   29.28    2.35
  -1  -3 -21   27.62    2.26
  -1  -3 -21   28.17    2.23
  -1   3 -21   30.19    2.34
  -1  -3 -22   54.55    2.63
  -1   3 -22   56.18    2.76
  -1  -3 -22   57.57    2.78
  -1   3 -23    1.76    0.69
  -1  -3 -23    1.15    0.64
   1   4 -24    6.85    0.84
   1  -4 -24    7.30    0.96
   1   4 -23    0.86    0.83
   1   4 -23    0.62    0.83
   1  -4 -23    0.49    0.94
   1  -4 -22    1.49    1.12
   1   4 -22    1.49    1.01
   1  -4 -22    0.49    0.85
   1   4 -22   -0.29    1.20
   1   4 -21    8.45    1.46
   1  -4 -21   10.08    1.65
   1  -4 -21    7.73    1.32
   1   4 -21    7.99    1.56
   1  -4 -20    8.29    1.61
   1   4 -20    9.98    1.81
   1  -4 -20   11.18    1.83
   1  -4 -19   55.47    3.44
   1  -4 -19   52.16    3.46
   1   4 -19   58.70    3.72
   1   4 -18   -0.41    1.38
   1  -4 -18   -0.76    1.36
   1   4 -18   -0.02    1.14
   1  -4 -18   -0.68    1.10
   1  -4 -17   58.30    3.64
   1   4 -17   55.80    3.66
   1  -4 -17   50.41    6.98
   1   4 -17   60.14    3.72
   1  -4 -17   63.37    3.66
   1   4 -16  185.17   12.82
   1  -4 -16  178.30    6.13
   1   4 -16  179.25    6.25
   1  -4 -16  148.75   10.29
   1  -4 -16  156.47   11.36
  -1  -4  16  154.95   11.32
   1   4 -16  177.35    6.43
   1  -4 -16  171.79    6.15
   1   4 -15    8.11    1.59
  -1  -4  15   10.36    3.57
   1  -4 -15    9.26    1.54
   1  -4 -15    6.77    2.53
   1  -4 -15    9.26    3.45
   1  -4 -15    8.83    1.56
   1   4 -15    9.91    3.38
   1   4 -14   20.06    4.31
  -1  -4  14   19.08    3.82
   1  -4 -14   20.50    4.12
   1  -4 -13   22.99    3.71
   1   4 -13   23.34    4.39
   1  -4 -12   19.12    3.59
   1   4 -12   15.72    3.18
   1   4 -12   20.82    3.86
   1  -4 -11  233.61   11.09
   1   4 -11  220.23   10.94
   1  -4 -10 1444.23   28.69
   1   4 -10 1440.14   29.40
   1  -4 -10 1459.29   29.29
  -1   4  10 1491.57   25.67
   1  -4  -9  123.79    6.95
   1   4  -9  113.81    7.12
  -1   4   9  120.69    5.93
   1   4  -8   78.75    5.58
   1  -4  -8   92.89    5.71
   1   4  -7   79.62    5.20
   1  -4  -7   72.54    4.72
   1  -4  -7   73.30    3.34
  -1   4   6  793.03   15.31
   1   4  -6  798.25   16.61
   1  -4  -6  807.99   16.40
   1  -4  -6  765.66   12.77
   1   4  -5 2433.63   34.11
  -1   4   5 2428.99   32.70
   1  -4  -5 2447.58   29.93
   1   4  -4 2981.59   38.80
   1  -4  -4 3050.57   35.75
   1  -4  -4 3059.04   38.65
   1  -4  -3 3025.23   33.69
   1  -4  -3 3041.93   38.10
  -1  -4   3 2990.24   38.47
   1  -4  -3 3117.73   37.68
   1  -4  -2 2749.66   29.52
   1  -4  -2 2862.52   34.65
  -1  -4   2 2709.65   34.57
   1   4  -2 2819.16   34.22
  -1   4   2 2764.17   34.43
  -1  -4   1  175.31    2.94
   1  -4  -1  165.43    5.12
  -1  -4   1  164.25    5.14
  -1   4   1  160.23    5.13
   1   4  -1  174.37    4.72
  -1   4   0   24.09    2.04
   1   4   0   24.55    1.58
  -1  -4   0   27.06    1.19
  -1  -4  -1  270.37    6.99
  -1   4  -1  293.91    4.86
  -1  -4  -1  290.74    5.49
  -1  -4  -1  264.85    6.02
   1   4   1  291.73    5.22
  -1   4  -1  278.50    7.48
  -1  -4  -1  294.09    6.39
  -1  -4  -1  276.74    6.20
  -1  -4  -2 7128.49   79.61
  -1   4  -2 7141.24   75.53
  -1  -4  -2 6979.15   77.78
  -1   4  -2 7175.06   80.99
   1   4   2 7220.35   75.29
  -1  -4  -2 7118.96   78.13
  -1   4  -2 7395.23   81.36
   1  -4   2 7129.72   79.80
  -1  -4  -2 7196.76   77.98
  -1  -4  -3   23.18    1.98
  -1   4  -3   23.80    1.54
   1  -4   3   23.83    2.27
  -1   4  -3   22.15    2.52
  -1  -4  -3   23.52    2.18
  -1  -4  -4 1760.96   25.23
  -1  -4  -4 1756.36   24.00
  -1  -4  -4 1747.39   24.70
   1   4   4 1701.96   21.53
  -1   4  -4 1714.48   27.01
   1  -4   4 1673.34   25.38
  -1  -4  -5   32.32    2.81
   1  -4   5   31.56    2.84
  -1   4  -5   33.06    3.44
  -1  -4  -5   34.21    2.76
  -1  -4  -5   34.64    2.71
  -1  -4  -6  318.64    9.22
  -1  -4  -6  330.32    9.36
   1  -4   6  318.39    9.95
  -1  -4  -6  337.38    9.83
  -1  -4  -6  331.59    9.19
  -1   4  -6  311.75   10.70
   1   4   7 3107.67   36.17
   1  -4   7 2946.14   42.97
  -1  -4  -7 3051.14   42.52
  -1  -4  -7 2980.82   41.49
  -1   4  -7 2967.02   44.71
   1  -4   8   38.24    3.97
  -1  -4  -8   35.62    3.79
  -1  -4  -8   37.95    3.58
  -1   4  -8   42.84    4.77
   1  -4   9    4.92    1.96
  -1  -4  -9    3.36    2.07
  -1  -4  -9    3.58    1.39
  -1   4  -9    2.42    2.06
   1  -4  10   59.18    5.33
  -1  -4 -10   63.02    5.52
  -1  -4 -10   66.32    5.36
  -1   4 -10   68.65    6.21
   1  -4  11  102.82    7.38
  -1  -4 -11  112.85    7.65
  -1  -4 -11  106.90    7.21
  -1   4 -11  111.61    8.25
   1  -4  12   13.30    2.96
  -1  -4 -12   12.65    2.97
  -1  -4 -12   13.94    2.82
  -1   4 -12   14.56    3.31
   1  -4  13  262.28   12.87
  -1   4 -13  248.97   13.47
  -1  -4 -13  231.36   12.27
  -1  -4 -13  250.21   12.33
  -1  -4 -14   15.96    3.40
  -1   4 -14   21.89    2.17
  -1   4 -14   21.22    2.08
  -1  -4 -14   19.56    1.99
  -1   4 -14   19.40    2.04
  -1   4 -14   20.22    4.36
  -1  -4 -14   23.24    2.08
  -1  -4 -14   19.95    3.80
  -1  -4 -15   -0.56    2.23
  -1   4 -15   -1.92    2.93
  -1   4 -15    0.91    2.09
  -1   4 -15   -0.04    1.19
  -1   4 -15    1.05    1.07
  -1  -4 -15   -0.98    1.00
  -1   4 -15   -0.51    1.24
  -1  -4 -15   -0.16    0.92
  -1   4 -16   98.06    4.80
  -1  -4 -16  101.19    4.65
  -1   4 -16  104.22    4.89
  -1   4 -16  106.78    4.65
  -1  -4 -16  104.10    4.70
  -1  -4 -17    3.90    1.58
  -1   4 -17   -0.43    1.14
  -1  -4 -17    1.96    1.39
  -1   4 -17    1.87    1.26
  -1  -4 -18   48.62    3.24
  -1   4 -18   51.54    3.51
  -1  -4 -18   51.45    3.37
  -1   4 -18   53.71    3.60
  -1   4 -19  152.36    5.73
  -1  -4 -19  157.31    5.63
  -1  -4 -19  146.84    5.48
  -1   4 -19  155.95    5.90
  -1  -4 -20   25.83    2.29
  -1   4 -20   27.34    2.40
  -1   4 -20   28.46    2.57
  -1  -4 -20   26.65    2.32
  -1   4 -21    3.49    1.10
  -1   4 -21    1.23    1.15
  -1  -4 -21    2.62    1.22
  -1  -4 -22    0.01    0.78
  -1   4 -22    0.84    0.88
  -1  -4 -22    0.79    0.84
  -1  -4 -23   15.13    1.18
  -1   4 -23   16.05    1.28
   1  -5 -24    2.98    0.72
   1   5 -24    2.95    0.61
   1   5 -23    6.51    1.06
   1  -5 -23    6.84    1.19
   1   5 -23    6.34    1.03
   1  -5 -22   12.54    1.43
   1   5 -22   13.40    1.63
   1  -5 -22   14.78    1.74
   1  -5 -22   13.33    1.58
   1   5 -22   11.26    1.51
   1   5 -21    2.12    1.30
   1  -5 -21   -1.05    1.06
   1  -5 -21    0.59    0.94
   1   5 -21   -0.56    1.30
   1  -5 -20   30.03    2.57
   1  -5 -20   27.70    2.40
   1  -5 -19   13.63    1.87
   1   5 -19   11.92    1.96
   1  -5 -19   13.07    1.94
   1   5 -19   10.46    1.86
   1  -5 -18    6.46    1.52
   1   5 -18    4.74    1.38
   1  -5 -18    6.23    1.46
   1   5 -18    8.42    1.77
   1   5 -17    2.25    1.10
   1  -5 -17    1.91    1.02
   1   5 -17    2.71    1.00
   1  -5 -17    3.72    1.34
   1   5 -16    8.74    3.14
   1  -5 -16   10.28    1.58
   1  -5 -16    4.63    1.95
   1  -5 -16   12.84    1.87
   1   5 -16   10.62    1.78
   1  -5 -16    8.28    2.80
  -1  -5  16   13.76    3.54
   1   5 -16   12.68    1.78
   1   5 -15   95.38    9.13
   1  -5 -15   90.40    4.16
   1   5 -15   95.94    4.37
   1  -5 -15   93.14    4.23
   1  -5 -15   77.20    7.64
  -1  -5  15   74.96    7.70
   1  -5 -15   79.41    7.27
   1   5 -14   -1.73    2.16
   1  -5 -14    1.51    2.02
  -1  -5  14    1.01    2.02
   1  -5 -14   -1.39    2.06
   1   5 -13   44.37    5.98
   1  -5 -13   41.73    5.25
  -1  -5  13   41.67    5.38
   1  -5 -13   48.08    5.13
   1  -5 -12    0.20    2.24
   1   5 -12    1.42    2.14
  -1  -5  12    1.15    1.75
   1  -5 -11  349.86   13.56
   1  -5 -11  345.51   13.73
   1   5 -11  338.80   14.29
  -1  -5  11  337.46   13.90
   1  -5 -10  193.64    9.60
   1   5 -10  196.98   10.38
  -1   5  10  200.08    8.20
   1  -5  -9  459.49   14.19
   1   5  -9  455.36   14.62
   1  -5  -8  471.59   13.69
   1  -5  -8  458.07   10.17
   1   5  -8  444.66   13.70
   1  -5  -7  466.57   10.02
   1  -5  -7  483.31   13.16
  -1   5   7  459.43   11.90
   1   5  -7  453.11   13.06
   1  -5  -6 1689.21   23.68
  -1   5   6 1711.68   26.35
  -1  -5   6 1686.78   28.27
   1  -5  -5 1961.08   26.09
  -1   5   5 1930.07   28.32
   1  -5  -5 1934.81   25.40
  -1  -5   5 1972.63   30.13
   1  -5  -4  134.28    3.95
   1   5  -4  151.72    6.16
   1  -5  -4  147.49    5.76
  -1  -5   4  141.32    6.03
   1  -5  -3  806.03   11.28
   1   5  -3  868.58   15.71
   1  -5  -3  849.13   15.16
  -1   5   3  872.97   15.06
   1  -5  -3  852.63   15.61
  -1  -5   3  847.95   15.70
  -1  -5   2  322.94    4.21
   1   5  -2  285.92    7.72
  -1   5   2  293.27    7.90
   1  -5  -2  308.31    8.42
  -1  -5   2  281.28    7.90
  -1  -5   1    1.17    0.24
   1   5  -1    2.49    0.92
   1   5   0  145.12    4.54
  -1   5   0  147.86    5.53
  -1   5   0  146.18    3.03
  -1  -5   0  154.81    3.17
  -1  -5  -1  287.00    7.03
  -1   5  -1  268.02    7.88
   1   5   1  278.40    5.86
  -1  -5  -1  253.66    6.14
  -1   5  -1  270.01    4.58
  -1  -5  -1  262.57    6.79
  -1  -5  -2  251.17    6.32
  -1   5  -2  254.26    4.83
  -1  -5  -2  259.68    7.61
  -1   5  -2  266.92    8.18
  -1  -5  -2  257.37    6.84
   1   5   2  240.80    5.64
  -1   5  -2  260.52    8.15
  -1  -5  -2  270.01    6.90
  -1  -5  -3  290.44    8.32
  -1   5  -3  293.83    9.09
  -1  -5  -3  289.94    7.81
  -1   5  -3  283.40    5.76
  -1  -5  -3  290.95    7.36
   1  -5   3  287.35    8.40
  -1  -5  -4   43.14    2.95
  -1  -5  -4   43.85    2.92
  -1  -5  -4   46.93    3.33
  -1   5  -4   40.73    3.65
   1   5   4   46.65    2.44
   1  -5   4   43.87    3.34
  -1  -5  -5 1212.06   20.11
  -1  -5  -5 1174.60   20.56
  -1  -5  -5 1211.23   19.81
  -1   5  -5 1188.92   22.71
   1   5   5 1193.24   17.22
   1  -5   5 1147.56   20.95
  -1  -5  -6 1369.59   22.96
  -1  -5  -6 1357.36   23.34
  -1   5  -6 1376.44   25.97
  -1  -5  -6 1398.80   23.38
   1  -5   6 1377.96   24.46
  -1  -5  -7  372.37   11.11
  -1  -5  -7  374.05   10.86
  -1  -5  -7  375.90   11.02
  -1   5  -7  362.64   12.72
   1  -5   7  362.14   11.68
  -1  -5  -7  377.24   10.76
  -1   5  -8    1.27    2.60
  -1  -5  -8    0.25    1.96
   1  -5   8    2.63    1.66
  -1  -5  -8    1.39    1.37
  -1   5  -9  161.48    9.27
  -1  -5  -9  168.99    8.32
   1  -5   9  160.75    8.52
  -1  -5  -9  163.02    7.86
  -1   5 -10  165.64    9.70
  -1  -5 -10  164.43    8.76
   1  -5  10  168.22    9.12
  -1  -5 -10  180.55    8.84
  -1   5 -11    2.55    1.83
  -1  -5 -11    0.06    1.65
   1  -5  11    2.14    1.84
  -1  -5 -11    2.61    1.85
  -1   5 -12  118.44    9.11
  -1  -5 -12  118.31    8.20
   1  -5  12  119.02    8.35
  -1  -5 -12  136.64    8.60
   1  -5  13   -0.51    2.14
  -1  -5 -13    0.39    1.60
  -1   5 -13    2.76    1.79
  -1   5 -14   42.96    5.89
  -1   5 -14   45.25    2.98
  -1  -5 -14   44.38    2.91
  -1   5 -14   48.30    3.14
  -1   5 -14   48.45    2.98
  -1  -5 -14   48.78    3.06
  -1  -5 -14   43.85    5.71
  -1   5 -15   26.86    4.97
  -1   5 -15   22.63    4.18
  -1   5 -15   26.52    2.57
  -1   5 -15   28.08    2.39
  -1  -5 -15   26.36    4.37
  -1  -5 -15   26.24    2.36
  -1   5 -15   24.30    2.38
  -1  -5 -15   26.02    2.36
  -1   5 -16   14.57    2.14
  -1   5 -16   16.72    2.13
  -1  -5 -16   17.17    2.13
  -1  -5 -16   15.64    2.02
  -1   5 -16   19.47    2.31
  -1   5 -17  292.62    8.51
  -1  -5 -17  291.69    8.13
  -1  -5 -17  289.97    8.09
  -1   5 -17  298.97    8.43
  -1   5 -18   78.04    4.23
  -1  -5 -18   76.29    3.96
  -1  -5 -18   71.01    3.83
  -1   5 -18   74.78    4.03
  -1   5 -19   39.65    2.84
  -1  -5 -19   44.48    3.05
  -1   5 -19   41.97    3.10
  -1  -5 -19   40.63    2.87
  -1  -5 -20   22.00    2.13
  -1  -5 -20   22.71    2.04
  -1   5 -20   23.09    2.17
  -1  -5 -21    2.24    1.06
  -1  -5 -21    2.53    1.09
  -1   5 -21    3.57    1.17
  -1   5 -21    3.70    1.16
  -1   5 -22   19.77    1.72
  -1  -5 -22   18.22    1.56
  -1   5 -23    3.31    0.72
  -1  -5 -23    2.02    0.56
   1   6 -24   16.35    1.07
   1  -6 -24   16.38    1.19
   1   6 -23   43.66    2.24
   1  -6 -23   46.71    2.39
   1   6 -23   48.21    2.30
   1   6 -22   18.32    1.79
   1  -6 -22   20.16    1.90
   1  -6 -22   18.70    1.60
   1   6 -22   19.39    1.80
   1   6 -21    2.04    1.24
   1  -6 -21    4.05    1.11
   1  -6 -21    4.67    1.35
   1   6 -21    2.88    1.21
   1  -6 -20   17.33    2.09
   1  -6 -20   13.98    1.76
   1   6 -20   15.30    1.98
   1   6 -19   42.68    3.08
   1  -6 -19   39.94    2.86
   1  -6 -19   44.57    3.03
   1   6 -19   37.00    2.81
   1  -6 -18   49.65    3.19
   1   6 -18   53.55    3.51
   1  -6 -18   55.38    3.41
   1   6 -18   51.24    3.37
   1   6 -17   10.77    1.72
   1  -6 -17   10.87    1.72
   1   6 -17   12.43    1.81
   1  -6 -17   12.09    1.81
   1   6 -16    6.18    1.32
   1  -6 -16    2.15    1.06
   1   6 -16   -1.62    3.67
   1  -6 -16    8.27    3.72
  -1  -6  16   12.54    3.68
   1   6 -16    2.79    0.97
   1  -6 -16    4.77    1.21
  -1  -6  15   -2.42    2.21
   1   6 -15    1.39    1.15
   1  -6 -15    2.67    1.08
   1  -6 -15   -2.10    2.09
   1  -6 -15   -1.72    2.99
   1  -6 -15    2.70    1.12
   1   6 -15   -2.00    2.51
   1   6 -14  120.84   10.19
   1  -6 -14  109.50    7.91
   1  -6 -14  102.60    8.73
   1  -6 -14  131.70    4.85
  -1  -6  14  107.31    9.03
   1  -6 -13   45.26    4.94
   1  -6 -13   29.92    4.39
  -1  -6  13   30.74    4.91
   1   6 -13   37.90    5.43
   1  -6 -12   75.45    5.85
   1  -6 -12   77.97    6.79
  -1  -6  12   80.73    7.11
   1   6 -12   79.45    7.56
   1  -6 -11   14.97    2.59
   1  -6 -11   17.69    3.17
   1   6 -11    8.71    2.61
   1  -6 -11   13.58    2.91
  -1  -6  11   17.35    3.42
   1  -6 -10   40.60    3.79
  -1   6  10   46.46    4.09
  -1  -6  10   39.86    4.90
   1  -6 -10   47.60    5.03
   1   6 -10   42.66    5.19
   1  -6  -9    8.73    2.03
   1   6  -9    5.70    2.91
  -1  -6   9    5.40    2.22
   1  -6  -9    6.78    1.86
   1  -6  -8  100.27    5.14
  -1  -6   8  105.49    6.79
   1   6  -8  102.98    7.19
   1  -6  -8  109.57    4.94
   1  -6  -8  109.48    6.61
   1  -6  -7  316.60   10.98
   1  -6  -7  288.65    8.15
   1  -6  -7  290.59    8.30
  -1   6   7  291.64    9.58
  -1  -6   7  299.46   10.96
   1   6  -7  282.86   10.95
   1  -6  -6  343.79    8.80
   1  -6  -6  332.10    8.21
  -1   6   6  330.28    9.90
   1   6  -6  331.59   11.21
  -1  -6   6  343.37   11.13
   1  -6  -5 1043.10   15.51
  -1  -6   5  993.88   20.05
   1  -6  -5 1009.19   17.27
   1  -6  -5 1036.10   19.48
   1   6  -5 1000.36   20.25
   1  -6  -4  125.07    3.69
  -1  -6   4  120.18    5.89
   1   6  -4  115.67    5.80
   1  -6  -4  117.52    5.57
   1  -6  -3  182.23    4.07
  -1   6   3  195.31    6.70
   1  -6  -3  191.31    6.81
   1   6  -3  198.14    7.12
  -1  -6   3  187.03    6.97
   1  -6  -3  199.43    7.16
   1   6  -2  621.10   12.81
  -1   6   2  632.74   13.10
  -1  -6   2  617.21   13.40
   1  -6  -2  620.41   13.41
  -1   6   1  106.99    4.97
   1   6  -1   96.94    4.26
   1   6   0 1870.93   25.54
  -1   6   0 1897.25   27.76
  -1   6   0 1847.42   20.91
  -1   6  -1 1560.98   17.99
  -1   6  -1 1597.88   25.31
   1   6   1 1618.29   21.50
  -1  -6  -1 1571.57   23.25
  -1  -6  -2 1929.98   28.68
  -1   6  -2 1928.25   22.12
  -1  -6  -2 1914.25   25.50
  -1   6  -2 2006.70   30.09
  -1  -6  -2 1986.73   27.50
  -1  -6  -2 1965.38   27.28
   1   6   2 1844.99   25.28
  -1   6  -2 2041.90   30.07
  -1  -6  -3 1755.18   27.33
  -1  -6  -3 1767.89   24.64
  -1   6  -3 1747.87   28.65
  -1  -6  -3 1783.05   26.31
  -1   6  -3 1794.64   28.80
   1  -6   3 1813.89   28.04
  -1  -6  -4  113.82    4.81
   1  -6   4  113.86    5.78
  -1   6  -4  112.76    6.20
  -1  -6  -4  113.99    5.62
  -1  -6  -5   73.15    4.13
  -1  -6  -5   73.52    4.54
  -1  -6  -5   72.16    4.25
   1   6   5   64.25    3.28
  -1   6  -5   65.73    5.13
   1  -6   5   62.07    4.40
  -1  -6  -6   87.59    4.87
   1  -6   6   84.22    5.30
  -1  -6  -6   91.44    4.98
  -1  -6  -6   87.41    5.12
  -1   6  -6   86.61    6.14
  -1  -6  -7  567.43   14.15
   1  -6   7  538.81   14.96
  -1   6  -7  543.01   16.27
  -1  -6  -7  570.91   14.28
  -1  -6  -7  570.25   14.35
  -1  -6  -8  116.83    6.32
  -1  -6  -8  119.88    6.57
  -1   6  -8  113.95    7.70
  -1  -6  -8  116.28    6.43
   1  -6   8  106.04    6.65
  -1  -6  -8  118.98    6.38
  -1  -6  -9    2.33    1.79
  -1   6  -9    4.16    2.31
   1  -6   9    2.26    1.69
  -1  -6  -9    2.81    1.25
  -1   6 -10   79.14    6.98
  -1  -6 -10   86.11    6.36
   1  -6  10   79.22    6.39
  -1  -6 -10   89.96    6.26
  -1  -6 -11   20.26    3.45
  -1   6 -11   17.56    3.88
   1  -6  11   20.53    3.55
  -1  -6 -11   20.35    3.23
  -1   6 -12   70.63    7.33
   1  -6  12   70.50    6.48
  -1  -6 -12   63.69    5.99
  -1  -6 -12   78.82    6.56
   1  -6  13  288.84   13.61
  -1   6 -13  295.91   15.27
  -1  -6 -13  332.09    8.04
  -1  -6 -13  296.18   13.71
  -1  -6 -14    0.29    1.75
  -1   6 -14    0.64    1.90
  -1   6 -14   -0.58    1.84
  -1   6 -14    1.58    1.06
  -1  -6 -14   -0.05    0.86
  -1   6 -14    0.43    0.80
  -1  -6 -14    0.04    0.85
  -1   6 -14   -0.23    0.99
  -1   6 -15   91.00    9.05
  -1   6 -15   75.19    7.99
  -1   6 -15   80.59    4.32
  -1  -6 -15   80.04    7.60
  -1  -6 -15   81.02    4.04
  -1  -6 -15   74.12    3.90
  -1   6 -15   81.13    4.13
  -1   6 -15   80.03    3.94
  -1   6 -16  260.95    7.99
  -1  -6 -16  254.91    7.48
  -1   6 -16  251.76    7.57
  -1  -6 -16  252.20    7.31
  -1   6 -16  254.24    7.32
  -1  -6 -17    3.62    1.45
  -1   6 -17    2.29    1.45
  -1   6 -17    0.72    1.33
  -1  -6 -17    2.02    1.41
  -1   6 -18  139.54    5.42
  -1  -6 -18  138.04    5.25
  -1   6 -18  133.05    5.47
  -1  -6 -18  132.36    5.08
  -1   6 -19   35.12    2.68
  -1  -6 -19   39.86    2.81
  -1   6 -19   40.02    2.92
  -1  -6 -19   38.05    2.65
  -1  -6 -20   -0.61    1.21
  -1  -6 -20   -0.04    1.23
  -1   6 -20    0.83    1.11
  -1  -6 -21   -0.39    0.99
  -1   6 -21   -0.85    0.98
  -1   6 -21   -0.04    0.91
  -1  -6 -22    0.73    0.68
  -1   6 -22    0.79    0.75
  -1  -6 -23    3.14    0.57
  -1   6 -23    3.82    0.72
   1  -7 -24    4.35    0.69
   1  -7 -23   11.49    1.19
   1   7 -23   11.38    1.19
   1   7 -23   11.63    1.15
   1  -7 -22    4.59    1.16
   1   7 -22    5.07    1.16
   1   7 -22    6.14    1.10
   1   7 -21   58.78    3.26
   1  -7 -21   57.81    3.22
   1  -7 -21   53.43    2.70
   1   7 -21   58.27    3.11
   1  -7 -20   36.53    2.72
   1   7 -20   40.05    2.85
   1  -7 -20   42.78    3.03
   1  -7 -20   32.06    2.32
   1   7 -19    1.16    1.03
   1  -7 -19    1.27    0.89
   1   7 -19    1.25    1.29
   1  -7 -19    1.29    1.32
   1   7 -18   -0.27    1.29
   1   7 -18    0.99    1.15
   1  -7 -18    1.51    1.08
   1  -7 -18    1.03    1.29
   1  -7 -17   23.72    2.41
   1   7 -17   20.36    2.17
   1  -7 -17   21.92    2.09
   1   7 -17   26.33    2.49
   1   7 -16    1.83    1.06
  -1  -7  16   -0.69    1.99
   1  -7 -16    2.22    1.02
   1  -7 -16    1.67    1.05
   1   7 -16    3.02    1.25
  -1  -7  15  136.33   10.57
   1   7 -15  142.09    5.46
   1  -7 -15  140.54   10.46
   1  -7 -15  156.84    5.51
   1  -7 -15  134.27    5.02
   1   7 -15  138.20   11.15
  -1  -7  14  112.98    9.43
   1   7 -14  129.92    5.03
   1  -7 -14  118.71    8.13
   1  -7 -14  136.64   10.00
   1   7 -14  120.16   10.15
   1  -7 -14  134.50    4.97
   1  -7 -13   10.26    2.39
   1  -7 -13   11.51    3.15
   1   7 -13   12.71    3.59
  -1  -7  13    8.13    2.75
   1  -7 -12   21.73    3.11
   1  -7 -12   25.78    4.03
   1   7 -12   23.38    4.61
  -1  -7  12   20.20    3.87
   1   7 -11   -1.05    2.14
   1  -7 -11    1.02    1.70
  -1  -7  11    0.66    1.80
   1  -7 -11   -0.52    1.22
   1   7 -10   35.29    4.81
   1  -7 -10   34.46    4.40
  -1  -7  10   34.69    4.64
   1  -7 -10   39.52    3.67
  -1  -7   9  244.84   11.11
   1  -7  -9  248.50    8.86
   1  -7  -9  258.54   10.98
   1  -7  -9  247.89    8.14
   1   7  -9  244.40   11.66
  -1  -7   8 1217.22   25.80
   1  -7  -8 1211.67   20.98
  -1   7   8 1185.15   23.17
   1  -7  -8 1228.93   25.15
   1  -7  -8 1215.88   20.87
   1   7  -8 1193.71   26.39
  -1  -7   7  260.64   10.52
   1  -7  -7  272.35    7.93
  -1   7   7  265.69    9.49
   1  -7  -7  273.34    8.47
   1   7  -7  278.30   11.24
  -1  -7   6  493.77   14.11
   1  -7  -6  495.87   10.29
  -1   7   6  481.90   12.84
   1  -7  -6  503.55   11.83
   1   7  -6  489.86   14.48
  -1  -7   5  432.55   12.41
   1  -7  -5  410.82   10.62
   1  -7  -5  415.48    8.51
   1  -7  -5  431.60   12.13
   1   7  -5  439.87   12.90
   1  -7  -4  464.98    8.27
   1  -7  -4  472.83   12.35
   1   7  -4  487.34   12.97
   1  -7  -4  497.73   12.94
  -1  -7   4  460.10   12.57
  -1   7   3  406.33   10.86
   1  -7  -3  414.90   11.10
   1   7  -3  427.61   11.38
   1  -7  -3  420.02   11.48
  -1  -7   3  410.04   11.52
   1   7  -2  404.19   10.45
  -1   7   2  393.08   10.73
   1  -7  -2  408.00   11.08
  -1   7   1   13.19    2.07
   1   7  -1    9.57    1.60
  -1   7   0   40.39    1.42
   1   7   0   40.50    2.93
  -1   7   0   37.49    3.28
  -1   7  -1  287.19    4.34
  -1  -7  -1  282.38    8.48
   1   7   1  290.66    7.55
  -1  -7  -2    8.19    1.51
  -1   7  -2    9.13    2.25
  -1  -7  -2    9.01    1.91
  -1  -7  -2    9.30    1.50
   1   7   2    6.74    1.30
  -1  -7  -3  131.84    5.91
  -1  -7  -3  129.73    4.93
  -1   7  -3  130.67    6.76
  -1  -7  -3  131.57    6.28
   1   7   3  126.81    4.74
  -1  -7  -3  136.17    5.94
  -1   7  -3  132.50    6.65
   1  -7   4  709.96   16.62
  -1  -7  -4  705.16   13.79
  -1   7  -4  716.68   17.41
  -1  -7  -4  733.08   16.28
  -1   7  -4  736.81   17.45
   1  -7   5  648.37   16.10
  -1  -7  -5  636.31   13.57
   1   7   5  633.44   12.70
  -1  -7  -5  669.38   14.47
  -1  -7  -5  647.27   15.34
  -1   7  -5  630.61   16.75
   1  -7   6   82.98    5.73
  -1  -7  -6   84.16    4.86
   1   7   6   86.62    4.18
  -1  -7  -6   80.42    4.96
  -1  -7  -6   88.40    5.53
  -1   7  -6   88.85    6.47
  -1  -7  -7   22.28    2.71
   1  -7   7   24.10    3.43
  -1  -7  -7   20.02    2.75
  -1  -7  -7   24.42    2.95
  -1   7  -7   24.33    3.84
   1  -7   8  254.33   10.71
  -1  -7  -8  264.42    9.96
  -1  -7  -8  292.78   10.28
  -1  -7  -8  279.56   10.27
  -1  -7  -8  284.01   10.46
  -1   7  -8  275.29   12.15
  -1  -7  -9  226.55    9.77
   1  -7   9  217.89   10.35
  -1  -7  -9  247.75    9.96
  -1   7  -9  223.04   11.32
  -1  -7 -10   94.58    6.51
   1  -7  10   95.47    7.13
  -1  -7 -10  104.40    6.74
  -1   7 -10  102.24    8.15
   1  -7  11   32.11    4.27
  -1  -7 -11   30.38    3.84
  -1   7 -11   26.64    4.73
  -1  -7 -11   38.13    4.56
  -1   7 -12  302.72   15.26
   1  -7  12  297.85   13.76
  -1  -7 -12  325.45   13.63
  -1   7 -13    0.02    2.10
   1  -7  13    4.40    2.45
  -1   7 -13   -1.89    2.22
  -1  -7 -13    1.15    0.86
  -1   7 -13    2.60    0.75
  -1  -7 -13    3.65    2.23
  -1   7 -13   -1.15    1.06
  -1  -7 -13    2.25    1.02
  -1  -7 -14    0.02    0.79
  -1  -7 -14   -0.64    1.98
  -1   7 -14   -3.15    2.54
  -1   7 -14   -0.34    2.12
  -1  -7 -14    1.72    0.92
  -1   7 -14    1.00    0.99
  -1  -7 -14   -2.51    1.11
  -1   7 -14    0.24    0.78
  -1   7 -14    0.16    0.97
  -1   7 -15   31.50    5.78
  -1   7 -15   19.64    4.71
  -1   7 -15   30.64    2.76
  -1   7 -15   30.60    2.44
  -1  -7 -15   24.46    4.18
  -1  -7 -15   29.75    2.50
  -1  -7 -15   24.93    2.22
  -1   7 -15   31.29    2.57
  -1   7 -16   19.14    2.42
  -1   7 -16   16.46    1.92
  -1  -7 -16   19.16    2.17
  -1   7 -16   18.36    2.10
  -1  -7 -16   17.54    2.07
  -1   7 -17  167.85    5.93
  -1  -7 -17  166.42    5.78
  -1   7 -17  156.24    6.07
  -1  -7 -17  154.06    5.46
  -1  -7 -18    4.10    1.20
  -1   7 -18    6.74    1.55
  -1  -7 -18    3.57    1.40
  -1   7 -18    4.32    1.67
  -1   7 -19   55.48    3.20
  -1  -7 -19   48.88    3.01
  -1   7 -19   51.79    3.29
  -1  -7 -19   55.72    3.29
  -1  -7 -20    0.84    1.09
  -1   7 -20    0.06    0.91
  -1  -7 -21    0.47    0.89
  -1   7 -21    0.47    0.96
  -1   7 -21   -0.35    0.82
  -1   7 -22    2.52    0.90
  -1  -7 -22    1.69    0.68
  -1   7 -23   33.19    1.53
   1   8 -23   46.15    2.05
   1  -8 -23   43.20    2.11
   1   8 -23   46.56    1.89
   1  -8 -22    9.86    1.36
   1   8 -22    8.71    1.29
   1   8 -21   25.94    2.04
   1  -8 -21   24.76    2.17
   1   8 -20   22.64    2.18
   1  -8 -20   23.58    2.28
   1  -8 -20   22.83    1.85
   1  -8 -19  164.86    5.27
   1   8 -19  177.26    5.95
   1  -8 -19  156.26    5.52
   1  -8 -19  173.24    6.14
   1   8 -19  162.58    5.65
   1   8 -18  127.21    5.10
   1   8 -18  133.54    5.31
   1  -8 -18  131.11    4.81
   1  -8 -18  126.21    5.01
   1   8 -17    4.17    1.34
   1  -8 -17    6.79    1.36
   1   8 -17    6.72    1.48
   1  -8 -17    8.10    1.65
   1  -8 -16   80.78    4.08
   1   8 -16   77.03    4.15
   1  -8 -16   80.36    3.82
   1   8 -16   77.20    4.05
   1   8 -15    1.33    1.16
  -1  -8  15   -1.16    2.28
   1  -8 -15    0.19    1.11
   1   8 -15    3.81    3.29
   1  -8 -15    0.84    0.90
   1  -8 -14   60.60    3.30
   1   8 -14   53.21    3.20
   1  -8 -14   57.17    6.58
   1   8 -14   51.96    6.76
   1  -8 -13  101.82    8.21
   1   8 -13  100.95    9.22
  -1  -8  13  103.88    8.77
  -1  -8  12  326.34   15.03
   1  -8 -12  326.35   12.22
   1  -8 -12  358.09   15.28
   1  -8 -12  336.00   14.85
   1   8 -12  340.12   15.95
  -1  -8  11  123.51    8.82
   1  -8 -11  137.95    9.03
   1   8 -11  143.01   10.00
   1  -8 -11  136.86    7.25
  -1  -8  10  443.02   16.30
   1  -8 -10  448.91   15.93
   1   8 -10  459.69   17.22
   1  -8 -10  447.07   12.81
  -1  -8   9  118.42    7.92
   1  -8  -9  112.64    5.77
   1  -8  -9  117.31    5.88
   1  -8  -9  120.06    7.69
   1   8  -9  101.31    7.76
   1  -8  -8    1.85    1.12
  -1  -8   8   -0.73    2.00
  -1   8   8    2.68    1.68
   1  -8  -8    4.39    2.19
   1  -8  -8    5.28    1.68
   1   8  -8    1.96    2.82
   1  -8  -7   11.15    1.68
  -1  -8   7   14.50    3.38
  -1   8   7   11.55    2.31
   1  -8  -7   11.54    2.05
   1   8  -7   12.22    3.42
  -1  -8   6  762.29   18.71
   1  -8  -6  818.43   13.97
  -1   8   6  793.31   17.93
   1  -8  -6  807.46   16.88
   1   8  -6  799.51   19.61
  -1  -8   5  278.04   10.33
   1  -8  -5  267.05    9.07
   1  -8  -5  274.86    6.62
   1   8  -5  281.24   10.57
   1  -8  -5  304.56   10.54
   1  -8  -4 1341.99   24.90
  -1  -8   4 1313.62   24.70
   1   8  -4 1303.21   24.51
   1  -8  -4 1331.20   24.24
  -1   8   4 1290.44   23.44
  -1  -8   3  519.76   13.76
   1  -8  -3  512.84   13.69
   1  -8  -3  499.26   13.05
   1   8  -3  491.78   13.05
  -1   8   3  515.16   13.11
   1   8  -2  341.55   10.46
   1  -8  -2  331.31   10.60
   1   8  -2  340.58   10.10
  -1   8   2  341.55   10.52
   1  -8  -1  401.69   11.52
   1   8  -1  391.25   10.90
  -1   8   0   26.51    1.02
   1   8   0   27.13    2.60
  -1   8   0   26.23    3.05
  -1  -8  -1  348.69   10.23
   1   8   1  361.78    9.38
  -1   8  -1  374.85   11.51
   1   8   2  231.08    7.39
  -1  -8  -2  225.88    8.09
  -1  -8  -2  239.37    8.38
  -1   8  -2  242.62    9.51
  -1  -8  -3   40.00    3.63
  -1   8  -3   37.95    4.07
  -1  -8  -3   39.04    3.82
   1   8   3   37.88    2.79
  -1  -8  -3   37.75    3.38
  -1  -8  -4  155.58    5.94
  -1   8  -4  147.53    8.10
  -1  -8  -4  157.23    7.57
  -1   8  -4  158.08    7.96
  -1  -8  -4  170.38    7.34
   1  -8   5  150.00    7.86
  -1  -8  -5  147.37    6.06
  -1   8  -5  137.62    8.01
  -1  -8  -5  150.57    7.43
  -1   8  -5  147.92    8.18
   1  -8   6  350.21   12.46
  -1  -8  -6  333.06   10.10
   1   8   6  355.01    9.57
  -1   8  -6  348.74   13.16
  -1  -8  -6  362.51   11.22
  -1  -8  -6  344.60   11.63
  -1   8  -6  345.33   13.02
  -1  -8  -7    6.97    2.04
   1  -8   7    1.01    1.68
  -1  -8  -7    1.72    1.56
  -1   8  -7    1.03    2.34
  -1  -8  -7    2.66    1.71
   1  -8   8  273.04   11.67
  -1  -8  -8  273.25   10.15
  -1  -8  -8  294.91   10.45
  -1  -8  -8  278.78   10.82
  -1  -8  -8  283.50   10.79
  -1   8  -8  282.60   12.78
   1  -8   9  150.63    8.93
  -1  -8  -9  157.98    7.99
  -1   8  -9  157.02    9.84
  -1  -8  -9  156.50    7.92
  -1  -8  -9  158.28    8.35
  -1  -8  -9  153.26    8.12
   1  -8  10   15.50    3.25
  -1  -8 -10   18.32    2.93
  -1  -8 -10   22.62    3.35
  -1   8 -10   19.08    4.11
   1  -8  11   23.56    4.09
  -1   8 -11   21.86    4.37
  -1  -8 -11   24.60    3.61
  -1   8 -11   24.58    4.37
  -1   8 -12   11.37    3.29
   1  -8  12   21.80    3.95
  -1  -8 -12   20.93    3.52
  -1   8 -12   17.82    3.91
  -1  -8 -13   -0.87    1.41
  -1   8 -13   -0.02    2.16
   1  -8  13    1.20    1.48
  -1  -8 -13    0.73    0.73
  -1   8 -13    1.33    0.75
  -1   8 -13    0.20    2.03
  -1   8 -13    0.22    0.80
  -1  -8 -13    1.64    1.01
  -1   8 -14   -0.90    2.80
  -1   8 -14    2.04    1.00
  -1   8 -14   -1.20    1.07
  -1  -8 -14    0.63    0.73
  -1  -8 -14   -1.22    1.14
  -1   8 -14    0.39    2.07
  -1  -8 -14    0.53    1.03
  -1   8 -15  142.86    5.81
  -1  -8 -15  141.33    5.10
  -1  -8 -15  151.00    5.45
  -1  -8 -15  137.53    5.08
  -1   8 -15  147.19    5.47
  -1   8 -15  144.63    5.23
  -1   8 -16   13.33    1.97
  -1  -8 -16   13.32    1.73
  -1   8 -16   15.04    1.90
  -1  -8 -16   14.09    1.72
  -1   8 -16   15.87    1.82
  -1  -8 -17    0.87    0.84
  -1   8 -17    1.02    1.15
  -1   8 -17    1.42    1.33
  -1  -8 -17    0.44    1.22
  -1   8 -18   98.92    4.57
  -1  -8 -18   99.34    4.23
  -1  -8 -18  100.79    4.10
  -1  -8 -18  102.25    4.49
  -1   8 -18  104.50    4.35
  -1   8 -19    1.98    1.06
  -1  -8 -19    2.09    1.11
  -1   8 -19    2.63    1.32
  -1  -8 -20    0.63    0.92
  -1   8 -20    1.05    0.84
  -1  -8 -21    0.79    0.78
  -1   8 -21    1.17    1.07
  -1  -8 -22    0.00    0.60
  -1   8 -22   -0.44    0.74
   1  -9 -23   19.15    1.36
   1   9 -23   19.47    1.26
   1   9 -22   53.23    2.52
   1   9 -22   53.57    2.28
   1  -9 -22   52.56    2.58
   1  -9 -21   38.06    2.50
   1   9 -21   39.04    2.26
   1  -9 -20   -0.31    1.35
   1   9 -20    2.00    1.07
   1   9 -19   13.59    1.69
   1  -9 -19   16.31    1.58
   1  -9 -19   13.21    1.99
   1   9 -18   38.25    2.76
   1   9 -18   39.05    2.78
   1  -9 -18   38.98    2.50
   1  -9 -18   41.15    3.02
   1  -9 -17  185.28    5.66
   1   9 -17  183.76    6.20
   1  -9 -17  175.15    5.90
   1   9 -17  169.61    6.03
   1  -9 -17  196.50    6.61
   1  -9 -16    2.87    1.42
   1   9 -16    0.83    1.03
   1   9 -16    0.61    0.92
   1   9 -15  471.43   10.72
   1   9 -15  501.79   10.78
  -1  -9  15  477.77   20.37
   1   9 -15  450.19   20.85
   1  -9 -15  491.79   10.58
  -1  -9  14    1.43    2.06
   1   9 -14    3.74    1.06
   1   9 -14    4.02    2.39
   1  -9 -14    5.48    1.28
   1  -9 -13    8.20    2.36
  -1  -9  13    8.57    3.00
   1   9 -13    9.39    3.20
   1  -9 -13   13.15    1.62
   1  -9 -12   37.30    5.02
  -1  -9  12   33.03    4.85
   1   9 -12   32.77    5.37
   1  -9 -12   37.75    5.23
  -1  -9  11   21.51    3.72
   1   9 -11   21.96    4.25
   1  -9 -11   21.38    3.99
  -1  -9  10   56.18    5.67
   1  -9 -10   60.52    5.85
   1   9 -10   56.30    6.32
   1  -9  -9    7.18    1.53
   1  -9  -9    5.68    1.95
   1  -9  -9    7.30    1.72
  -1  -9   9    4.84    3.36
  -1   9   9    5.90    1.76
   1  -9  -8    3.40    1.12
   1   9  -8    1.87    2.42
   1  -9  -8    2.53    1.50
   1  -9  -8    7.84    2.25
  -1   9   8    5.60    1.87
  -1  -9   8   -0.12    1.84
   1  -9  -7    8.32    1.31
   1   9  -7    7.25    2.77
   1  -9  -7    7.85    1.84
  -1   9   7    7.91    1.97
  -1  -9   7    5.04    2.22
   1  -9  -6   10.28    1.44
   1  -9  -6   11.59    2.28
  -1  -9   6    6.15    2.33
   1   9  -6    9.83    3.02
   1  -9  -6   11.07    3.29
   1  -9  -5   99.38    5.80
   1  -9  -5   99.64    6.50
   1   9  -5   99.95    6.62
  -1  -9   5   96.57    6.49
  -1   9   4   81.46    5.32
   1  -9  -4   85.81    5.85
   1   9  -4   84.64    5.87
   1  -9  -4   88.33    6.18
  -1  -9   4   85.77    6.02
   1   9  -3  737.94   17.24
   1  -9  -3  728.02   17.20
  -1   9   3  749.50   17.39
   1  -9  -3  734.71   17.88
   1   9  -3  731.32   17.83
  -1   9   2  321.70   10.81
   1  -9  -2  310.73   10.95
   1   9  -2  302.88   10.47
  -1   9   1   89.58    5.62
   1  -9  -1   84.60    5.63
   1   9  -1   86.29    5.24
  -1   9   0   83.61    5.45
   1   9   0   82.57    4.82
  -1  -9  -1   18.95    2.78
  -1   9  -1   18.65    3.13
  -1  -9  -2   77.21    4.98
   1   9   2   81.86    4.64
  -1   9  -2   79.38    5.74
  -1  -9  -2   83.74    5.36
  -1   9  -3   27.15    4.03
  -1  -9  -3   21.97    3.14
  -1  -9  -3   23.74    3.23
  -1  -9  -3   25.49    3.17
  -1  -9  -4  146.05    5.84
  -1  -9  -4  156.97    7.53
  -1  -9  -4  154.40    7.98
  -1   9  -4  154.93    8.66
  -1  -9  -5  377.06   10.22
  -1   9  -5  399.72   13.95
  -1  -9  -5  394.58   12.97
  -1   9  -5  369.87   13.74
  -1  -9  -6  156.92    6.73
  -1   9  -6  164.94    9.31
  -1  -9  -6  161.39    7.63
  -1  -9  -6  159.20    8.23
   1   9   6  165.21    6.72
  -1   9  -6  151.89    9.05
  -1  -9  -7   30.01    3.13
  -1   9  -7   31.88    4.77
  -1  -9  -7   35.33    3.78
  -1  -9  -7   30.93    3.86
   1  -9   7   28.16    4.35
  -1   9  -7   33.34    4.67
  -1  -9  -8   37.94    3.66
  -1   9  -8   41.86    5.16
  -1  -9  -8   35.71    4.06
  -1  -9  -8   43.19    4.31
   1  -9   8   35.45    4.61
  -1   9  -8   34.88    4.67
  -1   9  -9   86.67    7.56
   1  -9   9   96.67    7.50
  -1  -9  -9   94.34    6.09
  -1  -9  -9   80.70    6.09
  -1  -9  -9   91.22    6.44
  -1   9  -9   93.04    7.78
  -1   9 -10   77.47    7.52
  -1   9 -10   78.11    7.62
   1  -9  10   75.97    6.95
  -1  -9 -10   73.80    5.66
  -1   9 -11   64.57    7.21
   1  -9  11   65.08    6.56
  -1  -9 -11   61.44    5.42
  -1   9 -11   57.98    6.77
  -1  -9 -12   12.59    2.54
   1  -9  12    9.47    2.88
  -1   9 -12   12.80    3.84
  -1  -9 -12   11.43    1.40
  -1   9 -12   11.94    3.46
  -1   9 -13    5.25    1.97
  -1   9 -13    4.53    2.45
   1  -9  13    5.51    2.16
  -1   9 -13    6.40    1.26
  -1  -9 -13    6.95    1.16
  -1  -9 -13    8.76    2.62
  -1  -9 -13    6.04    1.28
  -1   9 -13    6.44    1.13
  -1   9 -14   31.75    2.34
  -1   9 -14   30.81    2.43
  -1  -9 -14   29.98    2.45
  -1  -9 -14   27.53    2.13
  -1   9 -14   26.51    4.82
  -1   9 -14   25.37    5.00
  -1  -9 -14   33.82    2.51
  -1   9 -15    2.90    0.96
  -1   9 -15    3.36    1.25
  -1   9 -15    4.03    1.17
  -1  -9 -15    3.86    1.01
  -1  -9 -15    2.10    0.89
  -1  -9 -15    3.82    1.26
  -1  -9 -16   66.50    3.59
  -1   9 -16   72.77    4.14
  -1  -9 -16   67.68    3.38
  -1   9 -16   72.48    3.72
  -1  -9 -16   75.74    4.02
  -1  -9 -16   73.56    3.55
  -1   9 -17   54.66    3.18
  -1  -9 -17   58.53    3.32
  -1  -9 -17   58.47    3.46
  -1   9 -17   53.83    3.55
  -1   9 -18    7.09    1.45
  -1   9 -18    9.08    1.43
  -1  -9 -18    9.35    1.60
  -1   9 -19   -0.23    0.85
  -1  -9 -19   -1.59    1.27
  -1   9 -19    0.22    0.97
  -1   9 -20    2.00    0.82
  -1  -9 -20   -0.31    0.98
  -1  -9 -21    0.89    0.72
  -1   9 -21    1.40    0.91
  -1  -9 -22   -0.23    0.57
  -1   9 -22    0.42    0.59
   1 -10 -23   23.94    1.38
   1  10 -23   25.14    1.26
   1  10 -22   12.20    0.98
   1  10 -22    9.88    1.14
   1 -10 -22   11.69    1.28
   1  10 -21   12.66    1.27
   1 -10 -21   10.61    1.43
   1  10 -20    0.28    0.83
   1 -10 -20   -0.18    1.30
   1  10 -19    3.14    1.14
   1 -10 -19    1.15    1.19
   1  10 -19    0.38    0.90
   1  10 -18  120.30    4.64
   1  10 -18  106.26    4.48
   1 -10 -18  118.37    4.98
   1 -10 -18  113.04    4.41
   1 -10 -17  106.58    4.78
   1  10 -17  102.10    4.51
   1  10 -17  108.00    4.53
   1  10 -16    9.22    1.42
   1 -10 -16    7.65    1.72
   1  10 -16    8.33    1.53
   1  10 -15   22.02    2.20
   1 -10 -15   22.97    2.26
   1  10 -15   23.94    2.18
  -1 -10  15   20.78    4.58
   1 -10 -15   27.16    2.56
   1  10 -14   25.52    2.29
   1 -10 -14   22.63    2.21
  -1 -10  14   25.60    4.95
   1  10 -14   24.54    4.95
   1 -10 -14   26.29    2.30
   1 -10 -13   69.75    6.91
   1  10 -13   75.54    7.84
  -1 -10  13   71.91    7.77
   1 -10 -13   77.81    3.64
   1 -10 -12    1.26    1.93
   1  10 -12   -0.24    2.19
  -1 -10  12    1.16    2.15
   1 -10 -12    2.15    1.54
   1 -10 -11   11.55    2.86
   1  10 -11    8.65    3.29
  -1 -10  11   13.70    3.62
   1 -10 -10   13.68    3.49
   1  10 -10   11.15    3.41
  -1 -10  10   10.09    2.73
   1 -10  -9   -0.16    1.75
   1  10  -9    2.19    2.50
  -1 -10   9    3.85    2.58
  -1  10   9    1.49    1.22
  -1  10   8  498.67   15.56
  -1 -10   8  508.97   17.05
   1  10  -8  495.60   17.38
   1 -10  -8  517.92   16.94
   1 -10  -8  489.36   14.29
  -1  10   7  322.86   12.12
  -1 -10   7  341.79   13.45
   1  10  -7  332.34   13.41
   1 -10  -7  340.22   11.74
   1 -10  -6   -1.96    2.06
   1  10  -6    0.88    2.48
  -1 -10   6    1.08    2.70
   1 -10  -6   -0.47    1.37
   1  10  -5   14.77    2.89
   1 -10  -5   18.65    3.22
  -1 -10   5   15.97    3.29
   1 -10  -5   16.92    2.87
   1 -10  -4  293.81   11.72
   1  10  -4  272.44   11.25
   1 -10  -4  280.47   10.96
   1  10  -4  297.36   11.22
  -1  10   4  289.24   10.85
   1 -10  -3   17.15    3.22
   1  10  -3   13.25    2.73
   1 -10  -3   15.14    3.09
  -1  10   3   14.19    2.78
   1 -10  -2  276.81   10.94
   1  10  -2  271.33   10.48
  -1  10   2  289.77   10.91
   1 -10  -1    4.40    2.24
   1  10  -1    6.28    2.12
  -1  10   1    5.18    2.13
  -1  10   0   38.66    4.20
   1  10   0   30.05    3.15
  -1  10  -1    9.86    2.56
  -1 -10  -1    6.19    2.24
  -1 -10  -2  560.43   15.20
   1  10   2  579.54   14.26
  -1 -10  -2  543.33   14.71
  -1  10  -2  560.40   16.44
  -1  10  -3   10.34    2.82
  -1 -10  -3   10.83    2.47
  -1 -10  -3   14.14    3.12
   1  10   3   10.38    1.95
  -1 -10  -3    9.02    2.27
  -1 -10  -4    9.36    2.90
  -1 -10  -4    8.35    2.36
  -1  10  -4    5.03    3.04
  -1 -10  -5    2.31    1.19
  -1  10  -5    0.81    2.53
  -1 -10  -5    3.97    1.79
  -1 -10  -6  308.16   11.26
  -1 -10  -6  302.39   11.98
  -1 -10  -6  283.80    9.34
  -1  10  -6  293.86   12.91
  -1  10  -6  284.23   12.84
  -1 -10  -7    2.05    1.43
  -1 -10  -7    1.10    1.05
  -1  10  -7    0.62    2.38
  -1 -10  -7    1.93    1.47
  -1  10  -7   -1.14    2.32
  -1 -10  -8   -1.43    1.72
  -1 -10  -8    0.50    1.24
  -1  10  -8    4.39    2.87
  -1 -10  -8    0.81    1.14
  -1  10  -8    0.57    1.93
  -1 -10  -9    3.39    1.83
  -1 -10  -9    2.17    1.17
  -1 -10  -9    3.71    1.58
  -1  10  -9    2.47    2.25
  -1  10  -9    1.31    1.98
  -1 -10 -10  149.10    8.72
  -1  10 -10  152.14   10.73
  -1 -10 -10  146.49    7.99
  -1  10 -10  142.21   10.50
  -1  10 -11   54.72    6.89
  -1 -10 -11   52.11    5.03
  -1  10 -11   56.60    6.93
  -1 -10 -12  256.94    7.16
  -1  10 -12  218.84   13.68
  -1  10 -12  219.10   13.81
  -1 -10 -12  226.56    6.44
  -1  10 -13   24.13    2.01
  -1  10 -13   27.20    5.14
  -1 -10 -13   30.10    2.48
  -1  10 -13   22.98    4.71
  -1 -10 -13   33.83    2.54
  -1  10 -14    4.54    3.37
  -1 -10 -14    2.81    1.13
  -1  10 -14    1.99    0.89
  -1 -10 -14    0.61    1.04
  -1 -10 -14    0.54    1.03
  -1  10 -14    3.10    1.05
  -1  10 -15   -0.40    1.12
  -1 -10 -15    1.18    1.09
  -1 -10 -15    2.18    1.09
  -1  10 -15    0.47    0.84
  -1 -10 -15    0.83    1.12
  -1  10 -15    0.95    0.81
  -1 -10 -16    5.57    1.16
  -1 -10 -16    2.52    1.16
  -1  10 -16    5.94    1.72
  -1  10 -16    6.14    1.27
  -1 -10 -17   45.44    3.02
  -1 -10 -17   47.52    2.76
  -1  10 -17   44.97    3.22
  -1  10 -17   50.64    2.91
  -1  10 -18   14.34    1.55
  -1  10 -18   14.17    1.88
  -1 -10 -18   13.96    1.78
  -1 -10 -19    1.24    1.01
  -1  10 -19    3.17    1.05
  -1  10 -19    2.80    0.81
  -1 -10 -20    0.82    0.86
  -1 -10 -21    1.50    0.73
  -1  10 -21    0.64    0.74
  -1 -10 -22    1.35    0.42
  -1  10 -22    1.93    0.57
   1 -11 -23    0.10    0.45
   1  11 -22   45.05    2.03
   1 -11 -22   44.04    2.10
   1 -11 -21   47.49    2.50
   1  11 -21   49.26    2.02
   1  11 -20    9.34    1.17
   1 -11 -20    8.02    1.42
   1 -11 -19   19.26    2.04
   1  11 -19   18.72    1.78
   1 -11 -19   20.22    1.74
   1  11 -19   18.34    1.68
   1 -11 -18   10.88    1.81
   1  11 -18    7.84    1.38
   1 -11 -18   11.85    1.59
   1  11 -18   12.76    1.58
   1 -11 -17   81.55    4.14
   1  11 -17   81.16    3.70
   1  11 -17   75.00    3.77
   1 -11 -16  297.35    8.25
   1  11 -16  277.03    7.76
   1  11 -16  302.00    7.67
   1 -11 -15    1.97    1.25
   1  11 -15    0.98    0.95
   1  11 -15   -0.07    0.77
   1  11 -14  216.28    6.70
   1  11 -14  198.90   13.66
  -1 -11  14  207.49   13.65
   1 -11 -14  225.66    6.98
   1  11 -14  200.67   13.93
   1  11 -13  112.49   10.01
  -1 -11  13  118.76    9.98
   1 -11 -13  123.52    4.96
   1  11 -13   99.10    9.61
   1  11 -12    5.30    2.36
   1 -11 -12   10.87    3.27
   1 -11 -12    8.27    1.36
  -1 -11  12    5.84    2.39
   1  11 -11    4.95    3.02
   1 -11 -11    7.88    2.57
  -1 -11  11    5.29    2.31
   1 -11 -10   18.77    3.63
   1  11 -10   14.57    3.15
  -1 -11  10   19.56    4.17
   1 -11  -9   25.07    3.98
   1  11  -9   20.86    4.05
  -1 -11   9   22.07    4.09
  -1  11   9   28.14    3.86
  -1 -11   8  109.10    8.24
   1 -11  -8  107.38    6.83
   1  11  -8   99.08    7.91
  -1  11   8  103.03    7.15
   1 -11  -7   36.18    4.12
   1  11  -7   42.02    4.94
  -1  11   7   34.13    4.11
  -1 -11   7   32.77    4.55
   1 -11  -6    6.12    2.00
   1 -11  -6    1.52    2.46
   1  11  -6    1.60    2.07
   1  11  -6    0.31    2.28
   1 -11  -5  205.64    9.67
   1 -11  -5  215.19   10.40
   1  11  -5  237.34   10.94
   1  11  -5  228.99   10.99
  -1  11   4  213.24    9.80
   1 -11  -4  218.70   10.19
   1 -11  -4  210.15   10.44
   1  11  -4  206.29   10.22
   1 -11  -3   27.51    3.75
  -1  11   3   24.90    3.53
   1 -11  -3   23.73    3.96
   1  11  -3   21.10    3.39
  -1  11   2   47.74    4.70
   1 -11  -2   47.42    4.95
   1  11  -2   43.16    4.50
  -1  11   1   19.52    3.37
   1 -11  -1   27.93    4.06
   1  11  -1   25.40    3.40
  -1 -11   0   18.84    3.16
   1  11   0   18.85    2.62
  -1  11   0   17.68    3.09
  -1 -11  -1  219.25    9.21
  -1 -11  -1  209.15    9.63
  -1  11  -1  239.83   10.69
   1  11   2   14.74    2.50
  -1 -11  -2   11.85    2.36
  -1 -11  -2    8.38    2.48
  -1  11  -2    9.78    2.73
  -1 -11  -3    3.07    2.10
  -1 -11  -3    1.52    1.57
   1  11   3    3.14    1.42
  -1  11  -3    0.65    2.08
  -1 -11  -3    1.94    2.44
  -1 -11  -4 1009.75   23.20
  -1  11  -4 1043.54   25.62
  -1 -11  -4 1003.14   24.23
  -1  11  -5   10.80    2.96
  -1 -11  -5    9.18    2.61
  -1  11  -6   51.31    5.89
  -1 -11  -6   42.35    4.68
  -1 -11  -6   47.97    4.54
  -1 -11  -7  139.31    6.72
  -1  11  -7  149.83   10.00
  -1 -11  -7  143.88    8.78
  -1 -11  -7  146.60    8.12
  -1  11  -8   -1.24    2.61
  -1  11  -8    0.78    2.61
  -1 -11  -8   -0.01    1.04
  -1 -11  -8    2.61    1.40
  -1 -11  -8    1.65    1.73
  -1  11  -9    7.68    2.58
  -1 -11  -9    9.19    2.39
  -1  11  -9   12.33    3.43
  -1 -11  -9    9.89    1.99
  -1 -11  -9    9.57    2.63
  -1  11 -10   10.84    3.11
  -1  11 -10   11.03    3.21
  -1  11 -11    1.13    1.07
  -1  11 -11    3.82    3.55
  -1 -11 -11    0.39    0.85
  -1  11 -11    1.13    2.65
  -1  11 -12  196.45   13.37
  -1 -11 -12  223.97    6.74
  -1  11 -12  195.26   13.29
  -1 -11 -13  143.32    5.45
  -1  11 -13  124.42   10.83
  -1 -11 -14   22.33    2.17
  -1 -11 -14   21.58    2.26
  -1 -11 -15   30.75    2.54
  -1  11 -15   27.46    2.51
  -1 -11 -15   29.08    2.46
  -1 -11 -16  231.33    6.71
  -1  11 -16  219.01    7.04
  -1 -11 -16  232.96    6.91
  -1 -11 -17   46.41    2.72
  -1  11 -17   41.35    2.92
  -1 -11 -17   46.37    2.99
  -1 -11 -18   -0.55    1.06
  -1  11 -18   -1.29    1.08
  -1 -11 -19    0.78    0.89
  -1  11 -19    0.90    0.95
  -1 -11 -20   11.48    1.31
  -1 -11 -21    3.24    0.78
  -1  11 -21    2.60    0.86
  -1  11 -22    8.33    0.77
  -1 -11 -22    7.65    0.76
   1  12 -22    0.39    0.44
   1 -12 -22    0.04    0.61
   1 -12 -21    9.67    1.24
   1 -12 -20    0.15    1.00
   1 -12 -19   17.66    1.94
   1 -12 -19   17.57    1.57
   1  12 -19   18.22    1.61
   1 -12 -18    1.42    1.17
   1 -12 -18    1.81    0.85
   1  12 -18    2.70    0.91
   1 -12 -17  124.45    5.12
   1 -12 -17  126.30    5.04
   1  12 -17  125.57    4.73
   1 -12 -16    8.20    1.73
   1  12 -16    9.12    1.60
   1 -12 -15   64.84    3.63
   1  12 -15   59.98    3.36
   1  12 -14   13.44    1.68
   1 -12 -14   15.54    1.94
   1  12 -13    8.16    3.17
   1 -12 -13   10.88    1.63
  -1 -12  12   38.09    5.85
   1  12 -12   32.58    5.62
   1 -12 -12   41.08    2.75
   1  12 -12   40.34    6.34
   1 -12 -12   40.61    5.55
   1  12 -11    2.69    0.94
   1  12 -11    2.79    2.42
   1 -12 -11    3.76    1.91
   1  12 -11    1.92    2.10
  -1 -12  11    1.97    1.96
   1 -12 -11    6.85    1.39
   1 -12 -10   16.08    3.57
   1  12 -10   17.33    3.96
   1  12 -10   16.52    4.05
  -1 -12  10   22.40    4.38
   1  12  -9   -0.52    1.83
   1  12  -9   -0.66    2.28
   1 -12  -9    1.34    1.71
   1  12  -8   13.30    3.42
   1  12  -8    7.80    2.65
  -1  12   8    6.50    2.06
   1 -12  -8   10.28    2.24
   1  12  -7   43.21    5.22
   1  12  -7   51.63    5.82
  -1  12   7   57.47    5.46
   1 -12  -7   56.74    5.26
   1  12  -6   38.28    5.01
   1 -12  -6   33.87    4.74
   1  12  -6   32.55    4.55
   1 -12  -6   33.22    4.18
   1 -12  -5   17.73    3.40
   1  12  -5   21.63    3.77
   1 -12  -5   17.22    3.25
   1 -12  -4  753.46   20.74
  -1  12   4  787.36   20.71
   1  12  -4  749.81   21.20
   1 -12  -4  784.87   21.63
  -1  12   3  139.14    8.39
   1 -12  -3  128.20    8.07
   1  12  -3  138.73    8.41
   1 -12  -3  133.50    8.50
  -1  12   2  317.03   12.89
   1  12  -2  301.58   12.12
   1 -12  -2  293.61   12.55
  -1  12   1   22.63    3.64
   1  12  -1   23.14    3.46
   1 -12  -1   22.94    3.94
   1  12   0  213.34    9.58
   1 -12   0  220.61   10.66
  -1 -12   0  203.38    9.92
  -1 -12  -1  203.12    9.42
   1  12   1  223.14    9.93
  -1  12  -1  220.29   10.78
  -1 -12  -1  219.11   10.33
  -1 -12  -2   83.65    6.79
  -1 -12  -2   86.47    6.26
   1  12   2   96.87    6.30
  -1  12  -2   90.24    7.08
  -1 -12  -2   93.17    6.75
  -1 -12  -3  501.10   16.93
  -1 -12  -3  501.95   15.90
  -1  12  -3  536.52   17.99
  -1 -12  -3  505.25   16.31
  -1  12  -4   17.83    3.91
  -1 -12  -4   26.43    4.37
  -1 -12  -4   22.56    3.86
  -1 -12  -5  648.73   19.92
  -1  12  -5  667.55   21.17
  -1 -12  -6   11.97    2.97
  -1 -12  -6   21.04    3.07
  -1  12  -6   11.34    3.48
  -1 -12  -7   99.88    6.86
  -1 -12  -7   86.84    7.25
  -1  12  -7   94.85    8.32
  -1 -12  -8   44.80    5.22
  -1  12  -8   35.61    5.40
  -1 -12  -9    2.13    1.31
  -1  12  -9   -2.58    3.45
  -1 -12 -10   56.56    3.12
  -1  12 -10   46.96    6.44
  -1  12 -10   55.18    3.43
  -1 -12 -11  670.48   12.61
  -1  12 -11  640.06   13.28
  -1  12 -12  161.75   12.32
  -1 -12 -12  168.62    5.89
  -1 -12 -13  180.56    6.13
  -1 -12 -14    4.91    1.46
  -1 -12 -14    1.42    1.11
  -1 -12 -15  136.62    5.28
  -1 -12 -15  131.56    5.21
  -1  12 -15  133.84    5.43
  -1 -12 -16   26.21    2.42
  -1 -12 -16   26.09    2.26
  -1  12 -16   24.32    2.42
  -1 -12 -17   21.99    2.16
  -1  12 -17   22.29    2.20
  -1 -12 -17   23.93    2.03
  -1 -12 -18    4.46    0.92
  -1  12 -18    4.55    1.22
  -1 -12 -18    4.80    1.20
  -1  12 -19    8.58    1.23
  -1 -12 -19    8.05    1.28
  -1 -12 -20    6.72    0.98
  -1  12 -21    2.21    0.73
  -1 -12 -21    0.68    0.59
   1 -13 -22   17.31    1.18
   1 -13 -21    7.17    0.97
   1 -13 -20   -0.74    0.96
   1  13 -19   -0.05    0.57
   1 -13 -19   -0.85    1.14
   1 -13 -19   -0.14    0.74
   1  13 -18   12.61    1.44
   1 -13 -18   11.82    1.82
   1 -13 -18   12.42    1.65
   1  13 -17   -1.14    0.92
   1 -13 -17   -1.14    1.22
   1 -13 -17    0.10    1.01
   1  13 -16  106.45    4.33
   1 -13 -16   95.54    4.39
   1  13 -15   24.46    2.17
   1 -13 -15   25.34    2.39
   1  13 -14    8.11    1.34
   1 -13 -14    8.11    1.33
   1 -13 -13   70.95    3.78
   1  13 -13   75.75    8.55
   1  13 -13   58.17    7.61
   1 -13 -12   35.31    2.59
   1 -13 -12   36.08    2.58
   1 -13 -12   35.44    5.23
   1  13 -12   38.60    6.43
   1  13 -12   30.29    5.57
   1  13 -11  111.39   10.15
   1 -13 -11  144.51    5.21
   1  13 -11  138.13   10.86
   1 -13 -11  134.71   10.05
   1 -13 -11  132.18    4.95
   1  13 -11  134.40    5.34
   1  13 -10   40.74    5.98
   1 -13 -10   48.86    2.88
   1  13 -10   46.78    6.26
   1 -13 -10   47.58    5.90
   1  13  -9    9.79    3.54
   1  13  -9    5.34    2.53
   1 -13  -9   12.52    3.22
   1  13  -8   16.31    3.68
   1  13  -8   12.11    3.41
  -1  13   8   22.53    3.70
   1 -13  -8   21.86    3.48
   1  13  -7    1.04    2.17
  -1  13   7    6.09    2.45
   1 -13  -7    4.21    2.15
   1 -13  -6    6.57    2.28
   1  13  -6    6.86    2.37
   1 -13  -6   13.89    2.95
   1 -13  -5   -1.22    2.07
   1  13  -5    2.35    2.14
   1 -13  -5    0.27    1.81
  -1  13   4    4.78    2.13
   1 -13  -4    4.23    2.70
   1  13  -4    5.13    2.23
   1 -13  -4    6.55    2.37
   1 -13  -3  190.09   10.22
  -1  13   3  186.22   10.22
   1  13  -3  184.40   10.14
   1 -13  -3  192.94   10.73
  -1  13   2    3.70    1.89
   1 -13  -2   -0.35    2.19
   1  13  -2    5.34    2.30
   1 -13  -2    1.58    2.24
  -1  13   1    8.74    2.56
   1  13  -1    6.17    1.96
   1 -13  -1    8.31    2.96
  -1  13   0   15.51    3.29
   1 -13   0   17.03    3.50
  -1 -13   0   14.98    3.18
  -1 -13  -1  323.79   12.77
   1  13   1  350.73   13.39
  -1  13  -1  336.42   14.21
  -1 -13  -1  337.27   13.56
  -1 -13  -2   10.33    3.26
   1  13   2    9.09    2.35
  -1 -13  -2    8.93    2.67
  -1  13  -2    4.16    2.06
  -1 -13  -2   10.81    2.90
  -1 -13  -3  117.60    8.52
  -1 -13  -3  126.71    8.10
   1  13   3  123.21    7.25
  -1  13  -3  122.39    8.76
  -1 -13  -3  124.89    8.39
  -1  13  -4  994.17   26.80
  -1 -13  -4  932.88   25.46
  -1 -13  -4  973.15   24.64
  -1 -13  -5   -1.68    2.07
  -1  13  -5    2.04    2.04
  -1 -13  -6   30.20    3.84
  -1 -13  -6   28.50    4.36
  -1  13  -6   35.77    5.29
  -1 -13  -7  112.16    8.47
  -1  13  -7  124.83    9.74
  -1 -13  -8    2.58    1.69
  -1  13  -8   -1.28    2.05
  -1  13  -9   82.15    4.01
  -1 -13  -9   85.42    7.46
  -1 -13  -9   81.44    3.71
  -1  13  -9   74.01    7.96
  -1 -13 -10  128.81    4.83
  -1  13 -10  118.60    5.07
  -1  13 -10  113.61   10.16
  -1 -13 -11  110.94    4.66
  -1  13 -11  106.03    5.05
  -1  13 -11  101.45    9.78
  -1 -13 -12    3.75    1.16
  -1  13 -12    5.86    3.32
  -1 -13 -13   30.53    2.63
  -1 -13 -13   31.75    2.64
  -1 -13 -14   15.25    1.97
  -1 -13 -14   13.37    1.78
  -1  13 -15   77.55    3.99
  -1 -13 -15   78.80    3.99
  -1 -13 -15   78.03    3.86
  -1  13 -16  150.36    5.45
  -1 -13 -16  152.38    5.36
  -1 -13 -16  147.07    5.27
  -1  13 -17   -0.18    0.92
  -1 -13 -17    1.63    0.93
  -1 -13 -17   -0.51    1.00
  -1 -13 -18    9.27    1.44
  -1 -13 -18   11.03    1.21
  -1  13 -18    9.73    1.35
  -1  13 -19    3.28    0.88
  -1 -13 -19    3.88    0.96
  -1 -13 -20    0.30    0.72
  -1 -13 -21   13.16    1.05
  -1  13 -21   14.29    1.08
   1 -14 -21    1.98    0.72
   1  14 -21    1.40    0.52
   1 -14 -20   18.63    1.23
   1 -14 -20   19.68    1.57
   1 -14 -19   10.71    1.23
   1 -14 -19    9.13    1.37
   1 -14 -18   81.10    3.58
   1 -14 -18   75.52    3.55
   1 -14 -17   -1.19    1.04
   1 -14 -17    0.51    1.16
   1  14 -17    2.42    0.84
   1  14 -16   19.31    1.77
   1 -14 -16   17.13    2.05
   1  14 -15   79.68    3.71
   1 -14 -15   80.88    4.01
   1  14 -14    4.41    1.05
   1 -14 -14    3.78    1.15
   1 -14 -13    9.93    1.73
   1  14 -12  108.77   10.18
   1 -14 -12  107.43    4.66
   1 -14 -12  100.94    4.38
   1 -14 -11   85.16    4.10
   1 -14 -11   86.21    4.08
   1  14 -11   89.09    9.27
   1  14 -11   89.26    4.30
   1 -14 -11   73.52    7.61
   1 -14 -10    7.33    2.35
   1 -14 -10   13.70    1.76
   1  14 -10    8.05    3.45
   1 -14 -10   13.09    1.62
   1  14 -10    9.97    1.52
  -1 -14  10   11.42    1.59
   1 -14  -9   27.16    4.69
   1  14  -9   20.48    4.41
   1 -14  -9   30.33    2.29
   1  14  -8    9.20    2.86
   1 -14  -7   81.84    7.15
  -1  14   7   74.02    6.87
   1  14  -7   78.17    7.67
   1 -14  -6    3.30    1.71
   1 -14  -6    0.15    2.04
   1  14  -6   -2.10    2.78
   1 -14  -5   57.87    6.01
   1 -14  -5   60.04    6.27
   1  14  -5   62.62    6.59
   1 -14  -4   -1.90    2.49
   1 -14  -4    1.12    2.02
  -1  14   4    0.17    1.46
   1  14  -4   -0.11    1.65
   1 -14  -3  358.40   15.51
   1 -14  -3  348.78   14.69
  -1  14   3  364.35   15.13
   1  14  -3  344.93   14.62
   1 -14  -2    9.11    2.32
   1 -14  -2   11.75    2.99
  -1  14   2   10.78    3.15
   1  14  -2   12.81    3.24
   1 -14  -1  311.78   14.18
  -1 -14   1  298.98   13.30
  -1  14   1  328.55   14.59
   1  14  -1  324.50   13.39
  -1 -14   0   15.07    3.25
   1 -14   0   13.14    3.40
  -1  14   0   12.44    3.44
   1  14   0    9.34    2.30
   1 -14   1   81.72    7.22
  -1 -14  -1   75.76    6.64
   1  14   1   81.18    6.73
  -1 -14  -1   69.56    6.09
  -1  14  -2  103.78    8.34
  -1 -14  -2  110.75    7.92
   1  14   2  110.38    7.49
  -1 -14  -2  115.65    8.74
  -1 -14  -2   97.47    7.70
  -1  14  -3  310.68   14.53
  -1 -14  -3  279.69   12.91
  -1 -14  -3  275.43   13.73
  -1 -14  -3  304.65   13.70
  -1  14  -4    1.34    1.83
  -1 -14  -4    0.63    1.62
  -1 -14  -4   -0.26    1.97
  -1 -14  -5  126.43    9.32
  -1  14  -5  150.59   10.65
  -1 -14  -6    4.85    1.85
  -1  14  -6    5.78    2.99
  -1 -14  -7   -0.06    1.75
  -1  14  -7   -2.12    2.76
  -1 -14  -8    3.50    0.99
  -1  14  -8   -2.05    2.20
  -1 -14  -8    0.06    1.77
  -1  14  -8    2.66    1.29
  -1  14  -9  134.38   11.00
  -1 -14  -9  138.96    5.07
  -1  14  -9  147.83    5.56
  -1  14 -10   18.17    4.40
  -1 -14 -10   18.42    1.90
  -1  14 -10   21.85    2.46
  -1 -14 -11    9.29    1.51
  -1 -14 -11    8.53    1.47
  -1  14 -11    9.34    3.70
  -1  14 -11    8.70    1.66
  -1 -14 -12   57.34    3.39
  -1 -14 -13    2.56    1.22
  -1 -14 -13    0.10    1.17
  -1 -14 -14   30.84    2.52
  -1 -14 -14   36.07    2.83
  -1 -14 -15   -1.75    1.37
  -1 -14 -15    0.85    1.04
  -1  14 -15    1.20    1.06
  -1 -14 -16   43.11    2.84
  -1 -14 -16   40.50    2.69
  -1  14 -16   42.50    2.87
  -1 -14 -17  102.88    3.95
  -1 -14 -17  103.99    4.01
  -1  14 -17   98.62    3.99
  -1 -14 -18    0.72    0.61
  -1 -14 -18   -0.36    0.83
  -1  14 -18    0.59    0.65
  -1 -14 -19    7.69    1.20
  -1  14 -19    5.87    0.84
  -1 -14 -20    3.86    0.83
   1 -15 -21   37.74    1.71
   1 -15 -20    0.67    0.41
   1 -15 -20    1.99    0.80
   1 -15 -19   13.82    1.35
   1 -15 -18    5.15    1.28
   1 -15 -18    7.47    1.29
   1 -15 -17    2.28    1.09
   1 -15 -17    2.81    1.14
   1 -15 -16    8.62    1.55
   1 -15 -16    9.56    1.60
   1 -15 -15   49.65    3.10
   1 -15 -14   27.00    2.37
   1 -15 -13   53.76    3.26
   1 -15 -12   13.14    1.84
   1 -15 -12   12.08    1.61
   1  15 -11   22.09    5.45
   1  15 -11   25.53    2.42
   1 -15 -11   30.51    2.47
   1 -15 -11   25.60    2.26
  -1 -15  10  126.88    5.60
   1 -15 -10  122.78    4.96
   1 -15 -10  129.50    5.00
   1  15 -10  121.80   10.51
   1  15 -10  136.82    5.34
   1 -15 -10  112.63    9.42
  -1 -15   9  192.26    6.84
   1 -15  -9  187.81    6.22
   1 -15  -9  191.55    6.01
   1  15  -9  186.31   13.08
   1  15  -9  190.14    6.26
   1 -15  -9  184.07   11.83
   1 -15  -8   25.98    2.26
   1 -15  -8   27.17    2.19
   1  15  -8   30.27    2.35
  -1 -15   8   30.49    2.58
   1  15  -7    6.04    2.58
   1 -15  -7    5.11    2.11
   1  15  -6    9.88    2.81
   1 -15  -6    9.92    2.97
   1 -15  -6   14.90    3.75
   1  15  -5   43.85    5.72
   1 -15  -5   35.42    5.17
   1 -15  -5   39.42    5.26
   1  15  -4   37.61    5.24
   1 -15  -4   30.82    4.95
   1 -15  -4   36.59    5.01
   1 -15  -4   35.89    5.10
  -1  15   3    1.78    1.86
   1 -15  -3    3.62    2.61
   1  15  -3    3.19    1.79
   1 -15  -3    1.60    2.59
  -1  15   2   28.58    4.65
   1 -15  -2   32.11    4.90
   1  15  -2   29.81    4.47
   1 -15  -2   28.01    4.56
  -1  15   1  216.87   12.44
  -1 -15   1  212.61   11.64
   1 -15  -1  235.23   12.77
   1  15   0    0.92    1.68
  -1  15   0    2.19    1.96
  -1 -15   0    3.12    1.70
   1 -15   0    8.23    3.31
  -1 -15   0    7.15    3.04
  -1  15  -1    0.27    2.11
  -1 -15  -1    2.13    1.79
   1  15   1    2.78    1.71
  -1 -15  -1    1.05    2.54
   1 -15   1    0.54    2.22
  -1  15  -2    1.65    2.20
  -1 -15  -2    1.86    1.86
  -1 -15  -2    1.53    2.46
  -1 -15  -2    5.34    2.87
  -1  15  -3  258.52   13.83
  -1 -15  -3  265.48   13.02
  -1 -15  -3  257.53   13.74
  -1 -15  -3  257.87   13.22
  -1  15  -4   11.29    3.50
  -1 -15  -4    5.35    1.70
  -1 -15  -4    9.82    3.54
  -1 -15  -5   37.39    5.28
  -1  15  -5   36.83    5.55
  -1 -15  -6    0.89    2.02
  -1  15  -6    2.45    3.20
  -1 -15  -7    0.92    1.56
  -1  15  -7    3.26    0.95
  -1  15  -7    4.87    2.73
  -1 -15  -7    2.47    0.90
   1 -15   8  353.42    9.33
  -1  15  -8  370.18   18.54
  -1  15  -8  398.03    9.51
  -1 -15  -8  368.01   16.83
  -1 -15  -8  374.94    8.69
  -1  15  -9  112.97    4.99
  -1 -15  -9  105.32    4.48
  -1  15  -9  107.67   10.05
  -1  15 -10    4.62    1.50
  -1  15 -10   -0.15    2.53
  -1 -15 -10    2.14    1.14
  -1  15 -11   22.29    2.40
  -1 -15 -11   19.52    2.02
  -1 -15 -11   24.10    2.35
  -1 -15 -12   -2.01    1.22
  -1 -15 -12   -1.75    1.16
  -1 -15 -12    0.35    1.34
  -1 -15 -13   -1.17    1.28
  -1 -15 -13   -0.99    1.36
  -1 -15 -14   91.04    4.09
  -1 -15 -14  100.89    4.57
  -1 -15 -15   51.33    3.03
  -1  15 -15   51.09    3.05
  -1 -15 -15   54.62    3.33
  -1 -15 -16    0.54    1.01
  -1  15 -16   -0.03    0.84
  -1 -15 -16    1.05    1.04
  -1 -15 -17    3.65    1.12
  -1  15 -17    4.26    1.02
  -1 -15 -17    2.77    0.97
  -1 -15 -18    6.12    1.29
  -1  15 -18    7.52    1.00
  -1 -15 -18    6.14    0.97
  -1 -15 -19    0.34    0.80
  -1 -15 -20    1.55    0.58
   1 -16 -20   10.47    1.06
   1 -16 -19   26.53    1.67
   1 -16 -19   32.40    1.94
   1 -16 -18    1.02    0.91
   1 -16 -18    1.46    0.93
   1 -16 -17   -1.24    0.94
   1 -16 -16   -2.59    1.44
   1 -16 -16    1.53    1.11
   1 -16 -15    2.20    1.12
   1 -16 -14  104.14    4.47
   1 -16 -13    7.08    1.50
   1 -16 -13    5.41    1.14
   1 -16 -12   98.94    4.43
   1 -16 -12  101.94    4.44
   1 -16 -11  102.05    4.58
   1  16 -11  106.00    4.84
   1 -16 -11   98.28    4.45
   1  16 -10  140.03    5.54
   1 -16 -10  139.45    5.40
   1 -16 -10  128.92    5.10
   1  16 -10  131.35   11.41
  -1 -16   9   80.04    4.43
   1 -16  -9   80.36    4.05
   1  16  -9   85.10    4.12
   1  16  -9   86.83    9.14
   1 -16  -8   16.44    1.82
   1  16  -8   14.95    1.70
  -1 -16   8   16.48    2.15
   1 -16  -8   15.80    1.87
   1  16  -8   10.45    3.00
   1 -16  -8   13.36    3.43
   1 -16  -7    1.66    2.00
   1 -16  -7    2.54    0.89
   1  16  -7    5.25    1.24
   1 -16  -7    2.62    1.07
   1  16  -7   -0.41    2.30
  -1 -16   7    5.60    1.40
   1 -16  -7    1.58    0.74
   1 -16  -6   22.93    2.15
  -1 -16   6   24.49    2.38
   1 -16  -6   26.75    4.93
   1 -16  -6   23.80    4.15
   1  16  -6   25.94    5.00
   1 -16  -5    4.69    3.42
   1  16  -5    7.24    2.69
   1 -16  -5    9.05    3.11
   1 -16  -4   -0.32    1.90
   1  16  -4    5.38    2.75
   1 -16  -4    1.87    2.28
   1 -16  -4    5.01    2.73
   1  16  -3   -0.21    1.84
  -1  16   3   -0.41    1.82
   1 -16  -3    1.80    1.90
   1 -16  -3    3.11    2.34
   1 -16  -2    4.67    2.25
  -1  16   2    4.84    1.73
  -1 -16   2    3.54    1.93
   1 -16  -2    4.80    2.76
  -1  16   1    9.49    3.14
   1 -16  -1    7.78    2.69
   1  16  -1   10.52    3.13
   1 -16  -1    5.63    2.74
  -1 -16   1    8.52    3.26
   1  16   0  217.69   12.17
  -1 -16   0  211.80   11.67
  -1  16   0  224.06   13.19
   1 -16   0  211.60   12.73
  -1 -16   0  197.77   11.94
  -1  16  -1   96.15    8.75
  -1 -16  -1  107.42    8.43
   1  16   1  107.11    8.41
  -1 -16  -1  106.60    8.94
  -1 -16  -1   95.57    8.24
   1 -16   1   99.68    8.80
  -1  16  -2   31.61    5.12
  -1 -16  -2   36.66    5.00
  -1 -16  -2   33.28    5.36
   1 -16   2   38.68    5.58
  -1 -16  -2   38.54    5.59
  -1 -16  -3  125.82    9.42
  -1  16  -3  126.47    9.98
  -1 -16  -3  119.58    9.75
  -1 -16  -3  125.83    9.63
  -1 -16  -4   65.76    6.94
  -1 -16  -4   75.12    7.90
  -1  16  -4   68.87    7.43
  -1  16  -5   -0.51    1.95
  -1  16  -5    0.44    0.91
  -1 -16  -5   -0.12    0.82
   1 -16   6  125.33    5.27
  -1  16  -6  133.85    5.05
  -1  16  -6  131.11   10.91
  -1 -16  -6  124.46    4.86
  -1 -16  -6  139.11    5.03
   1 -16   7   24.25    2.43
  -1  16  -7   30.45    2.60
  -1 -16  -7   22.39    4.59
  -1  16  -7   16.93    4.22
  -1 -16  -7   19.24    1.91
  -1 -16  -7   30.18    2.49
  -1 -16  -8  108.88    4.69
  -1  16  -8  104.65    4.72
   1 -16   8   92.29    4.65
  -1 -16  -8   97.69    4.25
  -1  16  -8  101.35    9.84
  -1 -16  -8   93.75    8.69
  -1  16  -9   23.05    5.11
  -1  16  -9   27.96    2.61
   1 -16   9   24.54    2.46
  -1 -16 -10   45.88    3.01
  -1  16 -10   53.24    3.57
  -1 -16 -11    5.80    1.42
  -1  16 -11    6.31    1.72
  -1 -16 -11    5.82    1.38
  -1 -16 -11    5.62    1.39
  -1 -16 -12   13.52    1.78
  -1 -16 -12   14.71    1.93
  -1 -16 -12   14.04    1.69
  -1 -16 -13   -0.25    1.19
  -1 -16 -13   -3.60    1.55
  -1 -16 -14   22.78    2.33
  -1 -16 -14   18.06    1.88
  -1 -16 -15   89.64    4.00
  -1  16 -15   83.19    3.67
  -1  16 -16   56.24    2.83
  -1 -16 -16   59.07    3.23
  -1 -16 -16   61.95    3.18
  -1 -16 -17    2.16    0.90
  -1 -16 -17    2.75    1.16
  -1  16 -17    1.68    0.71
  -1 -16 -18   10.06    1.07
  -1  16 -18   11.78    1.04
  -1 -16 -18   13.83    1.41
  -1 -16 -19    3.46    0.78
   1 -17 -20   29.70    1.42
   1 -17 -19    4.24    0.79
   1 -17 -19    4.26    0.86
   1 -17 -18   14.00    1.41
   1 -17 -18   12.09    1.32
   1 -17 -17   -0.10    0.92
   1 -17 -17    1.01    0.91
   1 -17 -16   -0.36    1.09
   1 -17 -16   -1.12    1.13
   1 -17 -15   19.53    2.11
   1 -17 -15   22.54    2.23
   1 -17 -13   10.18    1.45
   1 -17 -12    6.56    1.28
   1  17 -11   20.12    2.20
   1 -17 -11   22.90    2.22
   1 -17 -11   22.27    2.29
   1 -17 -10  106.77    4.77
   1 -17 -10  117.66    4.86
   1  17 -10  122.67    5.11
   1  17  -9  203.59    6.66
  -1 -17   9  195.98    7.16
   1 -17  -9  199.56    6.63
   1 -17  -9  215.38    6.56
   1  17  -9  221.04   14.63
   1 -17  -8   -0.20    0.95
   1  17  -8    0.60    0.97
  -1 -17   8    2.04    1.35
   1 -17  -8    0.12    0.99
   1 -17  -8    0.01    0.86
   1  17  -7   27.82    2.29
  -1 -17   7   28.80    2.72
   1 -17  -7   24.41    2.40
   1 -17  -7   25.08    2.38
   1 -17  -7   26.52    2.29
   1  17  -6   61.02    7.19
   1  17  -6   56.78    3.22
  -1 -17   6   51.06    3.50
   1 -17  -6   47.52    3.19
   1 -17  -6   56.62    3.44
   1 -17  -6   51.79    3.02
   1 -17  -6   54.81    6.88
   1  17  -5    1.96    2.55
   1 -17  -5    2.68    2.51
   1 -17  -5    3.14    2.69
   1  17  -5    1.45    0.91
   1 -17  -5    2.49    1.17
   1 -17  -5   -1.27    1.05
  -1 -17   5    1.15    1.24
  -1 -17   5   -0.83    1.14
   1 -17  -5    0.01    0.70
  -1 -17   4    3.35    1.12
   1 -17  -4    2.53    0.93
   1 -17  -4    2.37    1.95
  -1 -17   4    3.43    1.21
   1 -17  -4    4.00    1.20
   1 -17  -4    3.20    1.00
   1  17  -4    1.92    2.40
   1 -17  -4    4.31    2.58
   1 -17  -3   30.63    5.22
   1 -17  -3   23.03    4.50
  -1  17   3   29.70    4.83
  -1 -17   3   29.05    2.58
   1 -17  -3   26.04    2.44
   1 -17  -3   28.56    2.36
  -1 -17   3   26.96    4.65
   1 -17  -3   21.33    4.46
   1  17  -3   24.17    4.31
  -1 -17   3   28.73    2.42
   1 -17  -2   14.85    1.88
  -1 -17   2   16.88    2.04
   1 -17  -2   13.39    3.96
  -1 -17   2   13.61    3.47
   1  17  -2   15.61    3.59
   1 -17  -2   15.06    3.94
  -1  17   2   15.99    3.49
  -1 -17   1   31.17    5.06
   1 -17  -1   22.92    4.63
   1  17  -1   33.14    5.07
  -1 -17   1   19.10    3.24
   1 -17  -1   24.29    4.50
  -1  17   1   29.16    5.05
   1  17   0  344.22   16.05
  -1 -17   0  289.08   14.18
  -1  17   0  336.66   16.86
  -1 -17   0  307.59   15.92
  -1 -17   0  307.18   15.43
   1 -17   0  333.56   16.65
  -1 -17  -1   10.25    1.55
  -1 -17  -1    7.92    2.41
  -1  17  -1    2.16    2.54
  -1 -17  -1   13.47    4.12
   1 -17   1   10.41    3.01
  -1 -17  -1   12.66    3.31
   1 -17   1   13.80    1.80
  -1 -17  -2  205.09   13.21
  -1  17  -2  176.62   12.68
  -1 -17  -2  175.31   11.21
   1 -17   2  184.46    6.48
  -1 -17  -2  181.77    6.04
  -1  17  -2  176.33    5.53
  -1 -17  -2  178.56    5.62
  -1 -17  -2  173.79   11.70
   1 -17   2  181.71   12.10
  -1 -17  -3   20.82    4.61
  -1  17  -3   23.14    4.79
  -1 -17  -3   26.37    4.66
  -1  17  -3   26.83    2.14
  -1 -17  -3   25.44    2.41
   1 -17   3   28.15    2.66
  -1 -17  -3   30.78    2.46
   1 -17   3   26.90    5.11
  -1 -17  -3   26.60    2.16
  -1 -17  -4  100.68    4.26
  -1 -17  -4   86.81    8.73
  -1 -17  -4   93.53    8.51
  -1  17  -4   95.71    9.29
  -1 -17  -4   95.88    4.32
   1 -17   4  103.16    4.89
  -1 -17  -4   96.33    4.43
   1 -17   4   93.43    4.21
  -1  17  -4   96.86    4.17
  -1  17  -5    7.43    3.37
  -1 -17  -5    6.59    1.37
  -1  17  -5    8.21    1.55
  -1 -17  -5    5.03    1.24
   1 -17   5    8.78    1.73
  -1 -17  -5    8.98    1.51
  -1 -17  -5    5.00    2.71
   1 -17   6    3.74    1.19
  -1  17  -6    4.95    1.16
  -1 -17  -6    1.44    0.90
  -1  17  -6    5.01    3.35
  -1 -17  -6   -0.21    2.47
  -1 -17  -6    5.88    1.33
  -1 -17  -7    1.85    1.19
  -1  17  -7    2.98    1.46
  -1 -17  -7    3.45    1.10
  -1  17  -7   -1.15    2.80
   1 -17   7    0.77    1.00
  -1 -17  -7    2.55    1.87
  -1 -17  -8   67.38    3.56
   1 -17   8   60.98    3.80
  -1 -17  -8   75.33    3.95
  -1  17  -8   72.96    4.01
  -1  17  -8   75.87    9.01
   1 -17   9    2.27    1.20
  -1  17  -9   -0.47    1.26
  -1 -17  -9    1.35    1.22
  -1  17 -10   15.38    2.18
  -1 -17 -10   12.91    1.83
  -1 -17 -10   12.23    1.93
  -1  17 -11   74.01    4.21
  -1 -17 -11   76.37    4.06
  -1 -17 -11   75.63    4.03
  -1 -17 -11   71.90    4.09
  -1 -17 -12   26.06    2.55
  -1 -17 -12   28.11    2.59
  -1 -17 -12   27.81    2.46
  -1 -17 -13   10.41    1.74
  -1 -17 -13    9.11    1.63
  -1  17 -14   39.90    2.54
  -1 -17 -14   39.94    2.84
  -1 -17 -14   43.76    2.90
  -1  17 -15   13.31    1.47
  -1 -17 -15   16.89    1.95
  -1 -17 -15   19.43    1.98
  -1 -17 -16   23.15    2.01
  -1 -17 -16   20.57    1.83
  -1  17 -16   19.82    1.56
  -1  17 -17    0.17    0.47
  -1 -17 -17    0.39    0.85
  -1 -17 -17   -0.83    0.73
  -1 -17 -18    3.54    0.80
  -1 -17 -19    4.35    0.71
   1 -18 -19   13.66    1.06
   1 -18 -19   15.10    1.06
   1 -18 -18    4.59    0.91
   1 -18 -18    4.78    0.91
   1 -18 -17    0.84    0.77
   1 -18 -17    2.51    0.93
   1 -18 -16   21.68    1.89
   1 -18 -16   26.24    2.18
   1 -18 -15   25.46    2.15
   1 -18 -15   28.50    2.41
   1 -18 -14    0.27    1.39
   1 -18 -14    0.10    1.22
   1 -18 -13   30.23    2.25
   1 -18 -13   28.94    2.29
   1 -18 -13   30.17    2.45
   1 -18 -12    1.05    1.10
   1 -18 -12   -0.32    0.91
   1 -18 -11   52.70    3.22
   1 -18 -11   54.48    3.22
   1  18 -10    7.46    1.59
   1 -18 -10    8.60    1.62
   1 -18 -10    8.05    1.46
  -1 -18   9    1.51    1.36
   1 -18  -9    1.01    1.01
   1 -18  -9    1.18    1.07
   1  18  -9    1.50    1.23
   1 -18  -8    2.96    1.15
   1  18  -8    1.44    1.11
  -1 -18   8    3.82    1.37
   1 -18  -8    1.37    0.99
   1 -18  -8    1.96    0.92
   1  18  -8    2.54    2.29
   1 -18  -7   13.75    1.75
   1  18  -7   11.52    1.68
  -1 -18   7   12.36    2.05
   1 -18  -7   12.03    1.81
   1 -18  -7   14.55    1.97
   1  18  -7   18.24    4.37
   1 -18  -6   14.36    1.80
   1  18  -6   12.61    1.72
  -1 -18   6   16.25    2.30
   1 -18  -6   14.39    1.98
   1  18  -6   10.55    3.05
   1 -18  -6   15.82    2.02
   1 -18  -5   36.28    2.55
   1 -18  -5   46.04    6.58
   1 -18  -5   24.49    4.78
   1  18  -5   34.41    2.51
   1 -18  -5   33.62    2.83
  -1 -18   5   44.43    3.41
   1 -18  -5   33.78    2.78
  -1 -18   5   40.41    3.05
   1  18  -5   39.43    5.99
  -1 -18   4   57.79    7.09
   1 -18  -4   49.58    2.92
   1 -18  -4   51.22    6.56
   1 -18  -4   54.63    7.06
   1  18  -4   49.32    2.97
  -1 -18   4   50.82    3.56
   1 -18  -4   52.97    3.49
   1 -18  -4   55.29    3.45
  -1 -18   4   50.28    3.27
   1  18  -4   57.97    7.10
   1 -18  -3   60.93    3.23
   1 -18  -3   55.10    7.02
   1  18  -3   66.27    7.32
   1 -18  -3   61.98    7.30
   1  18  -3   56.20    3.06
   1 -18  -3   61.99    3.77
  -1 -18   3   58.12    3.74
   1 -18  -3   53.15    6.91
  -1 -18   3   68.28    7.55
   1 -18  -3   62.13    3.67
  -1 -18   3   62.59    3.58
  -1 -18   2   33.21    2.63
   1  18  -2   29.26    5.54
  -1  18   2   36.07    5.72
   1 -18  -2   30.40    5.32
  -1 -18   2   25.50    4.47
   1  18  -2   32.68    2.32
   1 -18  -2   34.00    2.85
  -1 -18   2   35.30    2.87
   1 -18  -2   34.48    2.38
   1 -18  -2   33.16    5.62
  -1 -18   2   32.36    5.36
   1 -18  -2   33.12    2.65
   1 -18  -1    2.48    0.93
  -1 -18   1    2.56    1.08
   1 -18  -1    2.19    2.52
  -1 -18   1   -2.72    2.73
  -1  18   1    7.27    3.02
  -1 -18   1    1.44    1.90
   1 -18  -1   -0.03    3.35
   1  18  -1   -0.39    1.73
  -1 -18   1    2.22    0.91
   1 -18  -1    3.31    0.86
  -1 -18   1    1.48    1.38
   1 -18  -1    1.42    1.09
   1 -18  -1    3.82    1.22
  -1 -18   0  139.93   11.11
  -1 -18   0  139.59   10.52
   1 -18   0  144.19   11.12
  -1 -18   0  146.51    5.19
   1 -18   0  142.21    5.04
   1 -18   0  154.72    6.11
  -1 -18   0  151.89    5.92
   1 -18   0  149.46   10.79
  -1 -18   0  150.54   10.43
  -1  18   0  160.23   11.98
   1 -18   0  151.23    5.50
  -1 -18   0  153.45    5.65
  -1 -18  -1  327.27   17.13
  -1  18  -1  319.13   17.19
  -1 -18  -1  316.61   15.40
   1 -18   1  333.01   17.12
  -1 -18  -1  321.22   16.46
  -1 -18  -1  317.69    7.98
   1 -18   1  334.85    9.26
  -1 -18  -1  336.15    8.97
  -1 -18  -1  325.66    8.56
   1 -18   1  311.95    8.24
   1 -18   2    2.72    1.37
  -1 -18  -2    0.09    0.99
  -1 -18  -2    1.60    1.00
   1 -18   2    1.42    1.00
  -1 -18  -2    2.52    1.07
  -1 -18  -2    1.43    2.74
  -1 -18  -2   -1.61    2.88
  -1  18  -2   -4.46    2.72
   1 -18   2    2.47    2.36
  -1 -18  -2   -3.89    3.02
  -1  18  -2    1.87    1.05
   1 -18   3    8.19    1.78
  -1 -18  -3    7.35    1.58
  -1 -18  -3   11.16    3.31
  -1  18  -3    5.53    3.52
  -1 -18  -3    7.87    1.58
  -1  18  -3    9.55    1.57
  -1 -18  -3    8.66    1.34
  -1 -18  -3    6.91    3.76
   1 -18   3    6.63    3.18
  -1 -18  -3   11.10    1.64
   1 -18   3    8.27    1.47
  -1 -18  -4   16.61    1.85
   1 -18   4   14.12    2.01
  -1 -18  -4    9.46    3.82
  -1 -18  -4   18.31    1.96
   1 -18   4   15.81    1.89
  -1 -18  -4   20.63    2.02
  -1  18  -4   15.55    1.92
  -1 -18  -4   19.85    2.16
  -1  18  -4   16.49    4.42
   1 -18   4   20.47    4.94
  -1 -18  -5   54.09    6.92
  -1  18  -5   57.31    7.29
  -1  18  -5   54.12    3.31
  -1 -18  -5   55.16    3.23
  -1 -18  -5   56.48    3.30
   1 -18   5   56.17    3.79
  -1 -18  -5   52.14    3.30
  -1 -18  -5   52.58    3.31
  -1 -18  -6   30.22    5.52
  -1 -18  -6   30.18    2.46
  -1 -18  -6   28.27    2.41
   1 -18   6   26.96    2.77
  -1 -18  -6   33.73    2.66
  -1  18  -6   28.02    2.50
  -1  18  -6   29.71    5.99
   1 -18   7   58.09    3.83
  -1 -18  -7   65.40    3.65
  -1 -18  -7   61.70    3.56
  -1 -18  -7   56.87    3.32
  -1  18  -7   55.03    3.51
   1 -18   8    0.12    1.07
  -1 -18  -8   -0.90    1.19
  -1 -18  -8    0.33    0.80
  -1 -18  -8    0.12    1.14
  -1  18  -8    0.72    1.34
   1 -18   9   53.90    3.54
  -1 -18  -9   50.36    3.35
  -1 -18  -9   46.42    3.13
  -1  18  -9   50.85    3.39
  -1  18 -10   -0.35    1.46
  -1 -18 -10    0.39    1.15
  -1 -18 -10   -0.31    1.17
  -1 -18 -11   14.82    1.94
  -1 -18 -11   11.13    1.70
  -1 -18 -11   10.86    1.68
  -1 -18 -12    1.47    0.86
  -1 -18 -12   -0.48    1.36
  -1 -18 -12    0.35    1.23
  -1 -18 -13   49.88    3.09
  -1 -18 -13   47.69    2.87
  -1 -18 -13   48.13    3.07
  -1 -18 -14   25.74    2.23
  -1  18 -14   24.39    1.86
  -1 -18 -14   24.54    2.19
  -1  18 -15    4.71    0.82
  -1 -18 -15    5.07    1.21
  -1 -18 -15    3.97    1.12
  -1  18 -16    0.87    0.49
  -1 -18 -16    0.89    0.91
  -1 -18 -16   -0.01    0.58
  -1 -18 -16    1.20    0.84
  -1 -18 -17    0.62    0.74
  -1 -18 -17   -0.47    0.69
  -1 -18 -18    1.29    0.62
   1 -19 -18   17.28    1.26
   1 -19 -18   15.30    1.17
   1 -19 -18   16.13    1.09
   1 -19 -17    3.04    0.80
   1 -19 -17    4.02    0.88
   1 -19 -16   -0.40    0.92
   1 -19 -16    0.57    1.02
   1 -19 -15    6.55    1.19
   1 -19 -15    6.65    1.41
   1 -19 -14   39.14    2.76
   1 -19 -14   34.06    2.43
   1 -19 -13    9.46    1.67
   1 -19 -13    7.88    1.41
   1 -19 -13    7.95    1.30
   1 -19 -13    7.49    1.40
   1 -19 -12   35.67    2.51
   1 -19 -12   37.19    2.64
   1 -19 -11    1.82    1.11
   1 -19 -11    0.76    1.00
   1  19 -10  173.75    6.04
   1 -19 -10  166.98    5.73
   1 -19 -10  169.16    5.94
   1  19  -9    0.13    1.12
  -1 -19   9   -0.49    1.36
   1 -19  -9    0.72    1.01
   1 -19  -9   -0.66    1.15
   1  19  -8   86.16    4.14
   1 -19  -8   88.64    4.30
  -1 -19   8   88.84    4.80
   1 -19  -8   85.78    4.37
   1 -19  -8   85.11    4.04
   1 -19  -7    6.79    1.61
   1  19  -7    6.73    1.42
   1 -19  -7    6.75    1.58
   1 -19  -7    5.61    1.39
  -1 -19   7    6.29    1.68
   1 -19  -6   15.56    2.12
   1  19  -6   13.79    1.87
   1 -19  -6   13.38    1.97
   1 -19  -6   12.28    1.67
  -1 -19   6   15.87    2.36
  -1 -19   5    1.29    1.26
   1 -19  -5    3.70    3.10
   1 -19  -5    1.94    0.97
   1 -19  -5    3.53    1.55
   1  19  -5    2.58    1.26
  -1 -19   5    3.92    2.51
   1 -19  -5    1.59    1.32
   1 -19  -5   -2.53    2.59
   1 -19  -4   75.51    3.67
   1 -19  -4   68.67    7.89
   1  19  -4   69.13    8.11
   1 -19  -4   79.67    8.51
   1 -19  -4   76.93    4.20
   1  19  -4   73.06    3.60
  -1 -19   4   74.48    8.09
  -1 -19   4   76.80    4.51
   1 -19  -4   75.64    4.31
  -1 -19   4   74.84    4.09
   1 -19  -3    4.24    1.62
   1 -19  -3    1.35    0.91
   1 -19  -3    7.13    3.10
   1 -19  -3    0.29    3.12
   1  19  -3    2.83    0.99
   1 -19  -3    0.93    1.15
  -1 -19   3    6.07    2.91
  -1 -19   3    2.23    0.96
  -1 -19   3    2.36    1.12
   1 -19  -2   93.44    4.06
   1 -19  -2   83.97    8.60
   1  19  -2   82.47    8.64
   1 -19  -2   70.22    7.50
  -1 -19   2   89.13    8.11
   1 -19  -2   92.76    4.65
   1  19  -2   88.94    3.86
   1 -19  -2   78.87    8.48
  -1 -19   2   92.06    8.78
   1 -19  -2  100.83    4.96
  -1 -19   2   95.38    4.95
   1 -19  -2   95.08    4.52
  -1 -19   2   95.08    4.52
  -1 -19   1    8.11    3.73
  -1 -19   1    5.60    1.40
   1 -19  -1    3.87    1.12
   1  19  -1    5.58    1.15
   1 -19  -1    5.98    1.20
  -1 -19   1   -1.62    2.19
   1 -19  -1    8.97    3.85
  -1  19   1   -4.94    2.76
   1 -19  -1    9.55    3.49
  -1 -19   1    0.75    2.21
  -1 -19   1    5.47    1.57
   1 -19  -1    6.96    1.71
  -1 -19   0  122.41   10.71
   1 -19   0  108.54    9.43
  -1  19   0   99.41    9.69
  -1 -19   0   97.87    8.53
  -1 -19   0   98.89    4.35
  -1 -19   0   98.48    9.38
   1 -19   0  105.09    9.89
  -1 -19   0  110.10    5.25
   1 -19   0   98.29    4.93
  -1 -19   0  101.70    4.69
   1 -19   0  100.87    4.57
  -1 -19  -1    1.80    0.88
  -1 -19  -1    6.86    3.88
   1 -19   1    3.10    1.09
  -1 -19  -1    3.58    1.31
  -1  19  -1    2.43    0.92
   1 -19   1   -3.46    3.21
  -1  19  -1    3.36    2.99
   1 -19   1    0.19    2.52
  -1 -19  -1    1.36    2.23
  -1 -19  -1    0.70    1.09
   1 -19   1    2.37    1.27
   1 -19   2   76.08    8.40
  -1 -19  -2   76.95    3.79
  -1 -19  -2   64.29    7.74
  -1  19  -2   73.09    8.50
  -1 -19  -2   68.97    7.43
  -1  19  -2   69.47    3.59
   1 -19   2   76.65    4.46
  -1 -19  -2   75.54    4.24
  -1 -19  -2   77.32    4.12
   1 -19   2   70.86    3.79
  -1 -19  -3   -0.36    2.75
  -1  19  -3    4.12    2.76
   1 -19   3    5.85    3.23
   1 -19   3    0.86    1.21
  -1 -19  -3    0.99    1.04
  -1 -19  -3    0.28    2.65
  -1  19  -3    0.14    1.08
  -1 -19  -3    0.48    1.06
  -1 -19  -3   -0.77    1.18
   1 -19   3   -0.54    0.85
  -1 -19  -3    1.06    0.77
  -1  19  -4   -2.03    3.65
  -1 -19  -4    1.09    0.94
  -1 -19  -4    3.63    1.32
   1 -19   4    2.77    1.35
   1 -19   4    4.24    2.54
  -1 -19  -4    1.99    1.00
   1 -19   4    0.92    1.01
  -1  19  -4    0.00    1.09
  -1 -19  -4    6.54    2.76
  -1 -19  -5   -1.08    1.24
  -1 -19  -5   -0.53    1.10
  -1 -19  -5    0.97    0.96
  -1 -19  -5    2.07    2.59
   1 -19   5   -1.05    1.37
  -1  19  -5   -0.71    1.14
  -1 -19  -6   30.05    2.54
  -1 -19  -6   25.80    2.37
  -1 -19  -6   29.94    2.43
  -1 -19  -6   28.81    2.45
   1 -19   6   28.70    2.83
  -1  19  -6   29.48    2.59
  -1  19  -7    3.06    1.38
  -1 -19  -7    1.64    1.17
  -1 -19  -7    0.70    0.86
   1 -19   7    1.44    1.13
  -1 -19  -7    0.64    1.16
  -1 -19  -8   91.78    4.34
  -1 -19  -8  100.17    4.34
  -1 -19  -8   94.64    4.37
  -1  19  -8  103.34    4.81
   1 -19   8   93.54    4.78
  -1 -19  -9   50.65    3.26
  -1  19  -9   54.96    3.56
  -1 -19  -9   47.00    3.15
   1 -19   9   55.90    3.62
  -1 -19 -10   95.34    4.62
  -1  19 -10  103.13    4.79
  -1 -19 -10  103.44    4.55
  -1 -19 -10  102.99    4.52
  -1 -19 -11    1.63    1.31
  -1 -19 -11    1.80    1.11
  -1 -19 -11   -0.53    1.23
  -1 -19 -12   17.65    1.95
  -1 -19 -12   15.49    1.85
  -1 -19 -12   19.34    2.10
  -1 -19 -13    2.43    1.20
  -1 -19 -13    3.46    1.28
  -1 -19 -13    3.79    0.98
  -1 -19 -14   17.80    1.80
  -1 -19 -14   20.13    1.89
  -1  19 -14   18.88    1.55
  -1 -19 -15    3.00    0.82
  -1 -19 -15    1.34    0.86
  -1 -19 -15    2.53    0.91
  -1 -19 -16    4.17    0.93
  -1 -19 -16    3.52    0.83
  -1 -19 -17    4.74    0.82
  -1 -19 -18    1.32    0.43
   1 -20 -18    4.96    0.62
   1 -20 -18    5.21    0.68
   1 -20 -17   -0.12    0.54
   1 -20 -17   -0.72    0.67
   1 -20 -17    1.36    0.68
   1 -20 -16    0.26    0.64
   1 -20 -16   -0.49    0.86
   1 -20 -15    5.56    1.07
   1 -20 -15    5.23    1.20
   1 -20 -14    2.90    1.03
   1 -20 -14    5.82    1.38
   1 -20 -13   39.10    2.49
   1 -20 -13   43.41    2.75
   1 -20 -13   41.35    2.75
   1 -20 -12    0.12    0.87
   1 -20 -12    0.01    1.22
   1 -20 -12    0.83    0.94
   1 -20 -11    9.55    1.41
   1 -20 -11   10.48    1.60
   1 -20 -11    9.17    1.53
   1 -20 -10    5.21    1.27
   1 -20 -10    3.68    1.37
   1  20 -10    3.20    1.15
   1 -20  -9    2.28    1.13
   1  20  -9    0.75    1.08
   1 -20  -9    2.52    1.15
   1 -20  -8    0.76    1.25
   1 -20  -8    1.58    1.20
  -1 -20   8    1.21    1.30
   1  20  -8    1.10    1.05
   1 -20  -8    0.97    0.99
   1 -20  -7   41.64    3.11
   1 -20  -7   42.54    3.10
  -1 -20   7   47.25    3.57
   1 -20  -7   41.66    2.77
   1  20  -7   42.33    2.82
   1 -20  -6    7.81    1.68
   1 -20  -6    7.77    1.62
  -1 -20   6    7.38    1.78
   1  20  -6    5.99    1.30
   1 -20  -6    6.82    1.35
   1 -20  -5  201.38    6.87
   1 -20  -5  196.99    6.91
  -1 -20   5  202.24    7.38
   1 -20  -5  185.57    5.96
   1  20  -5  187.81    6.04
   1  20  -4   10.78    1.51
   1 -20  -4   10.27    1.92
  -1 -20   4   11.60    2.05
  -1 -20   4   11.77    1.80
   1 -20  -4   11.14    1.49
   1 -20  -4   10.41    1.81
  -1 -20   3   47.54    3.35
   1 -20  -3   49.89    3.39
   1 -20  -3   46.46    3.42
   1 -20  -3   49.31    3.61
  -1 -20   3   45.34    3.61
   1  20  -3   50.39    3.00
   1 -20  -3   47.36    2.91
   1 -20  -2    2.13    1.25
   1 -20  -2    5.97    3.66
  -1 -20   2   -3.18    3.05
   1 -20  -2    5.98    2.58
   1  20  -2    2.26    0.94
   1 -20  -2    4.70    1.04
   1 -20  -2   -2.09    3.31
   1 -20  -2    4.32    1.39
  -1 -20   2    2.75    1.17
  -1 -20   2    3.53    1.62
   1 -20  -1   51.48    3.70
  -1 -20   1   53.49    3.77
   1 -20  -1   51.00    7.08
   1 -20  -1   51.65    3.40
  -1 -20   1   54.19    3.52
   1 -20  -1   60.11    7.90
  -1 -20   1   49.59    6.64
  -1 -20   1   47.70    6.43
   1 -20  -1   57.11    7.22
   1  20  -1   47.43    2.83
  -1 -20   0    0.05    2.82
  -1  20   0   -5.01    3.00
   1 -20   0    2.01    2.24
  -1 -20   0    3.20    1.85
   1 -20   0   -3.39    3.51
  -1 -20   0    4.37    3.82
   1 -20   0    0.94    1.32
  -1 -20   0   -0.10    1.31
   1  20   0    1.33    0.89
  -1 -20   0    0.33    1.20
   1 -20   0    1.89    1.14
  -1 -20  -1  176.18    6.38
   1 -20   1  169.87    6.09
   1 -20   1  178.15   12.21
  -1 -20  -1  179.39   12.05
  -1  20  -1  180.93   13.37
  -1 -20  -1  152.51   11.69
  -1 -20  -1  166.68    5.79
  -1  20  -1  160.55    5.59
   1 -20   1  178.77    6.89
  -1 -20  -1  179.49    6.75
  -1 -20  -2   -0.70    1.14
  -1 -20  -2   -0.20    2.07
  -1  20  -2    1.76    1.29
  -1 -20  -2    0.75    1.24
   1 -20   2    1.36    1.09
   1 -20   2    0.03    1.46
  -1 -20  -2    1.63    1.24
  -1 -20  -3    0.63    0.74
   1 -20   3   -1.91    1.24
  -1 -20  -3   -0.88    1.21
  -1  20  -3   -0.27    1.05
  -1 -20  -3   -1.28    1.45
   1 -20   3   -0.55    1.39
  -1 -20  -3   -0.37    1.22
  -1  20  -4   96.01    4.43
   1 -20   4   93.85    4.92
  -1 -20  -4   97.19    4.74
  -1 -20  -4  103.20    4.89
  -1 -20  -4   89.59    4.16
  -1 -20  -4  102.93    4.18
   1 -20   5    4.29    1.60
  -1 -20  -5    4.20    1.03
  -1 -20  -5    7.01    1.71
  -1  20  -5    5.51    1.46
  -1 -20  -5    4.30    1.28
  -1 -20  -5    5.99    1.28
  -1  20  -6    2.20    1.43
  -1 -20  -6    0.76    1.08
  -1 -20  -6   -1.09    1.17
   1 -20   6    0.34    1.28
  -1 -20  -6    1.90    1.03
  -1  20  -7    8.85    1.77
  -1 -20  -7    8.64    1.65
  -1 -20  -7    7.57    1.40
   1 -20   7    8.23    1.63
  -1  20  -8    5.78    1.53
  -1 -20  -8    9.33    1.61
  -1 -20  -8    7.59    1.52
   1 -20   8    7.43    1.59
  -1  20  -9   13.05    2.06
   1 -20   9   10.05    1.74
  -1 -20  -9   14.87    1.99
  -1 -20  -9    8.87    1.64
  -1 -20 -10    0.08    1.25
  -1  20 -10   -1.36    1.69
  -1 -20 -10    0.85    1.14
  -1 -20 -10   -0.99    1.29
  -1 -20 -11    0.23    1.21
  -1 -20 -11   -0.19    1.21
  -1 -20 -11   -0.99    1.03
  -1 -20 -12   -0.16    1.18
  -1 -20 -12   -0.11    1.17
  -1 -20 -12   -0.41    1.01
  -1 -20 -13   57.46    3.10
  -1 -20 -13   60.89    3.02
  -1 -20 -13   52.94    2.84
  -1 -20 -13   54.59    2.75
  -1 -20 -14    9.10    1.33
  -1 -20 -14    8.28    1.15
  -1 -20 -14    8.87    1.33
  -1 -20 -15    0.32    0.58
  -1 -20 -15   -0.16    0.76
  -1 -20 -15   -0.15    0.75
  -1 -20 -16    0.57    0.56
  -1 -20 -16    0.33    0.59
  -1 -20 -17    4.66    0.67
   1 -21 -17   11.47    0.97
   1 -21 -17   10.02    0.82
   1 -21 -16   -0.15    0.57
   1 -21 -16    0.48    0.64
   1 -21 -16   -0.19    0.62
   1 -21 -15    0.08    0.77
   1 -21 -15    0.55    0.67
   1 -21 -15    0.70    0.82
   1 -21 -14   41.23    2.27
   1 -21 -14   47.83    2.59
   1 -21 -13   15.37    1.57
   1 -21 -13   14.82    1.57
   1 -21 -13   13.57    1.61
   1 -21 -12    3.33    1.10
   1 -21 -12    2.45    1.01
   1 -21 -12    2.76    1.15
   1 -21 -11   -0.95    1.09
   1 -21 -11   -1.29    1.16
   1 -21 -11    1.03    0.96
   1 -21 -10   91.26    4.08
   1 -21 -10   79.52    3.72
   1 -21 -10   92.70    4.12
   1 -21  -9   -0.89    1.04
   1 -21  -9    0.85    0.95
   1 -21  -9    1.16    1.07
   1  21  -9    0.70    1.14
   1  21  -8   40.00    2.77
   1 -21  -8   41.22    2.90
   1 -21  -8   43.50    3.09
   1 -21  -8   39.23    2.70
   1 -21  -8   40.37    2.84
  -1 -21   8   44.70    3.46
  -1 -21   7   20.97    2.54
   1  21  -7   19.68    2.03
   1 -21  -7   19.59    1.95
   1 -21  -7   17.28    2.19
   1 -21  -7   20.19    2.01
   1 -21  -7   18.46    2.11
  -1 -21   6    0.20    1.35
   1  21  -6    1.38    1.02
   1 -21  -6    0.25    0.95
   1 -21  -6    0.63    1.24
   1 -21  -6    2.06    1.09
   1 -21  -6    0.91    0.92
  -1 -21   5    3.28    1.70
   1  21  -5    1.57    1.13
   1 -21  -5   -0.04    0.91
   1 -21  -5    3.05    1.50
   1 -21  -5    2.62    1.36
   1 -21  -5    2.47    0.80
  -1 -21   4    4.21    1.49
   1 -21  -4    5.05    1.46
   1  21  -4    5.77    1.26
   1 -21  -4    8.50    1.86
   1 -21  -4    4.33    1.18
  -1 -21   3   16.59    2.34
   1 -21  -3   17.02    2.15
  -1 -21   3   14.78    1.99
   1  21  -3   14.15    1.74
   1 -21  -3   16.45    2.28
   1 -21  -3   14.92    1.74
  -1 -21   2   94.68    4.65
   1 -21  -2   92.68    4.55
   1 -21  -2   93.92    4.96
  -1 -21   2   97.56    5.12
   1  21  -2   88.56    3.91
   1 -21  -1   26.78    2.53
  -1 -21   1   29.57    2.73
   1 -21  -1   29.89    3.01
  -1 -21   1   30.82    2.97
   1  21  -1   26.10    2.14
  -1 -21   0  100.34    4.79
   1 -21   0   96.60    4.59
  -1  21   0   88.91    4.12
   1  21   0   89.87    3.82
   1 -21   0   99.90    5.17
  -1 -21   0  101.06    5.11
  -1 -21  -1    8.34    1.82
   1 -21   1   12.03    1.77
  -1 -21  -1   10.70    1.93
   1  21   1   10.13    1.35
  -1  21  -1   10.17    1.64
   1 -21   1    8.73    1.91
  -1 -21  -1    6.20    1.36
  -1  21  -2   52.66    3.24
  -1 -21  -2   55.45    3.60
   1 -21   2   54.54    3.41
  -1 -21  -2   49.75    3.16
  -1 -21  -2   58.24    3.83
   1 -21   2   58.65    4.05
  -1 -21  -3    3.57    1.26
   1 -21   3    3.34    1.23
  -1 -21  -3    4.92    1.56
  -1  21  -3    3.29    1.27
   1 -21   3    1.75    1.47
  -1 -21  -3    3.39    1.14
   1 -21   4    5.29    1.39
  -1 -21  -4    6.03    1.52
  -1 -21  -4    4.49    1.49
  -1  21  -4    5.75    1.53
  -1 -21  -4    5.15    1.45
  -1 -21  -4    5.80    1.09
   1 -21   5   33.12    3.07
  -1 -21  -5   36.38    2.80
  -1 -21  -5   38.94    3.11
  -1  21  -5   35.94    2.81
  -1 -21  -5   33.68    2.60
  -1 -21  -5   34.75    2.48
  -1  21  -6    7.84    1.58
  -1 -21  -6   12.52    1.78
   1 -21   6    9.73    1.85
  -1 -21  -6   11.42    1.63
  -1 -21  -6    8.93    1.73
  -1 -21  -6    9.78    1.71
  -1  21  -7    7.42    1.56
   1 -21   7    8.09    1.70
  -1 -21  -7   10.39    1.59
  -1 -21  -7    7.92    1.68
  -1 -21  -7    9.13    1.62
  -1  21  -8    4.48    1.47
  -1 -21  -8    8.11    1.58
  -1 -21  -8    3.98    1.49
   1 -21   8    6.51    1.56
  -1 -21  -8    8.28    1.50
  -1 -21  -9   10.12    1.74
  -1 -21  -9    9.96    1.73
  -1 -21  -9    9.43    1.57
  -1 -21  -9   10.62    1.71
  -1  21  -9    9.80    1.73
  -1 -21 -10    1.76    1.10
  -1 -21 -10    2.40    1.21
  -1 -21 -10    2.69    1.17
  -1 -21 -10    2.47    1.05
  -1 -21 -11   31.50    2.40
  -1 -21 -11   31.06    2.35
  -1 -21 -11   30.13    2.32
  -1 -21 -11   35.72    2.64
  -1 -21 -12    9.36    1.45
  -1 -21 -12    8.05    1.40
  -1 -21 -12    8.13    1.37
  -1 -21 -12    8.34    1.39
  -1 -21 -13    2.11    0.98
  -1 -21 -13    1.67    0.84
  -1 -21 -13    3.15    1.05
  -1 -21 -13    0.19    0.72
  -1 -21 -14    8.32    1.02
  -1 -21 -14    9.85    1.26
  -1 -21 -14    9.74    1.23
  -1 -21 -15   -0.42    0.64
  -1 -21 -15   -0.62    0.51
  -1 -21 -15    1.18    0.69
  -1 -21 -16   21.32    1.27
   1 -22 -16    0.15    0.44
   1 -22 -16   -0.14    0.37
   1 -22 -16   -0.32    0.48
   1 -22 -15   12.04    1.17
   1 -22 -15   11.51    1.05
   1 -22 -15   14.88    1.28
   1 -22 -14    0.87    0.81
   1 -22 -14    0.78    0.61
   1 -22 -14   -0.52    0.87
   1 -22 -13    8.85    1.23
   1 -22 -13    5.77    1.25
   1 -22 -13    6.51    1.09
   1 -22 -13    8.69    1.23
   1 -22 -12   21.55    1.88
   1 -22 -12   22.29    1.75
   1 -22 -12   21.96    1.93
   1 -22 -11   15.98    1.98
   1 -22 -11   13.14    1.58
   1 -22 -11   14.03    1.65
   1 -22 -10    5.23    1.25
   1 -22 -10    4.29    1.20
   1 -22  -9    0.86    0.95
   1 -22  -9   -0.11    0.93
   1  22  -9    0.57    0.97
   1 -22  -8    0.93    0.97
   1 -22  -8    0.11    0.84
   1 -22  -8    0.16    0.88
   1  22  -8   -0.14    0.94
   1 -22  -7   -0.08    0.88
   1  22  -7   -0.39    0.93
  -1 -22   7    0.84    1.32
   1 -22  -7    2.01    1.45
   1 -22  -7   -1.31    0.95
   1 -22  -7   -0.97    1.03
   1  22  -6  109.24    4.37
   1 -22  -6  102.23    4.84
  -1 -22   6  105.26    5.35
   1 -22  -6  114.79    5.05
   1 -22  -6  100.35    4.20
   1 -22  -6  105.91    4.18
   1 -22  -5    2.80    1.06
   1  22  -5    1.79    0.91
  -1 -22   5    4.24    1.66
   1 -22  -5    2.37    1.35
   1 -22  -5    4.84    1.47
   1 -22  -5    4.20    1.01
   1 -22  -4  101.64    4.78
   1 -22  -4   97.27    4.14
  -1 -22   4  101.99    5.21
   1 -22  -4   97.50    4.92
   1  22  -4   99.05    4.12
   1  22  -3    2.91    1.08
  -1 -22   3   -0.66    1.59
   1 -22  -3    2.39    1.45
   1 -22  -3    1.87    1.24
   1 -22  -2   72.85    4.01
  -1 -22   2   71.66    4.08
  -1 -22   2   78.68    4.61
   1 -22  -2   70.13    4.31
   1  22  -2   73.47    3.47
   1 -22  -1    0.18    1.14
  -1 -22   1    1.55    1.33
   1  22  -1    3.14    1.01
  -1  22   1    2.26    1.11
  -1 -22   1    2.24    1.42
   1 -22  -1    0.52    1.36
   1 -22   0   34.14    2.77
  -1 -22   0   29.49    2.79
   1  22   0   31.45    2.28
  -1  22   0   26.82    2.33
  -1 -22   0   32.84    3.00
   1 -22   0   31.30    3.11
  -1  22  -1   86.48    4.06
   1  22   1   84.21    3.63
   1 -22   1   91.95    5.09
  -1 -22  -1   94.77    4.83
   1 -22   1   97.49    4.54
  -1 -22  -1   93.53    4.60
   1 -22   2   33.68    2.65
  -1 -22  -2   36.87    3.03
   1 -22   2   29.88    2.87
  -1  22  -2   32.36    2.50
   1  22   2   35.00    2.29
  -1 -22  -2   35.80    3.06
  -1 -22  -3    0.47    1.27
  -1  22  -3   -1.71    1.24
   1 -22   3   -1.96    1.72
  -1 -22  -4    4.33    1.42
   1 -22   4    4.84    1.59
  -1 -22  -4    4.00    1.46
  -1  22  -4    2.62    1.11
  -1 -22  -4    3.49    1.22
  -1 -22  -4    3.68    0.94
   1 -22   5    2.39    1.31
  -1 -22  -5    1.88    1.01
  -1 -22  -5    2.19    1.42
  -1  22  -5    1.59    1.18
  -1 -22  -5    3.24    1.31
  -1 -22  -5    1.46    0.75
  -1 -22  -5    2.15    0.93
  -1 -22  -6   27.00    2.31
   1 -22   6   26.98    2.70
  -1 -22  -6   30.51    2.74
  -1  22  -6   31.31    2.68
  -1 -22  -6   28.19    2.46
  -1 -22  -6   25.68    2.13
   1 -22   7    4.69    1.44
  -1  22  -7    3.58    1.48
  -1 -22  -7    5.34    1.51
  -1 -22  -7    5.17    1.39
  -1 -22  -7    4.11    1.16
  -1  22  -8   21.15    2.18
  -1 -22  -8   20.68    2.24
  -1 -22  -8   20.86    2.09
  -1 -22  -8   19.40    2.29
   1 -22   8   21.10    2.25
  -1 -22  -8   20.10    1.86
  -1 -22  -9    1.49    1.13
  -1 -22  -9    2.07    1.25
  -1 -22  -9    1.65    1.15
  -1  22  -9   -0.84    1.20
  -1 -22  -9    0.60    0.91
  -1 -22 -10    0.90    1.12
  -1 -22 -10    1.12    1.00
  -1 -22 -10    1.73    0.92
  -1 -22 -10    1.71    1.19
  -1 -22 -11    0.72    0.92
  -1 -22 -11   -0.04    0.98
  -1 -22 -11    1.36    1.02
  -1 -22 -11   -0.52    1.02
  -1 -22 -12   24.84    1.85
  -1 -22 -12   30.91    2.04
  -1 -22 -12   25.83    1.95
  -1 -22 -12   27.15    1.92
  -1 -22 -13   26.13    1.71
  -1 -22 -13   26.64    1.73
  -1 -22 -13   25.16    1.74
  -1 -22 -14    6.27    0.81
  -1 -22 -14    6.79    0.97
  -1 -22 -14    6.36    0.95
  -1 -22 -15   -0.32    0.44
   1 -23 -15    8.43    0.84
   1 -23 -15    9.15    0.88
   1 -23 -15    9.24    0.77
   1 -23 -14    0.25    0.63
   1 -23 -14    0.88    0.58
   1 -23 -14    0.31    0.56
   1 -23 -13   44.78    2.34
   1 -23 -13   40.45    1.96
   1 -23 -13   42.20    2.15
   1 -23 -13   41.72    2.04
   1 -23 -12   -0.32    0.99
   1 -23 -12    0.63    0.67
   1 -23 -12    0.07    0.71
   1 -23 -12    0.22    0.79
   1 -23 -11   -0.43    1.06
   1 -23 -11    1.22    0.79
   1 -23 -11    0.52    0.82
   1 -23 -11    1.60    0.99
   1 -23 -10   14.96    1.82
   1 -23 -10   13.71    1.50
   1 -23 -10   13.40    1.44
   1 -23  -9   72.07    3.85
   1 -23  -9   70.96    3.19
   1 -23  -9   74.73    3.29
   1  23  -8   -1.43    0.96
   1 -23  -8   -0.46    0.95
   1 -23  -8   -1.04    1.37
   1 -23  -8    0.29    0.86
   1 -23  -8    1.05    0.82
   1  23  -7   21.20    1.94
   1 -23  -7   21.48    2.08
   1 -23  -7   25.56    2.54
   1 -23  -7   19.06    1.81
   1 -23  -7   21.37    1.81
   1 -23  -6    4.80    1.22
   1  23  -6    6.80    1.23
  -1 -23   6    5.67    1.73
   1 -23  -6    5.85    1.56
   1 -23  -6    6.44    1.38
   1 -23  -6    6.13    1.11
  -1 -23   5   26.34    2.74
   1 -23  -5   26.42    2.55
   1  23  -5   26.78    2.15
   1 -23  -5   25.19    2.46
   1 -23  -5   26.65    2.10
   1  23  -4    2.27    0.98
   1 -23  -4    5.21    1.61
  -1 -23   4    3.42    1.68
   1 -23  -4    4.12    1.45
  -1  23   3  123.27    4.60
   1 -23  -3  136.29    5.37
   1 -23  -3  139.10    5.77
  -1 -23   3  138.46    6.00
   1  23  -3  130.23    4.62
   1  23  -2   14.79    1.63
   1 -23  -2   17.18    2.17
  -1 -23   2   15.72    2.14
  -1  23   2   14.81    1.79
  -1 -23   2   20.92    2.59
   1 -23  -2   20.22    2.53
  -1 -23   1  162.10    6.07
   1 -23  -1  162.73    5.86
   1 -23  -1  172.53    6.63
  -1  23   1  159.49    5.34
   1  23  -1  151.37    4.93
  -1 -23   0    6.91    1.60
   1 -23   0    8.53    1.58
  -1 -23   0    4.88    1.69
   1 -23   0    7.30    2.04
   1  23   0    7.70    1.26
  -1  23   0    5.29    1.42
  -1 -23  -1    8.16    1.71
   1 -23   1    8.10    1.69
  -1  23  -1    5.62    1.40
   1  23   1    2.82    0.89
  -1 -23  -1    6.86    1.62
   1 -23   1    5.23    1.80
   1 -23   2   24.70    2.85
  -1 -23  -2   22.90    2.45
  -1  23  -2   23.53    2.13
   1  23   2   23.00    1.83
  -1 -23  -2   22.38    2.45
   1 -23   3   36.62    3.17
  -1 -23  -3   32.59    2.78
  -1  23  -3   35.26    2.60
  -1 -23  -3   39.56    3.05
  -1 -23  -4   26.38    2.64
  -1 -23  -4   31.99    2.62
  -1 -23  -4   28.41    2.57
   1 -23   4   29.11    2.90
  -1 -23  -4   28.81    2.43
  -1  23  -4   30.93    2.56
  -1 -23  -5   14.69    2.09
  -1 -23  -5   20.06    1.74
  -1 -23  -5   21.33    2.04
   1 -23   5   19.24    2.40
  -1 -23  -5   14.78    1.74
  -1 -23  -5   19.09    2.03
  -1  23  -5   18.21    2.04
  -1 -23  -6    2.61    1.43
  -1 -23  -6    6.63    1.33
   1 -23   6    5.65    1.59
  -1 -23  -6    5.31    1.10
  -1 -23  -6    8.87    1.54
  -1  23  -6    5.57    1.41
  -1 -23  -7   27.41    2.42
  -1 -23  -7   33.83    2.84
   1 -23   7   28.31    2.58
  -1 -23  -7   33.04    2.25
  -1 -23  -7   28.29    2.26
  -1  23  -7   33.22    2.47
  -1 -23  -8    5.01    1.61
  -1  23  -8    6.44    1.44
  -1 -23  -8    4.22    1.03
  -1 -23  -8    7.18    1.38
  -1 -23  -8    5.22    1.42
  -1 -23  -9   -0.44    0.89
  -1 -23  -9    1.14    1.08
  -1 -23  -9    0.44    0.91
  -1 -23  -9    2.31    1.31
  -1 -23 -10   12.03    1.36
  -1 -23 -10   11.84    1.49
  -1 -23 -10   13.55    1.52
  -1 -23 -10   14.75    1.79
  -1 -23 -11   31.02    1.91
  -1 -23 -11   27.22    1.91
  -1 -23 -11   31.35    1.98
  -1 -23 -11   29.32    2.07
  -1 -23 -12   18.37    1.46
  -1 -23 -12   16.27    1.44
  -1 -23 -12   17.23    1.45
  -1 -23 -12   16.62    1.35
  -1 -23 -13    2.82    0.71
  -1 -23 -13    1.58    0.56
  -1 -23 -13    2.44    0.68
  -1 -23 -14    2.76    0.59
   1 -24 -14   -0.47    0.46
   1 -24 -14    0.39    0.37
   1 -24 -13    0.23    0.52
   1 -24 -13    0.86    0.47
   1 -24 -12   47.20    2.12
   1 -24 -12   48.75    2.41
   1 -24 -12   44.38    1.97
   1 -24 -12   48.67    2.26
   1 -24 -11    2.51    0.79
   1 -24 -11    1.55    1.00
   1 -24 -11    2.84    0.83
   1 -24 -11    1.39    0.89
   1 -24 -10   32.45    1.95
   1 -24 -10   36.11    2.41
   1 -24 -10   34.60    1.97
   1 -24 -10   36.62    2.42
   1 -24  -9    0.64    0.73
   1 -24  -9    0.86    0.69
   1 -24  -9    0.40    1.08
   1 -24  -8    3.99    0.90
   1 -24  -8    4.70    1.02
   1 -24  -8    2.94    0.85
   1 -24  -8    3.45    1.21
   1 -24  -7   29.14    2.27
   1 -24  -7   30.08    2.50
   1  24  -7   27.30    1.95
   1 -24  -7   27.78    1.83
   1 -24  -6    6.17    1.38
   1  24  -6    5.20    1.06
   1 -24  -6    6.30    1.45
   1 -24  -5    9.88    1.72
  -1 -24   5   12.75    2.04
   1 -24  -5   11.06    1.78
   1  24  -5    7.43    1.26
   1 -24  -4   -0.75    1.18
  -1 -24   4   -0.12    1.52
   1 -24  -4    0.16    1.15
   1  24  -4    0.20    0.83
  -1  24   4   -0.28    0.99
   1 -24  -3    4.97    1.67
  -1 -24   3    4.41    1.73
   1 -24  -3    5.59    1.48
   1  24  -3    3.38    0.98
  -1  24   3    3.31    1.07
   1 -24  -2    2.69    1.48
  -1 -24   2    2.73    1.46
   1 -24  -2    1.47    1.14
   1  24  -2    3.06    0.96
  -1  24   2    1.22    1.01
  -1 -24   1    3.72    1.52
   1 -24  -1    5.52    1.64
  -1 -24   1    3.02    1.36
   1 -24  -1    2.66    1.22
   1  24  -1    4.25    1.06
  -1  24   1    3.80    1.13
   1 -24   0  116.07    5.33
  -1 -24   0  108.47    5.03
   1  24   0  101.61    3.75
  -1  24   0  110.44    4.23
  -1 -24   0  109.10    4.84
   1 -24   0  103.09    4.46
   1 -24   1    4.52    1.57
  -1 -24  -1    3.57    1.39
  -1  24  -1    1.49    0.96
   1 -24   1    2.86    1.13
  -1 -24  -1    1.83    1.29
   1 -24   2   37.53    3.10
  -1 -24  -2   32.61    2.72
  -1  24  -2   32.63    2.32
  -1 -24  -2   36.89    2.90
  -1 -24  -3    3.32    1.19
   1 -24   3    4.02    1.57
  -1 -24  -3    4.13    1.37
  -1  24  -3    3.81    1.15
   1 -24   4    3.87    1.50
  -1 -24  -4    1.45    1.00
  -1 -24  -4    3.37    1.52
  -1  24  -4    4.73    1.27
  -1 -24  -4    2.94    1.20
   1 -24   5   17.17    2.06
  -1 -24  -5   18.55    1.84
  -1 -24  -5   19.34    1.60
  -1 -24  -5   19.54    1.82
  -1  24  -5   19.65    1.85
  -1 -24  -5   18.56    2.14
  -1 -24  -6   28.65    2.58
  -1 -24  -6   29.26    2.78
   1 -24   6   29.28    2.58
  -1 -24  -6   25.25    1.76
  -1 -24  -6   27.18    2.20
  -1  24  -6   34.18    2.36
  -1  24  -7    1.24    1.01
  -1 -24  -7    1.95    0.79
  -1 -24  -7    0.12    1.25
  -1 -24  -7    1.31    1.07
  -1 -24  -7    0.43    1.15
  -1  24  -8    3.43    1.07
  -1 -24  -8    5.89    1.45
  -1 -24  -8    4.20    1.12
  -1 -24  -8    4.67    1.25
  -1 -24  -8    5.64    0.97
  -1 -24  -9   19.84    1.91
  -1 -24  -9   19.47    1.68
  -1 -24  -9   16.79    1.69
  -1 -24  -9   18.82    1.52
  -1 -24 -10    5.17    1.14
  -1 -24 -10    5.87    1.06
  -1 -24 -10    4.92    1.06
  -1 -24 -10    4.06    0.88
  -1 -24 -11   12.30    1.32
  -1 -24 -11   13.53    1.26
  -1 -24 -11   11.54    1.19
  -1 -24 -11   11.81    1.11
  -1 -24 -12   14.20    1.08
  -1 -24 -12   12.76    1.12
  -1 -24 -12   13.06    1.11
   1 -25 -13    7.88    0.80
   1 -25 -12    3.96    0.61
   1 -25 -12    3.10    0.64
   1 -25 -12    4.19    0.76
   1 -25 -11    2.98    0.62
   1 -25 -11    2.32    0.86
   1 -25 -10    0.46    0.57
  -1  25  10   -0.20    0.48
   1 -25 -10    0.97    0.90
   1 -25 -10    0.91    0.86
   1 -25  -9    9.49    0.99
  -1  25   9    9.14    0.93
   1 -25  -9    9.93    1.41
   1 -25  -9    9.85    1.42
   1 -25  -8   13.94    1.15
   1 -25  -8   12.68    1.57
   1 -25  -8   14.04    1.69
  -1  25   8   12.73    1.16
   1 -25  -7   12.88    1.65
   1 -25  -7   14.01    1.48
  -1  25   7   10.00    1.16
   1 -25  -6    3.95    1.08
   1 -25  -6    3.39    1.19
   1  25  -6    3.65    0.80
  -1  25   6    3.81    0.92
   1 -25  -5    6.14    1.34
   1 -25  -5    9.45    1.61
   1  25  -5    7.04    1.11
  -1  25   5    8.97    1.21
  -1 -25   4   15.91    2.16
   1 -25  -4   15.56    1.89
  -1  25   4   14.18    1.48
   1 -25  -4   14.35    1.78
   1  25  -4   16.09    1.48
   1 -25  -3    2.72    1.30
  -1 -25   3   -0.06    1.51
  -1 -25   3    1.13    0.68
  -1  25   3    2.71    0.96
   1 -25  -3    1.98    1.19
   1  25  -3    2.76    0.80
   1 -25  -2   50.13    3.32
  -1 -25   2   55.34    3.60
  -1 -25   2   50.89    2.87
   1 -25  -2   47.70    2.98
  -1  25   2   44.89    2.58
   1  25  -2   47.98    2.39
  -1 -25   1    1.52    1.43
   1 -25  -1    4.65    1.58
  -1  25   1    2.64    0.97
   1 -25  -1    2.63    1.20
  -1 -25   1    1.59    0.89
   1 -25   0    3.90    1.40
  -1 -25   0    5.37    1.42
   1 -25   0    4.76    1.25
  -1 -25   0    4.50    1.42
  -1  25   0    3.44    1.04
  -1 -25   0    6.07    1.30
   1 -25   1    6.00    1.72
  -1 -25  -1    4.87    1.33
  -1  25  -1    5.98    1.27
  -1 -25  -2    2.36    1.14
   1 -25   2    4.79    1.57
  -1 -25  -2    5.22    1.35
  -1 -25  -2    3.80    1.32
  -1  25  -2    0.71    0.89
   1 -25   3   34.87    2.86
  -1 -25  -3   31.67    2.45
  -1 -25  -3   35.28    2.47
  -1 -25  -3   35.73    2.70
  -1 -25  -3   30.56    2.47
  -1  25  -3   27.33    2.23
   1 -25   4   27.14    2.55
  -1 -25  -4   29.26    2.25
  -1 -25  -4   28.08    2.13
  -1 -25  -4   29.17    2.51
  -1  25  -4   27.46    2.05
  -1 -25  -4   28.61    2.54
   1 -25   5   20.83    2.19
  -1 -25  -5   17.00    1.63
  -1 -25  -5   20.63    2.13
  -1  25  -5   15.81    1.72
  -1 -25  -5   17.96    1.96
  -1 -25  -6   24.67    2.23
  -1  25  -6   21.79    1.80
  -1 -25  -6   22.95    2.09
  -1 -25  -7   -0.61    1.13
  -1  25  -7   -1.11    0.92
  -1 -25  -7    0.08    1.01
  -1 -25  -8    1.53    1.01
  -1 -25  -8    0.33    0.94
  -1 -25  -9    0.50    0.78
  -1 -25  -9    0.60    0.79
  -1 -25 -10   10.07    1.16
  -1 -25 -10   10.16    1.17
  -1 -25 -11   23.00    1.39
  -1 -25 -11   23.13    1.37
   1 -26 -11   24.89    1.45
   1 -26 -10    2.96    0.84
   1 -26 -10    3.11    0.81
   1 -26  -9   37.17    2.09
   1 -26  -9   37.62    2.08
   1 -26  -8   -0.30    0.82
   1 -26  -8   -0.71    0.94
  -1  26   8    0.51    0.48
   1 -26  -7    4.23    0.79
   1 -26  -7    2.53    0.91
   1 -26  -7    3.45    1.12
  -1  26   7    2.43    0.63
   1 -26  -6    5.29    1.13
   1 -26  -6    7.51    1.15
  -1  26   6    6.26    0.90
   1 -26  -5   19.95    1.84
   1 -26  -5   20.73    1.84
  -1  26   5   20.27    1.48
  -1  26   4    1.27    0.70
   1 -26  -4    2.59    1.06
  -1  26   3    3.09    0.87
   1 -26  -3    4.55    1.13
   1 -26  -3    3.04    1.04
   1 -26  -2   18.41    2.03
  -1 -26   2   18.66    2.08
  -1  26   2   15.17    1.45
   1 -26  -2   15.83    1.71
  -1 -26   2   15.40    1.44
  -1 -26   1   38.99    2.34
   1 -26  -1   41.73    2.90
  -1 -26   1   41.39    2.95
  -1  26   1   36.51    2.16
  -1 -26   0    1.57    0.98
   1 -26   0    1.45    1.30
  -1 -26   0    0.37    1.17
  -1  26   0    1.47    0.76
  -1 -26  -1   40.97    2.79
   1 -26   1   39.54    2.91
  -1  26  -1   38.17    2.27
  -1 -26  -1   42.70    2.62
  -1 -26  -1   39.43    2.65
  -1 -26  -2    1.90    1.02
  -1 -26  -2    0.37    0.93
   1 -26   2   -0.49    1.18
  -1  26  -2   -0.35    0.79
  -1 -26  -2    0.65    1.10
  -1 -26  -2    0.62    0.92
  -1 -26  -3   13.60    1.43
  -1 -26  -3   14.82    1.67
   1 -26   3   17.82    2.07
  -1  26  -3   11.76    1.32
  -1 -26  -3   14.34    1.74
  -1 -26  -3   14.35    1.64
  -1 -26  -4    0.03    0.69
   1 -26   4   -0.83    1.14
  -1 -26  -4   -0.11    1.04
  -1 -26  -4    0.32    0.97
  -1  26  -4    1.06    0.89
  -1 -26  -5   34.67    2.33
  -1 -26  -5   34.76    2.36
  -1  26  -5   30.12    2.00
  -1 -26  -6    1.61    0.91
  -1 -26  -6    2.70    1.12
  -1  26  -6    1.85    0.71
  -1 -26  -7   -0.22    0.98
  -1 -26  -7   -0.13    0.85
  -1 -26  -8    0.73    0.73
  -1 -26  -8    0.55    0.73
  -1 -26  -9    1.61    0.67
  -1 -26  -9    3.74    0.81
  -1 -26 -10    1.42    0.52
  -1 -26 -10    2.23    0.63
   1 -27 -10    3.13    0.56
  -1 -27   9    4.21    0.71
   1 -27  -9    3.24    0.69
   1 -27  -9    5.61    0.83
   1 -27  -8   41.89    2.02
   1 -27  -8   43.35    2.11
   1 -27  -7    3.72    0.89
   1 -27  -7    3.78    0.92
   1 -27  -6    0.32    0.53
  -1  27   6   -0.93    0.48
   1 -27  -6    0.92    0.72
   1 -27  -6    0.73    0.73
   1 -27  -5    0.14    0.70
  -1  27   5    0.32    0.43
   1 -27  -5    1.43    0.73
   1 -27  -5    1.23    0.91
   1 -27  -4    9.08    1.28
  -1  27   4    8.50    0.91
   1 -27  -4    9.50    1.23
   1 -27  -4   10.36    1.34
   1 -27  -3   16.19    1.65
  -1  27   3   13.55    1.14
   1 -27  -3   15.32    1.52
   1 -27  -3   14.59    1.26
   1 -27  -2    4.14    1.16
  -1  27   2    3.31    0.80
   1 -27  -2    2.74    0.92
  -1 -27   2    3.56    0.75
   1 -27  -2    1.68    1.01
   1 -27  -1    9.76    1.45
  -1  27   1    5.77    0.89
   1 -27  -1   11.16    1.31
  -1 -27   1    7.51    1.02
  -1 -27   1   12.01    1.52
   1 -27   0   -0.72    1.11
  -1  27   0   -1.04    0.72
   1 -27   0    0.58    0.66
  -1 -27   0    0.17    0.71
  -1 -27   0    0.70    0.89
   1 -27   1    4.59    1.27
  -1  27  -1    2.60    0.77
  -1 -27  -1    4.72    1.03
   1 -27   1    3.26    0.78
  -1 -27  -1    3.44    0.92
   1 -27   2   17.71    1.86
  -1  27  -2   13.94    1.23
  -1 -27  -2   13.77    1.49
  -1 -27  -2   17.40    1.51
   1 -27   3    0.88    0.97
  -1 -27  -3    0.90    0.85
  -1 -27  -3    2.38    0.67
  -1  27  -3    1.69    0.72
  -1 -27  -4   56.27    2.64
  -1  27  -4   46.89    2.08
  -1 -27  -5    8.04    1.13
  -1  27  -5    7.08    0.88
  -1 -27  -6    5.19    1.06
  -1 -27  -6    4.93    0.99
  -1 -27  -7    3.62    0.83
  -1 -27  -8    1.61    0.61
  -1 -28   7   18.95    1.29
   1 -28  -7   18.06    1.22
  -1 -28   6   -0.10    0.61
   1 -28  -6   -0.43    0.55
  -1 -28   5   43.36    2.19
   1 -28  -5   45.61    2.11
  -1 -28   4   13.49    1.37
   1 -28  -4   10.95    1.16
  -1 -28   3    0.52    0.75
   1 -28  -3    0.09    0.63
   1 -28  -3    1.39    0.72
  -1 -28   2    2.09    0.85
   1 -28  -2    2.06    0.58
   1 -28  -2    1.80    0.70
   1 -28  -2    1.18    0.77
  -1  28   1    0.44    0.43
   1 -28  -1    3.81    0.77
  -1 -28   1    3.07    0.83
  -1 -28   1    2.37    0.55
   1 -28  -1    2.87    0.73
   1 -28  -1    2.21    0.87
  -1  28   0    2.49    0.53
  -1 -28   0    1.46    0.66
   1 -28   0    2.62    0.79
   1 -28   0    1.72    0.61
  -1 -28   0    1.47    0.60
   1 -28   0    1.05    0.81
  -1 -28  -1    1.50    0.65
  -1 -28  -1    1.30    0.54
  -1  28  -1    1.93    0.53
  -1 -28  -2    2.75    0.60
  -1 -28  -2    3.42    0.74
  -1  28  -2    2.08    0.59
  -1 -28  -3    0.37    0.58
  -1  28  -3   -0.69    0.45
  -1 -28  -4    0.50    0.57
  -1 -28  -5   33.20    1.73
  -1 -28  -6    0.27    0.50
  -1 -29   4    9.06    0.84
  -1 -29   3   14.89    1.08
  -1 -29   2    3.74    0.63
   2   0 -25   -0.90    0.55
   2   0 -24   33.46    1.86
   2   0 -24   36.32    2.13
   2   0 -23   -0.08    0.82
   2   0 -23    0.49    1.03
   2   0 -22    3.95    1.25
   2   0 -22    4.04    1.35
   2   0 -21   -1.06    1.23
   2   0 -21   -2.36    1.59
   2   0 -20   25.15    2.41
   2   0 -20   25.05    2.63
   2   0 -19   -1.29    1.41
   2   0 -19    0.11    1.26
   2   0 -18  177.88    6.37
   2   0 -18  175.59    6.71
   2   0 -17   -1.21    2.40
   2   0 -17   -3.09    2.83
   2   0 -16    5.55    2.64
   2   0 -15    0.49    2.26
   2   0 -14    8.37    2.75
   2   0 -13   -2.24    2.55
   2   0 -12   42.29    4.95
   2   0 -11   -0.63    2.26
   2   0 -10  187.11    9.20
  -2   0  10  175.38    7.97
   2   0  -9    3.92    2.66
  -2   0   9    0.51    1.52
   2   0  -8   21.76    2.96
  -2   0   8   14.34    2.16
   2   0  -7    0.34    1.27
  -2   0   7   -0.18    1.05
   2   0  -6  485.03   11.40
  -2   0   6  477.60   11.31
   2   0  -5    0.18    0.98
  -2   0   5    1.39    1.04
   2   0  -4   54.74    2.97
  -2   0   4   51.69    3.03
   2   0  -3    0.39    0.66
  -2   0   3    0.35    0.22
  -2   0   3    0.05    0.79
  -2   0   2  182.73    3.63
  -2   0   2  182.44    4.79
  -2   0   2  180.46    5.01
  -2   0   1    0.49    0.47
  -2   0   1    0.79    0.48
  -2   0   0 2608.79   29.65
   2   0   0 2548.31   27.04
  -2   0  -1    0.18    0.70
  -2   0  -1    0.16    0.48
  -2   0  -1    0.19    0.44
  -2   0  -2 1028.68   14.68
   2   0   2 1048.09   12.38
  -2   0  -2 1023.50   14.27
  -2   0  -3    1.39    0.86
  -2   0  -4   14.50    1.66
  -2   0  -5    4.43    1.57
  -2   0  -5    1.03    0.99
  -2   0  -6  709.17   14.89
  -2   0  -7    0.95    1.33
  -2   0  -8  361.87   11.66
  -2   0  -9    1.80    1.66
  -2   0 -10    2.85    2.07
  -2   0 -11    2.46    1.96
  -2   0 -12  421.88   15.65
  -2   0 -13   -1.89    2.70
  -2   0 -13    0.80    1.27
  -2   0 -14   91.03    4.18
  -2   0 -14   96.65    4.44
  -2   0 -14   73.04    7.81
  -2   0 -14   89.08    4.28
  -2   0 -14   79.93    3.65
  -2   0 -15   -0.73    1.23
  -2   0 -15   -0.06    1.04
  -2   0 -15    0.46    0.70
  -2   0 -15    1.13    1.24
  -2   0 -15   -2.61    2.42
  -2   0 -16   77.90    4.25
  -2   0 -16   80.65    4.33
  -2   0 -17   -1.24    1.51
  -2   0 -17   -0.48    1.26
  -2   0 -18    5.16    1.60
  -2   0 -18    3.91    1.28
  -2   0 -19   -0.05    1.27
  -2   0 -19   -1.68    1.64
  -2   0 -20  124.20    4.78
  -2   0 -20  129.67    4.92
  -2   0 -21    0.76    1.01
  -2   0 -22    3.04    0.72
  -2   0 -22    5.03    1.01
   2  -1 -25   -0.32    0.54
   2   1 -25   -0.28    0.51
   2   1 -24    1.56    0.68
   2   1 -24    3.92    0.95
   2  -1 -24    2.65    0.86
   2   1 -23   46.30    2.54
   2  -1 -23   46.68    2.56
   2  -1 -23   50.94    2.88
   2   1 -23   50.57    2.89
   2   1 -22    5.92    1.33
   2  -1 -22    4.88    1.30
   2  -1 -22    3.92    1.27
   2   1 -22    3.81    1.37
   2   1 -21    0.17    1.09
   2  -1 -21   -0.28    1.06
   2   1 -21   -2.05    1.86
   2  -1 -21   -2.65    1.56
   2  -1 -20    0.72    1.18
   2   1 -20    2.53    1.23
   2  -1 -20    1.87    1.40
   2   1 -20    1.27    1.33
   2   1 -19   42.48    3.20
   2  -1 -19   44.94    3.20
   2   1 -19   46.99    3.58
   2  -1 -19   47.16    3.47
   2  -1 -18    0.92    1.19
   2   1 -18    1.55    1.33
   2  -1 -18    2.90    1.25
   2   1 -17   29.11    5.23
   2  -1 -17   31.91    2.66
   2  -1 -17   39.54    6.41
   2  -1 -17   28.18    2.70
   2   1 -16    1.32    2.81
   2  -1 -16    3.09    2.13
   2   1 -16    4.58    1.19
   2  -1 -15    0.98    2.30
   2   1 -15    1.94    2.04
   2   1 -14   94.79    8.06
   2  -1 -14   89.34    7.85
   2  -1 -13  460.15   17.13
   2   1 -13  447.25   16.95
   2   1 -12   17.98    3.69
   2  -1 -12   24.78    3.92
  -2   1  11  278.80   10.56
   2  -1 -11  282.47   12.04
   2   1 -11  291.17   12.11
  -2   1  10    7.37    1.94
   2  -1 -10    7.82    2.65
   2   1 -10    8.33    2.84
  -2   1   9  231.04    8.68
  -2  -1   9  218.92    8.64
   2  -1  -9  230.20    9.31
   2  -1  -9  238.31    9.78
   2   1  -9  222.67    9.35
  -2  -1   8  101.14    5.45
  -2   1   8   99.86    5.35
   2  -1  -8  104.48    5.94
   2   1  -8  110.66    6.17
  -2   1   7  302.25    9.15
  -2  -1   7  297.27    9.30
   2  -1  -7  308.86    9.53
   2   1  -7  317.77    9.89
   2  -1  -6    2.45    1.17
  -2  -1   6    0.70    1.09
  -2   1   6    1.57    0.95
   2   1  -6    3.57    1.38
   2  -1  -5   13.54    1.76
   2   1  -5   15.92    1.96
  -2  -1   5   15.22    1.94
  -2   1   5   14.20    1.83
  -2  -1   4  314.66    8.05
   2   1  -4  323.78    7.47
  -2   1   4  320.65    7.91
  -2  -1   3  241.06    6.40
  -2  -1   3  240.43    4.37
   2   1  -3  233.84    5.47
  -2   1   3  234.84    6.22
  -2  -1   2   35.26    1.63
   2   1  -2   36.16    1.63
  -2   1   2   34.14    2.09
   2  -1  -2   33.78    1.57
  -2  -1   2   31.63    2.09
  -2  -1   1  769.06   11.60
   2  -1  -1  764.06   10.45
  -2  -1   1  748.97   11.03
  -2  -1   1  771.87   11.23
  -2   1   1  772.55   10.13
  -2  -1   0   45.08    2.15
  -2  -1   0   44.05    2.27
  -2   1   0   51.00    2.20
  -2   1   0   46.42    2.16
  -2  -1   0   46.58    1.93
  -2  -1   0   44.09    1.20
  -2  -1   0   43.32    2.14
  -2   1   0   45.25    1.93
  -2  -1  -1  655.62   11.34
  -2  -1  -1  657.33    8.85
  -2   1  -1  649.20   10.58
  -2   1  -1  664.42   10.50
  -2   1  -1  654.86   10.56
  -2  -1  -2  389.09    8.67
   2  -1   2  384.02    6.42
  -2  -1  -2  387.05    6.24
  -2   1  -2  385.15    7.91
  -2  -1  -2  395.20    5.60
  -2  -1  -2  387.50    6.73
  -2   1  -2  396.37    8.21
   2  -1   3  268.80    5.83
  -2   1  -3  261.64    6.75
  -2  -1  -3  258.44    6.09
  -2   1  -3  268.77    7.10
  -2  -1  -4    4.17    1.05
  -2   1  -4    5.47    1.30
  -2  -1  -4    4.38    1.08
  -2   1  -4    2.53    1.04
  -2  -1  -5 2286.83   30.98
  -2   1  -5 2273.77   32.62
  -2  -1  -5 2339.75   31.34
  -2   1  -5 2379.19   32.11
  -2  -1  -6  619.90   13.55
  -2  -1  -6  627.92   13.37
  -2   1  -6  631.84   14.44
  -2  -1  -7   61.42    4.26
  -2   1  -7   59.72    4.50
  -2  -1  -7   63.29    4.26
  -2  -1  -8   10.04    2.19
  -2  -1  -8   12.17    2.24
  -2   1  -8   11.47    2.44
  -2  -1  -9  168.94    8.02
  -2   1  -9  161.92    8.33
  -2  -1 -10  142.39    7.78
  -2   1 -10  130.63    8.00
  -2   1 -11   16.32    3.09
  -2  -1 -11   15.28    2.96
  -2  -1 -12   50.61    5.84
  -2  -1 -12   49.92    5.12
  -2   1 -12   53.61    5.63
  -2  -1 -13   23.74    2.21
  -2   1 -13   26.27    4.11
  -2   1 -13   21.18    2.05
  -2  -1 -13   14.99    3.77
  -2  -1 -13   21.24    1.95
  -2   1 -13   21.14    2.05
  -2  -1 -14   -0.07    0.98
  -2   1 -14   -1.24    1.17
  -2   1 -14   -0.37    0.74
  -2  -1 -14    1.07    0.80
  -2  -1 -14    0.14    0.82
  -2   1 -14    2.23    1.05
  -2  -1 -14    1.80    1.02
  -2   1 -14    0.08    0.92
  -2   1 -14   -1.53    2.56
  -2  -1 -14   -1.35    2.12
  -2  -1 -15   83.73    8.30
  -2   1 -15   96.03    9.31
  -2   1 -15   97.83    4.52
  -2  -1 -15  102.11    4.76
  -2   1 -15   98.83    4.65
  -2  -1 -15   98.81    4.58
  -2  -1 -15   89.16    3.93
  -2   1 -15   97.43    4.64
  -2   1 -15   89.84    3.85
  -2  -1 -16   23.62    2.59
  -2   1 -16   18.42    2.30
  -2   1 -16   20.30    2.40
  -2  -1 -16   20.24    2.37
  -2   1 -17   13.48    1.95
  -2  -1 -17   10.71    1.59
  -2   1 -17   11.00    1.92
  -2  -1 -17   15.09    2.10
  -2  -1 -18    9.30    1.56
  -2   1 -18    9.65    1.46
  -2   1 -18   15.90    2.09
  -2  -1 -18   17.29    2.18
  -2  -1 -19   26.34    2.38
  -2   1 -19   26.12    2.46
  -2   1 -19   30.94    2.66
  -2  -1 -19   31.07    2.64
  -2   1 -20    3.08    1.31
  -2  -1 -20    3.66    1.41
  -2   1 -20    4.55    1.39
  -2  -1 -20    3.78    1.41
  -2   1 -21   33.56    2.30
  -2  -1 -21   31.73    2.20
  -2  -1 -21   31.40    1.88
  -2  -1 -22   12.40    1.23
  -2   1 -22   11.21    1.27
  -2  -1 -22   10.24    1.21
  -2   1 -22   12.28    1.06
  -2   1 -23    8.77    0.87
   2  -2 -25    2.87    0.60
   2   2 -24    8.55    1.03
   2  -2 -24   10.97    1.28
   2   2 -24   11.83    1.38
   2  -2 -24    9.61    1.15
   2   2 -23    0.32    0.98
   2  -2 -23   -0.28    0.86
   2   2 -23   -0.10    0.78
   2  -2 -23    0.96    0.84
   2   2 -22    0.24    1.49
   2  -2 -22   -1.37    1.17
   2  -2 -22   -0.23    0.96
   2   2 -22    0.12    0.94
   2  -2 -21   19.81    2.15
   2   2 -21   17.36    2.25
   2  -2 -21   19.46    2.09
   2   2 -21   17.43    1.99
   2  -2 -20    1.05    1.20
   2   2 -20    1.59    1.41
   2  -2 -20    0.84    1.11
   2   2 -20    0.00    1.11
   2  -2 -19   46.99    3.47
   2   2 -19   50.39    3.74
   2  -2 -19   44.54    3.12
   2   2 -19   46.58    3.33
   2  -2 -18  113.48    5.22
   2   2 -18  107.71    5.23
   2  -2 -18  122.24    5.13
   2  -2 -17   52.11    3.50
   2   2 -17   52.59    3.39
   2  -2 -17   52.39    3.35
   2   2 -17   57.44    7.30
   2   2 -16   13.53    1.67
   2  -2 -16   14.72    1.86
   2   2 -16   17.13    3.86
   2  -2 -16   12.12    3.36
   2   2 -16   10.92    3.32
   2  -2 -15   22.38    4.65
   2   2 -15   20.19    4.40
   2  -2 -15   24.93    2.13
   2   2 -14    0.47    2.12
   2  -2 -14   -2.93    2.86
   2  -2 -13   48.96    5.68
   2   2 -13   43.22    5.42
   2  -2 -12  594.90   18.78
   2   2 -12  540.72   18.08
  -2   2  12  574.23   16.07
   2   2 -11   22.88    3.71
   2  -2 -11   25.58    3.68
  -2   2  11   23.19    2.92
   2  -2 -10    2.96    2.15
   2   2 -10    2.75    2.21
  -2   2  10    2.26    1.27
   2  -2 -10    1.43    2.06
   2   2  -9  231.19    9.72
   2  -2  -9  232.08    9.40
  -2   2   9  233.63    8.76
   2   2  -8   16.77    2.67
  -2   2   8   15.52    2.31
   2  -2  -8   19.80    2.84
   2   2  -7    0.76    1.45
  -2   2   7   -0.90    1.22
  -2  -2   7    0.17    1.09
   2  -2  -7    0.29    1.37
   2   2  -6  146.79    6.25
   2  -2  -6  150.45    6.25
  -2  -2   6  150.23    6.23
   2   2  -5 1161.42   18.90
  -2   2   5 1142.79   19.04
  -2  -2   5 1128.63   19.23
  -2   2   4 1057.88   17.08
   2   2  -4 1024.95   16.38
  -2  -2   4 1014.88   17.17
  -2   2   3 6632.71   73.84
   2   2  -3 6693.19   72.37
  -2  -2   3 6606.63   74.03
   2  -2  -3 6570.91   71.91
  -2  -2   2 1511.40   19.28
  -2  -2   2 1471.12   20.82
   2  -2  -2 1549.68   19.97
   2  -2  -2 1512.43   19.15
  -2  -2   1  906.87   13.49
  -2  -2   1  909.91   12.64
  -2  -2   1  885.80   13.60
   2  -2  -1  924.17   13.07
  -2   2   1  942.49   11.15
  -2   2   1  916.14   14.07
  -2   2   0  144.53    3.34
  -2  -2   0  138.53    3.80
  -2   2   0  137.32    3.76
  -2  -2   0  139.27    4.35
  -2  -2   0  136.46    3.05
  -2   2   0  137.53    4.41
  -2   2   0  131.50    4.22
  -2  -2  -1  968.61   15.22
  -2  -2  -1  960.64   14.29
  -2   2  -1  978.29   13.91
  -2   2  -1  950.87   14.91
  -2   2  -2 1866.33   24.02
  -2  -2  -2 1854.31   25.49
   2  -2   2 1851.23   23.03
  -2   2  -2 1826.08   25.01
  -2  -2  -2 1844.12   20.87
  -2   2  -2 1855.27   25.34
  -2  -2  -3    7.40    1.64
  -2  -2  -3    7.70    0.70
  -2  -2  -3    9.20    1.07
   2  -2   3    6.42    1.01
  -2   2  -3    7.02    1.55
  -2   2  -3    6.64    1.39
  -2   2  -3    9.19    2.05
  -2  -2  -3    7.26    0.96
  -2   2  -4  151.48    5.36
  -2  -2  -4  138.92    5.62
  -2  -2  -4  142.92    4.67
  -2  -2  -4  148.61    4.50
  -2   2  -4  141.89    5.85
   2  -2   4  145.63    4.94
  -2  -2  -5  460.15   10.20
  -2   2  -5  464.03   11.82
  -2  -2  -5  468.75    9.86
   2  -2   5  491.87   10.59
  -2  -2  -5  499.31   12.00
  -2   2  -5  468.47   10.86
  -2  -2  -6  166.26    6.28
  -2   2  -6  165.71    7.31
  -2  -2  -6  170.85    6.16
   2  -2   6  182.92    6.56
  -2  -2  -7    1.08    1.28
  -2  -2  -7    1.31    1.23
  -2   2  -7    0.69    1.74
   2  -2   7    1.86    1.15
  -2  -2  -8  696.37   16.26
  -2  -2  -8  714.84   16.07
   2  -2   8  746.35   16.52
  -2  -2  -9    2.11    1.34
  -2  -2  -9   -0.84    1.60
  -2   2  -9   -0.03    1.87
   2  -2   9    1.33    1.29
  -2  -2 -10   46.58    4.49
  -2   2 -10   53.15    5.30
  -2  -2 -10   53.66    4.64
   2  -2  10   53.32    4.69
  -2  -2 -10   49.84    5.22
  -2  -2 -11    6.30    1.85
  -2   2 -11    6.09    2.11
   2  -2  11    4.12    1.69
  -2  -2 -11    3.38    1.78
  -2  -2 -12   22.34    4.03
  -2   2 -12   16.45    3.39
  -2  -2 -13   97.39    4.24
  -2   2 -13   95.70    4.26
  -2   2 -13   82.71    7.50
  -2  -2 -13   98.75    4.21
  -2   2 -13   91.97    4.22
  -2  -2 -13   82.48    7.61
  -2   2 -13   94.98    4.21
  -2  -2 -13   94.72    4.12
  -2   2 -14    3.89    1.29
  -2  -2 -14    3.52    1.15
  -2   2 -14    3.08    1.15
  -2   2 -14    3.51    1.58
  -2  -2 -14    3.20    0.95
  -2  -2 -14    3.01    1.00
  -2  -2 -14    3.18    1.01
  -2   2 -14    4.17    1.21
  -2  -2 -15   77.95    4.08
  -2   2 -15   71.50    4.01
  -2   2 -15   76.46    4.03
  -2  -2 -15   74.45    3.96
  -2   2 -15   76.06    4.13
  -2  -2 -15   63.09    7.24
  -2   2 -15   60.67    7.45
  -2  -2 -15   65.73    3.45
  -2  -2 -16   41.61    3.17
  -2   2 -16   38.65    3.09
  -2   2 -16   38.92    2.96
  -2   2 -16   40.25    3.15
  -2  -2 -16   38.64    2.90
  -2   2 -17   62.52    3.95
  -2   2 -17   61.65    3.80
  -2  -2 -17   66.63    3.97
  -2  -2 -17   64.16    3.75
  -2   2 -18    0.39    1.34
  -2  -2 -18   -1.60    1.48
  -2  -2 -18   -0.12    1.23
  -2   2 -18   -2.16    1.64
  -2  -2 -19    1.63    1.20
  -2   2 -19    0.23    1.50
  -2   2 -19    0.20    1.20
  -2  -2 -19    1.31    1.25
  -2  -2 -20   44.69    2.87
  -2   2 -20   39.12    2.74
  -2   2 -20   43.83    2.85
  -2  -2 -21    7.30    0.94
  -2   2 -21    5.86    1.29
  -2  -2 -21    6.80    1.37
  -2   2 -22    0.56    0.73
  -2  -2 -22    0.60    0.76
  -2  -2 -22    0.92    0.64
  -2   2 -22    1.04    0.53
  -2   2 -23    4.40    0.68
   2  -3 -25   25.14    1.34
   2   3 -24   -0.31    0.55
   2  -3 -24   -0.41    0.78
   2  -3 -24    0.08    0.58
   2   3 -24    0.12    0.78
   2  -3 -23   -0.26    0.75
   2   3 -23   -0.64    0.81
   2   3 -23   -0.05    1.02
   2  -3 -23   -0.70    0.90
   2  -3 -22    7.76    1.49
   2   3 -22    5.47    1.29
   2  -3 -22    6.53    1.40
   2   3 -22    6.22    1.43
   2   3 -21    2.73    1.12
   2  -3 -21    4.62    1.38
   2   3 -21    2.97    1.48
   2  -3 -21    2.43    1.19
   2   3 -20   15.67    1.99
   2  -3 -20   16.66    2.03
   2   3 -20   16.53    2.19
   2  -3 -20   15.70    2.02
   2  -3 -19  108.64    4.79
   2   3 -19  109.15    5.22
   2  -3 -19  104.04    4.94
   2  -3 -18    8.37    1.52
   2   3 -18   13.60    2.29
   2  -3 -18   11.50    1.88
  -2  -3  17    2.90    2.98
   2  -3 -17    0.57    1.14
   2   3 -17    3.23    2.47
   2   3 -17    1.61    1.18
   2  -3 -17    1.22    1.10
   2  -3 -17   -1.26    2.47
   2  -3 -16   24.16    2.34
   2   3 -16   20.82    2.12
   2   3 -16   14.41    3.94
   2  -3 -16   21.33    4.92
   2  -3 -16   20.65    2.09
   2  -3 -15  208.34   12.66
   2   3 -15  188.52   12.16
   2  -3 -15  219.82    6.54
   2  -3 -14  118.47    9.11
   2   3 -14  126.92    9.57
   2   3 -13    9.76    2.78
   2  -3 -13   11.69    2.89
  -2   3  12  180.92    8.67
   2  -3 -12  177.43   10.08
   2   3 -12  179.44   10.09
  -2   3  11  369.79   12.43
   2   3 -11  357.31   13.73
   2  -3 -11  373.86   14.03
  -2   3  10   56.16    4.55
   2  -3 -10   60.93    5.33
   2   3 -10   53.58    5.17
   2  -3  -9    5.80    2.39
  -2   3   9    3.58    1.37
   2   3  -9    4.73    2.27
   2  -3  -8    1.41    1.69
  -2   3   8    1.30    1.24
   2   3  -8    1.50    1.77
   2  -3  -7 1048.27   20.33
   2   3  -7 1049.13   20.22
   2  -3  -6   21.36    2.74
  -2   3   6   18.84    2.21
   2   3  -6   19.91    2.55
   2  -3  -5 3825.68   40.91
  -2   3   5 3787.46   47.83
   2   3  -5 3816.50   47.37
  -2   3   4 1025.36   17.41
   2   3  -4 1040.00   16.71
   2  -3  -4 1039.02   16.57
   2   3  -3 1076.00   15.97
   2  -3  -3 1093.69   16.29
   2   3  -2 2836.56   33.12
   2  -3  -2 2901.32   35.15
  -2   3   1 1097.88   11.91
  -2  -3   1 1012.00   15.67
  -2  -3   1 1039.00   14.02
   2   3  -1 1051.67   12.86
  -2   3   1 1003.27   16.23
  -2  -3   1  986.76   14.72
   2  -3  -1 1049.90   15.55
  -2  -3   0 1016.16   15.83
  -2   3   0 1011.68   13.94
  -2  -3   0 1004.30   12.68
  -2  -3   0 1057.75   14.24
  -2   3   0 1023.40   16.15
  -2  -3  -1  221.49    6.47
  -2  -3  -1  227.53    3.54
  -2   3  -1  234.47    5.37
  -2  -3  -1  229.97    5.75
  -2   3  -1  221.73    6.53
  -2  -3  -2 1264.91   19.85
  -2   3  -2 1275.95   20.13
  -2  -3  -2 1243.35   18.54
  -2   3  -2 1262.87   17.74
  -2   3  -2 1268.57   19.93
  -2  -3  -2 1277.60   15.06
  -2  -3  -3   43.64    2.82
  -2   3  -3   41.20    2.64
  -2  -3  -3   43.60    3.12
  -2   3  -3   39.02    3.05
  -2  -3  -3   42.74    2.03
  -2   3  -3   40.98    3.18
  -2  -3  -3   40.07    1.74
   2  -3   3   38.66    2.53
  -2  -3  -4  226.58    7.31
  -2   3  -4  209.33    6.34
  -2  -3  -4  225.78    7.05
  -2  -3  -4  210.12    7.29
  -2  -3  -4  211.81    5.62
  -2   3  -4  211.58    7.50
   2  -3   4  199.89    6.22
  -2   3  -5  774.62   14.55
  -2  -3  -5  793.85   16.00
  -2  -3  -5  747.72   15.71
   2  -3   5  757.18   14.62
  -2  -3  -5  754.37   13.63
  -2   3  -5  776.84   16.56
   2  -3   6    8.46    1.75
  -2  -3  -6    4.17    1.63
  -2  -3  -6   11.71    1.79
  -2   3  -6    9.04    2.43
   2  -3   7   10.90    1.98
  -2  -3  -7    9.21    2.03
  -2  -3  -7   10.38    1.84
  -2   3  -7   12.30    2.62
   2  -3   8  257.98    9.45
  -2  -3  -8  252.51   10.28
  -2  -3  -8  245.95    8.92
  -2  -3  -8  252.21    8.70
  -2   3  -8  245.05   10.47
   2  -3   9  241.90    9.67
  -2  -3  -9  244.75   10.62
  -2  -3  -9  233.08    9.35
  -2  -3  -9  254.97    9.29
  -2   3  -9  234.70   10.67
   2  -3  10  234.99   10.05
  -2  -3 -10  232.82   11.03
  -2  -3 -10  235.18   10.02
  -2   3 -10  226.52   11.03
  -2  -3 -10  240.41    9.73
  -2   3 -11   20.23    3.77
   2  -3  11   15.55    2.84
  -2  -3 -11   23.22    3.82
  -2   3 -12   -1.02    2.21
  -2  -3 -12    2.03    2.06
  -2   3 -13   26.67    2.21
  -2  -3 -13   27.88    2.25
  -2   3 -13   23.32    4.47
  -2   3 -13   27.98    2.34
  -2  -3 -13   27.97    2.31
  -2   3 -13   29.50    2.34
  -2  -3 -13   27.23    2.34
  -2   3 -13   18.47    3.53
  -2  -3 -13   19.21    3.61
  -2   3 -14    6.12    1.35
  -2   3 -14    4.63    1.10
  -2  -3 -14    5.06    1.25
  -2  -3 -14    5.31    1.16
  -2  -3 -14    6.87    1.42
  -2   3 -14    5.09    1.11
  -2  -3 -14    4.57    0.97
  -2   3 -14    3.04    1.74
  -2  -3 -14    3.81    2.02
  -2   3 -15    8.90    1.60
  -2   3 -15    1.76    1.81
  -2  -3 -15    7.41    1.38
  -2   3 -15    9.31    1.79
  -2  -3 -15    9.16    1.69
  -2  -3 -15   10.48    3.21
  -2  -3 -15    9.10    1.53
  -2   3 -15    5.99    1.47
  -2  -3 -16  149.30    5.77
  -2   3 -16  149.53    5.83
  -2   3 -16  146.92    5.93
  -2  -3 -16  144.73    5.65
  -2   3 -16  151.93    5.73
  -2   3 -17    9.75    1.80
  -2  -3 -17   12.43    1.96
  -2   3 -17   11.64    1.96
  -2  -3 -17   10.27    1.71
  -2   3 -18   16.09    2.26
  -2   3 -18   15.29    2.03
  -2  -3 -18   15.06    2.07
  -2  -3 -18   14.52    1.92
  -2  -3 -19   42.05    2.89
  -2   3 -19   43.65    3.04
  -2   3 -19   36.00    2.87
  -2  -3 -19   41.89    2.88
  -2   3 -20    0.74    1.12
  -2  -3 -20    1.99    0.84
  -2   3 -20   -1.31    1.53
  -2  -3 -20    2.07    1.27
  -2  -3 -21    0.40    0.94
  -2   3 -21    1.48    1.05
  -2  -3 -21    1.09    1.01
  -2  -3 -22   24.31    1.55
  -2   3 -22   24.75    1.73
  -2   3 -23   -0.10    0.44
   2  -4 -25    0.24    0.41
   2  -4 -24   46.19    2.24
   2   4 -24   43.58    2.18
   2   4 -24   38.97    1.85
   2  -4 -23    7.68    1.24
   2   4 -23    8.53    1.13
   2   4 -23    8.80    1.48
   2  -4 -23    5.95    1.07
   2  -4 -22   21.04    1.91
   2   4 -22   19.39    1.91
   2   4 -22   21.08    2.19
   2  -4 -22   22.48    2.00
   2  -4 -21   16.17    1.94
   2   4 -21   13.17    1.76
   2  -4 -21   13.38    1.80
   2   4 -21   16.66    2.10
   2  -4 -20    2.03    1.26
   2   4 -20   -1.24    1.23
   2   4 -20   -0.35    1.46
   2  -4 -20    0.61    1.13
   2  -4 -19    7.19    1.61
   2   4 -19    7.39    1.74
   2  -4 -19    5.85    1.49
   2   4 -18    2.21    1.46
   2  -4 -18   -2.06    1.30
   2   4 -18   -0.27    1.22
   2  -4 -18   -1.16    1.15
  -2  -4  17    4.10    2.01
   2  -4 -17   12.91    1.89
   2   4 -17    1.81    2.60
   2   4 -17    9.22    1.50
   2  -4 -17   10.76    1.65
   2  -4 -17   12.32    4.07
   2  -4 -16  112.67    9.81
   2   4 -16  130.37    5.11
  -2  -4  16  118.77   10.15
   2  -4 -16  119.17    9.02
   2  -4 -16  127.64    5.19
   2  -4 -16  125.12    5.01
   2   4 -16  122.31   10.46
   2   4 -15    4.24    2.45
   2   4 -15    2.24    0.76
  -2  -4  15    2.18    2.08
   2  -4 -15    4.38    2.49
   2  -4 -15    2.42    0.99
   2  -4 -14  197.60   11.87
   2   4 -14  186.28   11.81
   2   4 -13   46.85    5.53
   2  -4 -13   35.97    4.96
  -2   4  12  303.80   11.59
   2  -4 -12  312.69   13.57
   2   4 -12  301.06   13.41
  -2   4  11  295.32   11.09
   2  -4 -11  303.15   12.41
   2   4 -11  297.73   12.68
   2  -4 -10   32.97    4.31
  -2   4  10   25.13    3.20
   2   4 -10   26.57    3.90
   2  -4  -9    6.63    2.70
  -2   4   9    3.76    1.77
   2   4  -9    3.00    2.17
   2  -4  -8  497.93   13.94
   2   4  -8  470.34   13.63
   2  -4  -7  138.89    3.74
   2  -4  -7  143.47    6.86
   2   4  -7  145.55    6.83
  -2   4   7  144.29    6.59
   2  -4  -6   15.20    1.22
   2   4  -6   19.50    2.54
  -2   4   6   13.85    2.18
   2  -4  -5 3907.99   43.82
   2   4  -5 3982.70   49.24
  -2   4   5 3948.56   49.91
   2  -4  -4    1.47    1.13
   2   4  -4    1.81    0.92
   2  -4  -3   88.54    3.95
   2  -4  -3   93.76    4.29
  -2  -4   3   88.32    4.19
   2   4  -3   92.06    3.79
  -2  -4   2  214.71    4.59
  -2   4   2  216.41    6.71
  -2  -4   2  220.74    6.34
   2  -4  -2  226.78    6.58
  -2  -4   1  110.53    4.44
  -2   4   1  116.30    4.83
   2   4  -1  116.14    3.37
  -2  -4   1  114.04    4.12
   2  -4  -1  114.30    4.42
  -2  -4   1  117.31    3.30
  -2  -4   0  315.84    8.19
  -2   4   0  325.46    6.34
  -2  -4   0  317.54    6.16
  -2  -4   0  342.35    6.64
  -2   4   0  334.31    8.53
  -2  -4  -1 3723.42   42.57
  -2   4  -1 3638.60   41.43
  -2  -4  -1 3683.03   45.32
  -2   4  -1 3674.58   45.77
  -2  -4  -1 3582.25   41.61
  -2  -4  -1 3719.80   41.32
  -2  -4  -2  241.98    7.42
  -2  -4  -2  241.43    4.93
  -2   4  -2  242.68    5.89
  -2  -4  -2  235.34    6.38
  -2  -4  -2  243.65    4.24
  -2   4  -2  225.99    7.51
  -2   4  -3  225.62    6.12
  -2  -4  -3  223.11    6.95
  -2  -4  -3  231.63    6.78
  -2  -4  -3  232.98    7.58
  -2  -4  -3  232.36    5.48
  -2   4  -3  229.35    7.89
  -2  -4  -3  229.66    5.02
  -2   4  -3  230.86    7.91
   2  -4   3  223.29    6.97
  -2   4  -4 1920.73   26.29
  -2  -4  -4 1958.20   28.47
  -2  -4  -4 1952.46   29.24
  -2  -4  -4 1970.74   24.86
  -2   4  -4 1883.70   29.74
  -2   4  -4 1919.70   30.12
   2  -4   4 1890.44   27.71
  -2  -4  -5   93.70    5.05
  -2  -4  -5   93.74    5.20
  -2  -4  -5   97.61    4.07
  -2   4  -5   97.81    5.75
   2  -4   5   94.25    4.74
  -2  -4  -6    3.13    1.74
  -2  -4  -6    1.54    1.64
   2  -4   6    1.01    1.49
  -2  -4  -6    0.91    0.82
  -2   4  -6    0.31    2.08
   2  -4   7  170.62    7.43
  -2  -4  -7  162.07    6.65
  -2   4  -7  160.24    8.28
   2  -4   8  206.82    8.62
  -2  -4  -8  208.39    9.34
  -2  -4  -8  196.88    7.92
  -2   4  -8  201.94    9.68
  -2  -4  -9    1.76    1.70
  -2  -4  -9    0.97    1.01
   2  -4   9    0.74    1.38
  -2   4  -9    4.50    2.48
  -2  -4  -9    4.66    1.40
   2  -4  10   75.84    5.86
  -2  -4 -10   70.88    6.11
  -2  -4 -10   88.46    6.02
  -2   4 -10   71.31    6.45
   2  -4  11  162.25    8.88
  -2   4 -11  146.51    9.46
  -2  -4 -11  140.34    8.97
  -2  -4 -11  161.04    8.58
  -2   4 -12   32.70    4.75
  -2  -4 -12   29.36    4.49
  -2   4 -12   30.69    4.30
  -2  -4 -13   68.41    3.48
  -2   4 -13   65.29    3.46
  -2   4 -13   51.86    6.57
  -2  -4 -13   64.17    3.38
  -2  -4 -13   69.24    3.46
  -2   4 -13   72.76    3.89
  -2   4 -13   68.87    3.57
  -2  -4 -13   64.20    3.44
  -2   4 -13   51.45    5.87
  -2  -4 -13   59.92    6.40
  -2   4 -14    0.00    1.17
  -2   4 -14    0.07    0.79
  -2  -4 -14    0.96    0.87
  -2  -4 -14    1.51    1.01
  -2   4 -14    1.69    1.05
  -2  -4 -14    4.48    1.38
  -2  -4 -14    3.93    1.98
  -2   4 -14    2.33    2.01
  -2   4 -15   22.47    2.40
  -2  -4 -15   21.79    2.13
  -2  -4 -15   23.03    2.33
  -2   4 -15   24.36    2.37
  -2   4 -15   22.37    2.23
  -2  -4 -15   16.05    3.92
  -2   4 -15   14.02    3.31
  -2   4 -16   10.95    1.84
  -2  -4 -16   10.87    1.79
  -2   4 -16   12.06    1.77
  -2  -4 -16    8.17    1.62
  -2   4 -16   10.16    1.82
  -2   4 -17  128.12    5.64
  -2   4 -17  135.53    5.45
  -2  -4 -17  123.52    5.14
  -2  -4 -17  132.49    5.26
  -2   4 -18    1.18    1.34
  -2  -4 -18    0.72    1.09
  -2   4 -18    2.10    1.30
  -2  -4 -18    0.02    1.14
  -2  -4 -19   50.88    3.15
  -2   4 -19   48.68    3.10
  -2   4 -19   49.57    3.33
  -2  -4 -19   48.88    2.77
  -2  -4 -19   50.51    3.07
  -2  -4 -20    2.78    0.74
  -2   4 -20    0.47    1.09
  -2  -4 -20    2.94    1.21
  -2   4 -20   -0.74    1.66
  -2  -4 -21   33.11    2.11
  -2   4 -21   32.56    2.24
  -2  -4 -21   39.26    2.28
  -2  -4 -22   -0.67    0.60
  -2   4 -22    0.23    0.72
  -2   4 -23    1.54    0.52
   2  -5 -24    8.76    1.06
   2   5 -24   10.13    1.09
   2   5 -24    7.94    0.90
   2  -5 -23    4.58    1.07
   2  -5 -23    2.83    0.85
   2   5 -23    5.10    1.20
   2   5 -23    2.64    0.88
   2  -5 -22    3.25    1.02
   2   5 -22    3.21    1.28
   2   5 -22    2.33    1.01
   2  -5 -21    7.91    1.50
   2   5 -21   10.01    1.78
   2  -5 -21    6.52    1.46
   2  -5 -20  126.65    5.09
   2  -5 -20  135.89    5.12
   2   5 -19   -0.45    1.46
   2  -5 -19    1.63    1.28
   2  -5 -19    3.17    1.39
   2  -5 -18  168.38    6.09
   2   5 -18  169.27    6.46
   2  -5 -18  170.74    6.02
   2   5 -18  162.87    5.90
   2   5 -17    4.12    1.18
   2  -5 -17    6.52    1.41
  -2  -5  17    6.01    2.69
   2  -5 -17    8.78    1.60
   2   5 -16    0.20    2.98
   2   5 -16    1.15    0.81
   2  -5 -16   -0.56    1.05
  -2  -5  16   -2.71    2.85
   2  -5 -16    1.97    1.03
   2  -5 -16    0.70    2.29
   2  -5 -15   82.78    8.06
   2   5 -15   99.28    4.35
   2   5 -15  102.12    9.47
   2  -5 -15   92.26    7.41
   2  -5 -15   92.38    4.20
   2  -5 -15   94.12    4.18
  -2  -5  15   92.82    8.80
  -2  -5  14    4.38    2.13
   2  -5 -14    1.90    2.08
   2   5 -14    1.71    2.55
   2  -5 -13   60.88    6.37
   2   5 -13   73.49    7.38
  -2   5  12    0.93    0.98
   2   5 -12   -1.73    2.46
   2  -5 -12    0.29    1.86
   2  -5 -12   -0.39    1.85
  -2   5  11  300.74   11.36
   2  -5 -11  315.82   12.99
   2   5 -11  299.95   12.78
  -2   5  10  632.27   16.61
   2  -5 -10  620.82   17.89
   2   5 -10  618.32   17.96
   2  -5  -9   70.17    5.56
   2   5  -9   77.29    5.92
   2  -5  -8  759.70   12.19
   2  -5  -8  807.28   18.76
  -2   5   8  748.37   17.55
   2   5  -8  755.29   18.17
   2  -5  -7  226.16    5.69
  -2   5   7  222.19    8.55
   2   5  -7  224.29    8.73
   2  -5  -6  886.48   13.70
  -2   5   6  902.07   18.14
   2   5  -6  867.73   17.73
  -2   5   5  146.35    6.29
   2   5  -5  138.12    5.92
  -2  -5   5  141.90    6.45
   2  -5  -5  143.04    6.11
   2   5  -4  522.06   11.32
  -2  -5   4  511.21   12.28
   2  -5  -4  506.25    7.42
   2  -5  -4  530.38   11.85
  -2  -5   3 4366.00   53.98
   2  -5  -3 4455.06   54.32
  -2   5   3 4423.85   54.52
   2  -5  -3 4453.89   53.28
  -2  -5   2 1048.78   13.40
   2  -5  -2 1013.95   17.69
  -2   5   2 1012.66   18.00
   2   5  -2 1038.18   16.07
  -2  -5   1  279.97    7.63
   2  -5  -1  286.38    8.02
  -2  -5   1  306.28    5.76
  -2   5   1  289.60    8.44
   2   5  -1  297.34    6.46
  -2  -5   0  598.37   12.73
  -2   5   0  592.89    9.57
  -2   5   0  628.28   13.28
  -2  -5   0  639.92   10.05
  -2  -5   0  600.33   10.34
  -2  -5  -1  921.43   15.29
  -2  -5  -1  971.46   14.43
  -2   5  -1  931.94   13.45
  -2  -5  -1  930.51   17.25
  -2   5  -1  928.34   17.58
  -2  -5  -1  954.68   14.61
  -2  -5  -1  970.03   14.64
  -2  -5  -2 2507.03   34.70
  -2  -5  -2 2420.75   32.26
  -2  -5  -2 2523.33   31.52
  -2   5  -2 2424.48   29.98
  -2   5  -2 2518.59   35.54
   2   5   2 2486.92   27.23
  -2  -5  -3  285.18    8.99
  -2  -5  -3  285.50    6.60
  -2   5  -3  278.06    9.31
  -2  -5  -3  295.92    8.14
  -2   5  -3  279.02    6.77
  -2   5  -3  290.33    9.54
  -2  -5  -4  135.32    5.78
  -2   5  -4  135.73    4.85
  -2  -5  -4  133.22    6.16
  -2  -5  -4  136.59    4.79
  -2   5  -4  140.56    6.77
  -2  -5  -4  142.58    4.44
   2  -5   4  134.02    5.93
  -2   5  -4  131.84    6.63
  -2  -5  -5  225.01    8.06
  -2  -5  -5  230.30    7.01
  -2  -5  -5  238.16    8.66
  -2   5  -5  227.08    9.10
  -2  -5  -5  227.39    6.51
   2  -5   5  226.15    8.13
  -2   5  -5  230.79    9.21
  -2  -5  -6   38.00    3.61
  -2  -5  -6   37.15    3.62
  -2   5  -6   34.55    3.92
  -2  -5  -6   41.13    3.03
   2  -5   6   35.07    3.30
  -2   5  -6   38.01    4.21
  -2  -5  -7  382.96   12.03
  -2  -5  -7  361.83   11.59
  -2  -5  -7  375.96   10.34
  -2   5  -7  357.52   12.76
   2  -5   7  345.85   11.22
  -2  -5  -8   68.89    4.58
  -2  -5  -8   68.23    5.36
  -2   5  -8   58.17    5.44
   2  -5   8   55.86    4.58
  -2  -5  -9   57.20    4.47
  -2  -5  -9   57.21    5.20
  -2   5  -9   50.25    5.15
   2  -5   9   48.85    4.39
  -2  -5 -10   94.75    6.19
  -2   5 -10   90.45    7.17
  -2  -5 -10   87.74    6.72
  -2   5 -10   86.26    7.26
   2  -5  10   91.74    6.37
  -2   5 -11   29.43    4.22
  -2  -5 -11   37.83    4.72
  -2   5 -11   38.29    5.11
   2  -5  11   42.72    4.57
  -2   5 -12   74.80    7.20
  -2   5 -12   68.13    6.88
  -2  -5 -12   68.48    6.59
  -2  -5 -13   58.97    3.29
  -2   5 -13   48.59    5.84
  -2   5 -13   49.06    6.12
  -2  -5 -13   55.12    3.11
  -2  -5 -13   52.54    6.03
  -2   5 -13   53.91    3.19
  -2   5 -13   60.12    3.34
  -2  -5 -13   56.39    3.22
  -2  -5 -14   27.25    2.27
  -2  -5 -14   24.42    2.23
  -2   5 -14   27.66    2.40
  -2   5 -14   18.36    3.85
  -2   5 -14   25.21    2.31
  -2  -5 -14   26.80    2.39
  -2   5 -14   23.28    2.33
  -2  -5 -14   19.37    3.94
  -2   5 -14   20.67    4.27
  -2   5 -15   -0.54    1.28
  -2   5 -15   -0.34    1.93
  -2  -5 -15    0.32    1.01
  -2   5 -15    0.43    1.00
  -2  -5 -15    2.67    2.33
  -2  -5 -15   -0.69    1.18
  -2   5 -15   -1.56    1.21
  -2   5 -16  141.59    5.54
  -2  -5 -16  133.66    5.29
  -2   5 -16  129.93    5.25
  -2   5 -16  134.24    5.70
  -2  -5 -16  134.49    5.26
  -2   5 -17   62.83    3.99
  -2   5 -17   56.22    3.48
  -2  -5 -17   58.56    3.49
  -2  -5 -17   57.84    3.45
  -2   5 -18   32.20    2.64
  -2  -5 -18   31.38    2.57
  -2   5 -18   35.96    2.95
  -2  -5 -18   33.55    2.72
  -2  -5 -18   35.49    2.42
  -2   5 -19    6.71    1.61
  -2   5 -19    5.61    1.36
  -2  -5 -19    6.33    1.32
  -2  -5 -19    5.88    1.05
  -2  -5 -20   -0.94    1.04
  -2   5 -20    0.33    0.93
  -2   5 -20   -0.82    1.48
  -2  -5 -20    0.42    1.25
  -2  -5 -21    6.67    1.09
  -2   5 -21    6.00    1.27
  -2  -5 -22   33.91    1.67
  -2   5 -22   37.84    2.03
   2  -6 -24    2.47    0.72
   2   6 -24    3.18    0.75
   2   6 -24    0.69    0.41
   2  -6 -23   78.94    3.23
   2   6 -23   79.29    3.16
   2   6 -23   70.59    2.88
   2   6 -22   42.01    2.65
   2  -6 -22   42.28    2.73
   2   6 -22   36.30    2.39
   2  -6 -22   37.01    2.24
   2  -6 -21   30.23    2.37
   2   6 -21   27.49    2.35
   2   6 -21   31.17    2.60
   2  -6 -21   24.42    2.05
   2  -6 -20   62.07    3.54
   2  -6 -20   59.24    3.35
   2   6 -20   66.34    3.88
   2  -6 -19  134.15    5.19
   2  -6 -19  126.64    5.10
   2   6 -19  132.48    5.60
   2   6 -18   -1.62    1.61
   2  -6 -18   -0.64    1.01
   2  -6 -18    0.54    1.15
   2   6 -18   -0.86    1.18
   2  -6 -17    4.50    1.20
   2   6 -17    3.51    1.25
   2  -6 -17    5.91    1.27
  -2  -6  16  156.27   11.79
   2  -6 -16  151.05    5.54
   2   6 -16  165.45   12.50
   2   6 -16  152.04    5.60
   2  -6 -16  159.02    5.72
   2  -6 -16  133.38   10.56
   2   6 -15    5.41    2.85
   2  -6 -15    7.78    1.41
  -2  -6  15    5.31    2.90
   2   6 -15    7.67    1.42
   2  -6 -15    6.61    1.33
   2  -6 -15    5.39    2.98
   2  -6 -14  113.91    9.23
   2   6 -14   93.82    8.89
  -2  -6  14  103.59    9.05
   2  -6 -14  114.75    7.71
   2  -6 -13   -1.90    2.47
   2   6 -13    1.04    2.11
  -2  -6  13    0.20    2.15
   2  -6 -13    1.71    1.40
   2  -6 -12   26.26    4.22
   2  -6 -12   31.11    4.50
   2   6 -12   22.85    4.29
  -2  -6  12   28.42    4.58
   2  -6 -12   25.82    3.24
   2  -6 -11    8.08    2.80
   2   6 -11    8.08    2.93
  -2  -6  11    9.32    2.92
  -2   6  11    7.79    2.17
  -2  -6  10  449.14   15.74
   2  -6 -10  466.71   15.68
   2  -6  -9    0.98    2.27
  -2  -6   9    5.05    2.89
   2   6  -9    2.08    2.28
   2  -6  -8  162.84    5.25
   2  -6  -8  165.50    8.32
  -2  -6   8  157.32    8.38
  -2   6   8  150.18    7.58
   2   6  -8  148.48    7.74
   2  -6  -7    7.98    1.31
  -2  -6   7   11.95    2.88
   2  -6  -7    9.59    1.42
   2   6  -7    8.55    2.40
  -2   6   7    6.70    1.95
   2  -6  -6    3.32    0.94
  -2  -6   6    2.67    1.86
  -2   6   6    2.93    1.53
   2  -6  -6    2.16    0.62
   2  -6  -5  112.23    5.64
  -2  -6   5  119.90    6.12
   2  -6  -5  111.17    3.31
   2   6  -4  670.81   14.43
   2  -6  -4  655.59   14.28
  -2  -6   4  640.72   14.49
   2  -6  -4  672.47   14.94
   2  -6  -4  638.43    8.32
  -2  -6   3   33.72    1.52
   2  -6  -3   26.92    2.62
  -2   6   3   30.71    2.90
   2   6  -3   28.75    2.60
   2  -6  -3   32.56    3.02
  -2  -6   3   29.18    2.69
  -2   6   2  304.91    9.30
   2   6  -2  301.53    7.90
  -2  -6   2  297.79    8.73
   2  -6  -2  315.90    9.28
  -2  -6   2  315.07    5.47
  -2  -6   1    8.10    0.85
  -2   6   1    7.13    1.67
   2   6  -1    6.86    1.13
  -2   6   0   33.38    1.82
  -2  -6   0   33.69    3.06
  -2  -6   0   36.57    1.96
   2   6   0   35.57    2.19
  -2   6   0   33.43    3.10
  -2  -6  -1 2339.35   28.26
  -2  -6  -1 2226.61   32.92
  -2   6  -1 2321.96   33.83
  -2  -6  -1 2327.31   29.68
  -2  -6  -1 2285.31   29.86
  -2  -6  -2  554.53   10.74
  -2  -6  -2  561.43   11.59
  -2   6  -2  555.14    9.64
  -2  -6  -2  568.09   13.59
  -2   6  -2  545.46   13.91
   2   6   2  554.43    9.05
  -2  -6  -2  569.18   11.57
  -2  -6  -2  579.34   11.43
  -2  -6  -3   69.53    3.27
  -2  -6  -3   72.33    4.71
  -2  -6  -3   67.88    3.96
  -2   6  -3   68.13    3.07
  -2   6  -3   67.49    4.87
  -2  -6  -4    4.04    1.51
  -2   6  -4   10.67    2.34
  -2  -6  -4    5.27    1.07
  -2  -6  -4    6.61    1.69
  -2   6  -4    4.30    1.05
   2   6   4    5.65    0.80
  -2   6  -4    6.48    2.12
  -2  -6  -5  513.43   12.70
  -2  -6  -5  509.02   11.25
  -2  -6  -5  494.83   13.62
  -2   6  -5  468.70   14.19
  -2  -6  -5  502.07   10.44
  -2   6  -5  490.36   14.43
   2  -6   5  457.94   12.86
  -2  -6  -6 1224.45   23.01
  -2  -6  -6 1219.22   23.79
  -2  -6  -6 1246.93   21.15
  -2   6  -6 1226.25   25.35
  -2  -6  -6 1255.19   20.28
  -2   6  -6 1209.12   25.50
   2  -6   6 1208.54   23.48
  -2  -6  -7 1191.92   23.56
  -2  -6  -7 1203.57   23.98
   2  -6   7 1148.39   23.61
  -2   6  -7 1178.96   25.58
  -2  -6  -7 1199.18   20.82
  -2   6  -7 1198.64   25.95
   2  -6   8  242.20   10.11
  -2  -6  -8  234.59    9.86
  -2   6  -8  223.71   10.75
  -2  -6  -8  248.17    8.80
  -2   6  -8  234.37   11.30
   2  -6   9   46.15    4.61
  -2  -6  -9   45.27    4.70
  -2   6  -9   42.38    4.98
  -2  -6  -9   43.52    3.89
  -2   6  -9   48.65    5.45
   2  -6  10   49.93    4.96
  -2   6 -10   48.73    5.63
  -2  -6 -10   51.72    5.24
  -2   6 -10   47.97    5.47
  -2   6 -11    7.31    2.66
  -2  -6 -11    7.89    2.46
  -2   6 -11    8.06    3.08
   2  -6  11   10.62    2.67
  -2   6 -12  206.18   12.32
  -2  -6 -12  201.82   11.23
  -2   6 -12  184.14   11.53
  -2  -6 -13    8.95    1.42
  -2   6 -13    9.97    1.46
  -2   6 -13    4.65    2.70
  -2  -6 -13    8.87    1.51
  -2   6 -13   11.38    1.57
  -2  -6 -13    9.51    1.43
  -2  -6 -13   11.27    3.24
  -2   6 -13    4.42    2.29
  -2  -6 -14   50.13    3.11
  -2   6 -14   45.97    3.02
  -2   6 -14   46.98    3.08
  -2  -6 -14   46.84    3.05
  -2   6 -14   44.39    5.87
  -2   6 -14   46.51    3.27
  -2  -6 -14   43.07    5.50
  -2   6 -15    2.17    1.01
  -2   6 -15    0.66    1.01
  -2  -6 -15    2.39    0.97
  -2  -6 -15    4.76    1.26
  -2   6 -15    1.74    1.10
  -2   6 -16   74.19    4.03
  -2  -6 -16   75.66    3.93
  -2  -6 -16   76.50    3.96
  -2   6 -16   81.26    4.52
  -2   6 -16   79.73    4.13
  -2   6 -17    3.26    1.15
  -2  -6 -17    3.61    1.23
  -2  -6 -17    4.21    1.12
  -2   6 -17    2.61    1.50
  -2  -6 -17    4.63    1.46
  -2  -6 -18   21.76    1.88
  -2  -6 -18   21.08    2.10
  -2   6 -18   22.90    2.47
  -2   6 -18   22.09    2.17
  -2  -6 -19    6.37    1.34
  -2  -6 -19    7.86    1.48
  -2   6 -19    6.32    1.63
  -2   6 -19    8.18    1.43
  -2  -6 -20   -0.32    0.91
  -2  -6 -20    1.53    0.94
  -2  -6 -21    0.91    0.67
  -2   6 -21    0.56    0.93
  -2  -6 -22    2.34    0.58
  -2   6 -22    4.36    0.88
   2  -7 -24    0.43    0.56
   2   7 -24   -0.03    0.37
   2   7 -24    1.13    0.52
   2  -7 -23   48.24    2.43
   2   7 -23   47.46    2.25
   2   7 -23   50.63    2.38
   2  -7 -22    0.35    1.08
   2   7 -22    0.15    0.79
   2  -7 -22    0.13    0.59
   2   7 -22    1.03    1.06
   2  -7 -21   11.08    1.76
   2   7 -21   14.11    1.73
   2  -7 -21   13.03    1.52
   2   7 -21   13.68    1.80
   2  -7 -20   69.87    3.61
   2   7 -20   66.76    3.77
   2  -7 -20   68.71    3.41
   2  -7 -19   67.09    3.65
   2   7 -19   70.17    3.96
   2  -7 -19   68.77    3.56
   2  -7 -18   35.51    2.82
   2   7 -18   28.31    2.42
   2  -7 -18   26.97    2.32
   2   7 -18   26.65    2.48
   2  -7 -17    1.03    1.04
   2  -7 -17    0.74    0.84
   2   7 -17    0.64    0.85
   2  -7 -16    6.81    3.14
  -2  -7  16   10.01    3.55
   2  -7 -16   12.24    1.59
   2  -7 -16   10.22    1.65
   2   7 -16   10.42    3.71
   2   7 -16    7.29    1.39
   2   7 -15  153.84    5.51
   2  -7 -15  160.54    5.54
  -2  -7  15  147.68   11.03
   2  -7 -15  146.50   11.19
   2  -7 -15  146.06    5.17
   2   7 -15  145.51   11.55
   2  -7 -14   11.70    3.60
   2  -7 -14   12.45    1.69
  -2  -7  14   16.03    4.08
   2   7 -14   15.00    3.85
   2  -7 -13    1.50    2.34
   2  -7 -13    0.48    2.05
   2   7 -13    3.78    2.39
  -2  -7  13    0.26    1.95
   2  -7 -12  210.44    9.16
   2   7 -12  217.04   12.38
  -2  -7  12  197.58   11.56
   2  -7 -12  217.16   11.81
   2  -7 -11   90.48    5.55
   2   7 -11   82.60    7.45
  -2  -7  11   96.99    7.81
  -2   7  11   92.43    6.62
   2  -7 -11   91.21    7.41
   2  -7 -10   84.09    5.07
   2  -7 -10   97.78    7.18
   2   7 -10   85.08    7.03
  -2  -7  10   82.87    6.90
   2  -7  -9  647.83   13.98
   2  -7  -9  634.39   18.19
  -2   7   9  613.12   17.06
   2   7  -9  630.78   18.76
  -2  -7   9  614.42   18.28
   2  -7  -8  262.94    7.63
   2  -7  -8  253.90    7.46
   2  -7  -8  273.40   11.13
  -2   7   8  246.15   10.09
   2   7  -8  255.61   11.06
  -2  -7   8  259.66   11.11
   2  -7  -7  252.87    6.76
   2  -7  -7  249.73    7.44
  -2   7   7  242.32    9.63
   2   7  -7  254.81   10.47
  -2  -7   7  240.15   10.16
   2  -7  -6  150.08    4.45
   2  -7  -6  154.08    5.81
  -2   7   6  155.38    7.39
   2   7  -6  151.32    7.55
   2  -7  -6  153.52    7.43
  -2  -7   6  154.31    7.66
   2   7  -5   45.24    4.02
   2  -7  -5   47.59    4.02
  -2  -7   5   49.16    4.15
   2  -7  -5   45.10    1.91
   2   7  -4  532.63   13.21
   2  -7  -4  525.12   13.26
  -2  -7   4  512.80   13.18
   2  -7  -4  540.51   13.99
  -2  -7   4  543.95    7.95
  -2  -7   3  405.93   11.49
   2  -7  -3  433.89   12.02
  -2  -7   3  444.99    6.46
   2  -7  -3  425.03   11.47
  -2   7   3  424.91   11.86
   2   7  -3  423.37   10.93
   2  -7  -2   85.17    5.07
  -2  -7   2   79.95    4.82
  -2  -7   2   87.06    2.34
  -2   7   2   84.24    5.12
   2   7  -2   77.99    4.12
   2  -7  -1  291.54    9.43
  -2   7   1  294.32    9.77
  -2  -7   1  311.05    5.61
   2   7   0  821.84   14.06
  -2   7   0  823.50   17.61
  -2   7   0  777.56   11.67
  -2  -7   0  831.47   12.04
  -2   7  -1   -0.08    0.56
  -2  -7  -1   -0.38    1.44
  -2   7  -1   -0.11    1.53
  -2  -7  -1   -0.62    0.96
  -2  -7  -1    0.48    0.77
  -2   7  -2  979.34   14.07
  -2  -7  -2  959.09   16.88
  -2  -7  -2  971.51   19.88
  -2   7  -2 1014.81   20.81
   2   7   2  967.21   14.91
  -2  -7  -2 1004.27   17.59
  -2  -7  -2  988.78   17.42
  -2   7  -3  260.76   10.05
  -2  -7  -3  246.91    9.35
  -2  -7  -3  243.73    7.74
  -2   7  -3  253.95    6.07
  -2   7  -4   44.53    4.44
  -2  -7  -4   50.82    3.16
  -2  -7  -4   46.13    4.19
  -2   7  -4   36.78    4.15
  -2  -7  -4   43.82    3.48
  -2   7  -5 1973.75   35.17
  -2  -7  -5 2104.93   28.10
  -2  -7  -5 1989.38   33.63
  -2  -7  -5 2096.20   29.66
  -2   7  -5 2055.29   35.43
  -2  -7  -5 2001.03   31.18
  -2  -7  -6   72.42    4.99
  -2  -7  -6   65.75    5.11
  -2  -7  -6   72.70    4.40
  -2   7  -6   66.75    5.83
  -2  -7  -6   72.57    3.99
  -2   7  -6   74.89    6.16
   2  -7   6   72.01    5.43
  -2  -7  -7  201.03    8.75
  -2  -7  -7  196.44    9.11
  -2   7  -7  193.10    9.95
  -2  -7  -7  207.65    7.44
  -2   7  -7  189.47    9.95
   2  -7   7  186.49    9.06
  -2  -7  -8  134.08    7.46
  -2  -7  -8  121.18    7.22
  -2   7  -8  133.65    8.58
   2  -7   8  120.91    7.46
  -2  -7  -8  133.83    6.33
  -2   7  -8  125.14    8.22
  -2   7  -9    1.96    2.12
  -2  -7  -9    2.36    1.67
  -2   7  -9   -0.10    1.76
   2  -7   9    2.82    1.69
  -2   7 -10   69.41    6.84
   2  -7  10   66.40    6.09
  -2   7 -10   70.08    6.80
  -2  -7 -10   69.02    6.01
  -2   7 -11  315.11   15.02
   2  -7  11  355.03   14.44
  -2  -7 -11  317.61   13.51
  -2   7 -11  335.08   15.76
  -2  -7 -12   23.82    2.07
  -2  -7 -12   25.88    2.16
  -2  -7 -12   21.93    3.77
  -2   7 -12   16.92    3.69
  -2   7 -12   17.39    4.11
  -2   7 -13   93.92    8.82
  -2   7 -13   88.99    8.56
  -2  -7 -13   91.54    4.04
  -2   7 -13   93.55    4.12
  -2  -7 -13   87.48    3.84
  -2  -7 -13   83.16    7.49
  -2   7 -13   96.28    4.20
  -2  -7 -13   97.84    4.20
  -2  -7 -14   21.78    4.18
  -2   7 -14   16.64    2.14
  -2   7 -14   10.77    3.21
  -2   7 -14   18.56    4.44
  -2   7 -14   19.11    2.00
  -2  -7 -14   19.34    2.10
  -2  -7 -14   18.80    1.97
  -2   7 -14   17.68    1.96
  -2  -7 -15   48.05    3.04
  -2   7 -15   51.28    3.56
  -2   7 -15   47.80    3.14
  -2  -7 -15   49.33    3.09
  -2  -7 -15   50.22    3.21
  -2   7 -15   54.47    3.32
  -2  -7 -16    1.98    1.14
  -2   7 -16    1.48    1.06
  -2  -7 -16    1.26    0.84
  -2   7 -16    0.47    1.11
  -2  -7 -16    0.71    1.10
  -2   7 -16    0.81    1.22
  -2  -7 -17  131.91    4.69
  -2  -7 -17  121.75    4.86
  -2   7 -17  126.95    5.48
  -2   7 -17  128.24    5.04
  -2   7 -18    0.81    1.40
  -2  -7 -18    0.01    1.03
  -2   7 -18    1.18    1.10
  -2  -7 -18    1.17    1.10
  -2   7 -19   15.00    1.90
  -2  -7 -19   15.51    1.69
  -2   7 -19   15.99    1.75
  -2  -7 -19   15.31    1.74
  -2  -7 -20    2.46    0.93
  -2  -7 -21   24.67    1.63
  -2   7 -21   25.26    1.87
  -2  -7 -22    5.02    0.66
  -2   7 -22    9.78    1.09
   2  -8 -24   31.03    1.54
   2  -8 -23    7.19    1.01
   2   8 -23    8.36    1.04
   2   8 -23    8.04    0.97
   2  -8 -22   78.02    3.36
   2   8 -22   77.99    3.20
   2   8 -22   68.80    3.06
   2  -8 -21    4.01    1.33
   2  -8 -21    3.98    0.92
   2   8 -21    3.81    1.31
   2  -8 -20   28.60    2.57
   2   8 -20   29.00    2.45
   2  -8 -20   26.79    2.04
   2   8 -19   87.39    3.95
   2  -8 -19   93.20    4.51
   2  -8 -19   83.70    3.76
   2   8 -19   86.20    4.26
   2  -8 -19   78.58    3.83
   2   8 -18   99.04    4.69
   2  -8 -18   98.51    4.15
   2   8 -18   93.24    4.23
   2  -8 -18   96.83    4.36
   2   8 -17   38.01    2.95
   2  -8 -17   47.14    2.88
   2  -8 -17   42.45    2.92
   2   8 -17   44.67    2.96
   2  -8 -16   31.53    2.65
   2  -8 -16   33.38    2.45
   2   8 -16   33.63    2.63
   2   8 -16   21.70    4.71
  -2  -8  16   22.34    4.22
   2  -8 -16   34.03    5.74
  -2  -8  15    3.65    2.31
   2  -8 -15    2.63    2.96
   2   8 -15    2.19    0.95
   2   8 -15   -2.29    3.01
   2  -8 -15   -0.06    0.99
   2   8 -14   57.87    7.38
   2  -8 -14   61.33    3.27
  -2  -8  14   47.68    6.40
   2  -8 -14   49.97    6.50
  -2  -8  13   13.69    3.28
   2  -8 -13   10.88    3.47
   2  -8 -13   11.24    2.93
   2   8 -13   11.63    3.57
  -2  -8  12    7.87    2.88
   2  -8 -12    4.99    2.21
   2   8 -12    5.37    2.53
  -2  -8  11   25.17    4.19
   2   8 -11   27.62    4.56
   2  -8 -11   29.26    4.17
  -2  -8  10   11.44    2.98
   2  -8 -10   10.13    2.77
   2   8 -10   10.06    3.24
   2  -8  -9  750.35   20.47
  -2   8   9  704.10   18.94
  -2  -8   9  677.43   19.96
   2  -8  -9  721.37   14.55
   2   8  -9  726.39   20.80
   2  -8  -8 1412.52   22.82
  -2   8   8 1320.02   27.29
  -2  -8   8 1364.77   28.67
   2  -8  -8 1407.48   21.28
   2   8  -8 1387.32   29.21
  -2   8   7   -0.38    1.80
  -2  -8   7    4.99    2.56
   2  -8  -7    2.51    0.82
   2  -8  -7    0.64    1.00
   2   8  -7    3.84    2.63
   2  -8  -6  489.88   11.93
  -2  -8   6  452.50   14.00
   2  -8  -6  485.61   14.27
   2   8  -6  486.34   14.47
   2  -8  -6  463.35    8.35
   2  -8  -5   99.11    6.05
   2   8  -5   95.96    6.00
  -2  -8   5   90.13    5.86
  -2  -8   4   75.09    5.18
   2  -8  -4   76.65    5.42
   2  -8  -4   69.60    5.10
   2   8  -4   69.66    4.84
  -2   8   4   68.42    4.91
  -2  -8   4   70.34    1.72
   2  -8  -3  918.75   18.89
  -2   8   3  910.43   19.52
   2   8  -3  896.24   18.00
   2  -8  -3  916.66   19.82
  -2  -8   3  922.76   19.30
  -2   8   2  228.83    8.94
   2   8  -2  224.62    7.62
   2  -8  -2  222.45    8.82
  -2   8   1  349.00   11.20
   2   8  -1  327.70    9.47
   2  -8  -1  336.67   10.84
   2   8   0 1805.06   25.93
  -2   8   0 1867.89   30.64
  -2  -8  -1  154.93    7.45
  -2   8  -1  172.74    8.08
  -2  -8  -1  156.70    6.63
  -2   8  -1  159.28    4.04
  -2  -8  -1  160.94    6.37
  -2  -8  -2   62.61    4.97
  -2   8  -2   63.78    5.21
  -2  -8  -2   60.62    4.12
  -2   8  -2   59.04    2.53
  -2  -8  -2   61.23    4.08
   2   8   2   75.55    3.64
  -2   8  -3   20.66    3.48
  -2   8  -3   22.58    1.65
  -2  -8  -3   23.13    2.65
  -2  -8  -3   26.90    3.52
  -2   8  -4    3.79    2.53
  -2  -8  -4    0.79    1.00
  -2  -8  -4    3.77    1.57
  -2   8  -5    9.11    3.07
  -2  -8  -5    3.89    1.83
  -2  -8  -5    7.79    1.89
  -2   8  -5    4.68    2.55
  -2  -8  -5   10.30    1.70
  -2   8  -6 2346.41   41.53
  -2  -8  -6 2476.99   33.55
  -2  -8  -6 2329.61   39.51
  -2  -8  -6 2509.50   35.54
  -2  -8  -6 2338.29   36.49
  -2   8  -6 2441.77   42.01
  -2   8  -7   81.90    6.87
  -2  -8  -7   76.38    5.99
  -2  -8  -7   95.30    5.56
  -2  -8  -7   90.96    5.86
  -2   8  -7   80.46    6.72
  -2   8  -8   17.65    3.54
   2  -8   8   12.32    2.68
  -2  -8  -8   15.65    3.07
  -2  -8  -8   15.00    2.65
  -2   8  -8   16.46    3.75
  -2  -8  -9    5.43    1.79
  -2   8  -9    6.83    2.71
   2  -8   9    6.65    2.10
  -2   8  -9    2.57    2.01
  -2  -8 -10   10.45    2.62
  -2   8 -10    8.82    2.71
   2  -8  10    9.00    2.44
  -2   8 -10   12.71    3.57
  -2  -8 -11   21.90    3.49
   2  -8  11   15.37    3.23
  -2   8 -11   17.28    3.50
  -2   8 -11   14.97    3.09
  -2   8 -12   78.25    3.64
  -2   8 -12   69.71    3.49
  -2  -8 -12   68.50    3.28
  -2   8 -12   77.28    7.82
  -2  -8 -12   71.68    3.44
  -2  -8 -12   61.80    6.05
  -2   8 -12   61.46    7.17
  -2  -8 -12   76.47    3.61
  -2  -8 -13   67.57    3.46
  -2   8 -13   61.64    3.34
  -2   8 -13   54.58    7.06
  -2  -8 -13   57.32    3.13
  -2  -8 -13   63.71    3.37
  -2  -8 -13   47.03    5.34
  -2  -8 -13   56.10    3.17
  -2   8 -13   47.30    6.35
  -2   8 -13   62.47    3.38
  -2  -8 -14  206.22    6.34
  -2  -8 -14  174.94   10.97
  -2   8 -14  200.28    6.26
  -2  -8 -14  204.08    6.19
  -2   8 -14  181.46   12.63
  -2  -8 -14  196.77    6.10
  -2   8 -14  192.69   13.14
  -2   8 -14  204.50    6.29
  -2  -8 -14  204.34    6.11
  -2  -8 -15   75.89    3.72
  -2   8 -15   77.47    4.32
  -2   8 -15   87.83    4.08
  -2   8 -15   73.71    3.83
  -2  -8 -15   76.76    3.84
  -2  -8 -15   79.82    3.73
  -2  -8 -16   61.00    3.19
  -2  -8 -16   55.37    3.28
  -2   8 -16   55.25    3.64
  -2  -8 -16   55.85    3.16
  -2   8 -16   57.18    3.27
  -2  -8 -16   60.13    3.48
  -2   8 -16   61.22    3.37
  -2  -8 -17   16.03    1.94
  -2  -8 -17   14.88    1.90
  -2   8 -17   12.48    1.98
  -2   8 -17   12.07    1.64
  -2  -8 -18  135.33    4.81
  -2  -8 -18  151.95    5.17
  -2   8 -18  148.97    4.92
  -2   8 -18  145.82    5.46
  -2   8 -19    0.52    1.12
  -2  -8 -19    2.61    1.04
  -2   8 -19    1.17    0.80
  -2  -8 -20   10.28    1.31
  -2  -8 -21    9.10    0.99
  -2   8 -21   10.99    1.36
  -2   8 -22    2.03    0.61
   2  -9 -24   12.74    0.93
   2  -9 -23    1.17    0.75
   2   9 -23    0.21    0.49
   2   9 -23    1.24    0.55
   2  -9 -22    7.49    1.19
   2   9 -22    9.02    1.21
   2   9 -22    7.12    1.08
   2   9 -21   68.46    3.15
   2  -9 -21   69.57    3.42
   2   9 -20   -0.55    1.02
   2  -9 -20    0.52    1.30
   2   9 -19    0.76    0.80
   2   9 -19    1.01    1.03
   2  -9 -19    2.62    1.39
   2   9 -18   -0.55    0.90
   2  -9 -18   -0.76    1.36
   2   9 -18   -0.49    1.26
   2   9 -17   44.13    3.12
   2  -9 -17   43.48    2.97
   2   9 -17   45.95    2.98
   2  -9 -16  122.54    4.95
   2   9 -16  124.01    4.91
   2  -9 -15  179.29   12.25
   2   9 -15  166.82    5.73
  -2  -9  15  171.74   12.14
   2  -9 -15  169.55    5.74
   2   9 -15  186.53   13.20
   2   9 -14    8.03    3.63
   2   9 -14    3.36    1.04
   2  -9 -14    2.45    2.43
  -2  -9  14    2.55    2.25
   2  -9 -14    5.69    1.08
   2  -9 -13    5.43    2.00
   2   9 -13   12.09    3.26
  -2  -9  13    5.56    1.98
   2  -9 -13    6.29    2.30
   2  -9 -13    7.27    1.18
   2  -9 -12    2.70    1.76
   2   9 -12    5.52    2.82
  -2  -9  12    4.40    2.71
  -2  -9  11  231.34   12.33
   2   9 -11  212.29   12.37
   2  -9 -11  226.60   12.20
  -2  -9  10  170.65   10.19
   2  -9 -10  192.97   10.80
   2   9 -10  183.61   10.95
   2  -9  -9    9.08    2.97
   2   9  -9    0.73    2.59
  -2  -9   9    3.50    2.30
  -2   9   9    4.61    2.29
   2   9  -8  123.24    8.09
   2  -9  -8  116.86    5.78
  -2  -9   8  103.88    7.26
  -2   9   8  114.70    7.25
   2   9  -7  110.81    7.23
   2  -9  -7  110.71    5.77
  -2  -9   7  112.98    7.16
  -2   9   7  103.91    6.78
  -2  -9   6  156.82    8.31
   2   9  -6  146.21    8.11
   2  -9  -6  168.25    8.63
   2  -9  -6  158.41    7.05
   2   9  -5  757.23   18.52
   2  -9  -5  771.92   18.86
  -2  -9   5  754.77   18.68
  -2  -9   4    2.55    2.20
  -2   9   4    0.27    1.66
   2  -9  -4    0.29    2.21
   2   9  -4    1.95    1.62
   2  -9  -4    0.72    2.02
   2   9  -3  299.72    9.93
   2  -9  -3  289.82   10.54
  -2   9   3  303.50   11.04
   2  -9  -3  298.69   11.13
   2   9  -2  292.30    9.94
  -2   9   2  307.91   11.19
   2  -9  -2  304.07   11.13
  -2   9   1  299.25   10.95
   2  -9  -1  277.63   10.45
   2   9  -1  276.55    9.18
  -2   9   1  283.23    5.86
  -2   9   0   68.27    2.41
  -2  -9   0   61.80    4.39
   2   9   0   68.63    4.09
  -2   9   0   74.52    5.56
  -2  -9  -1  311.93   11.36
  -2  -9  -1  307.92    9.67
  -2   9  -1  309.87    5.75
  -2  -9  -1  303.94   10.09
  -2   9  -1  331.80   11.94
  -2  -9  -2   10.83    2.90
   2   9   2    6.11    1.38
  -2  -9  -2    6.92    1.74
  -2   9  -2    5.72    0.73
  -2  -9  -2   12.25    2.22
  -2   9  -2    6.72    2.30
  -2  -9  -3  346.63   12.29
  -2   9  -3  320.61   12.64
   2   9   3  328.69    8.31
  -2  -9  -3  342.12   10.79
  -2   9  -4   22.84    3.77
  -2  -9  -4   17.07    2.45
  -2  -9  -4   22.66    3.57
  -2   9  -5  374.08   14.13
  -2  -9  -5  370.27   13.29
  -2  -9  -5  363.37   11.07
  -2   9  -6    3.03    2.57
  -2  -9  -6    1.93    1.01
  -2  -9  -6    5.50    2.07
  -2  -9  -6    2.32    1.36
  -2   9  -7  548.19   18.65
  -2   9  -7  595.79   19.25
  -2  -9  -7  586.15   14.88
  -2  -9  -7  566.34   17.28
  -2  -9  -7  530.45   15.07
  -2   9  -8    5.31    2.95
  -2   9  -8   10.92    3.68
  -2  -9  -8    6.12    2.14
  -2  -9  -8    3.87    1.56
  -2   9  -9   67.76    6.98
  -2   9  -9   63.73    6.84
  -2  -9  -9   68.07    6.08
  -2  -9  -9   64.33    5.53
  -2   9 -10   42.96    5.86
  -2  -9 -10   42.64    4.74
  -2   9 -10   42.73    5.81
  -2   9 -11  163.48   11.44
  -2   9 -11  159.59   11.27
  -2  -9 -11  159.17    9.42
  -2  -9 -12   -0.04    1.66
  -2  -9 -12    0.30    0.76
  -2   9 -12   -2.23    2.37
  -2   9 -12   -1.31    0.74
  -2  -9 -12    0.93    0.83
  -2   9 -12   -2.48    1.93
  -2  -9 -12   -0.30    0.97
  -2  -9 -12   -0.23    0.74
  -2  -9 -13    0.86    0.91
  -2  -9 -13    0.15    0.75
  -2   9 -13   -0.05    0.81
  -2   9 -13    0.73    0.92
  -2  -9 -13   -0.87    1.06
  -2   9 -13   -0.56    2.56
  -2  -9 -13    0.10    0.82
  -2  -9 -13    3.41    1.80
  -2  -9 -14    7.64    1.23
  -2  -9 -14    8.30    1.54
  -2  -9 -14    8.79    1.45
  -2  -9 -14    9.11    1.47
  -2  -9 -14    7.51    1.31
  -2   9 -14    8.66    1.48
  -2   9 -14    7.48    1.34
  -2   9 -15   -0.76    1.48
  -2  -9 -15    0.38    0.84
  -2  -9 -15    1.51    1.02
  -2  -9 -15    1.11    0.83
  -2   9 -15   -0.47    0.98
  -2  -9 -15   -1.37    1.35
  -2   9 -15   -0.15    0.91
  -2  -9 -16    1.20    1.00
  -2  -9 -16    2.06    1.19
  -2   9 -16    1.76    1.24
  -2   9 -16    1.58    0.99
  -2   9 -16    1.89    0.95
  -2  -9 -17   24.05    2.18
  -2   9 -17   20.72    2.34
  -2   9 -17   23.73    1.97
  -2   9 -18   -0.75    1.13
  -2  -9 -18   -0.32    0.90
  -2   9 -18    0.06    0.79
  -2   9 -19    3.40    1.24
  -2  -9 -19    3.38    1.13
  -2  -9 -20   32.36    1.97
  -2  -9 -21    9.82    0.99
  -2   9 -21   12.79    1.28
  -2   9 -22   -0.03    0.44
   2 -10 -23   15.70    1.27
   2  10 -23   15.88    1.06
   2  10 -22    0.82    0.62
   2 -10 -22   -0.81    0.81
   2  10 -22    0.72    0.64
   2 -10 -21   11.83    1.57
   2  10 -21   11.22    1.32
   2 -10 -20    3.28    1.14
   2  10 -20    6.79    1.23
   2  10 -19   -0.47    0.80
   2 -10 -19   -0.30    1.26
   2  10 -19   -0.13    0.96
   2 -10 -19   -0.11    0.92
   2  10 -18   14.84    1.70
   2 -10 -18   14.88    1.94
   2  10 -18   13.63    1.66
   2  10 -17   63.37    3.42
   2 -10 -17   68.23    3.90
   2  10 -17   63.62    3.51
   2 -10 -16  170.34    6.16
   2  10 -16  159.22    5.55
   2  10 -15   26.87    5.18
  -2 -10  15   22.35    4.47
   2 -10 -15   19.90    2.26
   2  10 -15   21.28    2.14
  -2 -10  14   73.83    7.81
   2 -10 -14   67.13    7.11
   2 -10 -14   85.21    4.12
   2 -10 -14   72.39    3.59
   2 -10 -14   73.62    3.67
   2  10 -14   71.16    8.19
   2 -10 -13  118.74    9.79
  -2 -10  13  114.14    9.44
   2 -10 -13  117.59    9.58
   2 -10 -13  136.86    5.14
   2 -10 -13  131.49    4.90
   2 -10 -13  131.48    4.73
   2  10 -13  118.47   10.31
  -2 -10  12    3.74    2.04
   2 -10 -12    5.33    1.86
   2  10 -12    6.93    3.18
   2  10 -11   96.58    8.24
   2 -10 -11   96.55    8.07
  -2 -10  11  103.06    8.36
  -2  10  10   56.13    5.57
   2  10 -10   51.33    6.17
   2 -10 -10   56.33    6.02
  -2 -10  10   50.53    5.86
  -2  10   9  136.52    8.55
   2  10  -9  148.03    9.57
   2 -10  -9  145.99    9.29
  -2 -10   9  129.14    8.67
  -2  10   8  105.92    7.31
   2  10  -8  105.04    7.73
   2 -10  -8  104.01    5.85
  -2 -10   8   95.38    7.42
  -2  10   7  305.39   12.54
   2  10  -7  303.39   12.69
   2 -10  -7  315.13   10.75
  -2 -10   7  324.09   12.96
   2 -10  -6   45.67    4.15
  -2 -10   6   38.28    4.35
   2  10  -6   44.16    4.80
   2 -10  -6   49.39    5.13
  -2 -10   5   47.21    4.85
   2 -10  -5   54.13    5.26
   2  10  -5   41.78    4.44
   2 -10  -4  439.85   14.01
  -2  10   4  418.18   14.04
   2  10  -4  430.89   13.35
   2 -10  -4  428.26   14.38
   2  10  -3  160.02    7.96
   2 -10  -3  165.41    8.36
  -2  10   3  175.01    8.79
   2  10  -3  170.74    7.72
   2 -10  -3  177.10    9.00
   2  10  -2  452.39   13.36
   2 -10  -2  474.27   15.04
   2  10  -1   69.35    4.76
  -2  10   1   67.73    5.72
  -2  10   1   68.88    2.53
   2 -10  -1   67.46    5.68
   2  10   0   18.54    2.31
  -2  10   0   22.25    3.64
  -2 -10   0   20.58    3.02
  -2  10  -1  105.59    7.13
  -2 -10  -1   93.99    5.60
  -2 -10  -1   95.68    6.66
  -2 -10  -1   90.87    5.80
  -2  10  -2    5.35    2.15
   2  10   2    3.17    1.03
  -2 -10  -2    4.72    2.03
  -2 -10  -2    2.99    2.37
  -2 -10  -2    3.04    1.63
  -2 -10  -3  121.38    7.61
  -2  10  -3  127.07    8.15
  -2 -10  -3  119.62    6.61
  -2  10  -4   76.22    6.70
  -2 -10  -4   74.00    6.23
  -2  10  -5  529.69   17.82
  -2 -10  -5  510.87   13.54
  -2 -10  -5  567.34   13.88
  -2 -10  -5  537.75   17.01
  -2  10  -6  930.38   24.82
  -2 -10  -6  875.06   19.43
  -2 -10  -6  904.97   23.24
  -2 -10  -6  963.23   19.79
  -2  10  -7  218.03   11.92
  -2 -10  -7  210.32    9.02
  -2 -10  -7  214.25   10.80
  -2  10  -8    7.54    2.55
  -2 -10  -8    4.78    1.65
  -2 -10  -8    5.32    1.86
  -2  10  -9   88.48    8.05
  -2 -10  -9   91.50    6.53
  -2 -10  -9   92.79    7.24
  -2 -10 -10   44.21    4.62
  -2  10 -10   39.78    5.61
  -2 -10 -11    0.21    1.37
  -2  10 -11    0.79    0.60
  -2 -10 -11    1.27    0.95
  -2 -10 -11   -0.60    0.83
  -2  10 -11    0.91    2.71
  -2  10 -12   63.28    7.46
  -2 -10 -12   70.82    3.40
  -2 -10 -12   76.51    3.77
  -2  10 -12   71.50    3.54
  -2 -10 -12   71.50    3.50
  -2 -10 -12   80.20    3.88
  -2 -10 -12   70.04    6.32
  -2  10 -13  111.21    4.47
  -2 -10 -13  110.03    4.35
  -2 -10 -13  116.73    4.83
  -2 -10 -13  106.69    4.40
  -2 -10 -13  107.79    4.61
  -2 -10 -14   -0.38    1.15
  -2 -10 -14   -0.23    0.85
  -2  10 -14    2.16    1.03
  -2 -10 -14   -0.24    1.04
  -2  10 -15    7.08    1.60
  -2 -10 -15    8.91    1.54
  -2  10 -15    6.64    1.09
  -2 -10 -15   11.77    1.53
  -2  10 -15    7.53    1.31
  -2 -10 -15    7.73    1.23
  -2 -10 -16   -0.67    0.71
  -2  10 -16   -1.08    0.88
  -2  10 -16   -0.72    1.44
  -2  10 -16   -0.46    0.79
  -2 -10 -16   -1.54    1.19
  -2 -10 -17    5.58    1.24
  -2  10 -17    7.55    1.68
  -2  10 -17    7.52    1.13
  -2 -10 -18    0.30    0.98
  -2  10 -18    0.18    1.20
  -2  10 -18    0.01    0.67
  -2  10 -19   21.55    1.94
  -2 -10 -19   19.08    1.69
  -2 -10 -20    2.39    0.77
  -2 -10 -21    2.04    0.66
  -2  10 -21    0.67    0.64
  -2 -10 -21    0.52    0.45
   2 -11 -23    2.22    0.62
   2  11 -22   14.81    1.22
   2 -11 -22   18.86    1.49
   2 -11 -21   -0.57    1.04
   2  11 -21   -1.07    0.75
   2 -11 -20   50.60    2.93
   2  11 -20   51.25    2.61
   2  11 -19    0.33    0.87
   2 -11 -19    1.06    1.03
   2 -11 -19    0.17    1.16
   2  11 -18    7.95    1.27
   2 -11 -18    8.91    1.77
   2  11 -18    6.77    1.18
   2  11 -17   16.37    1.76
   2  11 -17   17.28    1.86
   2 -11 -17   14.10    1.90
   2 -11 -16   18.35    2.18
   2  11 -16   18.00    1.98
   2  11 -16   15.45    1.77
   2 -11 -15    0.09    1.12
   2 -11 -14  208.23    6.68
   2 -11 -14  195.04    6.20
   2  11 -14  195.00   13.41
  -2 -11  14  197.38   13.22
   2 -11 -13   15.98    1.86
   2 -11 -13   16.02    1.84
   2 -11 -13   15.04    3.03
  -2 -11  13   10.91    3.12
   2  11 -13   14.20    3.82
   2 -11 -13   14.86    3.88
   2 -11 -12    1.10    0.84
   2  11 -12    3.12    2.36
   2 -11 -12   -0.53    2.38
  -2 -11  12   -1.85    2.42
   2  11 -11   55.71    6.63
   2 -11 -11   57.20    6.33
  -2 -11  11   51.52    6.05
   2 -11 -10  141.83    9.88
  -2 -11  10  131.33    9.44
   2  11 -10  136.07    9.73
  -2  11  10  131.22    8.82
   2 -11  -9  302.40   14.03
  -2 -11   9  281.11   13.59
   2  11  -9  294.72   14.05
  -2  11   9  292.58   13.13
  -2 -11   8  343.66   14.44
   2  11  -8  336.72   14.28
  -2  11   8  340.80   14.02
   2 -11  -7  173.26    8.45
  -2 -11   7  192.05   10.46
   2  11  -7  178.25    9.89
  -2  11   7  185.55   10.15
   2  11  -6   13.98    2.80
   2 -11  -6   15.11    3.01
   2 -11  -6   14.15    2.85
  -2 -11   6   15.02    3.35
   2  11  -5  237.63   10.64
   2 -11  -5  231.56   10.83
   2 -11  -4    6.13    2.51
   2  11  -4    2.72    1.46
  -2  11   4    3.88    1.94
   2 -11  -4    4.29    2.57
   2  11  -4    3.46    1.55
   2 -11  -3   -0.45    2.93
   2 -11  -3   -0.55    2.03
  -2  11   3    1.65    2.21
   2  11  -3    3.06    2.01
   2 -11  -2  618.84   18.10
  -2  11   2  647.91   18.57
   2  11  -2  612.04   16.49
   2 -11  -1    5.47    2.55
  -2  11   1    6.24    2.57
   2  11  -1   12.03    2.42
  -2 -11   0  222.37    9.55
  -2  11   0  246.16   11.20
  -2 -11   0  231.31    9.12
   2  11   0  230.07    8.69
  -2 -11  -1   57.20    5.58
  -2 -11  -1   54.04    4.90
  -2 -11  -1   52.76    4.50
  -2  11  -1   59.89    5.82
  -2 -11  -2    7.94    2.78
  -2 -11  -2    5.95    2.06
  -2  11  -2    3.75    2.23
   2  11   2    4.24    1.26
  -2 -11  -2    6.19    2.23
  -2 -11  -3   73.46    6.46
  -2  11  -3   71.97    6.50
  -2 -11  -3   77.60    5.67
  -2  11  -4  913.56   24.16
  -2 -11  -4  836.39   22.67
  -2  11  -5  189.77   10.81
  -2 -11  -5  182.62   10.13
  -2 -11  -5  188.94    7.98
  -2  11  -6    0.53    2.17
  -2 -11  -6    2.10    2.48
  -2  11  -7   19.37    3.87
  -2 -11  -7   17.23    2.73
  -2 -11  -7   20.97    3.78
  -2  11  -8   82.26    7.97
  -2 -11  -8   72.72    5.65
  -2 -11  -8   88.07    7.21
  -2  11  -9    1.65    1.94
  -2 -11  -9    4.01    1.46
  -2  11 -10  140.38    5.51
  -2 -11 -10  152.36    5.19
  -2 -11 -10  146.25    8.58
  -2  11 -10  139.08   10.90
  -2  11 -11   51.98    6.94
  -2 -11 -11   51.41    3.13
  -2 -11 -11   49.31    3.06
  -2 -11 -11   44.66    4.77
  -2  11 -11   44.68    2.69
  -2 -11 -12   41.41    2.80
  -2 -11 -12   44.97    3.01
  -2  11 -12   42.64    2.64
  -2 -11 -13  263.25    7.55
  -2  11 -13  261.55    6.98
  -2 -11 -14   16.65    1.90
  -2  11 -14   13.44    1.60
  -2 -11 -14   11.44    1.69
  -2  11 -15   16.73    2.18
  -2 -11 -15   18.11    1.88
  -2  11 -15   17.94    1.80
  -2 -11 -15   18.12    2.00
  -2 -11 -16    3.39    0.91
  -2  11 -16    4.11    1.39
  -2 -11 -16    4.93    1.26
  -2 -11 -17   11.67    1.33
  -2 -11 -17   10.69    1.49
  -2  11 -17   12.83    1.91
  -2 -11 -18   10.53    1.45
  -2  11 -18   12.78    1.66
  -2  11 -19    1.83    0.97
  -2 -11 -19    1.86    0.78
  -2 -11 -20   18.62    1.36
  -2  11 -21    1.13    0.54
  -2 -11 -21    0.71    0.48
   2 -12 -23   10.62    0.91
   2 -12 -22    4.12    0.83
   2  12 -22    3.41    0.62
   2 -12 -21    1.30    0.82
   2 -12 -20    7.52    1.04
   2 -12 -20    6.99    1.34
   2  12 -20    6.81    0.96
   2 -12 -19   70.38    3.31
   2 -12 -19   70.88    3.57
   2  12 -19   71.46    3.07
   2 -12 -18    2.84    1.37
   2  12 -18    1.93    0.79
   2 -12 -17   83.68    4.13
   2  12 -17   83.68    3.69
   2 -12 -16   -0.42    1.21
   2  12 -16   -0.93    1.11
   2 -12 -15   10.59    1.70
   2 -12 -14   65.82    3.56
   2  12 -14   55.58    7.39
  -2 -12  14   69.30    8.08
   2 -12 -14   67.73    3.73
   2 -12 -14   67.77    7.87
   2  12 -14   52.15    7.03
  -2 -12  13  127.33   10.68
   2 -12 -13  130.67    5.07
   2 -12 -13  144.87    5.39
   2 -12 -13  131.54   10.54
   2  12 -13  129.44   10.78
   2 -12 -12   35.13    2.56
  -2 -12  12   32.78    5.33
   2 -12 -12   37.71    2.68
   2  12 -12   44.63    6.14
   2 -12 -12   31.16    5.19
  -2 -12  11    4.97    2.26
   2  12 -11    0.75    1.93
   2 -12 -11    5.13    2.50
   2 -12 -11    3.63    1.02
   2  12 -10   76.68    7.62
  -2  12  10   80.97    7.20
   2 -12 -10   68.31    7.05
  -2 -12  10   82.06    7.71
  -2 -12   9   26.56    4.48
  -2  12   9   22.58    3.90
   2 -12  -9   20.33    4.29
   2  12  -9   18.45    3.90
  -2  12   8  144.08    9.23
  -2 -12   8  150.13    9.88
   2  12  -8  151.93    9.83
  -2  12   7  223.71   11.58
   2 -12  -7  231.92   10.42
   2 -12  -7  234.59   12.06
   2  12  -7  242.21   11.87
   2  12  -6    4.65    2.07
   2 -12  -6    4.33    2.00
   2  12  -6    4.81    2.03
   2 -12  -6    6.36    2.27
   2  12  -5   88.39    7.04
   2 -12  -5   95.19    7.36
   2  12  -5   99.79    7.14
   2  12  -4   46.85    4.94
   2 -12  -4   49.30    5.70
   2 -12  -4   52.11    5.56
  -2  12   4   56.71    5.49
   2  12  -3  222.16   10.49
   2 -12  -3  231.28   11.46
   2 -12  -3  223.55   10.81
  -2  12   3  235.99   11.37
   2  12  -2    9.83    2.41
   2 -12  -2   11.95    3.13
  -2  12   2    8.48    2.75
   2  12  -1 1504.02   28.30
   2 -12  -1 1450.84   31.28
  -2  12   1 1552.16   32.21
   2 -12   0  121.79    8.02
  -2 -12   0  128.02    7.71
  -2  12   0  129.04    8.57
  -2 -12   0  122.46    6.99
  -2 -12  -1   54.83    4.85
   2  12   1   54.81    4.71
  -2  12  -1   53.60    5.59
  -2 -12  -1   59.62    5.99
  -2 -12  -1   50.48    4.90
   2  12   2    0.68    1.43
  -2 -12  -2    0.10    1.79
  -2  12  -2   -1.84    2.48
  -2 -12  -2    0.74    2.23
  -2 -12  -2    1.84    1.78
  -2 -12  -3  418.42   16.03
  -2  12  -3  454.18   16.94
  -2 -12  -3  439.41   14.55
  -2 -12  -4   19.07    3.60
  -2  12  -4   21.58    4.19
  -2 -12  -5  323.97   14.27
  -2  12  -5  331.57   14.98
  -2 -12  -6   35.71    4.94
  -2  12  -6   38.65    5.16
  -2 -12  -7   33.59    4.79
  -2  12  -7   41.49    5.75
  -2 -12  -8  188.17   11.17
  -2  12  -8  189.10   12.37
  -2 -12  -9  166.40    8.73
  -2 -12  -9  153.84   10.19
  -2  12  -9  148.14   11.10
  -2  12  -9  166.11    5.86
  -2  12 -10   -0.94    2.55
  -2  12 -10    1.03    1.05
  -2 -12 -10   -1.41    1.07
  -2 -12 -10    1.25    0.80
  -2 -12 -11  392.97    9.42
  -2 -12 -11  374.84    8.95
  -2  12 -11  371.33    9.78
  -2  12 -11  367.98   18.39
  -2  12 -12    8.37    3.94
  -2 -12 -12   10.24    1.60
  -2 -12 -12   11.27    1.70
  -2 -12 -13  196.36    6.29
  -2 -12 -13  189.08    6.39
  -2 -12 -14   -0.63    0.99
  -2 -12 -14    0.04    1.22
  -2  12 -14    0.79    0.74
  -2 -12 -15   14.81    1.81
  -2  12 -15   13.31    1.55
  -2  12 -15   10.93    1.81
  -2 -12 -15   12.81    1.72
  -2 -12 -16   58.65    3.19
  -2 -12 -16   60.36    3.16
  -2  12 -16   61.67    3.60
  -2 -12 -17    2.33    0.74
  -2  12 -17    3.66    1.19
  -2 -12 -17    4.37    1.14
  -2 -12 -18    1.16    0.85
  -2  12 -18    0.98    0.94
  -2 -12 -19   25.76    1.72
  -2  12 -19   24.78    1.83
  -2 -12 -20    0.45    0.65
  -2  12 -21    4.10    0.64
   2 -13 -22    0.07    0.62
   2 -13 -21    3.73    0.88
   2 -13 -20    2.05    0.98
   2 -13 -20    1.34    0.62
   2 -13 -19   61.90    3.25
   2 -13 -19   61.17    3.05
   2 -13 -18   -0.61    1.24
   2 -13 -17    5.60    1.44
   2 -13 -16   37.14    2.79
   2 -13 -15    7.76    1.38
   2 -13 -15    6.62    1.50
   2 -13 -14  146.49    5.39
   2 -13 -14  148.90    5.62
   2  13 -13    0.39    2.61
   2  13 -13   -1.27    2.91
   2 -13 -13    3.91    1.15
   2 -13 -13    3.40    1.07
   2 -13 -12    0.24    1.76
   2  13 -12   -0.89    2.75
   2 -13 -12   -2.23    1.24
   2 -13 -12   -0.68    1.04
   2  13 -11   25.35    4.80
   2 -13 -11   35.55    5.31
   2  13 -11   32.97    5.47
   2 -13 -11   31.14    2.46
   2 -13 -11   31.56    2.40
   2 -13 -10    0.32    0.79
   2  13 -10    0.37    2.51
   2  13 -10   -2.41    2.66
   2 -13 -10   -1.40    2.53
   2  13  -9   20.02    4.13
  -2  13   9   19.28    3.38
   2  13  -9   21.53    3.78
   2 -13  -9   17.09    3.78
   2  13  -8  348.53   15.96
  -2  13   8  349.94   15.44
   2  13  -8  347.59   15.43
   2  13  -7    0.39    1.79
  -2  13   7    0.63    1.82
   2 -13  -7    1.47    2.65
   2  13  -7   -1.95    2.25
   2 -13  -7    0.31    1.40
   2  13  -6  187.56   10.90
   2 -13  -6  188.90   10.97
   2 -13  -6  169.63    9.46
   2 -13  -5    0.16    2.25
   2  13  -5    5.29    2.13
   2 -13  -4    3.96    2.82
  -2  13   4    2.87    2.45
   2  13  -4   -0.22    1.80
   2 -13  -4    2.04    2.18
   2 -13  -3   54.35    5.82
  -2  13   3   48.98    5.65
   2  13  -3   43.44    4.89
   2 -13  -3   44.53    5.39
  -2  13   2  844.15   23.66
   2  13  -2  774.95   20.60
   2 -13  -2  803.72   22.95
  -2  13   1   85.42    7.31
   2  13  -1   90.71    6.24
   2 -13  -1   81.80    7.08
  -2 -13   1   82.34    6.51
  -2 -13   0  162.05    9.95
  -2  13   0  180.00   10.59
  -2 -13   0  155.98    8.42
   2 -13   0  161.06    9.82
  -2 -13   0  156.52    9.03
  -2 -13  -1   50.94    5.86
   2  13   1   58.58    5.08
  -2 -13  -1   59.24    5.29
  -2  13  -1   57.65    5.98
  -2 -13  -1   51.97    5.10
  -2  13  -2   -1.57    2.55
  -2 -13  -2    2.47    2.17
  -2 -13  -2    0.87    1.84
  -2 -13  -2    3.42    2.35
  -2  13  -3   29.22    4.70
  -2 -13  -3   27.04    3.88
  -2 -13  -3   27.23    4.76
  -2  13  -4  757.53   23.69
  -2 -13  -4  755.33   23.34
  -2  13  -5   43.82    5.75
  -2 -13  -5   49.55    5.77
  -2  13  -6   11.09    3.45
  -2 -13  -6   12.08    3.52
  -2  13  -7    0.75    2.40
  -2 -13  -7    1.27    1.84
  -2  13  -8  110.67    9.84
  -2  13  -8  117.75    4.84
  -2 -13  -8  108.40    8.93
  -2  13  -9   45.77    6.68
  -2 -13  -9   44.82    5.79
  -2 -13  -9   49.71    2.94
  -2  13  -9   52.04    3.27
  -2 -13 -10    4.85    1.11
  -2 -13 -10    3.85    1.09
  -2  13 -10    4.82    3.01
  -2 -13 -10    5.06    1.15
  -2  13 -10    3.02    1.46
  -2 -13 -11   14.04    1.83
  -2 -13 -11   11.12    1.68
  -2  13 -11    9.03    3.50
  -2 -13 -11   11.82    1.59
  -2  13 -11    9.88    1.60
  -2 -13 -12    0.43    0.90
  -2 -13 -12    2.22    1.20
  -2 -13 -13   69.73    3.64
  -2 -13 -13   67.50    3.75
  -2 -13 -14  120.96    4.83
  -2 -13 -14  139.98    5.30
  -2 -13 -15    3.87    1.11
  -2 -13 -15    3.83    1.02
  -2  13 -15    4.58    1.38
  -2 -13 -16   17.03    1.76
  -2 -13 -16   17.69    1.79
  -2  13 -16   18.64    2.04
  -2 -13 -17   10.65    1.38
  -2 -13 -17   13.65    1.45
  -2  13 -17   14.65    1.81
  -2  13 -18   40.45    2.41
  -2 -13 -18   36.72    2.17
  -2 -13 -19    3.93    0.94
  -2  13 -19    3.74    0.82
  -2 -13 -20    4.57    0.80
   2 -14 -22    1.83    0.52
   2  14 -21   10.18    0.94
   2 -14 -21    9.42    1.10
   2 -14 -20    3.27    0.83
   2 -14 -20    5.05    0.80
   2 -14 -19    4.79    1.17
   2 -14 -19    5.18    1.03
   2 -14 -18   51.56    3.01
   2 -14 -18   57.16    3.24
   2 -14 -17    1.80    1.11
   2 -14 -16   37.80    2.80
   2 -14 -15   15.34    1.94
   2 -14 -15   15.16    1.77
   2 -14 -14    7.15    1.37
   2 -14 -14   11.39    1.72
   2 -14 -13    0.91    1.08
   2 -14 -13    1.13    0.90
   2 -14 -12   56.14    3.34
   2 -14 -12   55.34    3.41
   2  14 -12   56.20    7.34
   2 -14 -11   43.52    2.86
   2  14 -11   36.16    5.88
   2 -14 -11   41.22    2.87
   2  14 -11   45.30    6.27
   2 -14 -11   34.76    5.32
   2  14 -10    5.20    2.89
   2 -14 -10    2.66    0.75
   2  14 -10    6.06    3.39
   2 -14 -10   -2.11    2.08
   2 -14 -10    3.03    1.10
   2  14 -10    1.91    0.94
   2 -14  -9   58.24    3.15
   2  14  -9   44.85    6.05
  -2  14   9   56.18    6.25
   2  14  -9   59.06    6.73
   2 -14  -9   45.38    6.18
   2  14  -8   70.25    7.37
  -2  14   8   75.09    7.42
   2  14  -7  153.27   10.59
  -2  14   7  161.39   10.82
   2 -14  -7  160.25    9.64
   2  14  -6   54.27    6.06
   2 -14  -6   53.11    6.26
   2 -14  -6   57.13    5.95
   2 -14  -5   60.46    6.33
   2  14  -5   64.19    6.37
   2  14  -4   40.26    4.92
   2 -14  -4   37.75    5.13
  -2  14   4   47.45    5.73
   2 -14  -4   40.40    5.52
   2  14  -3  399.94   15.18
   2 -14  -3  374.61   15.58
  -2  14   3  400.72   16.52
   2 -14  -3  393.29   16.57
   2  14  -2   89.24    6.76
   2 -14  -2   71.99    6.63
  -2  14   2   82.34    7.65
   2 -14  -2   73.29    6.95
   2  14  -1   44.25    4.65
  -2 -14   1   36.35    4.63
   2 -14  -1   43.66    5.57
  -2  14   1   35.97    5.04
  -2 -14   0  221.01   11.34
   2 -14   0  247.47   12.79
  -2  14   0  236.83   12.81
  -2 -14   0  211.78   10.39
  -2 -14   0  237.16   12.44
   2 -14   1   62.05    6.28
  -2 -14  -1   54.82    5.63
  -2  14  -1   63.66    6.84
  -2 -14  -1   59.44    5.47
  -2 -14  -1   67.89    6.91
  -2  14  -2  165.63   10.86
  -2 -14  -2  160.70    9.62
  -2 -14  -2  162.00   10.63
  -2 -14  -2  156.50    9.23
  -2 -14  -3  269.53   13.93
  -2  14  -3  295.46   14.90
  -2 -14  -3  282.66   12.68
  -2 -14  -4   24.21    4.55
  -2  14  -4   20.24    4.38
  -2 -14  -5   34.62    5.25
  -2  14  -5   41.31    5.87
  -2 -14  -6   -0.82    2.33
  -2  14  -6    2.32    2.04
  -2 -14  -7   29.68    4.98
  -2  14  -7   29.95    5.19
  -2  14  -7   35.37    2.61
  -2 -14  -8   23.38    4.37
  -2  14  -8   31.60    5.76
  -2 -14  -8   31.82    2.33
  -2  14  -8   34.59    2.70
  -2  14  -9    6.04    1.39
  -2  14  -9    2.00    2.95
  -2 -14  -9    7.47    2.76
  -2 -14  -9    1.77    0.86
  -2 -14  -9    4.78    1.16
  -2 -14 -10   51.57    3.15
  -2  14 -10   56.03    3.62
  -2 -14 -10   49.11    3.25
  -2 -14 -10   51.87    3.38
  -2  14 -10   46.69    6.77
  -2 -14 -11   13.36    1.96
  -2 -14 -11    9.59    1.62
  -2 -14 -11   10.53    1.58
  -2  14 -11    9.87    1.68
  -2 -14 -12  202.59    6.61
  -2 -14 -12  177.15    5.91
  -2 -14 -13   30.27    2.52
  -2 -14 -13   27.25    2.34
  -2 -14 -14   59.48    3.43
  -2 -14 -14   64.94    3.43
  -2 -14 -15    3.14    1.09
  -2 -14 -15    3.98    1.28
  -2  14 -15    2.19    1.11
  -2 -14 -16   -0.57    0.93
  -2 -14 -16   -0.19    0.99
  -2  14 -16    0.47    1.00
  -2 -14 -17    3.90    0.97
  -2  14 -17    5.63    1.11
  -2 -14 -17    5.79    0.96
  -2 -14 -18    2.91    1.00
  -2  14 -18    3.72    0.91
  -2 -14 -19   28.41    1.75
  -2  14 -19   30.40    1.63
  -2 -14 -20    2.55    0.55
   2 -15 -21   10.34    1.00
   2 -15 -20    1.57    0.77
   2 -15 -20    1.77    0.56
   2 -15 -19    2.79    0.89
   2 -15 -19    1.68    0.87
   2 -15 -18    4.69    1.15
   2 -15 -18    4.24    1.16
   2 -15 -17   19.74    2.03
   2 -15 -16   37.48    2.70
   2 -15 -15   57.33    3.42
   2 -15 -15   57.78    3.19
   2 -15 -14   26.50    2.40
   2 -15 -14   25.63    2.29
   2 -15 -13  232.54    6.97
   2 -15 -13  223.88    6.86
   2 -15 -12   26.84    2.37
   2 -15 -12   29.53    2.55
   2 -15 -11   17.43    2.07
   2 -15 -11   20.01    2.12
   2 -15 -11   14.56    3.13
   2 -15 -10   71.69    3.92
   2  15 -10   73.07    3.84
   2  15 -10   77.64    8.51
   2 -15 -10   72.99    3.70
   2 -15 -10   69.01    7.70
  -2 -15   9   59.85    3.82
   2 -15  -9   56.91    3.37
   2  15  -9   55.01    3.20
   2  15  -9   51.02    6.69
   2 -15  -9   53.74    3.07
   2 -15  -9   53.38    6.72
   2 -15  -8   43.44    2.97
  -2  15   8   46.03    5.99
   2  15  -8   41.54    5.96
  -2 -15   8   42.73    3.13
   2 -15  -8   43.43    2.67
   2  15  -7    1.43    1.75
  -2  15   7   10.96    3.25
   2 -15  -6   11.09    3.37
   2 -15  -6   15.44    3.32
   2  15  -6   15.83    3.81
   2 -15  -5   28.58    4.43
   2  15  -5   31.67    5.01
   2 -15  -5   36.51    5.17
   2  15  -4   70.36    6.75
   2 -15  -4   70.17    6.97
  -2  15   4   83.66    7.82
   2 -15  -4   71.44    7.31
   2  15  -3   20.55    3.63
  -2  15   3   21.94    4.01
   2 -15  -3   14.96    3.40
   2 -15  -3   23.38    4.60
   2  15  -2   27.97    4.09
   2 -15  -2   33.28    4.88
  -2 -15   2   22.67    3.68
   2 -15  -2   20.98    3.82
  -2  15   2   22.23    4.37
  -2 -15   1  384.17   15.73
   2 -15  -1  401.50   17.16
  -2 -15   1  383.83   14.64
  -2  15   1  389.44   17.27
  -2 -15   0   42.83    5.29
   2 -15   0   39.57    5.77
  -2 -15   0   33.99    5.45
   2  15   0   45.90    5.14
  -2  15   0   48.85    6.25
  -2 -15   0   35.93    4.51
  -2 -15  -1    3.72    1.80
   2 -15   1    6.80    2.50
  -2 -15  -1    2.81    2.82
  -2  15  -1    3.08    2.32
  -2 -15  -1    4.41    1.72
   2 -15   2   64.37    6.90
  -2 -15  -2   55.86    5.97
  -2 -15  -2   65.69    7.27
  -2  15  -2   61.56    7.14
  -2 -15  -2   63.26    6.04
  -2  15  -3  332.85   16.36
  -2 -15  -3  298.39   15.29
  -2 -15  -3  314.59   13.99
  -2  15  -4  131.22   10.49
  -2 -15  -4  131.40   10.19
  -2  15  -5  128.84   10.55
  -2 -15  -5  126.33    9.96
  -2 -15  -6   13.91    3.23
  -2  15  -6   10.48    3.56
  -2 -15  -6   15.63    1.78
  -2  15  -6   17.52    2.00
  -2  15  -7    0.40    1.16
  -2 -15  -7   -1.74    2.61
  -2  15  -7    2.57    3.02
  -2 -15  -8   41.96    6.04
  -2  15  -8   52.67    3.45
  -2 -15  -8   48.92    3.14
  -2  15  -8   55.13    7.43
  -2 -15  -8   47.48    2.92
  -2  15  -9  128.89    5.46
  -2 -15  -9  119.76    4.75
  -2 -15  -9  132.21    5.23
  -2  15  -9  120.98   10.76
  -2 -15 -10    4.15    1.29
  -2 -15 -10    3.18    1.13
  -2  15 -10    3.39    1.33
  -2 -15 -10    5.43    1.35
  -2 -15 -11  115.91    4.98
  -2 -15 -11  119.85    5.10
  -2  15 -11  106.88    5.15
  -2 -15 -11  107.04    4.52
  -2 -15 -12   93.37    4.39
  -2 -15 -12   86.26    4.01
  -2 -15 -12   90.94    4.28
  -2 -15 -13    1.92    1.04
  -2 -15 -13    0.11    1.16
  -2 -15 -14   24.46    2.12
  -2 -15 -14   29.97    2.47
  -2 -15 -15   19.98    1.86
  -2  15 -15   23.36    2.18
  -2  15 -16    1.46    0.85
  -2 -15 -16   -0.07    1.16
  -2 -15 -16    0.36    0.77
  -2  15 -17   56.35    2.70
  -2 -15 -17   61.72    2.92
  -2 -15 -17   52.24    2.51
  -2  15 -18    0.35    0.58
  -2 -15 -18    1.14    0.83
  -2 -15 -19   -0.31    0.60
   2 -16 -21    4.38    0.60
   2 -16 -20    4.71    0.70
   2 -16 -20    3.70    0.82
   2 -16 -19    1.31    0.66
   2 -16 -19    2.41    0.90
   2 -16 -18    2.46    0.98
   2 -16 -17   -0.41    1.05
   2 -16 -16    2.45    1.18
   2 -16 -15    0.93    0.71
   2 -16 -15    0.35    1.09
   2 -16 -14  104.95    4.42
   2 -16 -14   96.41    4.31
   2 -16 -13    1.75    1.09
   2 -16 -13    0.14    1.05
   2 -16 -12   97.31    4.49
   2 -16 -12   93.70    4.31
   2 -16 -11    1.25    1.18
   2 -16 -11    1.08    0.99
   2 -16 -10    1.70    1.21
   2 -16 -10   -2.49    3.35
   2  16 -10    0.64    0.95
   2  16 -10    1.32    2.42
   2  16  -9   26.76    4.69
   2  16  -9   25.26    2.22
   2 -16  -9   23.86    2.35
  -2 -16   9   22.94    2.48
   2 -16  -9   26.76    2.42
   2 -16  -9   20.26    4.38
   2 -16  -8    2.52    0.92
   2  16  -8    1.12    0.85
   2 -16  -8    2.18    0.91
   2  16  -8    0.17    1.82
   2 -16  -8    0.71    0.98
  -2 -16   8    3.09    1.23
   2 -16  -7   37.89    2.80
   2  16  -7   35.16    2.46
   2 -16  -7   40.78    2.62
  -2 -16   7   41.18    3.16
   2 -16  -7   38.78    2.80
   2  16  -7   31.86    5.25
   2  16  -6  102.24    8.80
   2 -16  -6  113.43    9.00
   2 -16  -6  118.47    4.93
   2 -16  -6  111.97    9.67
  -2 -16   6  116.13    5.14
   2 -16  -5   26.24    4.62
   2  16  -5   33.65    4.96
   2 -16  -5   25.06    4.52
   2 -16  -4    5.50    2.57
   2  16  -4    2.07    1.50
   2 -16  -4    5.14    2.69
  -2 -16   3   55.32    6.25
   2 -16  -3   59.37    7.22
   2  16  -3   60.22    6.20
   2 -16  -3   68.01    7.40
  -2  16   3   60.62    6.92
  -2  16   2   21.57    4.05
   2 -16  -2   25.26    4.62
   2 -16  -2   29.72    4.93
  -2 -16   2   28.25    4.36
  -2 -16   1    0.97    1.33
  -2  16   1    1.16    2.00
   2  16  -1    2.56    1.66
   2 -16  -1    0.43    2.48
  -2 -16   1    6.58    2.42
  -2 -16   1    6.50    3.38
  -2  16   0   42.44    5.81
  -2 -16   0   42.61    5.13
  -2 -16   0   32.43    4.40
   2 -16   0   46.92    6.01
  -2 -16   0   45.68    6.22
  -2  16  -1  117.30    9.80
  -2 -16  -1  120.08    8.58
   2 -16   1  113.32    9.52
  -2 -16  -1  120.28    9.18
  -2 -16  -1  121.20   10.02
  -2  16  -2   30.10    5.38
  -2 -16  -2   23.29    3.96
  -2 -16  -2   25.59    4.31
   2 -16   2   30.47    4.91
  -2 -16  -2   25.52    4.75
  -2  16  -3   -1.52    2.71
  -2 -16  -3    2.20    2.18
  -2 -16  -3    4.97    2.41
  -2 -16  -4   10.66    1.51
  -2  16  -4   11.03    1.52
  -2 -16  -4    9.65    3.64
  -2  16  -4    9.77    3.05
  -2 -16  -5   36.09    2.59
   2 -16   5   32.44    2.74
  -2  16  -5   32.49    2.52
  -2 -16  -5   28.95    5.14
  -2 -16  -5   31.25    2.39
  -2  16  -5   30.24    5.77
  -2 -16  -5   39.60    2.68
  -2 -16  -6   22.21    4.59
  -2  16  -6   25.45    2.36
   2 -16   6   23.80    2.35
  -2  16  -6   23.82    4.87
  -2 -16  -6   24.82    2.21
  -2 -16  -6   23.54    2.21
  -2 -16  -7  132.99   10.88
  -2  16  -7  154.28    5.76
   2 -16   7  136.19    5.60
  -2 -16  -7  160.36    5.68
  -2  16  -7  159.63   12.34
  -2 -16  -7  159.75    5.63
  -2 -16  -8   35.61    2.74
  -2  16  -8   42.94    7.23
  -2  16  -8   39.71    3.12
  -2 -16  -8   36.60    5.78
  -2 -16  -8   38.50    2.91
  -2 -16  -9    2.01    1.27
  -2 -16  -9    3.25    1.23
  -2 -16  -9    5.37    1.31
  -2  16  -9    4.09    1.48
  -2 -16 -10   30.79    2.78
  -2 -16 -10   31.27    2.73
  -2 -16 -10   35.20    2.71
  -2  16 -10   32.55    2.89
  -2  16 -11    6.98    1.61
  -2 -16 -11    5.11    1.32
  -2 -16 -11    8.52    1.57
  -2 -16 -12    1.23    1.22
  -2 -16 -12    2.17    1.09
  -2 -16 -13   -2.79    1.59
  -2 -16 -13   -1.51    1.34
  -2 -16 -14    2.74    1.21
  -2 -16 -14    1.35    1.10
  -2  16 -15   -0.06    0.85
  -2 -16 -15    0.55    1.15
  -2 -16 -15   -0.46    1.01
  -2  16 -16    6.10    1.08
  -2 -16 -16    6.45    1.37
  -2 -16 -16    8.05    1.23
  -2 -16 -17   10.71    1.33
  -2  16 -17   10.42    1.15
  -2  16 -18   25.56    1.43
  -2 -16 -18   24.43    1.61
  -2 -16 -19    2.22    0.54
   2 -17 -20   13.98    1.04
   2 -17 -20   11.90    0.88
   2 -17 -19    0.74    0.64
   2 -17 -19   -0.43    0.62
   2 -17 -18    0.85    0.76
   2 -17 -18   -0.27    0.91
   2 -17 -17    5.41    1.12
   2 -17 -17    8.18    1.44
   2 -17 -16    0.13    1.09
   2 -17 -15   17.57    1.73
   2 -17 -14   -0.04    0.86
   2 -17 -13   17.53    1.97
   2 -17 -12    1.12    0.97
   2 -17 -11   33.07    2.58
   2 -17 -11   34.75    2.82
   2 -17 -10   21.29    2.33
   2 -17 -10   18.06    1.98
   2  17 -10   20.96    2.23
   2 -17  -9    0.45    2.11
   2 -17  -9    6.85    1.43
   2  17  -9    6.80    1.38
   2 -17  -9    3.71    0.98
   2 -17  -9    4.17    1.38
   2  17  -9    9.62    3.95
  -2 -17   9    5.49    1.24
   2 -17  -8    5.04    1.09
   2  17  -8    2.60    0.85
   2 -17  -8    4.31    1.18
   2 -17  -8    4.06    1.15
   2  17  -8    6.65    2.90
  -2 -17   8    0.88    1.29
   2 -17  -7    3.00    0.98
   2  17  -7    3.67    0.98
   2 -17  -7    3.32    1.27
   2 -17  -7    2.34    1.00
  -2 -17   7    2.77    1.17
  -2  17   7    1.15    2.46
   2  17  -7    7.46    2.93
   2 -17  -6  113.98    4.41
   2 -17  -6  114.33    9.28
   2 -17  -6  128.93   10.59
   2  17  -6  116.56    4.49
   2 -17  -6  119.67    5.15
   2  17  -6  116.51    9.62
  -2 -17   6  111.25    5.26
   2 -17  -6  120.71    5.18
   2 -17  -5    0.15    2.19
   2 -17  -5    2.35    0.80
  -2 -17   5    0.88    0.99
   2 -17  -5    1.42    1.31
   2 -17  -5    5.62    3.32
   2 -17  -5    2.71    1.22
   2  17  -5    6.21    2.57
  -2 -17   5    1.00    0.98
   2 -17  -4    4.45    2.47
  -2 -17   4    6.87    1.24
  -2 -17   4    7.20    1.23
   2 -17  -4    6.77    1.34
   2 -17  -3   -0.18    2.31
  -2  17   3   -1.69    2.68
   2 -17  -3    1.99    0.90
  -2 -17   3    1.88    0.89
  -2 -17   3   -4.24    3.22
   2 -17  -3   -0.45    2.78
  -2 -17   3    1.79    0.93
   2 -17  -3    1.15    0.95
   2 -17  -2    3.61    1.18
  -2 -17   2    2.08    2.02
  -2 -17   2   -0.85    2.17
  -2  17   2    4.83    2.40
   2 -17  -2    6.52    2.87
   2 -17  -2    1.50    0.96
  -2 -17   2    4.46    1.16
   2 -17  -2    5.33    2.89
  -2 -17   2    1.80    2.49
  -2 -17   2    6.41    1.51
  -2 -17   2    3.20    1.18
   2 -17  -1  124.34    5.09
   2 -17  -1  137.95   10.18
  -2 -17   1  124.06    8.82
  -2  17   1  124.96   10.45
  -2 -17   1  124.75    4.71
  -2 -17   1  106.27    8.83
   2 -17  -1  111.13    9.65
  -2 -17   1  121.42   10.26
  -2 -17   1  125.97    5.21
   2 -17  -1  125.14    5.31
  -2 -17   1  126.82    4.98
   2 -17   0  117.16    4.91
  -2 -17   0  119.63   10.29
  -2 -17   0  114.76    8.56
  -2  17   0  124.71   10.58
  -2 -17   0  122.47    4.64
   2 -17   0  121.31   10.24
  -2 -17   0   97.52    8.42
   2 -17   0  120.15    5.16
  -2 -17   0  113.44    4.92
  -2 -17   0  118.11    4.82
  -2 -17  -1    1.09    2.60
  -2 -17  -1    0.01    0.88
  -2 -17  -1    2.23    1.02
  -2 -17  -1    0.03    0.85
   2 -17   1    0.44    0.96
  -2  17  -1   -1.28    2.84
  -2 -17  -1   -3.70    3.29
  -2 -17  -1    2.71    2.34
   2 -17   1   -2.74    2.33
   2 -17   1    0.89    0.98
  -2  17  -2   54.27    3.04
  -2 -17  -2   53.79    3.12
  -2 -17  -2   47.55    6.58
  -2  17  -2   49.72    6.84
  -2 -17  -2   55.86    6.27
  -2 -17  -2   54.85    3.34
   2 -17   2   54.27    3.46
  -2 -17  -2   42.30    5.40
   2 -17   2   60.35    7.23
  -2 -17  -2   51.98    3.21
  -2  17  -3    2.47    0.98
  -2 -17  -3    2.38    0.86
   2 -17   3    2.42    1.01
  -2 -17  -3    3.24    1.03
  -2 -17  -3    2.98    1.09
  -2 -17  -3    1.91    2.34
   2 -17   3    2.42    2.05
  -2  17  -3    0.91    2.45
  -2 -17  -4   -0.41    2.23
  -2 -17  -4    0.05    0.86
   2 -17   4   -0.26    1.03
  -2 -17  -4    1.16    0.81
  -2  17  -4    2.47    2.38
  -2  17  -4    1.22    1.00
  -2 -17  -4   -0.74    0.87
  -2  17  -5  118.89   10.59
  -2 -17  -5  120.08    4.79
  -2 -17  -5  104.70    9.62
  -2  17  -5  118.49   10.71
  -2 -17  -5  111.63    4.56
  -2  17  -5  123.29    4.97
   2 -17   5  109.48    5.05
  -2 -17  -5  119.54    4.73
  -2 -17  -6   16.50    4.54
  -2 -17  -6   19.42    2.09
   2 -17   6   17.85    2.21
  -2 -17  -6   14.04    1.71
  -2  17  -6   26.02    5.36
  -2 -17  -6   17.80    1.97
  -2  17  -6   16.39    2.03
  -2 -17  -7    8.62    1.62
  -2  17  -7    6.91    1.61
   2 -17   7    4.43    1.27
  -2  17  -7    7.88    3.92
  -2 -17  -7    6.69    1.20
  -2 -17  -7    3.60    2.08
  -2  17  -8   43.40    3.16
  -2 -17  -8   39.10    2.84
  -2 -17  -8   47.12    3.12
   2 -17   8   38.05    2.96
  -2 -17  -9    1.02    1.21
  -2 -17  -9    1.99    1.28
  -2 -17  -9    0.65    1.17
  -2  17  -9    3.37    1.58
  -2 -17 -10    8.20    1.50
  -2 -17 -10    9.81    1.72
  -2 -17 -10    7.78    1.57
  -2  17 -10    6.50    1.70
  -2 -17 -11   22.38    2.28
  -2 -17 -11   18.16    2.17
  -2 -17 -11   19.26    2.15
  -2 -17 -12    6.28    1.53
  -2 -17 -12    7.74    1.25
  -2 -17 -12    4.93    1.38
  -2 -17 -13   18.68    2.11
  -2 -17 -13   16.47    1.97
  -2 -17 -14    5.12    1.20
  -2 -17 -14    7.05    1.37
  -2 -17 -15    1.40    1.14
  -2  17 -15    0.56    0.70
  -2 -17 -15    1.60    1.01
  -2 -17 -16   19.64    1.78
  -2  17 -16   18.30    1.52
  -2 -17 -16   16.29    1.50
  -2  17 -17    6.64    0.83
  -2 -17 -17    6.16    1.07
  -2 -17 -18    0.83    0.59
   2 -18 -19   12.05    1.04
   2 -18 -19   12.95    1.10
   2 -18 -18    8.29    1.04
   2 -18 -18    8.05    1.11
   2 -18 -17   29.70    2.00
   2 -18 -17   32.81    2.22
   2 -18 -16   25.56    2.01
   2 -18 -16   28.56    2.34
   2 -18 -15    6.18    1.28
   2 -18 -15    6.71    1.10
   2 -18 -14   -0.16    0.98
   2 -18 -14    1.14    0.82
   2 -18 -13   11.24    1.67
   2 -18 -13   12.22    1.66
   2 -18 -12    4.69    1.35
   2 -18 -12    5.55    1.46
   2 -18 -11  164.31    5.93
   2 -18 -11  157.69    5.50
   2 -18 -10   18.64    2.18
   2 -18 -10   21.16    2.10
   2  18 -10   18.64    2.06
   2 -18  -9    6.26    1.46
   2 -18  -9    5.85    1.42
   2 -18  -9    4.20    1.13
   2  18  -9    4.79    1.20
   2  18  -8    3.33    2.63
   2  18  -8    2.40    1.07
   2 -18  -8    3.03    1.03
   2 -18  -8    5.69    1.55
  -2 -18   8    5.50    1.55
   2 -18  -8    3.80    1.10
   2  18  -7  160.95    5.53
  -2 -18   7  162.49    6.54
   2 -18  -7  159.57    6.07
   2 -18  -7  162.59    6.15
   2  18  -7  150.23   11.45
   2 -18  -7  159.37    5.40
   2 -18  -6   62.09    7.79
   2  18  -6   50.91    2.99
   2 -18  -6   49.31    2.96
   2 -18  -6   51.00    3.46
   2  18  -6   50.40    6.58
   2 -18  -6   47.72    3.33
  -2 -18   6   49.37    3.57
   2 -18  -5   54.29    7.07
   2 -18  -5   50.71    3.49
   2  18  -5   48.10    2.84
   2 -18  -5   46.24    2.84
  -2 -18   5   57.60    3.82
   2 -18  -5   53.06    3.51
   2 -18  -5   40.07    5.61
   2 -18  -4    2.77    2.01
   2 -18  -4   -2.43    3.73
  -2 -18   4    7.46    2.51
  -2 -18   4    3.51    1.11
   2 -18  -4    4.30    1.18
  -2 -18   4    1.56    0.95
   2 -18  -4    3.44    0.96
   2 -18  -4    2.38    1.02
  -2 -18   3   32.51    5.30
  -2  18   3   28.43    5.10
   2 -18  -3   21.65    4.56
  -2 -18   3   25.07    4.17
   2 -18  -3   31.17    5.38
  -2 -18   3   31.35    4.97
   2 -18  -3   27.99    2.55
   2 -18  -3   25.17    2.01
   2 -18  -3   29.26    2.62
  -2 -18   3   30.23    2.73
  -2 -18   3   28.94    2.50
   2 -18  -2    1.86    1.16
  -2 -18   2    0.45    2.43
   2 -18  -2    2.39    2.75
  -2 -18   2    1.83    1.98
  -2  18   2    2.81    2.07
   2 -18  -2    2.10    2.72
  -2 -18   2    2.82    2.71
   2 -18  -2    1.23    0.94
   2 -18  -2    2.49    0.90
  -2 -18   2    2.11    1.41
  -2 -18   2    1.87    0.95
   2 -18  -1   20.58    2.33
  -2 -18   1   22.93    2.13
  -2  18   1   17.68    4.32
   2 -18  -1   21.98    4.73
  -2 -18   1   22.77    4.09
  -2 -18   1   15.03    3.06
   2 -18  -1   17.97    4.43
  -2 -18   1   18.96    4.64
   2 -18  -1   25.49    2.45
  -2 -18   1   23.86    2.40
   2 -18  -1   19.93    2.10
  -2 -18   1   19.91    2.09
  -2 -18   0   46.33    2.99
   2 -18   0   43.31    6.21
  -2  18   0   42.34    6.59
  -2 -18   0   43.36    5.35
   2 -18   0   38.68    6.02
  -2 -18   0   45.49    5.76
  -2 -18   0   48.09    6.74
   2 -18   0   45.57    3.22
   2 -18   0   44.06    2.92
  -2 -18   0   49.73    3.30
   2 -18   0   47.66    3.48
  -2 -18   0   46.04    3.30
  -2 -18  -1  197.71    6.18
  -2 -18  -1  195.92   13.39
  -2  18  -1  200.20   13.93
  -2 -18  -1  201.70   11.88
   2 -18   1  200.50    7.08
  -2 -18  -1  197.74    6.77
  -2 -18  -1  198.97   12.43
   2 -18   1  200.12   13.46
  -2 -18  -1  203.04    6.63
   2 -18   1  184.13    6.08
  -2 -18  -2    2.75    1.78
  -2  18  -2   -1.28    2.37
  -2 -18  -2   -0.38    2.12
  -2 -18  -2    0.92    0.87
   2 -18   2    1.07    1.03
  -2 -18  -2    1.66    0.85
  -2  18  -2    0.94    0.94
   2 -18   2   -0.47    0.87
  -2 -18  -2    1.01    0.98
  -2 -18  -2    0.44    1.10
   2 -18   2    1.21    2.26
   2 -18   3   53.22    7.07
  -2 -18  -3   57.42    3.36
  -2 -18  -3   55.36    7.21
  -2  18  -3   58.20    7.60
  -2 -18  -3   49.07    2.91
  -2  18  -3   49.15    3.14
  -2 -18  -3   49.72    3.32
   2 -18   3   48.50    3.52
  -2 -18  -3   55.12    3.45
   2 -18   3   52.18    3.15
  -2  18  -4    1.22    2.53
  -2 -18  -4    6.60    3.65
  -2 -18  -4    6.36    1.26
   2 -18   4    5.91    1.50
  -2 -18  -4    4.29    1.10
  -2  18  -4    3.53    1.28
  -2 -18  -4    4.35    1.21
  -2 -18  -5   -1.79    2.95
  -2 -18  -5    0.44    1.08
  -2 -18  -5    1.52    0.89
   2 -18   5   -0.02    2.62
  -2  18  -5   -0.06    1.23
   2 -18   5    0.20    1.23
  -2  18  -5   -1.55    2.65
  -2 -18  -6  123.81    4.94
  -2  18  -6  125.70    5.24
  -2 -18  -6  125.66    5.05
   2 -18   6  117.49    5.32
   2 -18   7   45.51    3.26
  -2 -18  -7   51.25    3.18
  -2 -18  -7   52.70    3.34
  -2  18  -7   54.34    3.50
  -2 -18  -8    1.47    1.09
  -2 -18  -8    3.53    1.32
   2 -18   8    0.90    1.05
  -2  18  -8    1.72    1.36
  -2  18  -9  155.92    6.03
  -2 -18  -9  155.55    6.13
  -2 -18  -9  150.71    5.60
  -2 -18  -9  157.58    5.75
  -2  18 -10    3.92    1.60
  -2 -18 -10    5.12    1.60
  -2 -18 -10    4.09    1.31
  -2 -18 -10    3.32    1.21
  -2 -18 -11    1.03    1.31
  -2 -18 -11    0.11    1.15
  -2 -18 -11    0.44    1.34
  -2 -18 -12    5.68    1.47
  -2 -18 -12    5.53    1.21
  -2 -18 -12    4.84    1.43
  -2 -18 -13   13.39    1.69
  -2 -18 -13   16.25    1.90
  -2 -18 -14    4.86    1.25
  -2 -18 -14    6.66    1.35
  -2 -18 -14    6.17    1.06
  -2  18 -14    6.05    1.16
  -2 -18 -15    2.74    1.00
  -2 -18 -15    1.16    1.02
  -2  18 -15    2.12    0.76
  -2 -18 -16    1.83    0.94
  -2  18 -16    3.03    0.71
  -2 -18 -17    6.77    0.94
  -2 -18 -18    1.09    0.50
   2 -19 -19    5.88    0.63
   2 -19 -19    8.27    0.79
   2 -19 -18    0.98    0.51
   2 -19 -18    2.49    0.74
   2 -19 -17    6.06    0.93
   2 -19 -17    5.20    1.09
   2 -19 -16    2.04    0.95
   2 -19 -16    2.32    1.10
   2 -19 -15    1.88    0.87
   2 -19 -15    1.95    1.16
   2 -19 -14   15.51    1.67
   2 -19 -14   13.31    1.50
   2 -19 -13    7.06    1.32
   2 -19 -13    6.92    1.24
   2 -19 -12   -0.19    0.94
   2 -19 -12    0.67    0.92
   2 -19 -11    1.87    1.10
   2 -19 -11    0.34    1.05
   2  19 -10  345.64    8.65
   2 -19 -10  332.29    8.91
   2 -19 -10  324.60    8.17
   2  19  -9   15.71    1.93
   2 -19  -9   13.67    1.98
   2 -19  -9   15.63    1.77
   2 -19  -9   17.32    2.08
   2 -19  -8    3.98    1.31
   2  19  -8    3.58    1.07
   2 -19  -8    3.63    1.42
   2 -19  -8    2.73    1.03
  -2 -19   8    3.71    1.34
   2 -19  -7    7.77    1.69
   2 -19  -7    5.33    1.43
   2  19  -7    8.21    1.39
  -2 -19   7    5.78    1.60
   2 -19  -7    6.23    1.20
   2 -19  -6   34.10    2.94
   2  19  -6   29.63    2.35
  -2 -19   6   35.42    5.42
  -2 -19   6   40.76    3.34
   2 -19  -6   39.45    3.18
   2 -19  -6   36.00    2.53
   2 -19  -5    2.78    0.91
   2 -19  -5    3.37    1.10
   2  19  -5    5.43    1.23
  -2 -19   5    5.88    2.98
   2 -19  -5    5.56    1.42
  -2 -19   5    4.98    1.47
   2 -19  -4    0.52    1.19
   2 -19  -4    1.76    0.87
  -2 -19   4    5.02    2.33
   2 -19  -4    7.45    3.58
  -2 -19   4    8.83    3.07
   2 -19  -4   -1.90    3.56
   2 -19  -4    2.46    1.36
   2  19  -4    2.27    1.82
  -2 -19   4    2.35    1.35
  -2 -19   4    1.19    1.06
  -2 -19   4   -2.76    2.43
  -2 -19   3   32.70    5.85
   2 -19  -3   26.98    4.91
  -2 -19   3   28.89    4.92
   2 -19  -3   31.06    5.60
   2 -19  -3   36.29    6.54
  -2 -19   3   33.68    5.52
   2 -19  -3   28.73    2.73
   2 -19  -3   30.05    2.25
   2 -19  -3   30.75    2.87
  -2 -19   3   31.37    2.93
  -2 -19   3   32.62    2.78
   2 -19  -2   16.90    2.32
  -2 -19   2   16.49    4.74
  -2 -19   2   14.91    3.56
  -2  19   2    3.48    2.10
   2 -19  -2   17.65    4.63
   2 -19  -2   15.36    4.11
  -2 -19   2    7.23    3.12
   2 -19  -2   13.27    1.96
   2 -19  -2   16.61    1.74
  -2 -19   2   14.33    2.07
  -2 -19   2   11.31    1.76
   2 -19  -2   14.22    1.82
  -2 -19   1   -0.97    2.07
  -2  19   1   -7.28    3.27
   2 -19  -1   -0.36    2.61
  -2 -19   1   -1.59    2.83
  -2 -19   1   -4.58    2.83
   2 -19  -1    3.42    3.68
  -2 -19   1    0.34    1.27
   2 -19  -1   -0.09    1.11
  -2 -19   1   -0.52    1.07
   2 -19  -1   -0.08    0.98
   2 -19  -1    1.39    1.26
  -2 -19   0  124.02   11.00
   2 -19   0  128.58   10.40
  -2  19   0  140.64   11.88
  -2 -19   0  119.15    9.26
  -2 -19   0  126.21   10.24
   2 -19   0  129.88   11.12
  -2 -19   0  133.38    5.09
  -2 -19   0  130.11    5.62
   2 -19   0  122.63    5.62
   2 -19   0  119.50    4.93
  -2 -19   0  123.05    5.25
   2 -19   1    5.95    1.65
  -2 -19  -1    0.33    2.06
   2 -19   1    1.53    2.67
  -2 -19  -1    5.01    1.26
  -2 -19  -1    3.80    3.03
   2 -19   1   10.18    3.35
  -2  19  -1    7.84    3.23
  -2  19  -1    5.18    1.31
  -2 -19  -1    3.99    1.46
  -2 -19  -1    4.98    1.27
   2 -19   1    5.94    1.24
   2 -19   2   70.89    8.40
  -2 -19  -2   65.35    3.55
  -2 -19  -2   59.99    8.09
  -2  19  -2   59.56    8.01
  -2 -19  -2   61.24    3.15
  -2  19  -2   63.79    3.55
   2 -19   2   64.85    4.14
  -2 -19  -2   62.60    3.80
  -2 -19  -2   63.92    3.80
   2 -19   2   56.77    3.35
   2 -19   3    8.64    3.86
   2 -19   3    6.04    1.66
  -2 -19  -3    6.04    1.19
  -2 -19  -3    5.38    1.31
  -2  19  -3    5.61    1.32
  -2 -19  -3    5.92    2.72
  -2 -19  -3    5.34    1.34
  -2 -19  -3    6.16    1.44
   2 -19   3    5.36    1.23
  -2 -19  -4   17.60    2.12
  -2 -19  -4   14.92    1.92
  -2 -19  -4   18.29    2.19
   2 -19   4   15.59    2.14
  -2  19  -4   15.49    1.96
  -2 -19  -4   18.06    1.89
   2 -19   5   24.86    2.52
  -2 -19  -5   29.04    2.54
  -2 -19  -5   28.84    2.65
  -2 -19  -5   25.16    2.22
  -2 -19  -5   26.03    2.41
  -2  19  -5   29.00    2.57
   2 -19   6    0.60    1.22
  -2 -19  -6    2.47    1.21
  -2 -19  -6    0.44    1.05
  -2  19  -6    1.77    1.21
   2 -19   7    0.10    1.02
  -2  19  -7   -1.39    1.32
  -2 -19  -7    1.50    1.30
  -2  19  -8   31.05    2.80
  -2 -19  -8   33.14    2.68
  -2 -19  -8   30.58    2.82
  -2 -19  -8   33.64    2.72
   2 -19   8   35.15    2.85
  -2 -19  -9    4.12    1.41
  -2 -19  -9    2.77    1.40
  -2  19  -9    6.30    1.80
  -2 -19  -9    5.00    1.49
  -2 -19 -10  119.57    5.13
  -2  19 -10  113.48    5.05
  -2 -19 -10  113.18    4.70
  -2 -19 -10  111.98    4.72
  -2 -19 -11    0.88    1.19
  -2 -19 -11   -1.20    1.34
  -2 -19 -11    0.85    0.94
  -2 -19 -12    9.90    1.64
  -2 -19 -12    9.56    1.40
  -2 -19 -12   11.01    1.72
  -2 -19 -12   10.46    1.55
  -2 -19 -13    1.13    1.03
  -2 -19 -13    1.01    1.16
  -2 -19 -13    1.53    0.84
  -2 -19 -14    6.42    1.18
  -2  19 -14    5.16    0.90
  -2 -19 -14    5.08    1.12
  -2 -19 -14    5.19    0.90
  -2 -19 -15    1.89    0.82
  -2 -19 -15    0.49    0.79
  -2  19 -15    1.31    0.54
  -2 -19 -16    4.80    0.90
  -2  19 -16    5.32    0.65
  -2 -19 -17    1.05    0.53
   2 -20 -18    1.70    0.55
   2 -20 -18    0.50    0.37
   2 -20 -18    1.38    0.54
   2 -20 -17    0.72    0.72
   2 -20 -17    1.03    0.58
   2 -20 -16    2.53    0.95
   2 -20 -16    1.58    0.75
   2 -20 -15    2.94    1.11
   2 -20 -15    4.44    0.98
   2 -20 -14    3.15    1.12
   2 -20 -14    4.42    1.00
   2 -20 -14    1.79    0.85
   2 -20 -13    4.80    1.11
   2 -20 -13    3.68    1.09
   2 -20 -12   -0.81    0.97
   2 -20 -12    1.50    0.93
   2 -20 -11   51.59    2.99
   2 -20 -11   56.47    3.38
   2 -20 -10   16.14    1.80
   2 -20 -10   15.43    1.94
   2  20  -9   31.10    2.43
   2 -20  -9   27.32    2.24
   2 -20  -9   29.24    2.44
   2 -20  -9   26.78    2.58
   2  20  -8  120.74    4.71
   2 -20  -8  118.56    5.20
   2 -20  -8  110.32    4.43
  -2 -20   8  118.00    5.60
   2 -20  -8  119.08    5.17
   2  20  -7   -0.77    0.83
   2 -20  -7    0.23    1.17
   2 -20  -7    0.39    1.28
   2 -20  -7   -0.60    0.95
  -2 -20   7    0.23    1.48
   2  20  -6    5.59    1.29
   2 -20  -6    5.43    1.50
   2 -20  -6    5.60    1.61
   2 -20  -6    6.09    1.30
  -2 -20   6    4.74    1.70
   2 -20  -5   39.66    3.15
   2  20  -5   39.74    2.64
   2 -20  -5   37.21    3.16
  -2 -20   5   37.03    3.26
   2 -20  -5   34.32    2.44
  -2 -20   4   49.38    3.45
  -2 -20   4   48.49    3.65
   2 -20  -4   48.97    3.57
   2 -20  -4   51.12    2.95
   2 -20  -4   52.13    3.59
   2 -20  -3   30.22    2.62
  -2 -20   3   32.45    2.82
   2 -20  -3   34.55    3.01
  -2 -20   3   31.49    3.07
   2 -20  -3   34.36    3.06
   2 -20  -3   35.72    2.48
   2 -20  -2   36.69    3.03
  -2 -20   2   28.51    4.75
   2 -20  -2   38.87    3.24
  -2 -20   2   37.10    3.24
  -2 -20   2   41.21    3.10
   2 -20  -2   37.77    2.90
   2 -20  -1   19.10    2.37
  -2 -20   1   19.12    2.23
   2 -20  -1   16.86    1.99
  -2 -20   1   14.75    2.05
  -2  20   1   16.10    3.81
  -2 -20   0   25.72    2.68
   2 -20   0   27.58    2.48
  -2 -20   0   28.87    2.73
  -2 -20   0   29.18    2.48
   2 -20   0   26.65    2.83
  -2 -20  -1  124.06    5.38
   2 -20   1  122.59    5.04
  -2  20  -1  121.14    4.90
  -2 -20  -1  127.92    5.55
   2 -20   1  132.92    5.93
  -2 -20  -1  124.61    5.01
  -2 -20  -2   39.73    3.06
   2 -20   2   38.67    2.82
  -2 -20  -2   39.06    2.79
  -2  20  -2   37.23    2.83
  -2 -20  -2   33.01    2.83
   2 -20   2   38.55    3.23
  -2 -20  -3  126.69    4.61
   2 -20   3  124.03    4.97
  -2 -20  -3  128.31    5.43
  -2 -20  -3  120.79    4.99
  -2  20  -3  116.22    4.94
   2 -20   3  128.74    5.77
  -2 -20  -3  125.71    5.33
  -2 -20  -4   -0.85    0.97
  -2 -20  -4   -2.00    1.29
  -2 -20  -4   -2.42    1.27
  -2 -20  -4    0.03    1.13
  -2  20  -4   -0.48    1.13
   2 -20   4   -0.52    1.23
  -2 -20  -5    1.24    1.01
  -2 -20  -5   -0.61    1.08
  -2  20  -5    1.64    1.23
   2 -20   5   -1.13    1.32
  -2 -20  -5    0.44    1.14
  -2 -20  -5    0.46    1.29
   2 -20   6   44.70    3.33
  -2 -20  -6   50.12    3.05
  -2  20  -6   53.41    3.39
  -2 -20  -6   55.43    3.38
  -2 -20  -6   51.10    3.40
  -2  20  -7    2.77    1.35
  -2 -20  -7    1.22    0.97
   2 -20   7    0.31    1.11
  -2 -20  -7    0.39    1.27
  -2 -20  -7    0.23    1.17
   2 -20   8   64.74    3.79
  -2 -20  -8   74.62    4.26
  -2 -20  -8   66.84    3.70
  -2 -20  -8   64.02    3.52
  -2  20  -8   68.31    3.87
  -2 -20  -8   64.90    3.67
   2 -20   9   43.19    2.94
  -2 -20  -9   47.48    3.33
  -2 -20  -9   42.09    2.90
  -2 -20  -9   42.52    2.85
  -2 -20  -9   47.44    3.13
  -2  20  -9   48.69    3.28
  -2 -20 -10   36.74    2.90
  -2 -20 -10   30.25    2.38
  -2 -20 -10   32.58    2.52
  -2 -20 -10   33.29    2.61
  -2  20 -10   34.58    2.86
  -2 -20 -11    3.35    1.32
  -2 -20 -11    2.42    1.19
  -2 -20 -11    2.65    1.07
  -2 -20 -11    3.69    1.30
  -2 -20 -12    0.27    1.14
  -2 -20 -12   -0.35    1.08
  -2 -20 -12   -0.30    0.83
  -2 -20 -12   -1.51    0.96
  -2 -20 -13   20.59    1.80
  -2 -20 -13   17.29    1.48
  -2  20 -13   16.38    1.38
  -2 -20 -13   18.65    1.77
  -2 -20 -14    5.12    1.01
  -2 -20 -14    5.56    0.83
  -2  20 -14    5.88    0.83
  -2 -20 -15    0.37    0.67
  -2 -20 -16   -0.09    0.54
   2 -21 -17    0.11    0.53
   2 -21 -17    0.36    0.54
   2 -21 -17   -0.70    0.46
   2 -21 -16    2.50    0.66
   2 -21 -16    1.39    0.71
   2 -21 -15   -0.70    0.62
   2 -21 -15   -1.25    0.94
   2 -21 -14    7.07    1.08
   2 -21 -14    8.49    1.31
   2 -21 -13   11.12    1.55
   2 -21 -13   12.60    1.56
   2 -21 -13   11.07    1.35
   2 -21 -13   13.91    1.51
   2 -21 -12   19.09    1.86
   2 -21 -12   19.70    1.78
   2 -21 -12   18.87    1.91
   2 -21 -11   11.45    1.47
   2 -21 -11   16.60    1.87
   2 -21 -10   59.16    3.08
   2 -21 -10   63.42    3.55
   2  21  -9   67.30    3.41
   2 -21  -9   66.16    3.80
   2 -21  -9   66.27    3.32
   2 -21  -9   68.00    3.65
   2 -21  -8    3.25    1.42
   2 -21  -8    3.08    1.06
   2 -21  -8    6.34    1.52
   2  21  -8    3.27    1.17
   2  21  -7   85.47    3.79
   2 -21  -7   81.02    4.34
   2 -21  -7   79.62    3.66
  -2 -21   7   83.15    4.68
   2 -21  -7   80.54    4.30
   2  21  -6    2.16    0.91
   2 -21  -6    0.40    1.18
   2 -21  -6   -0.38    1.34
   2 -21  -6    0.36    0.80
  -2 -21   6    1.25    1.42
   2  21  -5    4.77    1.07
   2 -21  -5    5.78    1.76
   2 -21  -5    5.57    1.56
   2 -21  -5    6.76    1.26
  -2 -21   5    4.46    1.61
   2 -21  -4   50.32    3.53
   2 -21  -4   52.44    3.46
   2 -21  -4   50.92    2.92
   2 -21  -4   49.40    3.58
  -2 -21   4   53.21    3.81
  -2 -21   3   13.92    1.89
   2 -21  -3   17.20    2.05
  -2 -21   3   13.71    2.13
   2 -21  -3   10.67    2.09
   2 -21  -3   14.28    2.02
  -2 -21   2   -1.72    1.46
   2 -21  -2   -0.27    1.47
  -2 -21   2    0.34    1.27
   2 -21  -2    1.51    1.19
  -2 -21   1   35.10    3.01
   2 -21  -1   38.72    3.32
   2 -21  -1   40.95    2.95
  -2 -21   1   36.00    3.01
  -2  21   0   24.19    2.34
  -2 -21   0   28.46    2.64
   2 -21   0   27.02    2.42
   2 -21   0   24.34    2.73
  -2 -21   0   26.61    2.76
  -2 -21  -1   -1.90    1.54
   2 -21   1   -0.39    1.01
  -2 -21  -1    0.23    1.16
  -2  21  -1   -0.35    1.19
  -2 -21  -1    0.85    1.15
   2 -21   1    1.17    1.55
  -2  21  -2   70.64    3.77
  -2 -21  -2   75.87    4.20
   2 -21   2   73.40    3.85
  -2 -21  -2   75.69    3.93
  -2 -21  -2   69.20    4.07
   2 -21   2   75.59    4.47
  -2  21  -3   55.03    3.37
  -2 -21  -3   59.38    3.72
  -2 -21  -3   54.88    2.95
  -2 -21  -3   57.30    3.42
  -2 -21  -3   55.13    3.55
   2 -21   3   55.54    3.84
  -2  21  -4    0.10    1.24
  -2 -21  -4    0.31    1.34
  -2 -21  -4   -0.46    0.87
  -2 -21  -4   -0.08    1.05
  -2 -21  -4    1.15    1.26
  -2 -21  -4    1.83    1.13
   2 -21   4   -1.34    1.52
  -2  21  -5    0.53    1.31
  -2 -21  -5    1.09    1.37
  -2 -21  -5    2.20    1.19
  -2 -21  -5    0.16    0.80
  -2 -21  -5    0.69    1.19
   2 -21   5    1.50    1.33
  -2 -21  -5    1.49    0.97
  -2 -21  -6   26.06    2.24
  -2 -21  -6   23.73    2.40
  -2 -21  -6   26.40    2.38
   2 -21   6   24.05    2.44
  -2  21  -6   30.84    2.64
  -2  21  -7   28.14    2.55
  -2 -21  -7   23.90    2.28
  -2 -21  -7   22.11    2.31
  -2 -21  -7   21.15    2.06
   2 -21   7   24.86    2.47
  -2 -21  -7   23.82    2.60
  -2  21  -8    3.69    1.37
  -2 -21  -8    1.02    1.26
  -2 -21  -8    3.42    1.27
  -2 -21  -8    1.44    1.24
   2 -21   8    3.06    1.19
  -2  21  -9  122.67    4.96
  -2 -21  -9  111.58    4.40
  -2 -21  -9  112.20    4.57
  -2 -21  -9  109.88    4.87
  -2 -21  -9  112.46    4.50
  -2 -21 -10   34.48    2.44
  -2 -21 -10   33.46    2.43
  -2 -21 -10   32.86    2.64
  -2 -21 -10   34.93    2.51
  -2 -21 -11   13.04    1.53
  -2 -21 -11   14.56    1.64
  -2 -21 -11   14.74    1.69
  -2 -21 -11   13.23    1.63
  -2 -21 -12    0.65    0.90
  -2 -21 -12   -0.76    0.79
  -2 -21 -12    0.41    0.74
  -2 -21 -12   -0.31    0.87
  -2 -21 -13    2.43    1.02
  -2 -21 -13    4.80    0.86
  -2 -21 -13    3.69    0.97
  -2  21 -13    3.78    0.70
  -2 -21 -14    1.49    0.71
  -2 -21 -15    2.37    0.70
   2 -22 -16    1.18    0.58
   2 -22 -16    0.28    0.53
   2 -22 -16    1.60    0.42
   2 -22 -15   16.17    1.41
   2 -22 -15   14.94    1.12
   2 -22 -14    4.80    1.03
   2 -22 -14    3.25    0.75
   2 -22 -13    1.43    0.82
   2 -22 -13    1.61    0.75
   2 -22 -13    2.52    0.89
   2 -22 -12   19.97    1.61
   2 -22 -12   19.95    1.94
   2 -22 -12   20.97    1.91
   2 -22 -11   59.47    2.83
   2 -22 -11   64.81    3.20
   2 -22 -11   61.96    3.18
   2 -22 -10    6.86    1.75
   2 -22 -10    4.44    1.27
   2 -22 -10    3.62    1.10
   2 -22  -9   17.99    1.72
   2 -22  -9   19.87    1.93
   2 -22  -9   21.66    2.05
   2 -22  -9   22.86    2.30
   2 -22  -8   36.73    2.89
   2 -22  -8   36.11    2.52
   2 -22  -8   31.92    2.26
   2  22  -8   36.56    2.43
   2 -22  -8   39.69    2.84
   2 -22  -7    2.99    1.27
   2 -22  -7    0.46    0.83
   2 -22  -7    1.55    0.76
   2  22  -7    2.60    1.03
   2 -22  -7    4.09    1.39
   2 -22  -6   89.50    4.56
  -2 -22   6   88.19    4.81
   2 -22  -6   84.40    4.45
   2 -22  -6   84.41    3.69
   2  22  -6   81.71    3.61
   2 -22  -6   88.83    3.76
   2 -22  -6   87.09    4.34
   2 -22  -5    0.87    1.18
  -2 -22   5    1.94    1.61
   2 -22  -5   -0.77    0.88
  -2 -22   4   99.79    5.09
   2 -22  -4   93.64    4.84
   2 -22  -4   93.00    4.45
  -2 -22   3   10.78    2.02
   2 -22  -3   11.94    2.08
   2 -22  -3    9.76    1.67
   2 -22  -2   32.41    3.12
  -2 -22   2   31.36    2.99
   2 -22  -2   29.88    2.56
  -2 -22   2   29.72    2.76
  -2  22   1    2.49    1.37
  -2 -22   1    4.36    1.60
   2 -22  -1    2.11    1.66
  -2 -22   1    1.16    1.34
   2 -22  -1    1.43    1.15
  -2  22   0    1.20    1.24
  -2 -22   0    2.33    1.40
   2 -22   0   -0.48    1.71
  -2 -22   0    0.84    1.34
   2 -22   0   -0.78    1.09
  -2  22  -1   23.22    2.15
  -2 -22  -1   20.78    2.36
   2 -22   1   25.35    2.81
   2 -22   1   19.01    1.97
  -2 -22  -1   22.37    2.38
  -2 -22  -2   47.62    3.14
  -2  22  -2   49.87    3.19
   2 -22   2   44.81    2.95
  -2 -22  -2   51.16    3.44
  -2 -22  -2   48.09    3.36
   2 -22   2   52.44    3.73
  -2 -22  -3    1.65    1.01
   2 -22   3   -0.57    1.46
  -2 -22  -3    0.89    1.17
  -2  22  -3    1.68    1.27
  -2 -22  -3   -1.23    1.47
  -2 -22  -3   -0.97    0.75
  -2 -22  -4   38.86    2.90
   2 -22   4   41.73    3.29
  -2 -22  -4   42.33    2.93
  -2  22  -4   39.14    2.93
  -2 -22  -4   40.78    3.14
  -2 -22  -4   43.85    2.58
  -2 -22  -4   40.62    3.07
   2 -22   5    7.52    1.66
  -2 -22  -5    9.87    1.50
  -2 -22  -5    7.54    1.77
  -2 -22  -5    8.52    1.64
  -2  22  -5    5.91    1.58
  -2 -22  -5    7.02    1.31
  -2 -22  -5    7.34    1.13
   2 -22   6    0.58    1.10
  -2 -22  -6    0.92    1.31
  -2 -22  -6    0.00    1.23
  -2 -22  -6   -0.18    1.18
  -2  22  -6   -0.15    1.24
  -2 -22  -6    0.19    0.83
   2 -22   7   -0.66    1.16
  -2 -22  -7    0.04    1.33
  -2 -22  -7    0.60    1.09
  -2 -22  -7   -0.90    1.25
  -2  22  -7   -0.12    1.22
  -2 -22  -7   -1.02    0.93
   2 -22   8   22.17    2.15
  -2 -22  -8   23.79    2.41
  -2 -22  -8   21.92    2.12
  -2 -22  -8   24.91    2.28
  -2  22  -8   24.58    2.32
  -2 -22  -8   21.19    1.94
  -2 -22  -9   29.34    2.48
  -2 -22  -9   28.80    2.33
  -2 -22  -9   28.63    2.23
  -2  22  -9   27.92    2.31
  -2 -22  -9   26.44    2.06
  -2 -22 -10    2.60    1.00
  -2 -22 -10    0.99    1.00
  -2 -22 -10    4.49    1.20
  -2 -22 -10    2.85    1.15
  -2 -22 -11   15.53    1.50
  -2 -22 -11   17.31    1.67
  -2 -22 -11   14.61    1.49
  -2 -22 -11   15.48    1.56
  -2 -22 -12    1.07    0.84
  -2 -22 -12   -0.49    0.78
  -2 -22 -12    0.22    0.69
  -2 -22 -12   -0.03    0.74
  -2 -22 -13    6.34    0.80
  -2 -22 -13    6.49    0.99
  -2 -22 -14   12.84    1.09
   2 -23 -15    0.51    0.56
   2 -23 -15    0.17    0.48
   2 -23 -14    4.46    0.71
   2 -23 -14    4.20    0.81
   2 -23 -14    2.31    0.79
   2 -23 -13   37.13    1.82
   2 -23 -13   40.94    2.15
   2 -23 -13   42.81    2.35
   2 -23 -13   42.28    2.12
   2 -23 -12    2.08    0.72
   2 -23 -12    1.00    0.82
   2 -23 -12    1.97    1.02
   2 -23 -12    3.29    1.07
   2 -23 -11    0.67    0.67
   2 -23 -11    0.44    1.03
   2 -23 -11    1.18    0.88
   2 -23 -10    6.41    1.00
   2 -23 -10    7.29    1.13
   2 -23 -10    8.59    1.59
   2 -23  -9   29.30    1.96
   2 -23  -9   32.68    2.22
   2 -23  -9   34.50    2.37
   2 -23  -9   36.54    2.70
   2 -23  -8   12.36    1.42
   2 -23  -8   11.63    1.55
   2 -23  -8   12.81    1.51
   2 -23  -8   12.41    1.99
   2 -23  -7    0.22    1.19
   2 -23  -7    0.19    0.73
   2 -23  -7    0.22    0.71
   2 -23  -7    2.30    1.21
   2  23  -7    1.45    0.88
   2 -23  -6    1.03    1.30
   2 -23  -6    1.39    1.34
   2 -23  -5   33.40    2.71
  -2 -23   5   34.69    3.10
   2 -23  -5   36.25    3.02
  -2 -23   4    8.82    2.06
  -2 -23   4   10.90    1.47
   2 -23  -4   10.55    1.72
   2 -23  -4   11.58    2.08
  -2 -23   3   27.03    2.73
  -2 -23   3   28.56    2.31
   2 -23  -3   25.99    2.43
  -2  23   3   26.11    2.27
   2 -23  -3   24.90    2.67
  -2  23   2    6.02    1.41
   2 -23  -2    6.20    1.40
   2 -23  -2    4.22    1.57
  -2 -23   2    4.31    1.56
  -2  23   1    1.61    1.24
  -2 -23   1    0.07    1.27
   2 -23  -1    1.48    0.97
   2 -23  -1    1.67    1.49
  -2 -23   1   -1.38    1.54
  -2  23   0    5.38    1.45
   2 -23   0    4.45    1.16
  -2 -23   0    4.45    1.51
   2 -23   0    5.05    1.81
  -2 -23   0    3.23    1.32
  -2  23  -1    6.78    1.46
  -2 -23  -1    5.35    1.69
   2 -23   1    4.07    1.17
  -2 -23  -1    6.03    1.50
   2 -23   1    5.12    1.68
  -2 -23  -2   15.80    2.14
   2 -23   2   13.89    2.18
  -2 -23  -2   16.93    2.24
  -2  23  -2   15.40    1.94
  -2 -23  -3   65.96    3.88
  -2  23  -3   65.03    3.54
  -2 -23  -3   68.31    3.89
   2 -23   3   64.91    4.05
  -2 -23  -3   63.57    3.72
   2 -23   4   50.95    3.52
  -2 -23  -4   55.43    3.23
  -2 -23  -4   57.56    3.75
  -2 -23  -4   51.60    3.35
  -2 -23  -4   56.14    3.24
  -2  23  -4   54.04    3.20
  -2 -23  -4   54.13    3.33
  -2 -23  -4   50.80    2.59
   2 -23   5    4.74    1.36
  -2 -23  -5    6.80    1.78
  -2 -23  -5    4.33    1.50
  -2 -23  -5    5.45    1.44
  -2  23  -5    7.44    1.69
  -2 -23  -5    5.74    1.27
  -2 -23  -5    3.85    0.91
   2 -23   6   -0.25    1.18
  -2 -23  -6   -1.26    1.29
  -2 -23  -6    1.23    1.31
  -2 -23  -6    0.14    1.17
  -2  23  -6   -0.42    1.19
  -2 -23  -6   -0.56    0.78
   2 -23   7    5.32    1.34
  -2 -23  -7    5.94    1.57
  -2 -23  -7   10.55    1.76
  -2 -23  -7    8.22    1.55
  -2  23  -7    9.13    1.59
  -2 -23  -7    7.30    1.17
  -2 -23  -8   19.80    2.15
  -2 -23  -8   16.93    1.81
  -2 -23  -8   19.92    1.89
  -2  23  -8   21.86    2.09
  -2 -23  -8   16.24    1.63
  -2 -23  -9   18.94    1.77
  -2 -23  -9   18.59    1.93
  -2 -23  -9   18.13    1.64
  -2 -23  -9   16.78    1.77
  -2 -23 -10    6.66    1.22
  -2 -23 -10    6.17    1.25
  -2 -23 -10    5.53    0.96
  -2 -23 -10    4.89    1.02
  -2 -23 -11    9.62    1.24
  -2 -23 -11    8.13    1.03
  -2 -23 -12    0.60    0.63
  -2 -23 -12    1.37    0.63
  -2 -23 -12   -0.41    0.58
  -2 -23 -13    3.91    0.73
   2 -24 -14   10.47    0.88
   2 -24 -14   11.96    1.09
   2 -24 -13    8.40    0.83
   2 -24 -13   10.10    1.00
   2 -24 -13    9.22    1.19
   2 -24 -12   40.92    1.78
   2 -24 -12   43.57    2.19
   2 -24 -12   44.74    2.09
   2 -24 -12   49.04    2.47
   2 -24 -11    4.78    0.78
   2 -24 -11    6.30    1.20
   2 -24 -11    6.08    0.97
   2 -24 -11    4.55    1.14
   2 -24 -10   18.58    1.51
   2 -24 -10   16.18    1.32
   2 -24 -10   19.53    1.84
   2 -24  -9    1.51    1.16
   2 -24  -9   -0.68    0.76
   2 -24  -9    1.03    0.61
   2 -24  -8    0.43    1.08
   2 -24  -8    1.34    0.93
   2 -24  -8   -0.77    0.62
   2 -24  -7  114.68    4.59
   2 -24  -7  114.21    4.56
   2 -24  -7  109.85    3.63
   2 -24  -6    0.02    1.04
   2 -24  -6    0.54    1.12
   2 -24  -5    1.95    1.15
   2 -24  -5    1.12    1.13
  -2 -24   4   11.02    2.05
  -2  24   4   13.91    1.67
   2 -24  -4   13.44    1.87
   2 -24  -4   13.20    1.93
  -2 -24   3   20.44    2.52
  -2 -24   3   20.52    1.84
  -2  24   3   18.67    1.90
   2 -24  -3   19.17    1.97
   2 -24  -3   23.82    2.52
  -2 -24   2    8.01    1.86
  -2 -24   2   10.66    1.53
  -2  24   2    8.72    1.59
   2 -24  -2   10.74    1.64
   2 -24  -2   10.75    2.00
  -2 -24   1   -0.13    1.31
  -2  24   1   -0.06    1.12
   2 -24  -1    1.85    1.06
   2 -24  -1    1.05    1.59
  -2 -24   1   -0.78    1.08
   2 -24   0   72.33    3.58
  -2 -24   0   72.58    3.97
   2 -24   0   80.38    4.42
  -2 -24   0   77.84    4.21
  -2 -24   0   76.59    3.88
  -2  24   0   78.19    3.60
  -2 -24  -1   13.09    2.09
   2 -24   1   16.34    2.42
  -2 -24  -1   10.76    1.74
  -2 -24  -1   11.49    1.76
  -2  24  -1   11.88    1.65
  -2  24  -2   38.29    2.60
   2 -24   2   36.56    3.11
  -2 -24  -2   36.16    2.80
  -2 -24  -2   36.32    2.83
  -2 -24  -2   37.02    2.90
  -2 -24  -2   37.29    2.87
  -2  24  -3   42.48    2.76
   2 -24   3   45.73    3.36
  -2 -24  -3   44.02    2.93
  -2 -24  -3   43.15    3.07
  -2 -24  -3   45.09    3.15
  -2 -24  -3   41.19    2.88
  -2  24  -4   13.66    1.73
   2 -24   4   11.78    1.86
  -2 -24  -4   12.89    1.51
  -2 -24  -4   13.80    1.95
  -2 -24  -4   15.93    2.07
  -2 -24  -4   13.05    1.70
  -2  24  -5    4.76    1.39
   2 -24   5    5.62    1.50
  -2 -24  -5    3.75    1.36
  -2 -24  -5    2.92    1.25
  -2 -24  -5    4.13    1.04
  -2  24  -6    4.62    1.37
  -2 -24  -6    3.41    1.33
  -2 -24  -6    4.37    1.28
  -2 -24  -6    4.17    1.54
   2 -24   6    4.15    1.18
  -2 -24  -7    1.31    1.09
  -2  24  -7    1.68    1.17
  -2 -24  -7    1.06    1.19
  -2 -24  -7   -0.03    0.93
  -2 -24  -8   46.14    2.64
  -2  24  -8   44.35    2.69
  -2 -24  -8   50.05    2.90
  -2 -24  -8   50.47    2.62
  -2 -24  -9   10.05    1.31
  -2 -24  -9    8.69    1.34
  -2 -24  -9   12.53    1.46
  -2 -24 -10    8.47    1.10
  -2 -24 -10    9.38    1.18
  -2 -24 -10   12.41    1.28
  -2 -24 -11   -0.70    0.56
  -2 -24 -11   -0.51    0.64
  -2 -24 -11    1.08    0.72
   2 -25 -13   37.42    1.69
  -2  25  12   12.40    0.84
   2 -25 -12   13.36    1.22
   2 -25 -12   16.22    1.17
   2 -25 -12   14.05    0.98
   2 -25 -11   11.05    1.26
   2 -25 -11   11.73    1.25
  -2  25  11   10.83    0.98
   2 -25 -11    9.73    0.92
  -2 -25  11   10.30    1.09
   2 -25 -10    2.27    0.93
   2 -25 -10    1.07    0.87
   2 -25 -10    2.29    0.63
   2 -25  -9    9.40    0.97
   2 -25  -9    8.62    1.23
   2 -25  -8   18.66    1.59
  -2  25   8   14.89    1.42
   2 -25  -8   16.09    1.22
   2 -25  -8   18.25    1.77
   2 -25  -7    9.87    1.55
   2 -25  -7    7.36    1.28
  -2  25   7    9.93    1.26
   2 -25  -6    2.80    1.09
   2 -25  -6    2.45    1.08
  -2  25   6    0.60    0.79
   2 -25  -5    5.24    1.21
   2 -25  -5    6.55    1.43
  -2  25   5    5.72    1.12
[truncated: 1,133,086 more chars]
