# Supplementary material for: Enabling nucleophilic reactivity in molecular calcium fluoride complexes
Source: Nat Chem. 2024 May 14;16(9):1473–80. doi: 10.1038/s41557-024-01524-x (PMC11375610; doi:10.1038/s41557-024-01524-x)
Supplement: Supplementary file 11 — Structure factor file for compound 4-Dipp; CCDC reference 2282794. [file 41557_2024_1524_MOESM11_ESM.fcf]

#
# h,k,l, Fc-squared, Fo-squared, sigma(Fo-squared), status flag
#
data_276jsme22
_shelx_title ' 276jsme22_auto_num_a.res in P2(1)/c'
_shelx_refln_list_code          4
_shelx_F_calc_maximum      310.93
_exptl_crystal_F_000      2320.00
_reflns_d_resolution_high  0.7935

loop_
 _space_group_symop_operation_xyz
 'x, y, z'
 '-x, y+1/2, -z+1/2'
 '-x, -y, -z'
 'x, -y-1/2, z-1/2'

_cell_length_a    13.9551
_cell_length_b    23.3258
_cell_length_c    20.5937
_cell_angle_alpha  90.000
_cell_angle_beta  109.556
_cell_angle_gamma  90.000

_shelx_F_squared_multiplier     1.000

loop_
 _refln_index_h
 _refln_index_k
 _refln_index_l
 _refln_F_squared_calc
 _refln_F_squared_meas
 _refln_F_squared_sigma
 _refln_observed_status
   2   0   0      24347.88      26581.01       312.02 o
   3   0   0      16168.87      19612.02       119.25 o
   4   0   0          3.32         14.54         6.13 o
   5   0   0       9654.33      10549.60        91.11 o
   6   0   0       2480.73       2550.88        51.29 o
   7   0   0       1933.92       1768.16        46.54 o
   8   0   0        954.96       1014.69        74.50 o
   9   0   0        514.54        373.93        50.66 o
  10   0   0        627.77        724.54        21.02 o
  11   0   0        521.46        646.31        21.74 o
  12   0   0          8.12         21.03         8.10 o
  13   0   0        216.92        216.68        14.18 o
  14   0   0        475.40        533.70        18.95 o
  15   0   0          6.82          8.30         7.74 o
  16   0   0        216.89        189.93         7.58 o
   1   1   0       2646.08       2530.74        19.23 o
   2   1   0        269.98        469.21         6.83 o
   3   1   0      11764.15      11542.27       113.03 o
   4   1   0        966.48        896.93        17.98 o
   5   1   0       1004.94        944.09        17.90 o
   6   1   0        300.79        305.13        11.77 o
   7   1   0       1302.65       1497.01        29.08 o
   8   1   0       1204.72       1265.86        58.00 o
   9   1   0        130.28         62.66        16.33 o
  10   1   0       1055.66       1055.22        17.09 o
  11   1   0       9757.06      10439.38        97.07 o
  12   1   0       1131.66       1148.59        19.51 o
  13   1   0       1056.14       1099.69        18.88 o
  14   1   0         61.20         35.99         7.14 o
  15   1   0        113.66        104.65         7.82 o
  16   1   0         57.33         64.08         5.55 o
   0   2   0       1460.27       1704.67        36.22 o
   1   2   0        220.24        440.59         8.67 o
   2   2   0       1458.05       1426.69        14.63 o
   3   2   0        485.76        118.43         6.33 o
   4   2   0       5362.08       5274.82        39.09 o
   5   2   0        166.27        114.19         6.72 o
   6   2   0       4483.00       4443.32        49.66 o
   7   2   0       1087.56        977.29        26.54 o
   8   2   0        426.32        359.76        30.96 o
   9   2   0         55.01         52.59        17.21 o
  10   2   0       3581.03       3767.13        53.86 o
  11   2   0       1850.07       1847.41        26.52 o
  12   2   0          1.25          0.32         5.23 o
  13   2   0         41.99         43.40         5.81 o
  14   2   0         85.10         90.20         7.50 o
  15   2   0          3.38         -3.09         4.18 o
  16   2   0        601.42        564.64        14.09 o
   1   3   0        155.91        207.08         7.11 o
   2   3   0       9411.08      10546.90        73.44 o
   3   3   0      36322.75      35247.75       338.27 o
   4   3   0        599.61        464.60        11.93 o
   5   3   0       1044.76        993.23        25.91 o
   6   3   0       2020.24       2241.89        35.45 o
   7   3   0       3534.54       3670.49        53.44 o
   8   3   0       1992.56       1708.11        67.69 o
   9   3   0        848.36        804.03        50.44 o
  10   3   0         65.49         70.52         4.90 o
  11   3   0       2289.88       2327.80        26.47 o
  12   3   0        558.89        551.71        14.84 o
  13   3   0        503.88        491.95        13.57 o
  14   3   0         25.19         14.00         5.79 o
  15   3   0        232.81        231.30         8.25 o
  16   3   0          1.63         20.17         4.75 o
   0   4   0      18116.89      19365.03       248.57 o
   1   4   0        203.69        266.77        10.40 o
   2   4   0       2834.98       3376.70        46.51 o
   3   4   0       1084.33        821.80        15.21 o
   4   4   0         23.73        107.69         6.75 o
   5   4   0       2223.92       2231.92        31.87 o
   6   4   0         78.88         50.04         6.74 o
   7   4   0        145.40        109.55        11.81 o
   8   4   0        546.63        574.80        30.88 o
   9   4   0        249.89        249.68        28.85 o
  10   4   0        165.39        153.27         6.71 o
  11   4   0          1.57          4.20         4.07 o
  12   4   0        238.13        260.26        10.47 o
  13   4   0        839.55        906.99        19.96 o
  14   4   0        468.11        505.04        11.61 o
  15   4   0        191.28        169.01         6.88 o
  16   4   0        132.84        136.57         8.65 o
   1   5   0       1613.64       1540.23        21.14 o
   2   5   0       6652.03       6312.87        91.24 o
   3   5   0       6446.38       5994.02        78.68 o
   4   5   0        353.47        326.10        12.00 o
   5   5   0       1222.75       1423.92        25.86 o
   6   5   0         26.43          7.01         5.40 o
   7   5   0       5624.74       5581.17        81.35 o
   8   5   0       2956.81       2910.45        60.51 o
   9   5   0       1327.08       1235.92        68.82 o
  10   5   0       2442.45       2566.75        35.07 o
  11   5   0        569.60        625.38        12.65 o
  12   5   0        893.97        898.29        20.48 o
  13   5   0         20.39         12.12         5.88 o
  14   5   0         57.34         54.26         5.21 o
  15   5   0        165.90        186.29         8.11 o
  16   5   0         18.95         15.14         4.58 o
   0   6   0       1555.83       1170.71        50.25 o
   1   6   0      18957.30      19267.37       144.23 o
   2   6   0        411.58        358.92        10.41 o
   3   6   0        430.73        516.29         9.91 o
   4   6   0       4324.56       4209.73        51.55 o
   5   6   0       1049.67       1036.24        25.32 o
   6   6   0        954.21       1005.63        33.32 o
   7   6   0        533.25        547.48        29.45 o
   8   6   0         65.99         56.99        15.74 o
   9   6   0         36.81         28.58        12.39 o
  10   6   0        494.94        485.00        11.06 o
  11   6   0        193.75        185.52         9.43 o
  12   6   0        486.35        548.50        13.22 o
  13   6   0        639.97        637.51        14.51 o
  14   6   0        367.83        362.68        11.46 o
  15   6   0         49.94         47.92         6.53 o
  16   6   0         39.77         43.45         5.10 o
   1   7   0        334.44        413.25        12.29 o
   2   7   0       8113.02       8370.76       114.27 o
   3   7   0       8225.78       8097.42        57.93 o
   4   7   0         38.23         54.38         4.92 o
   5   7   0       2410.14       3008.31        55.12 o
   6   7   0        130.81         86.63         9.57 o
   7   7   0        659.45        621.24        26.41 o
   8   7   0        732.88        610.25        32.91 o
   9   7   0        100.25        148.82         7.87 o
  10   7   0       1553.79       1506.92        21.34 o
  11   7   0         53.36         63.12         6.37 o
  12   7   0         45.56         36.98         4.87 o
  13   7   0        136.45        125.84         9.80 o
  14   7   0        179.82        194.26        14.70 o
  15   7   0         39.81         59.51         7.88 o
  16   7   0         63.53         67.66         5.37 o
   0   8   0       1127.19       1355.71        62.43 o
   1   8   0        155.47        274.08         9.35 o
   2   8   0      18691.01      18900.96       324.15 o
   3   8   0       2775.22       2739.57        30.18 o
   4   8   0         64.77         32.86         7.55 o
   5   8   0       2069.76       2219.50        40.66 o
   6   8   0       2374.18       2351.14        45.45 o
   7   8   0        826.05        848.81        29.09 o
   8   8   0        580.21        557.95        28.72 o
   9   8   0        135.56        122.30         6.48 o
  10   8   0        806.57        754.11        15.14 o
  11   8   0         15.19         15.06         5.05 o
  12   8   0        624.89        621.86        15.31 o
  13   8   0        487.54        542.71        17.32 o
  14   8   0        551.21        656.92        26.79 o
  15   8   0         24.54         18.39         6.03 o
   1   9   0        877.57        856.72        37.25 o
   2   9   0        739.54        702.40        20.06 o
   3   9   0       1909.63       1869.97        28.65 o
   4   9   0       1567.41       1896.99        31.10 o
   5   9   0        651.99        493.76        19.78 o
   6   9   0        678.80        605.53        23.46 o
   7   9   0        634.50        804.64        28.66 o
   8   9   0       1127.11       1135.69        45.95 o
   9   9   0         64.57         52.80         5.65 o
  10   9   0        482.10        446.76        12.14 o
  11   9   0         56.63         74.05         6.28 o
  12   9   0        373.21        395.32        12.60 o
  13   9   0        147.28        162.43        11.56 o
  14   9   0          8.70         15.36        12.41 o
  15   9   0        128.20        127.21         8.92 o
   0  10   0       1089.61       1291.33        69.54 o
   1  10   0        276.25        347.36        44.42 o
   2  10   0        176.32        206.38        16.91 o
   3  10   0         25.44         87.67         8.20 o
   4  10   0       1945.35       1729.56        27.92 o
   5  10   0          2.28         -2.42         6.16 o
   6  10   0        283.87        370.72        18.85 o
   7  10   0         66.59         68.33        10.11 o
   8  10   0        338.11        373.80        11.35 o
   9  10   0        548.55        510.74        13.44 o
  10  10   0        153.79        197.29         9.04 o
  11  10   0        145.50        165.36         8.27 o
  12  10   0        285.81        308.64        13.68 o
  13  10   0        293.94        372.01        20.32 o
  14  10   0        324.96        369.63        15.29 o
  15  10   0        165.88        174.54         9.21 o
   1  11   0        198.28        191.02        17.43 o
   2  11   0       1877.83       2390.30        49.08 o
   3  11   0          8.49         14.87         9.77 o
   4  11   0       1912.05       1810.58        40.49 o
   5  11   0       8521.19       8449.58       231.99 o
   6  11   0       2186.57       1991.08        67.39 o
   7  11   0        164.12        112.31        20.05 o
   8  11   0        498.36        521.20        18.08 o
   9  11   0       1534.70       1654.92        29.25 o
  10  11   0       1617.58       1595.13        24.77 o
  11  11   0       1707.00       1438.90        23.31 o
  12  11   0        486.75        498.74        16.26 o
  13  11   0         89.43         84.97         8.38 o
  14  11   0          0.90          2.34         7.48 o
  15  11   0         22.16         10.63         6.81 o
   0  12   0       2572.06       3052.83       122.84 o
   1  12   0       2218.99       2190.75        59.71 o
   2  12   0       1416.72       1291.22        40.03 o
   3  12   0        392.55        524.41        23.39 o
   4  12   0         35.87         47.31         9.63 o
   5  12   0         71.28         94.89        18.06 o
   6  12   0        322.21        282.88        27.75 o
   7  12   0        274.89        245.75        11.90 o
   8  12   0        170.75        257.38         9.72 o
   9  12   0        164.30        132.66         9.89 o
  10  12   0         36.22         40.66         5.52 o
  11  12   0        427.70        451.65        14.55 o
  12  12   0          4.50          2.52         5.37 o
  13  12   0         51.96         42.71         6.71 o
  14  12   0        104.21        106.47        13.77 o
  15  12   0         42.09         55.62         8.56 o
   1  13   0        181.36        163.22        19.75 o
   2  13   0       1785.47       1675.71        43.70 o
   3  13   0        232.33        239.13        17.55 o
   4  13   0        960.92        900.08        46.44 o
   5  13   0         96.86         19.90        14.12 o
   6  13   0       1477.62       1534.47        65.07 o
   7  13   0        629.88        664.80        14.05 o
   8  13   0          4.56          2.31         4.35 o
   9  13   0        266.76        215.36        12.32 o
  10  13   0        297.08        331.79        12.23 o
  11  13   0         16.40         10.17         5.24 o
  12  13   0        381.51        485.69        14.63 o
  13  13   0        111.94        146.65         7.56 o
  14  13   0        141.94        166.54        13.83 o
   0  14   0        296.19        371.28        34.18 o
   1  14   0        133.97        126.58        15.30 o
   2  14   0       2320.55       2368.22        61.03 o
   3  14   0       2363.91       2240.39        52.96 o
   4  14   0        676.90        707.59        43.26 o
   5  14   0        340.75        282.71        29.48 o
   6  14   0       1423.15       1260.28        23.28 o
   7  14   0        800.68        738.51        15.05 o
   8  14   0        375.35        413.85        11.29 o
   9  14   0          1.27          0.88         8.91 o
  10  14   0        170.64        150.87        10.40 o
  11  14   0        700.49        723.05        19.71 o
  12  14   0         48.66         67.47         8.77 o
  13  14   0         36.58         50.71         9.49 o
   1  15   0         39.76         37.01        13.14 o
   2  15   0        460.16        425.98        22.41 o
   3  15   0       1381.59       1448.39        44.46 o
   4  15   0         72.83         59.57        16.92 o
   5  15   0         24.09         36.70         8.62 o
   6  15   0         13.66         14.05         3.98 o
   7  15   0         30.64         41.03         6.03 o
   8  15   0        764.71        800.86        21.71 o
   9  15   0        544.15        501.39        14.86 o
  10  15   0         19.41          5.47         6.03 o
  11  15   0        421.30        386.17        14.34 o
  12  15   0        348.59        357.43        19.28 o
  13  15   0          0.39         -1.03         6.91 o
   0  16   0       4652.57       4387.67       103.87 o
   1  16   0       2262.27       2192.35        56.78 o
   2  16   0        505.13        427.86        24.82 o
   3  16   0       1320.85       1308.66        43.52 o
   4  16   0       1047.50        998.15        23.22 o
   5  16   0        165.15        163.11         7.59 o
   6  16   0        918.07        857.54        15.56 o
   7  16   0         12.82         24.42         6.83 o
   8  16   0        134.41        130.31         9.24 o
   9  16   0         70.49         58.90         7.47 o
  10  16   0         19.86         13.57        14.80 o
  11  16   0        235.88        288.99        16.99 o
  12  16   0         68.14         80.35         9.02 o
  13  16   0         70.65         58.40         8.05 o
   1  17   0       3231.71       3291.54        85.05 o
   2  17   0       1249.17       1214.29        20.02 o
   3  17   0        242.18        214.72         9.86 o
   4  17   0        464.21        432.95        11.55 o
   5  17   0        185.38        167.42         7.53 o
   6  17   0        124.74        128.02         6.47 o
   7  17   0       1034.83       1090.20        25.70 o
   8  17   0       1623.37       1696.45        28.77 o
   9  17   0        462.95        459.07        13.95 o
  10  17   0        344.65        353.00        15.70 o
  11  17   0          8.95          4.73         5.74 o
  12  17   0         56.79         69.58         7.50 o
   0  18   0        470.01        474.45        16.64 o
   1  18   0       1513.90       1538.74        20.80 o
   2  18   0        474.06        473.64        11.87 o
   3  18   0        355.38        294.38        10.17 o
   4  18   0        430.65        421.93        11.50 o
   5  18   0         14.17         10.13         4.79 o
   6  18   0        397.46        366.38        12.23 o
   7  18   0        282.58        289.87        13.84 o
   8  18   0          3.71         14.02         6.13 o
   9  18   0         13.50         18.16         5.04 o
  10  18   0          2.56          4.85         5.82 o
  11  18   0         45.63         25.64         5.34 o
  12  18   0          1.94         -4.95         4.95 o
   1  19   0       1033.37       1057.72        19.17 o
   2  19   0       1323.74       1302.61        21.37 o
   3  19   0       1182.91       1064.69        20.16 o
   4  19   0          2.31          0.63         5.01 o
   5  19   0        521.66        549.70        14.75 o
   6  19   0        171.31        218.36        10.87 o
   7  19   0        632.23        628.29        19.78 o
   8  19   0        795.86        792.39        18.92 o
   9  19   0        563.60        565.05        14.07 o
  10  19   0        110.61        100.70         7.24 o
  11  19   0         34.00         21.21         4.18 o
  12  19   0         11.84          8.15         6.60 o
   0  20   0        156.17        137.64        16.50 o
   1  20   0         15.19          8.18         6.25 o
   2  20   0        283.54        286.04        12.13 o
   3  20   0        205.35        173.00         8.47 o
   4  20   0        190.48        175.15         9.95 o
   5  20   0        251.70        204.92        11.03 o
   6  20   0         85.97         88.26         9.33 o
   7  20   0        331.03        315.08        14.00 o
   8  20   0         30.15         23.36         7.92 o
   9  20   0         37.00         33.96         5.66 o
  10  20   0         16.16         20.09         4.80 o
  11  20   0         25.43         15.68         7.33 o
   1  21   0        969.74        983.54        21.90 o
   2  21   0        287.01        270.07        11.82 o
   3  21   0          5.82          7.16         5.09 o
   4  21   0       1199.65       1252.87        24.23 o
   5  21   0       2459.66       2555.24        35.16 o
   6  21   0        852.01        881.30        22.39 o
   7  21   0       1221.75       1258.82        25.86 o
   8  21   0        900.53        949.34        19.06 o
   9  21   0        200.30        215.59         9.56 o
  10  21   0         49.15         49.68         6.14 o
  11  21   0          9.94         -5.16         6.19 o
   0  22   0        222.57        226.32        20.61 o
   1  22   0        340.40        319.08        11.19 o
   2  22   0          5.84          6.19         6.06 o
   3  22   0         13.39         11.33         6.50 o
   4  22   0        646.24        666.85        18.00 o
   5  22   0        513.98        521.99        17.48 o
   6  22   0       1163.14       1341.87        26.67 o
   7  22   0        236.47        253.27        11.87 o
   8  22   0         23.91         17.97         5.26 o
   9  22   0         83.55         94.84         6.28 o
  10  22   0        156.30        185.94        10.49 o
   1  23   0         79.95         72.62         6.52 o
   2  23   0         52.10         46.44         6.48 o
   3  23   0        160.77        166.36         8.80 o
   4  23   0          5.26         -1.39         7.20 o
   5  23   0         32.32         24.21         6.92 o
   6  23   0        105.84        121.12         9.22 o
   7  23   0          1.26          4.11         4.71 o
   8  23   0        448.80        483.00        13.11 o
   9  23   0         31.32         28.11         4.73 o
  10  23   0         35.04         31.78         6.19 o
   0  24   0        836.83        892.15        24.36 o
   1  24   0       1024.15       1109.00        19.01 o
   2  24   0        779.84        786.21        16.47 o
   3  24   0        368.00        381.81        14.42 o
   4  24   0         17.41         16.38         6.51 o
   5  24   0         26.97         12.84         5.72 o
   6  24   0         19.39         21.35         5.40 o
   7  24   0        249.59        256.87         9.08 o
   8  24   0        168.85        164.30         7.77 o
   9  24   0         15.70          2.34         3.66 o
   1  25   0         54.15         48.94         5.39 o
   2  25   0          0.12         -5.77         5.77 o
   3  25   0         13.92         15.58         6.20 o
   4  25   0        116.42        113.59         8.79 o
   5  25   0        123.82        112.44         7.69 o
   6  25   0        206.25        220.04         8.40 o
   7  25   0        156.84        159.16         9.29 o
   8  25   0          4.44         -3.15         3.15 o
   0  26   0          3.59         -6.45         6.45 o
   1  26   0         12.75         12.94         5.10 o
   2  26   0        262.80        246.05        14.52 o
   3  26   0        111.61        103.78         7.33 o
   4  26   0         32.55         32.99         5.60 o
   5  26   0          4.85         -1.72         4.03 o
   6  26   0         86.84         80.37         5.57 o
   7  26   0          2.21          1.12         2.84 o
   1  27   0          0.01         -0.31         3.59 o
   2  27   0         61.18         50.30         5.14 o
   3  27   0          3.44          2.15         3.70 o
   4  27   0        310.50        331.01         9.79 o
   5  27   0        243.93        255.31         7.56 o
   6  27   0        246.18        261.84         8.53 o
   0  28   0         13.76         11.50         4.50 o
   1  28   0         30.60         19.63         2.71 o
   2  28   0         16.14         11.18         2.69 o
   3  28   0        188.33        211.83         7.03 o
   4  28   0        276.59        342.39         8.52 o
 -16   1   1        166.30        140.05         6.54 o
 -15   1   1         35.16         16.26         5.40 o
 -14   1   1        104.47         93.29         6.95 o
 -13   1   1        517.68        542.87        13.31 o
 -12   1   1       2301.29       2370.53        30.32 o
 -11   1   1          1.19          9.20         4.52 o
 -10   1   1        496.75        540.05        17.35 o
  -9   1   1         68.02         74.06        18.49 o
  -8   1   1      10554.12      10794.29       120.60 o
  -7   1   1      11128.84      11671.55       103.98 o
  -6   1   1      10240.79       9938.37        87.83 o
  -5   1   1      17522.63      17428.83       108.22 o
  -4   1   1       2588.80       2941.37        38.30 o
  -3   1   1      24095.65      23992.45       418.33 o
  -2   1   1       7584.22       7898.78        50.06 o
  -1   1   1      10760.89      12272.72        87.73 o
   1   1   1         14.16         23.98         1.64 o
   2   1   1       6617.46       6773.33        47.34 o
   3   1   1      18803.85      19659.88       202.16 o
   4   1   1      17311.12      16947.38       100.27 o
   5   1   1       1713.29       1652.83        20.50 o
   6   1   1          7.07         11.46         5.37 o
   7   1   1       1505.69       1846.93        44.04 o
   8   1   1         20.08         14.49        18.94 o
   9   1   1       1769.22       1712.80        76.06 o
  10   1   1       2941.71       3205.81        53.08 o
  11   1   1       1471.35       1621.75        23.79 o
  12   1   1        333.53        335.34        11.75 o
  13   1   1        513.79        512.81        13.99 o
  14   1   1         31.89         18.50         5.49 o
  15   1   1         24.71         27.47         4.18 o
  16   1   1        366.89        357.26         7.92 o
 -16   2   1         42.45         29.81         4.21 o
 -15   2   1         65.56         55.63         5.83 o
 -14   2   1        260.32        271.07         9.30 o
 -13   2   1       1856.99       1846.46        26.43 o
 -12   2   1        845.73        981.62        17.96 o
 -11   2   1        850.89        895.70        19.87 o
 -10   2   1         76.05         76.90         6.69 o
  -9   2   1         13.14         16.21        14.27 o
  -8   2   1       3674.81       3464.46        75.56 o
  -7   2   1         99.20        117.62        12.56 o
  -6   2   1       3736.25       3853.95        51.17 o
  -5   2   1        362.86        427.38         9.94 o
  -4   2   1       4845.20       5258.67        33.92 o
  -3   2   1         10.52          2.76         3.01 o
  -2   2   1       8179.37       9457.99        62.45 o
  -1   2   1      12613.52      13469.01        94.11 o
   0   2   1      64189.76      68752.46       607.25 o
   1   2   1       1746.46       1914.69        18.37 o
   2   2   1       9224.38       9957.84        75.09 o
   3   2   1         63.37         78.56         6.20 o
   4   2   1      17607.59      17984.54       108.93 o
   5   2   1       1065.95        945.27        19.67 o
   6   2   1       2745.31       2913.20        39.73 o
   7   2   1       2670.62       2821.04        54.87 o
   8   2   1       1139.11       1364.62        47.18 o
   9   2   1        141.42        117.20        19.78 o
  10   2   1        274.31        268.48         8.88 o
  11   2   1          3.30          5.98         4.58 o
  12   2   1          3.76          2.03         5.22 o
  13   2   1        146.88        125.85         7.57 o
  14   2   1        124.56        113.97         8.07 o
  15   2   1         13.88         14.30         3.77 o
  16   2   1          7.91         15.94         3.43 o
 -16   3   1         26.75         21.44         4.01 o
 -15   3   1         13.62         17.09         4.06 o
 -14   3   1        708.23        744.72        16.08 o
 -13   3   1        140.42        139.47         8.25 o
 -12   3   1       2347.82       2442.58        31.29 o
 -11   3   1       1271.50       1359.90        18.87 o
 -10   3   1        121.47         91.41         7.54 o
  -9   3   1        140.51        113.67        19.87 o
  -8   3   1       1968.56       1797.85        45.72 o
  -7   3   1        405.78        280.58        17.33 o
  -6   3   1       5798.96       6067.70        76.78 o
  -5   3   1       2695.07       2934.26        37.81 o
  -4   3   1        595.42        491.06        11.19 o
  -3   3   1      96677.37      98132.20      1055.88 o
  -2   3   1       9894.04      10748.66       120.44 o
  -1   3   1       1525.66       1599.97        17.52 o
   0   3   1       3395.78       3775.28        42.24 o
   1   3   1        124.30        131.93         4.21 o
   2   3   1       1647.27       2350.37        23.54 o
   3   3   1        170.09        225.89         8.88 o
   4   3   1       1343.42       1328.34        23.05 o
   5   3   1       2664.18       3251.22        40.93 o
   6   3   1       6021.21       5643.27        73.16 o
   7   3   1       2654.35       2707.93        41.84 o
   8   3   1         21.41         23.76        17.10 o
   9   3   1        216.28        181.96        25.94 o
  10   3   1        677.24        640.81        11.72 o
  11   3   1         57.11         58.84         5.18 o
  12   3   1        592.53        592.22        15.26 o
  13   3   1        169.52        138.19         8.84 o
  14   3   1          1.16          0.50         6.15 o
  15   3   1        233.54        239.00         8.01 o
  16   3   1        704.83        748.74        13.92 o
 -16   4   1        228.21        209.59        15.27 o
 -15   4   1        126.86        120.45         7.06 o
 -14   4   1       1084.18       1145.33        21.31 o
 -13   4   1        290.88        314.44        10.92 o
 -12   4   1        196.62        240.59        10.08 o
 -11   4   1        529.29        468.47        11.13 o
 -10   4   1        609.93        719.08        16.13 o
  -9   4   1        619.42        487.08        39.93 o
  -8   4   1       1189.22       1160.36        37.47 o
  -7   4   1       2250.33       2403.37        58.14 o
  -6   4   1       1320.74       1696.42        36.86 o
  -5   4   1       9017.28       8814.50        90.51 o
  -4   4   1          7.01         27.11         2.97 o
  -3   4   1      38001.62      38222.76       428.30 o
  -2   4   1        798.58       1188.33        16.66 o
  -1   4   1       1392.98       1758.03        31.11 o
   0   4   1       6111.11       6252.19        55.12 o
   1   4   1       1795.94       2938.11        39.00 o
   2   4   1      36079.93      37869.19       184.36 o
   3   4   1       1238.72       1501.65        28.38 o
   4   4   1        994.83        966.62        19.81 o
   5   4   1       7405.80       8326.07        71.48 o
   6   4   1        382.48        484.42        15.63 o
   7   4   1       1115.88       1081.38        32.40 o
   8   4   1       4839.57       4777.66        89.74 o
   9   4   1        342.60        319.60        32.58 o
  10   4   1        135.99        155.48         6.53 o
  11   4   1        614.58        549.66        12.44 o
  12   4   1        173.26        158.25         7.63 o
  13   4   1          3.01          2.15         6.25 o
  14   4   1         34.44         30.62         4.74 o
  15   4   1          7.58         11.25         3.23 o
  16   4   1        719.22        796.36        14.20 o
 -16   5   1        257.67        276.10        15.01 o
 -15   5   1         24.89         27.68         7.93 o
 -14   5   1         78.70         92.95         9.45 o
 -13   5   1         31.70         26.12         6.11 o
 -12   5   1        228.54        229.27        11.17 o
 -11   5   1        990.71       1007.65        18.88 o
 -10   5   1         50.33         61.07         4.47 o
  -9   5   1        565.65        388.22        35.03 o
  -8   5   1        474.40        593.00        39.08 o
  -7   5   1       1937.72       1942.00        46.46 o
  -6   5   1       1342.57       1763.88        59.87 o
  -5   5   1       2344.29       2307.93        32.00 o
  -4   5   1         59.98         52.60         3.49 o
  -3   5   1         31.46         37.72         3.13 o
  -2   5   1       3373.91       3039.77        43.62 o
  -1   5   1         14.84         13.96         6.81 o
   0   5   1      27995.66      29308.08       208.31 o
   1   5   1       2521.89       2787.38        39.55 o
   2   5   1       9723.06       9759.46        78.11 o
   3   5   1       1096.04       1274.14        23.83 o
   4   5   1        992.48       1065.37        21.24 o
   5   5   1       4659.38       5624.37        57.32 o
   6   5   1       4868.69       5098.70        57.17 o
   7   5   1        599.80        544.44        26.32 o
   8   5   1        113.97        127.71        21.32 o
   9   5   1        186.24        183.76        25.17 o
  10   5   1         84.46         74.17         4.98 o
  11   5   1        380.43        401.18        10.75 o
  12   5   1         12.83         13.20         5.07 o
  13   5   1       2441.75       2592.75        40.42 o
  14   5   1        190.29        173.66         7.39 o
  15   5   1        156.64        165.23        11.52 o
  16   5   1         48.81         60.52         5.15 o
 -16   6   1         48.61         56.81         6.43 o
 -15   6   1        366.65        380.10        14.36 o
 -14   6   1         58.79         52.64         6.02 o
 -13   6   1        125.35        106.09         8.06 o
 -12   6   1        147.34        162.40         8.76 o
 -11   6   1        325.73        360.86        10.50 o
 -10   6   1       1107.75       1078.71        21.96 o
  -9   6   1        107.62         99.42        14.22 o
  -8   6   1       1683.32       1503.68        60.20 o
  -7   6   1        543.57        529.96        23.87 o
  -6   6   1       2377.35       2819.79        46.99 o
  -5   6   1         93.12         58.84         8.62 o
  -4   6   1       4000.01       4428.27        56.99 o
  -3   6   1       3051.20       3417.31        44.98 o
  -2   6   1         31.04         78.65         6.49 o
  -1   6   1       1096.15       1046.68        51.85 o
   0   6   1        380.19        307.18        15.27 o
   1   6   1      17893.18      16349.70       124.54 o
   2   6   1      23163.13      23768.67       178.65 o
   3   6   1       5522.85       5969.84        68.20 o
   4   6   1         59.27         22.36         4.75 o
   5   6   1      17779.74      19921.36       164.61 o
   6   6   1        101.64         56.90         7.43 o
   7   6   1       1052.48        888.59        38.54 o
   8   6   1        351.25        279.98        28.68 o
   9   6   1        515.38        524.98        13.01 o
  10   6   1         50.61         61.93         4.80 o
  11   6   1        124.02        130.19         7.17 o
  12   6   1        628.80        668.35        14.48 o
  13   6   1         87.43         96.31         6.06 o
  14   6   1          5.95          3.95         3.91 o
  15   6   1         19.52         17.01         6.20 o
 -16   7   1        248.05        310.02        11.49 o
 -15   7   1          1.68          0.62         6.23 o
 -14   7   1        253.16        292.30        12.65 o
 -13   7   1         98.47         94.58         7.65 o
 -12   7   1        176.09        180.95         8.13 o
 -11   7   1          5.13          6.69         4.21 o
 -10   7   1       2382.38       2348.41        38.19 o
  -9   7   1       2045.33       2082.42        64.17 o
  -8   7   1        269.23        323.90        24.01 o
  -7   7   1        727.80        636.27        26.53 o
  -6   7   1       6223.08       6850.86        78.39 o
  -5   7   1        178.34        268.07        14.27 o
  -4   7   1       9848.60      10496.47        70.54 o
  -3   7   1       6030.95       5467.14       100.60 o
  -2   7   1       2805.00       3136.09        70.84 o
  -1   7   1         80.40        115.61        18.68 o
   0   7   1       2342.39       2328.05        45.49 o
   1   7   1       2705.99       2962.78        35.49 o
   2   7   1         17.76         -0.94         3.94 o
   3   7   1       2216.87       1968.29        27.60 o
   4   7   1        651.10        613.10        17.96 o
   5   7   1       1948.51       2673.75        49.48 o
   6   7   1       2383.39       1944.92        41.13 o
   7   7   1       1283.17       1284.74        40.91 o
   8   7   1        738.46        607.91        33.21 o
   9   7   1        706.77        798.04        14.92 o
  10   7   1          2.10         -3.05         4.74 o
  11   7   1       1156.01       1318.94        22.76 o
  12   7   1        212.45        226.31         8.69 o
  13   7   1        422.28        460.18        11.91 o
  14   7   1        611.68        646.41        28.74 o
  15   7   1          2.62          5.16         5.45 o
 -16   8   1        209.89        220.91         8.92 o
 -15   8   1         11.27          5.25         6.45 o
 -14   8   1         72.38         44.86         8.93 o
 -13   8   1          5.59          3.43         8.94 o
 -12   8   1        140.24        174.26         8.81 o
 -11   8   1         91.88        135.25         7.49 o
 -10   8   1       1378.45       1429.14        23.17 o
  -9   8   1       1027.49       1027.24        18.60 o
  -8   8   1         54.14         42.90         9.46 o
  -7   8   1        809.58        818.97        30.70 o
  -6   8   1       1723.96       2064.87        43.18 o
  -5   8   1        328.25        353.03        16.49 o
  -4   8   1        363.73        371.63        10.87 o
  -3   8   1        576.57        760.55        17.16 o
  -2   8   1       3680.64       3475.53        62.07 o
  -1   8   1       3735.48       4088.60        81.70 o
   0   8   1        538.12        467.13        25.55 o
   1   8   1       3550.07       3726.26        65.19 o
   2   8   1       1648.53       1652.96        27.38 o
   3   8   1       1184.50       1202.64        22.13 o
   4   8   1        583.37        623.77        18.12 o
   5   8   1       2504.81       3227.33        56.17 o
   6   8   1         43.99         41.21         7.82 o
   7   8   1        137.09        136.24        14.30 o
   8   8   1          3.45         -2.60         9.33 o
   9   8   1        892.88        929.71        18.12 o
  10   8   1        326.83        308.57        10.01 o
  11   8   1        447.45        409.81        13.07 o
  12   8   1         57.65         61.63         6.31 o
  13   8   1         27.61         33.09         9.44 o
  14   8   1         34.90         55.94         7.39 o
  15   8   1        167.77        201.06        18.26 o
 -15   9   1        103.67         98.67         9.69 o
 -14   9   1        230.88        265.43        12.83 o
 -13   9   1         50.28         50.51         8.44 o
 -12   9   1        166.84        195.22        10.94 o
 -11   9   1        418.86        436.13        13.85 o
 -10   9   1       5676.25       5906.76        84.40 o
  -9   9   1         11.01         29.46         5.01 o
  -8   9   1        420.37        260.45        19.43 o
  -7   9   1         21.28         40.98         7.74 o
  -6   9   1       1280.31       1611.12        37.41 o
  -5   9   1       1498.87       1565.62        34.32 o
  -4   9   1        794.81        808.17        18.08 o
  -3   9   1       6739.63       6671.97        58.16 o
  -2   9   1       3195.61       2924.81        42.83 o
  -1   9   1        918.77        896.11        32.69 o
   0   9   1          4.83         12.04        17.54 o
   1   9   1        106.01        194.18        21.45 o
   2   9   1       3002.15       3213.44        40.31 o
   3   9   1        680.15        536.82        17.62 o
   4   9   1       1944.32       1950.98        39.50 o
   5   9   1        606.88        628.34        22.58 o
   6   9   1        341.11        281.51        16.91 o
   7   9   1       1168.70       1266.30        36.72 o
   8   9   1        237.13        269.85        14.01 o
   9   9   1        541.39        540.51        13.33 o
  10   9   1        201.25        198.67         8.75 o
  11   9   1        115.89         79.89         6.60 o
  12   9   1        279.46        256.01        10.87 o
  13   9   1        220.62        247.91        13.25 o
  14   9   1         95.68        104.77         8.32 o
  15   9   1          8.15          7.64         4.50 o
 -15  10   1         18.11         15.13         8.05 o
 -14  10   1         13.47         18.77         5.76 o
 -13  10   1        153.25        182.68        11.80 o
 -12  10   1       2184.95       2192.10        40.30 o
 -11  10   1       1552.04       1520.40        22.65 o
 -10  10   1         26.15         38.40         5.89 o
  -9  10   1        103.82         92.30         6.37 o
  -8  10   1         77.94        130.98        26.01 o
  -7  10   1        102.70         73.38         9.74 o
  -6  10   1        122.35        170.15        13.27 o
  -5  10   1         14.43         25.05         7.52 o
  -4  10   1       4672.82       5216.20        50.82 o
  -3  10   1        156.98        267.97        13.23 o
  -2  10   1        789.22        708.47        20.16 o
  -1  10   1         27.62         54.72        12.88 o
   0  10   1       1956.68       2399.98        70.05 o
   1  10   1         93.65         83.90        18.93 o
   2  10   1       1026.10        989.87        32.02 o
   3  10   1        164.25        135.03        11.84 o
   4  10   1       3044.71       2487.47        55.03 o
   5  10   1       2738.30       2816.68        49.02 o
   6  10   1         52.17         30.30         8.72 o
   7  10   1        479.81        383.09        24.27 o
   8  10   1        104.16        114.58         6.59 o
   9  10   1          5.20         -2.14         4.88 o
  10  10   1          3.64         -3.13         5.46 o
  11  10   1         44.05         43.02         5.69 o
  12  10   1          3.75          1.80         5.50 o
  13  10   1         39.56         37.35         7.12 o
  14  10   1        195.94        214.22        12.21 o
  15  10   1        244.46        240.83        16.20 o
 -15  11   1         54.50         34.33         4.69 o
 -14  11   1          0.54         -5.14         5.14 o
 -13  11   1          8.55          8.36         5.85 o
 -12  11   1        157.69        168.18        10.75 o
 -11  11   1        563.30        639.44        17.31 o
 -10  11   1        348.52        253.11        13.97 o
  -9  11   1         18.08         20.36         6.87 o
  -8  11   1         16.75         33.21         6.17 o
  -7  11   1         84.92         94.70        19.97 o
  -6  11   1         80.87         58.69        20.90 o
  -5  11   1        142.22        151.21        20.18 o
  -4  11   1       1056.81       1247.64        33.38 o
  -3  11   1        649.50        791.54        23.72 o
  -2  11   1        101.46         90.16        22.03 o
  -1  11   1        172.54        251.38        22.98 o
   0  11   1       3918.64       3566.09        90.42 o
   1  11   1       2387.73       2292.62        81.77 o
   2  11   1        569.63        573.22        26.41 o
   3  11   1        615.16        647.19        27.93 o
   4  11   1        926.58        904.84        38.42 o
   5  11   1          4.89         21.87        13.71 o
   6  11   1       1390.36       1515.06        59.81 o
   7  11   1        175.73        140.31        20.68 o
   8  11   1        210.10        169.54         7.95 o
   9  11   1       1955.95       1809.36        28.88 o
  10  11   1        586.11        456.34        18.84 o
  11  11   1         21.50         19.90         5.60 o
  12  11   1          8.46          7.43         6.20 o
  13  11   1        506.67        564.22        17.37 o
  14  11   1        182.47        181.08        13.21 o
  15  11   1          0.82          2.99         5.88 o
 -15  12   1         12.21         -1.55         8.25 o
 -14  12   1          5.19         -4.21         4.21 o
 -13  12   1        126.80        143.28         8.52 o
 -12  12   1        359.58        418.79        14.58 o
 -11  12   1        376.59        403.02        13.62 o
 -10  12   1        262.66        247.21        12.34 o
  -9  12   1         43.43         59.95         5.63 o
  -8  12   1        744.31        696.13        16.15 o
  -7  12   1       1035.73        964.46        60.76 o
  -6  12   1         86.05         57.50        16.54 o
  -5  12   1        502.65        506.52        34.99 o
  -4  12   1         56.32         65.49         9.23 o
  -3  12   1       9348.77       9513.43       115.65 o
  -2  12   1      14382.49      15504.29       249.84 o
  -1  12   1        302.87        236.41        21.83 o
   0  12   1       1540.75       1214.09        45.33 o
   1  12   1       2194.51       2230.18        51.99 o
   2  12   1        543.28        562.39        23.73 o
   3  12   1       5085.31       5282.50        84.25 o
   4  12   1       9864.44      10618.72       161.55 o
   5  12   1       2442.72       2497.03        77.12 o
   6  12   1       2970.26       2894.08        86.41 o
   7  12   1         50.93         62.21         7.94 o
   8  12   1        152.84        135.76         7.71 o
   9  12   1         41.74         32.63         5.51 o
  10  12   1         74.23         86.06         7.60 o
  11  12   1        101.72        118.65         7.69 o
  12  12   1         12.20          2.35         5.21 o
  13  12   1        171.96        207.36        14.31 o
  14  12   1        611.22        594.02        20.12 o
 -15  13   1          0.32         -5.78         5.78 o
 -14  13   1         28.07         10.68         5.18 o
 -13  13   1        262.99        277.85        11.94 o
 -12  13   1         49.47         55.23         6.89 o
 -11  13   1         18.14          6.09         6.23 o
 -10  13   1        487.60        455.13        19.71 o
  -9  13   1       1762.39       1734.26        29.44 o
  -8  13   1        543.15        500.59        14.23 o
  -7  13   1        828.77        792.97        22.31 o
  -6  13   1       2960.45       3076.95        90.86 o
  -5  13   1       1873.82       1907.40        68.98 o
  -4  13   1        577.55        584.02        34.67 o
  -3  13   1       2548.12       2652.37        55.15 o
  -2  13   1        839.92        881.98        34.79 o
  -1  13   1        113.03         78.27        14.21 o
   0  13   1        947.85        914.87        42.09 o
   1  13   1       3669.75       3477.46        69.41 o
   2  13   1        596.71        577.62        25.02 o
   3  13   1        313.67        288.55        19.13 o
   4  13   1        216.77        183.23        22.62 o
   5  13   1         62.67         59.33        15.95 o
   6  13   1         84.74         38.59        18.56 o
   7  13   1       1190.72       1244.97        20.94 o
   8  13   1       1758.44       1803.80        25.91 o
   9  13   1         86.73         73.77         7.27 o
  10  13   1       2208.39       2082.28        37.86 o
  11  13   1       1098.94       1154.66        21.60 o
  12  13   1        112.81        117.13         8.00 o
  13  13   1        109.41        118.56         7.43 o
 -14  14   1          2.98         -7.53         7.53 o
 -13  14   1        223.42        231.89        11.03 o
 -12  14   1        839.94        944.87        24.06 o
 -11  14   1        149.13        154.71        10.25 o
 -10  14   1         14.63         19.18         6.36 o
  -9  14   1         73.69        110.03         7.09 o
  -8  14   1         84.72         58.63         6.07 o
  -7  14   1        808.37        827.07        23.07 o
  -6  14   1        682.14        679.12        28.20 o
  -5  14   1        161.15        115.23        19.69 o
  -4  14   1         43.90         26.46        10.95 o
  -3  14   1        494.31        485.53        24.92 o
  -2  14   1        359.08        415.80        25.44 o
  -1  14   1       2588.06       3259.69        71.37 o
   0  14   1        972.24       1145.53        37.36 o
   1  14   1        747.01        792.73        34.22 o
   2  14   1        679.01        631.05        28.33 o
   3  14   1         27.98         33.17         9.29 o
   4  14   1         19.33         31.79        16.35 o
   5  14   1        570.93        503.83        38.51 o
   6  14   1       1081.64        984.55        15.83 o
   7  14   1        177.38        152.63         7.50 o
   8  14   1       1452.12       1478.29        21.59 o
   9  14   1        382.59        390.28        12.29 o
  10  14   1        136.63        100.35        11.34 o
  11  14   1         30.65         19.74         6.33 o
  12  14   1         51.56         48.47         8.08 o
  13  14   1         18.11          8.56         7.02 o
 -14  15   1          1.87         -1.14         5.26 o
 -13  15   1         80.34         84.03         6.61 o
 -12  15   1         41.33         49.70         8.29 o
 -11  15   1         95.70         88.78         8.50 o
 -10  15   1         28.30         21.12         6.06 o
  -9  15   1        472.58        452.70        13.23 o
  -8  15   1        386.99        374.58        15.34 o
  -7  15   1         62.34         60.70         5.93 o
  -6  15   1       1790.35       1781.25        27.59 o
  -5  15   1       1557.95       1391.53        63.95 o
  -4  15   1       1270.07       1161.61        56.88 o
  -3  15   1       1665.64       1847.50        50.29 o
  -2  15   1       3981.30       4015.26        83.00 o
  -1  15   1       2272.87       2284.00        73.01 o
   0  15   1         10.92         -8.74        12.10 o
   1  15   1         34.39         15.09         9.28 o
   2  15   1         35.52         42.98         9.76 o
   3  15   1        293.92        271.62        20.52 o
   4  15   1        557.20        554.30        40.50 o
   5  15   1        123.45        127.96         5.99 o
   6  15   1        159.56        169.70         7.90 o
   7  15   1        536.65        510.98        13.11 o
   8  15   1       1525.37       1380.56        30.24 o
   9  15   1        279.40        286.69        11.46 o
  10  15   1        117.91        120.05        12.17 o
  11  15   1        292.40        309.35        12.56 o
  12  15   1          4.84          1.04         5.02 o
  13  15   1         53.16         55.62         8.87 o
 -13  16   1          3.69          6.50         6.29 o
 -12  16   1          4.18         -0.66         4.92 o
 -11  16   1         11.11         13.46         5.39 o
 -10  16   1        144.96        140.70        11.46 o
  -9  16   1        936.44        911.56        20.59 o
  -8  16   1       2470.29       2561.73        39.78 o
  -7  16   1          3.67          0.96         6.04 o
  -6  16   1       1439.56       1391.35        21.14 o
  -5  16   1        526.69        458.15        12.00 o
  -4  16   1          1.73         14.95         5.34 o
  -3  16   1        254.23        279.62        21.26 o
  -2  16   1         38.28         26.67        10.10 o
  -1  16   1         65.46         86.10        13.68 o
   0  16   1        440.32        385.68        24.10 o
   1  16   1       1152.09       1055.79        36.16 o
   2  16   1       1299.05       1223.37        43.27 o
   3  16   1       1744.05       1768.71        57.65 o
   4  16   1        253.66        249.34         9.37 o
   5  16   1         83.06         58.69         5.13 o
   6  16   1          3.23         10.36         4.92 o
   7  16   1          4.62          9.71         5.46 o
   8  16   1        295.60        339.27        13.17 o
   9  16   1        349.14        335.71        13.67 o
  10  16   1          1.10         -5.16         6.68 o
  11  16   1         19.42         19.74         6.67 o
  12  16   1         75.78         89.98         8.89 o
 -13  17   1         17.23         20.53         6.09 o
 -12  17   1        212.11        200.78        11.94 o
 -11  17   1         89.01         76.12         8.43 o
 -10  17   1         50.33         33.17         5.51 o
  -9  17   1        116.32         93.46         7.76 o
  -8  17   1        468.57        449.90        16.49 o
  -7  17   1        116.86        105.82         7.97 o
  -6  17   1        178.02        182.10         8.53 o
  -5  17   1         11.15         16.53         5.68 o
  -4  17   1        375.85        351.68        11.49 o
  -3  17   1       1118.77        965.08        18.15 o
  -2  17   1       1298.38       1283.20        20.20 o
  -1  17   1        315.46        269.89        20.89 o
   0  17   1         87.35         83.94        17.73 o
   1  17   1        172.02        111.52        12.03 o
   2  17   1          8.95          3.45         5.17 o
   3  17   1        286.73        304.46        11.97 o
   4  17   1        400.19        396.17        10.22 o
   5  17   1        299.37        303.63         9.45 o
   6  17   1         48.67         63.67         6.02 o
   7  17   1        168.69        182.94        13.21 o
   8  17   1        209.83        192.98         9.13 o
   9  17   1         77.77         64.40         7.32 o
  10  17   1        111.49        100.11         9.52 o
  11  17   1        256.61        260.00        11.84 o
  12  17   1        209.80        177.82        13.41 o
 -12  18   1          1.18         -0.70         4.20 o
 -11  18   1        157.47        150.44         9.72 o
 -10  18   1        417.22        393.22        11.71 o
  -9  18   1        307.65        314.68        13.37 o
  -8  18   1       1743.84       1638.15        37.92 o
  -7  18   1       1944.11       1787.79        32.91 o
  -6  18   1        374.11        403.18        16.93 o
  -5  18   1         44.20         51.20         5.72 o
  -4  18   1         58.95         64.53         6.15 o
  -3  18   1          4.77          0.42         4.28 o
  -2  18   1        228.63        221.48         8.25 o
  -1  18   1         25.54         22.45         4.69 o
   0  18   1       1942.21       1983.01        23.99 o
   1  18   1       3285.13       3346.47        35.13 o
   2  18   1       2109.67       2032.51        26.86 o
   3  18   1       1436.76       1401.84        21.56 o
   4  18   1        130.99        128.34         9.23 o
   5  18   1        493.05        479.04        13.65 o
   6  18   1          1.94         -5.09         5.09 o
   7  18   1         40.42         24.76         6.55 o
   8  18   1        273.36        311.23        13.17 o
   9  18   1        145.24        132.26         8.73 o
  10  18   1         11.14         10.91         5.03 o
  11  18   1         13.02         14.49         4.69 o
  12  18   1          5.91         15.37         8.25 o
 -12  19   1          1.74          0.64         3.51 o
 -11  19   1          4.88          0.63         4.55 o
 -10  19   1         12.55         11.68         4.12 o
  -9  19   1         92.70        104.30         7.07 o
  -8  19   1        187.43        152.81        11.02 o
  -7  19   1         98.50         87.85         9.20 o
  -6  19   1        856.73        927.58        23.82 o
  -5  19   1       1148.41       1044.59        27.91 o
  -4  19   1         38.74         28.22         5.91 o
  -3  19   1          0.91          3.10         4.45 o
  -2  19   1          1.44         -5.27         5.95 o
  -1  19   1         68.60         49.26        10.13 o
   0  19   1         82.37         54.80         7.50 o
   1  19   1         35.60         21.42         5.65 o
   2  19   1         79.65         51.41         6.08 o
   3  19   1        132.59        141.21         8.12 o
   4  19   1         65.85         55.62         5.55 o
   5  19   1       1462.11       1478.11        24.06 o
   6  19   1        730.93        725.19        16.67 o
   7  19   1        178.16        152.84        10.27 o
   8  19   1         37.81         36.66         6.62 o
   9  19   1          3.23          6.62         6.65 o
  10  19   1         41.17         23.03         5.09 o
  11  19   1         12.51         -4.64         9.18 o
  12  19   1          0.14         -6.29         6.29 o
 -11  20   1        207.58        188.18        19.14 o
 -10  20   1        191.42        188.78        10.05 o
  -9  20   1        176.00        171.97         7.95 o
  -8  20   1       1279.17       1219.91        32.76 o
  -7  20   1        198.93        180.88        11.18 o
  -6  20   1        649.18        674.98        20.19 o
  -5  20   1       1318.01       1323.96        26.21 o
  -4  20   1        146.26        114.69        10.79 o
  -3  20   1         85.46         73.83         9.73 o
  -2  20   1        205.50        179.12        10.65 o
  -1  20   1        528.57        532.56        14.07 o
   0  20   1       1580.19       1467.47        21.38 o
   1  20   1       1922.47       1768.74        27.67 o
   2  20   1       1284.84       1291.68        22.19 o
   3  20   1        650.27        631.39        15.33 o
   4  20   1        541.85        544.54        13.65 o
   5  20   1       1567.50       1623.99        25.04 o
   6  20   1        621.90        649.33        24.33 o
   7  20   1        280.28        298.88        13.54 o
   8  20   1        116.45        116.04         8.72 o
   9  20   1         58.74         45.31         7.93 o
  10  20   1         18.25          4.06         4.51 o
  11  20   1          3.20          4.02         7.33 o
 -11  21   1          0.20         -5.26         6.09 o
 -10  21   1         20.66         19.11         3.67 o
  -9  21   1          5.41         10.10         4.73 o
  -8  21   1          6.87         -3.43         5.36 o
  -7  21   1        796.70        788.95        20.71 o
  -6  21   1        918.10        979.61        23.69 o
  -5  21   1        102.35        117.19         9.85 o
  -4  21   1         87.68         86.82         8.09 o
  -3  21   1        355.70        387.02        13.67 o
  -2  21   1        381.66        390.31        15.80 o
  -1  21   1        286.61        292.10        12.06 o
   0  21   1         40.91         36.15         6.18 o
   1  21   1        106.68         99.45         6.37 o
   2  21   1          0.77         -0.47         5.14 o
   3  21   1         88.84         89.06         7.07 o
   4  21   1         21.16         12.06         5.50 o
   5  21   1        281.48        291.76        12.63 o
   6  21   1        387.45        418.39        15.66 o
   7  21   1        366.81        429.65        15.29 o
   8  21   1          5.58         11.62         5.66 o
   9  21   1         94.48         86.80         7.68 o
  10  21   1        455.21        447.80        22.49 o
  11  21   1          8.10          6.71         5.68 o
 -10  22   1         85.70         72.61        10.22 o
  -9  22   1        249.06        245.92         9.47 o
  -8  22   1         14.58         11.41         5.05 o
  -7  22   1         50.02         40.39         7.10 o
  -6  22   1        150.89        153.36        10.42 o
  -5  22   1        149.80        136.50        10.45 o
  -4  22   1        187.96        202.14        11.60 o
  -3  22   1        522.06        530.17        14.45 o
  -2  22   1         24.11         22.88         6.40 o
  -1  22   1         25.38         17.64         5.06 o
   0  22   1        944.28        943.67        18.60 o
   1  22   1        910.86        936.58        19.62 o
   2  22   1        247.16        226.58        10.55 o
   3  22   1        215.29        224.87         9.82 o
   4  22   1          0.62         -2.12         6.30 o
   5  22   1         75.76         83.73         8.10 o
   6  22   1          0.55          6.07         6.30 o
   7  22   1        643.58        696.39        16.38 o
   8  22   1        789.44        879.28        18.53 o
   9  22   1          9.75          7.70         4.47 o
  10  22   1          2.78         -5.88         5.98 o
 -10  23   1         70.60         89.42         6.55 o
  -9  23   1         27.55         19.39         5.76 o
  -8  23   1        550.60        561.08        20.14 o
  -7  23   1       1276.21       1394.52        26.41 o
  -6  23   1        957.61       1078.99        23.08 o
  -5  23   1       1065.75       1093.65        32.69 o
  -4  23   1        771.50        804.72        21.08 o
  -3  23   1         12.67         16.69         5.30 o
  -2  23   1          7.71          8.12         5.76 o
  -1  23   1       1610.91       1657.03        26.73 o
   0  23   1        728.08        718.92        18.59 o
   1  23   1         59.47         62.25         7.27 o
   2  23   1         79.05         56.97         6.73 o
   3  23   1         47.06         56.06         6.34 o
   4  23   1        358.80        377.43        13.49 o
   5  23   1        270.10        298.00        13.00 o
   6  23   1         86.87         80.12         7.73 o
   7  23   1         80.11         90.17         6.51 o
   8  23   1        256.87        276.64         9.67 o
   9  23   1        245.42        252.45         9.24 o
  -9  24   1         42.83         48.88         4.43 o
  -8  24   1         87.58        100.13         6.15 o
  -7  24   1         89.22        115.63         7.51 o
  -6  24   1          5.68          6.92         5.38 o
  -5  24   1         53.85         46.01         6.85 o
  -4  24   1          8.23          2.49         6.24 o
  -3  24   1         76.22         66.71         7.17 o
  -2  24   1          5.70          3.80         5.50 o
  -1  24   1         36.41         39.58         5.37 o
   0  24   1         69.08         64.86         5.83 o
   1  24   1         50.74         27.84         5.60 o
   2  24   1        149.48        128.89         8.66 o
   3  24   1         40.31         35.01         6.61 o
   4  24   1        169.14        181.81        10.99 o
   5  24   1        288.48        314.13        12.36 o
   6  24   1        364.56        386.52        12.70 o
   7  24   1        124.69        114.33         6.99 o
   8  24   1        120.20        133.42         7.88 o
   9  24   1        172.87        153.23         7.80 o
  -8  25   1        128.96        112.56         5.35 o
  -7  25   1        262.99        260.30         9.08 o
  -6  25   1         91.00         97.86         7.48 o
  -5  25   1          3.28          1.57         5.12 o
  -4  25   1          5.29          5.96         5.67 o
  -3  25   1        122.70        109.78         8.46 o
  -2  25   1        101.26         97.74         7.10 o
  -1  25   1         30.43         25.57         5.22 o
   0  25   1        273.57        293.26        10.60 o
   1  25   1         62.86         58.04         8.36 o
   2  25   1         72.81         63.84         6.75 o
   3  25   1         18.29         13.69         5.90 o
   4  25   1        258.99        304.34        11.97 o
   5  25   1        104.13         95.29         7.16 o
   6  25   1          6.09          9.06         3.92 o
   7  25   1         21.04         17.41         3.71 o
   8  25   1         31.49         34.77         3.70 o
  -7  26   1         19.71         21.24         3.39 o
  -6  26   1         44.99         29.35         3.84 o
  -5  26   1        171.18        159.89        10.66 o
  -4  26   1         97.58        111.02         7.18 o
  -3  26   1         47.97         37.01         7.22 o
  -2  26   1        456.86        427.83        13.24 o
  -1  26   1        420.91        404.65        12.99 o
   0  26   1        393.64        404.53        10.96 o
   1  26   1        393.44        413.79        12.09 o
   2  26   1          3.09         -0.55         4.84 o
   3  26   1         62.69         82.90         6.87 o
   4  26   1        180.75        185.25         8.78 o
   5  26   1         40.43         40.17         6.00 o
   6  26   1         44.77         46.64         4.39 o
   7  26   1          5.58         -3.90         3.90 o
  -6  27   1         70.46         73.89         5.37 o
  -5  27   1         50.80         45.09         4.50 o
  -4  27   1         46.58         47.47         4.71 o
  -3  27   1         10.48         22.02         4.36 o
  -2  27   1          0.17         -2.93         3.80 o
  -1  27   1         67.39         92.51        11.02 o
   0  27   1          0.49          2.41         3.17 o
   1  27   1         45.12         37.61         4.19 o
   2  27   1         19.62          6.94         3.41 o
   3  27   1         48.60         64.75         5.49 o
   4  27   1        187.83        188.00         7.53 o
   5  27   1         13.87         14.40         3.33 o
   6  27   1         78.85        100.19         9.39 o
  -5  28   1          3.58         11.86         4.18 o
  -4  28   1         12.45         15.42         4.37 o
  -3  28   1        259.93        286.65         8.26 o
  -2  28   1        173.26        148.42         4.92 o
  -1  28   1         28.59         24.77         3.64 o
   0  28   1          3.00          5.13         2.93 o
   1  28   1          9.23         16.59         3.37 o
   2  28   1        141.86        153.84         6.29 o
   3  28   1        440.34        460.74         9.92 o
   4  28   1         78.64         88.48         5.34 o
 -16   0   2          3.54         11.99         4.98 o
 -15   0   2          3.53          1.55         5.89 o
 -14   0   2        156.71        190.29        13.19 o
 -13   0   2       3872.76       4266.75        63.13 o
 -12   0   2       1781.65       1865.03        39.40 o
 -11   0   2         65.72         74.31         9.79 o
 -10   0   2        260.66        245.57        43.96 o
  -9   0   2         10.42        -10.94        27.55 o
  -8   0   2       6333.43       6686.20       130.11 o
  -7   0   2       8617.03       8788.09       222.00 o
  -6   0   2       1824.31       1799.53        54.71 o
  -5   0   2       1162.95       1260.64        32.88 o
  -4   0   2       1753.66       2168.75        36.68 o
  -3   0   2      26262.57      27318.62       188.26 o
  -2   0   2       1397.45       1878.82        25.85 o
  -1   0   2      18991.06      21648.20       186.45 o
   0   0   2       9773.43      12418.11        93.28 o
   1   0   2      11030.74      11204.19       105.76 o
   2   0   2       9507.82      10680.31        81.38 o
   3   0   2        742.88        974.94        17.12 o
   4   0   2       9461.00      10285.28        77.00 o
   5   0   2       1639.25       1304.07        36.77 o
   6   0   2        223.75        292.37        24.50 o
   7   0   2        650.67        689.28        39.21 o
   8   0   2         41.78         41.48        13.46 o
   9   0   2         27.82         -2.17        19.60 o
  10   0   2       2183.68       2243.54        40.79 o
  11   0   2        573.16        598.53        21.93 o
  12   0   2          0.44         -9.35         9.35 o
  13   0   2         43.63         40.91         8.49 o
  14   0   2        234.48        261.54        16.16 o
  15   0   2        246.87        227.47         9.91 o
 -16   1   2         58.34         46.72         6.14 o
 -15   1   2         44.32         50.76         6.53 o
 -14   1   2        310.11        299.78        10.10 o
 -13   1   2         34.07         71.73         6.49 o
 -12   1   2       1833.34       1929.17        27.00 o
 -11   1   2       5009.01       5225.75        52.49 o
 -10   1   2        523.61        476.75        42.29 o
  -9   1   2        459.81        466.88        29.85 o
  -8   1   2       1850.01       1780.68        45.40 o
  -7   1   2        129.07        115.70        11.77 o
  -6   1   2        213.12        334.58        11.55 o
  -5   1   2        764.47        793.73        17.10 o
  -4   1   2        474.37        502.84        14.51 o
  -3   1   2       2413.90       2517.17        36.74 o
  -2   1   2        386.35        355.83         8.12 o
  -1   1   2      12807.47      13143.04       110.76 o
   0   1   2      11229.66      12651.56        78.26 o
   1   1   2        377.50        353.78         9.27 o
   2   1   2       3385.68       4017.30        26.82 o
   3   1   2        350.77        475.34        16.32 o
   4   1   2       1753.20       1905.05        30.23 o
   5   1   2         46.49         76.48         6.65 o
   6   1   2       1681.57       1768.29        40.97 o
   7   1   2        891.11        849.47        30.89 o
   8   1   2       1033.26       1037.85        36.55 o
   9   1   2        120.65        139.84        23.78 o
  10   1   2       7052.45       7210.01        53.68 o
  11   1   2       3929.16       4231.47        42.34 o
  12   1   2        253.00        246.31         9.95 o
  13   1   2        576.06        630.35        16.79 o
  14   1   2          6.18          2.13         5.60 o
  15   1   2          0.62         -0.29         3.08 o
 -16   2   2          0.16         -3.23         3.87 o
 -15   2   2        221.58        240.02         9.84 o
 -14   2   2       1623.42       1807.00        23.07 o
 -13   2   2       1710.83       1696.51        25.44 o
 -12   2   2          7.00         10.90         5.03 o
 -11   2   2       3582.02       3404.35        46.63 o
 -10   2   2        610.54        583.43        27.75 o
  -9   2   2        436.55        435.40        28.67 o
  -8   2   2      15836.59      15857.07       200.32 o
  -7   2   2       8239.20       8266.99        86.45 o
  -6   2   2      13692.08      13111.92        93.00 o
  -5   2   2       7440.43       7602.53        58.89 o
  -4   2   2       1851.25       1812.14        29.98 o
  -3   2   2       3605.23       5253.88        42.75 o
  -2   2   2      14929.73      15605.82       118.60 o
  -1   2   2       3792.05       4220.04        52.60 o
   0   2   2      24716.10      25117.34       169.51 o
   1   2   2       4245.57       4503.92        27.08 o
   2   2   2      19167.46      19083.40       100.17 o
   3   2   2      21913.67      23583.14       158.86 o
   4   2   2       6150.78       5991.79        54.46 o
   5   2   2        862.79        927.80        23.78 o
   6   2   2        146.54        179.09        10.22 o
   7   2   2        295.40        265.10        30.29 o
   8   2   2        190.57        147.83        14.55 o
   9   2   2       3729.40       3495.68       111.25 o
  10   2   2       1360.36       1406.86        18.63 o
  11   2   2        467.50        478.33        12.73 o
  12   2   2        110.33         95.67         7.03 o
  13   2   2          3.69         -0.02         6.29 o
  14   2   2        226.73        252.31        11.26 o
  15   2   2        104.20        100.55         6.28 o
 -16   3   2        409.34        415.79        12.20 o
 -15   3   2         23.44         31.79         5.45 o
 -14   3   2        238.34        239.32         9.35 o
 -13   3   2         16.49         21.75         5.82 o
 -12   3   2          8.68         16.95         4.25 o
 -11   3   2       3353.92       3469.68        44.77 o
 -10   3   2        307.45        263.16        14.49 o
  -9   3   2          3.16          6.32         9.42 o
  -8   3   2       1139.71        992.22        34.44 o
  -7   3   2       3915.09       4260.70        67.72 o
  -6   3   2       9355.99       9045.52       109.99 o
  -5   3   2       1691.68       1585.84        25.69 o
  -4   3   2       2420.19       2474.77        32.29 o
  -3   3   2        389.56        295.34        11.26 o
  -2   3   2      28627.59      29586.26       334.10 o
  -1   3   2      22840.43      23038.53       124.87 o
   0   3   2      25352.61      27979.39       190.26 o
   1   3   2       2280.71       2652.88        25.31 o
   2   3   2      12330.48      13065.98        76.87 o
   3   3   2       4554.37       4502.92        53.35 o
   4   3   2         42.58         58.29         5.75 o
   5   3   2         44.75         63.35         8.22 o
   6   3   2       3295.73       3672.86        53.35 o
   7   3   2         77.14         68.56        11.05 o
   8   3   2        563.60        533.33        30.50 o
   9   3   2        767.95        829.74        25.55 o
  10   3   2        134.57        104.93         5.79 o
  11   3   2         91.98         88.13         6.19 o
  12   3   2       1024.90       1076.37        18.13 o
  13   3   2       1568.34       1604.06        29.08 o
  14   3   2        223.37        232.18         9.29 o
  15   3   2        301.78        266.18         7.74 o
 -16   4   2         99.08         84.16         6.07 o
 -15   4   2          9.69         12.06         5.38 o
 -14   4   2        692.43        742.34        17.32 o
 -13   4   2        249.36        251.91        10.06 o
 -12   4   2        855.09        908.24        20.93 o
 -11   4   2         52.79         69.39         4.83 o
 -10   4   2        129.94        139.20        13.02 o
  -9   4   2          5.41          5.63         7.70 o
  -8   4   2       3373.18       3160.64        62.95 o
  -7   4   2       2802.29       2918.49        55.85 o
  -6   4   2       1715.79       1504.08        29.55 o
  -5   4   2       5005.83       4850.17        53.13 o
  -4   4   2       1486.97       1299.86        19.79 o
  -3   4   2      18426.09      17417.36       104.00 o
  -2   4   2       1774.27       2257.34        30.08 o
  -1   4   2      28004.17      28683.71       245.69 o
   0   4   2      35017.91      36598.87       205.62 o
   1   4   2      72395.80      73927.97       269.71 o
   2   4   2       1837.91       2478.23        23.92 o
   3   4   2       7452.96       7414.46        75.11 o
   4   4   2        343.20        365.69        12.25 o
   5   4   2      10922.48      12152.88        93.54 o
   6   4   2        727.08        832.22        21.95 o
   7   4   2       1038.00        937.07        31.79 o
   8   4   2       1209.67       1245.75        45.65 o
   9   4   2        764.61        767.36        17.04 o
  10   4   2       1136.44       1190.35        17.34 o
  11   4   2          0.93         -3.79         4.12 o
  12   4   2        203.32        193.98         8.98 o
  13   4   2        308.88        319.87        12.20 o
  14   4   2         36.01         22.53         4.64 o
  15   4   2         14.24         14.29         3.10 o
 -16   5   2        221.89        207.43        14.50 o
 -15   5   2        226.69        218.83         7.91 o
 -14   5   2        351.18        313.89        21.63 o
 -13   5   2        124.43        136.76         8.63 o
 -12   5   2        182.25        182.43         9.23 o
 -11   5   2          4.68         -0.56         4.89 o
 -10   5   2         66.27         77.11         8.35 o
  -9   5   2        330.88        401.64        24.70 o
  -8   5   2        178.01        212.68        19.99 o
  -7   5   2         22.53          3.98         8.26 o
  -6   5   2        348.89        548.40        21.57 o
  -5   5   2       4218.61       3812.28        53.02 o
  -4   5   2      11733.09      11520.82        75.08 o
  -3   5   2       5510.58       5644.55       114.34 o
  -2   5   2      10161.06      10650.90        89.88 o
  -1   5   2       2888.06       3171.80        80.67 o
   0   5   2       1086.91       1046.86        17.13 o
   1   5   2       2794.48       2641.55        27.42 o
   2   5   2      24712.74      25574.66       179.54 o
   3   5   2       8415.00       8709.07        74.49 o
   4   5   2       5582.40       5657.34        51.61 o
   5   5   2       1469.91       1507.38        29.47 o
   6   5   2         47.91         47.29         6.90 o
   7   5   2        385.15        300.16        21.81 o
   8   5   2        291.07        283.83        29.58 o
   9   5   2         19.00         43.32         4.52 o
  10   5   2       1631.20       1538.13        21.86 o
  11   5   2        964.97       1051.95        18.56 o
  12   5   2         11.81          5.50         5.03 o
  13   5   2         27.36         21.85         4.23 o
  14   5   2         11.76         12.73         3.97 o
  15   5   2        232.71        241.46         9.10 o
 -16   6   2         83.20        104.23         8.98 o
 -15   6   2          0.94         -4.77         4.77 o
 -14   6   2          2.20         -3.11         5.37 o
 -13   6   2        174.85        167.99         9.19 o
 -12   6   2        491.19        470.75        13.72 o
 -11   6   2        833.54        802.82        20.17 o
 -10   6   2       1205.72       1261.94        23.71 o
  -9   6   2       1314.68       1473.18        46.85 o
  -8   6   2         21.93         32.56         9.78 o
  -7   6   2        762.96        637.71        27.54 o
  -6   6   2       1078.13       1465.29        36.03 o
  -5   6   2        110.15        146.56        10.61 o
  -4   6   2       7629.21       7469.03        59.11 o
  -3   6   2      10852.94      11501.01        90.80 o
  -2   6   2       2982.75       3186.35        36.68 o
  -1   6   2       6433.80       6428.17        67.96 o
   0   6   2         27.10         29.48         5.47 o
   1   6   2      20657.17      20087.12       186.83 o
   2   6   2       5325.08       5784.35        40.54 o
   3   6   2       1161.71       1244.47        19.77 o
   4   6   2         66.53         57.36         6.43 o
   5   6   2       1066.60       1034.62        24.60 o
   6   6   2      10305.40      10058.37        92.43 o
   7   6   2       2422.52       2457.17        69.41 o
   8   6   2        670.97        699.24        44.66 o
   9   6   2        659.50        660.61        14.70 o
  10   6   2          2.01          3.51         4.03 o
  11   6   2         75.51         70.97         5.91 o
  12   6   2         86.89         72.48         5.45 o
  13   6   2         75.56         59.37         4.99 o
  14   6   2          0.80          8.58        15.01 o
  15   6   2        427.76        439.51        11.99 o
 -16   7   2        258.79        294.08        12.07 o
 -15   7   2        421.47        453.35        13.24 o
 -14   7   2          3.16         -2.96         5.17 o
 -13   7   2         20.43          5.72         5.32 o
 -12   7   2        114.32        123.32         8.02 o
 -11   7   2        325.55        375.33        10.11 o
 -10   7   2          0.04          5.19         4.18 o
  -9   7   2        248.75        155.00        15.29 o
  -8   7   2        365.78        512.41        26.43 o
  -7   7   2         44.82         35.36        10.37 o
  -6   7   2       4773.71       4619.13        67.70 o
  -5   7   2         36.92         43.71         7.50 o
  -4   7   2       4264.07       4277.89        39.43 o
  -3   7   2       6552.50       7044.50        64.67 o
  -2   7   2        671.57        870.71        17.16 o
  -1   7   2       4476.68       4145.54        64.01 o
   0   7   2        209.75        171.51        10.37 o
   1   7   2         60.26         86.14         7.40 o
   2   7   2      10557.53      10128.55        67.60 o
   3   7   2         49.26         53.58         5.94 o
   4   7   2        355.35        366.16        15.00 o
   5   7   2        263.58        135.88        10.68 o
   6   7   2          7.84         -0.44         7.12 o
   7   7   2         98.96         79.75        12.65 o
   8   7   2         22.90         59.46        16.16 o
   9   7   2         16.50         36.37         4.36 o
  10   7   2         22.98         15.35         4.61 o
  11   7   2        324.38        343.02        10.77 o
  12   7   2        230.80        205.49         8.26 o
  13   7   2         15.02         10.31         4.33 o
  14   7   2         39.54         51.47         8.89 o
  15   7   2         16.56         17.89         3.87 o
 -16   8   2         18.82         21.04         4.55 o
 -15   8   2        107.10        119.73         8.43 o
 -14   8   2         74.14         71.65         9.52 o
 -13   8   2         36.49         34.68         6.98 o
 -12   8   2         98.66         79.38         8.09 o
 -11   8   2       2130.01       2136.13        29.38 o
 -10   8   2       2637.91       2865.23        34.58 o
  -9   8   2         78.83         53.96         7.75 o
  -8   8   2        260.18        211.24        35.00 o
  -7   8   2          2.39          3.18         8.06 o
  -6   8   2         56.17         23.70         8.12 o
  -5   8   2         95.89        115.73         8.64 o
  -4   8   2       3057.47       3293.66        41.69 o
  -3   8   2        249.58        329.75        13.82 o
  -2   8   2       2269.55       2323.97        50.00 o
  -1   8   2       3742.44       3496.58        53.73 o
   0   8   2       9251.16       9015.62        91.99 o
   1   8   2       2668.62       2415.25        42.52 o
   2   8   2        756.23        658.01        17.98 o
   3   8   2       8779.80       8891.66        83.26 o
   4   8   2         47.54         86.03        10.35 o
   5   8   2        259.56        145.80        10.74 o
   6   8   2       3090.54       3034.22        54.11 o
   7   8   2       3105.86       2768.74        62.15 o
   8   8   2       1155.10       1187.17        56.64 o
   9   8   2         94.85        108.72         6.20 o
  10   8   2         79.96         55.92         5.30 o
  11   8   2         37.20         23.55         4.82 o
  12   8   2          2.52          3.41         4.40 o
  13   8   2          4.99         11.60         7.18 o
  14   8   2          3.83          1.14         8.25 o
  15   8   2         14.53         15.77         3.89 o
 -16   9   2          0.33          8.36         6.71 o
 -15   9   2          0.12         -1.21         5.78 o
 -14   9   2         25.44          7.01         6.97 o
 -13   9   2          3.58          0.67        12.59 o
 -12   9   2       1334.76       1452.92        26.24 o
 -11   9   2       1337.22       1246.51        22.09 o
 -10   9   2        979.73        978.94        28.32 o
  -9   9   2        670.48        761.54        20.80 o
  -8   9   2         24.39          0.49         7.53 o
  -7   9   2        857.03        885.89        31.61 o
  -6   9   2       1604.44       1809.72        39.28 o
  -5   9   2        859.72        792.64        24.09 o
  -4   9   2        565.68        618.87        16.97 o
  -3   9   2       7158.91       8300.82       115.42 o
  -2   9   2       2798.42       3104.20        63.77 o
  -1   9   2       3534.86       3217.01        63.97 o
   0   9   2       3740.06       3731.14        68.45 o
   1   9   2        908.51        832.03        26.47 o
   2   9   2        173.42         72.63         8.99 o
   3   9   2       1951.06       1967.97        44.28 o
   4   9   2          6.94          2.61         7.43 o
   5   9   2       1943.85       2245.31        48.23 o
   6   9   2        504.15        482.54        21.62 o
   7   9   2        427.59        380.82        23.35 o
   8   9   2       1589.39       1729.51        23.28 o
   9   9   2        290.07        247.20         8.92 o
  10   9   2          3.47          4.81         4.04 o
  11   9   2          0.08         -5.56         5.56 o
  12   9   2         34.05         30.75         6.01 o
  13   9   2         17.57         19.97         7.13 o
  14   9   2         94.48         78.11        11.56 o
  15   9   2        264.01        231.03         9.59 o
 -15  10   2          1.22         -4.43         4.43 o
 -14  10   2         62.97         67.77         7.85 o
 -13  10   2         43.89         26.99         6.04 o
 -12  10   2         97.01         98.93         9.33 o
 -11  10   2        330.29        349.42        13.28 o
 -10  10   2       2747.34       2823.99        46.09 o
  -9  10   2        536.17        470.41        11.24 o
  -8  10   2        100.65         86.44        20.89 o
  -7  10   2        991.78       1067.36        43.07 o
  -6  10   2        688.43        814.66        26.71 o
  -5  10   2          2.71          8.38         6.20 o
  -4  10   2        621.52        582.81        18.34 o
  -3  10   2          5.73         17.65         7.80 o
  -2  10   2       5006.01       4770.07       112.88 o
  -1  10   2       3268.25       2881.94        64.16 o
   0  10   2      11165.09      12150.93       141.70 o
   1  10   2       5915.15       5794.64        77.85 o
   2  10   2         24.57         38.31         7.38 o
   3  10   2          1.09         -4.60         7.35 o
   4  10   2        880.88        951.71        65.68 o
   5  10   2       3459.12       3674.58       108.57 o
   6  10   2       4156.72       4512.62       100.95 o
   7  10   2         73.47         55.08        13.44 o
   8  10   2        243.86        219.56        11.35 o
   9  10   2        392.05        373.36        11.20 o
  10  10   2        245.47        183.38         8.34 o
  11  10   2          9.02          4.76         6.03 o
  12  10   2          3.08         -1.56         6.05 o
  13  10   2          1.29          4.90         6.25 o
  14  10   2          0.16          0.52         6.40 o
 -15  11   2          7.95          2.34         3.32 o
 -14  11   2         76.19         90.81        10.19 o
 -13  11   2          6.17          0.68         5.90 o
 -12  11   2          6.05         11.80         6.44 o
 -11  11   2          3.94          5.56         6.25 o
 -10  11   2        444.30        454.32        16.18 o
  -9  11   2        254.64        228.22        10.28 o
  -8  11   2       1256.04       1153.34        24.71 o
  -7  11   2       1841.18       1911.14        80.72 o
  -6  11   2         65.79        161.07        15.21 o
  -5  11   2          1.56          7.11         6.48 o
  -4  11   2          9.99         20.62         7.62 o
  -3  11   2       7419.30       7912.67       118.67 o
  -2  11   2       6369.30       6452.72       105.15 o
  -1  11   2        594.27        475.39        28.03 o
   0  11   2        455.85        372.33        21.79 o
   1  11   2        109.13        121.37        12.94 o
   2  11   2         48.21         54.79         8.73 o
   3  11   2        180.94        203.92        16.68 o
   4  11   2         55.63         24.86        17.23 o
   5  11   2       1373.02       1231.93        65.58 o
   6  11   2       2164.26       2185.49        72.48 o
   7  11   2       3635.87       3736.55        53.16 o
   8  11   2       2140.92       2124.11        29.96 o
   9  11   2        184.14        260.03        10.13 o
  10  11   2       1566.79       1338.54        22.71 o
  11  11   2       2786.20       2711.19        38.26 o
  12  11   2         34.89         50.67         6.81 o
  13  11   2          6.75          7.90         5.46 o
  14  11   2        308.12        316.77        16.10 o
 -15  12   2         19.79         14.34         7.22 o
 -14  12   2         99.70        129.30         7.83 o
 -13  12   2         76.28         98.27         7.84 o
 -12  12   2        491.38        515.69        14.90 o
 -11  12   2         51.64         78.38         8.10 o
 -10  12   2         87.45        103.53        11.22 o
  -9  12   2         32.42         50.25         7.94 o
  -8  12   2        404.85        385.29        15.38 o
  -7  12   2          9.17         -3.56        13.14 o
  -6  12   2          7.77         26.54        13.11 o
  -5  12   2         35.10         25.38        13.15 o
  -4  12   2         42.99         20.12         7.46 o
  -3  12   2        111.23        147.01        16.02 o
  -2  12   2         84.79        104.17        16.18 o
  -1  12   2       2596.43       3137.67        74.51 o
   0  12   2        151.52        241.12        19.05 o
   1  12   2        826.16        933.02        30.52 o
   2  12   2          3.29          4.46         8.48 o
   3  12   2       7134.86       7799.20        96.31 o
   4  12   2       1207.38       1277.25        78.93 o
   5  12   2        173.19        168.00        21.51 o
   6  12   2          9.58          9.21        16.45 o
   7  12   2          3.25         13.93         5.48 o
   8  12   2       1213.18       1214.05        20.34 o
   9  12   2         12.47          4.77         4.79 o
  10  12   2          9.87          6.49         6.59 o
  11  12   2          0.92          5.36         5.20 o
  12  12   2         89.54         76.41         7.16 o
  13  12   2         64.98         64.96         7.40 o
 -14  13   2         12.36         16.33         6.24 o
 -13  13   2         58.46         70.14         6.22 o
 -12  13   2        701.92        666.60        16.09 o
 -11  13   2        152.65        101.11        14.20 o
 -10  13   2         16.38          9.61         6.42 o
  -9  13   2        877.31        811.58        21.11 o
  -8  13   2       1294.22       1253.76        29.01 o
  -7  13   2        104.46         85.78         9.49 o
  -6  13   2        954.62        921.77        50.09 o
  -5  13   2         55.34         48.07        14.40 o
  -4  13   2         59.54         96.69        17.40 o
  -3  13   2       2856.00       2854.24        64.96 o
  -2  13   2       8339.45       8310.85       172.51 o
  -1  13   2         42.63         26.67        11.63 o
   0  13   2        726.15        830.54        33.93 o
   1  13   2        134.03         87.61        11.76 o
   2  13   2         36.28         13.88        11.24 o
   3  13   2        135.45        115.62        17.66 o
   4  13   2        999.97        976.08        60.91 o
   5  13   2        116.17         67.05        21.36 o
   6  13   2        317.34        355.43        12.61 o
   7  13   2         56.82         57.25         8.49 o
   8  13   2       4018.99       3989.04        39.63 o
   9  13   2       1287.81       1286.45        21.66 o
  10  13   2          3.71          4.57         4.81 o
  11  13   2          6.91          8.84         6.15 o
  12  13   2          1.52         -1.24         4.87 o
  13  13   2        550.98        577.92        26.41 o
  14  13   2        763.38        727.23        27.65 o
 -14  14   2         49.53         38.95         6.20 o
 -13  14   2         43.55         42.89         6.63 o
 -12  14   2        358.22        388.73        14.57 o
 -11  14   2        975.90       1070.41        24.53 o
 -10  14   2        441.66        408.21        15.88 o
  -9  14   2        781.39        815.36        17.64 o
  -8  14   2        998.66        938.16        21.04 o
  -7  14   2       1501.87       1376.48        28.89 o
  -6  14   2        957.89        866.32        30.85 o
  -5  14   2        224.46        202.47        23.51 o
  -4  14   2        696.23        658.51        34.39 o
  -3  14   2        149.11        138.39        14.68 o
  -2  14   2        847.14        822.35        39.17 o
  -1  14   2        116.72        113.03        14.69 o
   0  14   2        758.11        718.84        33.47 o
   1  14   2       1148.51       1111.31        36.92 o
   2  14   2       1649.19       1659.86        51.67 o
   3  14   2       2123.06       2209.63        78.46 o
   4  14   2       2685.89       2769.72        86.03 o
   5  14   2       1039.42        964.37        34.18 o
   6  14   2        294.21        252.63         7.82 o
   7  14   2        218.65        214.02        10.04 o
   8  14   2       1320.35       1307.86        21.58 o
   9  14   2        899.43        856.85        20.38 o
  10  14   2          7.73         11.33         5.67 o
  11  14   2          0.79         -4.79         4.79 o
  12  14   2         88.16        121.98         8.25 o
 -14  15   2         53.30         48.29         8.15 o
 -13  15   2          0.61          0.76         4.96 o
 -12  15   2          3.77         15.90         5.98 o
 -11  15   2         80.48         69.62         6.83 o
 -10  15   2         45.89         43.85         6.78 o
  -9  15   2        132.84        169.32         8.65 o
  -8  15   2       1366.56       1266.27        26.27 o
  -7  15   2        221.28        204.30        10.31 o
  -6  15   2       2085.60       1975.47        28.48 o
  -5  15   2        966.17        842.38        42.40 o
  -4  15   2       1432.69       1627.02        49.52 o
  -3  15   2        170.97        145.14        13.23 o
  -2  15   2        277.54        263.06        21.53 o
  -1  15   2        307.26        305.76        23.92 o
   0  15   2         13.41         20.95        11.02 o
   1  15   2          7.85         25.00        11.67 o
   2  15   2        709.67        639.47        30.43 o
   3  15   2          0.07          0.68        10.99 o
   4  15   2        517.85        563.47        41.05 o
   5  15   2         62.31         73.34         4.99 o
   6  15   2        351.44        321.80         9.57 o
   7  15   2          1.78         -4.64         4.64 o
   8  15   2       1582.56       1561.80        22.20 o
   9  15   2        441.38        461.86        15.91 o
  10  15   2        203.51        224.63        13.90 o
  11  15   2         28.59         26.03         5.96 o
  12  15   2         90.75        111.29         9.89 o
 -14  16   2         29.85         24.35         5.16 o
 -13  16   2         62.69         39.81         5.63 o
 -12  16   2        102.37        111.38         7.94 o
 -11  16   2        294.01        316.00        11.30 o
 -10  16   2        257.27        243.10        11.95 o
  -9  16   2        541.97        585.72        16.68 o
  -8  16   2        672.41        670.26        19.85 o
  -7  16   2        780.08        777.10        20.17 o
  -6  16   2        133.74        133.45         8.01 o
  -5  16   2        126.16        140.37        10.20 o
  -4  16   2          2.13          0.45         5.26 o
  -3  16   2        107.25        103.21        12.61 o
  -2  16   2        266.61        270.63        22.98 o
  -1  16   2         74.96         45.80        10.69 o
   0  16   2       1607.75       1587.87        53.79 o
   1  16   2        353.79        369.80        24.52 o
   2  16   2        352.46        276.11        21.15 o
   3  16   2        623.10        631.43        19.68 o
   4  16   2        320.45        332.40        10.74 o
   5  16   2        206.24        144.44         6.79 o
   6  16   2        214.98        186.02         8.24 o
   7  16   2        325.38        285.64        11.59 o
   8  16   2        325.18        299.57        11.40 o
   9  16   2         49.55         70.98         7.63 o
  10  16   2        333.34        340.02        15.57 o
  11  16   2        199.41        191.27        12.84 o
  12  16   2         14.57          9.51         6.96 o
 -13  17   2        152.86        133.00        11.45 o
 -12  17   2         63.00         72.05         8.57 o
 -11  17   2         42.53         73.31         7.16 o
 -10  17   2          5.60          2.34         5.80 o
  -9  17   2         24.41         29.47         7.42 o
  -8  17   2          5.38          2.00         6.39 o
  -7  17   2         25.28         30.83         6.41 o
  -6  17   2        207.69        183.73        10.19 o
  -5  17   2       5285.86       5183.37        56.64 o
  -4  17   2       4751.23       4668.70        44.07 o
  -3  17   2       1201.34       1211.15        20.41 o
  -2  17   2         36.68         36.67         5.90 o
  -1  17   2        162.99        159.39        10.91 o
   0  17   2        478.93        421.71        19.05 o
   1  17   2       1982.00       1862.09        26.67 o
   2  17   2        601.56        549.79        13.27 o
   3  17   2          8.23          1.21         3.87 o
   4  17   2       1593.19       1506.17        21.66 o
   5  17   2         37.74         33.46         5.34 o
   6  17   2        265.34        272.93        10.61 o
   7  17   2        819.94        778.43        18.79 o
   8  17   2        112.57        100.86        10.21 o
   9  17   2        274.38        268.27        11.78 o
  10  17   2        366.36        397.83        15.51 o
  11  17   2        121.19        111.61         9.44 o
  12  17   2         57.20         67.58        11.14 o
 -13  18   2         14.13          8.46         4.13 o
 -12  18   2        139.20        123.84         9.19 o
 -11  18   2        563.15        526.82        15.06 o
 -10  18   2          5.36          0.97         6.35 o
  -9  18   2          3.40          5.68         5.51 o
  -8  18   2        278.27        246.02        12.62 o
  -7  18   2        883.46        863.47        20.04 o
  -6  18   2        554.45        577.56        18.95 o
  -5  18   2        172.66        144.20         9.29 o
  -4  18   2        434.98        424.85        13.33 o
  -3  18   2         58.72         54.50         6.40 o
  -2  18   2         35.37         20.20         4.29 o
  -1  18   2        341.78        343.19         9.80 o
   0  18   2        763.51        864.46        15.79 o
   1  18   2         13.60         10.11         6.22 o
   2  18   2         17.74          8.07         3.46 o
   3  18   2        185.49        176.73         7.89 o
   4  18   2          8.00          5.23         6.08 o
   5  18   2        886.32        806.27        15.90 o
   6  18   2        125.56        117.67         7.50 o
   7  18   2          5.10          3.11         5.72 o
   8  18   2          5.92          4.32         7.92 o
   9  18   2          7.98          1.98         6.82 o
  10  18   2         10.57          1.60         8.10 o
  11  18   2         44.16         57.89        12.18 o
  12  18   2         98.08         79.86        10.11 o
 -12  19   2         81.51         67.85         8.93 o
 -11  19   2          9.10         13.77         4.83 o
 -10  19   2         66.86         75.00         5.67 o
  -9  19   2         33.46         18.43         5.41 o
  -8  19   2         82.75         82.21         8.39 o
  -7  19   2        173.96        154.00         9.46 o
  -6  19   2       1648.22       1656.22        32.13 o
  -5  19   2        132.95        125.61        12.34 o
  -4  19   2        537.83        525.03        14.40 o
  -3  19   2        654.71        588.72        15.56 o
  -2  19   2        163.73        144.01         9.17 o
  -1  19   2       1052.58        950.84        18.11 o
   0  19   2       1306.93       1250.26        19.47 o
   1  19   2        826.14        761.12        15.48 o
   2  19   2        731.67        645.88        13.43 o
   3  19   2        231.31        217.15         9.11 o
   4  19   2        307.26        298.64         9.39 o
   5  19   2          3.97          2.43         5.61 o
   6  19   2         22.60         21.73         5.02 o
   7  19   2          5.68         -5.61         6.56 o
   8  19   2         28.09         41.75        12.39 o
   9  19   2         68.62         76.81         8.49 o
  10  19   2        202.77        223.53        14.40 o
  11  19   2        183.68        201.62        16.30 o
 -11  20   2         52.23         46.91         5.23 o
 -10  20   2        126.77        122.08         6.30 o
  -9  20   2          4.76          3.08         4.76 o
  -8  20   2         44.89         37.19         7.25 o
  -7  20   2       1471.41       1532.78        29.63 o
  -6  20   2         67.17         87.68         9.25 o
  -5  20   2        294.36        298.41        16.19 o
  -4  20   2         39.44         21.79         5.22 o
  -3  20   2        270.88        273.42        11.99 o
  -2  20   2        426.39        389.93        13.71 o
  -1  20   2         49.69         31.68         7.78 o
   0  20   2        130.74        120.96        12.25 o
   1  20   2          5.32          7.41         5.03 o
   2  20   2        318.25        389.69        12.28 o
   3  20   2         11.68         10.86         4.60 o
   4  20   2          8.56         13.51         4.54 o
   5  20   2        160.49        172.42         9.18 o
   6  20   2        850.38        864.39        17.63 o
   7  20   2          0.48         -1.88         6.95 o
   8  20   2          0.66          4.99         4.99 o
   9  20   2         19.88         25.20         6.11 o
  10  20   2         71.38         41.70         7.89 o
  11  20   2          0.76          6.40         6.81 o
 -11  21   2        159.39        168.48         9.89 o
 -10  21   2        185.52        169.67         8.01 o
  -9  21   2         70.94         39.00         5.55 o
  -8  21   2        209.39        242.79        10.55 o
  -7  21   2       1106.73       1226.04        28.51 o
  -6  21   2       1078.46       1090.16        24.97 o
  -5  21   2       2030.43       2178.61        55.61 o
  -4  21   2       1076.12       1122.24        26.43 o
  -3  21   2         10.84          9.64         6.48 o
  -2  21   2          7.43          0.60         6.87 o
  -1  21   2        947.66        959.91        21.12 o
   0  21   2       1184.04       1226.77        21.65 o
   1  21   2        514.89        562.75        14.78 o
   2  21   2        735.02        756.93        16.97 o
   3  21   2         81.61         99.06         7.05 o
   4  21   2       1565.60       1618.60        25.11 o
   5  21   2        873.91        883.93        18.29 o
   6  21   2          7.84          8.70         7.13 o
   7  21   2          0.22         -4.62         5.42 o
   8  21   2        228.27        222.89        12.39 o
   9  21   2         34.18         52.96         6.44 o
  10  21   2         33.49         39.11         9.49 o
  11  21   2        113.09        103.70         9.29 o
 -10  22   2         40.07         26.84         3.39 o
  -9  22   2        178.49        210.79         9.55 o
  -8  22   2        295.06        318.49        11.17 o
  -7  22   2         13.20         13.73         8.07 o
  -6  22   2         37.24         31.30         6.64 o
  -5  22   2         64.38         57.67         8.83 o
  -4  22   2         32.16         42.64         9.89 o
  -3  22   2        368.43        391.47        12.70 o
  -2  22   2        291.53        317.07        14.61 o
  -1  22   2        747.02        756.27        18.65 o
   0  22   2         15.82         18.71         8.28 o
   1  22   2        333.00        350.86        11.32 o
   2  22   2        443.74        503.49        13.79 o
   3  22   2        360.55        377.62        11.61 o
   4  22   2        620.36        662.67        17.58 o
   5  22   2       1183.70       1243.16        23.19 o
   6  22   2       1458.24       1531.30        27.84 o
   7  22   2        184.23        190.15        10.46 o
   8  22   2         66.86         62.74         7.37 o
   9  22   2         20.06         29.09         6.37 o
  10  22   2        235.94        248.15        14.96 o
 -10  23   2          8.49         12.17         3.97 o
  -9  23   2          3.84         -0.49         3.52 o
  -8  23   2         43.45         45.52         5.28 o
  -7  23   2          2.08          3.60         5.56 o
  -6  23   2         35.04         42.80         7.10 o
  -5  23   2          1.55          3.59         6.49 o
  -4  23   2        255.58        303.15        12.77 o
  -3  23   2        545.47        493.01        14.86 o
  -2  23   2         66.72         55.78         7.63 o
  -1  23   2        151.38        173.76        10.00 o
   0  23   2        161.74        134.86         7.61 o
   1  23   2        264.53        239.70        10.45 o
   2  23   2        157.97        160.49        10.91 o
   3  23   2         19.46         14.54         5.21 o
   4  23   2         22.79         24.28         6.05 o
   5  23   2         19.31         11.76         6.11 o
   6  23   2         17.68         18.02         5.75 o
   7  23   2         89.73         96.86        10.62 o
   8  23   2        114.48        150.74         8.58 o
   9  23   2          0.95          1.10         3.96 o
  -9  24   2          3.07         -3.08         3.08 o
  -8  24   2        129.64        127.07         8.06 o
  -7  24   2        552.79        593.33        13.48 o
  -6  24   2        638.11        636.02        16.50 o
  -5  24   2        641.75        638.93        17.53 o
  -4  24   2         26.40         27.82         5.77 o
  -3  24   2        547.27        589.90        16.73 o
  -2  24   2         98.22        102.55         7.84 o
  -1  24   2         27.14         22.78         5.32 o
   0  24   2        350.76        334.11        11.70 o
   1  24   2        315.62        357.44        13.99 o
   2  24   2        337.07        381.81        11.96 o
   3  24   2        513.89        589.96        15.59 o
   4  24   2        587.86        653.99        17.92 o
   5  24   2        216.21        232.08        10.84 o
   6  24   2         43.72         31.80         4.80 o
   7  24   2        400.87        386.52        11.13 o
   8  24   2        334.98        320.25        10.36 o
  -9  25   2         74.23         54.07         7.22 o
  -8  25   2        233.85        254.19        12.44 o
  -7  25   2        161.68        161.96         6.81 o
  -6  25   2         38.98         54.79         5.88 o
  -5  25   2          1.00         -5.38         5.38 o
  -4  25   2        138.17        131.41         8.47 o
  -3  25   2        156.80        148.34         7.99 o
  -2  25   2        194.74        192.50         8.91 o
  -1  25   2        503.91        505.77        12.14 o
   0  25   2        262.99        243.72         9.67 o
   1  25   2         31.39         32.73         7.81 o
   2  25   2         81.98         91.27         6.49 o
   3  25   2          5.82          3.54         6.17 o
   4  25   2         97.57         93.76         7.45 o
   5  25   2          7.18         13.76         4.56 o
   6  25   2         49.48         60.86         5.37 o
   7  25   2          7.21          9.29         3.82 o
   8  25   2        126.19        107.72         8.98 o
  -8  26   2         87.40         76.87         8.67 o
  -7  26   2         13.69         10.90         4.06 o
  -6  26   2          5.62          1.92         3.11 o
  -5  26   2         29.98         19.52         4.33 o
  -4  26   2         11.49          8.83         4.59 o
  -3  26   2          5.28         -0.81         4.32 o
  -2  26   2          7.07          8.46         4.30 o
  -1  26   2        148.94        168.98         7.75 o
   0  26   2        160.02        195.45         7.24 o
   1  26   2          0.27          4.46         4.06 o
   2  26   2         32.46         43.53         5.82 o
   3  26   2         86.30        102.34         7.08 o
   4  26   2         71.12         75.11         6.14 o
   5  26   2         31.52         37.29         5.27 o
   6  26   2          4.86         10.29         2.98 o
  -6  27   2          1.94          1.72         3.41 o
  -5  27   2         10.91         13.69         4.34 o
  -4  27   2         46.04         38.07         4.30 o
  -3  27   2        281.48        263.66         9.17 o
  -2  27   2        111.64        111.26         6.44 o
  -1  27   2         32.31         32.88         4.13 o
   0  27   2         70.06         72.88         4.68 o
   1  27   2        132.58        160.19        11.02 o
   2  27   2        148.66        129.61         6.87 o
   3  27   2         31.35         27.82         5.47 o
   4  27   2         23.64         25.94         3.31 o
   5  27   2        120.09        142.62         5.76 o
  -5  28   2          0.55         -2.54         2.54 o
  -4  28   2         91.29         96.44         5.84 o
  -3  28   2         45.99         39.63         3.89 o
  -2  28   2         34.40         29.81         4.23 o
  -1  28   2         21.03         18.69         3.63 o
   0  28   2         66.79         53.84         7.22 o
   1  28   2         24.77         28.47         3.77 o
   2  28   2         68.59         65.21         6.86 o
   3  28   2          2.51         10.48         3.25 o
   4  28   2          0.24          1.24         4.44 o
  -1  29   2         48.05         38.59         6.50 o
   0  29   2          7.73         11.35         5.47 o
 -17   1   3         30.68         21.77         4.85 o
 -16   1   3        113.91        110.15         8.01 o
 -15   1   3         76.50         80.56         6.11 o
 -14   1   3       2822.60       2998.52        30.89 o
 -13   1   3       2483.78       2714.89        42.74 o
 -12   1   3         57.50         36.53         6.01 o
 -11   1   3         75.73         71.76         9.31 o
 -10   1   3         30.95         21.94        15.29 o
  -9   1   3        481.40        438.41        24.92 o
  -8   1   3       3863.29       4104.12        71.32 o
  -7   1   3        195.09         96.43        12.95 o
  -6   1   3        117.85        143.97         9.68 o
  -5   1   3      10672.09       9834.51        65.21 o
  -4   1   3      38824.12      36950.24       223.08 o
  -3   1   3       8023.04       8189.19        71.71 o
  -2   1   3       2371.55       2454.75        27.97 o
  -1   1   3       1769.38       1929.49        29.37 o
   0   1   3       1169.93       1237.89        21.49 o
   1   1   3      21422.19      23378.94       130.15 o
   2   1   3       3075.72       2728.42        32.93 o
   3   1   3      38257.56      36846.03       265.40 o
   4   1   3       6349.11       5925.85        46.43 o
   5   1   3        363.38        322.40        12.35 o
   6   1   3         56.09         82.37        11.66 o
   7   1   3         99.89        171.60        14.93 o
   8   1   3         95.00         89.64        13.65 o
   9   1   3        411.47        407.77        10.12 o
  10   1   3         24.49         18.02         4.64 o
  11   1   3        493.48        501.34        12.85 o
  12   1   3        620.46        613.33        15.58 o
  13   1   3        255.35        293.37        13.09 o
  14   1   3        408.64        426.43        11.87 o
  15   1   3         16.51         15.22         3.28 o
 -17   2   3         40.46         49.40         4.91 o
 -16   2   3         15.73         10.47         3.71 o
 -15   2   3        219.54        244.60         8.74 o
 -14   2   3          2.02         11.21         5.37 o
 -13   2   3       1880.63       1959.06        24.95 o
 -12   2   3        765.08        810.87        16.02 o
 -11   2   3        676.97        622.02        20.03 o
 -10   2   3          5.32         28.22        13.75 o
  -9   2   3         86.64         59.79        12.64 o
  -8   2   3       3124.53       3024.47        60.65 o
  -7   2   3       6186.38       6434.33        76.16 o
  -6   2   3       7857.15       8489.12        79.81 o
  -5   2   3        815.57        845.89        16.82 o
  -4   2   3          7.15         11.98         5.63 o
  -3   2   3       2547.32       2248.70        27.09 o
  -2   2   3      65668.80      68369.91       376.72 o
  -1   2   3       5326.33       6484.05        60.12 o
   0   2   3        208.44        326.59        10.97 o
   1   2   3      81298.05      82947.70       365.25 o
   2   2   3         16.56         78.89         4.04 o
   3   2   3       9706.71       8960.40        97.04 o
   4   2   3       1810.68       1879.44        29.16 o
   5   2   3       2291.68       2293.49        32.96 o
   6   2   3      10923.40      11638.95       121.00 o
   7   2   3       1731.50       1627.03        44.19 o
   8   2   3          6.29         18.48         8.73 o
   9   2   3         47.84         50.02         3.83 o
  10   2   3         18.78         34.46         6.29 o
  11   2   3        209.43        225.98         9.04 o
  12   2   3        603.40        598.95        15.99 o
  13   2   3        300.44        254.27        12.21 o
  14   2   3        182.34        184.57         8.46 o
  15   2   3         73.54         76.22         4.38 o
 -17   3   3        147.67        169.01        10.11 o
 -16   3   3          4.86         -3.91         4.55 o
 -15   3   3        282.53        351.31        10.74 o
 -14   3   3       1472.97       1546.42        31.15 o
 -13   3   3        919.50        915.48        18.44 o
 -12   3   3        335.20        338.84        10.53 o
 -11   3   3       1387.11       1413.61        23.04 o
 -10   3   3         11.86         16.23        12.12 o
  -9   3   3        679.85        598.45        33.19 o
  -8   3   3       2812.23       2781.86        58.44 o
  -7   3   3       3708.14       3854.23        64.70 o
  -6   3   3        195.68        283.59        11.12 o
  -5   3   3        151.00        114.30         8.52 o
  -4   3   3      17046.17      16380.81       109.92 o
  -3   3   3       4229.98       4367.31        51.95 o
  -2   3   3       9984.35      11192.60       117.67 o
  -1   3   3        685.53       1016.82        27.83 o
   0   3   3       6977.18       7284.43        75.40 o
   1   3   3       6958.54       7556.56        51.41 o
   2   3   3        483.66        425.07         9.02 o
   3   3   3       3559.23       3116.01        45.84 o
   4   3   3         24.80         16.79         6.39 o
   5   3   3       6599.07       7283.83        75.30 o
   6   3   3       1653.43       1727.27        41.47 o
   7   3   3        795.38        697.01        28.94 o
   8   3   3        688.03        717.65        31.55 o
   9   3   3       2711.34       2663.32        25.22 o
  10   3   3       3599.92       3704.30        40.73 o
  11   3   3       2151.42       2135.28        29.29 o
  12   3   3          4.77         15.69         5.96 o
  13   3   3        407.08        423.11        13.60 o
  14   3   3        100.51        106.78         5.72 o
  15   3   3         77.28         72.57         4.76 o
 -16   4   3        121.35        116.58         7.86 o
 -15   4   3         12.82         16.54         4.60 o
 -14   4   3        274.13        270.58        11.24 o
 -13   4   3        431.10        468.35        14.87 o
 -12   4   3         57.35         53.76         6.75 o
 -11   4   3         11.41          3.67         6.41 o
 -10   4   3       1948.29       2118.80        38.11 o
  -9   4   3         80.86         85.14        12.75 o
  -8   4   3        381.22        474.49        24.65 o
  -7   4   3       5138.69       4953.91        62.53 o
  -6   4   3        141.10        310.47        12.66 o
  -5   4   3       5124.64       5023.74        51.76 o
  -4   4   3       6952.65       6818.38        53.82 o
  -3   4   3       8243.55       7998.67        64.13 o
  -2   4   3       1017.29        935.90        20.85 o
  -1   4   3      28501.05      31407.41       220.55 o
   0   4   3      14674.52      15613.32        98.92 o
   1   4   3        304.27        241.78         9.27 o
   2   4   3       2398.88       2361.97        22.40 o
   3   4   3       5136.52       5166.86        55.05 o
   4   4   3        434.93        399.92        13.58 o
   5   4   3       5689.42       6167.17        64.19 o
   6   4   3       7008.95       7195.96        80.97 o
   7   4   3        426.35        464.73        23.93 o
   8   4   3         13.72         14.70         8.90 o
   9   4   3        505.02        591.08        11.80 o
  10   4   3        151.61        141.76         7.64 o
  11   4   3        121.48        135.04         7.99 o
  12   4   3        545.86        586.11        14.51 o
  13   4   3        513.44        550.90        12.68 o
  14   4   3         71.17         72.37         5.62 o
  15   4   3        157.94        135.74         6.14 o
 -16   5   3         25.53         23.11         3.75 o
 -15   5   3          0.52         -4.25         4.25 o
 -14   5   3        466.25        505.53        14.33 o
 -13   5   3        163.70        170.04         9.67 o
 -12   5   3        580.35        718.58        18.44 o
 -11   5   3        146.00        133.73        14.03 o
 -10   5   3        188.80        216.40        15.69 o
  -9   5   3        757.66        683.11        31.74 o
  -8   5   3       1027.03       1011.61        40.71 o
  -7   5   3       7458.23       7650.72        92.72 o
  -6   5   3       6524.87       7747.40        69.71 o
  -5   5   3         99.65         68.46         5.94 o
  -4   5   3       4173.54       4658.53        56.35 o
  -3   5   3         97.79        111.30         7.57 o
  -2   5   3      46488.35      45659.14       278.69 o
  -1   5   3       8247.25       8717.15        81.45 o
   0   5   3      20442.26      21637.62       120.67 o
   1   5   3       3036.82       2976.42        31.73 o
   2   5   3       2887.65       2944.90        33.52 o
   3   5   3        116.15         76.93         7.70 o
   4   5   3       1312.56       1401.74        30.48 o
   5   5   3       1725.69       2205.03        37.37 o
   6   5   3       1157.49       1262.42        32.29 o
   7   5   3         93.16        111.79        11.17 o
   8   5   3         61.05         26.52        14.19 o
   9   5   3       1192.69       1215.19        18.70 o
  10   5   3        523.56        532.50        12.64 o
  11   5   3         11.99          6.54         4.87 o
  12   5   3         21.81         14.66         4.94 o
  13   5   3        258.68        236.18         8.55 o
  14   5   3         12.09          6.56         5.54 o
  15   5   3        132.51        157.27         9.59 o
 -16   6   3          2.44          4.93         4.64 o
 -15   6   3         40.19         14.63         4.02 o
 -14   6   3          3.84          1.90         5.40 o
 -13   6   3         16.38         19.34         5.60 o
 -12   6   3          8.02         18.90         5.29 o
 -11   6   3       2634.55       2590.82        48.10 o
 -10   6   3        177.16        156.34         9.90 o
  -9   6   3         87.78         92.99        13.64 o
  -8   6   3        670.59        607.99        27.99 o
  -7   6   3        548.31        521.64        20.87 o
  -6   6   3      16213.05      16347.32       124.20 o
  -5   6   3        238.51        220.19        11.86 o
  -4   6   3       1764.95       1895.64        36.18 o
  -3   6   3       2435.16       2689.73        39.84 o
  -2   6   3        438.16        323.29        10.29 o
  -1   6   3       2423.27       1960.49        26.86 o
   0   6   3        123.19        189.48         8.59 o
   1   6   3      17961.23      18334.78       114.46 o
   2   6   3        714.02        711.47        17.43 o
   3   6   3      16016.97      17552.90       124.62 o
   4   6   3       1529.17       1782.70        34.90 o
   5   6   3       5768.55       7127.97        71.57 o
   6   6   3       1298.78       1406.23        32.03 o
   7   6   3        290.04        252.36        17.24 o
   8   6   3         17.88         15.31        16.92 o
   9   6   3         51.52         23.25         4.31 o
  10   6   3        399.50        443.98        11.61 o
  11   6   3        534.00        499.90        12.71 o
  12   6   3          7.72         -2.17         4.74 o
  13   6   3         39.17         52.33         5.96 o
  14   6   3          0.23          1.04         4.31 o
  15   6   3         65.29         76.95         7.24 o
 -16   7   3        422.35        431.26        12.36 o
 -15   7   3          4.16          1.82         6.39 o
 -14   7   3         68.99         56.55         5.80 o
 -13   7   3        336.74        359.54        12.64 o
 -12   7   3        151.18        165.66         8.86 o
 -11   7   3        245.75        252.72        12.40 o
 -10   7   3        311.59        299.47        14.45 o
  -9   7   3         92.76         35.97        10.54 o
  -8   7   3         18.18         15.32         9.52 o
  -7   7   3        526.69        457.12        20.24 o
  -6   7   3       1591.12       2009.63        42.87 o
  -5   7   3         94.60        139.14         8.70 o
  -4   7   3        882.38        797.04        19.18 o
  -3   7   3       3031.24       3082.30        39.78 o
  -2   7   3       4729.30       4453.39        48.34 o
  -1   7   3       4337.92       4289.68        51.96 o
   0   7   3       5448.88       5389.14        61.89 o
   1   7   3       1181.00       1351.00        22.38 o
   2   7   3       2623.52       2592.65        40.42 o
   3   7   3        110.61         63.95         6.64 o
   4   7   3        647.58        576.96        20.66 o
   5   7   3       4113.73       4612.90        63.98 o
   6   7   3       1289.32       1023.80        27.47 o
   7   7   3        582.97        663.45        34.19 o
   8   7   3        557.94        576.03        21.42 o
   9   7   3        990.23        905.73        16.27 o
  10   7   3        724.16        807.65        17.84 o
  11   7   3        413.60        407.97        11.66 o
  12   7   3         41.29         27.07         4.83 o
  13   7   3          1.54          8.48         5.37 o
  14   7   3        207.67        177.98        12.50 o
  15   7   3        187.68        201.00        14.14 o
 -16   8   3         89.40        101.30         6.25 o
 -15   8   3         74.54         76.68         7.83 o
 -14   8   3          4.75         -0.78         7.41 o
 -13   8   3         16.05          1.52        11.38 o
 -12   8   3       2157.74       2204.94        32.82 o
 -11   8   3       1828.08       1754.68        31.59 o
 -10   8   3        130.12        151.55         8.89 o
  -9   8   3        437.75        458.35        26.15 o
  -8   8   3        361.51        379.43        23.02 o
  -7   8   3        450.86        476.85        21.04 o
  -6   8   3        910.74       1052.74        31.67 o
  -5   8   3       2302.56       2608.61        45.17 o
  -4   8   3          0.17         11.74         5.61 o
  -3   8   3        967.65       1373.55        25.67 o
  -2   8   3       9797.18       9416.44        88.01 o
  -1   8   3       4730.25       5237.71        61.47 o
   0   8   3       2316.73       2426.87        39.92 o
   1   8   3        450.14        396.77        15.91 o
   2   8   3        179.43        238.27        12.58 o
   3   8   3       3438.17       3262.43        66.53 o
   4   8   3          7.40         -4.94         7.65 o
   5   8   3       2263.76       2486.39        57.71 o
   6   8   3        474.39        427.23        23.20 o
   7   8   3        184.93        209.23        18.88 o
   8   8   3        333.15        361.87         9.95 o
   9   8   3         16.18         20.41         3.68 o
  10   8   3        138.06        123.12         7.02 o
  11   8   3        310.99        321.84        10.49 o
  12   8   3          4.50          1.50         5.12 o
  13   8   3          7.72          6.81         4.32 o
  14   8   3         46.59         42.52         7.73 o
 -16   9   3        165.33        168.57         6.87 o
 -15   9   3         12.58         16.90         5.47 o
 -14   9   3         30.93         27.21         8.58 o
 -13   9   3         95.13         67.06         9.49 o
 -12   9   3         49.28         36.23         7.14 o
 -11   9   3        399.53        448.25        16.68 o
 -10   9   3        629.83        591.83        13.97 o
  -9   9   3         30.95         34.12         8.07 o
  -8   9   3        621.71        636.66        26.21 o
  -7   9   3       1690.37       1662.40        55.50 o
  -6   9   3       3350.03       3197.54        56.94 o
  -5   9   3       1523.21       1335.24        31.01 o
  -4   9   3        534.48        621.83        19.95 o
  -3   9   3        581.68        573.36        17.03 o
  -2   9   3       3395.89       3074.09        54.83 o
  -1   9   3       7148.56       7598.42        80.76 o
   0   9   3       3805.08       3566.47        58.18 o
   1   9   3        292.48        252.29        17.24 o
   2   9   3       3442.77       3446.89        58.75 o
   3   9   3       3385.65       3687.47        64.27 o
   4   9   3        655.46        670.35        29.44 o
   5   9   3        114.94         87.04        13.48 o
   6   9   3        775.65        711.06        35.64 o
   7   9   3         72.00         53.94        11.59 o
   8   9   3         29.95         39.49         4.04 o
   9   9   3       1000.85       1061.25        17.19 o
  10   9   3       1764.20       1843.74        23.15 o
  11   9   3       1526.20       1536.43        23.17 o
  12   9   3        336.33        318.29        10.08 o
  13   9   3        176.35        145.28        16.10 o
  14   9   3         34.35         36.21         6.54 o
 -16  10   3         35.89         41.27         7.95 o
 -15  10   3         93.74         66.57         8.72 o
 -14  10   3         12.87         19.21         6.55 o
 -13  10   3        230.45        215.39        11.11 o
 -12  10   3         31.42         16.63         6.54 o
 -11  10   3        215.69        184.28         9.87 o
 -10  10   3       3082.64       2993.69        48.47 o
  -9  10   3       2274.98       2336.62        31.99 o
  -8  10   3       1998.13       1945.43        54.15 o
  -7  10   3       1629.63       1468.65        49.65 o
  -6  10   3       1554.54       1477.77        41.92 o
  -5  10   3        142.11        179.30        15.08 o
  -4  10   3        553.34        633.17        25.82 o
  -3  10   3       1272.13       1417.24        44.84 o
  -2  10   3       1658.78       1748.12        38.41 o
  -1  10   3        158.78        153.54        15.14 o
   0  10   3        863.36        901.97        30.46 o
   1  10   3        174.73        111.49        11.20 o
   2  10   3       1267.00       1261.70        43.91 o
   3  10   3       6586.37       6730.85       142.08 o
   4  10   3        332.01        304.52        26.43 o
   5  10   3          0.81         11.50        16.50 o
   6  10   3        483.08        453.87        33.07 o
   7  10   3       3539.71       3616.80        63.12 o
   8  10   3       2997.35       2962.04        29.23 o
   9  10   3       1729.14       1875.81        25.80 o
  10  10   3        825.12        796.72        15.77 o
  11  10   3        178.67        169.00         9.46 o
  12  10   3         94.84         84.33         6.84 o
  13  10   3          0.81         -7.53         9.18 o
  14  10   3         26.39         12.69         7.84 o
 -15  11   3          0.58         -4.44         4.44 o
 -14  11   3         19.24         34.15         6.22 o
 -13  11   3         10.99          3.25         5.34 o
 -12  11   3         90.15        136.35         8.69 o
 -11  11   3         28.74         29.10         5.54 o
 -10  11   3         23.91         25.59         7.73 o
  -9  11   3         59.67         44.84         6.27 o
  -8  11   3         45.69         41.57        11.81 o
  -7  11   3       1841.33       1675.24        54.57 o
  -6  11   3        668.99        716.53        33.99 o
  -5  11   3        332.58        342.62        20.13 o
  -4  11   3        238.29        249.75        14.63 o
  -3  11   3         72.63         37.89        10.53 o
  -2  11   3         26.87         10.67        11.45 o
  -1  11   3        127.36        251.78        18.77 o
   0  11   3          6.02          2.88         9.77 o
   1  11   3         17.14         21.91         8.35 o
   2  11   3        657.55        771.06        36.77 o
   3  11   3          2.96         -7.99        16.97 o
   4  11   3        202.94        234.86        25.59 o
   5  11   3        268.31        297.50        35.54 o
   6  11   3        656.64        701.30        41.70 o
   7  11   3        148.21        137.34         6.44 o
   8  11   3       1397.67       1539.18        29.42 o
   9  11   3        292.91        265.62        10.52 o
  10  11   3        144.50        166.86        10.16 o
  11  11   3         17.02         11.07         5.58 o
  12  11   3         42.55         56.14         6.37 o
  13  11   3        233.59        206.47        15.79 o
  14  11   3         38.03         28.27         7.64 o
 -15  12   3        130.58        132.90        13.62 o
 -14  12   3         35.97         25.39         5.01 o
 -13  12   3          9.32         -3.86         5.70 o
 -12  12   3         81.73         68.70         6.58 o
 -11  12   3        102.77         96.70         7.47 o
 -10  12   3        588.59        623.72        22.68 o
  -9  12   3        414.34        344.93        13.94 o
  -8  12   3        349.61        347.35        14.32 o
  -7  12   3        655.33        608.97        46.21 o
  -6  12   3        199.17        135.24        17.93 o
  -5  12   3       1591.77       1625.51        51.40 o
  -4  12   3        116.05        118.88        22.15 o
  -3  12   3       4286.69       4593.49        80.82 o
  -2  12   3       2455.85       2352.63        56.80 o
  -1  12   3       1352.20       1392.08        43.01 o
   0  12   3         66.96         77.68        12.63 o
   1  12   3       5544.26       5267.10        86.31 o
   2  12   3       4753.00       4512.85        93.80 o
   3  12   3        448.82        445.76        40.58 o
   4  12   3          3.02         -2.31        19.17 o
   5  12   3       2258.39       2324.05       110.56 o
   6  12   3       1821.52       1941.97        45.27 o
   7  12   3       2400.22       2302.61        24.08 o
   8  12   3       4670.63       4648.28        40.31 o
   9  12   3        465.75        470.29        13.23 o
  10  12   3        130.30        122.03         7.63 o
  11  12   3         51.44         65.99         8.56 o
  12  12   3         50.69         51.03         6.40 o
  14  12   3          3.85          1.86         6.29 o
 -15  13   3         84.18         71.78         6.42 o
 -14  13   3         17.19         27.85         7.74 o
 -13  13   3          2.89          2.12         4.79 o
 -12  13   3        144.70        184.62         9.04 o
 -11  13   3         15.10         12.38         5.89 o
 -10  13   3          4.04         22.65         7.81 o
  -9  13   3         54.50         68.32         7.46 o
  -8  13   3         15.30         15.82         8.18 o
  -7  13   3         29.13         52.66         6.97 o
  -6  13   3         88.49         45.25        17.96 o
  -5  13   3        579.77        593.54        32.59 o
  -4  13   3         11.09         10.54        10.80 o
  -3  13   3        996.44        982.25        38.44 o
  -2  13   3        434.15        492.24        27.87 o
  -1  13   3       1614.96       1943.40        53.24 o
   0  13   3         74.66        112.03        20.43 o
   1  13   3       1195.35       1270.58        37.61 o
   2  13   3        301.47        286.44        26.14 o
   3  13   3        212.34        217.08        29.58 o
   4  13   3       1446.61       1297.91        71.17 o
   5  13   3        108.75        116.77        29.19 o
   6  13   3       1916.89       1796.27        23.19 o
   7  13   3        556.12        536.94        12.38 o
   8  13   3        143.00        112.87         7.57 o
   9  13   3        181.83        212.12         9.11 o
  10  13   3        303.97        272.49        11.21 o
  11  13   3        899.25        952.26        20.33 o
  12  13   3        245.28        281.76        13.53 o
  14  13   3        205.60        201.31        11.76 o
 -15  14   3         75.10         81.82         8.05 o
 -14  14   3         57.33         61.07         7.95 o
 -13  14   3         40.23         52.38         7.35 o
 -12  14   3          8.03          6.98         6.08 o
 -11  14   3          1.68          9.79         6.12 o
 -10  14   3         93.68        126.42        10.10 o
  -9  14   3        684.94        608.10        16.81 o
  -8  14   3        166.38        171.03        21.39 o
  -7  14   3        427.27        435.45        14.57 o
  -6  14   3        487.22        438.68        34.38 o
  -5  14   3        225.23        241.63        22.48 o
  -4  14   3        239.49        215.74        18.19 o
  -3  14   3       1068.17        959.11        39.81 o
  -2  14   3       3903.46       4047.40        82.18 o
  -1  14   3       3594.69       3652.58        77.26 o
   0  14   3         11.12          6.15         9.19 o
   1  14   3       3204.56       3018.14        89.67 o
   2  14   3       2945.90       2913.78        81.89 o
   3  14   3         12.40         25.08        15.04 o
   4  14   3         60.14         17.26        20.51 o
   5  14   3        357.11        370.19        10.35 o
   6  14   3         14.71         23.07         4.17 o
   7  14   3       1751.29       1620.81        21.83 o
   8  14   3       3992.65       3837.08        38.63 o
   9  14   3        552.54        589.65        19.38 o
  10  14   3         48.59         37.45         5.07 o
  11  14   3         27.01         41.96         5.68 o
  12  14   3        184.42        185.68        12.05 o
 -14  15   3        218.26        241.05        10.47 o
 -13  15   3        256.25        313.47        17.27 o
 -12  15   3        449.21        434.54        14.62 o
 -11  15   3        109.56        103.15         8.86 o
 -10  15   3        155.43        149.87        13.94 o
  -9  15   3         29.05         24.01         5.42 o
  -8  15   3        123.85        152.87        11.21 o
  -7  15   3        232.92        209.44        11.48 o
  -6  15   3        829.53        835.03        23.10 o
  -5  15   3        383.53        404.41        33.67 o
  -4  15   3       1041.50       1009.04        39.17 o
  -3  15   3       3804.18       4064.75        89.37 o
  -2  15   3        197.11        207.75        19.79 o
  -1  15   3         15.20         26.24        10.89 o
   0  15   3       3113.96       2966.27        64.30 o
   1  15   3       2788.64       2682.86        69.34 o
   2  15   3       3614.62       3251.09        90.07 o
   3  15   3        700.87        789.06        59.10 o
   4  15   3         56.21         50.67         4.59 o
   5  15   3         54.18         55.91         4.34 o
   6  15   3        130.93        104.12         6.56 o
   7  15   3          9.30         19.02         5.68 o
   8  15   3         31.36         24.25         5.04 o
   9  15   3        528.45        473.53        14.26 o
  10  15   3        184.66        152.36        11.02 o
  11  15   3         92.64         95.63        12.59 o
  12  15   3         31.27         22.18        10.22 o
 -14  16   3          5.58          1.44         5.37 o
 -13  16   3          2.01         13.57        10.27 o
 -12  16   3        111.58        137.87        11.87 o
 -11  16   3        373.46        400.27        14.26 o
 -10  16   3        377.62        390.38        16.84 o
  -9  16   3        103.20         83.24         6.85 o
  -8  16   3        547.07        598.49        18.79 o
  -7  16   3        193.05        148.63         9.45 o
  -6  16   3          7.62          5.70         5.19 o
  -5  16   3        935.94        998.57        19.54 o
  -4  16   3       1793.13       1766.26        27.96 o
  -3  16   3         67.19         46.24         9.36 o
  -2  16   3        669.02        624.90        31.12 o
  -1  16   3         30.30          9.77        10.04 o
   0  16   3       1024.88       1013.82        45.45 o
   1  16   3       1324.81       1284.60        49.98 o
   2  16   3          7.07         20.85        16.22 o
   3  16   3        129.49        164.04         8.73 o
   4  16   3       2511.08       2488.71        28.32 o
   5  16   3        330.47        322.50         8.99 o
   6  16   3        931.89        902.94        16.62 o
   7  16   3          0.28         -0.30         4.98 o
   8  16   3         89.85         67.25         8.21 o
   9  16   3          1.84          5.01         5.06 o
  10  16   3         85.36         87.40         8.33 o
  11  16   3         51.71         66.09         8.20 o
  12  16   3        183.06        197.08        16.72 o
  13  16   3          8.97          9.18         3.82 o
 -13  17   3          4.71          2.06         6.09 o
 -12  17   3         22.57         34.25         5.78 o
 -11  17   3         94.56        123.54         7.39 o
 -10  17   3         37.01         32.31         5.77 o
  -9  17   3        153.44        147.32         8.99 o
  -8  17   3        281.13        225.73        10.51 o
  -7  17   3         39.95         44.00         7.54 o
  -6  17   3        140.06        154.37        11.86 o
  -5  17   3         89.29         73.49         6.44 o
  -4  17   3        315.65        291.14        12.29 o
  -3  17   3        530.98        545.22        17.72 o
  -2  17   3         23.79          9.32         6.52 o
  -1  17   3        282.24        284.33        10.60 o
   0  17   3       1793.61       1879.58        53.32 o
   1  17   3        319.18        279.61         9.90 o
   2  17   3         35.28         25.80         4.30 o
   3  17   3       1034.49        977.35        17.19 o
   4  17   3       1595.45       1515.28        20.84 o
   5  17   3       2569.08       2406.06        26.79 o
   6  17   3        570.41        551.85        14.28 o
   7  17   3         52.18         37.37         5.48 o
   8  17   3          4.72         -5.66         5.66 o
   9  17   3          5.71         -6.86         6.86 o
  10  17   3        160.83        156.84         9.98 o
  11  17   3        114.84        102.56        15.17 o
  12  17   3         57.26         62.32        10.01 o
 -13  18   3         13.03          8.25         4.85 o
 -12  18   3        456.50        499.98        17.21 o
 -11  18   3        427.71        498.71        15.21 o
 -10  18   3        494.10        523.89        15.63 o
  -9  18   3         27.13         28.53         5.84 o
  -8  18   3          5.27         -5.52         5.52 o
  -7  18   3       1547.52       1484.83        30.07 o
  -6  18   3       2707.47       2655.58        41.20 o
  -5  18   3        611.27        551.83        17.22 o
  -4  18   3        512.70        517.91        14.86 o
  -3  18   3        445.98        457.02        14.86 o
  -2  18   3        285.96        290.13         9.86 o
  -1  18   3        635.36        622.81        13.40 o
   0  18   3          7.12         13.03         4.93 o
   1  18   3         80.76         89.72         5.72 o
   2  18   3        607.34        536.25        12.15 o
   3  18   3         51.67         34.82         4.41 o
   4  18   3        127.41        107.16         6.46 o
   5  18   3        509.54        501.76        12.85 o
   6  18   3         81.11         61.44         7.67 o
   7  18   3        424.18        380.27        12.14 o
   8  18   3          1.13          1.93         8.65 o
   9  18   3          2.20          9.04         6.22 o
  10  18   3        544.21        617.05        52.31 o
  11  18   3        325.26        336.48        21.36 o
 -12  19   3        103.97        109.73         7.79 o
 -11  19   3        174.22        189.81        10.05 o
 -10  19   3        110.71         90.54         7.11 o
  -9  19   3         68.45         62.32         6.58 o
  -8  19   3         30.12         21.73         5.39 o
  -7  19   3        610.65        592.05        16.59 o
  -6  19   3        893.98        843.27        22.94 o
  -5  19   3          3.90          4.55         6.44 o
  -4  19   3        324.89        323.22        13.00 o
  -3  19   3         84.19         70.03         7.02 o
  -2  19   3        323.93        317.99        10.88 o
  -1  19   3         44.59         26.40         6.35 o
   0  19   3         94.13        113.60         8.67 o
   1  19   3          4.90          6.90         4.25 o
   2  19   3         63.28         59.89         5.08 o
   3  19   3         96.99        111.90         7.14 o
   4  19   3        664.79        692.01        15.05 o
   5  19   3        190.04        191.60        10.95 o
   6  19   3         91.87         93.91         6.71 o
   7  19   3          1.05          4.75         6.80 o
   8  19   3         61.25         67.74         9.33 o
   9  19   3         10.08          7.44         5.72 o
  10  19   3         29.04         34.56         7.49 o
  11  19   3          0.35          9.29         6.91 o
 -11  20   3        161.87        156.32         7.18 o
 -10  20   3         26.48         23.03         4.13 o
  -9  20   3        131.58        143.71         8.23 o
  -8  20   3        699.93        709.56        19.35 o
  -7  20   3        994.44        985.20        21.03 o
  -6  20   3       1125.86       1086.13        25.65 o
  -5  20   3       1307.69       1300.87        32.23 o
  -4  20   3         90.31         79.48         7.40 o
  -3  20   3          6.91         -0.98         6.00 o
  -2  20   3        328.04        343.45        11.86 o
  -1  20   3        508.30        497.15        12.85 o
   0  20   3         28.91         20.91         4.64 o
   1  20   3          1.62         -4.31         4.31 o
   2  20   3       1246.05       1282.01        19.94 o
   3  20   3        344.71        326.05        10.37 o
   4  20   3       1708.32       1819.18        26.53 o
   5  20   3       1652.41       1760.31        26.09 o
   6  20   3        175.10        203.81         9.05 o
   7  20   3         29.27         27.05         6.05 o
   8  20   3        142.46        153.93        10.89 o
   9  20   3         28.93         30.81         6.06 o
  10  20   3        118.76        113.40        13.72 o
  11  20   3        279.55        249.60        14.76 o
 -11  21   3          9.33         -0.27         3.49 o
 -10  21   3          0.37         -3.04         3.04 o
  -9  21   3        403.59        378.72        10.90 o
  -8  21   3        244.11        250.22        10.55 o
  -7  21   3         64.87         58.84         7.97 o
  -6  21   3        107.04         92.63         9.28 o
  -5  21   3        210.14        179.85        13.23 o
  -4  21   3        166.71        141.11         9.07 o
  -3  21   3         52.67         63.86         6.64 o
  -2  21   3        133.29        147.35         9.37 o
  -1  21   3        162.20        159.95         8.41 o
   0  21   3        197.28        207.63         9.36 o
   1  21   3         47.40         34.84         5.47 o
   2  21   3        566.14        579.11        14.48 o
   3  21   3        829.10        937.13        17.00 o
   4  21   3         81.36         90.48         7.72 o
   5  21   3         84.99         88.39         7.10 o
   6  21   3         44.21         42.64         7.92 o
   7  21   3         79.09        120.17        12.22 o
   8  21   3          2.33         -6.42         8.07 o
   9  21   3          0.75         -4.76         4.76 o
  10  21   3         11.31          2.06         6.50 o
 -10  22   3          0.63         -1.18         3.16 o
  -9  22   3          0.09          6.36         4.37 o
  -8  22   3          2.99         -3.36         5.05 o
  -7  22   3         92.17         83.42        10.48 o
  -6  22   3        963.01        966.77        22.74 o
  -5  22   3        843.04        842.32        21.75 o
  -4  22   3          1.32         -5.74         5.74 o
  -3  22   3        282.08        313.17        13.93 o
  -2  22   3        110.47        110.80        11.29 o
  -1  22   3         29.88         18.38         6.69 o
   0  22   3          0.24         -5.54         5.54 o
   1  22   3          4.53         -8.14         8.14 o
   2  22   3          0.55          2.32         5.38 o
   3  22   3        420.32        503.88        12.49 o
   4  22   3        717.74        783.12        16.85 o
   5  22   3        184.76        177.44         9.78 o
   6  22   3        156.66        145.51         8.46 o
   7  22   3        230.49        259.12        10.81 o
   8  22   3          8.97          7.94         4.87 o
   9  22   3         10.19          4.74         4.80 o
  10  22   3        118.66        156.32        11.14 o
 -10  23   3         11.79          3.84         6.55 o
  -9  23   3        118.18        136.86         6.90 o
  -8  23   3         85.14         90.26         6.27 o
  -7  23   3        156.42        129.98         8.61 o
  -6  23   3         22.06         14.84         7.16 o
  -5  23   3          3.67          5.95         6.34 o
  -4  23   3        971.21       1077.75        24.78 o
  -3  23   3        854.77        924.19        20.10 o
  -2  23   3        293.36        274.91        11.36 o
  -1  23   3       1345.89       1367.49        28.70 o
   0  23   3        359.31        342.70        12.93 o
   1  23   3        368.95        370.96        14.83 o
   2  23   3        682.36        676.33        17.55 o
   3  23   3         18.59         16.75         5.10 o
   4  23   3        106.04        115.70         8.57 o
   5  23   3         96.98        101.24         9.64 o
   6  23   3         22.07         19.64         5.79 o
   7  23   3         29.27         29.78         6.92 o
   8  23   3         85.83         79.04         7.76 o
   9  23   3          0.13          2.89         5.47 o
 -10  24   3         12.41         13.83         5.16 o
  -9  24   3          7.99          5.21         3.46 o
  -8  24   3         23.99         21.01         4.20 o
  -7  24   3          6.35         10.94         4.90 o
  -6  24   3          0.07         -5.09         5.09 o
  -5  24   3         13.30         16.70         5.63 o
  -4  24   3         14.57         14.55         4.88 o
  -3  24   3        124.08        148.07         9.48 o
  -2  24   3        213.41        209.89         9.64 o
  -1  24   3         63.74         43.20         5.89 o
   0  24   3         54.58         60.23         6.27 o
   1  24   3         54.18         39.17         6.66 o
   2  24   3        412.70        448.90        12.66 o
   3  24   3        103.16        138.21         9.23 o
   4  24   3          1.34          3.59         5.09 o
   5  24   3        405.30        446.88        13.76 o
   6  24   3        784.74        891.03        22.58 o
   7  24   3        274.88        326.58        11.97 o
   8  24   3          6.02          7.05         4.30 o
  -9  25   3          4.28         -6.40         6.40 o
  -8  25   3         39.92         40.58         5.87 o
  -7  25   3          0.10         -2.62         5.18 o
  -6  25   3         71.15         65.79         6.00 o
  -5  25   3         78.19         74.25         6.79 o
  -4  25   3         69.36         65.32         5.77 o
  -3  25   3        860.41        881.18        21.73 o
  -2  25   3        385.72        437.23        13.61 o
  -1  25   3         29.57         20.18         4.03 o
   0  25   3        227.45        254.14         9.71 o
   1  25   3        361.62        335.17        12.55 o
   2  25   3        290.17        336.38        11.57 o
   3  25   3        249.90        273.74        10.12 o
   4  25   3        109.75        106.09         7.63 o
   5  25   3         39.74         42.23         5.29 o
   6  25   3         10.66          8.34         4.05 o
   7  25   3         32.87         44.27         4.46 o
  -8  26   3        378.13        373.73        17.54 o
  -7  26   3        221.69        215.27         8.92 o
  -6  26   3         11.96          9.33         4.31 o
  -5  26   3        298.41        331.75        10.25 o
  -4  26   3        545.28        639.09        14.77 o
  -3  26   3         44.06         45.62         4.86 o
  -2  26   3         87.02         91.84         6.75 o
  -1  26   3         43.36         36.84         5.93 o
   0  26   3         25.84         23.08         3.59 o
   1  26   3        155.79        146.32         6.72 o
   2  26   3        149.40        177.00         7.99 o
   3  26   3         47.93         37.31         5.44 o
   4  26   3        120.64         98.37         6.26 o
   5  26   3        456.69        483.13        11.49 o
   6  26   3        111.66        115.37         6.02 o
  -6  27   3          7.48          7.06         3.40 o
  -5  27   3         16.12          8.63         4.46 o
  -4  27   3          1.76          1.73         4.59 o
  -3  27   3          0.92         -2.97         6.08 o
  -2  27   3          2.97          6.51         3.74 o
  -1  27   3        125.29        151.67         6.96 o
   0  27   3        345.70        376.69        17.14 o
   1  27   3         10.81         16.39         4.02 o
   2  27   3          0.54          1.66         3.40 o
   3  27   3          0.46         -3.43         3.43 o
   4  27   3          0.51          5.56         3.33 o
   5  27   3          1.05          4.33         5.16 o
  -5  28   3          6.93          6.85         2.64 o
  -4  28   3         12.38          8.80         3.34 o
  -3  28   3         45.35         46.32         4.26 o
  -2  28   3        251.76        214.18        12.39 o
  -1  28   3         21.44          6.62         4.14 o
   0  28   3          2.93         -7.22         7.22 o
   1  28   3          3.50         -2.34         5.47 o
   2  28   3         26.42         19.61         8.72 o
   3  28   3         36.75         30.83         5.88 o
  -2  29   3         30.61         32.30         6.40 o
  -1  29   3        136.37        153.64        11.14 o
   0  29   3        210.00        209.46        12.69 o
 -17   0   4        321.01        335.96        14.86 o
 -16   0   4         42.84         27.43         7.26 o
 -15   0   4         34.13         26.92         7.01 o
 -14   0   4       1327.97       1441.00        27.27 o
 -13   0   4        525.04        578.53        20.21 o
 -12   0   4        658.88        608.02        23.66 o
 -11   0   4         14.77         17.66        11.40 o
 -10   0   4       1354.18       1376.06        66.69 o
  -9   0   4        652.20        575.12        39.90 o
  -8   0   4       7082.59       7551.70       142.20 o
  -7   0   4       4403.72       4703.04        75.73 o
  -6   0   4       1119.75       1029.67        43.93 o
  -5   0   4      19877.60      20452.15       324.30 o
  -4   0   4       8766.30      10462.98       195.74 o
  -3   0   4       7272.96       7469.74        98.10 o
  -2   0   4        597.91        549.85        21.88 o
  -1   0   4      62609.21      64240.22       502.03 o
   0   0   4       2132.60       2076.62        37.55 o
   1   0   4      47890.12      48220.65       559.35 o
   2   0   4         70.54        149.61        17.13 o
   3   0   4       1912.46       1885.94        26.22 o
   4   0   4       5552.72       6411.60        75.97 o
   5   0   4        960.40       1031.05        45.22 o
   6   0   4       6363.52       6876.16       130.03 o
   7   0   4         30.12         21.54        12.47 o
   8   0   4       1093.63       1000.43        89.97 o
   9   0   4        196.09        135.07         9.50 o
  10   0   4         15.42         32.63        12.38 o
  11   0   4       1188.45       1100.87        24.52 o
  12   0   4       1328.40       1443.76        40.85 o
  13   0   4        462.04        490.98        22.29 o
  14   0   4         18.22          9.50         5.40 o
  15   0   4         65.35         69.34         8.46 o
 -17   1   4        149.01        132.73         5.82 o
 -16   1   4          1.23         -2.58         3.78 o
 -15   1   4         70.43         73.78         5.80 o
 -14   1   4         27.34         31.68         4.65 o
 -13   1   4       1213.72       1411.14        20.86 o
 -12   1   4        406.43        433.75        14.77 o
 -11   1   4        279.55        231.87        13.50 o
 -10   1   4        761.94        753.39        50.99 o
  -9   1   4        112.08         98.36        13.26 o
  -8   1   4        232.92        272.15        18.30 o
  -7   1   4         78.79         43.13         9.43 o
  -6   1   4       4611.96       5307.39        55.66 o
  -5   1   4       1916.32       2250.82        39.86 o
  -4   1   4       1642.61       1912.66        31.12 o
  -3   1   4       1865.52       1895.05        27.70 o
  -2   1   4       3246.30       3301.40        46.45 o
  -1   1   4        693.76        679.15        19.41 o
   0   1   4       2481.57       2583.29        58.45 o
   1   1   4       1256.33       1070.07        30.88 o
   2   1   4         21.21         43.23         5.70 o
   3   1   4       1933.54       1692.13        18.22 o
   4   1   4       1221.79       1293.39        25.65 o
   5   1   4        410.48        415.40        17.32 o
   6   1   4       3612.99       4030.47        68.42 o
   7   1   4        159.64        124.13        14.48 o
   8   1   4         18.85         11.62        10.02 o
   9   1   4        248.81        229.58         8.78 o
  10   1   4       4649.71       4651.55        55.57 o
  11   1   4        120.65        110.75         6.61 o
  12   1   4        102.91        112.87         8.29 o
  13   1   4        209.42        190.82         8.87 o
  14   1   4        172.72        166.61         7.51 o
  15   1   4         39.73         38.88         4.21 o
 -17   2   4        172.21        179.25         8.31 o
 -16   2   4          9.11          6.60         4.23 o
 -15   2   4         41.97         38.52         5.93 o
 -14   2   4        574.73        640.91        13.99 o
 -13   2   4        700.88        763.12        15.23 o
 -12   2   4        275.72        272.04        11.00 o
 -11   2   4       1787.08       1694.62        41.61 o
 -10   2   4       1228.85       1311.93        52.98 o
  -9   2   4       1252.04       1125.57        45.68 o
  -8   2   4        251.73        163.91        14.94 o
  -7   2   4        259.27        254.32        15.75 o
  -6   2   4        172.11        218.77        11.05 o
  -5   2   4       2007.29       1927.82        32.11 o
  -4   2   4        800.96        735.31        16.81 o
  -3   2   4      20942.58      21867.88       149.26 o
  -2   2   4       9983.20      10655.96       123.51 o
  -1   2   4      47092.02      48741.07       315.69 o
   0   2   4          3.81         36.75         5.82 o
   1   2   4          5.64         -0.59         4.92 o
   2   2   4       1422.24       1499.56        21.43 o
   3   2   4       1727.76       1898.51        21.42 o
   4   2   4        202.98        114.78         8.71 o
   5   2   4        440.53        437.50        17.94 o
   6   2   4       4025.73       4050.59        68.76 o
   7   2   4        122.12         79.72        11.56 o
   8   2   4         40.67         54.08        11.32 o
   9   2   4        538.90        527.25        11.33 o
  10   2   4        327.12        300.27        10.03 o
  11   2   4        164.74        148.82         8.12 o
  12   2   4       1849.40       1898.92        26.15 o
  13   2   4        428.81        458.23        15.11 o
  14   2   4         74.16         84.50         5.86 o
  15   2   4         44.46         40.19         5.02 o
 -17   3   4          3.65         -3.94         3.94 o
 -16   3   4         11.13          7.50         3.93 o
 -15   3   4         48.96         53.90         8.68 o
 -14   3   4        419.85        464.79        12.63 o
 -13   3   4        862.98        909.72        18.39 o
 -12   3   4       2808.59       2854.27        41.33 o
 -11   3   4        660.55        729.12        21.04 o
 -10   3   4         56.64         67.23        12.15 o
  -9   3   4        210.15        332.93        26.15 o
  -8   3   4        125.70        137.23        14.26 o
  -7   3   4       5424.95       6284.83        67.14 o
  -6   3   4        669.70       1017.42        22.98 o
  -5   3   4        922.03       1128.42        24.41 o
  -4   3   4        822.78       1004.04        24.27 o
  -3   3   4        340.03        345.00        13.21 o
  -2   3   4      10381.71      10680.52       100.59 o
  -1   3   4      10519.16      11793.82       107.86 o
   0   3   4      13486.52      14190.15       101.79 o
   1   3   4        455.02        493.58        13.96 o
   2   3   4       2165.47       2199.03        29.48 o
   3   3   4      10069.56       9605.07        68.50 o
   4   3   4       4970.24       4588.33        56.31 o
   5   3   4        710.94        681.41        22.64 o
   6   3   4       3927.32       4146.87        60.43 o
   7   3   4        127.65        121.01        13.06 o
   8   3   4         13.88         13.67         9.53 o
   9   3   4         33.35         44.86         5.15 o
  10   3   4       1340.93       1374.03        19.38 o
  11   3   4        103.10        107.65         7.36 o
  12   3   4         24.42         30.47         5.88 o
  13   3   4         26.16         31.72         4.61 o
  14   3   4        615.03        563.88        12.73 o
  15   3   4        334.81        350.22        12.55 o
 -17   4   4         36.30         32.30         5.88 o
 -16   4   4         56.10         45.36         4.87 o
 -15   4   4         98.60         98.32         6.37 o
 -14   4   4       1714.42       1892.21        33.95 o
 -13   4   4        977.48       1035.86        24.33 o
 -12   4   4        314.60        321.28        20.36 o
 -11   4   4        277.72        338.33        21.71 o
 -10   4   4        495.51        467.21        32.21 o
  -9   4   4         33.37         28.98         9.99 o
  -8   4   4        347.61        318.92        20.83 o
  -7   4   4       3086.64       3209.37        43.56 o
  -6   4   4       2443.07       2496.52        32.12 o
  -5   4   4          4.90          1.66         4.51 o
  -4   4   4      29573.10      29454.51       222.19 o
  -3   4   4      10469.97      10239.69       121.31 o
  -2   4   4          7.47         17.10         7.36 o
  -1   4   4      29677.39      31284.61       233.58 o
   0   4   4       1414.39       1350.70        22.47 o
   1   4   4      17286.74      17808.30       134.53 o
   2   4   4      19717.17      19917.59       118.65 o
   3   4   4         54.19        101.70         9.01 o
   4   4   4       3904.27       4570.94        58.41 o
   5   4   4      17886.33      19733.40       135.22 o
   6   4   4       2425.78       2517.09        47.02 o
   7   4   4        210.55        190.30        16.67 o
   8   4   4         85.34         58.32        10.43 o
   9   4   4       2137.67       2209.77        36.46 o
  10   4   4       1713.71       1849.63        24.73 o
  11   4   4       1112.33       1196.74        22.91 o
  12   4   4         58.23         60.76         6.31 o
  13   4   4         38.00         32.53         4.23 o
  14   4   4         10.89          9.21         3.27 o
  15   4   4         34.14         30.33         5.09 o
 -17   5   4        120.77        123.72         8.67 o
 -16   5   4         23.43         28.52         4.03 o
 -15   5   4        144.78        148.25         7.55 o
 -14   5   4       1388.24       1356.94        26.39 o
 -13   5   4       1304.45       1362.53        24.84 o
 -12   5   4         15.51         15.48         7.61 o
 -11   5   4       3270.94       3423.95        57.25 o
 -10   5   4       1974.23       2246.96        54.54 o
  -9   5   4         40.60         16.03         8.56 o
  -8   5   4        766.13        794.37        46.78 o
  -7   5   4       2136.11       2282.11        42.34 o
  -6   5   4       4213.02       4563.65        52.03 o
  -5   5   4         29.17         39.48         5.81 o
  -4   5   4        818.44        865.06        19.77 o
  -3   5   4       6693.82       6548.50       104.30 o
  -2   5   4       5652.80       5310.62        52.10 o
  -1   5   4       1265.82       1462.32        35.16 o
   0   5   4       6299.60       6340.45        58.31 o
   1   5   4        430.14        460.24        12.75 o
   2   5   4       1314.04       1412.06        20.00 o
   3   5   4      21995.42      22016.01       155.07 o
   4   5   4       2461.84       2094.79        39.03 o
   5   5   4        491.17        374.20        15.26 o
   6   5   4       1000.91       1080.87        31.09 o
   7   5   4         14.69          5.53         7.93 o
   8   5   4        188.35        191.09        21.11 o
   9   5   4          3.45         -1.31         4.06 o
  10   5   4        215.67        214.05         8.85 o
  11   5   4        589.43        522.91        13.01 o
  12   5   4         44.68         47.63         6.07 o
  13   5   4         19.43         12.01         3.84 o
  14   5   4        262.38        250.17         8.85 o
  15   5   4         84.58         86.12         6.49 o
 -16   6   4          2.59          2.21         4.50 o
 -15   6   4         26.66         12.68         4.70 o
 -14   6   4        719.21        735.48        17.04 o
 -13   6   4         43.97         59.80         7.43 o
 -12   6   4       1109.15       1023.37        26.44 o
 -11   6   4       1366.87       1394.08        30.55 o
 -10   6   4       1140.69       1231.09        36.71 o
  -9   6   4         74.93         51.12        11.67 o
  -8   6   4        333.33        296.86        19.82 o
  -7   6   4       1935.13       1464.05        34.75 o
  -6   6   4       5310.29       5454.26        65.31 o
  -5   6   4       1986.00       1933.91        37.96 o
  -4   6   4       8010.95       8398.55        93.06 o
  -3   6   4          1.25         12.41         8.89 o
  -2   6   4       6322.12       6715.24        71.10 o
  -1   6   4       1257.70       1250.08        25.46 o
   0   6   4      17547.22      17318.70       143.03 o
   1   6   4       1351.40       1172.78        28.53 o
   2   6   4         69.68         59.53         6.18 o
   3   6   4        786.96        848.24        26.26 o
   4   6   4       2636.23       2674.98        44.99 o
   5   6   4        187.95        133.67         9.71 o
   6   6   4         10.39         -1.40         6.19 o
   7   6   4        863.47        761.68        27.77 o
   8   6   4       1555.27       1550.78        29.27 o
   9   6   4       1379.25       1383.90        25.67 o
  10   6   4        296.82        314.37        10.45 o
  11   6   4         14.41         10.17         4.08 o
  12   6   4        454.83        470.05        11.31 o
  13   6   4        401.84        404.84        14.64 o
  14   6   4         17.03         18.61         3.77 o
  15   6   4          3.95          3.51         4.23 o
 -16   7   4         76.75         73.57         6.26 o
 -15   7   4          0.71          5.41         6.77 o
 -14   7   4         25.65         23.37         5.55 o
 -13   7   4        845.87        819.51        18.57 o
 -12   7   4        541.89        503.39        16.70 o
 -11   7   4       4261.29       4157.38        59.97 o
 -10   7   4        182.55        170.75        10.01 o
  -9   7   4       1363.93       1388.10        45.99 o
  -8   7   4         85.50         88.67        11.86 o
  -7   7   4       2189.63       2299.45        44.81 o
  -6   7   4       4763.24       4975.54        57.95 o
  -5   7   4       1067.78       1249.74        31.32 o
  -4   7   4        131.27        156.94         9.37 o
  -3   7   4       2149.95       2743.53        37.28 o
  -2   7   4       5298.48       5515.16        52.86 o
  -1   7   4       4685.43       4892.91        63.31 o
   0   7   4        412.91        449.80        15.61 o
   1   7   4       7156.21       7420.29        74.40 o
   2   7   4        674.89        470.68        17.99 o
   3   7   4       2312.65       2970.21        50.22 o
   4   7   4       1401.22       1310.07        35.70 o
   5   7   4        343.40        293.33        14.36 o
   6   7   4          2.38         12.24         7.07 o
   7   7   4        373.64        359.68        26.42 o
   8   7   4         86.44        105.74         5.89 o
   9   7   4         31.68         24.63         4.77 o
  10   7   4        310.30        327.02        10.82 o
  11   7   4        192.69        159.83         7.79 o
  12   7   4         14.86         12.85         4.89 o
  13   7   4          1.12          0.19         5.74 o
  14   7   4          2.35         -0.05         2.77 o
 -16   8   4         86.04         73.24         6.13 o
 -15   8   4          2.21         -5.19         5.90 o
 -14   8   4         28.87         31.82         7.98 o
 -13   8   4        392.27        368.11        15.13 o
 -12   8   4         54.36         56.24         9.22 o
 -11   8   4         17.64         22.16         5.59 o
 -10   8   4       1631.19       1651.27        27.56 o
  -9   8   4        318.91        341.76        22.79 o
  -8   8   4         72.84         55.65        11.96 o
  -7   8   4       5645.26       5448.80        79.82 o
  -6   8   4       4795.94       4582.38        60.43 o
  -5   8   4       9184.23       9079.25        91.04 o
  -4   8   4       7500.97       8211.96       123.71 o
  -3   8   4        274.86        364.08        12.76 o
  -2   8   4        732.09        731.35        14.15 o
  -1   8   4      13225.48      13576.72       112.32 o
   0   8   4       3264.82       2935.02        42.39 o
   1   8   4       1695.99       1632.35        33.41 o
   2   8   4          4.73         23.81        10.85 o
   3   8   4         79.63         66.95         9.67 o
   4   8   4       1086.88        991.13        31.62 o
   5   8   4        872.99        882.68        25.87 o
   6   8   4        175.03        202.16        17.51 o
   7   8   4       1083.37       1168.17        62.06 o
   8   8   4       2506.90       2448.43        33.07 o
   9   8   4       3486.72       3465.88        44.75 o
  10   8   4       4116.56       4177.71        44.85 o
  11   8   4        872.73        819.85        15.82 o
  12   8   4        404.65        414.53        12.36 o
  13   8   4          1.40          2.44         4.30 o
  14   8   4        268.13        268.30        10.19 o
 -16   9   4        443.84        451.38        11.85 o
 -15   9   4        191.75        225.33        10.49 o
 -14   9   4         49.37         63.82         8.41 o
 -13   9   4        353.04        305.91        15.64 o
 -12   9   4        131.56        162.39         9.57 o
 -11   9   4        108.48        107.28         7.86 o
 -10   9   4       1822.03       1919.92        31.19 o
  -9   9   4         27.65         26.83         4.53 o
  -8   9   4       1364.53       1373.14        38.36 o
  -7   9   4        329.61        439.17        20.39 o
  -6   9   4        158.84        283.30        16.25 o
  -5   9   4       1038.25       1365.53        31.90 o
  -4   9   4       1426.95       1389.43        27.21 o
  -3   9   4       2336.27       2831.07        48.66 o
  -2   9   4          7.24         11.86         8.72 o
  -1   9   4       1119.21        877.45        26.88 o
   0   9   4       4296.30       4365.17        61.41 o
   1   9   4       1747.06       1568.50        37.43 o
   2   9   4        230.71        207.96        20.13 o
   3   9   4       4583.15       5028.47        89.79 o
   4   9   4       2455.48       2623.78        52.35 o
   5   9   4        320.51        349.69        21.28 o
   6   9   4        629.38        598.09        33.22 o
   7   9   4       1439.61       1430.26        35.06 o
   8   9   4       1162.95       1297.84        18.60 o
   9   9   4        462.02        462.83        12.37 o
  10   9   4          0.69         13.26         6.02 o
  11   9   4        553.82        571.80        13.98 o
  12   9   4         71.00         81.63         6.50 o
  13   9   4         68.85         71.09        12.38 o
  14   9   4         22.75         17.21         5.20 o
 -16  10   4          9.36         17.63         5.08 o
 -15  10   4          6.16          0.85         4.82 o
 -14  10   4        157.77        183.40        10.89 o
 -13  10   4        134.09        161.85        11.71 o
 -12  10   4        131.40        144.01         9.02 o
 -11  10   4          0.30          0.53         5.44 o
 -10  10   4         60.29         55.62         5.31 o
  -9  10   4        159.31        148.68         7.86 o
  -8  10   4        902.56        936.46        37.39 o
  -7  10   4       1191.65       1100.18        38.66 o
  -6  10   4         38.38         19.22         8.99 o
  -5  10   4        391.52        571.25        35.26 o
  -4  10   4       2610.18       2617.76        54.25 o
  -3  10   4       1077.99       1277.97        38.48 o
  -2  10   4       4430.64       4431.64        71.86 o
  -1  10   4       2258.22       2959.48        51.63 o
   0  10   4        363.16        312.82        16.05 o
   1  10   4         47.32         79.99        16.18 o
   2  10   4        700.47        774.34        47.08 o
   3  10   4       2057.92       1743.97        75.89 o
   4  10   4       3431.11       3223.86       101.62 o
   5  10   4       5486.37       5856.95       145.32 o
   6  10   4       1040.98       1046.87        62.93 o
   7  10   4        563.18        526.43        10.95 o
   8  10   4        832.16        933.26        16.71 o
   9  10   4        680.23        718.96        21.01 o
  10  10   4       2504.80       2624.71        30.93 o
  11  10   4         23.67         26.40         5.65 o
  12  10   4          2.35          7.62         7.74 o
  13  10   4         84.21         85.74        12.69 o
  14  10   4         26.92         37.31         5.29 o
 -15  11   4        228.35        243.51        14.03 o
 -14  11   4         62.45         72.92         8.95 o
 -13  11   4         19.49         21.63         5.88 o
 -12  11   4        258.43        259.95        11.37 o
 -11  11   4          3.57         -2.24         5.57 o
 -10  11   4        597.33        536.70        16.71 o
  -9  11   4         94.31         81.12         7.21 o
  -8  11   4       1074.90       1048.32        30.77 o
  -7  11   4         70.68         67.68        19.43 o
  -6  11   4       5531.48       5154.68        93.58 o
  -5  11   4        739.20        725.44        28.91 o
  -4  11   4         72.53        104.06        12.53 o
  -3  11   4       2427.69       2475.39        55.72 o
  -2  11   4         53.41         40.00         8.54 o
  -1  11   4       2422.40       2190.00        52.39 o
   0  11   4       3507.06       3490.44        58.24 o
   1  11   4      10334.85      10503.42       144.70 o
   2  11   4       8546.29       9020.41       398.13 o
   3  11   4       4977.97       4724.58       124.75 o
   4  11   4         18.73         16.27        13.68 o
   5  11   4        139.29        117.15        22.49 o
   6  11   4        490.55        383.18        39.41 o
   7  11   4       1486.11       1332.59        17.54 o
   8  11   4        355.18        325.45        10.07 o
   9  11   4        123.63        105.40         6.15 o
  10  11   4        762.73        675.18        15.08 o
  11  11   4        484.41        461.75        13.64 o
  12  11   4        433.76        393.07        16.11 o
  14  11   4        137.80        141.57        10.73 o
 -15  12   4        299.66        316.83        13.38 o
 -14  12   4          2.03         -0.32         6.98 o
 -13  12   4         54.74         78.40         7.00 o
 -12  12   4          1.28         -3.07         4.75 o
 -11  12   4         72.68         88.75         8.08 o
 -10  12   4          1.78         15.17         7.29 o
  -9  12   4         37.20         20.16         5.32 o
  -8  12   4         59.40         53.14         7.00 o
  -7  12   4         34.29          6.91        15.47 o
  -6  12   4        872.47        828.37        51.58 o
  -5  12   4        291.55        267.49        24.64 o
  -4  12   4        546.06        660.81        28.36 o
  -3  12   4       4040.09       4093.84        77.48 o
  -2  12   4        541.09        529.28        27.85 o
  -1  12   4       7058.35       7936.34       108.65 o
   0  12   4       1070.42       1107.79        34.47 o
   1  12   4        156.25        232.37        24.00 o
   2  12   4        201.91        208.56        28.17 o
   3  12   4        411.16        412.87        38.62 o
   4  12   4        718.94        681.23        41.12 o
   5  12   4         13.93         -1.47        17.76 o
   6  12   4        341.92        396.06        10.82 o
   7  12   4          6.63          7.12         3.19 o
   8  12   4        698.83        590.58        13.39 o
   9  12   4        112.20         97.15         6.71 o
  10  12   4         58.17         59.45         5.91 o
  11  12   4         81.40         90.66         7.81 o
  12  12   4         35.42         55.30        11.71 o
 -15  13   4        251.50        268.00        11.08 o
 -14  13   4          7.21         11.19         8.87 o
 -13  13   4         42.22         29.94         7.51 o
 -12  13   4         69.78         71.55         7.78 o
 -11  13   4        544.50        544.38        18.13 o
 -10  13   4        191.86        177.64        16.01 o
  -9  13   4        911.48        917.84        22.26 o
  -8  13   4        591.86        483.38        15.04 o
  -7  13   4       1194.07       1121.11        31.06 o
  -6  13   4        254.51        190.70        27.07 o
  -5  13   4       1182.33       1276.89        75.80 o
  -4  13   4       1069.84       1147.89        42.20 o
  -3  13   4        162.66        188.83        25.56 o
  -2  13   4          1.32         19.68        11.45 o
  -1  13   4        105.72         53.54        12.02 o
   0  13   4      12458.00      12350.63       252.57 o
   1  13   4       9681.79       9973.90       164.92 o
   2  13   4       7976.42       7804.86       171.55 o
   3  13   4       5122.70       4853.85       148.74 o
   4  13   4        696.72        675.69        52.63 o
   5  13   4        181.33        171.92        10.12 o
   6  13   4        274.56        267.07         9.28 o
   7  13   4        374.90        329.13        10.38 o
   8  13   4        209.10        214.82         8.42 o
   9  13   4        268.29        238.70         9.55 o
  10  13   4        301.97        266.38         9.68 o
  11  13   4        322.37        375.30        12.73 o
  12  13   4        285.81        268.48        21.36 o
 -15  14   4          6.26         11.87         5.57 o
 -14  14   4          1.12          1.58         7.17 o
 -13  14   4          0.07         -2.29         6.88 o
 -12  14   4         34.07         28.08         5.53 o
 -11  14   4        861.59        849.80        22.09 o
 -10  14   4        715.62        729.24        28.20 o
  -9  14   4         95.74        109.42         9.57 o
  -8  14   4         12.01          7.84         6.02 o
  -7  14   4        436.24        433.32        14.56 o
  -6  14   4       2079.88       2080.38        55.22 o
  -5  14   4       1800.92       1719.09        65.98 o
  -4  14   4       1262.59       1153.65        53.14 o
  -3  14   4       3608.09       3507.41        77.99 o
  -2  14   4        536.69        427.68        27.33 o
  -1  14   4         13.83         -0.75         9.26 o
   0  14   4        460.12        482.29        29.03 o
   1  14   4          1.32          6.11        10.66 o
   2  14   4        158.77        230.38        32.56 o
   3  14   4        151.42        143.90        48.60 o
   4  14   4        938.29        859.86        60.96 o
   5  14   4        114.45         90.69         5.41 o
   6  14   4       1319.85       1270.60        19.97 o
   7  14   4        838.71        851.83        19.34 o
   8  14   4         15.03         16.66         4.42 o
   9  14   4        227.38        240.68         9.30 o
  10  14   4        259.35        276.23         9.40 o
  11  14   4        522.65        556.71        28.27 o
  12  14   4         80.94        103.90        14.34 o
 -14  15   4        173.91        166.84         9.55 o
 -13  15   4         23.68         30.37         7.20 o
 -12  15   4        306.51        339.41        11.38 o
 -11  15   4        109.81         91.09         8.16 o
 -10  15   4         27.66          9.13         8.67 o
  -9  15   4       1239.34       1170.71        23.37 o
  -8  15   4        361.13        353.00        20.88 o
  -7  15   4       1381.31       1267.56        25.26 o
  -6  15   4        135.55        115.85        10.12 o
  -5  15   4        519.70        541.84        22.02 o
  -4  15   4        738.63        652.22        41.84 o
  -3  15   4        234.29        280.31        27.66 o
  -2  15   4        799.04        761.08        37.04 o
  -1  15   4        346.84        364.66        26.16 o
   0  15   4        413.94        462.90        34.29 o
   1  15   4        129.75         81.60        19.10 o
   2  15   4       1305.09       1354.91        75.42 o
   3  15   4        515.67        462.95        38.00 o
   4  15   4       1526.56       1486.47        18.79 o
   5  15   4         83.04         74.00         4.77 o
   6  15   4          0.06         -4.52         4.52 o
   7  15   4         10.88          2.41         4.97 o
   8  15   4        519.90        538.15        13.63 o
   9  15   4         55.91         60.65         6.24 o
  10  15   4        165.41        132.21         9.82 o
  11  15   4         88.48        110.82        17.33 o
  12  15   4        233.64        250.94        18.47 o
  13  15   4          6.43         11.04         4.75 o
 -14  16   4        297.04        284.47        15.79 o
 -13  16   4          0.50         12.06         6.20 o
 -12  16   4          3.32          8.37         4.40 o
 -11  16   4         71.58         64.47         6.99 o
 -10  16   4        106.45        114.07         7.63 o
  -9  16   4        390.59        326.67        12.78 o
  -8  16   4        252.69        229.01        12.01 o
  -7  16   4         29.47         23.02         5.60 o
  -6  16   4       1429.75       1430.84        33.71 o
  -5  16   4        865.20        866.48        20.68 o
  -4  16   4        696.43        689.43        17.29 o
  -3  16   4       2774.51       2819.65        88.19 o
  -2  16   4         69.82         39.25        12.04 o
  -1  16   4         40.56         27.05        13.17 o
   0  16   4        589.18        582.57        40.28 o
   1  16   4        801.32        719.47        44.04 o
   2  16   4        108.47        109.99        10.05 o
   3  16   4        294.66        321.69        12.09 o
   4  16   4        323.94        313.71         8.67 o
   5  16   4        804.94        743.30        13.54 o
   6  16   4          5.97          1.81         4.72 o
   7  16   4        876.28        809.10        19.00 o
   8  16   4        614.88        586.59        17.44 o
   9  16   4         17.85         14.64         5.05 o
  10  16   4        196.79        200.91        13.15 o
  11  16   4         39.46         48.70        12.18 o
 -14  17   4         25.28         18.88         5.06 o
 -13  17   4         52.73         38.32        19.30 o
 -12  17   4       1067.37       1212.98        18.67 o
 -11  17   4        395.14        377.88        13.18 o
 -10  17   4        314.03        276.62        10.56 o
  -9  17   4        410.01        428.74        14.30 o
  -8  17   4         14.06          9.79         7.03 o
  -7  17   4       1123.95       1139.27        26.20 o
  -6  17   4       1332.44       1416.75        30.80 o
  -5  17   4         63.22         52.25         7.85 o
  -4  17   4         71.77         78.90         6.54 o
  -3  17   4         48.67         51.36         5.94 o
  -2  17   4         74.37         69.62         7.24 o
  -1  17   4         38.77         32.71         4.65 o
   0  17   4        803.76        792.59        15.35 o
   1  17   4       1087.22       1001.12        17.34 o
   2  17   4          1.88          3.98         4.04 o
   3  17   4        158.58        132.58         6.95 o
   4  17   4        320.20        339.44        10.23 o
   5  17   4        202.79        193.22         8.17 o
   6  17   4         18.11         13.72         5.23 o
   7  17   4        113.51        100.43         9.00 o
   8  17   4         15.66         16.75         5.73 o
   9  17   4          1.36          1.81         6.23 o
  10  17   4         81.07         68.00        15.79 o
  11  17   4         51.45         55.31        11.87 o
  12  17   4         76.85         70.16         7.64 o
 -13  18   4         54.34         44.06         7.53 o
 -12  18   4         18.85         17.81         4.32 o
 -11  18   4          1.82          3.75         4.82 o
 -10  18   4          8.24          2.44         5.12 o
  -9  18   4         28.14         39.04         5.82 o
  -8  18   4        543.42        545.23        17.97 o
  -7  18   4       1942.30       1779.44        33.13 o
  -6  18   4       1799.98       1663.00        42.46 o
  -5  18   4         43.90         52.26         8.97 o
  -4  18   4        207.53        205.96         9.64 o
  -3  18   4         11.33          2.27         6.52 o
  -2  18   4         23.87         31.68         7.03 o
  -1  18   4        505.06        534.43        12.78 o
   0  18   4        395.39        300.45        10.54 o
   1  18   4        180.17        178.47         8.88 o
   2  18   4         54.75         49.69         6.20 o
   3  18   4        116.91        110.24         7.01 o
   4  18   4        554.22        591.52        13.85 o
   5  18   4        192.71        161.61         7.90 o
   6  18   4         68.27         67.14         6.19 o
   7  18   4         18.07         19.85         5.88 o
   8  18   4         40.72         41.68         7.30 o
   9  18   4         98.89         96.77         8.53 o
  10  18   4         91.97         85.54        14.14 o
  11  18   4        219.94        225.87        16.82 o
 -12  19   4        393.94        339.15        10.52 o
 -11  19   4        137.64        168.37         8.38 o
 -10  19   4         64.67         84.90         7.22 o
  -9  19   4        270.22        265.50        13.09 o
  -8  19   4        371.97        365.24        12.92 o
  -7  19   4          2.46          0.37         6.30 o
  -6  19   4        277.55        316.99        14.48 o
  -5  19   4        707.20        680.82        23.24 o
  -4  19   4        162.96        150.40        10.44 o
  -3  19   4        170.13        147.67        10.96 o
  -2  19   4         14.59         21.33         8.16 o
  -1  19   4        850.23        774.00        15.71 o
   0  19   4       1065.11       1047.24        18.28 o
   1  19   4         21.05         19.60         7.01 o
   2  19   4        186.95        172.57         8.54 o
   3  19   4        230.65        206.30         9.26 o
   4  19   4       5396.21       5356.85        44.72 o
   5  19   4       1674.64       1727.03        25.75 o
   6  19   4         76.95         77.93         6.03 o
   7  19   4         16.74         17.35         6.09 o
   8  19   4          1.25         -6.98         6.98 o
   9  19   4         83.97         87.37         7.92 o
  10  19   4         90.44         88.01        13.52 o
  11  19   4        115.50        125.78        11.87 o
 -12  20   4          0.01          9.29         5.16 o
 -11  20   4         17.32         23.53         4.16 o
 -10  20   4          5.63         -1.54         4.71 o
  -9  20   4          0.55          0.95         5.04 o
  -8  20   4          2.70          0.29         5.09 o
  -7  20   4        336.65        342.02        14.35 o
  -6  20   4        277.33        240.51        12.94 o
  -5  20   4        187.81        212.74        11.43 o
  -4  20   4        337.45        382.66        15.70 o
  -3  20   4        281.76        286.04        16.52 o
  -2  20   4        503.69        517.43        15.73 o
  -1  20   4        114.56        113.60         7.27 o
   0  20   4        528.76        531.45        13.91 o
   1  20   4       1001.13       1003.44        19.04 o
   2  20   4          1.82         -4.86         4.86 o
   3  20   4        609.27        670.38        14.76 o
   4  20   4        427.17        413.18        11.94 o
   5  20   4         72.12         85.96         7.75 o
   6  20   4        117.12        120.46         6.68 o
   7  20   4        331.33        324.24        15.36 o
   8  20   4         30.16         21.19         6.14 o
   9  20   4         16.27          0.48         6.46 o
  10  20   4          8.82          8.25         7.43 o
 -11  21   4        288.26        271.01         7.98 o
 -10  21   4         12.18          1.32         3.19 o
  -9  21   4         23.42         30.47         5.13 o
  -8  21   4        255.08        271.77        11.93 o
  -7  21   4        172.87        169.59        10.80 o
  -6  21   4        182.82        162.51        12.05 o
  -5  21   4          5.94          6.23         5.13 o
  -4  21   4          1.07         -5.99         5.99 o
  -3  21   4        476.80        497.73        15.61 o
  -2  21   4        539.66        528.59        15.77 o
  -1  21   4         48.86         57.55         6.46 o
   0  21   4        203.40        196.09         8.86 o
   1  21   4         56.27         56.74         5.82 o
   2  21   4          1.78          2.34         4.49 o
   3  21   4        233.61        267.99         9.67 o
   4  21   4        100.47        105.79         6.98 o
   5  21   4        536.90        548.31        13.92 o
   6  21   4         10.69          7.25         4.42 o
   7  21   4          0.65         -3.32         7.58 o
   8  21   4          1.21         -3.71         5.28 o
   9  21   4          5.29          2.60         5.30 o
  10  21   4         62.47         47.05         7.84 o
 -11  22   4         21.63         23.94         7.43 o
 -10  22   4        176.04        154.38         6.65 o
  -9  22   4        141.44        139.95         6.35 o
  -8  22   4         13.62          2.92         4.47 o
  -7  22   4          5.83          2.57         6.26 o
  -6  22   4         43.59         28.27         7.31 o
  -5  22   4         47.34         49.29         6.73 o
  -4  22   4        232.19        256.03        12.21 o
  -3  22   4       1276.49       1369.08        27.84 o
  -2  22   4        985.20        983.21        28.42 o
  -1  22   4       1120.88       1024.72        21.10 o
   0  22   4         88.63        111.37         8.53 o
   1  22   4         37.12         38.60         5.17 o
   2  22   4        426.11        425.31        11.52 o
   3  22   4         66.21         77.03         6.25 o
   4  22   4        331.26        346.98        11.64 o
   5  22   4        618.62        710.37        15.21 o
   6  22   4        858.29        863.48        24.17 o
   7  22   4         51.07         60.47         7.54 o
   8  22   4          7.13         -2.40         4.55 o
   9  22   4         19.08         10.94         6.60 o
 -10  23   4         37.48         30.89         3.89 o
  -9  23   4        139.93        130.87         6.51 o
  -8  23   4        107.14        110.63         6.41 o
  -7  23   4         39.10         23.85         5.14 o
  -6  23   4        558.08        605.50        16.89 o
  -5  23   4        226.59        232.95         9.94 o
  -4  23   4         92.61         87.87         8.85 o
  -3  23   4        177.66        168.04        11.50 o
  -2  23   4        106.00        109.57         9.16 o
  -1  23   4         16.33         37.05         6.87 o
   0  23   4         87.51         94.48         7.85 o
   1  23   4        266.57        303.24        10.99 o
   2  23   4        558.43        553.84        11.77 o
   3  23   4         24.49         24.52         5.64 o
   4  23   4        417.62        437.72        13.37 o
   5  23   4         11.15         22.42         5.86 o
   6  23   4          1.63         -0.51         4.34 o
   7  23   4          0.38          3.08         4.69 o
   8  23   4          1.77         -4.41         4.41 o
   9  23   4        115.30        109.17         9.49 o
 -10  24   4        221.71        228.45        13.62 o
  -9  24   4         28.04         39.32         4.87 o
  -8  24   4        117.86        122.65         7.15 o
  -7  24   4        267.96        228.30         9.92 o
  -6  24   4        311.10        317.90        15.33 o
  -5  24   4        595.40        695.17        21.70 o
  -4  24   4        779.23        829.47        18.91 o
  -3  24   4        214.12        260.42        13.44 o
  -2  24   4        130.59        135.34         9.62 o
  -1  24   4          1.47         -1.39         4.93 o
   0  24   4          4.13          5.99         4.62 o
   1  24   4         31.29         33.24         5.78 o
   2  24   4        125.75        139.10         7.48 o
   3  24   4          1.71          0.12         4.94 o
   4  24   4         36.85         32.53         5.36 o
   5  24   4          5.24         11.05         6.05 o
   6  24   4        173.47        198.39         9.91 o
   7  24   4        161.76        136.49         7.20 o
   8  24   4         87.64         66.24         8.46 o
  -9  25   4         12.29          6.91         5.57 o
  -8  25   4          1.56          4.13         4.15 o
  -7  25   4          0.39         -7.03         7.03 o
  -6  25   4         51.97         33.89         6.72 o
  -5  25   4         23.49         34.83         7.89 o
  -4  25   4         64.04         83.15         9.74 o
  -3  25   4        252.60        279.10        12.94 o
  -2  25   4         44.94         50.94         7.30 o
  -1  25   4        167.75        156.87         7.86 o
   0  25   4        683.40        686.18        14.32 o
   1  25   4        290.01        291.76         9.73 o
   2  25   4        174.55        206.62         9.05 o
   3  25   4         37.05         35.83         5.27 o
   4  25   4         75.57         68.20         6.83 o
   5  25   4        370.00        375.57        14.19 o
   6  25   4        266.55        240.38        11.46 o
   7  25   4         15.37         11.04         5.98 o
  -8  26   4          8.91          9.21         2.99 o
  -7  26   4         12.70         11.08         5.20 o
  -6  26   4          8.49          2.45         4.91 o
  -5  26   4          1.89          0.33         5.20 o
  -4  26   4         76.18         91.86         6.62 o
  -3  26   4        248.04        292.31        14.79 o
  -2  26   4         91.59         87.18         7.67 o
  -1  26   4         15.87         18.52         6.81 o
   0  26   4         53.30         61.58         5.06 o
   1  26   4          0.01          1.39         4.17 o
   2  26   4        110.74        142.68         7.03 o
   3  26   4         48.49         45.84         4.69 o
   4  26   4          0.27         -1.83         3.62 o
   5  26   4         36.15         40.32         6.99 o
   6  26   4          5.32         14.76         5.26 o
  -6  27   4          0.35          1.58         4.39 o
  -5  27   4         20.89         16.99         4.39 o
  -4  27   4          6.23          2.40         4.54 o
  -3  27   4        183.04        226.11        13.90 o
  -2  27   4         63.77         89.75         6.10 o
  -1  27   4         80.01         95.20         5.92 o
   0  27   4        299.12        312.10        11.61 o
   1  27   4        507.26        525.14        48.39 o
   2  27   4        314.71        299.49        13.10 o
   3  27   4         32.97         32.98         4.43 o
   4  27   4         86.95         76.37        13.83 o
   5  27   4        156.27        166.12        11.04 o
  -5  28   4          9.25         19.58         3.59 o
  -4  28   4         45.38         33.41         4.00 o
  -3  28   4          4.58          8.10         2.97 o
  -2  28   4          2.22          5.09         3.51 o
  -1  28   4         95.64        125.28        13.10 o
   0  28   4        147.05        178.51        14.03 o
   1  28   4          5.79          5.16         5.88 o
   2  28   4        107.90        108.96        10.32 o
   3  28   4          1.80          4.13         4.44 o
  -1  29   4         62.78         93.48         8.67 o
 -17   1   5         56.88         59.17         4.60 o
 -16   1   5         43.12         47.28         4.13 o
 -15   1   5        169.14        158.68         6.83 o
 -14   1   5          4.45         -1.78         3.85 o
 -13   1   5         29.45         18.64         5.19 o
 -12   1   5         84.13         67.03         9.51 o
 -11   1   5       1482.73       1569.53        47.49 o
 -10   1   5        775.70        661.19        32.90 o
  -9   1   5        383.85        364.49        23.25 o
  -8   1   5        247.70        264.97        16.14 o
  -7   1   5        845.27        749.71        23.60 o
  -6   1   5       2624.09       2746.56        55.73 o
  -5   1   5       2637.26       2507.38        50.78 o
  -4   1   5       5990.90       5509.24        53.70 o
  -3   1   5          6.80         14.77         3.16 o
  -2   1   5        159.52        151.66         9.63 o
  -1   1   5      34337.32      33772.80       208.78 o
   0   1   5      19099.30      18382.49       153.54 o
   1   1   5       5461.87       5309.12        82.34 o
   2   1   5      23439.46      23944.77       235.82 o
   3   1   5         76.12         89.81         5.62 o
   4   1   5         34.59         51.93         5.95 o
   5   1   5       5590.35       5838.89        81.57 o
   6   1   5       7492.37       7261.72       106.41 o
   7   1   5        168.22        150.99        15.63 o
   8   1   5        185.52        194.51         9.79 o
   9   1   5        238.72        256.54         9.69 o
  10   1   5        927.44        947.63        18.95 o
  11   1   5         61.35         52.62         5.78 o
  12   1   5        492.36        530.77        14.71 o
  13   1   5        107.62         84.07         5.66 o
  14   1   5        416.88        399.83         9.15 o
  15   1   5         93.50         79.35         7.74 o
 -17   2   5        113.59         91.14         5.96 o
 -16   2   5          4.04          0.94         4.41 o
 -15   2   5        138.30        128.74         6.24 o
 -14   2   5         65.54         59.31         5.47 o
 -13   2   5         50.63         51.82         6.68 o
 -12   2   5        569.35        562.26        19.73 o
 -11   2   5         40.83         38.60         9.50 o
 -10   2   5        240.28        239.86        24.34 o
  -9   2   5         59.76         56.00        11.33 o
  -8   2   5       1569.72       1796.73        47.56 o
  -7   2   5       3043.92       3666.69        63.87 o
  -6   2   5       2781.45       2730.36        46.96 o
  -5   2   5         13.08          6.94         5.18 o
  -4   2   5        521.81        357.12        14.12 o
  -3   2   5       5908.85       5373.48        64.20 o
  -2   2   5      10852.69      11810.50       113.52 o
  -1   2   5       1271.07       1300.22        44.01 o
   0   2   5       5309.77       5551.46        64.82 o
   1   2   5        520.78        544.97        15.34 o
   2   2   5       4454.32       4901.19        61.36 o
   3   2   5       1463.21       1466.19        20.39 o
   4   2   5        204.62        215.81        13.61 o
   5   2   5        817.29        857.07        26.84 o
   6   2   5       2551.30       2499.07        55.55 o
   7   2   5        263.52        231.14        18.65 o
   8   2   5         60.30         61.53         7.28 o
   9   2   5       1685.29       1640.80        27.49 o
  10   2   5       2913.37       3045.85        39.19 o
  11   2   5       2009.86       1978.51        28.65 o
  12   2   5        110.54        119.46         7.72 o
  13   2   5         63.69         55.42         5.51 o
  14   2   5        365.06        355.41        13.98 o
  15   2   5         81.96         90.49         8.25 o
 -17   3   5          2.21         -3.94         3.94 o
 -16   3   5        130.77        109.93         7.67 o
 -15   3   5         18.37          9.41         4.31 o
 -14   3   5         77.16         94.82         6.88 o
 -13   3   5         60.06         49.23         9.60 o
 -12   3   5       1346.61       1449.04        37.03 o
 -11   3   5       4895.33       4699.36        75.07 o
 -10   3   5       2865.21       2902.06        80.61 o
  -9   3   5        295.25        289.85        28.02 o
  -8   3   5        163.15        106.83        15.73 o
  -7   3   5       1194.29       1052.25        30.60 o
  -6   3   5       2732.21       2772.16        49.50 o
  -5   3   5       3360.50       3462.21        76.41 o
  -4   3   5      15572.82      15195.67       121.63 o
  -3   3   5       8685.63       8034.92        92.93 o
  -2   3   5      39073.81      39329.94       268.18 o
  -1   3   5      29928.26      30775.21       279.43 o
   0   3   5         52.49         25.06         7.72 o
   1   3   5       1144.88        958.63        20.67 o
   2   3   5       7504.36       7911.29        66.17 o
   3   3   5        813.16        649.32        12.59 o
   4   3   5       3730.50       4177.57        56.42 o
   5   3   5        527.72        726.09        22.03 o
   6   3   5       1417.72       1487.34        42.62 o
   7   3   5        109.22        120.70        13.96 o
   8   3   5        244.99        270.43        10.28 o
   9   3   5         74.67         50.80         4.60 o
  10   3   5         11.88         14.15         5.17 o
  11   3   5         33.20         23.79         5.67 o
  12   3   5        404.12        437.71        12.16 o
  13   3   5         65.35         55.59         4.50 o
  14   3   5          1.64         -1.85         3.70 o
  15   3   5         45.97         52.52         6.71 o
 -17   4   5        256.72        292.42        14.34 o
 -16   4   5        145.25        164.11         7.79 o
 -15   4   5          2.85         -4.45         4.45 o
 -14   4   5       1834.27       2015.70        34.19 o
 -13   4   5        938.93       1010.02        24.24 o
 -12   4   5        407.12        431.63        22.28 o
 -11   4   5        699.37        747.47        21.20 o
 -10   4   5       1723.93       1513.87        57.40 o
  -9   4   5         49.30         16.89        10.31 o
  -8   4   5        187.47        163.68        14.84 o
  -7   4   5          6.89         -0.04         6.59 o
  -6   4   5        591.11        712.28        20.27 o
  -5   4   5         49.78         38.63         6.61 o
  -4   4   5        177.62        181.77        11.18 o
  -3   4   5       6982.27       6842.50        83.44 o
  -2   4   5      40879.92      40690.17       282.43 o
  -1   4   5      25884.45      25150.83       191.24 o
   0   4   5      15155.51      15709.27       107.23 o
   1   4   5        420.47        343.04        13.29 o
   2   4   5        989.54        986.06        22.45 o
   3   4   5       6310.93       6680.66        59.14 o
   4   4   5       1054.83       1362.98        35.83 o
   5   4   5         19.68         56.89        16.92 o
   6   4   5          2.10          5.19         6.58 o
   7   4   5       1148.14        928.54        35.67 o
   8   4   5       1108.61       1036.33        27.05 o
   9   4   5         72.70         76.41         5.92 o
  10   4   5        432.30        373.13        11.75 o
  11   4   5          5.44         -1.12         5.69 o
  12   4   5        408.53        433.31        11.89 o
  13   4   5        335.40        296.96         8.16 o
  14   4   5         28.20         13.63         3.30 o
 -17   5   5        327.43        348.03        14.86 o
 -16   5   5         50.06         53.80         4.90 o
 -15   5   5         84.22         69.61         5.55 o
 -14   5   5       1532.42       1741.49        32.01 o
 -13   5   5       2451.20       2650.92        47.74 o
 -12   5   5         65.16         75.62        16.35 o
 -11   5   5        463.12        493.30        17.33 o
 -10   5   5         82.96         97.85         9.44 o
  -9   5   5        577.08        631.01        30.52 o
  -8   5   5       3539.97       3360.06        59.09 o
  -7   5   5        442.62        285.08        13.59 o
  -6   5   5       3155.33       3251.73        42.04 o
  -5   5   5       9978.76      10272.94        80.11 o
  -4   5   5        208.65        131.89        14.04 o
  -3   5   5       4148.10       4186.23        64.82 o
  -2   5   5       1362.11       1468.27        31.90 o
  -1   5   5      21180.22      20108.27       140.84 o
   0   5   5       4507.41       4801.62        50.61 o
   1   5   5      10986.15      12271.98        84.31 o
   2   5   5       2639.72       2363.91        30.88 o
   3   5   5        217.29        123.90        10.91 o
   4   5   5       2118.46       1778.96        37.46 o
   5   5   5       2316.22       2204.37        39.99 o
   6   5   5          0.89         14.48         7.36 o
   7   5   5         39.45         42.34         9.33 o
   8   5   5        186.48        181.67         7.74 o
   9   5   5        112.60        120.69         6.50 o
  10   5   5        379.38        439.87        12.04 o
  11   5   5        436.77        422.82        11.35 o
  12   5   5         23.22         22.60         4.68 o
  13   5   5        177.90        172.49         7.31 o
  14   5   5         15.24         17.87         3.53 o
 -16   6   5         43.59         25.99         5.11 o
 -15   6   5         47.36         31.19         5.31 o
 -14   6   5        357.37        409.00        13.22 o
 -13   6   5         15.16         36.80         7.32 o
 -12   6   5        456.28        379.56        17.87 o
 -11   6   5       1136.30       1161.55        23.78 o
 -10   6   5        129.04        139.09         8.27 o
  -9   6   5        858.76        855.27        35.87 o
  -8   6   5        615.99        663.17        28.57 o
  -7   6   5        325.54        335.26        15.25 o
  -6   6   5       1347.66       1224.01        29.59 o
  -5   6   5        241.46        341.86        13.50 o
  -4   6   5       6883.06       6937.94        70.64 o
  -3   6   5        355.05        313.93        18.39 o
  -2   6   5       1336.83       1166.45        26.69 o
  -1   6   5       9990.22      10521.26        98.49 o
   0   6   5        472.07        473.44        15.38 o
   1   6   5        548.40        706.60        20.60 o
   2   6   5       4799.07       5094.53        65.36 o
   3   6   5       2523.89       2773.41        49.76 o
   4   6   5        357.47        303.78        18.71 o
   5   6   5       1651.69       1591.49        37.43 o
   6   6   5         59.63         25.53         6.60 o
   7   6   5        947.96        989.50        37.01 o
   8   6   5         64.10         69.36         4.82 o
   9   6   5        117.28        108.05         7.06 o
  10   6   5          8.66          7.94         5.03 o
  11   6   5         22.51         16.39         4.62 o
  12   6   5          1.40         -0.36         5.93 o
  13   6   5        151.47        165.20         8.26 o
  14   6   5        858.83        818.66        16.63 o
 -16   7   5         40.52         35.53         4.32 o
 -15   7   5        617.72        677.99        15.34 o
 -14   7   5        953.48        960.42        19.13 o
 -13   7   5       1096.32       1097.96        21.60 o
 -12   7   5        244.53        321.09        15.73 o
 -11   7   5        211.54        218.87         9.80 o
 -10   7   5       2522.86       2406.63        56.03 o
  -9   7   5       1232.89       1194.43        42.67 o
  -8   7   5       2295.68       2091.78        51.86 o
  -7   7   5       4817.86       4997.67        61.27 o
  -6   7   5       3139.04       3141.29        50.25 o
  -5   7   5        404.16        477.80        18.48 o
  -4   7   5        985.94        954.43        25.77 o
  -3   7   5       2317.09       2506.37        54.44 o
  -2   7   5        452.26        474.86        15.28 o
  -1   7   5       3967.10       4369.91        55.93 o
   0   7   5         79.39         59.14         7.90 o
   1   7   5       7118.75       6646.60        61.58 o
   2   7   5      20551.83      21097.84       224.77 o
   3   7   5      31622.20      31981.26       258.87 o
   4   7   5      18020.06      17606.44       159.58 o
   5   7   5       2244.85       2300.01        42.73 o
   6   7   5         76.20        124.84        13.08 o
   7   7   5       2352.63       2169.56        78.86 o
   8   7   5       2485.22       2537.76        42.17 o
   9   7   5       1189.67       1246.28        19.60 o
  10   7   5        719.10        674.80        14.93 o
  11   7   5         73.59         63.75         5.69 o
  12   7   5          4.12          2.52         5.99 o
  13   7   5         11.41         16.01         4.56 o
  14   7   5          5.39          2.54         4.21 o
 -16   8   5          7.38          9.60         3.52 o
 -15   8   5         19.90         27.01         6.05 o
 -14   8   5        109.39        125.89        14.64 o
 -13   8   5       1000.73        999.50        18.43 o
 -12   8   5        310.18        345.27        14.42 o
 -11   8   5         30.44         21.13         5.31 o
 -10   8   5        270.02        323.80        13.51 o
  -9   8   5        175.88        154.31        16.00 o
  -8   8   5       1222.07       1154.05        34.10 o
  -7   8   5        418.05        344.85        16.43 o
  -6   8   5       9454.71       9841.85       106.99 o
  -5   8   5          6.05          4.40         5.82 o
  -4   8   5         50.79         47.97         6.74 o
  -3   8   5        241.02        280.99        19.55 o
  -2   8   5        814.03        981.40        35.55 o
  -1   8   5       3112.76       2883.80        46.78 o
   0   8   5       7355.61       7797.33        80.86 o
   1   8   5       1729.86       1517.10        34.01 o
   2   8   5        111.67         80.58        11.20 o
   3   8   5        769.52        763.22        34.44 o
   4   8   5          5.57          3.68         7.17 o
   5   8   5        292.23        201.94        13.45 o
   6   8   5         48.76         30.48        10.98 o
   7   8   5         12.55         21.01         4.61 o
   8   8   5        183.59        186.46         7.27 o
   9   8   5        466.20        393.16        11.67 o
  10   8   5         27.95         38.63         5.83 o
  11   8   5        123.03        105.61         6.87 o
  12   8   5         18.56         27.76         6.50 o
  13   8   5        165.33        166.21         7.40 o
  14   8   5          8.72         10.25         5.46 o
 -16   9   5        111.91        109.20         5.40 o
 -15   9   5         27.89         45.51         6.48 o
 -14   9   5        139.53        145.83        10.77 o
 -13   9   5        102.16        134.67         9.38 o
 -12   9   5         34.12         21.14         5.99 o
 -11   9   5        701.23        645.91        15.93 o
 -10   9   5        335.35        299.44        11.04 o
  -9   9   5        720.58        773.74        23.87 o
  -8   9   5       3785.44       3754.81        83.44 o
  -7   9   5        269.98        226.28        14.70 o
  -6   9   5        217.65        240.45        16.67 o
  -5   9   5        570.10        617.88        20.64 o
  -4   9   5        293.76        151.79        13.72 o
  -3   9   5        862.21        746.40        32.62 o
  -2   9   5       6814.12       7855.16       111.31 o
  -1   9   5        793.80       1020.70        32.64 o
   0   9   5         76.11         72.08         9.88 o
   1   9   5       4027.62       3966.72        70.55 o
   2   9   5       4018.95       3800.71        75.19 o
   3   9   5       6903.63       6277.25       105.01 o
   4   9   5        145.43        104.16        15.90 o
   5   9   5        473.50        416.33        21.85 o
   6   9   5        352.73        303.18        35.35 o
   7   9   5         29.48         40.11         4.41 o
   8   9   5        486.88        499.12        12.15 o
   9   9   5       1071.09       1071.73        17.53 o
  10   9   5       1882.44       2068.34        27.48 o
  11   9   5          5.12          0.58         4.88 o
  12   9   5       1011.34        994.92        33.96 o
  13   9   5        138.99        168.12        11.49 o
  14   9   5          6.16          1.49         9.18 o
 -16  10   5        717.17        699.97        17.52 o
 -15  10   5        102.84         98.04         7.39 o
 -14  10   5          2.38          5.78         7.89 o
 -13  10   5        146.80        132.51         9.30 o
 -12  10   5        560.87        517.44        16.90 o
 -11  10   5         62.63         48.25         6.75 o
 -10  10   5          0.45          1.33         4.55 o
  -9  10   5         22.69          8.57         4.91 o
  -8  10   5        366.17        398.62        25.01 o
  -7  10   5        469.55        447.47        24.82 o
  -6  10   5       3136.49       3006.06        69.06 o
  -5  10   5       5164.76       4685.12        97.60 o
  -4  10   5       1255.68       1371.94        42.59 o
  -3  10   5       3020.60       3102.94        69.52 o
  -2  10   5        499.77        490.57        30.85 o
  -1  10   5        188.26        171.54        15.74 o
   0  10   5       2222.50       2499.70        54.79 o
   1  10   5         47.08         25.76         9.52 o
   2  10   5       5342.71       5547.27        96.11 o
   3  10   5       3443.65       3603.61       132.89 o
   4  10   5       4399.94       4487.51       109.47 o
   5  10   5        602.51        492.08        35.25 o
   6  10   5          7.69        -17.84        17.84 o
   7  10   5         12.97         15.14         3.23 o
   8  10   5          0.01         -3.13         4.10 o
   9  10   5        700.93        644.27        14.14 o
  10  10   5       2524.55       2416.06        29.30 o
  11  10   5       1189.78       1173.47        20.43 o
  12  10   5        200.25        232.81        10.51 o
  13  10   5         75.75         70.89        11.35 o
  14  10   5        189.29        176.85        10.94 o
 -16  11   5          2.88         15.73         4.07 o
 -15  11   5        133.09        116.22         9.16 o
 -14  11   5        204.24        243.12        11.50 o
 -13  11   5        208.79        248.41        11.18 o
 -12  11   5        306.29        282.19        13.43 o
 -11  11   5         11.31         -1.16         6.68 o
 -10  11   5         68.58         82.00         6.54 o
  -9  11   5        252.31        208.92        10.29 o
  -8  11   5        129.93         90.77         8.26 o
  -7  11   5        167.15        164.62        16.43 o
  -6  11   5        336.26        303.43        22.54 o
  -5  11   5       2398.76       2323.78       105.92 o
  -4  11   5        108.17        114.72        15.53 o
  -3  11   5        633.32        650.99        40.18 o
  -2  11   5       2352.51       2421.56        78.31 o
  -1  11   5       2094.86       2283.16        67.76 o
   0  11   5          0.37         12.13        14.31 o
   1  11   5         73.75        102.71        20.20 o
   2  11   5       1767.60       1933.49        55.95 o
   3  11   5        544.24        456.84        39.59 o
   4  11   5       2110.77       2052.59        86.17 o
   5  11   5       2978.95       3035.05       126.86 o
   6  11   5        305.52        365.82        11.58 o
   7  11   5         49.01         55.68         4.41 o
   8  11   5          1.73         -0.12         3.93 o
   9  11   5         40.64         35.06         4.64 o
  10  11   5        509.59        530.40        13.18 o
  11  11   5         31.03         39.10         5.17 o
  12  11   5         50.41         46.62         8.30 o
  13  11   5          9.69          8.36         7.74 o
 -15  12   5        167.92        226.42        15.17 o
 -14  12   5          2.74         -5.46         5.46 o
 -13  12   5          0.23          2.40         4.71 o
 -12  12   5          6.19         11.76         4.79 o
 -11  12   5        109.00        102.35         8.49 o
 -10  12   5         80.69        116.75        11.04 o
  -9  12   5        341.85        333.37        14.10 o
  -8  12   5          0.18          3.34         6.32 o
  -7  12   5       4863.57       4616.34       107.90 o
  -6  12   5      10027.54      10145.08       268.74 o
  -5  12   5       5209.18       4871.38       125.37 o
  -4  12   5       2497.37       2668.10        81.04 o
  -3  12   5       1788.44       1871.63        64.28 o
  -2  12   5       1262.69        976.33        42.75 o
  -1  12   5        213.92        194.18        20.57 o
   0  12   5       4531.07       4486.86        94.46 o
   1  12   5       6593.97       6786.31       149.69 o
   2  12   5       3723.96       3380.55       106.61 o
   3  12   5         85.31         66.12        18.88 o
   4  12   5        589.65        607.95        40.28 o
   5  12   5       1532.92       1427.04        42.12 o
   6  12   5       1122.36       1094.64        18.27 o
   7  12   5         39.18         22.49         4.00 o
   8  12   5         83.56         81.82         5.58 o
   9  12   5         63.71         75.70         6.02 o
  10  12   5        545.44        575.87        13.15 o
  11  12   5        393.92        429.80        15.95 o
  13  12   5        192.26        171.40        14.96 o
 -15  13   5         22.84         36.42        14.24 o
 -14  13   5         11.23          4.11         8.41 o
 -13  13   5          1.05          0.59         5.96 o
 -12  13   5        414.09        425.75        16.31 o
 -11  13   5       1060.64       1041.06        28.67 o
 -10  13   5        228.00        251.12        14.55 o
  -9  13   5        342.84        331.73        14.45 o
  -8  13   5          4.53         14.54         4.59 o
  -7  13   5         11.52         16.65         9.31 o
  -6  13   5         37.26         61.79        21.57 o
  -5  13   5         40.46         38.90        17.25 o
  -4  13   5       1436.04       1356.38        52.50 o
  -3  13   5        433.49        391.09        66.24 o
  -2  13   5         37.07         28.84        26.47 o
  -1  13   5          8.05          4.52        11.86 o
   0  13   5        399.25        375.28        28.74 o
   1  13   5          3.36          2.00        19.19 o
   2  13   5        482.47        483.42        42.03 o
   3  13   5        421.35        334.47        36.66 o
   4  13   5        242.34        163.49        23.84 o
   5  13   5          8.00         10.09         3.98 o
   6  13   5        555.95        537.23        11.14 o
   7  13   5         93.26        111.30         5.56 o
   8  13   5        130.80         94.22         7.10 o
   9  13   5          0.33         -3.82         4.65 o
  10  13   5          0.92          5.01         5.51 o
  11  13   5        114.72        164.90        13.86 o
  13  13   5        156.24        187.38        13.10 o
 -15  14   5        117.35         93.55         6.37 o
 -14  14   5         54.18         69.40        14.14 o
 -13  14   5        267.46        248.29        14.23 o
 -12  14   5        207.63        231.85        11.50 o
 -11  14   5          0.59          7.20         7.52 o
 -10  14   5         33.70         38.99         7.10 o
  -9  14   5        262.34        287.79        13.49 o
  -8  14   5          0.20          6.43         6.67 o
  -7  14   5        641.00        657.90        21.29 o
  -6  14   5        330.50        286.55        20.94 o
  -5  14   5       4068.92       4036.13       124.21 o
  -4  14   5        821.22        760.63        41.08 o
  -3  14   5       1386.92       1444.73       115.72 o
  -2  14   5        645.51        643.54        46.33 o
  -1  14   5        668.27        620.06        37.39 o
   0  14   5       3245.34       3070.97        84.34 o
   1  14   5       1659.78       1423.45       124.64 o
   2  14   5        509.41        390.93        40.38 o
   3  14   5         10.25         11.83        16.29 o
   4  14   5       1212.34       1169.47        20.32 o
   5  14   5         11.44         12.82         4.13 o
   6  14   5        544.50        557.30        12.64 o
   7  14   5        488.31        454.09        14.36 o
   8  14   5          8.14         -5.72         5.72 o
   9  14   5         42.90         40.75         5.46 o
  10  14   5         91.97         95.21         9.09 o
  11  14   5        243.51        276.63        23.32 o
  13  14   5        131.85        119.59         8.98 o
 -15  15   5         10.26          8.25         3.92 o
 -14  15   5          4.81          9.78        12.95 o
 -13  15   5        342.56        334.93        26.52 o
 -12  15   5        447.60        454.17        16.40 o
 -11  15   5        956.27        938.08        26.05 o
 -10  15   5        685.21        618.70        19.21 o
  -9  15   5         17.76         18.62         5.35 o
  -8  15   5        314.48        315.37        12.90 o
  -7  15   5         74.45         75.02         7.49 o
  -6  15   5          4.78          5.76         4.97 o
  -5  15   5        422.54        381.38        18.29 o
  -4  15   5          1.65          1.62        14.66 o
  -3  15   5        109.71         77.66        19.22 o
  -2  15   5        417.94        332.11        28.82 o
  -1  15   5        395.47        408.35        31.98 o
   0  15   5         29.85         21.89        13.35 o
   1  15   5        462.99        383.07        39.47 o
   2  15   5       1509.38       1315.83        74.73 o
   3  15   5       1384.36       1255.46        25.67 o
   4  15   5        126.53        120.48        10.00 o
   5  15   5        251.91        229.90         8.15 o
   6  15   5       1399.67       1441.63        21.57 o
   7  15   5       1366.38       1328.91        24.21 o
   8  15   5        188.99        155.59         8.46 o
   9  15   5        200.35        171.11         9.89 o
  10  15   5        204.37        164.36        13.21 o
  11  15   5         29.89         31.78        12.38 o
 -14  16   5         77.62         72.06         6.04 o
 -13  16   5         75.41         65.12         7.68 o
 -12  16   5        291.83        324.72        10.68 o
 -11  16   5         10.30          1.10         6.70 o
 -10  16   5        323.06        284.24        12.47 o
  -9  16   5        698.92        654.55        17.47 o
  -8  16   5         25.95         26.74         6.48 o
  -7  16   5        750.97        699.01        18.71 o
  -6  16   5        745.03        729.94        21.53 o
  -5  16   5          5.41         10.25         6.83 o
  -4  16   5        101.08        113.42        10.13 o
  -3  16   5        154.33        166.11        13.12 o
  -2  16   5        280.63        294.19        27.93 o
  -1  16   5         55.81         72.99        18.04 o
   0  16   5        760.39        630.94        41.79 o
   1  16   5          4.48          0.28         6.00 o
   2  16   5        386.56        352.18        13.67 o
   3  16   5        283.07        259.04         9.35 o
   4  16   5          6.08          1.66         3.73 o
   5  16   5        289.07        218.66         8.38 o
   6  16   5         58.16         56.58         5.87 o
   7  16   5        154.49        168.74         9.55 o
   8  16   5        205.54        212.31         9.91 o
   9  16   5        157.09        125.47        13.72 o
  10  16   5         77.36        104.83        17.03 o
  11  16   5        103.17         95.44        13.93 o
  12  16   5        311.31        283.75        14.45 o
 -14  17   5        154.26        120.41         9.39 o
 -13  17   5        318.06        401.96        20.79 o
 -12  17   5          9.22         16.74         4.36 o
 -11  17   5         42.73         27.89         5.64 o
 -10  17   5         21.77         34.70         6.36 o
  -9  17   5        996.05        965.83        18.70 o
  -8  17   5       1464.37       1489.40        29.72 o
  -7  17   5       2563.33       2476.29        39.23 o
  -6  17   5        364.82        372.08        21.00 o
  -5  17   5         60.93         38.16         9.12 o
  -4  17   5        388.71        382.99        18.86 o
  -3  17   5        307.26        292.11        17.80 o
  -2  17   5         21.29         21.17         6.55 o
  -1  17   5          9.21          8.23         5.09 o
   0  17   5        806.22        783.19        15.41 o
   1  17   5         78.15         76.25         6.40 o
   2  17   5       1183.91       1203.46        20.87 o
   3  17   5        311.05        311.79        11.39 o
   4  17   5       2643.37       2698.39        29.12 o
   5  17   5        165.44        158.49         8.30 o
   6  17   5          8.16         -0.10         5.41 o
   7  17   5        480.54        497.56        16.58 o
   8  17   5        189.68        171.14         9.73 o
   9  17   5         77.15         75.08        10.93 o
  10  17   5          1.58         -8.46        11.04 o
  11  17   5         11.62          1.96         7.43 o
 -13  18   5        107.83        132.59        11.76 o
 -12  18   5        163.65        160.08         7.53 o
 -11  18   5        225.08        250.22        12.40 o
 -10  18   5         28.91         14.61         4.87 o
  -9  18   5         43.88         49.18         5.49 o
  -8  18   5         80.81         95.54         8.92 o
  -7  18   5         74.89         91.76         8.86 o
  -6  18   5         30.29         19.50         6.35 o
  -5  18   5          2.88         -0.15         5.70 o
  -4  18   5        208.49        220.12        13.37 o
  -3  18   5        143.29        115.77         9.77 o
  -2  18   5        517.07        517.96        18.69 o
  -1  18   5        387.16        380.33        18.07 o
   0  18   5        543.35        548.74        14.83 o
   1  18   5        621.03        562.50        13.65 o
   2  18   5          5.25          2.23         5.26 o
   3  18   5        390.64        372.86        11.93 o
   4  18   5       6503.47       6336.12        49.58 o
   5  18   5       1792.92       1868.86        24.38 o
   6  18   5         30.70         29.45         5.11 o
   7  18   5        144.19        160.78        10.05 o
   8  18   5        175.29        158.80        11.09 o
   9  18   5        127.41        139.71        12.53 o
  10  18   5         10.37          8.98         9.29 o
  11  18   5         17.34          6.94         8.36 o
 -13  19   5        396.80        395.91        15.79 o
 -12  19   5         73.34         51.35         8.15 o
 -11  19   5         72.04         67.45         6.93 o
 -10  19   5        132.17        145.69         8.53 o
  -9  19   5         11.45          9.73         4.95 o
  -8  19   5         10.03         21.58         8.30 o
  -7  19   5         32.61         44.36         7.15 o
  -6  19   5        183.77        146.80        10.22 o
  -5  19   5          0.28         -7.06         7.06 o
  -4  19   5         72.14         53.62         9.59 o
  -3  19   5         56.34         78.74         9.15 o
  -2  19   5         57.63         46.32         5.32 o
  -1  19   5         10.89         20.79         5.58 o
   0  19   5        498.75        522.83        14.44 o
   1  19   5          0.01         -2.03         5.15 o
   2  19   5        321.77        279.92        10.42 o
   3  19   5          1.05          0.83         4.87 o
   4  19   5        419.70        405.19        11.70 o
   5  19   5        175.25        175.88         8.02 o
   6  19   5          0.33         -2.04         4.95 o
   7  19   5          3.51         -7.08         7.08 o
   8  19   5          8.44          2.23         6.11 o
   9  19   5         44.34         58.61        12.69 o
  10  19   5         89.45         78.29         7.58 o
 -12  20   5        299.11        280.25        10.63 o
 -11  20   5          2.94         -2.77         3.57 o
 -10  20   5         64.02         50.18         8.20 o
  -9  20   5        283.92        302.10        10.94 o
  -8  20   5        415.22        467.50        13.84 o
  -7  20   5        121.79        106.09         8.91 o
  -6  20   5         93.80         68.01        10.02 o
  -5  20   5         46.58         42.11        11.02 o
  -4  20   5       1052.86       1006.21        36.11 o
  -3  20   5       1146.96       1207.13        32.77 o
  -2  20   5        417.54        387.10        13.25 o
  -1  20   5       1986.04       2001.05        34.36 o
   0  20   5        428.09        389.94        12.10 o
   1  20   5         54.23         53.66         5.62 o
   2  20   5          3.44          3.78         4.90 o
   3  20   5         44.56         29.26         5.07 o
   4  20   5        129.66        133.65         7.31 o
   5  20   5        480.58        467.90        13.00 o
   6  20   5          9.41         10.35         4.83 o
   7  20   5         56.30         54.99         8.12 o
   8  20   5        315.99        326.10        18.08 o
   9  20   5          8.04          8.77         9.08 o
  10  20   5         25.19         26.11         7.95 o
 -11  21   5          3.83         -1.35         3.62 o
 -10  21   5        228.80        247.82        10.31 o
  -9  21   5        685.36        730.73        15.56 o
  -8  21   5        208.74        189.25        10.09 o
  -7  21   5        109.57        106.52         8.31 o
  -6  21   5         57.89         46.49         7.00 o
  -5  21   5        131.47        125.51        11.85 o
  -4  21   5        468.68        509.02        26.05 o
  -3  21   5         27.12         11.16         8.56 o
  -2  21   5         93.14         57.51         6.37 o
  -1  21   5         32.92         20.42         4.67 o
   0  21   5       1420.42       1495.57        23.36 o
   1  21   5        363.58        365.64        11.73 o
   2  21   5          7.35         10.79         4.31 o
   3  21   5          1.22          1.14         4.54 o
   4  21   5          5.92         14.90         4.67 o
   5  21   5        105.95        110.48         6.85 o
   6  21   5        244.79        272.70        11.86 o
   7  21   5        314.50        324.76        17.69 o
   8  21   5        137.87        133.55        10.57 o
   9  21   5         16.60         11.45         7.53 o
 -11  22   5        103.87         95.46         7.45 o
 -10  22   5         68.30         71.37         4.85 o
  -9  22   5         29.39         30.86         6.14 o
  -8  22   5         31.89         30.76         6.10 o
  -7  22   5         31.92         25.61         6.73 o
  -6  22   5        356.82        388.11        18.19 o
  -5  22   5        382.93        390.29        17.21 o
  -4  22   5          7.54         -0.68         7.08 o
  -3  22   5         19.54          5.22         7.37 o
  -2  22   5          7.63          4.23         7.71 o
  -1  22   5         39.20         34.30         4.89 o
   0  22   5          2.06          1.77         4.46 o
   1  22   5         23.27         21.20         4.11 o
   2  22   5         90.23         80.34         5.71 o
   3  22   5        255.89        242.07        10.22 o
   4  22   5         11.16          7.30         5.01 o
   5  22   5         22.79         21.60         4.89 o
   6  22   5        134.04        156.59        10.46 o
   7  22   5        213.53        216.95        11.83 o
   8  22   5          4.14         -2.09         8.51 o
   9  22   5        150.38        155.60        11.97 o
 -10  23   5        229.37        223.04         9.28 o
  -9  23   5         60.17         44.31         5.78 o
  -8  23   5          2.97         -5.84         5.84 o
  -7  23   5         17.14          8.43         6.87 o
  -6  23   5         23.84          8.12         8.24 o
  -5  23   5         30.24         18.09         6.02 o
  -4  23   5         42.01         40.03        10.47 o
  -3  23   5         20.54         25.67         9.74 o
  -2  23   5        355.98        358.22        17.44 o
  -1  23   5        276.01        271.76        10.90 o
   0  23   5        238.99        264.54         9.55 o
   1  23   5        189.93        190.19         8.19 o
   2  23   5         62.56         55.01         5.18 o
   3  23   5        125.06        144.97         8.04 o
   4  23   5        667.98        688.44        14.34 o
   5  23   5        489.80        545.18        18.18 o
   6  23   5        486.79        508.89        23.08 o
   7  23   5         26.05         13.55         5.06 o
   8  23   5         14.35         21.05         7.53 o
  -9  24   5         49.89         52.02         5.10 o
  -8  24   5         68.73         63.77         5.91 o
  -7  24   5        115.35        122.00         9.07 o
  -6  24   5        625.26        731.14        21.17 o
  -5  24   5          1.97          3.52         4.96 o
  -4  24   5         23.28         13.83         6.03 o
  -3  24   5          8.78          7.49         7.67 o
  -2  24   5         18.90         15.80         8.32 o
  -1  24   5        110.03        102.97         9.68 o
   0  24   5        350.48        364.98        11.72 o
   1  24   5        186.19        195.36         7.84 o
   2  24   5         39.07         43.79         5.89 o
   3  24   5         38.34         26.24         5.90 o
   4  24   5        204.44        210.52         8.87 o
   5  24   5        197.24        188.21         8.45 o
   6  24   5         10.48          7.03         6.74 o
   7  24   5          0.84          1.86         6.60 o
  -9  25   5         92.11         91.94         6.57 o
  -8  25   5         39.20         58.87         6.38 o
  -7  25   5         14.45          8.99         5.39 o
  -6  25   5        275.72        299.32        17.07 o
  -5  25   5        178.23        188.88        11.54 o
  -4  25   5          4.76         10.31         7.21 o
  -3  25   5        144.64        176.33        10.74 o
  -2  25   5         52.02         59.88         7.35 o
  -1  25   5         54.40         82.21         7.80 o
   0  25   5        194.40        217.88         9.39 o
   1  25   5        142.15        188.16         9.21 o
   2  25   5        174.11        192.57         9.87 o
   3  25   5        176.00        172.23        12.08 o
   4  25   5         95.11         94.09         9.71 o
   5  25   5         79.28         88.50         6.60 o
   6  25   5        280.08        293.55        17.75 o
  -8  26   5         75.84         73.67         8.77 o
  -7  26   5        193.98        189.98         7.33 o
  -6  26   5        220.71        228.05        10.21 o
  -5  26   5        310.66        359.90        13.02 o
  -4  26   5        736.59        799.09        21.80 o
  -3  26   5         60.41         86.86         6.60 o
  -2  26   5        102.10         85.72         7.50 o
  -1  26   5        175.17        209.60        10.08 o
   0  26   5        384.54        401.26        17.16 o
   1  26   5        317.47        340.48        15.35 o
   2  26   5          7.64         -1.56         5.32 o
   3  26   5         98.95         86.01         6.65 o
   4  26   5          2.23          5.06         4.43 o
   5  26   5          2.61          1.96         7.12 o
  -6  27   5          2.16         -3.11         3.11 o
  -5  27   5          1.53          1.21         4.10 o
  -4  27   5         66.21         68.06         6.49 o
  -3  27   5        413.31        457.51        15.43 o
  -2  27   5          0.68          3.07         4.53 o
  -1  27   5          9.28          7.05         3.28 o
   0  27   5         55.64         51.47         7.58 o
   1  27   5         52.80         77.09         7.16 o
   2  27   5        113.95        127.06         6.64 o
   3  27   5          3.54         -6.19         6.91 o
   4  27   5         77.33         80.38         9.39 o
  -5  28   5        124.80        104.52         9.18 o
  -4  28   5        109.15        101.76         5.63 o
  -3  28   5        261.54        276.12         8.65 o
  -2  28   5        747.76        778.86        19.13 o
  -1  28   5        473.73        459.73        15.68 o
   0  28   5        332.58        328.02        17.95 o
   1  28   5        370.29        342.56        17.85 o
   2  28   5        277.35        284.06        15.17 o
 -17   0   6        650.36        621.05        23.01 o
 -16   0   6         75.18         74.54         7.04 o
 -15   0   6        252.49        254.58        13.01 o
 -14   0   6        374.68        413.16        14.26 o
 -13   0   6        744.22        738.19        22.54 o
 -12   0   6        320.17        345.22        22.28 o
 -11   0   6       1405.82       1383.61        53.69 o
 -10   0   6        734.03        603.68        61.39 o
  -9   0   6        712.46        743.19        46.78 o
  -8   0   6       4014.65       3963.55       102.40 o
  -7   0   6       6940.09       7071.55       123.41 o
  -6   0   6       1711.09       2025.35        60.47 o
  -5   0   6       2087.89       1998.73        57.00 o
  -4   0   6        888.83       1157.98        40.68 o
  -3   0   6      21981.91      22315.69       509.00 o
  -2   0   6       5305.05       4966.31        82.85 o
  -1   0   6       8520.80       7950.80       106.79 o
   0   0   6       9286.95       9666.64       115.82 o
   1   0   6       1794.42       1579.72        64.59 o
   2   0   6       6614.72       7317.37       153.64 o
   3   0   6       2054.48       1977.37        39.10 o
   4   0   6       5624.68       5845.23        85.18 o
   5   0   6       9381.16      10004.27       163.57 o
   6   0   6       1128.77        904.17        55.00 o
   7   0   6         93.64        139.34        22.98 o
   8   0   6        587.73        672.56        29.00 o
   9   0   6        690.58        615.21        24.00 o
  10   0   6       3399.41       3404.21        66.69 o
  11   0   6        192.28        160.07        11.89 o
  12   0   6        218.57        230.49        10.21 o
  13   0   6        284.71        328.12        13.34 o
  14   0   6        564.99        546.45        24.25 o
 -17   1   6          1.32          1.41         4.86 o
 -16   1   6         43.78         40.56         3.88 o
 -15   1   6        346.89        349.14         9.44 o
 -14   1   6        176.32        178.01         9.71 o
 -13   1   6          4.73          1.28         5.67 o
 -12   1   6        723.78        759.94        49.52 o
 -11   1   6        396.46        418.95        23.02 o
 -10   1   6         27.14         24.10        10.08 o
  -9   1   6         17.95         50.73        12.50 o
  -8   1   6       2641.95       3124.21        54.67 o
  -7   1   6      11103.29      11964.00       107.63 o
  -6   1   6         69.36         48.60         8.85 o
  -5   1   6        626.79        884.64        26.77 o
  -4   1   6        458.55        459.95        13.19 o
  -3   1   6       3199.29       3435.32        39.75 o
  -2   1   6         17.00         20.28         5.76 o
  -1   1   6       6621.22       6460.71        66.26 o
   0   1   6         46.12        112.73         9.64 o
   1   1   6          6.22         -1.28         9.18 o
   2   1   6       6561.27       6463.21        81.99 o
   3   1   6       3525.33       3780.26        39.20 o
   4   1   6       4164.86       4446.29        51.26 o
   5   1   6       1660.91       2007.88        48.33 o
   6   1   6         77.17         67.46        12.28 o
   7   1   6        165.28        134.49        15.26 o
   8   1   6        122.04        110.66         6.17 o
   9   1   6        519.96        457.69        18.28 o
  10   1   6        242.88        243.92        11.18 o
  11   1   6        409.38        403.78        10.94 o
  12   1   6         24.06         22.83         3.88 o
  13   1   6         28.70         27.17         3.81 o
  14   1   6         25.00         29.73         4.73 o
 -17   2   6         79.88         46.06         5.46 o
 -16   2   6         84.41         79.71         6.03 o
 -15   2   6        122.03         87.54         5.50 o
 -14   2   6        152.87        160.35         7.32 o
 -13   2   6         29.38         27.92         5.34 o
 -12   2   6          9.30         -1.65         5.94 o
 -11   2   6        515.37        443.03        26.46 o
 -10   2   6       1591.53       1500.92        57.39 o
  -9   2   6        129.07        143.44        16.17 o
  -8   2   6        351.22        268.19        16.45 o
  -7   2   6        426.67        351.78        24.39 o
  -6   2   6        272.03        526.15        35.66 o
  -5   2   6       1638.06       1197.79        26.13 o
  -4   2   6       9126.77       9432.11       129.31 o
  -3   2   6       4918.44       5361.44        65.60 o
  -2   2   6       1451.37       1539.25        37.19 o
  -1   2   6      14248.19      14870.17       170.55 o
   0   2   6       3732.27       3662.99        48.87 o
   1   2   6        758.13       1088.41        22.00 o
   2   2   6       1919.94       1773.15        35.44 o
   3   2   6       3298.27       3157.72        35.16 o
   4   2   6       5406.06       6046.16        71.60 o
   5   2   6       4716.45       4371.29        63.38 o
   6   2   6       3935.20       3773.52        87.85 o
   7   2   6         21.59         46.87        11.31 o
   8   2   6       3403.33       3389.61        43.28 o
   9   2   6       1421.85       1398.75        28.66 o
  10   2   6        196.17        250.73        11.76 o
  11   2   6        643.43        583.17        14.10 o
  12   2   6          4.24          0.52         4.08 o
  13   2   6         44.94         35.63         3.96 o
  14   2   6        194.44        184.20        13.20 o
 -17   3   6        194.25        202.59         7.13 o
 -16   3   6          5.43          1.07         3.71 o
 -15   3   6         27.12         18.92         4.47 o
 -14   3   6          6.75         13.77         5.87 o
 -13   3   6         13.69          9.47         6.39 o
 -12   3   6        826.54        879.46        31.44 o
 -11   3   6         90.32         49.06         8.31 o
 -10   3   6        125.07        118.70        17.25 o
  -9   3   6        635.65        488.53        31.83 o
  -8   3   6       2871.72       2568.39        58.09 o
  -7   3   6       1386.41       1410.04        40.93 o
  -6   3   6       2556.51       3003.97        61.01 o
  -5   3   6       1127.23       1150.51        29.38 o
  -4   3   6        426.35        551.17        18.93 o
  -3   3   6       6295.95       6162.77        83.82 o
  -2   3   6        230.66        205.43        14.71 o
  -1   3   6        506.92        448.18        18.10 o
   0   3   6        123.28        141.44        13.92 o
   1   3   6       8142.39       8605.09        95.36 o
   2   3   6        219.86         92.43        12.09 o
   3   3   6        407.42        503.07        15.93 o
   4   3   6       4154.95       4025.80        73.83 o
   5   3   6       1562.01       1649.54        34.03 o
   6   3   6         37.56         16.42        11.23 o
   7   3   6         82.08         59.43        12.48 o
   8   3   6         43.16         29.13         4.22 o
   9   3   6       1048.65       1090.98        19.09 o
  10   3   6        933.36        983.71        27.15 o
  11   3   6         53.75         50.36         5.38 o
  12   3   6        267.62        279.66         9.61 o
  13   3   6         13.77         24.39         5.99 o
  14   3   6          5.11          2.49         3.52 o
 -17   4   6        194.37        205.13        19.50 o
 -16   4   6         23.92         15.84         4.04 o
 -15   4   6         65.46         72.46         5.64 o
 -14   4   6        566.19        623.03        15.98 o
 -13   4   6         71.34         81.61        14.60 o
 -12   4   6       1449.36       1422.30        62.43 o
 -11   4   6       1346.55       1289.53        32.48 o
 -10   4   6         62.52         26.59        11.72 o
  -9   4   6       1176.82       1154.63        47.32 o
  -8   4   6       1896.17       2034.90        51.92 o
  -7   4   6       1303.05       1770.22        37.04 o
  -6   4   6        287.31        420.36        18.79 o
  -5   4   6        985.12       1364.68        36.35 o
  -4   4   6      10812.20      10161.44       109.37 o
  -3   4   6        987.44        840.03        19.16 o
  -2   4   6        111.10        162.63        15.11 o
  -1   4   6       8114.32       8132.11        85.41 o
   0   4   6       1154.11        835.25        26.71 o
   1   4   6       3459.74       3357.37        40.72 o
   2   4   6         10.93         13.56         6.09 o
   3   4   6       1248.96       1630.98        30.77 o
   4   4   6        339.25        299.01        20.92 o
   5   4   6         15.12         13.63         6.89 o
   6   4   6       1703.37       1683.51        54.56 o
   7   4   6        628.31        575.41        33.99 o
   8   4   6         45.71         35.78         4.38 o
   9   4   6        307.22        313.19        13.66 o
  10   4   6         88.71         58.91         8.68 o
  11   4   6         24.11         14.98         7.04 o
  12   4   6          4.37          7.52         4.49 o
  13   4   6         63.20         56.63         4.94 o
  14   4   6          0.44         -2.81         2.81 o
 -17   5   6         37.41         37.02         4.41 o
 -16   5   6        132.69        143.73         7.26 o
 -15   5   6        255.41        251.03         8.80 o
 -14   5   6         13.36         35.75         7.62 o
 -13   5   6         80.97        104.67        14.21 o
 -12   5   6         14.74         27.82        10.30 o
 -11   5   6       1461.71       1488.69        40.08 o
 -10   5   6       2027.27       2068.56        67.84 o
  -9   5   6        649.06        594.93        34.42 o
  -8   5   6        919.26        848.61        33.57 o
  -7   5   6       4721.85       4927.95        73.20 o
  -6   5   6        562.93        665.80        19.18 o
  -5   5   6        930.21       1068.72        28.88 o
  -4   5   6         11.05         17.17         7.03 o
  -3   5   6       5965.21       5968.12        94.76 o
  -2   5   6       9080.20       9137.79        96.02 o
  -1   5   6      16986.62      17497.99       154.25 o
   0   5   6        166.82        189.16         9.57 o
   1   5   6      14558.22      14198.44       110.52 o
   2   5   6        397.99        388.88        14.97 o
   3   5   6        503.95        474.93        23.01 o
   4   5   6        184.71        342.16        22.25 o
   5   5   6        490.75        517.88        21.89 o
   6   5   6       1990.63       1873.01        57.10 o
   7   5   6       2097.37       2065.20        63.21 o
   8   5   6       4166.16       3840.62        73.43 o
   9   5   6        644.94        786.58        15.69 o
  10   5   6          4.96          6.53         4.42 o
  11   5   6        510.77        468.53        13.55 o
  12   5   6        352.80        329.66         9.95 o
  13   5   6        226.89        224.77         7.92 o
  14   5   6          1.09          6.73         2.55 o
 -17   6   6         35.77         30.91         3.85 o
 -16   6   6          2.41         -3.25         3.25 o
 -15   6   6         74.71         69.16         6.37 o
 -14   6   6       2844.39       3045.84        35.51 o
 -13   6   6       3804.64       3826.75        47.85 o
 -12   6   6       1122.71       1117.35        38.13 o
 -11   6   6         42.67         36.61         5.83 o
 -10   6   6          5.24          1.15         5.02 o
  -9   6   6         28.40         18.68        10.20 o
  -8   6   6       1025.93        945.57        34.06 o
  -7   6   6          9.40         21.03         6.68 o
  -6   6   6       3682.49       3366.29        48.92 o
  -5   6   6       1654.39       1277.94        26.45 o
  -4   6   6      25743.04      25362.02       170.59 o
  -3   6   6      16999.85      17768.04       122.61 o
  -2   6   6         31.05         27.62         4.89 o
  -1   6   6       3577.58       3469.70        44.41 o
   0   6   6       8947.66       9945.04        78.58 o
   1   6   6        998.69        904.57        24.14 o
   2   6   6      12706.95      12688.23        89.71 o
   3   6   6       3818.25       3975.55        67.85 o
   4   6   6        233.81        232.25        17.03 o
   5   6   6          8.30         10.04         7.66 o
   6   6   6         47.26         76.97        11.84 o
   7   6   6         93.58        104.18        10.01 o
   8   6   6        729.64        710.64        14.45 o
   9   6   6        104.53        104.94         8.21 o
  10   6   6        235.79        195.69         8.70 o
  11   6   6        149.70        133.80         9.68 o
  12   6   6        596.15        578.62        15.80 o
  13   6   6       1010.90        981.34        17.63 o
  14   6   6         40.23         32.98         4.39 o
 -16   7   6         64.01         67.44         5.60 o
 -15   7   6          4.41         -0.45         4.37 o
 -14   7   6        145.15        161.39         9.87 o
 -13   7   6         59.53         71.57         8.35 o
 -12   7   6          5.60          6.50         6.21 o
 -11   7   6        539.84        406.67        14.13 o
 -10   7   6        464.38        414.12        13.65 o
  -9   7   6        189.34        152.91        15.32 o
  -8   7   6         89.51        108.22        12.42 o
  -7   7   6       1102.77       1112.39        30.71 o
  -6   7   6        311.82        357.26        16.63 o
  -5   7   6       3212.02       3226.44        49.04 o
  -4   7   6      11900.70      11849.26       141.19 o
  -3   7   6       4003.92       3449.21        68.60 o
  -2   7   6       1356.83       1574.21        26.54 o
  -1   7   6       4647.89       5095.60        57.28 o
   0   7   6       1187.22       1319.92        28.58 o
   1   7   6       1048.30        878.63        21.64 o
   2   7   6        802.15        735.80        19.41 o
   3   7   6        707.00        688.22        32.72 o
   4   7   6        862.94        771.37        36.58 o
   5   7   6        789.48        687.49        26.03 o
   6   7   6         90.87         58.21        10.27 o
   7   7   6        115.53        100.80         5.84 o
   8   7   6         23.36         20.86         4.02 o
   9   7   6       1776.23       1679.90        28.29 o
  10   7   6          0.22         -1.39         4.56 o
  11   7   6        967.42        950.40        24.30 o
  12   7   6        260.31        299.57        11.42 o
  13   7   6         34.37         40.12         4.68 o
  14   7   6        548.99        523.94        25.74 o
 -16   8   6        205.44        200.14        10.14 o
 -15   8   6        604.50        646.51        17.86 o
 -14   8   6        909.64        992.16        25.16 o
 -13   8   6         43.52         38.53         5.97 o
 -12   8   6        364.17        360.85        13.19 o
 -11   8   6          5.00          3.36         4.71 o
 -10   8   6         14.47         29.09         5.68 o
  -9   8   6         16.50         15.60        13.17 o
  -8   8   6       1240.60       1268.23        59.10 o
  -7   8   6         30.26         40.80         6.81 o
  -6   8   6        392.80        306.06        19.80 o
  -5   8   6       2829.97       2844.41        49.15 o
  -4   8   6       3480.80       3451.87        49.39 o
  -3   8   6       2278.27       2103.10        54.38 o
  -2   8   6       4669.65       4885.16        74.84 o
  -1   8   6       8095.44       8253.66        78.67 o
   0   8   6        280.83        174.03        11.58 o
   1   8   6       3779.46       3597.60        44.33 o
   2   8   6      22894.29      24924.32       318.36 o
   3   8   6       8804.07       8733.12       126.11 o
   4   8   6        745.93        779.71        38.11 o
   5   8   6         36.90         42.69         8.35 o
   6   8   6        616.90        679.66        46.50 o
   7   8   6          8.07          7.41         3.37 o
   8   8   6         62.76         68.21         5.03 o
   9   8   6          6.70         12.80         4.54 o
  10   8   6        318.08        291.91        10.88 o
  11   8   6        281.46        257.28        11.45 o
  12   8   6        108.97        134.88         9.11 o
  13   8   6        437.49        444.38        13.69 o
  14   8   6        521.46        518.49        18.16 o
 -16   9   6          8.87         11.00         4.24 o
 -15   9   6         10.13          8.05         5.11 o
 -14   9   6         12.21         14.73         7.06 o
 -13   9   6         85.71         67.64         8.74 o
 -12   9   6       1110.99       1065.01        24.32 o
 -11   9   6          4.77          4.16         5.59 o
 -10   9   6        430.77        442.16        14.10 o
  -9   9   6       2512.78       2536.66        45.27 o
  -8   9   6         14.81          3.30         8.95 o
  -7   9   6       2787.86       2843.64        54.86 o
  -6   9   6      13476.36      12962.10       142.56 o
  -5   9   6       4510.37       4529.07        66.81 o
  -4   9   6       7442.78       7577.27       111.89 o
  -3   9   6        154.16        147.32        17.50 o
  -2   9   6       1633.96       1625.68        41.03 o
  -1   9   6        123.01        104.05        10.02 o
   0   9   6        167.21        123.84        10.80 o
   1   9   6       1752.94       1653.96        32.64 o
   2   9   6          7.72         29.60         7.47 o
   3   9   6        163.89        128.87        24.64 o
   4   9   6       3369.31       3004.18        76.99 o
   5   9   6        251.42        233.35        16.88 o
   6   9   6       1099.12       1082.38        36.56 o
   7   9   6        311.97        381.55        10.22 o
   8   9   6        308.87        271.50         9.50 o
   9   9   6        612.26        540.05        14.29 o
  10   9   6       1032.45       1038.88        20.57 o
  11   9   6        170.80        186.18         9.87 o
  12   9   6         21.97         25.08         5.70 o
  13   9   6         10.14         15.25         5.36 o
 -16  10   6        238.88        256.75        14.28 o
 -15  10   6         42.51         56.20         6.12 o
 -14  10   6         16.40         26.68         8.04 o
 -13  10   6        185.80        167.28        15.43 o
 -12  10   6        511.79        465.80        14.51 o
 -11  10   6         13.26         16.58         5.22 o
 -10  10   6       1716.97       1667.90        35.34 o
  -9  10   6        569.52        615.22        16.34 o
  -8  10   6        863.73        762.45        33.92 o
  -7  10   6          0.69         -4.94         8.10 o
  -6  10   6       1664.85       1833.39        51.30 o
  -5  10   6       1321.04       1396.61        37.63 o
  -4  10   6       1021.21       1062.02        43.49 o
  -3  10   6       1538.34       1668.40        52.14 o
  -2  10   6        571.44        458.00        23.53 o
  -1  10   6          6.08         -2.80         9.98 o
   0  10   6       6711.10       6721.77        87.11 o
   1  10   6       2751.46       3035.22        52.67 o
   2  10   6       9552.17       9483.24       169.16 o
   3  10   6        111.08         92.34        17.39 o
   4  10   6        546.60        642.84        44.10 o
   5  10   6        114.03        101.26        18.99 o
   6  10   6        129.55        142.23         6.32 o
   7  10   6        261.66        266.04         8.44 o
   8  10   6         18.86         19.33         4.14 o
   9  10   6          8.84          6.57         4.71 o
  10  10   6        706.60        718.36        16.72 o
  11  10   6         64.78         56.71         6.44 o
  12  10   6        760.26        721.14        30.75 o
  13  10   6         98.65         87.10         7.36 o
 -16  11   6        323.19        346.07        11.48 o
 -15  11   6          1.20         -4.08         5.14 o
 -14  11   6         85.60         98.72         8.42 o
 -13  11   6        443.79        500.98        22.32 o
 -12  11   6        573.73        604.34        25.05 o
 -11  11   6       1658.25       1807.85        39.21 o
 -10  11   6       1027.24        983.65        23.00 o
  -9  11   6        137.30        135.78         7.49 o
  -8  11   6         13.99          1.89         5.46 o
  -7  11   6       2578.24       2165.80        56.85 o
  -6  11   6       5522.00       5481.44       110.56 o
  -5  11   6       7835.64       7962.70       128.78 o
  -4  11   6       1932.06       1995.32        59.12 o
  -3  11   6       2216.15       2033.49        59.95 o
  -2  11   6        197.70        149.89        15.38 o
  -1  11   6         75.30         26.09        11.54 o
   0  11   6         17.77         24.35        11.62 o
   1  11   6        517.27        484.31        29.42 o
   2  11   6          8.97         13.03        16.85 o
   3  11   6       1334.32       1190.04        64.18 o
   4  11   6       4587.59       4164.14       126.54 o
   5  11   6       1526.08       1413.56        61.43 o
   6  11   6        129.96        144.08         5.99 o
   7  11   6        360.94        318.00         9.85 o
   8  11   6         42.67         52.95         4.99 o
   9  11   6         28.79         34.96         4.76 o
  10  11   6        825.76        822.32        17.31 o
  11  11   6        431.24        443.67        25.39 o
  12  11   6         16.81         42.41        11.35 o
  13  11   6         40.04         26.09         4.19 o
 -15  12   6          0.64         10.04        13.26 o
 -14  12   6        152.47        172.01        15.05 o
 -13  12   6         24.82         33.24         5.92 o
 -12  12   6         12.51         11.49         5.56 o
 -11  12   6         64.13         58.67         7.96 o
 -10  12   6        127.54        157.54        10.66 o
  -9  12   6        120.93         75.82         7.25 o
  -8  12   6          6.35         -0.60         5.88 o
  -7  12   6         24.67         23.18        13.97 o
  -6  12   6         29.27         36.32        10.58 o
  -5  12   6       2160.10       2287.21        85.43 o
  -4  12   6         61.20         78.76        16.84 o
  -3  12   6        211.19        151.01        24.04 o
  -2  12   6         39.98         51.60        10.76 o
  -1  12   6        343.74        354.89        23.68 o
   0  12   6         13.02          9.69        14.22 o
   1  12   6        143.04        168.33        34.15 o
   2  12   6        498.09        383.57        36.82 o
   3  12   6        526.22        590.31        47.13 o
   4  12   6         59.19         15.59        14.89 o
   5  12   6        415.00        428.26        10.80 o
   6  12   6       1031.71       1002.91        15.13 o
   7  12   6         39.18         42.56         3.63 o
   8  12   6        148.58        143.32         6.91 o
   9  12   6         15.31          4.26         4.55 o
  10  12   6        367.57        411.23        16.48 o
  11  12   6         13.02         13.74         8.31 o
  13  12   6          0.03          1.24         5.06 o
 -15  13   6        397.61        404.70        14.26 o
 -14  13   6         96.83         89.77        10.00 o
 -13  13   6        580.35        644.57        20.20 o
 -12  13   6        283.96        297.81        14.96 o
 -11  13   6        725.14        701.65        20.17 o
 -10  13   6          2.43         -2.60         5.35 o
  -9  13   6         93.08         60.55         6.87 o
  -8  13   6        214.83        219.34        10.48 o
  -7  13   6         99.94        102.73         9.43 o
  -6  13   6       2108.97       2160.06        73.82 o
  -5  13   6        691.87        590.27        44.76 o
  -4  13   6         97.18         21.01        13.00 o
  -3  13   6          2.80        -11.41        16.21 o
  -2  13   6       1974.22       1870.06        62.24 o
  -1  13   6         96.25         97.55        24.11 o
   0  13   6          1.28         -2.75        13.22 o
   1  13   6        266.09        321.38        26.11 o
   2  13   6        142.80        119.65        25.42 o
   3  13   6       3435.77       3175.21       114.56 o
   4  13   6       2952.32       3089.13        37.06 o
   5  13   6        676.20        731.50        15.09 o
   6  13   6       2215.04       2178.86        38.21 o
   7  13   6         65.65         54.19         5.54 o
   8  13   6          1.80          4.67         4.33 o
   9  13   6        798.21        750.19        18.87 o
  10  13   6        865.42        793.52        27.86 o
  11  13   6        358.57        430.70        18.92 o
  13  13   6          1.86         -1.14         3.82 o
 -15  14   6         18.01         16.28        10.16 o
 -14  14   6          3.75         20.01         7.53 o
 -13  14   6        133.73        143.93        13.38 o
 -12  14   6        113.95        110.95         8.81 o
 -11  14   6        225.74        237.63        14.14 o
 -10  14   6        250.33        230.09        10.85 o
  -9  14   6         66.99         64.81         8.01 o
  -8  14   6          0.53         13.52        10.01 o
  -7  14   6        543.36        578.75        21.38 o
  -6  14   6        477.09        496.21        20.00 o
  -5  14   6        136.64        108.02        21.47 o
  -4  14   6         34.41         44.89        12.98 o
  -3  14   6        490.49        455.25        31.70 o
  -2  14   6        583.03        567.03        36.26 o
  -1  14   6         16.06          8.98        14.88 o
   0  14   6         49.18         23.74        15.93 o
   1  14   6         85.97         53.71        16.23 o
   2  14   6         10.30          8.81        16.20 o
   3  14   6         87.28         81.60         8.68 o
   4  14   6        299.84        298.66        14.04 o
   5  14   6          5.05          5.89         4.06 o
   6  14   6         54.44         45.56         5.40 o
   7  14   6        233.85        214.42         9.97 o
   8  14   6        471.50        439.45        15.87 o
   9  14   6        238.62        255.86        13.20 o
  10  14   6        264.02        279.38        17.03 o
  11  14   6        285.31        290.46        21.67 o
  12  14   6         25.51         28.79         7.64 o
 -15  15   6          0.51         -2.58         4.33 o
 -14  15   6         19.58         42.74        15.43 o
 -13  15   6        738.62        766.37        22.46 o
 -12  15   6        314.48        313.71        12.33 o
 -11  15   6          1.30         -4.47         8.57 o
 -10  15   6        102.69         79.45         6.13 o
  -9  15   6         14.19          0.21         5.02 o
  -8  15   6       4659.93       4507.98        52.38 o
  -7  15   6       6587.80       6471.32        69.24 o
  -6  15   6       1541.21       1483.55        35.38 o
  -5  15   6       3203.89       3155.53        54.21 o
  -4  15   6        663.48        640.13        50.39 o
  -3  15   6        247.87        204.54        22.36 o
  -2  15   6        187.71        147.94        20.73 o
  -1  15   6        135.02        118.05        18.50 o
   0  15   6         53.76         22.91        14.92 o
   1  15   6         10.88         15.41        17.62 o
   2  15   6        166.51        162.75        13.47 o
   3  15   6          7.94          2.90         4.87 o
   4  15   6        564.76        510.40        14.73 o
   5  15   6        291.67        273.29         9.58 o
   6  15   6         48.19         51.00         6.34 o
   7  15   6         11.07         -2.49         5.34 o
   8  15   6        103.66        115.26         7.58 o
   9  15   6          7.43         24.76         9.88 o
  10  15   6          6.83          5.26        11.35 o
  11  15   6        182.65        159.73        15.89 o
  12  15   6        910.57        898.10        26.21 o
 -14  16   6        153.56        149.99         9.39 o
 -13  16   6        179.64        202.84         9.62 o
 -12  16   6        252.52        216.13         9.84 o
 -11  16   6        733.52        754.90        26.68 o
 -10  16   6         50.06         31.19         4.94 o
  -9  16   6         16.24         12.51         5.34 o
  -8  16   6        288.58        331.03        14.29 o
  -7  16   6        824.40        910.54        24.79 o
  -6  16   6         14.96         11.07         7.93 o
  -5  16   6        933.83       1026.18        29.79 o
  -4  16   6        998.66       1106.62        28.23 o
  -3  16   6       1119.85       1139.48        28.70 o
  -2  16   6       1206.22       1185.98        30.43 o
  -1  16   6        314.93        248.91        14.15 o
   0  16   6       2295.02       2127.42        33.46 o
   1  16   6       1230.19       1351.51        25.36 o
   2  16   6        267.96        250.43        11.13 o
   3  16   6       3836.92       3749.67        68.65 o
   4  16   6       6350.35       6445.47        66.18 o
   5  16   6        761.52        802.23        15.67 o
   6  16   6        129.36        133.11         8.64 o
   7  16   6          2.68          4.83         5.15 o
   8  16   6         73.65         64.22         7.46 o
   9  16   6         24.61         16.82        13.41 o
  10  16   6          7.96         19.71        11.14 o
  11  16   6          7.98         13.39         5.08 o
 -14  17   6         19.75         12.79         5.57 o
 -13  17   6         64.33         71.98         6.14 o
 -12  17   6          1.79         -5.67         5.67 o
 -11  17   6        113.00        103.56         7.38 o
 -10  17   6       1079.39       1015.31        20.07 o
  -9  17   6        451.88        481.74        14.87 o
  -8  17   6        219.33        253.77        12.56 o
  -7  17   6       2043.67       2181.58        43.48 o
  -6  17   6        123.18        115.55        11.27 o
  -5  17   6        108.63        108.77        13.69 o
  -4  17   6        802.34        745.10        23.38 o
  -3  17   6        627.97        722.91        23.19 o
  -2  17   6       1250.75       1205.39        20.91 o
  -1  17   6        496.87        550.30        15.36 o
   0  17   6          2.74         10.48         4.29 o
   1  17   6         40.60         38.75         8.36 o
   2  17   6        187.25        179.27        10.10 o
   3  17   6        500.37        453.80        14.51 o
   4  17   6       3072.18       3083.79        34.80 o
   5  17   6         45.19         29.11         4.50 o
   6  17   6        351.33        349.47        14.20 o
   7  17   6       1447.83       1432.14        29.61 o
   8  17   6       1226.80       1232.53        26.98 o
   9  17   6        191.89        180.36        19.40 o
  10  17   6          0.86         -5.26         8.98 o
  11  17   6          0.95          4.40         4.95 o
 -13  18   6        370.27        367.31        18.47 o
 -12  18   6        162.52        152.46        14.24 o
 -11  18   6          0.82         -5.45         5.45 o
 -10  18   6         61.07         50.78         6.64 o
  -9  18   6          0.70         -1.15         5.43 o
  -8  18   6        176.92        177.39        10.55 o
  -7  18   6        473.23        555.69        21.98 o
  -6  18   6        116.43         90.87        12.57 o
  -5  18   6         42.38         49.46        16.15 o
  -4  18   6         25.08         20.46         6.81 o
  -3  18   6          5.34          0.56         4.78 o
  -2  18   6        533.75        518.35        14.34 o
  -1  18   6        159.17        148.07         8.59 o
   0  18   6       3577.83       3462.05        38.59 o
   1  18   6        286.84        305.61        11.33 o
   2  18   6       1293.86       1272.83        26.47 o
   3  18   6         58.30         59.62         6.04 o
   4  18   6        205.18        220.93         8.89 o
   5  18   6        227.97        216.14         9.16 o
   6  18   6        101.09        113.19        10.67 o
   7  18   6        119.82        129.20         8.99 o
   8  18   6         88.61         91.97        10.95 o
   9  18   6          0.15         -1.34        10.42 o
  10  18   6          1.04         -4.53         4.53 o
 -13  19   6         26.91         28.58         6.09 o
 -12  19   6        168.62        198.14        11.15 o
 -11  19   6         12.82         17.61         5.85 o
 -10  19   6         55.87         43.64         5.72 o
  -9  19   6        311.45        295.04        10.14 o
  -8  19   6       1537.03       1572.32        35.48 o
  -7  19   6         13.00          6.72        12.06 o
  -6  19   6        199.79        158.31        15.71 o
  -5  19   6         13.60          4.91        19.86 o
  -4  19   6        158.43        174.12        16.26 o
  -3  19   6        939.16        816.69        21.74 o
  -2  19   6        424.56        366.44        13.12 o
  -1  19   6        156.85        144.56         9.03 o
   0  19   6        893.00        952.31        24.52 o
   1  19   6        308.54        297.36        10.63 o
   2  19   6         27.73         13.30         6.01 o
   3  19   6       1440.98       1479.93        21.91 o
   4  19   6        479.73        498.51        12.60 o
   5  19   6          3.45         -1.04         4.07 o
   6  19   6        860.08        855.16        27.81 o
   7  19   6        671.88        696.82        17.73 o
   8  19   6        714.26        759.02        32.14 o
   9  19   6          7.09         -2.51         4.35 o
  10  19   6          6.59          5.06         6.40 o
 -12  20   6         18.56         15.55         4.32 o
 -11  20   6          0.73         -2.89         4.69 o
 -10  20   6        325.08        341.26        13.67 o
  -9  20   6        346.95        329.95        11.58 o
  -8  20   6          5.57          0.84         7.27 o
  -7  20   6        179.92        152.34        12.79 o
  -6  20   6          5.31         -6.52         8.10 o
  -5  20   6        204.93        218.26        30.18 o
  -4  20   6         80.78         62.31        11.88 o
  -3  20   6         81.24         71.06        16.75 o
  -2  20   6         70.14         57.63         6.70 o
  -1  20   6         66.53         73.00         6.97 o
   0  20   6          4.35          1.64         5.29 o
   1  20   6          7.38          8.34         5.42 o
   2  20   6        506.79        527.56        15.23 o
   3  20   6        455.79        451.04        13.04 o
   4  20   6         51.27         39.06         4.87 o
   5  20   6         79.75         74.06         8.05 o
   6  20   6         40.56         37.43         7.95 o
   7  20   6         14.55         24.40         5.25 o
   8  20   6          2.93         -6.42         6.42 o
   9  20   6          2.24         -7.12         7.53 o
  10  20   6          3.42          5.78         5.06 o
 -11  21   6          1.46         -3.70         3.70 o
 -10  21   6        309.34        311.07        14.99 o
  -9  21   6        145.82        147.21         8.98 o
  -8  21   6         71.11         49.88         6.64 o
  -7  21   6         81.62         75.65        11.04 o
  -6  21   6        234.08        218.30        11.52 o
  -5  21   6        315.20        237.12        18.60 o
  -4  21   6        122.16        112.98        22.39 o
  -3  21   6        252.69        276.76        16.21 o
  -2  21   6          7.87          8.35         4.84 o
  -1  21   6         14.19          9.52         4.49 o
   0  21   6        163.82        170.25         9.09 o
   1  21   6         92.39        105.48         7.19 o
   2  21   6        242.50        271.20        11.12 o
   3  21   6        120.67        121.95         7.00 o
   4  21   6          5.67          2.42         4.14 o
   5  21   6         15.43          4.38         4.73 o
   6  21   6        167.90        165.70         9.01 o
   7  21   6        260.46        245.44        11.46 o
   8  21   6        204.79        226.59        18.16 o
   9  21   6        448.03        516.12        21.77 o
 -11  22   6         79.29         91.20         7.43 o
 -10  22   6         42.86         42.23         4.23 o
  -9  22   6         93.50         96.44         7.04 o
  -8  22   6          0.62         -4.70         5.96 o
  -7  22   6         99.69        105.20         8.67 o
  -6  22   6         23.53         33.02         6.22 o
  -5  22   6          8.36          2.24         6.75 o
  -4  22   6         39.32         31.37        10.48 o
  -3  22   6        110.44         82.85        10.22 o
  -2  22   6        937.75        888.13        16.00 o
  -1  22   6       1092.49       1095.88        19.39 o
   0  22   6       1021.74       1033.16        18.84 o
   1  22   6        270.79        290.24        10.41 o
   2  22   6          8.85          2.29         4.67 o
   3  22   6         18.56         11.20         5.04 o
   4  22   6          1.44         10.20         5.47 o
   5  22   6         26.23         20.83         4.86 o
   6  22   6         23.48         18.69         6.56 o
   7  22   6          0.47         -5.65         5.65 o
   8  22   6          0.25          9.80         6.91 o
 -10  23   6         25.48         11.03         3.46 o
  -9  23   6          0.87         -4.78         4.78 o
  -8  23   6          0.20          4.23         5.33 o
  -7  23   6          3.20         11.19         7.21 o
  -6  23   6          1.13         -5.01         9.22 o
  -5  23   6         48.62         68.02         9.78 o
  -4  23   6        120.11        112.60        12.78 o
  -3  23   6          4.51         -1.79        10.83 o
  -2  23   6          3.10         12.46         9.63 o
  -1  23   6         66.96         62.35         5.58 o
   0  23   6          5.30          4.53         4.34 o
   1  23   6         57.76         62.43         6.51 o
   2  23   6          0.35         -2.31         4.62 o
   3  23   6        208.99        230.75        10.37 o
   4  23   6         75.09         67.60         5.46 o
   5  23   6        246.33        249.74        13.07 o
   6  23   6         53.24         60.84         6.41 o
   7  23   6         35.50         55.31        10.22 o
   8  23   6          5.47          7.12         5.16 o
  -9  24   6          2.05         -4.43         4.43 o
  -8  24   6        189.53        195.34         8.39 o
  -7  24   6        389.56        427.33        14.85 o
  -6  24   6         50.86         82.41         8.73 o
  -5  24   6        241.42        256.88        14.50 o
  -4  24   6        251.19        223.46        17.75 o
  -3  24   6        128.76        150.38        13.49 o
  -2  24   6          6.13          2.79         7.86 o
  -1  24   6         43.77         59.77         7.50 o
   0  24   6        661.00        677.87        13.40 o
   1  24   6        268.26        296.59         9.67 o
   2  24   6         44.69         42.92         6.11 o
   3  24   6         72.51         98.06         8.11 o
   4  24   6         67.78         68.58         5.47 o
   5  24   6        345.90        411.69        20.38 o
   6  24   6         68.80         85.02        12.28 o
   7  24   6          5.46          5.47         5.26 o
  -9  25   6         95.57        103.49         9.91 o
  -8  25   6         49.03         47.16         5.05 o
  -7  25   6        135.37        132.24         7.26 o
  -6  25   6        285.91        303.38        12.42 o
  -5  25   6        245.53        291.63        10.63 o
  -4  25   6         53.39         51.03         7.67 o
  -3  25   6         22.79         30.20         6.41 o
  -2  25   6         36.03         18.57         6.93 o
  -1  25   6         40.86         38.35         4.97 o
   0  25   6         45.39         38.33         4.57 o
   1  25   6        238.02        237.25        12.01 o
   2  25   6          2.10         -3.17         6.16 o
   3  25   6        391.27        410.63        17.83 o
   4  25   6        447.56        494.90        18.01 o
   5  25   6        517.83        612.28        26.52 o
   6  25   6        157.40        204.09        13.52 o
  -8  26   6          9.60          5.26         4.75 o
  -7  26   6          1.11          3.35         3.30 o
  -6  26   6         62.41         52.60         6.75 o
  -5  26   6          1.23          3.63         5.40 o
  -4  26   6         33.03         27.49         4.62 o
  -3  26   6          0.44         -1.40         4.23 o
  -2  26   6        140.86        166.67        11.93 o
  -1  26   6         51.83         66.40         6.20 o
   0  26   6         64.42         57.62         5.16 o
   1  26   6         21.54         20.59         5.17 o
   2  26   6          1.14         -5.58         5.58 o
   3  26   6         67.30         61.51         7.66 o
   4  26   6          7.00          7.22         6.60 o
   5  26   6          3.69          5.68         5.37 o
  -6  27   6        329.58        335.05         8.40 o
  -5  27   6        263.68        268.34         9.56 o
  -4  27   6        103.75        105.27         6.79 o
  -3  27   6          0.59         -3.26         3.26 o
  -2  27   6          8.63         12.62         3.71 o
  -1  27   6          3.78          1.45         3.90 o
   0  27   6          0.06          3.04         5.29 o
   1  27   6         59.48         52.15         7.47 o
   2  27   6         93.55         95.86        11.87 o
   3  27   6        138.65        140.02        12.38 o
  -4  28   6        230.22        254.40        10.07 o
  -3  28   6        212.72        224.95        10.33 o
  -2  28   6         38.74         46.30         6.76 o
  -1  28   6          4.28         -2.82         4.21 o
   0  28   6         22.67         13.93         6.50 o
   1  28   6          3.58          2.79         5.16 o
 -17   1   7        119.34        133.45         7.95 o
 -16   1   7         56.23         48.32         4.75 o
 -15   1   7        114.20        106.59         7.07 o
 -14   1   7         29.99         17.61         4.75 o
 -13   1   7        287.23        302.06        15.97 o
 -12   1   7         23.97         18.93         6.66 o
 -11   1   7        511.79        560.71        26.85 o
 -10   1   7        720.57        828.23        37.86 o
  -9   1   7        152.39        241.93        20.16 o
  -8   1   7       5007.89       5486.51        75.92 o
  -7   1   7        697.75        726.67        27.73 o
  -6   1   7       5048.83       5459.72        76.29 o
  -5   1   7         64.87         37.07         9.18 o
  -4   1   7       1203.40       1511.70        35.94 o
  -3   1   7         43.90         54.07         7.88 o
  -2   1   7       3151.15       3160.71        48.78 o
  -1   1   7        499.03        423.72        15.20 o
   0   1   7       2315.16       2153.54        42.49 o
   1   1   7        222.55        224.95        21.12 o
   2   1   7        766.35        635.33        25.83 o
   3   1   7       3455.37       3482.61        42.75 o
   4   1   7       1631.68       1689.81        48.05 o
   5   1   7        634.66        638.00        49.37 o
   6   1   7        647.64        544.91        57.73 o
   7   1   7         19.75         22.36         8.63 o
   8   1   7        924.10        880.96        23.73 o
   9   1   7       2350.60       2412.59        43.13 o
  10   1   7       1428.57       1498.23        23.41 o
  11   1   7        405.57        420.20        10.14 o
  12   1   7          1.50         -0.14         3.49 o
  13   1   7         37.30         49.62         4.55 o
  14   1   7         13.69         18.42         4.48 o
 -17   2   7         76.14         59.42         5.72 o
 -16   2   7         60.54         46.14         4.88 o
 -15   2   7       1118.22       1100.99        17.74 o
 -14   2   7         35.52         35.07         7.25 o
 -13   2   7        214.94        232.67        12.71 o
 -12   2   7         73.25         52.42         6.53 o
 -11   2   7          4.23         -8.52         9.81 o
 -10   2   7        393.94        290.65        26.44 o
  -9   2   7          8.79         14.16        10.37 o
  -8   2   7        236.46        233.91        16.10 o
  -7   2   7        388.69        542.05        31.29 o
  -6   2   7         61.04         40.43        12.64 o
  -5   2   7        300.65        255.77        13.41 o
  -4   2   7         63.52        111.18         8.54 o
  -3   2   7       1375.43       1407.17        33.62 o
  -2   2   7          3.90          0.50         6.50 o
  -1   2   7        397.30        309.34        17.43 o
   0   2   7        602.82        582.64        21.91 o
   1   2   7        114.68        190.43        15.69 o
   2   2   7         12.41         13.32         6.72 o
   3   2   7        749.61        834.11        19.98 o
   4   2   7         68.37         81.32        13.17 o
   5   2   7        802.37        676.61        38.34 o
   6   2   7          5.72         15.07        14.88 o
   7   2   7          9.52          6.08         5.56 o
   8   2   7         35.23         38.87         4.76 o
   9   2   7         37.94         24.07         5.59 o
  10   2   7        678.16        740.58        16.25 o
  11   2   7        177.71        188.85         6.67 o
  12   2   7          2.19          6.33         3.44 o
  13   2   7        106.74         84.35         4.91 o
  14   2   7        128.59        113.34         9.08 o
 -17   3   7        177.84        146.46         6.19 o
 -16   3   7         46.18         36.75         5.50 o
 -15   3   7        212.76        203.21         8.18 o
 -14   3   7        222.34        244.30        11.33 o
 -13   3   7        206.66        196.90        23.84 o
 -12   3   7        176.68        156.29        14.81 o
 -11   3   7          4.98         -8.19         8.19 o
 -10   3   7         24.32         25.80        13.48 o
  -9   3   7        415.22        445.49        25.01 o
  -8   3   7       1409.92       1388.77        37.95 o
  -7   3   7        149.63        238.30        17.58 o
  -6   3   7         15.94         34.08         7.43 o
  -5   3   7       2257.95       2745.45        46.35 o
  -4   3   7       8340.88       8324.55        84.60 o
  -3   3   7       1845.53       2065.54        47.81 o
  -2   3   7      10371.52      10820.74       147.93 o
  -1   3   7       6342.53       5792.09       201.72 o
   0   3   7       4168.69       3715.64        58.68 o
   1   3   7         24.69          3.67         7.94 o
   2   3   7         48.54        109.48        10.65 o
   3   3   7        218.77        154.32        10.90 o
   4   3   7        581.87        645.95        37.81 o
   5   3   7        202.69        186.81        18.42 o
   6   3   7         11.16         22.00        15.02 o
   7   3   7         13.96          7.68         5.54 o
   8   3   7       3261.20       3016.19        43.54 o
   9   3   7       1774.82       1812.86        27.66 o
  10   3   7        188.88        222.57        11.56 o
  11   3   7        550.75        547.30        12.33 o
  12   3   7          0.83         -0.04         4.51 o
  13   3   7         38.30         37.24         6.39 o
  14   3   7          1.25         -4.78         6.45 o
 -17   4   7         61.61         77.22         5.69 o
 -16   4   7        312.44        319.36         9.34 o
 -15   4   7        490.06        476.11        11.75 o
 -14   4   7        235.19        280.96        10.95 o
 -13   4   7       1598.67       1652.19        86.42 o
 -12   4   7       1032.83       1211.22        68.67 o
 -11   4   7         39.65         35.77         9.93 o
 -10   4   7        453.22        434.11        22.60 o
  -9   4   7        531.44        544.20        28.07 o
  -8   4   7       1788.07       1710.02        45.88 o
  -7   4   7       1155.39       1446.15        42.44 o
  -6   4   7       2206.80       2734.51        63.64 o
  -5   4   7        249.89        285.10        19.68 o
  -4   4   7      14434.86      14903.82       143.95 o
  -3   4   7         24.17         37.78        11.60 o
  -2   4   7       1485.02       1461.09        27.86 o
  -1   4   7        742.85        769.36        24.91 o
   0   4   7       9589.78       9704.08       109.78 o
   1   4   7      30462.95      31156.92       293.48 o
   2   4   7       1902.28       1697.41        43.87 o
   3   4   7       1090.43        981.46        31.24 o
   4   4   7         42.23         53.74        23.84 o
   5   4   7        896.32        957.36        40.42 o
   6   4   7       6617.54       6644.27       144.65 o
   7   4   7       1401.56       1460.10        28.40 o
   8   4   7        254.35        237.13        11.66 o
   9   4   7        124.77        167.04         9.07 o
  10   4   7          0.72         -3.44         5.49 o
  11   4   7         15.65         17.12         4.38 o
  12   4   7        187.95        215.78         9.05 o
  13   4   7        128.56        125.84         5.84 o
  14   4   7         44.29         49.14         5.88 o
 -17   5   7         14.22          5.12         4.75 o
 -16   5   7        116.78        125.06         5.98 o
 -15   5   7         17.78         33.79         5.98 o
 -14   5   7        312.85        323.31        10.71 o
 -13   5   7         44.07         54.97        25.12 o
 -12   5   7       2440.99       2713.38       119.90 o
 -11   5   7       1619.41       1546.27        51.05 o
 -10   5   7       2742.38       2648.03        56.74 o
  -9   5   7        326.62        230.96        26.08 o
  -8   5   7          6.67          8.12         6.72 o
  -7   5   7       5319.32       5080.43        70.53 o
  -6   5   7        587.23        486.71        34.90 o
  -5   5   7        126.76         68.72        10.38 o
  -4   5   7       9800.54      10161.04       115.78 o
  -3   5   7       8205.14       8162.44        84.96 o
  -2   5   7       2186.69       2319.59        42.96 o
  -1   5   7       4054.29       4804.73        60.95 o
   0   5   7        276.20        202.98        12.17 o
   1   5   7       3328.78       3832.23        47.61 o
   2   5   7       3860.22       3772.50        61.22 o
   3   5   7       5191.96       5091.82        76.56 o
   4   5   7          0.12          4.34        12.94 o
   5   5   7          8.16         14.04         8.41 o
   6   5   7        407.92        331.22        69.24 o
   7   5   7        800.49        789.81        18.82 o
   8   5   7         22.93         21.70         3.94 o
   9   5   7        135.44        124.10         7.30 o
  10   5   7        365.29        345.37        14.94 o
  11   5   7        378.30        397.62        11.46 o
  12   5   7        472.81        493.98        12.82 o
  13   5   7        474.33        449.53         9.92 o
  14   5   7          0.90         -5.26         5.26 o
 -17   6   7         24.80         26.18         3.93 o
 -16   6   7        322.51        312.19        11.30 o
 -15   6   7        227.76        230.06         9.92 o
 -14   6   7          5.74          0.47         9.74 o
 -13   6   7         79.46         89.63        12.55 o
 -12   6   7         24.91         37.38        10.94 o
 -11   6   7        994.83        989.62        33.07 o
 -10   6   7        965.18        934.27        23.30 o
  -9   6   7         38.22         52.30        10.82 o
  -8   6   7        971.00        969.06        38.59 o
  -7   6   7         26.37         36.13         7.50 o
  -6   6   7       3627.57       3651.56        69.62 o
  -5   6   7        969.57        959.81        29.97 o
  -4   6   7          1.95         61.40        16.68 o
  -3   6   7       1666.15       1732.76        34.40 o
  -2   6   7         76.57         91.10         8.07 o
  -1   6   7       2901.17       3034.39        40.34 o
   0   6   7         14.78         16.73         5.78 o
   1   6   7       5774.95       5773.48        69.37 o
   2   6   7      11861.64      12252.32        99.96 o
   3   6   7        972.47        891.66        32.87 o
   4   6   7       1001.36        838.21        46.82 o
   5   6   7        631.90        630.49        29.08 o
   6   6   7         13.14         14.89        13.30 o
   7   6   7       1569.70       1683.44        22.10 o
   8   6   7        481.47        483.33        12.42 o
   9   6   7        120.87         78.15         6.37 o
  10   6   7        211.23        214.87        10.49 o
  11   6   7        329.21        322.40        14.87 o
  12   6   7          4.08         12.25         4.73 o
  13   6   7        201.90        184.31         6.44 o
 -16   7   7          1.06         -1.02         3.52 o
 -15   7   7         80.15         94.17         6.79 o
 -14   7   7        811.35        874.91        18.42 o
 -13   7   7         20.04         53.27         7.31 o
 -12   7   7         12.89         41.01         8.21 o
 -11   7   7         95.85        116.32        12.05 o
 -10   7   7       4341.83       4270.54        65.20 o
  -9   7   7        896.32        828.27        36.05 o
  -8   7   7         18.64         16.07        14.16 o
  -7   7   7       2482.12       2406.20        87.23 o
  -6   7   7       2372.24       2174.90        41.03 o
  -5   7   7       2445.75       2388.34        44.51 o
  -4   7   7      13187.80      13080.63       192.64 o
  -3   7   7      13514.08      13316.53       138.49 o
  -2   7   7       2321.93       2569.34        39.13 o
  -1   7   7       2316.05       2790.16        42.88 o
   0   7   7       1982.32       2050.21        34.31 o
   1   7   7        202.67        235.93        14.09 o
   2   7   7       1774.75       2034.99        37.54 o
   3   7   7       3019.92       3253.23        73.93 o
   4   7   7       3177.44       3298.17        95.91 o
   5   7   7       1537.97       1578.23        46.95 o
   6   7   7       1321.74       1385.73       122.68 o
   7   7   7        218.93        211.26         8.56 o
   8   7   7        223.59        199.19         8.33 o
   9   7   7        486.68        461.58        16.51 o
  10   7   7        354.85        333.04        13.69 o
  11   7   7          9.19         21.70         7.16 o
  12   7   7        756.42        759.10        15.01 o
  13   7   7        612.78        575.97        10.64 o
 -16   8   7        190.56        205.39         7.44 o
 -15   8   7          9.62         14.59         5.80 o
 -14   8   7        735.72        751.03        16.16 o
 -13   8   7       1275.72       1285.89        30.45 o
 -12   8   7        515.00        497.21        20.39 o
 -11   8   7         49.19         67.69         7.09 o
 -10   8   7        510.94        529.07        16.00 o
  -9   8   7         71.81         39.72        10.06 o
  -8   8   7        803.71        781.05        31.61 o
  -7   8   7         10.04          5.95         9.05 o
  -6   8   7       7679.24       8048.96       113.13 o
  -5   8   7        102.36        113.06        15.83 o
  -4   8   7        897.19       1060.94        35.86 o
  -3   8   7         13.11         30.17        10.34 o
  -2   8   7         25.51         20.12         9.42 o
  -1   8   7         81.43        121.79        10.57 o
   0   8   7        265.79        312.47        14.32 o
   1   8   7          8.52         27.91         8.94 o
   2   8   7        906.07        891.31        34.98 o
   3   8   7        620.87        610.67        33.09 o
   4   8   7       6283.84       6155.18       113.44 o
   5   8   7        575.50        523.72        27.74 o
   6   8   7        335.76        341.82        11.57 o
   7   8   7         89.31        103.06         5.43 o
   8   8   7        202.79        178.06         7.96 o
   9   8   7         65.09         92.11         7.50 o
  10   8   7        308.99        338.86        13.35 o
  11   8   7       1030.93       1043.59        24.11 o
  12   8   7         37.21         39.59         5.64 o
  13   8   7        191.94        215.74        10.75 o
 -16   9   7         83.24         73.52         4.79 o
 -15   9   7        223.95        243.60        12.03 o
 -14   9   7         19.92         23.70         5.91 o
 -13   9   7          2.70         10.78         6.13 o
 -12   9   7          5.92          7.73         7.46 o
 -11   9   7        340.23        326.89        14.63 o
 -10   9   7       1870.42       1751.65        29.30 o
  -9   9   7        225.91        253.87        11.98 o
  -8   9   7         63.27         76.48        13.81 o
  -7   9   7        280.61        238.80        18.62 o
  -6   9   7      11714.31      12297.95       206.38 o
  -5   9   7       6639.38       6895.87        86.28 o
  -4   9   7       7250.08       6634.04       110.06 o
  -3   9   7       3094.28       2784.51        49.30 o
  -2   9   7        848.39       1131.75        34.31 o
  -1   9   7        116.44         79.18         8.51 o
   0   9   7       1214.86       1191.45        28.10 o
   1   9   7        311.79        326.82        16.70 o
   2   9   7       6001.45       5830.66       107.88 o
   3   9   7         10.09          0.15        11.21 o
   4   9   7        173.86        136.54        18.74 o
   5   9   7        286.99        235.35        19.37 o
   6   9   7        694.67        746.75        13.64 o
   7   9   7        321.05        346.39        10.37 o
   8   9   7        301.19        305.35        10.67 o
   9   9   7          5.52          7.90         5.00 o
  10   9   7         38.35         35.03         7.52 o
  11   9   7        111.44        130.04         8.11 o
  12   9   7         13.26         27.33         4.69 o
  13   9   7        592.92        607.41        16.15 o
 -16  10   7         83.99         82.29         5.37 o
 -15  10   7          7.14         -0.34         5.11 o
 -14  10   7        174.36        184.59        10.95 o
 -13  10   7        172.74        183.01        12.35 o
 -12  10   7        181.99        199.88        10.85 o
 -11  10   7        941.40        933.75        23.86 o
 -10  10   7        749.37        751.50        19.20 o
  -9  10   7         48.13         47.34         5.40 o
  -8  10   7         21.10         11.21        10.83 o
  -7  10   7       1339.51       1287.09        44.15 o
  -6  10   7        860.14        716.51        32.48 o
  -5  10   7        732.68        713.98        27.92 o
  -4  10   7        482.82        322.81        22.23 o
  -3  10   7       6280.46       6564.17        82.95 o
  -2  10   7       3356.68       3222.70        62.59 o
  -1  10   7       3439.58       3449.38        65.06 o
   0  10   7        147.63        137.07         9.94 o
   1  10   7          5.60         11.55         6.92 o
   2  10   7       2259.29       2203.13        61.77 o
   3  10   7       4590.74       4482.19        94.69 o
   4  10   7       1660.97       1553.52        57.92 o
   5  10   7        942.22        955.36        24.80 o
   6  10   7        320.48        338.55         8.91 o
   7  10   7         24.79         28.59         4.15 o
   8  10   7        164.50        141.10         8.51 o
   9  10   7        101.85         78.12         7.01 o
  10  10   7        175.09        197.49        10.46 o
  11  10   7          6.11         12.47        10.52 o
  12  10   7          1.73          0.40         5.27 o
  13  10   7         37.71         22.06         6.40 o
 -16  11   7         45.20         78.91        18.57 o
 -15  11   7          5.18          8.53         4.09 o
 -14  11   7         22.42         32.03         5.88 o
 -13  11   7        171.61        178.63        19.09 o
 -12  11   7          3.02         14.96         4.83 o
 -11  11   7        813.77        920.93        20.18 o
 -10  11   7       2063.99       2100.29        35.54 o
  -9  11   7        224.68        189.98        11.60 o
  -8  11   7        411.39        380.58        12.26 o
  -7  11   7        166.00        188.54        17.92 o
  -6  11   7          1.93         -3.02         9.78 o
  -5  11   7       2621.18       2516.30        54.22 o
  -4  11   7       1242.35       1079.17        39.59 o
  -3  11   7        579.95        479.41        22.80 o
  -2  11   7       1704.27       1872.62        49.72 o
  -1  11   7        295.09        374.03        22.66 o
   0  11   7        604.59        533.40        26.94 o
   1  11   7       1321.73       1485.61        42.02 o
   2  11   7        242.09        194.58        19.82 o
   3  11   7         45.19         43.53        13.34 o
   4  11   7       1858.25       1964.81        87.69 o
   5  11   7         56.27         32.78         5.05 o
   6  11   7         73.53         53.70         4.20 o
   7  11   7        148.35        140.80         6.79 o
   8  11   7        212.60        179.06         8.17 o
   9  11   7          0.61          8.36         5.44 o
  10  11   7        271.36        292.66        13.67 o
  11  11   7        208.25        213.69        20.02 o
  12  11   7        149.43        132.18         9.14 o
  13  11   7         28.27         12.79         5.16 o
 -15  12   7         29.71         34.95         6.70 o
 -14  12   7        264.79        235.78         9.25 o
 -13  12   7       1261.49       1417.91        33.66 o
 -12  12   7       1195.89       1182.92        25.51 o
 -11  12   7       2850.10       3006.02        43.35 o
 -10  12   7        213.17        243.64        12.26 o
  -9  12   7          0.09         -5.85         5.86 o
  -8  12   7        151.64        102.07         8.53 o
  -7  12   7       1223.26       1192.95        27.51 o
  -6  12   7        384.62        348.85        29.23 o
  -5  12   7        662.10        642.78        41.80 o
  -4  12   7       1119.99       1086.11        47.43 o
  -3  12   7       4684.23       4342.16        80.40 o
  -2  12   7       2339.05       2405.00        58.95 o
  -1  12   7        621.09        544.94        28.85 o
   0  12   7        515.28        470.17        39.44 o
   1  12   7        904.03        973.55        44.11 o
   2  12   7        444.62        384.21        40.76 o
   3  12   7       1658.51       1524.69        77.37 o
   4  12   7         33.02         31.14         6.06 o
   5  12   7         32.72         31.36         5.42 o
   6  12   7       1443.80       1403.35        26.54 o
   7  12   7         10.92         11.24         3.90 o
   8  12   7          4.85          4.78         4.12 o
   9  12   7        539.82        552.15        18.60 o
  10  12   7        388.21        392.33        19.92 o
  11  12   7          0.53          4.44         9.80 o
  12  12   7         47.14         25.63         5.47 o
 -15  13   7        167.61        151.57         9.80 o
 -14  13   7         42.48         77.62         8.52 o
 -13  13   7        160.00        185.06        23.73 o
 -12  13   7         55.04         82.55         8.21 o
 -11  13   7          7.88         11.45         5.58 o
 -10  13   7        500.49        495.46        16.14 o
  -9  13   7        264.50        290.67        13.39 o
  -8  13   7       1108.68       1028.78        24.89 o
  -7  13   7       3274.83       3230.72        56.62 o
  -6  13   7          2.90          3.75        13.66 o
  -5  13   7         59.24         72.22        16.24 o
  -4  13   7        116.80        113.69        16.45 o
  -3  13   7        532.60        473.47        29.25 o
  -2  13   7          5.58          1.85         8.53 o
  -1  13   7         37.89         38.08        13.55 o
   0  13   7         94.59         63.75        29.61 o
   1  13   7       1244.81       1217.04        65.95 o
   2  13   7          8.06         10.78        15.07 o
   3  13   7       1300.52       1325.25        43.28 o
   4  13   7       2202.74       2191.58        33.46 o
   5  13   7         87.88         69.96         6.69 o
   6  13   7         15.75          2.06         4.44 o
   7  13   7        274.99        244.19        10.50 o
   8  13   7        254.18        266.07        14.55 o
   9  13   7        207.72        240.48        17.06 o
  10  13   7         29.96         45.95        15.94 o
  12  13   7          9.67         -0.62         5.68 o
 -15  14   7         59.42         95.76        17.39 o
 -14  14   7        331.21        317.48        16.32 o
 -13  14   7        855.75        914.12        38.54 o
 -12  14   7        355.49        371.69        15.76 o
 -11  14   7        984.42        943.65        22.88 o
 -10  14   7        217.45        208.39        10.11 o
  -9  14   7          3.64         -2.77         7.24 o
  -8  14   7       1985.48       1892.89        41.15 o
  -7  14   7       2696.52       2717.69        41.69 o
  -6  14   7        806.37        705.71        24.05 o
  -5  14   7          1.70        -12.71        13.72 o
  -4  14   7        435.46        307.63        23.92 o
  -3  14   7       2122.57       1860.45        69.14 o
  -2  14   7       1790.24       1635.10        61.42 o
  -1  14   7        812.32        805.12        42.94 o
   0  14   7        391.70        378.97        38.25 o
   1  14   7          8.64         -8.87        15.25 o
   2  14   7        334.24        347.30        22.86 o
   3  14   7        479.26        445.68        15.37 o
   4  14   7        247.64        256.34        10.90 o
   5  14   7       1244.08       1301.75        20.79 o
   6  14   7         46.18         35.55         4.83 o
   7  14   7        203.60        190.80        11.22 o
   8  14   7         63.11         61.66         9.57 o
   9  14   7        140.55        158.63        14.36 o
  10  14   7        199.76        225.42        21.20 o
  11  14   7         72.98         71.40        11.04 o
  12  14   7         47.10         32.19         6.19 o
 -15  15   7        129.52        140.22        10.11 o
 -14  15   7          0.77          6.04         4.68 o
 -13  15   7         48.51         52.99         7.24 o
 -12  15   7         58.09         41.77         6.13 o
 -11  15   7        224.44        222.04        11.24 o
 -10  15   7        559.53        552.69        15.71 o
  -9  15   7         17.26         12.38         7.34 o
  -8  15   7        633.19        591.92        22.43 o
  -7  15   7        400.25        382.51        16.03 o
  -6  15   7        880.89        817.88        26.40 o
  -5  15   7         46.97         56.37        13.15 o
  -4  15   7        220.21        224.61        11.29 o
  -3  15   7       1104.84       1075.96        54.03 o
  -2  15   7        102.11         51.83        49.17 o
  -1  15   7         74.86         57.04        16.85 o
   0  15   7          2.46          6.09        12.18 o
   1  15   7         36.27         28.08         7.06 o
   2  15   7          3.35          3.46        10.64 o
   3  15   7        216.46        181.44         8.56 o
   4  15   7        654.25        653.67        16.13 o
   5  15   7         21.23         12.25         4.83 o
   6  15   7        914.22        921.71        20.04 o
   7  15   7       1060.73       1083.05        21.21 o
   8  15   7        434.65        412.34        17.44 o
   9  15   7        380.45        391.89        19.80 o
  10  15   7        420.48        392.09        24.97 o
  11  15   7         14.33         23.01         7.74 o
 -14  16   7        231.51        259.86        10.79 o
 -13  16   7        222.92        244.10        17.26 o
 -12  16   7         86.81         82.85         6.72 o
 -11  16   7         21.19         25.25         5.81 o
 -10  16   7        194.42        229.25        10.54 o
  -9  16   7         75.85         66.17         7.56 o
  -8  16   7        171.99        175.25        13.23 o
  -7  16   7         14.15         39.31         8.98 o
  -6  16   7        908.32       1017.61        37.47 o
  -5  16   7        159.23        196.13        13.99 o
  -4  16   7        223.67        228.20        12.56 o
  -3  16   7        576.49        528.56        18.21 o
  -2  16   7        431.77        395.69        12.31 o
  -1  16   7         64.87         31.10         7.16 o
   0  16   7          6.36          2.07         4.93 o
   1  16   7        256.01        260.87        21.83 o
   2  16   7       1621.54       1572.85        46.12 o
   3  16   7        152.64        144.50         8.59 o
   4  16   7       2113.11       2082.49        27.61 o
   5  16   7         97.86        112.71         7.33 o
   6  16   7         59.49         61.11         6.68 o
   7  16   7         61.73         88.93         7.28 o
   8  16   7         12.46          1.81         5.99 o
   9  16   7          3.32         11.87        10.42 o
  10  16   7         67.04         79.35        12.69 o
  11  16   7        144.35        143.96         7.58 o
 -14  17   7         45.03         52.83         7.53 o
 -13  17   7         38.44         50.87         5.67 o
 -12  17   7        165.80        163.02         9.65 o
 -11  17   7         17.35         13.58         7.89 o
 -10  17   7          3.23          0.06         4.01 o
  -9  17   7        613.40        574.20        18.55 o
  -8  17   7       2222.15       2237.43        43.71 o
  -7  17   7       1000.85        992.62        29.58 o
  -6  17   7          5.06         10.42         8.52 o
  -5  17   7        165.88        128.42        12.33 o
  -4  17   7       2174.40       2139.09        43.92 o
  -3  17   7       2797.11       2851.59        38.49 o
  -2  17   7         36.88         32.80         5.04 o
  -1  17   7        330.94        273.84        11.08 o
   0  17   7        633.80        617.05        21.41 o
   1  17   7          3.38         20.31         5.78 o
   2  17   7         80.67         67.15         6.96 o
   3  17   7        355.70        391.52        13.59 o
   4  17   7         53.84         60.48         6.21 o
   5  17   7          1.72          2.79         4.21 o
   6  17   7        664.95        658.72        16.73 o
   7  17   7        188.03        204.00        10.36 o
   8  17   7        352.68        340.70        15.27 o
   9  17   7         20.25          9.29         9.70 o
  10  17   7         13.34         16.25         5.47 o
 -13  18   7          3.61          7.60         9.85 o
 -12  18   7          8.16         10.58         5.05 o
 -11  18   7         86.05         71.04        17.16 o
 -10  18   7        729.57        730.33        18.90 o
  -9  18   7        871.80        928.46        22.92 o
  -8  18   7          5.44         -8.13         8.13 o
  -7  18   7         80.29         93.44        11.44 o
  -6  18   7          2.74          6.68         9.56 o
  -5  18   7        690.60        756.98        46.54 o
  -4  18   7        115.24        114.53        12.21 o
  -3  18   7        777.10        692.84        19.02 o
  -2  18   7       1703.22       1654.78        26.50 o
  -1  18   7        139.93        135.54         8.33 o
   0  18   7       2608.15       2558.23        33.67 o
   1  18   7        653.08        614.18        17.16 o
   2  18   7        534.53        526.57        17.10 o
   3  18   7       2435.85       2553.85        31.50 o
   4  18   7        559.63        583.82        15.93 o
   5  18   7         63.79         60.53         5.65 o
   6  18   7        126.80        133.16         9.25 o
   7  18   7        179.46        187.37         9.63 o
   8  18   7        377.60        401.48        27.34 o
   9  18   7         15.89         30.68        10.99 o
  10  18   7         23.27         10.93         3.51 o
 -13  19   7         84.28         83.27         8.36 o
 -12  19   7         31.48         44.83         6.73 o
 -11  19   7         17.43         12.15         6.90 o
 -10  19   7          2.78          1.79         4.53 o
  -9  19   7          1.25          1.37         5.97 o
  -8  19   7          4.03         -3.53         7.73 o
  -7  19   7        708.09        599.48        22.59 o
  -6  19   7        135.05        125.79        15.17 o
  -5  19   7          0.25         -0.07        10.30 o
  -4  19   7          8.19         27.28        10.07 o
  -3  19   7         27.55         17.87         5.69 o
  -2  19   7         42.06         70.18         6.60 o
  -1  19   7         55.93         66.43         7.03 o
   0  19   7        107.67         95.93         7.80 o
   1  19   7         12.35         14.39         5.07 o
   2  19   7          3.24          0.82         7.08 o
   3  19   7          0.78          0.03         4.99 o
   4  19   7         20.60          8.07         5.30 o
   5  19   7          0.25         -3.08         5.00 o
   6  19   7         31.39         47.01         6.75 o
   7  19   7          2.31         -0.77         4.94 o
   8  19   7         10.08          2.89        10.01 o
   9  19   7         45.11         54.17        10.11 o
 -12  20   7         46.98         48.08         5.82 o
 -11  20   7         16.76          9.08         6.60 o
 -10  20   7        397.51        380.31        14.34 o
  -9  20   7        115.62        124.23         8.03 o
  -8  20   7          9.31         11.92         8.16 o
  -7  20   7         52.57         29.96         8.32 o
  -6  20   7         14.60          7.95         7.89 o
  -5  20   7        310.26        274.02        19.80 o
  -4  20   7          0.37          1.12        10.26 o
  -3  20   7         56.66         66.38         7.22 o
  -2  20   7          2.58         -2.04         4.94 o
  -1  20   7        463.94        442.36        14.02 o
   0  20   7       1795.77       1875.57        26.27 o
   1  20   7         73.02         85.32         8.23 o
   2  20   7         15.18          9.79         5.31 o
   3  20   7        412.81        403.02        12.35 o
   4  20   7         13.68          4.64         5.42 o
   5  20   7        107.22         99.17         6.88 o
   6  20   7        282.65        284.36        11.58 o
   7  20   7         59.78         65.61         9.75 o
   8  20   7        146.45        175.20        16.61 o
   9  20   7         15.53          6.29         6.40 o
 -11  21   7         48.39         46.74         5.09 o
 -10  21   7          9.86         -0.37         6.07 o
  -9  21   7         62.66         80.68         6.23 o
  -8  21   7        348.73        366.26        19.83 o
  -7  21   7        301.01        327.22        17.83 o
  -6  21   7        303.52        316.39        16.55 o
  -5  21   7        347.43        340.51        26.11 o
  -4  21   7         36.32         13.77         9.52 o
  -3  21   7          2.92         -3.74         5.80 o
  -2  21   7        898.88        846.22        18.93 o
  -1  21   7        205.06        200.11         8.91 o
   0  21   7         37.04         27.39         5.44 o
   1  21   7         83.96         90.18         7.51 o
   2  21   7        221.80        246.95         9.92 o
   3  21   7         95.83         90.57         6.69 o
   4  21   7          2.32         10.16         4.70 o
   5  21   7        112.97        108.67         6.91 o
   6  21   7          0.54         -6.59         6.59 o
   7  21   7         61.10         65.52        12.28 o
   8  21   7        102.17        107.62        12.69 o
 -11  22   7         95.54         93.48        10.22 o
 -10  22   7         15.21         10.52         4.14 o
  -9  22   7          5.47         -0.61         4.54 o
  -8  22   7         14.73         16.10         5.27 o
  -7  22   7         15.90         10.78         7.12 o
  -6  22   7         65.40         49.28         6.88 o
  -5  22   7         90.62        101.01        10.75 o
  -4  22   7          0.28         -8.45         9.44 o
  -3  22   7          9.97         -5.11         9.34 o
  -2  22   7         25.28         21.50         5.76 o
  -1  22   7          2.30         -1.47         4.38 o
   0  22   7        436.90        442.43        12.26 o
   1  22   7         37.88         47.38         6.35 o
   2  22   7          2.82         -3.76         4.80 o
   3  22   7        108.90        102.28         7.40 o
   4  22   7         12.80         10.58         4.72 o
   5  22   7          1.13          0.29         8.91 o
   6  22   7         10.78         18.26        10.94 o
   7  22   7         40.78         28.17         8.87 o
   8  22   7        123.67        133.41        11.04 o
 -10  23   7         12.07          6.36         4.90 o
  -9  23   7         71.05         86.71         6.89 o
  -8  23   7        450.79        479.86        15.45 o
  -7  23   7        526.15        561.05        17.98 o
  -6  23   7        193.21        222.37        10.32 o
  -5  23   7          4.85          8.45         5.92 o
  -4  23   7          4.12         -7.63         7.63 o
  -3  23   7        123.18        133.17         9.97 o
  -2  23   7          8.01          7.96         4.03 o
  -1  23   7        189.04        221.55         9.18 o
   0  23   7        567.51        601.91        13.61 o
   1  23   7        272.40        317.85        12.37 o
   2  23   7         68.25         81.02         7.18 o
   3  23   7        202.95        208.23         9.37 o
   4  23   7         67.72         77.39         7.23 o
   5  23   7         77.79         89.15         9.76 o
   6  23   7         15.16          8.98         8.36 o
   7  23   7          5.30         11.14         6.40 o
  -9  24   7         77.27         53.19         4.92 o
  -8  24   7          0.74          0.88         4.26 o
  -7  24   7         71.06        104.24         7.23 o
  -6  24   7         12.85         18.66         6.56 o
  -5  24   7        157.40        161.67        10.44 o
  -4  24   7        243.04        249.81        15.58 o
  -3  24   7        458.72        482.73        21.41 o
  -2  24   7       1124.44       1160.35        24.92 o
  -1  24   7        246.01        292.73        10.78 o
   0  24   7         59.43         78.99         7.28 o
   1  24   7          2.39         11.44         4.68 o
   2  24   7          4.65          9.78         5.57 o
   3  24   7         13.89         16.75         5.39 o
   4  24   7        350.82        407.93        22.08 o
   5  24   7        239.16        246.71        18.47 o
   6  24   7          7.96         -3.82         6.40 o
  -9  25   7         10.66         18.06         6.09 o
  -8  25   7        185.96        174.82         7.80 o
  -7  25   7        351.58        372.47        10.77 o
  -6  25   7         43.39         42.29         6.19 o
  -5  25   7         18.07         14.19         4.07 o
  -4  25   7          0.85          4.95         4.41 o
  -3  25   7         50.25         47.17         6.73 o
  -2  25   7        120.83         94.27         8.03 o
  -1  25   7        121.61        125.02        11.61 o
   0  25   7        175.42        198.44         8.62 o
   1  25   7          9.12         -5.81         6.01 o
   2  25   7        203.23        216.30        11.06 o
   3  25   7        174.49        201.22        12.39 o
   4  25   7         13.53         17.85         9.60 o
   5  25   7          0.78          1.34         6.19 o
  -7  26   7        220.87        198.80        10.65 o
  -6  26   7         17.03          8.63         3.60 o
  -5  26   7          3.42          6.00         4.04 o
  -4  26   7         20.50          7.35         4.33 o
  -3  26   7         35.70         24.13         4.41 o
  -2  26   7          4.07          2.39         3.88 o
  -1  26   7         37.65         33.42         4.17 o
   0  26   7         39.26         38.99         7.76 o
   1  26   7          6.07         -1.77         6.63 o
   2  26   7         51.00         53.63         7.60 o
   3  26   7        241.87        228.96        16.61 o
   4  26   7        320.52        338.54        17.44 o
  -6  27   7          0.30         -2.91         2.91 o
  -5  27   7          3.27         -0.12         3.20 o
  -4  27   7         23.29         15.96         3.03 o
  -3  27   7         16.82          4.44         3.25 o
  -2  27   7         15.36         17.18         4.64 o
  -1  27   7         34.82         38.69         6.60 o
   0  27   7          0.35         -1.26         5.38 o
   1  27   7         37.64         37.35         8.56 o
   2  27   7          5.96         -6.60         6.60 o
   3  27   7         30.14         30.13         6.19 o
  -3  28   7        455.25        477.82        13.57 o
  -2  28   7        200.31        199.80         9.27 o
  -1  28   7        191.28        190.79         9.15 o
   0  28   7        267.71        296.88        10.76 o
 -17   0   8        334.74        402.20        18.99 o
 -16   0   8        192.18        152.53         8.33 o
 -15   0   8        332.22        368.92        14.87 o
 -14   0   8        142.33        122.81        11.78 o
 -13   0   8         42.94         31.88        11.14 o
 -12   0   8         62.69         92.55        29.51 o
 -11   0   8         12.19          9.43         9.57 o
 -10   0   8        847.29        797.89        53.35 o
  -9   0   8       1260.01       1268.88        62.42 o
  -8   0   8       4910.96       5054.74       114.46 o
  -7   0   8        913.37        783.93        42.51 o
  -6   0   8        349.00        638.31        37.78 o
  -5   0   8        896.86        634.85        36.03 o
  -4   0   8         34.30         48.67        14.87 o
  -3   0   8          2.25          6.30        11.43 o
  -2   0   8        250.41        182.18        38.28 o
  -1   0   8       8950.41       8745.98       126.47 o
   0   0   8       6568.21       6972.74       166.02 o
   1   0   8         72.85        365.06        38.18 o
   2   0   8       3994.69       3733.85       120.31 o
   3   0   8      30874.41      30924.32       595.62 o
   4   0   8       5919.70       5775.32       116.15 o
   5   0   8       1443.25       1802.08       103.08 o
   6   0   8         17.71         26.00        18.88 o
   7   0   8       1133.83       1093.72        72.23 o
   8   0   8        249.73        228.38        15.20 o
   9   0   8        191.97        182.86        12.46 o
  10   0   8         27.75         23.92         5.86 o
  11   0   8         70.07         79.12         7.34 o
  12   0   8        316.71        341.85        10.91 o
  13   0   8        218.57        233.50        17.64 o
 -17   1   8         76.22         54.37         7.43 o
 -16   1   8         35.71         36.19         4.30 o
 -15   1   8        538.42        584.40        12.90 o
 -14   1   8          9.45         -5.60         5.60 o
 -13   1   8        224.52        226.65        14.58 o
 -12   1   8         20.59         13.71         6.06 o
 -11   1   8         89.18         81.89         9.76 o
 -10   1   8        490.14        663.29        34.19 o
  -9   1   8         32.83         33.44        10.45 o
  -8   1   8        992.82        918.61        29.89 o
  -7   1   8       3556.90       4209.69        71.33 o
  -6   1   8          2.69          3.32         8.98 o
  -5   1   8       4085.19       4610.92        69.86 o
  -4   1   8       1298.16       1313.27        34.74 o
  -3   1   8        663.10        631.19        23.79 o
  -2   1   8        971.22       1070.34        29.40 o
  -1   1   8       4597.35       4692.90        72.78 o
   0   1   8          5.87         11.41        12.92 o
   1   1   8        197.22        160.65        20.12 o
   2   1   8        161.01        116.28        13.60 o
   3   1   8        180.14        151.30        11.68 o
   4   1   8        154.41        176.62        14.26 o
   5   1   8       2134.40       2191.28        91.42 o
   6   1   8       1384.74       1396.40        66.75 o
   7   1   8         40.61         48.05        10.79 o
   8   1   8        418.20        383.29        19.33 o
   9   1   8        214.63        215.94        10.00 o
  10   1   8        218.58        236.97         8.10 o
  11   1   8        168.81        158.66         6.61 o
  12   1   8          6.75          1.29         3.20 o
  13   1   8         77.55         75.59         8.67 o
 -17   2   8         15.00         -0.11         4.09 o
 -16   2   8        783.17        845.71        19.28 o
 -15   2   8        183.12        188.09         7.33 o
 -14   2   8        226.23        233.57         9.47 o
 -13   2   8        331.28        318.17        14.31 o
 -12   2   8        485.10        497.82        23.61 o
 -11   2   8        224.15        176.06        21.24 o
 -10   2   8        235.42        193.97        14.64 o
  -9   2   8        390.05        448.67        27.62 o
  -8   2   8       5416.10       5490.23        88.68 o
  -7   2   8       4320.02       4288.04       108.23 o
  -6   2   8        111.61        187.31        20.12 o
  -5   2   8         38.38         39.03        12.60 o
  -4   2   8       6167.12       6067.80        80.24 o
  -3   2   8       2552.67       2752.80        50.09 o
  -2   2   8        153.23        178.12        15.35 o
  -1   2   8         16.71          7.35         7.41 o
   0   2   8        130.43        137.37        13.77 o
   1   2   8       1116.40       1104.58        41.56 o
   2   2   8       8101.99       7423.46       132.77 o
   3   2   8       5888.56       5045.96        78.77 o
   4   2   8        527.04        556.70        38.13 o
   5   2   8         28.87          6.52        14.13 o
   6   2   8        460.62        496.64        39.69 o
   7   2   8        415.13        431.80        19.06 o
   8   2   8         62.23         65.18         5.40 o
   9   2   8        796.85        801.29        17.03 o
  10   2   8         91.43         94.69         5.70 o
  11   2   8         57.73         56.71         4.75 o
  12   2   8         90.88         93.59         5.42 o
  13   2   8        207.38        191.05         6.84 o
 -17   3   8         14.45          1.49         3.53 o
 -16   3   8         83.96         86.91         6.26 o
 -15   3   8       1162.59       1193.94        16.85 o
 -14   3   8        463.56        516.39        15.88 o
 -13   3   8        283.27        317.11        17.84 o
 -12   3   8        101.60        100.43        11.58 o
 -11   3   8        913.91        901.33        44.02 o
 -10   3   8        214.56        281.07        27.53 o
  -9   3   8          5.05          5.90         7.79 o
  -8   3   8       1200.50       1241.04        35.79 o
  -7   3   8       1305.66       1152.52        38.21 o
  -6   3   8       2557.46       2445.91        54.12 o
  -5   3   8       1333.73       1228.83        36.46 o
  -4   3   8       4665.22       4774.37        55.93 o
  -3   3   8       2505.05       2215.39        52.52 o
  -2   3   8         16.78         14.35         8.98 o
  -1   3   8        211.42        214.80        17.37 o
   0   3   8       1118.70       1295.98        36.55 o
   1   3   8       1107.06        961.49        42.82 o
   2   3   8       2312.65       2589.05        43.77 o
   3   3   8        152.67        168.67        14.28 o
   4   3   8        216.97        283.06        21.88 o
   5   3   8         24.82         50.59        16.75 o
   6   3   8          8.31         32.39        16.04 o
   7   3   8          1.45         -5.53         5.53 o
   8   3   8          5.38         16.31         5.51 o
   9   3   8       2166.75       2206.07        28.22 o
  10   3   8        699.68        680.68        13.95 o
  11   3   8        169.61        196.93         6.98 o
  12   3   8        319.79        304.44         9.53 o
  13   3   8        176.06        175.61         9.29 o
 -17   4   8         60.88         57.14         4.18 o
 -16   4   8         11.05          5.23         3.25 o
 -15   4   8         18.73         23.41         3.97 o
 -14   4   8        405.92        403.87        16.92 o
 -13   4   8        388.74        341.28        18.35 o
 -12   4   8         25.80          6.31        17.49 o
 -11   4   8        331.58        360.51        23.47 o
 -10   4   8       1339.52       1248.80        38.83 o
  -9   4   8       1152.54       1198.92        41.85 o
  -8   4   8        923.87        879.90        39.66 o
  -7   4   8          8.48         18.37        26.47 o
  -6   4   8         33.55         65.70        12.80 o
  -5   4   8        943.93        967.49        31.17 o
  -4   4   8      11258.04      11548.97       141.01 o
  -3   4   8        264.58        235.48        23.31 o
  -2   4   8       4935.16       4996.27       142.34 o
  -1   4   8        853.23        889.85        72.95 o
   0   4   8         75.47        160.40        12.48 o
   1   4   8        381.01        395.95        20.43 o
   2   4   8       2252.65       2096.58        45.45 o
   3   4   8       4077.96       3955.96        67.23 o
   4   4   8       1144.97       1047.37        51.50 o
   5   4   8        176.39        190.78        19.77 o
   6   4   8       3866.94       3533.85       107.66 o
   7   4   8        411.52        410.66        12.96 o
   8   4   8       5455.98       5321.17        56.48 o
   9   4   8        760.17        811.12        18.52 o
  10   4   8        170.08        167.36         8.41 o
  11   4   8         56.16         73.14         5.47 o
  12   4   8        537.85        574.32        19.66 o
  13   4   8        327.37        328.80         8.59 o
 -17   5   8         17.52          5.00         3.27 o
 -16   5   8         77.97         69.86         4.59 o
 -15   5   8         74.30         87.81         5.59 o
 -14   5   8         29.08         23.67         7.00 o
 -13   5   8        319.76        318.67        47.82 o
 -12   5   8          6.57          1.47         7.88 o
 -11   5   8        429.01        399.76        23.42 o
 -10   5   8         46.16         44.58         9.10 o
  -9   5   8        132.44        106.40        14.28 o
  -8   5   8        177.48        144.69        17.34 o
  -7   5   8       1430.31       1440.91        41.26 o
  -6   5   8       2513.58       2365.39        73.48 o
  -5   5   8       2776.27       2593.02        55.16 o
  -4   5   8       6041.51       5859.75       114.07 o
  -3   5   8       9262.35      10291.48       128.76 o
  -2   5   8       7541.08       7899.62       111.87 o
  -1   5   8       4680.46       4728.96        72.36 o
   0   5   8        160.05        147.60        11.80 o
   1   5   8         19.20         14.89         9.04 o
   2   5   8        581.88        653.31        34.39 o
   3   5   8          4.24         12.73         8.50 o
   4   5   8        297.59        233.16        26.51 o
   5   5   8        400.58        368.33        39.81 o
   6   5   8         14.08          1.57         6.25 o
   7   5   8        174.92        203.70         8.25 o
   8   5   8        576.19        664.42        18.97 o
   9   5   8         86.71        108.77         6.88 o
  10   5   8       1940.95       1985.06        33.82 o
  11   5   8        981.06       1008.57        17.17 o
  12   5   8        474.99        468.27        11.53 o
  13   5   8        326.99        294.93         7.98 o
 -17   6   8         83.50         98.33         5.95 o
 -16   6   8        141.84        129.59         5.67 o
 -15   6   8         11.51          2.60         3.99 o
 -14   6   8         97.66         50.71         8.11 o
 -13   6   8       1782.22       1719.74        51.46 o
 -12   6   8       2892.52       2922.96       158.02 o
 -11   6   8        952.29        982.35        55.33 o
 -10   6   8       2616.86       2570.86        42.81 o
  -9   6   8       1783.78       1634.96        58.13 o
  -8   6   8         68.31         35.71        10.87 o
  -7   6   8       2067.69       2209.03        59.69 o
  -6   6   8       3026.04       2699.63        84.36 o
  -5   6   8        930.26       1035.17        46.56 o
  -4   6   8        121.03        119.04        20.62 o
  -3   6   8       6012.75       6350.67       120.70 o
  -2   6   8       1191.51       1630.92        32.78 o
  -1   6   8       1143.93       1090.87        27.31 o
   0   6   8      14424.85      15258.43       124.65 o
   1   6   8       1062.05       1193.56        27.93 o
   2   6   8       2169.95       2455.73        46.39 o
   3   6   8       1759.25       1607.67        53.43 o
   4   6   8       2171.51       2037.06        75.90 o
   5   6   8       1808.08       1860.61        60.94 o
   6   6   8       2318.66       2447.86        42.23 o
   7   6   8       1386.63       1264.77        23.14 o
   8   6   8         60.36         62.73         6.82 o
   9   6   8        628.62        615.41        16.46 o
  10   6   8       1991.80       2069.11        32.18 o
  11   6   8        160.14        151.83         8.53 o
  12   6   8         16.26         20.68         4.86 o
  13   6   8         14.81         20.43         2.95 o
 -16   7   8        554.39        520.58        10.93 o
 -15   7   8        207.01        202.27         8.07 o
 -14   7   8         25.01         16.55         5.03 o
 -13   7   8        789.56        784.78        31.59 o
 -12   7   8         65.09         72.70        11.72 o
 -11   7   8        423.49        379.99        16.69 o
 -10   7   8        123.35        120.34         8.32 o
  -9   7   8          1.73          0.16         9.87 o
  -8   7   8        190.88        191.75        18.96 o
  -7   7   8         56.64         80.08        14.32 o
  -6   7   8         19.68          6.51         5.79 o
  -5   7   8        251.14        329.46        19.39 o
  -4   7   8       1983.35       2015.46        56.15 o
  -3   7   8       4733.94       5043.17       112.39 o
  -2   7   8       2169.75       2666.39        39.19 o
  -1   7   8      11143.05      12475.86        98.61 o
   0   7   8       1552.45       1509.44        34.62 o
   1   7   8       2791.02       2845.37        47.92 o
   2   7   8       1278.57       1326.53        31.33 o
   3   7   8        421.14        384.51        27.51 o
   4   7   8        252.70        210.39        26.47 o
   5   7   8          2.17        -19.33        19.33 o
   6   7   8        145.92        175.72         8.07 o
   7   7   8          6.69          2.84         4.45 o
   8   7   8          0.79         -0.46         5.03 o
   9   7   8          2.72         11.39         5.70 o
  10   7   8         98.74        107.14        15.26 o
  11   7   8        442.81        457.93        14.16 o
  12   7   8          4.75          7.05         4.24 o
  13   7   8          0.41         -0.43         4.00 o
 -16   8   8         92.30         77.87         5.11 o
 -15   8   8        178.38        194.42         7.53 o
 -14   8   8          2.32          4.46         4.39 o
 -13   8   8         89.64        101.67        10.45 o
 -12   8   8        269.77        291.89        21.01 o
 -11   8   8       3636.03       3666.30        55.90 o
 -10   8   8       3577.85       3361.57        49.51 o
  -9   8   8       2492.59       2469.56        73.22 o
  -8   8   8        144.86        124.04        15.14 o
  -7   8   8          2.34          7.41         8.63 o
  -6   8   8       4828.36       4938.35       168.77 o
  -5   8   8       6227.19       6665.88       122.28 o
  -4   8   8       8115.78       8283.79       156.18 o
  -3   8   8       2269.40       2480.89        65.09 o
  -2   8   8      13180.68      14290.29       141.95 o
  -1   8   8         85.03         26.75         7.14 o
   0   8   8         72.79         65.50         9.45 o
   1   8   8       2803.20       2902.85        46.40 o
   2   8   8        103.24        157.23        14.06 o
   3   8   8       1153.84       1071.12        44.76 o
   4   8   8       2789.40       2725.59        91.99 o
   5   8   8       1270.29       1064.40        41.18 o
   6   8   8       2745.77       2822.51        71.22 o
   7   8   8        716.24        718.17        16.82 o
   8   8   8          4.24         10.55         5.80 o
   9   8   8          1.85         10.39         6.28 o
  10   8   8         77.42         79.44         7.88 o
  11   8   8        265.33        281.71        12.59 o
  12   8   8        150.93        137.53         6.72 o
  13   8   8         82.22         69.90         5.52 o
 -16   9   8          9.65         -0.23         2.96 o
 -15   9   8         41.09         27.46         5.44 o
 -14   9   8        905.26       1019.19        24.24 o
 -13   9   8        439.16        502.70        19.06 o
 -12   9   8        343.41        319.08        21.15 o
 -11   9   8        565.83        564.25        18.76 o
 -10   9   8        588.58        589.62        19.59 o
  -9   9   8        744.65        693.30        17.00 o
  -8   9   8        877.26        827.75        47.50 o
  -7   9   8         61.77         50.26        14.90 o
  -6   9   8        388.78        364.65        22.42 o
  -5   9   8        307.64        404.38        23.15 o
  -4   9   8       2544.09       2607.79        69.66 o
  -3   9   8       3042.33       2656.71        69.32 o
  -2   9   8       1339.15       1186.00        35.77 o
  -1   9   8         54.14         36.07         9.81 o
   0   9   8         17.72         41.28         7.43 o
   1   9   8        380.76        395.28        18.25 o
   2   9   8         50.58         60.67        11.71 o
   3   9   8         36.61         25.67        14.57 o
   4   9   8       1318.86       1063.74        58.19 o
   5   9   8        125.22        134.45         8.84 o
   6   9   8         86.27         73.37         5.45 o
   7   9   8        287.37        329.13        11.80 o
   8   9   8         91.58         88.07         7.98 o
   9   9   8       1286.78       1181.71        24.34 o
  10   9   8        236.36        254.87        13.63 o
  11   9   8        294.94        284.24        11.49 o
  12   9   8         11.71         10.02         4.30 o
  13   9   8        420.58        393.43        16.20 o
 -16  10   8          3.47          8.42        12.18 o
 -15  10   8         61.91         48.27         5.06 o
 -14  10   8          5.18          9.98         5.44 o
 -13  10   8         57.83         60.37        10.02 o
 -12  10   8        722.16        764.62        38.58 o
 -11  10   8       2102.81       2118.04        36.15 o
 -10  10   8        505.17        538.33        25.90 o
  -9  10   8        264.49        268.96        10.25 o
  -8  10   8        823.67        763.19        24.78 o
  -7  10   8       1187.62       1161.64        49.21 o
  -6  10   8        731.72        684.56        31.47 o
  -5  10   8       5156.00       4769.69        83.34 o
  -4  10   8         26.22         39.31        12.98 o
  -3  10   8         52.74         15.30        11.55 o
  -2  10   8       1237.52       1061.86        35.85 o
  -1  10   8       4934.93       5172.57        74.34 o
   0  10   8        772.90        790.91        27.05 o
   1  10   8          8.86          6.94         7.04 o
   2  10   8        116.57         58.54        11.46 o
   3  10   8        260.19        238.90        23.34 o
   4  10   8          7.79         -5.10        13.08 o
   5  10   8         30.03         31.20         4.07 o
   6  10   8        528.60        558.47        13.54 o
   7  10   8        311.13        262.24        10.64 o
   8  10   8        376.05        311.83        17.32 o
   9  10   8         28.88         32.44         6.46 o
  10  10   8          0.81         -2.33         6.43 o
  11  10   8          7.61         -8.03         8.13 o
  12  10   8         11.41          9.04         5.22 o
 -16  11   8         79.69        107.91        20.02 o
 -15  11   8          7.45         -3.28         3.39 o
 -14  11   8         54.35         43.84         6.13 o
 -13  11   8        134.51        144.54        10.40 o
 -12  11   8        388.09        433.27        17.58 o
 -11  11   8         57.76         74.53         8.26 o
 -10  11   8        937.94        892.39        26.79 o
  -9  11   8        155.24        146.84         9.24 o
  -8  11   8        866.94        884.74        20.55 o
  -7  11   8        734.37        759.91        41.51 o
  -6  11   8         20.80         18.01        16.67 o
  -5  11   8        262.81        269.59        20.50 o
  -4  11   8        342.68        350.16        27.41 o
  -3  11   8       2139.84       1924.07        63.21 o
  -2  11   8       3506.51       3512.30        84.85 o
  -1  11   8       1248.49       1081.66        38.53 o
   0  11   8        153.76        101.07        12.42 o
   1  11   8         17.37          8.99         7.18 o
   2  11   8        696.69        825.49        42.82 o
   3  11   8        717.90        622.39        36.77 o
   4  11   8        165.36        175.35         8.62 o
   5  11   8        237.30        261.86         9.29 o
   6  11   8        119.49        144.14         7.13 o
   7  11   8       1197.80       1146.73        28.37 o
   8  11   8         83.76        116.91         8.72 o
   9  11   8         69.29         77.39         8.88 o
  10  11   8         77.11         68.29        10.01 o
  11  11   8         28.58         14.45         4.72 o
  12  11   8        188.06        162.43         8.12 o
 -16  12   8         51.42         58.81         7.53 o
 -15  12   8          6.01         -0.17         5.68 o
 -14  12   8         48.63         56.30        11.46 o
 -13  12   8         62.68         51.08         9.45 o
 -12  12   8         33.31         12.38         6.55 o
 -11  12   8          0.81         -7.54         7.54 o
 -10  12   8          0.06          1.87         7.10 o
  -9  12   8        831.91        733.93        20.29 o
  -8  12   8        740.79        624.53        18.37 o
  -7  12   8        639.05        682.23        18.98 o
  -6  12   8        119.96         79.92        19.52 o
  -5  12   8       1023.79        995.67        39.68 o
  -4  12   8        517.99        403.59        31.18 o
  -3  12   8        634.37        642.16        37.75 o
  -2  12   8       1600.57       1533.17        57.38 o
  -1  12   8        117.08         96.96        13.82 o
   0  12   8        758.11        718.09        33.77 o
   1  12   8        412.24        421.84        47.41 o
   2  12   8       2184.13       1945.90        85.54 o
   3  12   8       3303.00       3347.70        99.98 o
   4  12   8       1068.27        994.34        18.66 o
   5  12   8        633.60        604.39        15.34 o
   6  12   8          9.06          9.04         4.26 o
   7  12   8        540.53        571.95        16.61 o
   8  12   8         94.18         81.99         8.90 o
   9  12   8         12.41          4.53         7.57 o
  10  12   8          0.17          0.39         7.10 o
  11  12   8        217.91        219.14         7.92 o
  12  12   8         34.62         35.39         7.64 o
 -15  13   8          9.77         21.64         5.60 o
 -14  13   8        282.08        312.75        12.66 o
 -13  13   8        406.42        444.92        31.06 o
 -12  13   8        390.32        429.01        18.00 o
 -11  13   8        749.01        785.96        25.63 o
 -10  13   8        394.22        386.22        15.33 o
  -9  13   8         24.36         15.30         5.90 o
  -8  13   8       1725.87       1764.57        40.69 o
  -7  13   8        822.60        824.07        19.87 o
  -6  13   8       1017.00       1052.49        24.92 o
  -5  13   8          9.70          1.12        12.78 o
  -4  13   8       2786.81       2752.46       119.90 o
  -3  13   8       3172.80       3005.94       103.13 o
  -2  13   8       3636.20       3597.88        92.96 o
  -1  13   8        194.55        197.05        23.78 o
   0  13   8        334.81        322.64        27.05 o
   1  13   8         15.03          8.62        19.91 o
   2  13   8       1355.11       1186.46        40.30 o
   3  13   8         33.52         33.80         5.00 o
   4  13   8        662.78        665.76        16.97 o
   5  13   8       1830.09       1893.81        28.81 o
   6  13   8         29.61          8.33         5.29 o
   7  13   8        141.81        113.10        11.43 o
   8  13   8        304.19        293.05        26.98 o
   9  13   8          6.47         13.46         8.20 o
  10  13   8         38.82         39.27         8.46 o
  11  13   8          3.70         -5.98         5.98 o
  12  13   8         14.58         19.19         5.16 o
 -15  14   8         19.45         35.89        11.14 o
 -14  14   8        203.93        205.91        10.01 o
 -13  14   8         81.40         79.80        13.26 o
 -12  14   8         15.76         15.99         6.24 o
 -11  14   8       1126.77       1117.87        29.94 o
 -10  14   8       1073.58       1038.45        28.59 o
  -9  14   8          8.75          3.60         5.73 o
  -8  14   8         16.68         19.53         7.95 o
  -7  14   8         46.57         36.37         7.17 o
  -6  14   8         10.64          9.06         5.92 o
  -5  14   8        196.54        210.04        11.84 o
  -4  14   8        363.91        333.13        29.00 o
  -3  14   8          3.30         24.38        12.33 o
  -2  14   8        822.85        750.49        53.95 o
  -1  14   8         78.75         94.93        29.51 o
   0  14   8         13.46         17.47        11.61 o
   1  14   8         26.12         18.42        12.14 o
   2  14   8        327.71        330.43        17.63 o
   3  14   8        154.58        137.01         7.50 o
   4  14   8       1679.02       1652.50        35.32 o
   5  14   8         29.50         24.20         7.02 o
   6  14   8        420.68        382.40        14.42 o
   7  14   8        394.73        351.75        15.41 o
   8  14   8         34.51         43.18        15.48 o
   9  14   8        716.59        662.07        24.42 o
  10  14   8         68.61         60.39         7.05 o
  11  14   8        184.93        176.38         8.96 o
 -15  15   8        211.27        225.97        12.28 o
 -14  15   8        241.33        238.03        11.92 o
 -13  15   8          2.36          0.92        11.97 o
 -12  15   8         33.79         27.17         7.10 o
 -11  15   8        146.61        134.47        11.27 o
 -10  15   8        811.82        799.09        21.41 o
  -9  15   8       1014.97        931.38        23.49 o
  -8  15   8       2506.74       2190.07        51.76 o
  -7  15   8       1526.55       1490.77        43.16 o
  -6  15   8        245.15        242.96        17.67 o
  -5  15   8        192.36        179.88        13.22 o
  -4  15   8        359.47        336.51        18.30 o
  -3  15   8        816.14        849.27        22.99 o
  -2  15   8        434.89        447.03        16.08 o
  -1  15   8        293.27        293.31        12.03 o
   0  15   8          4.23          5.94         4.38 o
   1  15   8       4063.21       3868.79        58.11 o
   2  15   8        538.78        508.85        19.35 o
   3  15   8       3792.52       3722.72        77.66 o
   4  15   8       2169.08       2175.79        43.13 o
   5  15   8        182.17        174.15         9.50 o
   6  15   8        577.71        530.93        16.91 o
   7  15   8        274.97        285.28        13.76 o
   8  15   8          2.92          1.59        10.01 o
   9  15   8         23.97         47.52        14.96 o
  10  15   8         14.02         10.91         5.25 o
  11  15   8          2.20         -4.99         7.27 o
 -14  16   8         44.87         66.43         9.13 o
 -13  16   8        102.90        136.34        15.48 o
 -12  16   8          4.29          4.44         5.76 o
 -11  16   8         98.02         99.59        12.38 o
 -10  16   8        176.86        220.81        11.75 o
  -9  16   8         34.45         44.22         7.12 o
  -8  16   8       1723.54       1692.93        48.57 o
  -7  16   8        342.19        253.56        15.58 o
  -6  16   8        355.46        316.45        18.29 o
  -5  16   8        121.92        142.90        13.01 o
  -4  16   8        296.63        304.16        16.23 o
  -3  16   8        115.96        113.13         9.99 o
  -2  16   8          8.43         17.57         4.45 o
  -1  16   8        164.22        159.12         8.89 o
   0  16   8       2496.80       2336.94        45.14 o
   1  16   8       1052.91       1038.53        23.96 o
   2  16   8        369.59        392.39        16.25 o
   3  16   8       5417.62       5554.88       104.08 o
   4  16   8       1340.33       1261.85        21.17 o
   5  16   8        804.73        791.53        18.43 o
   6  16   8       1390.01       1460.06        33.30 o
   7  16   8         44.87         60.98         7.71 o
   8  16   8        428.04        433.95        20.50 o
   9  16   8        114.33        106.26         9.47 o
  10  16   8         68.23         54.18         6.20 o
 -14  17   8          2.89          4.75         4.85 o
 -13  17   8        328.52        353.37        15.10 o
 -12  17   8        106.77        114.18         8.28 o
 -11  17   8         34.82         18.89         6.63 o
 -10  17   8         90.21        108.62         8.63 o
  -9  17   8        514.57        501.65        17.37 o
  -8  17   8          7.18          6.47         7.42 o
  -7  17   8       1514.59       1550.11        53.14 o
  -6  17   8        693.43        736.86        31.03 o
  -5  17   8        851.66        779.91        28.32 o
  -4  17   8          3.39         16.59        13.66 o
  -3  17   8         46.54         31.06         5.24 o
  -2  17   8         56.07         38.90         6.95 o
  -1  17   8          7.26          4.24         4.57 o
   0  17   8        768.93        711.26        19.62 o
   1  17   8        750.72        718.44        27.00 o
   2  17   8        422.19        433.17        19.91 o
   3  17   8        225.22        248.32        12.69 o
   4  17   8        196.53        190.03         8.88 o
   5  17   8        292.89        304.70        11.89 o
   6  17   8        737.91        752.82        24.98 o
   7  17   8        374.78        343.98        17.46 o
   8  17   8         23.47         21.85         4.80 o
   9  17   8        353.32        369.21        16.77 o
  10  17   8        191.57        183.29         8.39 o
 -13  18   8        315.16        319.08        20.79 o
 -12  18   8          2.93          0.71         5.45 o
 -11  18   8         92.49         84.60         6.72 o
 -10  18   8        289.30        316.52        13.95 o
  -9  18   8        333.64        330.14        13.94 o
  -8  18   8         63.53         42.51         9.78 o
  -7  18   8         46.91         30.52        10.99 o
  -6  18   8         17.03         11.97         9.94 o
  -5  18   8        348.88        327.06        21.55 o
  -4  18   8        527.33        496.56        25.34 o
  -3  18   8          4.53          8.90         5.61 o
  -2  18   8         22.84         40.38         5.42 o
  -1  18   8         27.03         23.13         4.87 o
   0  18   8         15.26         13.37         6.11 o
   1  18   8          3.88          0.91         4.88 o
   2  18   8         30.90         18.85         6.10 o
   3  18   8        666.08        702.04        17.66 o
   4  18   8        129.69        129.35         8.70 o
   5  18   8         38.68         32.60         6.86 o
   6  18   8         77.07         59.29         7.65 o
   7  18   8         81.05         66.46         6.44 o
   8  18   8          7.39          4.76         4.67 o
   9  18   8          4.85          1.87         4.75 o
  10  18   8         29.64         15.27         5.68 o
 -13  19   8         42.08         40.96         6.60 o
 -12  19   8        211.79        242.99        18.78 o
 -11  19   8          0.23          1.45         6.61 o
 -10  19   8        237.31        216.87         8.97 o
  -9  19   8          3.04         -3.08         5.69 o
  -8  19   8         81.49         64.93         9.02 o
  -7  19   8        194.99        200.59        13.66 o
  -6  19   8        581.27        629.54        28.42 o
  -5  19   8        409.72        424.46        28.89 o
  -4  19   8        428.18        476.71        25.09 o
  -3  19   8        247.04        198.04        12.14 o
  -2  19   8         48.21         36.00         5.55 o
  -1  19   8        923.14        895.65        19.88 o
   0  19   8       4678.58       4820.61        62.66 o
   1  19   8        940.46        998.20        20.94 o
   2  19   8        344.29        338.48        12.79 o
   3  19   8         27.91         24.04         5.79 o
   4  19   8        295.66        357.65        12.39 o
   5  19   8        117.82        114.31         8.54 o
   6  19   8         29.44         25.12         9.13 o
   7  19   8         29.39         27.42        13.31 o
   8  19   8          6.29         11.35         8.25 o
   9  19   8         69.67         69.85         8.87 o
 -12  20   8         50.83         63.85        10.11 o
 -11  20   8          0.18          4.05         6.66 o
 -10  20   8        152.20        136.54         6.93 o
  -9  20   8        366.89        369.44        13.45 o
  -8  20   8          5.67          0.25         7.38 o
  -7  20   8          4.59          4.01         9.05 o
  -6  20   8         36.81         32.51         8.69 o
  -5  20   8          0.54          3.31         9.48 o
  -4  20   8          7.51         -3.34        10.23 o
  -3  20   8        182.75        172.53        11.12 o
  -2  20   8       1178.89       1208.40        22.94 o
  -1  20   8         16.30         11.54         5.26 o
   0  20   8          0.54          7.26         4.99 o
   1  20   8         85.98         79.43         8.05 o
   2  20   8        621.06        691.62        15.93 o
   3  20   8         13.64         11.43         5.86 o
   4  20   8         50.10         58.02         6.55 o
   5  20   8        208.35        195.32         9.89 o
   6  20   8         34.99         36.00         7.93 o
   7  20   8        149.44        141.57        16.30 o
   8  20   8          4.51          7.33         7.64 o
 -11  21   8         24.67         23.06         7.38 o
 -10  21   8         57.34         44.71         7.57 o
  -9  21   8         34.71         47.98         7.09 o
  -8  21   8         68.60         57.18         6.68 o
  -7  21   8        295.72        315.92        16.26 o
  -6  21   8         60.66         76.54         9.68 o
  -5  21   8        148.63        126.88        18.73 o
  -4  21   8         28.60         14.24         9.56 o
  -3  21   8          7.71         -0.31         5.82 o
  -2  21   8         27.55         41.64         7.16 o
  -1  21   8        388.81        426.05        12.34 o
   0  21   8        932.48        962.15        22.40 o
   1  21   8         77.97         68.99         8.36 o
   2  21   8         23.69         25.88         5.82 o
   3  21   8        175.14        165.91         8.20 o
   4  21   8        299.39        306.94        12.25 o
   5  21   8        275.50        240.32        10.23 o
   6  21   8         73.54         70.87         8.72 o
   7  21   8          0.20         -6.29         7.84 o
   8  21   8         23.97         17.64         6.29 o
 -11  22   8          2.48          0.00         5.78 o
 -10  22   8        101.60         96.34        11.39 o
  -9  22   8        275.80        286.88         9.97 o
  -8  22   8        265.42        270.79         9.80 o
  -7  22   8        193.41        198.09        12.44 o
  -6  22   8        134.02        154.95         9.54 o
  -5  22   8        158.17        124.56        14.90 o
  -4  22   8         26.20         27.82         9.09 o
  -3  22   8        278.67        257.61        15.82 o
  -2  22   8        406.75        371.44        11.79 o
  -1  22   8          0.28          2.62         4.66 o
   0  22   8          5.74         11.17         5.78 o
   1  22   8        199.98        212.08         8.99 o
   2  22   8        231.19        237.38         9.21 o
   3  22   8        131.59        129.56         8.18 o
   4  22   8        329.41        374.18        12.74 o
   5  22   8        376.32        416.75        17.70 o
   6  22   8         25.52         20.43         8.67 o
   7  22   8         54.69         30.95         7.43 o
 -10  23   8          1.14         -1.43         4.09 o
  -9  23   8         15.61         30.78         5.33 o
  -8  23   8          1.03          0.59         4.93 o
  -7  23   8          4.02         -5.33         5.33 o
  -6  23   8          1.58         -0.60         5.11 o
  -5  23   8         48.71         42.57         6.53 o
  -4  23   8          0.25          3.24         6.83 o
  -3  23   8        278.54        304.54        12.18 o
  -2  23   8        142.94        127.09         8.15 o
  -1  23   8          4.18         -2.21         4.37 o
   0  23   8         92.89        101.69         7.59 o
   1  23   8         69.19         58.42         6.13 o
   2  23   8        165.56        194.19         9.89 o
   3  23   8        589.47        596.94        18.15 o
   4  23   8        202.14        209.63        12.64 o
   5  23   8         13.31         28.79        10.22 o
   6  23   8         10.14         11.56         6.91 o
  -9  24   8         28.00         27.11         4.66 o
  -8  24   8        218.20        236.05         8.62 o
  -7  24   8        130.84        131.64         7.49 o
  -6  24   8          8.63          4.35         4.43 o
  -5  24   8          0.34         -3.58         5.35 o
  -4  24   8          6.76          4.39        13.88 o
  -3  24   8          0.68         -1.71         4.98 o
  -2  24   8          0.22          1.70         5.78 o
  -1  24   8         40.38         39.62         5.00 o
   0  24   8         55.02         57.32         5.43 o
   1  24   8         46.26         50.43         5.26 o
   2  24   8        439.59        493.56        14.94 o
   3  24   8        305.95        356.29        15.78 o
   4  24   8         85.69        112.47        14.34 o
   5  24   8        264.06        300.78        18.16 o
   6  24   8        168.55        171.70        11.35 o
  -8  25   8         30.52         20.09         4.63 o
  -7  25   8          2.08         -1.58         3.52 o
  -6  25   8         13.60          9.19         4.85 o
  -5  25   8          4.37          3.52         5.63 o
  -4  25   8         64.90         55.70         5.49 o
  -3  25   8        184.53        188.52        12.18 o
  -2  25   8        173.71        173.48         8.83 o
  -1  25   8        134.14        137.85         6.87 o
   0  25   8        162.61        156.17         8.90 o
   1  25   8          9.26          9.37         7.10 o
   2  25   8         87.90         78.18         9.05 o
   3  25   8          1.48          5.39         5.34 o
   4  25   8         13.32         26.72         8.36 o
   5  25   8          9.45          3.71         4.64 o
  -7  26   8        155.20        151.40         8.31 o
  -6  26   8        141.07        149.89         6.31 o
  -5  26   8         21.77         29.92         5.12 o
  -4  26   8        168.07        164.55         7.97 o
  -3  26   8        125.29        131.55         6.72 o
  -2  26   8         12.32         10.08         3.66 o
  -1  26   8          0.34         -0.14         3.91 o
   0  26   8         20.90         23.01         6.59 o
   1  26   8         11.44          6.60         5.33 o
   2  26   8        640.84        681.71        18.69 o
   3  26   8        568.78        663.87        24.35 o
  -5  27   8        632.31        657.62        24.30 o
  -4  27   8        529.01        498.88        12.23 o
  -3  27   8        116.16        110.83         6.56 o
  -2  27   8        244.52        205.69        13.67 o
  -1  27   8        396.16        439.56        15.06 o
   0  27   8        134.17        148.56         9.80 o
   1  27   8         14.45         16.61         6.29 o
   2  27   8        158.62        155.08        11.04 o
 -17   1   9        116.80        118.63         7.84 o
 -16   1   9        545.09        559.71        17.21 o
 -15   1   9        891.01        968.35        19.64 o
 -14   1   9        842.54        865.30        20.15 o
 -13   1   9         43.72         14.96        12.49 o
 -12   1   9        385.52        305.11        30.13 o
 -11   1   9         21.16         10.70        10.12 o
 -10   1   9         26.38         36.85         6.99 o
  -9   1   9        564.01        665.58        34.69 o
  -8   1   9        766.81        816.42        40.37 o
  -7   1   9         37.50         21.77         8.53 o
  -6   1   9       1493.14       1329.25        39.99 o
  -5   1   9       1184.51        971.24        38.99 o
  -4   1   9       1937.84       1773.88        43.50 o
  -3   1   9       4720.39       4882.37        71.53 o
  -2   1   9       2562.69       2353.04        42.09 o
  -1   1   9         47.64         28.27         9.26 o
   0   1   9       1546.08       1422.62        54.29 o
   1   1   9       4861.43       4908.44        85.19 o
   2   1   9       1933.27       1709.08        59.61 o
   3   1   9       1664.40       1509.31        47.42 o
   4   1   9        716.57        667.59        34.66 o
   5   1   9         60.38         47.73        21.10 o
   6   1   9        137.69        122.33         8.61 o
   7   1   9         66.62         60.61         6.13 o
   8   1   9        239.44        223.39        12.97 o
   9   1   9          9.04         13.34         5.28 o
  10   1   9        266.18        251.22         8.10 o
  11   1   9        292.33        278.25         8.99 o
  12   1   9        539.10        511.93        11.09 o
  13   1   9        261.69        250.78        10.99 o
 -17   2   9          9.30         -4.46         4.46 o
 -16   2   9         30.51         23.67         5.51 o
 -15   2   9        191.10        207.81        12.12 o
 -14   2   9         36.33         48.70        10.94 o
 -13   2   9        127.90        145.59        15.79 o
 -12   2   9        135.20        118.04        21.26 o
 -11   2   9        252.88        251.39        28.56 o
 -10   2   9          7.62         19.19         6.90 o
  -9   2   9         36.01         23.98         9.36 o
  -8   2   9       2537.63       2473.69        70.79 o
  -7   2   9       2644.60       2756.80        61.55 o
  -6   2   9        537.40        660.30        29.55 o
  -5   2   9       1052.86       1164.32        36.88 o
  -4   2   9        451.65        473.99        23.08 o
  -3   2   9       1979.71       2179.93        46.99 o
  -2   2   9       2253.24       2397.88        55.21 o
  -1   2   9         36.20         42.28        10.41 o
   0   2   9         79.88         94.36        11.76 o
   1   2   9        300.01        326.86        28.10 o
   2   2   9          1.79          7.95         7.62 o
   3   2   9         13.82         12.29         6.73 o
   4   2   9       1065.38       1236.68        47.05 o
   5   2   9       2635.43       2504.30        90.25 o
   6   2   9       1692.50       1699.20        29.55 o
   7   2   9          6.33          6.61         4.95 o
   8   2   9         60.92         63.03         6.56 o
   9   2   9         97.81         92.46         6.02 o
  10   2   9        143.02        173.20         7.37 o
  11   2   9        251.40        239.13         7.68 o
  12   2   9        189.29        170.46         6.80 o
  13   2   9          1.17         10.03         4.41 o
 -17   3   9        103.09         87.25         5.04 o
 -16   3   9         10.43          9.99         5.94 o
 -15   3   9         20.66         17.45         4.14 o
 -14   3   9        286.74        249.87        20.64 o
 -13   3   9        149.27        131.45        15.89 o
 -12   3   9       1177.23       1137.27        57.06 o
 -11   3   9       1482.14       1287.64        41.42 o
 -10   3   9        550.19        615.72        27.74 o
  -9   3   9        233.02        187.84        17.85 o
  -8   3   9       2818.28       2742.92        60.68 o
  -7   3   9       3196.34       3190.24        67.01 o
  -6   3   9          0.98          2.27        11.11 o
  -5   3   9      13518.58      14068.49       146.76 o
  -4   3   9       3707.46       3481.19        72.08 o
  -3   3   9       2961.73       2886.76        63.58 o
  -2   3   9        114.82         46.26        10.86 o
  -1   3   9        493.67        530.16        22.81 o
   0   3   9       2833.03       3047.68        69.94 o
   1   3   9       4520.68       4721.12       103.27 o
   2   3   9       2419.03       2501.32        45.53 o
   3   3   9        212.66        207.24        19.65 o
   4   3   9         27.90         45.05        11.15 o
   5   3   9        604.23        477.25        39.54 o
   6   3   9       1987.63       1892.95        47.57 o
   7   3   9       2646.20       2796.57        47.23 o
   8   3   9        392.14        418.48        13.17 o
   9   3   9         14.83         20.59         4.31 o
  10   3   9        146.43        136.87         7.20 o
  11   3   9        631.95        666.75        14.88 o
  12   3   9        713.94        763.86        13.24 o
  13   3   9        347.39        366.44        12.44 o
 -17   4   9         27.77         29.04         5.12 o
 -16   4   9         82.60         80.46         6.78 o
 -15   4   9         46.68         62.46         5.17 o
 -14   4   9        132.30        133.11        15.17 o
 -13   4   9        464.07        423.56        34.05 o
 -12   4   9        975.54        925.23        51.49 o
 -11   4   9        165.43        130.20        14.46 o
 -10   4   9          7.11         15.24         8.71 o
  -9   4   9       1556.71       1458.01        47.17 o
  -8   4   9       1181.65       1146.11        46.50 o
  -7   4   9       1155.00       1079.63        44.04 o
  -6   4   9       1384.79       1121.09        43.60 o
  -5   4   9        493.70        531.67        30.15 o
  -4   4   9        202.76        224.85        18.74 o
  -3   4   9       2220.83       2156.70        55.67 o
  -2   4   9          5.34         44.06        12.62 o
  -1   4   9       1009.44       1235.91        39.32 o
   0   4   9       6037.70       6543.87        92.79 o
   1   4   9         51.51         37.01         9.24 o
   2   4   9         11.47         23.71         8.24 o
   3   4   9        468.60        399.63        26.92 o
   4   4   9        602.86        558.50        52.47 o
   5   4   9       1718.16       1718.17        75.04 o
   6   4   9        912.05        965.06        25.04 o
   7   4   9        325.27        341.67        12.35 o
   8   4   9       1421.48       1503.91        27.25 o
   9   4   9       1112.66       1192.05        19.47 o
  10   4   9       1064.34       1049.04        29.60 o
  11   4   9        121.38        113.06         7.11 o
  12   4   9         78.26         91.89         6.30 o
  13   4   9        105.56        132.09         7.53 o
 -17   5   9        275.17        288.51        17.85 o
 -16   5   9          7.21          5.84         3.38 o
 -15   5   9          1.72          2.51         3.78 o
 -14   5   9        206.63        211.66        14.90 o
 -13   5   9         68.34         62.73        17.33 o
 -12   5   9        456.56        419.64        34.77 o
 -11   5   9        535.01        576.68        23.65 o
 -10   5   9        343.51        346.01        18.61 o
  -9   5   9         25.93         13.14         8.49 o
  -8   5   9         18.13         11.28         7.91 o
  -7   5   9         39.01         52.05        14.77 o
  -6   5   9        261.35        260.80        22.15 o
  -5   5   9       7790.79       8374.54       179.38 o
  -4   5   9       1369.67       1256.00        53.72 o
  -3   5   9         81.31        105.54        19.59 o
  -2   5   9        755.06        760.23        41.82 o
  -1   5   9       4771.51       4720.54       105.06 o
   0   5   9       3318.02       3876.69        51.47 o
   1   5   9       1604.90       1689.56        43.58 o
   2   5   9        553.12        552.57        24.55 o
   3   5   9        176.56        186.30        16.83 o
   4   5   9         39.80         24.54        13.30 o
   5   5   9        799.92        636.62        36.26 o
   6   5   9       2203.82       2235.42        35.04 o
   7   5   9        112.34         97.07         8.97 o
   8   5   9       1011.12       1007.56        20.46 o
   9   5   9        430.36        482.46        16.32 o
  10   5   9         42.41         68.39         8.31 o
  11   5   9          1.83         -3.05         4.72 o
  12   5   9         27.84         30.60         4.81 o
  13   5   9        107.04        118.45         9.70 o
 -17   6   9          0.58         -0.46         2.88 o
 -16   6   9          0.78         -1.53         3.37 o
 -15   6   9         53.45         48.40         4.66 o
 -14   6   9        101.18        106.11        15.94 o
 -13   6   9        390.17        356.39        32.40 o
 -12   6   9       1082.47       1185.36        58.09 o
 -11   6   9       1049.25       1072.12        29.01 o
 -10   6   9        544.77        491.82        15.65 o
  -9   6   9         86.63        113.46        14.54 o
  -8   6   9        698.54        744.82        33.15 o
  -7   6   9       1252.52       1062.66        32.94 o
  -6   6   9       3951.02       4093.74       104.38 o
  -5   6   9        753.02        697.07        41.33 o
  -4   6   9        133.18        150.14        22.77 o
  -3   6   9       2545.95       2555.33        93.10 o
  -2   6   9          5.15         26.04        14.50 o
  -1   6   9        101.03         71.80        11.17 o
   0   6   9        216.76        199.31        16.77 o
   1   6   9         46.42         28.95         8.45 o
   2   6   9        335.27        464.61        21.40 o
   3   6   9        906.15        870.93        53.29 o
   4   6   9       5946.01       5581.87       134.03 o
   5   6   9        512.20        546.24        27.00 o
   6   6   9        194.93        227.79        14.83 o
   7   6   9       2260.02       2246.46        57.03 o
   8   6   9       1659.98       1669.09        35.45 o
   9   6   9         82.19        102.14        11.22 o
  10   6   9         20.24         16.06         4.92 o
  11   6   9        820.25        842.97        15.87 o
  12   6   9         45.40         35.59         4.38 o
 -16   7   9         65.22         58.32         4.43 o
 -15   7   9        375.64        379.05        10.55 o
 -14   7   9        346.26        407.44        15.93 o
 -13   7   9        604.47        627.01        28.92 o
 -12   7   9       1428.84       1479.12        65.11 o
 -11   7   9         31.39         24.39        10.80 o
 -10   7   9         46.46         42.54         5.68 o
  -9   7   9        240.62        200.59        13.43 o
  -8   7   9        284.44        249.74        19.59 o
  -7   7   9       1784.19       1803.83        67.56 o
  -6   7   9        329.30        244.28        22.20 o
  -5   7   9        455.43        408.20        22.43 o
  -4   7   9       3770.58       3685.10        81.87 o
  -3   7   9       7078.39       7919.03       151.24 o
  -2   7   9       5898.77       6504.91        78.20 o
  -1   7   9       2604.20       2567.79        45.43 o
   0   7   9       6206.94       6119.85       107.38 o
   1   7   9       2453.41       2372.47        59.77 o
   2   7   9         16.85         18.27         9.21 o
   3   7   9       1108.83       1102.11        47.42 o
   4   7   9       1024.35       1036.86        57.75 o
   5   7   9       3055.30       3234.05       100.52 o
   6   7   9        623.28        685.99        31.26 o
   7   7   9        127.47        121.43        11.02 o
   8   7   9          2.69         15.18         6.46 o
   9   7   9         16.94         24.26         6.23 o
  10   7   9         28.27         40.68         7.69 o
  11   7   9          4.58         12.60         5.04 o
  12   7   9         16.69         19.34         3.76 o
 -16   8   9        306.01        313.88        12.72 o
 -15   8   9        252.18        249.79         7.63 o
 -14   8   9        160.05        135.12         9.95 o
 -13   8   9         47.11         32.67        24.92 o
 -12   8   9         12.11         20.31        10.61 o
 -11   8   9        276.23        326.23        20.53 o
 -10   8   9        610.36        548.11        17.94 o
  -9   8   9       1798.64       1708.56        37.30 o
  -8   8   9        483.32        425.86        59.23 o
  -7   8   9        141.79        118.89        21.90 o
  -6   8   9       1826.04       1988.01        57.49 o
  -5   8   9        134.33        147.83        17.16 o
  -4   8   9        314.58        333.41        33.61 o
  -3   8   9          7.44         20.46        10.51 o
  -2   8   9       7356.32       7395.98       102.97 o
  -1   8   9       1115.70       1181.22        31.34 o
   0   8   9       1529.75       1415.63        35.69 o
   1   8   9       1756.46       1606.85        35.60 o
   2   8   9         60.88         54.46        10.74 o
   3   8   9        442.26        465.45        41.63 o
   4   8   9        465.35        397.03        37.66 o
   5   8   9        135.60        166.83        11.47 o
   6   8   9        108.40         72.80         7.08 o
   7   8   9        196.96        144.85         9.43 o
   8   8   9        319.28        327.08        13.35 o
   9   8   9       1381.15       1353.77        25.94 o
  10   8   9         43.30         36.29         6.59 o
  11   8   9          6.87          9.32         6.67 o
  12   8   9          4.03          3.66         4.07 o
 -16   9   9        363.57        340.48         9.74 o
 -15   9   9         74.81         90.61         6.35 o
 -14   9   9          1.54         -4.48         5.85 o
 -13   9   9         19.52         26.67         6.93 o
 -12   9   9        516.73        475.85        26.72 o
 -11   9   9       3360.19       3282.39        62.66 o
 -10   9   9        486.99        470.36        15.23 o
  -9   9   9        110.77        108.05         9.68 o
  -8   9   9         10.21         14.66        11.92 o
  -7   9   9       2773.81       2529.02        93.91 o
  -6   9   9        400.81        437.71        30.22 o
  -5   9   9        470.45        530.26        33.87 o
  -4   9   9        122.30         72.77        15.02 o
  -3   9   9        726.35        632.18        35.80 o
  -2   9   9         77.44         44.69        14.09 o
  -1   9   9         52.61         67.25         8.60 o
   0   9   9        369.09        390.87        19.60 o
   1   9   9        863.96        932.68        28.64 o
   2   9   9        633.64        680.47        32.36 o
   3   9   9       1615.67       1514.51        68.64 o
   4   9   9         27.66          7.39         6.00 o
   5   9   9         17.94         13.67         4.58 o
   6   9   9       1654.26       1810.21        30.75 o
   7   9   9         79.45        103.09         8.42 o
   8   9   9          4.18         -1.27         5.74 o
   9   9   9        119.26        129.26        10.29 o
  10   9   9        371.33        366.63        14.52 o
  11   9   9         24.76         30.47         5.61 o
  12   9   9         16.11         14.87         4.28 o
 -16  10   9         41.55         22.90         5.47 o
 -15  10   9          5.28         11.46         5.62 o
 -14  10   9        213.55        214.47        12.71 o
 -13  10   9        595.96        593.08        21.11 o
 -12  10   9         24.97         26.02         9.84 o
 -11  10   9        190.08        190.35        11.51 o
 -10  10   9       1210.32       1229.92        29.60 o
  -9  10   9       1396.42       1411.22        29.09 o
  -8  10   9       2796.72       2688.87        48.00 o
  -7  10   9       3694.27       3766.65       119.07 o
  -6  10   9        159.74        129.56        17.75 o
  -5  10   9        477.10        579.88        34.78 o
  -4  10   9       1679.72       1528.36        56.48 o
  -3  10   9       1096.77        901.43        42.75 o
  -2  10   9       1599.09       1441.49        46.38 o
  -1  10   9          6.91         16.57         9.02 o
   0  10   9        403.07        378.08        19.81 o
   1  10   9         18.22         27.03         7.52 o
   2  10   9        979.11        940.52        42.86 o
   3  10   9         61.52         61.07        21.93 o
   4  10   9        224.01        252.52         9.50 o
   5  10   9         88.56         86.54         6.26 o
   6  10   9        410.56        339.15        15.86 o
   7  10   9        817.82        877.15        24.87 o
   8  10   9         91.94        126.08        10.31 o
   9  10   9         48.61         65.43         9.39 o
  10  10   9         35.18         29.29         6.68 o
  11  10   9        215.20        208.85         7.75 o
  12  10   9        106.39         89.56        10.22 o
 -16  11   9         51.10         54.40         9.08 o
 -15  11   9        151.26        125.95        10.23 o
 -14  11   9         32.58         38.70         5.49 o
 -13  11   9          3.13          3.90         6.13 o
 -12  11   9        241.76        230.18        15.51 o
 -11  11   9        595.32        669.55        20.11 o
 -10  11   9        146.41        131.47        11.75 o
  -9  11   9       3777.77       3678.71        63.69 o
  -8  11   9       1546.16       1536.23        29.73 o
  -7  11   9        355.77        386.47        15.33 o
  -6  11   9       1636.99       1514.81        75.84 o
  -5  11   9          6.20         22.97         8.79 o
  -4  11   9        205.58        221.01        23.30 o
  -3  11   9        143.12        139.09        19.87 o
  -2  11   9       2821.47       3020.26        70.60 o
  -1  11   9        256.97        252.70        20.60 o
   0  11   9        180.71        153.58        15.35 o
   1  11   9         98.29         99.93        11.48 o
   2  11   9         40.60         30.92        12.18 o
   3  11   9       2118.35       2086.99        38.56 o
   4  11   9        820.42        834.37        22.46 o
   5  11   9       1366.82       1329.32        22.44 o
   6  11   9        154.99        179.26         9.87 o
   7  11   9         69.44         57.06        10.09 o
   8  11   9          1.39          7.23         6.43 o
   9  11   9         10.53         -0.44        11.92 o
  10  11   9          7.04          8.35         6.25 o
  11  11   9         99.58         78.44         6.62 o
  12  11   9          2.75         10.42         5.78 o
 -16  12   9         33.80         42.72         6.60 o
 -15  12   9         67.04         73.55         6.55 o
 -14  12   9         27.41         45.19         7.32 o
 -13  12   9         22.63         12.53         8.28 o
 -12  12   9         12.16         11.92        10.37 o
 -11  12   9        812.41        753.95        21.19 o
 -10  12   9       2855.52       2936.68        49.39 o
  -9  12   9         36.57         22.60         5.95 o
  -8  12   9        449.36        455.29        15.74 o
  -7  12   9        141.78        127.46         9.98 o
  -6  12   9       1233.00       1312.95        32.61 o
  -5  12   9        255.74        215.06        19.63 o
  -4  12   9        559.55        562.89        37.07 o
  -3  12   9        579.36        618.69        38.42 o
  -2  12   9        257.52        228.50        21.26 o
  -1  12   9         31.08          1.38        11.31 o
   0  12   9       1983.17       2079.46        59.28 o
   1  12   9         42.33          8.60        24.30 o
   2  12   9       1649.19       1672.33        45.47 o
   3  12   9         80.66        113.04         6.65 o
   4  12   9       1636.19       1579.40        24.75 o
   5  12   9       2010.21       1925.64        32.83 o
   6  12   9       1632.38       1592.33        33.04 o
   7  12   9       1702.48       1766.10        51.45 o
   8  12   9        765.55        755.90        53.50 o
   9  12   9        220.10        213.48        14.96 o
  10  12   9          1.17         -1.60         5.26 o
  11  12   9          2.22          1.85         7.42 o
 -15  13   9         24.22         34.94         4.37 o
 -14  13   9          3.57          1.71         5.73 o
 -13  13   9         57.37         47.45         9.76 o
 -12  13   9         15.81          5.30         6.39 o
 -11  13   9        453.78        496.21        17.16 o
 -10  13   9        448.40        416.25        18.36 o
  -9  13   9          1.74         -4.77         5.68 o
  -8  13   9          0.89          4.50         5.99 o
  -7  13   9       2131.29       2205.62        50.25 o
  -6  13   9        406.05        426.80        17.01 o
  -5  13   9        392.94        387.26        19.99 o
  -4  13   9        237.75        277.75        74.70 o
  -3  13   9        285.22        247.04        31.70 o
  -2  13   9        263.90        201.98        19.29 o
  -1  13   9         98.08         94.71        18.95 o
   0  13   9        369.52        288.88        33.02 o
   1  13   9        845.31        841.11        25.13 o
   2  13   9        461.38        513.52        20.18 o
   3  13   9        632.10        669.07        15.97 o
   4  13   9       1701.53       1738.91        25.92 o
   5  13   9         51.41         48.55         6.04 o
   6  13   9         80.41         71.37        11.73 o
   7  13   9        143.89        123.51         9.64 o
   8  13   9        234.92        240.97        16.12 o
   9  13   9          2.90          6.61        10.73 o
  10  13   9        103.68        117.15         8.08 o
  11  13   9        817.54        686.78        57.78 o
 -15  14   9         64.05         54.27         5.61 o
 -14  14   9         17.29         14.31         7.69 o
 -13  14   9         74.46         72.58        12.74 o
 -12  14   9         45.72         49.36         7.95 o
 -11  14   9         23.76         37.78         6.88 o
 -10  14   9       1312.49       1474.80        29.26 o
  -9  14   9       1436.06       1322.03        27.91 o
  -8  14   9       4025.53       4042.97        59.77 o
  -7  14   9        516.03        530.47        17.31 o
  -6  14   9       1137.41       1107.51        27.80 o
  -5  14   9          0.03          1.80         5.11 o
  -4  14   9        353.64        278.99        10.76 o
  -3  14   9        763.23        789.62        23.26 o
  -2  14   9        602.53        569.51        28.95 o
  -1  14   9        308.03        294.69        27.36 o
   0  14   9       1073.07       1077.99        30.55 o
   1  14   9       1466.88       1467.91        40.75 o
   2  14   9         34.77         43.89        10.59 o
   3  14   9        657.15        606.52        15.42 o
   4  14   9        171.49        148.10         9.13 o
   5  14   9        113.90        119.84         8.14 o
   6  14   9        878.26        872.17        27.52 o
   7  14   9        192.63        239.65        12.66 o
   8  14   9         87.11         94.82        11.02 o
   9  14   9        127.33         93.49         8.12 o
  10  14   9          5.74          0.82         5.05 o
  11  14   9          1.41         -5.37         5.37 o
 -15  15   9        211.87        205.13        11.76 o
 -14  15   9        192.78        174.79         8.35 o
 -13  15   9         15.87         12.39         6.89 o
 -12  15   9          1.89         -1.25         5.94 o
 -11  15   9        131.76        139.19         9.50 o
 -10  15   9        105.19        105.38         8.94 o
  -9  15   9          0.89         -1.62         6.18 o
  -8  15   9        749.62        748.30        25.01 o
  -7  15   9        376.63        423.53        18.90 o
  -6  15   9       2325.82       2336.36        51.77 o
  -5  15   9         36.76         35.37         6.24 o
  -4  15   9          7.35          1.88         5.29 o
  -3  15   9        487.51        490.43        14.76 o
  -2  15   9        575.72        574.78        16.22 o
  -1  15   9       1929.66       1958.42        30.64 o
   0  15   9       3888.14       3693.69        44.85 o
   1  15   9       1177.69       1122.10        32.65 o
   2  15   9       1319.94       1302.85        30.32 o
   3  15   9       2872.37       2785.89        84.10 o
   4  15   9        297.86        308.45        13.49 o
   5  15   9         51.33         44.40         6.25 o
   6  15   9        110.43         95.25        12.72 o
   7  15   9        210.17        191.20        14.62 o
   8  15   9        192.12        194.50        24.40 o
   9  15   9         86.49        102.14         7.73 o
  10  15   9         13.71          5.22         4.22 o
 -14  16   9         30.99         42.77         4.58 o
 -13  16   9        126.17        150.62        10.85 o
 -12  16   9         58.55         48.24         8.92 o
 -11  16   9        133.08        110.38         8.47 o
 -10  16   9        233.87        212.37        11.32 o
  -9  16   9       1527.42       1555.87        30.72 o
  -8  16   9          0.02          7.94         7.43 o
  -7  16   9       1634.37       1647.33        46.01 o
  -6  16   9        392.92        379.86        22.53 o
  -5  16   9        108.72         86.50        11.15 o
  -4  16   9         42.08         23.75         7.60 o
  -3  16   9        112.58        123.10         7.90 o
  -2  16   9        268.00        254.81        11.43 o
  -1  16   9        911.45        849.21        24.13 o
   0  16   9         73.99         63.60         7.99 o
   1  16   9        274.94        267.73        17.43 o
   2  16   9         49.45         39.14         6.77 o
   3  16   9        138.73        117.70         8.03 o
   4  16   9       1348.74       1391.92        23.90 o
   5  16   9        210.58        204.97         9.98 o
   6  16   9         19.76         24.17         6.89 o
   7  16   9         81.43        118.50         9.25 o
   8  16   9          0.22         -3.18         5.78 o
   9  16   9         59.19         46.38         6.13 o
  10  16   9         47.48         49.52         5.08 o
 -14  17   9        501.05        475.26        18.88 o
 -13  17   9        327.94        358.19        15.77 o
 -12  17   9         75.25         64.48         6.58 o
 -11  17   9         61.69         67.72         6.79 o
 -10  17   9         61.48         60.11        11.17 o
  -9  17   9          9.39          5.71         5.64 o
  -8  17   9         75.04         94.47        10.47 o
  -7  17   9       1008.02       1035.26        29.36 o
  -6  17   9         38.25         58.85        12.00 o
  -5  17   9        339.13        329.10        21.32 o
  -4  17   9        548.09        517.23        23.97 o
  -3  17   9         39.09         38.28         5.68 o
  -2  17   9         63.12         54.13         9.14 o
  -1  17   9       2226.40       2116.79        43.79 o
   0  17   9       1532.69       1660.45        30.53 o
   1  17   9         10.50         11.07         7.34 o
   2  17   9         17.78         16.95         6.63 o
   3  17   9        104.62         92.49         8.93 o
   4  17   9         88.47        124.21         7.47 o
   5  17   9          3.65          7.16         5.16 o
   6  17   9         61.07         72.16        10.35 o
   7  17   9          0.09         11.57         4.56 o
   8  17   9         14.89          5.18         4.94 o
   9  17   9          2.53          0.04         3.82 o
  10  17   9        181.55        131.76         9.49 o
 -13  18   9         72.98         74.49         7.21 o
 -12  18   9        418.67        409.87        15.46 o
 -11  18   9         99.05        100.95         6.12 o
 -10  18   9        156.85        159.90        13.06 o
  -9  18   9          5.91         -1.36         5.73 o
  -8  18   9        149.08        102.57        10.53 o
  -7  18   9        312.88        313.54        16.54 o
  -6  18   9        376.85        364.16        22.93 o
  -5  18   9       1112.61       1131.34        38.12 o
  -4  18   9        372.55        390.02        22.60 o
  -3  18   9         72.78         38.85         7.48 o
  -2  18   9         63.50         53.94         6.60 o
  -1  18   9          7.09         13.17         5.90 o
   0  18   9          6.43          9.63         5.81 o
   1  18   9        476.71        518.89        17.25 o
   2  18   9       1556.41       1598.12        30.26 o
   3  18   9       2429.56       2525.30        33.95 o
   4  18   9       1932.59       2070.38        29.36 o
   5  18   9        809.57        877.79        24.39 o
   6  18   9        781.52        735.40        24.89 o
   7  18   9        451.75        447.44        17.58 o
   8  18   9          3.06         -2.27         6.29 o
   9  18   9        184.47        143.53        10.94 o
 -13  19   9         81.09         75.25         8.20 o
 -12  19   9          7.21          1.24         7.53 o
 -11  19   9          9.92         12.78         4.08 o
 -10  19   9          5.81          4.92         4.07 o
  -9  19   9        172.09        152.65        10.75 o
  -8  19   9         10.00          7.97         6.74 o
  -7  19   9         36.09         35.48        14.33 o
  -6  19   9         47.63         59.29         9.53 o
  -5  19   9          3.75          8.36        13.41 o
  -4  19   9        134.71        127.68        13.77 o
  -3  19   9          9.18         -6.30         6.30 o
  -2  19   9        237.96        161.44         9.96 o
  -1  19   9          1.24         -0.31         5.88 o
   0  19   9         10.67         10.62         6.78 o
   1  19   9        469.58        536.18        19.67 o
   2  19   9         51.86         46.57         7.75 o
   3  19   9         78.03         73.68        10.40 o
   4  19   9         82.65         75.16         7.17 o
   5  19   9         21.25         16.52         8.59 o
   6  19   9         19.12          7.42         6.89 o
   7  19   9         64.37         34.70         6.13 o
   8  19   9          6.56         -7.02         7.02 o
   9  19   9        356.34        339.57        15.99 o
 -12  20   9         27.21         32.11         5.33 o
 -11  20   9          4.16          8.46         5.55 o
 -10  20   9         62.06         69.83         5.23 o
  -9  20   9         74.83         72.32        17.14 o
  -8  20   9        730.45        729.99        19.33 o
  -7  20   9        268.22        244.11        23.05 o
  -6  20   9        673.04        661.20        22.70 o
  -5  20   9        947.63        894.53        32.89 o
  -4  20   9         13.50         12.05         9.34 o
  -3  20   9          0.07         -0.31        10.02 o
  -2  20   9        310.90        296.16        12.45 o
  -1  20   9         26.54         18.88         6.67 o
   0  20   9        213.59        206.45        10.03 o
   1  20   9        106.23        121.68        13.40 o
   2  20   9        407.17        465.23        12.87 o
   3  20   9        272.95        302.94        11.32 o
   4  20   9        716.56        784.72        16.87 o
   5  20   9        608.08        655.78        25.95 o
   6  20   9        197.96        220.15        12.80 o
   7  20   9         34.34         26.00         8.25 o
   8  20   9        191.11        198.01        12.49 o
 -11  21   9          3.91          2.17         7.43 o
 -10  21   9         80.22         64.08         5.22 o
  -9  21   9         19.00         12.71         4.12 o
  -8  21   9          1.84         -5.57         5.57 o
  -7  21   9         43.57         29.38         7.54 o
  -6  21   9          3.88         -0.67         7.78 o
  -5  21   9          4.55         13.04         9.44 o
  -4  21   9        198.30        209.62        16.89 o
  -3  21   9        955.73        937.00        24.55 o
  -2  21   9        733.50        690.65        18.21 o
  -1  21   9          5.63          4.68         5.38 o
   0  21   9         37.43         42.67         7.71 o
   1  21   9         83.22        102.99         7.81 o
   2  21   9       1105.78       1173.13        21.43 o
   3  21   9        354.25        385.75        12.13 o
   4  21   9        106.29        128.64         9.28 o
   5  21   9         34.88         44.88         8.75 o
   6  21   9         23.40         27.50         6.07 o
   7  21   9         14.05          8.05         6.09 o
   8  21   9         14.73         17.85         5.26 o
 -11  22   9          4.18         -6.60         6.60 o
 -10  22   9          1.32         -2.79         4.33 o
  -9  22   9        101.53         94.68         6.34 o
  -8  22   9          0.84          3.63         4.67 o
  -7  22   9         31.08         37.01         5.64 o
  -6  22   9         36.04         20.86         6.68 o
  -5  22   9          1.92          5.77         6.63 o
  -4  22   9         47.69         62.56        12.00 o
  -3  22   9         96.41         78.17         8.26 o
  -2  22   9        231.25        210.31        10.15 o
  -1  22   9          2.59          4.49         5.66 o
   0  22   9        300.00        298.06        12.03 o
   1  22   9          6.49         10.05         5.11 o
   2  22   9        269.54        290.47        10.47 o
   3  22   9        185.18        204.94         9.58 o
   4  22   9         54.10         37.16         5.95 o
   5  22   9         99.03        112.69         9.62 o
   6  22   9         88.58         93.28        11.35 o
 -10  23   9          0.63          8.87         5.98 o
  -9  23   9         33.86         44.73         5.23 o
  -8  23   9         20.33         18.19         4.15 o
  -7  23   9          0.03         -5.18         5.18 o
  -6  23   9          1.13          0.40         4.73 o
  -5  23   9         45.53         41.30         6.38 o
  -4  23   9        306.84        350.91        15.35 o
  -3  23   9        259.99        297.28        11.68 o
  -2  23   9        319.29        339.13        13.49 o
  -1  23   9        803.02        749.48        20.31 o
   0  23   9        106.63        125.01         8.49 o
   1  23   9          6.68          7.41         5.22 o
   2  23   9        189.54        187.05         9.12 o
   3  23   9        306.38        325.33        12.69 o
   4  23   9         58.02         47.30         7.23 o
   5  23   9          7.61          9.39         7.74 o
   6  23   9          4.71          2.37         4.85 o
  -9  24   9         57.68         51.27         5.44 o
  -8  24   9          5.94         15.73         3.64 o
  -7  24   9         44.86         54.97         5.27 o
  -6  24   9          0.13          2.04         4.37 o
  -5  24   9        129.40         99.34         7.88 o
  -4  24   9        102.21        104.39         6.89 o
  -3  24   9         10.79          9.84         4.88 o
  -2  24   9          1.86          5.66         6.50 o
  -1  24   9          1.91          6.87         4.69 o
   0  24   9        126.90        122.16         7.56 o
   1  24   9        193.37        193.44         8.69 o
   2  24   9        108.62        108.68        10.51 o
   3  24   9        342.28        338.87        12.33 o
   4  24   9         27.31         40.34         8.98 o
   5  24   9          2.64          3.51         5.06 o
  -8  25   9         29.52         35.30         4.99 o
  -7  25   9         15.39         16.22         4.30 o
  -6  25   9        139.46        159.72         6.17 o
  -5  25   9        211.20        222.02         8.91 o
  -4  25   9         69.18         69.66         6.41 o
  -3  25   9        189.95        199.18         8.70 o
  -2  25   9        101.40         94.07         7.86 o
  -1  25   9        104.72         98.01         5.79 o
   0  25   9         56.93         47.32         8.11 o
   1  25   9          5.12          5.67         5.73 o
   2  25   9        726.51        827.04        25.02 o
   3  25   9        519.69        617.55        24.56 o
   4  25   9         44.15         47.88         7.22 o
  -7  26   9         86.33         96.78         8.87 o
  -6  26   9         82.01         94.29         5.52 o
  -5  26   9        135.59        147.75         5.20 o
  -4  26   9        193.82        223.87         7.58 o
  -3  26   9        231.82        212.11        10.26 o
  -2  26   9         67.35         62.77         5.50 o
  -1  26   9        314.29        385.87        15.21 o
   0  26   9        125.59        114.18         9.01 o
   1  26   9         27.43         28.92        10.99 o
   2  26   9         14.40         16.61         6.60 o
  -4  27   9        366.57        367.57        23.27 o
  -3  27   9         55.35         60.58         4.65 o
  -2  27   9         59.19         70.16         5.12 o
  -1  27   9         33.09         45.57         6.26 o
   0  27   9          0.23         -3.84         3.84 o
 -17   0  10          5.96         -6.81         6.81 o
 -16   0  10       1112.70       1178.22       112.62 o
 -15   0  10        783.65        832.58        34.98 o
 -14   0  10        135.60        139.61        16.82 o
 -12   0  10        325.08        350.20        32.92 o
 -11   0  10         22.53         23.33        10.49 o
 -10   0  10         18.22         13.71         6.22 o
  -9   0  10        567.26        404.66        37.20 o
  -8   0  10         94.81        125.87        23.32 o
  -7   0  10        112.62        164.33        21.93 o
  -6   0  10        733.84        725.53        43.27 o
  -5   0  10       2492.96       2314.98        74.40 o
  -4   0  10       3810.39       3457.94       128.26 o
  -3   0  10       2009.54       2045.03        68.01 o
  -2   0  10       1370.44       1863.43        62.16 o
  -1   0  10        142.31         53.04        22.29 o
   0   0  10       2228.57       2367.72       105.14 o
   1   0  10       1939.58       2263.51       102.56 o
   2   0  10         27.56         29.41        21.36 o
   3   0  10        512.36        498.31        35.86 o
   4   0  10       5194.95       5346.39       190.37 o
   5   0  10       3763.92       3060.59       147.14 o
   6   0  10        481.42        394.08        15.01 o
   7   0  10       3706.22       3596.40        49.17 o
   8   0  10         68.65         44.66         7.24 o
   9   0  10          1.55         16.01         8.38 o
  10   0  10        547.43        538.21        18.31 o
  11   0  10        284.15        334.29        12.86 o
  12   0  10        512.51        485.27        19.71 o
  13   0  10         31.30         35.49         5.68 o
 -17   1  10          3.47         -6.89         9.29 o
 -16   1  10          3.38          5.67         6.40 o
 -15   1  10          0.79         -6.93         6.93 o
 -14   1  10         56.95         49.73        12.07 o
 -12   1  10          4.98         -7.02        16.82 o
 -11   1  10        175.04        190.88        17.74 o
 -10   1  10        488.93        426.93        15.69 o
  -9   1  10          0.53         -7.12        10.13 o
  -8   1  10        112.77         95.32        20.53 o
  -7   1  10         20.15          1.63        10.51 o
  -6   1  10       1619.75       1818.25        57.56 o
  -5   1  10       1816.97       1894.62        48.47 o
  -4   1  10          1.81          7.04        10.24 o
  -3   1  10        151.75        158.13        14.91 o
  -2   1  10         83.73         79.84        14.15 o
  -1   1  10        581.07        643.92        29.57 o
   0   1  10        194.81        160.12        23.24 o
   1   1  10       1865.06       1908.02        55.07 o
   2   1  10       1132.67       1412.84        60.67 o
   3   1  10        217.93        207.48        16.09 o
   4   1  10        337.81        345.68        35.68 o
   5   1  10        138.13        136.56        16.11 o
   6   1  10          0.98          6.00         3.42 o
   7   1  10         69.80         71.05         5.17 o
   8   1  10         68.40         65.63         5.77 o
   9   1  10         18.02         11.36         7.13 o
  10   1  10        203.65        158.77         7.56 o
  11   1  10         63.87         74.69         5.09 o
  12   1  10         15.57         17.92         3.86 o
  13   1  10         60.06         63.10         4.81 o
 -17   2  10        465.27        520.70        14.75 o
 -16   2  10         55.36         48.46         5.16 o
 -15   2  10         13.59        -11.25        11.25 o
 -12   2  10        553.43        549.34        40.65 o
 -11   2  10       1407.99       1328.78        33.11 o
 -10   2  10       1929.90       2041.25        43.25 o
  -9   2  10        725.47        769.78        36.26 o
  -8   2  10        153.21        122.13        15.75 o
  -7   2  10        622.91        682.58        31.64 o
  -6   2  10       6012.75       5727.14        91.01 o
  -5   2  10      15271.50      15135.58       154.77 o
  -4   2  10       3023.41       3140.32        61.68 o
  -3   2  10       5573.05       5576.43        94.24 o
  -2   2  10         43.92         24.00         9.13 o
  -1   2  10        770.14        643.25        29.61 o
   0   2  10         32.64         -8.20        14.28 o
   1   2  10         63.25         98.94        36.78 o
   2   2  10        503.85        529.99        22.31 o
   3   2  10          7.26          3.43         9.24 o
   4   2  10       1607.38       1488.96        69.99 o
   5   2  10       2531.43       2649.79        45.07 o
   6   2  10       1600.22       1692.33        22.47 o
   7   2  10        393.95        377.32        11.10 o
   8   2  10        152.53        140.72         7.63 o
   9   2  10         56.85         59.62         6.98 o
  10   2  10         65.36         56.58         5.68 o
  11   2  10        446.13        424.71        11.47 o
  12   2  10       1053.16       1097.60        16.89 o
 -17   3  10        461.25        477.50        13.64 o
 -16   3  10        262.09        217.95         8.50 o
 -15   3  10          5.68         -4.90         7.54 o
 -14   3  10        787.62        700.92        31.26 o
 -13   3  10        393.98        356.72        39.57 o
 -12   3  10        803.33        695.65        45.92 o
 -11   3  10        270.95        227.65        14.00 o
 -10   3  10         86.48         92.03         7.82 o
  -9   3  10        222.86        199.52        21.83 o
  -8   3  10       2022.37       1932.20        62.37 o
  -7   3  10        763.83        567.40        33.43 o
  -6   3  10         17.11         18.32        12.51 o
  -5   3  10          4.41          5.52        12.25 o
  -4   3  10        123.97        172.16        19.35 o
  -3   3  10       2368.59       2451.31        61.17 o
  -2   3  10        694.47        587.08        29.67 o
  -1   3  10         67.24        112.84        14.17 o
   0   3  10       1118.83       1207.53        44.84 o
   1   3  10        732.38        874.57        37.74 o
   2   3  10       2579.18       2419.31        47.66 o
   3   3  10       3845.20       3660.17        83.28 o
   4   3  10       4190.27       4154.90       118.44 o
   5   3  10       4668.67       4738.79        51.78 o
   6   3  10        549.94        512.94        13.18 o
   7   3  10         65.03         80.11         6.58 o
   8   3  10        175.82        181.64         8.32 o
   9   3  10          0.44         -4.43         4.43 o
  10   3  10         58.32         52.17         5.11 o
  11   3  10          2.66          9.91         4.51 o
  12   3  10          2.52          1.23         3.97 o
 -17   4  10        198.42        197.34         9.37 o
 -16   4  10          6.21         -1.01         3.67 o
 -15   4  10          2.02         -2.95         4.71 o
 -14   4  10         26.70         28.27         8.67 o
 -13   4  10        100.21         76.97        19.60 o
 -12   4  10       1762.68       1806.31        73.57 o
 -11   4  10       1448.26       1480.99        35.04 o
 -10   4  10        110.55        131.56        12.84 o
  -9   4  10        568.76        543.69        33.93 o
  -8   4  10       1022.49       1107.83        47.44 o
  -7   4  10       1614.82       1776.68        58.66 o
  -6   4  10        538.14        574.04        32.98 o
  -5   4  10       4541.13       4171.00        89.12 o
  -4   4  10        618.80        543.46        31.76 o
  -3   4  10         20.78         22.38        11.92 o
  -2   4  10        283.06        287.67        22.25 o
  -1   4  10      14261.22      15077.86       145.13 o
   0   4  10       1817.78       1509.09        61.84 o
   1   4  10        604.74        662.33        28.76 o
   2   4  10        624.50        799.55        37.84 o
   3   4  10        379.96        380.45        27.53 o
   4   4  10        133.27        107.34        17.81 o
   5   4  10          5.07          3.80         4.37 o
   6   4  10        729.49        718.53        17.19 o
   7   4  10       2741.37       2874.04        45.68 o
   8   4  10         20.31         13.97         5.12 o
   9   4  10          4.36         10.41         4.90 o
  10   4  10          5.88         11.77         6.19 o
  11   4  10          2.15          0.65         4.17 o
  12   4  10         57.52         56.18         4.53 o
 -17   5  10         67.73         95.78         6.04 o
 -16   5  10         42.10         32.41         4.21 o
 -15   5  10         14.14         26.60         5.29 o
 -14   5  10        206.10        213.79        18.78 o
 -13   5  10        990.10        892.73        49.73 o
 -12   5  10         64.86        105.45        22.49 o
 -11   5  10        155.86        166.48        16.40 o
 -10   5  10         52.75         55.05         6.10 o
  -9   5  10        158.58        155.31        12.81 o
  -8   5  10         35.47         38.61        11.79 o
  -7   5  10        382.03        392.24        28.77 o
  -6   5  10       1326.55       1438.18        52.10 o
  -5   5  10         81.44        172.28        19.57 o
  -4   5  10       6860.25       6806.28       112.30 o
  -3   5  10      11127.55      11434.47       148.09 o
  -2   5  10       6601.27       6441.75       103.97 o
  -1   5  10       1953.46       2035.78        55.15 o
   0   5  10       3643.70       3538.91        66.94 o
   1   5  10       1733.56       1755.56        46.86 o
   2   5  10       1097.81        934.74        30.93 o
   3   5  10       3626.57       3370.13        83.78 o
   4   5  10       1939.68       1832.98        76.09 o
   5   5  10       3158.52       3109.38        49.66 o
   6   5  10          7.08         26.53         7.99 o
   7   5  10        736.24        749.85        22.79 o
   8   5  10        624.68        689.99        17.10 o
   9   5  10        439.59        460.21        15.76 o
  10   5  10         92.13         62.65         7.34 o
  11   5  10        132.67        141.96         6.70 o
  12   5  10        242.47        239.37         9.84 o
 -17   6  10        296.70        318.94        13.52 o
 -16   6  10          7.84          3.40         3.32 o
 -15   6  10         68.80         72.40         5.67 o
 -14   6  10        220.51        208.51        14.75 o
 -13   6  10        405.77        319.76        31.06 o
 -12   6  10          8.71          2.99        14.24 o
 -11   6  10        157.76        182.81        13.18 o
 -10   6  10         45.40         45.78         7.94 o
  -9   6  10        344.16        363.11        15.60 o
  -8   6  10       1929.83       1963.81        54.97 o
  -7   6  10        939.83        860.72        36.69 o
  -6   6  10        182.99        103.79        15.13 o
  -5   6  10        500.28        493.75        37.09 o
  -4   6  10        794.51        844.03        47.18 o
  -3   6  10         79.05         49.57        34.36 o
  -2   6  10       4533.64       4727.06       114.62 o
  -1   6  10        635.86        449.19        20.73 o
   0   6  10        894.22        798.66        28.09 o
   1   6  10        884.82        868.03        33.43 o
   2   6  10        636.99        512.83        27.38 o
   3   6  10         47.78         26.73        12.46 o
   4   6  10          0.60         -3.00        15.44 o
   5   6  10        592.32        682.79        14.65 o
   6   6  10        722.89        704.61        20.93 o
   7   6  10        397.70        405.41        18.21 o
   8   6  10       2360.09       2428.62        43.94 o
   9   6  10       2362.88       2371.85        35.51 o
  10   6  10        525.44        519.23        13.36 o
  11   6  10         18.03         10.20         3.96 o
  12   6  10          0.97          2.71         3.35 o
 -16   7  10          0.85         -2.40         2.45 o
 -15   7  10         33.02         36.67         4.67 o
 -14   7  10          5.71          6.09         7.52 o
 -13   7  10        115.45        113.12        14.51 o
 -12   7  10       3785.47       3604.57       104.83 o
 -11   7  10       1455.74       1490.02        33.91 o
 -10   7  10        913.61        929.46        23.72 o
  -9   7  10        668.22        637.39        35.36 o
  -8   7  10        346.94        396.40        25.05 o
  -7   7  10         93.47        119.16        12.63 o
  -6   7  10         36.52         13.57         9.16 o
  -5   7  10        329.42        361.93        23.69 o
  -4   7  10        298.11        321.17        25.15 o
  -3   7  10        121.15        118.05        21.89 o
  -2   7  10        877.60        898.20        32.70 o
  -1   7  10        378.18        377.23        22.22 o
   0   7  10        235.44        281.67        17.65 o
   1   7  10        934.57       1022.68        36.40 o
   2   7  10        708.38        708.31        33.02 o
   3   7  10        974.02        849.94        43.68 o
   4   7  10       1380.80       1444.55        69.85 o
   5   7  10         31.93         24.76         4.41 o
   6   7  10          3.54         -2.97         6.88 o
   7   7  10        591.35        558.95        20.64 o
   8   7  10          1.92          0.54         9.92 o
   9   7  10        604.04        576.68        17.46 o
  10   7  10         74.90         65.24         6.06 o
  11   7  10        148.15        120.97         6.90 o
  12   7  10          7.74          7.64         3.03 o
 -16   8  10         27.81         31.56         7.61 o
 -15   8  10          5.49         13.19         3.65 o
 -14   8  10        156.40        156.89        10.49 o
 -13   8  10        400.91        354.20        29.20 o
 -12   8  10        165.42        158.79        32.24 o
 -11   8  10        155.28        138.40        11.58 o
 -10   8  10        649.14        644.34        19.97 o
  -9   8  10        328.04        315.24        15.42 o
  -8   8  10       1464.93       1441.14        60.90 o
  -7   8  10       4153.00       3878.12        98.14 o
  -6   8  10         98.27        103.34        17.06 o
  -5   8  10          9.52          2.65        14.00 o
  -4   8  10       1441.17       1501.44        48.15 o
  -3   8  10         13.25         18.60        10.14 o
  -2   8  10        140.55        109.21        17.74 o
  -1   8  10       4847.45       4634.46        78.74 o
   0   8  10       2450.51       2351.05        54.82 o
   1   8  10        127.02        197.27        17.21 o
   2   8  10        106.38        104.09        14.20 o
   3   8  10        375.70        281.08        30.93 o
   4   8  10        152.38        186.06         9.91 o
   5   8  10          1.10          3.14         4.92 o
   6   8  10          2.08          3.43         9.38 o
   7   8  10         11.78         10.25         8.62 o
   8   8  10        631.79        732.83        27.77 o
   9   8  10        279.42        344.22        13.89 o
  10   8  10         30.59         17.66         4.46 o
  11   8  10         85.11         69.12         6.27 o
  12   8  10         84.77         69.86        10.99 o
 -16   9  10        310.56        291.93         8.72 o
 -15   9  10        518.93        496.57        15.36 o
 -14   9  10        270.50        284.58        11.33 o
 -13   9  10         49.50         31.98        10.18 o
 -12   9  10        631.69        632.59        29.62 o
 -11   9  10        334.51        343.94        17.62 o
 -10   9  10          9.50          7.17        11.42 o
  -9   9  10        561.87        488.85        19.60 o
  -8   9  10       1476.45       1488.94        43.07 o
  -7   9  10          1.32         -1.30        12.90 o
  -6   9  10       2585.69       2484.62        75.11 o
  -5   9  10        792.95        777.88        41.65 o
  -4   9  10         29.96         39.22        11.74 o
  -3   9  10       2563.24       2278.13        60.04 o
  -2   9  10       1918.35       1882.11        63.33 o
  -1   9  10        578.44        596.11        35.32 o
   0   9  10       2635.49       2490.37        58.64 o
   1   9  10        829.32        783.77        35.02 o
   2   9  10        540.90        441.17        32.11 o
   3   9  10         53.44         73.37        14.06 o
   4   9  10        123.53        120.10         9.12 o
   5   9  10         12.18         12.40         8.92 o
   6   9  10        167.34        131.27        13.82 o
   7   9  10        453.93        478.65        22.94 o
   8   9  10         10.21         22.39        12.33 o
   9   9  10        201.30        199.19        12.37 o
  10   9  10         52.03         52.98         4.85 o
  11   9  10         41.61         32.45         4.78 o
[truncated: 327,258 more chars]
