# Supplementary material for: Enabling nucleophilic reactivity in molecular calcium fluoride complexes
Source: Nat Chem. 2024 May 14;16(9):1473–80. doi: 10.1038/s41557-024-01524-x (PMC11375610; doi:10.1038/s41557-024-01524-x)
Supplement: Supplementary file 12 — Crystallographic data for compound 4-Trip; CCDC reference 2282801. [file 41557_2024_1524_MOESM12_ESM.cif]

data_285bjsme22
_audit_creation_date               2022-12-05
_audit_creation_method
;
Olex2 1.5
(compiled 2022.04.07 svn.rca3783a0 for OlexSys, GUI svn.r6498)
;
_shelx_SHELXL_version_number       '2018/3'
_audit_contact_author_address      ?
_audit_contact_author_email        ?
_audit_contact_author_name         ''
_audit_contact_author_phone        ?
_publ_contact_author_id_orcid      ?
_publ_section_references
;
D. Kratzert, I. Krossing, (2018), J. Appl. Cryst. 51, 928-934.

Dolomanov, O.V., Bourhis, L.J., Gildea, R.J, Howard, J.A.K. & Puschmann, H.
 (2009), J. Appl. Cryst. 42, 339-341.

Kratzert, D., Holstein, J.J. & Krossing, I. (2015). J. Appl. Cryst. 48, 933-938.

Sheldrick, G.M. (2015). Acta Cryst. A71, 3-8.

Sheldrick, G.M. (2015). Acta Cryst. C71, 3-8.
;
_chemical_name_common              ?
_chemical_name_systematic          ?
_chemical_formula_moiety           'C114 H164 Ca2 F2 K2 N4 O4, 2(C6 H6)'
_chemical_formula_sum              'C126 H176 Ca2 F2 K2 N4 O4'
_chemical_formula_weight           2007.06
_chemical_melting_point            ?
_chemical_oxdiff_formula           'C57 H76 Ca1 K1 F1 N2 O2'
_chemical_oxdiff_usercomment       ' '
loop_
  _atom_type_symbol
  _atom_type_description
  _atom_type_scat_dispersion_real
  _atom_type_scat_dispersion_imag
  _atom_type_scat_source
 'C' 'C' 0.0181 0.0091 'International Tables Vol C Tables 4.2.6.8 and 6.1.1.4'
 'H' 'H' 0.0000 0.0000 'International Tables Vol C Tables 4.2.6.8 and 6.1.1.4'
 'Ca' 'Ca' 0.3641 1.2855 'International Tables Vol C Tables 4.2.6.8 and 6.1.1.4'
 'F' 'F' 0.0727 0.0534 'International Tables Vol C Tables 4.2.6.8 and 6.1.1.4'
 'K' 'K' 0.3868 1.0657 'International Tables Vol C Tables 4.2.6.8 and 6.1.1.4'
 'N' 'N' 0.0311 0.0180 'International Tables Vol C Tables 4.2.6.8 and 6.1.1.4'
 'O' 'O' 0.0492 0.0322 'International Tables Vol C Tables 4.2.6.8 and 6.1.1.4'

_shelx_space_group_comment
;
The symmetry employed for this shelxl refinement is uniquely defined
by the following loop, which should always be used as a source of
symmetry information in preference to the above space-group names.
They are only intended as comments.
;
_space_group_crystal_system        'triclinic'
_space_group_IT_number             2
_space_group_name_H-M_alt          'P -1'
_space_group_name_Hall             '-P 1'
loop_
  _space_group_symop_operation_xyz
 'x, y, z'
 '-x, -y, -z'

_cell_length_a                     12.2985(2)
_cell_length_b                     14.3872(2)
_cell_length_c                     17.7242(2)
_cell_angle_alpha                  72.0940(10)
_cell_angle_beta                   78.7490(10)
_cell_angle_gamma                  75.9190(10)
_cell_volume                       2869.87(7)
_cell_formula_units_Z              1
_cell_measurement_reflns_used      53580
_cell_measurement_temperature      100.00(10)
_cell_measurement_theta_max        75.0490
_cell_measurement_theta_min        3.5680
_shelx_estimated_absorpt_T_max     0.775
_shelx_estimated_absorpt_T_min     0.614
_exptl_absorpt_coefficient_mu      1.942
_exptl_absorpt_correction_T_max    1.000
_exptl_absorpt_correction_T_min    0.404
_exptl_absorpt_correction_type     gaussian
_exptl_absorpt_process_details
;
CrysAlisPro 1.171.42.61a (Rigaku Oxford Diffraction, 2022)
Numerical absorption correction based on gaussian integration over
a multifaceted crystal model
Empirical absorption correction using spherical harmonics,
implemented in SCALE3 ABSPACK scaling algorithm.
;
_exptl_absorpt_special_details     ?
_exptl_crystal_colour              'clear colourless'
_exptl_crystal_colour_lustre       clear
_exptl_crystal_colour_modifier     .
_exptl_crystal_colour_primary      colourless
_exptl_crystal_density_diffrn      1.161
_exptl_crystal_density_meas        ?
_exptl_crystal_density_method      ?
_exptl_crystal_description         needle
_exptl_crystal_F_000               1088
loop_
  _exptl_crystal_face_index_h
  _exptl_crystal_face_index_k
  _exptl_crystal_face_index_l
  _exptl_crystal_face_perp_dist
 0 1 -1 0.0836
 0 -1 1 0.0855
 -2 0 -1 0.1251
 2 0 1 0.1669
 1 1 0 0.1041
 0 -2 1 0.0855
 0 2 -1 0.0827
 0 -1 0 0.0789
 0 1 0 0.0742
 2 1 1 0.1411
 1 2 2 0.0835
 -1 -1 -1 0.1144
 1 -2 -2 0.0898
 -2 1 1 0.1177
 0 1 2 0.0657
 0 -1 -2 0.0808
 -2 0 1 0.1220
 1 0 -1 0.1034
 -2 -1 -1 0.1173
 0 -1 2 0.0827
 0 1 -2 0.0817
 0 -1 -1 0.0753
 0 1 1 0.0629

_exptl_crystal_size_max            0.278
_exptl_crystal_size_mid            0.164
_exptl_crystal_size_min            0.138
loop_
  _exptl_oxdiff_crystal_face_indexfrac_h
  _exptl_oxdiff_crystal_face_indexfrac_k
  _exptl_oxdiff_crystal_face_indexfrac_l
  _exptl_oxdiff_crystal_face_x
  _exptl_oxdiff_crystal_face_y
  _exptl_oxdiff_crystal_face_z
 -0.0044 1.0019 -0.9991 -0.1575 0.0515 0.0037
 0.0044 -1.0019 0.9991 0.1575 -0.0515 -0.0037
 -2.0024 -0.0017 -0.9990 -0.0943 0.0060 -0.2476
 2.0024 0.0017 0.9990 0.0943 -0.0060 0.2476
 0.9971 1.0021 0.0004 -0.0873 0.0087 0.1286
 0.0082 -2.0026 0.9982 0.2688 -0.0234 -0.0096
 -0.0082 2.0026 -0.9982 -0.2688 0.0234 0.0096
 0.0038 -1.0007 -0.0009 0.1113 0.0281 -0.0059
 -0.0038 1.0007 0.0009 -0.1113 -0.0281 0.0059
 1.9986 1.0024 0.9998 -0.0170 -0.0341 0.2534
 0.9944 2.0007 2.0012 -0.1060 -0.1788 0.1387
 -0.9977 -1.0010 -1.0003 0.0410 0.0710 -0.1307
 1.0074 -1.9979 -2.0022 0.1540 0.2524 0.1067
 -2.0051 0.9968 1.0018 -0.1130 -0.1815 -0.2374
 -0.0027 0.9985 2.0008 -0.0187 -0.1875 0.0101
 0.0027 -0.9985 -2.0008 0.0187 0.1875 -0.0101
 -2.0013 -0.0039 1.0010 -0.0017 -0.1533 -0.2433
 1.0004 0.0025 -1.0005 -0.0223 0.1165 0.1206
 -1.9986 -1.0024 -0.9998 0.0170 0.0341 -0.2534
 0.0049 -1.0030 1.9990 0.2038 -0.1312 -0.0016
 -0.0049 1.0030 -1.9990 -0.2038 0.1312 0.0016
 0.0033 -0.9996 -1.0008 0.0650 0.1078 -0.0080
 -0.0033 0.9996 1.0008 -0.0650 -0.1078 0.0080

_exptl_transmission_factor_max     ?
_exptl_transmission_factor_min     ?
_diffrn_reflns_av_R_equivalents    0.1159
_diffrn_reflns_av_unetI/netI       0.0410
_diffrn_reflns_Laue_measured_fraction_full  0.999
_diffrn_reflns_Laue_measured_fraction_max  0.966
_diffrn_reflns_limit_h_max         15
_diffrn_reflns_limit_h_min         -12
_diffrn_reflns_limit_k_max         17
_diffrn_reflns_limit_k_min         -17
_diffrn_reflns_limit_l_max         22
_diffrn_reflns_limit_l_min         -22
_diffrn_reflns_number              165308
_diffrn_reflns_point_group_measured_fraction_full  0.999
_diffrn_reflns_point_group_measured_fraction_max  0.966
_diffrn_reflns_theta_full          67.684
_diffrn_reflns_theta_max           77.011
_diffrn_reflns_theta_min           3.292
_diffrn_ambient_environment        N~2~
_diffrn_ambient_temperature        100.00(10)
_diffrn_detector                   'Hybrid Pixel Array Detector'
_diffrn_detector_area_resol_mean   10.0000
_diffrn_detector_type              'HyPix-Arc 150'
_diffrn_measured_fraction_theta_full  0.999
_diffrn_measured_fraction_theta_max  0.966
_diffrn_measurement_details
;
List of Runs (angles in degrees, time in seconds):

  # Type    Start    End  Width  t~exp~   \w     \q     \k     \f   Frames
--------------------------------------------------------------------------
  1  \w     58.00  94.00   0.50    2.50    --   56.98-132.00  84.00   72
  2  \w     71.00  99.00   0.50    2.50    --   69.93 138.00 -29.00   56
  3  \w     76.00 108.00   0.50    2.50    --   69.93-138.00 -90.00   64
  4  \w     28.00  60.00   0.50    2.50    --   69.93-138.00 -90.00   64
  5  \w     65.00  98.00   0.50    2.50    --   69.93-132.00  84.00   66
  6  \w     89.00 115.00   0.50    5.00    --   84.18-138.00 -90.00   52
  7  \w     79.00 104.00   0.50    5.00    --   84.18 132.00 154.00   50
  8  \w     77.00 102.00   0.50    5.00    --   84.18 138.00 -29.00   50
  9  \w     76.00 104.00   0.50    5.00    --   84.18-132.00  84.00   56
 10  \w      6.00  36.00   0.50    2.50    --   56.98 -30.00 120.00   60
 11  \w     64.00 108.00   0.50    2.50    --   56.98  45.00 -90.00   88
 12  \w      4.00  33.00   0.50    2.50    --   56.98 -30.00  60.00   58
 13  \w     43.00  69.00   0.50    2.50    --   56.98-138.00 -90.00   52
 14  \w      4.00  34.00   0.50    2.50    --   56.98 -30.00  30.00   60
 15  \w      4.00  37.00   0.50    2.50    --   56.98 -30.00 -90.00   66
 16  \w     28.00  84.00   0.50    2.50    --   56.98-125.00 150.00  112
 17  \w     53.00 108.00   0.50    2.50    --   56.98  30.00  60.00  110
 18  \w      4.00  34.00   0.50    2.50    --   56.98 -30.00 -30.00   60
 19  \w     44.00  79.00   0.50    2.50    --   69.93 -95.00 -30.00   70
 20  \w     26.00  51.00   0.50    2.50    --   69.93 -45.00 120.00   50
 21  \w     22.00  51.00   0.50    2.50    --   69.93 -45.00  90.00   58
 22  \w     23.00  51.00   0.50    2.50    --   69.93 -45.00  30.00   56
 23  \w     95.00 122.00   0.50    2.50    --   69.93  30.00 -30.00   54
 24  \w     46.00  82.00   0.50    2.50    --   69.93 -95.00 120.00   72
 25  \w     25.00  52.00   0.50    2.50    --   69.93 -45.00-150.00   54
 26  \w     19.00  44.00   0.50    2.50    --   69.93 -45.00 -60.00   50
 27  \w     22.00  48.00   0.50    2.50    --   69.93 -45.00 150.00   52
 28  \w     65.00  91.00   0.50    2.50    --   69.93  30.00 -30.00   52
 29  \w     34.00  64.00   0.50    2.50    --   69.93 -95.00 -60.00   60
 30  \w     46.00  72.00   0.50    5.00    --   84.18 -61.00 150.00   52
 31  \w     38.00  69.00   0.50    5.00    --   84.18 -61.00   0.00   62
 32  \w     66.00 116.00   0.50    5.00    --   84.18 178.00  90.00  100
 33  \w    103.00 133.00   0.50    5.00    --   84.18  45.00  90.00   60
 34  \w     62.00  87.00   0.50    5.00    --   84.18 -77.00-120.00   50
 35  \w     75.00 100.00   0.50    5.00    --   84.18 -95.00 -90.00   50
 36  \w     72.00 136.00   0.50    5.00    --   84.18  15.00  30.00  128
 37  \w     42.00  68.00   0.50    5.00    --   84.18 -61.00 -60.00   52
 38  \w     59.00  85.00   0.50    5.00    --   84.18 -77.00 120.00   52
 39  \w     61.00  87.00   0.50    5.00    --   84.18 -95.00-180.00   52
 40  \w     90.00 135.00   0.50    5.00    --   84.18  45.00 -60.00   90
 41  \w     52.00 100.00   0.50    5.00    --   84.18 -95.00 150.00   96
 42  \w     41.00  67.00   0.50    5.00    --   84.18 -95.00 -90.00   52
 43  \w     39.00  69.00   0.50    5.00    --   84.18 -61.00 120.00   60
 44  \w     47.00  73.00   0.50    5.00    --   84.18 -61.00  60.00   52
 45  \w    102.00 136.00   0.50    5.00    --   84.18  30.00-150.00   68
 46  \w     44.00  76.00   0.50    5.00    --   84.18 -95.00  60.00   64
 47  \w     47.00  87.00   0.50    5.00    --   84.18 -95.00 120.00   80
 48  \w     45.00  74.00   0.50    5.00    --   84.18 -77.00   0.00   58
 49  \w     43.00  77.00   0.50    5.00    --   84.18 -77.00 -60.00   68
 50  \w     42.00  67.00   0.50    5.00    --   84.18   0.00-120.00   50
 51  \w     98.00 124.00   0.50    5.00    --   84.18  45.00  60.00   52
 52  \w     66.00 110.00   0.50    5.00    --   84.18  15.00 -30.00   88
 53  \w     83.00 108.00   0.50    5.00    --   84.18-111.00  60.00   50
 54  \w     53.00 101.00   0.50    5.00    --   84.18-111.00   0.00   96
 55  \w     76.00 108.00   0.50    5.00    --   84.18-111.00 120.00   64
 56  \w     40.00  81.00   0.50    5.00    --   84.18 -95.00   0.00   82
 57  \w     91.00 116.00   0.50    5.00    --   84.18  45.00-180.00   50
 58  \w     43.00  68.00   0.50    5.00    --   84.18 -61.00-180.00   50
 59  \w    100.00 126.00   0.50    5.00    --   84.18  15.00 150.00   52
 60  \w     54.00  96.00   0.50    5.00    --   84.18 -95.00 -60.00   84
 61  \w     43.00  76.00   0.50    5.00    --   84.18 -77.00  60.00   66
 62  \w     82.00 108.00   0.50    5.00    --   84.18-111.00  30.00   52
 63  \w     80.00 108.00   0.50    5.00    --   84.18-111.00  90.00   56
 64  \w     93.00 118.00   0.50    5.00    --   84.18 178.00-120.00   50
 65  \w     40.00  75.00   0.50    5.00    --   84.18-111.00 -90.00   70
 66  \w     44.00  79.00   0.50    5.00    --   84.18 -95.00-150.00   70
 67  \w     43.00  68.00   0.50    5.00    --   84.18 -77.00-150.00   50
 68  \w     55.00  80.00   0.50    5.00    --   84.18 178.00-150.00   50
 69  \w     68.00  94.00   0.50    5.00    --   84.18-111.00 -30.00   52
 70  \w     83.00 108.00   0.50    5.00    --   84.18-111.00-120.00   50
 71  \w     72.00 100.00   0.50    5.00    --   84.18 -95.00  90.00   56
 72  \w     46.00 100.00   0.50    5.00    --   84.18 -95.00-120.00  108
 73  \w     38.00  63.00   0.50    5.00    --   84.18 -61.00-120.00   50
 74  \w     97.00 127.00   0.50    5.00    --   84.18  45.00 -30.00   60
 75  \w     82.00 107.00   0.50    5.00    --   84.18 178.00-150.00   50
 76  \w     59.00 136.00   0.50    5.00    --   84.18  15.00  90.00  154
 77  \w     95.00 120.00   0.50    5.00    --   84.18 178.00 120.00   50
 78  \w     63.00 140.00   0.50    5.00    --   86.75  22.00 179.16  154
 79  \w     58.00 127.00   0.50    5.00    --   86.75   5.00 -50.02  138
 80  \w     39.00  65.00   0.50    5.00    --   84.18-138.00 -90.00   52
 81  \w     -3.00  39.00   0.50    2.50    --   -6.75  61.00 120.00   84
 82  \w     -2.00  40.00   0.50    2.50    --   -6.75  61.00 -60.00   84
 83  \w     -9.00  16.00   0.50    2.50    --   10.00 101.00-128.36   50
 84  \w     -1.00  24.00   0.50    2.50    --   14.00  95.00 -29.42   50
 85  \w     -3.00  22.00   0.50    2.50    --   14.00  98.00 100.20   50
 86  \w     16.00  41.00   0.50    2.50    --   26.00  88.00 -81.99   50
 87  \w     14.00  39.00   0.50    2.50    --   26.00  91.00   1.26   50
 88  \w     13.00  38.00   0.50    2.50    --   26.00  92.00-148.28   50
 89  \w     14.00  39.00   0.50    2.50    --   26.00  90.00 130.63   50
 90  \w     13.00  38.00   0.50    2.50    --   26.00  92.00  61.83   50
 91  \w     28.00  53.00   0.50    2.50    --   30.00  75.00 177.93   50
 92  \w     30.00  55.00   0.50    2.50    --   30.00  72.00  40.60   50
 93  \w     31.00  56.00   0.50    2.50    --   34.00  76.00 -24.92   50
 94  \w     31.00  56.00   0.50    2.50    --   34.00  77.00 -51.54   50
 95  \w     31.00  56.00   0.50    2.50    --   34.00  77.00-155.48   50
 96  \w     36.00  61.00   0.50    2.50    --   38.00  75.00 -79.23   50
 97  \w     36.00  61.00   0.50    2.50    --   38.00  75.00-103.09   50
 98  \w     35.00  60.00   0.50    2.50    --   38.00  77.00-133.46   50
 99  \w     39.00  64.00   0.50    2.50    --   42.00  77.00 103.94   50
100  \w     39.00  64.00   0.50    2.50    --   42.00  77.00 118.71   50
101  \w     39.00  64.00   0.50    2.50    --   42.00  76.00  -1.37   50
102  \w     39.00  64.00   0.50    2.50    --   42.00  77.00  63.39   50
103  \w     39.00  64.00   0.50    2.50    --   42.00  76.00 150.12   50
104  \w     43.00  68.00   0.50    2.50    --   46.00  76.00 168.93   50
105  \w     47.00  72.00   0.50    2.50    --   50.00  77.00-159.38   50
106  \w     47.00  72.00   0.50    2.50    --   50.00  77.00   0.72   50
107  \w     47.00  73.00   0.50    2.50    --   50.00  77.00  99.37   52
108  \w     47.00  72.00   0.50    2.50    --   50.00  77.00  52.30   50
109  \w     47.00  72.00   0.50    2.50    --   50.00  77.00  18.28   50
110  \w     47.00  72.00   0.50    2.50    --   50.00  76.00 -44.05   50
111  \w     47.00  72.00   0.50    2.50    --   50.00  76.00  34.27   50
112  \w     47.00  72.00   0.50    2.50    --   50.00  77.00 -75.25   50
113  \w     47.00  72.00   0.50    2.50    --   50.00  77.00  68.38   50
114  \w     51.00  76.00   0.50    2.50    --   54.00  77.00 118.37   50
115  \w     51.00  76.00   0.50    2.50    --   54.00  77.00 -97.69   50
116  \w     51.00  76.00   0.50    2.50    --   54.00  77.00-176.74   50
117  \w     51.00  76.00   0.50    2.50    --   54.00  77.00-146.04   50
118  \w     51.00  76.00   0.50    2.50    --   54.00  76.00   3.96   50
119  \w     51.00  76.00   0.50    2.50    --   54.00  77.00 -31.08   50
120  \w     51.00  76.00   0.50    2.50    --   54.00  77.00-124.19   50
121  \w      4.00  32.00   0.50    2.50    --   56.98 -30.00-150.00   56
122  \w     63.00  99.00   0.50    2.50    --   56.98  15.00   0.00   72
123  \w     21.00  47.00   0.50    2.50    --   56.98  15.00   0.00   52
124  \w      4.00  35.00   0.50    2.50    --   56.98 -30.00-120.00   62
125  \w     59.00  84.00   0.50    2.50    --   58.00  69.00  40.19   50
126  \w     59.00  89.00   0.50    2.50    --   58.00  68.00  72.56   60
127  \w     55.00  80.00   0.50    2.50    --   58.00  76.00 -59.40   50
128  \w     58.00  83.00   0.50    2.50    --   58.00  72.00 158.43   50
129  \w     56.00  81.00   0.50    2.50    --   58.00  74.00 -79.35   50
130  \w     60.00 103.00   0.50    2.50    --   62.00  75.00  73.62   86
131  \w     62.00  87.00   0.50    2.50    --   62.00  72.00 -37.16   50
132  \w     63.00  88.00   0.50    2.50    --   62.00  69.00   5.22   50
133  \w     61.00  86.00   0.50    2.50    --   62.00  73.00-176.60   50
134  \w     63.00  88.00   0.50    2.50    --   62.00  69.00 118.71   50
135  \w     62.00  93.00   0.50    2.50    --   62.00  71.00 162.71   62
136  \w     66.00  91.00   0.50    2.50    --   66.00  72.00 121.65   50
137  \w     64.00  89.00   0.50    2.50    --   66.00  75.00-120.73   50
138  \w     68.00 100.00   0.50    2.50    --   66.00  71.00 -24.06   64
139  \w     77.00 113.00   0.50    2.50    --   69.93  45.00-120.00   72
140  \w     19.00  44.00   0.50    2.50    --   69.93 -45.00   0.00   50
141  \w     76.00 117.00   0.50    2.50    --   74.00  72.00-177.60   82
142  \w     78.00 103.00   0.50    2.50    --   74.00  49.00 110.92   50
143  \w     71.00  96.00   0.50    2.50    --   74.00  76.00 -56.03   50
144  \w     79.00 120.00   0.50    5.00    --   82.00  76.00 -22.49   82
145  \w     86.00 118.00   0.50    5.00    --   82.00  51.00 163.61   64
146  \w     84.00 113.00   0.50    5.00    --   82.00  66.00 109.75   58
147  \w     89.00 120.00   0.50    5.00    --   82.00  46.00  55.11   62
148  \w     83.00 108.00   0.50    5.00    --   82.00  67.00 157.38   50
149  \w     37.00  62.00   0.50    5.00    --   84.18 -61.00 150.00   50
150  \w     89.00 125.00   0.50    5.00    --   84.18  45.00-120.00   72
151  \w     68.00  94.00   0.50    5.00    --   84.18 178.00-120.00   52
152  \w     64.00  94.00   0.50    5.00    --   84.18 178.00  60.00   60
153  \w     48.00 101.00   0.50    5.00    --   84.18   0.00-180.00  106
154  \w     37.00  62.00   0.50    5.00    --   84.18 -61.00 -90.00   50
155  \w     74.00 100.00   0.50    5.00    --   84.18 178.00-180.00   52
156  \w     92.00 117.00   0.50    5.00    --   84.18  45.00 150.00   50
157  \w    103.00 130.00   0.50    5.00    --   84.18 132.00 154.00   54
158  \w     74.00 100.00   0.50    5.00    --   84.18 132.00 154.00   52
159  \w     74.00 100.00   0.50    5.00    --   84.18 178.00 150.00   52
160  \w     40.00  66.00   0.50    5.00    --   84.18-111.00-150.00   52
161  \w     60.00  93.00   0.50    5.00    --   84.18 178.00 -30.00   66
162  \w     37.00  62.00   0.50    5.00    --   84.18 -61.00  60.00   50
163  \w     80.00 121.00   0.50    5.00    --   84.18   0.00-120.00   82
164  \w     89.00 114.00   0.50    5.00    --   84.18  45.00 -90.00   50
165  \w     48.00 119.00   0.50    5.00    --   84.18   0.00  30.00  142
166  \w     77.00 102.00   0.50    5.00    --   84.18 178.00   0.00   50
167  \w     89.00 124.00   0.50    5.00    --   86.75  63.00 -16.27   70
168  \w     84.00 125.00   0.50    5.00    --   86.75  82.00 173.04   82
169  \w     91.00 116.00   0.50    5.00    --   86.75  54.00   9.90   50
170  \w     89.00 114.00   0.50    5.00    --   86.75  61.00 -85.82   50
171  \w     88.00 124.00   0.50    5.00    --   86.75  65.00 144.55   72
172  \w     89.00 114.00   0.50    5.00    --   86.75  60.00 -41.74   50
173  \w    109.00 135.00   0.50    5.00    --   86.75 122.00 -54.77   52
174  \w     84.00 109.00   0.50    5.00    --   86.75  79.00 147.42   50
175  \w     47.00  73.00   0.50    5.00    --   86.75-142.00 -96.64   52
176  \w     87.00 113.00   0.50    5.00    --   86.75  71.00  63.70   52
177  \w    107.00 135.00   0.50    5.00    --   86.75 127.00  49.98   56
178  \w     84.00 109.00   0.50    5.00    --   86.75  75.00 -71.84   50
179  \w     84.00 109.00   0.50    5.00    --   86.75  83.00  99.78   50
180  \w     43.00  69.00   0.50    5.00    --   86.75-134.00   5.43   52
181  \w     89.00 114.00   0.50    5.00    --   86.75  63.00  21.37   50
182  \w     91.00 116.00   0.50    5.00    --   86.75  48.00 105.20   50
183  \w     84.00 109.00   0.50    5.00    --   86.75-115.00 140.92   50
184  \w     44.00  70.00   0.50    5.00    --   86.75-115.00 140.92   52
185  \w     31.00  56.00   0.50    2.50    --   69.93 -95.00 150.00   50
186  \w     60.00  85.00   0.50    2.50    --   62.00  74.00-137.26   50
187  \w     64.00  93.00   0.50    2.50    --   66.00  74.00 -85.23   58
188  \w     63.00  88.00   0.50    2.50    --   66.00  76.00  21.27   50
189  \w     87.00 112.00   0.50    5.00    --   86.75  71.00  35.44   50
190  \w     88.00 113.00   0.50    5.00    --   86.75  66.00-139.05   50
191  \w     84.00 109.00   0.50    5.00    --   86.75  78.00  82.26   50
192  \w     84.00 109.00   0.50    5.00    --   86.75  79.00-133.90   50
193  \w     77.00 102.00   0.50    5.00    --   84.18 138.00 -29.00   50
194  \w     73.00  98.00   0.50    2.50    --   74.00  73.00  82.30   50
195  \w     71.00 115.00   0.50    2.50    --   74.00  77.00  38.61   88
196  \w     84.00 109.00   0.50    5.00    --   86.75  75.00-108.48   50
197  \w    -54.00  -9.00   0.50    2.50    --   -6.75 -61.00  60.00   90
198  \w     14.00  42.00   0.50    2.50    --   26.00  90.00 -33.62   56
199  \w     28.00  72.00   0.50    2.50    --   30.00  74.00   8.76   88
200  \w     30.00  73.00   0.50    2.50    --   30.00  72.00 117.70   86
201  \w     28.00  72.00   0.50    2.50    --   30.00  74.00 161.90   88
202  \w     27.00  71.00   0.50    2.50    --   30.00  77.00-133.44   88
203  \w     32.00  76.00   0.50    2.50    --   34.00  74.00 -71.66   88
204  \w     40.00  84.00   0.50    2.50    --   42.00  75.00  58.98   88
205  \w     42.00  86.00   0.50    2.50    --   42.00  71.00  88.29   88
206  \w     46.00  89.00   0.50    2.50    --   46.00  72.00 103.66   86
207  \w     48.00  92.00   0.50    2.50    --   46.00  64.00-104.35   88
208  \w     45.00  89.00   0.50    2.50    --   46.00  73.00 147.49   88
209  \w     43.00  88.00   0.50    2.50    --   46.00  76.00 179.43   90
210  \w     43.00  88.00   0.50    2.50    --   46.00  76.00 -51.15   90
211  \w     44.00  88.00   0.50    2.50    --   46.00  74.00  24.80   88
212  \w     44.00  88.00   0.50    2.50    --   46.00  74.00 -16.43   88
213  \w     44.00  88.00   0.50    2.50    --   46.00  74.00 133.45   88
214  \w     50.00  93.00   0.50    2.50    --   50.00  72.00  -9.93   86
215  \w     51.00  95.00   0.50    2.50    --   50.00  68.00 156.13   88
216  \w     50.00  93.00   0.50    2.50    --   50.00  72.00 155.87   86
217  \w     49.00  93.00   0.50    2.50    --   50.00  73.00 167.18   88
218  \w     48.00  92.00   0.50    2.50    --   50.00  75.00-111.01   88
219  \w     48.00  92.00   0.50    2.50    --   50.00  74.00 -50.82   88
220  \w     48.00  92.00   0.50    2.50    --   50.00  74.00-175.61   88
221  \w     54.00  97.00   0.50    2.50    --   54.00  72.00 170.48   86
222  \w     54.00  97.00   0.50    2.50    --   54.00  72.00 -32.14   86
223  \w     55.00  99.00   0.50    2.50    --   54.00  68.00  29.92   88
224  \w     55.00  99.00   0.50    2.50    --   54.00  67.00 154.15   88
225  \w     52.00  96.00   0.50    2.50    --   54.00  74.00-149.93   88
226  \w     54.00  98.00   0.50    2.50    --   54.00  71.00 162.17   88
227  \w     52.00  96.00   0.50    2.50    --   54.00  74.00 -60.34   88
228  \w     54.00  98.00   0.50    2.50    --   54.00  71.00 101.48   88
229  \w     55.00  99.00   0.50    2.50    --   54.00  68.00  87.34   88
230  \w      4.00  37.00   0.50    2.50    --   56.98 -30.00 -30.00   66
231  \w      4.00  37.00   0.50    2.50    --   56.98 -30.00 -60.00   66
232  \w      4.00  37.00   0.50    2.50    --   56.98 -30.00 120.00   66
233  \w     13.00  72.00   0.50    2.50    --   56.98 -95.00-120.00  118
234  \w      4.00  37.00   0.50    2.50    --   56.98 -30.00  30.00   66
235  \w     59.00 102.00   0.50    2.50    --   58.00  70.00 133.90   86
236  \w     59.00 103.00   0.50    2.50    --   58.00  69.00  65.98   88
237  \w     59.00 103.00   0.50    2.50    --   58.00  68.00  51.39   88
238  \w     60.00 104.00   0.50    2.50    --   58.00  65.00 160.41   88
239  \w     59.00 103.00   0.50    2.50    --   58.00  69.00 111.02   88
240  \w     59.00 103.00   0.50    2.50    --   58.00  69.00  17.65   88
241  \w     59.00 102.00   0.50    2.50    --   58.00  70.00 -10.55   86
242  \w     62.00 106.00   0.50    2.50    --   62.00  71.00 154.74   88
243  \w     64.00 108.00   0.50    2.50    --   62.00  64.00-114.00   88
244  \w     62.00 105.00   0.50    2.50    --   62.00  72.00 -10.48   86
245  \w     63.00 106.00   0.50    2.50    --   62.00  70.00 125.97   86
246  \w     65.00 109.00   0.50    2.50    --   66.00  73.00-166.48   88
247  \w     68.00 113.00   0.50    2.50    --   66.00  62.00  58.62   90
248  \w     63.00 107.00   0.50    2.50    --   66.00  77.00-143.34   88
249  \w     73.00 118.00   0.50    2.50    --   70.00  58.00  40.31   90
250  \w     71.00 114.00   0.50    2.50    --   70.00  70.00-117.86   86
251  \w     71.00 114.00   0.50    2.50    --   70.00  70.00   8.06   86
252  \w     73.00 117.00   0.50    2.50    --   74.00  73.00  82.30   88
253  \w     76.00 121.00   0.50    2.50    --   74.00  62.00-156.90   90
254  \w     71.00 115.00   0.50    2.50    --   74.00  77.00  38.61   88
;
_diffrn_measurement_device         'four-circle diffractometer'
_diffrn_measurement_device_type    'XtaLAB Synergy R, DW system, HyPix-Arc 150'
_diffrn_measurement_method         '\w scans'
_diffrn_orient_matrix_type        
 'CrysAlisPro convention (1999,Acta A55,543-557)'
_diffrn_orient_matrix_UB_11        0.0241633000
_diffrn_orient_matrix_UB_12        -0.1111422000
_diffrn_orient_matrix_UB_13        0.0461293000
_diffrn_orient_matrix_UB_21        0.0367982000
_diffrn_orient_matrix_UB_22        -0.0278982000
_diffrn_orient_matrix_UB_23        -0.0797217000
_diffrn_orient_matrix_UB_31        0.1225913000
_diffrn_orient_matrix_UB_32        0.0063306000
_diffrn_orient_matrix_UB_33        0.0020789000
_diffrn_radiation_monochromator    mirror
_diffrn_radiation_probe            x-ray
_diffrn_radiation_type             'Cu K\a'
_diffrn_radiation_wavelength       1.54184
_diffrn_source                     'Rotating-anode X-ray tube'
_diffrn_source_type                'Rigaku (Cu) X-ray Source'
_reflns_Friedel_coverage           0.000
_reflns_Friedel_fraction_full      .
_reflns_Friedel_fraction_max       .
_reflns_number_gt                  9004
_reflns_number_total               11738
_reflns_special_details
;
 Reflections were merged by SHELXL according to the crystal
 class for the calculation of statistics and refinement.
 
 _reflns_Friedel_fraction is defined as the number of unique
 Friedel pairs measured divided by the number that would be
 possible theoretically, ignoring centric projections and
 systematic absences.
;
_reflns_threshold_expression       'I > 2\s(I)'
_computing_cell_refinement         'CrysAlisPro 1.171.42.61a (Rigaku OD, 2022)'
_computing_data_collection         'CrysAlisPro 1.171.42.61a (Rigaku OD, 2022)'
_computing_data_reduction          'CrysAlisPro 1.171.42.61a (Rigaku OD, 2022)'
_computing_molecular_graphics      'Olex2 1.5 (Dolomanov et al., 2009)'
_computing_publication_material    'Olex2 1.5 (Dolomanov et al., 2009)'
_computing_structure_refinement    'SHELXL 2018/3 (Sheldrick, 2015)'
_computing_structure_solution      'SHELXT 2018/2 (Sheldrick, 2018)'
_refine_diff_density_max           0.672
_refine_diff_density_min           -0.642
_refine_diff_density_rms           0.076
_refine_ls_extinction_coef         .
_refine_ls_extinction_method       none
_refine_ls_goodness_of_fit_ref     1.065
_refine_ls_hydrogen_treatment      constr
_refine_ls_matrix_type             full
_refine_ls_number_parameters       755
_refine_ls_number_reflns           11738
_refine_ls_number_restraints       249
_refine_ls_R_factor_all            0.0799
_refine_ls_R_factor_gt             0.0576
_refine_ls_restrained_S_all        1.058
_refine_ls_shift/su_max            0.001
_refine_ls_shift/su_mean           0.000
_refine_ls_structure_factor_coef   Fsqd
_refine_ls_weighting_details      
 'w=1/[\s^2^(Fo^2^)+(0.1115P)^2^+0.5258P] where P=(Fo^2^+2Fc^2^)/3'
_refine_ls_weighting_scheme        calc
_refine_ls_wR_factor_gt            0.1545
_refine_ls_wR_factor_ref           0.1745
_refine_special_details            ?
_olex2_refinement_description
;
1. Fixed Uiso
 At 1.2 times of:
  All C(H) groups, All C(H,H) groups, All C(H,H,H,H) groups
 At 1.5 times of:
  All C(H,H,H) groups
2. Restrained distances
 C60A-C61A = C63A-C64A = C64A-C65A
 1.37 with sigma of 0.02
 C60A-C65A
 1.38 with sigma of 0.02
 C61A-C62A = C62A-C63A
 1.36 with sigma of 0.02
 C65B-C60B = C62B-C63B = C63B-C64B
 1.37 with sigma of 0.02
 C60B-C61B = C61B-C62B
 1.36 with sigma of 0.02
 C65B-C64B
 1.38 with sigma of 0.02
 C61A-C63A
 2.36 with sigma of 0.04
 C60A-C62A = C62A-C64A = C63A-C65A
 2.37 with sigma of 0.04
 C60A-C64A
 2.38 with sigma of 0.04
 C60B-C62B
 2.36 with sigma of 0.04
 C65B-C63B
 2.38 with sigma of 0.04
 C65B-C61B = C61B-C63B = C62B-C64B
 2.37 with sigma of 0.04
 C33A-C35A \\sim C35B-C33B \\sim C34B-C33B \\sim C33A-C34A
 with sigma of 0.02
 O2-C58A \\sim O2-C58B
 with sigma of 0.02
 C56-C57A \\sim C56-C57B
 with sigma of 0.02
 C56-C58A \\sim C56-C58B
 with sigma of 0.04
 C57A-C58A \\sim C57B-C58B
 with sigma of 0.02
 O2-C57A \\sim O2-C57B
 with sigma of 0.04
 C60A-C61A \\sim C61A-C62A \\sim C62A-C63A \\sim C63A-C64A \\sim C64A-C65A
\\sim C65A-C60A
 with sigma of 0.02
 C60A-C64A \\sim C60A-C62A \\sim C64A-C62A \\sim C63A-C61A \\sim C63A-C65A
\\sim C65A-C61A
 with sigma of 0.04
 C65B-C63B \\sim C65B-C61B \\sim C63B-C61B \\sim C62B-C60B \\sim C62B-C64B
\\sim C64B-C60B
 with sigma of 0.04
 C65B-C60B \\sim C60B-C61B \\sim C61B-C62B \\sim C62B-C63B \\sim C63B-C64B
\\sim C64B-C65B
 with sigma of 0.02
3. Restrained planarity
 C60A, C61A, C62A, C63A, C64A, C65A
 with sigma of 0.1
 C60B, C61B, C62B, C63B, C64B, C65B
 with sigma of 0.1
4. Uiso/Uaniso restraints and constraints
C60A \\sim C61A \\sim C62A \\sim C63A \\sim C64A \\sim C65A: within 2A with
sigma of 0.04 and sigma for terminal atoms of 0.08 within 2A
C60B \\sim C61B \\sim C62B \\sim C63B \\sim C64B \\sim C65B: within 2A with
sigma of 0.04 and sigma for terminal atoms of 0.08 within 2A
5. Rigid body (RIGU) restrains
 C33A, C34B, C35B
 with sigma for 1-2 distances of 0.004 and sigma for 1-3 distances of 0.004
 C33B, C34A, C35A
 with sigma for 1-2 distances of 0.004 and sigma for 1-3 distances of 0.004
 C57A, C58A
 with sigma for 1-2 distances of 0.004 and sigma for 1-3 distances of 0.004
 C57B, C58B
 with sigma for 1-2 distances of 0.004 and sigma for 1-3 distances of 0.004
 C60A, C61A, C62A, C63A, C64A, C65A
 with sigma for 1-2 distances of 0.004 and sigma for 1-3 distances of 0.004
 C60B, C61B, C62B, C63B, C64B, C65B
 with sigma for 1-2 distances of 0.004 and sigma for 1-3 distances of 0.004
6. Others
 Sof(C33B)=Sof(H33B)=Sof(C34B)=Sof(H34D)=Sof(H34E)=Sof(H34F)=Sof(C35B)=
 Sof(H35D)=Sof(H35E)=Sof(H35F)=1-FVAR(1)
 Sof(C33A)=Sof(H33A)=Sof(C34A)=Sof(H34A)=Sof(H34B)=Sof(H34C)=Sof(C35A)=
 Sof(H35A)=Sof(H35B)=Sof(H35C)=FVAR(1)
 Sof(H56C)=Sof(H56D)=Sof(C57B)=Sof(H57C)=Sof(H57D)=Sof(C58B)=Sof(H58C)=
 Sof(H58D)=1-FVAR(2)
 Sof(H56A)=Sof(H56B)=Sof(C57A)=Sof(H57A)=Sof(H57B)=Sof(C58A)=Sof(H58A)=
 Sof(H58B)=FVAR(2)
 Sof(C60B)=Sof(H60B)=Sof(C61B)=Sof(H61B)=Sof(C62B)=Sof(H62B)=Sof(C63B)=
 Sof(H63B)=Sof(C64B)=Sof(H64B)=Sof(C65B)=Sof(H65B)=1-FVAR(3)
 Sof(C60A)=Sof(H60A)=Sof(C61A)=Sof(H61A)=Sof(C62A)=Sof(H62A)=Sof(C63A)=
 Sof(H63A)=Sof(C64A)=Sof(H64A)=Sof(C65A)=Sof(H65A)=FVAR(3)
7.a Ternary CH refined with riding coordinates:
 C30(H30), C33A(H33A), C33B(H33B), C36(H36), C45(H45), C48(H48), C51(H51)
7.b Secondary CH2 refined with riding coordinates:
 C55(H55A,H55B), C56(H56A,H56B), C56(H56C,H56D), C57A(H57A,H57B), C57B(H57C,
 H57D), C58A(H58A,H58B), C58B(H58C,H58D)
7.c Aromatic/amide H refined with riding coordinates:
 C2(H2), C4(H4), C9(H9), C11(H11), C26(H26), C28(H28), C41(H41), C43(H43),
 C60A(H60A), C61A(H61A), C62A(H62A), C63A(H63A), C64A(H64A), C65A(H65A),
 C60B(H60B), C61B(H61B), C62B(H62B), C63B(H63B), C64B(H64B), C65B(H65B)
7.d Idealised Me refined as rotating group:
 C14(H14A,H14B,H14C), C15(H15A,H15B,H15C), C17(H17A,H17B,H17C), C18(H18A,H18B,
 H18C), C19(H19A,H19B,H19C), C21(H21A,H21B,H21C), C22(H22A,H22B,H22C), C23(H23A,
 H23B,H23C), C31(H31A,H31B,H31C), C32(H32A,H32B,H32C), C34A(H34A,H34B,H34C),
 C34B(H34D,H34E,H34F), C35A(H35A,H35B,H35C), C35B(H35D,H35E,H35F), C37(H37A,
 H37B,H37C), C38(H38A,H38B,H38C), C46(H46A,H46B,H46C), C47(H47A,H47B,H47C),
 C49(H49A,H49B,H49C), C50(H50A,H50B,H50C), C52(H52A,H52B,H52C), C53(H53A,H53B,
 H53C)
;
_atom_sites_solution_hydrogens     geom
_atom_sites_solution_primary       dual
_atom_sites_solution_secondary     ?
loop_
  _atom_site_label
  _atom_site_type_symbol
  _atom_site_fract_x
  _atom_site_fract_y
  _atom_site_fract_z
  _atom_site_U_iso_or_equiv
  _atom_site_adp_type
  _atom_site_occupancy
  _atom_site_site_symmetry_order
  _atom_site_calc_flag
  _atom_site_refinement_flags_posn
  _atom_site_refinement_flags_adp
  _atom_site_refinement_flags_occupancy
  _atom_site_disorder_assembly
  _atom_site_disorder_group
 Ca1 Ca 0.44433(4) 0.53135(3) 0.81150(2) 0.02798(13) Uani 1 1 d . . . . .
 K1 K 0.45495(4) 0.63336(4) 0.98542(3) 0.03650(14) Uani 1 1 d . . . . .
 F1 F 0.40158(11) 0.50344(10) 0.93856(7) 0.0328(3) Uani 1 1 d . . . . .
 O1 O 0.62789(12) 0.53298(11) 0.83682(8) 0.0282(3) Uani 1 1 d . . . . .
 O2 O 0.31422(18) 0.53969(14) 0.72536(12) 0.0533(5) Uani 1 1 d D . . . .
 N1 N 0.47662(16) 0.69281(14) 0.78769(10) 0.0308(4) Uani 1 1 d . . . . .
 N2 N 0.57196(15) 0.38132(14) 0.81267(10) 0.0283(4) Uani 1 1 d . . . . .
 C1 C 0.76122(19) 0.62639(17) 0.84942(12) 0.0294(5) Uani 1 1 d . . . . .
 C2 C 0.78386(19) 0.72127(17) 0.83844(12) 0.0304(5) Uani 1 1 d . . . . .
 H2 H 0.853401 0.726076 0.851283 0.036 Uiso 1 1 calc R U . . .
 C3 C 0.70768(19) 0.80801(17) 0.80941(12) 0.0310(5) Uani 1 1 d . . . . .
 C4 C 0.6039(2) 0.80017(17) 0.79267(12) 0.0310(5) Uani 1 1 d . . . . .
 H4 H 0.550873 0.859500 0.774016 0.037 Uiso 1 1 calc R U . . .
 C5 C 0.57528(19) 0.70820(16) 0.80238(11) 0.0292(5) Uani 1 1 d . . . . .
 C6 C 0.65831(19) 0.62266(16) 0.83157(12) 0.0286(5) Uani 1 1 d . . . . .
 C7 C 0.71147(18) 0.44601(16) 0.84724(12) 0.0281(4) Uani 1 1 d . . . . .
 C8 C 0.67852(18) 0.36565(16) 0.83190(11) 0.0279(4) Uani 1 1 d . . . . .
 C9 C 0.76078(19) 0.27716(17) 0.84005(12) 0.0302(5) Uani 1 1 d . . . . .
 H9 H 0.743526 0.221384 0.830229 0.036 Uiso 1 1 calc R U . . .
 C10 C 0.86715(19) 0.26809(17) 0.86210(12) 0.0304(5) Uani 1 1 d . . . . .
 C11 C 0.89263(19) 0.34953(17) 0.87623(12) 0.0313(5) Uani 1 1 d . . . . .
 H11 H 0.964031 0.343291 0.892224 0.038 Uiso 1 1 calc R U . . .
 C12 C 0.81559(18) 0.44136(16) 0.86754(12) 0.0282(4) Uani 1 1 d . . . . .
 C13 C 0.84754(18) 0.53159(17) 0.87964(12) 0.0301(5) Uani 1 1 d . . . . .
 C14 C 0.8515(2) 0.51556(18) 0.96945(13) 0.0338(5) Uani 1 1 d . . . . .
 H14A H 0.776338 0.509515 0.999237 0.051 Uiso 1 1 calc R U . . .
 H14B H 0.874553 0.572484 0.976721 0.051 Uiso 1 1 calc R U . . .
 H14C H 0.905972 0.454517 0.989340 0.051 Uiso 1 1 calc R U . . .
 C15 C 0.9671(2) 0.54245(19) 0.83426(15) 0.0390(5) Uani 1 1 d . . . . .
 H15A H 1.022274 0.482924 0.856147 0.059 Uiso 1 1 calc R U . . .
 H15B H 0.987163 0.601257 0.840593 0.059 Uiso 1 1 calc R U . . .
 H15C H 0.967324 0.550039 0.777352 0.059 Uiso 1 1 calc R U . . .
 C16 C 0.7353(2) 0.91196(17) 0.79192(13) 0.0341(5) Uani 1 1 d . . . . .
 C17 C 0.6507(2) 0.97420(18) 0.84229(14) 0.0374(5) Uani 1 1 d . . . . .
 H17A H 0.573557 0.976964 0.833517 0.056 Uiso 1 1 calc R U . . .
 H17B H 0.665749 1.041859 0.826474 0.056 Uiso 1 1 calc R U . . .
 H17C H 0.658677 0.943495 0.899024 0.056 Uiso 1 1 calc R U . . .
 C18 C 0.7293(3) 0.9666(2) 0.70288(14) 0.0463(6) Uani 1 1 d . . . . .
 H18A H 0.781735 0.926872 0.670013 0.069 Uiso 1 1 calc R U . . .
 H18B H 0.750295 1.031616 0.690896 0.069 Uiso 1 1 calc R U . . .
 H18C H 0.652167 0.976107 0.691023 0.069 Uiso 1 1 calc R U . . .
 C19 C 0.8541(2) 0.90604(19) 0.80968(15) 0.0410(6) Uani 1 1 d . . . . .
 H19A H 0.858613 0.874821 0.866807 0.062 Uiso 1 1 calc R U . . .
 H19B H 0.869897 0.973328 0.795148 0.062 Uiso 1 1 calc R U . . .
 H19C H 0.909726 0.866170 0.778445 0.062 Uiso 1 1 calc R U . . .
 C20 C 0.9530(2) 0.16967(18) 0.86756(14) 0.0347(5) Uani 1 1 d . . . . .
 C21 C 0.9008(2) 0.08145(18) 0.92309(15) 0.0384(5) Uani 1 1 d . . . . .
 H21A H 0.882908 0.088684 0.977597 0.058 Uiso 1 1 calc R U . . .
 H21B H 0.954924 0.018978 0.922890 0.058 Uiso 1 1 calc R U . . .
 H21C H 0.831498 0.080539 0.904114 0.058 Uiso 1 1 calc R U . . .
 C22 C 1.0607(2) 0.1688(2) 0.89890(17) 0.0440(6) Uani 1 1 d . . . . .
 H22A H 1.041134 0.180465 0.951972 0.066 Uiso 1 1 calc R U . . .
 H22B H 1.098343 0.221352 0.862216 0.066 Uiso 1 1 calc R U . . .
 H22C H 1.111516 0.103929 0.902590 0.066 Uiso 1 1 calc R U . . .
 C23 C 0.9865(2) 0.1533(2) 0.78375(15) 0.0411(6) Uani 1 1 d . . . . .
 H23A H 1.043904 0.092097 0.786245 0.062 Uiso 1 1 calc R U . . .
 H23B H 1.017294 0.210001 0.747058 0.062 Uiso 1 1 calc R U . . .
 H23C H 0.919764 0.147218 0.764489 0.062 Uiso 1 1 calc R U . . .
 C24 C 0.4025(2) 0.77035(16) 0.74030(12) 0.0312(5) Uani 1 1 d . . . . .
 C25 C 0.2881(2) 0.79658(17) 0.77208(13) 0.0338(5) Uani 1 1 d . . . . .
 C26 C 0.2101(2) 0.86031(18) 0.72213(14) 0.0379(5) Uani 1 1 d . . . . .
 H26 H 0.133224 0.875261 0.744282 0.046 Uiso 1 1 calc R U . . .
 C27 C 0.2404(3) 0.90253(19) 0.64165(14) 0.0443(6) Uani 1 1 d . . . . .
 C28 C 0.3540(3) 0.8786(2) 0.61161(14) 0.0521(7) Uani 1 1 d . . . . .
 H28 H 0.377228 0.908316 0.556851 0.063 Uiso 1 1 calc R U . . .
 C29 C 0.4350(2) 0.81347(19) 0.65774(14) 0.0427(6) Uani 1 1 d . . . . .
 C30 C 0.2510(2) 0.7581(2) 0.86120(15) 0.0422(6) Uani 1 1 d . . . . .
 H30 H 0.293724 0.688273 0.879755 0.051 Uiso 1 1 calc R U . . .
 C31 C 0.1245(3) 0.7565(3) 0.8844(2) 0.0884(15) Uani 1 1 d . . . . .
 H31A H 0.102401 0.718107 0.854842 0.133 Uiso 1 1 calc R U . . .
 H31B H 0.080883 0.824892 0.871222 0.133 Uiso 1 1 calc R U . . .
 H31C H 0.109318 0.725613 0.941954 0.133 Uiso 1 1 calc R U . . .
 C32 C 0.2841(3) 0.8212(2) 0.90515(14) 0.0518(7) Uani 1 1 d . . . . .
 H32A H 0.365135 0.821681 0.890974 0.078 Uiso 1 1 calc R U . . .
 H32B H 0.267483 0.792981 0.962988 0.078 Uiso 1 1 calc R U . . .
 H32C H 0.240952 0.889565 0.889654 0.078 Uiso 1 1 calc R U . . .
 C33A C 0.1349(6) 0.9588(5) 0.5933(4) 0.0329(15) Uani 0.508(6) 1 d D . P A 1
 H33A H 0.167842 0.990670 0.537819 0.039 Uiso 0.508(6) 1 calc R U P A 1
 C33B C 0.1764(6) 0.9753(6) 0.5786(4) 0.0329(15) Uani 0.492(6) 1 d D . P A 2
 H33B H 0.216022 1.032473 0.553050 0.039 Uiso 0.492(6) 1 calc R U P A 2
 C34A C 0.0658(4) 0.8893(4) 0.5847(3) 0.0408(14) Uani 0.508(6) 1 d D . P A 1
 H34A H 0.029943 0.856756 0.637562 0.061 Uiso 0.508(6) 1 calc R U P A 1
 H34B H 0.115406 0.838659 0.560554 0.061 Uiso 0.508(6) 1 calc R U P A 1
 H34C H 0.007338 0.927629 0.550479 0.061 Uiso 0.508(6) 1 calc R U P A 1
 C34B C 0.1685(5) 0.9271(5) 0.5155(3) 0.0499(17) Uani 0.492(6) 1 d D . P A 2
 H34D H 0.136269 0.867170 0.541006 0.075 Uiso 0.492(6) 1 calc R U P A 2
 H34E H 0.244173 0.908724 0.487676 0.075 Uiso 0.492(6) 1 calc R U P A 2
 H34F H 0.119889 0.974086 0.476919 0.075 Uiso 0.492(6) 1 calc R U P A 2
 C35A C 0.0607(11) 1.0431(9) 0.6249(9) 0.039(2) Uani 0.508(6) 1 d D . P A 1
 H35A H 0.006673 1.082411 0.587448 0.058 Uiso 0.508(6) 1 calc R U P A 1
 H35B H 0.107974 1.085812 0.630520 0.058 Uiso 0.508(6) 1 calc R U P A 1
 H35C H 0.019477 1.015511 0.677132 0.058 Uiso 0.508(6) 1 calc R U P A 1
 C35B C 0.0606(11) 1.0127(11) 0.6183(10) 0.047(3) Uani 0.492(6) 1 d D . P A 2
 H35D H 0.015516 1.059967 0.577602 0.070 Uiso 0.492(6) 1 calc R U P A 2
 H35E H 0.068166 1.045947 0.657062 0.070 Uiso 0.492(6) 1 calc R U P A 2
 H35F H 0.022948 0.956344 0.645812 0.070 Uiso 0.492(6) 1 calc R U P A 2
 C36 C 0.5532(3) 0.7832(2) 0.61718(15) 0.0589(9) Uani 1 1 d . . . . .
 H36 H 0.604499 0.754375 0.659528 0.071 Uiso 1 1 calc R U . . .
 C37 C 0.5996(3) 0.8705(2) 0.55564(16) 0.0549(7) Uani 1 1 d . . . . .
 H37A H 0.679717 0.848245 0.537911 0.082 Uiso 1 1 calc R U . . .
 H37B H 0.591266 0.924756 0.580125 0.082 Uiso 1 1 calc R U . . .
 H37C H 0.557338 0.894212 0.509584 0.082 Uiso 1 1 calc R U . . .
 C38 C 0.5556(4) 0.7024(3) 0.5780(2) 0.0936(15) Uani 1 1 d . . . . .
 H38A H 0.501498 0.727010 0.538993 0.140 Uiso 1 1 calc R U . . .
 H38B H 0.535219 0.643582 0.618921 0.140 Uiso 1 1 calc R U . . .
 H38C H 0.631820 0.684420 0.550697 0.140 Uiso 1 1 calc R U . . .
 C39 C 0.54014(18) 0.30964(16) 0.78557(12) 0.0285(4) Uani 1 1 d . . . . .
 C40 C 0.45778(19) 0.25470(16) 0.83360(12) 0.0304(5) Uani 1 1 d . . . . .
 C41 C 0.4131(2) 0.19694(18) 0.80208(14) 0.0356(5) Uani 1 1 d . . . . .
 H41 H 0.357072 0.161668 0.834821 0.043 Uiso 1 1 calc R U . . .
 C42 C 0.4473(2) 0.18883(19) 0.72463(14) 0.0354(5) Uani 1 1 d . . . . .
 C43 C 0.53046(19) 0.24061(18) 0.67873(13) 0.0338(5) Uani 1 1 d . . . . .
 H43 H 0.556521 0.234764 0.625975 0.041 Uiso 1 1 calc R U . . .
 C44 C 0.57690(19) 0.30036(17) 0.70666(12) 0.0310(5) Uani 1 1 d . . . . .
 C45 C 0.4197(2) 0.25758(18) 0.91991(13) 0.0336(5) Uani 1 1 d . . . . .
 H45 H 0.425614 0.324210 0.923370 0.040 Uiso 1 1 calc R U . . .
 C46 C 0.2969(2) 0.2445(2) 0.95079(14) 0.0410(6) Uani 1 1 d . . . . .
 H46A H 0.275347 0.256203 1.003841 0.062 Uiso 1 1 calc R U . . .
 H46B H 0.290563 0.176682 0.954379 0.062 Uiso 1 1 calc R U . . .
 H46C H 0.246558 0.292463 0.913838 0.062 Uiso 1 1 calc R U . . .
 C47 C 0.5003(2) 0.1791(2) 0.97320(14) 0.0411(6) Uani 1 1 d . . . . .
 H47A H 0.478768 0.183479 1.028399 0.062 Uiso 1 1 calc R U . . .
 H47B H 0.577628 0.190411 0.954499 0.062 Uiso 1 1 calc R U . . .
 H47C H 0.496397 0.112722 0.971014 0.062 Uiso 1 1 calc R U . . .
 C48 C 0.3920(2) 0.1327(2) 0.68792(17) 0.0485(7) Uani 1 1 d . . . . .
 H48 H 0.450633 0.104922 0.648612 0.058 Uiso 1 1 calc R U . . .
 C49 C 0.2980(3) 0.2049(3) 0.64196(17) 0.0581(8) Uani 1 1 d . . . . .
 H49A H 0.239304 0.233458 0.679153 0.087 Uiso 1 1 calc R U . . .
 H49B H 0.264913 0.169094 0.616135 0.087 Uiso 1 1 calc R U . . .
 H49C H 0.329536 0.258476 0.601178 0.087 Uiso 1 1 calc R U . . .
 C50 C 0.3455(3) 0.0465(2) 0.7483(2) 0.0557(8) Uani 1 1 d . . . . .
 H50A H 0.404254 0.004000 0.780881 0.084 Uiso 1 1 calc R U . . .
 H50B H 0.321800 0.007420 0.720093 0.084 Uiso 1 1 calc R U . . .
 H50C H 0.280397 0.072401 0.782930 0.084 Uiso 1 1 calc R U . . .
 C51 C 0.6611(2) 0.36039(18) 0.64910(13) 0.0354(5) Uani 1 1 d . . . . .
 H51 H 0.688539 0.396706 0.679236 0.042 Uiso 1 1 calc R U . . .
 C52 C 0.6014(3) 0.4377(2) 0.58117(15) 0.0480(6) Uani 1 1 d . . . . .
 H52A H 0.654391 0.478655 0.546188 0.072 Uiso 1 1 calc R U . . .
 H52B H 0.536586 0.480340 0.603720 0.072 Uiso 1 1 calc R U . . .
 H52C H 0.575168 0.403532 0.550173 0.072 Uiso 1 1 calc R U . . .
 C53 C 0.7627(2) 0.2938(2) 0.61587(15) 0.0447(6) Uani 1 1 d . . . . .
 H53A H 0.737483 0.257070 0.586452 0.067 Uiso 1 1 calc R U . . .
 H53B H 0.801382 0.246658 0.659987 0.067 Uiso 1 1 calc R U . . .
 H53C H 0.814793 0.334831 0.579716 0.067 Uiso 1 1 calc R U . . .
 C55 C 0.2729(2) 0.4563(2) 0.72065(16) 0.0459(6) Uani 1 1 d . . . . .
 H55A H 0.226183 0.429276 0.771303 0.055 Uiso 1 1 calc R U . . .
 H55B H 0.336843 0.402644 0.710567 0.055 Uiso 1 1 calc R U . . .
 C56 C 0.2025(3) 0.4951(2) 0.65198(17) 0.0542(7) Uani 1 1 d D . . . .
 H56A H 0.130408 0.470830 0.666882 0.065 Uiso 0.488(8) 1 calc R U P B 1
 H56B H 0.244314 0.475459 0.603806 0.065 Uiso 0.488(8) 1 calc R U P B 1
 H56C H 0.230663 0.456160 0.612356 0.065 Uiso 0.512(8) 1 calc R U P B 2
 H56D H 0.122204 0.491264 0.671726 0.065 Uiso 0.512(8) 1 calc R U P B 2
 C57A C 0.1816(6) 0.6107(7) 0.6382(5) 0.044(2) Uani 0.488(8) 1 d D . P B 1
 H57A H 0.160547 0.646850 0.584119 0.053 Uiso 0.488(8) 1 calc R U P B 1
 H57B H 0.121365 0.632541 0.678628 0.053 Uiso 0.488(8) 1 calc R U P B 1
 C57B C 0.2153(8) 0.6003(6) 0.6160(4) 0.046(2) Uani 0.512(8) 1 d D . P B 2
 H57C H 0.146949 0.642824 0.592692 0.055 Uiso 0.512(8) 1 calc R U P B 2
 H57D H 0.282342 0.606283 0.574856 0.055 Uiso 0.512(8) 1 calc R U P B 2
 C58A C 0.2940(5) 0.6269(4) 0.6470(3) 0.0376(16) Uani 0.488(8) 1 d D . P B 1
 H58A H 0.288874 0.693039 0.655133 0.045 Uiso 0.488(8) 1 calc R U P B 1
 H58B H 0.352302 0.617557 0.601394 0.045 Uiso 0.488(8) 1 calc R U P B 1
 C58B C 0.2305(4) 0.6239(4) 0.6903(3) 0.0359(15) Uani 0.512(8) 1 d D . P B 2
 H58C H 0.258075 0.687021 0.676614 0.043 Uiso 0.512(8) 1 calc R U P B 2
 H58D H 0.158754 0.628887 0.727051 0.043 Uiso 0.512(8) 1 calc R U P B 2
 C60A C -0.1752(11) 0.6078(10) 0.6335(6) 0.054(2) Uani 0.51(2) 1 d D U P C 1
 H60A H -0.207344 0.566299 0.681259 0.065 Uiso 0.51(2) 1 calc R U P C 1
 C61A C -0.1520(9) 0.5797(12) 0.5637(7) 0.058(3) Uani 0.51(2) 1 d D U P C 1
 H61A H -0.169069 0.518835 0.563432 0.070 Uiso 0.51(2) 1 calc R U P C 1
 C62A C -0.1050(9) 0.6381(13) 0.4945(6) 0.055(3) Uani 0.51(2) 1 d D U P C 1
 H62A H -0.089994 0.617892 0.446633 0.066 Uiso 0.51(2) 1 calc R U P C 1
 C63A C -0.0793(9) 0.7257(11) 0.4943(6) 0.049(2) Uani 0.51(2) 1 d D U P C 1
 H63A H -0.045064 0.765842 0.446731 0.059 Uiso 0.51(2) 1 calc R U P C 1
 C64A C -0.1039(15) 0.7552(10) 0.5640(7) 0.045(2) Uani 0.51(2) 1 d D U P C 1
 H64A H -0.087920 0.816607 0.563959 0.054 Uiso 0.51(2) 1 calc R U P C 1
 C65A C -0.1514(18) 0.6960(10) 0.6338(8) 0.045(3) Uani 0.51(2) 1 d D U P C 1
 H65A H -0.167602 0.716285 0.681620 0.054 Uiso 0.51(2) 1 calc R U P C 1
 C60B C -0.1425(10) 0.5780(9) 0.6475(5) 0.045(2) Uani 0.49(2) 1 d D U P C 2
 H60B H -0.168154 0.541473 0.699835 0.054 Uiso 0.49(2) 1 calc R U P C 2
 C61B C -0.1166(9) 0.5345(10) 0.5858(5) 0.048(2) Uani 0.49(2) 1 d D U P C 2
 H61B H -0.123846 0.467374 0.595714 0.057 Uiso 0.49(2) 1 calc R U P C 2
 C62B C -0.0799(9) 0.5870(12) 0.5093(5) 0.049(2) Uani 0.49(2) 1 d D U P C 2
 H62B H -0.061918 0.556051 0.467018 0.059 Uiso 0.49(2) 1 calc R U P C 2
 C63B C -0.0697(10) 0.6839(11) 0.4947(6) 0.045(2) Uani 0.49(2) 1 d D U P C 2
 H63B H -0.046042 0.720720 0.441958 0.054 Uiso 0.49(2) 1 calc R U P C 2
 C64B C -0.0939(16) 0.7280(11) 0.5567(8) 0.048(3) Uani 0.49(2) 1 d D U P C 2
 H64B H -0.084908 0.794653 0.546855 0.057 Uiso 0.49(2) 1 calc R U P C 2
 C65B C -0.1312(19) 0.6750(11) 0.6332(9) 0.049(4) Uani 0.49(2) 1 d D U P C 2
 H65B H -0.148902 0.705663 0.675746 0.059 Uiso 0.49(2) 1 calc R U P C 2

loop_
  _atom_site_aniso_label
  _atom_site_aniso_U_11
  _atom_site_aniso_U_22
  _atom_site_aniso_U_33
  _atom_site_aniso_U_23
  _atom_site_aniso_U_13
  _atom_site_aniso_U_12
 Ca1 0.0291(2) 0.0330(2) 0.0231(2) -0.00661(16) -0.00655(16) -0.00728(18)
 K1 0.0413(3) 0.0376(3) 0.0323(3) -0.0087(2) -0.0113(2) -0.0070(2)
 F1 0.0320(7) 0.0411(7) 0.0247(6) -0.0073(5) -0.0008(5) -0.0107(6)
 O1 0.0252(7) 0.0316(8) 0.0296(7) -0.0083(6) -0.0055(6) -0.0073(6)
 O2 0.0654(13) 0.0441(10) 0.0612(12) -0.0186(9) -0.0430(11) 0.0024(9)
 N1 0.0330(10) 0.0348(10) 0.0253(9) -0.0045(7) -0.0064(7) -0.0103(8)
 N2 0.0256(9) 0.0350(10) 0.0261(8) -0.0092(7) -0.0058(7) -0.0061(8)
 C1 0.0328(12) 0.0367(12) 0.0204(9) -0.0091(8) 0.0002(8) -0.0114(10)
 C2 0.0323(11) 0.0386(12) 0.0219(10) -0.0081(8) 0.0004(8) -0.0133(10)
 C3 0.0359(12) 0.0384(12) 0.0201(9) -0.0088(8) 0.0017(8) -0.0129(10)
 C4 0.0364(12) 0.0330(11) 0.0217(9) -0.0058(8) -0.0004(8) -0.0080(10)
 C5 0.0341(12) 0.0351(11) 0.0174(9) -0.0058(8) -0.0003(8) -0.0092(9)
 C6 0.0328(11) 0.0337(11) 0.0205(9) -0.0076(8) 0.0008(8) -0.0116(9)
 C7 0.0281(11) 0.0341(11) 0.0205(9) -0.0055(8) -0.0026(8) -0.0063(9)
 C8 0.0286(11) 0.0359(11) 0.0192(9) -0.0047(8) -0.0031(8) -0.0100(9)
 C9 0.0312(11) 0.0357(12) 0.0251(10) -0.0081(8) -0.0041(9) -0.0094(9)
 C10 0.0295(11) 0.0374(12) 0.0237(10) -0.0068(8) -0.0034(8) -0.0074(9)
 C11 0.0306(11) 0.0380(12) 0.0255(10) -0.0057(9) -0.0061(9) -0.0088(10)
 C12 0.0286(11) 0.0359(11) 0.0205(9) -0.0056(8) -0.0017(8) -0.0110(9)
 C13 0.0266(11) 0.0386(12) 0.0268(10) -0.0103(9) -0.0005(8) -0.0101(9)
 C14 0.0310(12) 0.0434(13) 0.0307(11) -0.0118(9) -0.0090(9) -0.0082(10)
 C15 0.0325(12) 0.0414(13) 0.0432(13) -0.0140(10) 0.0068(10) -0.0135(10)
 C16 0.0402(13) 0.0358(12) 0.0282(11) -0.0074(9) -0.0018(9) -0.0145(10)
 C17 0.0399(13) 0.0367(12) 0.0366(12) -0.0108(10) -0.0028(10) -0.0103(10)
 C18 0.0652(18) 0.0436(14) 0.0312(12) -0.0041(10) -0.0021(12) -0.0240(13)
 C19 0.0411(14) 0.0382(13) 0.0460(14) -0.0118(10) -0.0005(11) -0.0156(11)
 C20 0.0330(12) 0.0378(12) 0.0349(12) -0.0098(9) -0.0092(9) -0.0065(10)
 C21 0.0388(13) 0.0361(12) 0.0392(12) -0.0091(10) -0.0086(10) -0.0041(10)
 C22 0.0378(14) 0.0421(14) 0.0554(15) -0.0161(12) -0.0157(12) -0.0029(11)
 C23 0.0381(13) 0.0447(14) 0.0391(13) -0.0140(11) -0.0035(10) -0.0036(11)
 C24 0.0402(13) 0.0313(11) 0.0244(10) -0.0065(8) -0.0069(9) -0.0107(10)
 C25 0.0376(13) 0.0336(12) 0.0311(11) -0.0028(9) -0.0101(9) -0.0119(10)
 C26 0.0414(14) 0.0378(13) 0.0379(12) -0.0053(10) -0.0184(11) -0.0096(11)
 C27 0.0661(18) 0.0373(13) 0.0310(12) -0.0120(10) -0.0214(12) 0.0026(12)
 C28 0.078(2) 0.0449(15) 0.0216(11) -0.0083(10) -0.0088(12) 0.0112(14)
 C29 0.0585(17) 0.0383(13) 0.0252(11) -0.0097(9) -0.0060(11) 0.0033(12)
 C30 0.0257(12) 0.0488(15) 0.0384(13) 0.0086(11) -0.0054(10) -0.0078(11)
 C31 0.0344(15) 0.106(3) 0.079(2) 0.049(2) -0.0103(15) -0.0237(17)
 C32 0.0589(17) 0.0572(17) 0.0250(11) -0.0047(11) -0.0007(11) 0.0030(14)
 C33A 0.029(4) 0.045(4) 0.021(3) -0.006(2) -0.001(3) -0.006(3)
 C33B 0.032(4) 0.040(3) 0.025(3) -0.004(2) -0.009(3) -0.007(3)
 C34A 0.043(3) 0.046(3) 0.036(3) -0.008(2) -0.017(2) -0.009(2)
 C34B 0.050(3) 0.068(4) 0.032(3) -0.014(2) -0.016(2) -0.004(3)
 C35A 0.039(4) 0.044(6) 0.028(3) -0.004(4) -0.012(3) 0.000(3)
 C35B 0.036(4) 0.066(9) 0.034(4) -0.007(5) -0.011(3) -0.005(5)
 C36 0.073(2) 0.0550(17) 0.0238(12) -0.0042(11) 0.0047(12) 0.0158(15)
 C37 0.0598(18) 0.0608(18) 0.0330(13) -0.0097(12) -0.0051(12) 0.0040(14)
 C38 0.150(4) 0.0463(18) 0.056(2) -0.0168(15) 0.040(2) -0.005(2)
 C39 0.0254(11) 0.0347(11) 0.0263(10) -0.0093(8) -0.0058(8) -0.0046(9)
 C40 0.0315(11) 0.0354(12) 0.0254(10) -0.0091(9) -0.0027(9) -0.0080(9)
 C41 0.0324(12) 0.0442(13) 0.0342(12) -0.0156(10) 0.0015(9) -0.0130(10)
 C42 0.0283(11) 0.0459(13) 0.0366(12) -0.0189(10) -0.0026(9) -0.0072(10)
 C43 0.0312(12) 0.0457(13) 0.0276(11) -0.0158(9) -0.0022(9) -0.0070(10)
 C44 0.0284(11) 0.0379(12) 0.0261(10) -0.0082(9) -0.0042(8) -0.0054(9)
 C45 0.0356(12) 0.0402(13) 0.0285(11) -0.0104(9) -0.0024(9) -0.0139(10)
 C46 0.0375(13) 0.0556(15) 0.0296(11) -0.0136(10) 0.0005(10) -0.0100(12)
 C47 0.0398(14) 0.0541(15) 0.0304(11) -0.0079(10) -0.0049(10) -0.0152(12)
 C48 0.0360(14) 0.0746(19) 0.0521(15) -0.0421(14) 0.0081(11) -0.0218(13)
 C49 0.0472(16) 0.103(3) 0.0399(14) -0.0291(15) -0.0048(12) -0.0328(17)
 C50 0.0447(16) 0.0603(18) 0.079(2) -0.0403(16) -0.0024(15) -0.0192(14)
 C51 0.0360(12) 0.0453(13) 0.0274(11) -0.0115(9) -0.0003(9) -0.0137(11)
 C52 0.0576(17) 0.0451(15) 0.0346(13) -0.0060(11) -0.0002(12) -0.0087(13)
 C53 0.0340(13) 0.0583(16) 0.0386(13) -0.0107(11) 0.0043(10) -0.0137(12)
 C55 0.0426(15) 0.0554(16) 0.0435(14) -0.0125(12) -0.0135(11) -0.0115(13)
 C56 0.0564(18) 0.0675(19) 0.0476(15) -0.0153(13) -0.0201(13) -0.0186(15)
 C57A 0.035(4) 0.073(5) 0.020(4) -0.001(3) -0.002(3) -0.015(3)
 C57B 0.052(5) 0.065(4) 0.021(4) -0.003(3) -0.010(3) -0.018(4)
 C58A 0.042(3) 0.042(3) 0.028(3) -0.008(2) -0.008(2) -0.006(2)
 C58B 0.034(3) 0.043(3) 0.032(3) -0.0095(19) -0.007(2) -0.009(2)
 C60A 0.044(6) 0.069(6) 0.043(4) -0.013(4) 0.003(3) -0.010(4)
 C61A 0.049(4) 0.068(6) 0.065(4) -0.026(4) -0.009(4) -0.016(4)
 C62A 0.050(5) 0.076(8) 0.042(3) -0.027(4) -0.004(3) -0.007(5)
 C63A 0.041(4) 0.063(6) 0.037(3) -0.015(4) -0.003(3) 0.002(4)
 C64A 0.035(4) 0.054(6) 0.038(3) -0.013(3) -0.006(3) 0.006(5)
 C65A 0.039(6) 0.060(5) 0.031(3) -0.014(3) -0.003(3) 0.000(5)
 C60B 0.035(5) 0.063(5) 0.032(3) -0.004(3) -0.002(3) -0.011(4)
 C61B 0.043(4) 0.053(5) 0.052(4) -0.012(3) -0.007(3) -0.018(4)
 C62B 0.050(4) 0.062(6) 0.037(3) -0.018(3) -0.005(3) -0.006(4)
 C63B 0.038(4) 0.059(7) 0.031(3) -0.004(4) 0.001(3) -0.008(5)
 C64B 0.039(6) 0.047(6) 0.053(5) -0.010(4) -0.008(4) -0.005(5)
 C65B 0.045(8) 0.065(6) 0.036(4) -0.021(4) -0.007(4) 0.000(6)

_geom_special_details
;
 All esds (except the esd in the dihedral angle between two l.s. planes)
 are estimated using the full covariance matrix.  The cell esds are taken
 into account individually in the estimation of esds in distances, angles
 and torsion angles; correlations between esds in cell parameters are only
 used when they are defined by crystal symmetry.  An approximate (isotropic)
 treatment of cell esds is used for estimating esds involving l.s. planes.
;
loop_
  _geom_bond_atom_site_label_1
  _geom_bond_atom_site_label_2
  _geom_bond_distance
  _geom_bond_site_symmetry_2
  _geom_bond_publ_flag
 Ca1 F1 2.1434(12) . ?
 Ca1 O1 2.3929(15) . ?
 Ca1 O2 2.3777(17) . ?
 Ca1 N1 2.3480(19) . ?
 Ca1 N2 2.3366(19) . ?
 K1 F1 2.5256(14) . ?
 K1 F1 2.5319(14) 2_667 ?
 K1 N1 3.3148(18) . ?
 K1 C5 3.260(2) . ?
 K1 C6 3.335(2) . ?
 K1 C7 3.313(2) 2_667 ?
 K1 C8 3.335(2) 2_667 ?
 O1 C6 1.400(3) . ?
 O1 C7 1.401(3) . ?
 O2 C55 1.442(3) . ?
 O2 C58A 1.573(5) . ?
 O2 C58B 1.447(5) . ?
 N1 C5 1.371(3) . ?
 N1 C24 1.417(3) . ?
 N2 C8 1.367(3) . ?
 N2 C39 1.422(3) . ?
 C1 C2 1.407(3) . ?
 C1 C6 1.380(3) . ?
 C1 C13 1.530(3) . ?
 C2 H2 0.9500 . ?
 C2 C3 1.387(3) . ?
 C3 C4 1.403(3) . ?
 C3 C16 1.539(3) . ?
 C4 H4 0.9500 . ?
 C4 C5 1.402(3) . ?
 C5 C6 1.424(3) . ?
 C7 C8 1.428(3) . ?
 C7 C12 1.377(3) . ?
 C8 C9 1.408(3) . ?
 C9 H9 0.9500 . ?
 C9 C10 1.402(3) . ?
 C10 C11 1.387(3) . ?
 C10 C20 1.535(3) . ?
 C11 H11 0.9500 . ?
 C11 C12 1.411(3) . ?
 C12 C13 1.529(3) . ?
 C13 C14 1.545(3) . ?
 C13 C15 1.551(3) . ?
 C14 H14A 0.9800 . ?
 C14 H14B 0.9800 . ?
 C14 H14C 0.9800 . ?
 C15 H15A 0.9800 . ?
 C15 H15B 0.9800 . ?
 C15 H15C 0.9800 . ?
 C16 C17 1.535(3) . ?
 C16 C18 1.539(3) . ?
 C16 C19 1.531(3) . ?
 C17 H17A 0.9800 . ?
 C17 H17B 0.9800 . ?
 C17 H17C 0.9800 . ?
 C18 H18A 0.9800 . ?
 C18 H18B 0.9800 . ?
 C18 H18C 0.9800 . ?
 C19 H19A 0.9800 . ?
 C19 H19B 0.9800 . ?
 C19 H19C 0.9800 . ?
 C20 C21 1.540(3) . ?
 C20 C22 1.529(3) . ?
 C20 C23 1.537(3) . ?
 C21 H21A 0.9800 . ?
 C21 H21B 0.9800 . ?
 C21 H21C 0.9800 . ?
 C22 H22A 0.9800 . ?
 C22 H22B 0.9800 . ?
 C22 H22C 0.9800 . ?
 C23 H23A 0.9800 . ?
 C23 H23B 0.9800 . ?
 C23 H23C 0.9800 . ?
 C24 C25 1.415(3) . ?
 C24 C29 1.421(3) . ?
 C25 C26 1.396(3) . ?
 C25 C30 1.521(3) . ?
 C26 H26 0.9500 . ?
 C26 C27 1.383(4) . ?
 C27 C28 1.393(4) . ?
 C27 C33A 1.603(8) . ?
 C27 C33B 1.479(7) . ?
 C28 H28 0.9500 . ?
 C28 C29 1.390(4) . ?
 C29 C36 1.515(4) . ?
 C30 H30 1.0000 . ?
 C30 C31 1.534(4) . ?
 C30 C32 1.529(4) . ?
 C31 H31A 0.9800 . ?
 C31 H31B 0.9800 . ?
 C31 H31C 0.9800 . ?
 C32 H32A 0.9800 . ?
 C32 H32B 0.9800 . ?
 C32 H32C 0.9800 . ?
 C33A H33A 1.0000 . ?
 C33A C34A 1.517(8) . ?
 C33A C35A 1.515(10) . ?
 C33B H33B 1.0000 . ?
 C33B C34B 1.515(8) . ?
 C33B C35B 1.510(11) . ?
 C34A H34A 0.9800 . ?
 C34A H34B 0.9800 . ?
 C34A H34C 0.9800 . ?
 C34B H34D 0.9800 . ?
 C34B H34E 0.9800 . ?
 C34B H34F 0.9800 . ?
 C35A H35A 0.9800 . ?
 C35A H35B 0.9800 . ?
 C35A H35C 0.9800 . ?
 C35B H35D 0.9800 . ?
 C35B H35E 0.9800 . ?
 C35B H35F 0.9800 . ?
 C36 H36 1.0000 . ?
 C36 C37 1.535(4) . ?
 C36 C38 1.520(5) . ?
 C37 H37A 0.9800 . ?
 C37 H37B 0.9800 . ?
 C37 H37C 0.9800 . ?
 C38 H38A 0.9800 . ?
 C38 H38B 0.9800 . ?
 C38 H38C 0.9800 . ?
 C39 C40 1.419(3) . ?
 C39 C44 1.420(3) . ?
 C40 C41 1.390(3) . ?
 C40 C45 1.520(3) . ?
 C41 H41 0.9500 . ?
 C41 C42 1.387(3) . ?
 C42 C43 1.391(3) . ?
 C42 C48 1.518(3) . ?
 C43 H43 0.9500 . ?
 C43 C44 1.386(3) . ?
 C44 C51 1.530(3) . ?
 C45 H45 1.0000 . ?
 C45 C46 1.539(3) . ?
 C45 C47 1.522(3) . ?
 C46 H46A 0.9800 . ?
 C46 H46B 0.9800 . ?
 C46 H46C 0.9800 . ?
 C47 H47A 0.9800 . ?
 C47 H47B 0.9800 . ?
 C47 H47C 0.9800 . ?
 C48 H48 1.0000 . ?
 C48 C49 1.530(4) . ?
 C48 C50 1.516(4) . ?
 C49 H49A 0.9800 . ?
 C49 H49B 0.9800 . ?
 C49 H49C 0.9800 . ?
 C50 H50A 0.9800 . ?
 C50 H50B 0.9800 . ?
 C50 H50C 0.9800 . ?
 C51 H51 1.0000 . ?
 C51 C52 1.533(3) . ?
 C51 C53 1.517(3) . ?
 C52 H52A 0.9800 . ?
 C52 H52B 0.9800 . ?
 C52 H52C 0.9800 . ?
 C53 H53A 0.9800 . ?
 C53 H53B 0.9800 . ?
 C53 H53C 0.9800 . ?
 C55 H55A 0.9900 . ?
 C55 H55B 0.9900 . ?
 C55 C56 1.517(4) . ?
 C56 H56A 0.9900 . ?
 C56 H56B 0.9900 . ?
 C56 H56C 0.9900 . ?
 C56 H56D 0.9900 . ?
 C56 C57A 1.568(9) . ?
 C56 C57B 1.485(9) . ?
 C57A H57A 0.9900 . ?
 C57A H57B 0.9900 . ?
 C57A C58A 1.502(9) . ?
 C57B H57C 0.9900 . ?
 C57B H57D 0.9900 . ?
 C57B C58B 1.513(8) . ?
 C58A H58A 0.9900 . ?
 C58A H58B 0.9900 . ?
 C58B H58C 0.9900 . ?
 C58B H58D 0.9900 . ?
 C60A H60A 0.9500 . ?
 C60A C61A 1.375(8) . ?
 C60A C65A 1.372(9) . ?
 C61A H61A 0.9500 . ?
 C61A C62A 1.367(8) . ?
 C62A H62A 0.9500 . ?
 C62A C63A 1.371(8) . ?
 C63A H63A 0.9500 . ?
 C63A C64A 1.383(8) . ?
 C64A H64A 0.9500 . ?
 C64A C65A 1.381(9) . ?
 C65A H65A 0.9500 . ?
 C60B H60B 0.9500 . ?
 C60B C61B 1.371(8) . ?
 C60B C65B 1.377(9) . ?
 C61B H61B 0.9500 . ?
 C61B C62B 1.382(7) . ?
 C62B H62B 0.9500 . ?
 C62B C63B 1.370(8) . ?
 C63B H63B 0.9500 . ?
 C63B C64B 1.381(9) . ?
 C64B H64B 0.9500 . ?
 C64B C65B 1.388(9) . ?
 C65B H65B 0.9500 . ?

loop_
  _geom_angle_atom_site_label_1
  _geom_angle_atom_site_label_2
  _geom_angle_atom_site_label_3
  _geom_angle
  _geom_angle_site_symmetry_1
  _geom_angle_site_symmetry_3
  _geom_angle_publ_flag
 F1 Ca1 O1 84.43(5) . . ?
 F1 Ca1 O2 123.05(7) . . ?
 F1 Ca1 N1 96.27(6) . . ?
 F1 Ca1 N2 96.86(6) . . ?
 O2 Ca1 O1 152.47(7) . . ?
 N1 Ca1 O1 66.88(6) . . ?
 N1 Ca1 O2 107.70(7) . . ?
 N2 Ca1 O1 67.11(6) . . ?
 N2 Ca1 O2 104.35(6) . . ?
 N2 Ca1 N1 130.37(7) . . ?
 Ca1 K1 H45 51.63(5) 2_667 2_667 ?
 Ca1 K1 H47A 101.26(15) 2_667 2_667 ?
 Ca1 K1 H47B 88.36(14) 2_667 2_667 ?
 F1 K1 Ca1 30.53(3) 2_667 2_667 ?
 F1 K1 Ca1 99.85(3) . 2_667 ?
 F1 K1 F1 88.36(4) . 2_667 ?
 F1 K1 N1 68.41(4) . . ?
 F1 K1 N1 121.28(5) 2_667 . ?
 F1 K1 C5 107.23(5) 2_667 . ?
 F1 K1 C5 85.61(5) . . ?
 F1 K1 C6 82.63(5) 2_667 . ?
 F1 K1 C6 80.79(5) . . ?
 F1 K1 C7 85.43(5) . 2_667 ?
 F1 K1 C7 80.82(5) 2_667 2_667 ?
 F1 K1 C8 83.47(5) 2_667 2_667 ?
 F1 K1 C8 110.19(5) . 2_667 ?
 F1 K1 H45 148.49(6) . 2_667 ?
 F1 K1 H45 60.31(6) 2_667 2_667 ?
 F1 K1 H47A 157.2(3) . 2_667 ?
 F1 K1 H47A 105.71(8) 2_667 2_667 ?
 F1 K1 H47B 158.0(3) . 2_667 ?
 F1 K1 H47B 108.03(6) 2_667 2_667 ?
 N1 K1 Ca1 151.69(4) . 2_667 ?
 N1 K1 C6 42.13(5) . . ?
 N1 K1 C8 154.61(5) . 2_667 ?
 N1 K1 H45 128.97(6) . 2_667 ?
 N1 K1 H47A 88.8(3) . 2_667 ?
 N1 K1 H47B 112.3(2) . 2_667 ?
 C5 K1 Ca1 135.87(4) . 2_667 ?
 C5 K1 N1 24.05(5) . . ?
 C5 K1 C6 24.91(5) . . ?
 C5 K1 C7 167.76(6) . 2_667 ?
 C5 K1 C8 161.52(6) . 2_667 ?
 C5 K1 H45 105.65(6) . 2_667 ?
 C5 K1 H47A 73.2(3) . 2_667 ?
 C5 K1 H47B 102.8(3) . 2_667 ?
 C6 K1 Ca1 112.29(4) . 2_667 ?
 C6 K1 H45 97.06(6) . 2_667 ?
 C6 K1 H47A 83.3(4) . 2_667 ?
 C6 K1 H47B 115.1(4) . 2_667 ?
 C7 K1 Ca1 54.26(4) 2_667 2_667 ?
 C7 K1 N1 143.72(5) 2_667 . ?
 C7 K1 C6 158.71(6) 2_667 . ?
 C7 K1 C8 24.81(5) 2_667 2_667 ?
 C7 K1 H45 86.28(6) 2_667 2_667 ?
 C7 K1 H47A 114.1(4) 2_667 2_667 ?
 C7 K1 H47B 82.9(4) 2_667 2_667 ?
 C8 K1 Ca1 52.96(4) 2_667 2_667 ?
 C8 K1 C6 162.00(5) 2_667 . ?
 C8 K1 H45 65.99(6) 2_667 2_667 ?
 C8 K1 H47A 89.6(4) 2_667 2_667 ?
 C8 K1 H47B 59.1(3) 2_667 2_667 ?
 H45 K1 H47A 50.0 2_667 2_667 ?
 H45 K1 H47B 49.0 2_667 2_667 ?
 H47B K1 H47A 31.9 2_667 2_667 ?
 Ca1 F1 K1 112.59(5) . 2_667 ?
 Ca1 F1 K1 110.17(5) . . ?
 K1 F1 K1 91.64(4) . 2_667 ?
 C6 O1 Ca1 120.74(13) . . ?
 C6 O1 C7 118.45(16) . . ?
 C7 O1 Ca1 120.33(12) . . ?
 C55 O2 Ca1 125.40(14) . . ?
 C55 O2 C58A 108.6(2) . . ?
 C55 O2 C58B 102.5(2) . . ?
 C58A O2 Ca1 123.0(2) . . ?
 C58B O2 Ca1 128.6(2) . . ?
 Ca1 N1 K1 83.38(5) . . ?
 C5 N1 Ca1 121.28(14) . . ?
 C5 N1 K1 75.74(11) . . ?
 C5 N1 C24 121.35(18) . . ?
 C24 N1 Ca1 115.68(13) . . ?
 C24 N1 K1 124.99(13) . . ?
 C8 N2 Ca1 121.29(14) . . ?
 C8 N2 C39 120.11(18) . . ?
 C39 N2 Ca1 118.33(13) . . ?
 C2 C1 C13 121.2(2) . . ?
 C6 C1 C2 117.2(2) . . ?
 C6 C1 C13 121.63(19) . . ?
 C1 C2 H2 119.0 . . ?
 C3 C2 C1 122.0(2) . . ?
 C3 C2 H2 119.0 . . ?
 C2 C3 C4 118.6(2) . . ?
 C2 C3 C16 122.2(2) . . ?
 C4 C3 C16 119.1(2) . . ?
 C3 C4 H4 118.7 . . ?
 C5 C4 C3 122.6(2) . . ?
 C5 C4 H4 118.7 . . ?
 N1 C5 K1 80.22(11) . . ?
 N1 C5 C4 127.0(2) . . ?
 N1 C5 C6 117.60(19) . . ?
 C4 C5 K1 108.14(13) . . ?
 C4 C5 C6 115.4(2) . . ?
 C6 C5 K1 80.51(11) . . ?
 O1 C6 K1 84.59(11) . . ?
 O1 C6 C5 113.21(18) . . ?
 C1 C6 K1 111.68(13) . . ?
 C1 C6 O1 122.5(2) . . ?
 C1 C6 C5 124.2(2) . . ?
 C5 C6 K1 74.59(11) . . ?
 O1 C7 K1 84.14(10) . 2_667 ?
 O1 C7 C8 113.07(18) . . ?
 C8 C7 K1 78.45(11) . 2_667 ?
 C12 C7 K1 107.73(13) . 2_667 ?
 C12 C7 O1 122.48(19) . . ?
 C12 C7 C8 124.4(2) . . ?
 N2 C8 K1 84.20(11) . 2_667 ?
 N2 C8 C7 117.73(19) . . ?
 N2 C8 C9 127.1(2) . . ?
 C7 C8 K1 76.74(11) . 2_667 ?
 C9 C8 K1 107.00(12) . 2_667 ?
 C9 C8 C7 115.12(19) . . ?
 C8 C9 H9 118.7 . . ?
 C10 C9 C8 122.6(2) . . ?
 C10 C9 H9 118.7 . . ?
 C9 C10 C20 119.2(2) . . ?
 C11 C10 C9 118.8(2) . . ?
 C11 C10 C20 122.0(2) . . ?
 C10 C11 H11 119.1 . . ?
 C10 C11 C12 121.9(2) . . ?
 C12 C11 H11 119.1 . . ?
 C7 C12 C11 117.1(2) . . ?
 C7 C12 C13 121.9(2) . . ?
 C11 C12 C13 121.01(19) . . ?
 C1 C13 C14 109.04(18) . . ?
 C1 C13 C15 110.19(18) . . ?
 C12 C13 C1 110.63(18) . . ?
 C12 C13 C14 109.74(18) . . ?
 C12 C13 C15 109.11(18) . . ?
 C14 C13 C15 108.07(19) . . ?
 C13 C14 H14A 109.5 . . ?
 C13 C14 H14B 109.5 . . ?
 C13 C14 H14C 109.5 . . ?
 H14A C14 H14B 109.5 . . ?
 H14A C14 H14C 109.5 . . ?
 H14B C14 H14C 109.5 . . ?
 C13 C15 H15A 109.5 . . ?
 C13 C15 H15B 109.5 . . ?
 C13 C15 H15C 109.5 . . ?
 H15A C15 H15B 109.5 . . ?
 H15A C15 H15C 109.5 . . ?
 H15B C15 H15C 109.5 . . ?
 C17 C16 C3 111.13(18) . . ?
 C17 C16 C18 108.6(2) . . ?
 C18 C16 C3 109.16(19) . . ?
 C19 C16 C3 112.0(2) . . ?
 C19 C16 C17 107.89(19) . . ?
 C19 C16 C18 108.0(2) . . ?
 C16 C17 H17A 109.5 . . ?
 C16 C17 H17B 109.5 . . ?
 C16 C17 H17C 109.5 . . ?
 H17A C17 H17B 109.5 . . ?
 H17A C17 H17C 109.5 . . ?
 H17B C17 H17C 109.5 . . ?
 C16 C18 H18A 109.5 . . ?
 C16 C18 H18B 109.5 . . ?
 C16 C18 H18C 109.5 . . ?
 H18A C18 H18B 109.5 . . ?
 H18A C18 H18C 109.5 . . ?
 H18B C18 H18C 109.5 . . ?
 C16 C19 H19A 109.5 . . ?
 C16 C19 H19B 109.5 . . ?
 C16 C19 H19C 109.5 . . ?
 H19A C19 H19B 109.5 . . ?
 H19A C19 H19C 109.5 . . ?
 H19B C19 H19C 109.5 . . ?
 C10 C20 C21 110.69(19) . . ?
 C10 C20 C23 108.92(18) . . ?
 C22 C20 C10 112.7(2) . . ?
 C22 C20 C21 108.0(2) . . ?
 C22 C20 C23 108.0(2) . . ?
 C23 C20 C21 108.3(2) . . ?
 C20 C21 H21A 109.5 . . ?
 C20 C21 H21B 109.5 . . ?
 C20 C21 H21C 109.5 . . ?
 H21A C21 H21B 109.5 . . ?
 H21A C21 H21C 109.5 . . ?
 H21B C21 H21C 109.5 . . ?
 C20 C22 H22A 109.5 . . ?
 C20 C22 H22B 109.5 . . ?
 C20 C22 H22C 109.5 . . ?
 H22A C22 H22B 109.5 . . ?
 H22A C22 H22C 109.5 . . ?
 H22B C22 H22C 109.5 . . ?
 C20 C23 H23A 109.5 . . ?
 C20 C23 H23B 109.5 . . ?
 C20 C23 H23C 109.5 . . ?
 H23A C23 H23B 109.5 . . ?
 H23A C23 H23C 109.5 . . ?
 H23B C23 H23C 109.5 . . ?
 N1 C24 C29 121.8(2) . . ?
 C25 C24 N1 119.62(19) . . ?
 C25 C24 C29 118.0(2) . . ?
 C24 C25 C30 119.9(2) . . ?
 C26 C25 C24 120.0(2) . . ?
 C26 C25 C30 120.0(2) . . ?
 C25 C26 H26 118.7 . . ?
 C27 C26 C25 122.6(3) . . ?
 C27 C26 H26 118.7 . . ?
 C26 C27 C28 116.8(2) . . ?
 C26 C27 C33A 113.8(3) . . ?
 C26 C27 C33B 132.6(4) . . ?
 C28 C27 C33A 128.6(3) . . ?
 C28 C27 C33B 110.4(3) . . ?
 C27 C28 H28 118.3 . . ?
 C29 C28 C27 123.3(2) . . ?
 C29 C28 H28 118.3 . . ?
 C24 C29 C36 121.6(2) . . ?
 C28 C29 C24 119.2(2) . . ?
 C28 C29 C36 119.0(2) . . ?
 C25 C30 H30 107.8 . . ?
 C25 C30 C31 115.0(2) . . ?
 C25 C30 C32 108.8(2) . . ?
 C31 C30 H30 107.8 . . ?
 C32 C30 H30 107.8 . . ?
 C32 C30 C31 109.3(3) . . ?
 C30 C31 H31A 109.5 . . ?
 C30 C31 H31B 109.5 . . ?
 C30 C31 H31C 109.5 . . ?
 H31A C31 H31B 109.5 . . ?
 H31A C31 H31C 109.5 . . ?
 H31B C31 H31C 109.5 . . ?
 C30 C32 H32A 109.5 . . ?
 C30 C32 H32B 109.5 . . ?
 C30 C32 H32C 109.5 . . ?
 H32A C32 H32B 109.5 . . ?
 H32A C32 H32C 109.5 . . ?
 H32B C32 H32C 109.5 . . ?
 C27 C33A H33A 105.9 . . ?
 C34A C33A C27 113.7(5) . . ?
 C34A C33A H33A 105.9 . . ?
 C35A C33A C27 113.1(7) . . ?
 C35A C33A H33A 105.9 . . ?
 C35A C33A C34A 111.6(7) . . ?
 C27 C33B H33B 109.2 . . ?
 C27 C33B C34B 110.4(5) . . ?
 C27 C33B C35B 107.7(8) . . ?
 C34B C33B H33B 109.2 . . ?
 C35B C33B H33B 109.2 . . ?
 C35B C33B C34B 111.3(8) . . ?
 C33A C34A H34A 109.5 . . ?
 C33A C34A H34B 109.5 . . ?
 C33A C34A H34C 109.5 . . ?
 H34A C34A H34B 109.5 . . ?
 H34A C34A H34C 109.5 . . ?
 H34B C34A H34C 109.5 . . ?
 C33B C34B H34D 109.5 . . ?
 C33B C34B H34E 109.5 . . ?
 C33B C34B H34F 109.5 . . ?
 H34D C34B H34E 109.5 . . ?
 H34D C34B H34F 109.5 . . ?
 H34E C34B H34F 109.5 . . ?
 C33A C35A H35A 109.5 . . ?
 C33A C35A H35B 109.5 . . ?
 C33A C35A H35C 109.5 . . ?
 H35A C35A H35B 109.5 . . ?
 H35A C35A H35C 109.5 . . ?
 H35B C35A H35C 109.5 . . ?
 C33B C35B H35D 109.5 . . ?
 C33B C35B H35E 109.5 . . ?
 C33B C35B H35F 109.5 . . ?
 H35D C35B H35E 109.5 . . ?
 H35D C35B H35F 109.5 . . ?
 H35E C35B H35F 109.5 . . ?
 C29 C36 H36 107.7 . . ?
 C29 C36 C37 113.6(2) . . ?
 C29 C36 C38 109.9(3) . . ?
 C37 C36 H36 107.7 . . ?
 C38 C36 H36 107.7 . . ?
 C38 C36 C37 110.0(2) . . ?
 C36 C37 H37A 109.5 . . ?
 C36 C37 H37B 109.5 . . ?
 C36 C37 H37C 109.5 . . ?
 H37A C37 H37B 109.5 . . ?
 H37A C37 H37C 109.5 . . ?
 H37B C37 H37C 109.5 . . ?
 C36 C38 H38A 109.5 . . ?
 C36 C38 H38B 109.5 . . ?
 C36 C38 H38C 109.5 . . ?
 H38A C38 H38B 109.5 . . ?
 H38A C38 H38C 109.5 . . ?
 H38B C38 H38C 109.5 . . ?
 C40 C39 N2 119.99(18) . . ?
 C40 C39 C44 117.8(2) . . ?
 C44 C39 N2 121.65(19) . . ?
 C39 C40 C45 120.1(2) . . ?
 C41 C40 C39 120.0(2) . . ?
 C41 C40 C45 119.9(2) . . ?
 C40 C41 H41 118.8 . . ?
 C42 C41 C40 122.5(2) . . ?
 C42 C41 H41 118.8 . . ?
 C41 C42 C43 117.2(2) . . ?
 C41 C42 C48 122.5(2) . . ?
 C43 C42 C48 120.2(2) . . ?
 C42 C43 H43 118.6 . . ?
 C44 C43 C42 122.8(2) . . ?
 C44 C43 H43 118.6 . . ?
 C39 C44 C51 121.6(2) . . ?
 C43 C44 C39 119.7(2) . . ?
 C43 C44 C51 118.56(19) . . ?
 K1 C45 H45 37.8 2_667 . ?
 C40 C45 K1 123.12(14) . 2_667 ?
 C40 C45 H45 107.6 . . ?
 C40 C45 C46 114.27(19) . . ?
 C40 C45 C47 109.2(2) . . ?
 C46 C45 K1 118.85(15) . 2_667 ?
 C46 C45 H45 107.6 . . ?
 C47 C45 K1 69.82(13) . 2_667 ?
 C47 C45 H45 107.6 . . ?
 C47 C45 C46 110.38(19) . . ?
 C45 C46 H46A 109.5 . . ?
 C45 C46 H46B 109.5 . . ?
 C45 C46 H46C 109.5 . . ?
 H46A C46 H46B 109.5 . . ?
 H46A C46 H46C 109.5 . . ?
 H46B C46 H46C 109.5 . . ?
 K1 C47 H47A 62.0 2_667 . ?
 K1 C47 H47B 66.9 2_667 . ?
 K1 C47 H47C 166.6 2_667 . ?
 C45 C47 K1 83.65(14) . 2_667 ?
 C45 C47 H47A 109.5 . . ?
 C45 C47 H47B 109.5 . . ?
 C45 C47 H47C 109.5 . . ?
 H47A C47 H47B 109.5 . . ?
 H47A C47 H47C 109.5 . . ?
 H47B C47 H47C 109.5 . . ?
 C42 C48 H48 107.8 . . ?
 C42 C48 C49 109.7(2) . . ?
 C49 C48 H48 107.8 . . ?
 C50 C48 C42 113.7(2) . . ?
 C50 C48 H48 107.8 . . ?
 C50 C48 C49 110.0(2) . . ?
 C48 C49 H49A 109.5 . . ?
 C48 C49 H49B 109.5 . . ?
 C48 C49 H49C 109.5 . . ?
 H49A C49 H49B 109.5 . . ?
 H49A C49 H49C 109.5 . . ?
 H49B C49 H49C 109.5 . . ?
 C48 C50 H50A 109.5 . . ?
 C48 C50 H50B 109.5 . . ?
 C48 C50 H50C 109.5 . . ?
 H50A C50 H50B 109.5 . . ?
 H50A C50 H50C 109.5 . . ?
 H50B C50 H50C 109.5 . . ?
 C44 C51 H51 108.2 . . ?
 C44 C51 C52 109.7(2) . . ?
 C52 C51 H51 108.2 . . ?
 C53 C51 C44 111.9(2) . . ?
 C53 C51 H51 108.2 . . ?
 C53 C51 C52 110.6(2) . . ?
 C51 C52 H52A 109.5 . . ?
 C51 C52 H52B 109.5 . . ?
 C51 C52 H52C 109.5 . . ?
 H52A C52 H52B 109.5 . . ?
 H52A C52 H52C 109.5 . . ?
 H52B C52 H52C 109.5 . . ?
 C51 C53 H53A 109.5 . . ?
 C51 C53 H53B 109.5 . . ?
 C51 C53 H53C 109.5 . . ?
 H53A C53 H53B 109.5 . . ?
 H53A C53 H53C 109.5 . . ?
 H53B C53 H53C 109.5 . . ?
 O2 C55 H55A 110.4 . . ?
 O2 C55 H55B 110.4 . . ?
 O2 C55 C56 106.6(2) . . ?
 H55A C55 H55B 108.6 . . ?
 C56 C55 H55A 110.4 . . ?
 C56 C55 H55B 110.4 . . ?
 C55 C56 H56A 111.3 . . ?
 C55 C56 H56B 111.3 . . ?
 C55 C56 H56C 110.7 . . ?
 C55 C56 H56D 110.7 . . ?
 C55 C56 C57A 102.2(4) . . ?
 H56A C56 H56B 109.2 . . ?
 H56C C56 H56D 108.8 . . ?
 C57A C56 H56A 111.3 . . ?
 C57A C56 H56B 111.3 . . ?
 C57B C56 C55 105.0(4) . . ?
 C57B C56 H56C 110.7 . . ?
 C57B C56 H56D 110.7 . . ?
 C56 C57A H57A 111.2 . . ?
 C56 C57A H57B 111.2 . . ?
 H57A C57A H57B 109.1 . . ?
 C58A C57A C56 103.0(5) . . ?
 C58A C57A H57A 111.2 . . ?
 C58A C57A H57B 111.2 . . ?
 C56 C57B H57C 112.0 . . ?
 C56 C57B H57D 112.0 . . ?
 C56 C57B C58B 98.9(5) . . ?
 H57C C57B H57D 109.7 . . ?
 C58B C57B H57C 112.0 . . ?
 C58B C57B H57D 112.0 . . ?
 O2 C58A H58A 112.4 . . ?
 O2 C58A H58B 112.4 . . ?
 C57A C58A O2 96.8(5) . . ?
 C57A C58A H58A 112.4 . . ?
 C57A C58A H58B 112.4 . . ?
 H58A C58A H58B 109.9 . . ?
 O2 C58B C57B 102.9(5) . . ?
 O2 C58B H58C 111.2 . . ?
 O2 C58B H58D 111.2 . . ?
 C57B C58B H58C 111.2 . . ?
 C57B C58B H58D 111.2 . . ?
 H58C C58B H58D 109.1 . . ?
 C61A C60A H60A 120.2 . . ?
 C65A C60A H60A 120.2 . . ?
 C65A C60A C61A 119.5(8) . . ?
 C60A C61A H61A 119.5 . . ?
 C62A C61A C60A 121.0(7) . . ?
 C62A C61A H61A 119.5 . . ?
 C61A C62A H62A 120.0 . . ?
 C61A C62A C63A 119.9(7) . . ?
 C63A C62A H62A 120.0 . . ?
 C62A C63A H63A 120.3 . . ?
 C62A C63A C64A 119.4(8) . . ?
 C64A C63A H63A 120.3 . . ?
 C63A C64A H64A 119.8 . . ?
 C65A C64A C63A 120.5(9) . . ?
 C65A C64A H64A 119.8 . . ?
 C60A C65A C64A 119.6(9) . . ?
 C60A C65A H65A 120.2 . . ?
 C64A C65A H65A 120.2 . . ?
 C61B C60B H60B 120.2 . . ?
 C61B C60B C65B 119.6(8) . . ?
 C65B C60B H60B 120.2 . . ?
 C60B C61B H61B 119.6 . . ?
 C60B C61B C62B 120.8(7) . . ?
 C62B C61B H61B 119.6 . . ?
 C61B C62B H62B 120.1 . . ?
 C63B C62B C61B 119.8(7) . . ?
 C63B C62B H62B 120.1 . . ?
 C62B C63B H63B 120.1 . . ?
 C62B C63B C64B 119.9(7) . . ?
 C64B C63B H63B 120.1 . . ?
 C63B C64B H64B 120.0 . . ?
 C63B C64B C65B 120.0(8) . . ?
 C65B C64B H64B 120.0 . . ?
 C60B C65B C64B 119.9(9) . . ?
 C60B C65B H65B 120.1 . . ?
 C64B C65B H65B 120.1 . . ?

loop_
  _geom_torsion_atom_site_label_1
  _geom_torsion_atom_site_label_2
  _geom_torsion_atom_site_label_3
  _geom_torsion_atom_site_label_4
  _geom_torsion
  _geom_torsion_site_symmetry_1
  _geom_torsion_site_symmetry_2
  _geom_torsion_site_symmetry_3
  _geom_torsion_site_symmetry_4
  _geom_torsion_publ_flag
 Ca1 O1 C6 K1 64.49(10) . . . . ?
 Ca1 O1 C6 C1 176.81(14) . . . . ?
 Ca1 O1 C6 C5 -6.2(2) . . . . ?
 Ca1 O1 C7 K1 -67.95(10) . . . 2_667 ?
 Ca1 O1 C7 C8 6.8(2) . . . . ?
 Ca1 O1 C7 C12 -175.26(14) . . . . ?
 Ca1 O2 C55 C56 -174.10(18) . . . . ?
 Ca1 O2 C58A C57A -160.8(4) . . . . ?
 Ca1 O2 C58B C57B 154.5(4) . . . . ?
 Ca1 N1 C5 K1 -72.92(11) . . . . ?
 Ca1 N1 C5 C4 -178.32(16) . . . . ?
 Ca1 N1 C5 C6 0.9(2) . . . . ?
 Ca1 N1 C24 C25 70.3(2) . . . . ?
 Ca1 N1 C24 C29 -100.6(2) . . . . ?
 Ca1 N2 C8 K1 68.51(11) . . . 2_667 ?
 Ca1 N2 C8 C7 -3.2(2) . . . . ?
 Ca1 N2 C8 C9 175.47(16) . . . . ?
 Ca1 N2 C39 C40 -73.1(2) . . . . ?
 Ca1 N2 C39 C44 98.2(2) . . . . ?
 K1 N1 C5 C4 -105.4(2) . . . . ?
 K1 N1 C5 C6 73.80(16) . . . . ?
 K1 N1 C24 C25 -30.1(3) . . . . ?
 K1 N1 C24 C29 159.00(17) . . . . ?
 K1 C5 C6 O1 77.03(14) . . . . ?
 K1 C5 C6 C1 -106.02(19) . . . . ?
 K1 C7 C8 N2 76.04(16) 2_667 . . . ?
 K1 C7 C8 C9 -102.78(16) 2_667 . . . ?
 K1 C7 C12 C11 85.69(19) 2_667 . . . ?
 K1 C7 C12 C13 -94.78(18) 2_667 . . . ?
 K1 C8 C9 C10 -82.6(2) 2_667 . . . ?
 O1 C7 C8 K1 -78.44(14) . . . 2_667 ?
 O1 C7 C8 N2 -2.4(2) . . . . ?
 O1 C7 C8 C9 178.78(16) . . . . ?
 O1 C7 C12 C11 -179.93(17) . . . . ?
 O1 C7 C12 C13 -0.4(3) . . . . ?
 O2 C55 C56 C57A -16.0(4) . . . . ?
 O2 C55 C56 C57B 4.5(5) . . . . ?
 N1 C5 C6 K1 -73.63(16) . . . . ?
 N1 C5 C6 O1 3.4(3) . . . . ?
 N1 C5 C6 C1 -179.65(19) . . . . ?
 N1 C24 C25 C26 -169.1(2) . . . . ?
 N1 C24 C25 C30 13.0(3) . . . . ?
 N1 C24 C29 C28 170.6(2) . . . . ?
 N1 C24 C29 C36 -3.8(4) . . . . ?
 N2 C8 C9 C10 -178.32(19) . . . . ?
 N2 C39 C40 C41 169.5(2) . . . . ?
 N2 C39 C40 C45 -11.5(3) . . . . ?
 N2 C39 C44 C43 -170.2(2) . . . . ?
 N2 C39 C44 C51 5.6(3) . . . . ?
 C1 C2 C3 C4 1.7(3) . . . . ?
 C1 C2 C3 C16 -175.80(19) . . . . ?
 C2 C1 C6 K1 -85.08(19) . . . . ?
 C2 C1 C6 O1 177.25(18) . . . . ?
 C2 C1 C6 C5 0.6(3) . . . . ?
 C2 C1 C13 C12 -166.52(18) . . . . ?
 C2 C1 C13 C14 72.7(2) . . . . ?
 C2 C1 C13 C15 -45.8(3) . . . . ?
 C2 C3 C4 C5 -1.5(3) . . . . ?
 C2 C3 C16 C17 -120.2(2) . . . . ?
 C2 C3 C16 C18 120.0(2) . . . . ?
 C2 C3 C16 C19 0.5(3) . . . . ?
 C3 C4 C5 K1 88.7(2) . . . . ?
 C3 C4 C5 N1 -179.96(19) . . . . ?
 C3 C4 C5 C6 0.8(3) . . . . ?
 C4 C3 C16 C17 62.3(3) . . . . ?
 C4 C3 C16 C18 -57.5(3) . . . . ?
 C4 C3 C16 C19 -177.01(19) . . . . ?
 C4 C5 C6 K1 105.66(17) . . . . ?
 C4 C5 C6 O1 -177.31(17) . . . . ?
 C4 C5 C6 C1 -0.4(3) . . . . ?
 C5 N1 C24 C25 -124.4(2) . . . . ?
 C5 N1 C24 C29 64.7(3) . . . . ?
 C6 O1 C7 K1 119.93(14) . . . 2_667 ?
 C6 O1 C7 C8 -165.29(16) . . . . ?
 C6 O1 C7 C12 12.6(3) . . . . ?
 C6 C1 C2 C3 -1.3(3) . . . . ?
 C6 C1 C13 C12 13.3(3) . . . . ?
 C6 C1 C13 C14 -107.5(2) . . . . ?
 C6 C1 C13 C15 134.0(2) . . . . ?
 C7 O1 C6 K1 -123.43(14) . . . . ?
 C7 O1 C6 C1 -11.1(3) . . . . ?
 C7 O1 C6 C5 165.90(16) . . . . ?
 C7 C8 C9 C10 0.4(3) . . . . ?
 C7 C12 C13 C1 -11.8(3) . . . . ?
 C7 C12 C13 C14 108.5(2) . . . . ?
 C7 C12 C13 C15 -133.2(2) . . . . ?
 C8 N2 C39 C40 112.7(2) . . . . ?
 C8 N2 C39 C44 -76.0(3) . . . . ?
 C8 C7 C12 C11 -2.3(3) . . . . ?
 C8 C7 C12 C13 177.26(18) . . . . ?
 C8 C9 C10 C11 -0.2(3) . . . . ?
 C8 C9 C10 C20 -178.48(19) . . . . ?
 C9 C10 C11 C12 -1.3(3) . . . . ?
 C9 C10 C20 C21 -54.1(3) . . . . ?
 C9 C10 C20 C22 -175.2(2) . . . . ?
 C9 C10 C20 C23 64.9(3) . . . . ?
 C10 C11 C12 C7 2.4(3) . . . . ?
 C10 C11 C12 C13 -177.12(19) . . . . ?
 C11 C10 C20 C21 127.7(2) . . . . ?
 C11 C10 C20 C22 6.5(3) . . . . ?
 C11 C10 C20 C23 -113.3(2) . . . . ?
 C11 C12 C13 C1 167.66(18) . . . . ?
 C11 C12 C13 C14 -72.0(2) . . . . ?
 C11 C12 C13 C15 46.3(3) . . . . ?
 C12 C7 C8 K1 103.70(19) . . . 2_667 ?
 C12 C7 C8 N2 179.74(18) . . . . ?
 C12 C7 C8 C9 0.9(3) . . . . ?
 C13 C1 C2 C3 178.52(18) . . . . ?
 C13 C1 C6 K1 95.13(19) . . . . ?
 C13 C1 C6 O1 -2.5(3) . . . . ?
 C13 C1 C6 C5 -179.21(18) . . . . ?
 C16 C3 C4 C5 176.09(19) . . . . ?
 C20 C10 C11 C12 176.98(19) . . . . ?
 C24 N1 C5 K1 122.55(18) . . . . ?
 C24 N1 C5 C4 17.1(3) . . . . ?
 C24 N1 C5 C6 -163.65(19) . . . . ?
 C24 C25 C26 C27 -2.0(4) . . . . ?
 C24 C25 C30 C31 -157.9(3) . . . . ?
 C24 C25 C30 C32 79.1(3) . . . . ?
 C24 C29 C36 C37 -141.6(3) . . . . ?
 C24 C29 C36 C38 94.7(3) . . . . ?
 C25 C24 C29 C28 -0.4(4) . . . . ?
 C25 C24 C29 C36 -174.9(2) . . . . ?
 C25 C26 C27 C28 0.0(4) . . . . ?
 C25 C26 C27 C33A 170.8(3) . . . . ?
 C25 C26 C27 C33B -175.9(5) . . . . ?
 C26 C25 C30 C31 24.2(4) . . . . ?
 C26 C25 C30 C32 -98.8(3) . . . . ?
 C26 C27 C28 C29 1.9(4) . . . . ?
 C26 C27 C33A C34A -69.0(5) . . . . ?
 C26 C27 C33A C35A 59.6(8) . . . . ?
 C26 C27 C33B C34B -114.9(5) . . . . ?
 C26 C27 C33B C35B 6.8(9) . . . . ?
 C27 C28 C29 C24 -1.7(4) . . . . ?
 C27 C28 C29 C36 172.9(3) . . . . ?
 C28 C27 C33A C34A 100.4(5) . . . . ?
 C28 C27 C33A C35A -130.9(7) . . . . ?
 C28 C27 C33B C34B 69.0(6) . . . . ?
 C28 C27 C33B C35B -169.4(6) . . . . ?
 C28 C29 C36 C37 44.0(4) . . . . ?
 C28 C29 C36 C38 -79.8(3) . . . . ?
 C29 C24 C25 C26 2.2(3) . . . . ?
 C29 C24 C25 C30 -175.7(2) . . . . ?
 C30 C25 C26 C27 175.9(2) . . . . ?
 C33A C27 C28 C29 -167.3(4) . . . . ?
 C33B C27 C28 C29 178.7(4) . . . . ?
 C39 N2 C8 K1 -117.43(16) . . . 2_667 ?
 C39 N2 C8 C7 170.86(18) . . . . ?
 C39 N2 C8 C9 -10.5(3) . . . . ?
 C39 C40 C41 C42 1.1(4) . . . . ?
 C39 C40 C45 K1 -8.0(3) . . . 2_667 ?
 C39 C40 C45 C46 149.8(2) . . . . ?
 C39 C40 C45 C47 -86.0(3) . . . . ?
 C39 C44 C51 C52 -111.2(2) . . . . ?
 C39 C44 C51 C53 125.6(2) . . . . ?
 C40 C39 C44 C43 1.3(3) . . . . ?
 C40 C39 C44 C51 177.0(2) . . . . ?
 C40 C41 C42 C43 0.7(4) . . . . ?
 C40 C41 C42 C48 -174.9(2) . . . . ?
 C40 C45 C47 K1 119.23(16) . . . 2_667 ?
 C41 C40 C45 K1 171.00(17) . . . 2_667 ?
 C41 C40 C45 C46 -31.2(3) . . . . ?
 C41 C40 C45 C47 93.0(3) . . . . ?
 C41 C42 C43 C44 -1.6(4) . . . . ?
 C41 C42 C48 C49 93.4(3) . . . . ?
 C41 C42 C48 C50 -30.2(4) . . . . ?
 C42 C43 C44 C39 0.6(4) . . . . ?
 C42 C43 C44 C51 -175.3(2) . . . . ?
 C43 C42 C48 C49 -82.1(3) . . . . ?
 C43 C42 C48 C50 154.3(2) . . . . ?
 C43 C44 C51 C52 64.6(3) . . . . ?
 C43 C44 C51 C53 -58.6(3) . . . . ?
 C44 C39 C40 C41 -2.1(3) . . . . ?
 C44 C39 C40 C45 176.9(2) . . . . ?
 C45 C40 C41 C42 -177.9(2) . . . . ?
 C46 C45 C47 K1 -114.32(17) . . . 2_667 ?
 C48 C42 C43 C44 174.1(2) . . . . ?
 C55 O2 C58A C57A 37.7(5) . . . . ?
 C55 O2 C58B C57B -46.0(5) . . . . ?
 C55 C56 C57A C58A 40.8(6) . . . . ?
 C55 C56 C57B C58B -30.8(6) . . . . ?
 C56 C57A C58A O2 -46.1(5) . . . . ?
 C56 C57B C58B O2 47.7(6) . . . . ?
 C58A O2 C55 C56 -13.2(4) . . . . ?
 C58B O2 C55 C56 25.5(3) . . . . ?
 C60A C61A C62A C63A 0.5(10) . . . . ?
 C61A C60A C65A C64A 0(2) . . . . ?
 C61A C62A C63A C64A -1.4(14) . . . . ?
 C62A C63A C64A C65A 1(2) . . . . ?
 C63A C64A C65A C60A 0(3) . . . . ?
 C65A C60A C61A C62A 0.5(13) . . . . ?
 C60B C61B C62B C63B -0.2(10) . . . . ?
 C61B C60B C65B C64B 0(2) . . . . ?
 C61B C62B C63B C64B 1.3(15) . . . . ?
 C62B C63B C64B C65B -2(2) . . . . ?
 C63B C64B C65B C60B 1(3) . . . . ?
 C65B C60B C61B C62B -0.5(13) . . . . ?

loop_
  _diffrn_refln_index_h
  _diffrn_refln_index_k
  _diffrn_refln_index_l
  _diffrn_refln_intensity_net
  _diffrn_refln_intensity_u
 0 0 2 2421.17 199.42
 0 0 2 3411.99 199.44
 0 0 2 2926.25 199.46
 0 0 -2 2722.02 199.28
 0 0 -2 2598.28 199.4
 0 0 -2 2196.78 199.28
 0 0 2 2338.58 199.29
 0 0 -2 3001.26 199.43
 0 0 -2 2759.94 199.33
 0 0 2 2037.74 199.25
 0 0 -2 2166.57 199.26
 0 0 2 2376.56 199.26
 0 0 2 2351.95 199.27
 0 0 2 2739.13 199.33
 0 0 2 2343.19 199.46
 0 0 2 2978.58 199.47
 0 0 -2 2411.26 199.31
 0 0 2 2681.76 199.28
 0 0 2 2947.28 199.41
 0 0 2 2380.4 199.29
 0 0 -2 2267.42 199.28
 0 0 -2 2445.53 199.28
 0 0 2 2959.01 199.46
 0 0 2 2919.8 199.44
 0 0 -2 2770.06 199.44
 0 0 -2 2952.43 199.42
 0 0 -2 2960.35 199.39
 0 0 2 3222.47 199.45
 0 0 2 2429.89 199.27
 0 0 -2 2819.43 199.37
 0 0 2 2413.01 199.44
 0 0 -2 2229.57 199.26
 0 0 2 2713.46 199.39
 0 0 -2 2753.41 199.3
 0 0 -2 2431.49 199.31
 0 0 -2 2347.28 199.29
 0 0 2 2105.27 199.45
 0 0 -2 2515.23 199.32
 0 0 -2 2537.61 199.28
 0 0 2 2079.36 199.4
 0 0 2 2392.43 199.45
 0 0 -2 2251.29 199.28
 0 0 2 2602.57 199.48
 0 0 -2 2302.01 199.3
 0 0 -2 2395.41 199.3
 0 0 -2 2370.82 199.3
 0 0 2 2510.38 199.42
 0 0 2 3056.3 199.49
 0 0 2 2422.46 199.3
 0 0 -2 2416.44 199.4
 0 0 -2 2768.95 199.28
 0 0 -2 2899.91 199.47
 0 0 -3 1218.45 90.18
 0 0 3 1031.54 90.49
 0 0 3 1046.25 90.2
 0 0 -3 1013.95 90.2
 0 0 3 1277.45 90.5
 0 0 -3 1311.75 90.43
 0 0 -3 1172.91 90.43
 0 0 3 1501.06 90.45
 0 0 -3 1025.32 90.16
 0 0 -3 1335.82 90.44
 0 0 -3 1251.48 90.28
 0 0 3 1092.65 90.17
 0 0 -3 1126.52 90.25
 0 0 3 1373.92 90.56
 0 0 3 949.31 90.62
 0 0 3 1310.24 90.42
 0 0 -3 1265.05 90.37
 0 0 3 1272.94 90.52
 0 0 -3 1002.46 90.18
 0 0 3 1365.26 90.48
 0 0 -3 1101.38 90.18
 0 0 -3 1007.38 90.15
 0 0 -3 1031.94 90.17
 0 0 3 1072.7 90.17
 0 0 -3 1265.9 90.34
 0 0 3 1222.24 90.38
 0 0 3 1088.53 90.56
 0 0 -3 1179.81 90.2
 0 0 -3 1059.78 90.2
 0 0 -3 1152.52 90.25
 0 0 -3 1145.21 90.24
 0 0 3 987.21 90.59
 0 0 -3 1137.45 90.19
 0 0 -3 1026.13 90.19
 0 0 3 1067.35 90.64
 0 0 3 901.26 90.44
 0 0 -3 1077.07 90.22
 0 0 -3 994.17 90.21
 0 0 3 1179.61 90.62
 0 0 -3 1042.45 90.21
 0 0 -3 1213.86 90.18
 0 0 -3 1216.26 90.19
 0 0 3 1135.41 90.51
 0 0 3 1323.08 90.59
 0 0 -4 1385.76 122.49
 0 0 4 1515.26 122.86
 0 0 -4 1646.2 122.47
 0 0 -4 1631.43 122.46
 0 0 4 1781.97 122.97
 0 0 -4 1591.68 122.46
 0 0 4 1670.62 122.88
 0 0 4 1738.67 122.85
 0 0 -4 1474.91 122.46
 0 0 4 1731.47 122.92
 0 0 -4 1584.35 122.55
 0 0 4 1220.45 122.98
 0 0 -4 1654.87 122.46
 0 0 -4 1556.32 122.76
 0 0 4 1778.98 122.78
 0 0 4 1584.72 122.85
 0 0 4 1517.2 122.46
 0 0 -4 1623.02 122.74
 0 0 -4 1658.11 122.58
 0 0 -4 1353.14 122.43
 0 0 -4 1356.83 122.42
 0 0 4 1483.22 122.45
 0 0 -4 1694.78 122.67
 0 0 4 1556.19 122.72
 0 0 4 1549.47 123
 0 0 -4 1350.6 122.44
 0 0 -4 1602.24 122.5
 0 0 -4 1410.4 122.42
 0 0 4 1501.61 122.99
 0 0 -4 1680.98 122.56
 0 0 -4 1600.96 122.47
 0 0 -4 1528 122.48
 0 0 4 1473.83 123.04
 0 0 -4 1463.77 122.48
 0 0 -4 1461.37 122.52
 0 0 4 1554.39 123.03
 0 0 -4 1361.23 122.5
 0 0 -4 1639.2 122.55
 0 0 -4 1399.58 122.48
 0 0 -5 1595.89 133.8
 0 0 -5 1529.1 133.79
 0 0 5 1796.69 134.45
 0 0 5 1620.9 134.23
 0 0 -5 1808.76 133.74
 0 0 5 1750.6 134.31
 0 0 -5 1541.46 133.78
 0 0 -5 1759.84 133.72
 0 0 5 1441.89 134.17
 0 0 5 1646.67 134.19
 0 0 5 1597.02 133.71
 0 0 -5 1611.08 133.84
 0 0 -5 1657.55 133.69
 0 0 5 1609.88 133.7
 0 0 5 1528.46 133.73
 0 0 -5 1574.41 133.69
 0 0 5 1684.69 134.07
 0 0 -5 1767.97 133.72
 0 0 5 1882.7 134.2
 0 0 5 1197.77 134.37
 0 0 5 1795.09 134.28
 0 0 -5 1785.55 133.84
 0 0 -5 1651.01 133.7
 0 0 -5 1512.45 133.71
 0 0 5 1690.36 133.71
 0 0 5 1610.58 133.8
 0 0 -5 1732.57 133.94
 0 0 5 1533.1 134.04
 0 0 5 1651.95 134.37
 0 0 -5 1733.67 133.77
 0 0 -5 1624.12 133.68
 0 0 5 1770.92 134.19
 0 0 -5 1829.79 133.85
 0 0 5 1689.45 134.4
 0 0 -5 1632.93 133.74
 0 0 -5 1592.49 133.75
 0 0 5 1527.57 134.45
 0 0 -5 1752.93 133.73
 0 0 5 1785.19 134.19
 0 0 -5 1597.88 133.76
 0 0 6 1212.29 93.7
 0 0 6 1253.98 93.29
 0 0 -6 1108.32 92.99
 0 0 6 1058.21 93.6
 0 0 -6 1264.45 92.99
 0 0 6 1204.01 93.45
 0 0 6 1049.71 92.94
 0 0 -6 1018.82 93.1
 0 0 -6 1222.42 92.95
 0 0 -6 1124.81 92.96
 0 0 6 1124.81 92.97
 0 0 6 1177.85 93.99
 0 0 6 1326.75 93.46
 0 0 -6 1080.68 92.97
 0 0 6 1069.74 93.41
 0 0 6 1121.3 93.08
 0 0 -6 1112.12 93.24
 0 0 -6 1163.34 92.96
 0 0 -6 1199.8 93.05
 0 0 -6 1113 92.94
 0 0 6 1142.56 93.59
 0 0 -6 1145.49 93.02
 0 0 -6 1172.64 93.04
 0 0 -6 1248.77 93.01
 0 0 6 1222.34 93.59
 0 0 6 1092.73 94.01
 0 0 6 1182.17 94.02
 0 0 -6 1139.26 93.09
 0 0 6 1309.33 93.72
 0 0 -6 1069.06 93.06
 0 0 -6 1091.17 93.03
 0 0 -6 1162.12 93.06
 0 0 7 28.84 5.76
 0 0 7 25.52 4.23
 0 0 7 12.91 5.38
 0 0 -7 22.91 2.35
 0 0 7 22.91 6.1
 0 0 -7 22.57 2.41
 0 0 -7 23.79 2.46
 0 0 7 17.9 7.23
 0 0 7 13.11 7.9
 0 0 7 30.89 4.75
 0 0 7 23.55 5.17
 0 0 -7 22.9 2.37
 0 0 7 12 6.52
 0 0 7 21.46 2.21
 0 0 7 22.63 2.23
 0 0 -7 23.19 2.23
 0 0 -7 18.37 3.55
 0 0 -7 23.05 2.51
 0 0 7 19.12 2.62
 0 0 7 27.85 10.23
 0 0 -7 19.33 2.33
 0 0 7 19.03 3.32
 0 0 -7 23.39 2.39
 0 0 7 19.35 5.58
 0 0 7 23.49 6.85
 0 0 7 24.64 4.26
 0 0 -7 22.1 2.65
 0 0 7 29.2 5.55
 0 0 -7 23.44 2.38
 0 0 -7 22.9 2.37
 0 0 7 20.1 6.2
 0 0 7 21.07 6.29
 0 0 7 22.43 11.1
 0 0 -7 19.87 2.43
 0 0 -7 22.93 2.62
 0 0 7 18.27 5.59
 0 0 7 17.98 6.14
 0 0 7 24.3 9.33
 0 0 -7 23.45 2.83
 0 0 -7 19.32 2.65
 0 0 8 42.91 7.88
 0 0 8 49.67 7.19
 0 0 -8 49.21 4.17
 0 0 8 40.54 6.98
 0 0 8 47.52 5.59
 0 0 8 49.98 7.42
 0 0 -8 47.92 4.28
 0 0 8 44.96 9.26
 0 0 8 46.1 8.56
 0 0 -8 51.46 4.22
 0 0 8 50.01 6.02
 0 0 8 44.85 6.56
 0 0 8 47.28 8.1
 0 0 -8 46.58 4.2
 0 0 -8 44.88 4.07
 0 0 8 45.67 4.08
 0 0 -8 27.01 5.02
 0 0 -8 45.6 4.26
 0 0 8 50.37 11.49
 0 0 8 60.02 5.74
 0 0 -8 43.31 4.18
 0 0 8 46.77 8.26
 0 0 8 49.24 6.91
 0 0 -8 44.97 4.16
 0 0 -8 41.76 4.03
 0 0 -8 54.08 4.19
 0 0 8 38.64 7.63
 0 0 8 60.14 8.91
 0 0 8 38.76 9.16
 0 0 -8 49.27 4.23
 0 0 -8 46.36 4.4
 0 0 8 40.76 7.64
 0 0 8 54.08 12.23
 0 0 8 38.54 6.88
 0 0 -8 39.24 4.56
 0 0 8 42.19 10.64
 0 0 -8 47.44 4.43
 0 0 9 123.56 13.78
 0 0 9 138.83 13.27
 0 0 9 121.22 12.13
 0 0 -9 137.17 11.3
 0 0 -9 142.75 11.31
 0 0 9 136.32 13.42
 0 0 9 111.82 14.25
 0 0 9 154.23 12.72
 0 0 -9 147.83 11.4
 0 0 -9 147.36 11.35
 0 0 9 113.4 14.66
 0 0 -9 152.16 11.35
 0 0 9 117.52 12.43
 0 0 9 118.84 12.81
 0 0 9 151.71 12.47
 0 0 9 102.02 13.83
 0 0 9 141.81 12.52
 0 0 -9 136.65 11.32
 0 0 9 135.29 11.26
 0 0 -9 84.77 11.66
 0 0 -9 124.45 11.21
 0 0 -9 140.6 11.33
 0 0 9 125.3 16.15
 0 0 -9 128.56 11.28
 0 0 9 118 11.66
 0 0 9 133.58 13.82
 0 0 -9 128.87 11.43
 0 0 9 138.52 13.05
 0 0 -9 135 11.26
 0 0 -9 142.73 11.29
 0 0 9 124.26 13.51
 0 0 9 160.6 14.1
 0 0 9 116.59 17.16
 0 0 9 125.17 15.01
 0 0 -9 145.63 11.48
 0 0 9 142.07 13.36
 0 0 9 120.48 13.04
 0 0 -9 136.43 11.35
 0 0 9 140.17 13.51
 0 0 9 111.85 15.61
 0 0 -9 149.56 11.54
 0 0 10 33.68 6.85
 0 0 10 18.86 10.85
 0 0 10 34.07 7.86
 0 0 10 30.62 6.61
 0 0 -10 28.34 3.04
 0 0 -10 31.41 3.11
 0 0 -10 34.77 3.18
 0 0 10 39.16 8.73
 0 0 -10 33.46 3.2
 0 0 10 27.28 5.62
 0 0 10 23.11 7.39
 0 0 -10 26.6 3.18
 0 0 10 38.34 8.42
 0 0 -10 23.45 4.09
 0 0 10 31.25 2.98
 0 0 -10 32.15 3.23
 0 0 -10 32.83 3.48
 0 0 10 32.34 6.57
 0 0 -10 26.19 3.31
 0 0 -10 31.21 3.15
 0 0 10 30.07 8.99
 0 0 10 32 6.15
 0 0 10 20.82 7.15
 0 0 -10 32.08 3.31
 0 0 10 17.02 5.22
 0 0 -10 33.67 3.12
 0 0 10 29.27 6
 0 0 10 22.94 8.16
 0 0 10 28.71 9.51
 0 0 10 25.49 7.28
 0 0 10 31.57 6.85
 0 0 -10 32.04 3.21
 0 0 -10 28.14 3.19
 0 0 11 109.43 13.04
 0 0 11 125.26 12.08
 0 0 -11 128.09 10.18
 0 0 -11 117.38 9.98
 0 0 11 114.45 13.85
 0 0 -11 112.66 9.89
 0 0 11 94.76 11.55
 0 0 -11 112.75 9.86
 0 0 11 112.8 9.81
 0 0 -11 74.68 10.28
 0 0 -11 124.03 9.89
 0 0 11 102.81 13.04
 0 0 -11 110.61 9.83
 0 0 11 125.18 12.14
 0 0 11 124.55 12.52
 0 0 -11 131.29 9.84
 0 0 -11 121.45 9.84
 0 0 -11 128.71 10.04
 0 0 11 87.71 12.67
 0 0 11 99.61 12.26
 0 0 11 105.58 12.53
 0 0 -11 109.82 9.9
 0 0 11 117.9 14.46
 0 0 -11 127.48 9.94
 0 0 -11 119.11 10
 0 0 11 102.98 12.25
 0 0 11 98.21 15.44
 0 0 12 21.37 8.98
 0 0 12 3.17 5.67
 0 0 12 10.3 7.93
 0 0 -12 7.15 1.77
 0 0 -12 3.31 2.31
 0 0 -12 2.46 1.91
 0 0 -12 2.54 1.64
 0 0 12 27.89 9.86
 0 0 12 -0.42 5.23
 0 0 -12 2.98 1.72
 0 0 12 -7.27 9.01
 0 0 12 -1.9 6.87
 0 0 12 27.31 12.97
 0 0 -12 2.07 1.76
 0 0 12 15.25 6.67
 0 0 12 -7.14 7.29
 0 0 -12 4.63 1.87
 0 0 12 -1.07 8.33
 0 0 -12 4.35 2.1
 0 0 12 7.98 7.08
 0 0 12 56.26 10.56
 0 0 -12 5.03 2.16
 0 0 -12 5.26 2.05
 0 0 -12 2.35 2.96
 0 0 12 4.32 1.42
 0 0 12 -4.45 10.42
 0 0 12 5.98 7.14
 0 0 -13 42.81 4.74
 0 0 -13 45.45 4.61
 0 0 13 49.36 9.23
 0 0 -13 53.02 4.49
 0 0 13 38.47 8.62
 0 0 13 47.14 14.23
 0 0 -13 52.72 4.71
 0 0 13 40.33 10.25
 0 0 -13 51.1 4.55
 0 0 13 47.09 8.69
 0 0 13 54.63 9.34
 0 0 -13 43.72 4.59
 0 0 -13 43.14 4.8
 0 0 13 54.81 11.56
 0 0 13 54.08 8.37
 0 0 -13 49.65 4.82
 0 0 13 28.41 7.81
 0 0 13 41.03 9.84
 0 0 -13 58.55 5.06
 0 0 13 37.92 9.06
 0 0 13 55.47 12.03
 0 0 14 75.32 10.98
 0 0 -14 73.21 6.39
 0 0 14 73.76 10.29
 0 0 -14 70.12 6.41
 0 0 14 97.87 13.34
 0 0 -14 69.66 6.63
 0 0 14 72.28 9.88
 0 0 -14 76.09 6.66
 0 0 -14 80.73 6.36
 0 0 14 76.96 11.29
 0 0 14 56.86 15.78
 0 0 14 65.86 10.12
 0 0 14 54.59 11.48
 0 0 -14 78.17 6.54
 0 0 -14 56.32 6.39
 0 0 -15 -0.71 2.19
 0 0 15 -16.23 11.69
 0 0 -15 -0.45 2.33
 0 0 -15 -0.66 2.09
 0 0 15 2.64 7.53
 0 0 15 6.31 12.05
 0 0 -15 2.75 2.02
 0 0 -15 0.66 1.73
 0 0 15 3.43 8.85
 0 0 -15 -1.02 2.09
 0 0 -15 0.94 1.83
 0 0 15 2.94 7.83
 0 0 16 2.55 11.96
 0 0 16 4.58 7.25
 0 0 -16 4.19 2.12
 0 0 -16 2.96 1.78
 0 0 -16 4.28 2.34
 0 0 16 10.89 9.59
 0 0 16 -0.48 8.07
 0 0 -16 2.43 1.91
 0 0 16 3.37 5.97
 0 0 -17 7.25 2.03
 0 0 17 9.56 6.8
 0 0 17 8.43 6.16
 0 0 -17 8.28 1.84
 0 0 -17 7.59 2.39
 0 0 17 12.85 9.18
 0 0 -17 3.89 1.92
 0 0 17 14.35 5.56
 0 0 -18 2.59 1.79
 0 0 18 14.48 10.94
 0 0 18 5.42 6.1
 0 0 -18 4.12 1.6
 0 0 -18 5.99 2.06
 0 0 18 5.28 8.32
 0 0 -18 3.21 2.1
 0 0 18 5.92 5.01
 0 0 -18 2.83 1.67
 0 0 -19 0.77 1.63
 0 0 -19 1.95 1.33
 0 0 -19 0.71 1.46
 0 0 -19 2.49 1.57
 0 0 -20 -0.02 1.05
 0 0 20 -2.75 3.78
 0 0 -20 -0.9 1.18
 0 0 -20 0.02 1.22
 0 -1 20 7.81 3.72
 0 1 -20 7.02 1.24
 0 1 -20 3.8 1.13
 0 1 -19 3.44 1.37
 0 1 -19 4.25 1.38
 0 -1 19 2.42 4.85
 0 1 -19 3.4 1.54
 0 1 -19 0.95 1.57
 0 1 -18 -0.33 1.91
 0 -1 18 0.62 5.61
 0 1 -18 2.71 1.52
 0 -1 18 6.02 7.64
 0 1 -18 2.8 1.86
 0 -1 18 -3.43 4.79
 0 1 -18 -2.25 1.58
 0 1 -18 2.51 1.71
 0 1 -17 5.93 2.25
 0 -1 17 5.33 8.44
 0 1 -17 9.15 2.32
 0 -1 17 7.32 5.32
 0 1 -16 -0.79 2.25
 0 -1 16 4.26 9.03
 0 1 -16 0.04 1.55
 0 -1 16 9.34 8.52
 0 1 -16 -2.03 1.9
 0 1 -16 0.93 1.96
 0 -1 16 2.93 4.78
 0 -1 16 -1.76 7.46
 0 -1 16 -0.7 11.69
 0 1 -16 -0.87 2.29
 0 1 -16 -1.08 1.75
 0 -1 16 14.81 7.75
 0 -1 16 -4.88 6.49
 0 -1 16 0.35 5.54
 0 1 -15 -1.36 2.19
 0 1 -15 0.58 1.76
 0 -1 15 0.34 7.91
 0 1 -15 0.43 1.94
 0 -1 15 1.77 8.5
 0 1 -15 -0.35 1.65
 0 1 -15 0.05 2.1
 0 -1 15 -6.75 9.45
 0 1 -15 -2.36 2.36
 0 -1 15 6.47 5.82
 0 -1 15 1.36 7.17
 0 -1 15 -4.21 12.04
 0 1 -14 -0.7 2.13
 0 -1 14 4.11 7.55
 0 -1 14 1.49 8.44
 0 1 -14 0.69 2
 0 -1 14 0.35 5.63
 0 1 -14 2.81 1.95
 0 1 -14 3.97 2.24
 0 1 -14 2.42 1.84
 0 1 -14 -0.42 2.21
 0 1 -14 2.52 2.19
 0 -1 14 -10.83 11.82
 0 -1 14 5.52 7.37
 0 1 -13 44.12 4.92
 0 -1 13 52.44 8.61
 0 -1 13 34.71 10.02
 0 1 -13 58.69 4.83
 0 -1 13 59.8 9.62
 0 1 -13 59.28 4.99
 0 1 -13 52.97 4.87
 0 -1 13 62.57 9.65
 0 -1 13 59.76 9.12
 0 -1 13 45.33 9.5
 0 -1 13 45.25 13.87
 0 1 -13 49.61 5.17
 0 -1 13 45.94 8.98
 0 -1 13 59.77 11.82
 0 1 -13 56.45 5.16
 0 -1 13 61.44 12.22
 0 1 -13 51.55 5.19
 0 1 -13 41.57 5.04
 0 -1 12 4.96 11.89
 0 -1 12 17 7.82
 0 1 -12 24.54 3
 0 1 -12 22.76 3.03
 0 -1 12 23.79 7.68
 0 1 -12 27.11 2.76
 0 -1 12 16.21 6.49
 0 1 -12 22.14 2.93
 0 -1 12 27.39 2.75
 0 1 -12 27.84 2.97
 0 1 -12 16.12 4
 0 -1 12 24.91 7.42
 0 -1 12 14.64 8.56
 0 -1 12 26.16 8.89
 0 1 -12 25.87 2.85
 0 -1 12 17.02 7.01
 0 -1 12 20.55 7.77
 0 1 -12 21.84 2.85
 0 1 -12 28.19 3.18
 0 -1 12 27.69 10.39
 0 -1 12 21.38 8.21
 0 1 -12 24.13 2.99
 0 1 -12 25.92 3.37
 0 -1 12 24.22 7.21
 0 -1 12 29.49 9.94
 0 1 -12 28.58 3.27
 0 1 -11 6.32 1.92
 0 1 -11 6.43 1.78
 0 1 -11 5.47 2.03
 0 1 -11 3.74 1.77
 0 -1 11 4.32 5.58
 0 1 -11 7.21 3.15
 0 -1 11 5.51 1.56
 0 -1 11 8.77 11.08
 0 -1 11 8.01 7
 0 1 -11 7.01 2.22
 0 1 -11 4.81 2.08
 0 -1 11 0.67 6.32
 0 1 -11 7.54 2.1
 0 -1 11 -4.29 9.2
 0 1 -11 5.29 1.85
 0 -1 11 3.19 6.93
 0 -1 11 0.56 7.62
 0 -1 11 0.73 6.31
 0 -1 10 21.82 8.1
 0 -1 10 83.81 12.75
 0 -1 10 31.55 8.46
 0 -1 10 70.11 8.67
 0 1 -10 37.54 3.99
 0 -1 10 64.24 8.72
 0 1 -10 45.31 3.94
 0 1 -10 41.73 4.1
 0 -1 10 43.82 9.73
 0 1 -10 36.52 4.15
 0 -1 10 31.95 6.49
 0 1 -10 42.8 4.15
 0 -1 10 29.58 6.1
 0 1 -10 41.72 4.15
 0 -1 10 65.74 8.05
 0 -1 10 35.27 6.43
 0 1 -10 42.4 4.09
 0 1 -10 28.54 4.85
 0 -1 10 40.3 3.91
 0 -1 10 104.82 9.88
 0 -1 10 33.09 8.46
 0 1 -10 41.6 4.02
 0 -1 10 32.75 7.42
 0 1 -10 45.58 4.06
 0 -1 10 56.48 7.54
 0 -1 10 75.02 10.06
 0 1 -10 55.18 4.44
 0 -1 10 21.56 8.08
 0 1 -10 36.74 4.15
 0 -1 10 27.91 7.75
 0 1 -10 41.19 4.14
 0 -1 10 35.13 11.15
 0 -1 10 32.4 8.38
 0 1 -10 59.22 4.6
 0 -1 9 173.42 16.77
 0 -1 9 174.54 16.45
 0 -1 9 152.91 16.85
 0 1 -9 178.74 14.67
 0 1 -9 170.16 14.65
 0 1 -9 184.22 14.57
 0 -1 9 174.26 16.26
 0 1 -9 188.65 14.76
 0 1 -9 178.76 14.7
 0 -1 9 142.16 17.3
 0 1 -9 188.62 14.71
 0 -1 9 182.95 16.01
 0 -1 9 180.99 15.86
 0 1 -9 185.63 14.66
 0 -1 9 178.73 15.93
 0 -1 9 152.74 16.12
 0 -1 9 187.67 15.95
 0 1 -9 175.13 14.69
 0 1 -9 103.52 14.95
 0 1 -9 178.15 14.64
 0 -1 9 175.08 14.61
 0 -1 9 162.47 16.61
 0 -1 9 170.11 16.06
 0 -1 9 175.56 16.38
 0 1 -9 188.4 14.62
 0 1 -9 172.93 14.6
 0 1 -9 178.59 14.77
 0 -1 9 200.07 16.87
 0 -1 9 178.09 16.18
 0 1 -9 181.14 14.73
 0 1 -9 190.02 14.84
 0 1 -9 161.19 14.68
 0 -1 9 157.89 17.54
 0 1 -9 188.59 14.73
 0 -1 9 164.94 15.72
 0 -1 9 161.81 16.71
 0 -1 9 169.14 16.46
 0 1 -8 2.54 1.87
 0 -1 8 -6 9.19
 0 -1 8 -3.79 5.84
 0 -1 8 5.12 5.51
 0 -1 8 -6.76 6.54
 0 -1 8 6.22 4.21
 0 1 -8 1.74 1.48
 0 1 -8 1.35 1.6
 0 -1 8 1.92 5.88
 0 1 -8 3.94 1.13
 0 1 -8 1.09 1.35
 0 -1 8 2.66 4.8
 0 1 -8 1.27 1.54
 0 1 -8 3.02 1.67
 0 -1 8 3.44 7.36
 0 1 -8 1.61 1.66
 0 -1 8 1.9 4.51
 0 -1 8 -2.28 5.22
 0 -1 8 1.82 6.86
 0 -1 8 -0.37 4.24
 0 -1 8 6.23 4.46
 0 1 -8 1.44 1.57
 0 1 -8 0.73 1.48
 0 1 -8 0.74 1.66
 0 1 -8 -1.43 3.2
 0 -1 8 1 1.18
 0 1 -8 4.21 1.58
 0 -1 8 0.24 4.15
 0 -1 8 10.79 6.78
 0 -1 8 0.11 2.77
 0 -1 8 2.88 1.72
 0 1 -8 0.86 1.78
 0 -1 8 2.98 5.22
 0 1 -8 1.39 1.43
 0 1 -8 2.15 1.16
 0 1 -8 1.64 1.85
 0 -1 8 -1.82 6.22
 0 -1 8 -3.34 5.12
 0 -1 8 0.66 7.78
 0 1 -8 3.68 1.67
 0 1 -8 0.83 1.54
 0 -1 8 -8.84 8.06
 0 -1 8 -0.16 5.55
 0 -1 8 9.08 6.74
 0 1 -7 172.74 13.66
 0 -1 7 158.99 16.86
 0 -1 7 140.41 15.42
 0 -1 7 146.98 14.33
 0 -1 7 135.8 15.07
 0 1 -7 165.15 13.54
 0 -1 7 169.66 14.91
 0 1 -7 152.21 13.41
 0 1 -7 174.83 13.55
 0 -1 7 151.4 15.67
 0 1 -7 184.41 13.59
 0 1 -7 164.51 13.56
 0 -1 7 177.42 14.71
 0 -1 7 164.31 14.62
 0 -1 7 154.94 14.88
 0 -1 7 133.92 15.47
 0 1 -7 170.87 13.57
 0 1 -7 182.96 13.56
 0 -1 7 176.35 14.66
 0 1 -7 172.57 13.52
 0 1 -7 156.12 13.48
 0 1 -7 107.93 13.91
 0 -1 7 198.66 14.02
 0 -1 7 176.4 15.21
 0 1 -7 146.87 13.47
 0 -1 7 156.95 14.3
 0 -1 7 167.85 14.62
 0 1 -7 156.43 13.62
 0 1 -7 168.46 13.48
 0 1 -7 163.41 13.42
 0 -1 7 167.5 14.78
 0 -1 7 185.08 15.38
 0 -1 7 148.92 15.22
 0 1 -7 167.64 13.58
 0 -1 7 164.69 15.41
 0 1 -7 159.28 13.56
 0 -1 7 155.39 15.95
 0 -1 7 177.14 15.22
 0 -1 6 378.23 31.17
 0 -1 6 381.72 30.41
 0 -1 6 363.35 30.4
 0 1 -6 390.39 29.42
 0 1 -6 358.28 29.39
 0 -1 6 345.45 29.89
 0 -1 6 331.8 30.28
 0 1 -6 333.88 29.3
 0 -1 6 374.9 30.08
 0 1 -6 391.9 29.41
 0 -1 6 322.4 30.53
 0 1 -6 378.36 29.42
 0 -1 6 297.12 30.51
 0 1 -6 375.28 29.41
 0 -1 6 294.18 30.37
 0 -1 6 326.47 30.14
 0 -1 6 365.68 30.1
 0 1 -6 367.14 29.36
 0 1 -6 352.65 29.32
 0 -1 6 357.33 29.36
 0 1 -6 282.3 29.63
 0 -1 6 437.34 29.62
 0 1 -6 355.44 29.36
 0 1 -6 313.85 29.8
 0 -1 6 408.99 30.25
 0 -1 6 418.37 29.94
 0 -1 6 365.59 31.21
 0 1 -6 349.99 29.36
 0 1 -6 354.86 29.46
 0 -1 6 346.61 29.94
 0 1 -6 355.12 29.33
 0 1 -6 365.33 29.31
 0 -1 6 391.55 30.18
 0 -1 6 345.57 30.25
 0 1 -6 372.38 29.42
 0 -1 6 370.91 30.51
 0 -1 6 304.95 31.45
 0 -1 6 320.46 30.28
 0 1 -6 371.62 29.47
 0 -1 5 123.55 12.04
 0 -1 5 117.58 13.34
 0 -1 5 120.06 11.74
 0 -1 5 114.76 12.09
 0 -1 5 109.82 11.78
 0 -1 5 130.06 11.22
 0 1 -5 132.7 10.49
 0 -1 5 126.97 11.54
 0 1 -5 134.15 10.48
 0 1 -5 147.03 10.51
 0 -1 5 115.04 12.29
 0 -1 5 106.13 12.41
 0 -1 5 113.04 11.48
 0 1 -5 131.14 10.46
 0 -1 5 103.3 11.98
 0 1 -5 128.01 10.41
 0 -1 5 126.04 10.41
 0 1 -5 123.53 10.42
 0 1 -5 123.69 10.43
 0 1 -5 107.72 10.94
 0 -1 5 119.44 10.38
 0 -1 5 135.53 11.82
 0 1 -5 123.09 10.41
 0 -1 5 124.63 13.66
 0 1 -5 109.46 11.16
 0 -1 5 144.7 11.22
 0 -1 5 129.6 10.42
 0 1 -5 125.05 10.52
 0 -1 5 111.73 11.27
 0 1 -5 126.38 10.36
 0 1 -5 124.31 10.39
 0 1 -5 130.17 10.41
 0 -1 5 127.61 12.02
 0 -1 5 113.33 11.71
 0 1 -5 126.84 10.48
 0 -1 5 123.08 11.94
 0 -1 5 116.59 12.56
 0 -1 5 104.85 14.08
 0 1 -5 126.09 10.47
 0 -1 5 118.58 11.81
 0 1 -5 128.67 10.56
 0 -1 4 381.22 29.42
 0 -1 4 384.84 29.08
 0 -1 4 361.22 29.07
 0 -1 4 377.71 29.02
 0 -1 4 352.84 28.92
 0 1 -4 342.11 28.27
 0 -1 4 367.25 28.71
 0 -1 4 360.83 29.13
 0 -1 4 305.72 29.08
 0 1 -4 365.11 28.29
 0 1 -4 343.19 28.27
 0 -1 4 396.72 28.82
 0 -1 4 372.88 28.77
 0 -1 4 474.48 28.67
 0 -1 4 354.18 28.24
 0 1 -4 344.95 28.64
 0 -1 4 350.4 29.45
 0 -1 4 358.29 28.26
 0 1 -4 349.74 28.25
 0 -1 4 299.61 28.23
 0 1 -4 335.82 28.24
 0 -1 4 348.42 28.26
 0 -1 4 341.57 28.24
 0 1 -4 339.77 28.24
 0 1 -4 325.55 28.54
 0 1 -4 344.99 28.3
 0 -1 4 335.43 28.6
 0 1 -4 355.86 28.23
 0 1 -4 334.13 28.22
 0 -1 4 342.08 28.75
 0 -1 4 343.1 28.85
 0 -1 4 302.45 29.6
 0 -1 4 355.47 28.9
 0 1 -4 355.14 28.28
 0 -1 4 287.31 29.19
 0 -1 4 368.77 29.09
 0 1 -4 372.38 28.33
 0 1 -4 343.28 28.28
 0 -1 3 200.63 17.61
 0 1 -3 221.38 16.7
 0 1 -3 200.46 16.68
 0 -1 3 220.18 17.56
 0 1 -3 192.87 17.12
 0 1 -3 201.27 16.67
 0 1 -3 180.9 17.25
 0 -1 3 234.34 17.14
 0 -1 3 229.43 17.37
 0 1 -3 211.2 16.72
 0 -1 3 223.91 17.23
 0 1 -3 205.64 16.67
 0 -1 3 232.24 16.69
 0 1 -3 196.65 17.38
 0 -1 3 220.96 17.29
 0 -1 3 186.01 16.7
 0 -1 3 203.75 17.37
 0 1 -3 197.55 16.65
 0 -1 3 168.38 16.64
 0 1 -3 206.4 16.66
 0 1 -3 203.59 17
 0 -1 3 199.28 16.65
 0 -1 3 204.54 18.04
 0 1 -3 210.2 17.09
 0 -1 3 204.79 16.65
 0 -1 3 186.51 17.19
 0 -1 3 204.13 16.67
 0 -1 3 298.43 17.09
 0 1 -3 190.27 16.68
 0 1 -3 205.01 16.68
 0 -1 3 186.62 17.24
 0 1 -3 207.22 16.68
 0 -1 3 212.15 17.27
 0 -1 3 191.89 17.71
 0 -1 3 229.87 17.42
 0 -1 3 187.54 18.12
 0 -1 3 214.94 17.84
 0 -1 3 238.51 17.42
 0 -1 3 236.14 17.41
 0 -1 3 228.68 17.5
 0 -1 2 435.93 33.07
 0 1 -2 395.92 33.06
 0 1 -2 422.26 33.08
 0 1 -2 400.42 33.07
 0 -1 2 475.72 33.47
 0 -1 2 342.14 33.07
 0 -1 2 483.14 33.3
 0 -1 2 447.7 33.39
 0 -1 2 395.33 33.06
 0 1 -2 394.68 33.29
 0 -1 2 418.45 33.07
 0 1 -2 435.16 33.08
 0 1 -2 387.3 33.06
 0 1 -2 340.12 33.36
 0 1 -2 415.82 33.08
 0 -1 2 383.66 33.05
 0 -1 2 548.88 33.29
 0 1 -2 421.22 33.27
 0 -1 2 380.35 33.05
 0 1 -2 374.05 33.06
 0 -1 2 369.13 33.04
 0 -1 2 420.5 33.06
 0 -1 2 439.73 33.07
 0 -1 2 417.37 33.37
 0 1 -2 397.13 33.34
 0 -1 2 531.96 33.37
 0 -1 2 446.18 33.37
 0 -1 2 559.69 33.4
 0 1 -2 391.58 33.06
 0 1 -2 473.44 33.33
 0 1 -2 408.87 33.35
 0 1 -2 450.74 33.08
 0 1 -2 369.22 33.06
 0 1 -2 391.16 33.06
 0 -1 2 391.01 33.28
 0 -1 2 459.94 33.43
 0 1 -2 383.03 33.06
 0 -1 2 451.57 33.37
 0 -1 2 376.23 33.45
 0 -1 2 450.96 33.47
 0 -1 2 482.1 33.46
 0 -1 2 463.38 33.42
 0 -1 2 439.88 33.44
 0 -1 1 146.73 10.27
 0 -1 1 136.5 10.24
 0 -1 1 159.74 10.27
 0 1 -1 111.43 10.22
 0 -1 1 147.27 10.24
 0 1 -1 115.03 9.92
 0 1 -1 128.75 9.95
 0 -1 1 126.87 9.93
 0 1 -1 150.52 10.18
 0 1 -1 138.82 10.21
 0 -1 1 124.01 9.95
 0 1 -1 101.85 9.94
 0 -1 1 116.16 9.92
 0 1 -1 121.41 10.07
 0 1 -1 128.23 10.15
 0 1 -1 154.95 10.15
 0 -1 1 139.76 10.26
 0 -1 1 130.99 10.22
 0 -1 1 139.72 10.18
 0 1 -1 110.23 9.92
 0 -1 1 153.91 10.24
 0 1 -1 121.7 9.94
 0 1 -1 119.15 9.94
 0 1 -1 126.28 10.17
 0 1 -1 117.53 10.17
 0 -1 1 114.26 9.92
 0 1 -1 120.26 9.92
 0 1 -1 118.76 9.93
 0 1 -1 112.4 9.94
 0 -1 1 134.66 10.27
 0 1 -1 108.44 9.91
 0 1 -1 114.16 9.92
 0 -1 1 135.48 10.18
 0 1 -1 117.94 9.92
 0 -1 1 120.2 9.92
 0 1 -1 119.6 9.92
 0 -1 1 137.62 10.24
 0 1 -1 129.06 9.94
 0 1 -1 115.69 10.21
 0 1 -1 117.43 10.24
 0 -1 1 128.97 9.92
 0 -1 1 147.29 10.25
 0 -1 1 139.29 10.25
 0 1 0 1752.5 143.53
 0 1 0 1772.81 143.54
 0 1 0 2194.33 143.59
 0 -1 0 1547.65 143.46
 0 -1 0 2137.49 143.52
 0 1 0 2371.09 143.53
 0 1 0 1597.37 143.54
 0 1 0 2565.87 143.6
 0 -1 0 2426.64 143.62
 0 -1 0 1422.23 143.46
 0 -1 0 1944.59 143.51
 0 -1 0 1805.03 143.5
 0 1 0 1634.2 143.49
 0 -1 0 2205.69 143.58
 0 -1 0 1583.79 143.48
 0 1 0 1797.06 143.51
 0 1 0 1775.82 143.5
 0 -1 0 1713.63 143.49
 0 -1 0 1938.93 143.54
 0 -1 -1 1823.04 127.83
 0 1 1 1690.18 127.73
 0 1 1 1672.66 127.83
 0 1 1 1599.67 127.73
 0 -1 -1 1517.52 127.73
 0 -1 -1 1470.08 127.79
 0 -1 -1 1836.15 127.82
 0 1 1 1285.53 127.78
 0 1 1 1893.77 127.82
 0 1 1 1727.84 127.8
 0 1 1 1320.41 127.81
 0 1 1 1486.47 127.73
 0 -1 -1 1511.48 127.73
 0 1 1 1326.86 127.73
 0 1 1 1082.03 127.72
 0 1 1 1495.65 127.79
 0 -1 -1 2314.22 127.87
 0 1 1 1483.31 127.83
 0 -1 -1 1887.28 127.8
 0 1 1 1491.58 127.84
 0 -1 -1 1584.86 127.85
 0 -1 -1 1847.94 127.77
 0 1 1 1620.96 127.83
 0 1 1 1194.92 127.79
 0 -1 -1 1942.99 127.83
 0 1 1 1932.36 127.82
 0 -1 -1 2007.26 127.82
 0 -1 -1 1399.06 127.79
 0 1 1 1935.21 127.83
 0 -1 -1 1165.01 127.76
 0 1 1 1818.75 127.78
 0 -1 -1 1681.71 127.83
 0 1 1 2057.75 127.83
 0 -1 -1 2077.49 127.81
 0 -1 -1 1913.23 127.82
 0 1 1 1647.45 127.78
 0 1 1 1875.54 127.82
 0 1 1 1508.84 127.81
 0 1 1 1993.21 127.84
 0 -1 -1 1163.64 127.72
 0 1 1 1410.69 127.78
 0 -1 -1 1391.21 127.78
 0 1 1 1541.98 127.8
 0 1 2 210.52 13.72
 0 -1 -2 209.22 13.72
 0 1 2 199.89 13.53
 0 -1 -2 131.02 13.79
 0 1 2 155.83 14.02
 0 -1 -2 194.56 13.53
 0 -1 -2 183.75 13.56
 0 1 2 94.63 14.72
 0 -1 -2 163.78 14.11
 0 -1 -2 130.73 14.1
 0 -1 -2 128.15 14.45
 0 1 2 193.54 13.63
 0 1 2 192.58 13.52
 0 -1 -2 180.03 13.5
 0 1 2 152.66 13.96
 0 -1 -2 143.28 13.44
 0 -1 -2 151.2 13.44
 0 1 2 151.91 13.44
 0 1 2 163.35 13.76
 0 1 2 165.16 13.47
 0 1 2 121.57 13.54
 0 -1 -2 141.72 13.53
 0 1 2 145.24 13.44
 0 -1 -2 153.03 13.47
 0 -1 -2 174.04 13.45
 0 1 2 203.72 13.65
 0 1 2 164.36 13.54
 0 1 2 165.91 14.54
 0 -1 -2 177.72 13.6
 0 -1 -2 191.97 14.2
 0 -1 -2 170.75 13.44
 0 -1 -2 193.11 13.61
 0 1 2 141.75 13.93
 0 -1 -2 227.7 13.88
 0 -1 -2 208.1 13.67
 0 1 2 173.86 14.48
 0 1 2 190.77 14.62
 0 -1 -2 184.35 13.9
 0 -1 -2 171.59 13.57
 0 1 2 171.89 14.63
 0 1 2 154.18 14.48
 0 -1 -2 190.42 13.54
 0 1 2 119.36 13.62
 0 1 2 160.58 14.51
 0 -1 -2 204.24 13.57
 0 1 2 180.05 14.57
 0 -1 -3 155.73 12.95
 0 -1 -3 156.4 13.17
 0 -1 -3 171.48 14.08
 0 1 3 175.25 13.24
 0 1 3 156.56 13.09
 0 1 3 159.59 14.95
 0 1 3 162.84 13.34
 0 1 3 159.04 13
 0 1 3 155.37 13.12
 0 1 3 149.11 12.95
 0 -1 -3 124.59 13.12
 0 1 3 143.57 12.95
 0 -1 -3 155.75 13.03
 0 -1 -3 162.1 13.09
 0 -1 -3 176.72 13.11
 0 1 3 165.43 15
 0 -1 -3 171.51 13.27
 0 1 3 131.23 14.91
 0 -1 -3 161.71 13.39
 0 1 3 163.94 14.82
 0 1 3 159.3 15.12
 0 1 3 176.93 13.35
 0 -1 -3 172.61 13.03
 0 1 3 187.71 13.76
 0 -1 -3 144.53 14.05
 0 1 3 165.78 13.6
 0 -1 -3 149.04 13.13
 0 1 3 152.19 13.74
 0 -1 -3 171.02 13.08
 0 1 3 175.24 14.06
 0 1 3 138.09 13.89
 0 1 3 177.13 13.6
 0 1 3 171.99 13.05
 0 -1 -3 193.86 13.69
 0 -1 -3 158.64 13.03
 0 -1 -3 186.21 13.14
 0 1 3 145.09 15.07
 0 1 3 155.51 15.12
 0 -1 -3 160.09 13.1
 0 1 4 1980.16 131.28
 0 -1 -4 1758.6 130.89
 0 1 4 1761.85 131.25
 0 -1 -4 1377.34 131.13
 0 1 4 1924.94 131.21
 0 -1 -4 1857.41 130.82
 0 1 4 1807.29 131.05
 0 -1 -4 1711.26 130.84
 0 -1 -4 1598.99 130.91
 0 -1 -4 1623.63 130.85
 0 1 4 1962.22 131.19
 0 -1 -4 1624.46 130.86
 0 -1 -4 1804.22 131.12
 0 -1 -4 1634.44 130.78
 0 1 4 1499.8 130.78
 0 1 4 1592.78 130.83
 0 1 4 1546.97 130.79
 0 -1 -4 1600.45 130.8
 0 -1 -4 1502.01 130.75
 0 -1 -4 1247.98 130.86
 0 1 4 1452.16 131.47
 0 -1 -4 1696.4 130.8
 0 1 4 1868.79 131.04
 0 1 4 1628.47 130.88
 0 -1 -4 1549.52 131.22
 0 1 4 1841.16 130.92
 0 1 4 1602.83 131.41
 0 -1 -4 1737.86 130.91
 0 1 4 1497.28 131.47
 0 -1 -4 1785.12 130.98
 0 -1 -4 1648.67 130.89
 0 1 4 1182.36 130.85
 0 -1 -4 1491.24 130.8
 0 -1 -4 1500.46 130.9
 0 1 4 1301.71 130.95
 0 1 4 1704.97 131.06
 0 1 4 1443.18 131.35
 0 -1 -4 1735.15 130.91
 0 1 4 1687.93 131.42
 0 1 4 1859.69 131.29
 0 -1 -4 1921.39 130.84
 0 1 4 1550.98 131.51
 0 -1 -4 1558.41 130.9
 0 1 4 1677.79 131.5
 0 1 5 377.43 38.74
 0 1 5 480.1 38.46
 0 -1 -5 453.68 37.28
 0 -1 -5 484.61 37.31
 0 1 5 384.58 38.65
 0 -1 -5 449.25 37.38
 0 1 5 441.25 38.83
 0 1 5 548.7 37.96
 0 -1 -5 460.73 37.32
 0 1 5 502.59 37.88
 0 -1 -5 503.6 37.18
 0 1 5 521.54 37.74
 0 -1 -5 453.36 37.21
 0 -1 -5 474.42 37.32
 0 -1 -5 450.68 37.21
 0 -1 -5 443.94 37.25
 0 1 5 483.27 38.1
 0 1 5 528.73 38.03
 0 1 5 444.65 38.03
 0 -1 -5 416.2 37.23
 0 -1 -5 553.66 37.17
 0 -1 -5 419.31 37.08
 0 1 5 437.76 37.18
 0 -1 -5 461.29 37.12
 0 1 5 445.31 37.13
 0 1 5 411.35 37.12
 0 -1 -5 350.03 37.26
 0 -1 -5 438.75 37.15
 0 -1 -5 472.36 37.19
 0 1 5 459.79 38.53
 0 -1 -5 465.5 37.09
 0 1 5 380.56 38.67
 0 1 5 497.97 37.61
 0 -1 -5 476.99 37.15
 0 1 5 493.59 37.34
 0 1 5 457.39 37.25
 0 -1 -5 549.91 37.23
 0 1 5 321.53 37.33
 0 -1 -5 427.51 37.16
 0 1 5 456.31 37.85
 0 1 5 438.69 38.87
 0 1 5 521.01 38.13
 0 1 5 382.6 38.72
 0 -1 -5 526.77 37.2
 0 -1 -5 465.39 37.31
 0 1 5 519.98 38.73
 0 -1 -5 478.66 37.32
 0 -1 -6 1882.22 141.4
 0 -1 -6 1730.74 141.32
 0 1 6 1925.27 141.88
 0 1 6 1502.37 142.11
 0 -1 -6 1831.24 141.4
 0 1 6 1559.6 141.43
 0 1 6 1905.74 141.73
 0 -1 -6 1743.06 141.26
 0 1 6 1801.64 141.63
 0 1 6 1769.32 141.82
 0 -1 -6 1732.51 141.37
 0 1 6 1951.99 142.16
 0 -1 -6 1734.65 141.36
 0 1 6 1759.37 141.81
 0 1 6 1651.01 141.81
 0 -1 -6 1633.43 141.32
 0 1 6 1694.18 141.23
 0 -1 -6 1716.12 141.21
 0 -1 -6 1657.01 141.23
 0 -1 -6 1722.71 141.34
 0 -1 -6 2010.91 141.28
 0 -1 -6 1721.6 141.25
 0 1 6 1790.81 141.6
 0 1 6 1674.25 141.34
 0 -1 -6 1669.15 141.18
 0 1 6 1718.49 141.37
 0 -1 -6 1717.68 141.24
 0 1 6 1783.64 142.07
 0 -1 -6 1939.35 141.34
 0 -1 -6 1731.94 141.22
 0 -1 -6 1658.91 141.25
 0 1 6 1493.03 141.56
 0 1 6 1904.67 142.24
 0 -1 -6 1899.17 141.4
 0 -1 -6 1876.46 141.29
 0 1 6 1721.96 142.13
 0 1 6 1845.73 141.94
 0 -1 -6 1703.31 141.31
 0 1 7 161.88 15.47
 0 1 7 145.18 15.89
 0 -1 -7 154.94 13.69
 0 -1 -7 180.5 13.54
 0 -1 -7 166.09 13.58
 0 1 7 174.59 14.07
 0 1 7 156.51 14.42
 0 1 7 137.11 15.82
 0 1 7 163.66 15.21
 0 -1 -7 184.19 13.55
 0 1 7 152.82 13.5
 0 -1 -7 121.23 13.78
 0 -1 -7 152 13.47
 0 -1 -7 171.67 13.56
 0 1 7 152.4 13.49
 0 1 7 160.78 14.6
 0 -1 -7 149.49 13.59
 0 -1 -7 179.22 13.57
 0 1 7 168.98 13.91
 0 1 7 153.34 17.42
 0 1 7 151.7 13.73
 0 -1 -7 163.63 13.53
 0 -1 -7 179.69 13.66
 0 -1 -7 168.13 13.52
 0 -1 -7 161.27 13.59
 0 1 7 171.82 14.84
 0 1 7 148.57 17.9
 0 -1 -7 190.23 13.59
 0 1 7 192.86 17.51
 0 -1 -7 187.13 13.88
 0 -1 -7 151.84 13.77
 0 -1 -7 155.34 13.81
 0 1 7 169.44 16.8
 0 -1 -8 44.11 4.45
 0 1 8 44.01 7.42
 0 1 8 50.03 6.59
 0 1 8 49.22 5.11
 0 -1 -8 44.42 3.79
 0 -1 -8 37.25 3.87
 0 1 8 37.2 8.28
 0 1 8 40.93 9.13
 0 -1 -8 46.88 3.88
 0 -1 -8 43.33 3.84
 0 1 8 49.09 5.99
 0 1 8 47.75 5.47
 0 -1 -8 44.56 3.83
 0 1 8 49.67 7.8
 0 -1 -8 32.16 4.6
 0 -1 -8 40.69 3.97
 0 -1 -8 41.4 3.7
 0 1 8 36.62 3.75
 0 -1 -8 38.45 3.83
 0 1 8 40.34 11.55
 0 1 8 42.95 6.34
 0 -1 -8 40.38 4.06
 0 -1 -8 43.85 3.93
 0 1 8 33.16 8.08
 0 -1 -8 40.01 4.05
 0 -1 -8 42.06 3.81
 0 1 8 37.61 7.44
 0 1 8 49.15 12.22
 0 -1 -8 45.75 3.87
 0 1 8 48.75 7
 0 -1 -8 43.24 4.11
 0 -1 -8 36.83 3.92
 0 1 8 64.57 11.53
 0 -1 -8 49.68 4.49
 0 1 8 39.42 10.48
 0 -1 -8 39.31 4.36
 0 1 8 52.56 6.85
 0 1 9 66.26 7.64
 0 1 9 64.64 8.7
 0 -1 -9 62.99 5.26
 0 1 9 54.36 7.7
 0 1 9 79.73 8.72
 0 -1 -9 64.27 5.36
 0 1 9 60.46 9.43
 0 -1 -9 62.6 5.29
 0 1 9 55.25 10.49
 0 1 9 50.32 8.88
 0 1 9 58.74 6.61
 0 -1 -9 61.48 5.28
 0 1 9 66.22 7.27
 0 -1 -9 61.85 5.38
 0 1 9 58.5 5.23
 0 -1 -9 38.46 6.28
 0 -1 -9 61.34 5.17
 0 -1 -9 50.77 5.96
 0 -1 -9 58.2 5.38
 0 1 9 64.82 6.08
 0 1 9 58.05 9.22
 0 1 9 60.3 12.43
 0 -1 -9 49.75 5.24
 0 -1 -9 60.78 5.45
 0 -1 -9 66.83 5.32
 0 -1 -9 63.73 5.31
 0 1 9 60.22 8.61
 0 1 9 55.29 13.59
 0 -1 -9 63.77 5.54
 0 1 9 60.4 7.81
 0 -1 -9 60.84 5.4
 0 -1 -9 58.87 5.33
 0 -1 -9 59.21 5.54
 0 -1 -9 58.26 5.6
 0 1 9 69.32 8.02
 0 -1 -9 57.87 5.77
 0 1 9 50.26 11.41
 0 -1 -10 3.08 1.52
 0 -1 -10 2.73 1.45
 0 1 10 2.88 7.56
 0 1 10 3 9.38
 0 -1 -10 2.71 1.46
 0 1 10 4.99 5.36
 0 -1 -10 1.42 1.28
 0 1 10 -0.58 6.57
 0 1 10 -4.61 6.82
 0 -1 -10 0.75 1.36
 0 1 10 5.66 4.62
 0 -1 -10 2.45 1.87
 0 -1 -10 3.93 2.74
 0 1 10 2.34 1.27
 0 -1 -10 3.4 3.34
 0 -1 -10 3.58 1.8
 0 1 10 6.89 11.22
 0 1 10 -1.31 7.64
 0 -1 -10 2.97 1.9
 0 1 10 -1.43 5.89
 0 -1 -10 2.03 1.59
 0 -1 -10 1.47 1.55
 0 -1 -10 0.24 2.28
 0 1 10 9.91 10.32
 0 1 10 7.41 5.43
 0 1 10 3.43 5.49
 0 -1 -10 2.43 1.52
 0 1 10 8.54 12.8
 0 1 10 0.57 9.36
 0 1 10 2.01 5.75
 0 -1 -10 0.24 1.98
 0 1 10 0.68 4.99
 0 1 10 0.21 6.59
 0 -1 -10 2.47 2.07
 0 -1 -10 2.16 2.06
 0 1 11 89 14.5
 0 1 11 100.16 10.97
 0 1 11 79.66 11.69
 0 1 11 90.26 10.55
 0 -1 -11 93.65 8.5
 0 1 11 85.64 12.75
 0 -1 -11 101.69 8.64
 0 -1 -11 103.17 8.56
 0 1 11 111.94 11.53
 0 1 11 84.8 10.19
 0 1 11 82.71 11.74
 0 -1 -11 103.9 8.58
 0 -1 -11 103.01 8.61
 0 1 11 97.08 11.95
 0 -1 -11 75.71 8.95
 0 -1 -11 104.28 8.62
 0 1 11 95.5 8.51
 0 1 11 95.29 11.01
 0 -1 -11 89 8.81
 0 -1 -11 105.66 8.56
 0 -1 -11 101.4 8.52
 0 -1 -11 115.36 8.73
 0 1 11 98.43 11.61
 0 1 11 132.83 12.55
 0 -1 -11 107.56 8.74
 0 -1 -11 113.73 8.94
 0 -1 -11 98.44 8.6
 0 1 11 100.64 13.94
 0 -1 -11 108.91 8.88
 0 1 11 102.39 11.16
 0 1 11 78.05 10.92
 0 1 12 226.06 23.09
 0 -1 -12 247.31 20.27
 0 -1 -12 245.4 20.2
 0 1 12 268.2 22.34
 0 -1 -12 228.53 20.17
 0 -1 -12 281.44 20.53
 0 1 12 252.78 24.77
 0 1 12 269.71 22.33
 0 -1 -12 224.24 20.39
 0 1 12 217.85 22.64
 0 1 12 236.3 21.8
 0 1 12 277.89 22.66
 0 1 12 202.71 22.39
 0 -1 -12 268.25 20.32
 0 1 12 256.4 21.85
 0 -1 -12 276.61 20.36
 0 1 12 253.96 20.16
 0 -1 -12 188.61 20.44
 0 1 12 262.98 24.35
 0 1 12 258.92 22.41
 0 -1 -12 231.44 20.21
 0 1 12 215.48 22.1
 0 -1 -13 26 3.01
 0 1 13 26.89 9.41
 0 -1 -13 24.23 2.88
 0 1 13 27.91 8.67
 0 -1 -13 27.58 2.82
 0 1 13 32.76 13.04
 0 1 13 21.48 7.28
 0 1 13 19.66 9.39
 0 -1 -13 30.1 3.45
 0 -1 -13 20.34 3.76
 0 1 13 25.08 2.78
 0 -1 -13 29.93 3.12
 0 -1 -13 25.37 2.89
 0 1 13 30.64 7.56
 0 1 13 20.73 7.86
 0 -1 -13 25.94 2.93
 0 1 13 18.4 8.54
 0 -1 -13 25.91 3.12
 0 1 13 25.09 10.78
 0 1 13 26.6 7.29
 0 -1 -13 23.15 3.21
 0 1 13 19.13 11.17
 0 1 13 18.3 7.38
 0 1 13 19.16 8.38
 0 -1 -14 20.85 2.38
 0 1 14 -0.94 9.03
 0 1 14 11.66 6.68
 0 1 14 19.45 13.6
 0 -1 -14 17.28 2.72
 0 1 14 15.84 10.01
 0 1 14 8.15 11.22
 0 1 14 12.68 8.03
 0 1 14 19.55 7.99
 0 -1 -14 15.3 2.41
 0 -1 -14 16.92 2.59
 0 1 14 5.24 6.78
 0 1 14 26.59 11.52
 0 -1 -14 14.05 2.63
 0 1 14 9.43 7.94
 0 -1 -14 20.53 2.75
 0 -1 -14 18.31 2.93
 0 -1 -15 11.92 2.02
 0 1 15 11.6 9.22
 0 1 15 6.14 14.07
 0 -1 -15 10.59 2.55
 0 1 15 17.51 11.84
 0 1 15 3.26 7.76
 0 -1 -15 7.68 2.07
 0 1 15 9.74 7.94
 0 -1 -15 9.53 2.21
 0 1 15 5.28 7
 0 1 15 25.64 12.24
 0 -1 -15 9.49 2.27
 0 1 15 -4.91 8.46
 0 -1 -15 11.7 2.46
 0 -1 -15 8.67 2.55
 0 -1 -16 64.27 5.4
 0 1 16 66.98 13.89
 0 -1 -16 61.4 5.13
 0 1 16 60.28 10.73
 0 -1 -16 45.7 5.13
 0 1 16 49.41 9.64
 0 1 16 78.99 13.28
 0 1 16 42.08 8.71
 0 1 17 56.57 8.7
 0 1 17 83.23 12.64
 0 -1 -17 56.56 5.1
 0 -1 -17 58.51 5.54
 0 -1 -17 62.25 5.3
 0 1 17 68.37 7.85
 0 1 17 59.69 9.47
 0 -1 -17 46.55 5.1
 0 1 18 2.82 8.56
 0 -1 -18 2.69 2.01
 0 -1 -19 3.42 1.71
 0 -1 -19 4.24 1.8
 0 1 19 4.8 5.47
 0 1 19 9 7.48
 0 -1 -19 2.82 1.43
 0 -1 -19 4.33 1.81
 0 -1 -19 3.9 1.59
 0 1 20 4.56 4.6
 0 -1 -20 -0.15 1.14
 0 1 20 -3.36 4.5
 0 -1 -20 -1.5 1.32
 0 -1 -20 -1.02 1.25
 0 -1 -21 9.78 1.2
 0 1 21 9.4 3.09
 0 -1 -21 9.68 1.29
 0 -1 -21 14.24 1.37
 0 2 -20 21.91 2.05
 0 -2 20 15.49 4.14
 0 2 -19 14.04 1.81
 0 2 -19 17.33 1.89
 0 2 -19 12.79 1.73
 0 2 -18 9.36 2.09
 0 2 -18 5.35 1.7
 0 -2 18 8.68 4.59
 0 2 -18 12.39 1.81
 0 2 -18 9.03 2.01
 0 2 -18 11.4 1.89
 0 2 -17 1.46 1.81
 0 2 -17 0.68 2.1
 0 -2 17 6.47 6.29
 0 -2 17 2.27 7.87
 0 2 -17 1.82 1.45
 0 2 -17 0.7 1.66
 0 2 -17 5.21 2.12
 0 -2 17 8.08 5.24
 0 2 -17 1.18 1.57
 0 2 -17 3.58 1.43
 0 2 -16 -2.45 2.3
 0 2 -16 0.87 1.59
 0 2 -16 1.35 1.94
 0 -2 16 6.42 5.01
 0 -2 16 5 11.14
 0 2 -16 1.19 2.31
 0 2 -16 0.28 1.7
 0 -2 16 0.57 6.48
 0 -2 16 -6.22 8.92
 0 2 -16 -0.42 1.52
 0 -2 16 -6.63 5.57
 0 -2 15 -6.55 8.92
 0 2 -15 1.8 1.99
 0 -2 15 0.26 8.74
 0 2 -15 1.03 1.73
 0 -2 15 5.64 5.26
 0 2 -15 1.17 2.08
 0 -2 15 -4.48 11.85
 0 -2 15 2.05 7.33
 0 2 -15 0.09 2.36
 0 2 -15 1.66 1.79
 0 -2 15 7.52 6.99
 0 -2 15 -7.12 8.24
 0 -2 15 0.39 6.67
 0 -2 15 6.99 6
 0 2 -14 94.34 8.22
 0 -2 14 75.24 11.73
 0 2 -14 97.1 8.56
 0 2 -14 87.14 8.27
 0 -2 14 89.14 12.82
 0 2 -14 100.62 8.2
 0 2 -14 96.32 8.3
 0 -2 14 90.96 11.93
 0 -2 14 109.01 14.54
 0 -2 14 87.11 13.05
 0 -2 14 105.16 11.14
 0 -2 14 107.67 10.7
 0 2 -13 71.32 6.45
 0 2 -13 78.63 6.37
 0 -2 13 83.81 11.49
 0 2 -13 74.03 6.48
 0 -2 13 90.19 12.91
 0 2 -13 63.87 6.74
 0 -2 13 67.94 10.17
 0 -2 13 66.02 10.96
 0 -2 13 58.13 10.41
 0 2 -13 77.41 6.39
 0 2 -13 57.59 6.53
 0 2 -13 75.45 6.52
 0 -2 13 79.02 8.9
 0 -2 12 -3.26 7.8
 0 2 -12 -0.21 1.64
 0 2 -12 0.97 2.06
 0 2 -12 -2.29 1.88
 0 -2 12 2.4 7.08
 0 -2 12 0.34 8.6
 0 2 -12 -0.47 1.94
 0 -2 12 -5.84 8.06
 0 2 -12 -0.15 1.75
 0 -2 12 8.61 5.31
 0 -2 12 0.79 7.08
 0 -2 12 7.45 10.15
 0 2 -12 0.5 2.25
 0 2 -12 1.69 2.03
 0 2 -12 -0.32 2.11
 0 2 -12 0.36 1.95
 0 -2 12 -1.32 7.78
 0 2 -11 7.35 2.16
 0 2 -11 5.29 2.24
 0 2 -11 6.73 2.13
 0 2 -11 6.76 2.01
 0 -2 11 9.94 6.06
 0 -2 11 10.56 5.44
 0 -2 11 27.35 7.48
 0 2 -11 8.5 1.84
 0 2 -11 4.03 3.34
 0 -2 11 10.1 1.77
 0 2 -11 14.71 2.2
 0 -2 11 31.61 8
 0 2 -11 11.9 2.01
 0 -2 11 12.67 7.69
 0 -2 11 50.61 12.19
 0 -2 11 -0.53 6.63
 0 2 -11 9.6 2.56
 0 -2 11 30.3 9.98
 0 2 -11 9.84 2.28
 0 -2 11 2.72 8.08
 0 -2 11 8.72 6.73
 0 2 -11 6.55 2.28
 0 -2 11 -3.78 8.65
 0 2 -11 6.44 2.14
 0 -2 10 5.29 7.57
 0 -2 10 12.56 6.44
 0 -2 10 6.66 5.2
 0 -2 10 15.51 5.53
 0 2 -10 6.67 1.99
 0 -2 10 14.49 6.46
 0 2 -10 10.11 2.04
 0 2 -10 7.67 2.02
 0 2 -10 8.1 2.05
 0 -2 10 18.05 5.65
 0 -2 10 10.38 5.94
 0 -2 10 3.38 5.01
 0 -2 10 4.61 5.35
 0 2 -10 7.87 2.03
 0 -2 10 12.99 5.31
 0 -2 10 8.78 1.61
 0 2 -10 8.64 1.95
 0 2 -10 6.98 3.37
 0 -2 10 10.05 7.36
 0 2 -10 8.67 1.82
 0 -2 10 -2.47 7.04
 0 -2 10 3.49 5.91
 0 2 -10 7.59 1.73
 0 2 -10 9.94 2.23
 0 -2 10 4.44 8.76
 0 -2 10 7.96 7.43
 0 2 -10 10.47 2.36
 0 2 -10 10.12 2.05
 0 2 -10 8.57 2.16
 0 2 -10 6.63 2.01
 0 -2 10 -1.55 9.85
 0 -2 10 1.82 7.19
 0 -2 9 356.22 28.83
 0 -2 9 325.84 29.04
 0 -2 9 283.93 29.32
 0 -2 9 378.19 28.98
 0 2 -9 326.48 27.52
 0 -2 9 340.15 28.59
 0 2 -9 360.7 27.4
 0 2 -9 325.86 27.53
 0 2 -9 345.53 27.55
 0 -2 9 348.25 28.67
 0 2 -9 329.45 27.57
 0 -2 9 362.53 28.85
 0 -2 9 322.41 28.64
 0 -2 9 293.78 28.85
 0 -2 9 334.46 28.63
 0 2 -9 319.96 27.54
 0 -2 9 315.94 28.61
 0 2 -9 347.88 27.53
 0 2 -9 350.37 27.45
 0 -2 9 358.02 27.47
 0 2 -9 187.81 27.69
 0 -2 9 318.46 28.65
 0 -2 9 359.52 28.95
 0 2 -9 355.36 27.44
 0 -2 9 312.44 28.43
 0 2 -9 321.22 27.41
 0 -2 9 343.61 28.51
 0 2 -9 342.05 27.61
 0 -2 9 399.17 28.86
 0 2 -9 340.46 27.57
 0 -2 9 318.07 29.67
 0 -2 9 340.57 28.58
 0 -2 9 321.68 29.35
 0 2 -9 345.61 27.56
 0 -2 9 328.9 29.41
 0 -2 8 293.9 25.5
 0 -2 8 289.11 25.96
 0 -2 8 317.02 25.78
 0 -2 8 242.14 26.03
 0 -2 8 283.92 25.07
 0 2 -8 295.06 24.45
 0 2 -8 309.99 24.32
 0 -2 8 279.47 25.39
 0 -2 8 299.97 25.44
 0 2 -8 291.78 24.45
 0 -2 8 296.81 25.58
 0 2 -8 287.1 24.47
 0 -2 8 331.04 25.52
 0 -2 8 238.92 26.23
 0 2 -8 308.12 24.48
 0 -2 8 280.28 25.49
 0 -2 8 252.04 25.6
 0 -2 8 323.94 25.44
 0 -2 8 296.76 25.51
 0 2 -8 285.42 24.46
 0 -2 8 281.88 25.44
 0 2 -8 334.74 24.48
 0 2 -8 302.35 24.44
 0 2 -8 310.04 24.38
 0 -2 8 224 25.03
 0 -2 8 295.2 25.56
 0 2 -8 310.23 24.36
 0 -2 8 301.94 25.73
 0 -2 8 259.3 25.24
 0 2 -8 286.78 24.34
 0 -2 8 313.04 25.7
 0 -2 8 297.53 25.4
 0 2 -8 303.7 24.52
 0 -2 8 256.45 26.35
 0 -2 8 300.29 25.41
 0 2 -8 310.93 24.48
 0 -2 8 251.76 25.76
 0 -2 8 281.08 25.92
 0 -2 8 279.76 25.96
 0 -2 8 236.23 26.48
 0 2 -8 316.48 24.55
 0 -2 7 11.93 6.27
 0 -2 7 17.48 8.49
 0 -2 7 13.15 6
 0 -2 7 19.84 6.62
 0 -2 7 10.41 5.57
 0 2 -7 13.21 2.07
 0 2 -7 13.25 1.91
 0 -2 7 11.12 4.21
 0 -2 7 10.36 5.4
 0 2 -7 12.76 1.59
 0 2 -7 13.89 1.77
 0 2 -7 13.53 1.97
 0 -2 7 13.08 5.15
 0 2 -7 12.39 2.05
 0 -2 7 17.51 4.92
 0 2 -7 12.9 2.15
 0 -2 7 15.58 7.26
 0 -2 7 15.06 4.87
 0 -2 7 14.21 5.6
 0 -2 7 15.95 4.68
 0 -2 7 10.38 4.85
 0 2 -7 11.53 2.02
 0 -2 7 10.59 4.11
 0 2 -7 14.47 2.13
 0 2 -7 12.78 2.05
 0 -2 7 12.52 5.02
 0 2 -7 10.67 1.94
 0 -2 7 14.97 4.27
 0 -2 7 12.26 1.68
 0 -2 7 9.5 4.77
 0 -2 7 9.63 6.37
 0 2 -7 13.95 1.85
 0 -2 7 12.88 5.82
 0 2 -7 14.23 1.85
 0 -2 7 19.87 5.14
 0 2 -7 11.26 1.8
 0 -2 7 9.99 7.38
 0 2 -7 13.72 2.3
 0 -2 7 7.57 5.05
 0 2 -7 10.82 2.03
 0 -2 7 15.01 5.43
 0 -2 7 11.57 7.21
 0 2 -7 13.12 1.97
 0 2 -7 11.34 2.11
 0 -2 6 73.25 9.59
 0 -2 6 69.13 8.61
 0 -2 6 84.39 8.46
 0 2 -6 82.27 7.33
 0 2 -6 89.69 7.4
 0 2 -6 88.22 7.33
 0 -2 6 84.78 8.92
 0 2 -6 88.66 7.19
 0 2 -6 88.58 7.21
 0 -2 6 58.93 9.86
 0 2 -6 85.05 7.38
 0 2 -6 83.4 7.36
 0 2 -6 97.41 7.42
 0 -2 6 77.77 9.03
 0 -2 6 76.49 8.77
 0 -2 6 80.84 9.22
 0 2 -6 87.97 7.35
 0 -2 6 82.29 8.87
 0 2 -6 96.12 7.38
 0 -2 6 64.92 8.74
 0 -2 6 86.98 7.25
 0 2 -6 87.23 7.28
 0 -2 6 78.31 8.19
 0 2 -6 60.85 8.02
 0 2 -6 85.77 7.3
 0 -2 6 82.89 9.42
 0 -2 6 88.14 7.27
 0 -2 6 80.12 8.7
 0 -2 6 78.86 8.65
 0 -2 6 90 9.27
 0 2 -6 89.24 7.27
 0 2 -6 81.19 7.22
 0 -2 6 63.52 9.11
 0 -2 6 93.87 9.78
 0 2 -6 94.74 7.47
 0 -2 6 81.33 8.87
 0 -2 6 79.19 9.81
 0 2 -6 79.47 7.34
 0 2 -6 96.67 7.42
 0 2 -6 86.95 7.37
 0 -2 6 87.84 10.85
 0 -2 5 8.52 7.21
 0 -2 5 3.15 5.35
 0 -2 5 3.96 5.72
 0 -2 5 8.2 5.23
 0 2 -5 5 1.58
 0 -2 5 6.68 4.18
 0 2 -5 6.46 1.57
 0 2 -5 5.54 1.23
 0 2 -5 5.26 1.2
 0 -2 5 0.74 4.48
 0 -2 5 9.54 4.5
 0 2 -5 6.31 1.56
 0 2 -5 6.07 1.67
 0 -2 5 8.93 4.67
 0 2 -5 6.55 1.58
 0 -2 5 2.65 4.89
 0 -2 5 3.73 3.94
 0 -2 5 6.65 1.29
 0 2 -5 6.8 1.51
 0 2 -5 4.23 3.4
 0 2 -5 7.74 1.53
 0 2 -5 -0.48 3.78
 0 -2 5 2.71 5.29
 0 -2 5 7.46 4.41
 0 -2 5 3.69 1.27
 0 2 -5 8.39 1.48
 0 -2 5 7.53 4.04
 0 2 -5 4.95 1.34
 0 -2 5 8.64 4.54
 0 -2 5 10.36 6.11
 0 -2 5 5.6 4.98
 0 2 -5 6.11 1.84
 0 2 -5 7.79 1.64
 0 -2 5 9.64 6.22
 0 -2 5 5.55 5.62
 0 -2 5 2.33 4.84
 0 2 -5 7.31 1.8
 0 2 -5 5.42 1.49
 0 2 -5 4.34 2.26
 0 2 -5 6.37 1.81
 0 -2 4 129.11 12.24
 0 -2 4 115.26 11.56
 0 -2 4 121.76 11.33
 0 -2 4 105.62 11.42
 0 2 -4 127.67 10.08
 0 -2 4 107.93 10.91
 0 2 -4 119.74 9.93
 0 2 -4 126.18 9.93
 0 -2 4 112.66 10.79
 0 -2 4 104.66 11.19
 0 2 -4 134.07 10.08
 0 -2 4 109.55 11.6
 0 2 -4 119.31 10.04
 0 2 -4 124.02 10.03
 0 -2 4 114.83 10.92
 0 -2 4 111.49 10.92
 0 -2 4 112.59 11.19
 0 -2 4 105.51 10.86
 0 -2 4 104.74 11.06
 0 2 -4 118.96 9.96
 0 -2 4 122.09 9.98
 0 -2 4 125.8 10.67
 0 2 -4 98.32 10.6
 0 -2 4 119.46 9.99
 0 -2 4 124.88 10
 0 -2 4 132.92 11.09
 0 2 -4 124.73 10.03
 0 2 -4 94.42 10.7
 0 -2 4 107.13 10.9
 0 -2 4 121.36 9.99
 0 2 -4 127.9 9.96
 0 -2 4 108.74 10.67
 0 2 -4 116.69 9.94
 0 -2 4 120.68 11.32
 0 -2 4 117.51 10.86
 0 2 -4 128.8 10.1
 0 2 -4 131.34 10.1
 0 -2 4 89.51 11.21
 0 -2 4 107.28 11.8
 0 -2 4 108.04 11.56
 0 2 -4 110.07 10.01
 0 2 -4 130.79 10.09
 0 2 -4 117.41 10.03
 0 2 -3 6.76 1.47
 0 2 -3 5.75 1.45
 0 -2 3 3.64 4.74
 0 -2 3 6.7 4.06
 0 2 -3 6.65 1.66
 0 -2 3 8.79 4.06
 0 2 -3 4.37 1.41
 0 -2 3 0.54 3.63
 0 -2 3 6.32 3.53
 0 2 -3 6.39 1.66
 0 -2 3 9.07 3.54
 0 2 -3 5.8 1.12
 0 2 -3 5.97 1.74
 0 -2 3 6.14 3.94
 0 -2 3 9.88 4.09
 0 -2 3 7.23 4.26
 0 2 -3 5.99 1.58
 0 -2 3 4.88 1.18
 0 -2 3 5.06 3.73
 0 2 -3 5.66 1.29
 0 2 -3 7.26 3.77
 0 -2 3 5.7 1.34
 0 2 -3 4.75 3.66
 0 2 -3 8.79 4.7
 0 -2 3 5.26 1.22
 0 2 -3 4.86 1.47
 0 -2 3 8.98 4.14
 0 -2 3 5.02 1.34
 0 2 -3 6.49 1.24
 0 -2 3 9.33 3.28
 0 2 -3 5.21 1.42
 0 -2 3 2.6 4.94
 0 -2 3 5.48 3.59
 0 2 -3 6.6 1.62
 0 2 -3 5.34 1.68
 0 -2 3 7.88 4.15
 0 2 -3 6.98 1.53
 0 -2 3 5.96 4.74
 0 2 -3 5 1.42
 0 -2 3 10.9 5.59
 0 -2 3 5.29 4.79
 0 -2 3 6.85 4.1
 0 -2 3 6.35 4.75
 0 2 -2 58.17 4.95
 0 -2 2 58.34 4.84
 0 2 -2 52.41 5.9
 0 -2 2 56.26 4.89
 0 -2 2 60.52 6.03
 0 2 -2 65.08 5.96
 0 -2 2 57.23 5.91
 0 -2 2 63.14 5.04
 0 -2 2 61.47 4.9
 0 2 -2 53.92 4.9
 0 -2 2 59.95 6.29
 0 2 -2 55.25 4.89
 0 2 -2 60.35 5
 0 -2 2 55.78 6.13
 0 2 -2 49.28 5.69
 0 -2 2 60.89 6.09
 0 2 -2 56.11 4.97
 0 2 -2 41.59 5.86
 0 2 -2 55.88 4.97
 0 -2 2 62.45 6.37
 0 -2 2 56.48 6.72
 0 -2 2 62.24 6.57
 0 -2 2 56.76 6.29
 0 -2 2 53.83 6.16
 0 -2 2 58.84 6.35
 0 -2 2 56.78 5.54
 0 2 -2 62.47 4.96
 0 -2 2 50.18 6.06
 0 -2 2 62.57 6.16
 0 -2 2 60.25 6.19
 0 -2 2 65.24 6.22
 0 2 -2 54.44 4.88
 0 -2 2 46.53 6.01
 0 2 -2 61.6 4.98
 0 -2 2 54.31 6.22
 0 -2 2 65.64 6.14
 0 2 -2 64.7 5.05
 0 2 -2 40.57 6
 0 -2 2 52.84 5.95
 0 2 -2 56.04 4.98
 0 -2 2 54.79 6.27
 0 2 -2 53.71 4.91
 0 -2 2 61.74 6.4
 0 2 -1 16.02 3.19
 0 2 -1 13.49 1.63
 0 2 -1 13.45 1.87
 0 -2 1 16.92 1.87
 0 2 -1 15.82 3.2
 0 -2 1 17.65 3.78
 0 -2 1 15.01 3.61
 0 -2 1 8.05 3.36
 0 -2 1 18.41 3.61
 0 2 -1 7.79 3.25
 0 2 -1 18.26 2.05
 0 -2 1 16.79 1.66
 0 -2 1 19.05 3.47
 0 -2 1 17.7 3.38
 0 -2 1 15.63 1.72
 0 -2 1 15.83 1.5
 0 -2 1 18.29 2.08
 0 2 -1 14.93 3.24
 0 -2 1 16.08 3.82
 0 2 -1 12.8 1.66
 0 -2 1 16 3.57
 0 -2 1 11.32 3.56
 0 -2 1 8.3 3.43
 0 2 -1 14.95 1.88
 0 2 -1 13.33 1.64
 0 2 -1 14.36 1.83
 0 2 -1 13.46 1.95
 0 -2 1 12.35 3.33
 0 2 -1 16.5 2.16
 0 2 -1 17.81 2.16
 0 2 -1 9.44 2.94
 0 -2 1 16.51 1.87
 0 2 -1 14.84 1.88
 0 2 -1 16.58 3.3
 0 -2 1 11.69 3.41
 0 2 -1 18.91 2.21
 0 -2 1 12.37 3.25
 0 2 -1 15.12 1.67
 0 2 -1 11.54 1.45
 0 2 -1 16.79 1.64
 0 2 -1 16.68 1.97
 0 2 -1 14.83 1.72
 0 -2 1 14 3.26
 0 2 -1 13.79 1.65
 0 -2 1 10.81 3.42
 0 2 -1 13.17 1.76
 0 -2 1 10.41 3.4
 0 -2 1 14.97 3.55
 0 -2 1 13.52 3.29
 0 -2 1 14.22 3.25
 0 2 -1 17.36 2.04
 0 -2 1 14.87 3.54
 0 -2 1 13.58 3.74
 0 2 0 326.78 29.44
 0 -2 0 354.05 29.4
 0 2 0 409.43 29.74
 0 2 0 353.18 29.46
 0 -2 0 356.79 29.7
 0 -2 0 389.98 29.68
 0 -2 0 363.68 29.63
 0 -2 0 405.95 29.46
 0 2 0 480.13 29.83
 0 -2 0 422.65 29.77
 0 2 0 367.5 29.65
 0 2 0 360.78 29.64
 0 2 0 329.67 29.6
 0 -2 0 412.81 29.48
 0 2 0 375.68 29.67
 0 -2 0 377.62 29.78
 0 2 0 315.55 29.55
 0 -2 0 320.55 29.41
 0 2 0 423.33 29.42
 0 -2 0 318.07 29.35
 0 2 0 331.18 29.45
 0 -2 0 437.04 29.77
 0 -2 0 492.82 29.83
 0 -2 0 357.33 29.41
 0 -2 0 412.21 29.67
 0 -2 0 411.29 29.77
 0 2 0 323.86 29.42
 0 2 0 413.03 29.72
 0 -2 0 414.61 29.5
 0 -2 0 402.55 29.71
 0 2 0 384.16 29.51
 0 2 0 352.96 29.49
 0 -2 0 374.8 29.48
 0 2 0 353.44 29.54
 0 -2 0 366.52 29.67
 0 2 0 313.39 29.45
 0 -2 0 409.43 29.48
 0 2 0 355.53 29.63
 0 2 0 412.46 29.5
 0 -2 0 398.78 29.63
 0 2 0 341.59 29.41
 0 -2 0 341.78 29.58
 0 2 0 353.45 29.46
 0 -2 0 395.47 29.72
 0 -2 0 372.98 29.64
 0 -2 0 353.28 29.62
 0 -2 0 389.57 29.72
 0 2 0 358.99 29.41
 0 2 0 379.87 29.48
 0 -2 0 400.14 29.68
 0 2 0 420.39 29.52
 0 -2 0 365.71 29.67
 0 2 0 360.62 29.41
 0 2 1 30.6 3.45
 0 -2 -1 28.62 4.04
 0 2 1 28.93 3.58
 0 2 1 27.19 3.46
 0 -2 -1 30.22 2.99
 0 -2 -1 41.36 3.69
 0 2 1 35.63 3.74
 0 2 1 24.85 3.01
 0 -2 -1 32.18 3.84
 0 -2 -1 27.63 2.91
 0 2 1 31.51 3.85
 0 2 1 27.11 4.03
 0 -2 -1 30.1 3.23
 0 -2 -1 23.25 4.01
 0 -2 -1 34.44 2.8
 0 2 1 26.92 2.86
 0 2 1 31.34 3.22
 0 -2 -1 33.28 3.9
 0 2 1 37.87 3.85
 0 -2 -1 35.86 3.46
 0 2 1 36.89 3.96
 0 -2 -1 34.24 4.09
 0 -2 -1 25.22 4
 0 2 1 29.57 3.75
 0 -2 -1 33.68 3.22
 0 2 1 38.2 3.69
 0 -2 -1 30.83 3.12
 0 -2 -1 35.91 4.01
 0 -2 -1 33.67 3.68
 0 2 1 29.7 3.86
 0 -2 -1 30.66 3.36
 0 2 1 22.93 3.54
 0 -2 -1 27.56 3.09
 0 2 1 37.8 4.38
 0 -2 -1 29.39 2.82
 0 2 1 36.25 2.82
 0 2 1 33 3.98
 0 2 1 33.87 2.97
 0 2 1 28.48 2.78
 0 2 1 26.7 2.73
 0 -2 -1 34.59 3.84
 0 -2 -1 31.44 3.61
 0 2 1 27.42 3.26
 0 -2 -1 32.68 3.71
 0 2 1 26.84 3.11
 0 2 1 36.64 3.83
 0 2 1 27.12 2.73
 0 -2 -1 33.51 3.66
 0 -2 -1 30.24 3.69
 0 -2 -1 44.9 4.72
 0 2 1 28.06 3.14
 0 2 1 34.39 3.7
 0 -2 -2 169.11 11.27
 0 2 2 128.74 11.45
 0 -2 -2 126.05 10.28
 0 2 2 132.05 10.3
 0 -2 -2 155.63 10.52
 0 2 2 117.32 10.26
 0 -2 -2 81.71 11.17
 0 2 2 139.67 10.3
 0 -2 -2 128.26 10.17
 0 -2 -2 108.97 10.12
 0 2 2 98.19 10.19
 0 2 2 137.85 10.77
 0 -2 -2 131.18 10.77
 0 -2 -2 101.37 10.3
 0 2 2 132.92 10.65
 0 -2 -2 140.09 10.47
 0 2 2 102.01 10.93
 0 2 2 119.21 10.33
 0 2 2 122.96 10.44
 0 -2 -2 168.36 10.58
 0 -2 -2 176.4 10.88
 0 2 2 120.86 10.74
 0 -2 -2 204.91 11.28
 0 2 2 115.31 11.08
 0 -2 -2 132.86 10.81
 0 2 2 57.11 12.04
 0 -2 -2 140.96 10.45
 0 -2 -2 105.01 10.53
 0 2 2 153.07 10.77
 0 -2 -2 150.26 10.33
 0 2 2 118.06 11.32
 0 2 2 107.56 11.36
 0 2 2 140.35 10.83
 0 -2 -2 150.53 10.72
 0 2 2 118.27 11
 0 2 2 111.84 10.78
 0 -2 -2 116.78 10.74
 0 -2 -3 29.7 2.76
 0 2 3 34.04 4.15
 0 -2 -3 29.69 3.88
 0 -2 -3 29.84 3.04
 0 2 3 17.29 8.37
 0 -2 -3 26.6 5.71
 0 -2 -3 26.52 4.2
 0 2 3 25.2 4.13
 0 -2 -3 26.64 2.68
 0 -2 -3 24.5 2.32
 0 2 3 25.56 3.09
 0 2 3 28.25 2.86
 0 -2 -3 24.97 2.36
 0 -2 -3 27.48 2.86
 0 -2 -3 36.89 5.92
 0 -2 -3 24.18 2.88
 0 2 3 21.28 8.17
 0 2 3 28.76 5.19
 0 2 3 28.45 2.85
 0 -2 -3 29.74 3.34
 0 2 3 22.17 3.73
 0 -2 -3 28.95 3.06
 0 2 3 43.62 7.99
 0 -2 -3 35.76 3.7
 0 2 3 26.01 5.35
 0 -2 -3 41.25 5.11
 0 2 3 35.75 8.35
 0 -2 -3 38.11 4.57
 0 2 3 33.87 7.97
 0 2 3 20.25 7.43
 0 2 3 31.77 8.41
 0 -2 -3 29.92 2.93
 0 2 4 614.83 44.46
 0 2 4 577.06 44.44
 0 -2 -4 569.76 43.11
 0 -2 -4 546.65 43.73
 0 2 4 299.19 44.35
 0 2 4 548.76 43.54
 0 -2 -4 514.93 43.17
 0 2 4 599.03 43.75
 0 -2 -4 606.92 43.43
 0 -2 -4 599.88 43.17
 0 2 4 482.73 43.34
 0 2 4 508.08 43.45
 0 -2 -4 498.05 43.12
 0 2 4 542.93 44.54
 0 2 4 629.41 43.31
 0 -2 -4 632.03 43.81
 0 2 4 498.52 43.25
 0 2 4 554.42 43.19
 0 -2 -4 526.88 43.03
 0 2 4 510.86 43.03
 0 2 4 530.54 43.1
 0 2 4 457.72 43.1
 0 2 4 543.7 43.18
 0 -2 -4 412.4 43.15
 0 -2 -4 479.58 43.13
 0 2 4 472.85 43.03
 0 2 4 565.89 43.43
 0 -2 -4 537.66 43.05
 0 -2 -4 542.15 43.3
 0 2 4 509.52 43.19
 0 -2 -4 486.58 43.08
 0 -2 -4 702.62 43.65
 0 -2 -4 541.79 43.23
 0 2 4 477.26 43.35
 0 -2 -4 637.06 43.24
 0 -2 -4 531.51 43.21
 0 2 4 568.82 44.25
 0 2 4 602.82 44.32
 0 -2 -4 532.72 43.13
 0 -2 -4 582.11 43.19
 0 2 4 435.89 43.74
 0 -2 -4 619.17 43.53
 0 -2 -4 755.17 43.68
 0 -2 -4 625.78 43.37
 0 2 4 587.95 44.32
 0 -2 -4 598.5 43.23
 0 2 4 593.99 44.58
 0 -2 -5 15.39 2.41
 0 2 5 8 8.92
 0 2 5 4.28 10.22
 0 -2 -5 15.56 1.92
 0 2 5 16.23 5.36
 0 -2 -5 16.07 1.68
 0 -2 -5 14.08 2.06
 0 2 5 23.27 6.66
 0 2 5 14.47 5.57
 0 -2 -5 12.77 2.08
 0 -2 -5 10.68 2.97
 0 2 5 13.69 1.47
 0 2 5 10.49 2.32
 0 2 5 11.97 2.6
 0 2 5 12.72 1.57
 0 -2 -5 14.85 1.64
 0 -2 -5 11.14 2.04
 0 -2 -5 11.63 2.56
 0 2 5 10.89 4.52
 0 2 5 14.26 1.81
 0 2 5 15.11 2.36
 0 2 5 15.62 6.04
 0 -2 -5 14.6 1.58
 0 2 5 9.48 10.12
 0 -2 -5 16.65 3.13
 0 -2 -5 15.26 2.35
 0 2 5 14.81 3.77
 0 2 5 17.8 3.38
 0 2 5 16.45 6.43
 0 2 5 12.59 3.4
 0 -2 -5 12.16 2.75
 0 2 5 16.99 4.6
 0 -2 -5 12.73 2.07
 0 2 5 0.07 9.99
 0 2 5 3.97 9.9
 0 -2 -5 16.48 2.55
 0 2 5 11.64 4.62
 0 2 5 19.4 7.06
 0 -2 -5 14.7 2.57
 0 -2 -5 14.96 3.49
 0 2 5 14.31 9.96
 0 -2 -5 13.97 4.3
 0 2 5 30.26 10.19
 0 2 6 217.84 19.43
 0 -2 -6 217.9 18.17
 0 2 6 218.94 18.96
 0 2 6 229.17 18.56
 0 2 6 245.31 18.79
 0 -2 -6 219.29 18.25
 0 -2 -6 222.07 18.09
 0 2 6 205.54 18.23
 0 2 6 248.17 19.08
 0 -2 -6 211.53 18.11
 0 2 6 231.39 19.54
 0 -2 -6 206.1 18.17
 0 2 6 227.38 17.95
 0 -2 -6 221.58 17.92
 0 -2 -6 165.93 18.26
 0 -2 -6 207.7 18.02
 0 -2 -6 207.83 17.97
 0 -2 -6 209.85 17.87
 0 2 6 240.68 18.41
 0 -2 -6 232.56 17.89
 0 -2 -6 227.76 18.07
 0 -2 -6 228.92 17.97
 0 2 6 249.65 18.63
 0 2 6 204.48 21.6
 0 2 6 190.58 20.55
 0 2 6 213.24 18.19
 0 -2 -6 224.51 18.11
 0 2 6 220.16 21.68
 0 -2 -6 227.58 18.23
 0 -2 -6 226.52 18.46
 0 -2 -6 224.16 18.18
 0 2 6 214.59 20.37
 0 2 6 220.25 21.18
 0 2 6 182.49 18.41
 0 -2 -6 215.77 18.02
 0 2 6 156.81 18.68
 0 -2 -6 217.55 18.22
 0 2 6 225.47 19.71
 0 2 6 257.89 19.88
 0 2 6 243.05 21.3
 0 2 6 214.09 21.14
 0 -2 -6 232.49 18.23
 0 -2 -6 251.53 18.05
 0 -2 -6 211.78 18.26
 0 2 6 162.82 20.78
 0 2 6 237.62 21.5
 0 2 7 396.04 31.77
 0 2 7 345.77 32.45
 0 -2 -7 365.79 29.96
 0 -2 -7 361.87 30.11
 0 2 7 333.18 32.16
 0 -2 -7 337.74 29.93
 0 2 7 385.45 30.73
 0 -2 -7 395.46 29.75
 0 2 7 365.23 30.79
 0 2 7 384.65 30.31
 0 2 7 380.01 30.39
 0 -2 -7 340.44 29.79
 0 -2 -7 334.33 29.8
 0 2 7 356.12 31.13
 0 2 7 394.04 30.95
 0 -2 -7 364.78 29.88
 0 2 7 358.92 31.15
 0 -2 -7 356.78 29.85
 0 -2 -7 449.28 29.73
 0 2 7 371 30.67
 0 -2 -7 316.53 29.87
 0 2 7 343.48 29.68
 0 -2 -7 358.77 29.74
 0 -2 -7 368.16 29.66
 0 -2 -7 281.58 29.97
 0 2 7 364.52 29.69
 0 -2 -7 363.44 29.62
 0 -2 -7 375.33 29.8
 0 -2 -7 368.28 29.71
 0 2 7 358.98 29.91
 0 2 7 415.21 30.37
 0 2 7 368.6 31.93
 0 -2 -7 356.76 29.79
 0 2 7 352.16 32.43
 0 -2 -7 428.25 29.85
 0 2 7 286.93 30.04
 0 -2 -7 341.79 29.75
 0 2 7 397.79 31.03
 0 2 7 367.62 32.29
 0 -2 -7 365.84 29.94
 0 2 7 462.72 32.49
 0 -2 -7 369.48 29.97
 0 -2 -8 2.56 1.9
 0 -2 -8 -0.25 2.45
 0 2 8 10.04 11.89
 0 -2 -8 0.25 2.52
 0 2 8 -1.11 5.68
 0 2 8 -0.29 4.48
 0 -2 -8 2.08 1.32
 0 2 8 3.54 4.68
 0 -2 -8 0.06 2.38
 0 2 8 1.18 9.61
 0 2 8 2.38 6.73
 0 -2 -8 1.76 1.24
 0 -2 -8 0.63 1.37
 0 -2 -8 0.49 2.15
 0 2 8 2.37 8.15
 0 -2 -8 0.86 1.78
 0 2 8 3.11 3.91
 0 -2 -8 0.8 1.21
 0 2 8 3.88 6.24
 0 -2 -8 2.11 2.08
 0 2 8 1.19 3.25
 0 2 8 4.26 10.61
 0 -2 -8 1.8 1.71
 0 2 8 -4.47 4.72
 0 -2 -8 0.76 0.73
 0 2 8 0.54 8.03
 0 -2 -8 0.84 1.11
 0 -2 -8 3.23 1.81
 0 2 8 1.38 1.1
 0 -2 -8 1.27 1
 0 -2 -8 -0.05 2.47
 0 -2 -8 1.11 3.27
 0 -2 -8 1.74 1.62
 0 -2 -8 1.43 1.5
 0 -2 -8 -0.1 1.84
 0 2 8 4.09 8.51
 0 2 8 7.28 11.08
 0 -2 -8 1.33 2.45
 0 -2 -8 0.39 1.52
 0 2 8 0.72 4.85
 0 2 8 -4.97 11.76
 0 2 8 2.69 7.31
 0 -2 -8 1.03 1.9
 0 2 9 25.66 10.74
 0 -2 -9 30.29 3.73
 0 2 9 23.09 9.13
 0 -2 -9 33.23 3.08
 0 -2 -9 27.12 3.55
 0 -2 -9 37.09 3.15
 0 2 9 35.23 8.07
 0 -2 -9 31.42 3.17
 0 2 9 23.39 5.7
 0 -2 -9 34.1 3.01
 0 -2 -9 36.33 3.93
 0 2 9 35.16 6.99
 0 2 9 18.04 12.66
 0 2 9 28.47 7.22
 0 2 9 25.64 5.05
 0 -2 -9 34.24 3.04
 0 -2 -9 28.57 3.89
 0 2 9 29.32 2.99
 0 -2 -9 22.6 4.27
 0 -2 -9 33.04 3.33
 0 2 9 23.68 5.64
 0 -2 -9 30.33 3.46
 0 -2 -9 26.17 3.06
 0 -2 -9 37.09 3.3
 0 2 9 33.9 11.57
 0 2 9 37.27 9.03
 0 2 9 32.25 4.41
 0 -2 -9 36.83 3.35
 0 -2 -9 33.54 3.16
 0 -2 -9 26.17 3.32
 0 2 9 28.32 7
 0 2 9 27.87 12.48
 0 -2 -9 33.16 3.48
 0 -2 -9 32.21 3.23
 0 2 9 27.18 8.18
 0 -2 -9 33.51 3.11
 0 -2 -9 32.83 3.85
 0 -2 -9 28.16 3.46
 0 -2 -9 34.65 3.86
 0 2 9 49.08 11.75
 0 2 10 16.76 6.6
 0 -2 -10 14.24 2.9
 0 2 10 15.59 4.92
 0 -2 -10 16.53 3.1
 0 2 10 8.63 5.12
 0 -2 -10 15.72 1.9
 0 -2 -10 18.74 2.09
 0 -2 -10 16.36 1.97
 0 2 10 -3.5 9.3
 0 2 10 19.61 7.47
 0 2 10 3.73 6.76
 0 2 10 12.15 4.47
 0 -2 -10 18.8 1.96
 0 2 10 16.91 7.87
 0 -2 -10 15.18 2.34
 0 -2 -10 13.34 2.46
 0 2 10 13.47 3.75
 0 -2 -10 13.83 1.95
 0 -2 -10 9.58 3.46
 0 -2 -10 13.37 3.02
 0 -2 -10 15.09 2.35
 0 2 10 14.04 1.85
 0 -2 -10 15.7 2.44
 0 -2 -10 16.28 2.11
 0 -2 -10 16.3 2.97
 0 -2 -10 16.13 2.56
 0 2 10 0.83 13.12
 0 2 10 11.07 5.34
 0 2 10 19.66 5.73
 0 -2 -10 16.35 2.25
 0 -2 -10 16.61 2.03
 0 -2 -10 13.43 2.49
 0 -2 -10 17.25 2.8
 0 2 10 14.54 5.57
 0 2 11 99.51 11.75
 0 -2 -11 71.06 6.14
 0 -2 -11 78.48 6.27
 0 2 11 138.92 13.17
 0 2 11 69.88 10.02
 0 -2 -11 73.53 6.61
 0 -2 -11 66.01 6.54
 0 2 11 35.26 9.84
 0 -2 -11 71.41 6.13
 0 2 11 66.71 6.12
 0 -2 -11 61.3 6.65
 0 -2 -11 69.42 6.29
 0 2 11 75.53 14.24
 0 2 11 55.77 10.5
 0 -2 -11 67.73 6.29
 0 2 11 63.8 9.05
 0 -2 -11 83.3 6.54
 0 -2 -11 66.51 6.18
 0 -2 -11 74.41 6.24
 0 2 11 48.98 9.53
 0 2 11 153.46 17.19
 0 2 11 71.01 8.75
 0 -2 -11 88.68 6.69
 0 -2 -11 70.75 6.18
 0 2 11 67.68 8.74
 0 2 11 54.53 9.78
 0 2 11 72.46 13.46
 0 2 11 72.47 8.77
 0 -2 -11 54.71 6.72
 0 -2 -12 82.73 6.96
 0 -2 -12 79.59 7.01
 0 2 12 73.64 11.27
 0 2 12 86.66 10.59
 0 2 12 45.75 10.31
 0 -2 -12 88.41 7.36
 0 2 12 92.55 9.83
 0 2 12 81.23 13.94
 0 -2 -12 73.23 7.55
 0 -2 -12 82.65 7.29
 0 -2 -12 84.75 6.98
 0 2 12 78.55 9.27
 0 2 12 80.34 10.79
 0 -2 -12 83.9 7.1
 0 2 12 78.64 6.91
 0 -2 -12 69.06 7.4
 0 2 12 96 13.56
 0 2 12 87.35 9.92
 0 2 12 60.65 9.29
 0 -2 -12 87.56 7.33
 0 -2 -12 74.34 6.99
 0 2 12 72.6 10.53
 0 -2 -13 2.82 1.71
 0 2 13 9.31 8.62
 0 2 13 5.55 8.11
 0 2 13 8.71 12.73
 0 -2 -13 -1.15 2.66
 0 -2 -13 3.63 2.07
 0 2 13 3.39 1.41
 0 -2 -13 0.85 1.93
 0 2 13 -9.21 8.74
 0 -2 -13 1.79 2.23
 0 -2 -13 3.27 1.66
 0 2 13 2.63 6.82
 0 -2 -13 3.12 2.16
 0 2 13 5.92 6.46
 0 -2 -13 1.55 1.75
 0 -2 -13 2 1.74
 0 2 13 -1.4 5.72
 0 2 13 -6.81 10.45
 0 -2 -13 -0.84 1.82
 0 2 13 7.79 8.03
 0 -2 -13 2.43 2.02
 0 2 13 10.55 10.94
 0 2 13 1.24 6.18
 0 2 13 -1.22 5.78
 0 -2 -13 1.36 2.24
 0 2 13 -1.73 7.22
 0 -2 -14 20.49 2.83
 0 -2 -14 24.82 3.12
 0 -2 -14 26.63 3.44
 0 2 14 18.23 8.2
 0 2 14 31.61 7.81
 0 -2 -14 25.03 2.82
 0 2 14 22.85 7.74
 0 -2 -14 21.79 2.97
 0 2 14 14.59 8.8
 0 2 14 30.2 11.66
 0 2 14 26.51 6.86
 0 2 14 31.72 12.05
 0 2 14 42.67 14.03
 0 -2 -14 18.67 3.09
 0 2 14 30.94 9.88
 0 -2 -14 28.85 3.22
 0 2 14 26.55 8.97
 0 -2 -14 28.58 2.79
 0 -2 -15 21.04 2.96
 0 -2 -15 16.49 3.22
 0 2 15 7.69 14.42
 0 2 15 15 10.34
 0 2 15 20.62 8.05
 0 -2 -15 17.3 2.54
 0 2 15 9.62 7.93
 0 -2 -15 20.71 2.81
 0 2 15 22.06 6.86
 0 2 15 29.46 12.48
 0 -2 -15 22.68 2.92
 0 2 15 24.59 12.67
 0 -2 -15 20.82 2.52
 0 2 15 20.24 9.61
 0 -2 -16 44.93 4.25
 0 2 16 18.94 14.42
 0 2 16 27.98 8.5
 0 2 16 35.04 8.74
 0 -2 -16 35.34 3.89
 0 -2 -16 37.05 4.13
 0 2 16 48.11 12.9
 0 2 16 27.09 7.87
 0 -2 -16 40.19 4.26
 0 2 16 32.1 9.1
 0 2 16 31 12.75
 0 -2 -16 46.52 4.56
 0 -2 -16 44.82 3.95
 0 2 16 57.39 10.28
 0 2 17 193.58 17.62
 0 2 17 244.58 19.92
 0 -2 -17 211.61 15.64
 0 2 17 195.98 21.16
 0 -2 -17 195.04 15.49
 0 2 17 214.72 18.85
 0 -2 -17 155.21 15.45
 0 2 17 165.06 17.94
 0 -2 -17 193.56 15.75
 0 -2 -18 2.22 1.88
 0 -2 -18 5 2.16
 0 2 18 7.67 5.91
 0 -2 -19 -0.04 1.65
 0 2 19 -1.2 10.35
 0 2 19 3.37 5.49
 0 2 19 -3.4 7.72
 0 -2 -19 0.96 1.75
 0 -2 -19 -1.62 1.77
 0 -2 -19 1.21 1.34
 0 -2 -19 0.49 1.5
 0 -2 -20 11.14 1.93
 0 2 20 25.36 9.04
 0 2 20 14.61 4.84
 0 -2 -20 18.33 1.9
 0 -2 -20 21.75 2.08
 0 -2 -21 3.2 1.04
 0 -2 -21 3.1 0.94
 0 2 21 -0.57 3.07
 0 2 21 2.8 3.63
 0 3 -19 12.62 1.56
 0 -3 19 17.71 4.76
 0 3 -19 19.49 1.81
 0 3 -18 7.67 1.64
 0 3 -18 3.87 1.35
 0 3 -18 4.05 1.76
 0 3 -17 5.72 2.11
 0 -3 17 -3.91 5.77
 0 -3 17 10.02 7.31
 0 3 -17 3.83 1.81
 0 3 -17 -0.14 1.9
 0 3 -17 2.88 1.62
 0 3 -17 1.99 1.51
 0 -3 17 0.27 4.93
 0 3 -17 2.28 1.41
 0 -3 16 10.44 8.06
 0 -3 16 10.84 5.49
 0 3 -16 3.84 2.22
 0 3 -16 2.7 2.22
 0 3 -15 12.88 2.2
 0 3 -15 13.76 2.46
 0 -3 15 12.21 5.48
 0 3 -15 15.66 2.83
 0 -3 15 15.67 6.71
 0 -3 15 10.27 8.8
 0 3 -15 16.41 2.84
 0 3 -15 13.65 2.27
 0 -3 15 15.84 6.15
 0 3 -15 16.07 2.15
 0 3 -14 62.14 6.04
 0 3 -14 61.65 5.66
 0 -3 14 51.9 9.81
 0 -3 14 64.87 10.98
 0 3 -14 61.38 5.63
 0 -3 14 59.59 8.11
 0 3 -14 56.76 5.77
 0 3 -14 68.55 5.78
 0 -3 14 64.18 8.17
 0 -3 14 58.52 13.23
 0 3 -14 64.06 6.08
 0 -3 14 49.43 11.02
 0 -3 14 52.03 10.66
 0 -3 14 76.44 9.04
 0 -3 14 65.49 8.48
 0 3 -13 189.37 15.51
 0 3 -13 186.87 15.18
 0 -3 13 147.19 18.68
 0 -3 13 199.02 16.91
 0 3 -13 168.21 15.2
 0 -3 13 170.5 18.61
 0 3 -13 184.23 15.14
 0 -3 13 176.55 16.72
 0 3 -13 185.6 15.23
 0 -3 13 161.5 17.9
 0 -3 13 180.57 19.41
 0 -3 13 174.56 17.12
 0 -3 13 190.93 18.96
 0 3 -13 182.76 15.47
 0 -3 13 194.48 16.83
 0 3 -12 73.27 6.48
 0 -3 12 53.91 9.98
 0 -3 12 62.76 10.78
 0 -3 12 50.66 10.57
 0 3 -12 69.73 6.03
 0 -3 12 74.27 8.6
 0 3 -12 60.86 6.08
 0 3 -12 73.87 6.03
 0 -3 12 66.22 10.42
 0 3 -12 66.58 6.11
 0 3 -12 62.62 6.43
 0 -3 12 69.86 12.3
 0 -3 12 54.25 9.71
 0 -3 12 67.41 8.78
 0 3 -12 71.94 6.39
 0 -3 12 71.13 8.32
 0 3 -11 -1.81 2
 0 -3 11 -2.42 7.22
 0 -3 11 2.26 5.77
 0 3 -11 -0.68 2.13
 0 3 -11 2.22 1.92
 0 3 -11 0.96 1.99
 0 -3 11 -9.33 8.15
 0 -3 11 3.39 5.84
 0 3 -11 0.95 1.59
 0 -3 11 6.76 8.32
 0 -3 11 6.32 6.73
 0 3 -11 1.58 3.36
 0 -3 11 0.06 1.49
 0 3 -11 0.84 1.74
 0 -3 11 11.09 7.7
 0 3 -11 -1.61 1.67
 0 3 -11 -1.5 1.85
 0 -3 11 8.28 9.57
 0 -3 11 3.93 6.76
 0 3 -11 1.08 2.36
 0 -3 11 -2.81 5.53
 0 -3 11 -2.18 5.11
 0 3 -11 0.7 2.07
 0 3 -11 0.3 2.07
 0 -3 10 24.94 6.14
 0 -3 10 21.99 6.21
 0 3 -10 15.74 2.68
 0 -3 10 14.58 6.82
 0 -3 10 21.28 6.11
 0 3 -10 17.89 2.34
 0 -3 10 22.73 6.69
 0 -3 10 31.8 6.7
 0 -3 10 18.45 7.95
 0 -3 10 20.84 7.71
 0 3 -10 9.84 3.85
 0 -3 10 20.88 2.41
 0 -3 10 20.4 7.69
 0 3 -10 22.9 2.48
 0 3 -10 22.88 3.01
 0 -3 10 13.24 5.94
 0 -3 10 15.5 8.52
 0 -3 10 19.16 7.58
 0 3 -10 22.42 2.85
 0 3 -10 22.02 3.04
 0 3 -10 19.3 2.79
 0 3 -10 16.52 2.75
 0 3 -10 20.4 2.87
 0 -3 10 15.65 6.15
 0 3 -10 19.36 2.75
 0 -3 9 28.95 8.43
 0 -3 9 0.21 5.76
 0 -3 9 21.2 8.33
 0 -3 9 -5.47 6.88
 0 -3 9 5.03 5.32
 0 3 -9 2.78 1.86
 0 3 -9 -0.72 2.02
 0 -3 9 1.03 5.5
 0 3 -9 4.51 2.15
 0 3 -9 6.4 2.29
 0 -3 9 2.87 5.15
 0 3 -9 -0.48 1.95
 0 -3 9 -16.13 7.13
 0 3 -9 1.48 1.78
 0 -3 9 3.76 5.41
 0 -3 9 2.37 4.97
 0 -3 9 -3.79 5.37
 0 3 -9 1.5 1.51
 0 -3 9 2.47 1.4
 0 3 -9 0.4 1.74
 0 3 -9 0.81 1.64
 0 -3 9 -3.44 6.27
 0 3 -9 0.18 1.76
 0 -3 9 -9.81 8.36
 0 3 -9 0.86 2.18
 0 -3 9 1.11 5
 0 3 -9 -1.04 2.08
 0 3 -9 10.06 2.35
 0 3 -9 1.81 2.26
 0 -3 9 13.57 7.92
 0 -3 9 -4.9 4.84
 0 -3 9 -3.91 6.97
 0 -3 9 0.33 4.52
 0 -3 8 272.84 30.28
 0 -3 8 320.66 30.09
 0 -3 8 333.62 30
 0 -3 8 365.29 29.8
 0 3 -8 407.16 28.64
 0 -3 8 367.27 29.91
 0 -3 8 286.21 30.01
 0 3 -8 312.78 28.5
 0 -3 8 313.82 29.22
 0 3 -8 363.88 28.36
 0 -3 8 362.81 29.66
 0 -3 8 362.35 29.61
 0 3 -8 330.15 28.53
 0 3 -8 353.3 28.55
 0 -3 8 351.77 29.81
 0 3 -8 330.38 28.51
 0 -3 8 323.57 29.63
 0 -3 8 320.95 29.66
 0 -3 8 315.42 29.65
 0 3 -8 367.45 28.55
 0 -3 8 304.25 29.74
 0 3 -8 321.37 28.51
 0 3 -8 346.11 28.52
 0 -3 8 368.67 29.59
 0 3 -8 373.28 28.42
 0 -3 8 285 29.15
 0 3 -8 355.51 28.4
 0 -3 8 339.68 29.71
 0 -3 8 343.67 29.05
 0 3 -8 391.9 28.65
 0 -3 8 373.17 29.64
 0 -3 8 322.9 29.42
 0 3 -8 358.05 28.52
 0 3 -8 340.93 28.53
 0 -3 8 337.41 29.56
 0 -3 8 357.78 29.63
 0 3 -8 347.63 28.53
 0 -3 8 298.4 30.06
 0 -3 8 328.38 29.85
 0 -3 7 370.56 38.97
 0 -3 7 445.07 39.02
 0 -3 7 480.33 38.93
 0 -3 7 505.93 39.05
 0 3 -7 559.47 37.97
 0 3 -7 436.51 37.8
 0 -3 7 444.29 38.52
 0 3 -7 436.28 37.84
 0 3 -7 479.08 37.71
 0 3 -7 448.21 37.84
 0 3 -7 479.8 37.88
 0 -3 7 444.77 38.85
 0 -3 7 500.47 38.93
 0 3 -7 442.71 37.85
 0 -3 7 477.44 38.8
 0 3 -7 482.81 37.87
 0 -3 7 484.27 38.52
 0 -3 7 410.41 38.82
 0 -3 7 460.98 38.78
 0 3 -7 525.19 37.91
 0 3 -7 420.84 37.83
 0 -3 7 461.4 38.86
 0 -3 7 452.69 38.86
 0 -3 7 487.05 38.8
 0 3 -7 476.18 37.75
 0 -3 7 468.06 37.79
 0 3 -7 459.11 37.79
 0 -3 7 377.19 38.41
 0 3 -7 474.67 37.73
 0 -3 7 459.05 38.78
 0 -3 7 468.74 38.27
 0 -3 7 464.61 38.61
 0 3 -7 469.66 37.9
 0 -3 7 441.31 38.52
 0 -3 7 400.8 39.01
 0 -3 7 465.96 38.71
 0 3 -7 463.36 37.86
 0 3 -7 455.72 37.84
 0 -3 7 382.27 39.21
 0 -3 7 415.42 39.03
 0 -3 7 433.23 38.88
 0 -3 6 319.79 31.29
 0 -3 6 325.94 31.13
 0 -3 6 370.86 31.01
 0 -3 6 299.39 31.07
 0 -3 6 339.6 31.03
 0 3 -6 358.48 29.96
 0 -3 6 339.82 30.64
 0 3 -6 342.31 29.97
 0 3 -6 383.95 29.85
 0 -3 6 360.82 31
 0 3 -6 348.74 29.99
 0 -3 6 379.66 30.97
 0 -3 6 389.38 31.03
 0 3 -6 350.08 29.95
 0 3 -6 389.75 30.02
 0 -3 6 350.8 30.92
 0 -3 6 357.48 30.66
 0 -3 6 336.33 30.89
 0 3 -6 408.84 30.04
 0 -3 6 357.22 30.94
 0 3 -6 346.96 29.97
 0 -3 6 321.02 30.98
 0 -3 6 377.04 30.91
 0 3 -6 379.92 30
 0 3 -6 381.42 29.89
 0 -3 6 368.12 29.93
 0 -3 6 385.25 29.94
 0 -3 6 307.78 30.55
 0 3 -6 357.79 29.93
 0 -3 6 365.01 30.88
 0 3 -6 384.22 29.87
 0 -3 6 352.38 30.35
 0 -3 6 353.18 30.55
 0 -3 6 369.08 30.81
 0 3 -6 378.3 30.03
 0 3 -6 363.84 29.96
 0 -3 6 346.97 30.95
 0 -3 6 365.1 30.84
 0 3 -6 366.22 29.97
 0 -3 6 373.59 30.84
 0 -3 5 14.01 6.82
 0 -3 5 8.13 5.08
 0 -3 5 5.51 5.1
 0 3 -5 13.23 2
 0 3 -5 7.5 2.06
 0 -3 5 10.42 4.47
 0 3 -5 11.52 1.54
 0 -3 5 10.92 5.07
 0 3 -5 10.78 1.89
 0 -3 5 13.1 4.72
 0 3 -5 10.43 1.86
 0 3 -5 11.85 2.11
 0 -3 5 9.41 5.33
 0 -3 5 5.4 4.48
 0 -3 5 16.17 4.79
 0 3 -5 11.59 2.09
 0 -3 5 16.39 4.7
 0 -3 5 10.79 5.01
 0 -3 5 10.71 4.61
 0 3 -5 10.39 1.93
 0 3 -5 9.53 2.13
 0 -3 5 9.78 1.69
 0 3 -5 6.31 3.85
 0 3 -5 10.69 1.69
 0 -3 5 10.08 1.66
 0 3 -5 10.65 1.83
 0 -3 5 5.38 4.72
 0 -3 5 16.26 5.25
 0 3 -5 9.42 1.6
 0 3 -5 9.57 1.69
 0 -3 5 12.72 4.65
 0 3 -5 11.18 2.12
 0 -3 5 8.25 6.46
 0 3 -5 9.57 3.28
 0 -3 5 10.53 5.59
 0 3 -5 10.46 1.87
 0 3 -5 10.84 2.03
 0 -3 5 10.74 3.45
 0 3 -4 0.79 1.39
 0 -3 4 -2.76 4.38
 0 -3 4 -1.2 5.35
 0 3 -4 1.29 2.02
 0 -3 4 1.05 5.02
 0 -3 4 0.78 4.71
 0 -3 4 2.03 4.86
 0 -3 4 -2.73 4.87
 0 3 -4 -0.17 1.91
 0 3 -4 1.48 1.75
 0 -3 4 0.59 4.27
 0 3 -4 0.72 1.12
 0 -3 4 -0.7 4.59
 0 3 -4 0.17 1.48
 0 -3 4 -0.6 4.2
 0 -3 4 -0.59 4.42
 0 3 -4 2.88 1.54
 0 -3 4 -0.19 4.27
 0 -3 4 -3.8 4.79
 0 3 -4 1.8 1.84
 0 -3 4 1.85 4.03
 0 -3 4 -0.55 4.22
 0 3 -4 -4.26 3.76
 0 3 -4 1.15 1.58
 0 3 -4 0.49 3.74
 0 -3 4 6.64 4.67
 0 -3 4 1.11 1.26
 0 -3 4 -0.13 4.71
 0 3 -4 1.78 1.31
 0 3 -4 0.25 1.31
 0 -3 4 0.62 5.69
 0 -3 4 -0.87 4.03
 0 3 -4 1.81 1.79
 0 -3 4 1.19 3.31
 0 -3 4 -2.44 4.93
 0 3 -4 1.55 1.72
 0 -3 4 -2.56 4.68
 0 -3 4 2.56 3.27
 0 3 -3 81.75 6.76
 0 3 -3 81.49 6.72
 0 -3 3 62.98 7
 0 -3 3 74.41 8.04
 0 -3 3 73.31 8.41
 0 -3 3 80.16 8.55
 0 -3 3 73.99 8.4
 0 -3 3 76.19 8.19
 0 3 -3 100.85 6.98
 0 -3 3 59.52 8.29
 0 3 -3 82.55 6.94
 0 3 -3 77.06 6.79
 0 -3 3 75.95 8.02
 0 3 -3 69.93 6.79
 0 3 -3 78.15 6.58
 0 3 -3 73.56 6.7
 0 -3 3 75.9 8.01
 0 -3 3 76.58 8.41
 0 -3 3 83.89 8.5
 0 3 -3 80.24 6.82
 0 3 -3 79.29 6.83
 0 -3 3 74.45 7.94
 0 -3 3 73.2 8.1
 0 3 -3 69.62 6.7
 0 -3 3 89.61 6.74
 0 -3 3 82.38 6.66
 0 -3 3 88.05 6.58
 0 -3 3 69.25 8.09
 0 3 -3 65.09 7.67
 0 -3 3 84.57 6.65
 0 -3 3 80.93 6.72
 0 3 -3 83.84 6.81
 0 -3 3 75.73 7.64
 0 3 -3 76.23 6.61
 0 3 -3 77.46 6.63
 0 -3 3 65.96 7.19
 0 3 -3 95.22 6.96
 0 3 -3 79.13 6.79
 0 -3 3 78.1 7.6
 0 -3 3 70.61 8.44
 0 -3 3 68.7 7.35
 0 -3 3 82.27 8.29
 0 -3 3 79.15 8.44
 0 3 -3 77.28 6.78
 0 3 -3 76.92 6.72
 0 -3 3 80.7 8.06
 0 -3 3 73.67 7.25
 0 3 -2 58.32 4.86
 0 3 -2 46.31 4.66
 0 -3 2 41.07 5
 0 3 -2 52.88 4.8
 0 -3 2 56.25 6.31
 0 3 -2 73.81 5.29
 0 -3 2 54.01 6.41
 0 -3 2 57.78 6.44
 0 -3 2 53.14 6.64
 0 3 -2 65.59 5.13
 0 -3 2 46.53 6.23
 0 -3 2 59.43 6.79
 0 3 -2 50.29 4.93
 0 3 -2 58.27 5.11
 0 3 -2 56.28 4.98
 0 3 -2 66.56 5.2
 0 3 -2 55.31 4.66
 0 -3 2 54.71 6.35
 0 3 -2 51.91 4.81
 0 -3 2 58.37 6.38
 0 3 -2 56.16 4.94
 0 -3 2 57.13 6.43
 0 -3 2 58.44 6.63
 0 3 -2 49.29 4.78
 0 -3 2 48 6.42
 0 -3 2 66.34 6.42
 0 -3 2 54.32 6.52
 0 3 -2 63.15 5.05
 0 -3 2 58.25 4.7
 0 -3 2 65.28 5.05
 0 -3 2 63.52 4.85
 0 -3 2 56.91 5.13
 0 3 -2 46.34 5.89
 0 -3 2 54.69 4.7
 0 3 -2 56.87 4.96
 0 -3 2 46.68 6.41
 0 3 -2 46.44 6.01
 0 3 -2 52.74 4.67
 0 3 -2 59.71 4.7
 0 3 -2 56.35 4.72
 0 3 -2 57.6 4.89
 0 3 -2 68.44 5.11
 0 -3 2 53.47 5.62
 0 -3 2 50.17 5.49
 0 -3 2 50.84 6.45
 0 3 -2 53.7 4.94
 0 3 -2 55.58 4.83
 0 -3 2 52.69 6.55
 0 -3 2 51.64 5.48
 0 -3 1 8.2 3.88
 0 3 -1 8.98 2.27
 0 -3 1 7.65 3.67
 0 -3 1 5.79 3.84
 0 -3 1 3.42 3.86
 0 -3 1 3.08 4.38
 0 3 -1 5.92 2.07
 0 -3 1 2.26 3.7
 0 3 -1 6.66 2.27
 0 3 -1 5.13 2.43
 0 3 -1 6.66 3.5
 0 -3 1 3.33 3.96
 0 3 -1 8.22 2.38
 0 3 -1 4.51 1.05
 0 3 -1 6.23 1.79
 0 -3 1 5.38 4.22
 0 -3 1 7.97 4.14
 0 -3 1 1.58 3.91
 0 -3 1 5.96 4.29
 0 -3 1 3.87 3.62
 0 -3 1 -1.79 4.29
 0 3 -1 9.47 2.01
 0 3 -1 1.56 3.51
 0 -3 1 2.26 3.97
 0 -3 1 2.86 3.61
 0 -3 1 3.14 3.74
 0 -3 1 5.78 2.27
 0 3 -1 5.01 1.81
 0 -3 1 4.92 0.61
 0 3 -1 3.79 3.73
 0 -3 1 4.66 2.24
 0 -3 1 7.62 1.26
 0 -3 1 6.97 1.44
 0 -3 1 8.05 1.85
 0 3 -1 8.45 3.73
 0 -3 1 2.35 4.03
 0 3 -1 6.69 1.98
 0 3 -1 5.93 1.13
 0 -3 1 3.31 2.4
 0 3 -1 5.6 1.25
 0 3 -1 4.25 1.48
 0 -3 1 8.53 2.76
 0 3 -1 5.87 1.48
 0 -3 1 5.22 3.96
 0 3 -1 4.9 1.63
 0 -3 1 2.41 4.05
 0 3 -1 5.6 2.04
 0 3 -1 6.8 1.43
 0 3 -1 5.64 1.14
 0 3 -1 6.61 1.51
 0 3 0 713.63 59.32
 0 3 0 770.45 59.44
 0 -3 0 752.94 59.68
 0 -3 0 713.58 59.59
 0 3 0 692.48 59.32
 0 3 0 734.24 59.41
 0 -3 0 759.17 59.73
 0 -3 0 732.6 59.57
 0 3 0 994.54 59.62
 0 3 0 712.15 59.47
 0 3 0 695.56 59.57
 0 -3 0 837.79 59.43
 0 -3 0 729.29 59.7
 0 3 0 892.3 59.55
 0 -3 0 836.69 59.64
 0 3 0 647.73 59.4
 0 3 0 717.88 59.45
 0 3 0 705.32 59.27
 0 -3 0 795.31 59.7
 0 -3 0 774.02 59.66
 0 -3 0 754.17 59.79
 0 3 0 629.09 59.34
 0 -3 0 835.13 59.77
 0 -3 0 763.32 59.71
 0 -3 0 686.16 59.59
 0 3 0 904.95 59.57
 0 -3 0 735.42 59.32
 0 3 0 690.74 59.39
 0 -3 0 724.27 59.64
 0 3 0 697.52 59.57
 0 -3 0 726.03 59.68
 0 -3 0 780.33 59.75
 0 3 0 642.29 59.36
 0 3 0 628.36 59.39
 0 3 0 759.18 59.58
 0 -3 0 808.77 59.35
 0 -3 0 847.81 59.42
 0 3 0 651.6 59.38
 0 3 0 710.36 59.47
 0 -3 0 671.79 59.44
 0 3 0 679.34 59.29
 0 3 0 672.27 59.28
 0 3 0 833.36 59.34
 0 -3 0 820.48 59.47
 0 3 0 708 59.38
 0 -3 0 830.24 59.45
 0 -3 0 731.73 59.47
 0 -3 0 744.67 59.54
 0 -3 0 714.84 59.67
 0 3 0 799.28 59.46
 0 -3 0 712.99 59.73
 0 -3 0 728.72 59.67
 0 3 1 1324.77 115.74
 0 3 1 1741.42 116
 0 -3 -1 1396.79 115.97
 0 -3 -1 1384.9 115.99
 0 3 1 1325.93 115.82
 0 -3 -1 1446.37 115.99
 0 -3 -1 1429.4 116.03
 0 3 1 1497.63 115.98
 0 -3 -1 1659.66 115.9
 0 -3 -1 1523.3 115.82
 0 -3 -1 1549.05 116
 0 3 1 1256.99 115.88
 0 3 1 1232.98 115.84
 0 -3 -1 1753.7 116
 0 -3 -1 1603.74 116.1
 0 -3 -1 1402.02 115.97
 0 -3 -1 1433.15 116
 0 -3 -1 1560.65 116.1
 0 3 1 1935.52 116.1
 0 -3 -1 1373.12 115.97
 0 3 1 1448.56 115.96
 0 3 1 1543.99 115.98
 0 -3 -1 1369.15 116.03
 0 -3 -1 1352.24 115.96
 0 3 1 1233.32 115.79
 0 -3 -1 1501.73 115.8
 0 -3 -1 1389.3 116.09
 0 3 1 1352.93 115.89
 0 3 1 1499.05 115.77
 0 3 1 1657.82 115.91
 0 -3 -1 1636.89 115.86
 0 3 1 930.74 115.78
 0 -3 -1 1631.6 115.85
 0 3 1 1414.57 115.93
 0 -3 -1 1507.22 115.77
 0 3 1 1747.47 116.08
 0 3 1 1353.01 115.74
 0 3 1 1516.81 115.74
 0 -3 -1 1588.56 115.83
 0 -3 -1 1537.92 115.83
 0 3 1 1184.21 115.76
 0 3 1 1389.2 115.85
 0 -3 -1 1645.55 116.07
 0 -3 -1 1438.85 116
 0 3 1 1367.57 115.83
 0 3 1 1883.48 116.04
 0 -3 -1 1425.05 115.93
 0 3 1 1402.73 115.76
 0 -3 -1 1174.74 115.72
 0 -3 -2 356.83 25.61
 0 -3 -2 276.45 25.67
 0 3 2 350.69 25.8
 0 -3 -2 319 25.71
 0 3 2 309.95 25.6
 0 3 2 281.49 25.68
 0 -3 -2 313.58 25.47
 0 -3 -2 293.85 25.67
 0 3 2 310.84 25.78
 0 3 2 323.57 25.96
 0 3 2 292.69 25.16
 0 -3 -2 292.99 25.65
 0 -3 -2 318.89 25.28
 0 3 2 298.48 25.67
 0 3 2 285.98 25.46
 0 -3 -2 287.66 25.25
 0 -3 -2 262.87 25.64
 0 3 2 304.54 25.26
 0 3 2 331.12 25.47
 0 -3 -2 319.29 25.41
 0 3 2 306.46 25.88
 0 3 2 353.11 25.29
 0 -3 -2 324.82 25.27
 0 -3 -2 342.56 25.38
 0 3 2 318.39 25.81
 0 3 2 266.96 25.17
 0 3 2 347.2 25.35
 0 3 2 346.49 25.32
 0 -3 -2 339.04 25.71
 0 3 2 353.43 25.85
 0 3 2 247.33 25.33
 0 -3 -2 297.23 25.61
 0 3 2 337.26 25.67
 0 3 2 270.13 25.38
 0 3 2 342.64 25.68
 0 -3 -3 26.9 2.59
 0 3 3 29.09 5.25
 0 -3 -3 25.14 4.22
 0 -3 -3 25.33 2.91
 0 3 3 23.44 8.05
 0 -3 -3 25.39 3.5
 0 3 3 25.2 6.7
 0 3 3 21.01 2.59
 0 -3 -3 21.31 3.35
 0 -3 -3 27.05 2.49
 0 3 3 25.46 2.75
 0 3 3 17.45 3.36
 0 -3 -3 22.07 2.28
 0 -3 -3 15.51 5.79
 0 -3 -3 24.92 3.59
 0 3 3 21.89 2.78
 0 -3 -3 22.62 2.03
 0 -3 -3 26.09 3.84
 0 3 3 14.2 8.97
 0 -3 -3 21.95 3.15
 0 3 3 22.42 2.74
 0 -3 -3 20.25 2.84
 0 -3 -3 26.27 3.37
 0 3 3 19.34 5.44
 0 -3 -3 18.23 3.37
 0 3 3 23.71 3
 0 3 3 25.87 3.49
 0 3 3 28.55 5.93
 0 3 3 24.89 5.02
 0 3 3 35.44 7.7
 0 -3 -3 31.97 5.78
 0 -3 -3 24.34 3.94
 0 3 3 21.51 4.78
 0 3 3 29.12 5.59
 0 -3 -3 33.25 5.06
 0 3 3 20.72 9.18
 0 3 4 10.23 9.12
 0 -3 -4 4.97 2.11
 0 3 4 4.82 8.12
 0 3 4 4.7 9.13
 0 -3 -4 5.66 2.11
 0 3 4 3.37 2.01
 0 -3 -4 2.8 2.68
 0 -3 -4 -1.03 3.57
 0 -3 -4 5.78 1.7
 0 3 4 3.06 2
 0 -3 -4 4.14 0.8
 0 -3 -4 3.56 1.35
 0 -3 -4 -1.76 6.15
 0 3 4 11.16 9.52
 0 3 4 4.35 1.99
 0 -3 -4 2.94 3.25
 0 3 4 5.03 3.62
 0 -3 -4 3.04 2.62
 0 -3 -4 3.52 2.95
 0 -3 -4 3.79 2.3
 0 3 4 9.33 8.64
 0 -3 -4 4.67 4.32
 0 3 4 0.82 8.82
 0 -3 -4 9.53 5.53
 0 3 4 4.7 9.76
 0 3 4 0.74 5.76
 0 -3 -4 5.07 3.46
 0 3 4 3.06 3.37
 0 -3 -5 215.24 16.57
 0 -3 -5 239.73 17.41
 0 -3 -5 224.16 16.69
 0 -3 -5 216.12 16.73
 0 3 5 182.25 18.12
 0 -3 -5 281.92 17.77
 0 3 5 247.6 19.75
 0 3 5 223.18 20.16
 0 -3 -5 219.58 17.08
 0 3 5 210.79 19.42
 0 3 5 256.17 19.72
 0 3 5 209.11 17.28
 0 -3 -5 233.74 16.52
 0 3 5 215.33 17.87
 0 -3 -5 211.09 17.12
 0 -3 -5 215.96 16.75
 0 -3 -5 203.66 16.58
 0 3 5 215.11 17.69
 0 3 5 152.55 16.68
 0 -3 -5 157.47 17.86
 0 -3 -5 208.47 16.43
 0 -3 -5 159.93 16.57
 0 3 5 158.85 16.49
 0 -3 -5 193.95 16.39
 0 -3 -5 205.22 16.41
 0 -3 -5 206.74 16.62
 0 -3 -5 220.22 16.86
 0 3 5 197.01 16.67
 0 3 5 200.49 20.19
 0 3 5 195.81 16.82
 0 3 5 190.89 17.99
 0 -3 -5 214.42 16.86
 0 3 5 137.47 16.94
 0 3 5 199.29 16.76
 0 -3 -5 275.42 17.81
 0 -3 -5 197.91 16.77
 0 -3 -5 198.2 16.52
 0 3 5 206.22 17.19
 0 3 5 248.94 19.34
 0 -3 -5 232.41 16.78
 0 -3 -5 196.72 16.67
 0 3 5 238.98 19.59
 0 3 5 142.73 16.98
 0 -3 -6 15.37 4.57
 0 3 6 11.3 10.65
 0 3 6 20.48 11.39
 0 -3 -6 13.71 3.63
 0 -3 -6 11.65 2.7
 0 3 6 15.52 9.63
 0 3 6 4.34 10.57
 0 -3 -6 11.68 2.34
 0 -3 -6 8.97 1.9
 0 3 6 8.26 5.57
 0 -3 -6 13.31 2.26
 0 3 6 11.08 4.72
 0 -3 -6 9.69 2.09
 0 -3 -6 8.29 2.68
 0 -3 -6 9.65 1.46
 0 -3 -6 -3.23 6.91
 0 3 6 13.27 4.64
 0 -3 -6 8.54 2.27
 0 3 6 12.41 2.2
 0 3 6 9.86 3.63
 0 3 6 9.82 6.64
 0 -3 -6 9.97 3.49
 0 3 6 10.69 2.35
 0 -3 -6 11.79 1.35
 0 3 6 11.77 11.03
 0 -3 -6 11.57 2.47
 0 3 6 -0.6 6.79
 0 3 6 7.91 3.62
 0 -3 -6 9.61 2.02
 0 -3 -6 9.29 2.69
 0 3 6 10.63 4.96
 0 3 6 11.75 4.73
 0 -3 -6 5.66 3.35
 0 -3 -6 11.48 2.65
 0 3 6 12.89 10.48
 0 3 6 14.47 10.3
 0 3 7 125.21 12.99
 0 -3 -7 120.34 10.59
 0 3 7 120.75 11.24
 0 -3 -7 141.08 10.35
 0 3 7 131.44 11.64
 0 3 7 133.77 12
 0 -3 -7 129.31 10.45
 0 3 7 127.35 11.12
 0 -3 -7 128.28 10.49
 0 3 7 115.83 11.04
 0 -3 -7 122.94 10.55
 0 3 7 125.48 12.73
 0 3 7 126.18 11.72
 0 -3 -7 102.38 10.67
 0 3 7 116.39 10.28
 0 -3 -7 117.24 10.41
 0 -3 -7 127.37 10.22
 0 -3 -7 119.32 10.3
 0 -3 -7 79.9 12.58
 0 -3 -7 130.41 10.28
 0 3 7 127.78 11.18
 0 -3 -7 123.29 10.57
 0 3 7 142.79 16.31
 0 -3 -7 124.21 10.52
 0 3 7 130.72 14.66
 0 -3 -7 127.69 11.12
 0 3 7 120.91 14.13
 0 -3 -7 126.88 10.72
 0 3 7 132.7 15.51
 0 3 7 135.7 16.3
 0 -3 -7 109.77 10.64
 0 3 7 113.07 11.09
 0 -3 -7 125.48 10.75
 0 3 7 122.76 11.74
 0 -3 -7 125.77 10.43
 0 3 7 157.92 13.54
 0 -3 -7 133.27 10.73
 0 3 7 136.01 15.37
 0 3 7 134.6 15.43
 0 -3 -8 -0.13 2.45
 0 -3 -8 2.85 3.45
 0 3 8 -5.32 12.25
 0 3 8 -2.48 9.47
 0 3 8 10.58 11.83
 0 3 8 -7.28 10.42
 0 -3 -8 2.33 2.55
 0 -3 -8 -0.88 2.2
 0 -3 -8 0.75 1.61
 0 3 8 9.56 6.03
 0 -3 -8 1.24 1.32
 0 3 8 0.94 3.97
 0 -3 -8 1.21 1.82
 0 -3 -8 1.11 2.52
 0 3 8 -0.42 6.06
 0 3 8 0.4 7.87
 0 -3 -8 1.69 2.02
 0 3 8 -3.96 5.57
 0 -3 -8 1.67 1.11
 0 3 8 -0.88 3.51
 0 -3 -8 3.16 2.03
 0 3 8 -0.17 1.16
 0 -3 -8 1.29 2.87
 0 -3 -8 0.21 0.87
 0 -3 -8 0.86 1.89
 0 -3 -8 0.45 2.28
 0 -3 -8 0.75 1.15
 0 3 8 15.81 10.62
 0 -3 -8 2.13 2.29
 0 3 8 1.47 4.18
 0 -3 -8 3.33 2.21
 0 3 8 -4.99 7.65
 0 3 8 -8.38 12.17
 0 -3 -8 -0.43 1.59
 0 3 8 -0.5 4.54
 0 -3 -8 1.25 1.79
 0 -3 -8 1.38 2.41
 0 3 8 3.21 8.79
 0 -3 -8 2.03 2.45
 0 -3 -8 0.04 1.42
 0 3 8 6.92 7.93
 0 3 8 7.17 11.35
 0 3 8 8.51 11.39
 0 3 9 -6.49 11.74
 0 -3 -9 2.56 2.5
 0 3 9 0.59 9.77
 0 -3 -9 -0.45 2.57
 0 3 9 0.62 12.36
 0 3 9 6.77 5.52
 0 -3 -9 -0.72 2.41
 0 -3 -9 0.81 1.37
 0 3 9 1.17 4.06
 0 -3 -9 2.31 2.06
 0 -3 -9 0.74 2.53
 0 3 9 1.84 6.37
 0 3 9 0.64 8.3
 0 -3 -9 2.23 2.14
 0 -3 -9 0.57 1.18
 0 -3 -9 2.51 1.32
 0 -3 -9 1.44 2
 0 3 9 1.79 3.54
 0 -3 -9 1.13 1.14
 0 3 9 4.33 6.02
 0 -3 -9 3.71 2.93
 0 3 9 2.48 1.2
 0 -3 -9 1.95 0.95
 0 -3 -9 1.18 2.01
 0 -3 -9 1.68 2.44
 0 -3 -9 0.91 1.17
 0 3 9 -1.67 4.42
 0 3 9 6.63 10.88
 0 -3 -9 1.87 2.17
 0 3 9 -4.2 7.98
 0 -3 -9 -0.1 1.57
 0 -3 -9 2.01 1.57
 0 -3 -9 -0.12 1.8
 0 3 9 11.16 9.16
 0 -3 -9 4.13 1.48
 0 3 9 9.84 8.01
 0 3 9 1.94 11.87
 0 -3 -9 2.78 1.26
 0 3 9 1.94 4.67
 0 3 10 171.23 14.23
 0 -3 -10 141.6 13.09
 0 -3 -10 141.39 13.08
 0 3 10 144.34 16.06
 0 -3 -10 173.72 12.72
 0 -3 -10 133.97 12.96
 0 3 10 144.66 15.08
 0 -3 -10 169.7 12.66
 0 -3 -10 149.26 12.71
 0 3 10 136.05 13.79
 0 3 10 136.55 18.97
 0 -3 -10 155.33 13.14
 0 3 10 152.91 14.62
 0 -3 -10 164.38 12.64
 0 3 10 128.34 14.7
 0 3 10 142.77 15.78
 0 -3 -10 150.69 12.77
 0 3 10 141.22 12.63
 0 -3 -10 140.76 12.95
 0 -3 -10 109.34 13.06
 0 -3 -10 143.8 12.66
 0 3 10 129.4 13.76
 0 -3 -10 131.04 12.79
 0 -3 -10 159 12.75
 0 -3 -10 160.44 12.87
 0 -3 -10 157.47 12.68
 0 -3 -10 148.55 12.78
 0 -3 -10 172.13 13.16
 0 -3 -10 171.49 12.97
 0 3 10 147.94 14.08
 0 -3 -10 163.34 12.7
 0 3 10 152.97 18.53
 0 3 10 150.66 16.04
 0 -3 -10 148.95 12.77
 0 -3 -10 167.95 13.18
 0 -3 -10 158.18 12.92
 0 3 11 47.31 13.5
 0 -3 -11 77.52 7.44
 0 -3 -11 67.47 7.35
 0 -3 -11 83.5 7.41
 0 3 11 72.47 9.6
 0 3 11 60 8.4
 0 3 11 43.34 10.52
 0 3 11 171.66 13.43
 0 -3 -11 88.55 6.74
 0 3 11 57.78 9.71
 0 -3 -11 73.53 6.65
 0 3 11 49.36 14.4
 0 -3 -11 64.64 6.89
 0 3 11 49.51 10.62
 0 -3 -11 70.77 6.81
 0 -3 -11 75.88 6.83
 0 -3 -11 72.81 7.08
 0 3 11 74.27 6.63
 0 -3 -11 80.78 7.06
 0 -3 -11 75.88 6.72
 0 3 11 71.81 10.24
 0 -3 -11 85.98 7.28
 0 3 11 118.16 14.36
 0 -3 -11 78.77 7.31
 0 -3 -11 88.55 7.13
 0 3 11 77.49 8.84
 0 3 11 89.59 8.92
 0 -3 -11 78.3 6.69
 0 -3 -11 99.59 7.26
 0 3 11 161.75 17.53
 0 -3 -11 76.15 6.86
 0 3 12 6.21 6.56
 0 -3 -12 6.29 2.86
 0 3 12 -1.9 7.43
 0 -3 -12 7.57 2.38
 0 3 12 8.75 9.58
 0 -3 -12 4.42 1.64
 0 3 12 9.63 7.92
 0 3 12 -0.47 6.51
 0 3 12 -4.18 12.55
 0 -3 -12 7.23 2.82
 0 3 12 -0.6 11.45
 0 -3 -12 3.17 2.15
 0 -3 -12 4.08 1.81
 0 3 12 13.01 7.25
 0 3 12 19.63 13.12
 0 3 12 5.11 1.42
 0 -3 -12 4.73 2.46
 0 3 12 9.11 14.44
 0 3 12 1.01 5.32
 0 -3 -12 5.84 1.57
 0 -3 -12 7.35 2.31
 0 -3 -13 81.64 6.48
 0 3 13 65.39 6.25
 0 -3 -13 60.9 6.7
 0 -3 -13 73.45 6.77
 0 3 13 73.39 14.42
 0 -3 -13 64.31 7
 0 -3 -13 63.01 6.41
 0 3 13 62.89 10.99
 0 3 13 78.09 9.52
 0 3 13 70.56 9.09
 0 -3 -13 69.34 6.64
 0 -3 -13 77.4 6.38
 0 -3 -13 78.62 6.35
 0 3 13 79.05 10.57
 0 3 13 69.85 8.74
 0 -3 -13 73.03 6.35
 0 3 13 53.29 10.78
 0 3 13 98.2 10.82
 0 3 13 75.72 13.97
 0 3 13 57.97 8.79
 0 -3 -13 79.61 6.73
 0 3 13 62.86 9.78
 0 3 14 5.45 8.24
 0 -3 -14 11.32 2.39
 0 -3 -14 7.14 2.5
 0 3 14 -3.51 7.48
 0 3 14 -1.86 12.87
 0 -3 -14 9.86 2.19
 0 -3 -14 9.41 2.13
 0 3 14 6.7 11.47
 0 3 14 6.45 6.18
 0 3 14 1.18 8.33
 0 -3 -14 12.73 2.39
 0 3 14 -7.94 9.37
 0 -3 -14 7.44 2.39
 0 -3 -14 10.28 1.89
 0 3 14 11.41 7.32
 0 -3 -14 8.49 2.53
 0 3 14 10.39 6.41
 0 -3 -14 10.36 2.52
 0 3 14 26.27 12.14
 0 3 14 7.18 8.73
 0 3 15 85.38 12.2
 0 -3 -15 58.42 6.73
 0 3 15 60.44 15.68
 0 3 15 76.87 10.35
 0 -3 -15 73.45 6.54
 0 3 15 78.05 9.66
 0 -3 -15 78.76 6.69
 0 3 15 72.83 9.47
 0 3 15 82.2 11.43
 0 3 15 95.12 14.11
 0 -3 -15 76.07 6.8
 0 -3 -15 79.37 6.89
 0 -3 -15 79.65 6.57
 0 3 15 72.74 11.66
 0 -3 -16 0.6 2.18
 0 -3 -16 0.52 2.28
 0 3 16 -4.63 7.56
 0 3 16 8.03 9.95
 0 3 16 -0.22 7.48
 0 -3 -16 2.03 1.6
 0 3 16 0.82 6.92
 0 -3 -16 1.77 1.95
 0 3 16 2.15 12.26
 0 3 16 5.89 6.17
 0 3 16 6.44 11.96
 0 -3 -16 1.2 1.64
 0 3 16 -2.25 9.2
 0 -3 -16 0.33 1.98
 0 3 16 -15.38 13.52
 0 -3 -17 0.8 1.86
 0 3 17 -16.8 11.87
 0 3 17 -2.18 5.97
 0 -3 -17 -0.23 1.99
 0 -3 -17 -0.77 2.14
 0 3 17 6.62 11.84
 0 3 17 -2.94 6.52
 0 3 17 -1.25 7.12
 0 -3 -17 -0.79 1.56
 0 -3 -17 2.05 2.1
 0 3 17 3.15 8.93
 0 -3 -17 1.25 1.58
 0 -3 -18 2.71 1.89
 0 -3 -18 2.66 1.87
 0 3 18 -2.26 5.47
 0 3 18 10.15 10.78
 0 -3 -19 8.93 1.89
 0 -3 -19 6.33 1.61
 0 3 19 3.47 4.56
 0 -3 -19 8.31 2.03
 0 -3 -19 6.46 1.52
 0 3 19 5 10.41
 0 -3 -20 0.22 1.21
 0 3 20 3.35 9.01
 0 3 20 -2.3 4.63
 0 -3 -20 1.87 1.4
 0 -3 -20 -0.8 1.13
 0 3 21 28.73 4.34
 0 3 21 26.57 7.16
 0 -3 -21 22.53 2.49
 0 -3 -21 36.26 2.62
 0 4 -19 1.85 0.9
 0 -4 19 3.33 3.35
 0 -4 18 7.1 5.31
 0 4 -18 7.07 1.45
 0 4 -18 2.73 0.99
 0 4 -18 8.11 1.24
 0 -4 17 -3.36 6.58
 0 4 -17 2.37 1.69
 0 4 -17 -0.27 1.22
 0 -4 17 7.36 4.5
 0 4 -17 1.05 1.87
 0 4 -16 7.98 1.8
 0 4 -16 7.1 2.31
 0 -4 16 7.31 5.9
 0 -4 16 16.11 7.7
 0 -4 16 8.99 4.81
 0 4 -16 10.19 2.01
 0 4 -16 6.39 2.2
 0 4 -16 9.49 1.7
 0 4 -16 6.5 1.65
 0 -4 16 9.06 5.36
 0 4 -16 7.39 1.83
 0 4 -15 50.69 5.27
 0 4 -15 60.38 5.74
 0 -4 15 61.14 8.56
 0 -4 15 66.61 10.61
 0 4 -15 59.63 5.35
 0 4 -15 57.34 5.69
 0 -4 15 62.89 7.66
 0 4 -15 67.29 5.44
 0 -4 15 64.39 7.99
 0 4 -15 57.47 5.27
 0 -4 14 6.9 5.69
 0 4 -14 7.13 2.2
 0 4 -14 7.08 2.02
 0 4 -14 7.79 2.52
 0 -4 14 11.39 6.38
 0 -4 14 11.52 8.54
 0 -4 14 18.4 5.85
 0 4 -14 7.43 2.05
 0 -4 14 17.09 6.13
 0 4 -14 5.74 1.89
 0 4 -13 23.59 3.42
 0 4 -13 19.67 2.88
 0 -4 13 19 8.56
 0 4 -13 23.6 2.89
 0 -4 13 26.46 6.46
 0 4 -13 27.92 3.14
 0 -4 13 29.83 6.22
 0 -4 13 26.72 5.84
 0 4 -13 26.84 3.4
 0 -4 13 25.99 6.94
 0 -4 13 24.74 9.56
 0 -4 13 22.67 8.82
 0 -4 13 33.76 6.38
 0 4 -13 22.2 2.79
 0 -4 12 -7.12 8.36
 0 4 -12 6.98 1.99
 0 4 -12 7.24 2.18
 0 4 -12 5.85 2.01
 0 -4 12 4.57 6.08
 0 -4 12 3.38 8.14
 0 -4 12 6.23 5.66
 0 4 -12 8.63 2.19
 0 -4 12 4.57 10.98
 0 4 -12 6.87 2.51
 0 -4 12 4.71 6.28
 0 -4 12 5.24 5.84
 0 4 -11 14.12 2.74
 0 -4 11 15.17 7.6
 0 -4 11 10.74 7.6
 0 4 -11 11.8 2.63
 0 -4 11 13.23 6.68
 0 -4 11 12.15 6.41
 0 -4 11 9.07 8.04
 0 4 -11 14.5 2.17
 0 4 -11 14.63 2.3
 0 -4 11 12.47 7.96
 0 -4 11 13.79 5.36
 0 4 -11 15.85 2.24
 0 -4 11 13.16 5.98
 0 4 -11 14.26 2.39
 0 -4 11 11.24 5.39
 0 -4 11 14.74 6.79
 0 -4 11 21.79 5.11
 0 -4 11 19.64 10.25
 0 -4 11 12.42 6.04
 0 4 -11 11.93 2.56
 0 4 -11 13.27 3
 0 -4 11 18.36 5.56
 0 4 -10 15.22 2.46
 0 4 -10 19.75 2.83
 0 -4 10 26.97 7.5
 0 -4 10 17.03 6.66
 0 -4 10 20.89 6.77
 0 -4 10 17.77 7.42
 0 -4 10 10.38 8.29
 0 4 -10 15.06 2.87
 0 -4 10 14.93 6.54
 0 -4 10 20.91 6.24
 0 -4 10 5.83 6.15
 0 -4 10 12.75 6.03
 0 4 -10 9.71 3.98
 0 -4 10 18.63 2.26
 0 4 -10 18.77 2.29
 0 4 -10 17.84 2.33
 0 -4 10 24.59 7.17
 0 4 -10 18.87 2.34
 0 4 -10 16.45 2.41
 0 -4 10 15.77 9.29
 0 4 -10 13.9 2.98
 0 -4 10 22.16 6.38
 0 -4 10 16.42 5.63
 0 4 -10 18.81 2.77
 0 -4 10 9.03 5.75
 0 4 -10 16.58 3.04
 0 -4 10 20.24 5.16
 0 -4 9 66.42 9.69
 0 -4 9 77.98 9.89
 0 -4 9 89.95 9.71
 0 4 -9 69.78 7.29
 0 -4 9 84.44 9.98
 0 -4 9 83.1 10.22
 0 -4 9 64.1 10.18
 0 -4 9 68.29 10.96
 0 -4 9 83.82 9.44
 0 4 -9 81.72 7.34
 0 4 -9 86.96 7.32
 0 -4 9 82.1 9.62
 0 4 -9 92.63 7.57
 0 4 -9 83.5 7.4
 0 -4 9 79.37 10.87
 0 -4 9 73.53 9.08
 0 -4 9 85.6 10.09
 0 4 -9 79.43 7.24
 0 -4 9 70.22 9.65
 0 4 -9 81.17 7.33
 0 4 -9 84.6 7.27
 0 4 -9 89.45 7.36
 0 -4 9 80.83 10.37
 0 4 -8 50.69 4.8
 0 4 -8 48.19 4.57
 0 -4 8 78.46 9.12
 0 4 -8 56.63 5.01
 0 -4 8 27.03 8.68
 0 4 -8 51.24 4.88
 0 -4 8 36.37 8.72
 0 -4 8 24.61 7.75
 0 -4 8 30.56 7.81
 0 -4 8 43.12 7.24
 0 -4 8 38.8 7.5
 0 -4 8 73.59 9
 0 4 -8 39.53 4.65
 0 4 -8 41.02 4.67
 0 4 -8 63.39 5.11
 0 4 -8 44.92 4.77
 0 4 -8 41.56 4.72
 0 -4 8 31.09 7.65
 0 -4 8 37.39 7.01
 0 -4 8 48.58 8.7
 0 -4 8 62.72 8.84
 0 -4 8 32.17 7.39
 0 4 -8 50.76 4.39
 0 -4 8 36.47 8.14
 0 4 -8 47.89 4.49
 0 4 -8 61.08 4.53
 0 4 -8 52.11 4.49
 0 4 -8 42.54 4.98
 0 -4 8 80.1 9.6
 0 -4 8 37.57 7.42
 0 4 -8 52.99 4.95
 0 -4 8 50.56 6.78
 0 4 -8 40.49 4.69
 0 -4 8 52.84 7.21
 0 4 -8 52.33 4.88
 0 -4 8 37.43 7.37
 0 -4 8 60.03 6.69
 0 4 -7 8.66 2.02
 0 -4 7 4.22 5.55
 0 4 -7 10.19 2.51
 0 -4 7 7.57 6.39
 0 -4 7 8.77 6.13
 0 4 -7 9.75 2.37
 0 -4 7 7.88 6.27
 0 -4 7 6.63 5.91
 0 -4 7 12.24 5.8
 0 4 -7 6.95 1.97
 0 -4 7 10.89 4.87
 0 4 -7 8.97 1.57
 0 -4 7 13.35 5.64
 0 4 -7 8.22 2.14
 0 -4 7 3.43 5.42
 0 4 -7 6.49 2.03
 0 -4 7 6.12 5.58
 0 4 -7 9.67 1.96
 0 -4 7 4.41 5.05
 0 -4 7 10.39 5.96
 0 -4 7 3.39 5.48
 0 4 -7 6.94 2.22
 0 4 -7 6.13 1.98
 0 -4 7 7.97 5.22
 0 4 -7 5.71 2.12
 0 -4 7 8.41 5.13
 0 -4 7 7.75 1.61
 0 -4 7 3.45 5.29
 0 -4 7 13.02 5.76
 0 4 -7 8.57 1.66
 0 4 -7 8.77 1.7
 0 4 -7 8.08 1.77
 0 -4 7 11.52 7.49
 0 -4 7 9.66 5.02
 0 -4 7 7.98 4.37
 0 -4 7 11.03 5.27
 0 4 -7 7.97 2.12
 0 4 -7 7.26 2.01
 0 -4 7 9.87 5.59
 0 4 -7 10.4 2.48
 0 -4 7 5.3 4.09
 0 4 -6 85.49 7.32
 0 -4 6 96.88 9.6
 0 4 -6 106.03 7.69
 0 -4 6 80.92 9.68
 0 -4 6 93.58 9.86
 0 -4 6 90.07 9.61
 0 -4 6 75.24 9.94
 0 -4 6 53.28 9.58
 0 4 -6 94.47 7.59
 0 4 -6 85.29 7.47
 0 4 -6 90.78 7.51
 0 -4 6 78.81 8.7
 0 -4 6 84.6 9.02
 0 4 -6 76.12 7.37
 0 4 -6 86.4 7.16
 0 4 -6 73.73 7.35
 0 -4 6 88.74 9.45
 0 4 -6 87.85 7.44
 0 4 -6 78.64 7.35
 0 -4 6 89.47 8.88
 0 -4 6 78.96 9.38
 0 -4 6 86.61 9.37
 0 -4 6 76.68 9.3
 0 4 -6 86.23 7.47
 0 4 -6 75.84 7.34
 0 4 -6 90.02 7.49
 0 -4 6 66.63 9.5
 0 -4 6 84.21 8.97
 0 -4 6 81.55 9.25
 0 -4 6 71.74 9.43
 0 -4 6 96.29 9.45
 0 -4 6 87.94 7.29
 0 4 -6 82.24 7.35
 0 -4 6 83.72 9.08
 0 4 -6 95.7 7.22
 0 4 -6 84.74 7.18
 0 -4 6 88.98 9.04
 0 4 -6 85.64 7.21
 0 -4 6 77.61 8.03
 0 -4 6 79.48 10.17
 0 -4 6 75.02 8.59
 0 4 -6 86.06 7.46
 0 -4 6 78.76 8.4
 0 4 -6 83.26 7.44
 0 4 -6 83.19 7.35
 0 -4 6 80.76 9.19
 0 -4 6 91.68 9.21
 0 -4 6 91.8 8.39
 0 4 -5 16.21 2.09
 0 4 -5 16.54 2.21
 0 -4 5 15.68 5.25
 0 -4 5 6.13 5.29
 0 4 -5 15.36 2.49
 0 -4 5 14.84 5.24
 0 -4 5 18.97 5.89
 0 -4 5 13.28 5.77
 0 4 -5 15.62 2.36
 0 4 -5 11.72 2.45
 0 -4 5 9.93 4.82
 0 4 -5 13.52 1.78
 0 4 -5 12.86 2.14
 0 -4 5 9.8 4.86
 0 -4 5 14.97 5.11
 0 -4 5 14.39 5.46
 0 4 -5 10.61 2.02
 0 4 -5 14.38 2.37
 0 -4 5 20.12 5.69
 0 -4 5 14.88 5.07
 0 -4 5 7.88 5.31
 0 4 -5 16.32 2.51
 0 -4 5 9.63 5.07
 0 -4 5 12.22 5.61
 0 -4 5 10.32 5.71
 0 4 -5 15.77 2.42
 0 -4 5 19.97 5.25
 0 4 -5 12.12 2.1
 0 -4 5 18.36 2.06
 0 -4 5 15.73 2.6
 0 -4 5 8.34 5.4
 0 4 -5 11.45 2.21
 0 4 -5 15.48 1.83
 0 4 -5 16.69 1.92
 0 -4 5 11.64 4.98
 0 4 -5 14.73 1.95
 0 -4 5 12.75 6.94
 0 4 -5 14.98 2.37
 0 -4 5 8.83 4.39
 0 -4 5 12.28 3.67
 0 -4 5 11.61 4.12
 0 4 -5 16.84 2.68
 0 4 -5 13.71 2.29
 0 4 -5 11.28 2.08
 0 -4 5 9.17 5.1
 0 -4 5 12.87 3.89
 0 4 -4 99.14 8.19
 0 4 -4 99.64 8.23
 0 4 -4 126.15 8.56
 0 -4 4 83.44 9.7
 0 -4 4 86.42 10.01
 0 4 -4 102.02 8.4
 0 4 -4 92.22 8.29
 0 -4 4 87.71 9.56
 0 4 -4 100.8 8.04
 0 -4 4 107.04 9.95
 0 -4 4 94.22 10
 0 4 -4 87.95 8.18
 0 -4 4 99.97 9.85
 0 4 -4 95.93 8.28
 0 -4 4 96.82 9.7
 0 4 -4 86.62 8.16
 0 4 -4 87.59 8.18
 0 -4 4 88.02 9.6
 0 -4 4 95.03 9.87
 0 -4 4 82.97 9.87
 0 -4 4 90.3 9.9
 0 -4 4 91.31 9.94
 0 4 -4 97.74 8.34
 0 4 -4 112.49 8.39
 0 -4 4 83.28 9.9
 0 -4 4 101.84 8.43
 0 -4 4 85.69 7.97
 0 -4 4 75.87 9.71
 0 -4 4 112.07 8.2
 0 4 -4 101.69 8.28
 0 4 -4 95.46 8.04
 0 4 -4 103.99 8.08
 0 -4 4 97.72 9.41
 0 4 -4 99.41 8.08
 0 -4 4 95.47 8.75
 0 4 -4 110.96 8.42
 0 4 -4 100.05 8.26
 0 -4 4 97.51 9.07
 0 -4 4 88.21 10.26
 0 -4 4 81.85 8.89
 0 -4 4 92.95 9.64
 0 4 -4 92.48 8.17
 0 -4 4 90.18 8.8
 0 4 -3 93.3 7.17
 0 4 -3 93.09 7.39
 0 4 -3 96.66 7.36
 0 -4 3 91.72 8.77
 0 4 -3 58.45 7.09
 0 -4 3 77.19 9.06
 0 4 -3 123.8 7.79
 0 4 -3 109.82 7.67
 0 -4 3 93.39 9.05
 0 -4 3 83.49 8.82
 0 4 -3 83.97 7.52
 0 4 -3 106.92 7.7
 0 4 -3 106.45 7.69
 0 -4 3 77.98 8.81
 0 4 -3 92 7.2
 0 -4 3 89.33 8.74
 0 4 -3 79.2 7.32
 0 -4 3 86.7 9.12
 0 4 -3 95.89 7.47
 0 4 -3 94.68 7.55
 0 -4 3 89.24 9.01
 0 -4 3 81.07 8.92
 0 4 -3 106.76 7.62
 0 -4 3 88.99 8.95
 0 -4 3 86.36 8.93
 0 -4 3 91.68 9.01
 0 -4 3 70.84 8.88
 0 -4 3 92.25 7.65
 0 -4 3 81.02 7.19
 0 -4 3 76.54 8.81
 0 4 -3 60.44 8.25
 0 -4 3 104.26 7.41
 0 4 -3 90.52 7.49
 0 4 -3 84.27 7.2
 0 -4 3 82.17 8.26
 0 4 -3 97.75 7.25
 0 4 -3 90.89 7.25
 0 -4 3 80.67 7.96
 0 -4 3 85.3 8.13
 0 4 -3 104.9 7.63
 0 4 -3 88.48 7.42
 0 -4 3 91.38 7.89
 0 -4 3 73.89 8.01
 0 -4 3 90.95 8.71
 0 4 -3 86.49 7.44
 0 -4 3 83.32 7.87
 0 4 -2 381.08 30.47
 0 4 -2 390.14 30.58
 0 4 -2 382.69 30.59
 0 -4 2 360.47 31.14
 0 4 -2 479.1 30.81
 0 -4 2 336.87 31.19
 0 -4 2 362.92 31.41
 0 -4 2 353.38 31.3
 0 4 -2 447.91 30.75
 0 -4 2 332.47 31.21
 0 4 -2 373.42 30.48
 0 -4 2 360.81 31.25
 0 4 -2 425.62 30.79
 0 4 -2 409.79 30.76
 0 -4 2 333.95 31.16
 0 -4 2 362.95 31.29
 0 4 -2 389.51 30.68
 0 4 -2 381.34 30.66
 0 -4 2 362.54 31.24
 0 -4 2 364.86 31.26
 0 -4 2 336.15 31.21
 0 -4 2 350.34 31.24
 0 -4 2 380.96 30.75
 0 -4 2 474.11 30.77
 0 -4 2 326.19 30.51
 0 4 -2 390.04 30.62
 0 -4 2 356.06 30.4
 0 -4 2 299.81 31.05
 0 -4 2 395.85 30.53
 0 4 -2 366.18 30.65
 0 4 -2 320.62 31.01
 0 4 -2 310.1 30.91
 0 4 -2 376.68 30.5
 0 -4 2 396.64 30.88
 0 -4 2 376.26 30.77
 0 4 -2 375.36 30.5
 0 4 -2 424.66 30.71
 0 -4 2 354.51 30.79
 0 -4 2 367.29 31.29
 0 -4 2 342.38 31.28
 0 4 -2 379.74 30.57
 0 -4 2 351.21 30.78
 0 4 -2 396.01 30.49
 0 4 -1 3.61 1.65
 0 4 -1 3.93 1.39
 0 4 -1 4.54 2.57
 0 -4 1 4.33 4.2
 0 4 -1 4.36 1.43
 0 -4 1 8.26 4.58
 0 4 -1 5.81 2.41
 0 -4 1 2.39 4.21
 0 -4 1 5.17 3.62
 0 -4 1 4.73 4.72
 0 -4 1 2.55 3.5
 0 -4 1 4.5 4.73
 0 4 -1 2.45 2.65
 0 4 -1 3.53 2.59
 0 -4 1 3.9 4.02
 0 4 -1 0.92 1.89
 0 -4 1 4.05 4.65
 0 -4 1 4.33 4.43
 0 -4 1 6.85 4.74
 0 4 -1 3.49 2.08
 0 -4 1 5.37 3.79
 0 4 -1 4.53 2.09
 0 4 -1 1.78 4.01
 0 -4 1 2.11 2.5
 0 -4 1 4.94 2.42
 0 -4 1 3.69 1.57
 0 -4 1 4.23 1.98
 0 4 -1 0.18 4.09
 0 4 -1 0.37 2.2
 0 4 -1 3.95 1.26
 0 -4 1 3.1 3.14
 0 -4 1 2.73 2.65
 0 4 -1 4.87 1.38
 0 -4 1 2.67 2.93
 0 -4 1 5.35 3.19
 0 4 -1 6.58 2.3
 0 -4 1 3.12 4.49
 0 -4 1 -2.26 4.38
 0 -4 1 1.3 4.64
 0 4 -1 7.04 2.61
 0 -4 1 3.45 2.68
 0 4 -1 4.98 1.21
 0 -4 0 297.29 25.24
 0 4 0 315.59 24.86
 0 4 0 316.41 24.84
 0 4 0 346.08 25.08
 0 -4 0 285.35 25.53
 0 4 0 307.09 24.84
 0 -4 0 288.58 25.29
 0 4 0 412.88 25.33
 0 -4 0 284.86 25.43
 0 4 0 319.83 25.02
 0 -4 0 321.07 25.32
 0 4 0 303.71 25.07
 0 4 0 343.11 25.22
 0 -4 0 277.09 25.48
 0 4 0 305.24 25.12
 0 4 0 311.25 24.76
 0 4 0 319.4 24.77
 0 -4 0 289.11 25.44
 0 -4 0 283.44 25.63
 0 4 0 257.35 24.88
 0 -4 0 269.4 25.35
 0 4 0 263.44 24.91
 0 -4 0 267.45 25.54
 0 4 0 219.13 24.91
 0 -4 0 362.89 25.13
 0 4 0 279.1 25.17
 0 4 0 282.56 24.95
 0 -4 0 251.57 25.03
 0 -4 0 347.61 24.89
 0 -4 0 328.88 24.86
 0 4 0 284.71 25.33
 0 -4 0 388.37 25.02
 0 4 0 270.02 24.98
 0 4 0 272.89 24.76
 0 -4 0 317.25 25.08
 0 4 0 295.93 24.78
 0 4 0 300.57 24.78
 0 4 0 365.96 24.87
 0 -4 0 280.73 25.01
 0 -4 0 307.82 25.04
 0 4 0 295.62 24.95
 0 4 0 368.25 24.89
 0 -4 0 293.94 25.11
 0 -4 0 273.4 25.13
 0 -4 0 281.77 25.46
 0 4 0 342.63 25.11
 0 -4 0 286.1 25.51
 0 -4 0 283.28 25.04
 0 4 0 298.55 24.76
 0 -4 -1 254.31 24.45
 0 -4 -1 308.93 24.9
 0 4 1 310.34 24.52
 0 4 1 306.45 24.5
 0 -4 -1 288.22 24.38
 0 -4 -1 313.25 25.52
 0 4 1 309.02 24.71
 0 4 1 407.97 25.09
 0 4 1 297.56 24.5
 0 -4 -1 266.11 25.06
 0 4 1 296.39 24.67
 0 -4 -1 286.64 25.03
 0 -4 -1 294.11 24.97
 0 4 1 383.85 25.06
 0 4 1 310.45 24.93
 0 -4 -1 300.94 25.06
 0 4 1 273.53 24.82
 0 -4 -1 334.09 24.79
 0 -4 -1 255.93 25.17
 0 4 1 298.57 24.42
 0 4 1 314.18 24.43
 0 -4 -1 251.36 25.19
 0 4 1 413.12 25.14
 0 -4 -1 362.57 25
 0 -4 -1 254.18 25.06
 0 -4 -1 251.84 24.97
 0 -4 -1 274.07 25.16
 0 4 1 259.31 24.61
 0 -4 -1 258.65 25.09
 0 -4 -1 257.55 25.18
 0 -4 -1 251.44 25
 0 4 1 336.51 24.54
 0 -4 -1 315.53 24.56
 0 4 1 286.47 24.86
 0 4 1 272.77 24.96
 0 -4 -1 321.64 24.56
 0 4 1 323.3 25
 0 -4 -1 386.48 24.71
 0 -4 -1 306.35 24.7
 0 -4 -1 314.87 24.75
 0 4 1 383.91 25.25
 0 4 1 291.85 24.44
 0 4 1 340.59 24.52
 0 -4 -1 301.55 24.69
 0 4 1 275.36 24.59
 0 4 1 324.69 24.52
 0 -4 -1 296.75 24.67
 0 -4 -1 292.53 24.72
 0 -4 -1 311.45 25.15
 0 -4 -1 264.46 24.97
 0 4 1 303 24.73
 0 4 1 265.47 24.41
 0 -4 -1 295.64 24.68
 0 4 2 22.16 2.91
 0 4 2 14.04 3.32
 0 -4 -2 22.47 6.24
 0 4 2 19.21 4.4
 0 -4 -2 18.37 4.21
 0 4 2 21.89 4.61
 0 4 2 15.64 3.07
 0 -4 -2 18.01 3.38
 0 4 2 14.87 4.46
 0 4 2 21.4 5.69
 0 4 2 17.63 2.06
 0 -4 -2 12.57 4.17
 0 -4 -2 23.8 4.03
 0 -4 -2 15.65 4.56
 0 4 2 20.77 4.94
 0 -4 -2 16.73 4.88
 0 -4 -2 7.93 4.17
 0 4 2 12.79 3.5
 0 -4 -2 9.17 4.21
 0 -4 -2 12.31 4.59
 0 -4 -2 19.18 2.95
 0 -4 -2 18.15 2.41
 0 4 2 13.02 4.33
 0 4 2 23.98 5.03
 0 4 2 11.34 3.5
 0 -4 -2 13.15 4.43
 0 4 2 24.44 5.24
 0 4 2 16.43 2.48
 0 4 2 20.95 2.73
 0 4 2 16.42 2.13
 0 4 2 17.13 2.54
 0 -4 -2 15.49 3.05
 0 -4 -2 14 3.16
 0 4 2 22.02 3.32
 0 4 2 16.4 1.64
 0 4 2 16.84 2.39
 0 -4 -2 19.59 3.21
 0 -4 -2 17.32 2.43
 0 -4 -2 13.19 3.16
 0 -4 -2 11.52 3.44
 0 -4 -3 330.32 30.25
 0 4 3 354.72 30.37
 0 4 3 326.32 30.66
 0 -4 -3 362.76 30.05
 0 -4 -3 455.83 29.92
 0 4 3 330.53 30.44
 0 4 3 508.66 30.96
 0 -4 -3 370.81 30.25
 0 4 3 368.36 30.48
 0 -4 -3 414.31 29.73
 0 -4 -3 399.98 30.08
 0 4 3 365.59 29.85
 0 4 3 357.06 30.07
 0 -4 -3 323.52 30.28
 0 -4 -3 300.6 29.96
 0 4 3 334.39 29.72
 0 4 3 314.02 30.61
 0 4 3 313.21 30.1
 0 -4 -3 352.72 29.84
 0 -4 -3 415.18 29.98
 0 -4 -3 354.5 30.08
 0 4 3 440.82 29.89
 0 -4 -3 415.17 30.06
 0 4 3 330.36 30.49
 0 4 3 344.35 29.84
 0 -4 -3 290.94 29.89
 0 -4 -3 429.98 30.38
 0 4 3 284.53 29.77
 0 4 3 365.5 29.74
 0 4 3 306.64 29.78
 0 4 3 359.9 30.54
 0 4 3 374.8 30.35
 0 -4 -3 417.05 30.21
 0 -4 -3 526.93 30.94
 0 -4 -3 402.88 30.52
 0 4 3 396.73 29.97
 0 4 3 370.32 29.92
 0 4 3 406.31 29.78
 0 4 4 53.24 7.44
 0 -4 -4 57.34 6.23
 0 -4 -4 49.86 5.75
 0 4 4 73.24 9.9
 0 -4 -4 65.46 5.38
 0 4 4 48.79 5.2
 0 -4 -4 51.67 5.61
 0 -4 -4 66.24 5.11
 0 4 4 54.35 5.24
 0 -4 -4 59.29 4.86
 0 4 4 60 5.83
 0 -4 -4 57.55 5.9
 0 -4 -4 50.52 7.8
 0 -4 -4 55.08 4.97
 0 -4 -4 61.51 4.79
 0 -4 -4 57.11 6.16
 0 4 4 56.32 11.04
 0 4 4 49.41 6.72
 0 -4 -4 60.37 5.61
 0 -4 -4 49.68 5.33
 0 4 4 59.26 5.34
 0 -4 -4 58.11 5.86
 0 4 4 56.65 6.22
 0 4 4 44.97 7.58
 0 -4 -4 63.32 6.82
 0 -4 -4 51.55 5.76
 0 4 4 43.71 5.51
 0 4 4 49.64 5.53
 0 4 4 59.12 5.28
 0 4 4 50.85 5.83
 0 4 4 54.65 7.82
 0 4 4 66.73 10.25
 0 4 4 51.53 9.4
 0 4 4 75.65 7.88
 0 4 4 51.21 7.06
 0 -4 -4 63.65 6.23
 0 -4 -4 61.91 7.03
 0 4 4 93.99 10.29
 0 -4 -4 83.08 7.96
 0 4 4 58.03 11.1
 0 4 5 32.12 9.34
 0 -4 -5 45.8 3.92
 0 4 5 37.62 10.33
 0 -4 -5 42.84 3.56
 0 -4 -5 33.64 4.44
 0 4 5 27.73 3.83
 0 -4 -5 43.93 3.78
 0 4 5 29.54 6.67
 0 -4 -5 40.44 3.66
 0 -4 -5 36.43 3.49
 0 4 5 28.03 3.79
 0 -4 -5 30.08 7.23
 0 -4 -5 44.08 3.33
 0 -4 -5 37.67 4.6
 0 -4 -5 35.12 3.22
 0 4 5 31.7 4.08
 0 -4 -5 35.95 3.28
 0 4 5 42.11 3.93
 0 -4 -5 30.23 4.09
 0 4 5 35.92 11.34
 0 4 5 41.98 6.33
 0 -4 -5 33.58 4.72
 0 4 5 34.39 5.24
 0 4 5 39.7 7.86
 0 -4 -5 34.16 4.59
 0 -4 -5 40.75 5.4
 0 -4 -5 37.95 4.59
 0 -4 -5 37.03 4.22
 0 -4 -5 50.33 4.09
 0 4 5 48.92 10.16
 0 4 5 46.41 9.8
 0 4 5 29.87 4.85
 0 -4 -5 57.83 6.92
 0 4 5 31.13 11.35
 0 4 5 38.03 10.44
 0 4 5 42.71 7.58
 0 -4 -5 41.36 5.02
 0 -4 -5 37.96 6.08
 0 -4 -6 4.97 3.24
 0 -4 -6 0.71 5.69
 0 4 6 -1.41 10.25
 0 -4 -6 5.96 5
 0 4 6 7.89 7.1
 0 -4 -6 6.69 2.63
 0 4 6 -1.82 11.68
 0 -4 -6 6.75 3.64
 0 -4 -6 7.38 2.26
 0 -4 -6 6.01 2.33
 0 -4 -6 9.73 3.02
 0 -4 -6 6.85 3.9
 0 -4 -6 7.61 2.12
 0 -4 -6 6.32 1.96
 0 4 6 6.57 4.13
 0 4 6 2.84 4.01
 0 -4 -6 7.5 1.17
 0 4 6 4.55 2.78
 0 -4 -6 1.92 6.7
 0 -4 -6 7.23 1.21
 0 4 6 3.26 1.71
 0 -4 -6 8.86 1.18
 0 -4 -6 9.58 2.39
 0 4 6 4.37 3.15
 0 4 6 3.39 11.41
 0 -4 -6 9.48 3.56
 0 4 6 -0.52 6.03
 0 -4 -6 7.39 3.22
 0 4 6 10.91 7.56
 0 4 6 5.68 4.28
 0 -4 -6 4.26 4.03
 0 -4 -6 5 2.85
 0 -4 -6 5.88 6.28
 0 -4 -6 8.49 2.1
 0 4 6 10.61 4.99
 0 4 6 1.99 9.88
 0 -4 -6 9.2 2.61
 0 4 6 11.42 3.53
 0 4 7 1.73 11.94
 0 -4 -7 0.98 2.54
 0 -4 -7 -1.31 3.71
 0 4 7 -11.41 10.87
 0 -4 -7 -0.96 4.51
 0 4 7 13.55 9.99
 0 4 7 -3.23 10.72
 0 4 7 1.3 3.21
 0 4 7 4.05 4.77
 0 -4 -7 0.95 1.2
 0 -4 -7 3.33 1.58
 0 -4 -7 -1.54 1.89
 0 4 7 4.43 6.79
 0 -4 -7 0.36 1.93
 0 -4 -7 2.69 1.92
 0 4 7 -0.1 4.73
 0 -4 -7 1.9 1.14
 0 4 7 1.55 4.41
 0 -4 -7 1.13 3.25
 0 -4 -7 1.13 2.45
 0 4 7 2.83 3.5
 0 4 7 2.35 11.72
 0 4 7 -0.53 6.69
 0 -4 -7 1.7 0.94
 0 4 7 10.81 7.63
 0 4 7 -1.37 3.87
 0 -4 -7 1.5 1.83
 0 4 7 6.75 5.34
 0 -4 -7 4.54 2.53
 0 4 7 0.22 5.03
 0 -4 -7 0.62 3.17
 0 4 7 -1.98 10.41
 0 -4 -7 1.59 2.42
 0 4 8 316.74 35.22
 0 -4 -8 420.4 34.55
 0 4 8 405.42 35.65
 0 4 8 387.58 34.79
 0 4 8 383.39 34.71
 0 -4 -8 478.12 34.37
 0 4 8 373.41 35.17
 0 -4 -8 427.43 34.45
 0 -4 -8 436.47 34.52
 0 -4 -8 405.52 34.64
 0 -4 -8 430.18 34.52
 0 4 8 416.77 35.6
 0 4 8 366.24 35.12
 0 -4 -8 434.79 34.26
 0 -4 -8 388.83 34.39
 0 -4 -8 401.67 34.33
 0 4 8 385.06 34.76
 0 -4 -8 428.18 34.75
 0 4 8 377.23 36.31
 0 -4 -8 426.94 34.31
 0 -4 -8 400.81 34.49
 0 -4 -8 443.13 34.46
 0 4 8 388.42 37.41
 0 4 8 390.7 37.42
 0 -4 -8 448.19 34.68
 0 4 8 385.73 36.21
 0 -4 -8 413.59 34.62
 0 4 8 386.45 34.71
 0 -4 -8 409.81 34.43
 0 -4 -8 399.78 34.7
 0 4 8 405.78 35.17
 0 4 8 520.84 35.91
 0 4 8 559.75 36.45
 0 4 8 436.16 36.71
 0 -4 -8 483.66 34.42
 0 4 8 464.46 36.82
 0 4 8 448.58 37.18
 0 -4 -8 400.35 34.65
 0 4 8 374.49 37.1
 0 4 9 332.92 34.17
 0 4 9 344.73 32.94
 0 4 9 343.06 33.74
 0 -4 -9 324.68 31.21
 0 -4 -9 347.8 30.97
 0 -4 -9 352.53 31
 0 4 9 252.9 33.54
 0 4 9 371.15 31.69
 0 4 9 357.52 33.97
 0 4 9 363.15 31.77
 0 4 9 326.37 31.13
 0 -4 -9 351.01 30.77
 0 -4 -9 386.26 30.69
 0 -4 -9 366.21 31.01
 0 -4 -9 376.41 30.86
 0 4 9 370.53 31.95
 0 -4 -9 359.16 30.89
 0 4 9 369.71 32.29
 0 -4 -9 446.29 30.69
 0 4 9 343.62 31.67
 0 -4 -9 444.12 30.65
 0 4 9 357.3 32.18
 0 -4 -9 351.97 30.87
 0 -4 -9 364.44 30.72
 0 -4 -9 364.11 30.57
 0 4 9 322.53 31.16
 0 -4 -9 362.6 30.78
 0 -4 -9 378.16 30.65
 0 -4 -9 352.98 30.8
 0 4 9 314.17 34.08
 0 4 9 357.27 33
 0 -4 -9 424.92 30.82
 0 4 9 335.25 31.17
 0 -4 -9 372.75 30.74
 0 4 9 438.45 32.5
 0 4 9 415.46 32.82
 0 -4 -9 367.57 31.01
 0 -4 -9 421.17 30.76
 0 4 9 376.13 33.48
 0 -4 -9 334.65 30.95
 0 4 10 457.07 39.91
 0 4 10 395.86 37.47
 0 -4 -10 458.67 36.83
 0 -4 -10 451.77 36.46
 0 -4 -10 407.66 36.7
 0 4 10 395.42 37.72
 0 4 10 458.36 38.19
 0 -4 -10 498.3 36.45
 0 -4 -10 479.73 36.83
 0 -4 -10 460.49 36.63
 0 4 10 419.22 37.99
 0 -4 -10 430.76 36.64
 0 4 10 401.55 37.53
 0 -4 -10 508.88 36.5
 0 -4 -10 390.6 36.53
 0 4 10 358.82 36.98
 0 -4 -10 409.3 36.4
 0 -4 -10 437.37 36.49
 0 -4 -10 499.43 36.6
 0 4 10 365.22 36.9
 0 -4 -10 453.57 36.52
 0 4 10 477.28 38.65
 0 4 10 446.56 37.27
 0 -4 -10 468.66 36.52
 0 4 10 495.09 39.62
 0 -4 -10 496 36.44
 0 4 10 490.17 38.18
 0 -4 -10 363.56 36.95
 0 -4 -10 437.93 36.74
 0 -4 -10 408.97 36.77
 0 -4 -11 57.66 5.49
 0 4 11 0.28 15.97
 0 4 11 51.32 7.62
 0 -4 -11 59.52 5.49
 0 -4 -11 50.33 5.11
 0 4 11 41.15 7.83
 0 -4 -11 52.79 4.9
 0 -4 -11 54.69 4.83
 0 4 11 40.37 12.2
 0 -4 -11 49.27 4.56
 0 -4 -11 42.75 4.92
 0 4 11 47.54 8.58
 0 -4 -11 53.2 4.93
 0 -4 -11 55.55 4.74
 0 -4 -11 50.97 4.89
 0 -4 -11 55.32 5.13
 0 4 11 51.39 10.24
 0 -4 -11 53.59 4.77
 0 4 11 22.67 14.81
 0 -4 -11 56.01 4.64
 0 4 11 26.72 10.22
 0 -4 -11 44.53 5.13
 0 4 11 42.9 8.54
 0 4 11 63.48 13.65
 0 -4 -11 54.52 5.34
 0 -4 -11 45.04 5.35
 0 4 11 32.32 11.14
 0 -4 -11 43.78 5.42
 0 -4 -12 4.95 2.72
 0 4 12 12.01 6.27
 0 -4 -12 3.73 2.95
 0 4 12 -11.43 9.66
 0 4 12 -5.16 7.43
 0 4 12 10.05 6.57
 0 -4 -12 5.43 2.95
 0 -4 -12 5.95 2.25
 0 -4 -12 7.15 1.5
 0 4 12 24.94 12.46
 0 -4 -12 7.49 2.1
 0 -4 -12 5.61 1.79
 0 4 12 13.13 7.24
 0 -4 -12 7.53 2.35
 0 -4 -12 6.43 1.82
 0 4 12 -14.56 14.5
 0 4 12 9.35 9.17
 0 4 12 27.89 14.02
 0 -4 -12 5.57 2.94
 0 4 12 2.65 11.01
 0 -4 -13 14.74 3.2
 0 4 13 13.86 6.48
 0 4 13 18.36 8.22
 0 -4 -13 9.23 2.53
 0 4 13 10.07 9.68
 0 4 13 10.16 7.77
 0 4 13 10.27 6.85
 0 -4 -13 11.43 2.35
 0 4 13 9.66 13.14
 0 4 13 8.61 8.44
 0 -4 -13 10.16 3.21
 0 4 13 -6.91 12.28
 0 4 13 10.1 5.79
 0 4 13 9.14 6.71
 0 -4 -13 8.71 2.37
 0 -4 -13 12.2 2.07
 0 -4 -13 14.16 2.16
 0 4 13 7.83 7.29
 0 4 13 12.99 5.72
 0 4 13 9.89 13.21
 0 -4 -13 16.17 2.44
 0 -4 -13 11.13 2.54
 0 4 13 19.2 15.1
 0 -4 -14 6.89 2.26
 0 -4 -14 1.27 2.4
 0 -4 -14 3.41 2.42
 0 4 14 1.74 8.9
 0 -4 -14 6.37 2.15
 0 -4 -14 6.13 3.07
 0 4 14 17.68 12.42
 0 4 14 2.83 5.84
 0 4 14 1.56 6.87
 0 -4 -14 2.76 2.25
 0 -4 -14 3.5 1.95
 0 -4 -14 4.59 1.88
 0 4 14 0.17 5.72
 0 4 14 -8.8 7.99
 0 4 14 -4.21 7.87
 0 4 14 2.29 8.27
 0 4 14 -5.77 11.71
 0 -4 -14 6.2 2.34
 0 4 14 5.14 6.47
 0 -4 -15 15.09 2.72
 0 4 15 11.39 9.05
 0 4 15 5.75 12.83
 0 -4 -15 13.17 2.67
 0 4 15 18.3 9.6
 0 -4 -15 14.88 2.14
 0 4 15 3.9 6.26
 0 4 15 17.27 7.36
 0 -4 -15 13.87 2.5
 0 -4 -15 18.04 2.47
 0 4 15 16.2 8.23
 0 4 15 20.55 6.24
 0 4 15 -0.84 12.33
 0 -4 -15 17.66 2.64
 0 4 15 4.01 12.38
 0 -4 -15 19.33 2.94
 0 4 15 13.3 8.51
 0 4 16 12.26 9.33
 0 -4 -16 0.74 1.57
 0 4 16 -0.42 7.22
 0 4 16 -0.19 6.02
 0 -4 -16 1.62 1.89
 0 4 16 16.84 12.18
 0 4 16 -3.65 7.77
 0 4 16 -4.76 5.57
 0 4 16 -7.54 12.43
 0 -4 -16 1.98 2.4
 0 4 16 -2.22 9.08
 0 -4 -16 2.44 1.6
 0 4 16 2.75 12.93
 0 -4 -16 -0.08 2.02
 0 -4 -16 1.44 2.22
 0 -4 -17 1.63 1.78
 0 4 17 7.1 11.61
 0 -4 -17 0.15 1.97
 0 -4 -17 2.04 2.24
 0 4 17 -7.67 8.73
 0 -4 -17 3.95 1.53
 0 4 17 9.61 11.95
 0 -4 -17 0.11 2.11
 0 -4 -17 2.47 1.52
 0 4 17 3.63 6.98
 0 -4 -18 7.15 1.91
 0 4 18 13.55 10.89
 0 -4 -18 6.12 2.02
 0 -4 -18 8.73 2.26
 0 4 18 14.26 11.16
 0 4 18 5.89 6.47
 0 -4 -18 6.66 2.05
 0 4 18 8.14 8.18
 0 4 19 21.66 10.5
 0 -4 -19 11.39 1.69
 0 4 19 25.19 10.23
 0 -4 -19 8.31 1.74
 0 -4 -19 13.3 2.09
 0 -4 -19 11.78 2.01
 0 -4 -20 20.34 2.21
 0 -4 -20 19.37 2.28
 0 4 21 13.21 3.87
 0 4 21 15.91 4.65
 0 -4 -21 20.42 2.03
 0 5 -18 -0.06 1.05
 0 -5 18 1.69 4.05
 0 -5 17 3.51 5.59
 0 5 -17 0.32 1.24
 0 5 -17 -0.75 1.47
 0 5 -17 0.57 1.51
 0 -5 16 44.46 7.76
 0 5 -16 40.63 3.73
 0 5 -16 34.35 3.39
 0 -5 16 34.9 6.06
 0 -5 16 31.97 7.62
 0 5 -16 32.21 3.69
 0 5 -16 32.46 3.78
 0 5 -16 37.61 3.6
 0 -5 16 37.52 5.74
 0 5 -15 54.28 5.77
 0 -5 15 73.19 10.1
 0 5 -15 63.09 5.45
 0 -5 15 65.01 7.72
 0 5 -15 62.54 5.9
 0 5 -14 96.26 8.13
 0 -5 14 105.75 10.38
 0 5 -14 94.39 8.44
 0 -5 14 81.95 10.62
 0 -5 14 77.84 10.2
 0 5 -14 83.84 8.04
 0 -5 14 94.1 10.39
 0 5 -14 98.15 8.05
 0 -5 14 103.7 12.44
 0 5 -14 93.65 8.42
 0 5 -14 97.05 8.09
 0 5 -13 -0.25 1.88
 0 -5 13 -10.84 8.39
 0 5 -13 0.3 1.98
 0 -5 13 3.59 6.04
 0 -5 13 5.27 5.64
 0 5 -13 2.79 2.09
 0 -5 13 3.49 5.06
 0 -5 13 -5.15 6.25
 0 5 -13 -1.17 2.44
 0 -5 13 0.53 5.74
 0 5 -13 0.05 1.78
 0 5 -12 28.49 4.71
 0 -5 12 53.84 9.88
 0 5 -12 46.55 4.38
 0 -5 12 51.03 10.33
 0 5 -12 45.53 4.44
 0 -5 12 50 7.59
 0 5 -12 48.57 4.52
 0 -5 12 46.96 7.4
 0 -5 12 50.19 7.14
 0 -5 12 50.28 7.91
 0 5 -12 47.07 4.79
 0 5 -12 44.23 4.82
 0 -5 12 44.6 7.44
 0 5 -12 48.46 4.37
 0 5 -11 20.37 3.22
 0 -5 11 16.31 9
 0 -5 11 24.1 7.39
 0 -5 11 21.98 7.41
 0 5 -11 23.34 2.71
 0 -5 11 24.76 6.27
 0 -5 11 16.41 6.61
 0 5 -11 20.8 2.76
 0 -5 11 23.59 6.13
 0 5 -11 21.43 2.86
 0 -5 11 15.14 5.53
 0 -5 11 20.2 5.68
 0 -5 11 21.7 6.65
 0 5 -11 20.94 3.43
 0 -5 11 8.43 6.02
 0 5 -11 22.59 2.67
 0 5 -10 10.55 2.74
 0 5 -10 14.03 2.93
 0 -5 10 14.02 7
 0 -5 10 17.41 8.31
 0 -5 10 12.42 6.56
 0 -5 10 10.01 6.77
 0 -5 10 18.25 7.39
 0 -5 10 13.05 6.6
 0 -5 10 14.13 8.05
 0 -5 10 9.9 6.95
 0 5 -10 13.61 2.21
 0 -5 10 4.89 5.94
 0 5 -10 17.1 2.31
 0 -5 10 7.08 7.24
 0 -5 10 13.98 6.13
 0 -5 10 15.33 5.46
 0 5 -10 15.62 2.4
 0 -5 10 14.7 5.26
 0 5 -10 16.42 2.79
 0 -5 10 15.34 5.81
 0 5 -10 15.83 3.21
 0 5 -10 19.11 2.73
 0 -5 10 15.01 5.59
 0 5 -10 13.29 2.17
 0 5 -9 2.38 1.89
 0 5 -9 3.85 2.34
 0 5 -9 4.78 2.45
 0 -5 9 0.81 6.05
 0 -5 9 3.37 5.62
 0 -5 9 -1.84 7.88
 0 -5 9 10.13 6.41
 0 -5 9 9.73 6.34
 0 5 -9 1.14 2.22
 0 -5 9 4.47 6.1
 0 -5 9 3.47 6.64
 0 -5 9 2.1 6.1
 0 -5 9 2.8 7.09
 0 -5 9 -4.16 7.4
 0 5 -9 4.12 1.65
 0 5 -9 5.19 1.81
 0 5 -9 5.68 1.7
 0 -5 9 7.43 5.42
 0 -5 9 12.64 6.63
 0 -5 9 5.58 5.48
 0 5 -9 4.04 1.85
 0 -5 9 1.24 4.84
 0 -5 9 4.46 4.62
 0 5 -9 6.97 2.31
 0 -5 9 14.86 5.4
 0 5 -9 4.15 2.11
 0 -5 9 10.3 6.2
 0 -5 9 2.92 5.61
 0 5 -9 3.3 2.76
 0 -5 9 -0.14 4.65
 0 -5 8 50.8 8.34
 0 5 -8 58.45 5.21
 0 -5 8 42.76 8.71
 0 -5 8 52.79 8.22
 0 -5 8 47.89 8.52
 0 5 -8 54.64 5.33
 0 -5 8 53.22 8.98
 0 -5 8 51.58 7.67
 0 5 -8 46.68 5.05
 0 -5 8 43.16 8.03
 0 5 -8 55.12 5.19
 0 -5 8 47.75 7.79
 0 -5 8 54.93 7.91
 0 -5 8 40.38 8
 0 -5 8 36.24 7.04
 0 5 -8 57.26 5.29
 0 5 -8 54.43 5
 0 5 -8 48.46 4.84
 0 -5 8 43.46 8.03
 0 5 -8 50.53 5.05
 0 -5 8 39.1 7.88
 0 -5 8 37.26 8.04
 0 -5 8 34.9 7.58
 0 5 -8 53.25 4.92
 0 -5 8 55.15 7.75
 0 5 -7 96.08 7.66
 0 5 -7 86.32 7.5
 0 -5 7 73.57 10.99
 0 5 -7 101.43 7.96
 0 -5 7 81.64 10.73
 0 5 -7 92.34 7.8
 0 -5 7 101.19 11.25
 0 -5 7 80.68 10.59
 0 -5 7 123.86 11.4
 0 -5 7 96.04 10.06
 0 -5 7 67.25 10.18
 0 5 -7 94.11 7.8
 0 5 -7 75.82 7.64
 0 -5 7 77.69 9.78
 0 -5 7 107.01 10.91
 0 -5 7 92.43 10.6
 0 -5 7 62 10.39
 0 5 -7 86.37 7.7
 0 -5 7 70.93 10.12
 0 5 -7 81.16 7.28
 0 -5 7 78.79 9.59
 0 5 -7 77.08 7.32
 0 5 -7 92.34 7.39
 0 -5 7 74.54 8.77
 0 5 -7 89.74 7.38
 0 5 -7 98.35 7.99
 0 -5 7 66.83 9.04
 0 5 -7 81.82 7.68
 0 -5 7 81.01 8.85
 0 -5 7 61.09 10.03
 0 -5 7 76.05 9.99
 0 5 -7 88.41 7.6
 0 -5 7 80.97 8.74
 0 5 -6 8.68 2.11
 0 -5 6 6.23 5.32
 0 -5 6 10.86 6.39
 0 5 -6 13.45 2.89
 0 -5 6 9.38 6.12
 0 5 -6 13.91 2.68
 0 -5 6 9.9 6.35
 0 -5 6 7.23 5.83
 0 5 -6 7.92 2.46
 0 -5 6 9.42 4.87
 0 5 -6 11.9 2.55
 0 -5 6 5.01 5.75
 0 -5 6 9.62 4.91
 0 5 -6 8.46 2.37
 0 -5 6 7.5 5.52
 0 -5 6 5.19 6.06
 0 -5 6 7.22 5.74
 0 -5 6 8.72 5.5
 0 -5 6 9.5 5.41
 0 5 -6 9.58 2.47
 0 5 -6 12.34 2.5
 0 -5 6 13.68 6.05
 0 -5 6 5.32 5.52
 0 5 -6 11.05 1.68
 0 -5 6 10.91 1.89
 0 -5 6 3.2 4.81
 0 5 -6 9.77 1.83
 0 5 -6 9.7 1.77
 0 -5 6 9.78 4.02
 0 5 -6 12.51 1.84
 0 -5 6 10.03 4.8
 0 -5 6 7.79 4.13
 0 -5 6 2.19 5.33
 0 5 -6 10.41 2.6
 0 -5 6 18.96 5.57
 0 5 -6 11.61 2.7
 0 -5 6 8.59 4.74
 0 5 -6 10.89 2.12
 0 -5 6 3.38 4.14
 0 5 -5 44.47 4.11
 0 -5 5 37.36 6.6
 0 5 -5 51.24 4.72
 0 -5 5 35.07 6.88
 0 -5 5 45.45 6.82
 0 5 -5 48.35 4.54
 0 -5 5 30.65 7.1
 0 -5 5 42.21 7.46
 0 -5 5 43.34 6.38
 0 5 -5 42.71 4.58
 0 5 -5 39.67 4.47
 0 5 -5 44.14 3.89
 0 -5 5 53.22 7.38
 0 5 -5 44.47 4.37
 0 -5 5 47.12 7.05
 0 -5 5 47.33 7.2
 0 -5 5 45.11 6.48
 0 -5 5 45.49 6.66
 0 5 -5 41.31 4.39
 0 -5 5 43.08 7.11
 0 5 -5 43.37 4.49
 0 -5 5 36.96 6.94
 0 -5 5 49.65 6.83
 0 -5 5 42.86 7.1
 0 -5 5 48.61 4.17
 0 5 -5 38.17 4.24
 0 5 -5 47.08 3.98
 0 5 -5 38.85 3.92
 0 -5 5 53.19 6.11
 0 -5 5 43.45 5.56
 0 5 -5 42.9 3.98
 0 5 -5 49.86 4.58
 0 5 -5 39.02 4.23
 0 -5 5 47.43 6.52
 0 5 -5 41.47 4.16
 0 -5 5 36.86 6.34
 0 -5 5 41.91 5.4
 0 -5 5 41.77 5.59
 0 -5 4 174.12 16.03
 0 -5 4 155.75 16.17
 0 5 -4 207.45 15.13
 0 -5 4 159.66 16.14
 0 5 -4 196.73 15.05
 0 -5 4 184.38 16.37
 0 -5 4 176.92 16.13
 0 5 -4 173.99 15.03
 0 -5 4 169.89 15.94
 0 -5 4 186.73 15.54
 0 5 -4 171.14 15
 0 5 -4 175.33 15.04
 0 5 -4 181.4 14.67
 0 -5 4 181.2 16.44
 0 -5 4 168.57 16.27
 0 -5 4 179.99 16.03
 0 -5 4 167.92 16.33
 0 5 -4 168.63 14.9
 0 -5 4 168.94 16.15
 0 -5 4 171.38 16.29
 0 5 -4 180.2 14.99
 0 -5 4 171.38 16.23
 0 -5 4 180.78 16.32
 0 -5 4 173.92 16.26
 0 5 -4 174.36 14.95
 0 5 -4 173.63 14.83
 0 -5 4 157.17 15.03
 0 5 -4 165.65 14.93
 0 5 -4 189.67 14.71
 0 -5 4 184.04 15.6
 0 -5 4 183.07 15.62
 0 5 -4 183.57 14.71
 0 -5 4 170.04 15.36
 0 5 -4 180.02 14.82
 0 5 -4 183.87 14.86
 0 -5 4 168.86 15.39
 0 -5 4 167.41 16.16
 0 5 -4 177.6 14.83
 0 -5 4 161.92 16.12
 0 -5 4 176.17 15.36
 0 5 -4 187.99 14.69
 0 5 -3 2.11 2.68
 0 -5 3 -0.23 4.92
 0 5 -3 -1.22 2.35
 0 5 -3 -1.46 1.6
 0 -5 3 4.11 4.64
 0 -5 3 4.49 5.19
 0 -5 3 5.22 4.96
 0 5 -3 0.66 2.29
 0 -5 3 -1.62 4.9
 0 5 -3 1.97 2.53
 0 -5 3 -0.09 3.64
 0 5 -3 -0.12 2.53
 0 5 -3 1.53 2.64
 0 5 -3 -0.29 1.22
 0 -5 3 1.99 5.53
 0 -5 3 0.53 5.1
 0 5 -3 1.19 1.98
 0 -5 3 -2.55 5.1
 0 -5 3 0.27 5.4
 0 5 -3 0.44 2.15
 0 5 -3 -0.42 2.32
 0 -5 3 -6.31 5.2
 0 -5 3 1.39 5.22
 0 -5 3 3 4.87
 0 -5 3 6.01 5.05
 0 -5 3 3.87 5.08
 0 5 -3 -0.13 2.88
 0 5 -3 -0.2 1.87
 0 -5 3 -1.81 2.54
 0 5 -3 1.52 2.14
 0 -5 3 -0.81 3.84
 0 5 -3 1.71 1.41
 0 5 -3 0.9 1.46
 0 -5 3 2.4 4.07
 0 -5 3 0.74 3.35
 0 -5 3 1.42 4.58
 0 5 -3 0.12 1.43
 0 5 -3 1.72 1.73
 0 -5 3 -1.26 3.66
 0 5 -3 -0.06 1.29
 0 -5 3 -1.97 3.48
 0 5 -2 168.07 13.87
 0 -5 2 134.28 14.85
 0 5 -2 196.29 14.18
 0 5 -2 233.03 14.51
 0 -5 2 149.99 14.96
 0 5 -2 158.27 14.08
 0 5 -2 196.78 14.29
 0 5 -2 165.95 14.15
 0 -5 2 169.18 14.57
 0 -5 2 150.02 15
 0 5 -2 157.88 14.12
 0 5 -2 156.83 13.71
 0 -5 2 147.38 15.26
 0 -5 2 145.78 14.97
 0 5 -2 148.01 13.91
 0 -5 2 152.85 15.13
 0 -5 2 158.7 15.1
 0 -5 2 145.57 14.85
 0 -5 2 145.66 14.83
 0 5 -2 175.92 14.08
 0 5 -2 154.2 13.99
 0 -5 2 140.39 15.06
 0 -5 2 154.93 15.14
 0 -5 2 149.62 15.23
 0 5 -2 214.16 14.39
 0 -5 2 140.37 14.14
 0 -5 2 205.78 14.18
 0 5 -2 150.04 13.92
 0 -5 2 188.76 13.83
 0 -5 2 195.72 13.9
 0 5 -2 156.23 14.01
 0 5 -2 128.22 14.43
 0 -5 2 166.1 14.45
 0 5 -2 161.16 13.73
 0 -5 2 149.85 14.24
 0 5 -2 166.15 13.75
 0 -5 2 161.41 14.29
 0 5 -2 166.14 14.04
 0 5 -2 219.21 13.95
 0 -5 2 169.62 14.52
 0 -5 2 127.44 14.82
 0 5 -2 195.29 14.19
 0 -5 2 161 15.11
 0 5 -2 160.67 13.84
 0 -5 2 146.5 14.95
 0 5 -2 170.27 13.73
 0 -5 2 159.58 14.21
 0 -5 1 174.18 15.33
 0 5 -1 205.9 15.06
 0 5 -1 245.45 15.39
 0 -5 1 151.13 15.51
 0 -5 1 157.66 15.74
 0 5 -1 160.21 15.02
 0 5 -1 153.35 14.9
 0 5 -1 212.49 15.21
 0 -5 1 187.6 15.54
 0 5 -1 186.99 14.58
 0 5 -1 190.04 14.56
 0 5 -1 194.37 14.61
 0 -5 1 181.12 15.99
 0 5 -1 156.78 14.77
 0 -5 1 167.82 15.93
 0 -5 1 163.09 15.76
 0 -5 1 158.87 15.69
 0 5 -1 217.68 15.3
 0 -5 1 164.88 15.92
 0 5 -1 157.69 14.84
 0 5 -1 165.74 14.9
 0 -5 1 160.17 15.72
 0 -5 1 163.52 15.95
 0 -5 1 161.69 15.68
 0 -5 1 161.42 15.56
 0 -5 1 234.06 15.11
 0 -5 1 152.54 15.02
 0 5 -1 101.39 14.71
 0 5 -1 178.16 15.3
 0 5 -1 162.91 14.82
 0 5 -1 159.53 14.87
 0 -5 1 197.91 14.71
 0 -5 1 243.33 14.96
 0 5 -1 143.61 15.18
 0 -5 1 180.2 15.21
 0 5 -1 168.46 14.59
 0 5 -1 181.77 14.62
 0 -5 1 173.36 15.06
 0 5 -1 225.32 14.8
 0 -5 1 165.3 15.11
 0 -5 1 183.84 15.23
 0 5 -1 181.37 14.92
 0 -5 1 176.05 15.28
 0 5 -1 196.63 15.05
 0 -5 1 151.76 15.73
 0 -5 1 160.21 15.77
 0 5 -1 176.44 14.6
 0 -5 1 178.89 15.11
 0 -5 0 38.19 5.09
 0 -5 0 29.37 3.76
 0 5 0 41.76 3.76
 0 5 0 40.82 3.71
 0 5 0 41.65 4.48
 0 5 0 54.72 5.52
 0 -5 0 47.61 5.3
 0 5 0 40.92 3.74
 0 5 0 55.19 5.28
 0 5 0 40.14 4.41
 0 -5 0 31.47 5.96
 0 -5 0 37.11 5.62
 0 5 0 33.86 4.71
 0 -5 0 38.08 5.44
 0 -5 0 43.06 4.09
 0 5 0 39.09 3.48
 0 5 0 40.42 3.48
 0 5 0 40.99 3.58
 0 -5 0 36.83 6.13
 0 -5 0 43.32 4.9
 0 -5 0 43.43 6.09
 0 -5 0 30.1 5.47
 0 5 0 46.81 5.15
 0 -5 0 35.46 5.75
 0 5 0 35.23 4.23
 0 -5 0 33.38 5.82
 0 -5 0 33.07 6.35
 0 5 0 32.11 4.04
 0 5 0 34.88 5.52
 0 -5 0 44.99 4.52
 0 -5 0 43.54 3.79
 0 5 0 32.09 4.17
 0 -5 0 37.77 3.72
 0 -5 0 48.12 4.2
 0 5 0 41.63 5.72
 0 5 0 52.18 5.7
 0 5 0 37.99 3.57
 0 -5 0 42.37 4.83
 0 -5 0 47.41 5.22
 0 5 0 38.33 3.64
 0 5 0 42.51 3.89
 0 -5 0 38.02 4.56
 0 -5 0 37.44 4.95
 0 5 0 49.96 4.05
 0 -5 0 37.29 4.49
 0 5 0 36.49 4.11
 0 -5 0 43.52 5.21
 0 5 0 41.88 4.6
 0 -5 0 32.85 5.62
 0 -5 0 39.35 6.21
 0 5 0 38.46 3.55
 0 -5 0 39.56 4.73
 0 -5 -1 96.48 9.24
 0 5 1 123.21 8.6
 0 5 1 98.44 8.41
 0 5 1 95.15 8.36
 0 5 1 128.89 9.51
 0 5 1 97.66 8.9
 0 -5 -1 99.51 10.77
 0 5 1 128.67 9.41
 0 -5 -1 100.37 9.38
 0 -5 -1 84.72 9.3
 0 -5 -1 89.99 9.6
 0 5 1 96.1 8.38
 0 5 1 93.06 8.75
 0 -5 -1 95.73 8.88
 0 -5 -1 92.69 9.37
 0 5 1 77.9 8.98
 0 5 1 108.71 9.64
 0 -5 -1 101.28 8.6
 0 5 1 95.52 8.23
 0 5 1 101.83 8.23
 0 5 1 103.09 8.27
 0 -5 -1 93.49 9.88
 0 5 1 113.27 9.54
 0 -5 -1 79.45 9.78
 0 -5 -1 89.06 9.73
 0 5 1 84.1 8.65
 0 5 1 108.51 9.34
 0 -5 -1 100.96 8.43
 0 5 1 83.72 9.34
 0 -5 -1 101.91 8.47
 0 -5 -1 132.82 8.75
 0 5 1 93.03 9.5
 0 5 1 115.53 9.79
 0 -5 -1 91.73 8.78
 0 -5 -1 97.11 9.07
 0 5 1 99.17 8.31
 0 5 1 100.12 8.44
 0 -5 -1 94.92 8.92
 0 5 1 109.29 8.5
 0 5 1 86.32 8.58
 0 -5 -1 93.16 8.78
 0 -5 -1 94.1 8.95
 0 5 1 95.52 8.89
 0 5 1 120.6 9.71
 0 -5 -1 80.95 9.74
 0 -5 -1 85.18 9.53
 0 -5 -1 96.7 8.83
 0 -5 -2 347.94 28.45
 0 5 2 404.25 27.97
 0 5 2 309.63 27.47
 0 5 2 364.55 27.84
 0 5 2 286.82 27.42
 0 -5 -2 339.34 27.79
 0 -5 -2 279.1 27.81
 0 -5 -2 284.58 27.77
 0 5 2 274.77 27.7
 0 5 2 329.56 27.98
 0 5 2 338.57 27.15
 0 -5 -2 291.25 27.89
 0 5 2 339.31 27.82
 0 -5 -2 267.38 27.8
 0 -5 -2 271.79 27.89
 0 -5 -2 325.26 27.49
 0 -5 -2 344.85 27.3
 0 5 2 382.8 27.3
 0 5 2 307.35 27.6
 0 5 2 358.52 27.09
 0 -5 -2 342.94 27.3
 0 -5 -2 442.29 27.51
 0 5 2 305.91 27.85
 0 5 2 305.87 27.7
 0 -5 -2 313.36 27.39
 0 -5 -2 315.14 27.42
 0 5 2 358.09 28.02
 0 5 2 320.38 27.16
 0 5 2 375.75 27.31
 0 5 2 325.15 27.23
 0 -5 -2 294.56 27.42
 0 5 2 326.83 27.24
 0 -5 -2 292.5 27.4
 0 -5 -2 323.53 27.45
 0 5 2 302.79 27.5
 0 5 2 388.57 28.08
 0 -5 -2 256.51 27.88
 0 5 2 407.02 27.4
 0 -5 -3 530.03 32.04
 0 -5 -3 508 32.69
 0 5 3 360.81 31.7
 0 -5 -3 410.66 32.33
 0 5 3 485.6 32.2
 0 5 3 456.05 32.19
 0 -5 -3 404.82 32
 0 5 3 369.2 32.13
 0 5 3 619.7 32.64
 0 -5 -3 531.8 31.64
 0 -5 -3 371.52 31.7
 0 -5 -3 416.92 31.55
 0 -5 -3 551.59 31.87
 0 5 3 485.99 31.59
 0 5 3 470.11 31.36
 0 -5 -3 515.92 31.41
 0 5 3 442.13 31.41
 0 5 3 382.33 32.24
 0 5 3 387.33 31.93
 0 -5 -3 546.48 31.78
 0 -5 -3 396.45 31.56
 0 -5 -3 489.39 31.88
 0 5 3 427.47 32.34
 0 5 3 400.59 31.41
 0 -5 -3 509.06 32.26
 0 5 3 392.01 31.47
 0 5 3 453.48 31.57
 0 5 3 464.58 31.43
 0 5 3 398.35 31.48
 0 -5 -3 391.82 31.65
 0 5 3 512.39 31.71
 0 5 3 474.87 31.65
 0 5 3 530.76 31.49
 0 5 3 453.91 32.38
 0 -5 -4 327.66 28.15
 0 -5 -4 417.69 27.72
 0 5 4 331.89 28.52
 0 5 4 239.31 28.64
 0 -5 -4 294.13 27.94
 0 5 4 311.6 27.58
 0 -5 -4 299.04 27.8
 0 -5 -4 388.78 27.67
 0 5 4 344.11 27.53
 0 -5 -4 412.35 28.05
 0 5 4 360.58 27.67
 0 5 4 323.74 27.73
 0 -5 -4 369.71 27.57
 0 -5 -4 328.16 27.49
 0 -5 -4 356.83 27.45
 0 5 4 283.69 28.03
 0 5 4 286.71 28.04
 0 -5 -4 313.21 28
 0 5 4 421.74 27.81
 0 -5 -4 404.24 27.89
 0 -5 -4 318.5 27.74
 0 5 4 323.19 29.82
 0 5 4 264.64 28.72
 0 5 4 374.09 28.04
 0 -5 -4 367.88 27.98
 0 5 4 274.33 28.5
 0 -5 -4 292.65 27.8
 0 5 4 297.09 27.72
 0 -5 -4 369.58 28.33
 0 5 4 303.44 27.58
 0 5 4 247.46 27.62
 0 5 4 349.41 27.63
 0 5 4 324.48 27.79
 0 -5 -4 296.27 28.19
 0 5 4 378.29 29.33
 0 5 4 348.43 29.16
 0 5 4 425.57 28.79
 0 -5 -4 316.47 28.5
 0 -5 -4 373.96 28.16
 0 5 4 350.35 29.87
 0 -5 -4 377.32 28.86
 0 5 4 319.86 28.41
 0 -5 -5 33.59 3.84
 0 5 5 44.86 9.79
 0 -5 -5 29.44 4.36
 0 5 5 29.39 3.69
 0 -5 -5 37.94 3.64
 0 -5 -5 28.58 5.21
 0 -5 -5 37.27 3.52
 0 5 5 35.96 3.8
 0 -5 -5 34.26 3.23
 0 5 5 32.42 3.78
 0 -5 -5 35.82 2.97
 0 -5 -5 34.67 3.07
 0 -5 -5 34.68 6.83
 0 5 5 19.95 11.31
 0 5 5 32.31 6.05
 0 -5 -5 32.44 4.89
 0 5 5 29.27 5.24
 0 -5 -5 36.54 4.4
 0 -5 -5 33.69 5.7
 0 -5 -5 33.57 4.46
 0 -5 -5 33.97 4.18
 0 5 5 27.4 9.48
 0 5 5 36.67 9.18
 0 5 5 35.54 3.74
 0 5 5 32.31 4.67
 0 5 5 38.13 7.38
 0 -5 -5 38.32 4.89
 0 5 5 46.62 9.82
 0 -5 -5 41.95 7.12
 0 5 5 26.33 11.39
 0 -5 -5 33.18 6.05
 0 -5 -6 80.87 8.21
 0 -5 -6 68.59 8.88
 0 -5 -6 86.35 9.77
 0 5 6 74.04 10.18
 0 5 6 75.53 13.94
 0 5 6 96.83 12.83
 0 5 6 81.76 12.13
 0 5 6 101.13 12.47
 0 -5 -6 92.17 7.25
 0 -5 -6 80.71 7.82
 0 -5 -6 93.23 7.39
 0 -5 -6 73.74 8.42
 0 -5 -6 87.93 7.38
 0 5 6 76.27 9.31
 0 5 6 62.01 8.11
 0 -5 -6 66.77 9.72
 0 -5 -6 92.18 7.08
 0 5 6 76.44 8.04
 0 -5 -6 84.9 7.05
 0 -5 -6 78.56 7.18
 0 5 6 69.77 7.55
 0 -5 -6 66.67 8.04
 0 5 6 73.18 13.94
 0 5 6 81.08 10.57
 0 -5 -6 95.39 7.06
 0 5 6 66.76 7.65
 0 5 6 62.14 8.48
 0 -5 -6 71.54 8.39
 0 -5 -6 84.26 7.86
 0 -5 -6 78.81 7.7
 0 5 6 73.39 8.29
 0 -5 -6 101.08 7.68
 0 5 6 100.49 12.09
 0 -5 -6 81.46 7.61
 0 5 6 104.34 8.03
 0 -5 -7 -0.17 3.11
 0 -5 -7 2.54 1.83
 0 5 7 -3 7.14
 0 -5 -7 1.47 4.72
 0 -5 -7 0.51 5.89
 0 5 7 10.21 12.21
 0 -5 -7 2.35 2.44
 0 5 7 4.82 9.81
 0 -5 -7 3.61 2.22
 0 5 7 5.91 10.62
 0 5 7 3.65 4.47
 0 -5 -7 2.22 1.45
 0 -5 -7 2.08 2.46
 0 -5 -7 2.89 3.21
 0 -5 -7 1.31 2.12
 0 5 7 2.33 6.34
 0 -5 -7 0.78 4.08
 0 5 7 5.92 4.28
 0 -5 -7 2.21 1.9
 0 5 7 4.07 3.87
 0 -5 -7 4.86 1.11
 0 -5 -7 3.29 1.01
 0 -5 -7 4.18 2.44
 0 5 7 6.6 12.07
 0 -5 -7 3.17 0.98
 0 -5 -7 3.57 3.39
 0 5 7 10.75 6.04
 0 5 7 1.54 3.16
 0 5 7 5.69 7.99
 0 -5 -7 3.64 3.07
 0 -5 -7 3.69 4.21
 0 -5 -7 4.88 2.91
 0 5 7 -1.2 5.3
 0 -5 -7 6.13 2.15
 0 -5 -7 5.75 6.37
 0 5 7 -2.28 5.14
 0 5 7 7.04 10.16
 0 5 7 2.97 3.7
 0 -5 -8 285.48 21.41
 0 5 8 240.74 22.72
 0 5 8 213.13 22.23
 0 -5 -8 299.3 21.13
 0 -5 -8 268.75 21.22
 0 5 8 229.94 21.94
 0 5 8 206.79 21.73
 0 -5 -8 279.14 21.34
 0 -5 -8 265.56 21.35
 0 5 8 252.57 22.62
 0 5 8 228.17 21.96
 0 -5 -8 250.69 21.1
 0 5 8 214.37 23.14
 0 -5 -8 253.2 21.34
 0 -5 -8 267.69 21.08
 0 -5 -8 235.38 21.62
 0 5 8 215.82 21.51
 0 5 8 214.88 25.29
 0 5 8 240.54 25.36
 0 -5 -8 261.16 21.45
 0 -5 -8 223.13 21.77
 0 -5 -8 236.15 22.16
 0 5 8 262.67 24.61
 0 5 8 265 21.62
 0 5 8 238.51 22.18
 0 -5 -8 254.41 21.23
 0 5 8 251.06 21.99
 0 5 8 319.43 23.42
 0 5 8 189.01 24.73
 0 5 8 307.37 24.82
 0 5 8 258.5 24.19
 0 5 8 255.59 24.32
 0 -5 -8 261.39 21.54
 0 -5 -9 230.65 20.54
 0 5 9 247.78 24.28
 0 5 9 228.32 21.16
 0 5 9 193.98 24.15
 0 -5 -9 241.49 20.24
 0 5 9 218.74 21.16
 0 -5 -9 271.75 20.13
 0 -5 -9 232.55 20.52
 0 -5 -9 265.4 20.33
 0 -5 -9 250.64 20.43
 0 5 9 257.64 22.04
 0 5 9 244.47 21.6
 0 5 9 207.13 21.1
 0 -5 -9 243.04 20.37
 0 5 9 231.89 21.75
 0 -5 -9 228.99 20.19
 0 -5 -9 246.79 20.07
 0 -5 -9 227.7 20.34
 0 5 9 224 22.82
 0 -5 -9 227.1 20.27
 0 -5 -9 298.4 20.28
 0 5 9 220.76 20.75
 0 5 9 188.24 21.3
 0 -5 -9 239.31 20.24
 0 -5 -9 228 20.58
 0 5 9 263.41 23.82
 0 5 9 231.89 23.65
 0 -5 -9 281.21 20.19
 0 5 9 288.41 22.97
 0 -5 -9 217.18 20.48
 0 5 9 329.8 22.66
 0 -5 -9 241.01 20.47
 0 5 9 261.23 24.34
 0 -5 -9 239.29 20.53
 0 5 9 239.31 22.8
 0 -5 -9 209.07 20.83
 0 -5 -10 1.6 2.7
 0 5 10 -6.48 5.34
 0 5 10 -0.25 13.02
 0 -5 -10 -1.03 2.81
 0 -5 -10 4.58 1.49
 0 -5 -10 -1.62 2.05
 0 -5 -10 0.09 2.87
 0 5 10 -3.08 7.94
 0 5 10 21.36 6.77
 0 -5 -10 1.52 2.15
 0 -5 -10 1.18 1.91
 0 5 10 26.23 6.05
 0 -5 -10 -0.09 2.01
 0 5 10 -7.76 13.36
 0 -5 -10 0.93 2.39
 0 -5 -10 -3.98 2.59
 0 5 10 -16.25 8.01
 0 -5 -10 3.27 1.23
 0 -5 -10 -3.69 2
 0 5 10 0.09 4.73
 0 -5 -10 -0.6 2.81
 0 -5 -10 -0.75 2.16
 0 -5 -10 -0.29 1.63
 0 -5 -10 1.04 2.62
 0 5 10 -7.1 11.87
 0 5 10 9.18 8.69
 0 5 10 -22.73 13.75
 0 5 10 -20.36 10.39
 0 -5 -10 2.17 3.81
 0 5 10 1.47 12.76
 0 -5 -10 -0.09 2.62
 0 5 10 -5.95 9.5
 0 -5 -11 3.92 2.06
 0 5 11 -1.61 5.46
 0 -5 -11 3.45 2.09
 0 -5 -11 2.26 2.73
 0 5 11 -6.49 14.06
 0 -5 -11 6.82 2.81
 0 -5 -11 4.54 1.41
 0 -5 -11 2.97 1.82
 0 -5 -11 5.52 2.5
 0 5 11 -0.22 10.57
 0 -5 -11 2.87 1.14
 0 5 11 -9.98 7.06
 0 5 11 9.94 7.72
 0 -5 -11 5.48 1.91
 0 -5 -11 2.26 2.79
 0 5 11 0.25 9.72
 0 -5 -11 2.4 2.85
 0 -5 -11 2.84 2.16
 0 -5 -11 0.29 2.69
 0 5 11 13.22 12.88
 0 5 11 8.94 6.28
 0 -5 -11 2.92 2.45
 0 5 11 1.45 8.11
 0 5 11 7.73 9.04
 0 5 11 14.84 12.88
 0 -5 -11 4.17 1.42
 0 -5 -12 0.99 3.06
 0 -5 -12 6.1 2.85
 0 5 12 -15.19 15
 0 -5 -12 4.44 2.42
 0 -5 -12 4.1 2.93
 0 5 12 2.45 6.04
 0 5 12 32.22 9.75
 0 -5 -12 4.34 2.62
 0 5 12 11.34 6.69
 0 -5 -12 12.01 2.13
 0 -5 -12 5.59 1.39
 0 5 12 25.82 12.63
 0 -5 -12 8.84 2.31
 0 -5 -12 5.92 2.15
 0 -5 -12 9.43 2.04
 0 5 12 3.67 7.02
 0 -5 -12 11.66 2.59
 0 5 12 46.18 11.03
 0 5 12 -33.25 14.91
 0 -5 -12 4.61 1.68
 0 -5 -12 5.8 2.48
 0 5 12 0.32 12.86
 0 -5 -12 8.82 3.15
 0 5 12 15.8 11.17
 0 5 13 -1.8 6.79
 0 5 13 5.28 9.27
 0 5 13 6.07 11.45
 0 -5 -13 2.57 3.06
 0 -5 -13 2.48 2.15
 0 5 13 -6.3 8.17
 0 -5 -13 -0.28 2.46
 0 5 13 -4.42 12.28
 0 -5 -13 4.34 2.08
 0 -5 -13 3.3 2.2
 0 -5 -13 4.71 2.89
 0 -5 -13 -0.4 1.94
 0 -5 -13 0.54 1.77
 0 5 13 0.25 6.94
 0 5 13 6.88 13.45
 0 -5 -13 0.09 2.26
 0 5 13 -3.31 9.8
 0 5 13 4.36 14.63
 0 -5 -13 3.4 2.89
 0 -5 -13 1.3 2.77
 0 -5 -14 36.56 4.07
 0 -5 -14 41.63 4.36
 0 5 14 26.04 12.78
 0 -5 -14 34.43 4.89
 0 5 14 41.26 9.29
 0 -5 -14 31.4 4.05
 0 -5 -14 33.09 4.09
 0 5 14 40.87 7.82
 0 -5 -14 43.34 3.84
 0 -5 -14 40.11 3.85
 0 5 14 38.62 8.7
 0 5 14 22.17 8.36
 0 5 14 40.38 9.47
 0 -5 -14 39.96 4.33
 0 5 14 36.05 15.37
 0 -5 -14 46.06 4.79
 0 -5 -15 18.14 2.93
 0 5 15 20.63 8.93
 0 -5 -15 24.29 3.32
 0 5 15 37.64 9.4
 0 5 15 2.95 12.57
 0 -5 -15 17.54 3.83
 0 -5 -15 18.1 2.88
 0 5 15 25.37 7.43
 0 -5 -15 24.28 2.85
 0 -5 -15 20 2.69
 0 5 15 15.19 7.85
 0 -5 -15 28.54 3.13
 0 5 15 5.6 12.97
 0 -5 -15 22.87 3.24
 0 5 15 7.62 7.87
 0 5 16 22.61 9.27
 0 -5 -16 15.08 3.01
 0 5 16 28.42 7.42
 0 -5 -16 21.69 2.72
 0 -5 -16 19.19 2.79
 0 5 16 24.03 12.28
 0 5 16 18.8 7.75
 0 5 16 19.32 13.39
 0 -5 -16 21.98 3.21
 0 -5 -16 21.3 3.21
 0 5 16 28.48 9.29
 0 5 16 26.25 12.55
 0 -5 -16 23.33 2.94
 0 -5 -16 21.32 2.99
 0 -5 -17 -0.15 1.76
 0 5 17 6.77 11.65
 0 -5 -17 2.03 1.95
 0 -5 -17 0.49 2.33
 0 -5 -17 1.61 1.47
 0 5 17 -1.63 8.49
 0 5 17 -12.57 12.85
 0 -5 -17 3.42 2.08
 0 5 17 -7.89 6.92
 0 5 18 3.32 6.05
 0 -5 -18 3.67 1.7
 0 5 18 8.51 10.54
 0 5 18 -1.3 11.04
 0 -5 -18 1.78 2.14
 0 -5 -18 1.89 1.9
 0 5 18 8.34 12.01
 0 -5 -18 3.47 1.8
 0 5 19 6.14 10.26
 0 5 19 13.02 7.33
 0 -5 -19 4.45 1.36
 0 -5 -19 5.77 1.4
 0 -5 -19 8.15 1.73
 0 -5 -19 4.01 1.84
 0 5 19 -2.18 9.62
 0 -5 -20 6.86 1.64
 0 5 20 5.99 9.03
 0 -5 -21 6.21 1.21
 0 5 21 2.38 4.21
 0 6 -17 1.65 1.23
 0 -6 17 2.36 3.42
 0 6 -17 0.66 1.25
 0 6 -16 -0.23 1.26
 0 6 -16 0.51 1.32
 0 6 -16 -0.1 1.58
 0 -6 15 102.97 10.31
 0 -6 15 78.45 9.99
 0 6 -15 80.13 7.18
 0 6 -15 81.89 7.21
 0 -6 15 83.34 10.36
 0 6 -15 87.77 6.97
 0 6 -15 79.79 7.04
 0 6 -15 74.16 6.95
 0 -6 15 76.34 8.88
 0 6 -14 53.72 5.44
 0 -6 14 53.87 9.35
 0 6 -14 60.71 5.43
 0 6 -14 55.55 5.6
 0 6 -13 6.47 2.41
 0 -6 13 -0.56 5.99
 0 6 -13 5.4 2.04
 0 -6 13 2.22 5.82
 0 6 -13 7.05 2.15
 0 -6 13 8.53 5.06
 0 6 -13 5.45 2.62
 0 6 -13 7.33 2.37
 0 -6 13 0.52 5.77
 0 6 -13 3.66 1.8
 0 -6 13 7.32 7.18
 0 -6 13 2.4 6.25
 0 -6 12 159.04 16.26
 0 6 -12 142.96 12.59
 0 -6 12 139.4 14.49
 0 6 -12 141.33 12.62
 0 -6 12 142.27 14.76
 0 -6 12 161.04 14.48
 0 6 -12 158.97 12.68
 0 -6 12 153.77 14.14
 0 -6 12 170.2 14.84
 0 6 -12 148.13 12.93
 0 6 -12 153.29 12.61
 0 -6 12 160.86 14.55
 0 -6 11 15.26 7.31
 0 6 -11 14.01 2.81
 0 -6 11 10.72 7.04
 0 -6 11 19.89 8.24
 0 -6 11 10.98 7.38
 0 -6 11 19.23 6.02
 0 6 -11 15.22 2.78
 0 6 -11 14.78 2.55
 0 -6 11 12.45 5.33
 0 6 -11 8.9 3.28
 0 -6 11 22.02 5.75
 0 6 -11 17.66 2.99
 0 6 -11 13.31 2.28
 0 -6 11 14.17 6.31
 0 -6 11 10.01 6.71
 0 6 -11 13.36 2.46
 0 -6 11 13.82 6.64
 0 -6 11 15.04 6.18
 0 6 -11 13.04 2.26
 0 -6 10 142.1 17.47
 0 -6 10 167.9 17.6
 0 6 -10 175.81 14.81
 0 -6 10 167.65 17.95
 0 -6 10 161.75 17.72
 0 -6 10 186.68 16.96
 0 -6 10 175.63 16.8
 0 6 -10 171.56 14.85
 0 -6 10 184.27 16.49
 0 6 -10 176.79 14.86
 0 6 -10 162.9 15.28
 0 -6 10 180.2 16.24
 0 6 -10 178.73 15.04
 0 -6 10 213 16.33
 0 6 -10 183.62 15.18
 0 -6 10 194.2 16.57
 0 -6 10 173.14 16.36
 0 6 -10 186.78 14.83
 0 6 -9 114.51 9.85
 0 -6 9 106.43 12.5
 0 6 -9 94.81 9.83
 0 -6 9 86.51 12.45
 0 -6 9 98.58 13.37
 0 -6 9 124.9 12.76
 0 -6 9 90.62 13.22
 0 -6 9 107.08 13.2
 0 -6 9 95.02 12.3
 0 6 -9 111.33 9.47
 0 -6 9 117.89 11.64
 0 6 -9 108.64 9.5
 0 -6 9 122.82 11.63
 0 -6 9 103.29 11.11
 0 6 -9 114.91 9.54
 0 6 -9 122.49 9.78
 0 6 -9 113.49 10.06
 0 -6 9 117.24 11.32
 0 -6 9 113.55 11.22
 0 -6 9 117.25 11.41
 0 6 -9 113.5 9.77
 0 -6 9 101.33 12.12
 0 6 -9 114.99 9.48
 0 -6 9 115.08 11.16
 0 6 -8 6.16 2.37
 0 -6 8 9.53 6.55
 0 6 -8 3.82 2.56
 0 -6 8 0.28 6.59
 0 -6 8 5.2 6.49
 0 6 -8 5.3 2.96
 0 -6 8 2.1 7.62
 0 -6 8 5.75 5.75
 0 6 -8 8.82 2.71
 0 -6 8 10.64 5.75
 0 6 -8 5.93 2.5
 0 -6 8 10.19 6.21
 0 -6 8 9.58 6.4
 0 -6 8 6.82 6.6
 0 -6 8 6.09 7.54
 0 6 -8 5.44 2.7
 0 -6 8 3.24 6.75
 0 6 -8 4.94 1.68
 0 -6 8 13.12 5.66
 0 6 -8 6.66 1.87
 0 -6 8 9.21 5.83
 0 6 -8 6.2 1.87
 0 -6 8 6.43 4.82
 0 -6 8 3.27 4.83
 0 -6 8 -0.86 5.25
 0 6 -8 7.29 2.51
 0 -6 8 8.98 5.18
 0 6 -8 8.25 3.05
 0 6 -8 7.24 2.17
 0 -6 8 5.39 6.29
 0 -6 8 0.54 4.88
 0 6 -8 5.85 1.76
 0 -6 7 72.61 9.69
 0 -6 7 68.77 9.72
 0 6 -7 72.65 6.93
 0 -6 7 69.73 9.72
 0 -6 7 66.54 10.18
 0 6 -7 82.37 7.32
 0 -6 7 61.34 9.59
 0 -6 7 60.39 9.41
 0 6 -7 65.91 6.88
 0 -6 7 72.36 9.38
 0 6 -7 72.99 7.01
 0 -6 7 52.88 9.52
 0 -6 7 75 9.44
 0 -6 7 73.73 9.81
 0 -6 7 47.26 9.67
 0 -6 7 78.78 10.2
 0 6 -7 82.49 7.13
 0 6 -7 70 6.45
 0 6 -7 77.15 6.48
 0 6 -7 73.42 6.54
 0 -6 7 74.65 8.07
 0 -6 7 75.18 8.18
 0 6 -7 75.42 7.17
 0 6 -7 86.06 6.85
 0 -6 7 79.05 8.02
 0 6 -7 84.61 6.76
 0 6 -7 80.68 6.84
 0 -6 7 72 9.22
 0 6 -7 72.03 6.77
 0 -6 7 78.27 8.16
 0 6 -6 19.95 3.3
 0 -6 6 15.11 6.86
 0 -6 6 5.33 6.82
 0 6 -6 10.21 2.94
 0 -6 6 10.92 6.24
 0 -6 6 12.16 6.82
 0 -6 6 8.47 6.08
 0 -6 6 17.13 6.53
 0 6 -6 9.82 2.77
 0 -6 6 12.79 5.51
 0 -6 6 3.82 6.22
 0 -6 6 16.39 5.9
 0 6 -6 16.2 2.93
 0 6 -6 11.68 2.72
 0 -6 6 6.33 6.18
 0 -6 6 16.19 6.23
 0 -6 6 5.97 5.64
 0 -6 6 7.76 6.26
 0 -6 6 10.78 5.9
 0 6 -6 12.89 1.89
 0 -6 6 23.23 5.47
 0 6 -6 15.73 2.1
 0 -6 6 16.67 5.2
 0 6 -6 15.14 2.08
 0 -6 6 20.58 4.31
 0 6 -6 13.89 2.2
 0 6 -6 11.85 2.48
 0 -6 6 11.22 4.58
 0 -6 6 10.14 5.73
 0 6 -6 16.04 3.04
 0 -6 6 6.63 5.51
 0 6 -6 15.19 3.01
 0 6 -6 10.57 2.34
 0 -6 6 12.42 6.32
 0 6 -6 15.71 1.96
 0 -6 6 12.87 4.28
 0 6 -5 13.44 2.38
 0 -6 5 13.67 5.45
 0 6 -5 17.75 3.24
 0 -6 5 13.56 6.27
 0 -6 5 10.58 5.97
 0 -6 5 9.82 6.23
 0 6 -5 15.12 3.03
 0 -6 5 19.7 6.42
 0 6 -5 8.9 3
 0 -6 5 10.62 5.46
 0 6 -5 13.5 2.78
 0 -6 5 13.03 5.82
 0 -6 5 15.53 5.64
 0 -6 5 13.33 6.3
 0 -6 5 7.41 6.06
 0 -6 5 17.25 5.74
 0 -6 5 9.34 6.16
 0 -6 5 9.88 5.91
 0 6 -5 14.47 2.89
 0 -6 5 15.66 5.81
 0 -6 5 12.37 5.97
 0 6 -5 14.16 2.8
 0 6 -5 15 1.9
 0 6 -5 13.17 2.68
 0 -6 5 15.39 4.96
 0 6 -5 15.76 2.06
 0 -6 5 15.37 4.17
 0 6 -5 14.87 2.06
 0 -6 5 15.5 4.49
 0 6 -5 18.62 2.68
 0 -6 5 16.34 4.41
 0 -6 5 7.47 4.27
 0 -6 5 5.87 5.59
 0 6 -5 15.12 2.43
 0 -6 5 24.11 6.22
 0 6 -5 14.6 2.97
 0 -6 5 15.22 5.81
 0 6 -5 14.3 3.1
 0 -6 5 14.17 4.25
 0 6 -5 16.81 1.99
 0 6 -4 392.54 31.43
 0 -6 4 389.84 32.42
 0 6 -4 427.99 31.68
 0 -6 4 334.68 32.51
 0 -6 4 368.67 32.81
 0 -6 4 350.24 32.55
 0 6 -4 412.39 31.65
 0 -6 4 354.82 32.58
 0 6 -4 518.58 31.97
 0 6 -4 364.06 31.6
 0 -6 4 359.26 31.99
 0 -6 4 355.66 32.39
 0 6 -4 346.04 31.58
 0 6 -4 376.94 31.24
 0 -6 4 380.75 32.72
 0 -6 4 379.87 32.84
 0 -6 4 359.11 32.64
 0 6 -4 358.67 31.48
 0 -6 4 345.81 32.41
 0 -6 4 376.21 32.7
 0 -6 4 319.29 32.44
 0 -6 4 346.12 32.57
 0 -6 4 351.62 32.46
 0 6 -4 391.73 31.61
 0 -6 4 367.34 32.64
 0 6 -4 365.67 31.53
 0 6 -4 328.06 31.47
 0 -6 4 271.45 31.53
 0 6 -4 382.73 31.26
 0 -6 4 428.81 32.02
 0 -6 4 395.2 31.8
 0 6 -4 401.78 31.29
 0 -6 4 410.6 31.84
 0 -6 4 401.08 31.98
 0 6 -4 479.92 31.47
 0 6 -4 410.64 31.6
 0 -6 4 401.22 31.99
 0 -6 4 380.89 31.85
 0 -6 4 358.57 32.54
 0 6 -4 427.43 31.69
 0 -6 4 346.3 32.54
 0 6 -4 382.03 31.41
 0 -6 4 344.77 32.36
 0 6 -4 405.11 31.27
 0 -6 4 369.79 31.79
 0 6 -3 102.21 8.24
 0 6 -3 115.81 8.8
 0 -6 3 84.33 10.01
 0 -6 3 86.12 9.98
 0 -6 3 89.39 10.06
 0 6 -3 127.46 9.12
 0 -6 3 91.56 10.36
 0 -6 3 89.82 9.62
 0 6 -3 105.27 8.67
 0 6 -3 98.62 8.24
 0 6 -3 89.22 8.68
 0 -6 3 97.57 10.16
 0 -6 3 96.01 9.45
 0 6 -3 93.44 8.68
 0 -6 3 84.03 10.16
 0 -6 3 85.78 10.52
 0 -6 3 85.47 10.59
 0 6 -3 92.89 8.43
 0 -6 3 82.29 10.19
 0 -6 3 78.38 10.27
 0 -6 3 88.69 10.09
 0 -6 3 80.79 9.95
 0 6 -3 87.39 8.51
 0 6 -3 111.52 8.94
 0 -6 3 92.26 10.45
 0 -6 3 94.76 10.43
 0 6 -3 93.07 8.6
 0 -6 3 75.83 8.64
 0 6 -3 78.52 8.43
 0 6 -3 97.06 8.12
 0 -6 3 102.17 9.31
 0 6 -3 97.5 8.15
 0 -6 3 97.94 9.03
 0 -6 3 99.5 9.07
 0 6 -3 114.65 8.44
 0 -6 3 94.25 9.22
 0 6 -3 101.4 8.59
 0 -6 3 100.65 9.48
 0 -6 3 86.67 9.91
 0 6 -3 104.59 8.73
 0 -6 3 87.76 9.98
 0 -6 3 84.93 10.03
 0 6 -3 103.76 8.11
 0 -6 3 86.04 9.05
 0 -6 2 63.67 6.82
 0 6 -2 66.04 5.39
 0 6 -2 68.86 6.09
 0 6 -2 88.21 6.92
 0 -6 2 55.01 6.96
 0 6 -2 61.41 5.9
 0 6 -2 60.8 5.41
 0 -6 2 63.41 7.61
 0 -6 2 58.02 7.92
 0 6 -2 78.54 6.56
 0 -6 2 54.67 6.94
 0 -6 2 63.64 7.87
 0 6 -2 56.29 6.09
 0 6 -2 64.15 6.2
 0 6 -2 54.41 6.07
 0 6 -2 66.34 5.26
 0 6 -2 63.91 5.2
 0 -6 2 53.23 7.95
 0 -6 2 48.02 7.84
 0 -6 2 46.27 7.63
 0 6 -2 53.02 5.6
 0 -6 2 64.49 8.2
 0 -6 2 56.56 8.16
 0 6 -2 58.5 5.89
 0 -6 2 49.79 7.66
 0 -6 2 55.99 7.8
 0 6 -2 55.26 5.78
 0 -6 2 46.53 7.56
 0 6 -2 65.59 6.43
 0 6 -2 48.45 5.55
 0 -6 2 63.09 5.4
 0 -6 2 63.77 5.35
 0 6 -2 52.06 5.75
 0 -6 2 60.54 6.55
 0 6 -2 82.24 6.88
 0 -6 2 59.2 6.94
 0 6 -2 55.49 5.26
 0 -6 2 57.54 6.28
 0 6 -2 60.02 5.32
 0 -6 2 57.8 6.74
 0 -6 2 55.65 6.46
 0 6 -2 71.95 5.68
 0 -6 2 59.17 6.81
 0 -6 2 45.75 7.49
 0 6 -2 63.67 6.01
 0 -6 2 53.43 7.65
 0 6 -2 61.55 5.25
 0 -6 2 55.38 6.43
 0 6 -1 3.27 1.64
 0 -6 1 2.09 3.71
 0 6 -1 2.98 1.53
 0 6 -1 6.2 4.02
 0 6 -1 2.02 2.88
 0 -6 1 4.75 5.32
 0 -6 1 2.5 5.01
 0 6 -1 -0.24 1.6
 0 6 -1 0.78 2.72
 0 6 -1 1.85 3.59
 0 -6 1 -3.35 4.16
 0 -6 1 -0.26 5.45
 0 -6 1 -2.02 4.18
 0 6 -1 3.69 3.01
 0 6 -1 3.07 3.44
 0 6 -1 3.04 3.05
 0 6 -1 1.42 1.42
 0 -6 1 2.37 2.4
 0 6 -1 2.92 1.16
 0 -6 1 -0.97 5.15
 0 -6 1 -2.96 4.51
 0 -6 1 3.29 5.58
 0 -6 1 2.62 3.35
 0 -6 1 -3.11 5.33
 0 6 -1 2.41 2.64
 0 -6 1 3.97 5.47
 0 6 -1 2.57 2.51
 0 -6 1 3.36 4.56
 0 -6 1 0.14 5.04
 0 6 -1 -0.17 3.6
 0 -6 1 2.12 5.1
 0 6 -1 -2.27 2.36
 0 -6 1 2.85 1.59
 0 -6 1 1.31 1.53
 0 -6 1 -1.31 3.67
 0 -6 1 -2.15 4.43
 0 6 -1 3.76 4.18
 0 6 -1 3.36 2.13
 0 6 -1 2.95 1.59
 0 -6 1 5.98 3.22
 0 -6 1 -0.55 3.62
 0 6 -1 0.54 2.36
 0 -6 1 3.44 3.65
 0 -6 1 1.7 4.15
 0 -6 1 2.9 4.53
 0 -6 1 -3.04 3.38
 0 6 -1 2.82 1.37
 0 6 0 55.57 4.95
 0 -6 0 42.13 8.36
 0 6 0 80.42 6.62
 0 6 0 56.15 4.97
 0 -6 0 50.8 6.8
 0 6 0 54.04 5.55
 0 6 0 65.58 6.31
 0 -6 0 52.57 6.39
 0 6 0 57.2 6.42
 0 -6 0 56.87 5.67
 0 -6 0 45.57 6.72
 0 6 0 50.85 6.13
 0 -6 0 48.82 7.09
 0 6 0 46.27 5.98
 0 6 0 56.09 4.73
 0 6 0 59.59 4.84
 0 -6 0 53.72 5.27
 0 6 0 54.58 4.76
 0 -6 0 45.89 6.46
 0 -6 0 38.66 7.04
 0 -6 0 50.34 7.57
 0 6 0 71.91 6.53
 0 -6 0 51.58 7.52
 0 -6 0 60.21 6.23
 0 6 0 60.7 6.34
 0 -6 0 36.56 6.8
 0 6 0 49.97 5.5
 0 -6 0 49.46 7.3
 0 -6 0 47.83 6.87
 0 -6 0 41.72 7.56
 0 -6 0 70.1 5.76
 0 -6 0 55.36 5.06
 0 -6 0 55.66 5.03
 0 6 0 64.52 6.36
 0 6 0 36.93 5.96
 0 -6 0 52.42 6.16
 0 6 0 59.94 6.84
 0 -6 0 49.02 5.82
 0 6 0 56.58 4.9
 0 6 0 62 5.15
 0 6 0 60.84 5.25
 0 6 0 51.43 5.35
 0 -6 0 49.87 5.75
 0 -6 0 56.56 6.14
 0 6 0 59.68 5.04
 0 -6 0 54.72 6.25
 0 -6 0 57.14 6.42
 0 -6 0 51.35 5.99
 0 -6 0 50.34 5.96
 0 6 0 53.81 4.82
 0 6 1 376.88 31.35
 0 -6 -1 366.02 32.55
 0 6 1 481.09 32.09
 0 -6 -1 305.39 31.95
 0 6 1 446.84 32
 0 6 1 367.09 31.35
 0 6 1 357 31.55
 0 6 1 339.9 31.83
 0 -6 -1 388.37 31.66
 0 -6 -1 332.87 32
 0 6 1 320.57 31.64
 0 6 1 406.67 31.26
 0 -6 -1 388.84 31.41
 0 6 1 375.79 31.23
 0 -6 -1 330.94 32.16
 0 -6 -1 343.3 32.09
 0 6 1 491.97 32.13
 0 -6 -1 409.12 31.96
 0 -6 -1 336.17 32.23
 0 -6 -1 310.55 32.22
 0 6 1 394.17 31.96
 0 6 1 331.68 31.52
 0 -6 -1 315.48 32.12
 0 -6 -1 372.98 31.4
 0 -6 -1 372.76 31.62
 0 -6 -1 518.07 31.85
 0 6 1 365.07 31.82
 0 -6 -1 390.05 31.4
 0 6 1 430.55 32.18
 0 -6 -1 359.02 31.68
 0 -6 -1 362.55 31.57
 0 6 1 377.96 31.28
 0 6 1 408.96 31.38
 0 -6 -1 361.57 31.61
 0 6 1 410.96 31.39
 0 -6 -1 352.23 31.58
 0 -6 -1 370.56 31.65
 0 6 1 485.12 31.54
 0 6 1 392.89 31.39
 0 6 1 453.38 32.16
 0 6 2 9.98 4.69
 0 -6 -2 5.43 6.71
 0 -6 -2 7.12 4.64
 0 6 2 12.3 4.42
 0 6 2 8.4 3.02
 0 -6 -2 7.96 3.11
 0 6 2 7.65 4.98
 0 -6 -2 8.04 4.58
 0 6 2 8.55 4.58
 0 6 2 7.89 1.83
 0 6 2 11.71 4.76
 0 -6 -2 4.67 4.51
 0 -6 -2 9.86 3.76
 0 -6 -2 10.24 5.21
 0 -6 -2 3.71 5.02
 0 6 2 11.99 4.59
 0 -6 -2 6.51 4.61
 0 -6 -2 4.56 5.33
 0 6 2 4.42 5.33
 0 -6 -2 10.57 2.1
 0 -6 -2 6.02 3.58
 0 6 2 5.13 4.89
 0 -6 -2 7.99 3.13
 0 -6 -2 8.96 3.64
 0 6 2 8.35 2.35
 0 6 2 7.68 2.74
 0 6 2 7 1.93
 0 -6 -2 9.64 3.1
 0 -6 -2 5.24 3.32
 0 6 2 7.35 2.53
 0 -6 -2 9.26 2.13
 0 6 2 12.12 2.02
 0 6 2 10.84 2.63
 0 -6 -2 7.82 3.51
 0 6 3 -1.2 4.6
 0 6 3 -0.22 5.68
 0 -6 -3 3.28 3.15
 0 6 3 8.53 5.62
 0 -6 -3 4.93 3.57
 0 -6 -3 2.38 5.64
 0 -6 -3 3.63 6.3
 0 6 3 3.76 4.94
 0 -6 -3 7.98 3.95
 0 6 3 4.75 4.99
 0 -6 -3 -0.63 5.14
 0 -6 -3 3.74 1.11
 0 6 3 3.98 2.02
 0 6 3 3.79 0.96
 0 -6 -3 1.01 2.12
 0 6 3 -1.84 5.92
 0 6 3 5.98 1.88
 0 6 3 11.35 5.66
 0 -6 -3 1.94 3.05
 0 6 3 3.3 2.6
 0 -6 -3 3.08 5.63
 0 6 3 4.71 1.94
 0 6 3 2.59 2.3
 0 6 3 4.31 1.75
 0 6 3 2.91 2.46
 0 6 3 2.38 2.63
 0 6 3 4.93 2.55
 0 -6 -3 7.38 3.32
 0 -6 -3 0.97 3.42
 0 -6 -4 55.6 7.73
 0 6 4 73.26 8.45
 0 6 4 94.77 10.7
 0 -6 -4 59.09 7.32
 0 -6 -4 83.95 6.83
 0 6 4 94.67 10.36
 0 6 4 59.79 9.24
 0 -6 -4 97.33 6.68
 0 6 4 74.7 8.81
 0 -6 -4 65.62 7.91
 0 -6 -4 82.81 6.46
 0 6 4 76.02 6.7
 0 -6 -4 81.07 6.26
 0 -6 -4 73 6.35
 0 -6 -4 61.5 7.46
 0 6 4 76.33 6.4
 0 -6 -4 64.93 7.19
 0 6 4 74.59 6.64
 0 6 4 86.2 12.22
 0 -6 -4 62.28 7.64
 0 -6 -4 71.21 6.8
 0 6 4 65.75 9.04
 0 6 4 86.73 7.73
 0 6 4 56.75 6.78
 0 6 4 66.7 7.02
 0 -6 -4 84.72 8.36
 0 -6 -4 60.17 7.26
 0 6 4 61.15 6.83
 0 6 4 73.68 6.59
 0 6 4 60.03 8.91
 0 6 4 65.56 12.21
 0 -6 -4 68.82 9.49
 0 -6 -4 68.64 8.69
 0 -6 -4 92.28 7.75
 0 6 4 72.78 8.56
 0 6 4 87.51 8.97
 0 6 4 92.96 7.31
 0 6 4 83.74 6.72
 0 6 4 71.47 7.01
 0 -6 -5 14.56 4.51
 0 -6 -5 11.82 2.51
 0 6 5 12 8.84
 0 -6 -5 10.85 3.46
 0 6 5 15.59 2.56
 0 -6 -5 17.51 2.21
 0 -6 -5 16.07 2.34
 0 -6 -5 14.98 1.82
 0 -6 -5 14.6 1.37
 0 -6 -5 14.11 1.56
 0 6 5 12.95 1.69
 0 6 5 17.27 2.67
 0 6 5 12.35 4.81
 0 -6 -5 9.41 4.12
 0 6 5 -3.83 10.59
 0 -6 -5 11.39 2.72
 0 6 5 13.2 4.59
 0 -6 -5 11.19 3.4
 0 -6 -5 20.57 5.33
 0 6 5 8.34 3.29
 0 -6 -5 16.17 3.73
 0 6 5 12.37 3.62
 0 6 5 14.48 2.55
 0 6 5 10.12 6.17
 0 6 5 15.3 8.2
 0 6 5 21.98 8.19
 0 6 5 3.38 10.76
 0 -6 -5 18.84 5.78
 0 -6 -5 13.78 6.56
 0 6 5 14.95 9.2
 0 6 5 10.19 5.58
 0 6 5 17.09 6.33
 0 6 6 49.82 10.71
 0 6 6 58.69 10.34
 0 -6 -6 59.5 5.31
 0 -6 -6 56.37 4.83
 0 -6 -6 51.62 5.38
 0 6 6 44.38 5.12
 0 -6 -6 50.95 5.76
 0 6 6 45.87 7.41
 0 -6 -6 60.51 5.15
 0 -6 -6 40.62 6.49
 0 -6 -6 66.56 5.01
 0 -6 -6 55.5 4.64
 0 -6 -6 64.08 4.67
 0 -6 -6 53.17 4.8
 0 -6 -6 35.07 7.66
 0 6 6 48.37 4.75
 0 6 6 50.48 5.28
 0 -6 -6 41.13 6.15
 0 6 6 50.64 6.99
 0 6 6 50.47 12.47
 0 -6 -6 47.36 5.74
 0 6 6 55.24 9.11
 0 6 6 45.26 6.66
 0 -6 -6 50.99 6.82
 0 -6 -6 54.46 5.86
 0 -6 -6 50.95 5.58
 0 6 6 73.81 10.27
 0 6 6 48.52 6.03
 0 6 6 22.46 12.23
 0 6 6 57.7 8.31
 0 -6 -6 46.19 7.35
 0 6 7 5.6 4.08
 0 6 7 9.39 10.07
 0 -6 -7 0.99 5.21
 0 -6 -7 3.22 3.88
 0 6 7 -0.23 11.89
 0 6 7 3.69 10.29
 0 -6 -7 7.08 2.38
 0 6 7 12.22 10.11
 0 -6 -7 4.66 1.43
 0 -6 -7 4.49 2.5
 0 -6 -7 1.49 3.17
 0 -6 -7 4.36 2.06
 0 6 7 9.58 6.13
 0 -6 -7 6.22 4.46
 0 -6 -7 4.8 2
 0 6 7 3.98 3.72
 0 6 7 5.32 1.39
 0 -6 -7 5.82 1.09
 0 -6 -7 5.67 1.07
 0 6 7 3.41 2.61
 0 -6 -7 6.58 1
 0 6 7 26.22 11.87
 0 -6 -7 7.45 3.75
 0 6 7 5.19 5.65
 0 -6 -7 2.96 2.72
 0 -6 -7 3.08 3.25
 0 6 7 11.52 7.89
 0 6 7 1.6 4.84
 0 -6 -7 3.79 4.4
 0 -6 -7 6.08 3.49
 0 -6 -7 0.93 6.21
 0 6 7 5.6 5.14
 0 6 7 1.84 9.32
 0 6 7 -4.34 9.73
 0 -6 -7 4.1 2.45
 0 6 7 7.57 3.53
 0 -6 -8 27.54 3.09
 0 -6 -8 27.79 3.54
 0 -6 -8 24.5 4.49
 0 6 8 25 11.4
 0 6 8 13.61 7.64
 0 -6 -8 29.63 3.63
 0 -6 -8 16.88 5.39
 0 6 8 9.61 11.08
 0 6 8 24.32 11.25
 0 -6 -8 29.64 2.53
 0 -6 -8 26.56 2.73
 0 -6 -8 25.57 3.93
 0 6 8 18.48 5.36
 0 -6 -8 28.91 3.32
 0 -6 -8 25.24 4.99
 0 6 8 20.01 6.86
 0 -6 -8 27.39 3.04
 0 -6 -8 24.35 2.42
 0 6 8 23.84 2.62
 0 -6 -8 25.01 2.48
 0 -6 -8 18.38 4.27
 0 -6 -8 26.89 2.43
 0 6 8 23.39 6.43
 0 -6 -8 24.79 3.44
 0 6 8 7.68 8.48
 0 -6 -8 16.98 4.88
 0 -6 -8 24.94 6.65
 0 -6 -8 24.43 3.07
 0 6 8 30.98 6.01
 0 -6 -8 23.69 3.59
 0 6 8 28.87 5.71
 0 6 8 40.98 11.18
 0 -6 -8 23.61 3.56
 0 6 8 31.77 10.61
 0 6 8 35.43 4.71
 0 -6 -9 16.88 2.8
 0 6 9 4.76 5.38
 0 6 9 18.17 7.1
 0 -6 -9 16.37 1.86
 0 -6 -9 18.14 2.21
 0 -6 -9 19.09 2.6
 0 -6 -9 14.87 2.49
 0 -6 -9 15.29 1.75
 0 6 9 12.94 1.98
 0 -6 -9 15.84 1.73
 0 6 9 7.37 12.75
 0 -6 -9 6.84 4.02
 0 6 9 7.54 6.75
 0 -6 -9 11.16 2.97
 0 -6 -9 12.13 2.84
 0 6 9 -4.61 12.51
 0 -6 -9 11.02 4.37
 0 6 9 -1.36 11.68
 0 -6 -9 15.01 3.04
 0 6 9 21.83 4.36
 0 -6 -9 14.93 2.58
 0 6 9 15.12 5.81
 0 -6 -9 17.59 3.46
 0 6 9 21.05 9.37
 0 6 9 24.67 12
 0 6 9 20.74 11.75
 0 -6 -9 15.98 3
 0 6 9 9.91 11.03
 0 -6 -9 16.15 1.96
 0 -6 -9 15.21 3.09
 0 6 9 16.79 10.85
 0 -6 -10 38.3 4.48
 0 6 10 -33.82 14.66
 0 6 10 9.27 13.52
 0 -6 -10 36.13 3.63
 0 6 10 37.62 6.69
 0 -6 -10 29.44 4.03
 0 6 10 44.96 8.28
 0 -6 -10 35.57 4.43
 0 -6 -10 39.27 3.96
 0 -6 -10 33.96 3.97
 0 6 10 12.5 13.97
 0 6 10 28.07 10.33
 0 6 10 35.62 8.01
 0 -6 -10 31.65 4.05
 0 -6 -10 30.43 4.09
 0 -6 -10 34.98 3.8
 0 -6 -10 46.07 3.66
 0 6 10 35.51 5.47
 0 -6 -10 33.65 4.61
 0 -6 -10 38.16 3.89
 0 -6 -10 27.32 4.4
 0 -6 -10 39.33 3.48
 0 6 10 20.04 12.54
 0 6 10 29.83 10.03
 0 6 10 61 10.32
 0 -6 -10 41.54 4.4
 0 6 10 35.82 9.66
 0 6 10 21.51 13.97
 0 -6 -10 29.94 4.34
 0 -6 -10 32.24 5.39
 0 6 10 -10.2 13.75
 0 -6 -11 0.86 2.73
 0 -6 -11 -0.41 2.56
 0 6 11 6.59 13.57
 0 -6 -11 2.41 2.17
 0 -6 -11 1.26 2.75
 0 6 11 -3.67 7.82
 0 -6 -11 2.48 2.37
 0 -6 -11 -0.51 1.95
 0 -6 -11 1.93 2.83
 0 -6 -11 5.1 4.02
 0 6 11 1.24 9.26
 0 6 11 -3.68 7.41
 0 6 11 -3.67 10.35
 0 -6 -11 3.4 1.79
 0 6 11 4.23 4.93
 0 -6 -11 -1.04 2.88
 0 -6 -11 0.75 1.99
 0 6 11 -0.96 9.8
 0 -6 -11 1.83 2.84
 0 6 11 2.93 9.38
 0 6 11 12.92 12.51
 0 -6 -11 -0.27 1.36
 0 6 12 92.86 15.19
 0 6 12 64.3 10.37
 0 -6 -12 46.09 5.66
 0 -6 -12 53.58 5.89
 0 -6 -12 41.44 5.98
 0 6 12 47.98 11.4
 0 -6 -12 60.06 5.37
 0 -6 -12 59.88 5.93
 0 -6 -12 61.32 5.65
 0 6 12 53.35 15.45
 0 -6 -12 64.72 6.06
 0 -6 -12 45.56 5.59
 0 -6 -12 57.74 5.32
 0 6 12 55.43 12.46
 0 6 12 54.11 8.8
 0 -6 -12 62.45 5.4
 0 -6 -12 64.32 5.26
 0 -6 -12 63.12 5.54
 0 6 12 56.62 11.8
 0 6 12 45.48 11.22
 0 6 12 65.43 14.5
 0 -6 -12 55.09 5.2
 0 6 12 49.33 7.32
 0 6 13 37.24 10.22
 0 -6 -13 55.8 4.97
 0 -6 -13 51.12 5.16
 0 -6 -13 64.87 5.71
 0 -6 -13 50.04 4.96
 0 -6 -13 56.18 4.77
 0 -6 -13 48.52 5.11
 0 6 13 55.86 8.59
 0 -6 -13 55.91 5.24
 0 6 13 38.49 14.89
 0 -6 -13 43.96 4.71
 0 6 13 49.48 11.36
 0 -6 -13 58.53 5.61
 0 6 13 48.88 12.66
 0 -6 -13 47.17 4.91
 0 -6 -13 39.78 5.16
 0 6 13 66.45 9.13
 0 6 13 53.79 15.06
 0 -6 -13 49.76 5.52
 0 -6 -13 44.24 5.63
 0 6 13 49.12 11.97
 0 -6 -14 141.89 13.6
 0 6 14 139.9 19.1
 0 6 14 178.29 16.13
 0 -6 -14 184.22 14.19
 0 -6 -14 183.07 14.21
 0 -6 -14 145.64 13.66
 0 -6 -14 183.6 13.54
 0 -6 -14 162.78 13.54
 0 6 14 153.87 16.03
 0 6 14 145.63 20.75
 0 -6 -14 176.02 13.68
 0 -6 -14 126.36 14.05
 0 -6 -14 148.79 14.07
 0 6 14 128.7 18.65
 0 -6 -15 99.35 10.48
 0 6 15 127.6 12.72
 0 -6 -15 137.04 10.38
 0 -6 -15 124.7 10.36
 0 6 15 110.02 13.18
 0 -6 -15 147.09 10.82
 0 -6 -15 93.05 10.92
 0 6 15 99.31 16.38
 0 6 15 133.54 14.06
 0 -6 -15 125.69 10.78
 0 -6 -15 141.61 10.57
 0 6 15 112.95 13.59
 0 -6 -15 106.5 10.42
 0 6 16 32 8.91
 0 -6 -16 22.98 3.51
 0 -6 -16 32.03 3.91
 0 6 16 40.68 9.11
 0 6 16 9.57 11.91
 0 6 16 33.39 7.33
 0 -6 -16 34.19 3.26
 0 -6 -16 30.12 3.34
 0 6 16 28.8 7.64
 0 -6 -16 36.14 3.58
 0 -6 -16 32.2 3.81
 0 6 16 21.4 13.19
 0 -6 -16 26.65 3.06
 0 6 17 -4.05 8.23
 0 6 17 19.32 6.41
 0 -6 -17 15.23 2.27
 0 6 17 0.68 11.38
 0 6 17 17.12 7.08
 0 6 17 19.73 12.81
 0 -6 -17 14.71 2.79
 0 -6 -17 16.77 2.87
 0 6 17 19.51 8.25
 0 -6 -17 14.61 2.02
 0 6 17 -16.39 12.14
 0 -6 -17 17.75 2.52
 0 -6 -17 15.84 2.57
 0 -6 -18 5.68 1.94
 0 6 18 17.7 10.93
 0 -6 -18 7.77 1.94
 0 -6 -18 3.85 2.09
 0 6 18 6.87 11.28
 0 -6 -18 5.08 1.46
 0 -6 -18 6.41 1.71
 0 -6 -19 13.33 2.14
 0 -6 -19 17.72 1.87
 0 6 19 20.84 7.3
 0 6 19 25.76 10.02
 0 -6 -19 14.43 2.28
 0 6 19 17.37 10.11
 0 -6 -20 17.76 2.17
 0 6 20 4.4 8.78
 0 -6 -21 18.79 1.89
 0 6 21 6.79 6.68
 0 6 21 7.43 4.23
 0 -7 16 33.84 5.71
 0 7 -16 27.11 2.43
 0 7 -16 18.91 2.66
 0 7 -16 28.31 2.61
 0 7 -15 31.05 2.85
 0 7 -15 23.53 2.83
 0 -7 15 29.62 5.37
 0 -7 15 32.89 6.82
 0 7 -15 30.91 3
 0 7 -14 1.76 1.76
 0 -7 14 -2.11 6.3
 0 7 -14 1.73 1.79
 0 -7 14 0.35 6.58
 0 7 -14 3.38 1.65
 0 7 -14 2.46 1.87
 0 -7 14 -2.25 5.16
 0 7 -14 2.64 1.61
 0 -7 14 -1.02 5.06
 0 7 -13 50.13 4.88
 0 -7 13 52.34 8.94
 0 7 -13 49.64 4.88
 0 -7 13 42.93 6.82
 0 7 -12 -0.6 2.06
 0 7 -12 -0.17 2.14
 0 -7 12 -3.19 7.07
 0 -7 12 1.93 5.19
 0 -7 12 1.43 6.39
 0 -7 12 -6.14 5.91
 0 -7 12 -3 5.86
 0 -7 12 -2.73 5.63
 0 7 -12 -0.37 2.02
 0 -7 12 -0.52 5.52
 0 7 -12 1.63 1.83
 0 -7 12 1.85 6.95
 0 7 -11 59.77 5.45
 0 7 -11 61.54 5.66
 0 -7 11 53.43 8.18
 0 -7 11 54.02 7.84
 0 -7 11 60.14 7.58
 0 -7 11 68.52 9.36
 0 7 -11 57.44 5.66
 0 -7 11 46.33 9.48
 0 -7 11 51.88 10.14
 0 -7 11 35.39 9.02
 0 -7 11 54.97 8.45
 0 -7 11 46.54 8.55
 0 7 -11 53.09 5.37
 0 7 -11 67.17 5.69
 0 7 -11 58.37 5.34
 0 -7 11 56.54 8.23
 0 7 -10 29.19 3.46
 0 -7 10 32.55 7.05
 0 7 -10 25.76 3.22
 0 -7 10 22.51 7.22
 0 7 -10 29.53 3.3
 0 7 -10 26.53 3.57
 0 -7 10 23.11 6.3
 0 7 -10 26.44 3.69
 0 -7 10 30.45 6.39
 0 7 -10 16.84 3.98
 0 -7 10 27.83 6.43
 0 7 -10 28.54 3.73
 0 7 -10 31.37 3.52
 0 -7 10 23.27 7.99
 0 -7 10 30.64 7.71
 0 -7 10 15.08 7.98
 0 -7 10 36.34 7.64
 0 -7 10 30.71 6.52
 0 7 -10 26.8 3.08
 0 -7 9 164.29 21.6
 0 -7 9 238.97 21.3
 0 7 -9 220.93 19.5
 0 -7 9 236.18 21.31
 0 7 -9 243.34 19.55
 0 -7 9 234.31 20.94
 0 7 -9 259.42 19.75
 0 7 -9 222.53 20
 0 -7 9 242.81 20.87
 0 7 -9 247.68 19.75
 0 -7 9 231.26 21.05
 0 7 -9 234.34 19.82
 0 -7 9 196.65 22.24
 0 -7 9 181.48 21.83
 0 -7 9 208.91 22.25
 0 -7 9 248.15 21.46
 0 -7 9 248.62 20.9
 0 7 -9 248.62 19.51
 0 7 -8 10.14 2.68
 0 7 -8 5.79 3.4
 0 7 -8 7.69 2.19
 0 -7 8 10.77 6.23
 0 -7 8 11.11 6.19
 0 -7 8 8.88 4.96
 0 7 -8 13.37 2.71
 0 7 -8 9.56 2.22
 0 7 -8 9.4 2.88
 0 -7 8 9.06 5.24
 0 -7 8 8.36 5.48
 0 -7 8 9.94 6.26
 0 7 -8 11.23 2.23
 0 7 -8 12.64 3.31
 0 -7 8 8.23 7.02
 0 -7 8 10.75 7.74
 0 -7 8 1.37 6.1
 0 -7 8 3.41 6.58
 0 -7 8 4.63 6.66
 0 -7 8 3.68 6.76
 0 -7 8 5.49 6.46
 0 7 -8 9.78 2.42
 0 7 -8 8.23 3.25
 0 -7 8 11.83 5.23
 0 7 -8 7.51 2.04
 0 7 -7 368.32 29.94
 0 -7 7 269.79 31.54
 0 -7 7 325.77 31.58
 0 7 -7 303.25 30.02
 0 -7 7 288.58 31.58
 0 -7 7 311.8 31.72
 0 -7 7 332.07 31.81
 0 -7 7 331.95 31.84
 0 7 -7 306.49 29.92
 0 7 -7 354.42 30.16
 0 -7 7 356.53 32.17
 0 7 -7 394.14 29.91
 0 -7 7 329.72 31.68
 0 -7 7 358.52 31.41
 0 7 -7 364.39 30.21
 0 -7 7 364.65 30.86
 0 -7 7 367.7 31.06
 0 7 -7 358.94 29.66
 0 7 -7 420.34 29.9
 0 7 -7 374.49 29.69
 0 -7 7 371.57 30.63
 0 7 -7 395.6 29.9
 0 -7 7 367.41 30.69
 0 7 -7 353.15 30.09
 0 -7 7 374.65 30.77
 0 -7 7 374.61 30.94
 0 7 -7 370.81 29.89
 0 -7 7 326.6 31.55
 0 -7 7 386.97 30.67
 0 7 -7 374.46 29.66
 0 7 -6 6.19 2.34
 0 7 -6 1.61 2.62
 0 -7 6 10.36 6.88
 0 -7 6 4.15 6.3
 0 -7 6 7.95 6.92
 0 7 -6 9.06 3.25
 0 -7 6 11.63 7.05
 0 7 -6 4.95 2.15
 0 -7 6 11.07 7.4
 0 -7 6 4.45 5.84
 0 -7 6 1.84 6.93
 0 -7 6 7.7 6.69
 0 -7 6 4.13 6.15
 0 7 -6 4.54 2.82
 0 -7 6 2.36 6.02
 0 7 -6 6.45 2.91
 0 7 -6 11.02 3.54
 0 7 -6 4.23 2.1
 0 7 -6 5.75 1.9
 0 -7 6 4.38 5.26
 0 -7 6 -2.47 4.38
 0 7 -6 3.79 1.92
 0 -7 6 7.45 4.6
 0 -7 6 -0.68 5.17
 0 7 -6 14.87 2.96
 0 -7 6 2.43 5.21
 0 7 -6 6.78 3.15
 0 -7 6 0.25 5.97
 0 -7 6 3.88 5.68
 0 7 -6 5.62 2.9
 0 7 -6 7.32 1.75
 0 7 -5 88.06 7.26
 0 -7 5 73.59 10.2
 0 -7 5 63.15 9.81
 0 -7 5 74.41 9.16
 0 7 -5 80.34 7.67
 0 -7 5 75.39 9.48
 0 7 -5 79.77 7.48
 0 -7 5 75.49 9.53
 0 -7 5 80.44 9.87
 0 -7 5 68.33 9.9
 0 -7 5 68.22 10.01
 0 -7 5 72.29 9.96
 0 -7 5 64.97 9.74
 0 -7 5 70.09 9.78
 0 7 -5 62.47 7.42
 0 -7 5 72.73 9.94
 0 7 -5 74.81 7.61
 0 7 -5 104.85 8.44
 0 7 -5 84.9 7.88
 0 7 -5 86.72 7.22
 0 -7 5 82.96 9.1
 0 7 -5 79.35 7.04
 0 -7 5 96.62 8.87
 0 7 -5 107.01 7.4
 0 7 -5 75.75 7.64
 0 -7 5 89.76 8.63
 0 -7 5 83.06 8.3
 0 7 -5 85.43 7.32
 0 -7 5 70.65 9.38
 0 7 -5 81.9 7.71
 0 -7 5 66.21 9.62
 0 -7 5 86.58 8.38
 0 -7 4 106.15 11.08
 0 7 -4 124.09 9.98
 0 -7 4 107.16 12.74
 0 -7 4 102.63 12.23
 0 7 -4 128.75 10.68
 0 7 -4 125.96 10.59
 0 -7 4 114.07 11.88
 0 -7 4 84.71 11.72
 0 -7 4 106.31 12.48
 0 7 -4 147.45 10.81
 0 7 -4 153.54 11.04
 0 -7 4 90.52 11.72
 0 7 -4 89.95 10.12
 0 -7 4 143.97 13.65
 0 -7 4 91.82 12.3
 0 -7 4 108.05 12.33
 0 -7 4 92.18 12
 0 7 -4 110.06 10.3
 0 -7 4 78.5 11.84
 0 -7 4 103.36 12.4
 0 -7 4 134.38 12.74
 0 7 -4 127.16 10.46
 0 7 -4 125.55 9.78
 0 7 -4 130.09 10
 0 -7 4 134.9 11.51
 0 -7 4 101.87 11.31
 0 7 -4 106.3 9.77
 0 -7 4 110.42 10.89
 0 7 -4 142.02 10.11
 0 7 -4 116.9 9.81
 0 7 -4 122.72 10.15
 0 7 -4 113.3 10.33
 0 -7 4 108.39 11.34
 0 7 -4 110.03 10.4
 0 -7 4 94.45 12.34
 0 -7 4 88.37 11.8
 0 -7 4 110.17 10.9
 0 7 -4 113.43 9.76
 0 -7 3 188.73 19.33
 0 7 -3 261.15 18.31
 0 -7 3 210.08 18.65
 0 7 -3 219.74 17.96
 0 7 -3 215.57 17.58
 0 -7 3 200.14 19.08
 0 -7 3 186.53 18.9
 0 7 -3 156.39 17.85
 0 -7 3 174.88 18.35
 0 7 -3 221.48 17.98
 0 -7 3 200.12 19.59
 0 7 -3 264.14 18.5
 0 -7 3 180.64 18.99
 0 -7 3 202.69 19.44
 0 -7 3 200.09 19.29
 0 -7 3 207.2 18.24
 0 -7 3 179.25 19.07
 0 7 -3 205.09 17.86
 0 -7 3 194.43 19.13
 0 -7 3 174.79 18.98
 0 7 -3 214.41 18.11
 0 7 -3 174.37 17.72
 0 -7 3 184.72 19.19
 0 -7 3 187.85 19.24
 0 7 -3 236.92 17.42
 0 7 -3 218.29 17.58
 0 -7 3 221.46 18.55
 0 7 -3 196.33 17.41
 0 -7 3 221.98 18.36
 0 7 -3 213.68 17.45
 0 -7 3 207.2 18.1
 0 7 -3 255.94 17.66
 0 7 -3 249.96 17.68
 0 -7 3 205.81 18.3
 0 -7 3 217.66 18.16
 0 7 -3 202.1 17.81
 0 -7 3 211.25 18.38
 0 7 -3 216.84 17.94
 0 -7 3 169.57 18.88
 0 -7 3 197.63 19.04
 0 -7 3 219.23 18.12
 0 7 -3 213.61 17.42
 0 -7 2 49.08 6.35
 0 7 -2 56.53 4.9
 0 7 -2 53.76 5.8
 0 -7 2 55.67 8.29
 0 7 -2 59.72 5.67
 0 -7 2 33.79 7.38
 0 -7 2 63.4 6.82
 0 -7 2 42.57 7.73
 0 7 -2 54.9 4.93
 0 7 -2 69.13 6.31
 0 -7 2 43.15 6.6
 0 7 -2 35.79 5.67
 0 -7 2 46.51 5.47
 0 -7 2 36.98 7.45
 0 -7 2 54.18 6.09
 0 -7 2 57.97 8.28
 0 7 -2 68.57 6.29
 0 -7 2 38.89 7.73
 0 -7 2 40.74 7.33
 0 -7 2 44.2 7.36
 0 7 -2 49.94 5.49
 0 -7 2 47.28 7.89
 0 -7 2 50.59 7.71
 0 -7 2 45.32 7.48
 0 -7 2 43.31 7.25
 0 7 -2 58.01 6.07
 0 7 -2 59.91 4.75
 0 -7 2 52.85 6.34
 0 -7 2 47.9 6.53
 0 7 -2 52.08 4.8
 0 -7 2 50.54 5.93
 0 7 -2 62.3 5.15
 0 7 -2 52.94 5.46
 0 7 -2 58.31 5.23
 0 -7 2 48.39 6.23
 0 -7 2 52.31 5.93
 0 -7 2 59.68 6.67
 0 -7 2 47.45 7.16
 0 7 -2 56.84 5.64
 0 -7 2 41.66 7.28
 0 -7 2 48.62 6.1
 0 7 -2 54 4.74
 0 -7 1 44.35 5.83
 0 7 -1 43.66 4.3
 0 7 -1 46.71 4.29
 0 7 -1 47.21 5.25
 0 -7 1 37.35 7.84
 0 -7 1 39.46 6.06
 0 7 -1 40.77 4.99
 0 -7 1 32.85 6.89
 0 -7 1 36.72 6.59
 0 7 -1 59.02 5.89
 0 7 -1 45.61 4.3
 0 -7 1 41.87 4.99
 0 7 -1 37.02 5.45
 0 -7 1 36.33 5.97
 0 -7 1 34.38 6.83
 0 7 -1 44.75 3.99
 0 7 -1 51.91 4.12
 0 -7 1 39.62 7.72
 0 -7 1 42.32 7.26
 0 -7 1 45.16 5.65
 0 -7 1 41.64 7.27
 0 7 -1 67.07 6
 0 -7 1 41.41 6.7
 0 7 -1 46.18 5.68
 0 -7 1 39.88 6.81
 0 -7 1 37.58 6.92
 0 -7 1 36.81 7.31
 0 7 -1 43.71 4.92
 0 -7 1 43.77 4.29
 0 -7 1 45.72 4.27
 0 -7 1 44.31 5.92
 0 -7 1 44.45 5.68
 0 7 -1 51.92 4.56
 0 7 -1 48.08 4.19
 0 7 -1 41.75 4.83
 0 -7 1 45 5.76
 0 -7 1 44.96 5.46
 0 7 -1 52.41 4.63
 0 -7 1 39.79 5.71
 0 -7 1 44.7 6.02
 0 -7 1 33.35 6.6
 0 -7 1 39.87 6.82
 0 7 -1 46.48 5.87
 0 7 -1 43.87 5.11
 0 7 -1 44.88 4.1
 0 -7 1 45.36 5.51
 0 7 0 101.27 8.68
 0 -7 0 101.58 9.69
 0 7 0 108.36 8.67
 0 -7 0 90.01 11.15
 0 7 0 98.03 9.21
 0 -7 0 83.53 10.25
 0 7 0 98.72 8.65
 0 -7 0 84.02 10.37
 0 7 0 125.88 9.93
 0 7 0 87.2 9.11
 0 -7 0 98.83 9.88
 0 -7 0 82.2 10.01
 0 -7 0 90.71 9.15
 0 7 0 100.26 9.56
 0 7 0 101.01 8.44
 0 7 0 112.84 8.51
 0 -7 0 107.86 9.72
 0 -7 0 88.17 10.86
 0 7 0 129.21 9.91
 0 -7 0 83.84 10.33
 0 -7 0 87.2 10.68
 0 7 0 91.23 9.1
 0 7 0 106.31 9.73
 0 -7 0 81.41 10.43
 0 -7 0 96.92 10.51
 0 -7 0 102 8.68
 0 -7 0 94.24 8.65
 0 -7 0 104.91 9.66
 0 -7 0 98.52 9.4
 0 7 0 102.07 8.55
 0 7 0 114.41 8.78
 0 -7 0 98.37 9.43
 0 7 0 118.06 8.83
 0 -7 0 103.53 9.29
 0 -7 0 103.51 9.79
 0 -7 0 95.96 9.46
 0 7 0 93.42 9.2
 0 -7 0 94.38 10.34
 0 7 0 120.06 9.93
 0 -7 0 80.11 10.18
 0 7 0 96.35 8.48
 0 -7 0 102.21 9.44
 0 7 1 432.36 35.92
 0 7 1 509.81 36.71
 0 7 1 426.8 36.23
 0 -7 -1 434.4 36.59
 0 -7 -1 354.46 36.65
 0 7 1 417.59 36.19
 0 7 1 427.37 35.93
 0 7 1 498.95 36.64
 0 -7 -1 387.16 36.76
 0 7 1 384.2 36.45
 0 7 1 370.79 36.43
 0 -7 -1 372.16 36.58
 0 -7 -1 460.13 36.29
 0 7 1 483.55 35.82
 0 7 1 433.32 35.79
 0 -7 -1 462.75 36.6
 0 7 1 565.38 36.85
 0 -7 -1 384.88 36.87
 0 -7 -1 378.31 37.02
 0 -7 -1 370.29 36.69
 0 -7 -1 368.55 36.87
 0 7 1 430.8 36.6
 0 -7 -1 375.19 36.78
 0 -7 -1 426.73 36.24
 0 -7 -1 433.37 35.96
 0 7 1 367.04 36.3
 0 -7 -1 454.57 36
 0 -7 -1 445.44 36.28
 0 -7 -1 419.17 36.2
 0 7 1 463.01 35.95
 0 7 1 445.32 35.83
 0 -7 -1 427.36 36.21
 0 -7 -1 416.78 36.18
 0 7 1 477.71 35.97
 0 -7 -1 441.52 36.23
 0 -7 -1 362.83 36.76
 0 7 1 510.4 36.73
 0 7 1 406.69 36.25
 0 7 1 461.72 35.98
 0 7 1 568.26 36.14
 0 -7 -2 303.87 28.73
 0 7 2 398.83 28.58
 0 7 2 312.99 28
 0 7 2 382.33 28.48
 0 -7 -2 356.6 28.43
 0 7 2 294.14 27.91
 0 -7 -2 278.81 28.4
 0 7 2 252.83 28.32
 0 -7 -2 444.32 27.8
 0 -7 -2 350.65 28.05
 0 7 2 224.17 28.01
 0 7 2 365.7 27.55
 0 -7 -2 358.82 28.36
 0 7 2 387.63 28.61
 0 -7 -2 288.2 28.7
 0 -7 -2 259.94 28.73
 0 7 2 310.09 28.36
 0 -7 -2 333.54 27.73
 0 -7 -2 321.46 28
 0 7 2 282.79 28.27
 0 -7 -2 327.22 27.72
 0 -7 -2 323.83 28
 0 -7 -2 319.83 27.89
 0 7 2 392.71 27.78
 0 7 2 344.48 27.57
 0 7 2 339.77 27.66
 0 7 2 348.23 27.69
 0 -7 -2 305.43 27.87
 0 -7 -2 296.24 27.86
 0 -7 -2 328.14 27.99
 0 -7 -2 275.94 28.43
 0 7 2 371.64 28.66
 0 7 2 436.37 27.91
 0 7 3 53.72 7.11
 0 7 3 57.73 10.56
 0 -7 -3 45.8 8.49
 0 7 3 42.36 5.84
 0 -7 -3 41.68 7.48
 0 -7 -3 56.02 6.68
 0 7 3 55.55 7.07
 0 7 3 51.29 8.73
 0 7 3 42.75 7.45
 0 7 3 28.79 7.27
 0 -7 -3 62.68 5.21
 0 -7 -3 50 5.79
 0 -7 -3 49.2 6.44
 0 7 3 55.52 7.41
 0 -7 -3 47.57 6
 0 -7 -3 59.49 4.75
 0 7 3 61.77 5
 0 7 3 51 10.37
 0 7 3 39.46 7.58
 0 -7 -3 53.62 5.26
 0 -7 -3 41.73 6.3
 0 -7 -3 57.38 5.72
 0 7 3 52.55 5.02
 0 7 3 47.08 5.22
 0 -7 -3 63.66 7.83
 0 7 3 57.93 5.56
 0 7 3 56.86 4.96
 0 7 3 51.51 5.31
 0 -7 -3 49.81 6.01
 0 7 3 58.55 5.43
 0 7 3 69.56 5.69
 0 7 3 57.09 7.48
 0 -7 -4 10.08 6.43
 0 -7 -4 3.35 5.68
 0 7 4 -7.06 9.81
 0 7 4 -3.94 5.7
 0 7 4 -3.64 7.53
 0 7 4 2.21 5.16
 0 -7 -4 4.83 4.28
 0 -7 -4 1.64 3.3
 0 7 4 2.34 7.38
 0 7 4 1.51 6.12
 0 -7 -4 -0.56 2.23
 0 7 4 0.9 2.06
 0 -7 -4 2.67 3.36
 0 -7 -4 6.93 4.04
 0 7 4 0.93 5.49
 0 -7 -4 2.53 1.61
 0 -7 -4 0.05 1.61
 0 7 4 0.57 2.03
 0 -7 -4 2.12 1.09
 0 7 4 1.54 0.94
 0 -7 -4 5.45 4
 0 7 4 11.11 9.72
 0 -7 -4 0.32 2.2
 0 -7 -4 -0.19 3.06
 0 7 4 0.72 4.24
 0 7 4 2.41 5.52
 0 -7 -4 1.12 5.3
 0 7 4 0.21 2.91
 0 -7 -4 -0.19 3.39
 0 7 4 -2.1 2.33
 0 7 4 -3.13 2.65
 0 7 4 0.39 1.81
 0 7 4 6.53 5.49
 0 -7 -4 6.18 3.59
 0 7 4 -0.43 2.88
 0 7 4 0.82 2.04
 0 7 4 3.67 2.49
 0 -7 -5 1.7 4.42
 0 7 5 14.53 8.28
 0 -7 -5 7.45 2.32
 0 7 5 6.72 2.28
 0 -7 -5 5.03 3.27
 0 -7 -5 5.5 1.9
 0 -7 -5 6.98 1.86
 0 7 5 7.96 1.28
 0 -7 -5 6.88 1.34
 0 -7 -5 6.67 1.12
 0 7 5 3.77 4.37
 0 7 5 11.49 10.37
 0 -7 -5 7.29 4.04
 0 7 5 7.63 4.56
 0 -7 -5 4.7 3.11
 0 -7 -5 5.99 5.15
 0 7 5 7.9 3.11
 0 -7 -5 4.4 3.46
 0 7 5 7.02 2.82
 0 7 5 7.96 3.44
 0 7 5 6.34 2.27
 0 7 5 11.59 6.28
 0 7 5 9.86 7.67
 0 7 5 -3.17 8.12
 0 7 5 7.3 8.22
 0 7 5 -1.9 8.28
 0 -7 -5 2.11 3.9
 0 -7 -5 2.69 5.29
 0 -7 -5 6.34 6.68
 0 7 5 5.22 10.42
 0 7 6 203.14 20.1
 0 7 6 194.91 20.2
 0 -7 -6 232.43 17.62
 0 -7 -6 236.1 17.3
 0 -7 -6 182.98 17.69
 0 7 6 175.7 17.35
 0 -7 -6 165.01 18.19
 0 7 6 139.98 18.21
 0 -7 -6 241.74 17.48
 0 -7 -6 235.29 17.43
 0 7 6 169.42 18
 0 -7 -6 215.71 17.16
 0 -7 -6 212.77 17.25
 0 7 6 217.72 17.24
 0 7 6 244.13 19.43
 0 7 6 177.48 21.11
 0 -7 -6 163.22 17.82
 0 7 6 195.82 18.1
 0 -7 -6 203.2 17.89
 0 -7 -6 197.06 18.37
 0 -7 -6 206.19 17.75
 0 -7 -6 193.03 17.67
 0 7 6 262.57 19.77
 0 -7 -6 215.89 17.6
 0 -7 -6 261.27 17.69
 0 7 6 204.52 17.92
 0 7 6 230.88 19.25
 0 -7 -6 173.85 19.05
 0 -7 -6 189.29 18.09
 0 -7 -6 160.54 18.61
 0 7 6 229.07 20.14
 0 7 6 165.94 20.94
 0 -7 -7 9.89 3.98
 0 7 7 9.83 6.88
 0 -7 -7 13.2 6.72
 0 7 7 12.3 9.83
 0 -7 -7 10.37 2.54
 0 7 7 11.56 9.95
 0 7 7 5.85 9.66
 0 -7 -7 7.11 2.46
 0 -7 -7 10.16 1.74
 0 -7 -7 6.82 2.54
 0 -7 -7 9.26 3.38
 0 7 7 7.88 2.58
 0 7 7 6.44 5.67
 0 -7 -7 13.2 2.35
 0 -7 -7 10.26 4.63
 0 -7 -7 13.32 2.07
 0 -7 -7 9.63 1.29
 0 7 7 9.34 1.48
 0 -7 -7 6.65 3.9
 0 7 7 9.63 5.18
 0 7 7 5.77 4.99
 0 7 7 2.17 8.09
 0 -7 -7 7.01 3.28
 0 -7 -7 10.86 5.07
 0 -7 -7 9.41 3.58
 0 -7 -7 11.14 3.17
 0 7 7 5.81 4.14
 0 7 7 19.67 9.32
 0 7 7 17.08 9.04
 0 -7 -7 12.13 2.69
 0 7 7 13.23 3.77
 0 -7 -8 2.25 1.94
 0 -7 -8 5.78 6.43
 0 7 8 4 7.37
 0 -7 -8 3.06 4
 0 -7 -8 1.93 2.43
 0 7 8 1.88 10.92
 0 -7 -8 -2.21 5.25
 0 7 8 0.83 11.96
 0 7 8 -13.4 10.57
 0 -7 -8 2.23 2.42
 0 7 8 -3.23 10.58
 0 -7 -8 3.28 1.47
 0 -7 -8 -0.85 3.25
 0 -7 -8 1.05 2.04
 0 -7 -8 0.15 4.36
 0 -7 -8 -0.45 1.86
 0 7 8 -0.05 1.25
 0 7 8 -8.21 11.89
 0 7 8 -12.66 6.06
 0 -7 -8 1.65 2.65
 0 -7 -8 -6.68 4.2
 0 7 8 3.53 8.39
 0 -7 -8 26.71 5.37
 0 -7 -8 0.59 2.76
 0 7 8 2.43 5.19
 0 -7 -8 1.68 2.02
 0 -7 -8 0.18 2.55
 0 7 8 -8.8 10.02
 0 7 8 -9.21 9.9
 0 7 8 -3.47 4.3
 0 7 8 2.22 3.67
 0 -7 -9 209.36 18.54
 0 -7 -9 212.92 18.59
 0 7 9 188.63 20.99
 0 -7 -9 186.45 18.94
 0 7 9 135.43 23.23
 0 -7 -9 244.75 18.57
 0 -7 -9 245.19 18.59
 0 7 9 203.39 19.69
 0 7 9 183.32 22.85
 0 -7 -9 188.54 19.33
 0 7 9 134.09 23.28
 0 -7 -9 232.89 18.81
 0 -7 -9 195.92 19.76
 0 -7 -9 239.74 18.77
 0 7 9 248.22 18.94
 0 -7 -9 212.55 18.88
 0 -7 -9 221.33 18.45
 0 7 9 164.47 22.52
 0 7 9 170.82 23.19
 0 -7 -9 234.4 18.43
 0 7 9 213.92 19.96
 0 -7 -9 241.4 18.63
 0 7 9 194.96 21.87
 0 7 9 270.2 21.8
 0 -7 -9 221.26 18.84
 0 -7 -10 45.29 4.76
 0 -7 -10 55.37 4.79
 0 7 10 49.95 10.36
 0 7 10 34.47 7.94
 0 7 10 34.81 14.16
 0 -7 -10 55.06 4.5
 0 7 10 21.08 14.42
 0 -7 -10 45.25 5.04
 0 7 10 46.91 9.74
 0 -7 -10 35.96 6.21
 0 7 10 36.9 13.8
 0 -7 -10 48.58 5.27
 0 7 10 38.63 7.3
 0 -7 -10 50.55 5.48
 0 7 10 39.12 12.83
 0 7 10 19.04 12.99
 0 -7 -10 45.09 4.43
 0 7 10 48.59 8.29
 0 -7 -10 43.11 4.81
 0 -7 -10 47.53 5.19
 0 7 10 34.09 12.07
 0 7 10 49.03 12.21
 0 -7 -11 5.8 2.7
 0 7 11 2.6 7.34
 0 -7 -11 7.16 3.17
 0 -7 -11 15.02 2.6
 0 -7 -11 5.52 3.28
 0 -7 -11 21.51 5.19
 0 7 11 7.32 9.38
 0 7 11 49.62 16.43
 0 7 11 37.35 14.95
 0 -7 -11 8.44 2.47
 0 -7 -11 3.14 2.71
 0 7 11 56.56 16.35
 0 -7 -11 8.58 2.91
 0 7 11 7.83 9.83
 0 7 11 10 6.94
 0 -7 -11 13.25 3.23
 0 -7 -11 9.92 3.21
 0 7 11 28.57 14.04
 0 -7 -11 12.87 2.01
 0 7 11 15.77 4.93
 0 -7 -11 12.96 2.57
 0 7 11 20.12 7.1
 0 -7 -11 13.55 3.61
 0 7 11 42.68 10.7
 0 -7 -11 8.09 2.45
 0 7 11 -16.32 12.57
 0 7 11 28.8 10.67
 0 -7 -12 32.22 3.4
 0 -7 -12 30.04 4.09
 0 -7 -12 31.24 3.52
 0 -7 -12 28.42 4.08
 0 7 12 22.2 14.11
 0 -7 -12 28.65 3.93
 0 7 12 23.6 10.23
 0 -7 -12 23.07 4.11
 0 -7 -12 21.5 5.29
 0 -7 -12 21.69 3.78
 0 -7 -12 20.56 3.77
 0 7 12 36.5 11.29
 0 -7 -12 29.27 3.17
 0 7 12 29.26 7.18
 0 -7 -12 31.33 3.19
 0 7 12 21.91 5.83
 0 -7 -12 28.48 3.41
 0 7 12 41.41 11.11
 0 7 12 46.24 13.15
 0 7 12 16.36 10.13
 0 7 12 32.27 8.61
 0 -7 -12 22.98 3.69
 0 -7 -13 2.24 2.82
 0 -7 -13 2.36 2.71
 0 -7 -13 0.77 3.06
 0 7 13 -4.16 10.38
 0 -7 -13 1.05 1.96
 0 7 13 -3.35 11.34
 0 7 13 -8.44 7.11
 0 -7 -13 0.84 2.76
 0 -7 -13 0.61 2.82
 0 -7 -13 2.35 2.19
 0 -7 -13 -0.08 1.83
 0 -7 -13 0.51 1.76
 0 7 13 -1.43 6.14
 0 -7 -13 -0.9 2.34
 0 7 13 -3.64 11.35
 0 7 13 5.66 13.97
 0 -7 -13 2.4 2.24
 0 7 13 -4.91 8.35
 0 7 13 -7.4 10.08
 0 7 13 -3.62 13.25
 0 7 14 61.84 12.71
 0 7 14 38.9 8.68
 0 -7 -14 33.22 4.98
 0 -7 -14 45.62 4.6
 0 7 14 21.91 11.71
 0 -7 -14 41.56 5.25
 0 -7 -14 41.26 5.33
 0 -7 -14 40.1 4.55
 0 -7 -14 51.82 4.49
 0 -7 -14 52.91 4.82
 0 7 14 54.12 8.3
 0 7 14 41.74 10.33
 0 -7 -14 53 4.73
 0 7 14 57.8 14.9
 0 7 15 0.16 7.49
 0 -7 -15 3.63 2.15
 0 -7 -15 3.5 2.84
 0 -7 -15 -0.2 2.42
 0 -7 -15 6.53 2.9
 0 7 15 3.06 6.26
 0 -7 -15 3.3 1.85
 0 -7 -15 1.34 1.74
 0 7 15 -1.28 6.79
 0 -7 -15 3.37 2.39
 0 -7 -15 -2.87 3.18
 0 -7 -15 2.82 2.35
 0 7 15 5.4 8.09
 0 -7 -16 -1.15 1.78
 0 -7 -16 -0.68 1.63
 0 -7 -16 1.74 2.09
 0 7 16 -7.74 7.72
 0 -7 -16 -1.75 2.28
 0 -7 -16 -0.41 2.49
 0 7 16 -2.01 8.19
 0 7 16 5.93 10.88
 0 -7 -16 -0.28 2.3
 0 7 16 2.48 6.03
 0 -7 -16 -3.41 2.23
 0 7 17 13.98 7.55
 0 -7 -17 15.84 2.64
 0 7 17 22.39 6.2
 0 -7 -17 17.61 2.41
 0 -7 -17 18.36 2.47
 0 7 17 19.6 11.19
 0 7 17 22.17 12.5
 0 -7 -17 20.59 2.95
 0 -7 -17 18.64 3.08
 0 7 17 39.2 8.14
 0 7 17 19.71 11.11
 0 -7 -17 21.06 2.75
 0 -7 -17 21.46 2.68
 0 -7 -18 0.36 1.6
 0 7 18 2.92 11.16
 0 -7 -18 0.57 1.95
 0 7 18 -4.52 5.34
 0 -7 -18 0.47 1.21
 0 7 18 11.23 7.36
 0 7 18 -1.12 10.11
 0 7 19 21.34 9.78
 0 -7 -19 23.79 2.69
 0 7 19 26.76 9.97
 0 7 19 22.42 7.09
 0 -7 -20 7.26 1.57
 0 7 20 8.35 5.51
 0 7 20 -0.48 8.23
 0 7 21 9.05 3.96
 0 7 21 14.47 6.27
 0 -7 -21 23.39 2.14
 0 -8 15 1.41 3.53
 0 -8 15 4.28 4.89
 0 8 -15 5.33 1.45
 0 8 -15 5.23 1.24
 0 8 -15 3.92 1.54
 0 -8 14 -1.74 6.01
 0 -8 14 -4.62 4.54
 0 8 -14 3.86 1.78
 0 -8 14 3.92 4.51
 0 8 -14 5.12 1.48
 0 8 -13 2.22 1.79
 0 8 -13 1.73 1.79
 0 -8 13 1.52 5.92
 0 -8 13 2.75 6.43
 0 -8 13 9.74 5.41
 0 8 -13 2.05 1.88
 0 8 -13 0.77 1.71
 0 -8 13 8.31 5.17
 0 8 -13 1.89 1.61
 0 8 -12 2.18 1.94
 0 8 -12 1.2 2
 0 -8 12 4.57 6.55
 0 -8 12 -3.24 4.99
 0 8 -11 13.61 2.13
 0 8 -11 13.29 2.54
 0 -8 11 1.97 7.3
 0 -8 11 16.46 7.03
 0 -8 11 13.77 5.36
 0 -8 11 8.99 5.35
 0 -8 11 12.27 7
 0 -8 11 7.11 4.94
 0 -8 11 12.08 6.53
 0 -8 11 0.19 6.2
 0 8 -11 12.22 2.36
 0 8 -11 6.37 2.63
 0 -8 11 10.85 5.9
 0 8 -11 10.49 2.18
 0 8 -11 10.96 2.4
 0 8 -10 21.96 2.63
 0 -8 10 12.72 8.56
 0 -8 10 15.53 7.24
 0 -8 10 3.95 7.36
 0 8 -10 20.36 3.06
 0 8 -10 20.73 2.83
 0 -8 10 17.16 6.1
 0 8 -10 17.27 3.16
 0 -8 10 12.36 5.74
 0 8 -10 20.5 3.43
 0 -8 10 21.21 6.16
 0 -8 10 18.89 5.47
 0 -8 10 24.58 7.39
 0 -8 10 14.49 6.61
 0 -8 10 19.69 6.95
 0 8 -10 19.03 2.88
 0 -8 10 20.22 6.45
 0 8 -10 16.77 2.61
 0 8 -9 9.86 2.2
 0 8 -9 9.81 2.35
 0 8 -9 9.42 2.75
 0 8 -9 9.42 2.39
 0 -8 9 9.62 5.82
 0 -8 9 2.48 5.63
 0 8 -9 10 3.15
 0 -8 9 6.93 5.68
 0 -8 9 2.69 7.38
 0 -8 9 6.94 6.98
 0 -8 9 12.26 8.45
 0 8 -9 10.44 2.44
 0 -8 9 15.23 7.06
 0 -8 9 16.45 7.64
 0 -8 9 10.67 6.63
 0 -8 9 12.43 6.56
 0 -8 9 10.7 5.95
 0 8 -9 6.64 2.12
 0 -8 8 2.92 6.9
 0 -8 8 4.25 8.02
 0 8 -8 0.13 3.38
 0 8 -8 2.58 1.87
 0 -8 8 0.19 5.87
 0 -8 8 -4.53 6.97
 0 8 -8 1.52 2.19
 0 -8 8 -2.9 5.35
 0 8 -8 1.26 2.66
 0 8 -8 3.81 2.96
 0 -8 8 5.39 5.32
 0 -8 8 2.08 5.55
 0 8 -8 -0.96 3.18
 0 -8 8 8.36 7.51
 0 -8 8 6.22 6.58
 0 -8 8 2.76 5.51
 0 8 -8 1.08 1.99
 0 -8 7 14.96 5.78
 0 -8 7 3.64 7.39
 0 8 -7 11.01 3.88
 0 -8 7 9.54 7.3
 0 8 -7 15.41 2.4
 0 -8 7 3.35 7.96
 0 -8 7 13.56 6.08
 0 8 -7 13.46 2.4
 0 8 -7 8.82 3.48
 0 -8 7 16.66 7.55
 0 8 -7 14.92 2.23
 0 -8 7 11.31 6.07
 0 -8 7 8.83 6.23
 0 -8 7 13.08 5.29
 0 8 -7 8.58 2.3
 0 8 -7 12.05 2.86
 0 -8 7 9.71 5.43
 0 -8 7 12.69 5.92
 0 8 -7 11.88 3.14
 0 8 -7 10.22 3.52
 0 -8 7 14.96 6.32
 0 -8 7 6.03 6.81
 0 -8 7 9.73 5.32
 0 8 -7 12.38 2.27
 0 -8 6 1.55 5.03
 0 -8 6 -3.52 6.54
 0 -8 6 -3.96 6.84
 0 -8 6 2.81 6.66
 0 8 -6 0.64 3.38
 0 -8 6 -3.04 6.74
 0 8 -6 1.03 3
 0 8 -6 0.7 1.85
 0 8 -6 1.75 1.92
 0 8 -6 0.24 3.14
 0 -8 6 5.23 5.76
 0 -8 6 2.93 6.51
 0 -8 6 -2.5 7.64
 0 8 -6 -0.58 1.73
 0 -8 6 -5.61 5.98
 0 -8 6 -5.21 5.67
 0 -8 6 -1.11 4.81
 0 8 -6 1.27 1.94
 0 8 -6 1.66 2.56
 0 -8 6 -10.85 6.8
 0 -8 6 2.86 4.73
 0 8 -6 -1.19 2.85
 0 -8 6 -0.31 5.31
 0 8 -6 5.53 3.22
 0 -8 6 -7.14 5.88
 0 -8 6 -0.85 6.12
 0 -8 6 5.76 4.78
 0 8 -6 -1.66 1.79
 0 -8 5 2.42 4.87
 0 8 -5 4.53 2.01
 0 -8 5 -1.08 6.71
 0 -8 5 -8.54 6.38
 0 -8 5 -3.53 6.86
 0 -8 5 10.77 6.67
 0 8 -5 2.18 4.24
 0 8 -5 4.68 3.54
 0 8 -5 0.11 2.95
 0 -8 5 4.85 6.57
 0 -8 5 4.95 5.86
 0 8 -5 2.98 1.91
 0 -8 5 -8.65 7.64
 0 8 -5 0.59 1.99
 0 -8 5 3.51 6.64
 0 8 -5 1.28 3.1
 0 -8 5 3.63 5.49
 0 8 -5 3.55 1.73
 0 -8 5 6.95 5.84
 0 -8 5 7.13 5.09
 0 8 -5 1.82 1.89
 0 8 -5 0.59 2.41
 0 -8 5 1.77 4.34
 0 8 -5 3.97 3.22
 0 8 -5 4.84 2.69
 0 -8 5 0.43 4.74
 0 -8 5 -4.87 4.62
 0 -8 5 -1.79 5.52
 0 -8 5 3.45 6.51
 0 -8 5 2.03 5.81
 0 8 -5 2.33 3.18
 0 -8 5 3.1 4.17
 0 8 -5 2.89 1.7
 0 8 -4 28.14 4.26
 0 -8 4 24.03 7.04
 0 8 -4 30.56 3.34
 0 -8 4 26.46 6.21
 0 -8 4 24.28 7.59
 0 -8 4 16.13 7.84
 0 8 -4 41.01 5.49
 0 8 -4 37.62 4.62
 0 -8 4 27.15 7.36
 0 -8 4 33.77 7.95
 0 -8 4 26.01 6.92
 0 -8 4 20.93 7.51
 0 -8 4 18.85 7.4
 0 8 -4 23.84 4.1
 0 -8 4 28.06 6.9
 0 8 -4 31.45 3.08
 0 8 -4 18.82 6.21
 0 8 -4 27.86 3.25
 0 8 -4 29.44 3.06
 0 8 -4 30.74 3.2
 0 -8 4 25.8 5.05
 0 8 -4 32.37 3.78
 0 -8 4 27.58 5.39
 0 8 -4 30.71 4.17
 0 -8 4 23.35 5.72
 0 -8 4 24.5 5.57
 0 -8 4 21.97 5.61
 0 8 -4 33.73 3.47
 0 -8 4 24.63 6.46
 0 -8 4 34.06 7.17
 0 8 -4 26.08 4.32
 0 -8 3 106.9 13.57
 0 8 -3 149.2 12.47
 0 -8 3 127.73 13.71
 0 8 -3 137.19 12.02
 0 -8 3 139.55 12.98
 0 8 -3 137.19 11.5
 0 -8 3 99.19 12.54
 0 -8 3 114.66 14.17
 0 -8 3 100.3 13.35
 0 -8 3 108.16 13.34
 0 -8 3 98.49 13.64
 0 -8 3 114.1 13.65
 0 -8 3 124.05 13.66
 0 8 -3 122.61 11.86
 0 -8 3 102.72 13.91
 0 8 -3 138.94 12.15
 0 8 -3 172.31 12.79
 0 8 -3 144.58 11.51
 0 -8 3 137.36 12.61
 0 -8 3 144.91 12.78
 0 8 -3 154.78 11.64
 0 -8 3 135.91 12.37
 0 8 -3 157.2 11.67
 0 -8 3 130.88 12.46
 0 8 -3 130.53 11.87
 0 -8 3 144.78 12.74
 0 8 -3 145.67 11.56
 0 -8 3 110.17 13.49
 0 -8 3 120.55 13.35
 0 8 -3 134.95 12.05
 0 -8 3 122.06 12.24
 0 -8 2 0.77 4.05
 0 8 -2 -0.2 1.76
 0 -8 2 6.05 6.19
 0 -8 2 8.81 6.67
 0 8 -2 2.73 3.64
 0 8 -2 -0.55 4.03
 0 8 -2 -2.8 1.93
 0 -8 2 -0.18 4.65
 0 -8 2 1.45 4.52
 0 8 -2 1.75 4.42
 0 8 -2 3.22 3.87
 0 -8 2 1.68 6.77
 0 -8 2 1.96 3.71
 0 -8 2 3.33 6.88
 0 -8 2 2.44 6.69
 0 8 -2 -5.18 3.93
 0 -8 2 4.45 6.48
 0 8 -2 -1.34 3.16
 0 -8 2 -1.56 6.27
 0 8 -2 -2.89 3.88
 0 -8 2 -3.88 6.7
 0 8 -2 -1.59 1.69
 0 8 -2 -0.55 1.7
 0 -8 2 1.77 4.01
 0 -8 2 -3.53 4.66
 0 8 -2 6.51 4.33
 0 8 -2 -1.79 2.31
 0 8 -2 -0.46 1.76
 0 8 -2 -1.57 3.2
 0 -8 2 -7.84 5.01
 0 -8 2 -0.92 4.07
 0 -8 2 5.2 5.68
 0 8 -2 -1.71 3.5
 0 -8 2 -5.25 6.35
 0 -8 2 4.35 3.98
 0 8 -2 -0.71 1.53
 0 8 -1 42.92 4.42
 0 8 -1 46.42 6.09
 0 -8 1 35.39 6.42
 0 -8 1 37.33 7.09
 0 -8 1 39.47 7.25
 0 8 -1 46.54 4.3
 0 8 -1 41.29 5.23
 0 -8 1 27.15 6.58
 0 -8 1 36.81 5.05
 0 -8 1 23.48 8.65
 0 8 -1 44.26 5.42
 0 8 -1 45.07 6.12
 0 8 -1 71.31 6.64
 0 -8 1 40.99 7.51
 0 -8 1 38.86 7.85
 0 -8 1 60.28 6.46
 0 -8 1 33.86 7.33
 0 -8 1 44.84 7.47
 0 8 -1 58.37 6.41
 0 -8 1 33.75 7.61
 0 8 -1 40.1 5.02
 0 8 -1 50.92 4.1
 0 8 -1 46.22 4.26
 0 8 -1 57.1 6.63
 0 -8 1 27.04 5.77
 0 -8 1 41.41 6.33
 0 8 -1 42.22 4.15
 0 8 -1 50.29 4.65
 0 -8 1 34.22 5.7
 0 8 -1 54.05 4.74
 0 -8 1 42.85 5.58
 0 -8 1 42.82 6.14
 0 -8 1 46.2 5.49
 0 -8 1 34.62 7.32
 0 8 -1 37.55 5.22
 0 -8 1 45.74 5.73
 0 8 -1 38.89 4.05
 0 8 0 39.75 3.83
 0 8 0 31.19 3.34
 0 8 0 38.38 5.74
 0 -8 0 29.61 7.55
 0 8 0 31.77 4.61
 0 -8 0 38.58 5.68
 0 8 0 34.92 5.38
 0 -8 0 21.79 6.11
 0 -8 0 33.57 6.53
 0 8 0 28.84 3.36
 0 8 0 23.79 4.28
 0 -8 0 30.6 4.27
 0 -8 0 20.79 5.45
 0 -8 0 29.3 5.17
 0 -8 0 20.13 7.09
 0 -8 0 22.9 6.58
 0 8 0 40.68 5.45
 0 -8 0 25.92 6.72
 0 -8 0 32.44 6.5
 0 8 0 22.42 5.11
 0 -8 0 16.09 6.83
 0 8 0 31.69 3.16
 0 -8 0 26.59 4.8
 0 -8 0 33.98 5.15
 0 8 0 33.16 5.69
 0 8 0 34.96 3.71
 0 8 0 32.88 3.27
 0 8 0 37.64 3.87
 0 -8 0 28.95 4.9
 0 -8 0 31.99 4.8
 0 -8 0 29.7 4.79
 0 -8 0 21.95 6.48
 0 8 0 26.07 4.57
 0 8 0 28.6 5.37
 0 -8 0 30.08 4.83
 0 -8 -1 495.5 36.85
 0 8 1 521.07 37.19
 0 8 1 418.3 36.63
 0 -8 -1 413.44 37.64
 0 8 1 476.63 37.06
 0 -8 -1 382.28 37.13
 0 8 1 391.82 36.55
 0 -8 -1 424 36.61
 0 8 1 476.57 36.12
 0 -8 -1 416.57 36.92
 0 8 1 491.34 37.17
 0 -8 -1 367.49 37.45
 0 -8 -1 318.25 37.31
 0 -8 -1 418.77 36.3
 0 -8 -1 351.96 37.18
 0 8 1 458.35 37.12
 0 -8 -1 412.04 36.69
 0 -8 -1 496.9 36.68
 0 -8 -1 401.86 36.55
 0 8 1 429.08 37.16
 0 8 1 451.67 36.15
 0 8 1 529.23 36.39
 0 8 1 463.64 36.29
 0 -8 -1 399.75 36.54
 0 -8 -1 404.73 36.57
 0 8 1 445.03 36.29
 0 -8 -1 407.59 36.27
 0 -8 -1 424.91 36.62
 0 -8 -1 426.74 36.62
 0 8 1 557.52 36.51
 0 -8 -2 543.12 47
 0 8 2 591.83 47.14
 0 -8 -2 509.63 46.66
 0 -8 -2 679.62 46.43
 0 8 2 468.69 47.64
 0 8 2 600.49 47.14
 0 -8 -2 506.22 47.56
 0 -8 -2 604.94 46.85
 0 8 2 489.25 46.59
 0 -8 -2 447.77 47.27
 0 8 2 603.2 47.18
 0 -8 -2 547.12 46.94
 0 -8 -2 525.27 46.58
 0 8 2 480.38 47.72
 0 -8 -2 530.53 46.36
 0 8 2 524.95 47.08
 0 8 2 499.92 47.13
 0 -8 -2 619.28 46.67
 0 -8 -2 508.33 46.55
 0 -8 -2 631.26 47.39
 0 8 2 547.89 46.19
 0 8 2 609.7 46.41
 0 8 2 525.88 46.29
 0 8 2 624.45 46.23
 0 8 2 544.64 46.32
 0 8 2 685.9 46.55
 0 8 2 603.9 46.18
 0 -8 -2 515.97 46.57
 0 8 3 8.89 2.96
 0 -8 -3 7.2 3.66
 0 8 3 12.78 9.1
 0 8 3 5.52 5.05
 0 -8 -3 -3.59 7.35
 0 8 3 7.19 5.16
 0 8 3 13.99 7.11
 0 -8 -3 7.1 4.62
 0 8 3 5.76 5.51
 0 -8 -3 11.1 2.27
 0 -8 -3 1.64 3.16
 0 -8 -3 4.96 4.29
 0 8 3 2.7 5.35
 0 8 3 8.97 2.09
 0 -8 -3 9.91 4.17
 0 8 3 17.96 9.26
 0 -8 -3 8.46 2.12
 0 8 3 0.36 4.32
 0 -8 -3 9.45 3.15
 0 8 3 2.82 5.53
 0 8 3 6.55 2.16
 0 8 3 7.05 2.59
 0 8 3 8.65 3.03
 0 -8 -3 5.76 6.23
 0 8 3 6.68 2.76
 0 8 3 7.96 1.94
 0 -8 -3 4.79 3.51
 0 8 3 11.35 5.49
 0 -8 -3 5.39 3.96
 0 8 4 97.47 15.3
 0 -8 -4 142.1 14.05
 0 8 4 165.3 15.62
 0 -8 -4 186.68 13.27
 0 -8 -4 139.4 13.57
 0 8 4 167.02 12.99
 0 -8 -4 135.41 13.39
 0 -8 -4 143.39 14.13
 0 -8 -4 195.83 13.07
 0 8 4 156.91 14.76
 0 -8 -4 193.87 13.07
 0 -8 -4 131.73 13.56
 0 -8 -4 108.78 13.65
 0 8 4 134.79 16.62
 0 -8 -4 135.22 13.18
 0 8 4 183.62 13.9
 0 -8 -4 167.08 13.6
 0 -8 -4 167.71 14.47
 0 8 4 150.09 13.27
 0 -8 -4 132.6 13.44
 0 8 4 120.08 13.07
 0 8 4 138.96 13.14
 0 8 4 129.14 14.71
 0 8 4 148.19 14.42
 0 -8 -4 129.54 15.3
 0 -8 -4 169.13 13.87
 0 8 4 130.67 16.64
 0 8 4 196.69 14.93
 0 8 4 145.07 15.63
 0 8 4 188.63 13.62
 0 -8 -5 0.15 4.49
 0 -8 -5 1.49 2.25
 0 -8 -5 0.98 1.56
 0 -8 -5 0.52 1.69
 0 -8 -5 0.08 1.14
 0 8 5 -2.35 2.19
 0 -8 -5 -2.91 3.29
 0 -8 -5 -4.27 3.94
 0 8 5 0.3 4.69
 0 -8 -5 1.23 3.05
 0 -8 -5 -4.1 5.71
 0 8 5 1.26 3.17
 0 -8 -5 3.42 3.42
 0 8 5 1.23 3.43
 0 8 5 -9.1 7.71
 0 -8 -5 -0.16 2.33
 0 8 5 1.04 8.02
 0 8 5 0.22 8.27
 0 -8 -5 -0.96 6.89
 0 8 5 8.84 5.96
 0 8 5 4.29 5.28
 0 8 5 6.23 8.58
 0 -8 -5 -1.15 3.84
 0 -8 -5 2.62 5.79
 0 -8 -6 589.33 40.12
 0 8 6 434.59 41.66
 0 8 6 357.36 41.21
 0 8 6 433.88 39.8
 0 -8 -6 441.56 40.09
 0 -8 -6 553.96 39.95
 0 -8 -6 485.94 39.76
 0 8 6 529.06 39.75
 0 -8 -6 560.27 39.98
 0 -8 -6 407.15 40.54
 0 8 6 547.51 41.33
 0 8 6 391.24 41.97
 0 -8 -6 348.49 40.19
 0 8 6 466.31 40.41
 0 -8 -6 479.16 40.37
 0 -8 -6 463.93 40.1
 0 -8 -6 446.06 40.63
 0 -8 -6 473.85 40.2
 0 8 6 533.13 41.24
 0 -8 -6 505.37 40.07
 0 -8 -6 607.16 40.19
 0 8 6 489.23 40.31
 0 -8 -6 404.49 41.16
 0 -8 -6 406.75 40.78
 0 8 6 536.14 41.41
 0 8 6 482.69 41.53
 0 8 6 398.93 42.11
 0 -8 -6 472.47 40.48
 0 8 7 140.14 16.29
 0 8 7 68 14.65
 0 -8 -7 115.56 11.12
 0 8 7 115.94 10.68
 0 -8 -7 131.43 10.71
 0 -8 -7 85.07 11.76
 0 -8 -7 128.09 10.69
 0 8 7 135.02 10.44
 0 8 7 166.43 17.9
 0 -8 -7 94.4 11.33
 0 8 7 157.32 14.36
 0 -8 -7 103.04 11.34
 0 8 7 127.65 11.99
 0 -8 -7 133.17 11.22
 0 -8 -7 106.06 12.02
 0 -8 -7 123.94 11.17
 0 -8 -7 131.02 11
 0 8 7 125.52 14.18
 0 -8 -7 134.7 11.07
 0 8 7 105.6 11.54
 0 -8 -7 100.17 11.72
 0 8 7 182.96 18.07
 0 -8 -7 124.41 11
 0 8 7 232.36 16.5
 0 -8 -7 134.99 13.71
 0 8 7 111.34 13.56
 0 -8 -7 131.54 12.56
 0 -8 -7 143.58 11.05
 0 -8 -8 1.79 1.92
 0 -8 -8 -0.51 4.64
 0 -8 -8 3.4 1.34
 0 8 8 -10.94 10.95
 0 -8 -8 4.4 5.64
 0 -8 -8 6.57 2.45
 0 -8 -8 2.67 6.79
 0 8 8 -4.34 7.61
 0 -8 -8 5.63 4.15
 0 8 8 4.2 12.11
 0 -8 -8 3.29 1.92
 0 -8 -8 1.77 2.67
 0 8 8 -0.61 12.03
 0 -8 -8 1.77 1.93
 0 8 8 -3.05 4.92
 0 8 8 1.62 8.07
 0 -8 -8 4.64 5.01
 0 -8 -8 3.26 2.97
 0 8 8 14.85 10.36
 0 -8 -8 3.77 2.49
 0 8 8 -3.06 10.44
 0 8 8 -4.65 9.48
 0 -8 -8 2.15 2.59
 0 8 8 -12.98 9.15
 0 8 8 -0.27 4.25
 0 8 9 23.43 11.41
 0 -8 -9 22.21 3.57
 0 8 9 4.79 11.59
 0 -8 -9 22.86 2.68
 0 8 9 14.74 6.67
 0 -8 -9 24.22 3.02
 0 -8 -9 22.28 3.09
 0 8 9 24.95 6.01
 0 -8 -9 23.42 3.9
 0 8 9 24.88 10.33
 0 8 9 22.48 10.57
 0 -8 -9 23.99 3.7
 0 -8 -9 25.51 3.11
 0 -8 -9 22 6.18
 0 8 9 31.17 9.09
 0 8 9 35.6 12.13
 0 8 9 32.97 13.89
 0 -8 -9 22.17 4.98
 0 -8 -9 23.21 3.62
 0 -8 -9 27.93 3.19
 0 8 9 15.49 13.23
 0 -8 -10 95.17 8.83
 0 -8 -10 99.31 8.54
 0 -8 -10 100.32 8.81
 0 8 10 88.46 16.52
 0 8 10 84.62 15.36
 0 8 10 114.35 9.77
 0 8 10 110.88 18.58
 0 -8 -10 77.81 10.8
 0 -8 -10 103.81 9.17
 0 8 10 140.8 16.85
 0 -8 -10 100.21 9.24
 0 -8 -10 88.18 10.2
 0 -8 -10 94.37 8.76
 0 8 10 106.96 11.04
 0 -8 -10 95.12 9.42
 0 8 10 139.81 13.52
 0 -8 -10 84.23 8.94
 0 8 10 75.95 18.06
 0 -8 -10 88.3 8.84
 0 -8 -10 118.09 8.85
 0 -8 -10 109.5 9.27
 0 8 10 82.75 14.24
 0 8 10 122.06 14.04
 0 -8 -11 78.22 6.95
 0 -8 -11 75.98 7.55
 0 8 11 37.02 14.58
 0 -8 -11 91.84 7.18
 0 -8 -11 78.38 7.48
 0 -8 -11 71.89 7.32
 0 -8 -11 63.87 7.17
 0 8 11 73.59 16.95
 0 8 11 75.61 8.43
 0 -8 -11 80.33 7.42
 0 8 11 57.22 15.31
 0 -8 -11 73.9 7.52
 0 8 11 71.61 11.2
 0 8 11 58.96 17.11
 0 -8 -11 65.69 8.39
 0 8 11 58.04 9.56
 0 -8 -11 81.75 7.8
 0 -8 -11 79.4 7.06
 0 8 11 103.28 12.54
 0 -8 -11 81.32 7.21
 0 8 11 91.83 12.79
 0 -8 -11 78.29 7.5
 0 8 11 70.94 13.56
 0 -8 -12 122.03 13.19
 0 -8 -12 141.51 13.31
 0 -8 -12 168.28 13.03
 0 8 12 141.65 16.9
 0 -8 -12 162.29 13.08
 0 -8 -12 160.71 13.58
 0 -8 -12 182.68 13.33
 0 8 12 139.45 14.28
 0 -8 -12 139.39 13.5
 0 -8 -12 152.9 13.55
 0 -8 -12 118.37 14.11
 0 8 12 112.13 16.25
 0 -8 -12 171.96 13.86
 0 -8 -12 162.59 13.18
 0 8 12 189.72 17.37
 0 8 12 121.79 19.66
 0 -8 -12 161.09 13.61
 0 -8 -12 156.03 13.29
 0 8 12 154.55 18.51
 0 8 12 164.41 17.68
 0 -8 -13 125.24 10.28
 0 8 13 114.03 14.79
 0 -8 -13 105.37 10.8
 0 -8 -13 100.6 10.71
 0 -8 -13 94.95 10.4
 0 8 13 101.12 15.08
 0 -8 -13 124.66 10.21
 0 8 13 99.5 11.73
 0 -8 -13 140.22 10.14
 0 -8 -13 125.67 10.4
 0 8 13 116.85 15.7
 0 8 13 131.68 18.82
 0 8 13 92.85 16.66
 0 -8 -14 29.21 3.46
 0 -8 -14 19.84 3.99
 0 -8 -14 33.69 3.77
 0 -8 -14 27.2 4.14
 0 8 14 26.78 10.52
 0 -8 -14 21.26 4.35
 0 -8 -14 31.89 4.33
 0 -8 -14 29.26 3.28
 0 -8 -14 30.17 3.8
 0 -8 -14 35.24 3.66
 0 8 14 28.18 11.08
 0 -8 -14 36.79 3.88
 0 8 14 31.41 8.92
 0 8 15 60.17 7.31
 0 -8 -15 51.25 4.33
 0 -8 -15 46.62 4.18
 0 -8 -15 47.04 4.51
 0 -8 -15 36.67 4.7
 0 -8 -15 44.96 5.03
 0 -8 -15 41.62 5.06
 0 -8 -15 50.87 4.78
 0 8 15 32.82 11.24
 0 -8 -15 37.37 5.08
 0 8 15 36.87 11.18
 0 -8 -15 35.93 5.22
 0 8 15 49.02 8.89
 0 -8 -15 33.87 4.4
 0 8 15 41.53 8.16
 0 -8 -16 65.66 5.89
 0 -8 -16 68.45 5.98
 0 8 16 53.5 9.24
 0 -8 -16 58.61 6.05
 0 -8 -16 69.33 6.4
 0 8 16 71.08 10.09
 0 -8 -16 52.19 6.8
 0 8 16 64.3 8.43
 0 -8 -16 76.4 6.43
 0 -8 -16 75.22 6.17
 0 -8 -17 52.18 4.41
 0 -8 -17 51.04 4.67
 0 8 17 53.14 13.62
 0 8 17 35 10.81
 0 -8 -17 49.67 4.26
 0 -8 -17 40.36 4.11
 0 8 17 53.87 8.56
 0 -8 -17 35.3 4.27
 0 -8 -17 41.58 4.68
 0 -8 -18 19.57 2.47
 0 8 18 -0.45 10.33
 0 -8 -18 25.61 2.96
 0 8 18 30.11 11.01
 0 8 18 39.11 7.38
 0 8 18 14.4 9.49
 0 -8 -18 21.98 2.65
 0 -8 -18 26.93 3.03
 0 -8 -19 -1.79 1.58
 0 8 19 1.43 5.86
 0 8 19 10.73 9.11
 0 8 20 8.05 7.59
 0 -8 -20 4.26 1.37
 0 8 20 9.71 4.92
 0 8 20 3.36 4
 0 8 21 8.06 5.45
 0 -8 -21 14.58 1.54
 0 9 -14 2.5 1.17
 0 -9 14 3.17 3.46
 0 9 -14 3.17 1.44
 0 9 -14 1.92 1.41
 0 -9 13 5.35 5.68
 0 -9 13 8.2 4.54
 0 9 -13 3.18 1.48
 0 9 -13 0.9 1.73
 0 9 -12 6.69 2.02
 0 -9 12 7.37 4.62
 0 9 -12 2.84 1.85
 0 9 -12 3.38 1.92
 0 -9 12 -0.95 5.65
 0 -9 12 14.75 6.33
 0 -9 12 2.28 5.43
 0 -9 12 6.03 5.03
 0 9 -12 6.68 1.75
 0 -9 11 0.15 5.02
 0 9 -11 1.83 1.92
 0 -9 11 10.77 6.21
 0 9 -11 3.61 2.03
 0 -9 11 4.28 4.65
 0 9 -11 5.89 1.82
 0 9 -11 1.69 2.35
 0 9 -10 -1.44 2.09
 0 9 -10 4.23 2.63
 0 -9 10 1.46 5.15
 0 9 -10 1.84 1.98
 0 9 -10 0.17 2.02
 0 -9 10 4.61 6.4
 0 -9 10 -7.71 4.76
 0 -9 10 -6.25 6.68
 0 -9 10 1.7 6.04
 0 -9 10 -7.21 6.41
 0 9 -10 -1.68 1.83
 0 -9 10 -5.32 5.59
 0 9 -10 -0.31 1.89
 0 9 -9 1.06 2.15
 0 9 -9 2.51 2.74
 0 9 -9 4.43 2.93
 0 -9 9 3.04 5.55
 0 -9 9 -1.41 5.82
 0 9 -9 0.79 2.07
 0 9 -9 2.78 2.19
 0 -9 9 9.77 6.64
 0 -9 9 3.93 8.12
 0 -9 9 4.32 5.26
 0 -9 9 1.39 6.64
 0 -9 9 6.43 6.53
 0 -9 9 0.2 6.9
 0 9 -9 0.76 1.93
 0 -9 9 1.53 5.68
 0 9 -9 2.76 1.94
 0 9 -8 236.7 16.9
 0 -9 8 215.79 19.4
 0 -9 8 167.64 20.21
 0 9 -8 152.35 17.45
 0 9 -8 207.29 17.16
 0 -9 8 173.2 19.81
 0 9 -8 154.01 17.53
 0 -9 8 189.35 18.97
 0 -9 8 203.13 18.83
 0 9 -8 211.8 16.94
 0 9 -8 199.17 17.15
 0 -9 8 198.37 18.54
 0 -9 8 208.24 18.54
 0 9 -8 193.41 17.2
 0 9 -8 222.63 17.18
 0 -9 8 213.31 18.34
 0 -9 8 225.8 19
 0 -9 8 213.29 18.46
 0 9 -8 198.08 16.89
 0 -9 7 23.89 7.34
 0 -9 7 17.07 6.52
 0 9 -7 27.47 3.8
 0 9 -7 25.67 3.16
 0 -9 7 22.06 6.52
 0 9 -7 24.09 3.97
 0 -9 7 26.28 6.18
 0 9 -7 24.17 3.22
 0 9 -7 16.02 4.33
 0 -9 7 17.33 6.93
 0 -9 7 30.06 7.87
 0 9 -7 25.97 3.28
 0 -9 7 21.93 7.21
 0 -9 7 34.26 6.03
 0 -9 7 14.41 7.78
 0 -9 7 17.22 8.2
 0 9 -7 25.42 2.96
 0 9 -7 23.44 2.96
 0 -9 7 25.85 6.13
 0 9 -6 73.39 6.31
 0 9 -6 59.02 7.29
 0 -9 6 55.72 10.87
 0 9 -6 66.02 7.5
 0 -9 6 69.2 9.61
 0 -9 6 70.42 8.74
 0 9 -6 74.63 6.79
 0 -9 6 73.39 10.41
 0 9 -6 70.36 6.4
 0 -9 6 66.74 8.53
 0 -9 6 65.72 8.36
 0 9 -6 76.96 6.99
 0 -9 6 53.99 10.43
 0 -9 6 74.02 9.16
 0 -9 6 66.45 8.43
 0 -9 6 74.75 8.51
 0 9 -6 71.44 6.34
 0 9 -5 14.3 2.57
 0 9 -5 17 2.67
 0 9 -5 12.05 4.02
 0 -9 5 8.19 7.14
 0 -9 5 15.54 8.07
 0 -9 5 16.66 5.94
 0 9 -5 12.39 4.04
 0 9 -5 15.29 2.37
 0 -9 5 14.66 6.65
 0 -9 5 12.37 6.16
 0 -9 5 17.51 5.55
 0 9 -5 13.38 2.54
 0 9 -5 18.08 3.21
 0 -9 5 14.69 7.17
 0 -9 5 17.28 5.54
 0 -9 5 10.96 5.58
 0 9 -5 15.88 3.51
 0 -9 5 9.74 7.36
 0 -9 5 16.13 6.25
 0 -9 5 18.99 5.38
 0 -9 5 6.71 5.39
 0 9 -5 15.72 2.31
 0 9 -4 1.33 1.95
 0 -9 4 0.32 7
 0 -9 4 10.45 6.69
 0 9 -4 3.68 3.78
 0 9 -4 -5.48 4.57
 0 -9 4 12.53 7.78
 0 9 -4 -1.26 1.94
 0 -9 4 1.18 5.18
 0 -9 4 2.41 7.12
 0 9 -4 0.32 1.89
 0 9 -4 5.03 3.43
 0 -9 4 -0.85 6.69
 0 9 -4 1.41 1.81
 0 -9 4 -2.89 5.14
 0 -9 4 -2.83 5.9
 0 9 -4 2.81 2.68
 0 9 -4 -0.4 1.94
 0 -9 4 13.21 7.17
 0 -9 4 3.04 4.84
 0 -9 4 1.63 5.14
 0 9 -4 1.04 3.05
 0 -9 4 -3.77 5.52
 0 -9 4 -0.14 4.55
 0 -9 4 2.71 6.47
 0 -9 4 -0.95 4.74
 0 9 -4 -0.6 1.82
 0 9 -3 0.4 2
 0 -9 3 8.11 6.89
 0 -9 3 3.9 6.65
 0 9 -3 0.17 4.64
 0 -9 3 0.26 7.69
 0 9 -3 0.79 3.56
 0 -9 3 1.91 6.38
 0 -9 3 -0.86 6.32
 0 9 -3 0.9 1.89
 0 9 -3 8.29 6.26
 0 9 -3 -0.51 3.45
 0 -9 3 -3.28 4.89
 0 -9 3 1.31 6.28
 0 -9 3 -2.51 6.99
 0 9 -3 -3.39 4.33
 0 9 -3 -0.69 1.96
 0 9 -3 -0.12 1.73
 0 -9 3 -3.69 5.37
 0 -9 3 -0.56 4.74
 0 -9 3 4.44 7.38
 0 9 -3 -0.21 2.58
 0 9 -3 -1.71 1.88
 0 -9 3 -0.77 4.28
 0 -9 3 3.32 4.9
 0 9 -3 -1.49 3.01
 0 -9 3 5.48 4.63
 0 -9 3 4.26 5.34
 0 -9 3 9.73 6.47
 0 9 -3 -1.33 1.77
 0 -9 3 1.15 4.32
 0 9 -2 0.92 1.91
 0 9 -2 2.75 2.64
 0 -9 2 -2.82 7.14
 0 -9 2 -1.55 6.73
 0 9 -2 -0.13 3.83
 0 9 -2 10.17 5.07
 0 -9 2 -4.7 7.99
 0 -9 2 1.07 6.79
 0 -9 2 2.61 6.44
 0 9 -2 10.87 6.6
 0 9 -2 5.89 2.17
 0 -9 2 -1.55 6.63
 0 -9 2 -5.11 6.23
 0 9 -2 -2.83 3.68
 0 9 -2 2.75 4.33
 0 9 -2 7.72 2.3
 0 -9 2 -0.41 5.1
 0 9 -2 3.65 1.95
 0 -9 2 12.03 5.43
 0 9 -2 1.86 2.65
 0 9 -2 -0.73 1.97
 0 -9 2 0.48 4.56
 0 9 -2 -3.19 3.11
 0 -9 2 2.18 4.72
 0 -9 2 8.37 4.46
 0 -9 2 11.6 6.96
 0 -9 2 7.64 4.45
 0 -9 1 12.95 4.97
 0 9 -1 7.98 2.16
 0 9 -1 10.03 3.74
 0 -9 1 2.04 6.09
 0 9 -1 9.06 4.66
 0 -9 1 13.11 6.75
 0 9 -1 12.45 4.83
 0 -9 1 6.95 7.64
 0 9 -1 8.72 3.97
 0 -9 1 9.64 5.99
 0 -9 1 10 4.28
 0 -9 1 9.56 6.74
 0 9 -1 10.71 4.69
 0 -9 1 10.94 6.23
 0 9 -1 8.66 1.92
 0 9 -1 10.57 2.15
 0 9 -1 12.26 5.18
 0 9 -1 8.31 2.09
 0 9 -1 5.48 2.96
 0 -9 1 11.34 4.19
 0 -9 1 8.2 4.38
 0 -9 1 8.59 4.3
 0 -9 1 9.15 6.13
 0 9 -1 9.78 2.78
 0 9 -1 9.45 2.32
 0 -9 0 25.87 7.05
 0 9 0 30.35 4.96
 0 9 0 29.86 5.92
 0 -9 0 29.76 8.15
 0 -9 0 31.12 4.94
 0 -9 0 26.38 5.18
 0 9 0 28.04 6.04
 0 9 0 32.29 3.76
 0 -9 0 33.8 7.49
 0 9 0 35.61 3.93
 0 -9 0 24.28 4.83
 0 -9 0 24.23 4.87
 0 9 0 31.81 3.98
 0 -9 0 27.12 5.12
 0 -9 0 28.1 7.27
 0 9 0 33.25 5.86
 0 -9 0 29.96 4.43
 0 9 0 27.84 5.84
 0 -9 0 31.18 5.68
 0 9 0 34.19 3.49
 0 -9 0 21.24 6.29
 0 9 0 32.27 4.83
 0 -9 0 24.38 4.98
 0 9 0 37.87 4.02
 0 -9 -1 146.32 14.31
 0 -9 -1 150.24 14.36
 0 -9 -1 150.24 14.22
 0 -9 -1 173.66 14.16
 0 9 1 135.58 15.02
 0 -9 -1 189.71 15.73
 0 9 1 160.12 13.72
 0 9 1 184.97 13.88
 0 9 1 205.84 14.02
 0 9 1 143.06 14.85
 0 -9 -1 145.22 14.17
 0 -9 -1 162.59 14.87
 0 9 1 159.24 14.88
 0 -9 -1 138.7 15.32
 0 9 1 191.28 15.19
 0 -9 -1 167.58 14.47
 0 9 1 157.3 14.38
 0 -9 -1 140.89 16.17
 0 -9 -1 149.96 14.69
 0 -9 -1 124.98 15.79
 0 9 1 157.23 14.97
 0 -9 -2 142.17 14.16
 0 -9 -2 140.24 13.66
 0 -9 -2 166.74 14.12
 0 9 2 138.11 15.1
 0 9 2 158.99 13.7
 0 9 2 175.58 13.85
 0 -9 -2 187.41 15.69
 0 9 2 206.26 14
 0 9 2 195.37 13.98
 0 9 2 146.82 14.98
 0 -9 -2 140.56 14.1
 0 9 2 142.01 14.28
 0 -9 -2 168.07 14.39
 0 -9 -2 148.63 15.51
 0 -9 -2 124.11 16.29
 0 9 2 181.01 15.15
 0 -9 -2 155.65 14.87
 0 9 2 169.35 15
 0 9 2 176.92 15.2
 0 -9 -2 142.05 14.71
 0 9 3 -8.6 5.95
 0 9 3 4.69 7.05
 0 -9 -3 2.37 4.41
 0 -9 -3 3.28 3.23
 0 -9 -3 5.61 4.69
 0 9 3 -10.21 5.68
 0 9 3 4.72 5.51
 0 9 3 6.45 7.29
 0 -9 -3 0.6 5.67
 0 -9 -3 2.33 3.92
 0 9 3 2.94 5.51
 0 -9 -3 -6.43 7.86
 0 9 3 2.75 1.95
 0 9 3 4.52 5.84
 0 -9 -3 1.9 3.1
 0 9 3 -1.77 4.17
 0 9 3 2.3 3.05
 0 9 3 -0.25 2.6
 0 -9 -3 2.43 5.99
 0 -9 -3 3.01 3.5
 0 9 3 0.57 2.65
 0 9 3 0.18 3.11
 0 -9 -3 4.97 3.85
 0 9 3 -2.34 5.23
 0 -9 -3 0.61 3.71
 0 9 4 -0.49 8.14
 0 9 4 -4.16 5.71
 0 9 4 6.64 5.66
 0 -9 -4 4 5.44
 0 -9 -4 1.55 3.81
 0 -9 -4 -3.97 7.62
 0 9 4 -4.01 9.68
 0 -9 -4 -0.98 1.57
 0 -9 -4 9.38 4.54
 0 9 4 4.51 7.7
 0 -9 -4 -0.08 2.13
 0 -9 -4 4.24 4.51
 0 9 4 -4.55 5.97
 0 9 4 1.69 9.77
 0 9 4 -0.87 4.42
 0 -9 -4 5.26 3.1
 0 9 4 -0.44 3.06
 0 -9 -4 7.76 5.71
 0 9 4 -0.69 2.79
 0 -9 -4 2.06 2.02
 0 9 4 -3.33 5.91
 0 -9 -4 0.62 3.75
 0 9 4 2.43 2.6
 0 9 4 -1.11 3.27
 0 9 5 15.09 10.25
 0 -9 -5 18.18 4.98
 0 -9 -5 16.9 2.92
 0 -9 -5 19.46 2.32
 0 -9 -5 18.5 3.79
 0 9 5 18.54 4.92
 0 9 5 18.21 7.44
 0 9 5 12.24 3.52
 0 -9 -5 14.9 6.27
 0 9 5 15.95 4
 0 9 5 16.22 3.36
 0 -9 -5 16.36 2.96
 0 9 5 13.23 8.15
 0 -9 -5 22.78 2.89
 0 9 5 10.04 6.77
 0 9 5 16.59 6.14
 0 9 5 3.57 8.76
 0 -9 -5 13.99 7.78
 0 -9 -5 7.45 6.08
 0 -9 -5 14.48 4.52
 0 9 5 9.41 10.41
 0 9 6 -3.95 8.61
 0 9 6 4.55 8.91
 0 -9 -6 1.81 2.24
 0 -9 -6 4.86 2.3
 0 9 6 -7.59 11.12
 0 9 6 -0.98 9.14
 0 -9 -6 -1.79 7.04
 0 -9 -6 3.17 4.15
 0 9 6 14.58 11.29
 0 9 6 -0.25 6.74
 0 -9 -6 -2.86 5.7
 0 9 6 7.53 7.33
 0 9 6 0.49 4.7
 0 -9 -6 1.59 3.52
 0 -9 -6 0.92 5.54
 0 -9 -6 -0.77 2.9
 0 9 6 -2.05 3.78
 0 -9 -6 0.39 1.76
 0 -9 -6 -1.17 1.72
 0 -9 -6 -1.95 4.88
 0 -9 -6 1.67 2.28
 0 -9 -7 -1.66 4.85
 0 -9 -7 6.27 2.03
 0 9 7 3.17 2.46
 0 -9 -7 2.67 3.5
 0 -9 -7 4.01 1.88
 0 -9 -7 0.42 5.54
 0 -9 -7 -1.36 7.69
 0 9 7 -5.2 9.85
 0 -9 -7 -1.1 4.6
 0 9 7 1.32 7.02
 0 -9 -7 1.35 2.39
 0 9 7 -4.79 12.08
 0 9 7 10.09 11.98
 0 -9 -7 2.21 3.54
 0 -9 -7 3.43 3.54
 0 -9 -7 -0.3 5.7
 0 -9 -7 2.17 2.89
 0 9 7 4.47 4.13
 0 -9 -7 2.97 2.41
 0 9 7 9.4 9.34
 0 -9 -7 4.49 2.28
 0 9 7 -9.58 10.13
 0 -9 -8 260.37 20.71
 0 -9 -8 185.29 21.53
 0 -9 -8 243.18 21.05
 0 9 8 241.8 24.27
 0 -9 -8 209.78 21.47
 0 -9 -8 263.44 20.92
 0 9 8 208.83 23.06
 0 -9 -8 279.47 21.04
 0 9 8 165.88 24.94
 0 -9 -8 184 22.14
 0 -9 -8 182.32 22.68
 0 -9 -8 257 20.7
 0 9 8 182.97 24.96
 0 -9 -8 206.82 20.73
 0 -9 -8 298.41 20.75
 0 9 8 339.76 21.14
 0 -9 -8 212.82 21.61
 0 -9 -8 272.63 21.08
 0 -9 -8 242.09 21.1
 0 9 8 244.14 23.13
 0 -9 -8 284.76 21.02
 0 9 8 167.95 24.23
 0 9 8 204.38 23.49
 0 9 8 214.41 21.36
 0 -9 -9 1.31 1.93
 0 -9 -9 2.04 2.88
 0 9 9 18.35 13.89
 0 -9 -9 0.77 2.62
 0 -9 -9 -0.09 2.08
 0 -9 -9 0.49 3.4
 0 9 9 8.56 8.93
 0 -9 -9 5.67 4.63
 0 -9 -9 -1.86 2.65
 0 9 9 -8.31 11.66
 0 9 9 -3.51 13.78
 0 9 9 1.27 8.47
 0 -9 -9 2.63 5.97
 0 -9 -9 -0.44 2.26
 0 9 9 -1.53 5.82
 0 -9 -9 -1.5 3.23
 0 -9 -9 0.16 2
 0 9 9 -4 6.56
 0 9 9 2.23 4.02
 0 9 9 -5.42 11.24
 0 -9 -9 -0.42 2.51
 0 9 9 -2.97 10.68
 0 -9 -9 -0.56 2.59
 0 9 9 1.6 9.8
 0 -9 -10 17.66 3.07
 0 9 10 23.41 4.84
 0 -9 -10 19.33 6.43
 0 9 10 1.89 14.86
 0 -9 -10 16.1 5.27
 0 -9 -10 22.44 3.56
 0 9 10 46.47 13.15
 0 -9 -10 22.09 3.94
 0 9 10 26.4 6.84
 0 -9 -10 20.67 3.05
 0 9 10 28.91 10.05
 0 -9 -10 24.94 2.98
 0 -9 -10 18.41 3.46
 0 -9 -10 22.73 3.48
 0 9 10 27.17 15.2
 0 -9 -10 22.09 3.43
 0 9 10 5.89 11.68
 0 9 10 19.02 11.79
 0 -9 -10 23.02 3.71
 0 -9 -11 29.38 3.7
 0 -9 -11 29.67 3.61
 0 -9 -11 36.47 3.62
 0 9 11 31.73 5.65
 0 9 11 7.71 15.5
 0 -9 -11 33.19 4.31
 0 -9 -11 21.66 5.6
 0 9 11 31.29 13.5
 0 -9 -11 35.75 4.27
 0 -9 -11 29.75 4.53
 0 -9 -11 33.36 3.72
 0 9 11 23.39 7.28
 0 9 11 46.57 10.94
 0 9 11 24.53 15.59
 0 -9 -11 25.28 3.94
 0 -9 -11 22.58 4.13
 0 9 11 14.02 12.48
 0 9 11 25.75 11.28
 0 -9 -12 120.01 10.04
 0 -9 -12 122.82 9.74
 0 -9 -12 92.55 10.04
 0 -9 -12 104.52 10.19
 0 -9 -12 102.99 10.38
 0 -9 -12 97.29 11.17
 0 -9 -12 119.2 10.35
 0 9 12 112.98 11.18
 0 9 12 80.14 16.82
 0 -9 -12 120.91 9.98
 0 -9 -12 121.38 10.69
 0 9 12 163.72 15.23
 0 -9 -12 117.74 9.85
 0 -9 -12 105.94 10.1
 0 9 12 99.66 15.3
 0 -9 -13 38.05 4.14
 0 -9 -13 37.1 4.78
 0 -9 -13 45.2 4.35
 0 -9 -13 25.91 4.71
 0 9 13 31.67 6.58
 0 -9 -13 45.23 3.85
 0 -9 -13 34.31 4.22
 0 9 13 34.2 12.01
 0 -9 -13 25.65 4.51
 0 -9 -13 38.32 3.88
 0 9 13 42.45 12.43
 0 9 13 40.03 11.3
 0 -9 -13 37.37 4.83
 0 -9 -14 16.62 2.81
 0 -9 -14 15.91 3.37
 0 -9 -14 18.96 2.89
 0 -9 -14 10.52 3.33
 0 -9 -14 17.74 2.38
 0 -9 -14 9.98 3.38
 0 -9 -14 12.36 3.38
 0 -9 -14 16.06 2.79
 0 -9 -14 8.95 3.3
 0 -9 -14 14.35 2.39
 0 9 14 10.86 12.38
 0 9 14 4.75 10.45
 0 -9 -15 -1.25 1.68
 0 -9 -15 1.89 1.55
 0 -9 -15 -1.39 2.28
 0 -9 -15 1.55 2.17
 0 -9 -15 -1.4 2.23
 0 -9 -15 -1.62 2.7
 0 9 15 3.92 10.29
 0 -9 -15 0.56 2.28
 0 -9 -15 -1.16 1.91
 0 -9 -15 1.37 2.92
 0 -9 -15 4.83 2.78
 0 -9 -16 -1.86 3.02
 0 -9 -16 2.51 2.16
 0 -9 -16 1.67 2.06
 0 -9 -16 2.11 1.91
 0 -9 -16 2.41 1.63
 0 -9 -16 2.2 1.46
 0 9 16 3.66 6.96
 0 -9 -16 2.04 2
 0 -9 -17 14.47 2.42
 0 -9 -17 12.78 2.17
 0 9 17 8.24 6.72
 0 -9 -17 8.9 2.39
 0 -9 -18 34.6 3.88
 0 -9 -18 39.32 3.87
 0 9 18 16.84 10.76
 0 9 18 45.85 7.17
 0 -9 -18 39.69 3.71
 0 9 18 17.28 10.15
 0 9 19 -2.78 5.21
 0 9 19 1.68 8.51
 0 -9 -19 0.2 1.48
 0 9 20 -2.34 6.74
 0 -9 -20 0.69 1.14
 0 9 21 0.4 4.3
 0 -9 -21 1.36 0.72
 0 -10 13 11.43 3.73
 0 10 -13 9.03 1.69
 0 10 -13 12.64 1.7
 0 10 -12 60.85 5.4
 0 -10 12 64.17 7.14
 0 10 -12 63.25 5.53
 0 10 -11 6.4 1.8
 0 -10 11 0.29 5.45
 0 10 -11 7.11 2.01
 0 -10 11 10.77 4.99
 0 10 -10 0.85 2.73
 0 -10 10 -1.58 4.96
 0 -10 10 4.32 4.58
 0 -10 10 6.13 6.14
 0 10 -10 2.97 1.84
 0 10 -10 0.73 1.84
 0 10 -10 3.06 2.47
 0 10 -10 2.57 2.04
 0 10 -10 1.73 1.93
 0 -10 10 0.25 5.69
 0 10 -9 5.17 2.23
 0 -10 9 12.91 6.29
 0 10 -9 9.04 2.29
 0 -10 9 12.76 6.52
 0 10 -9 9.12 2.01
 0 -10 9 16.34 5.68
 0 -10 9 5.11 5.45
 0 10 -9 8.99 2.8
 0 10 -9 5.92 2.21
 0 10 -8 12.14 2.53
 0 10 -8 13.46 3.25
 0 -10 8 6.93 5.36
 0 10 -8 9.34 3.35
 0 -10 8 17.99 5.44
 0 -10 8 10.81 6.59
 0 10 -8 13.55 2.35
 0 10 -8 17.88 2.64
 0 -10 8 20.34 6.09
 0 -10 8 13.01 7.04
 0 -10 8 12.89 6.43
 0 10 -8 12.97 2.68
 0 -10 8 13.4 5.68
 0 -10 7 443.01 38.99
 0 10 -7 464.16 37.34
 0 -10 7 363.69 39.42
 0 10 -7 474.02 37.33
 0 10 -7 476.22 37.13
 0 10 -7 451.69 37.31
 0 -10 7 453.15 38.16
 0 10 -7 422.68 37.34
 0 -10 7 410.43 38.25
 0 -10 7 492.64 38.18
 0 -10 7 491.05 38.64
 0 10 -7 494.72 37.07
 0 -10 7 451.48 38.56
 0 -10 7 467.42 38.45
 0 10 -7 327.56 37.59
 0 -10 7 498.72 38.31
 0 10 -7 435.21 37.07
 0 10 -6 46.92 6.91
 0 -10 6 47.87 10.59
 0 -10 6 64.76 9.11
 0 10 -6 63.16 6.15
 0 10 -6 68.04 6.17
 0 10 -6 73 5.92
 0 -10 6 61.23 8.54
 0 -10 6 72.01 9.46
 0 10 -6 63.07 6.43
 0 10 -6 64.39 6.03
 0 10 -6 69.79 6.4
 0 -10 6 52.51 8.52
 0 10 -6 65.49 6.63
 0 -10 6 64.73 8.22
 0 -10 6 68.1 9.12
 0 -10 6 69.92 8.27
 0 10 -6 58 7.26
 0 -10 6 67.3 8.42
 0 10 -6 63.39 5.91
 0 -10 5 67.18 9.33
 0 10 -5 53.39 7.53
 0 10 -5 67.86 6.66
 0 10 -5 68.83 6.63
 0 -10 5 69.55 9.53
 0 -10 5 66.7 8.89
 0 -10 5 87.1 10.88
 0 10 -5 71.62 6.57
 0 10 -5 66.53 6.96
 0 10 -5 75.48 6.93
 0 10 -5 65.78 7.1
 0 -10 5 70.54 8.84
 0 -10 5 67.47 8.44
 0 10 -5 85.03 7.11
 0 -10 5 77.4 9.53
 0 -10 5 68.75 8.58
 0 -10 5 67.08 11.1
 0 10 -5 80.23 6.44
 0 -10 5 74.79 8.61
 0 10 -4 32.75 3.23
 0 -10 4 22.38 8.83
 0 -10 4 25.78 7.87
 0 -10 4 17.66 6.86
 0 -10 4 29.28 6.32
 0 10 -4 28.23 3.37
 0 10 -4 24.53 4
 0 -10 4 31.95 8.34
 0 10 -4 31.15 3.97
 0 -10 4 19.71 5.65
 0 10 -4 25.78 4.34
 0 -10 4 23.3 6.13
 0 -10 4 31.75 6.09
 0 10 -4 19.11 5.05
 0 10 -4 26.13 5.79
 0 -10 4 24.61 5.86
 0 10 -3 24.3 4.99
 0 10 -3 26.33 5.76
 0 -10 3 20.12 8.89
 0 -10 3 35.26 7.4
 0 10 -3 25.81 3.01
 0 10 -3 24.23 3.19
 0 10 -3 24.76 4.61
 0 -10 3 13.7 7.79
 0 -10 3 29.12 6.2
 0 10 -3 26.93 3.19
 0 10 -3 10.36 6.93
 0 10 -3 17.63 5.19
 0 10 -3 12.05 5.32
 0 -10 3 16.93 6.58
 0 -10 3 26.88 5.88
 0 10 -3 27.73 3.84
 0 -10 3 28.91 4.65
 0 10 -3 22.95 3.75
 0 -10 3 14.83 8.22
 0 10 -3 26.38 3.17
 0 10 -3 30.85 4.14
 0 -10 3 28.09 5.47
 0 -10 3 15.54 5.59
 0 10 -3 27.84 3.77
 0 -10 3 25.4 5.73
 0 -10 3 18.35 5.65
 0 10 -2 41.15 4.29
 0 -10 2 36.95 6.79
 0 10 -2 32.8 6.3
 0 -10 2 31.55 8.26
 0 10 -2 33.28 5.38
 0 -10 2 24.66 9.35
 0 -10 2 35.3 8.08
 0 10 -2 34.64 6.56
 0 10 -2 33.37 5.71
 0 10 -2 40.84 4.25
 0 10 -2 30.72 8.02
 0 -10 2 36.61 8.47
 0 10 -2 44.24 4.07
 0 -10 2 37.27 6.27
 0 -10 2 40.99 6.6
 0 10 -2 43.37 4.74
 0 10 -2 41.55 4.18
 0 -10 2 51.95 8.95
 0 10 -2 45.39 4.73
 0 10 -2 38.99 4.85
 0 -10 2 41.33 6.25
 0 -10 2 40.39 6.02
 0 10 -2 51.15 4.8
 0 -10 2 38.47 6.29
 0 -10 2 39.82 6.18
 0 -10 1 78.65 8.55
 0 10 -1 60.1 10.31
 0 -10 1 70.74 9.11
 0 -10 1 78.36 8.55
 0 10 -1 88.56 7.73
 0 10 -1 84.27 7.66
 0 10 -1 81.23 7.28
 0 -10 1 98.46 10.85
 0 -10 1 72.78 8.64
 0 -10 1 77.46 8.49
 0 10 -1 83.11 7.8
 0 -10 1 80.13 8.67
 0 -10 1 67.12 10.89
 0 -10 1 48.26 11
 0 10 -1 68.19 8.44
 0 -10 1 55.74 10.05
 0 10 -1 81.44 9.34
 0 10 -1 78.25 9.22
 0 10 -1 103.85 7.9
 0 10 -1 91.93 7.22
 0 10 0 5.76 2.03
 0 10 0 3.51 5.06
 0 -10 0 0.21 4.89
 0 10 0 6.49 5.17
 0 -10 0 2.79 4.27
 0 10 0 2.74 4.24
 0 10 0 5.66 5.35
 0 -10 0 2.17 8.17
 0 -10 0 2.18 6.34
 0 10 0 2.59 5.46
 0 -10 0 5.52 4.75
 0 -10 0 3.37 4.22
 0 -10 0 7.37 7.06
 0 10 0 7.11 2.18
 0 10 0 7.86 3.03
 0 10 0 2.87 2.73
 0 -10 0 5.82 4.28
 0 10 0 3.86 3.23
 0 10 0 9.11 2.87
 0 -10 0 1.98 4.2
 0 -10 0 12.52 4.64
 0 10 1 6.23 2.05
 0 10 1 5.93 5.13
 0 -10 -1 2.5 3.31
 0 10 1 1.56 4.28
 0 -10 -1 0.71 6.41
 0 -10 -1 7.15 7.94
 0 10 1 0.41 5.54
 0 10 1 3.22 4.32
 0 10 1 5.67 2.15
 0 10 1 4.66 3.05
 0 10 1 2.39 2.82
 0 -10 -1 6.27 7.08
 0 10 1 12.04 3.25
 0 10 1 3.35 2.7
 0 10 1 8.54 2.92
 0 -10 -1 4.26 5.03
 0 10 1 4.6 5.17
 0 -10 -1 2.61 4.54
 0 -10 -1 3.11 4.03
 0 -10 -1 5.74 4.42
 0 10 2 18.02 3.53
 0 10 2 20.08 3.31
 0 10 2 19.61 2.69
 0 10 2 14.07 5.83
 0 -10 -2 9.7 5.22
 0 -10 -2 13.65 5.3
 0 10 2 10.28 6.04
 0 10 2 26.25 6.2
 0 10 2 22.59 6.7
 0 -10 -2 8.84 6.76
 0 -10 -2 17.43 4.48
 0 -10 -2 43.38 9.45
 0 -10 -2 17.47 3.59
 0 -10 -2 4.3 7.62
 0 10 2 15.69 2.67
 0 10 2 14.26 3.52
 0 10 2 14.61 3.17
 0 10 2 14.58 3.36
 0 -10 -2 5.45 4.43
 0 10 2 10.89 5.59
 0 -10 -2 6.24 4.57
 0 10 3 8.77 2.28
 0 -10 -3 -2.33 4.89
 0 10 3 1.57 4.48
 0 -10 -3 -3.08 3.25
 0 -10 -3 10.52 4.1
 0 10 3 6.4 3.48
 0 -10 -3 0.19 7.21
 0 10 3 -1.61 3.11
 0 10 3 -3.14 6.15
 0 10 3 -3.83 6.16
 0 -10 -3 0.26 8.5
 0 -10 -3 3.1 3.98
 0 -10 -3 10.35 7.04
 0 10 3 -3.95 9.77
 0 10 3 1.26 9.38
 0 -10 -3 -0.19 4.6
 0 -10 -3 1.3 4.5
 0 10 3 0.33 2.75
 0 10 3 3.06 3.38
 0 -10 -4 0.69 3.32
 0 10 4 5.77 4.84
 0 -10 -4 16.48 4.1
 0 10 4 9.38 3.45
 0 -10 -4 -10.29 6.59
 0 -10 -4 0.77 5.23
 0 10 4 6.67 3.66
 0 10 4 0.99 2.71
 0 10 4 6.11 2.39
 0 -10 -4 12.07 4.14
 0 10 4 -5.24 7.83
 0 -10 -4 -0.78 4.97
 0 10 4 6.47 10.19
 0 -10 -4 -2.55 8.68
 0 -10 -4 -2.53 4.35
 0 -10 -4 8.02 7.09
 0 10 4 -2.59 6.49
 0 10 4 -0.22 6.66
 0 10 4 7.38 10.03
 0 10 5 16.06 5.32
 0 -10 -5 20.75 4.14
 0 10 5 12.29 3.81
 0 -10 -5 14.52 4.2
 0 -10 -5 24.02 6.82
 0 -10 -5 12.93 5.49
 0 -10 -5 20.96 3.11
 0 10 5 20.22 3.6
 0 10 5 23.71 4.28
 0 -10 -5 20.26 4.28
 0 10 5 20.48 3.04
 0 -10 -5 20.9 3.08
 0 10 5 24.23 8.57
 0 10 5 17.87 11.04
 0 -10 -5 20.44 4.81
 0 10 5 24 7.47
 0 -10 -5 22.89 7.58
 0 10 5 15.83 8.93
 0 -10 -5 36.51 9.33
 0 10 5 13.81 11.08
 0 -10 -6 -2.81 4.77
 0 -10 -6 6.13 2.48
 0 -10 -6 14.79 4.63
 0 -10 -6 2.28 7.94
 0 -10 -6 4.61 6.58
 0 -10 -6 8.61 2.65
 0 10 6 -1.52 11.72
 0 10 6 12.19 7.38
 0 10 6 1.9 9.36
 0 -10 -6 5.87 3.43
 0 10 6 9.38 7.74
 0 10 6 6.56 5.14
 0 -10 -6 4.05 3.68
 0 -10 -6 4.77 6.02
 0 -10 -6 7.46 3.22
 0 10 6 3.74 3.97
 0 10 6 4.02 11.57
 0 10 6 7.03 2.61
 0 -10 -6 0.91 3.75
 0 -10 -6 6.73 2.43
 0 -10 -6 9.48 2.29
 0 10 6 10.71 9.2
 0 -10 -7 31.35 3.79
 0 10 7 32.91 10.57
 0 -10 -7 20.92 7.2
 0 10 7 10.39 12.34
 0 -10 -7 34.42 3.83
 0 10 7 28.25 8.57
 0 -10 -7 24.93 5.28
 0 -10 -7 25.05 8.78
 0 -10 -7 22.73 3.98
 0 10 7 21.88 12.71
 0 -10 -7 32.32 3.87
 0 10 7 30.52 8.72
 0 10 7 25.58 5.92
 0 -10 -7 22.47 4.62
 0 -10 -7 36.06 4.76
 0 -10 -7 21.17 6.57
 0 -10 -7 35.73 4.43
 0 10 7 16.41 9.93
 0 -10 -7 26.21 4.56
 0 10 7 25.93 3.72
 0 -10 -7 23.82 5.96
 0 10 7 31.38 5.27
 0 10 8 5.21 9.91
 0 -10 -8 16.66 2.99
 0 -10 -8 16.58 4.02
 0 -10 -8 20.1 2.68
 0 10 8 13.16 7.51
 0 -10 -8 19.07 3.2
 0 10 8 -6.61 13.16
 0 -10 -8 21.11 8.36
 0 10 8 28.2 8.73
 0 -10 -8 13.69 6.7
 0 -10 -8 21.74 4.93
 0 10 8 14.28 10.92
 0 10 8 21.31 13.02
 0 -10 -8 14.85 3.3
 0 -10 -8 14.96 3.1
 0 10 8 12.81 9.02
 0 10 8 12.63 5.84
 0 -10 -8 15.26 5.97
 0 -10 -8 21.6 4.28
 0 -10 -8 17.76 2.91
 0 10 8 28.87 6.12
 0 -10 -8 20.87 3.82
 0 -10 -8 7.36 5.12
 0 10 8 14.16 5.01
 0 10 8 20.99 4.29
 0 -10 -9 2.38 1.97
 0 10 9 6.03 7.08
 0 -10 -9 0.53 3.79
 0 -10 -9 2.37 3.1
 0 10 9 -1.14 13.97
 0 -10 -9 3.18 2.73
 0 10 9 -4.91 10.94
 0 -10 -9 1.86 2.41
 0 10 9 13.12 10.49
 0 10 9 -1.51 9.36
 0 -10 -9 4.38 5.47
 0 -10 -9 3.64 2.73
 0 10 9 9.44 4.42
 0 10 9 -4.66 11.59
 0 -10 -9 -1.67 6.05
 0 10 9 5.57 13.88
 0 -10 -9 6.32 2.73
 0 -10 -9 6.66 4.74
 0 10 9 6.61 5.81
 0 -10 -9 1.2 2.32
 0 -10 -9 5.62 3.24
 0 -10 -10 50.67 4.63
 0 -10 -10 55.62 4.66
 0 10 10 51.96 6.2
 0 -10 -10 36.44 7.74
 0 -10 -10 40.73 5.01
 0 -10 -10 46.89 5.07
 0 10 10 44.2 15.41
 0 -10 -10 32.71 6.43
 0 10 10 42.31 13.03
 0 -10 -10 39.41 5.42
 0 -10 -10 41.47 4.69
 0 10 10 44.79 7.76
 0 10 10 61.48 11.01
 0 -10 -10 37.39 4.85
 0 10 10 40.02 15.43
 0 -10 -10 38.22 5.14
 0 10 10 39.91 12.03
 0 10 10 26.3 12.39
 0 -10 -10 45.66 5.03
 0 10 11 5.96 15.48
 0 -10 -11 17.73 2.37
 0 -10 -11 16.37 3.29
 0 -10 -11 9.72 3.59
 0 -10 -11 16.51 2.83
 0 -10 -11 11.34 2.76
 0 10 11 17.32 5.33
 0 10 11 1.87 12.54
 0 -10 -11 9.7 4.87
 0 -10 -11 18.37 3.48
 0 10 11 4.16 15.46
 0 10 11 17.98 6.86
 0 -10 -11 13.96 2.85
 0 -10 -11 18.88 3.82
 0 -10 -11 15.49 2.59
 0 -10 -11 14.49 3.29
 0 10 11 22.75 10.58
 0 -10 -12 2.89 2.17
 0 -10 -12 3.61 1.88
 0 -10 -12 1.02 3.09
 0 -10 -12 3.12 2.95
 0 -10 -12 3 2.2
 0 -10 -12 5.15 3.16
 0 -10 -12 4.42 2.46
 0 10 12 3.55 5.18
 0 -10 -12 -0.39 3.13
 0 10 12 5.9 12.5
 0 -10 -12 6.07 4.48
 0 -10 -12 3.58 2.95
 0 -10 -12 3.86 3.21
 0 -10 -12 7.45 2.48
 0 10 12 7.35 10.68
 0 -10 -12 3 2.39
 0 10 12 9.45 10.35
 0 10 13 9.45 5.67
 0 -10 -13 10.78 2.55
 0 -10 -13 12.45 2.46
 0 -10 -13 9.14 3.14
 0 -10 -13 8.51 2.75
 0 10 13 5.84 10.74
 0 -10 -13 7.52 3.2
 0 -10 -13 12.22 3.2
 0 -10 -13 4.17 3.21
 0 10 13 10.46 10.94
 0 -10 -13 6.81 2.88
 0 -10 -13 9.64 2.03
 0 -10 -14 10.87 2.66
 0 10 14 16.73 10.47
 0 -10 -14 7.77 3.05
 0 -10 -14 8.84 2.95
 0 -10 -14 12.05 2.05
 0 -10 -14 9.98 2.54
 0 -10 -14 10.73 3.08
 0 -10 -14 9.48 2.94
 0 -10 -14 11.95 2.18
 0 -10 -14 11.32 2.56
 0 -10 -15 0.34 2.08
 0 -10 -15 1.31 2.61
 0 -10 -15 1.22 2.1
 0 -10 -15 -2.14 2.17
 0 10 15 3.73 9.67
 0 -10 -15 -1.59 2.27
 0 -10 -15 -3.07 2.95
 0 -10 -15 0.11 2.58
 0 -10 -15 -0.98 1.6
 0 -10 -15 1.23 2.85
 0 -10 -15 -2.56 1.82
 0 -10 -16 -1.29 2.1
 0 -10 -16 -1.9 1.92
 0 -10 -16 -2.73 2.06
 0 -10 -16 0.05 1.65
 0 -10 -16 1.72 2.77
 0 -10 -17 14.48 2.03
 0 -10 -17 15.8 2.47
 0 -10 -17 14.75 2.28
 0 -10 -18 1.05 1.59
 0 10 18 -2.95 8.9
 0 -10 -18 1.27 1.63
 0 10 18 -4.37 8.92
 0 10 18 -0.88 5.17
 0 -10 -19 -0.81 1.32
 0 10 19 -2.41 7.53
 0 -10 -20 26.17 2.36
 0 10 20 -0.47 5.99
 0 -11 12 12.64 3.62
 0 11 -12 17.67 1.97
 0 11 -11 21.74 2.42
 0 11 -11 13.62 3.17
 0 11 -11 21.76 2.24
 0 11 -11 16.8 2.25
 0 -11 11 21.37 4.61
 0 -11 10 3.03 4.69
 0 11 -10 3.32 1.9
 0 11 -10 4.92 1.66
 0 -11 10 3.8 2.8
 0 11 -9 5.02 2.09
 0 11 -9 5.55 2.56
 0 11 -9 3.98 2.95
 0 -11 9 1.37 4.54
 0 -11 9 9.28 5.45
 0 11 -9 5.19 2
 0 -11 9 6.1 4.94
 0 11 -9 7.16 1.84
 0 11 -8 1.43 1.99
 0 -11 8 -2.2 5.62
 0 -11 8 -1.84 4.91
 0 11 -8 0.39 1.93
 0 -11 8 3.29 5.21
 0 11 -8 3.78 3.06
 0 11 -7 69.34 6.27
 0 11 -7 67.57 6.61
 0 11 -7 58.53 6.79
 0 -11 7 61.15 8.2
 0 -11 7 64.2 9.05
 0 11 -7 70.15 6.43
 0 -11 7 62.96 8.18
 0 -11 7 72.66 8.49
 0 11 -7 72.16 6.15
 0 11 -7 69.51 6.37
 0 -11 7 67.06 8.73
 0 11 -6 213.87 18.93
 0 11 -6 231.38 18.75
 0 11 -6 214.58 18.98
 0 -11 6 216.67 20.03
 0 11 -6 209.67 19.05
 0 -11 6 223.65 20.7
 0 11 -6 224.51 18.92
 0 -11 6 245.12 20.09
 0 -11 6 212.38 20.08
 0 11 -6 244.62 18.68
 0 -11 6 220.53 20.23
 0 11 -6 221.77 18.9
 0 11 -5 8.5 2.37
 0 -11 5 3.08 6.3
 0 -11 5 4.77 5.76
 0 11 -5 7.83 3.25
 0 -11 5 5.54 7.7
 0 11 -5 8.82 2.49
 0 11 -5 6.96 3.12
 0 -11 5 6.66 4.95
 0 11 -5 2.43 3.62
 0 11 -5 10.55 2.97
 0 -11 5 6.36 5.18
 0 11 -5 8.79 2.23
 0 -11 5 1.07 5.9
 0 11 -5 7.04 2.32
 0 -11 5 -0.49 5.48
 0 -11 4 83.35 9.45
 0 11 -4 93.73 7.61
 0 11 -4 70.85 8.88
 0 -11 4 80.69 10.36
 0 -11 4 80.06 9.73
 0 11 -4 83.77 7.69
 0 11 -4 94.08 8.12
 0 11 -4 81.59 8.08
 0 -11 4 87.01 11.73
 0 -11 4 79.64 9.55
 0 11 -4 75.51 8.26
 0 11 -4 100.58 8.24
 0 11 -4 86.91 7.87
 0 -11 4 81.79 10.2
 0 -11 4 79.34 9.52
 0 11 -3 16.28 5.77
 0 -11 3 12.01 7.16
 0 -11 3 15.08 5.4
 0 -11 3 11.39 6.48
 0 11 -3 16.27 3.51
 0 11 -3 11.33 3.42
 0 11 -3 16.01 2.7
 0 -11 3 9.76 4.24
 0 -11 3 16 8.96
 0 11 -3 9.47 3.84
 0 -11 3 10.17 5.45
 0 11 -3 18.12 3.34
 0 -11 3 17.06 5.65
 0 11 -3 12.25 2.51
 0 11 -3 4.25 5.11
 0 -11 3 17.19 4.09
 0 11 -3 11.93 5.12
 0 -11 3 2.95 5.35
 0 11 -2 27.21 6.7
 0 11 -2 38.55 6.63
 0 11 -2 26.84 8.29
 0 -11 2 48.97 6.85
 0 11 -2 49.19 5.92
 0 -11 2 42.25 7.52
 0 11 -2 51.46 5.3
 0 -11 2 50.89 9.78
 0 11 -2 44.71 5.19
 0 -11 2 53.08 6.04
 0 11 -2 50.52 4.67
 0 -11 2 38.75 6.76
 0 11 -2 39.6 5.46
 0 -11 2 43.6 6.59
 0 11 -2 52.8 4.53
 0 -11 2 30.26 9.65
 0 -11 2 42.7 8.36
 0 11 -2 39.59 7.39
 0 11 -2 23.49 5.97
 0 -11 2 49.99 7.06
 0 11 -1 720.44 51.68
 0 11 -1 435.75 52.16
 0 11 -1 711.55 52.3
 0 11 -1 692.79 51.99
 0 11 -1 614.63 51.88
 0 11 -1 668.33 51.71
 0 -11 1 714.26 53.72
 0 11 -1 619.11 51.92
 0 -11 1 601.41 52.4
 0 11 -1 482.37 53.04
 0 11 -1 512.53 52.25
 0 -11 1 587.05 53.34
 0 -11 1 489.46 53.62
 0 11 -1 622.12 52.98
 0 11 -1 743.66 52.15
 0 -11 1 604.64 52.39
 0 -11 0 216.58 20.66
 0 11 0 171.73 21.86
 0 11 0 260.75 19.68
 0 -11 0 200.15 21.77
 0 -11 0 166.76 22.3
 0 11 0 218.5 21.4
 0 11 0 250.94 20.53
 0 11 0 214.61 19.92
 0 -11 0 251.46 22.41
 0 11 0 248.17 20.06
 0 11 0 231.64 19.71
 0 11 0 218.39 19.99
 0 11 0 286.4 20.3
 0 11 0 274.55 20.21
 0 -11 0 219.64 21.27
 0 -11 0 222.03 20.68
 0 11 1 9.36 2.38
 0 -11 -1 13.47 6.91
 0 11 1 0.23 5.85
 0 -11 -1 13.61 8.66
 0 11 1 9.6 6.23
 0 11 1 4.74 7.93
 0 -11 -1 8.2 4.92
 0 11 1 4.64 4.47
 0 -11 -1 10.89 7.58
 0 11 1 5.54 3.42
 0 11 1 9.39 3.13
 0 11 1 8.7 2.49
 0 11 1 7.11 3.49
 0 -11 -1 7.52 4.86
 0 -11 -1 5.47 5.35
 0 11 1 5.81 3.05
 0 11 1 8.58 3.33
 0 -11 -1 5.5 4.61
 0 -11 -2 90.69 9.86
 0 11 2 90.68 11.13
 0 -11 -2 96.96 11.92
 0 11 2 106.75 11.08
 0 -11 -2 63.49 12.7
 0 11 2 95.35 12.38
 0 11 2 106.8 10.02
 0 -11 -2 91.7 9.56
 0 11 2 85.58 8.99
 0 11 2 93.96 9.21
 0 -11 -2 104.93 12.18
 0 11 2 85.88 9.13
 0 -11 -2 89.15 10.47
 0 11 2 116.07 8.71
 0 11 2 112.38 9.36
 0 11 2 122.17 9.43
 0 -11 -2 88.89 10.23
 0 -11 -3 156.58 16.11
 0 11 3 196.21 17.38
 0 -11 -3 174.51 17.67
 0 -11 -3 149.64 18.25
 0 -11 -3 181.14 16.36
 0 11 3 210.06 17.51
 0 11 3 159.25 17.07
 0 -11 -3 186.38 16.04
 0 11 3 204.36 16.37
 0 -11 -3 178.98 15.93
 0 -11 -3 182.49 17.66
 0 11 3 169.61 15.65
 0 11 3 160.03 15.54
 0 11 3 230.1 16.03
 0 11 3 194.25 15.78
 0 -11 -3 175.02 16.72
 0 11 3 204.44 15.3
 0 -11 -3 159.53 15.91
 0 11 3 142.32 17.82
 0 -11 -3 161.37 16.66
 0 11 4 20.97 7.61
 0 11 4 18.03 5.15
 0 -11 -4 17.01 4.07
 0 11 4 10.32 3.73
 0 -11 -4 14.91 4.33
 0 -11 -4 14.65 7.22
 0 -11 -4 17.14 5.3
 0 11 4 15.04 2.83
 0 -11 -4 21.05 4.36
 0 -11 -4 -1.08 5.46
 0 11 4 17.29 3.92
 0 11 4 12.69 3.46
 0 -11 -4 11.49 7.1
 0 -11 -4 19.57 4.76
 0 11 4 17.09 6.98
 0 11 4 16.68 10.7
 0 -11 -4 11.7 8.99
 0 11 4 2.35 10.55
 0 11 4 7.68 8.5
 0 11 5 130.31 13.05
 0 11 5 67.2 14.85
 0 11 5 84.78 15.29
 0 -11 -5 82.92 12.55
 0 11 5 120.2 13.01
 0 -11 -5 114.15 11.34
 0 -11 -5 95.88 13.86
 0 -11 -5 112.35 10.88
 0 11 5 116.23 11.41
 0 -11 -5 124.92 10.79
 0 -11 -5 122.49 12.62
 0 -11 -5 121.71 10.68
 0 -11 -5 102.03 11.73
 0 -11 -5 111.62 10.76
 0 11 5 117.75 10.02
 0 11 5 133.41 10.9
 0 11 5 103.84 13.21
 0 11 6 45.5 13.8
 0 11 6 45.86 13.96
 0 -11 -6 59.47 11.34
 0 11 6 71.05 10.71
 0 -11 -6 74.02 10.45
 0 -11 -6 80.47 8.52
 0 11 6 85.2 11.03
 0 11 6 75.52 8.92
 0 -11 -6 71.06 8.03
 0 -11 -6 84.39 8.03
 0 -11 -6 76.85 9.64
 0 -11 -6 88.79 7.81
 0 -11 -6 69.46 9.01
 0 11 6 63.21 10.55
 0 11 6 80.19 7.19
 0 -11 -6 82.5 8.05
 0 11 6 87.33 8.22
 0 11 6 61.02 11.8
 0 11 7 7.85 8.48
 0 11 7 6.41 5.66
 0 -11 -7 9.08 4.06
 0 -11 -7 -7.32 6.7
 0 -11 -7 7.98 3.21
 0 11 7 5.25 4.28
 0 11 7 -4.19 7.76
 0 11 7 6.52 2.85
 0 -11 -7 5.75 3.88
 0 11 7 2.71 9.65
 0 -11 -7 6.34 2.42
 0 11 7 -9.55 7.68
 0 -11 -7 4.01 2.49
 0 -11 -7 4.29 4.48
 0 11 7 10 12.46
 0 -11 -7 -1.78 6.69
 0 -11 -7 2.81 8.06
 0 11 7 12.35 10.01
 0 -11 -7 2.05 3.15
 0 11 7 -2.82 12.34
 0 11 8 6.02 8.37
 0 -11 -8 11.75 8.32
 0 11 8 9.85 13.01
 0 -11 -8 5.86 6.99
 0 11 8 14.99 10.74
 0 -11 -8 8.81 4.82
 0 -11 -8 12.24 2.99
 0 -11 -8 12.6 3.04
 0 -11 -8 12.81 3.39
 0 11 8 19.42 13.13
 0 11 8 34.25 10.57
 0 -11 -8 12.8 2.95
 0 11 8 6.86 7.42
 0 -11 -8 18.74 2.6
 0 -11 -8 14.27 4.13
 0 11 8 16.26 9.26
 0 -11 -8 20.27 4.4
 0 -11 -8 16.1 6.8
 0 -11 -8 10.88 3.58
 0 11 8 9.5 5.74
 0 -11 -8 12.79 2.81
 0 -11 -8 12.55 2.97
 0 11 8 21.41 4.34
 0 11 8 16.96 4.77
 0 11 9 -3.68 4.35
 0 -11 -9 7.07 5.8
 0 -11 -9 1.86 3.22
 0 -11 -9 1.68 3.28
 0 -11 -9 3.64 2.41
 0 11 9 3.32 5.85
 0 -11 -9 1.67 2.68
 0 -11 -9 5.15 3.82
 0 11 9 -1.11 11.1
 0 -11 -9 3.3 6.45
 0 -11 -9 7.21 4.8
 0 11 9 15.75 13.9
 0 -11 -9 1.17 2.73
 0 -11 -9 4.16 2.61
 0 11 9 0.89 5.31
 0 11 9 -3.88 7.31
 0 -11 -9 4.15 3.07
 0 11 9 12.59 13.96
 0 -11 -9 1.84 2.66
 0 11 9 4.23 5.25
 0 11 10 -8.65 14.19
 0 -11 -10 -1.86 3.18
 0 -11 -10 1.02 2.83
 0 11 10 1 5.05
 0 11 10 3.9 4.5
 0 -11 -10 4.9 3.14
 0 -11 -10 2.2 2.44
 0 11 10 0.88 6.29
 0 -11 -10 4.97 3.37
 0 11 10 1.77 9.75
 0 -11 -10 4.34 4.78
 0 11 10 -8.23 11.61
 0 -11 -10 0.51 6.37
 0 11 10 0.4 14.22
 0 -11 -10 1.46 2.59
 0 11 10 0.12 4.98
 0 11 10 -4.48 6.98
 0 -11 -10 1.9 2.05
 0 -11 -10 3.35 2.53
 0 11 11 102.29 9.1
 0 -11 -11 66.93 9.14
 0 -11 -11 77.28 8.08
 0 11 11 60.55 9.83
 0 -11 -11 90.12 7.72
 0 -11 -11 95.63 8.51
 0 -11 -11 72.62 7.81
 0 -11 -11 75.96 7.99
 0 -11 -11 83.66 7.62
 0 -11 -11 81.92 7.7
 0 -11 -11 101.26 7.75
 0 11 11 121.07 12.86
 0 -11 -12 25.86 3.95
 0 -11 -12 22.92 3.69
 0 -11 -12 24.43 3.34
 0 -11 -12 22.81 3.21
 0 -11 -12 29.91 3.82
 0 -11 -12 28.93 4.22
 0 -11 -12 21.63 3.37
 0 11 12 15.83 10.46
 0 -11 -12 26.97 3.71
 0 -11 -12 18.55 3.88
 0 -11 -12 29.92 3.31
 0 -11 -12 23.27 3.94
 0 11 12 26.76 5.6
 0 11 12 22.29 10.75
 0 -11 -13 28.93 3.38
 0 -11 -13 31.14 4.11
 0 -11 -13 32.71 3.45
 0 11 13 23.97 5.88
 0 -11 -13 31.25 2.99
 0 -11 -13 24.83 3.5
 0 11 13 22.85 10.76
 0 -11 -13 26.04 4.04
 0 -11 -13 22.78 3.88
 0 -11 -13 24.13 3.97
 0 11 13 34.66 10.77
 0 -11 -13 21.71 3.84
 0 -11 -13 23.17 2.97
 0 -11 -14 6.83 2.27
 0 -11 -14 6.16 2.84
 0 -11 -14 3.35 2.19
 0 -11 -14 5.73 2.34
 0 11 14 0.67 9.71
 0 -11 -14 9.78 2.86
 0 -11 -14 5.98 1.69
 0 -11 -14 6.77 1.79
 0 -11 -14 4.24 2.67
 0 -11 -14 7.86 2.88
 0 -11 -14 8.46 2.81
 0 -11 -15 2.19 2.44
 0 -11 -15 0.08 1.9
 0 -11 -15 -1.8 2.68
 0 -11 -15 6.44 2.22
 0 -11 -15 3.04 1.94
 0 -11 -15 0.2 2.49
 0 -11 -15 -0.74 2.09
 0 -11 -16 10.91 2.86
 0 -11 -16 14.55 2.35
 0 11 16 6.4 5.71
 0 -11 -16 12.47 2.23
 0 -11 -16 13.7 1.83
 0 -11 -16 7.31 1.87
 0 -11 -17 1.04 1.27
 0 -11 -17 0.56 1.69
 0 -11 -17 -0.63 1.67
 0 -11 -18 14.02 1.92
 0 -11 -19 12.29 1.58
 0 11 19 0.12 6.46
 0 -11 -20 4.74 0.86
 0 11 20 3.81 4.25
 0 12 -11 8.38 1.33
 0 -12 11 5.55 2.77
 0 12 -10 1.75 1.34
 0 12 -10 -2.01 2.56
 0 12 -10 2.18 1.53
 0 -12 10 -3.14 3.87
 0 12 -9 0.75 1.77
 0 -12 9 5.66 4.39
 0 12 -9 1.94 1.56
 0 -12 9 3.59 2.8
 0 -12 8 7.83 4.87
 0 12 -8 6.53 1.81
 0 12 -8 0.61 2.47
 0 12 -8 4.45 2.07
 0 -12 8 -0.85 5.6
 0 -12 7 18.65 5.02
 0 -12 7 19.49 6.1
 0 12 -7 10.3 3.01
 0 12 -7 12.8 2.46
 0 -12 7 15.81 5.21
 0 12 -7 14.34 2.27
 0 12 -7 8.74 3.43
 0 -12 6 20.07 5.35
 0 12 -6 13.23 3.26
 0 -12 6 24.23 6.52
 0 12 -6 11.83 3.69
 0 -12 5 39.42 7.03
 0 -12 5 57.4 8.37
 0 -12 5 46.89 9.02
 0 12 -5 55.48 5.1
 0 12 -5 46.14 5.44
 0 12 -5 50.5 5.58
 0 -12 5 51.57 7.35
 0 12 -5 60.21 5.01
 0 12 -5 46.25 5.86
 0 -12 4 -4.78 5.36
 0 -12 4 9.96 6.28
 0 12 -4 1.43 2.26
 0 12 -4 0.51 3.06
 0 12 -4 1.74 3.11
 0 -12 4 -3.82 7.86
 0 -12 4 1.1 5.28
 0 12 -4 -0.73 2.06
 0 12 -4 0.18 3.48
 0 12 -3 8.46 5.51
 0 -12 3 -5.84 5.34
 0 12 -3 3.21 3.2
 0 12 -3 3.74 3.14
 0 -12 3 1.48 7.81
 0 12 -3 -0.06 2.35
 0 12 -3 1.56 3.55
 0 12 -3 0.43 2.94
 0 -12 3 7.84 5.95
 0 -12 3 8.21 5.19
 0 12 -3 0.05 2.17
 0 12 -2 2.31 5.27
 0 -12 2 6.89 6.67
 0 -12 2 -0.62 8.49
 0 -12 2 9.85 5.44
 0 -12 2 10.54 8.04
 0 12 -2 13.32 3.58
 0 12 -2 8.48 3.45
 0 12 -2 11.44 2.67
 0 -12 2 15.03 4.34
 0 12 -2 11.47 3.84
 0 12 -2 14.54 3.44
 0 -12 2 8.25 5.8
 0 -12 2 17.72 4.07
 0 12 -2 3.59 5.34
 0 12 -2 8.52 2.44
 0 -12 2 10.45 4.98
 0 12 -1 16.83 2.77
 0 -12 1 20.27 6.36
 0 12 -1 2.97 5.48
 0 12 -1 11 7.58
 0 12 -1 12.13 6.12
 0 -12 1 13.17 7.15
 0 12 -1 0.14 5.8
 0 12 -1 16.83 4.71
 0 12 -1 11.85 3.57
 0 12 -1 15.29 3.66
 0 -12 1 8.02 8.36
 0 -12 1 16.53 4.48
 0 12 -1 13.06 2.79
 0 12 -1 16.35 3.98
 0 12 -1 13.8 3.53
 0 -12 1 12.99 5.41
 0 -12 1 6.15 5.48
 0 12 0 122.57 15.24
 0 12 0 123.28 16.45
 0 12 0 138.89 15.18
 0 -12 0 141.84 15.14
 0 12 0 180.14 14.98
 0 12 0 153.5 14.25
 0 -12 0 194.24 15.07
 0 12 0 163.23 14.38
 0 -12 0 166.37 17.2
 0 12 0 172.64 13.98
 0 12 0 145.22 14.33
 0 12 0 195.59 14.6
 0 -12 0 122.1 17.22
 0 12 0 155.47 15.96
 0 -12 0 138.2 16.4
 0 -12 0 171.56 15.87
 0 12 0 193.76 13.97
 0 12 1 33.64 3.51
 0 12 1 11.78 8.75
 0 12 1 32.29 6.73
 0 -12 -1 19.34 9.46
 0 12 1 18.97 6.85
 0 -12 -1 22.46 7.92
 0 12 1 19.51 6.62
 0 12 1 33.96 5.59
 0 -12 -1 28.91 5.25
 0 12 1 28.94 4.18
 0 -12 -1 36.31 9.12
 0 12 1 26.85 4.45
 0 12 1 21.3 4.48
 0 12 1 32.84 4.45
 0 -12 -1 22.73 5.63
 0 -12 -1 18.85 6.31
 0 12 2 212.6 17.96
 0 -12 -2 181.95 17.61
 0 -12 -2 213.47 19.87
 0 12 2 180.78 17.3
 0 -12 -2 200.18 18.52
 0 -12 -2 202.45 17.74
 0 12 2 234.93 16.96
 0 -12 -2 145.56 19.99
 0 12 2 186.54 18.89
 0 -12 -2 178.99 19.38
 0 12 2 162.72 19.51
 0 -12 -2 182.14 17.84
 0 12 2 240.91 17.68
 0 -12 -2 190.38 18.37
 0 -12 -3 34.98 5.58
 0 12 3 39.61 4.08
 0 -12 -3 37.06 6.58
 0 12 3 28.56 4.92
 0 -12 -3 40.16 8.95
 0 -12 -3 32.46 5.6
 0 12 3 33.97 7.55
 0 -12 -3 20.23 9.72
 0 -12 -3 37.05 8.27
 0 12 3 36.16 9.29
 0 12 3 36.41 6.31
 0 -12 -4 35.67 5.4
 0 -12 -4 27.12 8.45
 0 -12 -4 37.14 4.73
 0 12 4 31.97 3.92
 0 -12 -4 30.87 5.4
 0 -12 -4 31.29 6.13
 0 -12 -4 26.06 8.21
 0 -12 -4 15.69 9.31
 0 -12 -4 34.4 5.41
 0 12 4 36.82 7.97
 0 12 4 28.34 8.13
 0 12 4 28.21 6.24
 0 12 4 20.47 9.09
 0 -12 -5 196.28 16.27
 0 -12 -5 183.21 17.93
 0 -12 -5 212.45 16.26
 0 -12 -5 184.6 16.29
 0 12 5 187.32 15.58
 0 -12 -5 174.13 17.17
 0 -12 -5 201.09 15.85
 0 12 5 167.29 17.9
 0 12 5 167.32 17.93
 0 -12 -5 176.38 16.72
 0 -12 -5 148.23 17.9
 0 -12 -5 144.24 18.83
 0 12 5 169.55 16.74
 0 12 5 158.18 18.28
 0 12 6 115.02 12
 0 12 6 92.07 13.63
 0 -12 -6 115.17 12.96
 0 -12 -6 136.49 11.19
 0 -12 -6 141.38 11.16
 0 12 6 127.19 11.42
 0 -12 -6 101.75 12.26
 0 12 6 98.26 13.73
 0 12 6 107.12 13.69
 0 -12 -6 119.14 11.62
 0 12 6 60.02 15.9
 0 -12 -6 90.32 13.12
 0 -12 -6 94.67 14.1
 0 12 6 115.12 10.43
 0 -12 -6 137.66 11.3
 0 12 6 81.06 16.01
 0 -12 -6 131.39 10.73
 0 -12 -7 100.56 9.27
 0 12 7 67.91 10.81
 0 -12 -7 111.07 9.59
 0 12 7 58.57 15.44
 0 12 7 97.48 12.8
 0 12 7 86.45 15.85
 0 -12 -7 90.22 13.3
 0 12 7 89.31 12.87
 0 -12 -7 91.63 11.99
 0 -12 -7 102.8 10.6
 0 12 7 81.16 10.86
 0 12 7 159.71 10.09
 0 -12 -7 125.4 10.11
 0 -12 -7 100.05 11.63
 0 12 7 123.3 10.91
 0 -12 -7 118.01 10.06
 0 -12 -7 120.09 10.16
 0 12 7 91.98 9.29
 0 12 7 87.86 10.86
 0 12 7 77.24 12.25
 0 12 7 104.9 10.47
 0 12 8 34.22 5
 0 -12 -8 40.04 5.11
 0 -12 -8 18.52 4.46
 0 -12 -8 19.85 7.14
 0 -12 -8 31.24 4.31
 0 12 8 30.3 6.37
 0 -12 -8 28.25 3.56
 0 -12 -8 29.86 4.96
 0 -12 -8 26.18 5.47
 0 12 8 26.95 13.5
 0 12 8 27.69 9.08
 0 -12 -8 19.93 7.27
 0 -12 -8 28.92 3.79
 0 12 8 21.18 13.02
 0 -12 -8 28.85 4.16
 0 12 8 22.59 6.34
 0 12 8 9.4 10.34
 0 12 8 27.17 6.4
 0 -12 -8 34.1 3.45
 0 12 8 15.51 8.25
 0 12 8 24.03 5.4
 0 12 9 37.74 14.69
 0 12 9 54.16 7.95
 0 -12 -9 67.92 6.51
 0 -12 -9 60.61 6.17
 0 12 9 69.16 12.76
 0 12 9 61.09 8.38
 0 -12 -9 68.04 6.1
 0 -12 -9 63 6.8
 0 12 9 60.75 10.82
 0 -12 -9 52.16 9.23
 0 -12 -9 61.11 6.32
 0 12 9 50.26 15.09
 0 -12 -9 52.65 6.57
 0 -12 -9 50.03 8.54
 0 12 9 80.63 7.3
 0 -12 -9 70.83 7.08
 0 12 9 37.83 9.65
 0 12 9 42.58 7.92
 0 -12 -9 78.96 6.13
 0 12 10 112.64 9.2
 0 -12 -10 94.42 8.73
 0 -12 -10 98.38 8.09
 0 12 10 83.79 10.17
 0 12 10 107.5 12.53
 0 -12 -10 77.7 8.34
 0 -12 -10 86.43 10.84
 0 -12 -10 99.51 8.41
 0 -12 -10 80.11 8.48
 0 12 10 71.53 9.42
 0 -12 -10 96.3 8.1
 0 -12 -10 86.5 8.36
 0 -12 -10 87.34 8.46
 0 12 10 73.93 9.44
 0 -12 -10 86.91 8.14
 0 -12 -11 53.11 5.23
 0 -12 -11 62.1 5.29
 0 -12 -11 48.55 5.51
 0 -12 -11 48.38 7.03
 0 12 11 36.04 7.92
 0 -12 -11 58.83 5.35
 0 12 11 58.99 6.85
 0 -12 -11 47.01 5.66
 0 -12 -11 48 5.5
 0 12 11 77.6 11.02
 0 12 12 0.11 4.58
 0 -12 -12 1.07 2.21
 0 -12 -12 2.42 2.87
 0 -12 -12 0.24 1.9
 0 -12 -12 2.07 4.61
 0 -12 -12 4.29 2.68
 0 -12 -12 3.77 3.1
 0 -12 -12 -0.2 2.25
 0 12 12 9.44 9.47
 0 -12 -12 1.48 2.93
 0 -12 -12 -1.1 2.46
 0 -12 -12 -0.44 3.06
 0 -12 -12 4.49 2.68
 0 12 12 18.17 9.89
 0 -12 -13 3.02 2.63
 0 -12 -13 5.22 2.07
 0 -12 -13 3.91 2.8
 0 -12 -13 3.47 2.71
 0 12 13 5.29 4.85
 0 -12 -13 5.1 1.57
 0 -12 -13 5.76 2.27
 0 -12 -13 4.5 2.15
 0 -12 -13 1.48 2.69
 0 -12 -13 3.23 2.54
 0 12 13 8.56 9.71
 0 12 13 14.51 9.36
 0 12 14 4.28 9.01
 0 -12 -14 10.18 2.85
 0 -12 -14 11.18 2.21
 0 -12 -14 9.28 2.16
 0 -12 -14 13.87 2.88
 0 -12 -14 7.92 2.64
 0 -12 -14 8.32 2.75
 0 -12 -14 12.18 2.85
 0 12 15 0.83 8.23
 0 -12 -15 2.25 1.94
 0 -12 -15 4.18 2.48
 0 -12 -15 3.22 1.76
 0 -12 -15 0.82 2.05
 0 -12 -15 1.58 1.36
 0 -12 -16 3.95 2.23
 0 -12 -16 1.31 1.25
 0 -12 -16 1.91 1.63
 0 -12 -16 -0.06 1.71
 0 -12 -17 0.07 1.48
 0 -12 -18 -1.38 1.21
 0 12 18 1.89 6.65
 0 -12 -19 0.53 0.84
 0 12 19 2.84 4.81
 0 13 -9 2.84 2.28
 0 -13 9 6.48 1.88
 0 -13 9 5.12 3.14
 0 -13 9 3.08 2.77
 0 13 -8 5.53 1.69
 0 13 -8 4.52 1.53
 0 -13 8 1.7 2.52
 0 -13 8 9.09 3.87
 0 -13 7 1.1 4.38
 0 13 -7 0.32 1.82
 0 13 -7 0.93 1.64
 0 -13 6 4.84 4.79
 0 13 -6 1.57 2
 0 13 -6 3.48 1.89
 0 -13 5 10.44 5.49
 0 -13 5 0.13 4.89
 0 13 -5 6.72 2.24
 0 13 -5 5.94 2.07
 0 13 -4 0.25 3.51
 0 -13 4 5.97 5.54
 0 -13 3 10.43 5.77
 0 13 -3 18.29 2.64
 0 -13 3 15.65 5.19
 0 13 -3 11.96 3.42
 0 13 -3 17.15 2.7
 0 -13 3 26.55 8.06
 0 13 -3 9.73 3.48
 0 -13 2 33.52 4.88
 0 13 -2 20.81 4.03
 0 13 -2 27.88 3.36
 0 13 -2 27.54 4.09
 0 -13 2 24.84 8.38
 0 13 -2 23.46 4.3
 0 -13 2 21.2 6.32
 0 13 -2 26.38 3.26
 0 13 -2 21.7 5.56
 0 13 -2 29.03 4.02
 0 -13 2 20.13 5.83
 0 13 -2 19.37 5.42
 0 13 -2 7.15 7.2
 0 -13 2 36.91 4.58
 0 -13 1 22.35 5.49
 0 -13 1 9.52 4.9
 0 13 -1 16.6 3.93
 0 -13 1 29.89 4.86
 0 -13 1 36.88 8.96
 0 13 -1 17.42 4.16
 0 -13 1 16.19 6.13
 0 13 -1 26.56 4.06
 0 13 -1 25.27 3.09
 0 -13 1 13.11 8.9
 0 -13 1 9.24 7.1
 0 -13 1 34.7 4.49
 0 13 -1 22.64 7.72
 0 13 -1 19.12 5.7
 0 13 -1 18.39 5.77
 0 13 0 19.8 6.05
 0 -13 0 17.26 9.13
 0 -13 0 28.33 5.02
 0 -13 0 22.49 8.24
 0 13 0 15.45 4.17
 0 -13 0 15.58 4.91
 0 -13 0 19.56 6.14
 0 13 0 10.58 8.01
 0 -13 0 34.39 4.83
 0 13 0 23.79 6.08
 0 13 0 23.84 3.1
 0 -13 0 20.95 4.93
 0 13 0 12.35 4.93
 0 13 0 22.7 4.06
 0 -13 0 20.64 5.46
 0 13 1 4.96 5.99
 0 -13 -1 -1.67 6.83
 0 -13 -1 -0.94 9.06
 0 -13 -1 4.57 4.46
 0 -13 -1 -10.7 8.37
 0 13 1 0.99 3.57
 0 -13 -1 5.61 4.61
 0 -13 -1 -0.48 5.7
 0 13 1 -3.39 5.95
 0 13 1 0.18 2.49
 0 -13 -1 2.13 4.22
 0 13 1 9.24 4.67
 0 13 1 -0.89 3.52
 0 -13 -1 0.15 5.04
 0 13 2 35.72 6.48
 0 -13 -2 52.51 9.33
 0 -13 -2 48.26 5.93
 0 -13 -2 46.09 6.28
 0 -13 -2 46.12 7.05
 0 13 2 41.13 5.46
 0 13 2 38.49 7.42
 0 -13 -2 35.01 10.26
 0 -13 -2 41.96 8.59
 0 13 2 39.47 7.52
 0 -13 -2 47.12 6.17
 0 13 2 46.8 4.66
 0 -13 -3 13.38 8.23
 0 -13 -3 10.36 4.57
 0 -13 -3 14.96 4.63
 0 13 3 16.05 2.95
 0 -13 -3 12.99 4.48
 0 -13 -3 14.52 9.03
 0 -13 -3 4.2 7.28
 0 13 3 16.24 5.38
 0 13 3 13.53 6.53
 0 -13 -3 5.13 5.19
 0 13 3 19.22 4.18
 0 13 3 8.46 6.28
 0 -13 -4 28.59 5.71
 0 -13 -4 43.91 5.56
 0 -13 -4 29.04 8.14
 0 13 4 36.16 4.18
 0 -13 -4 32.04 5.44
 0 -13 -4 33.58 7.94
 0 13 4 39.54 6.48
 0 13 4 31.91 7.13
 0 13 4 33.14 9.44
 0 -13 -4 27.25 6.26
 0 13 4 40.96 5.44
 0 13 4 27.03 7.11
 0 -13 -4 41.35 4.56
 0 -13 -5 79.4 8.25
 0 -13 -5 69.34 10.51
 0 -13 -5 89.83 8.15
 0 -13 -5 85.63 8.16
 0 13 5 80.13 7.16
 0 -13 -5 76.5 8.52
 0 -13 -5 69.96 10.36
 0 13 5 85.17 8.21
 0 13 5 63.06 9.32
 0 13 5 61.55 11.06
 0 -13 -5 72.76 9.22
 0 13 5 56.84 9.32
 0 -13 -5 76.5 7.4
 0 13 5 69.58 8.89
 0 13 5 70.83 10.65
 0 -13 -6 2.91 4.05
 0 -13 -6 13.59 4.22
 0 -13 -6 6.23 7.02
 0 13 6 7.3 5.17
 0 13 6 7.29 4.43
 0 -13 -6 4.69 4.6
 0 -13 -6 5.18 8.72
 0 -13 -6 14.44 7.16
 0 -13 -6 2.63 3.15
 0 13 6 9.63 6.12
 0 13 6 17.14 8.08
 0 13 6 7.45 6.18
 0 13 6 7.59 2.93
 0 -13 -6 14.9 4.21
 0 13 6 6.42 5.77
 0 -13 -7 -4.12 6.35
 0 -13 -7 1.09 3.84
 0 -13 -7 -3.95 4.05
 0 13 7 -1.35 5.12
 0 -13 -7 -0.96 2.25
 0 -13 -7 2.08 4
 0 13 7 6.13 11.81
 0 -13 -7 -3.99 4.51
 0 -13 -7 0.27 6.77
 0 -13 -7 -3.58 8.57
 0 13 7 5.17 4.01
 0 -13 -7 -1.55 2.83
 0 13 7 21.29 11.65
 0 13 7 0.42 5.8
 0 13 7 -3.1 5.59
 0 13 7 4.04 4.5
 0 -13 -8 1.83 2.33
 0 -13 -8 3.54 2.82
 0 13 8 -4.12 5.83
 0 13 8 0.92 5.2
 0 -13 -8 4.18 2.29
 0 13 8 12.32 8.3
 0 -13 -8 7.41 4.71
 0 -13 -8 3.93 6.4
 0 -13 -8 5.08 3.9
 0 -13 -8 -5.09 6.54
 0 -13 -8 2.98 3.68
 0 13 8 4.19 3.97
 0 -13 -8 2.26 3.83
 0 -13 -8 2.86 3.34
 0 13 8 5.61 5.52
 0 13 9 12.08 5.42
 0 -13 -9 0.45 3.03
 0 -13 -9 1.85 2.46
 0 13 9 5.27 5.43
 0 -13 -9 6.09 3.23
 0 -13 -9 -0.41 2.29
 0 13 9 7.26 8.49
 0 -13 -9 7.92 4.62
 0 -13 -9 -1.72 3.52
 0 -13 -9 12.09 5.95
 0 13 9 2.85 4.11
 0 -13 -9 6.4 3.81
 0 13 9 2.48 7.5
 0 13 9 0.39 5.32
 0 -13 -9 3.35 3.05
 0 13 10 72.2 7.01
 0 -13 -10 73.9 6.64
 0 13 10 50.11 7.87
 0 -13 -10 72.14 5.87
 0 13 10 50.01 10.34
 0 -13 -10 60.67 6.32
 0 13 10 40.82 7.48
 0 -13 -10 59.5 5.96
 0 -13 -10 61.05 6.35
 0 13 10 52.87 7.49
 0 13 10 51.22 9.19
 0 -13 -10 60.56 6.19
 0 -13 -10 52.09 7.54
 0 -13 -11 26.96 5.71
 0 -13 -11 30.51 4.01
 0 -13 -11 39.11 4.69
 0 -13 -11 39.62 3.88
 0 13 11 41.58 5.48
 0 -13 -11 27.94 3.97
 0 -13 -11 33.36 4.45
 0 -13 -11 36.55 3.8
 0 13 11 35.27 9.28
 0 -13 -12 2.68 3
 0 13 12 5.92 9.54
 0 -13 -12 1.65 2.31
 0 -13 -12 5.33 2.82
 0 -13 -12 2.87 2.38
 0 -13 -12 3.17 2.78
 0 -13 -12 1.5 2.37
 0 -13 -12 2.28 2.73
 0 -13 -12 1.2 1.74
 0 -13 -12 1.52 1.98
 0 -13 -13 1.86 2.43
 0 -13 -13 0.33 1.7
 0 -13 -13 2.15 1.33
 0 -13 -13 -0.75 2.1
 0 13 13 -10.8 8.89
 0 -13 -13 0.94 2.34
 0 13 13 -2.94 4.45
 0 13 13 5.15 8.46
 0 -13 -13 5.77 2.56
 0 -13 -13 -1.28 2.23
 0 -13 -14 7.53 2.13
 0 -13 -14 12.22 2.05
 0 -13 -14 7.09 2.5
 0 -13 -14 9.35 2.43
 0 13 14 7.91 8.15
 0 -13 -14 7.59 2.43
 0 -13 -15 8.24 2.32
 0 -13 -15 10.18 2.01
 0 -13 -15 8.95 2.12
 0 -13 -15 11.11 1.91
 0 -13 -16 40.15 3.74
 0 -13 -17 3.17 1.25
 0 13 18 -0.69 4.98
 0 -13 -18 -0.82 0.88
 0 14 -7 0.09 1.2
 0 -14 7 1.97 2.72
 0 14 -7 -0.17 2.41
 0 -14 7 -1.72 2.09
 0 14 -6 4.29 1.58
 0 -14 6 -1.64 3.29
 0 14 -6 0.99 2.96
 0 -14 5 -0.73 4.23
 0 -14 5 7.06 3.25
 0 14 -5 0.99 1.73
 0 -14 5 -1.89 3.64
 0 -14 4 18.61 4.82
 0 -14 4 15.12 3.9
 0 14 -4 15.26 2.4
 0 -14 4 10.12 4.16
 0 14 -3 16.76 2.42
 0 -14 3 6.72 4.05
 0 -14 3 13.22 4.81
 0 -14 3 11.48 4.21
 0 -14 3 7.05 6.77
 0 -14 3 8.02 5.03
 0 -14 2 31.57 4.65
 0 14 -2 25.21 3
 0 -14 2 20.01 7.48
 0 -14 2 18.62 4.58
 0 -14 2 16.38 5.3
 0 -14 2 10.26 5.37
 0 -14 1 4.54 7.58
 0 -14 1 1.54 5.77
 0 14 -1 -0.89 4.84
 0 -14 1 -7.27 5.24
 0 -14 1 0.33 3.71
 0 14 -1 7.98 4.82
 0 14 -1 -5.63 6.7
 0 14 -1 13.24 6.94
 0 -14 1 3.01 3.36
 0 14 0 9.64 7.78
 0 14 0 12.13 7.33
 0 -14 0 21.99 8.37
 0 -14 0 13.74 6.49
 0 -14 0 8.46 5.31
 0 14 0 16.79 3.48
 0 -14 0 12.76 7.93
 0 14 1 -4.53 5.37
 0 -14 -1 1.33 3.78
 0 14 1 5.84 7.57
 0 -14 -1 3.97 6.33
 0 -14 -1 4.54 8.56
 0 -14 -1 4.26 3.99
 0 -14 -1 -13.4 7.86
 0 -14 -1 -0.99 4.14
 0 14 1 2.3 2.33
 0 -14 -1 -2.18 3.96
 0 14 1 0.52 5.46
 0 14 1 -1.93 3.32
 0 14 1 -2.76 4.33
 0 14 2 12.44 8.45
 0 14 2 18.95 6.35
 0 -14 -2 37.69 4.99
 0 -14 -2 24.75 7.39
 0 -14 -2 27.96 9.3
 0 14 2 25.94 4.57
 0 -14 -2 31.47 5.08
 0 14 2 34.01 3.67
 0 14 2 19.54 6.21
 0 14 2 20.22 5.47
 0 -14 -2 31.41 5.01
 0 -14 -2 16.54 8.11
 0 -14 -2 38.15 5.21
 0 -14 -3 38.2 5.46
 0 -14 -3 38.93 8.71
 0 -14 -3 46.1 5.55
 0 -14 -3 38.53 4.68
 0 14 3 45.55 5.21
 0 -14 -3 34.57 5.39
 0 14 3 39.01 4.21
 0 14 3 28.08 6.74
 0 -14 -3 20.62 9.37
 0 -14 -3 32.36 7.84
 0 -14 -3 46.6 5.35
 0 14 3 22.66 6.8
 0 14 3 29.34 9.23
 0 14 3 21.72 5.83
 0 -14 -4 8.69 3.94
 0 -14 -4 0.44 7.53
 0 -14 -4 0.25 4.07
 0 -14 -4 3.12 2.9
 0 14 4 3.09 3.7
 0 -14 -4 8.39 4.03
 0 14 4 5.89 2.65
 0 14 4 5.44 5.97
 0 -14 -4 2.86 6.67
 0 -14 -4 0.59 8.88
 0 -14 -4 3.61 3.78
 0 14 4 13.62 8.39
 0 14 4 0.14 5.75
 0 14 4 -2.16 5.07
 0 -14 -5 1.89 2.11
 0 -14 -5 1.13 2.96
 0 -14 -5 -2.36 3.83
 0 14 5 2.41 2.52
 0 14 5 7.21 5.81
 0 14 5 6.01 8.22
 0 -14 -5 5.62 3.61
 0 -14 -5 -2.59 6.72
 0 -14 -5 -0.58 8.66
 0 14 5 -3.31 4.07
 0 -14 -5 2.2 2.64
 0 14 5 -1.25 5.94
 0 -14 -5 0.64 3.86
 0 -14 -5 -1.36 3.99
 0 -14 -5 3.38 6.99
 0 -14 -6 6.7 6.78
 0 -14 -6 0.73 3.67
 0 -14 -6 -0.12 3.8
 0 -14 -6 2.77 2.84
 0 -14 -6 2.27 2.05
 0 -14 -6 -6.29 4
 0 14 6 -2.45 5.6
 0 14 6 -3.86 7.93
 0 -14 -6 -1.81 3.49
 0 -14 -6 2.81 6.55
 0 -14 -6 5.04 4.03
 0 14 6 3.66 3.6
 0 14 6 -6.01 5.66
 0 -14 -6 -0.66 2.66
 0 14 6 1.46 4
 0 -14 -7 1.38 2.96
 0 -14 -7 0.38 2.07
 0 -14 -7 6.4 3.37
 0 14 7 -2.76 7.92
 0 14 7 3.59 5.52
 0 -14 -7 3.74 6.32
 0 -14 -7 0.17 4.09
 0 -14 -7 -0.08 2.73
 0 14 7 -5.86 5.5
 0 -14 -7 -2.16 3.65
 0 -14 -7 6.78 6.36
 0 -14 -7 -0.31 3.68
 0 -14 -7 -1.51 3.8
 0 14 7 -0.77 3.5
 0 -14 -8 2.79 2.03
 0 -14 -8 -1.85 3
 0 14 8 -3.71 5.39
 0 -14 -8 4.3 3.1
 0 14 8 -6.04 7.86
 0 -14 -8 -2.18 6.32
 0 -14 -8 1.87 4.3
 0 -14 -8 3.21 2.72
 0 14 8 3.59 5.33
 0 -14 -8 1.92 3.38
 0 -14 -8 0.18 6.03
 0 -14 -8 6.37 3.7
 0 14 8 5.54 3.8
 0 -14 -9 -1.29 2.68
 0 -14 -9 -2.89 2.99
 0 -14 -9 4.03 4.23
 0 -14 -9 -4.65 6.38
 0 -14 -10 8.92 2.98
 0 14 10 7.06 7.95
 0 -14 -10 6.52 4.16
 0 14 10 1.34 4.87
 0 -14 -10 7.04 3.08
 0 14 10 5.34 4.77
 0 14 10 5.21 7.37
 0 -14 -10 5.17 2.75
 0 14 10 -8.81 6.76
 0 14 11 5.05 4.01
 0 -14 -11 7.6 2.83
 0 -14 -11 5.87 2.09
 0 14 11 -8.99 7.8
 0 -14 -11 5.69 2.72
 0 14 11 2.29 8.46
 0 -14 -11 0.63 2.19
 0 14 11 6.34 4.42
 0 -14 -11 2.43 2.57
 0 14 11 1.58 4.45
 0 14 11 6.7 6.01
 0 14 11 -0.18 6.54
 0 14 12 -0.78 4.06
 0 -14 -12 8.22 2.02
 0 14 12 4.75 7.56
 0 -14 -12 2.89 2.5
 0 -14 -12 4.48 2.44
 0 -14 -12 5.54 1.94
 0 -14 -12 0.55 2.1
 0 14 13 2.94 10.6
 0 -14 -13 6.38 1.88
 0 -14 -13 9.94 2
 0 14 13 12.4 7.63
 0 14 13 3.67 3.94
 0 -14 -14 5.93 1.8
 0 -14 -14 4.93 1.68
 0 -14 -15 11.22 1.77
 0 -14 -16 3.34 1.2
 0 -14 -17 7.88 1.12
 0 -15 5 2.35 1.96
 0 15 -5 -0.3 2.18
 0 15 -5 2.93 1.23
 0 -15 5 2.29 2.37
 0 15 -4 3.14 2.48
 0 15 -4 0.17 1.51
 0 -15 4 -1.05 2.91
 0 15 -3 60.02 5.05
 0 -15 3 61.46 5.8
 0 -15 3 63.73 6
 0 15 -2 5.67 2.91
 0 -15 2 5.29 3.4
 0 15 -2 5.17 1.95
 0 -15 2 4.75 3.48
 0 -15 2 2.48 5.7
 0 15 -1 3.3 2.84
 0 -15 1 -2.59 3.59
 0 -15 1 -0.82 6.42
 0 -15 1 -1.46 3.47
 0 15 -1 1.02 2.01
 0 15 0 8.12 4.59
 0 15 0 10.52 2.4
 0 -15 0 7.77 3.77
 0 15 0 6.65 3.03
 0 -15 0 12.44 3.59
 0 -15 0 15.27 3.9
 0 -15 0 12.23 6.84
 0 15 0 11.93 6.59
 0 -15 0 17.63 3.42
 0 15 0 9.22 4.63
 0 15 0 3.39 6.33
 0 -15 -1 7.48 5.72
 0 -15 -1 18.19 3.91
 0 -15 -1 16.31 7.03
 0 -15 -1 13.44 3.98
 0 15 1 10.81 2.5
 0 -15 -1 8.56 3.82
 0 15 1 6.78 5
 0 15 1 1.49 7.09
 0 15 1 12.52 6.92
 0 -15 -1 17.16 3.62
 0 15 1 13.6 5.01
 0 -15 -2 40.17 7.61
 0 -15 -2 65.13 5.91
 0 -15 -2 41.01 5.56
 0 -15 -2 42.99 8.33
 0 15 2 44.61 4.55
 0 -15 -2 53.5 5.69
 0 15 2 31.77 6.63
 0 15 2 33.47 6.54
 0 15 2 18.92 8.25
 0 15 2 20.81 8.64
 0 -15 -2 60.16 5.51
 0 15 3 14.04 3.9
 0 -15 -3 19.75 6.5
 0 -15 -3 21.09 7.12
 0 -15 -3 30.22 4.62
 0 -15 -3 23.78 4.27
 0 15 3 20.47 3.03
 0 -15 -3 23.99 4.29
 0 15 3 16.85 5.72
 0 -15 -3 24.74 4.26
 0 15 3 16.61 7.9
 0 15 3 14.83 8.23
 0 15 3 23.84 5.71
 0 15 4 -1.4 3.27
 0 -15 -4 4.39 6.02
 0 -15 -4 0.22 3.69
 0 -15 -4 2.77 3.59
 0 15 4 1.78 2.35
 0 -15 -4 2.44 3.57
 0 15 4 2.71 7.5
 0 -15 -4 3.87 3.44
 0 15 4 -2.52 5.49
 0 15 4 -1.56 5.52
 0 15 5 5.91 5.51
 0 -15 -5 9.2 3.71
 0 -15 -5 6.17 6.15
 0 15 5 2.53 3.55
 0 -15 -5 12.52 3.95
 0 -15 -5 5.53 3.7
 0 15 5 7.94 5.47
 0 -15 -5 11.44 3.67
 0 15 5 4.53 7.86
 0 15 5 12.9 3.42
 0 -15 -6 -1.34 3.46
 0 -15 -6 8.08 6.25
 0 -15 -6 2.56 3.61
 0 15 6 -1.9 5.41
 0 -15 -6 3.12 3.53
 0 -15 -6 4.59 6.07
 0 -15 -6 1.86 1.88
 0 -15 -6 -0.51 2.63
 0 15 6 4.15 5.26
 0 -15 -6 0.28 3.27
 0 15 6 -7.16 7.6
 0 15 6 4.89 3.29
 0 -15 -7 22.32 4.13
 0 -15 -7 19.52 6.31
 0 -15 -7 22.62 3.27
 0 15 7 19.96 5.72
 0 -15 -7 25.21 4.15
 0 -15 -7 26.49 6.84
 0 -15 -7 29.23 3.64
 0 -15 -7 21.82 2.87
 0 -15 -7 26.88 4
 0 15 7 22.48 8.13
 0 15 7 6.08 7.67
 0 15 7 13.47 5.62
 0 15 7 27.48 4.19
 0 -15 -8 48.18 5.39
 0 15 8 29.32 6.47
 0 -15 -8 45.44 4.81
 0 -15 -8 53.65 5.48
 0 15 8 32.9 8.6
 0 15 8 39.7 8.52
 0 -15 -8 55.58 5.24
 0 15 8 26.75 6.44
 0 15 8 44.46 5.35
 0 -15 -8 46.36 4.44
 0 -15 -8 49.23 5.07
 0 -15 -8 48.62 7.69
 0 -15 -9 8.24 3.12
 0 -15 -9 15.37 2.83
 0 -15 -9 12.38 2.13
 0 15 9 -0.96 6.55
 0 15 9 13.8 7.07
 0 15 9 5.71 4.82
 0 -15 -9 12.31 2.91
 0 15 9 7.79 3.74
 0 15 9 9.62 4.85
 0 -15 -9 8.57 2.64
 0 -15 -10 6 2.69
 0 -15 -10 2.52 1.85
 0 15 10 -3.5 6.46
 0 15 10 -2.11 4.33
 0 15 10 3.27 6.03
 0 -15 -10 1.03 2.37
 0 -15 -10 1.95 2.42
 0 -15 -10 2.56 1.8
 0 15 10 4.96 4.28
 0 15 10 7 3.57
 0 -15 -11 3.74 1.73
 0 15 11 7.05 3.63
 0 15 11 -2.33 7.39
 0 -15 -11 4.34 1.78
 0 -15 -11 5.55 2.34
 0 15 11 -1.59 5.61
 0 -15 -11 2.27 2.11
 0 15 12 6.56 3.45
 0 -15 -12 6.22 1.78
 0 -15 -12 7.09 1.76
 0 -15 -13 7.68 1.63
 0 -15 -13 7.31 1.62
 0 -15 -14 7.37 1.44
 0 -15 -15 2.93 1.04
 0 -15 -16 0.76 0.7
 0 -16 2 2.29 2.05
 0 16 -2 2.32 1.32
 0 -16 2 -0.17 1.57
 0 -16 1 2.61 2.47
 0 16 -1 3.21 1.55
 0 16 -1 2.16 1.79
 0 -16 1 3.11 2.63
 0 -16 1 1.77 1.65
 0 -16 0 0.61 2.79
 0 -16 0 4.88 5.13
 0 16 0 1.86 1.68
 0 -16 0 6.14 2.73
 0 -16 0 -0.16 1.72
 0 -16 -1 -0.54 2.94
 0 16 1 1.07 1.8
 0 -16 -1 -2.74 1.68
 0 -16 -1 2.8 2.95
 0 -16 -1 -1.43 2.68
 0 -16 -1 2.14 5.51
 0 -16 -1 -1.46 2.45
 0 16 2 13 4.81
 0 16 2 22.97 4.89
 0 16 2 12.83 6.44
 0 -16 -2 36.56 3.82
 0 -16 -2 25.49 3.97
 0 -16 -2 34.86 4
 0 -16 -2 17.06 6.38
 0 -16 -2 28.65 3.96
 0 16 2 23.31 3
 0 -16 -3 57.79 5.89
 0 -16 -3 43.31 7.27
 0 16 3 36.58 6.68
 0 16 3 39.24 6.64
 0 16 3 22.22 8.02
 0 -16 -3 74.64 5.92
 0 -16 -3 42.9 7.8
 0 -16 -3 77.22 6.14
 0 -16 -3 61.63 5.88
 0 16 3 55.83 5.53
 0 -16 -4 8.36 3.1
 0 -16 -4 5.92 5.16
 0 16 4 -0.56 4.75
 0 -16 -4 3.45 3.01
 0 16 4 3.48 6.56
 0 16 4 4 6.21
 0 16 4 7.4 4.67
 0 -16 -4 0.58 5.74
 0 -16 -4 10.6 3.33
 0 -16 -4 5.6 3.14
 0 16 4 1.83 2.68
 0 -16 -5 4.55 3.11
 0 -16 -5 4.37 5.14
 0 16 5 2.55 4.69
 0 16 5 7.8 4.85
 0 16 5 9.77 6.76
 0 16 5 4.93 6.25
 0 -16 -5 1.75 3.04
 0 -16 -5 3.25 5.5
 0 -16 -5 8.61 3.24
 0 16 5 0.96 2.85
 0 -16 -6 4.84 3.02
 0 16 6 -0.28 4.77
 0 -16 -6 5.04 5.14
 0 16 6 0.23 2.88
 0 -16 -6 4.1 3.09
 0 16 6 6.33 4.7
 0 16 6 4.68 6.8
 0 -16 -6 -0.07 2.84
 0 16 6 -2.44 6.25
 0 16 7 4.23 4.52
 0 -16 -7 2.82 2.64
 0 16 7 -1.95 6.59
 0 16 7 0.34 5.92
 0 16 7 6.98 2.92
 0 -16 -7 1.57 2.9
 0 16 7 0.81 4.52
 0 16 8 2.46 6.06
 0 16 8 1.1 4.22
 0 -16 -8 7.6 2.59
 0 16 8 -1.1 4.25
 0 16 8 3.58 3
 0 -16 -8 2.61 2.65
 0 -16 -9 5.33 1.64
 0 16 9 4 3.85
 0 16 9 5.77 5.66
 0 -16 -9 3.43 2.27
 0 16 9 4.47 3.9
 0 16 9 4.34 2.94
 0 -16 -9 2.99 2.46
 0 -16 -10 2.48 1.49
 0 16 10 -0.16 2.91
 0 16 10 1.97 5.1
 0 -16 -10 2.23 1.86
 0 -16 -11 0.14 1.34
 0 -16 -11 0.66 1.16
 0 -16 -12 5.68 1.34
 0 -16 -13 15.85 1.72
 0 -16 -14 5.65 0.93
 0 17 1 -0.5 2.21
 0 -17 -2 1.63 1.89
 0 -17 -3 0.46 1.88
 0 -17 -3 1.2 1.89
 0 -17 -4 1.11 1.94
 0 -17 -5 -1.75 2.06
 0 -17 -6 0.51 1.95
 0 17 7 4.94 2.45
 0 -17 -7 1.65 1.24
 0 -17 -7 1.09 1.96
 0 -17 -8 -0.22 1.17
 0 -17 -8 0.89 1.68
 0 -17 -9 10.92 1.45
 0 -17 -10 4.37 1.01
 0 -17 -11 0.3 0.77
 1 -17 -8 0.18 0.88
 1 -17 -7 0.43 0.96
 1 -17 -7 0.27 1.07
 1 -17 -6 0.74 1.01
 1 -17 -6 0.47 1.22
 1 -17 -5 0.48 1.33
 1 -17 -4 -0.2 1.27
 1 -16 -12 -0.44 0.93
 1 -16 -11 3.17 1.17
 -1 16 11 2.52 2.52
 1 -16 -10 0.06 1.19
 -1 16 10 3.65 2.71
 1 -16 -10 0.48 1.28
 1 -16 -9 8.61 1.62
 -1 16 9 7.65 3.44
 -1 16 9 7.09 3.53
 -1 16 9 9.57 2.96
 1 -16 -9 6.8 1.68
 -1 16 8 6.09 3.83
 -1 16 8 -4.41 5.19
 -1 16 8 4.55 5.46
 1 -16 -8 4.46 2.31
 -1 16 8 -0.22 3.88
 -1 16 8 7.6 3
 1 -16 -8 3.6 1.54
 -1 16 7 2.86 2.8
 -1 16 7 9.61 4.14
 -1 16 7 3.17 4.04
 -1 16 7 6.75 5.89
 -1 16 7 -1.49 5.37
 1 -16 -7 2.14 2.48
 -1 16 6 1.41 4.27
 1 -16 -6 -0.5 2.84
 -1 16 6 3.07 2.87
 -1 16 6 13.89 6.2
 1 -16 -6 0.7 2.65
 -1 16 6 5.15 5.74
 -1 16 6 -0.08 4.25
 -1 16 5 -1.13 2.84
 -1 16 5 2.87 4.36
 1 -16 -5 4.19 2.91
 1 -16 -5 0.53 2.69
 -1 16 5 -4.28 5.81
 1 -16 -5 2.17 2.7
 -1 16 5 4.96 4.33
 -1 16 5 -1.97 6.12
 -1 16 4 14.92 2.97
 -1 16 4 4.67 4.44
 1 -16 -4 16.13 3.4
 1 -16 -4 16.53 3.17
 -1 16 4 8 5.77
 -1 16 4 5.67 6.26
 -1 16 4 3.32 4.41
 1 -16 -4 15.73 3.12
 -1 16 3 22.93 3.23
 -1 16 3 12.9 4.56
 1 -16 -3 18.12 3.45
 1 -16 -3 21.47 3.35
 -1 16 3 17.53 4.54
 -1 16 3 9.01 6.15
 1 -16 -3 24.34 3.41
 -1 16 3 10.08 5.71
 -1 16 2 24.96 3.21
 -1 16 2 17.34 4.35
 1 -16 -2 19.11 3.37
 1 -16 -2 19.12 3.45
 -1 16 2 8.31 5.72
 -1 16 2 18.85 4.28
 1 -16 -2 28.89 3.33
 1 -16 -1 8.27 2.67
 -1 16 1 10.79 2.5
 1 -16 -1 9.13 2.82
 1 -16 -1 6.58 1.96
 1 -16 0 11.41 2.59
 -1 16 0 10.74 1.96
 -1 16 0 12.3 2.37
 1 -16 0 12.24 2.76
 -1 16 -1 1.16 1.43
 1 -16 1 -0.39 2.22
 -1 16 -2 -0.63 1.19
 1 -16 2 1.51 1.92
 1 -15 -15 -0.78 0.75
 1 -15 -14 11.36 1.46
 1 -15 -13 11.96 1.66
 -1 15 12 3.8 3.23
 1 -15 -12 1.95 1.44
 1 -15 -11 34.24 2.76
 -1 15 11 11.31 4.03
 -1 15 11 26.11 4.29
 -1 15 11 10.36 3.97
 -1 15 11 13.76 6.65
 1 -15 -10 -0.27 1.64
 -1 15 10 -3.22 5.93
 -1 15 10 -4.38 5.48
 -1 15 10 -2.64 3.98
 1 -15 -10 -0.34 2.22
 -1 15 10 3.39 3.51
 -1 15 10 -0.75 6.51
 -1 15 10 -0.24 3.91
 -1 15 9 3.28 4.4
 -1 15 9 1.82 4.43
 1 -15 -9 13.76 2.82
 -1 15 9 10.82 6.13
 -1 15 9 5.61 6.4
 1 -15 -9 11.72 2.11
 -1 15 9 17 3.84
 -1 15 9 5.75 6.81
 1 -15 -9 15.18 3.08
 -1 15 8 18.61 3.74
 -1 15 8 2.29 4.75
 1 -15 -8 13.76 3.35
 -1 15 8 9.52 4.83
 1 -15 -8 15.35 3.19
 -1 15 8 9.93 6.64
 -1 15 8 9.58 4.42
 -1 15 7 13.71 3.68
 -1 15 7 10.23 5.08
 1 -15 -7 7.29 3.46
 -1 15 7 12.11 7.05
 1 -15 -7 12.38 3.27
 -1 15 7 4.74 4.98
 -1 15 7 7.97 4.36
 -1 15 6 14.96 5.31
 -1 15 6 6.8 7.22
 1 -15 -6 10.8 3.39
 1 -15 -6 12.21 3.75
 -1 15 6 3.94 5.12
 -1 15 6 7.75 3.44
 1 -15 -6 9.1 3.57
 1 -15 -5 7.2 3.45
 1 -15 -5 2.45 5.77
 -1 15 5 3.34 5.19
 -1 15 5 5.67 7.17
 1 -15 -5 -0.18 3.42
 1 -15 -5 9.76 3.53
 1 -15 -5 5.05 3.57
 1 -15 -5 0.17 6.39
 -1 15 5 -3.23 5.2
 -1 15 5 5.36 3.35
 -1 15 5 2.27 3.45
 -1 15 4 2.07 2.4
 1 -15 -4 3.55 3.52
 1 -15 -4 6.05 5.76
 -1 15 4 4.45 5.17
 -1 15 4 2.94 7.14
 1 -15 -4 7.07 3.4
 1 -15 -4 3.22 6.5
 1 -15 -4 5.14 3.6
 1 -15 -4 -2.32 3.83
 -1 15 4 3.13 5.31
 -1 15 4 9.56 3.38
 -1 15 4 0.82 3.37
 -1 15 3 62.69 6.8
 1 -15 -3 48.37 8.45
 -1 15 3 57.64 6.04
 1 -15 -3 71.13 6.87
 -1 15 3 45.37 7.74
 1 -15 -3 45.82 9.1
 1 -15 -3 69.6 6.92
 1 -15 -3 91.36 7.23
 1 -15 -3 98.69 7.07
 -1 15 3 53.64 7.77
 -1 15 3 54.82 9.58
 -1 15 2 42.45 5.5
 1 -15 -2 46 7.3
 -1 15 2 37.87 6.71
 -1 15 2 34.24 8.43
 1 -15 -2 74.9 5.8
 1 -15 -2 60.23 5.94
 1 -15 -2 30.58 8.09
 1 -15 -2 54.31 5.73
 -1 15 2 35.06 6.66
 -1 15 2 44.02 4.84
 1 -15 -2 58.66 5.77
 -1 15 1 2.96 6.26
 -1 15 1 -1.18 4.73
 1 -15 -1 5.16 3.14
 -1 15 1 4.88 6.72
 1 -15 -1 6.42 6.63
 1 -15 -1 6.61 3.5
 1 -15 -1 7.27 3.61
 -1 15 1 4.43 4.75
 -1 15 1 2.66 2.23
 1 -15 -1 9.11 3.46
 -1 15 0 4.53 6.18
 -1 15 0 5.28 4.25
 1 -15 0 4.94 3.06
 -1 15 0 -0.17 5.76
 1 -15 0 7.31 3.31
 1 -15 0 0.72 3.51
 1 -15 0 5.42 6.36
 -1 15 0 8.33 4.39
 -1 15 0 2.82 2.13
 1 -15 0 3.75 3.31
 1 -15 1 0.08 3.09
 -1 15 -1 0.69 1.98
 -1 15 -1 3.07 2.53
 1 -15 1 0.23 3.35
 1 -15 1 2.4 5.8
 1 -15 2 -2.23 3.3
 -1 15 -2 1.11 1.84
 1 -15 2 3.44 2.8
 -1 15 -2 -1.13 2.46
 1 -15 2 0.87 2.28
 1 -15 3 3.04 2.98
 -1 15 -3 1.2 1.69
 -1 15 -3 4.6 2.4
 1 -15 3 2.92 2.14
 1 -15 4 4.22 2.6
 -1 15 -4 3.16 1.47
 -1 15 -4 -2.08 2.15
 1 -15 4 2.86 1.97
 -1 15 -5 0.61 1.68
 -1 15 -5 -0.02 1.12
 1 -15 5 -2.82 2.11
 1 -14 -16 0.64 0.93
 1 -14 -15 19.82 2.12
 1 -14 -14 3.1 1.44
 -1 14 13 1.12 3.8
 1 -14 -13 2.01 1.63
 1 -14 -13 4.87 1.67
 -1 14 12 8.95 7.45
 1 -14 -12 9.8 1.93
 1 -14 -12 4.53 2.46
 1 -14 -12 9.07 1.99
 -1 14 12 6.12 4.12
 1 -14 -12 5.48 2.5
 -1 14 12 -0.5 7.7
 -1 14 11 -0.78 7.85
 1 -14 -11 -3.11 1.89
 1 -14 -11 -0.27 1.82
 1 -14 -11 -0.1 2.5
 -1 14 11 -0.75 3.94
 -1 14 11 -1.28 7.75
 1 -14 -11 -2.58 2.6
 -1 14 10 5.57 4.15
 1 -14 -10 3.56 2.59
 -1 14 10 -8.76 6.36
 -1 14 10 0.3 4.48
 -1 14 10 -6.22 7.97
 -1 14 10 5.96 4.51
 1 -14 -10 0.97 2.84
 1 -14 -10 -0.63 1.82
 1 -14 -10 1.77 2.61
 -1 14 10 -2.14 5.12
 -1 14 9 1.26 6.74
 -1 14 9 4.45 4.82
 1 -14 -9 0.58 2.83
 -1 14 9 2.84 7.85
 -1 14 9 -0.11 4.83
 1 -14 -9 -0.09 3.09
 1 -14 -9 4.52 1.95
 -1 14 9 2.87 5.03
 1 -14 -9 2.28 2.59
 1 -14 -8 5.65 2.01
 -1 14 8 6.62 5.16
 1 -14 -8 3.68 2.74
 -1 14 8 -3.6 7.32
 1 -14 -7 38.06 5.26
 1 -14 -7 43.56 7.99
 -1 14 7 25.01 8.68
 1 -14 -7 43.95 4.8
 1 -14 -6 5.62 6.6
 1 -14 -6 11.32 3.78
 1 -14 -6 4.73 3.96
 1 -14 -6 7.27 2.89
 1 -14 -6 7.25 3.68
 -1 14 6 7.63 5.51
 1 -14 -6 6.26 3.54
 -1 14 6 7.54 7.83
 -1 14 6 6.49 7.01
 1 -14 -6 3.68 6.65
 -1 14 6 12.14 3.82
 -1 14 6 3.23 4.18
 -1 14 6 4.54 5.42
 -1 14 5 3.6 5.19
 -1 14 5 5.3 2.59
 1 -14 -5 8.81 3.9
 1 -14 -5 18.82 7.07
 1 -14 -5 5.56 3.83
 1 -14 -5 8.51 4.13
 -1 14 5 18.67 6.92
 1 -14 -5 -2.48 6.77
 -1 14 5 8.85 4.31
 -1 14 5 -0.13 5.59
 1 -14 -5 8.3 3.86
 -1 14 5 10.41 8.36
 -1 14 5 5.28 5.74
 -1 14 4 -0.85 5.03
 -1 14 4 1.1 2.5
 1 -14 -4 -1.65 3.69
 1 -14 -4 -4.5 7.23
 1 -14 -4 -6.24 3.96
 1 -14 -4 4.06 4.02
 1 -14 -4 -2.73 6.7
 -1 14 4 -4.23 6.49
 -1 14 4 0.54 3.71
 -1 14 4 -3.84 5.64
 -1 14 4 -5.73 8.37
 1 -14 -4 2.87 3.79
 -1 14 4 2.39 5.67
 -1 14 3 7.12 5
 -1 14 3 14.78 2.87
 1 -14 -3 11.15 4.14
 1 -14 -3 12.24 4.03
 1 -14 -3 13.54 7.74
 1 -14 -3 19.37 4.39
 1 -14 -3 13.73 6.67
 -1 14 3 13.4 4.04
 -1 14 3 14.34 5.76
 1 -14 -3 16.23 4.09
 -1 14 3 16.34 8.29
 -1 14 3 8.06 5.76
 1 -14 -2 27.01 6.76
 -1 14 2 22.23 4.28
 1 -14 -2 19.34 7.91
 -1 14 2 9.21 8.15
 -1 14 2 18.29 5.16
 1 -14 -1 11.13 7.44
 -1 14 1 7.28 3.54
 -1 14 1 6.3 7.49
 1 -14 -1 3.69 6
 1 -14 0 0.45 3.87
 1 -14 0 6.11 3.6
 -1 14 0 -2.63 7.3
 -1 14 0 -0.7 4.99
 -1 14 0 1.34 3.13
 1 -14 0 2.14 3.74
 -1 14 0 -2.33 5.04
 -1 14 0 -4.28 4.34
 -1 14 -1 1.16 4.75
 -1 14 -1 0.99 6.48
 1 -14 1 0.75 3.36
 -1 14 -1 -1.3 7.06
 -1 14 -1 1.25 2.96
 1 -14 1 3.54 5.11
 1 -14 1 2.32 3.99
 1 -14 1 5.47 7.18
 1 -14 1 4.28 3.63
 -1 14 -1 1.12 2.25
 1 -14 1 0.92 3.79
 -1 14 -1 -2.22 4.73
 -1 14 -2 46.45 4.37
 1 -14 2 45.84 5.55
 -1 14 -2 39.09 4.88
 1 -14 2 38.58 8.11
 1 -14 2 39.98 5.66
 1 -14 2 42.19 6.74
 -1 14 -3 81.09 6.53
 1 -14 3 67.68 7.3
 1 -14 3 57.9 9.2
 1 -14 3 61.71 7.49
 -1 14 -4 -0.56 1.94
 1 -14 4 -0.55 3.09
 1 -14 4 4.03 3.83
 -1 14 -5 0.1 1.75
 1 -14 5 2.23 3.48
 1 -14 5 3.46 2.71
 -1 14 -6 1.53 1.51
 1 -14 6 4.27 3.03
 1 -14 6 1.52 2.44
 -1 14 -7 2.39 1.2
 1 -14 7 1.47 2.41
 1 -14 7 1.86 1.89
 -1 14 -7 -0.7 2.11
 1 -13 -17 3.8 1.08
 1 -13 -16 72.36 6.18
 1 -13 -15 11.72 1.89
 1 -13 -14 0.97 1.66
 1 -13 -14 -0.6 1.68
 -1 13 13 4.42 8.08
 1 -13 -13 7.69 1.98
 1 -13 -13 8.27 2.64
 1 -13 -13 8.34 2.1
 1 -13 -13 9.35 2.65
 -1 13 13 1.31 4.53
 -1 13 13 5.37 8.6
 1 -13 -12 23.5 3.59
 -1 13 12 7.95 8.84
 1 -13 -12 19.94 3.5
 1 -13 -12 19.19 2.78
 -1 13 12 9.4 8.69
 1 -13 -11 49.37 5.23
 1 -13 -11 42.91 5.2
 1 -13 -11 47.73 4.48
 1 -13 -11 38.22 5.06
 -1 13 10 29.85 6.32
 1 -13 -10 40.77 4.64
 1 -13 -10 51.2 5.09
 -1 13 10 23.12 8.01
 -1 13 10 32.59 6.3
 -1 13 10 36.93 7.1
 1 -13 -10 53.34 4.62
 1 -13 -10 48.87 5.31
 -1 13 10 53.55 6
 -1 13 10 49.23 9.66
 -1 13 9 30.16 4.98
 1 -13 -9 26.94 4.15
 -1 13 9 26.57 6.13
 1 -13 -9 28.3 3.98
 1 -13 -9 25.28 3.16
 -1 13 9 13.65 9.06
 -1 13 9 15.35 5.64
 -1 13 9 19.62 12.89
 1 -13 -9 20.89 3.66
 -1 13 9 3.9 12.99
 -1 13 9 35.12 10.87
 1 -13 -9 20.4 5.16
 -1 13 9 8.34 5.53
 1 -13 -9 26.64 3.89
 -1 13 9 28.4 7.76
 1 -13 -8 -0.34 3.51
 1 -13 -8 3.12 3.04
 1 -13 -8 2.34 2.17
 -1 13 8 0.16 5.45
 1 -13 -8 0.11 3.83
 1 -13 -8 -3.67 4.33
 -1 13 8 1.05 5.53
 1 -13 -8 1.49 2.93
 -1 13 8 -2.03 9.59
 1 -13 -8 -1.22 3.19
 -1 13 8 -2.22 7.51
 -1 13 8 3.01 5.32
 -1 13 8 -2.46 4.13
 -1 13 7 4.74 5.56
 1 -13 -7 2.69 3.54
 -1 13 7 3.85 7.76
 -1 13 7 7.09 7.82
 1 -13 -7 3.66 4.42
 1 -13 -7 8.61 4.08
 1 -13 -7 9.72 3.99
 1 -13 -7 -4.82 6.88
 1 -13 -7 5.36 3.11
 -1 13 7 4.59 5.39
 1 -13 -7 8.44 2.24
 1 -13 -7 6.65 3.95
 1 -13 -7 1.76 2.9
 -1 13 7 2.17 5.65
 -1 13 7 10.74 8.52
 -1 13 7 1.48 4.45
 -1 13 7 5.95 4.11
 -1 13 6 0.79 5.65
 -1 13 6 -5.81 8.16
 1 -13 -6 0.46 2.07
 1 -13 -6 1.18 2.88
 -1 13 6 3.73 4.35
 -1 13 6 8.48 5.83
 1 -13 -6 -0.87 2.71
 1 -13 -6 3.79 6.79
 1 -13 -6 3.25 4.11
 1 -13 -6 -0.11 4.02
 1 -13 -6 5.48 7.32
 1 -13 -6 -5.76 4.19
 -1 13 6 -2.08 5.96
 1 -13 -6 4.16 3.73
 1 -13 -6 3.04 4.09
 -1 13 6 3.41 2.85
 -1 13 5 36.39 9.01
 -1 13 5 40.61 6.89
 1 -13 -5 48.48 4.53
 -1 13 5 43.22 5.99
 1 -13 -5 44.28 4.89
 -1 13 5 41.24 4.79
 1 -13 -5 38.66 5.8
 1 -13 -5 47.71 5.85
 1 -13 -5 30.12 8.74
 1 -13 -5 44.93 6.06
 1 -13 -5 49.58 5.93
 1 -13 -5 29.42 8.3
 1 -13 -4 6.76 7.71
 1 -13 -4 3.84 4.07
 1 -13 -4 8.2 4.38
 1 -13 -4 7.73 7.1
 1 -13 -4 5.96 9.14
 -1 13 4 5.35 2.7
 1 -13 -4 5.21 4.08
 1 -13 -4 4.08 4.04
 -1 13 4 8.85 5.41
 -1 13 4 11.85 7.56
 -1 13 4 -2.99 4.08
 1 -13 -3 30.7 5.36
 1 -13 -3 17.84 4.84
 1 -13 -3 16.23 8.17
 -1 13 3 24.73 4.7
 1 -13 -3 20.74 9.66
 1 -13 -3 23.96 7.8
 1 -13 -3 31.49 4.99
 -1 13 3 25.17 3.55
 1 -13 -3 26.85 4.85
 -1 13 3 15.72 5.64
 -1 13 2 20.26 4.27
 1 -13 -2 27.64 5.15
 1 -13 -2 18.19 8.84
 1 -13 -2 24.12 4.9
 1 -13 -2 22.45 4.86
 -1 13 2 27.52 3.46
 1 -13 -2 27.2 9.24
 -1 13 2 19.32 5.5
 -1 13 2 19.47 6.52
 1 -13 -2 27.05 4.89
 -1 13 2 13.78 6.4
 -1 13 2 17.59 8.67
 -1 13 2 26.37 4.58
 1 -13 -1 12.71 8.01
 1 -13 -1 8.84 4.48
 -1 13 1 3.72 3.6
 1 -13 -1 10.21 4.54
 1 -13 -1 3.44 4.28
 -1 13 1 8.86 2.58
 1 -13 -1 13.23 8.78
 -1 13 1 4.64 3.67
 -1 13 1 7.89 5.88
 1 -13 -1 11.08 5.86
 -1 13 1 8.91 4.77
 1 -13 -1 2.57 3.95
 -1 13 1 5.66 5.65
 -1 13 1 -8.07 7.88
 -1 13 0 0.8 4.51
 1 -13 0 -5.6 4.38
 1 -13 0 5.02 4.36
 1 -13 0 0.98 8.14
 -1 13 0 4.11 3.47
 -1 13 0 0.72 3.39
 -1 13 0 3.98 3.54
 1 -13 0 -0.78 6.46
 -1 13 0 0.24 6.34
 1 -13 0 1.49 8.81
 -1 13 0 -1.87 5.39
 1 -13 0 -1.73 5.8
 -1 13 0 0.48 2.42
 1 -13 0 -0.37 4.35
 -1 13 0 -2.4 5.47
 -1 13 0 0.25 7.57
 1 -13 0 2.28 4.01
 1 -13 1 6.93 3.85
 -1 13 -1 7.86 7.37
 -1 13 -1 -1.64 5.21
 1 -13 1 7.19 5.99
 -1 13 -1 6.08 5.96
 1 -13 1 19.57 8.34
 -1 13 -1 9.01 5.37
 -1 13 -1 1.51 4.34
 -1 13 -1 4 3.52
 1 -13 1 6.31 4.15
 -1 13 -1 2.47 2.3
 1 -13 1 13.9 7.86
 -1 13 -1 4.53 3.41
 1 -13 1 0.83 4.33
 -1 13 -1 -0.09 3.07
 1 -13 1 6.77 4.2
 1 -13 1 5.99 5.05
 -1 13 -1 4.23 3.27
 1 -13 2 11.38 4.24
 -1 13 -2 5.97 2.35
 -1 13 -2 6.04 3.1
 1 -13 2 8.81 5.79
 -1 13 -2 4.33 3.2
 1 -13 2 9.48 4.29
 1 -13 2 11.09 7.87
 -1 13 -2 6.64 3.18
 1 -13 2 7.54 4.88
 -1 13 -2 8.52 6.79
 1 -13 3 17.96 5.98
 -1 13 -3 7.45 3.19
 1 -13 3 10.1 4.9
 -1 13 -3 11.33 3.23
 -1 13 -4 -2.5 2.83
 -1 13 -4 3.43 2.96
 1 -13 4 3.29 6.91
 -1 13 -4 -1.67 3.43
 1 -13 4 3.23 5.7
 1 -13 4 -0.75 3.76
 -1 13 -4 1.45 2.13
 -1 13 -5 1.25 2
 1 -13 5 2.13 3.62
 -1 13 -5 -0.61 2.73
 -1 13 -5 -0.74 2.11
 -1 13 -5 -2.67 2.77
 1 -13 5 0.77 4.66
 -1 13 -5 -0.59 3.26
 1 -13 5 -1.3 5.51
 -1 13 -6 5.92 1.96
 1 -13 6 3.16 4.5
 -1 13 -6 -0.44 2.72
 -1 13 -6 2.6 2.08
 1 -13 7 3.39 2.89
 -1 13 -7 2.39 1.73
 1 -13 7 6.93 4.12
 1 -13 7 -4.22 3.73
 1 -13 8 17.98 3
 1 -13 8 15.98 3.64
 1 -13 8 14.81 3.8
 -1 13 -8 19.63 2.2
 -1 13 -9 3.72 2.17
 -1 13 -9 7.9 1.29
 1 -13 9 7.82 2.53
 1 -12 -18 -0.23 0.99
 -1 12 18 -2.57 5.7
 1 -12 -17 -0.53 1.28
 1 -12 -16 75.05 6.51
 1 -12 -15 22.59 3.34
 1 -12 -15 27.48 2.93
 1 -12 -15 30.74 3.06
 1 -12 -15 23.38 3.36
 1 -12 -14 5.81 2.62
 -1 12 14 -4.91 8.22
 1 -12 -14 -0.1 2.42
 1 -12 -14 1.91 2.34
 1 -12 -14 0.51 2
 -1 12 13 18.43 9.02
 1 -12 -13 18.87 3.35
 1 -12 -13 15.89 3.26
 1 -12 -13 16.48 2.54
 1 -12 -13 14.46 3.03
 -1 12 12 18.55 4.92
 1 -12 -12 6.23 2.76
 1 -12 -12 15.7 2.43
 -1 12 12 21.56 9.5
 1 -12 -12 9.95 2.74
 1 -12 -12 10.83 3.32
 1 -12 -12 10.12 3.25
 1 -12 -12 8.68 2.79
 1 -12 -12 12.5 2.42
 -1 12 12 8.05 9.49
 1 -12 -11 238.77 21.12
 1 -12 -11 213.78 20.9
 -1 12 11 244.01 23.3
 -1 12 11 272.86 21.56
 1 -12 -11 263.17 20.84
 1 -12 -11 278.5 20.93
 1 -12 -11 270.28 21.47
 -1 12 11 208.63 22.04
 -1 12 10 411.23 27.38
 1 -12 -10 353.72 27.09
 -1 12 10 332.38 27.96
 1 -12 -10 403.59 26.82
 -1 12 10 355.06 28.75
 -1 12 10 223.79 27.22
 1 -12 -10 319.41 26.8
 1 -12 -10 364.45 27.04
 -1 12 10 241.46 31.23
 1 -12 -10 348.06 26.97
 -1 12 10 240.44 27.25
 -1 12 10 219.27 28.13
 -1 12 10 171.8 29.63
 -1 12 10 240.64 31.25
 1 -12 -10 313.07 27.88
 -1 12 10 260.09 30.12
 1 -12 -9 14.63 3.92
 1 -12 -9 17.87 2.8
 -1 12 9 17.45 6.11
 -1 12 9 22.9 10.85
 -1 12 9 -2.67 13.54
 1 -12 -9 15.14 5.16
 1 -12 -9 7.18 6.5
 -1 12 9 18.29 11.32
 -1 12 9 -6.26 13.14
 1 -12 -9 16.71 3.58
 1 -12 -9 14.2 2.88
 -1 12 9 5.67 5.39
 1 -12 -9 11.1 3.65
 -1 12 9 13.1 5.53
 1 -12 -9 18.08 4.39
 -1 12 9 23.62 4.96
 1 -12 -8 83.42 7.8
 -1 12 8 54.93 14.66
 -1 12 8 60.59 10.91
 1 -12 -8 50.02 9.81
 -1 12 8 49.24 11.34
 1 -12 -8 69.79 7.48
 1 -12 -8 51.4 9.32
 1 -12 -8 90.78 7.79
 1 -12 -8 80.31 6.71
 1 -12 -8 75.85 7.37
 -1 12 8 73.02 8.8
 -1 12 8 36.2 12.36
 -1 12 8 34.61 14.28
 1 -12 -8 71.67 7.04
 1 -12 -8 71.99 6.79
 -1 12 8 50.29 10.15
 1 -12 -8 67.66 7.32
 -1 12 8 60.95 8.29
 -1 12 8 90.64 7.83
 1 -12 -7 36.45 5.23
 -1 12 7 22.42 8.59
 1 -12 -7 24.86 7.74
 -1 12 7 5.34 10.51
 -1 12 7 16.48 12.82
 1 -12 -7 27.66 5.6
 -1 12 7 19.37 6.5
 -1 12 7 22.78 9.41
 1 -12 -7 23.09 7.6
 1 -12 -7 25.75 4.87
 1 -12 -7 31.69 5.07
 1 -12 -7 32.85 4.43
 1 -12 -7 29.94 3.56
 -1 12 7 22.11 10.25
 1 -12 -7 29.77 4.11
 -1 12 7 2.56 12.59
 -1 12 7 17.82 8.16
 1 -12 -7 30.91 4.58
 -1 12 7 21.41 5.37
 -1 12 7 38.9 5.2
 -1 12 6 8.61 8.12
 -1 12 6 3.35 5.64
 1 -12 -6 7.13 2.98
 1 -12 -6 3.14 2.18
 -1 12 6 4.75 4.38
 -1 12 6 1.4 11.82
 1 -12 -6 -2.92 3.05
 -1 12 6 7.6 8.03
 1 -12 -6 1.47 3.8
 1 -12 -6 1.4 4.14
 1 -12 -6 2.65 7.61
 1 -12 -6 2.37 4.14
 -1 12 6 1.92 2.8
 1 -12 -6 8.1 4.21
 1 -12 -6 -3.11 8.6
 1 -12 -6 3.32 6.99
 -1 12 6 12.36 12.14
 -1 12 6 0.63 7.17
 1 -12 -6 4.59 4.49
 -1 12 5 129.87 12.84
 1 -12 -5 151.21 12.09
 -1 12 5 142.89 12.37
 -1 12 5 123.1 14.47
 1 -12 -5 134.57 11.69
 -1 12 5 73.97 16.26
 -1 12 5 107.01 14.63
 1 -12 -5 132.04 12.35
 1 -12 -5 114.15 14.1
 1 -12 -5 145.56 12.23
 1 -12 -5 150.7 12.33
 -1 12 5 129.12 11.46
 1 -12 -5 100.4 14.95
 -1 12 5 123.37 14.41
 1 -12 -5 125.95 12.57
 1 -12 -5 138.75 14.26
 -1 12 5 93.02 16.49
 -1 12 4 257.95 22.51
 1 -12 -4 269.23 22.27
 1 -12 -4 256.42 22.09
 1 -12 -4 231.77 23.52
 1 -12 -4 270.79 22.05
 -1 12 4 267.6 22.18
 1 -12 -4 266.72 21.67
 -1 12 4 245.2 23.47
 -1 12 4 195.24 23.59
 -1 12 4 266.97 23.81
 1 -12 -4 232.37 23.72
 1 -12 -4 218.37 24.38
 1 -12 -4 244.73 22.12
 -1 12 4 273.06 21.52
 1 -12 -3 62.37 10.49
 -1 12 3 52.94 6.91
 1 -12 -3 78.37 7.68
 1 -12 -3 65.96 7.35
 1 -12 -3 69.35 6.84
 -1 12 3 76.52 7.31
 -1 12 3 61.43 9.26
 1 -12 -3 48.36 9.92
 -1 12 3 74.07 9.65
 1 -12 -3 37.35 11.11
 -1 12 3 67.84 7.97
 -1 12 3 65.37 9.68
 -1 12 3 44.43 10.46
 1 -12 -3 48.68 8.43
 1 -12 -3 66.76 7.38
 -1 12 3 70 6.27
 1 -12 -2 169.34 18.22
 1 -12 -2 161.28 15.92
 -1 12 2 176.49 15.62
 1 -12 -2 197.58 16.29
 -1 12 2 163.72 15.46
 -1 12 2 223.63 16.03
 -1 12 2 159.17 17.15
 -1 12 2 212.61 17.61
 1 -12 -2 166.18 17.61
 1 -12 -2 130.71 18.48
 -1 12 2 190.25 16.31
 -1 12 2 142.59 17.82
 1 -12 -2 141.37 16.82
 1 -12 -2 176.38 15.95
 -1 12 2 202.16 15.23
 1 -12 -1 5.29 4.35
 -1 12 1 3.21 2.48
 -1 12 1 4.36 5.95
 1 -12 -1 7.55 6.92
 -1 12 1 5.35 6.35
 1 -12 -1 2.88 8.69
 -1 12 1 1.27 4.77
 1 -12 -1 0.25 8.81
 1 -12 -1 11.64 4.61
 -1 12 1 -1.32 3.15
 -1 12 1 -1.07 3.64
 1 -12 -1 3.53 4.63
 -1 12 1 1.35 3.49
 1 -12 -1 0.77 5.74
 1 -12 -1 4.91 4.18
 -1 12 1 5.58 7.84
 -1 12 1 1.55 3.46
 1 -12 -1 0.92 5.09
 1 -12 0 124.85 10
 -1 12 0 72.29 12.27
 1 -12 0 87.42 10.47
 -1 12 0 96.09 10.15
 1 -12 0 86.75 9.95
 1 -12 0 92.66 12.94
 -1 12 0 95.69 9.46
 -1 12 0 86.42 9.24
 1 -12 0 126.74 10.38
 -1 12 0 97.88 9.47
 -1 12 0 118.07 9.73
 -1 12 0 97.01 11.35
 1 -12 0 100.62 11.98
 1 -12 0 104.44 11.42
 -1 12 0 111.35 8.96
 1 -12 0 100.28 10
 -1 12 -1 37.04 4.23
 -1 12 -1 29.84 6.78
 -1 12 -1 41.27 7.46
 1 -12 1 29.36 7.64
 -1 12 -1 45.2 6.01
 -1 12 -1 41.99 5.04
 1 -12 1 49.44 6.08
 -1 12 -1 39.96 4.31
 -1 12 -1 35.93 4.88
 1 -12 1 52 9.64
 -1 12 -1 38 5.07
 1 -12 1 26.91 7.41
 -1 12 -1 31.23 6.69
 1 -12 1 46.52 5.74
 -1 12 -1 32.11 8.55
 -1 12 -1 45.52 5.19
 1 -12 1 34.4 6.54
 -1 12 -2 -1.02 4.23
 -1 12 -2 -1.53 5.37
 1 -12 2 0.59 3.86
 -1 12 -2 1.07 2.41
 -1 12 -2 1.6 3.13
 -1 12 -2 4.47 3.43
 1 -12 2 4.53 8.4
 1 -12 2 6.32 4.09
 -1 12 -2 -3.79 3.61
 -1 12 -2 3.67 2.27
 1 -12 2 7.61 5.49
 -1 12 -2 1.8 5.27
 -1 12 -2 0.73 3.23
 1 -12 2 7.75 6.1
 1 -12 3 12.55 3.74
 -1 12 -3 2.72 5.78
 -1 12 -3 11.13 2.44
 1 -12 3 11.21 5.5
 1 -12 3 9.57 4.13
 -1 12 -3 5.82 2.57
 -1 12 -3 8.49 3.47
 -1 12 -3 7.01 3.32
 1 -12 3 12.72 8.36
 -1 12 -3 8.57 3.34
 -1 12 -3 9.95 3.67
 1 -12 3 6.98 6.39
 -1 12 -4 8.67 5.38
 -1 12 -4 2.28 2.13
 -1 12 -4 0.43 3.1
 -1 12 -4 0.51 3.1
 -1 12 -4 -0.24 2.27
 1 -12 4 -1.62 7.51
 1 -12 4 -6.1 5.33
 -1 12 -4 -0.88 3.31
 1 -12 4 -0.8 6.29
 -1 12 -4 -0.55 2.94
 -1 12 -5 6.86 3.11
 -1 12 -5 10.17 3.14
 -1 12 -5 7.02 2.43
 1 -12 5 15.69 5.43
 -1 12 -5 9.64 3.09
 -1 12 -5 11.64 2.32
 -1 12 -6 15.09 3.08
 -1 12 -6 12.91 3.57
 1 -12 6 10.56 6.38
 -1 12 -6 11.94 3.12
 -1 12 -7 1.72 2.06
 -1 12 -7 1.04 2.75
 -1 12 -7 0.29 3.19
 1 -12 7 7.23 4.76
 -1 12 -7 1.2 1.92
 1 -12 7 7.28 5.91
 -1 12 -8 0.12 2.45
 -1 12 -8 2.33 2.01
 -1 12 -8 3.73 1.81
 1 -12 8 3.81 4.52
 -1 12 -8 0.13 2.83
 -1 12 -9 7.98 1.94
 -1 12 -9 3.43 2.33
 1 -12 9 8.23 2.9
 -1 12 -9 10.49 1.82
 1 -12 9 9.79 4.18
 -1 12 -10 6.06 1.45
 -1 12 -10 4.26 1.52
 1 -12 10 2.01 3.11
 1 -11 -19 24.99 1.82
 1 -11 -19 14.07 1.63
 1 -11 -18 5.14 1.35
 -1 11 18 -0.41 7.21
 1 -11 -17 9.69 1.8
 1 -11 -16 10.96 1.64
 1 -11 -16 10.27 2.09
 -1 11 16 5.11 5.62
 1 -11 -16 10.46 2.43
 1 -11 -16 11.14 1.98
 1 -11 -16 13.03 2.56
 1 -11 -15 7.01 2.67
 1 -11 -15 2.72 1.41
 1 -11 -15 3.5 1.79
 1 -11 -15 4.32 2.56
 1 -11 -15 4.24 2.67
 1 -11 -15 2.43 1.97
 -1 11 15 10.81 8.72
 1 -11 -14 -1.79 2.6
 1 -11 -14 1.34 2.22
 -1 11 14 1.03 9.96
 1 -11 -14 2.96 2.85
 1 -11 -14 1.23 2.72
 1 -11 -14 1.36 1.82
 1 -11 -14 1.66 2.02
 -1 11 14 2.47 9.23
 1 -11 -13 62.34 5.38
 1 -11 -13 52.19 5.97
 1 -11 -13 60.23 5.42
 -1 11 13 54.47 7.34
 1 -11 -13 62.31 5.07
 1 -11 -13 59.06 5.51
 -1 11 13 54.8 11.59
 1 -11 -13 55.61 6.03
 1 -11 -13 42.79 5.65
 -1 11 13 59.88 11.5
 1 -11 -13 48.6 5.88
 1 -11 -13 46.09 5.73
 1 -11 -12 38.02 4.2
 1 -11 -12 44.67 5.11
 1 -11 -12 46.92 4.26
 1 -11 -12 41.4 3.83
 1 -11 -12 43.8 4.38
 -1 11 12 23.78 7.48
 -1 11 12 45.17 11.12
 1 -11 -12 37.53 4.71
 -1 11 12 39 6.33
 1 -11 -12 29.25 4.45
 -1 11 12 40.86 11.09
 -1 11 12 41.28 13.04
 1 -11 -12 35.82 5
 1 -11 -11 291.34 23.26
 -1 11 11 327.14 24.13
 -1 11 11 347.46 26.01
 1 -11 -11 273.12 23.66
 -1 11 11 190.47 28.55
 1 -11 -11 271.95 23.63
 -1 11 11 235.04 24.55
 1 -11 -11 306.72 23.36
 1 -11 -11 307.95 23.93
 1 -11 -11 259.8 23.35
 1 -11 -11 261.82 23.55
 -1 11 11 200.66 28.55
 -1 11 11 223.39 26.92
 -1 11 10 94.57 8.99
 -1 11 10 87.57 10.18
 1 -11 -10 96.95 8.51
 1 -11 -10 102.44 7.83
 -1 11 10 97.41 12.7
 -1 11 10 80.99 16.39
 -1 11 10 61.43 8.91
 1 -11 -10 84.19 7.96
 1 -11 -10 89.24 8.25
 1 -11 -10 84.22 8.13
 -1 11 10 56.58 16.53
 1 -11 -10 77.18 9.3
 -1 11 10 80.77 14.51
 -1 11 10 68.81 13.75
 -1 11 10 57.41 14.44
 -1 11 10 68.54 8.92
 -1 11 9 10.79 9.29
 1 -11 -9 7.1 3.49
 1 -11 -9 9.41 3.34
 1 -11 -9 11.64 2.54
 -1 11 9 8.19 6.11
 -1 11 9 3.55 11.29
 1 -11 -9 11.67 4.22
 1 -11 -9 8.28 3.34
 -1 11 9 0.4 13.53
 1 -11 -9 7.63 2.96
 1 -11 -9 12.17 6.92
 -1 11 9 6.74 8.37
 1 -11 -9 8.77 4.98
 -1 11 9 -2.32 13.51
 -1 11 9 11.91 11.39
 -1 11 9 7.61 7.14
 1 -11 -9 9.14 3.4
 -1 11 9 11.73 4.78
 1 -11 -8 29.38 7.41
 1 -11 -8 37.32 5.08
 1 -11 -8 46.29 5.49
 1 -11 -8 31.44 4.7
 1 -11 -8 43.85 4.03
 -1 11 8 30.27 8.21
 1 -11 -8 34.18 4.78
 -1 11 8 37.06 14.09
 1 -11 -8 23.56 5.83
 -1 11 8 6.47 11.17
 1 -11 -8 27.57 8.02
 -1 11 8 22.85 9.25
 1 -11 -8 37.37 5.36
 -1 11 8 38.47 10.06
 -1 11 8 25.8 6.71
 -1 11 8 14.01 13.43
 1 -11 -8 35.33 4.19
 1 -11 -8 32.86 4.63
 -1 11 8 47.16 5.55
 1 -11 -7 121.6 9.86
 1 -11 -7 122.8 10.52
 -1 11 7 102.03 14.46
 -1 11 7 74.84 16.56
 1 -11 -7 110.35 11.3
 1 -11 -7 96.59 12.71
 -1 11 7 96.22 14.55
 -1 11 7 115.71 13.48
 1 -11 -7 130.98 10.71
 -1 11 7 105.89 9.93
 1 -11 -7 116.17 10.53
 1 -11 -7 124.92 10.64
 1 -11 -7 93.85 12.01
 -1 11 7 80.4 16.36
 1 -11 -7 110.78 10.17
 1 -11 -7 108.51 9.89
 -1 11 7 107.49 13.41
 -1 11 7 100.52 11.35
 -1 11 6 1.06 5.27
 -1 11 6 1.16 8.33
 1 -11 -6 1.2 2.99
 -1 11 6 5.07 4.02
 1 -11 -6 3.57 8.43
 1 -11 -6 7.97 7.22
 1 -11 -6 1.88 4.67
 -1 11 6 12.74 11.98
 -1 11 6 -1.52 7.61
 -1 11 6 -8.57 9.82
 1 -11 -6 1.26 4.11
 -1 11 6 -2.04 2.76
 1 -11 -6 3.58 6.86
 1 -11 -6 1.93 3.77
 1 -11 -6 0.11 4.11
 -1 11 6 8.22 11.87
 1 -11 -6 -1.88 2.92
 -1 11 6 3.67 9.27
 -1 11 5 262.21 23.46
 1 -11 -5 300.36 23.18
 -1 11 5 324.38 23.45
 1 -11 -5 245.6 24.64
 -1 11 5 190.16 25.99
 1 -11 -5 274.95 23.55
 1 -11 -5 230.49 25.27
 -1 11 5 187.78 25.08
 -1 11 5 288.03 24.9
 1 -11 -5 269.88 23.11
 -1 11 5 279.67 22.57
 1 -11 -5 285.02 23.11
 1 -11 -5 263.25 23.17
 1 -11 -5 252.65 24.53
 -1 11 5 179.62 25.97
 1 -11 -5 284.38 22.81
 -1 11 5 322.86 25
 -1 11 5 222.21 25.09
 -1 11 4 320.87 30.97
 1 -11 -4 357.73 31.38
 1 -11 -4 375.98 32.53
 1 -11 -4 364.59 31.22
 1 -11 -4 406.09 31.3
 -1 11 4 424.79 31.42
 1 -11 -4 381.95 31.77
 1 -11 -4 377.24 33.41
 -1 11 4 235.7 33.34
 -1 11 4 347.28 32.32
 -1 11 4 431.43 32.84
 1 -11 -4 347.3 32.71
 -1 11 4 383.22 30.73
 1 -11 -4 371.12 31.28
 -1 11 4 394.25 31.62
 -1 11 4 235.58 33.3
 1 -11 -4 418.79 30.99
 -1 11 3 47.78 6.7
 1 -11 -3 39.51 9.06
 -1 11 3 42.72 5.52
 1 -11 -3 36.56 6.07
 1 -11 -3 50.6 6.43
 -1 11 3 39.07 5.32
 1 -11 -3 59.25 5.66
 -1 11 3 56.01 5.88
 1 -11 -3 42.77 6.12
 -1 11 3 49.88 4.86
 -1 11 3 37.91 11.66
 -1 11 3 54.57 8.28
 1 -11 -3 39.19 10.56
 1 -11 -3 51.22 9.14
 -1 11 3 57.61 8.48
 1 -11 -3 51.67 7.07
 1 -11 -3 44.51 7.35
 -1 11 3 12.54 11.14
 1 -11 -3 51.28 5.35
 1 -11 -2 16.05 5.49
 1 -11 -2 28.69 4.98
 -1 11 2 31.6 3.55
 1 -11 -2 18.75 7.59
 1 -11 -2 18.53 9.33
 -1 11 2 45.99 7.13
 -1 11 2 29.09 6.94
 -1 11 2 30.13 5.73
 1 -11 -2 35.71 8.72
 1 -11 -2 33.84 5.56
 -1 11 2 28.13 4.37
 1 -11 -2 28.04 5.03
 -1 11 2 25.02 3.99
 -1 11 2 26.78 4.24
 -1 11 2 35.59 4.48
 1 -11 -2 24.94 6.08
 -1 11 2 21.24 6.75
 1 -11 -2 22.44 5.63
 1 -11 -1 111.62 12.8
 -1 11 1 104.54 9.47
 1 -11 -1 107.04 10.27
 1 -11 -1 84.56 9.88
 -1 11 1 89.16 9.22
 -1 11 1 99.98 9.36
 -1 11 1 124.03 9.74
 1 -11 -1 96.37 11.24
 -1 11 1 88.05 10.96
 -1 11 1 134.7 11.71
 1 -11 -1 82.33 11.87
 -1 11 1 106.02 11.41
 1 -11 -1 57.2 12.97
 1 -11 -1 73.84 10.32
 -1 11 1 115.1 10.32
 -1 11 1 117.87 8.98
 -1 11 0 6.44 4.69
 -1 11 0 6.37 3.03
 -1 11 0 -2.1 3.51
 -1 11 0 -0.61 2.44
 1 -11 0 -3.54 4.58
 1 -11 0 -3.9 8.25
 -1 11 0 4.55 3.38
 -1 11 0 -3.17 5.28
 -1 11 0 -0.76 2.27
 1 -11 0 6.21 6.67
 1 -11 0 7.69 8.64
 -1 11 0 1.16 5.96
 -1 11 0 1.8 4.18
 1 -11 0 3.41 5.16
 -1 11 -1 82.81 7.55
 1 -11 1 94.08 11.95
 -1 11 -1 79.59 7.89
 -1 11 -1 95.17 8.13
 1 -11 1 86.81 8.93
 -1 11 -1 90.24 8.08
 1 -11 1 70.49 10.57
 1 -11 1 63.35 11.76
 -1 11 -1 79.88 9.83
 -1 11 -1 68.77 8.7
 1 -11 1 68.08 9.03
 1 -11 1 96.47 8.68
 -1 11 -1 66.35 11.02
 1 -11 1 69.66 9.1
 -1 11 -1 91.85 7.49
 1 -11 2 74.35 9.73
 -1 11 -2 104.24 8.7
 -1 11 -2 85.2 8.42
 1 -11 2 80.28 11.92
 -1 11 -2 94.66 8.56
 -1 11 -2 91.92 8.1
 1 -11 2 111.32 9.36
 -1 11 -2 90.86 8.59
 1 -11 2 70.06 9.51
 1 -11 2 42.6 11.77
 -1 11 -2 88.36 10.2
 1 -11 2 102.41 8.98
 -1 11 -2 66.34 10.91
 1 -11 2 86.03 10.71
 -1 11 -2 94.06 8
 1 -11 3 76.54 9.41
 -1 11 -3 61.94 8.89
 -1 11 -3 97.35 8.19
 -1 11 -3 90.17 8.08
 -1 11 -3 81.83 7.94
 1 -11 3 92.67 11.87
 -1 11 -3 85.15 7.59
 1 -11 3 96 8.69
 -1 11 -3 86.11 8.18
 1 -11 3 73.65 9.12
 1 -11 3 97.29 8.42
 -1 11 -3 52.47 8.84
 -1 11 -3 62.48 10.31
 -1 11 -3 77.94 9.72
 1 -11 3 73.21 10.27
 -1 11 -3 91.66 7.54
 1 -11 4 7.89 6.69
 -1 11 -4 11.15 4.65
 -1 11 -4 14.22 5.72
 -1 11 -4 14.19 3.75
 -1 11 -4 11.53 2.4
 -1 11 -4 12.88 3.39
 -1 11 -4 5.23 3.27
 -1 11 -4 6.3 2.57
 1 -11 4 0.25 8.16
 1 -11 4 6.66 5.5
 -1 11 -4 11.85 3.33
 1 -11 4 3.81 5.39
 1 -11 5 -1.4 6.17
 -1 11 -5 6.19 4.47
 -1 11 -5 9.47 3.26
 1 -11 5 14.61 7.83
 -1 11 -5 10.52 2.51
 -1 11 -5 13.26 3.31
 -1 11 -5 13.28 3.77
 -1 11 -5 7.58 2.36
 1 -11 5 3.11 5.53
 -1 11 -5 9.04 3.19
 1 -11 5 0.79 5.28
 -1 11 -6 58.52 5.73
 -1 11 -6 58.81 6.15
 -1 11 -6 59.17 6.15
 -1 11 -6 56.23 6.33
 -1 11 -6 66.37 5.63
 -1 11 -6 45.25 7.07
 -1 11 -6 72.55 6.33
 1 -11 6 59.51 8.93
 1 -11 6 58.22 7.57
 1 -11 6 58.75 7.93
 -1 11 -7 6.83 2.15
 -1 11 -7 7.08 2.82
 -1 11 -7 8.78 2.34
 -1 11 -7 4.27 2.93
 1 -11 7 5.9 5.98
 -1 11 -7 6.22 2.83
 1 -11 7 9.52 5.15
 -1 11 -8 4.97 2.04
 1 -11 8 1.06 4.66
 -1 11 -8 6.41 2.66
 -1 11 -8 6.68 3.18
 -1 11 -8 0.62 2.15
 -1 11 -9 5.14 2.54
 -1 11 -9 1.58 2.04
 -1 11 -9 1.7 2.82
 1 -11 9 3.6 4.88
 1 -11 9 -1.6 5.51
 -1 11 -9 -0.04 1.85
 1 -11 10 2.17 4.41
 -1 11 -10 2.83 1.88
 -1 11 -10 2.01 2.23
 1 -11 10 2.34 2.8
 -1 11 -10 1.08 2.53
 -1 11 -10 2.53 1.71
 -1 11 -11 3.62 1.68
 1 -11 11 3.16 3.67
 -1 11 -11 7.68 1.57
 -1 11 -12 2 1.2
 -1 11 -12 1.42 1.07
 -1 10 20 -1.97 4.54
 1 -10 -20 0.44 0.64
 1 -10 -20 1.46 0.75
 -1 10 19 6.26 6.84
 1 -10 -19 7.16 1.34
 1 -10 -18 92.69 7.36
 -1 10 18 77.91 9.2
 -1 10 17 2.46 5.82
 1 -10 -17 8.22 1.88
 1 -10 -17 7.75 1.85
 1 -10 -17 7.65 2.11
 1 -10 -16 35.57 4.12
 -1 10 16 37.87 7.37
 1 -10 -16 36.41 4.18
 1 -10 -16 32.32 3.35
 1 -10 -16 37.1 3.78
 1 -10 -15 44.43 5.71
 1 -10 -15 56.06 5.21
 1 -10 -15 45.76 5.55
 1 -10 -15 59.93 5.03
 1 -10 -15 60.02 5.21
 1 -10 -15 57.88 5.66
 1 -10 -15 45.16 4.84
 1 -10 -15 53.96 4.78
 1 -10 -14 16.64 3.46
 1 -10 -14 16.87 2.2
 1 -10 -14 15.83 2.9
 -1 10 14 20.1 10.9
 1 -10 -14 13.79 3.45
 1 -10 -14 17.97 2.66
 1 -10 -14 20.56 3.5
 1 -10 -14 18.48 2.67
 1 -10 -14 11.87 2.31
 -1 10 14 12.83 11.63
 -1 10 14 12.63 9.75
 -1 10 13 9.29 5.69
 1 -10 -13 5.51 1.74
 1 -10 -13 9.73 2.58
 1 -10 -13 4.12 2.73
 -1 10 13 8.02 13.05
 1 -10 -13 5.23 3.26
 1 -10 -13 4.44 2.38
 1 -10 -13 7.76 2.25
 1 -10 -13 4.49 3.21
 1 -10 -13 4.66 1.89
 1 -10 -13 5.76 2.9
 -1 10 13 -11.17 10.44
 1 -10 -12 43.22 5.23
 1 -10 -12 51.08 5.7
 1 -10 -12 55.43 4.99
 1 -10 -12 50.67 4.9
 -1 10 12 47.28 6.9
 1 -10 -12 55.96 4.58
 1 -10 -12 49.89 5.08
 -1 10 12 27.56 8.12
 -1 10 12 64.05 11.86
 1 -10 -12 38.66 5.62
 -1 10 12 17.96 13.8
 -1 10 12 66.57 12.01
 1 -10 -12 43.53 5.4
 1 -10 -12 40.84 5.4
 -1 10 11 144.52 11.88
 1 -10 -11 113.92 11.2
 1 -10 -11 128.06 10.6
 -1 10 11 105.14 12.75
 -1 10 11 170 15.35
 -1 10 11 76.06 16.73
 -1 10 11 88.96 16.56
 -1 10 11 81.64 18.78
 1 -10 -11 111.84 10.89
 1 -10 -11 110.41 10.7
 1 -10 -11 135.92 10.61
 1 -10 -11 126.23 10.51
 1 -10 -11 122.31 11
 1 -10 -11 96.74 11.81
 -1 10 11 98.37 19.29
 -1 10 11 123.37 17.21
 1 -10 -10 61.26 6.85
 -1 10 10 56.59 16.02
 1 -10 -10 64.8 7.13
 -1 10 10 64.14 14.48
 1 -10 -10 69.64 6.95
 -1 10 10 54.45 16.26
 1 -10 -10 74.76 7.1
 1 -10 -10 54.7 8.38
 -1 10 10 64.83 12.08
 -1 10 10 84.08 8.16
 -1 10 10 79.2 9.32
 1 -10 -10 81 7.48
 1 -10 -10 81.33 6.76
 -1 10 10 97.34 12.38
 -1 10 10 91.53 13.73
 -1 10 10 72.39 12.63
 -1 10 9 11.23 9.12
 1 -10 -9 3.28 3.29
 -1 10 9 10.68 6.27
 1 -10 -9 3.42 2.38
 1 -10 -9 5.88 3.37
 1 -10 -9 7.26 3.94
 -1 10 9 11.95 10.83
 -1 10 9 5.59 11.11
 1 -10 -9 6.32 2.62
 1 -10 -9 7.75 3.07
 -1 10 9 20.03 13.99
 1 -10 -9 3.19 2.59
 -1 10 9 8.99 11.65
 -1 10 9 -2.75 8.53
 -1 10 9 8.3 14.03
 1 -10 -9 4.05 6.43
 1 -10 -9 5.09 2.72
 1 -10 -9 4.63 4.57
 -1 10 9 5.31 6.76
 1 -10 -9 7.1 2.03
 1 -10 -9 4.62 2.97
 -1 10 9 10.72 4.59
 1 -10 -8 19.72 2.55
 1 -10 -8 15.99 7.21
 -1 10 8 19.19 13.33
 -1 10 8 -0.98 8.32
 1 -10 -8 7.51 4.87
 -1 10 8 27.61 11.14
 1 -10 -8 15.43 3.02
 -1 10 8 18.12 9.04
 -1 10 8 17.02 5.58
 1 -10 -8 10.03 3.58
 1 -10 -8 11.4 6.59
 1 -10 -8 19.72 4.28
 1 -10 -8 4.44 7.07
 1 -10 -8 16.46 3.66
 1 -10 -8 13.41 2.72
 1 -10 -8 10.3 4.11
 1 -10 -8 19.72 3.08
 -1 10 8 9.32 10.24
 -1 10 8 3.61 10.31
 1 -10 -8 11.54 3.33
 -1 10 8 12.7 13.24
 1 -10 -8 12.74 3.01
 -1 10 8 15.74 4.96
 -1 10 8 25.77 4.62
 -1 10 7 6.14 12.34
 1 -10 -7 12.88 3.32
 1 -10 -7 13.62 2.89
 1 -10 -7 17.36 7.23
 1 -10 -7 8.92 4.75
 -1 10 7 6.06 10.42
 -1 10 7 19.97 8.02
 1 -10 -7 6.31 8.38
 1 -10 -7 17.74 3.04
 -1 10 7 12.69 12.74
 -1 10 7 10.01 8.39
 -1 10 7 13.77 5.46
 1 -10 -7 9.17 3.62
 1 -10 -7 12.52 6.67
 1 -10 -7 13.18 4.14
 1 -10 -7 15.98 3.6
 1 -10 -7 12.38 2.61
 1 -10 -7 17.04 2.36
 1 -10 -7 13.28 4.21
 -1 10 7 10.77 3.02
 -1 10 7 7.02 9.85
 1 -10 -7 15.58 2.73
 -1 10 7 10.12 9.87
 -1 10 7 14.39 4.57
 -1 10 6 49.19 6.7
 -1 10 6 70.12 9.56
 1 -10 -6 43.77 8.06
 1 -10 -6 49.94 5.76
 1 -10 -6 51.82 5.41
 -1 10 6 58.1 6.15
 -1 10 6 38.57 4.75
 1 -10 -6 50.09 5.73
 1 -10 -6 40.65 6.74
 -1 10 6 38.79 10.33
 1 -10 -6 42.32 4.71
 -1 10 6 37.4 12.52
 1 -10 -6 43.19 5.09
 1 -10 -6 46.26 8.38
 -1 10 6 40.46 10.92
 1 -10 -6 41.79 6.26
 1 -10 -6 44.47 9.75
 -1 10 6 40.32 12.83
 -1 10 6 56.93 9.08
 -1 10 5 33.69 5.55
 -1 10 5 24.05 4.1
 1 -10 -5 28.99 4.58
 1 -10 -5 26.13 7.18
 1 -10 -5 27.75 3.98
 -1 10 5 28.8 4.55
 -1 10 5 22.46 3.31
 1 -10 -5 18.96 4.4
 1 -10 -5 21.35 5.61
 -1 10 5 29.1 9.17
 1 -10 -5 20.04 3.54
 -1 10 5 18.06 11.23
 -1 10 5 32.51 7.4
 1 -10 -5 11.69 8.78
 1 -10 -5 28.59 7.44
 1 -10 -5 28.87 5.27
 -1 10 5 25.31 11.46
 -1 10 5 24.5 9.68
 -1 10 5 14.3 6.58
 -1 10 4 14.49 10.4
 1 -10 -4 7.23 5.26
 -1 10 4 3.24 8.15
 1 -10 -4 -0.42 3.56
 -1 10 4 0.71 2.3
 1 -10 -4 1.22 4.97
 -1 10 4 -1.71 5.93
 -1 10 4 4.1 4.55
 -1 10 4 0.34 3.2
 1 -10 -4 -0.1 3.71
 1 -10 -4 -4.18 6.96
 -1 10 4 1.79 2.85
 1 -10 -4 0.96 3
 -1 10 4 0.49 5.99
 -1 10 4 0.74 3.5
 -1 10 4 4.13 8.64
 -1 10 4 -3.97 6.58
 1 -10 -4 4.34 8.41
 -1 10 4 -0.88 6.31
 1 -10 -4 3.45 3.98
 1 -10 -4 -4.84 6.64
 -1 10 4 1.67 10.52
 1 -10 -3 -0.27 8.14
 -1 10 3 11.01 10.23
 1 -10 -3 6.77 6.42
 1 -10 -3 4.93 4.22
 -1 10 3 2.97 6.15
 -1 10 3 9.04 6.1
 -1 10 3 8.05 9.58
 1 -10 -3 9.41 5.33
 -1 10 3 17.49 7.62
 -1 10 3 10.22 5.85
 -1 10 3 7.12 2.39
 1 -10 -3 6.76 3.97
 1 -10 -3 10.59 4.58
 -1 10 3 8.72 6.1
 -1 10 3 5.85 6.27
 -1 10 3 10.08 4.64
 1 -10 -3 8.5 3.21
 1 -10 -3 8.3 3.88
 -1 10 3 6.37 2.69
 1 -10 -3 17.53 6.81
 -1 10 3 8.55 3.4
 -1 10 3 6.91 2.99
 -1 10 3 10.85 3.61
 -1 10 3 5.89 5.91
 1 -10 -3 12.41 4.28
 1 -10 -2 9.07 8.33
 -1 10 2 11.72 5.89
 -1 10 2 8.35 4.19
 -1 10 2 5.47 9.3
 1 -10 -2 -4.37 6.34
 -1 10 2 8.15 9.23
 -1 10 2 1.19 6.11
 1 -10 -2 3.12 6.75
 -1 10 2 5.09 2.71
 1 -10 -2 3.15 3.93
 -1 10 2 2.21 3.13
 -1 10 2 3.59 2.96
 -1 10 2 2.24 3.17
 -1 10 2 3.42 2.22
 1 -10 -2 3.03 5.24
 -1 10 2 -1.04 5.82
 1 -10 -2 3.73 4.46
 -1 10 2 -0.68 5.6
 -1 10 2 0.9 5.72
 1 -10 -2 3.59 4.43
 1 -10 -1 18.67 6.69
 -1 10 1 17.69 6.13
 1 -10 -1 6.67 8.58
 -1 10 1 15.74 4.42
 -1 10 1 10.89 6.01
 -1 10 1 16.04 3.47
 1 -10 -1 19.54 7.22
 -1 10 1 12.35 2.59
 -1 10 1 14.94 3.02
 -1 10 1 13.2 3.28
 -1 10 1 17.72 3.44
 -1 10 1 14.12 2.44
 -1 10 1 18.29 5.67
 1 -10 -1 8.3 4.73
 -1 10 1 9.77 5.69
 1 -10 -1 19.28 5.7
 -1 10 1 9.3 5.5
 1 -10 -1 16.46 4.91
 1 -10 0 5.03 5.28
 -1 10 0 0.21 5.09
 -1 10 0 3.49 2.08
 -1 10 0 9.09 5.69
 1 -10 0 6.21 7.5
 -1 10 0 4.88 2.83
 -1 10 0 3.66 3.11
 -1 10 0 5.71 2.27
 -1 10 0 6.94 3
 1 -10 0 3.03 4.43
 1 -10 0 -1.99 6.55
 -1 10 0 1.46 5.63
 1 -10 0 -2.53 8.17
 -1 10 0 4.51 4.01
 -1 10 0 1.38 3.66
 -1 10 0 3.26 5.1
 -1 10 0 8.43 3.09
 1 -10 0 4.41 4.53
 -1 10 -1 8.31 5.23
 1 -10 1 18.6 5.99
 -1 10 -1 16.53 5.25
 -1 10 -1 8.29 3.94
 -1 10 -1 11.16 5.58
 -1 10 -1 12.29 3.36
 1 -10 1 12.57 4.45
 -1 10 -1 12.51 2.54
 1 -10 1 12.59 7.66
 -1 10 -1 15.77 3.14
 -1 10 -1 10.92 3.39
 1 -10 1 16.72 4.81
 -1 10 -1 13.11 2.41
 1 -10 1 7.79 6.76
 1 -10 1 8.84 8.23
 -1 10 -1 12.49 4.36
 -1 10 -1 19.64 5.75
 -1 10 -1 15.27 3.3
 1 -10 1 5.54 4.88
 1 -10 2 53.82 9.38
 1 -10 2 48.52 10.68
 -1 10 -2 61.99 7.8
 -1 10 -2 70.1 8.74
 1 -10 2 55.5 8.33
 -1 10 -2 77.62 7.05
 1 -10 2 83.23 7.82
 -1 10 -2 72.16 6.58
 -1 10 -2 74.23 6.92
 1 -10 2 70.17 10.81
 -1 10 -2 77.54 7.08
 -1 10 -2 84.37 7.19
 -1 10 -2 75.99 6.51
 -1 10 -2 64.27 7.51
 1 -10 2 68.5 9.14
 -1 10 -2 79.74 8.59
 1 -10 2 72.42 8.31
 1 -10 2 53.77 8.24
 -1 10 -3 166.99 14.95
 -1 10 -3 152.75 14.21
 1 -10 3 138.19 14.62
 1 -10 3 157.76 16.39
 -1 10 -3 162.91 13.53
 -1 10 -3 149.07 13.26
 1 -10 3 185.89 14.18
 -1 10 -3 161.91 13.62
 1 -10 3 128.28 14.56
 -1 10 -3 191.34 13.81
 -1 10 -3 141.21 15.45
 1 -10 3 174.64 13.99
 -1 10 -3 170.69 13.21
 -1 10 -3 130.7 14.5
 -1 10 -3 147.28 13.38
 1 -10 3 143.4 15.21
 -1 10 -3 130.28 13.95
 1 -10 3 156.21 14.54
 1 -10 3 141.4 14.51
 -1 10 -4 -3.91 5.08
 -1 10 -4 4.35 3.99
 1 -10 4 -7.6 5.71
 1 -10 4 -4.85 7.83
 -1 10 -4 0.82 2.32
 -1 10 -4 3.89 2.91
 1 -10 4 2.99 5.44
 -1 10 -4 4.98 3.36
 -1 10 -4 0.91 2.1
 1 -10 4 0.31 5.24
 1 -10 4 5.91 5.21
 -1 10 -5 40.83 6.64
 1 -10 5 30.83 6.9
 1 -10 5 34.67 9.1
 -1 10 -5 38.11 4.37
 -1 10 -5 47.36 4.9
 1 -10 5 41.31 6.84
 -1 10 -5 43.83 5.11
 -1 10 -5 49.27 5.01
 -1 10 -5 38.42 4.33
 -1 10 -5 47.93 4.26
 -1 10 -5 34.14 5.56
 1 -10 5 44.39 7.6
 -1 10 -5 37.86 4.37
 1 -10 5 46.12 7.04
 1 -10 5 29.17 6.61
 -1 10 -6 48.19 6.81
 1 -10 6 49.93 8.13
 -1 10 -6 60.78 5.43
 -1 10 -6 54.74 5.82
 -1 10 -6 53.62 6.07
 1 -10 6 48.33 7.74
 1 -10 6 53.91 7.75
 -1 10 -6 56.5 5.45
 1 -10 6 50.66 7.62
 -1 10 -6 66.25 5.35
 1 -10 6 58.39 8.82
 -1 10 -6 53.72 5.47
 -1 10 -6 43.91 6.42
 -1 10 -6 55.34 5.23
 1 -10 7 14.47 6.38
 -1 10 -7 14.02 2.66
 -1 10 -7 10.47 3.27
 -1 10 -7 12.39 3.19
 1 -10 7 5.2 5.48
 -1 10 -7 12.5 3.56
 1 -10 7 4.12 5.19
 -1 10 -7 7.39 2.39
 -1 10 -7 12.8 4.41
 -1 10 -7 14.27 2.38
 -1 10 -7 6.31 3.88
 1 -10 7 14.67 6.67
 -1 10 -7 15.99 2.56
 -1 10 -7 13.65 2.36
 1 -10 7 6.67 5.74
 1 -10 8 12.03 6.25
 -1 10 -8 12.68 2.57
 -1 10 -8 16.71 3.08
 -1 10 -8 15.31 3.17
 -1 10 -8 14.8 3.45
 1 -10 8 17.68 5.44
 1 -10 8 9.17 5.19
 -1 10 -8 5.21 4.07
 -1 10 -8 2.07 3.75
 -1 10 -8 12.69 2.49
 1 -10 8 17.66 6.72
 -1 10 -8 11.44 2.4
 -1 10 -8 13.26 2.33
 1 -10 8 10.67 5.52
 -1 10 -8 15.57 2.36
 -1 10 -9 -0.57 2.69
 1 -10 9 5.26 6.35
 -1 10 -9 1.48 2.63
 1 -10 9 2.52 6.12
 1 -10 9 -1.88 5.34
 -1 10 -9 2.2 3.54
 -1 10 -10 9.36 2.31
 -1 10 -10 10.77 2.73
 -1 10 -10 7.41 3
 -1 10 -10 10 2.1
 1 -10 10 8.29 5.27
 1 -10 10 -1.27 6.19
 -1 10 -11 11.77 2.27
 -1 10 -11 9.69 2.56
 1 -10 11 12.45 3.11
 -1 10 -11 14.57 2.12
 1 -10 11 14.99 4.95
 1 -10 12 36.87 5.62
 -1 10 -12 39.14 3.95
 -1 10 -12 44.6 3.86
 1 -10 13 6.06 3.41
 -1 10 -13 4.76 1.32
 -1 10 -13 5.12 1.47
 -1 10 -13 7.95 1.34
 -1 9 20 2.93 5.82
 -1 9 20 -1.07 3.57
 1 -9 -20 4.44 1.07
 -1 9 19 -0.83 7.85
 -1 9 19 4.25 4.95
 1 -9 -19 -0.38 1.32
 -1 9 18 70.48 8.32
 1 -9 -18 63.65 5.5
 1 -9 -17 105.38 8.89
 -1 9 17 108.85 11.55
 1 -9 -17 99.83 9.01
 1 -9 -16 1.5 2.03
 1 -9 -16 0.64 2.6
 1 -9 -16 0.42 1.88
 -1 9 16 7.36 9.1
 1 -9 -15 23.12 4.18
 1 -9 -15 31.95 3.35
 1 -9 -15 32.34 3.54
 1 -9 -15 26.9 4.05
 1 -9 -15 24.92 4.09
 1 -9 -15 22.85 3.16
 -1 9 15 16.73 9.97
 1 -9 -15 31.91 3.57
 -1 9 15 14.87 12.88
 1 -9 -15 30.7 3.08
 1 -9 -14 3.08 1.67
 1 -9 -14 2.28 2.38
 -1 9 14 -6.88 11.41
 1 -9 -14 5.39 3.2
 1 -9 -14 3.09 1.87
 1 -9 -14 5.79 3.14
 1 -9 -14 1.18 2.17
 1 -9 -14 5.58 2.27
 -1 9 14 2.1 9.74
 1 -9 -14 4.6 2.32
 -1 9 14 19.64 12.47
 1 -9 -13 54.5 4.86
 1 -9 -13 51.05 5.55
 1 -9 -13 52.25 4.99
 -1 9 13 38.7 14.86
 1 -9 -13 46.89 5.58
 -1 9 13 40.07 7.32
 1 -9 -13 54.06 4.56
 1 -9 -13 52.73 5.07
 -1 9 13 47.6 11.27
 1 -9 -13 40.3 5.23
 1 -9 -13 42.85 4.6
 -1 9 13 69.17 12.45
 1 -9 -13 36.07 5.34
 1 -9 -13 39.5 5.48
 1 -9 -12 137.57 10.76
 1 -9 -12 117.83 11.33
 1 -9 -12 112.91 11.31
 -1 9 12 101.14 19.65
 1 -9 -12 101.11 10.93
 1 -9 -12 118.9 10.56
 -1 9 12 110.19 11.99
 1 -9 -12 150.6 10.57
 -1 9 12 79.96 13.01
 1 -9 -12 130.96 10.85
 -1 9 12 131.26 16.27
 -1 9 12 135.27 15.82
 1 -9 -12 118.63 11.32
 1 -9 -12 124.06 11.19
 -1 9 12 93.18 17.82
 -1 9 12 78.21 19.44
 -1 9 11 12.52 15.48
 1 -9 -11 11.05 3.19
 1 -9 -11 11.46 3.5
 1 -9 -11 15.65 2.34
 1 -9 -11 13.86 2.75
 1 -9 -11 16.09 3.68
 -1 9 11 16.37 12.14
 1 -9 -11 18.97 3.36
 -1 9 11 14.99 12.34
 -1 9 11 21.38 5.52
 -1 9 11 5.34 7.04
 1 -9 -11 13.02 2.89
 1 -9 -11 16.18 3.82
 -1 9 11 28.07 11.21
 1 -9 -11 15.28 2.62
 -1 9 11 12.38 13.18
 1 -9 -11 13.21 5.22
 1 -9 -11 18.77 3.52
 -1 9 11 19.56 15.59
 -1 9 11 26.41 10.94
 1 -9 -11 19.35 2.64
 1 -9 -11 16.04 3.7
 1 -9 -10 24.2 3.1
 1 -9 -10 20.56 3.12
 1 -9 -10 30.16 5.45
 -1 9 10 29.16 15.38
 1 -9 -10 23.25 3.83
 -1 9 10 27.77 12.77
 1 -9 -10 19.54 3.59
 1 -9 -10 22.7 2.71
 -1 9 10 31.43 15.24
 1 -9 -10 17.63 3.89
 -1 9 10 23.46 9.65
 -1 9 10 31.47 5.29
 -1 9 10 26.62 6.81
 1 -9 -10 26.74 3.38
 1 -9 -10 28.68 4.25
 -1 9 10 32.35 10.49
 -1 9 10 26.98 10.8
 -1 9 10 37.25 11.43
 -1 9 10 14.9 12.03
 -1 9 10 36.92 12.05
 1 -9 -10 25.46 3.58
 1 -9 -9 -0.09 2.11
 1 -9 -9 -0.75 1.86
 1 -9 -9 -2.63 3.78
 1 -9 -9 -1.76 2.54
 1 -9 -9 -0.47 1.93
 -1 9 9 -9.86 10.82
 1 -9 -9 4.44 2.49
 -1 9 9 -7.39 10.83
 -1 9 9 1.83 13.37
 1 -9 -9 0.87 2.5
 1 -9 -9 2.15 2.84
 -1 9 9 0.72 8.91
 1 -9 -9 3.77 2.86
 1 -9 -9 0.52 3.1
 1 -9 -9 -0.13 2.26
 1 -9 -9 0.3 6.69
 -1 9 9 3.03 5.91
 -1 9 9 5.35 10.21
 -1 9 9 3.74 9.72
 -1 9 9 -3.26 8.31
 -1 9 9 10.02 11.94
 1 -9 -9 -2.54 4.47
 1 -9 -9 -0.94 6.24
 -1 9 9 11.82 14.06
 1 -9 -9 3.26 2.69
 -1 9 9 -3.66 4.43
 1 -9 -8 1.36 2.57
 -1 9 8 10.74 11.12
 -1 9 8 10.64 13.04
 1 -9 -8 1.38 6.15
 1 -9 -8 2.97 4.56
 -1 9 8 0.91 8.23
 1 -9 -8 0.91 1.82
 1 -9 -8 1.94 2.53
 1 -9 -8 0.83 2.97
 -1 9 8 -8.49 13.04
 1 -9 -8 1.75 1.89
 1 -9 -8 3.15 3.51
 -1 9 8 7.41 8.26
 -1 9 8 2.41 4.99
 1 -9 -8 7.3 5.82
 1 -9 -8 0.97 3.72
 1 -9 -8 1.48 3.12
 1 -9 -8 12.51 6.92
 1 -9 -8 -1.74 3.17
 1 -9 -8 3.67 2.23
 -1 9 8 9.59 4.67
 1 -9 -8 2.49 2.46
 -1 9 8 -5.93 10.29
 -1 9 8 2.39 9.83
 1 -9 -8 5.6 2.54
 -1 9 8 3.48 9.68
 -1 9 8 1.5 3.97
 -1 9 7 21.53 10.42
 -1 9 7 40.84 11.44
 1 -9 -7 29.93 4.61
 -1 9 7 25.45 13.5
 1 -9 -7 46.69 4.08
 -1 9 7 53.72 6.69
 -1 9 7 54.01 9.6
 1 -9 -7 45.84 5.45
 1 -9 -7 32.56 4.1
 1 -9 -7 46.68 5.1
 -1 9 7 38.78 5.81
 1 -9 -7 34.92 4.48
 -1 9 7 52.11 9.9
 -1 9 7 31.78 8.55
 1 -9 -7 27.25 8.97
 -1 9 7 27.34 13.05
 1 -9 -7 40.39 4.33
 1 -9 -7 15.99 7.69
 1 -9 -7 29.31 6.12
 -1 9 7 72.4 11.79
 1 -9 -7 39.4 4.4
 1 -9 -7 48.01 5.49
 -1 9 7 39.53 4.45
 -1 9 6 16.35 11.31
 1 -9 -6 14.88 2.63
 1 -9 -6 10.78 6.65
 1 -9 -6 13.17 7.82
 -1 9 6 21.98 11.46
 -1 9 6 10.74 6.96
 1 -9 -6 3.54 4.25
 1 -9 -6 11.9 2.79
 -1 9 6 10.01 6.31
 -1 9 6 20.7 9.67
 1 -9 -6 9.39 3.73
 1 -9 -6 10.48 3.21
 -1 9 6 13.3 4.22
 1 -9 -6 4.01 5
 -1 9 6 5.67 8.89
 1 -9 -6 15.85 2.62
 -1 9 6 6.87 9.5
 1 -9 -6 10.32 2.75
 -1 9 6 34.59 9.21
 1 -9 -6 9.21 3.54
 -1 9 6 9.24 2.62
 1 -9 -5 10.82 2.37
 -1 9 5 6.63 8.39
 -1 9 5 5.66 8.51
 1 -9 -5 11.12 3.13
 -1 9 5 11.73 6.67
 -1 9 5 9.52 10.27
 -1 9 5 12.29 6.32
 1 -9 -5 11.32 4.91
 1 -9 -5 11.06 4.16
 -1 9 5 11.58 6.07
 1 -9 -5 9.76 6.46
 -1 9 5 22.61 6.84
 1 -9 -5 14.47 7.96
 -1 9 5 8.25 10.57
 -1 9 5 9 8.75
 -1 9 5 12.48 3.83
 -1 9 4 -6.64 6.21
 1 -9 -4 0.13 2.94
 1 -9 -4 8.01 6.5
 -1 9 4 -0.07 3.01
 -1 9 4 -2.2 2.46
 -1 9 4 3.4 3.39
 -1 9 4 0.66 5.83
 -1 9 4 1.85 6.29
 -1 9 4 1.78 9.52
 -1 9 4 3.02 5.82
 1 -9 -4 3.08 4.7
 -1 9 4 -1.2 7.96
 1 -9 -4 -1.14 4.95
 -1 9 4 -3.12 7.79
 -1 9 4 0.77 5.37
 1 -9 -4 2.87 7.75
 -1 9 4 -3.47 5.45
 1 -9 -4 -0.3 4.12
 1 -9 -4 4.28 6.38
 -1 9 4 1.98 5.97
 -1 9 4 -5.22 9.96
 1 -9 -3 3.59 7.91
 1 -9 -3 4.86 4.01
 -1 9 3 13.33 9.41
 -1 9 3 8.25 3.82
 1 -9 -3 8.73 5.91
 -1 9 3 13.77 5.44
 1 -9 -3 10.97 3.22
 -1 9 3 9.8 6.19
 -1 9 3 9.14 2.64
 1 -9 -3 6.72 6.9
 -1 9 3 11.71 3.12
 -1 9 3 11.82 3.3
 1 -9 -3 4.7 5.01
 -1 9 3 3.59 7.18
 -1 9 3 10.36 5.55
 -1 9 3 3.04 5.8
 1 -9 -3 9.14 4.37
 -1 9 3 7.63 5.81
 -1 9 3 7.91 5.88
 -1 9 3 12.45 9.32
 1 -9 -3 4.32 3.79
 -1 9 2 104.63 9.22
 -1 9 2 122.43 11.24
 1 -9 -2 89.46 10.41
 -1 9 2 108.14 11.08
 -1 9 2 98.5 9.97
 1 -9 -2 88.87 12.7
 -1 9 2 111.99 10.97
 1 -9 -2 103.01 10.07
 1 -9 -2 90.61 11.44
 1 -9 -2 110.3 9.81
 -1 9 2 103.83 11.3
 1 -9 -2 97.81 10.83
 -1 9 2 106.42 10.96
 -1 9 2 120.39 9.66
 -1 9 1 47.12 6.64
 -1 9 1 46.4 6.77
 -1 9 1 36.83 5.42
 1 -9 -1 35.88 9.15
 -1 9 1 61.77 7
 -1 9 1 36.9 5.6
 1 -9 -1 30.6 7.61
 -1 9 1 44.29 7.14
 -1 9 1 42.91 4.6
 -1 9 1 42.47 4.69
 1 -9 -1 38.24 6.18
 -1 9 1 62.39 7.07
 1 -9 -1 31.33 6.67
 -1 9 1 43.67 6.82
 -1 9 1 46.97 4.85
 -1 9 1 59.92 5.17
 -1 9 0 11.64 5.17
 1 -9 0 15.9 4.69
 1 -9 0 7.21 5.39
 -1 9 0 6.76 4.81
 -1 9 0 6.97 4.7
 -1 9 0 11.34 3.6
 -1 9 0 3.25 5.03
 -1 9 0 12.23 2.14
 1 -9 0 6.4 7.89
 1 -9 0 15.75 6.21
 -1 9 0 13.68 3.97
 -1 9 0 14.07 5.1
 -1 9 0 12.61 5.46
 -1 9 0 11.94 2.34
 -1 9 0 11.46 2.96
 1 -9 0 11.88 4.23
 -1 9 0 15.96 3.17
 -1 9 0 4.98 5.15
 -1 9 0 10.83 3.99
 -1 9 -1 33.92 4.09
 -1 9 -1 37.93 5.81
 -1 9 -1 29.64 3.13
 -1 9 -1 29.74 5.32
 -1 9 -1 34.77 5.85
 1 -9 1 21.15 6.2
 -1 9 -1 26.11 4.49
 -1 9 -1 28.62 4.85
 -1 9 -1 30.72 5.91
 1 -9 1 25.62 6.69
 1 -9 1 28.1 8.52
 -1 9 -1 26.28 6.12
 -1 9 -1 27.1 3.23
 1 -9 1 18.84 4.96
 -1 9 -1 25.7 3.85
 1 -9 1 24.7 5.38
 -1 9 -1 27.77 4.76
 1 -9 1 21.79 5.42
 -1 9 -2 31.65 3.86
 1 -9 2 26.49 5.66
 -1 9 -2 33.06 5.32
 -1 9 -2 20.24 3.98
 -1 9 -2 24.14 5.05
 1 -9 2 23.85 5.99
 -1 9 -2 26.17 5.38
 -1 9 -2 26.13 4.33
 -1 9 -2 27.77 3.16
 -1 9 -2 27.99 3.15
 -1 9 -2 29.33 3.02
 1 -9 2 30.93 8.41
 1 -9 2 27.76 6.82
 -1 9 -2 22.71 4.78
 -1 9 -2 31.91 5.81
 -1 9 -2 18.32 5.68
 1 -9 2 28.28 6.09
 1 -9 2 24.54 5.26
 -1 9 -2 24.45 3.09
 1 -9 2 24.34 4.7
 1 -9 2 20.01 7.75
 -1 9 -2 30.56 3.57
 1 -9 2 16.82 5.11
 -1 9 -2 30.4 3.77
 1 -9 2 19.04 5.15
 -1 9 -2 18.56 4.44
 1 -9 2 13.54 5.18
 1 -9 3 8.19 5.01
 -1 9 -3 7.36 3.36
 -1 9 -3 4.71 3.81
 1 -9 3 5.96 7.62
 1 -9 3 -3.48 6.2
 -1 9 -3 10.83 5.03
 1 -9 3 6.25 4.89
 1 -9 3 6.64 5.66
 1 -9 3 6.5 3.71
 -1 9 -3 8.97 2.78
 1 -9 3 6.33 7.6
 -1 9 -3 8.99 2.22
 1 -9 3 0.27 4.98
 -1 9 -3 8.59 3.39
 1 -9 3 6.81 4.86
 -1 9 -3 6.4 2.94
 1 -9 3 3.72 4.7
 -1 9 -3 7.47 2.02
 -1 9 -3 8.16 4.44
 -1 9 -3 6.59 2.09
 -1 9 -3 5.58 3.39
 1 -9 3 1.42 5.51
 -1 9 -3 7.09 1.98
 -1 9 -3 5.93 3.72
 -1 9 -3 7.47 1.86
 1 -9 3 10.84 4.87
 1 -9 4 -1.79 5.07
 -1 9 -4 -0.32 1.97
 -1 9 -4 -0.17 4.36
 1 -9 4 -4.54 5.74
 -1 9 -4 2.24 3.4
 1 -9 4 1.88 7.31
 1 -9 4 3.63 3.25
 -1 9 -4 3.15 1.87
 -1 9 -4 1.44 1.86
 -1 9 -4 2.43 4.88
 -1 9 -4 1.12 3.83
 1 -9 4 6.58 5.32
 1 -9 4 0.35 5.85
 -1 9 -4 3.56 2.12
 1 -9 4 -2.69 7.16
 1 -9 4 -0.88 3.51
 -1 9 -4 -0.15 2.72
 1 -9 4 -0.15 5.4
 -1 9 -4 2.63 3.32
 1 -9 4 2.44 4.59
 -1 9 -4 2.77 3
 1 -9 4 3.39 5.45
 1 -9 4 -1.55 4.79
 -1 9 -4 1.93 3.56
 1 -9 4 3.1 4.94
 -1 9 -4 1.36 1.72
 1 -9 5 31.28 6.83
 -1 9 -5 31.57 4.96
 -1 9 -5 38.88 5.16
 -1 9 -5 36.53 4.1
 1 -9 5 46.78 7.33
 1 -9 5 33.06 9.01
 -1 9 -5 45.09 6.38
 -1 9 -5 41.76 5.58
 1 -9 5 37.38 6.97
 1 -9 5 37.07 7.6
 1 -9 5 36.78 8.27
 -1 9 -5 45.54 4.64
 -1 9 -5 38.77 4.08
 -1 9 -5 41.19 4.76
 1 -9 5 38.08 6.8
 1 -9 5 39.49 6.65
 -1 9 -5 38.65 5.08
 1 -9 5 40.23 6.37
 1 -9 5 35.8 7.22
 -1 9 -5 42.38 3.97
 -1 9 -5 37.18 4.08
 -1 9 -5 31.79 5.08
 1 -9 5 37.67 6.57
 -1 9 -5 40.86 3.91
 1 -9 6 17.2 6.2
 -1 9 -6 18.16 4.11
 -1 9 -6 22.07 2.82
 -1 9 -6 19.68 4.34
 1 -9 6 18.69 6.4
 1 -9 6 20.31 7.13
 -1 9 -6 26.17 3.62
 -1 9 -6 19.96 2.95
 1 -9 6 16.54 6.32
 -1 9 -6 24.11 3.82
 1 -9 6 19.91 5.53
 -1 9 -6 18.39 4.05
 1 -9 6 19.92 5.59
 1 -9 6 21.03 6.73
 -1 9 -6 13.65 4.03
 1 -9 6 20.81 5.95
 -1 9 -6 17.68 2.73
 1 -9 7 2.83 6.81
 1 -9 7 4.61 6.4
 -1 9 -7 10.84 3.08
 -1 9 -7 5.8 2.38
 -1 9 -7 5.09 3.44
 1 -9 7 6.75 5.97
 -1 9 -7 6.48 3.24
 1 -9 7 5.5 5.7
 1 -9 7 2.91 5.76
 1 -9 7 4.75 6.56
 1 -9 7 10.63 5.38
 -1 9 -7 6.76 2.23
 -1 9 -7 7.11 2.17
 -1 9 -7 9.54 3.91
 1 -9 7 1.49 6.3
 -1 9 -7 7.28 2.32
 1 -9 7 1.32 5.57
 -1 9 -7 8.09 2.13
 1 -9 8 13.25 7.05
 1 -9 8 10.82 6.35
 -1 9 -8 11.3 3
 -1 9 -8 7.42 2.38
 -1 9 -8 3.69 3.26
 1 -9 8 4.4 5.21
 1 -9 8 5.73 5.26
 1 -9 8 10.76 6.69
 -1 9 -8 2.18 3.85
 -1 9 -8 6.69 2.17
 -1 9 -8 7.51 2.14
 -1 9 -8 7.1 3.65
 -1 9 -8 8.27 2.29
 1 -9 8 5.5 7.02
 -1 9 -8 4.07 2.08
 1 -9 8 6.57 5.62
 1 -9 9 12.92 6.61
 -1 9 -9 5.41 2.31
 -1 9 -9 7.23 2.88
 1 -9 9 -1.01 5.38
 -1 9 -9 7.99 3.13
 1 -9 9 7.11 5.06
 1 -9 9 14.58 6.89
 -1 9 -9 -0.14 3.8
 -1 9 -9 5.64 2.18
 -1 9 -9 6.74 3.45
 1 -9 9 0.92 7
 -1 9 -9 5.8 2.05
 -1 9 -9 3.76 2.08
 1 -9 9 -3.02 5.56
 -1 9 -9 2.96 2.08
 -1 9 -10 11.86 2.4
 -1 9 -10 14.46 2.31
 1 -9 10 14.81 6.56
 -1 9 -10 8.55 2.4
 -1 9 -10 13.28 2.93
 1 -9 10 10.89 5.94
 1 -9 10 8.43 5.39
 -1 9 -10 11.4 2.2
 1 -9 10 18.44 7.21
 -1 9 -10 12.07 2.41
 -1 9 -11 41.63 3.93
 -1 9 -11 41.07 3.95
 1 -9 11 56.41 7.9
 1 -9 11 29.99 6.2
 -1 9 -11 36.84 4.5
 -1 9 -11 36.3 4.33
 -1 9 -11 42.13 4.09
 1 -9 11 33.71 4.89
 -1 9 -11 39.76 4.1
 1 -9 11 44.58 8.11
 1 -9 12 3.71 6.08
 -1 9 -12 2.17 1.73
 1 -9 12 3.93 4.95
 -1 9 -12 4.78 1.76
 1 -9 12 -0.74 5.84
 -1 9 -12 2.75 1.93
 -1 9 -13 9.82 1.81
 -1 9 -13 12.01 1.98
 -1 9 -14 1.53 1.38
 1 -9 14 3.44 4
 -1 9 -14 -0.27 1.19
 1 -8 -21 -0.51 0.67
 -1 8 20 9.43 4.65
 -1 8 20 1.27 6.86
 1 -8 -20 11.87 1.54
 -1 8 19 -5.05 5.78
 1 -8 -19 0.49 1.44
 -1 8 19 7.58 8.63
 -1 8 18 59.62 8.72
 1 -8 -18 57.33 5.11
 -1 8 18 46.15 10.4
 -1 8 18 61.46 11.59
 1 -8 -18 58.57 5.37
 1 -8 -17 94.21 8.12
 -1 8 17 78.59 14.32
 1 -8 -17 101.18 8.33
 1 -8 -17 90.97 8.46
 -1 8 16 55.7 9.27
 -1 8 16 59.19 11.99
 -1 8 16 73.68 8.63
 1 -8 -16 72.01 6.09
 1 -8 -16 61.83 5.97
 -1 8 16 69.05 10.18
 1 -8 -16 70.01 6.83
 1 -8 -16 73.25 6.42
 1 -8 -16 72.63 6.23
 1 -8 -15 7.41 1.88
 1 -8 -15 6.81 1.7
 1 -8 -15 10.86 2.35
 -1 8 15 2.74 10.03
 -1 8 15 14.03 13.49
 1 -8 -15 7.58 2.42
 -1 8 15 9.48 8.68
 1 -8 -15 10.1 2.43
 1 -8 -15 9.42 3.2
 1 -8 -15 10.62 3.21
 1 -8 -15 7.76 2.09
 -1 8 15 8.24 7.05
 1 -8 -14 54.06 5.61
 1 -8 -14 52.32 5.02
 1 -8 -14 44.01 5.46
 1 -8 -14 48.39 4.57
 1 -8 -14 49.35 4.44
 -1 8 14 36.35 8.17
 1 -8 -14 50.03 5.06
 -1 8 14 42.55 14.15
 1 -8 -14 49.89 5
 -1 8 14 46.79 11.26
 -1 8 14 32.77 10
 1 -8 -14 38.58 5.5
 -1 8 14 31.91 10.95
 1 -8 -14 54.87 4.85
 1 -8 -14 43.59 4.69
 -1 8 14 43.69 11.99
 -1 8 14 30.96 8.22
 1 -8 -13 56.12 4.98
 -1 8 13 39.73 11.27
 1 -8 -13 45.27 5.53
 1 -8 -13 37.23 5.49
 -1 8 13 48.72 12.13
 -1 8 13 44.3 8.17
 1 -8 -13 46.03 4.68
 1 -8 -13 33.6 5.24
 -1 8 13 53.67 11.44
 -1 8 13 38.42 13.68
 -1 8 13 37.24 7.4
 1 -8 -13 58.08 4.67
 1 -8 -13 50.3 5.07
 1 -8 -13 49.32 5.62
 1 -8 -13 55.03 5.11
 1 -8 -13 54.36 5.63
 -1 8 13 44.25 9.6
 -1 8 13 45.6 12.69
 1 -8 -12 31.92 4.47
 -1 8 12 30.5 13.78
 1 -8 -12 20.74 4.08
 1 -8 -12 31.66 4.36
 1 -8 -12 32.2 3.53
 1 -8 -12 32.73 3.53
 -1 8 12 13.03 14.16
 -1 8 12 9.34 9.98
 -1 8 12 12.99 15.76
 1 -8 -12 26.55 4.31
 -1 8 12 13.31 15.7
 1 -8 -12 29.37 3.2
 1 -8 -12 21.62 3.99
 -1 8 12 19.56 10.65
 -1 8 12 25.03 6.42
 1 -8 -12 33.43 3.15
 1 -8 -12 27.38 3.6
 -1 8 12 27.11 11.43
 -1 8 12 30.87 12.55
 -1 8 12 25.26 10.01
 1 -8 -12 29.67 4.33
 1 -8 -11 32.25 4.01
 1 -8 -11 41.59 3.93
 1 -8 -11 30.67 5.72
 -1 8 11 27.09 14.16
 1 -8 -11 35.5 4.55
 -1 8 11 9.85 15.24
 -1 8 11 30.35 9.56
 -1 8 11 25.01 15.37
 1 -8 -11 28.77 4.35
 -1 8 11 16.7 10.22
 1 -8 -11 41.43 3.69
 1 -8 -11 29.32 4.38
 1 -8 -11 29.29 4.44
 -1 8 11 25.21 13.11
 1 -8 -11 35.42 4.81
 -1 8 11 28.3 13.33
 1 -8 -11 39.45 4.06
 1 -8 -11 37.37 4.7
 -1 8 11 29.19 6.1
 -1 8 11 33.14 7.33
 1 -8 -11 35.97 4.9
 1 -8 -11 40.72 4.14
 -1 8 11 40.03 11.19
 -1 8 11 26.17 8.05
 -1 8 11 53.05 10.72
 -1 8 11 25.69 11.97
 -1 8 11 49.15 12.7
 -1 8 10 21.56 7.38
 1 -8 -10 16.37 2.87
 1 -8 -10 22.31 2.74
 -1 8 10 13.85 12.98
 1 -8 -10 14.85 5.03
 -1 8 10 -2.56 14.41
 1 -8 -10 20.47 3.56
 -1 8 10 26.69 8.66
 1 -8 -10 14.87 2.72
 1 -8 -10 13.96 3.23
 -1 8 10 32.1 14.02
 1 -8 -10 19.46 2.49
 -1 8 10 23.38 9.33
 1 -8 -10 14.32 3.44
 1 -8 -10 21.51 2.82
 -1 8 10 4.89 9.13
 -1 8 10 23.34 4.98
 1 -8 -10 17.47 3.76
 -1 8 10 15.68 6.38
 1 -8 -10 19.85 2.88
 -1 8 10 29.1 10.08
 -1 8 10 16.45 11.41
 -1 8 10 11.68 11.04
 -1 8 10 9.18 12.31
 1 -8 -10 15.03 3.22
 -1 8 10 5.42 11.84
 -1 8 9 34.64 14.18
 1 -8 -9 53.75 6.33
 -1 8 9 39.62 14.88
 1 -8 -9 47.45 7.47
 -1 8 9 45.06 10.61
 1 -8 -9 72.78 6.57
 1 -8 -9 76.67 6.37
 1 -8 -9 44.16 8.59
 -1 8 9 40 13.82
 -1 8 9 81.11 11.21
 1 -8 -9 71.47 5.88
 1 -8 -9 69.4 9.13
 1 -8 -9 56.06 6.52
 -1 8 9 70.55 8.41
 1 -8 -9 64.77 5.95
 1 -8 -9 61.47 5.93
 1 -8 -9 53.68 6
 -1 8 9 58.69 8.77
 -1 8 9 45.14 13.1
 -1 8 9 105.65 13.7
 -1 8 9 44.68 11.95
 -1 8 9 66.41 12.49
 -1 8 9 80.1 7.29
 -1 8 8 21.98 12.91
 -1 8 8 55.54 11.84
 1 -8 -8 42.24 4.39
 -1 8 8 37.24 9.05
 -1 8 8 49.83 13.38
 1 -8 -8 32.93 5.85
 1 -8 -8 47.8 4.57
 1 -8 -8 30.17 7.06
 1 -8 -8 43.73 4.01
 1 -8 -8 20.58 6.24
 1 -8 -8 26.45 4.49
 1 -8 -8 39.33 4.82
 1 -8 -8 30.58 7.77
 -1 8 8 36.86 5.8
 1 -8 -8 40 4.04
 -1 8 8 26.43 7.03
 1 -8 -8 40.16 4.02
 -1 8 8 48.1 11.46
 -1 8 8 28.01 11.21
 1 -8 -8 37.21 4.55
 -1 8 8 41.6 10.48
 -1 8 8 52.19 10.43
 -1 8 7 43.94 10.46
 -1 8 7 24.03 10.13
 -1 8 7 22.51 6.64
 1 -8 -7 38.18 3.9
 1 -8 -7 38.56 3.85
 -1 8 7 42.64 10.65
 1 -8 -7 36.85 5.55
 1 -8 -7 35.46 8.42
 -1 8 7 38.13 8.27
 -1 8 7 41.22 12.17
 1 -8 -7 39.7 4.36
 1 -8 -7 39.92 4.27
 1 -8 -7 27.22 7.09
 -1 8 7 36.42 12.05
 1 -8 -7 37.53 4.16
 1 -8 -7 35.41 4.42
 -1 8 7 36.75 8.54
 -1 8 7 27.43 5.77
 1 -8 -7 26.39 6.67
 1 -8 -7 34.08 4.57
 1 -8 -7 33.06 3.93
 -1 8 7 33.14 5.54
 -1 8 7 44.09 9.76
 1 -8 -7 38.22 4.33
 -1 8 7 47.02 9.92
 1 -8 -7 43.24 3.87
 1 -8 -6 193.62 18.29
 1 -8 -6 228.48 17.06
 -1 8 6 228.86 19.47
 -1 8 6 265.76 20.98
 -1 8 6 152.63 19.69
 1 -8 -6 232.6 17.01
 1 -8 -6 189.38 17.4
 -1 8 6 171.12 16.95
 1 -8 -6 197.5 17.16
 -1 8 6 184.46 21.3
 1 -8 -6 151.46 17.55
 -1 8 6 190.95 17.86
 1 -8 -6 187.37 17.39
 1 -8 -6 180.31 18.41
 1 -8 -6 199.9 17.41
 -1 8 6 236.17 19.57
 1 -8 -6 228.08 17.29
 -1 8 6 187.84 19.17
 -1 8 6 229.48 17.79
 1 -8 -6 213.66 19.52
 -1 8 6 155.41 21.32
 -1 8 6 140.16 18.24
 -1 8 6 246.79 19.39
 1 -8 -6 200.07 18.06
 -1 8 6 203.32 20.41
 1 -8 -6 229.48 17.28
 1 -8 -6 173.01 18.7
 1 -8 -6 230.05 17.23
 1 -8 -5 21.74 5.04
 -1 8 5 21.18 6.47
 -1 8 5 3.85 7.89
 -1 8 5 -12.81 9.3
 -1 8 5 15.02 8.65
 1 -8 -5 25.15 3.2
 1 -8 -5 27.54 2.6
 -1 8 5 19.62 2.96
 1 -8 -5 20.15 4.2
 1 -8 -5 36.88 5.18
 -1 8 5 -6.05 11.13
 -1 8 5 18.68 6.33
 1 -8 -5 16.35 4.1
 -1 8 5 21.55 4.81
 -1 8 5 11.93 3.65
 1 -8 -5 11.94 3.97
 1 -8 -5 8.59 7.04
 1 -8 -5 17.09 3.45
 1 -8 -5 21.61 3.15
 -1 8 5 21.86 6.63
 -1 8 5 27.31 4.25
 -1 8 5 -1.9 10.03
 1 -8 -5 23.77 6.34
 -1 8 5 20.43 5.91
 -1 8 5 -9.46 11.56
 1 -8 -5 27.07 7.73
 1 -8 -5 18.02 4.68
 -1 8 5 23.1 6.75
 1 -8 -4 3.72 3.55
 -1 8 4 6.36 2.21
 1 -8 -4 9.61 4.94
 1 -8 -4 10.15 2.39
 -1 8 4 7.23 7.61
 -1 8 4 10.23 5.26
 -1 8 4 -0.12 6.59
 -1 8 4 -2.22 6.23
 1 -8 -4 5.78 2.27
 1 -8 -4 8 4.26
 -1 8 4 3.93 5.65
 -1 8 4 -9.02 6.89
 1 -8 -4 4.37 4.17
 -1 8 4 4.6 5.76
 -1 8 4 3.29 4.08
 1 -8 -4 3.49 3.26
 1 -8 -4 3.82 3.58
 1 -8 -4 10.76 6.31
 -1 8 4 -2.08 2.52
 -1 8 4 3.17 2.91
 -1 8 4 -7.37 2.93
 -1 8 4 16.4 6.25
 -1 8 4 6.46 3.18
 1 -8 -4 7.46 7.08
 1 -8 -4 2.42 5.57
 1 -8 -4 6.79 3.82
 -1 8 4 -2.91 5.08
 1 -8 -3 30.96 7
 1 -8 -3 44.74 5.52
 -1 8 3 42.67 6.22
 -1 8 3 34.07 4.9
 1 -8 -3 37.71 8.68
 1 -8 -3 39.87 6.14
 -1 8 3 45.97 6.48
 1 -8 -3 54.56 4.12
 -1 8 3 12.46 6.71
 -1 8 3 30.48 6.8
 1 -8 -3 33.12 5.82
 -1 8 3 45.98 6.58
 1 -8 -3 36.11 4.82
 -1 8 3 39.19 3.83
 -1 8 3 23.55 6.81
 1 -8 -3 22.67 5.34
 1 -8 -3 36.29 4.81
 -1 8 3 33.81 6.52
 1 -8 -3 28.92 4.84
 -1 8 3 35.55 4.01
 1 -8 -3 37.32 7.47
 -1 8 3 40.76 4.39
 -1 8 3 33.15 4.1
 -1 8 3 42.15 4.65
 -1 8 3 42.67 6.82
 1 -8 -3 33.27 5.21
 1 -8 -2 95.09 11.98
 -1 8 2 111.53 10.86
 1 -8 -2 116.44 13.03
 1 -8 -2 112.1 11.03
 -1 8 2 152.04 11.78
 1 -8 -2 108.59 11.57
 -1 8 2 102.63 10.64
 -1 8 2 125.02 11.65
 -1 8 2 97.1 11.44
 -1 8 2 102.96 11.83
 -1 8 2 129.65 10.1
 -1 8 2 147.43 11.92
 1 -8 -2 104.06 11.36
 -1 8 2 110.15 11.5
 1 -8 -2 111.31 11.02
 -1 8 2 93.13 11.66
 1 -8 -2 89.12 11.09
 -1 8 2 127.06 11.98
 1 -8 -2 119.66 10.74
 -1 8 2 117.85 10.13
 -1 8 2 139.62 10.48
 1 -8 -2 138.21 12.36
 -1 8 2 122.48 10.27
 -1 8 2 119.44 10.27
 1 -8 -2 109.12 10.83
 -1 8 2 138.58 12.07
 -1 8 2 152.64 10.67
 -1 8 1 253.28 22.06
 -1 8 1 326.09 22.81
 1 -8 -1 266.5 22.23
 1 -8 -1 210.77 22.91
 1 -8 -1 251.16 23.55
 -1 8 1 289.65 22.67
 -1 8 1 255.02 22
 1 -8 -1 247.41 22.64
 -1 8 1 252.75 22.74
 -1 8 1 213.57 22.4
 -1 8 1 286.02 21.5
 -1 8 1 328.5 22.86
 1 -8 -1 227.62 22.38
 -1 8 1 263.89 22.55
 1 -8 -1 229.4 22.08
 1 -8 -1 163.68 22.12
 -1 8 1 289.96 22.87
 1 -8 -1 256.97 21.97
 -1 8 1 271.79 21.63
 1 -8 -1 265.37 23.29
 -1 8 1 254.51 21.52
 -1 8 1 275.09 21.66
 1 -8 -1 220.23 22.1
 -1 8 1 323.53 21.95
 -1 8 1 255.67 22.12
 -1 8 1 288.59 22.84
 -1 8 0 -2.62 2.82
 -1 8 0 3.46 3.1
 1 -8 0 -6.25 4.9
 -1 8 0 1.27 4.2
 -1 8 0 13.13 4.98
 -1 8 0 -7.98 5.17
 1 -8 0 -2.14 4.3
 -1 8 0 -6.35 5.04
 -1 8 0 -0.73 2.9
 -1 8 0 -0.15 4.78
 -1 8 0 -1.13 3.42
 1 -8 0 37.99 7.54
 -1 8 0 -1.71 1.83
 -1 8 0 -9.03 5.8
 1 -8 0 -6.93 4.48
 1 -8 0 -8 5.17
 -1 8 0 -5.28 2.5
 1 -8 0 -10.76 6.84
 -1 8 0 -4.27 2.07
 1 -8 0 -4.56 4.27
 -1 8 0 -4.71 2.78
 1 -8 0 -6.92 4.32
 -1 8 0 26.02 5.86
 -1 8 0 3.32 3.45
 1 -8 0 -5.76 4.06
 1 -8 1 0.82 4.32
 1 -8 1 -3.26 5.34
 1 -8 1 3.96 6.53
 -1 8 -1 11.73 3.63
 -1 8 -1 0.49 1.78
 -1 8 -1 -2.82 4.68
 -1 8 -1 5.55 3.91
 -1 8 -1 -0.13 3.71
 -1 8 -1 14.49 4
 -1 8 -1 -0.15 4.98
 1 -8 1 -8.19 7.61
 1 -8 1 2.3 5.53
 1 -8 1 30.11 7.99
 1 -8 1 -0.42 3.77
 -1 8 -1 2.73 4.41
 -1 8 -1 -0.57 4
 -1 8 -1 12.11 3.43
 -1 8 -1 -0.52 1.81
 -1 8 -1 1.73 1.68
 1 -8 1 -4.21 5.22
 1 -8 1 -3.41 4.25
 -1 8 -1 1.81 4.74
 -1 8 -1 -3.74 2.39
 -1 8 -1 -0.08 1.99
 1 -8 1 -12.78 7.38
 -1 8 -1 4.67 3.08
 1 -8 1 -6.53 4.23
 -1 8 -1 16.02 4.1
 1 -8 1 -2.96 4.51
 -1 8 -1 2.41 1.52
 -1 8 -2 145.43 11.32
 1 -8 2 108.78 11.64
 -1 8 -2 112.73 10.09
 -1 8 -2 117.8 10.61
 1 -8 2 87.57 12.41
 -1 8 -2 94.84 10.74
 -1 8 -2 116.87 11.09
 -1 8 -2 100.84 10.5
 1 -8 2 104.32 11.98
 -1 8 -2 149.32 11.52
 1 -8 2 97.79 12.83
 -1 8 -2 124.61 10.77
 -1 8 -2 122.59 10.09
 -1 8 -2 116.07 10.79
 1 -8 2 110.3 11.37
 -1 8 -2 128.51 11.57
 1 -8 2 100.05 11.13
 1 -8 2 128.37 12.89
 -1 8 -2 139.35 10.23
 -1 8 -2 113.5 10.48
 1 -8 2 99.18 12.92
 -1 8 -2 157.79 11.51
 1 -8 2 118.29 11.44
 1 -8 2 110.6 11.01
 -1 8 -3 -4.26 4.08
 1 -8 3 -2.98 7.04
 -1 8 -3 3.53 3.38
 -1 8 -3 1.55 3.01
 -1 8 -3 0.99 3.77
 -1 8 -3 2.01 1.74
 -1 8 -3 2.02 4.31
 1 -8 3 7.46 7.4
 1 -8 3 2.03 5.7
 -1 8 -3 4.37 3.46
 -1 8 -3 -4.93 4.57
 1 -8 3 1.07 3.54
 1 -8 3 0.57 7.01
 1 -8 3 -4.44 4.57
 1 -8 3 -1.53 4.11
 -1 8 -3 0.93 2.91
 -1 8 -3 3.83 2.63
 1 -8 3 -0.19 4.67
 -1 8 -3 -0.98 3.32
 -1 8 -3 1.99 1.77
 1 -8 3 1.68 6.12
 1 -8 3 4.35 6.38
 1 -8 3 3.1 5.18
 -1 8 -3 2.03 3.99
 -1 8 -3 5.51 3.39
 1 -8 4 23.54 5.75
 1 -8 4 32.09 7.87
 1 -8 4 21.59 8.08
 -1 8 -4 36.71 3.27
 -1 8 -4 22.18 4.55
 -1 8 -4 26.66 3.34
 1 -8 4 45.51 6.85
 1 -8 4 18.86 8.07
 -1 8 -4 35.71 5.14
 1 -8 4 24.89 7.72
 -1 8 -4 32.08 4.15
 -1 8 -4 23.12 4.29
 -1 8 -4 28.36 5.55
 -1 8 -4 23.67 4.76
 -1 8 -4 30.39 3.36
 1 -8 4 29.93 5.99
 1 -8 4 43.4 6.49
 -1 8 -4 38.06 3.9
 -1 8 -4 29.75 3.36
 1 -8 4 39.22 6.06
 -1 8 -4 24.33 4.35
 1 -8 4 34.11 5.79
 -1 8 -4 29.83 4.04
 1 -8 4 19.97 5.16
 1 -8 4 38.99 6.22
 -1 8 -4 28.89 4.58
 1 -8 4 32.29 5.45
 -1 8 -4 28.91 3.19
 1 -8 5 -0.22 5.09
 1 -8 5 -1.17 6.93
 1 -8 5 1.22 6.51
 -1 8 -5 0.41 1.73
 -1 8 -5 1.81 3.9
 1 -8 5 0.49 5.56
 1 -8 5 -3.64 6.75
 -1 8 -5 -0.12 3.05
 -1 8 -5 -1.41 1.85
 1 -8 5 0.9 7.31
 -1 8 -5 2.05 3.01
 -1 8 -5 -0.16 4.18
 -1 8 -5 1.61 3.48
 -1 8 -5 -0.22 1.77
 -1 8 -5 0.68 1.66
 1 -8 5 -1.09 4.97
 1 -8 5 4.02 5.77
 -1 8 -5 1.43 1.94
 -1 8 -5 -3.49 2.56
 1 -8 5 -7.96 7.22
 1 -8 5 2.6 4.58
 1 -8 5 -0.89 5.25
 -1 8 -5 -1.42 2.77
 1 -8 5 6.34 4.29
 1 -8 5 -1.99 5.28
 -1 8 -5 0.12 3.23
 -1 8 -5 0.94 3.09
 1 -8 5 -0.67 4.6
 -1 8 -5 -1.18 1.67
 1 -8 6 7.94 5.63
 1 -8 6 0.64 7.1
 1 -8 6 -8.05 7.82
 1 -8 6 6 7
 -1 8 -6 2.68 2.01
 -1 8 -6 2.02 3.19
 1 -8 6 3.17 5.8
 -1 8 -6 4.55 2.04
 -1 8 -6 5.95 1.97
 -1 8 -6 4.89 4.56
 -1 8 -6 5.7 3.68
 1 -8 6 2.88 6.27
 -1 8 -6 5.47 1.91
 1 -8 6 -0.34 5.59
 -1 8 -6 7.29 2.7
 -1 8 -6 5.53 2.11
 1 -8 6 3.81 5.54
 -1 8 -6 6.41 3.02
 1 -8 6 2.95 4.94
 1 -8 6 3.64 5.72
 1 -8 6 3.67 4.73
 -1 8 -6 5.01 3.13
 -1 8 -6 11.15 3.48
 -1 8 -6 4.56 1.89
 1 -8 6 7.16 4.9
 -1 8 -7 0.65 1.9
 -1 8 -7 0.82 1.96
 -1 8 -7 2.55 3.7
 1 -8 7 -0.36 6.04
 1 -8 7 4.41 6.64
 -1 8 -7 0.98 1.93
 -1 8 -7 1.12 2.08
 -1 8 -7 2.37 2.68
 1 -8 7 1.26 4.94
 -1 8 -7 -1.4 3.25
 1 -8 7 1.01 5.45
 -1 8 -7 2.75 3.03
 1 -8 7 3.38 5.78
 -1 8 -7 -2.34 3.23
 1 -8 7 0.34 7.36
 -1 8 -7 -3.54 3.36
 1 -8 7 5.4 6.93
 -1 8 -7 3.42 2.03
 1 -8 7 6.84 5.86
 1 -8 7 1.79 4.96
 1 -8 7 -4.09 6.29
 -1 8 -7 1.27 1.87
 1 -8 7 -1.54 5.08
 -1 8 -8 7.92 2.17
 -1 8 -8 4.5 2.15
 -1 8 -8 5.62 3.69
 -1 8 -8 4.63 2.13
 1 -8 8 4.78 6.7
 1 -8 8 0.38 5.96
 -1 8 -8 7.1 2.81
 -1 8 -8 6.91 2.37
 -1 8 -8 7.1 3.46
 1 -8 8 9.07 5.54
 -1 8 -8 5.88 3.1
 1 -8 8 3.32 5.75
 1 -8 8 10.78 6.17
 -1 8 -8 4.74 3.33
 -1 8 -8 7.38 2.28
 1 -8 8 2.49 8.06
 1 -8 8 6.66 6.75
 1 -8 8 8.91 6.66
 1 -8 8 4.19 5.09
 1 -8 8 6.67 5.63
 -1 8 -8 6.8 2.13
 -1 8 -9 1.37 2.05
 -1 8 -9 2.59 2.01
 -1 8 -9 3.18 3.59
 1 -8 9 -6.86 6.7
 1 -8 9 2.78 6.51
 -1 8 -9 0.8 2.22
 -1 8 -9 2.38 2.67
 1 -8 9 2.29 5.68
 1 -8 9 4.73 5.43
 -1 8 -9 6.82 2.98
 1 -8 9 -6.63 6.45
 1 -8 9 2.77 6.67
 1 -8 9 0.94 4.96
 -1 8 -9 1.32 3.28
 1 -8 9 1.9 7.13
 1 -8 9 0.36 7.89
 -1 8 -9 1.59 2.11
 -1 8 -9 2.83 3.18
 1 -8 9 0.34 5.61
 -1 8 -9 1.86 1.97
 -1 8 -10 15.46 2.57
 -1 8 -10 14.21 2.38
 1 -8 10 15.93 4.99
 1 -8 10 17.76 7.1
 -1 8 -10 15.47 2.6
 -1 8 -10 12.07 2.97
 -1 8 -10 5.66 3.57
 1 -8 10 13.53 5.22
 -1 8 -10 11.47 3.26
 -1 8 -10 16.77 2.67
 1 -8 10 17.3 7.62
 1 -8 10 12.18 6.61
 1 -8 10 -5.98 6.84
 1 -8 10 13.91 6.94
 -1 8 -10 12.11 2.33
 1 -8 10 6.63 5.55
 -1 8 -11 4.39 2.08
 -1 8 -11 5.84 1.99
 1 -8 11 3.78 6.59
 -1 8 -11 6.44 2.64
 -1 8 -11 9.42 2.19
 1 -8 11 0.32 5.24
 1 -8 11 11.67 5.94
 1 -8 11 15.05 7.31
 -1 8 -11 5.15 2.15
 -1 8 -11 4.64 1.94
 1 -8 11 4.49 5.34
 1 -8 11 2.24 6.38
 1 -8 12 -7.64 7
 -1 8 -12 1.51 1.91
 1 -8 12 -0.77 6.33
 -1 8 -12 -0.37 1.82
 1 -8 12 1.96 4.7
 -1 8 -13 23.4 2.9
 1 -8 13 20.64 6.28
 1 -8 13 30.02 6.91
 1 -8 13 13.31 6.82
 1 -8 13 24.7 5.85
 -1 8 -13 25.2 2.75
 -1 8 -13 21.69 2.72
 1 -8 13 26.06 5.56
 -1 8 -14 -0.89 1.5
 1 -8 14 -1.69 5.76
 -1 8 -14 0.98 1.51
 1 -8 14 -1.61 4.33
 -1 8 -14 1.67 1.72
 -1 8 -15 4.91 1.49
 -1 8 -15 8.25 1.39
 1 -7 -21 0.67 0.79
 1 -7 -21 0.85 0.59
 -1 7 20 9.6 7.63
 -1 7 20 12.8 5.43
 1 -7 -20 13.7 1.76
 -1 7 19 3.72 9.4
 -1 7 19 9.8 4.71
 1 -7 -19 7.17 1.68
 -1 7 19 4.8 6.37
 -1 7 18 24.3 10.05
 -1 7 18 16.64 10.36
 -1 7 18 6.36 7.05
 1 -7 -18 -1.35 1.94
 -1 7 18 2.43 5.34
 1 -7 -18 -0.58 1.77
 -1 7 18 -5.57 9.58
 1 -7 -17 34.36 3.39
 1 -7 -17 32.07 3.81
 1 -7 -17 27.99 3.09
 -1 7 17 25.88 7.23
 -1 7 17 13.91 11.18
 1 -7 -17 34.5 3.63
 -1 7 17 21.33 11.97
 -1 7 17 34.47 6.7
 -1 7 17 23.3 11.22
 -1 7 17 28.84 7.78
 -1 7 17 25.07 8.13
 -1 7 16 -9.89 6.36
 1 -7 -16 1.59 1.59
 1 -7 -16 -0.35 1.76
 -1 7 16 5.2 7.54
 1 -7 -16 -0.83 2.55
 1 -7 -16 0.79 2.07
 1 -7 -16 0.52 2.09
 -1 7 16 10.89 8.12
 1 -7 -15 2.18 3.03
 1 -7 -15 2.41 2.23
 1 -7 -15 2.01 2.94
 1 -7 -15 7.06 1.85
 1 -7 -15 1.99 1.68
 -1 7 15 5.07 6.84
 -1 7 15 4.6 14.69
 1 -7 -15 2.76 2.27
 -1 7 15 -8.17 9.32
 -1 7 15 2.32 10.88
 1 -7 -15 1.1 3.02
 -1 7 15 13.43 7.7
 -1 7 15 -3.73 11.97
 1 -7 -15 3.18 2.08
 1 -7 -15 0.9 2.21
 1 -7 -14 17.42 3.66
 1 -7 -14 15.36 2.79
 1 -7 -14 16.31 3.56
 -1 7 14 23.91 7.59
 1 -7 -14 14.54 2.85
 -1 7 14 6 9.83
 -1 7 14 6.43 9.13
 -1 7 14 28.55 11.07
 1 -7 -14 4.93 3.46
 1 -7 -14 15.65 2.17
 1 -7 -14 17.15 2.39
 1 -7 -14 13.57 2.69
 -1 7 14 20.38 7.73
 -1 7 14 8.7 11.7
 1 -7 -14 8.97 2.54
 -1 7 13 3.35 7.35
 -1 7 13 4 11.32
 1 -7 -13 0.84 1.94
 1 -7 -13 1.19 2.84
 -1 7 13 -3.37 10.16
 1 -7 -13 -0.13 3.15
 1 -7 -13 -0.97 2.21
 1 -7 -13 2.52 1.84
 1 -7 -13 2.15 1.58
 1 -7 -13 1.49 2.56
 -1 7 13 10.74 11.59
 -1 7 13 1.42 13.89
 1 -7 -13 2.54 2.93
 -1 7 13 0.35 9.52
 -1 7 13 -6.86 13.46
 -1 7 12 -0.66 14.01
 1 -7 -12 2.17 2.86
 1 -7 -12 2.95 3.02
 1 -7 -12 1.26 3.04
 1 -7 -12 1.34 2.15
 1 -7 -12 2.89 2.23
 -1 7 12 2.84 10.04
 1 -7 -12 2.52 3
 1 -7 -12 1.53 1.89
 -1 7 12 18.5 10.95
 -1 7 12 -10.66 8.19
 1 -7 -12 3.13 2.77
 -1 7 12 -2.91 12.69
 -1 7 12 11.62 9.51
 -1 7 12 -0.5 5.61
 1 -7 -12 1.68 1.72
 1 -7 -12 2.94 2.24
 -1 7 12 -2.82 8.04
 1 -7 -12 1.99 2.94
 -1 7 12 7.59 10.97
 1 -7 -11 -0.5 2.11
 1 -7 -11 2.32 2.86
 -1 7 11 1.93 14.26
 1 -7 -11 -0.72 2.66
 1 -7 -11 0.84 1.74
 -1 7 11 5.38 10.24
 -1 7 11 -7.22 9.5
 -1 7 11 -9.99 13.99
 -1 7 11 3.77 14.2
 1 -7 -11 -3.29 2.91
 -1 7 11 -3.6 12.7
 -1 7 11 2.84 12.52
 1 -7 -11 -1.23 2.8
 1 -7 -11 1.11 3.03
 1 -7 -11 4.72 3.09
 1 -7 -11 1.31 1.98
 -1 7 11 1.65 5.07
 1 -7 -11 1.22 2.36
 1 -7 -11 2.82 3.31
 -1 7 11 -3.28 6.42
 -1 7 11 -8.94 10.31
 -1 7 11 5.29 9.21
 -1 7 11 9.09 12.12
 -1 7 11 4.03 12.38
 1 -7 -11 1.09 2.34
 -1 7 11 -6.98 7.79
 -1 7 10 27.06 7.39
 -1 7 10 21.12 10.28
 -1 7 10 8.1 13.71
 -1 7 10 24.15 14.14
 -1 7 10 13.28 13.07
 1 -7 -10 25.4 3.67
 1 -7 -10 18.39 4.85
 -1 7 10 27.56 9.5
 -1 7 10 31 12.58
 -1 7 10 16.77 12.48
 1 -7 -10 22.51 3.44
 1 -7 -10 20.37 2.85
 -1 7 10 18.71 5.2
 -1 7 10 20.74 6.4
 1 -7 -10 18.17 2.83
 1 -7 -10 22.66 3.71
 -1 7 10 9.26 9.67
 1 -7 -10 14.32 2.95
 -1 7 10 -5.04 12.29
 -1 7 10 4.93 11.7
 1 -7 -10 21.62 3.18
 -1 7 10 37.45 8.08
 1 -7 -9 46.04 4.85
 -1 7 9 37.58 7.57
 -1 7 9 24.96 13.53
 1 -7 -9 42.93 5.1
 -1 7 9 49.77 12.4
 -1 7 9 52.2 12.8
 1 -7 -9 50.84 5.09
 -1 7 9 25.51 8.94
 -1 7 9 37.87 12.9
 1 -7 -9 49.27 5.07
 1 -7 -9 46.46 6.24
 1 -7 -9 37.23 7.38
 -1 7 9 35.1 13.72
 -1 7 9 43.25 9.52
 1 -7 -9 45.4 4.72
 1 -7 -9 60.91 8.08
 1 -7 -9 44.82 5.3
 -1 7 9 46.2 7.11
 1 -7 -9 51.75 4.65
 1 -7 -9 50.69 4.84
 -1 7 9 58.73 8.4
 -1 7 9 53.67 11.39
 -1 7 9 51 11.73
 1 -7 -8 31.56 3.61
 1 -7 -8 35.6 4.09
 1 -7 -8 40.03 5.99
 1 -7 -8 31.76 4.18
 -1 7 8 49.96 13.83
 -1 7 8 44.47 9.44
 -1 7 8 104.76 13.22
 1 -7 -8 24.71 6.74
 -1 7 8 43.24 12.16
 -1 7 8 27.23 7.3
 1 -7 -8 30.04 3.6
 1 -7 -8 30.2 3.5
 1 -7 -8 32.51 4.76
 -1 7 8 30.01 6.59
 1 -7 -8 32.63 5.03
 1 -7 -8 29.81 3.92
 1 -7 -8 33.12 4.13
 -1 7 8 56.6 13.55
 -1 7 8 32.47 9.16
 -1 7 8 11.5 5.55
 1 -7 -8 20.39 5.83
 1 -7 -8 29.81 3.88
 1 -7 -8 44.45 4.67
 1 -7 -8 30.37 3.66
 1 -7 -8 40.24 7.32
 -1 7 8 30.41 5.73
 -1 7 8 48.09 12.19
 1 -7 -8 31.24 4.21
 -1 7 8 -6.23 11.07
 -1 7 8 41.25 5.09
 1 -7 -7 102.49 7.84
 -1 7 7 88.92 10.59
 1 -7 -7 92.61 8.05
 1 -7 -7 71.49 9.68
 1 -7 -7 79.55 8.88
 -1 7 7 109.21 13.14
 1 -7 -7 97.93 8.12
 1 -7 -7 87.1 10.95
 -1 7 7 83.13 13.76
 -1 7 7 85.66 12.88
 -1 7 7 97.07 12.94
 -1 7 7 84.66 12.58
 1 -7 -7 91.76 8.46
 -1 7 7 79.26 10
 1 -7 -7 94.46 7.86
 1 -7 -7 94 7.86
 -1 7 7 78.31 7.55
 -1 7 7 105.57 11.11
 -1 7 7 73.43 9.43
 1 -7 -7 84.49 8.13
 1 -7 -7 68.13 8.67
 -1 7 7 90.25 13.76
 1 -7 -7 86.38 7.95
 -1 7 7 74.78 8.92
 1 -7 -7 71.78 9.63
 1 -7 -7 94.08 8.41
 1 -7 -7 87.08 7.75
 1 -7 -7 89.99 8.27
 -1 7 7 85.26 8.89
 -1 7 7 88.09 12.17
 -1 7 7 116.35 12.5
 1 -7 -7 96.81 8.18
 -1 7 7 124.43 8.56
 -1 7 6 267.13 21.75
 -1 7 6 250.87 21.94
 -1 7 6 265.92 21.41
 1 -7 -6 211.75 19.37
 -1 7 6 205.75 18.98
 1 -7 -6 255.84 19.1
 1 -7 -6 191.02 19.96
 -1 7 6 207.57 19.79
 1 -7 -6 261.68 19.07
 -1 7 6 219.6 18.86
 -1 7 6 208.28 19.15
 1 -7 -6 236.57 19.17
 1 -7 -6 197.63 19.6
 -1 7 6 240.89 19.71
 1 -7 -6 231.69 19.37
 1 -7 -6 195.19 20
 1 -7 -6 241.27 19.42
 -1 7 6 177.92 20.51
 -1 7 6 305.47 21.45
 1 -7 -6 245.93 19.32
 -1 7 6 190.32 20.03
 -1 7 6 251.59 20.82
 1 -7 -6 219.36 19.77
 -1 7 6 283.62 21.77
 1 -7 -6 266.89 19.25
 1 -7 -6 231.41 20.89
 -1 7 6 230.82 19.62
 1 -7 -5 19.55 4.98
 1 -7 -5 26.83 2.72
 -1 7 5 20.77 6.24
 -1 7 5 26.64 8.75
 -1 7 5 13.75 7.1
 -1 7 5 12.22 7.17
 1 -7 -5 19.01 3.85
 -1 7 5 18.99 2.98
 1 -7 -5 24.88 2.66
 -1 7 5 23.33 3.25
 -1 7 5 22.17 2.22
 -1 7 5 17.93 7.35
 1 -7 -5 18.37 4.58
 -1 7 5 21.87 6.28
 -1 7 5 27.41 4.78
 1 -7 -5 20.23 3.78
 1 -7 -5 20.68 4.03
 -1 7 5 19.6 3.49
 1 -7 -5 22.36 6.48
 -1 7 5 16.57 4.03
 -1 7 5 27.36 6.63
 -1 7 5 21.4 5.72
 -1 7 5 37.65 9.12
 -1 7 5 31.55 8.69
 -1 7 5 24.71 6.39
 1 -7 -5 22.72 4.51
 1 -7 -5 23.05 3.16
 1 -7 -5 25.2 3.03
 1 -7 -5 24.12 7.16
 -1 7 4 116.82 11.13
 1 -7 -4 95.63 10.93
 -1 7 4 153.05 12.58
 -1 7 4 87.6 11.71
 -1 7 4 74.93 11.37
 -1 7 4 116.86 9.52
 1 -7 -4 92.61 10.05
 1 -7 -4 93.48 10.67
 -1 7 4 127.63 11.44
 1 -7 -4 133.58 9.55
 1 -7 -4 137.64 9.54
 -1 7 4 113.07 9.72
 1 -7 -4 86.24 10.36
 -1 7 4 88.89 11.63
 1 -7 -4 105.86 10.1
 -1 7 4 100.07 11.29
 1 -7 -4 95.39 10.07
 -1 7 4 95.64 9.58
 -1 7 4 109.43 9.81
 1 -7 -4 107.79 11.59
 -1 7 4 96.06 9.61
 1 -7 -4 114.6 9.7
 1 -7 -4 136.41 9.77
 -1 7 4 126.45 11.76
 -1 7 4 134.32 10.09
 -1 7 4 104.73 9.79
 1 -7 -4 103.5 12.28
 1 -7 -4 109.07 10.46
 1 -7 -4 98.19 11.4
 -1 7 3 220.75 18.38
 -1 7 3 174.76 17.62
 1 -7 -3 196.09 18.41
 -1 7 3 163.69 18.23
 -1 7 3 189.16 18.71
 -1 7 3 149.68 18.32
 -1 7 3 212.72 17.29
 -1 7 3 257.51 18.73
 1 -7 -3 190.91 18.3
 1 -7 -3 252.41 17.33
 -1 7 3 184.01 18.34
 1 -7 -3 171.02 17.81
 1 -7 -3 161.57 17.91
 -1 7 3 184.79 18.53
 -1 7 3 220.68 18.64
 1 -7 -3 216.24 17.82
 -1 7 3 191.91 17.35
 1 -7 -3 160.59 17.62
 1 -7 -3 209.67 18.88
 -1 7 3 225.41 17.5
 -1 7 3 210.99 17.39
 -1 7 3 239.22 18.82
 1 -7 -3 255.73 17.55
 1 -7 -3 234.7 17.48
 -1 7 3 255.2 17.76
 -1 7 3 226.29 17.58
 -1 7 3 194.23 17.76
 1 -7 -3 178.79 18.74
 1 -7 -3 183.68 19.2
 -1 7 2 46.21 4.42
 -1 7 2 50.89 4.75
 1 -7 -2 28.29 8.16
 -1 7 2 31.49 4.91
 1 -7 -2 35.08 7.14
 -1 7 2 36.55 4.74
 -1 7 2 49.42 6.14
 -1 7 2 35.67 6.03
 -1 7 2 30.14 6.6
 1 -7 -2 40.66 4.13
 -1 7 2 28.61 6.3
 -1 7 2 53.61 6.4
 1 -7 -2 32.37 6.19
 1 -7 -2 39.51 5.89
 -1 7 2 46.45 6.17
 1 -7 -2 48.54 3.89
 -1 7 2 42.9 4.02
 1 -7 -2 40.31 5.68
 -1 7 2 40.82 6.81
 -1 7 2 43.45 6.4
 -1 7 2 48.42 4.56
 -1 7 2 39.13 4.05
 -1 7 2 36.26 4.19
 1 -7 -2 49.5 7.76
 -1 7 2 45.42 4.29
 1 -7 -2 38.58 5.21
 1 -7 -2 43.77 4.18
 -1 7 2 44.67 6.42
 -1 7 2 37.25 5.05
 1 -7 -2 35.26 5.49
 -1 7 1 631.05 52.18
 1 -7 -1 560.71 53.07
 1 -7 -1 595.53 52.79
 1 -7 -1 677.59 52.35
 -1 7 1 620.22 52.13
 1 -7 -1 614.71 52.65
 1 -7 -1 595.64 52.62
 -1 7 1 761.43 52.64
 -1 7 1 545.18 52.23
 -1 7 1 696.98 52.66
 1 -7 -1 560.18 52.19
 -1 7 1 545.71 52.27
 -1 7 1 620.52 52.48
 1 -7 -1 641.49 52.03
 -1 7 1 681.42 51.8
 1 -7 -1 604.67 52.46
 -1 7 1 881.18 52.89
 -1 7 1 694.38 52.57
 -1 7 1 559.99 52.06
 1 -7 -1 611.32 52.24
 1 -7 -1 559.06 51.91
 -1 7 1 638.49 52.42
 1 -7 -1 474.29 52.22
 1 -7 -1 598.78 52.18
 -1 7 1 743.24 52.79
 1 -7 -1 583.33 52.28
 1 -7 -1 739.55 52.91
 -1 7 1 684.74 51.92
 -1 7 1 619.97 51.82
 -1 7 1 702.38 51.91
 1 -7 -1 612.87 52.19
 -1 7 1 816.57 52.16
 -1 7 1 597.52 52.19
 -1 7 1 788.9 52.84
 -1 7 0 293.86 23.87
 1 -7 0 296.53 24.3
 1 -7 0 263.67 25.06
 1 -7 0 258.02 25.42
 -1 7 0 303.7 24.21
 -1 7 0 354.5 24.69
 1 -7 0 242.05 25.03
 -1 7 0 282.48 24.13
 -1 7 0 281.91 23.86
 1 -7 0 267.2 24.8
 -1 7 0 269.72 24.35
 -1 7 0 290.17 24.55
 1 -7 0 262.55 24.16
 -1 7 0 286.24 23.85
 -1 7 0 398.15 24.97
 1 -7 0 244.11 24.41
 1 -7 0 234.61 25.18
 -1 7 0 288.03 24.12
 -1 7 0 330.55 24.65
 1 -7 0 280.88 24.02
 -1 7 0 319 23.75
 1 -7 0 265.24 24.31
 1 -7 0 282.23 24.11
 -1 7 0 350.54 24.93
 1 -7 0 267.71 24.29
 1 -7 0 285.06 24.43
 -1 7 0 299.27 23.78
 1 -7 0 326.02 25.42
 -1 7 0 333.45 23.9
 1 -7 0 250.25 24.3
 -1 7 0 262.68 24
 1 -7 0 262.2 24.27
 -1 7 0 328.72 23.91
 1 -7 0 274.2 24.27
 -1 7 0 307.38 24.28
 -1 7 0 269.34 23.7
 -1 7 -1 151.96 12.68
 -1 7 -1 153.34 12.66
 -1 7 -1 164.49 13.18
 1 -7 1 135.95 14.82
 1 -7 1 139.6 14.2
 -1 7 -1 210.12 13.85
 1 -7 1 126.55 14.43
 -1 7 -1 147.18 12.67
 -1 7 -1 156.12 13.1
 -1 7 -1 203.66 13.8
 1 -7 1 147.6 13.92
 -1 7 -1 140.02 13.14
 1 -7 1 121.91 12.97
 -1 7 -1 152.47 13.46
 -1 7 -1 131.82 13.26
 1 -7 1 131.16 13.39
 1 -7 1 126.86 14.56
 -1 7 -1 144.43 12.98
 -1 7 -1 123.76 12.83
 -1 7 -1 163.22 13.6
 -1 7 -1 166.87 12.55
 1 -7 1 152.7 12.92
 -1 7 -1 120.62 12.9
 1 -7 1 143.2 13.6
 1 -7 1 148.54 13.4
 -1 7 -1 183.73 13.99
 -1 7 -1 180.86 12.78
 -1 7 -1 151.26 12.58
 1 -7 1 185.36 15
 1 -7 1 127.04 13.27
 -1 7 -1 185.34 12.8
 -1 7 -1 144.49 12.88
 1 -7 1 134.55 13.45
 1 -7 1 143.64 13.31
 1 -7 1 145.02 13.53
 -1 7 -1 166.07 13.21
 -1 7 -1 146.75 12.5
 1 -7 1 155.34 13.31
 1 -7 2 58.96 7.14
 -1 7 -2 64.21 5.44
 -1 7 -2 59.75 5.38
 -1 7 -2 83.27 7.02
 1 -7 2 48.96 9.16
 -1 7 -2 67.81 6.32
 -1 7 -2 61.13 6.03
 -1 7 -2 77.71 6.86
 -1 7 -2 55.66 5.38
 1 -7 2 44.62 7.75
 1 -7 2 62.69 7.34
 1 -7 2 49.56 8.48
 -1 7 -2 61.1 6.51
 -1 7 -2 61.96 6.38
 -1 7 -2 60.71 6.19
 1 -7 2 62.53 5.91
 -1 7 -2 67.07 5.29
 1 -7 2 48.11 8.81
 1 -7 2 53.39 8.28
 -1 7 -2 54.77 5.64
 -1 7 -2 54.52 5.77
 1 -7 2 37.87 8.26
 1 -7 2 53.63 8.16
 -1 7 -2 75.29 6.79
 -1 7 -2 57.12 5.95
 -1 7 -2 49.58 5.75
 -1 7 -2 49.93 5.82
 1 -7 2 52.43 7.26
 1 -7 2 53.55 6.75
 -1 7 -2 70.26 5.6
 -1 7 -2 62.76 5.36
 1 -7 2 75.83 8.74
 -1 7 -2 72.32 5.67
 -1 7 -2 55.44 5.8
 1 -7 2 51.51 6.88
 1 -7 2 54.9 6.69
 1 -7 2 53.25 6.72
 1 -7 2 60.56 6.95
 -1 7 -2 56.31 6.16
 1 -7 2 50.1 7.6
 1 -7 2 54.73 6.44
 -1 7 -2 57.47 5.22
 1 -7 3 33.68 6.02
 1 -7 3 22.31 6.89
 1 -7 3 28.19 6.73
 -1 7 -3 19.98 2.77
 -1 7 -3 28.75 4.66
 1 -7 3 16.91 5.61
 -1 7 -3 25.96 3.71
 -1 7 -3 22.51 3.84
 -1 7 -3 22.63 4.05
 -1 7 -3 24.91 3.89
 1 -7 3 26.45 8.08
 -1 7 -3 19.11 3.11
 1 -7 3 20.88 6.75
 1 -7 3 25.93 7.12
 1 -7 3 20.09 6.51
 -1 7 -3 27.55 3.64
 1 -7 3 7.17 6.72
 -1 7 -3 36.73 4.83
 -1 7 -3 19.88 3.29
 1 -7 3 14.66 3.7
 -1 7 -3 26.56 2.57
 -1 7 -3 21.96 2.73
 -1 7 -3 17.92 2.51
 1 -7 3 25.35 5.51
 1 -7 3 24.99 4.91
 -1 7 -3 24.62 2.67
 1 -7 3 7.53 8.13
 1 -7 3 23.52 4.8
 -1 7 -3 31.46 3.25
 1 -7 3 15.03 4.7
 1 -7 3 22.57 5.23
 1 -7 3 21.44 4.69
 -1 7 -3 28.66 3.92
 -1 7 -3 22.74 3.53
 1 -7 3 4.46 6.69
 -1 7 -3 23.95 2.5
 1 -7 3 20.48 4.47
 1 -7 4 70.76 8.19
 -1 7 -4 80.79 7.07
 1 -7 4 63.36 8.31
 1 -7 4 53.03 8.77
 -1 7 -4 71.21 6.21
 1 -7 4 54.07 9.52
 -1 7 -4 92.13 7.48
 -1 7 -4 73.09 6.85
 -1 7 -4 55.67 6.81
 -1 7 -4 66.32 6.89
 -1 7 -4 61.71 6.47
 1 -7 4 55.58 9.13
 1 -7 4 61.74 9.63
 -1 7 -4 70.63 6.72
 -1 7 -4 65.98 6.57
 -1 7 -4 76.6 7.21
 1 -7 4 55.24 9.28
 1 -7 4 46.62 8.69
 -1 7 -4 77.39 6.22
 -1 7 -4 75.4 6.04
 1 -7 4 70.23 7.86
 -1 7 -4 65.07 6.02
 1 -7 4 63.39 8.07
 -1 7 -4 72.36 6.09
 1 -7 4 64.08 6.78
 1 -7 4 54.71 7.37
 1 -7 4 86.45 9.34
 -1 7 -4 65.95 6.72
 1 -7 4 70.67 7.51
 1 -7 4 66.35 7.85
 1 -7 4 48.64 8.54
 -1 7 -4 78.06 7
 1 -7 4 69.57 7.52
 -1 7 -4 71.18 6.02
 -1 7 -5 209.9 18.99
 1 -7 5 166.84 20.55
 -1 7 -5 220.38 19.1
 -1 7 -5 244.78 18.81
 -1 7 -5 259.2 19.32
 -1 7 -5 182.77 18.94
 1 -7 5 227.1 20.36
 -1 7 -5 238.4 18.82
 -1 7 -5 300.58 19.68
 1 -7 5 178.65 20.63
 1 -7 5 190.93 20.97
 -1 7 -5 257.73 19.23
 -1 7 -5 209.15 19.15
 1 -7 5 254.25 20.74
 -1 7 -5 229.49 19.14
 -1 7 -5 271.15 18.91
 1 -7 5 202.53 19.63
 1 -7 5 225.26 19.54
 1 -7 5 213.54 20.11
 -1 7 -5 228.16 18.87
 1 -7 5 180.95 20.71
 1 -7 5 226.03 21.08
 -1 7 -5 203.92 18.91
 1 -7 5 170.95 19.99
 -1 7 -5 235 19.26
 -1 7 -6 54.83 4.88
 1 -7 6 46.72 7.31
 1 -7 6 33.96 8.04
 1 -7 6 39.54 8.28
 -1 7 -6 48.28 5.04
 -1 7 -6 41.71 5.33
 1 -7 6 36.77 7.75
 -1 7 -6 36.32 5.02
 -1 7 -6 42.1 5.23
 -1 7 -6 52.83 5.64
 -1 7 -6 50.28 4.57
 -1 7 -6 44.35 5.4
 -1 7 -6 44.95 4.38
 1 -7 6 40.18 6.99
 1 -7 6 41.61 7.46
 1 -7 6 43.05 6.34
 -1 7 -6 50.48 4.53
 -1 7 -6 54.55 5.41
 1 -7 6 46.79 6.91
 -1 7 -6 58.41 5.09
 1 -7 6 37.8 6.27
 -1 7 -6 48.16 4.6
 1 -7 6 42.85 9.39
 -1 7 -6 51.07 5.38
 1 -7 6 32.09 8.53
 1 -7 6 38.8 7.88
 1 -7 6 48.33 7.12
 1 -7 6 38.01 6.33
 -1 7 -6 50.41 4.43
 -1 7 -7 34.68 4.08
 -1 7 -7 33.8 4.45
 1 -7 7 24.04 7.4
 -1 7 -7 34.08 4.76
 -1 7 -7 40.8 3.81
 -1 7 -7 29.88 4.49
 -1 7 -7 35.07 4.67
 -1 7 -7 35.55 3.59
 1 -7 7 32.26 6.54
 1 -7 7 38.4 6.87
 1 -7 7 34.42 5.87
 -1 7 -7 38.25 3.69
 -1 7 -7 42.38 4.28
 1 -7 7 34.1 6.06
 1 -7 7 31.65 6.32
 1 -7 7 33.92 7.7
 -1 7 -7 26.83 4.11
 1 -7 7 30.78 7.48
 -1 7 -7 41.64 3.86
 1 -7 7 33.07 8.04
 -1 7 -7 29.77 4.53
 1 -7 7 39.3 8.06
 1 -7 7 27.74 7.24
 1 -7 7 37.13 6.6
 -1 7 -7 35.69 3.55
 1 -7 7 35.28 5.83
 -1 7 -8 168.94 16.42
 -1 7 -8 195.24 16.7
 -1 7 -8 205.06 16.23
 1 -7 8 180.17 17.79
 -1 7 -8 178.5 16
 1 -7 8 187.69 17.8
 -1 7 -8 204.29 16.06
 1 -7 8 191.13 17.34
 1 -7 8 175.88 17.31
 -1 7 -8 218.75 16.34
 1 -7 8 193.61 17.38
 -1 7 -8 190.68 16.59
 -1 7 -8 190.22 16.31
 -1 7 -8 206.85 16.25
 1 -7 8 166.74 19.12
 1 -7 8 165.21 18.43
 1 -7 8 179.21 18.28
 -1 7 -8 189.44 16.57
 1 -7 8 152.23 18.41
 1 -7 8 194.41 17.84
 -1 7 -8 198.89 16.01
 1 -7 8 191.91 17.39
 -1 7 -9 0.28 2.49
 -1 7 -9 3.97 2.97
 -1 7 -9 5.69 2.84
 1 -7 9 1.03 7.32
 -1 7 -9 1.97 2.85
 -1 7 -9 -0.13 3.32
 -1 7 -9 4.24 2.15
 1 -7 9 -2.79 5.62
 1 -7 9 2.88 5.6
 -1 7 -9 3.27 2.88
 1 -7 9 1.13 5.24
 1 -7 9 2.27 5.02
 1 -7 9 2.28 6.66
 -1 7 -9 -0.7 3.14
 1 -7 9 2.89 6.41
 1 -7 9 -8.62 6.51
 -1 7 -9 3.39 2.07
 1 -7 9 6.32 5.28
 -1 7 -9 2.05 1.96
 -1 7 -10 0.21 2.78
 1 -7 10 -4.24 6.92
 -1 7 -10 1.14 2.08
 1 -7 10 0.32 7
 -1 7 -10 -1.65 3.13
 -1 7 -10 0.69 2.02
 1 -7 10 -4.1 5.62
 -1 7 -10 -1.9 2.87
 1 -7 10 -1.32 4.87
 -1 7 -10 0.68 2.43
 -1 7 -10 1.78 2.57
 -1 7 -10 -0.11 2.14
 1 -7 10 -1.37 5.69
 1 -7 10 5.66 6.64
 -1 7 -10 0.89 2.09
 1 -7 10 5.95 6.42
 -1 7 -10 0.36 1.96
 1 -7 10 6.45 5.64
 1 -7 10 3.85 5
 1 -7 10 -4.81 7.05
 1 -7 11 54.29 7.91
 -1 7 -11 56.72 5.11
 -1 7 -11 59.16 5.38
 1 -7 11 47.17 7.44
 -1 7 -11 48.94 5.42
 1 -7 11 37.69 7.28
 -1 7 -11 51.17 5.91
 -1 7 -11 55.41 5.27
 1 -7 11 55.96 9.67
 1 -7 11 61.26 8.94
 1 -7 11 48.94 8.17
 -1 7 -11 51.29 5.03
 1 -7 11 59.92 8.45
 -1 7 -11 48.68 5.19
 1 -7 11 54.04 7.62
 -1 7 -11 55.96 5.03
 -1 7 -12 2.48 1.88
 -1 7 -12 1.64 1.99
 1 -7 12 7.12 6.7
 -1 7 -12 2.13 2.11
 -1 7 -12 2.08 2.42
 -1 7 -12 0.75 2.95
 1 -7 12 3.09 4.87
 1 -7 12 -11.11 7.27
 1 -7 12 -2.47 5.99
 -1 7 -12 -0.92 2.04
 -1 7 -12 -0.75 2.01
 1 -7 12 16.37 7.42
 -1 7 -12 0.2 1.87
 1 -7 12 0.17 5.42
 1 -7 13 3.88 6.59
 -1 7 -13 10.28 2.11
 -1 7 -13 4.36 2.09
 1 -7 13 11.36 7.25
 -1 7 -14 5.83 2.02
 1 -7 14 -6.52 6.69
 -1 7 -14 4.95 1.88
 1 -7 14 10.95 6.19
 1 -7 14 6.85 6.53
 1 -7 14 7.37 4.91
 -1 7 -14 6.42 1.82
 -1 7 -14 6.42 1.88
 -1 7 -14 8.94 1.86
 1 -7 14 9.21 5.05
 -1 7 -15 11.95 2.03
 -1 7 -15 12.06 1.86
 1 -7 15 5.92 5.33
 -1 7 -15 13.17 1.89
 1 -7 16 4.88 4.26
 -1 7 -16 19.91 1.84
 1 -7 16 12.57 4.94
 -1 7 -16 16.14 1.95
 1 -7 16 4.13 2.83
 1 -6 -21 8.38 1.13
 1 -6 -21 16.78 1.36
 -1 6 21 3.05 3.45
 -1 6 21 7.32 3.1
 -1 6 21 13.36 5.66
 1 -6 -20 49.08 4.33
 -1 6 20 40.06 9.09
 -1 6 19 45.82 8.08
 -1 6 19 30.85 10.36
 1 -6 -19 38.9 3.62
 -1 6 19 23.05 6.24
 -1 6 18 -2.83 10.62
 -1 6 18 12.3 10.03
 -1 6 18 1.76 7.44
 -1 6 18 7.11 10.73
 1 -6 -18 -0.08 1.98
 -1 6 17 20.01 6.75
 1 -6 -17 21.72 2.65
 -1 6 17 7.46 7.26
 -1 6 17 5.16 11.28
 -1 6 17 0.33 11.81
 1 -6 -17 25.07 3.27
 -1 6 17 23.67 8.2
 -1 6 17 14.72 8.14
 1 -6 -17 25.48 2.87
 -1 6 17 36.07 12.01
 1 -6 -16 2.38 2.15
 -1 6 16 -0.83 8.31
 -1 6 16 0.47 8.42
 1 -6 -16 0.15 1.34
 -1 6 16 3.85 6.74
 1 -6 -16 2.04 1.66
 1 -6 -16 0.53 2.47
 -1 6 16 9.7 12.25
 1 -6 -16 2.31 2.21
 -1 6 16 3.16 11.34
 1 -6 -16 2.64 1.83
 1 -6 -15 30.37 3.42
 -1 6 15 25.71 9.3
 -1 6 15 34.07 8.81
 1 -6 -15 24.58 3.31
 1 -6 -15 25.74 3.13
 1 -6 -15 27.34 3.05
 -1 6 15 25.82 8.13
 1 -6 -15 28.49 3.55
 -1 6 15 9.96 15.74
 -1 6 15 17.6 12
 -1 6 15 29.57 7.51
 1 -6 -15 33.59 4.25
 -1 6 15 26.69 10.58
 1 -6 -14 88.05 6.98
 1 -6 -14 59.82 7.62
 -1 6 14 80 13.97
 1 -6 -14 77.02 6.72
 1 -6 -14 78.17 6.77
 -1 6 14 73.3 10.47
 -1 6 14 74.94 12.55
 -1 6 14 72 16.48
 -1 6 14 81.37 10.84
 -1 6 14 60.08 14.59
 1 -6 -14 71 6.9
 -1 6 13 43.43 9.91
 1 -6 -13 21.89 4.13
 -1 6 13 15.58 11.63
 1 -6 -13 27.27 3.32
 1 -6 -13 27.27 3.46
 1 -6 -13 29.87 4.09
 -1 6 13 17.51 15.01
 1 -6 -13 23.57 4
 1 -6 -13 25.81 4.05
 1 -6 -13 23.51 3.22
 -1 6 13 11.31 12.53
 -1 6 13 16.62 8.04
 1 -6 -13 22.62 3.13
 1 -6 -13 31.2 2.98
 1 -6 -13 29.72 3.04
 1 -6 -13 24.87 3.42
 -1 6 13 40.09 11.65
 1 -6 -13 27.22 4
 1 -6 -13 24.9 3.4
 -1 6 13 23.28 9.9
 -1 6 13 37.97 14.43
 1 -6 -12 86.63 8.48
 -1 6 12 86.04 10.7
 -1 6 12 87.17 12.04
 1 -6 -12 81.93 8.51
 -1 6 12 68.67 13.5
 1 -6 -12 83 8.36
 1 -6 -12 92.03 7.92
 1 -6 -12 97.63 8.59
 1 -6 -12 96.56 8.11
 1 -6 -12 91.95 8.56
 -1 6 12 51.54 16.79
 -1 6 12 81.15 11.71
 1 -6 -12 91.55 7.87
 1 -6 -12 70.8 8.11
 -1 6 12 80.3 14.14
 1 -6 -12 86.21 7.86
 1 -6 -12 102.29 7.76
 1 -6 -12 89.41 8.01
 -1 6 12 102 13.22
 -1 6 12 90.11 12.75
 -1 6 12 95.08 15.94
 -1 6 12 84.26 9.49
 1 -6 -11 6.52 3.12
 1 -6 -11 10.07 3.46
 1 -6 -11 1.77 2.17
 1 -6 -11 0.87 2.76
 -1 6 11 -0.29 14.03
 1 -6 -11 11.65 3.63
 -1 6 11 -13.31 13.64
 -1 6 11 8.64 6.14
 -1 6 11 18.2 8.53
 1 -6 -11 9.01 2.36
 1 -6 -11 -0.8 2.9
 -1 6 11 -7.63 14.06
 -1 6 11 18.55 10.59
 -1 6 11 39.47 15.47
 -1 6 11 34.91 15.19
 -1 6 11 14.3 11.13
 1 -6 -11 10.09 2.89
 -1 6 11 13.02 7.81
 1 -6 -11 4.54 1.73
 1 -6 -11 4.54 1.73
 -1 6 11 7.95 6.76
 1 -6 -11 2.77 2.38
 -1 6 11 36.56 10.91
 -1 6 11 -1.77 9.45
 -1 6 11 -10.76 13.08
 -1 6 11 -16.63 13.68
 -1 6 11 10.2 5.45
 1 -6 -10 48.85 4.85
 -1 6 10 51.51 6.9
 1 -6 -10 44.81 4.62
 -1 6 10 47.29 13.66
 1 -6 -10 42.07 5.4
 -1 6 10 37.68 13.19
 -1 6 10 39.19 6.9
 1 -6 -10 45.63 4.96
 -1 6 10 58.5 8.56
 -1 6 10 50.82 11.06
 -1 6 10 36.64 14.12
 1 -6 -10 52.95 4.49
 1 -6 -10 39.18 4.83
 1 -6 -10 50.53 4.48
 -1 6 10 26.67 13.92
 1 -6 -10 45.18 5.18
 -1 6 10 29.03 13.59
 1 -6 -10 39.19 6.22
 -1 6 10 39.71 10.41
 1 -6 -10 47.79 5.19
 1 -6 -10 48.97 5.52
 -1 6 10 47.35 7.44
 1 -6 -10 44.22 5.36
 1 -6 -10 56.34 4.83
 1 -6 -10 45.79 4.87
 -1 6 10 54.77 9.25
 -1 6 10 62.82 7.88
 -1 6 10 72.79 10.33
 -1 6 10 41.27 13.05
 -1 6 10 55.64 12.54
 -1 6 9 39.27 7.54
 1 -6 -9 64.65 5.79
 -1 6 9 54.02 7.33
 -1 6 9 26.74 12.66
 -1 6 9 24.03 13.61
 1 -6 -9 61 5.72
 -1 6 9 56.6 7.26
 1 -6 -9 60.32 5.51
 1 -6 -9 64.2 5.99
 -1 6 9 41.2 9.04
 1 -6 -9 55.79 5.78
 -1 6 9 117.95 15.31
 1 -6 -9 52.5 6.55
 -1 6 9 80.55 11.31
 -1 6 9 85.58 6.97
 1 -6 -9 46.73 6.15
 1 -6 -9 58.78 5.59
 -1 6 9 7.68 13.77
 -1 6 9 97.35 13.83
 1 -6 -9 70.44 5.71
 -1 6 9 95.6 15.14
 1 -6 -9 47.12 5.86
 -1 6 9 48.26 10.15
 -1 6 9 30.84 13.3
 1 -6 -9 48.64 6.03
 1 -6 -9 42.09 6.98
 1 -6 -8 346.79 25.99
 1 -6 -8 356.68 25.94
 -1 6 8 272.01 27.48
 -1 6 8 313.24 29.19
 1 -6 -8 302.57 26.39
 -1 6 8 356.17 28.71
 -1 6 8 359.75 28.89
 -1 6 8 253.88 28.58
 -1 6 8 301.07 26.42
 -1 6 8 307.35 26.23
 1 -6 -8 337.6 25.81
 -1 6 8 319.22 27.06
 1 -6 -8 325.74 25.76
 -1 6 8 334.73 26.84
 -1 6 8 275.74 26.35
 -1 6 8 217.01 25.78
 -1 6 8 329.47 27.44
 1 -6 -8 303.36 26.18
 -1 6 8 270.95 29.01
 1 -6 -8 337.58 25.73
 1 -6 -8 302.82 25.82
 -1 6 8 222.74 26.12
 1 -6 -8 254.06 25.66
 1 -6 -8 328.44 25.67
 -1 6 8 383.53 26.65
 1 -6 -8 302.96 26.01
 1 -6 -8 346.69 25.75
 -1 6 8 350.63 28.27
 -1 6 8 385.96 28.26
 1 -6 -8 316.43 25.97
 -1 6 8 384.19 26.11
 1 -6 -7 16.03 2.18
 -1 6 7 12.3 6.67
 -1 6 7 27.28 10.53
 1 -6 -7 7.68 3.91
 1 -6 -7 13.25 2.67
 -1 6 7 10.03 9.34
 -1 6 7 28.13 10.31
 -1 6 7 24.27 10.22
 1 -6 -7 13.43 1.83
 1 -6 -7 13.24 3.62
 1 -6 -7 11.53 2.38
 -1 6 7 11.81 6.52
 1 -6 -7 11.91 2.2
 -1 6 7 15.9 4.11
 -1 6 7 11.19 3.13
 1 -6 -7 12.15 2.69
 -1 6 7 15.02 5.89
 1 -6 -7 10.32 2.97
 1 -6 -7 11.56 3.91
 -1 6 7 12.22 4.61
 -1 6 7 13.6 7.71
 1 -6 -7 12.74 5.13
 1 -6 -7 12.08 3.74
 1 -6 -7 13.67 2.46
 1 -6 -7 10.45 3.19
 1 -6 -7 12.47 2.78
 -1 6 7 13.91 9.64
 -1 6 7 12.45 9.93
 -1 6 7 16.3 4.01
 1 -6 -7 6.42 3.59
 -1 6 7 12.95 4.46
 1 -6 -6 123.25 9.45
 1 -6 -6 87.74 10.61
 -1 6 6 118.76 13.61
 1 -6 -6 121.21 9.25
 -1 6 6 88.17 12.41
 -1 6 6 85.26 9.38
 1 -6 -6 103.35 9.91
 1 -6 -6 121.52 9.41
 -1 6 6 111.24 10.89
 -1 6 6 103.38 9.65
 1 -6 -6 107.19 9.63
 -1 6 6 111.99 14.49
 1 -6 -6 89.56 10.17
 -1 6 6 112.85 10.37
 1 -6 -6 90.27 10.66
 1 -6 -6 119.52 9.92
 -1 6 6 101.04 10.13
 -1 6 6 83.69 11.71
 -1 6 6 142.09 13.34
 -1 6 6 122.48 13.48
 -1 6 6 117.79 13.62
 -1 6 6 152.57 13.78
 1 -6 -6 104.48 11.73
 -1 6 6 111.44 14.6
 1 -6 -6 117.14 9.68
 1 -6 -6 87.69 11.22
 -1 6 6 88.63 10.78
 1 -6 -6 123.51 9.59
 1 -6 -6 120.88 10.36
 -1 6 5 45.17 9.92
 -1 6 5 31.33 6.45
 -1 6 5 53.83 9.06
 -1 6 5 57.04 9.73
 -1 6 5 43.9 7.95
 -1 6 5 27.55 7.95
 1 -6 -5 35.74 5
 -1 6 5 41.71 4.26
 1 -6 -5 26.86 5.75
 -1 6 5 39.31 7.03
 1 -6 -5 43.94 4.03
 1 -6 -5 49.81 4.01
 1 -6 -5 41.2 3.59
 -1 6 5 41.01 4.47
 -1 6 5 28.07 8.32
 1 -6 -5 31.23 5.56
 -1 6 5 32.61 11
 -1 6 5 43.65 5.64
 1 -6 -5 42.6 5.03
 1 -6 -5 39.63 5.02
 1 -6 -5 38.95 6.38
 -1 6 5 34.35 4.6
 1 -6 -5 39.35 4.68
 -1 6 5 42.13 7.23
 1 -6 -5 48.36 4.48
 -1 6 5 46.56 5.13
 -1 6 5 54.14 11.48
 1 -6 -5 33.52 6.82
 -1 6 5 43.86 6.21
 1 -6 -5 48.4 4.37
 -1 6 5 53.87 7.44
 1 -6 -4 56.71 7.27
 1 -6 -4 80.22 6.08
 -1 6 4 69.59 8.26
 -1 6 4 74.43 9.05
 1 -6 -4 76.59 5.82
 -1 6 4 62.01 8.85
 -1 6 4 104.33 10.26
 -1 6 4 49.91 7.9
 1 -6 -4 59.66 6.74
 -1 6 4 67.4 6.08
 1 -6 -4 77.38 6.01
 -1 6 4 64.26 7.89
 -1 6 4 62.89 5.77
 1 -6 -4 69.64 5.72
 -1 6 4 76.41 6.37
 1 -6 -4 61.16 7.28
 -1 6 4 53.33 9.03
 1 -6 -4 54.9 8.37
 1 -6 -4 76.59 7.11
 -1 6 4 67.01 7.82
 1 -6 -4 58.2 6.74
 -1 6 4 63.48 6.37
 -1 6 4 54.97 6.12
 1 -6 -4 72.88 8.29
 -1 6 4 57.24 6.15
 -1 6 4 61.66 6.33
 -1 6 4 72.79 6.73
 1 -6 -4 67.2 7.82
 1 -6 -4 84.69 6.31
 -1 6 4 67.51 7.77
 1 -6 -4 65.71 6.26
 1 -6 -4 73.02 6.34
 -1 6 4 65.17 8.48
 -1 6 3 9.3 2.94
 1 -6 -3 12.49 4.93
 -1 6 3 13.25 4.53
 -1 6 3 12.38 6.04
 -1 6 3 4.49 5.01
 -1 6 3 14.97 6.05
 1 -6 -3 14.53 1.48
 1 -6 -3 10.27 3.49
 -1 6 3 13.37 2.22
 1 -6 -3 9.22 4.32
 -1 6 3 14.82 5.09
 1 -6 -3 14.99 1.86
 -1 6 3 10.9 4.9
 1 -6 -3 12.04 1.46
 -1 6 3 11.77 2.3
 -1 6 3 11.12 1.38
 1 -6 -3 9.71 4.34
 -1 6 3 7.88 6.25
 1 -6 -3 8.03 4.06
 1 -6 -3 20.66 6.16
 1 -6 -3 7.44 3.55
 -1 6 3 15.11 2.87
 -1 6 3 14.73 2.43
 -1 6 3 9.58 1.84
 -1 6 3 14.14 2.43
 -1 6 3 22.37 5.5
 1 -6 -3 13.82 2.41
 1 -6 -3 13.18 3.64
 -1 6 3 15.22 4.61
 1 -6 -3 18.3 5.92
 -1 6 3 10.22 2.52
 -1 6 3 11.52 3.04
 1 -6 -2 345.59 27.05
 -1 6 2 402.2 27.38
 1 -6 -2 313.06 27.98
 1 -6 -2 280.34 27.55
 1 -6 -2 307.37 27.29
 -1 6 2 297.18 26.72
 -1 6 2 358.93 27.19
 -1 6 2 276.73 26.94
 1 -6 -2 280 26.83
 -1 6 2 266.85 27.11
 -1 6 2 339.19 27.48
 -1 6 2 293.76 27.23
 -1 6 2 322.12 26.43
 -1 6 2 415.22 27.48
 1 -6 -2 391.16 26.48
 1 -6 -2 288.13 27.08
 -1 6 2 252.81 26.63
 -1 6 2 320.79 27.18
 -1 6 2 312.86 26.57
 1 -6 -2 333.89 26.35
 1 -6 -2 278.94 26.83
 1 -6 -2 255.89 26.95
 1 -6 -2 271.52 26.56
 -1 6 2 318.31 27.32
 1 -6 -2 404.06 26.53
 1 -6 -2 319.6 26.84
 -1 6 2 355.61 27.45
 -1 6 2 304.4 26.49
 -1 6 2 292.99 26.44
 1 -6 -2 353.47 27.7
 -1 6 2 338.15 26.42
 -1 6 2 327.15 26.52
 1 -6 -2 267.18 26.83
 -1 6 2 386.26 27.57
 -1 6 2 385.61 26.75
 -1 6 2 352.72 26.66
 1 -6 -1 215.27 20.74
 1 -6 -1 259.41 19.63
 -1 6 1 316.48 20.04
 1 -6 -1 196.37 20.27
 -1 6 1 294.34 19.92
 -1 6 1 221.61 19.32
 1 -6 -1 203.12 19.89
 -1 6 1 224.1 19.77
 1 -6 -1 203.67 19.41
 -1 6 1 196.76 19.4
 1 -6 -1 243.97 19.12
 -1 6 1 204.24 19.57
 -1 6 1 237.1 19
 1 -6 -1 223.4 19.27
 1 -6 -1 215.04 19.75
 1 -6 -1 171.29 20.29
 1 -6 -1 277.66 19.02
 -1 6 1 203.9 19.28
 -1 6 1 253.04 19.91
 -1 6 1 241.38 19.12
 -1 6 1 142.72 19.49
 1 -6 -1 208.53 19.47
 1 -6 -1 294.12 19.16
 1 -6 -1 202.06 19.12
 -1 6 1 279.47 20.17
 1 -6 -1 205.99 19.62
 1 -6 -1 236.56 19.41
 1 -6 -1 191.77 19.49
 -1 6 1 246.34 19.12
 1 -6 -1 268.4 20.57
 -1 6 1 223 19.02
 -1 6 1 203.5 19.2
 1 -6 -1 193.62 19.47
 -1 6 1 252.95 19.12
 1 -6 -1 199.16 19.51
 -1 6 1 282.06 19.32
 -1 6 1 219.32 19.42
 -1 6 0 59.89 5.36
 1 -6 0 53.57 6.83
 -1 6 0 58.43 5.32
 1 -6 0 64.34 7.96
 -1 6 0 84.03 6.99
 1 -6 0 61.93 6.23
 1 -6 0 50.77 8.64
 -1 6 0 68.3 6.01
 -1 6 0 56.41 5.34
 -1 6 0 75.96 6.74
 -1 6 0 59.64 5.84
 1 -6 0 47.31 7.37
 1 -6 0 60.38 7
 -1 6 0 55.82 6.09
 1 -6 0 69.56 5.34
 -1 6 0 53.29 6.28
 -1 6 0 56.28 6.58
 1 -6 0 57.9 5.84
 -1 6 0 64.47 5.24
 1 -6 0 51.89 6.59
 1 -6 0 47.46 8.2
 -1 6 0 68.2 6.63
 -1 6 0 49.56 5.65
 -1 6 0 53.09 5.8
 -1 6 0 48.61 5.82
 -1 6 0 40.86 6.37
 1 -6 0 67.47 5.12
 -1 6 0 52.41 5.81
 1 -6 0 55.87 5.39
 1 -6 0 51.23 6.72
 1 -6 0 69.15 5.88
 1 -6 0 59.96 6.39
 -1 6 0 69.77 5.47
 1 -6 0 65.47 8.42
 -1 6 0 60.53 5.32
 1 -6 0 55.75 6.47
 1 -6 0 53.92 6.58
 -1 6 0 58.46 5.68
 -1 6 0 71.48 5.55
 1 -6 0 57.71 6.31
 -1 6 0 63.25 6.07
 -1 6 0 54.24 5.15
 1 -6 0 56.22 6.31
 1 -6 1 9.23 4.36
 -1 6 -1 11.88 1.98
 -1 6 -1 12.54 1.9
 1 -6 1 14.48 6.75
 1 -6 1 14.46 3.33
 -1 6 -1 13.5 3.1
 1 -6 1 13.39 4.76
 -1 6 -1 13.36 1.95
 -1 6 -1 14.41 3.9
 -1 6 -1 14.94 2.97
 1 -6 1 13.83 5.65
 1 -6 1 9.25 4.98
 -1 6 -1 14.58 3.64
 -1 6 -1 10.77 3.28
 -1 6 -1 9.41 3.8
 -1 6 -1 10.83 3.01
 1 -6 1 13.18 3.08
 -1 6 -1 14.43 1.9
 -1 6 -1 12.44 2.34
 1 -6 1 15.15 6.35
 1 -6 1 13.83 3.74
 1 -6 1 8.42 5.73
 -1 6 -1 12.95 3.98
 1 -6 1 7.08 5.46
 -1 6 -1 16.39 2.91
 -1 6 -1 14.67 2.69
 1 -6 1 7.37 5.99
 -1 6 -1 14.27 2.85
 1 -6 1 13.66 1.92
 -1 6 -1 10.27 2.82
 1 -6 1 10.63 4.19
 -1 6 -1 10.27 1.73
 1 -6 1 11.02 4.6
 1 -6 1 13.18 2.64
 -1 6 -1 12.95 2.04
 1 -6 1 10.71 4.02
 -1 6 -1 16.22 2.54
 1 -6 1 13.59 4.23
 1 -6 1 17 4.05
 1 -6 1 11.22 4.36
 1 -6 1 15.43 2.69
 1 -6 1 6.6 5.03
 -1 6 -1 13.99 3.15
 -1 6 -1 13.22 1.75
 1 -6 1 14.29 3.86
 1 -6 2 7.19 4.6
 -1 6 -2 16.16 2.13
 -1 6 -2 14.61 2.05
 -1 6 -2 17.84 3.18
 1 -6 2 1.5 6.95
 1 -6 2 2.85 5.53
 -1 6 -2 18.03 3.97
 -1 6 -2 17.69 2.11
 -1 6 -2 17.54 3.06
 1 -6 2 15.59 4.84
 1 -6 2 10.01 5.26
 -1 6 -2 15.01 3.41
 -1 6 -2 16.8 3.24
 -1 6 -2 13.87 3.29
 -1 6 -2 17.74 2.06
 1 -6 2 10.85 5.85
 1 -6 2 13.22 3.67
 -1 6 -2 13.64 2.54
 1 -6 2 9.13 5.72
 1 -6 2 14.88 6.05
 1 -6 2 11.13 6.01
 1 -6 2 4.18 5.53
 -1 6 -2 18.97 3.99
 -1 6 -2 14.68 2.86
 -1 6 -2 13.99 3.03
 -1 6 -2 17.24 2.91
 -1 6 -2 13.58 2.83
 -1 6 -2 15.71 1.93
 1 -6 2 11.75 4.7
 1 -6 2 8.31 4.38
 -1 6 -2 15.56 2.1
 -1 6 -2 20.92 2.74
 1 -6 2 10.16 4.38
 1 -6 2 10.11 4.07
 1 -6 2 10.32 3.94
 1 -6 2 12.81 4.66
 1 -6 2 10.41 5.39
 -1 6 -2 17.56 2.8
 1 -6 2 11.34 5.2
 -1 6 -2 16.89 3.21
 1 -6 2 12.95 3.83
 -1 6 -2 17.88 1.92
 -1 6 -3 87.68 7.23
 -1 6 -3 102.04 7.93
 1 -6 3 69.14 9.86
 1 -6 3 73.33 8.8
 1 -6 3 69.28 9.49
 -1 6 -3 85.93 7.25
 -1 6 -3 93.32 7.72
 1 -6 3 82.72 9.69
 -1 6 -3 84.74 7.8
 -1 6 -3 87.51 7.89
 -1 6 -3 82.24 7.72
 1 -6 3 68.85 9.43
 1 -6 3 71.13 9.35
 -1 6 -3 76.85 7.42
 1 -6 3 73.83 9.61
 1 -6 3 62.24 9.13
 1 -6 3 68.35 9.62
 1 -6 3 58.58 9.25
 -1 6 -3 103.28 8.19
 -1 6 -3 82.94 7.59
 -1 6 -3 79.44 7.51
 1 -6 3 99.96 7.42
 -1 6 -3 78.32 7.5
 -1 6 -3 77.11 7.56
 1 -6 3 81.6 8.45
 -1 6 -3 85.31 7.11
 1 -6 3 86.59 9.03
 1 -6 3 75.01 8.12
 -1 6 -3 85.55 7.17
 1 -6 3 66.87 8.41
 1 -6 3 83.94 8.25
 -1 6 -3 81.99 7.58
 1 -6 3 80.46 8.49
 1 -6 3 70.5 9.3
 1 -6 3 61.64 8.94
 -1 6 -3 101.86 7.91
 -1 6 -3 89.96 7.12
 1 -6 3 80.87 8.08
 -1 6 -4 466.78 37.16
 -1 6 -4 485.43 37.12
 -1 6 -4 553.86 37.48
 -1 6 -4 478.85 37.13
 1 -6 4 415.74 38.46
 1 -6 4 434.69 38.06
 -1 6 -4 517.06 37.39
 1 -6 4 385.09 38.25
 -1 6 -4 471.99 37.4
 -1 6 -4 431.42 37.32
 -1 6 -4 468.21 37.43
 -1 6 -4 438.26 36.95
 1 -6 4 431.98 38.51
 1 -6 4 416.83 38.24
 1 -6 4 407.17 38.28
 1 -6 4 400.27 38.02
 -1 6 -4 441.17 37.19
 1 -6 4 402.72 38.31
 1 -6 4 384.64 38.17
 1 -6 4 391.45 38.27
 -1 6 -4 473.97 37.32
 1 -6 4 377.26 38.13
 -1 6 -4 430.07 37.24
 -1 6 -4 410.8 37.18
 -1 6 -4 422.14 37.26
 -1 6 -4 457.58 36.98
 1 -6 4 473.26 37.69
 1 -6 4 464.62 37.89
 1 -6 4 427.93 37.52
 -1 6 -4 464.21 37.01
 -1 6 -4 495.43 37.32
 1 -6 4 442.52 37.67
 1 -6 4 435.55 37.55
 1 -6 4 461.04 37.67
 -1 6 -4 542.71 37.49
 -1 6 -4 455.44 37.14
 1 -6 4 385.46 38.17
 1 -6 4 375.56 37.94
 1 -6 4 435.85 37.52
 -1 6 -4 478.69 36.98
 -1 6 -5 30.57 3.15
 -1 6 -5 30.58 3.91
 1 -6 5 30.42 6.39
 -1 6 -5 23.69 3
 1 -6 5 35.4 7.26
 -1 6 -5 29.19 3.75
 -1 6 -5 24.22 3.93
 -1 6 -5 19.63 3.76
 -1 6 -5 27.96 3.86
 1 -6 5 18.48 6.22
 -1 6 -5 26.79 3.43
 1 -6 5 26.05 6.53
 1 -6 5 19.16 5.95
 1 -6 5 21.23 6.58
 1 -6 5 11.4 6.82
 1 -6 5 51.86 7.07
 1 -6 5 17.1 6.71
 -1 6 -5 27.47 3.49
 1 -6 5 21.51 6.47
 1 -6 5 28.65 6.58
 -1 6 -5 31 3.66
 -1 6 -5 33.55 2.83
 -1 6 -5 30.62 3.61
 -1 6 -5 26.57 2.8
 1 -6 5 27.59 5.81
 1 -6 5 23.93 5.45
 1 -6 5 21.39 4.69
 -1 6 -5 29.17 2.91
 1 -6 5 19.98 5.07
 1 -6 5 7.45 5.1
 -1 6 -5 27.09 3.62
 1 -6 5 13.85 5.65
 1 -6 5 26.4 6.17
 -1 6 -5 28.67 3.17
 -1 6 -5 23.85 4.03
 1 -6 5 23.17 4.75
 -1 6 -5 28.92 2.82
 1 -6 5 15.85 5.31
 -1 6 -6 2.05 2.36
 1 -6 6 -6.01 6.01
 -1 6 -6 -2.77 2.62
 1 -6 6 -5.11 6.16
 1 -6 6 -2.97 5.9
 1 -6 6 3.71 5.96
 -1 6 -6 1.6 2.82
 -1 6 -6 0.06 1.32
 1 -6 6 -1.53 5.42
 1 -6 6 3.29 4.9
 -1 6 -6 -1.9 1.62
 -1 6 -6 0.46 2
 -1 6 -6 2.03 2.33
 1 -6 6 -5.65 6.52
 1 -6 6 -9.24 5.92
 1 -6 6 1.89 6.19
 -1 6 -6 0.28 2.71
 -1 6 -6 1.12 2.53
 1 -6 6 -2.21 6.36
 -1 6 -6 -1.42 2.67
 1 -6 6 -0.23 5.83
 -1 6 -6 -0.33 2.72
 -1 6 -6 -1.89 2.77
 1 -6 6 -1.76 5.66
 -1 6 -6 0.06 2.01
 1 -6 6 -0.11 4.13
 1 -6 7 97.17 12.45
 1 -6 7 92.31 12.11
 -1 6 -7 107.03 9.76
 -1 6 -7 104.47 9.8
 -1 6 -7 93.76 9.65
 1 -6 7 85.7 11.82
 1 -6 7 89.45 11.65
 1 -6 7 96.49 12.16
 -1 6 -7 106.29 9.58
 1 -6 7 99.24 11.71
 1 -6 7 86.55 11.64
 1 -6 7 89.54 11.8
 -1 6 -7 101.3 9.63
 -1 6 -7 108.76 9.73
 -1 6 -7 133.64 10.01
 1 -6 7 118.53 12.15
 -1 6 -7 116.07 9.22
 -1 6 -7 112.14 9.28
 1 -6 7 95.15 10.52
 1 -6 7 113.48 10.71
 1 -6 7 113.95 10.86
 -1 6 -7 121.96 9.85
 1 -6 7 109.88 10.63
 -1 6 -7 115.8 9.56
 1 -6 7 76.19 11.47
 -1 6 -7 128.75 9.97
 -1 6 -7 113.95 9.49
 -1 6 -8 1.27 2.25
 1 -6 8 5.22 6.34
 1 -6 8 1.4 6.67
 -1 6 -8 1.74 2.5
 -1 6 -8 1.04 1.6
 1 -6 8 4.1 6.81
 -1 6 -8 3.26 2.81
 1 -6 8 3 6.54
 -1 6 -8 1.29 2.7
 -1 6 -8 6.25 2.6
 -1 6 -8 0.86 2.97
 1 -6 8 1.92 6.47
 1 -6 8 3.66 5.69
 1 -6 8 5.37 5.32
 -1 6 -8 4.08 1.76
 1 -6 8 7.22 4.85
 -1 6 -8 2.76 1.91
 1 -6 8 5.65 4.83
 1 -6 8 6.03 4.77
 -1 6 -8 -1.66 2.56
 1 -6 8 0.85 4.92
 -1 6 -8 4.5 2.74
 -1 6 -8 1.47 2.21
 1 -6 8 -1.28 5.97
 1 -6 8 -2.85 4.38
 -1 6 -8 3.64 1.71
 -1 6 -9 437.29 35.38
 1 -6 9 346.31 37
 1 -6 9 312.99 36.77
 -1 6 -9 399.63 35.39
 -1 6 -9 416.47 35.05
 1 -6 9 375.45 36.9
 -1 6 -9 437.55 35.56
 1 -6 9 368.19 37.21
 -1 6 -9 368.16 35.37
 -1 6 -9 443.66 35.61
 1 -6 9 450.56 37.42
 -1 6 -9 436.3 35.09
 1 -6 9 461.19 36.43
 1 -6 9 415.39 36.4
 1 -6 9 425.85 36.13
 -1 6 -9 440.72 35.11
 1 -6 9 426.64 36.07
 1 -6 9 428.18 36.07
 -1 6 -9 497.66 35.32
 -1 6 -9 450.83 35.56
 1 -6 9 451.23 36.25
 -1 6 -9 427 35.34
 1 -6 9 415.81 36.08
 -1 6 -9 450.61 35.1
 -1 6 -10 29.65 4.39
 1 -6 10 24.87 8.09
 1 -6 10 26.8 7.98
 -1 6 -10 38.8 4.02
 1 -6 10 44.1 7.5
 1 -6 10 46.55 7.51
 1 -6 10 44 6.94
 -1 6 -10 43.24 4.05
 1 -6 10 33.42 6.36
 -1 6 -10 46.97 4.45
 1 -6 10 36.83 6.71
 -1 6 -10 38.24 4.86
 -1 6 -10 40.63 4.44
 1 -6 10 40.21 7.17
 -1 6 -10 39.36 3.84
 -1 6 -10 33.13 4.56
 1 -6 10 40.63 6.61
 -1 6 -10 39.55 3.9
 -1 6 -11 16.02 3.52
 -1 6 -11 21.54 2.74
 1 -6 11 29.75 8.8
 -1 6 -11 24.71 3.4
 -1 6 -11 21.84 3.8
 1 -6 11 21.15 7.05
 -1 6 -11 21.72 2.93
 1 -6 11 18.05 6.65
 -1 6 -11 21.58 3
 1 -6 11 29.78 6.36
 1 -6 11 18.78 5.88
 -1 6 -11 26.9 3.43
 -1 6 -11 23.35 3.41
 1 -6 11 25.4 6.74
 1 -6 11 12.22 7.46
 -1 6 -11 24.28 2.82
 1 -6 11 23.93 6.18
 1 -6 12 -1.41 8.15
 -1 6 -12 0.88 2.08
 -1 6 -12 1.13 1.81
 -1 6 -12 -1.4 2.42
 1 -6 12 1.36 6.24
 -1 6 -12 2.19 2.09
 1 -6 12 -4.17 5.89
 -1 6 -12 2.99 2.17
 -1 6 -12 -0.28 2.35
 1 -6 12 -4.13 5.07
 -1 6 -12 2.73 3.05
 -1 6 -12 3.13 2.78
 1 -6 12 -7.12 7.33
 1 -6 12 -1.38 5.71
 -1 6 -12 1.08 1.95
 -1 6 -13 5.06 2.17
 1 -6 13 8.13 7.85
 -1 6 -13 3.05 2.51
 -1 6 -13 3.13 2.04
 -1 6 -13 2.26 1.8
 -1 6 -13 5.75 2.93
 -1 6 -13 2.63 2.61
 -1 6 -13 2.96 2.01
 1 -6 13 8.19 5.55
 1 -6 13 -4.76 7.37
 -1 6 -13 5 2.11
 1 -6 13 3.51 5.49
 -1 6 -13 2.37 1.83
 1 -6 13 4.54 5.41
 -1 6 -14 74.87 6.86
 -1 6 -14 69.69 6.62
 1 -6 14 64.03 10.86
 -1 6 -14 75.03 6.65
 1 -6 15 -0.28 6.76
 -1 6 -15 6.08 1.93
 1 -6 15 3.25 6.34
 -1 6 -15 8.96 1.83
 -1 6 -15 6.08 1.99
 -1 6 -15 6.17 1.83
 -1 6 -15 7.18 1.76
 1 -6 15 8.31 4.87
 1 -6 15 3.59 6.58
 -1 6 -16 2.44 1.45
 1 -6 16 1.12 5.66
 -1 6 -16 1.02 1.63
 -1 6 -16 2.44 1.41
 1 -6 16 2.7 5.29
 -1 6 -17 5.39 1.31
 1 -6 17 4.6 4.5
 -1 6 -17 4.99 1.16
 -1 6 -17 4.48 1.29
 1 -6 17 1.53 3.78
 -1 6 -17 4.85 1.12
 1 -6 17 -2.96 2.78
 -1 5 21 -2.92 3.18
 1 -5 -21 6.93 1.08
 -1 5 21 1.26 5.86
 1 -5 -20 16.81 2.08
 -1 5 20 21.31 8.58
 1 -5 -19 17.53 2.35
 -1 5 19 17.81 10.02
 -1 5 19 23.57 7.44
 -1 5 18 24.56 12
 -1 5 18 26.45 10.61
 1 -5 -18 27.04 3.16
 1 -5 -18 26.13 2.47
 1 -5 -18 19.74 2.52
 -1 5 17 39.02 13.66
 1 -5 -17 70.76 5.53
 -1 5 17 83.7 10.46
 1 -5 -17 63.37 5.2
 1 -5 -17 60.38 5.87
 -1 5 17 39.03 10.1
 -1 5 17 68.88 9.04
 1 -5 -17 57.33 5.35
 -1 5 17 65.58 12.67
 -1 5 17 57.87 9.57
 1 -5 -17 59.84 5.48
 -1 5 17 67.71 13.63
 1 -5 -17 46.6 5.23
 1 -5 -16 1.29 2.1
 -1 5 16 -5.78 8.99
 1 -5 -16 1.57 1.44
 1 -5 -16 2.13 2.51
 -1 5 16 8.35 7.81
 -1 5 16 -14.74 9.17
 -1 5 16 -6.89 7.14
 1 -5 -16 -1.43 1.77
 -1 5 16 -3.25 7.56
 -1 5 16 -2.7 11.86
 1 -5 -16 1.08 2.24
 -1 5 16 -6.29 12.06
 -1 5 16 6.32 12.13
 1 -5 -16 -2.43 1.54
 -1 5 15 76.45 15.61
 -1 5 15 51.67 11.76
 1 -5 -15 104.09 9.09
 1 -5 -15 115.95 8.76
 -1 5 15 131.8 13.27
 1 -5 -15 85.42 8.69
 -1 5 15 89.73 12.6
 -1 5 15 114.1 11.69
 1 -5 -15 97.97 8.57
 1 -5 -15 105.39 8.64
 -1 5 15 105.56 10.54
 -1 5 15 91.97 12.33
 1 -5 -15 109.63 8.78
 1 -5 -15 85.4 8.5
 -1 5 15 104.03 16.23
 1 -5 -15 110.06 8.98
 -1 5 14 85.86 11.75
 -1 5 14 84.19 15.62
 1 -5 -14 74.92 7.6
 1 -5 -14 95.81 7.64
 -1 5 14 75.73 13.21
 1 -5 -14 90.13 7.47
 1 -5 -14 92.22 7.46
 -1 5 14 92.09 11.52
 -1 5 14 67.52 17.32
 -1 5 14 98.41 15.09
 1 -5 -14 63.02 8.23
 -1 5 14 61.65 10.49
 -1 5 13 20.24 7.61
 -1 5 13 18.89 9.65
 1 -5 -13 13.14 3.38
 1 -5 -13 14.76 2.77
 1 -5 -13 13.44 2.55
 -1 5 13 23.19 15.28
 1 -5 -13 16.43 3.46
 1 -5 -13 13.35 2.41
 -1 5 13 10.28 8.09
 -1 5 13 11.09 12.92
 1 -5 -13 10.77 2.31
 1 -5 -13 14.35 2.13
 1 -5 -13 12.1 2.21
 -1 5 13 25.92 7.95
 1 -5 -13 16.66 2.68
 -1 5 13 -1.78 14.57
 -1 5 13 9.17 12.01
 1 -5 -13 11.31 3.58
 1 -5 -13 11.4 3.2
 1 -5 -12 17.85 3.85
 -1 5 12 39.25 11.4
 1 -5 -12 15.31 3.41
 -1 5 12 26.83 6.56
 1 -5 -12 22.9 3.82
 -1 5 12 -7.16 14.53
 1 -5 -12 21.09 3.13
 1 -5 -12 28.08 3.87
 -1 5 12 29.03 9.39
 -1 5 12 14.59 7.27
 -1 5 12 18.46 6.7
 1 -5 -12 21.95 2.98
 -1 5 12 6.71 12
 1 -5 -12 18.75 3.32
 1 -5 -12 20.96 2.91
 1 -5 -12 22.72 2.84
 1 -5 -12 25.88 2.58
 1 -5 -12 23.62 2.69
 1 -5 -12 24 3.12
 -1 5 12 18.95 10.61
 1 -5 -12 25.25 3.12
 -1 5 12 20.62 9.28
 -1 5 12 7.55 13.9
 1 -5 -12 19.24 3.62
 -1 5 11 17.47 10.06
 -1 5 11 -16.02 13.56
 1 -5 -11 7.32 3.08
 -1 5 11 10.52 13.11
 1 -5 -11 8.9 2.83
 -1 5 11 6.66 5.8
 1 -5 -11 8.91 3.21
 -1 5 11 11.28 13.79
 -1 5 11 13.6 6.3
 -1 5 11 6.94 8.22
 -1 5 11 9.72 6.51
 -1 5 11 7.17 5.89
 1 -5 -11 8.82 2.36
 1 -5 -11 5.58 3.04
 -1 5 11 16.63 7.95
 -1 5 11 19.54 10.96
 -1 5 11 1.75 13.07
 1 -5 -11 8.04 1.98
 -1 5 11 11.72 5.16
 1 -5 -11 8.62 2.37
 -1 5 11 16.28 9.71
 1 -5 -11 7.41 3.09
 -1 5 11 1.2 12.98
 -1 5 11 14.92 8.97
 -1 5 10 266.7 26.84
 -1 5 10 235.09 24.88
 1 -5 -10 239.1 22.37
 -1 5 10 230.41 26.52
 1 -5 -10 250.82 22.37
 1 -5 -10 258.2 22.45
 -1 5 10 360.14 27.62
 -1 5 10 274.01 23.36
 -1 5 10 203.54 26.53
 -1 5 10 261.77 23.3
 1 -5 -10 256.51 22.44
 1 -5 -10 284.46 22.19
 1 -5 -10 230.61 22.22
 -1 5 10 243.28 23.49
 -1 5 10 241.71 24.16
 -1 5 10 257.46 23.87
 -1 5 10 241.4 23.22
 1 -5 -10 258.93 22
 1 -5 -10 304.33 22.01
 1 -5 -10 242.35 22.11
 -1 5 10 222.18 26.35
 -1 5 10 241.21 25.04
 1 -5 -10 288.11 22.04
 1 -5 -10 294.71 21.92
 1 -5 -10 264.91 22.04
 -1 5 10 329.07 24.46
 -1 5 10 297.85 24.76
 -1 5 10 300.86 26.67
 -1 5 10 344.39 26.66
 1 -5 -10 257.21 21.94
 -1 5 10 250.6 22.71
 -1 5 9 52.92 13.18
 -1 5 9 22.69 12.18
 1 -5 -9 39.94 5.12
 -1 5 9 47.88 7
 1 -5 -9 37.99 4.86
 1 -5 -9 41.24 5.89
 -1 5 9 49.26 12.43
 1 -5 -9 46.25 4.9
 -1 5 9 41.51 7.55
 1 -5 -9 48.18 4.68
 -1 5 9 40.45 8.68
 -1 5 9 35.61 6.71
 1 -5 -9 43.02 4.46
 1 -5 -9 41.91 4.74
 -1 5 9 39.83 5.67
 -1 5 9 45.38 8.18
 1 -5 -9 55.91 4.32
 1 -5 -9 43.65 4.74
 1 -5 -9 43.9 4.4
 -1 5 9 42.26 6.3
 1 -5 -9 49.35 4.26
 -1 5 9 29.09 8.99
 -1 5 9 47.21 6.04
 -1 5 9 52.8 7.13
 1 -5 -9 43.75 4.42
 1 -5 -9 41.95 4.96
 -1 5 9 54.54 10.04
 -1 5 9 56.08 9.54
 1 -5 -9 45.81 4.12
 -1 5 9 51.74 12.32
 -1 5 9 56.3 12.35
 1 -5 -9 38.95 5.03
 1 -5 -9 50.01 4.52
 1 -5 -8 73.38 8.47
 1 -5 -8 84.97 7.76
 -1 5 8 72.85 14.18
 -1 5 8 94.27 13.54
 -1 5 8 125.6 14.09
 -1 5 8 82.05 13.32
 -1 5 8 84.43 8.8
 -1 5 8 82.56 9.09
 1 -5 -8 89.69 7.69
 -1 5 8 95.14 10.48
 -1 5 8 87.38 10.06
 1 -5 -8 82.37 7.61
 -1 5 8 85.99 9.14
 -1 5 8 94.07 11.05
 1 -5 -8 79.03 7.78
 1 -5 -8 81.44 8.41
 -1 5 8 70.67 8.23
 -1 5 8 78.35 14.06
 1 -5 -8 85.8 7.71
 1 -5 -8 97.1 7.41
 -1 5 8 82.9 8.36
 -1 5 8 105.25 9.4
 1 -5 -8 77.8 7.98
 1 -5 -8 83.53 7.56
 1 -5 -8 80.69 8.01
 1 -5 -8 84.21 7.52
 -1 5 8 97.99 13.21
 -1 5 8 99.75 13.26
 1 -5 -8 92.61 7.32
 1 -5 -8 83.98 7.89
 1 -5 -7 2.37 1.82
 1 -5 -7 2 2.55
 1 -5 -7 1.25 5.17
 -1 5 7 8.24 11.37
 -1 5 7 6.9 6.7
 1 -5 -7 2.84 3.85
 -1 5 7 9.88 10.05
 1 -5 -7 1.95 2.16
 -1 5 7 -1.55 9.59
 -1 5 7 3.37 10.52
 1 -5 -7 1.14 1.35
 -1 5 7 4.56 10.58
 -1 5 7 5.29 4.68
 1 -5 -7 6.28 3.24
 1 -5 -7 3.6 2.1
 -1 5 7 0.49 6.69
 1 -5 -7 1.44 1.93
 -1 5 7 4.23 4.22
 -1 5 7 2.25 3.12
 -1 5 7 -0.34 6.2
 1 -5 -7 3.37 0.9
 1 -5 -7 -0.08 3.64
 -1 5 7 5.49 3.61
 1 -5 -7 9.4 2.33
 -1 5 7 5.19 11.27
 1 -5 -7 3.82 2.5
 -1 5 7 1.12 7.73
 1 -5 -7 3.88 1.39
 -1 5 7 0.08 4.42
 1 -5 -7 -2.11 4.73
 1 -5 -7 6.71 6.65
 1 -5 -7 1.66 2.15
 -1 5 7 3.39 4.07
 1 -5 -7 1.93 3.46
 1 -5 -7 4.09 1.15
 -1 5 7 -0.64 10.09
 -1 5 7 3.69 9.98
 -1 5 7 -0.63 3.76
 -1 5 6 30.83 5.01
 1 -5 -6 35.89 3.6
 1 -5 -6 38.5 7.39
 1 -5 -6 34.62 6.29
 -1 5 6 37.59 11.62
 1 -5 -6 35.36 3.99
 -1 5 6 40.51 7.49
 -1 5 6 38.54 10.39
 -1 5 6 37.08 9.39
 1 -5 -6 41.05 3.19
 -1 5 6 19.09 8.48
 -1 5 6 28.64 10.58
 1 -5 -6 36.36 3.4
 1 -5 -6 33.96 4.58
 1 -5 -6 38.08 3.8
 1 -5 -6 37.44 3.64
 -1 5 6 28.92 4.33
 1 -5 -6 33.55 3.13
 1 -5 -6 35.95 3.16
 -1 5 6 36.4 11.51
 -1 5 6 30.38 6.75
 1 -5 -6 27.78 5.05
 1 -5 -6 36.54 3.13
 1 -5 -6 32.64 4.12
 -1 5 6 33.63 5.41
 1 -5 -6 32.6 4.64
 1 -5 -6 24.76 5.94
 1 -5 -6 38.1 3.69
 1 -5 -6 33.27 4.16
 1 -5 -6 27.98 4.28
 -1 5 6 29.27 7.18
 1 -5 -6 40.24 4.13
 1 -5 -6 42.2 3.28
 -1 5 6 40.89 10.02
 1 -5 -6 35.24 3.23
 -1 5 5 188.06 17.03
 1 -5 -5 211.12 16.82
 1 -5 -5 204.44 17.33
 -1 5 5 162.07 17.49
 -1 5 5 238.97 18.33
 1 -5 -5 173.17 17.82
 1 -5 -5 224.41 16.85
 1 -5 -5 225.56 18.51
 -1 5 5 206.26 20.17
 -1 5 5 205.31 19.37
 -1 5 5 156.02 17.47
 -1 5 5 209.91 19.04
 1 -5 -5 217.09 16.56
 -1 5 5 250.77 19.31
 -1 5 5 199.97 18.4
 -1 5 5 163.79 18.51
 1 -5 -5 241.21 16.45
 -1 5 5 157.49 16.62
 1 -5 -5 173.93 16.94
 1 -5 -5 218.48 16.71
 -1 5 5 166.48 17.85
 1 -5 -5 159.57 17.43
 1 -5 -5 207.21 16.67
 -1 5 5 195.63 16.84
 1 -5 -5 189.8 16.43
 1 -5 -5 223.67 17.01
 1 -5 -5 213.65 16.44
 -1 5 5 183.63 20.08
 1 -5 -5 195.45 16.8
 1 -5 -5 190.8 17.17
 -1 5 5 178.22 18.64
 1 -5 -5 213.19 16.42
 -1 5 5 205.03 17.16
 -1 5 5 148.7 17.78
 1 -5 -5 159.05 17.58
 -1 5 5 142.06 16.73
 1 -5 -5 186.61 16.94
 1 -5 -5 184.43 16.92
 1 -5 -5 162 16.8
 -1 5 5 164.22 18
 1 -5 -5 200.73 16.88
 1 -5 -5 207.59 16.44
 1 -5 -4 0.33 4.48
 1 -5 -4 1.92 2
 1 -5 -4 2.2 1.1
 -1 5 4 2.44 6.52
 -1 5 4 3.91 4.9
 -1 5 4 4.13 6.71
 -1 5 4 1.72 2.01
 1 -5 -4 1.98 3.32
 -1 5 4 -0.12 4.93
 1 -5 -4 1.7 4.03
 -1 5 4 -2.46 4.56
 1 -5 -4 0.82 0.92
 1 -5 -4 2.29 1.6
 -1 5 4 1.36 1.95
 1 -5 -4 1.44 2.8
 1 -5 -4 0.5 0.73
 -1 5 4 1.35 2.54
 -1 5 4 -0.21 6.83
 1 -5 -4 -0.85 4.11
 1 -5 -4 -0.44 3.1
 -1 5 4 1.06 5.27
 1 -5 -4 4.57 5
 1 -5 -4 0.68 3.23
 -1 5 4 2.15 2.5
 -1 5 4 1.61 2.08
 1 -5 -4 0.9 2.52
 -1 5 4 1.63 2.09
 1 -5 -4 3.77 2.19
 -1 5 4 -1.12 3.09
 1 -5 -4 -3.03 6.7
 1 -5 -4 5.99 5.42
 -1 5 4 3.46 4.46
 1 -5 -4 1.1 3.61
 -1 5 3 162.76 16.72
 1 -5 -3 204.67 16.65
 -1 5 3 185.75 17.65
 -1 5 3 189.33 17.44
 -1 5 3 190.93 17.8
 1 -5 -3 252.49 16.42
 1 -5 -3 159.69 16.81
 -1 5 3 188.72 16.48
 1 -5 -3 190.52 17.25
 -1 5 3 233.54 17.55
 1 -5 -3 238.73 16.54
 -1 5 3 198.97 17.42
 1 -5 -3 226.54 16.51
 -1 5 3 169.93 16.58
 1 -5 -3 156.98 16.89
 1 -5 -3 205.76 16.4
 1 -5 -3 237.93 17
 -1 5 3 207.01 17.87
 1 -5 -3 174.3 17.07
 -1 5 3 218.86 16.64
 1 -5 -3 205.33 16.92
 -1 5 3 212.05 17.63
 -1 5 3 177.56 16.51
 -1 5 3 199.18 16.65
 1 -5 -3 150.61 16.77
 1 -5 -3 204.56 17.75
 -1 5 3 177.01 16.42
 -1 5 3 187.83 16.52
 1 -5 -3 264.03 16.73
 -1 5 3 165.15 16.86
 -1 5 3 191.97 16.66
 -1 5 3 204.19 16.48
 1 -5 -3 203.91 17.15
 1 -5 -3 194 18.2
 1 -5 -3 184.6 17.8
 -1 5 3 175.86 16.79
 -1 5 3 235.44 17.39
 -1 5 2 47.04 4.34
 1 -5 -2 38.17 7.95
 -1 5 2 58.76 5.86
 1 -5 -2 48.17 5.36
 1 -5 -2 37.79 6.41
 -1 5 2 47.03 4.74
 -1 5 2 43.31 4.56
 -1 5 2 35.51 5.1
 1 -5 -2 48.58 4.18
 -1 5 2 45.45 5.84
 -1 5 2 45.35 4.01
 1 -5 -2 54.61 3.96
 -1 5 2 61.74 6.03
 -1 5 2 31.05 4.43
 -1 5 2 41.68 5.68
 1 -5 -2 50 4.04
 1 -5 -2 45.22 3.73
 -1 5 2 40.79 3.69
 -1 5 2 33.11 6.06
 -1 5 2 37.96 4.18
 1 -5 -2 60.13 5.04
 1 -5 -2 39.24 5.53
 -1 5 2 51.46 6.9
 -1 5 2 33.57 5.92
 1 -5 -2 32.56 4.19
 -1 5 2 53.79 6.34
 1 -5 -2 44.2 4.67
 1 -5 -2 50.59 7.13
 -1 5 2 41.78 4.12
 -1 5 2 39.98 4.06
 -1 5 2 43.27 4.15
 -1 5 2 42.55 3.9
 1 -5 -2 30.69 5.17
 -1 5 2 43.44 4.86
 1 -5 -2 36.31 5.23
 1 -5 -1 36.47 4.33
 -1 5 1 47.3 4.61
 1 -5 -1 35.39 7.76
 -1 5 1 52.38 5.62
 1 -5 -1 47.14 4.99
 1 -5 -1 39.65 6.48
 -1 5 1 40.41 3.9
 -1 5 1 40.15 4.98
 -1 5 1 43.81 5.46
 1 -5 -1 31.98 4.59
 1 -5 -1 49.11 3.95
 -1 5 1 37.88 4.61
 1 -5 -1 37 4.55
 -1 5 1 43.65 3.81
 1 -5 -1 35.09 6.5
 -1 5 1 37.02 4.17
 -1 5 1 37.22 4.31
 -1 5 1 54.23 5.55
 -1 5 1 27.1 5.49
 1 -5 -1 56.09 4.79
 -1 5 1 35.71 4.6
 -1 5 1 38.35 3.92
 1 -5 -1 37.95 4.01
 1 -5 -1 51.42 3.85
 -1 5 1 34.6 4.38
 1 -5 -1 38.21 5.23
 1 -5 -1 46.19 4.55
 1 -5 -1 35.21 4.89
 -1 5 1 40.31 3.87
 -1 5 1 43.7 3.99
 1 -5 -1 52.79 6.64
 -1 5 1 42.63 4.21
 -1 5 1 53.35 4.06
 1 -5 -1 34.52 4.77
 1 -5 -1 35.95 4.93
 -1 5 1 46.88 4.73
 -1 5 1 38.35 3.67
 1 -5 -1 38.65 4.95
 -1 5 0 24.06 2.53
 1 -5 0 17.16 3.26
 1 -5 0 20.59 4.77
 -1 5 0 22.35 2.48
 1 -5 0 24.47 7.13
 1 -5 0 26.52 3.87
 -1 5 0 25.92 3.35
 -1 5 0 22.65 2.52
 1 -5 0 15.69 5.46
 -1 5 0 22.06 3.85
 -1 5 0 27.51 4.24
 -1 5 0 20.79 3.32
 1 -5 0 24.31 3.37
 -1 5 0 18.48 3.47
 1 -5 0 26.15 2.51
 -1 5 0 21.64 2.17
 -1 5 0 22.53 2.42
 1 -5 0 20.85 3.37
 1 -5 0 20.93 5.91
 1 -5 0 17.79 5.18
 1 -5 0 17.61 4.16
 1 -5 0 18.36 5.89
 -1 5 0 20.48 2.94
 -1 5 0 28.49 4.31
 -1 5 0 21.56 3.09
 1 -5 0 10.1 5.58
 -1 5 0 11.71 4.39
 -1 5 0 23.14 2.44
 1 -5 0 30.66 3.61
 -1 5 0 19.5 3.27
 1 -5 0 28.28 2.52
 1 -5 0 20.69 2.56
 1 -5 0 24.73 2.15
 -1 5 0 20.43 3.16
 1 -5 0 23.9 3.25
 1 -5 0 16.79 3.94
 1 -5 0 21.22 4.59
 1 -5 0 24.47 6.01
 -1 5 0 22.88 2.48
 -1 5 0 29.1 2.87
 1 -5 0 21.86 4.05
 -1 5 0 25.76 3.06
 1 -5 0 18.99 4.1
 1 -5 0 16.5 4.28
 1 -5 0 20.79 3.25
 1 -5 0 18.47 3.79
 -1 5 0 26.44 3.56
 1 -5 0 16.84 5.56
 1 -5 0 16.85 3.86
 -1 5 0 22.31 2.3
 -1 5 -1 1.81 1.47
 1 -5 1 0.58 4.19
 1 -5 1 2.22 6.41
 -1 5 -1 3.35 2.63
 1 -5 1 3.5 5.14
 1 -5 1 6.5 4.23
 1 -5 1 6.35 4.66
 -1 5 -1 2.27 2.6
 -1 5 -1 3.62 2.71
 1 -5 1 4.91 3.84
 -1 5 -1 2.08 3.03
 1 -5 1 0.39 2.4
 -1 5 -1 1.69 0.97
 -1 5 -1 1.37 1.35
 1 -5 1 2 5.16
 1 -5 1 8.09 5.69
 1 -5 1 6.94 3.43
 -1 5 -1 2.61 1.86
 1 -5 1 4.6 5.23
 1 -5 1 8.28 5.04
 1 -5 1 5.32 5.56
 -1 5 -1 1.4 2.18
 -1 5 -1 4.34 2.36
 1 -5 1 3.38 2.73
 1 -5 1 1.1 1.41
 -1 5 -1 1.22 2.39
 -1 5 -1 3.4 2.42
 1 -5 1 1.54 1.63
 1 -5 1 1.28 1.41
 1 -5 1 3.33 1.01
 1 -5 1 1.38 3.99
 1 -5 1 9.22 3.71
 -1 5 -1 1.88 1.23
 -1 5 -1 2.51 1.52
 1 -5 1 -2.63 3.55
 1 -5 1 1.66 3.88
 1 -5 1 2.66 2.48
 1 -5 1 2.41 3.52
 1 -5 1 1.95 3.95
 1 -5 1 0.59 2.07
 1 -5 1 -0.54 4.6
 -1 5 -1 3.68 2.2
 -1 5 -1 3.5 2.83
 1 -5 1 3.73 4.55
 -1 5 -1 0.64 1.24
 1 -5 1 1.11 3.48
 1 -5 2 -2.21 4.33
 -1 5 -2 5.11 1.75
 1 -5 2 5.7 6.15
 -1 5 -2 5.76 2.43
 1 -5 2 3.96 5.1
 1 -5 2 4.58 4.25
 -1 5 -2 1.57 2.64
 -1 5 -2 7.68 2.77
 1 -5 2 0.58 2.3
 1 -5 2 5.87 3.89
 -1 5 -2 4.91 2.26
 -1 5 -2 4.47 2.91
 -1 5 -2 4.26 1
 1 -5 2 6.11 5.43
 1 -5 2 -1.62 5.44
 -1 5 -2 2.51 1.94
 1 -5 2 -4.04 5.35
 1 -5 2 -0.51 4.83
 1 -5 2 3.43 3.25
 1 -5 2 -0.82 5.25
 1 -5 2 3.16 5.02
 1 -5 2 -1.56 5
 1 -5 2 3.11 4.87
 -1 5 -2 8.05 2.27
 -1 5 -2 7.02 2.44
 1 -5 2 1.91 1.27
 -1 5 -2 5.86 2.36
 -1 5 -2 6.38 2.29
 1 -5 2 4.52 1.17
 1 -5 2 3.95 1.32
 1 -5 2 2.85 3.9
 -1 5 -2 5.27 1.36
 1 -5 2 -1.67 4.28
 -1 5 -2 2.95 1.51
 1 -5 2 1.36 3.44
 1 -5 2 0.27 3.71
 1 -5 2 1.05 3.53
 1 -5 2 4.46 3.95
 1 -5 2 0.65 2.51
 1 -5 2 -2.47 4.76
 -1 5 -2 5.05 2.42
 -1 5 -2 7.5 1.31
 1 -5 2 1.48 3.46
 -1 5 -3 380.68 30.73
 1 -5 3 370.46 31.61
 1 -5 3 346.58 31.75
 -1 5 -3 465.26 31.01
 1 -5 3 333.38 31.79
 1 -5 3 336.39 31.61
 1 -5 3 356.35 31.46
 -1 5 -3 389.34 30.7
 -1 5 -3 432.65 30.95
 -1 5 -3 425.54 30.98
 1 -5 3 358.29 30.8
 -1 5 -3 428.99 31.04
 -1 5 -3 379.28 30.89
 -1 5 -3 344.02 30.82
 -1 5 -3 360.48 30.57
 1 -5 3 355.91 31.81
 1 -5 3 341 31.69
 1 -5 3 319.07 31.65
 1 -5 3 379.97 31.05
 -1 5 -3 370.73 30.77
 1 -5 3 355.83 31.59
 1 -5 3 332.02 31.65
 -1 5 -3 371.9 30.82
 -1 5 -3 414.09 30.89
 1 -5 3 314.83 31.68
 1 -5 3 330.89 31.8
 1 -5 3 328.82 31.6
 1 -5 3 440.24 30.81
 -1 5 -3 382.11 30.85
 1 -5 3 370.58 31.34
 -1 5 -3 393.92 30.6
 1 -5 3 361.51 31.22
 -1 5 -3 378.02 30.62
 1 -5 3 369.77 31.06
 1 -5 3 371.03 31.05
 -1 5 -3 351.11 30.7
 1 -5 3 381.66 31.15
 1 -5 3 357.2 31.15
 1 -5 3 348.5 30.8
 -1 5 -3 329.65 30.71
 -1 5 -3 373.33 30.72
 1 -5 3 332.81 31.5
 1 -5 3 375.1 31.06
 -1 5 -3 397.04 30.6
 1 -5 4 7.96 5.28
 1 -5 4 7.02 5.64
 -1 5 -4 9.8 2.75
 -1 5 -4 10.08 2.58
 1 -5 4 0.84 6
 1 -5 4 6.54 5.46
 -1 5 -4 8.73 2.68
 -1 5 -4 4.35 2.37
 -1 5 -4 9.7 2.72
 -1 5 -4 7.62 1.41
 1 -5 4 3.06 5.29
 1 -5 4 11.74 5.52
 -1 5 -4 10.13 2.26
 1 -5 4 12.99 5.88
 -1 5 -4 6.38 1.72
 1 -5 4 5.13 4.82
 -1 5 -4 8.34 2.39
 1 -5 4 13.8 5.76
 1 -5 4 8.54 5.35
 1 -5 4 9.47 5.21
 1 -5 4 5.29 5.4
 -1 5 -4 8.53 2.51
 1 -5 4 8.4 1.26
 1 -5 4 8.66 1.86
 -1 5 -4 9.25 2.35
 1 -5 4 5.37 4.45
 1 -5 4 4.73 4.84
 -1 5 -4 7.65 1.57
 -1 5 -4 7.53 1.39
 1 -5 4 12.23 3.92
 -1 5 -4 8.49 1.69
 1 -5 4 8.04 3.9
 1 -5 4 7.79 4.32
 -1 5 -4 6.57 1.92
 1 -5 4 6.46 3.77
 1 -5 4 6.76 3.94
 -1 5 -4 8.12 2.42
 -1 5 -4 5.66 1.97
 -1 5 -4 5.66 1.91
 1 -5 4 10.48 5.13
 -1 5 -4 10.02 1.51
 1 -5 4 10.67 3.72
 -1 5 -5 72.77 6.33
 -1 5 -5 76.51 6.26
 1 -5 5 75.73 8.68
 1 -5 5 67.79 9.06
 -1 5 -5 89.54 6.86
 1 -5 5 56.42 8.59
 1 -5 5 68.98 8.69
 1 -5 5 58.03 8.95
 -1 5 -5 88.53 6.74
 -1 5 -5 75.67 6.68
 -1 5 -5 63.84 6.47
 -1 5 -5 79.86 6.77
 -1 5 -5 73.48 6.08
 -1 5 -5 61.17 6.26
 1 -5 5 71.49 8.66
 1 -5 5 62.22 8.56
 1 -5 5 53.5 8.61
 -1 5 -5 70.69 6.46
 1 -5 5 76.38 8.15
 -1 5 -5 79.58 6.61
 1 -5 5 59.11 8.26
 -1 5 -5 71.39 6.57
 1 -5 5 65.91 8.7
 1 -5 5 62.91 8.45
 1 -5 5 57.29 8.55
 1 -5 5 80.06 6.41
 -1 5 -5 73.26 6.51
 -1 5 -5 75.91 6.14
 1 -5 5 71.28 7.92
 1 -5 5 62.39 8.16
[truncated: 3,010,016 more chars]
