# Supplementary material for: Enabling nucleophilic reactivity in molecular calcium fluoride complexes
Source: Nat Chem. 2024 May 14;16(9):1473–80. doi: 10.1038/s41557-024-01524-x (PMC11375610; doi:10.1038/s41557-024-01524-x)
Supplement: Supplementary file 13 — Structure factor file for compound 4-Trip; CCDC reference 2282801. [file 41557_2024_1524_MOESM13_ESM.fcf]

#
# h,k,l, Fc-squared, Fo-squared, sigma(Fo-squared), status flag
#
data_285bjsme22
_shelx_title ' 285bjsme22_auto_num_a.res in P-1'
_shelx_refln_list_code          4
_shelx_F_calc_maximum      217.84
_exptl_crystal_F_000      1088.00
_reflns_d_resolution_high  0.7912

loop_
 _space_group_symop_operation_xyz
 'x, y, z'
 '-x, -y, -z'

_cell_length_a    12.2985
_cell_length_b    14.3872
_cell_length_c    17.7242
_cell_angle_alpha  72.094
_cell_angle_beta   78.749
_cell_angle_gamma  75.919

_shelx_F_squared_multiplier     1.000

loop_
 _refln_index_h
 _refln_index_k
 _refln_index_l
 _refln_F_squared_calc
 _refln_F_squared_meas
 _refln_F_squared_sigma
 _refln_observed_status
   1   0   0      23996.99      31612.72      1080.90 o
   2   0   0         36.35         54.91         7.33 o
   3   0   0       2298.37       2582.99        53.19 o
   4   0   0        465.68        457.25         8.73 o
   5   0   0         19.20         17.93         3.11 o
   6   0   0       3666.35       3947.83        62.65 o
   7   0   0       3686.60       3824.57        64.72 o
   8   0   0        841.05        866.46        22.90 o
   9   0   0        539.96        529.60        12.63 o
  10   0   0        692.22        676.87        22.13 o
  11   0   0         22.14         14.47         8.96 o
  12   0   0        145.65        136.96        10.55 o
  13   0   0         56.67         58.05         7.43 o
  14   0   0          0.66         -3.17         7.97 o
 -14   1   0         20.79         10.39         5.89 o
 -13   1   0        114.10         95.03        10.63 o
 -12   1   0         28.02         19.21        16.93 o
 -11   1   0        122.26        127.49        11.54 o
 -10   1   0         34.90         35.97        10.87 o
  -9   1   0       2017.62       1894.73        42.47 o
  -8   1   0       2285.32       2178.45        49.67 o
  -7   1   0       2231.65       2209.85        44.76 o
  -6   1   0        549.14        495.98        10.16 o
  -5   1   0       2196.05       2033.97        31.81 o
  -4   1   0       1242.42       1278.63        20.23 o
  -3   1   0       9013.48       8454.76       132.87 o
  -2   1   0        282.61        344.12         7.95 o
  -1   1   0       2382.06       2126.42        32.55 o
   0   1   0      12922.97      15345.67       516.98 o
   1   1   0       7830.25       8613.64       277.55 o
   2   1   0         17.23         24.05         4.04 o
   3   1   0        705.01        607.96        11.58 o
   4   1   0        197.61        188.88         4.08 o
   5   1   0         73.47         65.96         2.67 o
   6   1   0        484.07        515.34        10.11 o
   7   1   0        252.26        253.84         6.53 o
   8   1   0          8.18          9.18         4.51 o
   9   1   0         15.33         18.57         5.14 o
  10   1   0        326.51        303.51        11.64 o
  11   1   0         17.55         22.82         7.21 o
  12   1   0        187.41        214.46        11.23 o
  13   1   0         26.62         31.78         6.21 o
  14   1   0          8.55         29.67        11.21 o
 -14   2   0         19.67         17.69         6.00 o
 -13   2   0         31.53         36.06         8.80 o
 -12   2   0          0.22         17.54        15.18 o
 -11   2   0        149.38        140.06        11.50 o
 -10   2   0        185.19        205.63        11.25 o
  -9   2   0        320.47        296.65        11.84 o
  -8   2   0        153.65        136.06        11.07 o
  -7   2   0        346.17        332.01         9.63 o
  -6   2   0        106.73         90.62         4.22 o
  -5   2   0       4816.39       4558.22        81.71 o
  -4   2   0       8641.01       8150.00       110.87 o
  -3   2   0       5687.05       5756.34        75.53 o
  -2   2   0      27394.76      25267.70       354.94 o
  -1   2   0      11283.15      11072.98       127.13 o
   0   2   0       2904.11       2990.77        34.75 o
   1   2   0        611.85        599.96         9.60 o
   2   2   0       5146.29       5257.40       126.25 o
   3   2   0        175.64        162.93         4.21 o
   4   2   0        116.59        107.18         3.32 o
   5   2   0         46.52         32.25         2.77 o
   6   2   0       9064.70      10063.43       147.98 o
   7   2   0       1181.86       1266.16        21.71 o
   8   2   0         10.13         10.22         4.06 o
   9   2   0          0.84          5.88         5.45 o
  10   2   0        194.01        215.64         9.35 o
  11   2   0        178.89        188.83         9.42 o
  12   2   0          2.17          4.48         5.60 o
  13   2   0          1.66          2.58         6.14 o
  14   2   0          0.64          7.43         7.19 o
  15   2   0         66.58         74.65        10.27 o
 -14   3   0        252.67        126.40        14.35 o
 -13   3   0         36.42         17.56         9.10 o
 -12   3   0          1.23         12.17         9.01 o
 -11   3   0          1.45          1.94         9.78 o
 -10   3   0        459.41        469.67        17.42 o
  -9   3   0       4130.68       3978.78       130.00 o
  -8   3   0        356.68        393.63        13.86 o
  -7   3   0       3109.96       2946.61        86.65 o
  -6   3   0       1241.82       1284.86        28.18 o
  -5   3   0       3711.81       3612.98        64.96 o
  -4   3   0       1232.27       1124.47        17.42 o
  -3   3   0       5446.83       5179.46        65.27 o
  -2   3   0       1022.40        965.47        13.17 o
  -1   3   0          0.20          0.69         1.59 o
   0   3   0       5621.87       5910.25        64.72 o
   1   3   0        717.82        655.03         8.43 o
   2   3   0       4509.06       4276.74        61.32 o
   3   3   0         12.53          3.05         2.54 o
   4   3   0        929.10        930.15        15.86 o
   5   3   0          5.96          7.83         2.79 o
   6   3   0         69.31         42.18         3.48 o
   7   3   0         38.82         51.89         3.95 o
   8   3   0        171.08        174.46         7.40 o
   9   3   0        132.54        126.21         5.50 o
  10   3   0        182.51        189.71         8.89 o
  11   3   0         64.64         64.36         7.08 o
  12   3   0        684.32        649.82        20.96 o
  13   3   0        114.37        104.26         7.38 o
  14   3   0         38.87         31.02         5.99 o
  15   3   0          0.77         -0.94         7.92 o
 -13   4   0         50.55         52.08         7.42 o
 -12   4   0         30.81         28.91         8.82 o
 -11   4   0         65.85         76.95        15.24 o
 -10   4   0         16.86         -0.99        10.12 o
  -9   4   0        507.03        488.70        19.59 o
  -8   4   0         40.59         31.87         7.63 o
  -7   4   0       1016.14       1069.56        25.94 o
  -6   4   0        335.78        299.76         8.48 o
  -5   4   0        263.27        343.77         9.13 o
  -4   4   0         52.86         64.92         3.59 o
  -3   4   0        473.42        614.36         9.04 o
  -2   4   0       1294.08       1248.44        18.40 o
  -1   4   0        564.10        576.51         9.00 o
   0   4   0       2659.27       2413.34        32.50 o
   1   4   0        850.63        808.60        10.21 o
   2   4   0       1021.94        949.37        12.57 o
   3   4   0         12.38         14.25         2.26 o
   4   4   0        100.55        106.22         3.31 o
   5   4   0         24.86         31.95         3.19 o
   6   4   0        560.60        640.37        12.05 o
   7   4   0        335.90        361.42         8.20 o
   8   4   0          1.18         -1.23         6.77 o
   9   4   0         45.18         59.46         5.28 o
  10   4   0          9.12         13.07         6.67 o
  11   4   0         21.91         28.32         5.38 o
  12   4   0        409.91        363.65        13.80 o
  13   4   0         83.15         64.10         6.81 o
  14   4   0         78.20        103.39         7.76 o
  15   4   0          3.55          7.56         8.04 o
 -13   5   0         55.07         28.23         9.64 o
 -12   5   0          8.95          2.70         8.40 o
 -11   5   0         41.62         48.11        10.02 o
 -10   5   0         18.22         -9.36         9.36 o
  -9   5   0          5.84          4.79        11.97 o
  -8   5   0        603.27        656.71        37.31 o
  -7   5   0        414.03        405.83        13.91 o
  -6   5   0        219.95        230.20         8.15 o
  -5   5   0        166.72        183.51        19.24 o
  -4   5   0       1210.58       1196.38        22.51 o
  -3   5   0       2630.52       2754.40        38.99 o
  -2   5   0         50.44         39.36         2.32 o
  -1   5   0        200.78        180.06         3.90 o
   0   5   0        289.91        319.07         5.03 o
   1   5   0       2324.73       1968.48        26.62 o
   2   5   0          9.39          7.40         2.43 o
   3   5   0       1605.04       1484.01        20.14 o
   4   5   0         44.74         48.82         2.84 o
   5   5   0        968.27        861.47        15.60 o
   6   5   0        149.11        149.93         5.06 o
   7   5   0        454.76        428.89         9.25 o
   8   5   0        162.79        157.50        10.03 o
   9   5   0        417.07        449.29        11.44 o
  10   5   0         88.37         72.06         7.66 o
  11   5   0          2.42          6.32         6.24 o
  12   5   0         68.81         61.35         7.04 o
  13   5   0          8.54          8.14         6.18 o
  14   5   0          0.92         -5.18         6.34 o
  15   5   0        139.43        105.08        45.87 o
 -12   6   0          4.75         -0.19         8.69 o
 -11   6   0         29.82         24.16         9.35 o
 -10   6   0          0.19          8.05        10.23 o
  -9   6   0         13.47          5.31        12.42 o
  -8   6   0        644.60        738.27        41.20 o
  -7   6   0         20.41         22.88         7.75 o
  -6   6   0         82.44         82.86         6.24 o
  -5   6   0        395.49        415.99        12.46 o
  -4   6   0        177.76        199.75        12.76 o
  -3   6   0          9.72          8.41         3.61 o
  -2   6   0        292.71        295.06         6.87 o
  -1   6   0        514.94        473.88         8.23 o
   0   6   0        471.37        436.32         6.99 o
   1   6   0       1439.17       1368.06        18.19 o
   2   6   0       5825.92       5619.83        64.80 o
   3   6   0       1826.96       1837.56        23.78 o
   4   6   0        251.11        274.81         6.11 o
   5   6   0         54.15         54.40         3.62 o
   6   6   0         48.91         56.59         4.68 o
   7   6   0         57.69         59.78         7.29 o
   8   6   0          3.71          0.14         4.65 o
   9   6   0         31.05         23.38         5.17 o
  10   6   0         36.23         30.40         5.47 o
  11   6   0         71.42         61.49         7.16 o
  12   6   0        122.74        110.46         7.42 o
  13   6   0          5.57         13.66         6.57 o
  14   6   0          3.37          4.86         6.93 o
 -12   7   0         17.26         -0.24         9.41 o
 -11   7   0         76.91         68.53        12.85 o
 -10   7   0          3.30          5.88         9.41 o
  -9   7   0          5.72         -1.79        11.85 o
  -8   7   0         36.28         36.17         9.39 o
  -7   7   0        786.57        876.76        40.86 o
  -6   7   0        631.32        678.55        26.12 o
  -5   7   0          1.51          3.97         4.95 o
  -4   7   0        406.49        403.03        11.85 o
  -3   7   0          5.41         17.16        12.73 o
  -2   7   0         68.57         79.04         4.91 o
  -1   7   0       2472.06       2299.46        36.95 o
   0   7   0        881.14        790.57        11.45 o
   1   7   0        446.77        416.28         6.84 o
   2   7   0        229.56        164.35         4.30 o
   3   7   0         13.54          6.88         2.83 o
   4   7   0         83.88         90.30         3.63 o
   5   7   0       1457.83       1396.08        22.54 o
   6   7   0        500.52        466.00         9.88 o
   7   7   0          5.46          5.53         5.71 o
   8   7   0         23.19         23.37         4.48 o
   9   7   0        737.55        727.76        16.96 o
  10   7   0         49.60         40.89         5.76 o
  11   7   0         64.02         62.84         7.35 o
  12   7   0        107.44        109.04        14.73 o
  13   7   0          7.48         17.05         6.96 o
  14   7   0        217.14        206.41        71.67 o
 -11   8   0         48.55         38.09        12.19 o
 -10   8   0         36.22         45.84         8.83 o
  -9   8   0         30.87         36.84        13.08 o
  -8   8   0        217.28        231.33        15.72 o
  -7   8   0         11.00         22.88         8.75 o
  -6   8   0        288.45        338.05        13.83 o
  -5   8   0        782.85        864.85        26.47 o
  -4   8   0        165.80        186.71         7.11 o
  -3   8   0        262.04        230.14         8.78 o
  -2   8   0        944.15        938.96        28.05 o
  -1   8   0          0.31         -3.68        11.21 o
   0   8   0        312.65        247.41         6.49 o
   1   8   0        671.57        523.36         8.63 o
   2   8   0        859.63        746.89        11.60 o
   3   8   0       1455.01       1191.44        18.26 o
   4   8   0        147.02        228.77        18.13 o
   5   8   0         30.80         24.92         3.82 o
   6   8   0        285.96        299.05         9.84 o
   7   8   0        595.54        669.65        13.25 o
   8   8   0        943.51        934.69        18.64 o
   9   8   0       1769.10       1914.88        35.57 o
  10   8   0         69.27         75.52         5.73 o
  11   8   0         77.82         79.06         6.18 o
  12   8   0        106.23        139.27        14.29 o
  13   8   0        116.56        114.36        12.55 o
  14   8   0        116.49         83.36        21.01 o
 -11   9   0        105.32         16.94        34.82 o
 -10   9   0         12.85         11.16        10.30 o
  -9   9   0         25.74         17.74        10.34 o
  -8   9   0         62.38         93.47        15.74 o
  -7   9   0        138.27        173.47        12.31 o
  -6   9   0        641.82        597.08        24.75 o
  -5   9   0        502.24        558.88        15.46 o
  -4   9   0        262.13        255.45         9.04 o
  -3   9   0        103.83         89.98         6.50 o
  -2   9   0         40.48         36.63         6.24 o
  -1   9   0         99.16         90.18         6.96 o
   0   9   0        292.29        242.82         8.00 o
   1   9   0         55.19         36.19         5.24 o
   2   9   0        246.43        207.23         5.97 o
   3   9   0        926.31        765.71        13.61 o
   4   9   0       1252.88       1127.05        20.95 o
   5   9   0         61.58         46.87         6.65 o
   6   9   0        765.73        680.35        12.99 o
   7   9   0       1053.72       1006.41        18.62 o
   8   9   0          2.92         11.59         4.78 o
   9   9   0        358.61        362.83        10.63 o
  10   9   0        413.37        402.49        10.65 o
  11   9   0         11.90         14.59         7.64 o
  12   9   0         14.02          5.90        11.64 o
  13   9   0         66.09         26.19        21.21 o
  14   9   0          3.36          3.53        14.74 o
 -10  10   0         97.28         57.94        12.78 o
  -9  10   0         70.24         43.32        14.20 o
  -8  10   0         12.19         11.19        11.71 o
  -7  10   0        136.45        157.98        16.88 o
  -6  10   0        907.41        895.55        31.34 o
  -5  10   0        777.95        791.61        28.49 o
  -4  10   0         82.83         98.09         8.70 o
  -3  10   0         63.86         66.77         7.55 o
  -2  10   0        390.63        378.71        11.63 o
  -1  10   0         32.41         32.63         6.78 o
   0  10   0         48.58         40.32         6.34 o
   1  10   0        158.11        136.68         6.70 o
   2  10   0        216.64        194.52         6.49 o
   3  10   0       1021.37        934.04        16.05 o
   4  10   0         95.73         87.90         5.39 o
   5  10   0         66.88         54.64         5.45 o
   6  10   0        181.34        171.38         7.52 o
   7  10   0        122.29        125.03         7.27 o
   8  10   0         77.56         77.52         6.48 o
   9  10   0        134.34        126.81         8.76 o
  10  10   0          1.14          5.10         7.86 o
  11  10   0          8.37         18.77         8.44 o
  12  10   0          7.69         14.09         8.63 o
  13  10   0        106.64        102.33        22.03 o
  -9  11   0        155.03        121.95        20.30 o
  -8  11   0          3.58          9.37        12.07 o
  -7  11   0          0.42          5.70        10.01 o
  -6  11   0         31.71         38.63        16.87 o
  -5  11   0        857.77        878.50        27.41 o
  -4  11   0        333.96        392.26        15.01 o
  -3  11   0         15.80         32.54         8.01 o
  -2  11   0        116.04        140.78         9.60 o
  -1  11   0          9.51         11.40         8.08 o
   0  11   0       1972.55       1835.04        54.20 o
   1  11   0        343.63        319.41        10.03 o
   2  11   0        119.68        121.54         7.31 o
   3  11   0          1.03         -5.73         5.73 o
   4  11   0          0.81          1.23         5.91 o
   5  11   0         70.65         74.59         6.25 o
   6  11   0        609.50        575.09        14.28 o
   7  11   0        648.21        648.81        13.81 o
   8  11   0        492.47        504.79        14.26 o
   9  11   0         99.49        103.11         8.25 o
  10  11   0        184.80        177.41        14.00 o
  11  11   0          1.58         14.69        11.70 o
  12  11   0          7.82         29.53        24.97 o
  13  11   0         54.55         62.26        16.07 o
  -8  12   0         56.77         68.10        11.47 o
  -7  12   0         27.27         39.00        12.15 o
  -6  12   0          1.09         15.43         9.10 o
  -5  12   0         54.90         50.55        10.74 o
  -4  12   0         96.43        117.46         9.75 o
  -3  12   0          6.17         18.20         8.17 o
  -2  12   0         88.18         72.32         8.82 o
  -1  12   0        808.58        804.58        23.79 o
   0  12   0       1350.02       1275.69        41.41 o
   1  12   0       1321.71       1228.49        40.17 o
   2  12   0        133.18        118.33         8.02 o
   3  12   0        163.46        166.00         8.80 o
   4  12   0         89.12         74.80         7.32 o
   5  12   0        632.30        537.51        13.78 o
   6  12   0         44.38         43.95         6.31 o
   7  12   0         88.56         99.50         7.78 o
   8  12   0        240.52        274.05        11.78 o
   9  12   0        141.65        139.37        12.67 o
  10  12   0         52.26         42.16         8.88 o
  11  12   0         42.55         33.27        17.21 o
  12  12   0          5.00          7.85        15.34 o
  -7  13   0        102.63         52.60        11.85 o
  -6  13   0         25.47         18.25        11.36 o
  -5  13   0         25.06         30.17         9.47 o
  -4  13   0        127.83        142.65        11.07 o
  -3  13   0         23.96         30.92        11.31 o
  -2  13   0        116.17        134.54         9.37 o
  -1  13   0          6.75          5.16         8.35 o
   0  13   0        166.42        176.31        10.25 o
   1  13   0        417.18        352.48        16.38 o
   2  13   0        123.27        140.50        13.31 o
   3  13   0          4.75         -0.12         8.56 o
   4  13   0         80.15         87.84         9.15 o
   5  13   0         52.38         44.97         8.86 o
   6  13   0        128.69         92.09         9.77 o
   7  13   0         16.46         12.85         9.30 o
   8  13   0         32.68         42.59         8.82 o
   9  13   0         34.29         53.90         9.92 o
  10  13   0         49.51         56.96         9.56 o
  11  13   0         75.40         84.83        11.45 o
  -6  14   0          2.53         24.39        20.62 o
  -5  14   0          0.88          1.06         9.60 o
  -4  14   0         44.30         58.47         9.30 o
  -3  14   0         83.60         99.22        12.63 o
  -2  14   0          4.77          8.10         8.86 o
  -1  14   0          7.77          3.59        11.45 o
   0  14   0        128.96        110.90        17.23 o
   1  14   0        167.98        190.28        14.90 o
   2  14   0        226.01        219.35        13.30 o
   3  14   0        100.36         91.08        14.43 o
   4  14   0        257.66        243.98        18.35 o
   5  14   0        252.08        267.78        23.95 o
   6  14   0         32.61         31.67         9.10 o
   7  14   0          0.12          4.71         9.09 o
   8  14   0         19.99         19.44        10.65 o
   9  14   0         15.92         26.76        10.80 o
  10  14   0        119.20        153.92        22.88 o
  -4  15   0         90.93        129.38        21.56 o
  -3  15   0          0.06          0.96        11.46 o
  -2  15   0          5.18          4.96         7.41 o
  -1  15   0         15.26         33.19         8.88 o
   0  15   0         75.65         88.05         9.08 o
   1  15   0          2.77          6.84         8.98 o
   2  15   0          0.73         -8.30         8.30 o
   3  15   0          6.53         -1.37        13.45 o
   4  15   0          2.47          4.20         7.44 o
   5  15   0         21.83         27.27         8.52 o
   6  15   0          0.98         -1.02         8.41 o
   7  15   0          9.78         -0.23         8.49 o
   8  15   0         19.55         28.02         9.41 o
   9  15   0          0.62         22.47        11.68 o
  -2  16   0         57.32         76.21        12.33 o
  -1  16   0         77.94         90.80         9.25 o
   0  16   0          5.91         16.58         8.49 o
   1  16   0        207.62        252.07        16.31 o
   2  16   0        220.81        229.72        23.09 o
   3  16   0         82.07         84.41        11.41 o
   4  16   0         29.61         36.03        11.76 o
   5  16   0         86.91         94.23        10.64 o
   6  16   0          3.92         24.79         8.95 o
   7  16   0          3.95         16.84        12.97 o
   8  16   0         13.79         10.41        20.71 o
   1  17   0         39.52         11.84        16.62 o
   2  17   0        108.94         96.80        14.90 o
   3  17   0          0.07         -7.28        13.28 o
   4  17   0         11.32         16.69        12.66 o
   5  17   0          3.59          9.17        24.70 o
  -7 -16   1          7.81         10.51        29.88 o
  -6 -16   1          2.25          1.64         7.91 o
  -5 -16   1         34.50         13.59        12.27 o
  -4 -16   1         80.79         78.38        14.22 o
  -3 -16   1         11.61         26.36         9.93 o
  -2 -16   1         11.77         25.48        10.47 o
  -1 -16   1         22.03         22.52         9.64 o
   0 -16   1         20.63         19.91         6.62 o
   1 -16   1          0.78          4.33         9.43 o
  -9 -15   1          0.02         13.57        21.01 o
  -8 -15   1         12.66         22.99         8.42 o
  -7 -15   1         11.04          7.58         7.71 o
  -6 -15   1         20.81         27.73        10.56 o
  -5 -15   1          0.70          3.96         8.11 o
  -4 -15   1         24.36         23.94         7.73 o
  -3 -15   1         13.01         10.48        11.00 o
  -2 -15   1         52.39         44.48         9.44 o
  -1 -15   1        144.43        128.87        12.55 o
   0 -15   1          0.97          1.99        10.51 o
   1 -15   1          0.24          9.58         9.84 o
   2 -15   1         53.87         68.27        15.05 o
   3 -15   1         48.52         36.46        11.25 o
   4 -15   1         63.40         96.45        18.19 o
 -10 -14   1          6.70          5.60        12.76 o
  -9 -14   1          5.39         13.25         9.52 o
  -8 -14   1          2.32         -1.37         9.83 o
  -7 -14   1         36.75         40.56         9.45 o
  -6 -14   1        368.77        401.16        14.80 o
  -5 -14   1        221.86        228.27        14.64 o
  -4 -14   1        244.29        276.24        18.72 o
  -3 -14   1         23.22         17.35         9.88 o
  -2 -14   1        174.53        151.68        16.15 o
  -1 -14   1        101.94        135.20        18.04 o
   0 -14   1          8.23         13.30        13.06 o
   1 -14   1          8.33         11.66         8.77 o
   2 -14   1         11.75         19.33         8.92 o
   3 -14   1        197.81        209.50        16.67 o
   4 -14   1        103.33        109.83        14.07 o
   5 -14   1        176.51        119.82        28.70 o
 -11 -13   1         36.70          7.37        39.83 o
 -10 -13   1         32.44         30.73         8.89 o
  -9 -13   1          5.61          8.45         9.84 o
  -8 -13   1         14.65          8.77         8.85 o
  -7 -13   1          3.64         -3.38         9.20 o
  -6 -13   1        364.82        353.24        14.36 o
  -5 -13   1        101.03        101.73         8.88 o
  -4 -13   1         20.31         20.72         8.61 o
  -3 -13   1         31.70         43.27        13.73 o
  -2 -13   1          8.28         19.82         8.98 o
  -1 -13   1         82.17         81.05         9.90 o
   0 -13   1        171.45        185.02        14.91 o
   1 -13   1         30.24         38.33         7.62 o
   2 -13   1         35.32         31.57         9.54 o
   3 -13   1          3.08         11.99         9.27 o
   4 -13   1        121.32        139.32         9.18 o
   5 -13   1         12.37         18.97         8.84 o
   6 -13   1        147.63        149.43        21.24 o
   7 -13   1         84.01         66.24        14.11 o
 -12 -12   1         41.66         47.66        13.42 o
 -11 -12   1          4.01         48.36        39.29 o
 -10 -12   1         12.40         17.33         9.04 o
  -9 -12   1        110.16        122.04         7.87 o
  -8 -12   1         77.10         70.23         9.08 o
  -7 -12   1        103.10        113.14         7.11 o
  -6 -12   1        575.08        530.63        14.16 o
  -5 -12   1         65.02         50.02         7.53 o
  -4 -12   1         24.79         24.61         6.73 o
  -3 -12   1        181.72        154.96         9.13 o
  -2 -12   1         39.43         35.25         7.74 o
  -1 -12   1        161.57        147.66         9.33 o
   0 -12   1        116.69        104.75         8.34 o
   1 -12   1        297.46        314.00        12.37 o
   2 -12   1        420.98        450.98        18.78 o
   3 -12   1        264.02        319.08        18.89 o
   4 -12   1         40.02         36.15         9.89 o
   5 -12   1          3.45         -8.34         8.34 o
   6 -12   1        131.29        156.91        11.02 o
   7 -12   1         95.32        112.47        14.37 o
   8 -12   1         80.82         53.31        16.46 o
 -12 -11   1        489.13        482.84        37.29 o
 -11 -11   1        471.38        475.54        31.28 o
 -10 -11   1        144.82        155.08         8.69 o
  -9 -11   1         14.95         15.47         7.08 o
  -8 -11   1        133.03        135.40         7.77 o
  -7 -11   1         28.58         37.33         6.94 o
  -6 -11   1        252.01        277.67         9.43 o
  -5 -11   1         50.32         50.09         5.83 o
  -4 -11   1         27.54         23.65         6.58 o
  -3 -11   1        116.50        106.73         6.93 o
  -2 -11   1         56.43         43.18         6.62 o
  -1 -11   1        158.13        153.19         8.03 o
   0 -11   1       5315.12       4923.23       151.01 o
   1 -11   1        672.92        651.29        21.63 o
   2 -11   1        379.46        391.78        15.45 o
   3 -11   1        120.93        126.81         8.88 o
   4 -11   1         11.62         29.45         8.09 o
   5 -11   1          6.31          4.84         8.01 o
   6 -11   1         28.46         31.05        12.59 o
   7 -11   1         63.58         66.13        11.75 o
   8 -11   1        115.47        104.80        25.18 o
   9 -11   1         55.96         52.66        11.70 o
 -13 -10   1        131.33         99.58        20.23 o
 -12 -10   1         31.65         29.29         8.37 o
 -11 -10   1       1024.47       1162.56        41.40 o
 -10 -10   1        340.52        340.31        13.40 o
  -9 -10   1        147.88        139.67         8.04 o
  -8 -10   1       1033.64       1047.55        19.59 o
  -7 -10   1        377.22        310.18         9.49 o
  -6 -10   1         78.09         89.16         6.56 o
  -5 -10   1        109.30         97.15         6.91 o
  -4 -10   1        461.60        452.32        11.03 o
  -3 -10   1          0.42          4.63         4.61 o
  -2 -10   1         17.23         14.44         4.92 o
  -1 -10   1        462.22        390.54         9.44 o
   0 -10   1        730.14        636.31        18.14 o
   1 -10   1         87.16        101.62         7.26 o
   2 -10   1         22.67         20.59         6.62 o
   3 -10   1        330.38        320.68        11.80 o
   4 -10   1         81.68         86.15         8.13 o
   5 -10   1          9.28          3.19         7.20 o
   6 -10   1          2.68         -0.70         9.66 o
   7 -10   1          1.61          4.77        13.86 o
   8 -10   1         23.32         39.72        10.99 o
   9 -10   1         50.61         38.92         9.03 o
  10 -10   1         55.26         38.46         8.11 o
 -13  -9   1         17.12         31.22         7.82 o
 -12  -9   1          2.80          7.37         8.14 o
 -11  -9   1        587.61        609.72        22.45 o
 -10  -9   1        235.78        250.73         8.36 o
  -9  -9   1        305.85        309.80         8.56 o
  -8  -9   1        251.76        262.19         8.07 o
  -7  -9   1          5.95          3.12         4.43 o
  -6  -9   1        140.09        119.54         6.26 o
  -5  -9   1        585.19        568.15        11.91 o
  -4  -9   1        457.38        448.61        11.38 o
  -3  -9   1         87.93         76.16         5.76 o
  -2  -9   1         57.04         33.38         5.11 o
  -1  -9   1         29.33         35.14         5.35 o
   0  -9   1         71.77         72.90         5.42 o
   1  -9   1        218.44        223.23         8.87 o
   2  -9   1         17.88         14.61         5.69 o
   3  -9   1        576.39        656.39        17.85 o
   4  -9   1        200.27        191.15         7.92 o
   5  -9   1         57.37         60.00         7.55 o
   6  -9   1         48.76         37.90         7.75 o
   7  -9   1         12.26         17.57        10.39 o
   8  -9   1         10.05         28.79        14.93 o
   9  -9   1        147.69        163.99        14.05 o
  10  -9   1          0.81         -9.07         9.07 o
 -14  -8   1         14.63          8.26         7.83 o
 -13  -8   1         33.34         27.14         7.30 o
 -12  -8   1         23.29         13.99         8.32 o
 -11  -8   1        259.68        244.76         8.80 o
 -10  -8   1          7.93         11.82         5.39 o
  -9  -8   1        670.91        687.65        15.48 o
  -8  -8   1          2.04         12.14         4.88 o
  -7  -8   1        198.06        195.48         6.13 o
  -6  -8   1          8.16          4.05         3.97 o
  -5  -8   1        645.60        633.43        12.07 o
  -4  -8   1        830.26        749.02        12.78 o
  -3  -8   1        904.77        798.77        15.46 o
  -2  -8   1         92.73         75.75         6.08 o
  -1  -8   1        300.27        252.61         5.75 o
   0  -8   1        368.94        353.10         9.60 o
   1  -8   1         11.28         17.62         8.20 o
   2  -8   1         72.53         67.15         5.99 o
   3  -8   1         84.51        108.95         8.17 o
   4  -8   1        863.49        941.32        22.80 o
   5  -8   1        207.02        225.41        10.76 o
   6  -8   1          0.79         12.39         7.58 o
   7  -8   1          0.14          7.74         7.41 o
   8  -8   1          5.80         -3.16        10.76 o
   9  -8   1          0.37         -7.39        12.86 o
  10  -8   1          7.55         16.87         9.05 o
  11  -8   1         31.99         24.89         7.95 o
 -14  -7   1         95.84         75.47        25.92 o
 -13  -7   1        194.25        212.01         9.95 o
 -12  -7   1         41.76         30.34         8.00 o
 -11  -7   1         53.81         62.48         6.37 o
 -10  -7   1         26.51         23.46         5.87 o
  -9  -7   1         48.88         46.82         5.97 o
  -8  -7   1          1.92         -0.10         4.62 o
  -7  -7   1        373.12        365.17         9.01 o
  -6  -7   1        326.89        318.11         9.48 o
  -5  -7   1        830.16        944.31        26.27 o
  -4  -7   1         50.54         71.23         3.73 o
  -3  -7   1         64.32         76.38         3.53 o
  -2  -7   1         12.92          5.90         3.34 o
  -1  -7   1          0.72          0.86         3.40 o
   0  -7   1        417.29        354.38         6.22 o
   1  -7   1       1230.26       1209.14        21.97 o
   2  -7   1        257.60        281.51         6.13 o
   3  -7   1        118.39        105.91         9.21 o
   4  -7   1        283.07        280.79         7.88 o
   5  -7   1       1193.50       1332.27        36.54 o
   6  -7   1        384.35        378.33        16.92 o
   7  -7   1         40.20         34.40         7.29 o
   8  -7   1        362.09        405.42        24.21 o
   9  -7   1        140.55        139.94        11.33 o
  10  -7   1         24.24         20.18         9.06 o
  11  -7   1          2.00          4.59        13.42 o
  12  -7   1         97.03         61.95        11.21 o
 -14  -6   1          4.11         -0.33         6.47 o
 -13  -6   1         71.54         71.24         7.07 o
 -12  -6   1          7.71         10.90        23.92 o
 -11  -6   1          4.18          1.98         6.24 o
 -10  -6   1        250.87        253.10         8.89 o
  -9  -6   1        326.18        322.27         9.48 o
  -8  -6   1        306.86        291.12         8.61 o
  -7  -6   1          5.05          8.99         4.64 o
  -6  -6   1         87.36         88.19        11.54 o
  -5  -6   1        197.11        153.69         4.64 o
  -4  -6   1       1868.00       1991.21        31.35 o
  -3  -6   1        272.26        289.60         5.58 o
  -2  -6   1        570.81        549.76         8.06 o
  -1  -6   1        111.77        116.44         3.61 o
   0  -6   1         14.46         13.71         2.90 o
   1  -6   1         93.46        102.58         3.45 o
   2  -6   1          1.77         -0.14         3.13 o
   3  -6   1          6.45          1.99         3.50 o
   4  -6   1          6.01         -4.65         4.65 o
   5  -6   1          3.82          2.92         5.52 o
   6  -6   1        160.04        182.02         7.04 o
   7  -6   1         11.51         16.66         7.28 o
   8  -6   1        375.96        411.56        20.71 o
   9  -6   1       1104.58       1200.15        76.17 o
  10  -6   1         24.83         34.65        10.32 o
  11  -6   1          2.37          2.48         9.21 o
  12  -6   1          6.78          0.45         8.51 o
 -14  -5   1         94.43         97.91         9.32 o
 -13  -5   1          1.33         -3.43         5.73 o
 -12  -5   1         53.20         50.21         7.06 o
 -11  -5   1         19.46         16.48         6.24 o
 -10  -5   1        185.02        175.55         8.20 o
  -9  -5   1         28.74         36.45         4.77 o
  -8  -5   1        592.57        653.50        14.78 o
  -7  -5   1          2.18          6.13         4.59 o
  -6  -5   1        155.76        143.89         4.82 o
  -5  -5   1         41.13         48.90         3.82 o
  -4  -5   1       1136.29       1172.10        18.08 o
  -3  -5   1        180.25        191.61         3.95 o
  -2  -5   1       3021.31       2638.19        33.41 o
  -1  -5   1       1189.38        911.73        14.98 o
   0  -5   1       1721.74       1417.21        23.57 o
   1  -5   1         14.97         19.48         2.49 o
   2  -5   1        821.26        769.25        10.97 o
   3  -5   1       2565.49       2803.20        41.99 o
   4  -5   1        715.39        763.76        13.23 o
   5  -5   1         22.66         78.34        16.82 o
   6  -5   1        262.25        272.16         9.33 o
   7  -5   1         10.57         11.94         5.94 o
   8  -5   1         79.73         76.95         8.85 o
   9  -5   1        230.19        239.32        13.27 o
  10  -5   1         96.26        101.65        10.29 o
  11  -5   1         38.77         41.68         9.48 o
  12  -5   1         22.67         17.26         8.31 o
  13  -5   1         14.61         10.74         9.41 o
 -14  -4   1        106.86        115.92         8.93 o
 -13  -4   1         35.98         30.17         6.19 o
 -12  -4   1         41.33         45.25         6.90 o
 -11  -4   1          1.76         -4.87         6.20 o
 -10  -4   1          3.17          5.45         5.64 o
  -9  -4   1        394.95        368.15        13.20 o
  -8  -4   1        138.78        134.24         6.34 o
  -7  -4   1        118.57        138.49        13.35 o
  -6  -4   1       1148.98       1063.68        19.77 o
  -5  -4   1        296.13        292.08         6.80 o
  -4  -4   1         80.13         93.04         3.39 o
  -3  -4   1        427.55        401.23         6.77 o
  -2  -4   1        301.00        246.20         4.95 o
  -1  -4   1        195.13        187.60         4.33 o
   0  -4   1         19.48         30.28         2.83 o
   1  -4   1       1853.90       1597.07        23.07 o
   2  -4   1       5447.05       5181.27        69.02 o
   3  -4   1         44.35         83.43         2.99 o
   4  -4   1        261.45        206.72         4.95 o
   5  -4   1       1524.58       1513.24        29.19 o
   6  -4   1        533.42        516.27        12.03 o
   7  -4   1        309.50        344.63        13.31 o
   8  -4   1       1071.42       1122.87        30.07 o
   9  -4   1       1379.16       1372.12        49.48 o
  10  -4   1        461.85        449.91        20.27 o
  11  -4   1        669.58        729.29        42.11 o
  12  -4   1        444.92        481.36        18.20 o
  13  -4   1         27.32         25.75         9.84 o
 -14  -3   1          2.89          0.13         5.67 o
 -13  -3   1          1.41         -0.06         5.83 o
 -12  -3   1         10.74         23.18         6.41 o
 -11  -3   1          0.04          4.10         6.87 o
 -10  -3   1        124.86        162.59         7.20 o
  -9  -3   1        103.49        138.88         5.70 o
  -8  -3   1        446.90        424.40        13.64 o
  -7  -3   1        253.25        260.76         7.98 o
  -6  -3   1       2085.90       2175.49        38.78 o
  -5  -3   1       5809.27       6376.44        99.62 o
  -4  -3   1       1428.04       1569.96        27.03 o
  -3  -3   1         12.12         20.65         2.69 o
  -2  -3   1      10552.18      10710.75       140.02 o
  -1  -3   1        314.45        410.73         6.40 o
   0  -3   1         50.97         44.60         2.10 o
   1  -3   1      15126.27      13700.35       155.85 o
   2  -3   1       6668.20       6175.63        78.34 o
   3  -3   1       3980.90       3607.66        45.22 o
   4  -3   1       7146.81       6700.59        92.88 o
   5  -3   1       3312.03       3294.37        59.72 o
   6  -3   1       2427.80       2218.55        48.12 o
   7  -3   1        146.85        133.31         9.94 o
   8  -3   1        119.35        124.01         8.48 o
   9  -3   1       4380.70       4484.61       112.66 o
  10  -3   1       1803.60       1831.49        78.17 o
  11  -3   1        399.09        410.01        19.41 o
  12  -3   1        530.99        553.78        26.81 o
  13  -3   1        295.23        295.06        20.44 o
  14  -3   1        106.32         63.09         7.32 o
 -14  -2   1         41.90         38.53         6.31 o
 -13  -2   1         99.48        104.13         8.02 o
 -12  -2   1          1.80         -3.64         6.71 o
 -11  -2   1        455.80        411.19        16.89 o
 -10  -2   1         25.19         24.98         6.40 o
  -9  -2   1          5.11          1.00         4.52 o
  -8  -2   1       1056.40       1049.84        26.84 o
  -7  -2   1        568.31        512.69        13.19 o
  -6  -2   1        622.00        614.51        10.86 o
  -5  -2   1       2040.80       1996.50        33.65 o
  -4  -2   1        655.27        638.30        12.60 o
  -3  -2   1       2960.93       3109.82        55.05 o
  -2  -2   1       3333.83       3915.67        82.28 o
  -1  -2   1       3833.77       4142.52        58.37 o
   0  -2   1        153.54        118.87         2.43 o
   1  -2   1        678.95        637.48         7.87 o
   2  -2   1         56.73         64.35         2.15 o
   3  -2   1       4120.25       3624.13        44.99 o
   4  -2   1       7606.33       6901.49        94.86 o
   5  -2   1       2434.15       2159.18        42.63 o
   6  -2   1       3342.70       3305.29        64.62 o
   7  -2   1       2090.54       2069.85        42.32 o
   8  -2   1       1165.61       1132.72        23.40 o
   9  -2   1          0.67         -3.13         8.35 o
  10  -2   1        138.25        145.51        11.00 o
  11  -2   1         15.92         16.17         8.95 o
  12  -2   1         86.86         97.15        18.93 o
  13  -2   1        142.79        121.60         8.68 o
  14  -2   1         65.88         35.84         6.97 o
 -14  -1   1        231.09        266.33        22.90 o
 -13  -1   1        153.53        156.00        14.62 o
 -12  -1   1        299.27        342.75        21.12 o
 -11  -1   1          3.11          9.69         6.74 o
 -10  -1   1         92.03        102.90         7.73 o
  -9  -1   1         87.67        124.85         7.36 o
  -8  -1   1         54.93         70.49         5.87 o
  -7  -1   1        186.26        190.10         5.95 o
  -6  -1   1       4236.04       4644.88        73.64 o
  -5  -1   1        557.37        528.33         9.25 o
  -4  -1   1        263.30        219.28         5.37 o
  -3  -1   1        292.91        316.38         6.80 o
  -2  -1   1       3604.71       4234.93       112.50 o
  -1  -1   1       1187.54       1363.01        31.07 o
   0  -1   1        875.81       1012.43        14.29 o
   1  -1   1       4042.95       3777.37        49.45 o
   2  -1   1      13926.78      12859.86       251.87 o
   3  -1   1       1604.95       1364.10        22.45 o
   4  -1   1         14.28         12.03         2.58 o
   5  -1   1       6111.70       5971.35        97.07 o
   6  -1   1       6272.13       6159.79       102.35 o
   7  -1   1        631.03        657.93        14.22 o
   8  -1   1       1314.60       1193.45        30.72 o
   9  -1   1        225.74        222.84        10.25 o
  10  -1   1        556.18        592.88        18.89 o
  11  -1   1        121.48        137.95        11.24 o
  12  -1   1         93.90         82.43        11.05 o
  13  -1   1         14.84         15.24         8.19 o
  14  -1   1          1.92          9.48         9.83 o
 -14   0   1         12.90          9.62         7.48 o
 -13   0   1        121.00        158.90        10.20 o
 -12   0   1        163.68        185.09        14.76 o
 -11   0   1          5.54         10.32         8.38 o
 -10   0   1         28.94         34.78         6.40 o
  -9   0   1        765.33        724.59        17.51 o
  -8   0   1         81.06         85.83         7.62 o
  -7   0   1        254.48        233.47         6.98 o
  -6   0   1        162.80        157.52         4.97 o
  -5   0   1       3687.28       3990.25        59.45 o
  -4   0   1       1142.40       1231.31        22.08 o
  -3   0   1         29.15         39.26         3.70 o
  -2   0   1       7590.73       9599.50       510.42 o
  -1   0   1        824.38       1079.64        56.81 o
   1   0   1       6404.50       6550.72       318.75 o
   2   0   1        236.98        257.89         8.96 o
   3   0   1        431.62        403.21         8.36 o
   4   0   1        247.15        244.47         5.02 o
   5   0   1       1049.83        952.64        17.82 o
   6   0   1        397.11        403.34         8.94 o
   7   0   1       1910.70       1885.79        31.70 o
   8   0   1        127.68        132.01         7.10 o
   9   0   1        137.93        124.19         7.33 o
  10   0   1        372.06        387.94        15.38 o
  11   0   1         14.16         23.80        10.01 o
  12   0   1         92.56        105.37        10.72 o
  13   0   1        115.68        132.95        16.98 o
  14   0   1          0.48          1.45         6.63 o
 -14   1   1          1.93          4.22         6.80 o
 -13   1   1        104.26         89.38        11.16 o
 -12   1   1        123.04        145.99        14.40 o
 -11   1   1         83.37         80.42        11.18 o
 -10   1   1        203.99        200.76        12.03 o
  -9   1   1         26.82         23.08         7.31 o
  -8   1   1         36.81         26.78         6.73 o
  -7   1   1        314.47        324.81        23.26 o
  -6   1   1        168.26        188.11         5.44 o
  -5   1   1        255.73        289.97         5.97 o
  -4   1   1         24.25         15.17         2.04 o
  -3   1   1       2277.16       2330.21        39.42 o
  -2   1   1        300.02        217.27         6.52 o
  -1   1   1         13.44         18.10         1.06 o
   0   1   1      10956.03      13256.53       291.39 o
   1   1   1      10450.50      11473.55       357.57 o
   2   1   1       9020.66       9413.21       189.62 o
   3   1   1      16635.98      17701.04       387.41 o
   4   1   1        776.76        760.90        12.62 o
   5   1   1       3022.67       3045.85        43.55 o
   6   1   1         16.38         16.01         3.64 o
   7   1   1        855.53        930.38        16.09 o
   8   1   1         52.56         53.36         5.06 o
   9   1   1        214.99        184.65         7.02 o
  10   1   1         75.19         76.85         6.58 o
  11   1   1          0.34          1.45         9.91 o
  12   1   1         49.23         51.35         7.10 o
  13   1   1         23.38         11.93         6.99 o
  14   1   1          4.39          6.69         8.60 o
  15   1   1         12.42          8.39         7.92 o
 -14   2   1          5.91          4.00         6.70 o
 -13   2   1         72.01         62.80         8.87 o
 -12   2   1          6.95          0.45        11.04 o
 -11   2   1        136.23        110.56         8.88 o
 -10   2   1       1017.19        973.39        32.89 o
  -9   2   1        309.92        316.88        13.74 o
  -8   2   1          7.88          3.79         7.35 o
  -7   2   1          5.41          3.21         5.04 o
  -6   2   1        182.91        202.66         6.52 o
  -5   2   1        128.08        113.61         3.93 o
  -4   2   1        230.39        203.30         4.63 o
  -3   2   1        740.98        697.85         9.38 o
  -2   2   1      14226.02      14703.34       205.48 o
  -1   2   1        264.70        237.59         3.68 o
   0   2   1        259.14        248.24         4.02 o
   1   2   1          9.82         26.20         2.02 o
   2   2   1       4643.80       4753.70       164.29 o
   3   2   1       1315.36       1206.75        20.66 o
   4   2   1       1491.39       1573.23        23.12 o
   5   2   1       1475.90       1543.57        22.60 o
   6   2   1       2827.15       3150.13        44.96 o
   7   2   1        368.09        406.53         8.28 o
   8   2   1        137.93        144.38         5.80 o
   9   2   1         26.68         22.25         5.59 o
  10   2   1        147.93        149.21         7.54 o
  11   2   1         22.03         10.44         6.95 o
  12   2   1          8.77          8.28         6.42 o
  13   2   1        159.94        151.81        12.51 o
  14   2   1          2.05         16.95         7.92 o
  15   2   1         47.71         45.20         6.82 o
 -13   3   1         89.55         51.69         9.20 o
 -12   3   1         19.06         11.33         8.98 o
 -11   3   1        155.89        119.84         9.57 o
 -10   3   1       1557.83       1469.11        45.21 o
  -9   3   1        248.95        254.20        22.51 o
  -8   3   1        155.36        164.84        12.14 o
  -7   3   1        439.58        473.69        17.51 o
  -6   3   1        234.54        233.26         7.16 o
  -5   3   1         33.90         25.38         3.76 o
  -4   3   1        222.18        286.37         6.23 o
  -3   3   1        232.63        257.50         4.41 o
  -2   3   1        436.77        454.95         8.09 o
  -1   3   1       3937.10       4114.22        55.82 o
   0   3   1      11926.07      11689.49       160.39 o
   1   3   1      28445.70      27486.83       365.30 o
   2   3   1       2927.94       2816.63        41.45 o
   3   3   1       1831.34       1937.51        32.18 o
   4   3   1         54.74         70.87         3.06 o
   5   3   1         35.59         56.65         2.85 o
   6   3   1         19.90         23.94         2.94 o
   7   3   1        100.74        141.32         4.57 o
   8   3   1         32.64         49.34         5.56 o
   9   3   1        314.98        321.31         9.25 o
  10   3   1          0.08         -4.65         5.76 o
  11   3   1        851.42        871.30        21.30 o
  12   3   1         32.51         35.58         6.17 o
  13   3   1          7.50         20.47         7.46 o
  14   3   1         34.39         24.37         6.90 o
  15   3   1         56.40         51.83        10.35 o
 -13   4   1          1.09          4.49         6.85 o
 -12   4   1          7.22         -4.24         9.37 o
 -11   4   1         10.07         55.21        18.25 o
 -10   4   1         52.82         40.69        10.63 o
  -9   4   1         67.85         58.22         9.76 o
  -8   4   1          6.78          8.57        10.22 o
  -7   4   1         28.82         32.80        14.21 o
  -6   4   1        156.29        153.47         6.52 o
  -5   4   1        300.70        316.98         7.29 o
  -4   4   1       3930.85       4174.83        69.98 o
  -3   4   1       1009.47        918.14        13.87 o
  -2   4   1         85.74         91.63         2.62 o
  -1   4   1        851.56        831.75        15.90 o
   0   4   1       2653.30       2414.69        32.51 o
   1   4   1        926.14        937.55        10.38 o
   2   4   1       3117.85       2776.31        34.65 o
   3   4   1      12829.44      12113.26       155.79 o
   4   4   1       2336.03       2199.56        35.16 o
   5   4   1       2395.46       2397.72        35.90 o
   6   4   1       1396.32       1482.37        26.75 o
   7   4   1        757.84        773.24        14.65 o
   8   4   1          6.32          9.03         5.99 o
   9   4   1         22.55         26.61         5.70 o
  10   4   1         79.15         80.71         6.12 o
  11   4   1        370.60        334.60        11.20 o
  12   4   1          3.63          4.92         6.27 o
  13   4   1        117.45        115.39         8.10 o
  14   4   1          7.16         13.17         5.91 o
  15   4   1        121.90        125.23        14.35 o
 -13   5   1          2.60          0.71         8.15 o
 -12   5   1          4.19          6.36         8.18 o
 -11   5   1         84.71         72.90        10.11 o
 -10   5   1          3.86         21.60         9.42 o
  -9   5   1          7.04         10.21         9.25 o
  -8   5   1          3.63         -2.16         9.07 o
  -7   5   1          1.52         -6.91         7.34 o
  -6   5   1          0.70          6.61         6.10 o
  -5   5   1        231.15        298.81        16.81 o
  -4   5   1        586.53        739.51        12.61 o
  -3   5   1        484.88        480.57        10.22 o
  -2   5   1       8024.21       8040.13       142.46 o
  -1   5   1        355.71        333.46         7.72 o
   0   5   1        862.66        787.93        11.21 o
   1   5   1          4.74         11.44         2.64 o
   2   5   1       1142.78       1022.76        12.88 o
   3   5   1        782.69        707.51        10.00 o
   4   5   1       5422.21       4812.21        73.18 o
   5   5   1        719.48        587.26        10.66 o
   6   5   1         40.20         28.95         3.16 o
   7   5   1       4380.09       4235.43        77.72 o
   8   5   1         95.12         86.74         6.69 o
   9   5   1        177.68        191.51         6.57 o
  10   5   1        158.19        155.17         7.93 o
  11   5   1         56.45         58.45         6.73 o
  12   5   1          3.37          2.51         6.14 o
  13   5   1         43.54         28.51         6.74 o
  14   5   1          1.19          7.72         6.82 o
  15   5   1         62.28         21.17         9.96 o
 -12   6   1          7.54          5.31         8.15 o
 -11   6   1          1.02          4.21         8.86 o
 -10   6   1         80.07         72.23        11.75 o
  -9   6   1         54.86         43.96        10.62 o
  -8   6   1        150.97        166.54        11.43 o
  -7   6   1        268.06        304.94        13.97 o
  -6   6   1        463.51        416.63        18.29 o
  -5   6   1        350.48        327.11         8.73 o
  -4   6   1         73.19         59.50         7.04 o
  -3   6   1        315.95        262.77         6.07 o
  -2   6   1       4676.61       4472.07        96.77 o
  -1   6   1       2165.34       1836.99        40.79 o
   0   6   1       3550.65       3051.35        50.47 o
   1   6   1        298.59        207.41         4.54 o
   2   6   1       6894.22       6231.34        75.13 o
   3   6   1        100.99         80.86         3.16 o
   4   6   1       2970.24       2749.43        39.81 o
   5   6   1       1248.27       1072.52        20.35 o
   6   6   1         34.44         23.70         3.38 o
   7   6   1         51.49         54.38         4.85 o
   8   6   1        978.39        932.18        19.33 o
   9   6   1        242.28        267.14         7.38 o
  10   6   1        492.93        449.43        12.56 o
  11   6   1         11.87         15.79         7.03 o
  12   6   1         22.02         21.36         5.88 o
  13   6   1         16.71         17.21         6.70 o
  14   6   1         86.95         97.82         7.85 o
 -12   7   1         36.52         15.36         7.18 o
 -11   7   1         65.16         54.23         9.89 o
 -10   7   1        135.04        142.08        10.87 o
  -9   7   1         65.36         78.60        12.98 o
  -8   7   1        433.12        460.75        23.60 o
  -7   7   1        986.45       1007.35        49.43 o
  -6   7   1        112.35        113.73        11.77 o
  -5   7   1         49.27         59.93         6.32 o
  -4   7   1          4.78         -1.56         4.91 o
  -3   7   1        963.72        895.91        27.61 o
  -2   7   1       1094.50        887.87        26.87 o
  -1   7   1       5568.48       5127.15        96.99 o
   0   7   1       4186.69       3432.78        50.78 o
   1   7   1       4113.64       3536.69        44.94 o
   2   7   1       3429.30       3217.47        42.06 o
   3   7   1        208.43        233.97         4.70 o
   4   7   1       3518.89       3668.15        53.32 o
   5   7   1         71.00         53.77         3.63 o
   6   7   1        111.41         97.94         4.32 o
   7   7   1        661.99        616.67        13.05 o
   8   7   1         34.85         23.33         4.36 o
   9   7   1        196.77        179.19         7.28 o
  10   7   1          9.07         10.92         5.49 o
  11   7   1         62.22         60.17         6.64 o
  12   7   1         89.77         66.06         7.51 o
  13   7   1        158.15        182.67        15.87 o
  14   7   1          2.74         -5.73         9.45 o
 -11   8   1         32.97         37.07         7.17 o
 -10   8   1        277.98        261.79        13.29 o
  -9   8   1        109.53        112.62        16.62 o
  -8   8   1        587.81        633.79        27.22 o
  -7   8   1       1383.03       1539.76        47.11 o
  -6   8   1       1470.62       1552.39        47.18 o
  -5   8   1        582.66        588.23        19.55 o
  -4   8   1         17.51         30.51         6.48 o
  -3   8   1          1.83         -0.76         7.31 o
  -2   8   1        185.50        155.46         6.94 o
  -1   8   1       2217.25       2079.72        43.19 o
   0   8   1       3838.68       3468.84        63.49 o
   1   8   1       1041.53        844.16        13.24 o
   2   8   1       2811.51       2329.23        32.41 o
   3   8   1        103.29         95.33         4.13 o
   4   8   1         57.01         80.96         6.00 o
   5   8   1         65.01         65.03         3.66 o
   6   8   1         26.96         33.64         4.37 o
   7   8   1        730.09        672.23        13.30 o
   8   8   1        835.04        767.93        15.84 o
   9   8   1        401.64        342.73         9.60 o
  10   8   1       2319.25       2314.20        51.10 o
  11   8   1         16.69         21.38         6.20 o
  12   8   1        346.37        342.56        29.14 o
  13   8   1        332.36        297.17        19.02 o
  14   8   1          3.72          6.94        10.19 o
 -11   9   1         39.33         21.37        13.91 o
 -10   9   1          1.95          4.37         8.02 o
  -9   9   1         77.21         80.01        10.65 o
  -8   9   1         90.10         90.20        15.50 o
  -7   9   1         74.75         56.49        10.61 o
  -6   9   1        406.90        427.07        17.42 o
  -5   9   1       1844.18       1819.26        67.58 o
  -4   9   1        409.44        413.18        11.49 o
  -3   9   1         18.44         23.30         6.21 o
  -2   9   1          0.50         20.33         9.65 o
  -1   9   1        386.25        362.91        16.02 o
   0   9   1       1393.14       1268.83        29.16 o
   1   9   1       1345.70       1169.27        24.18 o
   2   9   1       1656.90       1355.91        22.00 o
   3   9   1         64.07         40.56         4.01 o
   4   9   1         70.17         55.60         4.45 o
   5   9   1        404.07        375.10        11.17 o
   6   9   1         28.04         19.55         4.55 o
   7   9   1        120.62        119.77         5.52 o
   8   9   1          3.35          5.73         4.61 o
   9   9   1        279.16        293.67        10.30 o
  10   9   1       1235.90       1268.43        32.33 o
  11   9   1         10.69          8.08         6.51 o
  12   9   1         29.23         31.72         9.29 o
  13   9   1         18.57         31.05        11.62 o
  14   9   1          2.75         -2.04        17.09 o
 -10  10   1         43.64         30.82         8.74 o
  -9  10   1         14.57         18.44        10.57 o
  -8  10   1         45.50         41.68        11.60 o
  -7  10   1         51.46         56.99        14.77 o
  -6  10   1        367.60        408.83        16.13 o
  -5  10   1        318.16        289.92        12.10 o
  -4  10   1        478.27        519.51        17.84 o
  -3  10   1        368.62        327.80        10.49 o
  -2  10   1        296.75        266.07         9.61 o
  -1  10   1        102.79        113.79         7.62 o
   0  10   1         34.66         38.14         6.19 o
   1  10   1        220.51        222.25         8.40 o
   2  10   1        277.08        238.39         7.60 o
   3  10   1        418.69        349.90        10.06 o
   4  10   1        227.55        229.82         7.29 o
   5  10   1        152.69        133.56         6.62 o
   6  10   1        685.56        611.36        14.42 o
   7  10   1          1.55          4.22         6.15 o
   8  10   1        290.43        270.40         9.98 o
   9  10   1          3.81          5.77         6.58 o
  10  10   1          5.75         16.21         6.31 o
  11  10   1        159.28        175.83        12.71 o
  12  10   1         96.47         80.09        12.42 o
  13  10   1        148.17        124.13        24.70 o
  -9  11   1         35.91         18.64        10.10 o
  -8  11   1          1.45          2.73        11.28 o
  -7  11   1        206.07        211.12        23.45 o
  -6  11   1        314.65        311.54        17.47 o
  -5  11   1        820.92        853.47        26.40 o
  -4  11   1        526.01        537.99        27.78 o
  -3  11   1        663.29        648.75        19.50 o
  -2  11   1        717.54        677.00        23.95 o
  -1  11   1        817.60        812.92        31.56 o
   0  11   1         75.62         60.10         7.33 o
   1  11   1        509.29        491.80        14.98 o
   2  11   1        396.76        395.64        12.69 o
   3  11   1          1.69          5.98         5.29 o
   4  11   1        148.31        127.38         6.57 o
   5  11   1       1189.06       1149.99        25.50 o
   6  11   1       1480.28       1463.40        32.76 o
   7  11   1        353.25        335.23        10.80 o
   8  11   1         13.58         21.78         7.45 o
   9  11   1         33.22         28.40         7.33 o
  10  11   1         90.85        137.87        19.79 o
  11  11   1        141.44        124.31        10.81 o
  12  11   1         72.23         60.67        30.07 o
  13  11   1         77.37         51.60        17.41 o
  -8  12   1          0.51          1.39         8.86 o
  -7  12   1          8.28          5.18        11.11 o
  -6  12   1         70.39         71.89        11.48 o
  -5  12   1          3.84         -3.78        13.05 o
  -4  12   1         77.93         98.25        10.32 o
  -3  12   1          9.12         14.27         8.23 o
  -2  12   1          1.11         13.68         8.25 o
  -1  12   1         17.56         23.07         8.10 o
   0  12   1        226.44        221.72        12.86 o
   1  12   1         55.24         58.59         9.58 o
   2  12   1         17.38         18.83         8.26 o
   3  12   1         34.00         23.30         7.37 o
   4  12   1        185.52        147.38         8.05 o
   5  12   1         16.62          6.87         6.83 o
   6  12   1          0.67         -2.23         6.40 o
   7  12   1          3.36         -0.46         6.72 o
   8  12   1          0.70         10.80         6.93 o
   9  12   1         11.17         13.14        13.29 o
  10  12   1        101.22        121.06        13.21 o
  11  12   1         97.55        108.36        14.48 o
  12  12   1          1.08         -3.99        16.92 o
  -7  13   1          9.35          3.36         8.45 o
  -6  13   1         19.76          8.51        11.56 o
  -5  13   1          9.85         23.38        10.55 o
  -4  13   1         31.28         26.78        10.81 o
  -3  13   1        174.23        189.84        22.25 o
  -2  13   1         45.93         40.07         9.26 o
  -1  13   1         54.61         52.18         9.39 o
   0  13   1          9.12          9.06         9.41 o
   1  13   1          0.07          0.16        13.41 o
   2  13   1        384.04        379.48        17.46 o
   3  13   1        208.49        220.11        10.73 o
   4  13   1        267.62        256.28        13.34 o
   5  13   1         17.27         25.66        10.30 o
   6  13   1         20.55          5.10         8.34 o
   7  13   1        509.39        479.36        14.89 o
   8  13   1        107.35         98.68        12.98 o
   9  13   1          0.71         -7.74         9.89 o
  10  13   1          6.42          8.23        10.53 o
  11  13   1         20.75         18.55        10.78 o
  -6  14   1         20.66         13.72         7.78 o
  -5  14   1         53.26         62.41        15.60 o
  -4  14   1          1.53         16.47         9.15 o
  -3  14   1          0.29         12.65        10.03 o
  -2  14   1          0.13          7.97         9.46 o
  -1  14   1         73.16         54.77        20.70 o
   0  14   1          0.59         -0.34         9.22 o
   1  14   1         33.78         38.87         9.74 o
   2  14   1         65.73         57.48        10.07 o
   3  14   1         11.72          4.76        13.34 o
   4  14   1          6.88         -5.29         8.30 o
   5  14   1         76.85         65.03        10.91 o
   6  14   1          1.51        -12.15        12.15 o
   7  14   1         63.08         53.50         9.60 o
   8  14   1         12.23         21.91         9.48 o
   9  14   1         24.81         31.78        10.86 o
  10  14   1          7.57         14.35        13.88 o
  11  14   1        340.86        345.84        68.77 o
  -4  15   1          3.00          3.92         8.94 o
  -3  15   1         18.06         13.04         8.62 o
  -2  15   1         28.43         31.52         9.59 o
  -1  15   1         18.28         38.34         9.35 o
   0  15   1         76.34         97.33        10.08 o
   1  15   1        412.48        474.02        28.04 o
   2  15   1        401.80        471.93        30.53 o
   3  15   1        264.59        285.33        15.66 o
   4  15   1         50.41         59.89         9.99 o
   5  15   1        159.67        162.07        12.42 o
   6  15   1        126.26        121.33        10.60 o
   7  15   1         25.06         18.05         8.79 o
   8  15   1         42.26         31.62         9.84 o
   9  15   1         20.82         35.91        16.45 o
  10  15   1        104.83        112.66        13.23 o
  -2  16   1         44.81         61.44        12.77 o
  -1  16   1         63.54         68.18         9.47 o
   0  16   1          0.03         -2.84         7.06 o
   1  16   1         21.35         36.60         8.87 o
   2  16   1        191.34        243.37        23.44 o
   3  16   1        170.00        222.87        18.99 o
   4  16   1        141.33        166.69        17.03 o
   5  16   1         88.25         85.19        10.83 o
   6  16   1          2.03         -2.66         9.42 o
   7  16   1          8.50         -0.68        15.27 o
   8  16   1         20.22         33.60        10.62 o
   0  17   1          0.86         -3.92        17.33 o
   1  17   1          1.13         -2.81         9.43 o
   2  17   1          3.18         -4.06         9.27 o
   3  17   1         11.83         28.39        15.51 o
   4  17   1         36.33         40.41        14.73 o
   5  17   1         97.21         62.02        31.84 o
   6  17   1         58.42         31.89        17.74 o
  -6 -16   2          9.86          1.96        29.48 o
  -5 -16   2          3.33         12.54        11.87 o
  -4 -16   2          3.83         -6.25        10.35 o
  -3 -16   2         46.16         48.85         9.09 o
  -2 -16   2          0.81          6.47        10.09 o
  -1 -16   2         10.84         18.19        10.34 o
   0 -16   2         27.89         11.52         7.11 o
   1 -16   2          1.18          1.48         8.39 o
  -8 -15   2          7.81         11.64         7.52 o
  -7 -15   2         95.97        113.08        12.01 o
  -6 -15   2         38.20         46.24         7.81 o
  -5 -15   2          0.63        -10.93        10.93 o
  -4 -15   2         16.23         12.09         7.73 o
  -3 -15   2          6.72         14.20        10.52 o
  -2 -15   2         47.96         51.17        13.24 o
  -1 -15   2         25.35         51.90        10.65 o
   0 -15   2         36.91         38.67        10.29 o
   1 -15   2          8.12          4.13         8.40 o
   2 -15   2         22.85         23.94         7.88 o
   3 -15   2          4.11          7.46         9.69 o
 -10 -14   2        302.26        271.00        38.58 o
  -9 -14   2        162.92        189.70        19.28 o
  -8 -14   2          6.83         16.32         8.49 o
  -7 -14   2         39.90         41.46         9.08 o
  -6 -14   2        446.28        498.30        19.73 o
  -5 -14   2         89.57         97.12        11.31 o
  -4 -14   2         66.90         79.72        10.89 o
  -3 -14   2        108.36        116.80        23.39 o
  -2 -14   2        443.06        471.78        50.43 o
  -1 -14   2        149.42        154.83        13.66 o
   0 -14   2        158.70        183.44        22.38 o
   1 -14   2        303.98        336.32        17.75 o
   2 -14   2          6.46          7.47        10.35 o
   3 -14   2          7.40          8.00        10.71 o
   4 -14   2          4.37         -2.29         9.13 o
   5 -14   2         56.59         48.22        21.88 o
 -11 -13   2         52.78         23.29        31.68 o
 -10 -13   2          3.14         -0.37        10.45 o
  -9 -13   2         35.85         25.89        13.20 o
  -8 -13   2        253.74        297.44        12.11 o
  -7 -13   2         58.55         62.83         7.29 o
  -6 -13   2        572.43        574.09        17.67 o
  -5 -13   2        593.02        576.34        17.00 o
  -4 -13   2        225.14        187.00        11.72 o
  -3 -13   2        283.43        311.25        16.25 o
  -2 -13   2        169.42        200.75        15.06 o
  -1 -13   2         32.08         43.12         7.82 o
   0 -13   2        198.64        209.20        11.89 o
   1 -13   2         39.62         58.29         9.36 o
   2 -13   2        229.09        232.66        16.98 o
   3 -13   2        220.49        229.21        11.94 o
   4 -13   2        354.37        415.55        17.87 o
   5 -13   2         55.67         49.01         9.17 o
   6 -13   2         37.73         39.55        31.72 o
   7 -13   2         81.66         27.05        18.82 o
 -11 -12   2         67.62         70.70        16.60 o
 -10 -12   2         88.03        112.55         8.87 o
  -9 -12   2          0.32          2.29         6.62 o
  -8 -12   2        125.27        150.59        10.04 o
  -7 -12   2        138.32        142.28         9.19 o
  -6 -12   2        494.35        488.80        13.10 o
  -5 -12   2        823.30        772.79        17.72 o
  -4 -12   2       1019.91        953.29        20.70 o
  -3 -12   2       1304.76       1227.58        28.05 o
  -2 -12   2        190.59        175.63         9.45 o
  -1 -12   2         66.83         57.79         7.95 o
   0 -12   2         97.79         83.11         7.99 o
   1 -12   2         14.87         16.75         7.64 o
   2 -12   2         27.24         21.74         7.94 o
   3 -12   2          1.45         -8.18         8.19 o
   4 -12   2        356.97        392.36        17.85 o
   5 -12   2        309.69        357.41        15.56 o
   6 -12   2        178.01        213.57        14.74 o
   7 -12   2         64.77         60.74         9.52 o
   8 -12   2          0.94         -1.77         6.92 o
 -12 -11   2        226.29        212.04        22.36 o
 -11 -11   2        209.99        252.64        17.70 o
 -10 -11   2          1.99          2.64         6.89 o
  -9 -11   2        144.88        179.23        11.99 o
  -8 -11   2         82.12         86.74         6.88 o
  -7 -11   2        402.83        377.55        11.27 o
  -6 -11   2        192.45        196.25         8.05 o
  -5 -11   2        128.75        156.56         7.99 o
  -4 -11   2        220.55        224.58         8.35 o
  -3 -11   2        468.34        436.33        12.64 o
  -2 -11   2        708.29        593.97        14.21 o
  -1 -11   2        305.32        312.46        10.32 o
   0 -11   2        372.90        356.57        13.60 o
   1 -11   2        677.39        709.39        26.09 o
   2 -11   2        271.36        281.40        13.68 o
   3 -11   2         20.20         22.95         7.36 o
   4 -11   2         73.86         66.45         8.05 o
   5 -11   2          2.80          1.95         8.30 o
   6 -11   2         36.31         29.52         9.83 o
   7 -11   2         25.95         12.27         8.93 o
   8 -11   2         83.27         87.68        11.01 o
   9 -11   2          3.34         -1.43         7.58 o
 -13 -10   2        105.73         92.21        16.86 o
 -12 -10   2        140.89        159.82        14.69 o
 -11 -10   2        536.92        543.56        24.23 o
 -10 -10   2        318.70        349.41        13.72 o
  -9 -10   2         71.84         80.79         6.56 o
  -8 -10   2          8.13          6.69         6.33 o
  -7 -10   2        374.85        351.11         9.52 o
  -6 -10   2         28.21         26.94         6.43 o
  -5 -10   2          0.41          1.73         6.11 o
  -4 -10   2          8.24          2.57         5.26 o
  -3 -10   2        255.63        228.79         8.08 o
  -2 -10   2          5.22          1.38         5.09 o
  -1 -10   2        589.33        501.41        14.88 o
   0 -10   2        356.15        319.09         8.91 o
   1 -10   2        515.76        564.21        15.92 o
   2 -10   2         11.64         10.69         7.38 o
   3 -10   2        214.30        230.30         9.51 o
   4 -10   2          8.31          8.47         7.30 o
   5 -10   2         78.48         60.71         7.49 o
   6 -10   2         44.90         46.02         8.58 o
   7 -10   2        148.66        168.88        12.08 o
   8 -10   2         71.62         67.04        10.01 o
   9 -10   2          1.65          1.00        10.93 o
  10 -10   2          1.76          5.22         7.85 o
 -13  -9   2         11.01          3.45         6.44 o
 -12  -9   2         22.88         23.84         7.46 o
 -11  -9   2        163.66        147.56        13.56 o
 -10  -9   2       2892.89       3147.17        88.91 o
  -9  -9   2        785.51        842.35        16.89 o
  -8  -9   2         13.97         15.74         5.19 o
  -7  -9   2         64.85         76.49         5.90 o
  -6  -9   2         36.01         35.18         5.69 o
  -5  -9   2        376.45        340.41         9.26 o
  -4  -9   2         80.75         94.82         5.19 o
  -3  -9   2         33.86         47.69         5.42 o
  -2  -9   2          7.83          5.03         5.42 o
  -1  -9   2        213.14        205.51         6.72 o
   0  -9   2         10.83         20.85         6.30 o
   1  -9   2        214.02        208.47         6.76 o
   2  -9   2        198.32        193.18         7.40 o
   3  -9   2         47.21         59.70         6.31 o
   4  -9   2        191.08        204.28         8.37 o
   5  -9   2        189.14        147.34         9.51 o
   6  -9   2         11.73         13.21         7.59 o
   7  -9   2        215.41        205.64        11.73 o
   8  -9   2          6.77         17.44         9.96 o
   9  -9   2         18.79         20.84        12.20 o
  10  -9   2          8.11          8.21        11.78 o
 -13  -8   2         51.93         45.55        10.62 o
 -12  -8   2         41.75         62.47         6.58 o
 -11  -8   2         69.45         66.33        11.01 o
 -10  -8   2        813.18        876.87        22.70 o
  -9  -8   2         17.13         23.48         5.36 o
  -8  -8   2        316.04        326.53        11.06 o
  -7  -8   2         56.68         59.23         4.85 o
  -6  -8   2        190.99        225.72         6.72 o
  -5  -8   2       1013.69       1040.88        21.10 o
  -4  -8   2          0.13         -1.71         4.56 o
  -3  -8   2         11.68         13.87         4.18 o
  -2  -8   2          3.67         26.43         9.96 o
  -1  -8   2        129.53        160.00        10.95 o
   0  -8   2          0.01         -0.86         4.08 o
   1  -8   2        953.69        938.95        23.46 o
   2  -8   2        157.25        166.36         6.14 o
   3  -8   2        441.94        452.12        11.89 o
   4  -8   2          1.15          3.10         5.54 o
   5  -8   2          7.02          2.22         5.50 o
   6  -8   2        117.21        108.48         7.12 o
   7  -8   2          6.77         -8.74         8.74 o
   8  -8   2          3.69          6.80         9.29 o
   9  -8   2         37.19         48.40         9.70 o
  10  -8   2          0.55          2.57        10.78 o
  11  -8   2        149.76        114.72         9.21 o
 -14  -7   2          3.42          1.88         6.44 o
 -13  -7   2         20.99          7.23         5.57 o
 -12  -7   2         43.42         31.60         7.15 o
 -11  -7   2         81.34         88.98         6.41 o
 -10  -7   2          0.92         -4.74         5.80 o
  -9  -7   2        177.62        190.01         7.71 o
  -8  -7   2          8.07          4.39         5.03 o
  -7  -7   2         92.52         82.43         4.41 o
  -6  -7   2        334.97        320.33         9.39 o
  -5  -7   2         16.19         19.53         4.21 o
  -4  -7   2         85.38        162.56        12.42 o
  -3  -7   2        368.55        353.71         7.20 o
  -2  -7   2        818.78        765.56        11.86 o
  -1  -7   2        480.43        483.44         7.98 o
   0  -7   2        392.35        418.01         8.35 o
   1  -7   2        459.28        474.47         9.19 o
   2  -7   2          2.06         -5.38         5.38 o
   3  -7   2       1039.60       1019.04        20.29 o
   4  -7   2        532.93        586.60        13.86 o
   5  -7   2        193.32        181.46         7.81 o
   6  -7   2       1175.85       1293.30        37.78 o
   7  -7   2        158.14        151.92        10.14 o
   8  -7   2        248.46        278.89        12.96 o
   9  -7   2          1.27         -1.76         9.10 o
  10  -7   2          7.52         -1.57         8.61 o
  11  -7   2         22.99         14.22        10.04 o
  12  -7   2          1.12         14.82         8.63 o
 -14  -6   2         15.00         10.81         7.67 o
 -13  -6   2         20.29         20.14         6.16 o
 -12  -6   2         72.42         72.82         8.56 o
 -11  -6   2         44.96         44.61         5.89 o
 -10  -6   2         16.62         20.92         5.82 o
  -9  -6   2          2.38         11.25         6.09 o
  -8  -6   2          9.66          6.28         4.17 o
  -7  -6   2        235.40        212.25        11.28 o
  -6  -6   2        364.07        384.36         8.75 o
  -5  -6   2          8.91         18.96         5.89 o
  -4  -6   2        508.10        365.77         7.54 o
  -3  -6   2       2944.14       2863.20        40.02 o
  -2  -6   2       3139.28       3171.72        39.91 o
  -1  -6   2       1231.80       1168.55        16.22 o
   0  -6   2        453.96        480.16         7.48 o
   1  -6   2        136.62        120.69         4.36 o
   2  -6   2        115.13        154.47         4.37 o
   3  -6   2        491.23        405.17         8.06 o
   4  -6   2       1326.50       1376.95        24.65 o
   5  -6   2       1619.10       1534.58        40.25 o
   6  -6   2       1698.36       1750.60        37.18 o
   7  -6   2       1961.24       2097.05        62.22 o
   8  -6   2       1074.03       1206.93        42.64 o
   9  -6   2        440.95        507.56        28.02 o
  10  -6   2          9.50         16.75        11.55 o
  11  -6   2         20.28         31.72        10.65 o
  12  -6   2          2.09          6.50         9.99 o
 -14  -5   2         53.21         65.83         9.23 o
 -13  -5   2         59.92         82.34         7.13 o
 -12  -5   2         74.57         70.34        25.64 o
 -11  -5   2         46.00         46.82         6.35 o
 -10  -5   2        295.82        292.86        10.29 o
  -9  -5   2         34.02         41.47         5.19 o
  -8  -5   2         20.72         25.50         4.52 o
  -7  -5   2        196.01        186.29         9.74 o
  -6  -5   2       1090.53       1046.64        19.47 o
  -5  -5   2          7.52          5.34         3.26 o
  -4  -5   2       1920.46       1801.76        27.41 o
  -3  -5   2       1620.02       1387.99        19.29 o
  -2  -5   2       1819.86       1686.35        21.11 o
  -1  -5   2         27.14         13.27         2.63 o
   0  -5   2       1527.25       1316.74        21.44 o
   1  -5   2         38.38         30.00         3.05 o
   2  -5   2       3450.75       3232.82        44.51 o
   3  -5   2        374.72        394.99         6.96 o
   4  -5   2        121.57        139.14         4.53 o
   5  -5   2        135.81        110.59         7.09 o
   6  -5   2        957.87        939.86        22.76 o
   7  -5   2          8.25          8.64         6.18 o
   8  -5   2        246.21        293.27        11.67 o
   9  -5   2        315.06        325.01        12.10 o
  10  -5   2        795.79        904.49        38.94 o
  11  -5   2         15.57         20.24         9.03 o
  12  -5   2        132.13        134.66        11.38 o
  13  -5   2         20.60         17.00         9.88 o
 -14  -4   2        107.94        138.80         9.25 o
 -13  -4   2        582.67        636.19        21.25 o
 -12  -4   2        625.09        698.11        25.26 o
 -11  -4   2       1073.84       1213.63        38.67 o
 -10  -4   2        158.15        150.82         7.36 o
  -9  -4   2        127.12        126.45         6.14 o
  -8  -4   2         85.55         99.79         5.45 o
  -7  -4   2          2.84          2.16         4.25 o
  -6  -4   2        816.56        870.12        16.63 o
  -5  -4   2        772.27       1029.87        19.53 o
  -4  -4   2        346.59        409.08         8.23 o
  -3  -4   2        658.73        804.09        11.93 o
  -2  -4   2        291.24        377.22         5.95 o
  -1  -4   2       3869.46       3412.80        47.37 o
   0  -4   2       3346.94       2956.51        36.90 o
   1  -4   2       7671.12       7106.65        95.12 o
   2  -4   2       6113.08       5722.43        74.06 o
   3  -4   2       2104.00       1914.85        26.36 o
   4  -4   2        546.68        470.09         8.79 o
   5  -4   2       3538.61       3357.15        57.98 o
   6  -4   2         15.16         12.29         5.11 o
   7  -4   2       1803.14       1770.48        51.32 o
   8  -4   2         68.56         68.91         8.89 o
   9  -4   2        228.63        237.77        10.47 o
  10  -4   2        335.77        391.77        20.27 o
  11  -4   2        283.56        297.55        20.09 o
  12  -4   2        311.59        242.35        20.18 o
  13  -4   2          0.31         -3.30        11.01 o
 -14  -3   2         58.71         69.42         7.84 o
 -13  -3   2        280.24        271.68        10.92 o
 -12  -3   2        250.72        245.83        12.43 o
 -11  -3   2        266.89        270.29        11.04 o
 -10  -3   2        822.34        900.78        23.01 o
  -9  -3   2        522.77        558.35        13.17 o
  -8  -3   2       1191.07       1265.86        25.33 o
  -7  -3   2        206.25        237.99        11.81 o
  -6  -3   2       1345.77       1430.91        26.02 o
  -5  -3   2       2110.04       2348.84        47.35 o
  -4  -3   2         58.14         60.56         3.36 o
  -3  -3   2       2742.80       2900.42        46.38 o
  -2  -3   2       5486.91       5481.00        68.11 o
  -1  -3   2         12.35         14.41         2.36 o
   0  -3   2        554.56        443.63         6.01 o
   1  -3   2       5438.09       4811.07        54.29 o
   2  -3   2       8773.90       7899.54        92.96 o
   3  -3   2        982.70        782.32        11.61 o
   4  -3   2         46.58         82.79         2.85 o
   5  -3   2        132.09        117.73         4.74 o
   6  -3   2          2.40          5.83         5.53 o
   7  -3   2       1374.47       1372.20        54.29 o
   8  -3   2        115.13        120.38         8.58 o
   9  -3   2        218.48        221.99        11.07 o
  10  -3   2        246.17        217.02        12.54 o
  11  -3   2        592.55        636.36        33.57 o
  12  -3   2        363.28        341.43        19.41 o
  13  -3   2         33.11         14.56        11.67 o
  14  -3   2         10.01          0.71         5.76 o
 -14  -2   2        121.55        166.84         9.37 o
 -13  -2   2        201.55        219.42        10.64 o
 -12  -2   2          5.08          7.29         9.80 o
 -11  -2   2        386.40        392.89        14.59 o
 -10  -2   2        214.21        207.27         7.98 o
  -9  -2   2        318.76        337.73         9.04 o
  -8  -2   2        149.71        135.19         7.28 o
  -7  -2   2       1091.84       1380.67        27.13 o
  -6  -2   2         71.03        148.24         5.00 o
  -5  -2   2        124.60        106.07         4.54 o
  -4  -2   2         14.93          8.05         2.42 o
  -3  -2   2       1764.86       2145.20        49.99 o
  -2  -2   2         91.60        106.95         3.27 o
  -1  -2   2      14077.22      15136.65       270.93 o
   0  -2   2        555.52        452.40         6.68 o
   1  -2   2      11126.79      11408.97       131.43 o
   2  -2   2       3434.20       2825.42        39.14 o
   3  -2   2       6770.26       6408.08        84.90 o
   4  -2   2       3409.32       2703.17        39.03 o
   5  -2   2       1363.14       1227.94        21.45 o
   6  -2   2        360.87        410.72        12.02 o
   7  -2   2        993.59        958.77        20.37 o
   8  -2   2         21.82         10.34         6.35 o
   9  -2   2        373.19        394.60        13.17 o
  10  -2   2       1349.55       1329.27        33.73 o
  11  -2   2          8.26          0.97         8.61 o
  12  -2   2          4.05          7.57        12.88 o
  13  -2   2          1.34         -9.28         9.28 o
  14  -2   2          0.80          3.18         6.69 o
 -14  -1   2         15.18         23.78         6.88 o
 -13  -1   2         86.22         96.23        10.16 o
 -12  -1   2          2.84         -4.21         9.97 o
 -11  -1   2         70.60         50.61         7.70 o
 -10  -1   2         13.67         11.24         5.41 o
  -9  -1   2        429.28        431.28        11.13 o
  -8  -1   2         28.10         25.38         6.21 o
  -7  -1   2         34.74         40.24         5.46 o
  -6  -1   2         10.87         13.70         3.86 o
  -5  -1   2        126.49        148.84         4.74 o
  -4  -1   2         21.42         36.81         2.65 o
  -3  -1   2       9263.42      11002.71       297.02 o
  -2  -1   2       6943.70       9795.17       263.84 o
  -1  -1   2       3643.97       4469.72        99.90 o
   0  -1   2       3146.51       3372.56        47.83 o
   1  -1   2        604.57        580.18         7.26 o
   2  -1   2        529.24        522.17         9.57 o
   3  -1   2       1151.22       1097.39        17.94 o
   4  -1   2       7933.49       7521.58       115.23 o
   5  -1   2        198.35        162.13         4.55 o
   6  -1   2        716.36        606.30        12.52 o
   7  -1   2         60.93         37.65         6.39 o
   8  -1   2          0.25          4.88         7.09 o
   9  -1   2         92.00         98.68         7.87 o
  10  -1   2         20.65         35.73         8.52 o
  11  -1   2        270.50        302.70        14.54 o
  12  -1   2         30.71         38.71        14.51 o
  13  -1   2         25.73         23.40         8.30 o
  14  -1   2          1.29          5.09         7.62 o
 -14   0   2          8.32         12.56         7.90 o
 -13   0   2          8.00         10.00         5.96 o
 -12   0   2          7.27          3.05        15.92 o
 -11   0   2         20.81         14.11         7.36 o
 -10   0   2        147.52        184.45         9.79 o
  -9   0   2        168.08        178.70         7.97 o
  -8   0   2        123.09        124.69         8.68 o
  -7   0   2        288.08        317.93        15.76 o
  -6   0   2       2477.84       2808.30        50.11 o
  -5   0   2       4721.62       5193.78       123.96 o
  -4   0   2        282.62        301.84         7.30 o
  -3   0   2      11757.31      15541.98       467.54 o
  -2   0   2      12889.70      16227.70       603.90 o
  -1   0   2      36488.49      47188.10      1024.12 o
   0   0   2      17313.27      20502.67       296.10 o
   1   0   2          5.75         10.07         1.16 o
   2   0   2          4.69          5.71         3.56 o
   3   0   2          7.26          4.11         2.69 o
   4   0   2      10664.01      11031.21       175.13 o
   5   0   2        110.48        111.52         5.44 o
   6   0   2       2540.47       2311.57        43.52 o
   7   0   2        977.07       1101.47        21.86 o
   8   0   2         49.56         53.76         5.45 o
   9   0   2        329.46        331.02        12.59 o
  10   0   2         36.69         41.62         8.11 o
  11   0   2         35.58         32.39         6.94 o
  12   0   2         35.27         34.52        10.46 o
  13   0   2         91.03         94.06        16.49 o
  14   0   2         36.99         45.13        15.72 o
 -14   1   2          1.06         -0.90         7.09 o
 -13   1   2         37.22         26.66         8.63 o
 -12   1   2          8.69         29.25        11.03 o
 -11   1   2         61.79         61.17         9.13 o
 -10   1   2         50.33         53.18         6.87 o
  -9   1   2          6.54         16.49         6.27 o
  -8   1   2       1079.02       1092.23        27.25 o
  -7   1   2         43.02         39.83         6.87 o
  -6   1   2         99.78        100.01         4.82 o
  -5   1   2        358.86        389.46         8.97 o
  -4   1   2        148.38        184.38         5.74 o
  -3   1   2       3210.57       3763.30       102.34 o
  -2   1   2       2706.80       3074.16        75.81 o
  -1   1   2        819.20        897.80        12.63 o
   0   1   2       1191.66       1363.43        26.58 o
   1   1   2         85.35        112.26         4.18 o
   2   1   2       3541.73       3937.37       145.05 o
   3   1   2      13474.17      14340.94       391.33 o
   4   1   2         56.56         51.15         2.87 o
   5   1   2       1011.99       1120.52        27.37 o
   6   1   2        514.35        587.43        11.13 o
   7   1   2          2.48          5.89         3.98 o
   8   1   2        553.48        576.72        12.49 o
   9   1   2        261.35        267.23         8.21 o
  10   1   2         31.56         41.43         7.53 o
  11   1   2         35.31         24.32         7.72 o
  12   1   2         32.50         32.61         7.84 o
  13   1   2        102.02        108.11         8.48 o
  14   1   2          7.18          7.97         8.67 o
  15   1   2        135.24        112.21        13.02 o
 -14   2   2         34.72         25.69         8.23 o
 -13   2   2         34.12         22.74         6.65 o
 -12   2   2         52.28         48.26         8.26 o
 -11   2   2         53.92         44.96         8.26 o
 -10   2   2        270.47        239.62        11.50 o
  -9   2   2        402.51        391.00        14.72 o
  -8   2   2          6.07          4.78         6.48 o
  -7   2   2          0.88         -6.71         8.48 o
  -6   2   2          5.03          8.33         4.25 o
  -5   2   2       3588.02       3832.45        79.86 o
  -4   2   2        123.94        154.92         4.02 o
  -3   2   2        572.87        634.01        10.49 o
  -2   2   2      10676.03      11380.90       182.29 o
  -1   2   2          0.27          0.57         1.40 o
   0   2   2        817.01       1051.05        27.09 o
   1   2   2       4398.75       4628.32       103.29 o
   2   2   2       2833.81       2824.35       115.17 o
   3   2   2          4.20          4.44         2.49 o
   4   2   2        169.75        164.85         3.65 o
   5   2   2       4125.72       4476.99        64.07 o
   6   2   2       2089.82       2172.12        32.62 o
   7   2   2       1570.04       1712.79        29.57 o
   8   2   2        560.82        570.88        12.81 o
   9   2   2        455.54        443.46        10.51 o
  10   2   2         98.84         96.08         7.45 o
  11   2   2        563.98        597.18        16.60 o
  12   2   2         47.32         45.32         6.75 o
  13   2   2         14.56         16.70         8.23 o
  14   2   2          0.21         -2.22         9.02 o
  15   2   2          9.61          7.21         9.02 o
 -13   3   2          1.20          8.86         5.99 o
 -12   3   2         90.17         57.43        11.12 o
 -11   3   2         44.33         56.05         7.62 o
 -10   3   2       1024.20        962.52        36.25 o
  -9   3   2        206.70        225.83        16.11 o
  -8   3   2        697.52        698.33        27.84 o
  -7   3   2         40.16         29.79         9.02 o
  -6   3   2        118.83        179.80        11.97 o
  -5   3   2         29.71         39.18         4.30 o
  -4   3   2        482.56        468.83        10.05 o
  -3   3   2          4.17          2.75         2.24 o
  -2   3   2       1622.84       1743.50        27.84 o
  -1   3   2         15.08         14.63         2.16 o
   0   3   2       2831.43       2467.41        33.85 o
   1   3   2       9980.39      10370.50       156.67 o
   2   3   2       2399.33       2271.46        31.21 o
   3   3   2       1204.32       1040.87        19.06 o
   4   3   2       2701.71       2801.79        56.52 o
   5   3   2         98.57         88.86         3.52 o
   6   3   2         72.07         83.07         3.39 o
   7   3   2        396.97        378.15         8.48 o
   8   3   2        248.69        235.11         8.32 o
   9   3   2       1368.94       1390.22        28.49 o
  10   3   2        190.12        218.49         8.35 o
  11   3   2       1095.08       1075.68        24.19 o
  12   3   2        445.55        429.38        13.72 o
  13   3   2        132.00        182.49        13.04 o
  14   3   2         43.67         75.21         8.00 o
  15   3   2         15.82         12.78         9.25 o
 -13   4   2          6.29          7.60         6.33 o
 -12   4   2         51.98         39.85         8.19 o
 -11   4   2          0.85         13.49        19.45 o
 -10   4   2          2.30          9.83        10.08 o
  -9   4   2         21.88         29.67         9.74 o
  -8   4   2       1130.27       1205.34        61.89 o
  -7   4   2         84.09         54.97         7.64 o
  -6   4   2       1270.68       1350.72        48.39 o
  -5   4   2        948.98       1076.44        30.59 o
  -4   4   2        228.73        252.86         7.13 o
  -3   4   2          5.72         10.03         2.50 o
  -2   4   2       1572.78       1588.30        28.61 o
  -1   4   2        349.25        386.69         9.61 o
   0   4   2        168.32        136.55         4.22 o
   1   4   2      15014.22      13634.62       163.70 o
   2   4   2       3722.97       3123.70        45.80 o
   3   4   2       1613.64       1393.24        18.07 o
   4   4   2       2577.63       2269.22        42.79 o
   5   4   2       1080.71       1103.06        18.53 o
   6   4   2       1948.30       1947.10        35.80 o
   7   4   2        249.37        234.62         6.44 o
   8   4   2        421.48        400.60        13.43 o
   9   4   2        184.84        180.75         6.89 o
  10   4   2       1058.02       1096.06        20.89 o
  11   4   2        495.02        450.46        12.85 o
  12   4   2        363.17        323.38        13.15 o
  13   4   2         22.40         23.23         9.45 o
  14   4   2         50.54         74.35        11.57 o
 -13   5   2         12.25          3.57         5.39 o
 -12   5   2          5.08          9.88         8.97 o
 -11   5   2         19.32         26.73         8.56 o
 -10   5   2         13.39         20.59        10.01 o
  -9   5   2          6.41         13.43         9.41 o
  -8   5   2         46.15         51.51        10.79 o
  -7   5   2        577.33        582.05        23.25 o
  -6   5   2        494.25        544.42        23.38 o
  -5   5   2        112.41        123.33        14.15 o
  -4   5   2          9.54          6.83         3.91 o
  -3   5   2         64.48        101.67         3.54 o
  -2   5   2       5010.62       5155.09       101.26 o
  -1   5   2        406.39        351.73         8.65 o
   0   5   2       2695.62       2609.90        43.68 o
   1   5   2         44.22         25.43         2.92 o
   2   5   2       2600.84       2096.11        28.68 o
   3   5   2      10079.20       9194.43       119.09 o
   4   5   2       5888.40       5091.29        75.72 o
   5   5   2       5979.72       5209.53        79.99 o
   6   5   2       4789.45       4615.84        74.62 o
   7   5   2        687.05        670.55        19.12 o
   8   5   2         27.37         10.70         6.45 o
   9   5   2        755.84        682.29        14.83 o
  10   5   2         99.61        101.50         6.20 o
  11   5   2        350.68        357.18        11.68 o
  12   5   2         24.95         35.06         8.59 o
  13   5   2         59.84         65.31         7.57 o
  14   5   2        225.00        261.03        14.99 o
 -12   6   2          7.06         14.57        13.02 o
 -11   6   2          2.08         -8.79         8.79 o
 -10   6   2         39.34         30.04        13.85 o
  -9   6   2         57.35         68.03         9.65 o
  -8   6   2        175.37        167.22        11.78 o
  -7   6   2         22.28         35.67         8.77 o
  -6   6   2        221.21        225.34        13.41 o
  -5   6   2         10.56          3.94         5.10 o
  -4   6   2        710.93        672.09        25.33 o
  -3   6   2       2806.05       2411.13        50.47 o
  -2   6   2       2124.71       2038.17        46.92 o
  -1   6   2       2760.67       2574.23        49.35 o
   0   6   2         78.18         67.23         4.27 o
   1   6   2        246.11        237.19         4.88 o
   2   6   2         84.62         62.80         3.03 o
   3   6   2        665.33        736.43        10.40 o
   4   6   2       1437.97       1346.01        19.49 o
   5   6   2       4286.28       3811.12        63.77 o
   6   6   2       2474.90       2220.66        39.20 o
   7   6   2       1660.75       1579.02        28.29 o
   8   6   2        303.17        267.26         9.93 o
   9   6   2         32.81         34.45         4.49 o
  10   6   2         49.20         40.71         6.26 o
  11   6   2        486.51        491.37        13.84 o
  12   6   2         65.56         57.34         7.66 o
  13   6   2         56.69         66.17         7.85 o
  14   6   2         28.63         30.33         8.54 o
 -12   7   2        149.49         76.65        16.39 o
 -11   7   2        137.23        107.54        10.49 o
 -10   7   2         21.82         21.79         9.68 o
  -9   7   2         16.88         24.91        12.12 o
  -8   7   2         21.30         20.41        10.72 o
  -7   7   2        379.75        414.83        18.80 o
  -6   7   2         79.94         80.31        11.60 o
  -5   7   2         62.98         58.97         8.40 o
  -4   7   2        501.88        416.67        15.24 o
  -3   7   2       1045.46       1013.17        26.06 o
  -2   7   2        979.78        893.61        21.96 o
  -1   7   2        320.99        330.90         8.55 o
   0   7   2       3176.87       2653.94        55.90 o
   1   7   2       2897.84       2345.86        35.94 o
   2   7   2        361.53        341.09         6.39 o
   3   7   2         25.18         30.49         3.06 o
   4   7   2        817.83        782.13        12.17 o
   5   7   2       2457.94       2164.29        31.45 o
   6   7   2        424.61        421.70        13.96 o
   7   7   2       2564.17       2360.69        70.13 o
   8   7   2        978.93        920.79        19.07 o
   9   7   2        847.49        812.09        17.63 o
  10   7   2         80.12         85.92         5.81 o
  11   7   2         92.22         89.95         7.00 o
  12   7   2         83.71        109.21         7.72 o
  13   7   2          0.38          0.09         9.15 o
  14   7   2         36.87         17.26         9.07 o
 -11   8   2         34.73         20.24         6.42 o
 -10   8   2        185.26        147.51        20.82 o
  -9   8   2         11.99         13.75        15.05 o
  -8   8   2        133.67        148.24        14.91 o
  -7   8   2        290.80        333.66        19.68 o
  -6   8   2        271.19        316.67        15.17 o
  -5   8   2          2.56         12.46         7.66 o
  -4   8   2         63.70         77.82         7.08 o
  -3   8   2        341.54        351.25        10.89 o
  -2   8   2       2379.48       2137.64        56.41 o
  -1   8   2       1084.06        947.21        22.67 o
   0   8   2       4824.93       4415.99        81.81 o
   1   8   2       2113.89       1711.28        32.97 o
   2   8   2         20.21         25.10         3.74 o
   3   8   2         68.63         55.44         3.98 o
   4   8   2          1.36         -3.43         3.43 o
   5   8   2        108.14        104.78        10.67 o
   6   8   2       1074.29       1006.72        19.60 o
   7   8   2       4060.66       3838.93        64.50 o
   8   8   2        165.94        149.50         5.70 o
   9   8   2        222.54        202.59         7.32 o
  10   8   2        761.67        808.52        20.08 o
  11   8   2        308.38        307.87        11.59 o
  12   8   2         44.29         25.01        17.09 o
  13   8   2         12.91         23.58         9.98 o
  14   8   2         10.68         10.55        12.15 o
 -11   9   2         23.57          4.23        32.46 o
 -10   9   2        201.59        128.13        36.90 o
  -9   9   2        142.25        142.61        13.84 o
  -8   9   2        241.06        262.12        27.29 o
  -7   9   2         51.91         60.58        10.60 o
  -6   9   2         25.17         42.91        10.84 o
  -5   9   2        134.48        108.65         8.96 o
  -4   9   2        252.37        268.65        10.65 o
  -3   9   2        169.42        164.48         7.99 o
  -2   9   2        380.21        345.32        11.16 o
  -1   9   2        969.71        826.83        22.19 o
   0   9   2       1413.41       1282.01        33.67 o
   1   9   2         45.35         35.21        11.58 o
   2   9   2        566.63        448.23        15.83 o
   3   9   2        415.87        387.42         8.97 o
   4   9   2         74.85         66.29         4.70 o
   5   9   2         12.01          7.60         4.70 o
   6   9   2          3.00         -1.95         4.38 o
   7   9   2        140.28        131.32         5.88 o
   8   9   2        747.90        750.92        17.26 o
   9   9   2        796.87        795.67        18.32 o
  10   9   2        376.17        372.83        10.71 o
  11   9   2         73.44         74.31         9.19 o
  12   9   2          3.31         -8.28         8.28 o
  13   9   2         96.78         54.64        12.96 o
  14   9   2          0.65        -13.10        18.04 o
 -10  10   2        143.70         89.76        10.74 o
  -9  10   2         49.71         18.73        13.97 o
  -8  10   2         71.47         57.82        11.29 o
  -7  10   2          1.53          6.24        12.45 o
  -6  10   2         17.33         -0.99         9.64 o
  -5  10   2        577.51        575.31        20.31 o
  -4  10   2        220.27        205.89        10.67 o
  -3  10   2         36.15         34.29         7.61 o
  -2  10   2        545.26        522.10        15.19 o
  -1  10   2         17.50         27.35         7.32 o
   0  10   2        142.71        128.33        10.36 o
   1  10   2         61.22         69.82         6.74 o
   2  10   2          3.32          1.59         5.55 o
   3  10   2         21.87         34.15         7.36 o
   4  10   2        306.87        277.50         7.96 o
   5  10   2        102.02        137.40         6.99 o
   6  10   2        771.32        704.18        16.50 o
   7  10   2        124.25        129.97         7.63 o
   8  10   2        381.43        371.07        11.38 o
   9  10   2          0.24          3.67         5.87 o
  10  10   2          6.66          0.74         8.16 o
  11  10   2         50.01         48.45        21.30 o
  12  10   2          3.11         -0.98        12.01 o
  13  10   2         62.07         78.27        41.76 o
  14  10   2         14.06         13.64        14.35 o
  -9  11   2          6.66         -0.17        10.70 o
  -8  11   2         56.79         57.73        12.26 o
  -7  11   2        122.46        105.52        14.03 o
  -6  11   2         52.23         58.81        11.62 o
  -5  11   2         21.39         18.79        11.49 o
  -4  11   2          3.13          9.39         9.51 o
  -3  11   2        181.44        167.00        10.53 o
  -2  11   2        227.57        224.56        11.61 o
  -1  11   2        259.29        229.71        10.66 o
   0  11   2        880.44        779.04        22.32 o
   1  11   2        598.69        517.49        13.23 o
   2  11   2         38.58         27.91         6.10 o
   3  11   2        146.35        138.27         7.12 o
   4  11   2        336.85        350.02         9.07 o
   5  11   2        118.54        118.75         7.44 o
   6  11   2        517.44        498.17        16.79 o
   7  11   2        241.91        236.50         9.60 o
   8  11   2         20.59         17.52         6.23 o
   9  11   2         68.60         78.48         8.37 o
  10  11   2         14.25         28.21         9.01 o
  11  11   2         50.81         41.40        10.37 o
  12  11   2         53.98         21.00        24.49 o
  13  11   2          1.03         -7.92        18.27 o
  -8  12   2         36.42         16.63        14.85 o
  -7  12   2          0.93         -4.59        11.15 o
  -6  12   2         20.28         15.09        13.45 o
  -5  12   2         52.04         42.76        14.72 o
  -4  12   2         11.37         22.12         9.71 o
  -3  12   2         74.06         93.87         9.78 o
  -2  12   2        204.74        234.53        13.74 o
  -1  12   2       1437.74       1405.58        46.84 o
   0  12   2       1631.52       1555.41        45.39 o
   1  12   2        284.89        263.65        12.96 o
   2  12   2        646.49        592.51        23.14 o
   3  12   2        369.46        333.50        12.14 o
   4  12   2        514.80        428.73        11.57 o
   5  12   2        206.14        180.35         9.94 o
   6  12   2        448.48        456.38        13.58 o
   7  12   2        470.25        504.41        15.74 o
   8  12   2          2.38          1.78         7.39 o
   9  12   2          2.35          9.19         9.14 o
  10  12   2          3.67          6.30        10.14 o
  11  12   2         11.56         14.15        12.97 o
  12  12   2          2.14         12.51        18.05 o
  13  12   2         79.83        101.15        16.00 o
  -7  13   2         30.67         30.46         9.02 o
  -6  13   2          4.86         -4.39        10.88 o
  -5  13   2          5.63          0.83        13.66 o
  -4  13   2          5.94        -11.47        11.47 o
  -3  13   2        142.90        183.36        15.79 o
  -2  13   2        207.06        244.36        12.37 o
  -1  13   2        163.20        188.05        11.46 o
   0  13   2        336.02        347.06        14.98 o
   1  13   2        254.47        261.14        12.58 o
   2  13   2         28.49         39.78        10.78 o
   3  13   2         42.50         27.19         7.41 o
   4  13   2         39.04         36.43         8.53 o
   5  13   2         77.73         83.61         8.76 o
   6  13   2         38.91         38.34         8.30 o
   7  13   2        230.32        230.85        10.85 o
   8  13   2         15.65         16.07         9.84 o
   9  13   2         29.53         41.49        10.37 o
  10  13   2         44.34         52.73        10.57 o
  11  13   2          6.26          2.74        14.63 o
  12  13   2          1.14          3.45        13.49 o
  -6  14   2         16.99         12.69         7.92 o
  -5  14   2         12.96          9.88         9.16 o
  -4  14   2          1.77         -2.13        13.31 o
  -3  14   2         29.99         38.85         9.50 o
  -2  14   2         33.67         38.04        10.56 o
  -1  14   2        158.46        160.34        20.59 o
   0  14   2        235.97        235.46        16.80 o
   1  14   2        151.04        149.81        14.24 o
   2  14   2        194.14        178.36        12.01 o
   3  14   2          7.35         10.17         9.67 o
   4  14   2         43.91         42.98         8.50 o
   5  14   2        111.06         85.21         9.44 o
   6  14   2          5.08         -3.42        11.36 o
   7  14   2        187.83        189.46        13.60 o
   8  14   2        188.13        213.12        13.66 o
   9  14   2        180.97        220.98        14.63 o
  10  14   2        107.45        112.44        19.84 o
  11  14   2         50.31         81.17        23.56 o
  -4  15   2         16.29          9.20        13.21 o
  -3  15   2         14.38         19.92         9.91 o
  -2  15   2         32.26         36.79         9.96 o
  -1  15   2        308.54        409.52        30.33 o
   0  15   2        311.08        374.44        32.42 o
   1  15   2        290.84        305.92        19.41 o
   2  15   2         74.87         85.04         9.48 o
   3  15   2         42.11         40.55        14.75 o
   4  15   2         36.18         28.67        14.08 o
   5  15   2          0.95          8.19         8.78 o
   6  15   2          5.39          1.20         7.44 o
   7  15   2         23.09         16.33         9.50 o
   8  15   2        173.19        154.88        14.69 o
   9  15   2        119.12        126.35        13.78 o
  10  15   2         46.46         46.71        12.83 o
  -3  16   2         44.32         47.91        16.31 o
  -2  16   2         17.48         18.57         9.38 o
  -1  16   2        125.85        173.19        17.10 o
   0  16   2        156.34        216.58        21.03 o
   1  16   2         38.52         33.90        10.98 o
   2  16   2         53.71         71.78        11.28 o
   3  16   2         16.18         33.05         9.12 o
   4  16   2         12.81         28.29         9.82 o
   5  16   2          6.12          9.24        11.28 o
   6  16   2          2.84         12.58         9.76 o
   7  16   2          4.94         -8.69        11.10 o
   8  16   2         53.02         47.81        13.79 o
   9  16   2        179.71         98.49        35.29 o
   0  17   2          5.60         12.78        14.82 o
   1  17   2        151.27        188.50        12.25 o
   2  17   2         84.08        108.39        13.53 o
   3  17   2          7.40        -17.64        17.64 o
   4  17   2         26.23         24.83        16.16 o
   5  17   2         56.11         64.38        14.71 o
   6  17   2         11.06         23.45        21.01 o
  -4 -16   3         46.03         27.72        11.17 o
  -3 -16   3        176.93        152.95        37.76 o
  -2 -16   3        352.78        339.45        87.27 o
  -1 -16   3         38.80         31.20         8.45 o
  -7 -15   3         79.02         77.63         8.87 o
  -6 -15   3         23.44         23.25         7.68 o
  -5 -15   3         20.40         23.01         7.47 o
  -4 -15   3         11.49         11.31         8.88 o
  -3 -15   3         61.05         72.03        13.85 o
  -2 -15   3         52.50         40.61        11.15 o
  -1 -15   3        426.38        445.48        22.28 o
   0 -15   3        363.52        482.76        25.21 o
   1 -15   3         20.53         21.70         8.48 o
   2 -15   3         50.82         45.85         7.56 o
   3 -15   3         47.91         41.40        10.82 o
  -9 -14   3        361.65        339.45        20.33 o
  -8 -14   3        220.74        217.25        11.63 o
  -7 -14   3         35.00         41.43         8.45 o
  -6 -14   3         30.41         33.83        10.92 o
  -5 -14   3         45.91         57.89         9.83 o
  -4 -14   3          0.89          2.40        10.72 o
  -3 -14   3         42.88         22.33        11.35 o
  -2 -14   3        354.90        374.10        25.90 o
  -1 -14   3         17.77         21.70        10.83 o
   0 -14   3         89.08        101.35        13.19 o
   1 -14   3        468.95        550.07        38.60 o
   2 -14   3         60.89         61.37        18.27 o
   3 -14   3         14.04          9.92        12.23 o
   4 -14   3         22.73         34.93         9.69 o
 -10 -13   3         48.73         30.93         8.91 o
  -9 -13   3         85.96         89.96        12.59 o
  -8 -13   3        233.64        261.61        13.07 o
  -7 -13   3        149.88        179.69         9.45 o
  -6 -13   3         49.54         55.34         7.67 o
  -5 -13   3        147.81        117.10        12.54 o
  -4 -13   3         11.41         21.55        11.76 o
  -3 -13   3         54.22         48.92         9.92 o
  -2 -13   3        434.83        475.76        21.73 o
  -1 -13   3        346.28        384.48        16.25 o
   0 -13   3        131.49        125.83        13.84 o
   1 -13   3         90.88         86.17        15.27 o
   2 -13   3        407.10        414.05        19.28 o
   3 -13   3         18.63         19.42         8.07 o
   4 -13   3        107.65        116.48         9.93 o
   5 -13   3         35.05         28.23         9.06 o
   6 -13   3          2.69         -8.15        23.29 o
 -11 -12   3         38.72         20.39        12.76 o
 -10 -12   3         12.17         12.96         6.78 o
  -9 -12   3        144.65        152.90         8.32 o
  -8 -12   3        323.16        357.23        11.09 o
  -7 -12   3         24.45         21.97         7.26 o
  -6 -12   3        152.16        163.63         8.73 o
  -5 -12   3        263.64        237.88        10.50 o
  -4 -12   3        133.58        137.39         8.04 o
  -3 -12   3        354.32        348.48        13.31 o
  -2 -12   3          0.98         11.00         8.29 o
  -1 -12   3        463.26        466.06        16.98 o
   0 -12   3          7.22         16.51         8.10 o
   1 -12   3         58.83         70.85         8.32 o
   2 -12   3          6.84          5.49         7.37 o
   3 -12   3        213.24        213.61        13.12 o
   4 -12   3        114.94        126.24        10.01 o
   5 -12   3          1.24         -4.40         7.88 o
   6 -12   3         17.19         37.96         9.49 o
   7 -12   3         65.00         74.07        11.08 o
   8 -12   3         12.53         14.27        18.04 o
 -12 -11   3         43.83         12.81        12.91 o
 -11 -11   3         72.97         78.62        11.23 o
 -10 -11   3         46.18         60.49         6.44 o
  -9 -11   3          0.26          7.16         7.20 o
  -8 -11   3          2.05         -5.55         7.25 o
  -7 -11   3        449.83        439.79        12.01 o
  -6 -11   3        225.23        216.50         8.60 o
  -5 -11   3        235.94        224.12         8.72 o
  -4 -11   3         85.54         70.28         6.68 o
  -3 -11   3         92.94         80.67         6.62 o
  -2 -11   3        511.34        495.38        13.27 o
  -1 -11   3         73.51         91.99         6.85 o
   0 -11   3        118.95        105.61         7.72 o
   1 -11   3        693.15        659.51        22.31 o
   2 -11   3        166.27        154.01         8.73 o
   3 -11   3         13.30          8.71         7.36 o
   4 -11   3        173.12        181.18         9.22 o
   5 -11   3        102.82        116.28        10.93 o
   6 -11   3         74.80         74.23         8.46 o
   7 -11   3         22.26         29.11        10.30 o
   8 -11   3         44.93         36.44        12.48 o
   9 -11   3          0.53        -19.60        19.60 o
 -12 -10   3          2.52          4.13        13.41 o
 -11 -10   3         81.55         75.86         9.41 o
 -10 -10   3          0.25         -4.02         6.43 o
  -9 -10   3        127.65        132.03         7.93 o
  -8 -10   3          0.43         -6.49         6.49 o
  -7 -10   3         33.08         30.03         5.69 o
  -6 -10   3         61.48         46.09         5.62 o
  -5 -10   3         49.94         42.71         6.13 o
  -4 -10   3         44.17         39.64         6.21 o
  -3 -10   3          0.33          7.67         5.06 o
  -2 -10   3        156.96        157.24         7.00 o
  -1 -10   3        125.91        132.68         6.20 o
   0 -10   3        203.78        197.60         7.83 o
   1 -10   3       1260.37       1229.57        27.60 o
   2 -10   3         41.15         50.18         8.07 o
   3 -10   3         14.34         11.75         7.25 o
   4 -10   3         18.78         12.11         7.26 o
   5 -10   3          1.27         15.03         7.12 o
   6 -10   3         11.92         11.26         8.19 o
   7 -10   3         54.53         73.16         9.48 o
   8 -10   3          2.13          6.94         9.10 o
   9 -10   3         27.76         40.07        11.51 o
 -13  -9   3         48.74         40.74        14.11 o
 -12  -9   3         13.54          4.27         8.12 o
 -11  -9   3         44.83         39.72         6.23 o
 -10  -9   3        142.23        187.59        12.37 o
  -9  -9   3         16.78         30.54         5.59 o
  -8  -9   3        146.84        161.21         6.47 o
  -7  -9   3         42.20         34.51         5.05 o
  -6  -9   3         45.04         60.77         7.70 o
  -5  -9   3        224.71        206.46         7.58 o
  -4  -9   3        120.90        108.86         6.09 o
  -3  -9   3        618.77        548.39        11.17 o
  -2  -9   3        627.15        556.34        11.17 o
  -1  -9   3        433.48        393.78         8.80 o
   0  -9   3          1.16          3.72         4.66 o
   1  -9   3         45.09         53.09         5.05 o
   2  -9   3         95.47         86.89         6.28 o
   3  -9   3          9.48          9.79         6.05 o
   4  -9   3          5.37          5.88         6.65 o
   5  -9   3          2.34          8.11         6.52 o
   6  -9   3          0.71         10.39         7.06 o
   7  -9   3        382.40        388.77        14.06 o
   8  -9   3        393.97        411.62        18.99 o
   9  -9   3         36.09         25.89         7.93 o
  10  -9   3         81.92         63.73        11.74 o
 -13  -8   3         18.69          5.35         5.44 o
 -12  -8   3         28.90         27.43         5.70 o
 -11  -8   3        160.54        168.19         6.99 o
 -10  -8   3        489.47        559.71        19.11 o
  -9  -8   3        563.49        612.65        15.96 o
  -8  -8   3       1088.16       1139.24        24.46 o
  -7  -8   3        150.26        147.61         6.27 o
  -6  -8   3         13.23         13.94         4.83 o
  -5  -8   3        110.51        110.43         5.97 o
  -4  -8   3         50.41         57.20         7.45 o
  -3  -8   3         48.30         42.58         5.73 o
  -2  -8   3        159.47        153.25         5.62 o
  -1  -8   3       1360.11       1203.97        20.80 o
   0  -8   3       1216.78       1044.32        21.92 o
   1  -8   3         22.00         10.39         5.44 o
   2  -8   3          7.87         17.47         5.81 o
   3  -8   3         96.06        102.64         5.29 o
   4  -8   3         74.60         87.89         5.90 o
   5  -8   3         11.76         15.39         5.76 o
   6  -8   3        187.20        215.40         8.07 o
   7  -8   3         57.80         46.57         7.83 o
   8  -8   3         30.74         37.51         8.60 o
   9  -8   3         76.03         76.19         9.25 o
  10  -8   3         17.74         39.22        10.07 o
  11  -8   3        255.18        164.08        14.56 o
 -13  -7   3          3.98         12.36         4.97 o
 -12  -7   3          2.82          9.83         5.80 o
 -11  -7   3          0.22         -9.81        12.07 o
 -10  -7   3         62.72         51.28         5.98 o
  -9  -7   3        147.14        134.43         6.89 o
  -8  -7   3       1961.66       1969.90        38.25 o
  -7  -7   3        146.42        162.28         6.28 o
  -6  -7   3       1311.47       1264.08        25.74 o
  -5  -7   3        877.66        809.30        16.27 o
  -4  -7   3        504.28        516.39         9.62 o
  -3  -7   3         10.07         43.03        10.16 o
  -2  -7   3       1514.98       1314.77        19.60 o
  -1  -7   3        136.53         98.48         4.37 o
   0  -7   3       1865.04       1647.00        22.36 o
   1  -7   3        226.12        186.22         6.31 o
   2  -7   3        210.63        173.95         5.64 o
   3  -7   3        568.86        583.61        17.17 o
   4  -7   3       1082.09       1162.38        24.39 o
   5  -7   3        947.90        991.89        33.28 o
   6  -7   3        496.55        572.21        19.98 o
   7  -7   3       1277.58       1395.45        44.55 o
   8  -7   3         19.18         16.72         7.96 o
   9  -7   3          1.05          7.59        10.35 o
  10  -7   3         12.74         22.09         8.29 o
  11  -7   3        117.59        121.76        13.21 o
 -14  -6   3         11.83          7.44         6.54 o
 -13  -6   3        123.46        138.21         7.72 o
 -12  -6   3         92.01         89.12         7.07 o
 -11  -6   3         59.39         57.17         6.19 o
 -10  -6   3        134.80        131.76         7.62 o
  -9  -6   3       1565.96       1646.78        52.34 o
  -8  -6   3        815.79        824.78        24.92 o
  -7  -6   3        730.48        711.70        14.97 o
  -6  -6   3       1592.10       1608.31        30.35 o
  -5  -6   3       1003.68        925.62        16.37 o
  -4  -6   3        669.26        496.25         9.68 o
  -3  -6   3       1890.30       1912.06        28.08 o
  -2  -6   3        732.07        680.47        11.20 o
  -1  -6   3         55.52         48.11         3.84 o
   0  -6   3        803.94        752.50        10.89 o
   1  -6   3        657.89        650.35        11.32 o
   2  -6   3         33.66         25.84         3.32 o
   3  -6   3       1598.07       1488.60        25.23 o
   4  -6   3       2104.93       2223.11        42.01 o
   5  -6   3        169.00        154.87         7.35 o
   6  -6   3       1310.08       1385.50        38.30 o
   7  -6   3        164.86        171.21         8.30 o
   8  -6   3         75.79         81.95         8.11 o
   9  -6   3          7.03         19.29         9.71 o
  10  -6   3        113.42        147.60        10.70 o
  11  -6   3         38.33         36.63        12.78 o
  12  -6   3         16.53         22.04        11.02 o
 -14  -5   3         37.05         48.18        11.98 o
 -13  -5   3        269.02        313.42        12.65 o
 -12  -5   3        297.89        252.65        10.67 o
 -11  -5   3        305.77        298.59        14.42 o
 -10  -5   3        354.98        324.67         9.32 o
  -9  -5   3         15.85         16.81         4.73 o
  -8  -5   3        471.89        466.38        11.44 o
  -7  -5   3        707.47        704.01        17.61 o
  -6  -5   3       4280.40       4240.25        72.13 o
  -5  -5   3       2537.89       2345.69        39.95 o
  -4  -5   3       1003.92        865.82        14.50 o
  -3  -5   3        924.42        813.94        12.71 o
  -2  -5   3        102.84         89.02         3.27 o
  -1  -5   3        862.17        789.47        12.87 o
   0  -5   3          1.43          4.21         2.98 o
   1  -5   3       2972.53       2920.24        36.79 o
   2  -5   3       1494.39       1543.52        20.09 o
   3  -5   3       5272.07       5624.92        83.77 o
   4  -5   3         24.85         19.60         3.14 o
   5  -5   3         12.37         14.04         4.26 o
   6  -5   3        682.22        682.52        21.94 o
   7  -5   3         13.56         12.16         6.94 o
   8  -5   3         52.63         56.44         8.20 o
   9  -5   3        125.96        162.29        10.10 o
  10  -5   3        348.49        412.51        21.00 o
  11  -5   3          5.39         -0.98         9.33 o
  12  -5   3         17.21         31.17        11.05 o
  13  -5   3         65.81         39.16         7.72 o
 -14  -4   3        157.88        178.67         9.90 o
 -13  -4   3        465.47        555.38        20.34 o
 -12  -4   3        651.14        661.65        28.47 o
 -11  -4   3       1218.02       1308.96        35.75 o
 -10  -4   3        545.68        557.26        16.04 o
  -9  -4   3        259.66        243.56         8.39 o
  -8  -4   3        762.23        780.63        17.58 o
  -7  -4   3        505.23        541.93        18.62 o
  -6  -4   3        616.00        685.78        27.85 o
  -5  -4   3        893.34        985.93        19.41 o
  -4  -4   3        692.65        584.89        10.45 o
  -3  -4   3       2245.73       2257.34        31.09 o
  -2  -4   3        765.48        663.33         9.22 o
  -1  -4   3       1153.16       1035.45        14.58 o
   0  -4   3        847.71        714.32        10.36 o
   1  -4   3        163.88        195.36         3.72 o
   2  -4   3         23.07         29.66         2.30 o
   3  -4   3       2424.04       2598.76        34.88 o
   4  -4   3          7.02          8.19         2.91 o
   5  -4   3       1027.63        997.22        18.73 o
   6  -4   3       2088.97       2021.06        51.81 o
   7  -4   3        700.86        720.24        23.11 o
   8  -4   3         11.85         17.79         7.74 o
   9  -4   3        669.91        699.18        23.23 o
  10  -4   3        279.79        320.19        14.01 o
  11  -4   3          6.61          8.50        11.71 o
  12  -4   3         50.84         34.27        10.16 o
  13  -4   3         74.97         70.99        25.33 o
 -14  -3   3          3.52          6.74         5.32 o
 -13  -3   3        299.01        367.61        14.38 o
 -12  -3   3        448.95        490.99        45.62 o
 -11  -3   3        129.92        178.77         9.34 o
 -10  -3   3        278.55        347.65         9.67 o
  -9  -3   3        315.00        339.75         9.10 o
  -8  -3   3        622.78        665.87        13.96 o
  -7  -3   3          7.98          3.83         4.57 o
  -6  -3   3        762.00        994.06        26.09 o
  -5  -3   3          9.26          7.68         3.56 o
  -4  -3   3       5682.71       6602.58       170.89 o
  -3  -3   3         59.59         65.62         2.91 o
  -2  -3   3        559.25        534.46         8.07 o
  -1  -3   3         43.47         56.67         2.59 o
   0  -3   3        780.08        615.54         8.34 o
   1  -3   3       1222.91       1021.37        13.41 o
   2  -3   3        224.76        264.87         4.49 o
   3  -3   3       5544.98       5753.41        79.21 o
   4  -3   3       3546.86       3698.28        58.78 o
   5  -3   3       2645.49       2403.46        46.12 o
   6  -3   3        579.31        587.97        17.79 o
   7  -3   3       2443.83       2391.36        56.21 o
   8  -3   3         13.52         25.56         7.66 o
   9  -3   3       2102.48       2110.44        67.83 o
  10  -3   3        254.14        275.20        11.43 o
  11  -3   3          1.35         10.97         9.79 o
  12  -3   3          0.25          1.12         8.98 o
  13  -3   3         16.83          3.91        13.26 o
  14  -3   3         50.55         28.46         8.08 o
 -14  -2   3         31.72         23.32         7.31 o
 -13  -2   3         44.36         62.28         6.50 o
 -12  -2   3        303.41        311.24        66.49 o
 -11  -2   3        422.21        437.15        22.26 o
 -10  -2   3        462.84        510.64        14.37 o
  -9  -2   3         98.63        119.25         5.69 o
  -8  -2   3       1641.51       1759.20        34.22 o
  -7  -2   3        245.12        281.38         7.16 o
  -6  -2   3       3216.58       4007.06       117.89 o
  -5  -2   3        645.64        798.87        23.33 o
  -4  -2   3         70.90         93.17         3.67 o
  -3  -2   3        553.81        659.68        13.29 o
  -2  -2   3       1549.80       1728.67        34.99 o
  -1  -2   3       4336.21       4614.16        59.10 o
   0  -2   3         23.88         46.80         2.32 o
   1  -2   3        169.14        138.81         2.84 o
   2  -2   3        278.32        284.09         4.71 o
   3  -2   3        945.85        840.58        12.83 o
   4  -2   3         50.98         36.05         2.16 o
   5  -2   3        880.07        792.61        15.59 o
   6  -2   3        509.93        512.22        11.63 o
   7  -2   3        363.38        374.52        13.57 o
   8  -2   3         19.84         17.87         6.39 o
   9  -2   3        141.35        153.11         8.35 o
  10  -2   3         44.20         47.44         7.99 o
  11  -2   3         84.77         86.82         9.63 o
  12  -2   3          8.69         15.84        12.04 o
  13  -2   3         26.75         29.84        10.40 o
  14  -2   3         26.28         32.84         7.46 o
 -14  -1   3         13.73         17.56         5.03 o
 -13  -1   3         35.37         51.42         6.94 o
 -12  -1   3         13.42          9.84        12.53 o
 -11  -1   3        381.06        365.74        12.00 o
 -10  -1   3        145.85        109.51         6.26 o
  -9  -1   3         42.40         37.23         5.01 o
  -8  -1   3       1291.77       1369.95        26.32 o
  -7  -1   3          2.52          0.94         4.34 o
  -6  -1   3        521.14        698.92        23.88 o
  -5  -1   3       1110.83       1470.38        39.49 o
  -4  -1   3       1424.05       1774.73        39.57 o
  -3  -1   3       2276.20       2859.69        72.18 o
  -2  -1   3        266.54        308.27         8.20 o
  -1  -1   3       5846.38       7356.62       157.77 o
   0  -1   3       1578.29       1658.18        21.20 o
   1  -1   3         39.73         48.94         1.77 o
   2  -1   3      20252.24      18038.36       278.25 o
   3  -1   3       3332.24       3126.77        45.08 o
   4  -1   3       2275.10       2152.54        30.86 o
   5  -1   3        295.04        275.39         6.46 o
   6  -1   3       2894.79       2895.65        53.69 o
   7  -1   3        147.24        199.14        21.52 o
   8  -1   3        770.11        788.08        21.21 o
   9  -1   3       1576.78       1665.85        35.00 o
  10  -1   3        480.96        536.99        16.30 o
  11  -1   3        191.83        174.30        13.93 o
  12  -1   3         11.42          8.61        11.76 o
  13  -1   3         16.52         18.42         9.82 o
  14  -1   3          2.85         14.75         7.61 o
 -14   0   3         15.14          9.14         6.65 o
 -13   0   3         44.01         63.98         7.05 o
 -12   0   3          0.81         -4.04         8.73 o
 -11   0   3          5.88         13.42         6.65 o
 -10   0   3        227.75        254.27        11.11 o
  -9   0   3          4.79         -1.42         5.78 o
  -8   0   3        320.36        301.66         9.77 o
  -7   0   3         14.94         23.35         4.25 o
  -6   0   3         44.87         37.23         4.07 o
  -5   0   3        837.86        916.17        25.18 o
  -4   0   3         13.54         11.67         1.95 o
  -3   0   3        143.80        139.39         5.44 o
  -2   0   3        229.71        314.31        10.85 o
  -1   0   3        148.73        208.84         5.40 o
   0   0   3       7799.78       9128.73       133.88 o
   1   0   3       5240.69       5016.84        61.46 o
   2   0   3       1200.68        978.25        25.62 o
   3   0   3       3571.08       3115.76        62.52 o
   4   0   3       3497.18       3264.18        50.24 o
   5   0   3        513.74        510.36        11.17 o
   6   0   3       1237.32       1307.83        23.87 o
   7   0   3        107.64        118.53         7.18 o
   8   0   3        235.65        225.95        10.10 o
   9   0   3        161.16        168.72         7.84 o
  10   0   3         19.48         12.48         6.56 o
  11   0   3         38.32         35.48         8.21 o
  12   0   3         26.62         20.89        10.00 o
  13   0   3         13.10         10.62         8.95 o
  14   0   3         54.35         58.12         9.80 o
 -14   1   3          0.13          1.84         5.93 o
 -13   1   3          0.43          1.16         5.56 o
 -12   1   3          5.61          9.81         8.56 o
 -11   1   3         37.47         36.40        12.54 o
 -10   1   3        182.57        163.42         7.45 o
  -9   1   3        139.46        133.70        10.05 o
  -8   1   3          2.56         -1.61         5.04 o
  -7   1   3        571.96        586.72        18.56 o
  -6   1   3        247.33        255.14         7.50 o
  -5   1   3        648.42        628.92        18.84 o
  -4   1   3       1244.88       1557.45        50.45 o
  -3   1   3        311.11        365.84        12.29 o
  -2   1   3         11.93         22.81         2.46 o
  -1   1   3       9966.45      11864.13       214.71 o
   0   1   3       1093.81       1278.01        17.04 o
   1   1   3       7129.50       6839.02       129.82 o
   2   1   3        587.32        686.33        28.65 o
   3   1   3       4014.09       3746.49        78.83 o
   4   1   3        300.98        326.91         6.67 o
   5   1   3        185.14        127.72         4.66 o
   6   1   3       1868.67       1816.92        29.40 o
   7   1   3          4.54          0.82         4.41 o
   8   1   3        660.58        636.71        15.41 o
   9   1   3          6.25          6.16         4.46 o
  10   1   3          3.10          1.04         5.76 o
  11   1   3        343.53        303.78        12.95 o
  12   1   3         18.72         16.79         6.89 o
  13   1   3         79.18         88.56         8.98 o
  14   1   3         70.70         67.46        25.80 o
  15   1   3         70.29         46.65        36.89 o
 -13   2   3          1.98         -6.72         6.72 o
 -12   2   3         41.70         55.93         8.93 o
 -11   2   3        328.53        299.32        21.39 o
 -10   2   3         64.07         54.36         8.77 o
  -9   2   3         65.07         59.97         7.71 o
  -8   2   3          0.59          5.18         5.60 o
  -7   2   3        200.44        185.35        13.61 o
  -6   2   3        704.96        659.68        18.91 o
  -5   2   3        296.60        448.90        14.41 o
  -4   2   3       2420.19       3078.41        84.78 o
  -3   2   3       1289.26       1483.21        35.32 o
  -2   2   3       6275.93       6772.52       136.88 o
  -1   2   3      15979.53      16949.00       266.85 o
   0   2   3        184.90        225.65         6.26 o
   1   2   3       5212.88       6262.90       124.36 o
   2   2   3        220.16        239.49        10.94 o
   3   2   3       3127.67       3639.67       121.93 o
   4   2   3        650.69        772.85        14.16 o
   5   2   3       1555.62       1508.91        26.75 o
   6   2   3        403.91        599.54        10.69 o
   7   2   3       1861.30       1832.93        30.38 o
   8   2   3        811.47        851.92        18.30 o
   9   2   3        564.06        570.66        13.32 o
  10   2   3        177.01        212.68         7.69 o
  11   2   3        201.04        183.21        10.10 o
  12   2   3         36.60         35.04         8.45 o
  13   2   3         51.19         56.52         7.45 o
  14   2   3        104.47        155.72        19.21 o
  15   2   3        214.78        204.50        19.84 o
 -13   3   3         48.31         34.15        10.51 o
 -12   3   3        175.08        170.87        28.78 o
 -11   3   3        692.68        641.62        48.60 o
 -10   3   3        292.12        294.76        15.61 o
  -9   3   3        131.41        140.68        13.53 o
  -8   3   3        216.10        229.33        12.30 o
  -7   3   3        137.34        158.20         7.70 o
  -6   3   3         13.98         70.86        19.20 o
  -5   3   3         18.09         19.97         4.70 o
  -4   3   3        287.88        271.77         7.00 o
  -3   3   3        144.34        211.14         4.35 o
  -2   3   3       2014.40       2027.84        32.51 o
  -1   3   3        354.41        319.27         5.44 o
   0   3   3        158.20        188.87         4.59 o
   1   3   3       6512.39       6680.79       127.59 o
   2   3   3       4007.18       3472.67        55.25 o
   3   3   3        445.46        538.11        21.06 o
   4   3   3         94.52        111.35         4.09 o
   5   3   3        106.58        116.12         3.73 o
   6   3   3       1886.11       1724.01        26.71 o
   7   3   3       1332.40       1250.74        21.82 o
   8   3   3        502.39        478.46        12.37 o
   9   3   3       1358.01       1339.70        27.62 o
  10   3   3        315.24        314.68         9.62 o
  11   3   3        409.83        366.81        12.40 o
  12   3   3        297.84        284.26        11.04 o
  13   3   3         56.46         66.73        16.27 o
  14   3   3          2.18          7.81         6.64 o
 -13   4   3         12.30          6.80         8.08 o
 -12   4   3        118.97         91.55        10.78 o
 -11   4   3         68.63         58.01        20.16 o
 -10   4   3         76.44         73.82        14.13 o
  -9   4   3         12.12          5.23         9.26 o
  -8   4   3        141.89        141.03         9.52 o
  -7   4   3        170.79        183.04         8.95 o
  -6   4   3         10.20         16.11         7.10 o
  -5   4   3       1025.43       1048.29        30.30 o
  -4   4   3        424.77        432.31         9.81 o
  -3   4   3        459.74        470.63         7.66 o
  -2   4   3        633.13        536.85        10.34 o
  -1   4   3       4159.67       4069.98        75.23 o
   0   4   3       3259.86       2971.81        57.36 o
   1   4   3      10968.17       9637.59       151.18 o
   2   4   3       1237.14        876.94        17.07 o
   3   4   3        103.28        142.20         3.27 o
   4   4   3        520.80        496.71         9.65 o
   5   4   3          8.41          8.60         3.26 o
   6   4   3         33.28         14.78         3.11 o
   7   4   3          9.82         14.49         3.19 o
   8   4   3       1261.50       1233.86        29.11 o
   9   4   3       1272.31       1183.05        24.92 o
  10   4   3        825.83        809.76        17.39 o
  11   4   3        332.68        292.53         9.38 o
  12   4   3        972.72        907.40        27.19 o
  13   4   3        208.83        258.14        24.61 o
  14   4   3          0.49         10.07         6.79 o
 -12   5   3          7.33         -9.01         9.01 o
 -11   5   3          1.19          1.64         7.87 o
 -10   5   3         30.51         31.05         9.64 o
  -9   5   3         32.29         28.40        10.30 o
  -8   5   3        422.28        393.90        23.38 o
  -7   5   3        689.92        588.60        25.14 o
  -6   5   3        532.47        544.66        30.07 o
  -5   5   3        768.75        843.33        38.40 o
  -4   5   3         34.44         29.18         4.28 o
  -3   5   3        446.23        545.16        11.48 o
  -2   5   3         95.57         64.21         3.19 o
  -1   5   3       1769.87       1581.24        27.96 o
   0   5   3       4042.00       3650.27        74.00 o
   1   5   3      12780.15      11400.75       197.14 o
   2   5   3      10614.36       8996.87       118.63 o
   3   5   3        118.96         94.04         3.02 o
   4   5   3       7206.02       6136.97        91.57 o
   5   5   3       1296.98       1098.99        18.12 o
   6   5   3        199.84        201.14         5.60 o
   7   5   3       1183.53       1158.88        22.77 o
   8   5   3       1205.82       1125.58        29.36 o
   9   5   3        361.04        317.73         9.24 o
  10   5   3        282.83        312.17        10.50 o
  11   5   3       1691.61       1679.40        37.10 o
  12   5   3        674.25        660.60        19.56 o
  13   5   3        620.00        696.40        34.55 o
  14   5   3          1.35          9.43         7.21 o
 -12   6   3          1.48         -4.26         7.80 o
 -11   6   3         76.72         55.21        19.63 o
 -10   6   3        154.98        121.89        13.27 o
  -9   6   3        318.50        313.55        17.33 o
  -8   6   3        580.93        588.30        21.93 o
  -7   6   3         34.01         30.00         8.55 o
  -6   6   3        207.96        193.50        10.76 o
  -5   6   3        314.45        340.06        13.66 o
  -4   6   3        297.26        309.37        17.82 o
  -3   6   3       1066.50        864.58        20.43 o
  -2   6   3         90.99         88.71         3.79 o
  -1   6   3        123.36         99.99         3.99 o
   0   6   3         26.47         28.86         3.53 o
   1   6   3       2140.56       1769.09        34.02 o
   2   6   3       2011.93       1648.23        22.75 o
   3   6   3        890.33        582.48         9.04 o
   4   6   3       3028.01       2467.27        33.54 o
   5   6   3        247.62        190.61         4.74 o
   6   6   3       1335.82       1228.64        24.58 o
   7   6   3        314.38        291.70         7.30 o
   8   6   3        110.59        105.21         6.05 o
   9   6   3        510.44        466.78        12.34 o
  10   6   3          7.70          7.66         5.34 o
  11   6   3         33.47         42.27         7.84 o
  12   6   3         67.07         75.15         6.98 o
  13   6   3         11.67          4.43         7.09 o
  14   6   3         53.56         48.31        13.06 o
 -12   7   3          5.43          4.55        10.43 o
 -11   7   3          2.10          0.85         6.47 o
 -10   7   3         19.38          5.62         8.76 o
  -9   7   3          5.14         14.16         9.70 o
  -8   7   3         83.77         76.77        12.08 o
  -7   7   3          3.84          8.02        11.74 o
  -6   7   3        713.75        724.00        30.38 o
  -5   7   3        546.05        548.80        15.61 o
  -4   7   3       1176.79       1148.78        26.77 o
  -3   7   3        363.22        341.15        15.03 o
  -2   7   3        141.79        117.97         5.33 o
  -1   7   3       1837.59       1637.53        39.42 o
   0   7   3        442.76        425.76         9.11 o
   1   7   3        406.36        322.54         7.27 o
   2   7   3        383.29        428.42         7.77 o
   3   7   3       1832.62       1981.67        29.97 o
   4   7   3       1945.43       1514.93        23.51 o
   5   7   3       2269.64       2043.62        33.05 o
   6   7   3        393.93        383.36        11.75 o
   7   7   3       1449.28       1248.37        33.94 o
   8   7   3        365.38        346.36         8.16 o
   9   7   3        611.86        609.57        14.76 o
  10   7   3        432.35        423.79        13.36 o
  11   7   3        218.04        240.70        10.80 o
  12   7   3        127.73        128.36        10.00 o
  13   7   3          8.25         14.90         7.15 o
  14   7   3         61.78         78.77        10.47 o
 -11   8   3         44.36         13.77        20.27 o
 -10   8   3         49.62         38.02        11.85 o
  -9   8   3          6.18          8.83        10.12 o
  -8   8   3         10.24          4.25        10.50 o
  -7   8   3        343.86        348.49        16.81 o
  -6   8   3        201.41        241.78        17.06 o
  -5   8   3         46.25         43.26         8.64 o
  -4   8   3       1282.24       1256.09        26.61 o
  -3   8   3        506.71        459.30        12.84 o
  -2   8   3        794.08        694.81        20.31 o
  -1   8   3        387.37        301.82        10.26 o
   0   8   3         77.34         58.01         4.90 o
   1   8   3        137.13        111.27         5.13 o
   2   8   3        142.64        129.49         4.84 o
   3   8   3          4.08          4.13         3.82 o
   4   8   3          8.13          4.82         3.88 o
   5   8   3       1183.74       1085.93        20.60 o
   6   8   3        643.61        602.61        14.95 o
   7   8   3         22.93         30.01         5.53 o
   8   8   3        619.35        579.77        13.65 o
   9   8   3       2314.07       2086.66        47.18 o
  10   8   3         14.87         12.61         6.38 o
  11   8   3         18.96         16.80         7.07 o
  12   8   3          7.21         38.09        17.41 o
  13   8   3          0.62          8.79        10.13 o
  14   8   3          0.24        -11.67        11.83 o
 -10   9   3         12.82          6.57        10.31 o
  -9   9   3         83.30         83.67        14.55 o
  -8   9   3        219.34        205.22        22.80 o
  -7   9   3        282.76        297.26        20.09 o
  -6   9   3        212.21        184.21        12.56 o
  -5   9   3        329.56        356.95        15.02 o
  -4   9   3         14.96         20.34         8.13 o
  -3   9   3        414.27        424.43        13.56 o
  -2   9   3         74.98         52.40         6.75 o
  -1   9   3        103.76         67.83         7.78 o
   0   9   3         19.26         10.12         6.00 o
   1   9   3        727.73        686.04        16.43 o
   2   9   3        235.96        267.20        15.43 o
   3   9   3          1.37          8.69         8.23 o
   4   9   3        341.42        291.20         7.79 o
   5   9   3        361.79        349.65        11.00 o
   6   9   3         12.61         16.12         4.76 o
   7   9   3        739.43        663.96        14.79 o
   8   9   3       3905.15       3714.07        75.07 o
   9   9   3       3680.11       3505.01        91.53 o
  10   9   3        478.77        432.71        18.34 o
  11   9   3         35.39         34.99         9.07 o
  12   9   3         10.51         21.82        23.76 o
  13   9   3          0.76         -5.39        14.72 o
  14   9   3        122.02        125.54        22.82 o
 -10  10   3         11.06         -1.17         9.97 o
  -9  10   3         52.54         31.74         9.24 o
  -8  10   3          5.43         -2.42         9.04 o
  -7  10   3         80.27         57.27        12.46 o
  -6  10   3         34.04         67.51         9.55 o
  -5  10   3        327.33        313.77        14.05 o
  -4  10   3         17.00         26.23         9.49 o
  -3  10   3        152.77        131.23        10.05 o
  -2  10   3          1.73         -3.91         6.96 o
  -1  10   3         71.66         65.66         6.83 o
   0  10   3          4.24         17.55         7.37 o
   1  10   3        162.94        133.27         8.76 o
   2  10   3        201.91        170.90         9.05 o
   3  10   3         22.79         16.95         7.66 o
   4  10   3         28.74         25.29        10.47 o
   5  10   3         30.88         33.30         6.17 o
   6  10   3         78.84         50.18         6.29 o
   7  10   3          0.03         -6.17         6.51 o
   8  10   3         51.16         41.87         6.29 o
   9  10   3        261.32        226.30         9.03 o
  10  10   3        324.96        292.03        11.55 o
  11  10   3         42.44         41.72        10.07 o
  12  10   3         16.17         20.11        17.41 o
  13  10   3          8.89         -0.37        20.19 o
  14  10   3         40.04         18.04        16.55 o
  -9  11   3         27.35         21.57         8.77 o
  -8  11   3         14.91         28.89        11.47 o
  -7  11   3         25.48         13.42         9.32 o
  -6  11   3        119.31         95.17        14.73 o
  -5  11   3          4.29         11.89         8.12 o
  -4  11   3        164.93        167.29         9.79 o
  -3  11   3        101.43        111.63         9.78 o
  -2  11   3        164.78        164.51        10.25 o
  -1  11   3        417.48        378.65        14.38 o
   0  11   3       1609.26       1427.44        33.14 o
   1  11   3          1.77          8.89         7.49 o
   2  11   3         74.18         66.75         6.47 o
   3  11   3         70.99         75.88         6.78 o
   4  11   3       1282.49       1095.80        22.76 o
   5  11   3       1591.78       1487.65        37.82 o
   6  11   3       1316.27       1227.60        32.16 o
   7  11   3        296.20        255.98         9.29 o
   8  11   3        140.48        139.91         8.66 o
   9  11   3        154.01        164.47         9.53 o
  10  11   3         12.55         15.72         8.22 o
  11  11   3        178.69        207.44        17.52 o
  12  11   3         50.15         41.61        32.04 o
  13  11   3        115.94         74.60        38.97 o
  -8  12   3         18.41         17.20        18.96 o
  -7  12   3         12.37          2.49        13.99 o
  -6  12   3        130.17        137.13        22.12 o
  -5  12   3         96.80        108.00        16.18 o
  -4  12   3         37.89         17.12        10.06 o
  -3  12   3         20.02         21.03        12.74 o
  -2  12   3        346.56        342.27        14.46 o
  -1  12   3        535.97        514.78        18.72 o
   0  12   3        298.35        276.66        14.81 o
   1  12   3        319.16        295.26        13.10 o
   2  12   3        770.37        669.42        34.23 o
   3  12   3        209.56        199.86         9.65 o
   4  12   3       1279.58       1220.78        28.79 o
   5  12   3       1031.26        870.24        29.51 o
   6  12   3        126.37        122.64         8.81 o
   7  12   3        225.99        223.97        10.66 o
   8  12   3          7.58          8.66         8.75 o
   9  12   3         12.63         18.92         9.41 o
  10  12   3        117.97        121.06        15.08 o
  11  12   3        275.54        256.54        16.21 o
  12  12   3         42.64         17.74        25.84 o
  13  12   3        115.79        140.99        19.84 o
  -7  13   3          1.18         -0.95         9.14 o
  -6  13   3         39.05         18.02        10.88 o
  -5  13   3         13.61         45.54        14.30 o
  -4  13   3        144.06        201.55        19.30 o
  -3  13   3        174.65        174.28        12.29 o
  -2  13   3         91.88         96.71        10.92 o
  -1  13   3        188.05        197.00        13.10 o
   0  13   3        113.51        106.22        11.28 o
   1  13   3         29.00         24.98         9.75 o
   2  13   3        114.74         99.81        11.76 o
   3  13   3        156.23        133.28         8.97 o
   4  13   3        249.72        192.91         9.15 o
   5  13   3        784.25        640.89        21.10 o
   6  13   3          6.86          2.38         8.00 o
   7  13   3         35.73         46.78         8.79 o
   8  13   3         21.97         24.11         9.79 o
   9  13   3          0.68          4.56        13.42 o
  10  13   3          0.06         -7.37        10.72 o
  11  13   3          6.16          5.57        13.94 o
  12  13   3          3.04         -2.04        14.58 o
  -6  14   3         33.40         28.26         8.74 o
  -5  14   3          1.82          3.05         9.15 o
  -4  14   3          2.91          3.94        11.60 o
  -3  14   3         47.57         64.45         9.98 o
  -2  14   3        249.66        288.87        27.75 o
  -1  14   3        101.33        108.53        10.40 o
   0  14   3        281.61        299.59        16.09 o
   1  14   3         79.86         90.58         9.65 o
   2  14   3         62.15         59.61        10.85 o
   3  14   3         88.70         82.29        10.04 o
   4  14   3        470.84        492.57        15.91 o
   5  14   3        114.26        128.58         9.23 o
   6  14   3        124.19        127.10         9.32 o
   7  14   3         37.96         49.24        12.90 o
   8  14   3        200.42        229.11        15.21 o
   9  14   3        286.17        360.14        26.62 o
  10  14   3         66.06         83.42        17.12 o
  11  14   3         38.05         73.32        29.33 o
  -5  15   3          0.35         -6.52         7.16 o
  -4  15   3         31.32         28.58        10.86 o
  -3  15   3        162.69        206.59        32.79 o
  -2  15   3        116.20        132.99        16.47 o
  -1  15   3        400.83        546.12        38.65 o
   0  15   3        157.36        173.94        10.86 o
   1  15   3         36.86         43.80         9.23 o
   2  15   3        185.48        205.86        16.73 o
   3  15   3          5.15         -2.48        12.88 o
   4  15   3          3.74         -5.25        11.89 o
   5  15   3        201.36        194.55        11.78 o
   6  15   3        202.14        212.34        10.83 o
   7  15   3        230.06        236.28        13.63 o
   8  15   3         37.21         37.42        11.08 o
   9  15   3         23.71         18.27        12.19 o
  10  15   3          1.78         -0.63        25.88 o
  -3  16   3         81.76         81.16         9.43 o
  -2  16   3         61.18         71.76        15.14 o
  -1  16   3        113.58        155.40        15.09 o
   0  16   3        344.58        458.78        39.12 o
   1  16   3         34.79         30.96        11.24 o
   2  16   3         25.85         41.07        11.23 o
   3  16   3         11.40         14.29        10.40 o
   4  16   3          1.82          7.14        10.94 o
   5  16   3          0.03         10.41        11.65 o
   6  16   3          0.39        -10.30        11.26 o
   7  16   3         59.05         52.62        11.61 o
   8  16   3          6.23         12.00        11.38 o
   9  16   3         53.86         32.34        16.24 o
   0  17   3          4.21          6.50        10.45 o
   1  17   3         17.67         20.29        10.34 o
   2  17   3        134.77        202.84        21.84 o
   3  17   3         14.43         28.64         8.89 o
   4  17   3          3.23         12.60         9.78 o
   5  17   3         13.21         24.01        10.89 o
   6  17   3          9.76         16.08        16.40 o
   7  17   3          8.11          1.48        15.76 o
  -6 -15   4         10.11         13.88        10.25 o
  -5 -15   4         28.77         26.91         6.62 o
  -4 -15   4         22.33         41.76        13.84 o
  -3 -15   4        261.70        253.64        18.96 o
  -2 -15   4        389.57        371.88        23.54 o
  -1 -15   4        250.36        262.68        29.30 o
   0 -15   4          9.82          5.66         9.25 o
   1 -15   4         13.71         16.38         9.21 o
   2 -15   4          0.42         -8.57         8.57 o
  -8 -14   4        105.10         93.04        12.52 o
  -7 -14   4         40.75         41.29         7.72 o
  -6 -14   4         11.38          6.80         8.87 o
  -5 -14   4         17.22          9.90         9.66 o
  -4 -14   4         71.19         74.41        11.81 o
  -3 -14   4        107.93        106.56        13.26 o
  -2 -14   4         46.31         34.65        10.15 o
  -1 -14   4         67.19         81.01        11.12 o
   0 -14   4        101.04        117.89        13.44 o
   1 -14   4          5.86          4.17        11.84 o
   2 -14   4         25.56         29.89        12.55 o
   3 -14   4         42.95         42.04         9.98 o
   4 -14   4         38.03         44.69        11.45 o
 -10 -13   4         38.06         43.52        29.95 o
  -9 -13   4         76.23         64.68         9.67 o
  -8 -13   4          2.68          6.28         8.00 o
  -7 -13   4         11.17          6.99         8.60 o
  -6 -13   4          0.31         -6.41         7.35 o
  -5 -13   4         13.48         27.21         8.93 o
  -4 -13   4         80.59         75.55        10.62 o
  -3 -13   4        133.70        133.46        17.69 o
  -2 -13   4         13.34          4.52        18.99 o
  -1 -13   4          4.89          8.42        17.70 o
   0 -13   4         23.59         19.36        23.25 o
   1 -13   4         13.38          5.05         9.60 o
   2 -13   4         12.79          9.68         8.99 o
   3 -13   4         24.34         25.22         8.02 o
   4 -13   4          1.21          1.53         8.69 o
   5 -13   4         85.21         97.76        10.49 o
   6 -13   4          1.43        -19.21        19.21 o
 -10 -12   4          5.31          2.70         5.86 o
  -9 -12   4         73.13         69.98         6.35 o
  -8 -12   4        154.31        164.38         8.38 o
  -7 -12   4          8.35         15.37         6.97 o
  -6 -12   4         35.11         30.41         8.96 o
  -5 -12   4          9.38          5.36         7.70 o
  -4 -12   4         40.09         36.97         7.33 o
  -3 -12   4         13.91          8.51         6.84 o
  -2 -12   4         37.00         25.88         7.77 o
  -1 -12   4        248.34        269.35        12.51 o
   0 -12   4          1.82          4.57         8.57 o
   1 -12   4          0.21          2.57         8.08 o
   2 -12   4          3.24          6.85         8.52 o
   3 -12   4         39.77         34.68        20.03 o
   4 -12   4         26.09         28.38         8.04 o
   5 -12   4          6.37         11.53         7.87 o
   6 -12   4          7.71         21.39         8.09 o
   7 -12   4          3.89          4.24        11.73 o
 -11 -11   4         31.52         45.59         8.47 o
 -10 -11   4          1.78         11.42         8.46 o
  -9 -11   4        100.99        113.18         7.27 o
  -8 -11   4          3.73         -1.84         6.70 o
  -7 -11   4         17.04         16.12         7.03 o
  -6 -11   4          0.16         -1.69         6.45 o
  -5 -11   4        265.27        258.01        10.08 o
  -4 -11   4          5.58          9.43         6.14 o
  -3 -11   4         18.99         24.06         6.24 o
  -2 -11   4          0.47          6.03         6.11 o
  -1 -11   4          3.44          4.78         6.61 o
   0 -11   4        684.38        668.33        17.86 o
   1 -11   4         82.78         76.11         9.00 o
   2 -11   4          6.48         16.27        10.79 o
   3 -11   4        433.83        478.14        17.33 o
   4 -11   4        120.39        128.62         9.19 o
   5 -11   4         72.26         77.61         8.90 o
   6 -11   4          8.82         19.71         7.73 o
   7 -11   4          0.44         -3.32         8.17 o
   8 -11   4          9.88         13.38         7.92 o
 -12 -10   4         49.91         31.36        11.17 o
 -11 -10   4        141.06        165.78        15.49 o
 -10 -10   4          4.27         -6.69         6.69 o
  -9 -10   4         51.46         47.98         9.53 o
  -8 -10   4         99.04        106.12         7.49 o
  -7 -10   4          0.44          3.54         5.63 o
  -6 -10   4         11.68          4.00         5.63 o
  -5 -10   4        280.30        265.45         9.02 o
  -4 -10   4        256.28        239.70         7.97 o
  -3 -10   4         52.51         36.47         5.94 o
  -2 -10   4        403.23        394.29        11.69 o
  -1 -10   4         25.68         19.67         6.44 o
   0 -10   4        223.88        216.54         9.84 o
   1 -10   4         11.01         10.18         8.51 o
   2 -10   4          0.87         -0.28         7.59 o
   3 -10   4          3.47          9.44         7.11 o
   4 -10   4        730.12        740.44        23.55 o
   5 -10   4         12.57         19.25         7.34 o
   6 -10   4        112.89        146.73        10.79 o
   7 -10   4         60.26         65.88         8.59 o
   8 -10   4         55.66         67.83        16.74 o
   9 -10   4         18.24          4.58         8.17 o
 -12  -9   4          3.45          7.53         6.52 o
 -11  -9   4        577.37        572.19        25.49 o
 -10  -9   4        268.86        274.19         9.01 o
  -9  -9   4        193.09        193.92         8.21 o
  -8  -9   4        164.91        163.76         8.55 o
  -7  -9   4         51.24         54.89         6.59 o
  -6  -9   4        134.90        137.74         7.52 o
  -5  -9   4        610.98        608.28        14.50 o
  -4  -9   4        172.89        183.92         7.28 o
  -3  -9   4        442.70        420.65         9.87 o
  -2  -9   4       1297.17       1222.32        22.57 o
  -1  -9   4        830.29        781.18        14.85 o
   0  -9   4          4.27          8.66         4.88 o
   1  -9   4          7.03         11.19         4.86 o
   2  -9   4          0.05         -3.76         5.79 o
   3  -9   4        203.04        230.93         8.81 o
   4  -9   4        867.79        857.82        30.00 o
   5  -9   4       1255.38       1308.22        33.53 o
   6  -9   4         56.86         51.70         7.18 o
   7  -9   4         49.62         78.66        10.30 o
   8  -9   4        121.27        138.37        10.40 o
   9  -9   4         36.23         48.24         8.92 o
  10  -9   4         17.74         21.39         9.31 o
 -13  -8   4         20.50         14.40         8.56 o
 -12  -8   4        105.05        115.12        14.95 o
 -11  -8   4        299.38        343.05        12.10 o
 -10  -8   4        515.70        602.37        17.58 o
  -9  -8   4         45.75         43.44         6.09 o
  -8  -8   4         88.76         84.34         6.63 o
  -7  -8   4        794.05        771.48        16.80 o
  -6  -8   4        155.72        142.10         6.80 o
  -5  -8   4         30.39         38.23         6.13 o
  -4  -8   4        759.07        740.52        16.20 o
  -3  -8   4        539.93        513.92        11.92 o
  -2  -8   4        865.04        724.38        14.55 o
  -1  -8   4        266.66        243.82         8.00 o
   0  -8   4        275.34        231.02         6.75 o
   1  -8   4        206.36        244.12         8.63 o
   2  -8   4         11.36         10.37         4.16 o
   3  -8   4         25.74         30.78         4.97 o
   4  -8   4         42.53         44.28         5.30 o
   5  -8   4          4.44         -4.56         5.57 o
   6  -8   4        190.30        237.71         8.51 o
   7  -8   4        148.02        155.14         8.21 o
   8  -8   4         45.38         46.04         9.87 o
   9  -8   4          5.76          7.55         7.48 o
  10  -8   4          3.87         -3.60         8.20 o
  11  -8   4        171.34        138.03        16.50 o
 -13  -7   4          6.06         10.24         5.67 o
 -12  -7   4         70.78         63.75         6.04 o
 -11  -7   4         61.72         64.04         5.99 o
 -10  -7   4        321.31        329.33        13.16 o
  -9  -7   4          6.03         12.75         6.03 o
  -8  -7   4        207.46        200.09         9.18 o
  -7  -7   4        216.35        213.08         7.26 o
  -6  -7   4         13.27         22.64         5.08 o
  -5  -7   4        939.27        990.99        20.97 o
  -4  -7   4         86.17        105.89         6.22 o
  -3  -7   4        319.38        280.64         7.03 o
  -2  -7   4       1043.25        988.60        17.40 o
  -1  -7   4       2021.55       1701.19        29.07 o
   0  -7   4        967.62        914.89        19.74 o
   1  -7   4        640.78        542.61        11.14 o
   2  -7   4        743.50        646.18        14.62 o
   3  -7   4        804.74        714.04        15.60 o
   4  -7   4        394.39        362.91         9.99 o
   5  -7   4         12.08         21.72         5.88 o
   6  -7   4         25.23         31.00         6.90 o
   7  -7   4        120.21        134.52         7.45 o
   8  -7   4        199.51        235.22        10.43 o
   9  -7   4         92.48        130.10        11.61 o
  10  -7   4        370.69        414.44        31.00 o
  11  -7   4         31.03         26.03         8.91 o
 -13  -6   4         48.56         51.05         7.40 o
 -12  -6   4         10.89         15.29         6.38 o
 -11  -6   4         78.38         87.19        13.16 o
 -10  -6   4        136.47        150.89         7.30 o
  -9  -6   4        457.24        523.90        17.98 o
  -8  -6   4         22.63         36.14         4.74 o
  -7  -6   4        484.12        445.50        10.59 o
  -6  -6   4       1998.13       2055.25        37.20 o
  -5  -6   4       1848.66       1907.33        33.49 o
  -4  -6   4          2.08         -4.00         6.72 o
  -3  -6   4       3705.33       3605.63        55.68 o
  -2  -6   4       2316.82       2061.93        28.17 o
  -1  -6   4       2504.16       2325.59        30.02 o
   0  -6   4       3340.70       3002.53        37.40 o
   1  -6   4       3859.45       3511.95        46.63 o
   2  -6   4       1675.98       1499.82        22.91 o
   3  -6   4        811.23        723.27        14.52 o
   4  -6   4        419.43        386.32        10.71 o
   5  -6   4          2.54          8.43         5.39 o
   6  -6   4         98.69         99.22         6.71 o
   7  -6   4        619.24        642.54        17.56 o
   8  -6   4        142.28        152.38         8.88 o
   9  -6   4        259.69        300.73        16.13 o
  10  -6   4         46.23         42.85        10.06 o
  11  -6   4        378.32        417.00        51.09 o
  12  -6   4         32.01         26.22         9.65 o
 -14  -5   4         66.94         86.21         9.76 o
 -13  -5   4        192.74        215.46        11.59 o
 -12  -5   4         20.05         23.50         6.09 o
 -11  -5   4         29.84         33.68         6.64 o
 -10  -5   4        155.09        170.64         8.19 o
  -9  -5   4        523.34        587.08        18.14 o
  -8  -5   4       2101.77       2180.01        51.34 o
  -7  -5   4       1377.00       1364.06        26.91 o
  -6  -5   4       1506.03       1554.74        32.67 o
  -5  -5   4        713.04        749.95        29.36 o
  -4  -5   4         32.08         22.55         3.17 o
  -3  -5   4         96.99        158.00         4.75 o
  -2  -5   4        873.86        969.14        13.51 o
  -1  -5   4          8.69          6.04         3.04 o
   0  -5   4       1548.42       1385.80        18.96 o
   1  -5   4         76.89         63.60         3.00 o
   2  -5   4        302.24        280.02         4.99 o
   3  -5   4        104.02         89.84         3.51 o
   4  -5   4        678.17        693.21        13.40 o
   5  -5   4        893.59        855.69        24.83 o
   6  -5   4        950.76        946.36        20.07 o
   7  -5   4         15.83         30.50         6.67 o
   8  -5   4        157.50        185.65         9.08 o
   9  -5   4         10.07         14.36         7.62 o
  10  -5   4         32.66         30.18         8.81 o
  11  -5   4        335.39        393.69        20.59 o
  12  -5   4        119.41        105.31        11.79 o
 -14  -4   4          4.25          0.11         5.27 o
 -13  -4   4         15.18         26.58         6.19 o
 -12  -4   4          7.88          7.36         5.50 o
 -11  -4   4         33.30         37.66         8.62 o
 -10  -4   4         58.17         58.46         6.27 o
  -9  -4   4          0.73          2.35         5.57 o
  -8  -4   4        143.28        116.86         5.85 o
  -7  -4   4        898.67        954.15        23.95 o
  -6  -4   4        591.63        574.26        19.86 o
  -5  -4   4        791.77        900.19        23.93 o
  -4  -4   4       3706.64       4039.35        66.94 o
  -3  -4   4       5671.39       6084.73        81.77 o
  -2  -4   4       2431.07       2359.71        29.06 o
  -1  -4   4          1.01          1.73         2.46 o
   0  -4   4        797.94        759.11        10.55 o
   1  -4   4         41.85         55.52         2.80 o
   2  -4   4         46.37         64.22         2.88 o
   3  -4   4        669.95        849.78        12.56 o
   4  -4   4       4875.09       4563.07        72.72 o
   5  -4   4       3533.96       3479.45        61.01 o
   6  -4   4       1054.70        930.83        21.50 o
   7  -4   4       1991.24       2074.92        53.54 o
   8  -4   4          4.27          2.66         7.23 o
   9  -4   4        260.72        281.71        15.61 o
  10  -4   4         24.31         24.41         8.17 o
  11  -4   4        126.35        156.79        15.59 o
  12  -4   4         36.05         28.50        10.54 o
  13  -4   4         69.64         43.09        18.35 o
 -14  -3   4          2.87          8.95         4.50 o
 -13  -3   4         50.10         57.15         6.88 o
 -12  -3   4        469.47        499.57        17.00 o
 -11  -3   4        485.58        588.60        17.15 o
 -10  -3   4         11.99         15.42         6.13 o
  -9  -3   4         27.59         22.20         5.40 o
  -8  -3   4         27.86         34.74         4.93 o
  -7  -3   4        188.90        211.38         8.04 o
  -6  -3   4        128.76        170.15        12.42 o
  -5  -3   4        280.67        278.05         9.18 o
  -4  -3   4       2794.27       3189.40        78.83 o
  -3  -3   4          4.27          6.95         2.60 o
  -2  -3   4       3081.41       3125.41        39.62 o
  -1  -3   4        669.15        584.40        10.30 o
   0  -3   4          0.90          5.14         2.87 o
   1  -3   4       4181.48       3875.27        45.86 o
   2  -3   4         20.21         27.36         2.10 o
   3  -3   4        105.70        127.98         3.57 o
   4  -3   4          9.97         19.20         2.72 o
   5  -3   4        121.08        129.56         4.90 o
   6  -3   4        948.51        991.62        21.74 o
   7  -3   4        407.98        387.77        13.20 o
   8  -3   4       2073.84       2032.81        46.73 o
   9  -3   4        178.72        188.23        10.66 o
  10  -3   4        155.52        166.16        10.06 o
  11  -3   4         68.07         79.31         8.50 o
  12  -3   4         13.34          3.73        10.64 o
  13  -3   4          4.17         -3.87         8.91 o
 -14  -2   4        111.23        118.88         8.58 o
 -13  -2   4        303.99        335.70        13.12 o
 -12  -2   4        143.01        156.61         8.39 o
 -11  -2   4         72.20         83.45        10.31 o
 -10  -2   4         36.92         36.21         5.78 o
  -9  -2   4         12.18          7.04         4.60 o
  -8  -2   4        136.20        187.83         6.09 o
  -7  -2   4         16.41         40.29         7.09 o
  -6  -2   4        328.03        388.75        16.49 o
  -5  -2   4         37.89         45.24         3.89 o
  -4  -2   4       2173.89       2689.72        68.00 o
  -3  -2   4        174.10        227.83         7.85 o
  -2  -2   4        553.19        680.69        10.78 o
  -1  -2   4       1710.67       1847.27        22.76 o
   0  -2   4        985.53        925.22        12.66 o
   1  -2   4         44.22         55.25         2.40 o
   2  -2   4       9520.19       9091.41       118.17 o
   3  -2   4        945.19        715.60        13.77 o
   4  -2   4        188.80        231.72         5.24 o
   5  -2   4        183.72        112.30         4.48 o
   6  -2   4         66.18         63.93         5.53 o
   7  -2   4        143.26        146.70        11.00 o
   8  -2   4         62.15         61.27         5.76 o
   9  -2   4       3070.84       3101.48        64.64 o
  10  -2   4        808.22        809.66        20.40 o
  11  -2   4          0.99          2.42         7.93 o
  12  -2   4         31.23         40.52        13.99 o
  13  -2   4          0.30          2.27        11.03 o
  14  -2   4         30.02         22.76         6.31 o
 -14  -1   4         28.26         43.93         5.68 o
 -13  -1   4         19.78         23.64         7.05 o
 -12  -1   4         17.68         23.01         7.38 o
 -11  -1   4        164.95        188.95         7.79 o
 -10  -1   4         20.78         17.49         5.31 o
  -9  -1   4          7.56          6.07         5.39 o
  -8  -1   4        296.05        284.43         8.35 o
  -7  -1   4        215.71        275.02        10.34 o
  -6  -1   4       1359.90       1638.98        42.80 o
  -5  -1   4       1351.49       1634.62        47.30 o
  -4  -1   4        257.67        345.15        11.34 o
  -3  -1   4          0.01          5.59         2.48 o
  -2  -1   4      10846.94      13542.73       284.13 o
  -1  -1   4       2637.85       3082.72        41.63 o
   0  -1   4       2773.46       2780.05        36.43 o
   1  -1   4       1310.72       1225.03        14.11 o
   2  -1   4        606.16        502.22         7.80 o
   3  -1   4       1022.71        974.36        14.91 o
   4  -1   4        918.29        889.01        16.52 o
   5  -1   4       1891.41       1721.59        27.57 o
   6  -1   4        308.74        318.46         8.58 o
   7  -1   4        155.52        111.51        11.01 o
   8  -1   4        146.89        168.17        11.93 o
   9  -1   4        119.61        138.25         8.03 o
  10  -1   4        246.72        232.76         9.61 o
  11  -1   4        344.08        328.45        14.67 o
  12  -1   4         97.74         95.23        12.24 o
  13  -1   4         60.24         78.37        11.09 o
  14  -1   4          3.66          2.08         7.21 o
 -14   0   4          2.68         12.70         5.28 o
 -13   0   4          5.26          2.97         5.73 o
 -12   0   4         74.56         87.17         7.18 o
 -11   0   4          1.87          4.03         4.97 o
 -10   0   4          1.54         -0.27         5.73 o
  -9   0   4         98.31        107.09         6.59 o
  -8   0   4       1130.73       1176.37        24.17 o
  -7   0   4       1385.83       1605.25        46.67 o
  -6   0   4        683.54        828.53        21.40 o
  -5   0   4        350.95        528.20        16.35 o
  -4   0   4        140.99        192.65         6.00 o
  -3   0   4         55.34         47.32         3.26 o
  -2   0   4      22485.12      30011.82       589.42 o
  -1   0   4      47452.75      57125.53       887.67 o
   0   0   4      10943.35      12221.54       153.99 o
   1   0   4       3146.60       3118.73        36.58 o
   2   0   4         74.20         48.95         2.04 o
   3   0   4         46.46         53.81         2.09 o
   4   0   4       1804.13       1594.60        23.23 o
   5   0   4        107.44         63.98         2.78 o
   6   0   4        575.64        542.93        11.00 o
   7   0   4        139.58        178.93         7.44 o
   8   0   4         47.25         52.03         5.62 o
   9   0   4         92.80         97.58         6.61 o
  10   0   4        490.03        541.05        14.87 o
  11   0   4        930.77       1011.49        28.79 o
  12   0   4         89.36        115.87        10.37 o
  13   0   4        117.40        128.44        13.50 o
  14   0   4          5.08         16.76        10.06 o
 -14   1   4         33.59         30.82         8.47 o
 -13   1   4         24.49         21.93         5.63 o
 -12   1   4          9.27         15.75         6.12 o
 -11   1   4          2.34          3.81         7.04 o
 -10   1   4        384.50        373.87        17.26 o
  -9   1   4        369.13        386.64        12.36 o
  -8   1   4        360.34        367.50        10.64 o
  -7   1   4       1557.68       1717.08        55.35 o
  -6   1   4       1964.27       2398.07        61.20 o
  -5   1   4         60.77         79.83         5.94 o
  -4   1   4       1631.42       2120.00        65.57 o
  -3   1   4       1027.55       1237.80        31.98 o
  -2   1   4        139.21        144.72         4.01 o
  -1   1   4       2636.06       3239.58        45.35 o
   0   1   4      11858.94      13050.46       176.25 o
   1   1   4      12115.59      12645.90       161.34 o
   2   1   4       3769.27       3381.76        63.93 o
   3   1   4        358.30        264.57         5.94 o
   4   1   4      10460.77       9785.54       176.21 o
   5   1   4       1612.61       1592.32        31.16 o
   6   1   4        496.77        494.36        11.23 o
   7   1   4       2085.32       1985.42        36.39 o
   8   1   4         36.76         32.67         5.18 o
   9   1   4         60.89         61.30         5.36 o
  10   1   4        430.43        484.39        12.27 o
  11   1   4         86.13        110.98         9.48 o
  12   1   4         49.73         76.86        10.71 o
  13   1   4        707.02        821.80        33.43 o
  14   1   4        263.23        258.15        96.29 o
  15   1   4         25.03          3.14        12.00 o
 -13   2   4         57.22         61.16         8.53 o
 -12   2   4         23.17         15.16         5.94 o
 -11   2   4        520.21        486.97        38.66 o
 -10   2   4         17.80         16.43         7.85 o
  -9   2   4        165.32        166.63        13.29 o
  -8   2   4         13.82         11.95         5.72 o
  -7   2   4       1335.20       1442.84        42.58 o
  -6   2   4       3556.04       4021.16        94.95 o
  -5   2   4        412.50        444.16        13.28 o
  -4   2   4       4883.13       6185.32       164.47 o
  -3   2   4        221.15        224.31         5.56 o
  -2   2   4       5002.71       5705.23        99.08 o
  -1   2   4       1030.02       1194.05        21.96 o
   0   2   4       3945.26       4379.75        65.30 o
   1   2   4       1087.63       1106.73        19.76 o
   2   2   4        655.38        812.51        25.50 o
   3   2   4       2258.98       2081.95        42.96 o
   4   2   4       2167.31       2031.57        33.79 o
   5   2   4      13802.46      14540.81       235.85 o
   6   2   4       1667.15       1339.89        22.53 o
   7   2   4          9.67         11.69         3.69 o
   8   2   4        463.49        426.02        11.49 o
   9   2   4        302.53        308.98         8.59 o
  10   2   4        343.08        329.63        10.13 o
  11   2   4         88.51         92.85         8.36 o
  12   2   4         90.76         83.16        10.42 o
  13   2   4        671.10        649.46        66.39 o
  14   2   4        654.24        554.89       216.30 o
  15   2   4        192.43        132.33        47.05 o
 -13   3   4         96.49         47.33         6.51 o
 -12   3   4        140.05        142.70        29.23 o
 -11   3   4       1657.75       1356.01       107.03 o
 -10   3   4       1843.31       1744.03        74.05 o
  -9   3   4        424.59        419.18        15.00 o
  -8   3   4        700.88        719.87        32.08 o
  -7   3   4        557.72        594.46        20.25 o
  -6   3   4        626.40        638.58        19.54 o
  -5   3   4        335.93        268.91         8.60 o
  -4   3   4        392.16        310.01        10.51 o
  -3   3   4        480.88        467.26         9.56 o
  -2   3   4        668.35        603.17        11.34 o
  -1   3   4       2560.52       2758.04        41.86 o
   0   3   4         15.69         32.04         3.54 o
   1   3   4       1610.92       1449.03        25.27 o
   2   3   4       7441.95       7633.55       206.22 o
   3   3   4         78.53         65.59         3.04 o
   4   3   4       5818.52       6839.48       198.26 o
   5   3   4        966.58        939.75        27.99 o
   6   3   4       2242.28       2314.76        55.55 o
   7   3   4        320.67        233.61         5.92 o
   8   3   4       1732.43       1832.10        38.83 o
   9   3   4        667.99        655.72        14.80 o
  10   3   4        178.52        204.63         7.02 o
  11   3   4         58.10         44.53         6.03 o
  12   3   4         94.09         98.64         9.42 o
  13   3   4         54.64         46.67        10.70 o
  14   3   4         77.71         83.88        10.57 o
 -13   4   4        163.84        123.66        14.98 o
 -12   4   4        394.27        364.55        43.79 o
 -11   4   4        671.58        614.66        48.26 o
 -10   4   4        715.19        605.01        43.45 o
  -9   4   4          3.61         -9.13         9.58 o
  -8   4   4         35.46         25.57         7.14 o
  -7   4   4         27.34         16.63         6.67 o
  -6   4   4        118.65        112.90         7.93 o
  -5   4   4        364.73        393.72        14.43 o
  -4   4   4       1728.27       1633.84        42.84 o
  -3   4   4       1008.15        930.83        16.73 o
  -2   4   4       1745.27       1643.53        27.89 o
  -1   4   4       1773.42       1625.57        30.89 o
   0   4   4        624.13        456.93         8.70 o
   1   4   4        180.97        224.60         6.27 o
   2   4   4       1264.81       1064.26        28.71 o
   3   4   4       3153.99       2925.37        57.95 o
   4   4   4       2189.09       2111.25        46.31 o
   5   4   4        122.27         82.78         3.67 o
   6   4   4       1246.18       1346.32        44.27 o
   7   4   4        566.67        493.28        10.20 o
   8   4   4        136.70        111.54         6.42 o
   9   4   4       1236.97       1214.14        24.05 o
  10   4   4        339.25        404.15        10.44 o
  11   4   4         34.36         56.12         5.16 o
  12   4   4        995.50        909.95        27.53 o
  13   4   4        163.30        148.89        15.04 o
  14   4   4         41.67         46.45         7.06 o
 -12   5   4        201.43        137.43        13.37 o
 -11   5   4        251.19        179.53        33.85 o
 -10   5   4        127.74         95.49        19.10 o
  -9   5   4       1139.31        991.59        41.88 o
  -8   5   4         12.81         13.96         8.70 o
  -7   5   4         36.88         41.29         8.38 o
  -6   5   4         40.23         32.49        13.51 o
  -5   5   4        351.76        355.22        10.92 o
  -4   5   4        409.17        442.30         9.77 o
  -3   5   4       4657.07       4834.42        88.04 o
  -2   5   4       2337.95       2297.59        40.45 o
  -1   5   4         13.42         10.89         2.90 o
   0   5   4       3143.86       2683.57        47.89 o
   1   5   4       1331.38        964.14        19.69 o
   2   5   4          9.55          9.32         3.88 o
   3   5   4        131.67        172.35         3.96 o
   4   5   4       3172.78       2807.11        48.00 o
   5   5   4          1.86          2.13         3.00 o
   6   5   4        932.88        918.85        16.41 o
   7   5   4       2859.83       2970.81        65.51 o
   8   5   4         46.77         42.23         5.54 o
   9   5   4        335.41        316.83         8.35 o
  10   5   4          4.09          5.51         4.93 o
  11   5   4         55.96         56.46         6.54 o
  12   5   4         73.13         79.18        10.32 o
  13   5   4          5.66         13.85         6.73 o
  14   5   4        128.16        169.26        11.34 o
 -12   6   4          8.30          3.56         6.51 o
 -11   6   4         13.80          9.95        12.66 o
 -10   6   4        287.73        184.82        53.69 o
  -9   6   4         14.44          0.94         8.93 o
  -8   6   4        822.05        776.92        33.54 o
  -7   6   4        188.90        201.03        10.71 o
  -6   6   4        488.62        471.45        24.25 o
  -5   6   4       1755.83       1740.79        46.72 o
  -4   6   4        365.35        396.25        21.13 o
  -3   6   4        306.18        305.28         7.77 o
  -2   6   4        594.41        603.69        10.65 o
  -1   6   4        591.00        540.17        11.36 o
   0   6   4        703.47        593.19        12.88 o
   1   6   4        869.46        700.73        16.14 o
   2   6   4       6165.79       5098.39        82.27 o
   3   6   4        156.94        207.10         4.77 o
   4   6   4        699.25        760.65        12.07 o
   5   6   4        525.84        444.09         8.71 o
   6   6   4       2501.11       2422.62        40.41 o
   7   6   4         72.60         64.25         3.81 o
   8   6   4        242.92        235.00         8.43 o
   9   6   4          1.37          4.01         4.60 o
  10   6   4        144.14        163.28         8.29 o
  11   6   4          5.35          8.64         5.58 o
  12   6   4          9.91         18.43         6.60 o
  13   6   4        105.34        103.16         7.86 o
  14   6   4          0.12         11.33        11.72 o
 -12   7   4          2.63         12.23         9.33 o
 -11   7   4         13.51         24.73         8.48 o
 -10   7   4         25.07         -1.77        13.87 o
  -9   7   4         94.23         74.82        14.12 o
  -8   7   4         43.05         43.38        11.92 o
  -7   7   4         16.41          5.34        10.06 o
  -6   7   4        170.24        172.79        10.08 o
  -5   7   4         84.72         65.71         8.45 o
  -4   7   4        109.14        128.19         8.69 o
  -3   7   4         29.75         20.31        11.37 o
  -2   7   4         32.48         21.21         4.32 o
  -1   7   4        831.69        878.41        22.97 o
   0   7   4          1.82         10.84         3.31 o
   1   7   4          3.94         -3.42         4.86 o
   2   7   4       4049.32       3497.43        58.12 o
   3   7   4         10.59          5.05         4.04 o
   4   7   4       1041.08        884.38        17.14 o
   5   7   4        121.76        103.44         5.59 o
   6   7   4         37.48         28.27        11.82 o
   7   7   4        194.68        179.41         8.84 o
   8   7   4        289.87        231.90         6.64 o
   9   7   4        948.12        872.72        19.68 o
  10   7   4         13.25         13.13         5.55 o
  11   7   4        109.52         99.99         7.06 o
  12   7   4         66.83         57.33         7.36 o
  13   7   4         86.99         62.00        11.45 o
  14   7   4         42.92         26.19        17.80 o
 -11   8   4         48.72         27.43         7.38 o
 -10   8   4          0.41          7.20        12.75 o
  -9   8   4          2.95         18.32         8.60 o
  -8   8   4         12.89         14.51        14.74 o
  -7   8   4        225.05        243.61        15.93 o
  -6   8   4         91.46         85.05        11.88 o
  -5   8   4        106.93        119.89         9.50 o
  -4   8   4         10.02         11.17         8.17 o
  -3   8   4        115.46         88.90         7.17 o
  -2   8   4          8.21         -5.24         5.24 o
  -1   8   4         36.49         33.88         6.25 o
   0   8   4       1341.52       1225.42        33.17 o
   1   8   4        312.57        318.08        10.09 o
   2   8   4        106.94         68.40         5.23 o
   3   8   4          8.55          9.33         4.19 o
   4   8   4        718.83        623.30        12.06 o
   5   8   4         67.51         84.03        18.00 o
   6   8   4        507.64        447.90        12.60 o
   7   8   4        581.88        566.41        13.76 o
   8   8   4        380.53        324.60         8.52 o
   9   8   4        710.11        692.35        23.21 o
  10   8   4        877.46        877.65        32.69 o
  11   8   4        234.82        243.07        10.99 o
  12   8   4          3.01          7.31        11.05 o
  13   8   4        271.58        191.12        42.63 o
  14   8   4        120.90         80.37        23.13 o
 -10   9   4          0.16        -10.21        11.05 o
  -9   9   4          3.35         -1.63        10.83 o
  -8   9   4         16.53         31.88        17.60 o
  -7   9   4         43.02         23.13         9.18 o
  -6   9   4        232.60        220.18        13.23 o
  -5   9   4         73.05         62.99         9.97 o
  -4   9   4          0.51         -4.75         9.03 o
  -3   9   4         52.10         61.88         7.94 o
  -2   9   4          3.80         -5.97         7.26 o
  -1   9   4          4.48          2.97         8.05 o
   0   9   4         11.03          8.46         5.55 o
   1   9   4         31.00         28.23        11.79 o
   2   9   4         63.22         89.28        17.23 o
   3   9   4        161.06        158.51        12.47 o
   4   9   4        113.60         90.66         5.67 o
   5   9   4        870.02        762.67        19.99 o
   6   9   4        110.54        112.09        10.53 o
   7   9   4         33.08         31.28         5.61 o
   8   9   4         12.08         14.02         5.75 o
   9   9   4        222.12        209.04         9.07 o
  10   9   4        435.80        422.35        21.30 o
  11   9   4          0.97         -0.25         7.84 o
  13   9   4         23.55         -1.66        19.02 o
  14   9   4         35.81         36.85        20.70 o
 -10  10   4          0.38          7.88         5.93 o
  -9  10   4        145.47         99.95        15.14 o
  -8  10   4          9.44          8.50        11.60 o
  -7  10   4         62.06         26.24        13.31 o
  -6  10   4        228.10        220.93        22.02 o
  -5  10   4        138.70        128.85        10.41 o
  -4  10   4          2.36          7.11         9.41 o
  -3  10   4          1.63          6.25         8.63 o
  -2  10   4         39.15         48.70         7.61 o
  -1  10   4         16.71          9.31         7.31 o
   0  10   4         31.31         30.93        10.12 o
   1  10   4         27.81         14.73         6.96 o
   2  10   4         15.29         19.43         7.49 o
   3  10   4          8.98         -2.47         8.02 o
   4  10   4        798.03        733.90        19.74 o
   5  10   4          1.01          7.25         6.74 o
   6  10   4         12.07          8.80         6.62 o
   7  10   4         16.78         15.16         6.75 o
   8  10   4        142.02        111.02         7.20 o
   9  10   4        265.30        248.43         9.65 o
  10  10   4        108.02        102.51        10.95 o
  11  10   4        385.94        313.94        30.52 o
  12  10   4         17.13          5.40        12.12 o
  13  10   4          1.48        -18.06        25.56 o
  -9  11   4          1.02         15.10        13.32 o
  -8  11   4         55.46         21.11        12.06 o
  -7  11   4          4.81          8.38        10.74 o
  -6  11   4        170.73        146.29        18.84 o
  -5  11   4          0.86         17.60         9.14 o
  -4  11   4         56.07         50.79         9.89 o
  -3  11   4         15.30         18.03         9.43 o
  -2  11   4        363.53        323.20        13.52 o
  -1  11   4       3224.26       2919.28        73.95 o
   0  11   4        132.85        116.70         8.86 o
   1  11   4          6.47         11.40         8.08 o
   2  11   4        736.94        659.10        21.03 o
   3  11   4        549.59        487.43        14.65 o
   4  11   4        552.81        497.99        13.42 o
   5  11   4         20.59         12.82         7.94 o
   6  11   4        303.83        266.42        12.02 o
   7  11   4        441.78        402.98        12.19 o
   8  11   4        155.09        109.33         8.30 o
   9  11   4        637.86        624.16        23.09 o
  10  11   4        150.39        162.29        19.96 o
  11  11   4        536.05        440.46        25.03 o
  12  11   4        181.47        171.71        26.06 o
  13  11   4          1.28        -10.47        17.98 o
  -8  12   4         34.27         26.48         8.63 o
  -7  12   4         92.15         73.48        17.85 o
  -6  12   4        239.14        256.92        29.68 o
  -5  12   4          2.59         -2.22        17.53 o
  -4  12   4         48.63         59.45         9.27 o
  -3  12   4        116.41         94.76        11.21 o
  -2  12   4        455.95        459.24        20.86 o
  -1  12   4       2036.92       1982.89        47.63 o
   0  12   4        285.74        250.40        13.29 o
   1  12   4         22.75         29.14         9.20 o
   2  12   4        343.20        305.24        12.58 o
   3  12   4         46.77         46.84         7.57 o
   4  12   4        117.82        112.48         7.35 o
   5  12   4        144.93        110.44         8.54 o
   6  12   4        134.24        133.25         9.10 o
   7  12   4         49.23         47.66         8.80 o
   8  12   4        412.13        408.91        14.03 o
   9  12   4        261.71        285.04        11.90 o
  10  12   4         35.17         42.02        14.09 o
  11  12   4        459.03        488.31        26.66 o
  12  12   4        213.13        179.37        89.47 o
  13  12   4         67.41          5.41        32.38 o
  -7  13   4         28.23         20.09         6.42 o
  -6  13   4        118.23         95.27        22.36 o
  -5  13   4        218.93        219.07        32.10 o
  -4  13   4        288.35        283.40        51.46 o
  -3  13   4         17.52          2.76        12.73 o
  -2  13   4          0.05         -2.29        10.60 o
  -1  13   4         13.58         41.88        10.76 o
   0  13   4        317.37        283.96        12.95 o
   1  13   4         71.53         69.19        10.44 o
   2  13   4         63.82         82.91        10.74 o
   3  13   4        389.41        344.96        11.86 o
   4  13   4        902.16        919.26        33.32 o
   5  13   4        985.13        812.56        22.77 o
   6  13   4        255.19        229.86        10.56 o
   7  13   4          0.96         -8.58         8.92 o
   8  13   4          0.61         -1.51         9.23 o
   9  13   4        164.34        135.43        16.24 o
  10  13   4          2.05         12.67        10.42 o
  11  13   4          3.16         -5.04        13.15 o
  12  13   4          4.22         -6.90        37.87 o
  -6  14   4         47.33         34.16         8.92 o
  -5  14   4         99.97        104.62        13.67 o
  -4  14   4        356.89        393.60        38.62 o
  -3  14   4        680.58        831.29        72.18 o
  -2  14   4        252.34        244.42        25.41 o
  -1  14   4          4.89         -6.86         9.49 o
   0  14   4         41.05         31.09         9.02 o
   1  14   4        164.23        164.19        10.42 o
   2  14   4         63.20         57.23        11.31 o
   3  14   4        323.18        327.02        13.83 o
   4  14   4       1067.83       1040.20        35.33 o
   5  14   4        463.28        477.42        21.56 o
   6  14   4         57.69         58.91         8.35 o
   7  14   4         39.84         74.92        13.67 o
   8  14   4         60.41         57.82        10.44 o
   9  14   4          7.60          8.83        11.89 o
  10  14   4         65.68         66.33        12.82 o
  11  14   4         39.60         26.90        23.78 o
  -5  15   4         45.24         40.60         9.71 o
  -4  15   4         28.52         15.91        10.02 o
  -3  15   4        153.26        126.84        18.49 o
  -2  15   4        128.89        195.17        29.15 o
  -1  15   4         30.01         29.65         8.72 o
   0  15   4          6.33         10.35         9.37 o
   1  15   4          6.64         -0.08        14.93 o
   2  15   4        112.42        126.63        23.02 o
   3  15   4         27.69         31.14        12.85 o
   4  15   4         94.36        109.77        16.67 o
   5  15   4        115.53        114.34        12.12 o
   6  15   4         62.77         66.05        10.21 o
   7  15   4         64.77         78.98        10.70 o
   8  15   4          7.24          2.90        10.58 o
   9  15   4          4.50         -7.23        11.17 o
  10  15   4         38.38         38.87        20.52 o
  -3  16   4         31.24         20.24         8.54 o
  -2  16   4        129.44        147.64        18.15 o
  -1  16   4         71.54        101.49        15.43 o
   0  16   4         34.46         38.42         9.04 o
   1  16   4         69.65         83.41        11.33 o
   2  16   4         28.60         44.02        10.04 o
   3  16   4          1.86         -2.98         8.99 o
   4  16   4          3.50          2.39        12.39 o
   5  16   4          2.07        -10.22        10.22 o
   6  16   4         36.97         44.62         9.55 o
   7  16   4         21.92         28.88        10.58 o
   8  16   4         24.03         30.23        12.46 o
   9  16   4         49.52         54.11        21.79 o
  -1  17   4          0.39         -1.57         9.96 o
   0  17   4          1.17          8.70        15.21 o
   1  17   4         59.91         97.42        11.47 o
   2  17   4          0.45         -5.61         9.39 o
   3  17   4         19.11         12.58         8.79 o
   4  17   4         11.00         16.87         9.64 o
   5  17   4          0.60         11.52        10.63 o
   6  17   4          0.21          9.42         8.94 o
   7  17   4          0.09         -8.57        13.29 o
  -5 -15   5         19.69         22.10        12.31 o
  -4 -15   5          0.83         18.18        11.18 o
  -3 -15   5         78.74         66.03        14.80 o
  -2 -15   5        101.76        101.54        18.79 o
  -1 -15   5          8.43         -3.00        10.60 o
   0 -15   5         27.96         15.69         6.85 o
   1 -15   5          1.43         -3.96         7.24 o
  -7 -14   5         37.15         49.10         8.21 o
  -6 -14   5          7.52          5.96         7.46 o
  -5 -14   5         23.87         28.03         8.51 o
  -4 -14   5        166.75        186.00        15.14 o
  -3 -14   5         40.37         44.81        12.19 o
  -2 -14   5          0.60         16.75        12.64 o
  -1 -14   5        153.80        158.41        11.15 o
   0 -14   5          4.88         11.52        13.16 o
   1 -14   5          4.35         12.61        10.62 o
   2 -14   5          2.89          2.38         9.97 o
   3 -14   5          1.34          4.94         8.05 o
  -9 -13   5          9.90         12.11         7.90 o
  -8 -13   5          6.66         21.23         7.93 o
  -7 -13   5          0.65         -7.75         8.94 o
  -6 -13   5          2.03          6.73         8.12 o
  -5 -13   5         52.82         51.06         8.98 o
  -4 -13   5         10.33          8.15        10.50 o
  -3 -13   5          5.19         -9.45        10.03 o
  -2 -13   5        341.31        374.90        18.75 o
  -1 -13   5          8.71          7.51        11.41 o
   0 -13   5         37.31         46.46        12.59 o
   1 -13   5          1.78         -1.69         7.89 o
   2 -13   5        108.67        100.11         9.75 o
   3 -13   5         52.32         45.48         8.75 o
   4 -13   5         76.14         92.42        10.06 o
   5 -13   5          1.08         -0.96         7.74 o
 -10 -12   5          0.24         -8.63        21.33 o
  -9 -12   5          0.30         -1.47         5.00 o
  -8 -12   5          2.79          0.50         6.36 o
  -7 -12   5          1.75          1.10         6.70 o
  -6 -12   5        301.79        304.57        11.36 o
  -5 -12   5        113.87        117.25         9.48 o
  -4 -12   5         83.87         74.24         9.49 o
  -3 -12   5         73.65         84.43         7.91 o
  -2 -12   5        417.55        439.03        14.79 o
  -1 -12   5       1122.31       1124.88        31.36 o
   0 -12   5        393.52        407.00        16.05 o
   1 -12   5         65.33         78.18         9.38 o
   2 -12   5        342.85        342.52        18.09 o
   3 -12   5        178.55        207.89        11.19 o
   4 -12   5          0.90         -2.69         7.91 o
   5 -12   5         31.30         25.94         8.13 o
   6 -12   5         72.07         90.43         8.38 o
   7 -12   5          0.85          8.22        11.11 o
 -11 -11   5         19.17          7.94         8.13 o
 -10 -11   5         17.64         17.71         6.59 o
  -9 -11   5          0.59          8.11         5.95 o
  -8 -11   5         78.96         81.52         6.39 o
  -7 -11   5        192.26        202.27         9.19 o
  -6 -11   5        889.19        899.95        18.94 o
  -5 -11   5        152.72        144.26         7.61 o
  -4 -11   5         27.13         12.17         5.71 o
  -3 -11   5         43.72         54.77         7.15 o
  -2 -11   5         40.48         49.38         6.88 o
  -1 -11   5        474.82        468.24        15.79 o
   0 -11   5         51.06         53.72         6.81 o
   1 -11   5         67.82         68.61        10.18 o
   2 -11   5          6.64         25.20         7.89 o
   3 -11   5         32.32         35.18         7.83 o
   4 -11   5        347.92        393.41        17.64 o
   5 -11   5         27.24         33.02         7.96 o
   6 -11   5          6.32         16.42         7.53 o
   7 -11   5         31.41         27.00         9.06 o
   8 -11   5         37.00         14.94        11.25 o
 -11 -10   5         51.86         66.93         7.45 o
 -10 -10   5         45.62         46.86         7.96 o
  -9 -10   5        260.00        291.04         9.86 o
  -8 -10   5        123.90        153.08        10.83 o
  -7 -10   5         34.46         38.54         5.64 o
  -6 -10   5         38.14         29.44         6.15 o
  -5 -10   5        290.71        312.17         9.70 o
  -4 -10   5        885.63        868.27        17.77 o
  -3 -10   5        752.10        717.63        19.65 o
  -2 -10   5         68.69         74.99         6.54 o
  -1 -10   5        172.50        180.97         7.59 o
   0 -10   5        518.79        562.91        14.13 o
   1 -10   5        314.47        328.08        11.06 o
   2 -10   5        375.65        414.06        15.71 o
   3 -10   5        159.02        187.67         9.87 o
   4 -10   5        431.49        495.06        21.35 o
   5 -10   5        614.46        629.00        17.82 o
   6 -10   5        234.67        247.29        11.13 o
   7 -10   5          8.00         17.53         6.89 o
   8 -10   5          3.03         14.22         8.03 o
   9 -10   5         71.37         45.94        40.42 o
 -12  -9   5          1.15         -7.05         8.30 o
 -11  -9   5        448.88        425.13        21.22 o
 -10  -9   5        218.44        246.81        12.11 o
  -9  -9   5         12.65         27.82         7.79 o
  -8  -9   5          9.81         -1.87         7.73 o
  -7  -9   5          4.62          3.74         6.67 o
  -6  -9   5        396.49        399.66        10.95 o
  -5  -9   5        278.22        272.23         9.30 o
  -4  -9   5       1610.01       1539.00        30.48 o
  -3  -9   5        142.18        120.87         6.15 o
  -2  -9   5        237.49        219.09         7.59 o
  -1  -9   5        393.53        374.12         9.23 o
   0  -9   5        104.17        117.19         6.50 o
   1  -9   5        312.78        307.34         8.62 o
   2  -9   5       1484.03       1494.74        31.32 o
   3  -9   5        767.28        750.41        25.73 o
   4  -9   5        267.90        275.26        12.41 o
   5  -9   5        428.43        452.93        15.12 o
   6  -9   5         27.97         29.61         6.92 o
   7  -9   5          7.07          6.64         7.95 o
   8  -9   5        149.86        177.35         9.01 o
   9  -9   5          0.35         11.27         8.06 o
  10  -9   5         86.17         64.30         9.34 o
 -12  -8   5         19.97         14.35         6.10 o
 -11  -8   5        691.54        706.35        34.44 o
 -10  -8   5       1457.10       1622.91        49.12 o
  -9  -8   5        302.29        315.96         9.98 o
  -8  -8   5          0.08          1.81         6.45 o
  -7  -8   5        244.13        268.62         9.91 o
  -6  -8   5         61.80         68.47         8.81 o
  -5  -8   5        297.70        298.75         9.57 o
  -4  -8   5       1205.21       1210.15        23.44 o
  -3  -8   5       1102.52       1081.21        20.53 o
  -2  -8   5       1976.53       1729.70        27.45 o
  -1  -8   5        190.80        173.29         6.32 o
   0  -8   5         20.22         17.26         4.38 o
   1  -8   5          0.66          0.15         4.31 o
   2  -8   5        508.33        501.39        11.55 o
   3  -8   5        395.42        407.47        10.61 o
   4  -8   5        424.62        423.04        10.49 o
   5  -8   5        247.68        233.08         7.85 o
   6  -8   5        332.56        407.42        11.43 o
   7  -8   5        120.78        146.29         8.37 o
   8  -8   5        442.37        543.12        18.09 o
   9  -8   5          4.58          7.85         8.44 o
  10  -8   5        116.97        165.42        18.30 o
  11  -8   5          0.11        -13.41        22.90 o
 -13  -7   5          2.04         10.00         7.46 o
 -12  -7   5        110.37        103.87         6.68 o
 -11  -7   5        310.06        382.84        12.39 o
 -10  -7   5        107.55        137.82         8.10 o
  -9  -7   5         92.58         78.28         7.06 o
  -8  -7   5         19.91         23.90         5.73 o
  -7  -7   5         30.63         24.07         6.38 o
  -6  -7   5        617.93        598.39        14.31 o
  -5  -7   5         78.28         71.46         6.92 o
  -4  -7   5         53.51         56.39         7.00 o
  -3  -7   5       1101.07       1104.99        22.23 o
  -2  -7   5       3287.30       3131.19        54.00 o
  -1  -7   5       1937.86       1691.43        27.55 o
   0  -7   5        715.05        639.65        12.41 o
   1  -7   5       1931.44       1776.40        41.21 o
   2  -7   5        174.98        158.08         6.59 o
   3  -7   5        338.62        359.92         9.01 o
   4  -7   5        482.95        510.85        11.80 o
   5  -7   5        220.83        233.29         8.44 o
   6  -7   5        670.03        699.53        17.03 o
   7  -7   5        481.26        533.02        17.19 o
   8  -7   5        463.11        523.01        20.31 o
   9  -7   5        351.77        389.82        14.45 o
  10  -7   5        315.56        322.02        32.51 o
  11  -7   5         46.01         28.24        10.92 o
 -13  -6   5         16.52         15.23         4.94 o
 -12  -6   5         23.41         28.94         6.04 o
 -11  -6   5         79.47         95.91         6.72 o
 -10  -6   5         25.75         25.52         5.92 o
  -9  -6   5          5.00         12.23         5.96 o
  -8  -6   5          3.37          9.30         4.92 o
  -7  -6   5        980.26        968.30        18.66 o
  -6  -6   5          0.28         -1.49         4.14 o
  -5  -6   5        165.86        168.49         8.70 o
  -4  -6   5        269.75        278.89         8.22 o
  -3  -6   5        864.26        819.28        21.69 o
  -2  -6   5       2347.56       2182.70        30.36 o
  -1  -6   5        809.94        770.13        12.05 o
   0  -6   5        153.07        115.34         4.28 o
   1  -6   5        213.22        215.41         7.04 o
   2  -6   5        809.08        770.61        12.27 o
   3  -6   5          9.45          6.47         4.26 o
   4  -6   5         73.08         79.36         7.55 o
   5  -6   5         75.64         84.55         5.64 o
   6  -6   5        134.04        148.63         7.51 o
   7  -6   5         27.77         35.70         7.65 o
   8  -6   5        173.11        191.06         9.26 o
   9  -6   5        227.39        260.63        11.43 o
  10  -6   5        141.82        131.43         9.92 o
  11  -6   5         35.41         21.84         9.30 o
  12  -6   5         24.85         58.34        27.21 o
 -13  -5   5          9.07          8.30         5.30 o
 -12  -5   5         10.90          9.51         5.59 o
 -11  -5   5         75.11         82.70        10.33 o
 -10  -5   5       1043.01       1124.28        46.12 o
  -9  -5   5        765.64        868.70        35.58 o
  -8  -5   5        259.63        259.48        15.24 o
  -7  -5   5        397.91        429.48        14.04 o
  -6  -5   5        374.63        385.95        13.72 o
  -5  -5   5         32.41         40.13         5.61 o
  -4  -5   5         91.76         96.55        10.92 o
  -3  -5   5        999.20        970.28        16.58 o
  -2  -5   5          4.44          9.51         3.73 o
  -1  -5   5          3.91          8.02         3.47 o
   0  -5   5        423.72        345.15         6.57 o
   1  -5   5        623.26        562.55         8.44 o
   2  -5   5        459.76        549.10         8.71 o
   3  -5   5        261.18        255.73        11.97 o
   4  -5   5         22.16         25.68         3.37 o
   5  -5   5         36.96         19.74         5.19 o
   6  -5   5         43.52         46.96         5.91 o
   7  -5   5       1035.72       1204.82        34.80 o
   8  -5   5        484.65        465.17        13.57 o
   9  -5   5         11.03         11.69         6.91 o
  10  -5   5        331.37        346.44        23.85 o
  11  -5   5         19.49         27.99         7.29 o
  12  -5   5        113.76         68.75        11.13 o
 -14  -4   5         38.69          2.82         8.00 o
 -13  -4   5         77.78         79.25         6.39 o
 -12  -4   5         58.11         62.27         6.12 o
 -11  -4   5         17.92         22.46         7.72 o
 -10  -4   5         75.90         72.35         7.67 o
  -9  -4   5        368.07        389.64        10.70 o
  -8  -4   5        576.87        608.23        15.66 o
  -7  -4   5        146.64        166.10         6.50 o
  -6  -4   5        919.46       1165.04        41.47 o
  -5  -4   5        196.11        228.95        15.64 o
  -4  -4   5        399.42        403.02         8.47 o
  -3  -4   5       1270.47       1301.74        19.50 o
  -2  -4   5       2988.24       3029.42        41.61 o
  -1  -4   5         40.92         48.91         3.20 o
   0  -4   5        104.38        112.85         3.32 o
   1  -4   5          9.05          7.88         2.70 o
   2  -4   5        224.54        252.04         5.05 o
   3  -4   5          0.18         -1.38         2.70 o
   4  -4   5         51.56         53.11         3.34 o
   5  -4   5         92.44         85.94         4.88 o
   6  -4   5         33.02         65.91        11.77 o
   7  -4   5        758.82        754.35        19.22 o
   8  -4   5        714.28        750.11        19.50 o
   9  -4   5         11.17         16.90         6.94 o
  10  -4   5         17.78          5.16         8.53 o
  11  -4   5          2.98          5.69         8.29 o
  12  -4   5          0.11         -9.07         9.78 o
  13  -4   5          8.96          7.21        17.56 o
 -14  -3   5          6.03         -3.23        10.74 o
 -13  -3   5         49.80         54.00         6.26 o
 -12  -3   5          3.47         10.42         5.95 o
 -11  -3   5         68.48         88.08         6.41 o
 -10  -3   5        123.80        154.31         7.91 o
  -9  -3   5        302.13        368.69        10.75 o
  -8  -3   5          0.49          0.50         5.21 o
  -7  -3   5          1.32         -0.80         5.02 o
  -6  -3   5          5.36         15.46         5.33 o
  -5  -3   5        956.04       1162.41        36.03 o
  -4  -3   5         14.68         39.87         3.56 o
  -3  -3   5        366.95        435.00         8.67 o
  -2  -3   5       2268.08       2181.27        29.35 o
  -1  -3   5        524.18        525.63         8.42 o
   0  -3   5         82.66         83.07         3.15 o
   1  -3   5         19.11         19.81         2.45 o
   2  -3   5       1512.04       1523.51        20.39 o
   3  -3   5       3052.45       3138.59        47.43 o
   4  -3   5        681.70        643.16        11.82 o
   5  -3   5       1214.68       1073.89        20.88 o
   6  -3   5        732.69        775.70        18.57 o
   7  -3   5          1.74          1.47         5.46 o
   8  -3   5       2493.04       2549.68        61.93 o
   9  -3   5         19.50         26.74         7.15 o
  10  -3   5         23.28         26.25         8.47 o
  11  -3   5        187.21        202.13         9.46 o
  12  -3   5         25.99         25.07         9.61 o
  13  -3   5        179.75        147.32        13.58 o
 -14  -2   5          2.74          3.84         4.97 o
 -13  -2   5         23.42         28.53         6.04 o
 -12  -2   5        266.67        325.53        13.39 o
 -11  -2   5          8.00         13.36         7.40 o
 -10  -2   5          0.79          5.84         5.79 o
  -9  -2   5         55.35         38.03         5.98 o
  -8  -2   5         14.05          8.77         4.52 o
  -7  -2   5         42.86         95.01        12.28 o
  -6  -2   5          0.22         -8.63         8.63 o
  -5  -2   5        151.67        167.86         9.17 o
  -4  -2   5        179.72        189.47         8.68 o
  -3  -2   5        929.23       1051.55        22.54 o
  -2  -2   5       4748.00       5030.31        66.69 o
  -1  -2   5         63.10         79.09         2.64 o
   0  -2   5         57.30         47.99         2.57 o
   1  -2   5       5238.92       4927.09        65.88 o
   2  -2   5       1422.76       1263.08        18.35 o
   3  -2   5        330.19        281.31         5.60 o
   4  -2   5       2367.96       2384.70        40.01 o
   5  -2   5       2595.48       2626.55        49.60 o
   6  -2   5       2541.59       2573.86        46.75 o
   7  -2   5        143.46        138.65         8.91 o
   8  -2   5         86.89         91.84         6.76 o
   9  -2   5         54.50         53.94         7.12 o
  10  -2   5        865.52        955.72        27.30 o
  11  -2   5          4.68         10.10         8.35 o
  12  -2   5          4.37          8.61         9.83 o
  13  -2   5          0.58          3.62        10.23 o
  14  -2   5        110.52         57.08        16.39 o
 -13  -1   5         33.79         31.35         6.05 o
 -12  -1   5          5.09         23.69         6.71 o
 -11  -1   5        141.86        165.67         7.64 o
 -10  -1   5        102.04        114.23         6.78 o
  -9  -1   5        268.74        294.88        11.24 o
  -8  -1   5         16.58         13.44         5.59 o
  -7  -1   5         49.82         51.11         6.22 o
  -6  -1   5        221.30        340.09        23.59 o
  -5  -1   5         22.23         10.81         3.90 o
  -4  -1   5         91.41         98.67         3.88 o
  -3  -1   5       2281.23       2835.48        61.93 o
  -2  -1   5       3502.17       4367.29        86.64 o
  -1  -1   5       3990.58       4189.90        55.03 o
   0  -1   5        929.58        972.60        13.72 o
   1  -1   5       1009.24        916.73        11.20 o
   2  -1   5         71.22         68.27         2.49 o
   3  -1   5        246.57        256.97         5.00 o
   4  -1   5       1658.48       1645.81        26.30 o
   5  -1   5       4504.02       4348.71        73.67 o
   6  -1   5        133.74        147.00         6.52 o
   7  -1   5        408.71        346.06        15.21 o
   8  -1   5        699.24        805.07        19.29 o
   9  -1   5       1350.18       1442.27        31.98 o
  10  -1   5       1183.62       1327.03        35.83 o
  11  -1   5        137.92        148.20         9.80 o
  12  -1   5        158.22        161.62        19.37 o
  13  -1   5         36.49         38.54        12.59 o
  14  -1   5        158.10         39.85        29.01 o
 -13   0   5         65.90         73.69         6.73 o
 -12   0   5         10.54         19.59         7.30 o
 -11   0   5         64.38         72.53         6.91 o
 -10   0   5        732.89        828.76        22.68 o
  -9   0   5        165.31        162.73         8.69 o
  -8   0   5        288.35        285.08         8.96 o
  -7   0   5         69.54         97.54        13.17 o
  -6   0   5         10.44         72.74        15.70 o
  -5   0   5       1263.94       1690.67        47.08 o
  -4   0   5        161.88        212.77         7.72 o
  -3   0   5        409.25        440.22        11.40 o
  -2   0   5       9255.38      11445.51       225.18 o
  -1   0   5      37343.50      42919.57       602.79 o
   0   0   5      12581.61      13032.98       166.07 o
   1   0   5        339.26        309.85         4.58 o
   2   0   5        759.68        735.83        10.51 o
   3   0   5       1817.58       1550.03        23.40 o
   4   0   5       1764.92       1860.84        30.15 o
   5   0   5         67.01        104.30         3.95 o
   6   0   5        117.28        128.39         4.73 o
   7   0   5       2206.79       2265.06        39.09 o
   8   0   5        113.52        113.07         8.82 o
   9   0   5       1128.27       1140.11        25.17 o
  10   0   5        551.51        547.16        15.67 o
  11   0   5        252.60        261.50        14.86 o
  12   0   5        314.56        281.65        15.67 o
  13   0   5         61.69         38.83         9.06 o
  14   0   5          8.43          0.31        17.49 o
 -13   1   5          5.25         -0.96         4.85 o
 -12   1   5        146.47        153.62        28.49 o
 -11   1   5          1.51          5.94        11.69 o
 -10   1   5        318.39        365.08        19.69 o
  -9   1   5        684.47        768.58        21.36 o
  -8   1   5       2162.26       2273.85        46.88 o
  -7   1   5       1326.73       1460.51        33.19 o
  -6   1   5        373.02        387.58        22.77 o
  -5   1   5        162.34        137.43         6.16 o
  -4   1   5        289.87        341.60        11.51 o
  -3   1   5        945.43       1251.95        26.58 o
  -2   1   5       4608.44       6014.61       102.04 o
  -1   1   5      19652.82      23343.81       270.23 o
   0   1   5       3401.96       3650.39        44.61 o
   1   1   5         56.75         44.31         2.12 o
   2   1   5       1420.89       1136.32        17.47 o
   3   1   5       1026.41        894.84        18.07 o
   4   1   5        811.36        729.12        13.33 o
   5   1   5        456.41        437.14         8.82 o
   6   1   5        293.86        280.33         6.96 o
   7   1   5        662.94        701.84        14.24 o
   8   1   5         11.43          6.66         5.50 o
   9   1   5        341.25        324.42         9.16 o
  10   1   5         39.75         46.37         6.35 o
  11   1   5        807.42        892.83        31.68 o
  12   1   5        681.27        799.82        29.16 o
  13   1   5        386.99        387.19        50.31 o
  14   1   5        367.61        163.52        28.54 o
 -13   2   5        192.03        219.12        11.29 o
 -12   2   5         65.80         98.81        12.95 o
 -11   2   5         25.44         21.45        24.89 o
 -10   2   5        189.94        192.80        12.16 o
  -9   2   5        526.00        527.45        21.29 o
  -8   2   5        536.68        505.35        14.05 o
  -7   2   5        433.47        401.51        13.40 o
  -6   2   5       1910.63       2003.86        54.18 o
  -5   2   5       2097.42       2682.78        79.87 o
  -4   2   5       4984.19       6140.22       172.16 o
  -3   2   5         25.10         35.94         2.68 o
  -2   2   5       5798.58       6889.99       112.95 o
  -1   2   5       1607.26       1822.06        27.47 o
   0   2   5        128.24        110.93         3.72 o
   1   2   5        911.60        839.26        10.44 o
   2   2   5       1372.42       1231.52        22.41 o
   3   2   5       1305.44       1096.98        25.37 o
   4   2   5       2546.97       2294.11        42.12 o
   5   2   5       9905.26       9959.64       146.62 o
   6   2   5       2323.74       2163.08        39.29 o
   7   2   5        132.78        120.34         5.85 o
   8   2   5          7.28         10.63         4.14 o
   9   2   5       1107.30       1106.22        21.03 o
  10   2   5        772.44        719.34        17.44 o
  11   2   5        145.40        151.89         7.83 o
  12   2   5         20.10         12.15         8.10 o
  13   2   5         79.04        117.15         9.50 o
  14   2   5         12.32          2.50        15.84 o
  15   2   5          0.74          2.74        13.10 o
 -13   3   5         87.48         84.84        12.94 o
 -12   3   5         76.62         78.58        18.56 o
 -11   3   5        104.28         78.51        46.12 o
 -10   3   5       1018.36        988.52        46.87 o
  -9   3   5          9.77          5.98         9.34 o
  -8   3   5        901.90        944.88        27.38 o
  -7   3   5        852.26        871.47        21.07 o
  -6   3   5       1624.60       1851.29        65.27 o
  -5   3   5        170.63        132.28         6.29 o
  -4   3   5       3435.64       3938.05       104.62 o
  -3   3   5       5780.36       7091.14       134.45 o
  -2   3   5       2935.52       3281.94        49.95 o
  -1   3   5       4210.49       4582.13        68.52 o
   0   3   5       1714.70       1658.50        27.26 o
   1   3   5       2092.32       2151.18        34.34 o
   2   3   5       4360.72       4550.89       117.20 o
   3   3   5       2009.12       1857.43        43.83 o
   4   3   5       3514.35       3735.63       113.50 o
   5   3   5        383.22        334.27         8.77 o
   6   3   5       1254.20       1162.31        28.69 o
   7   3   5        209.10        251.74         6.33 o
   8   3   5        521.31        515.65        12.78 o
   9   3   5        132.68        117.82         5.32 o
  10   3   5          8.91         10.56         4.59 o
  11   3   5        254.14        247.12         9.77 o
  12   3   5         23.69         29.27         7.05 o
  13   3   5         13.43         10.16         8.84 o
  14   3   5         32.29         18.35        14.19 o
 -13   4   5         61.87         37.32         9.41 o
 -12   4   5         84.29         87.24        16.16 o
 -11   4   5        561.01        501.39        44.07 o
 -10   4   5        523.77        465.18        19.72 o
  -9   4   5         12.24          9.34         9.35 o
  -8   4   5        473.01        450.20        26.25 o
  -7   4   5         33.76         30.44         7.22 o
  -6   4   5       1182.89       1271.75        42.20 o
  -5   4   5        169.78        159.78        13.80 o
  -4   4   5        637.14        563.61        20.05 o
  -3   4   5       1072.30       1012.78        20.56 o
  -2   4   5         15.18         12.54         2.36 o
  -1   4   5        215.89        204.89         4.53 o
   0   4   5        338.23        304.10         6.91 o
   1   4   5       5462.83       5289.46       102.05 o
   2   4   5      12351.78      12373.19       364.92 o
   3   4   5        416.20        328.74        12.15 o
   4   4   5          5.04         20.23         2.93 o
   5   4   5        961.79        972.07        26.97 o
   6   4   5        576.08        637.15        38.30 o
   7   4   5       1268.80       1216.39        39.44 o
   8   4   5        150.33        123.49         6.49 o
   9   4   5         28.33         30.60         4.62 o
  10   4   5         19.71         15.92         4.41 o
  11   4   5        546.49        485.33        16.65 o
  12   4   5        973.70        932.12        37.83 o
  13   4   5        176.39        185.22        13.91 o
  14   4   5         11.32          8.11         8.17 o
 -12   5   5         84.05         55.39        10.03 o
 -11   5   5         27.34         31.73        16.59 o
 -10   5   5         28.01         27.99        13.70 o
  -9   5   5         19.38         13.36        10.83 o
  -8   5   5         46.69         25.26         8.95 o
  -7   5   5          3.04          9.33         7.21 o
  -6   5   5         74.85         72.59         7.72 o
  -5   5   5         69.97         61.35         8.28 o
  -4   5   5        748.29        847.14        18.89 o
  -3   5   5       2862.04       3074.80        59.02 o
  -2   5   5        541.45        516.00         9.31 o
  -1   5   5       1567.28       1541.36        27.31 o
   0   5   5        312.20        270.81         6.53 o
   1   5   5        601.29        464.64        11.22 o
   2   5   5        178.93        163.20         5.44 o
   3   5   5        226.23        269.79         7.85 o
   4   5   5       2633.19       2610.30        61.33 o
   5   5   5       1841.53       1809.06        35.46 o
   6   5   5        446.05        468.24        10.10 o
   7   5   5          2.04         25.29        25.62 o
   8   5   5        219.33        209.00        13.97 o
   9   5   5         68.52         71.96         4.51 o
  10   5   5        330.98        274.66        10.30 o
  11   5   5        426.67        384.33        11.79 o
  12   5   5        522.58        509.74        18.63 o
  13   5   5        278.15        317.81        25.87 o
  14   5   5         14.23         46.11        19.60 o
 -12   6   5          0.90          5.25        11.53 o
 -11   6   5          0.87          3.79        17.06 o
 -10   6   5          0.54         -8.63        13.53 o
  -9   6   5         40.75         43.56        10.35 o
  -8   6   5         79.43         81.15         9.72 o
  -7   6   5          0.02          3.80         8.48 o
  -6   6   5        179.11        204.29        13.38 o
  -5   6   5          7.49         22.08        21.47 o
  -4   6   5          1.62         -3.23         5.86 o
  -3   6   5        404.16        374.25         8.70 o
  -2   6   5         30.99         35.54         4.16 o
  -1   6   5        336.23        332.87         9.14 o
   0   6   5        100.08        111.87         4.62 o
   1   6   5        490.21        480.79        10.73 o
   2   6   5        112.94         83.89         4.84 o
   3   6   5        951.84        835.80        23.22 o
   4   6   5        266.02        270.79         7.10 o
   5   6   5        234.45        179.69         5.39 o
   6   6   5        174.61        160.53         5.16 o
   7   6   5        142.06        131.63         4.81 o
   8   6   5         23.76         20.13        12.08 o
   9   6   5        302.85        281.44        10.43 o
  10   6   5        112.37        110.95         6.69 o
  11   6   5          9.96         14.08         6.10 o
  12   6   5        283.40        288.40        19.71 o
  13   6   5         11.05          8.39         7.77 o
  14   6   5         30.39         -0.86        78.81 o
 -11   7   5         40.82         17.11         9.50 o
 -10   7   5          0.30         16.73        12.62 o
  -9   7   5         10.83         -0.39        12.16 o
  -8   7   5        448.29        410.70        20.64 o
  -7   7   5        178.63        202.84        14.87 o
  -6   7   5        271.31        274.45        12.84 o
  -5   7   5          2.24          8.60         8.14 o
  -4   7   5          0.44        -10.22        10.22 o
  -3   7   5        808.58        673.01        13.24 o
  -2   7   5        286.44        256.55         6.91 o
  -1   7   5        199.77        178.56         6.04 o
   0   7   5         41.39         51.01         3.83 o
   1   7   5         42.48         53.06         3.64 o
   2   7   5      14353.40      12587.23       219.03 o
   3   7   5       3478.80       3322.65        74.69 o
   4   7   5       1949.80       1748.94        32.75 o
   5   7   5        907.82        742.39        17.98 o
   6   7   5        418.29        430.72        18.10 o
   7   7   5          1.39          0.90         5.82 o
   8   7   5        132.93        121.41         5.60 o
   9   7   5       1277.65       1315.40        27.12 o
  10   7   5        184.71        170.47         9.44 o
  11   7   5          9.86          7.54         6.72 o
  12   7   5         52.29         68.70         9.32 o
  13   7   5        237.86        261.41        20.52 o
  14   7   5         16.74        -22.74        77.63 o
 -11   8   5         24.39          4.23        12.08 o
 -10   8   5         33.08         47.80        10.78 o
  -9   8   5         86.09         74.49        13.95 o
  -8   8   5        315.28        280.25        21.71 o
  -7   8   5        192.12        175.29        13.71 o
  -6   8   5         51.84         44.60        10.16 o
  -5   8   5          4.56         20.17        11.11 o
  -4   8   5        164.56        151.47         9.45 o
  -3   8   5         19.27         21.95         7.51 o
  -2   8   5          3.82          2.64         6.61 o
  -1   8   5        207.11        163.74        12.44 o
   0   8   5          1.22          2.28         4.51 o
   1   8   5         67.13         66.66         4.41 o
   2   8   5        234.54        274.59         7.75 o
   3   8   5        876.81        812.05        16.44 o
   4   8   5        144.90        119.73         6.26 o
   5   8   5       1028.64        951.40        29.52 o
   6   8   5       1586.94       1364.23        36.76 o
   7   8   5        845.16        656.59        17.31 o
   8   8   5       1072.68        985.97        22.71 o
   9   8   5        212.51        217.31         8.36 o
  10   8   5          2.17          9.54         5.98 o
  11   8   5        479.53        495.08        24.73 o
  12   8   5        126.29        108.07        13.94 o
  13   8   5        320.75        312.98        62.89 o
  14   8   5         29.38        -60.22        73.94 o
 -10   9   5          5.32          4.56        19.18 o
  -9   9   5          1.86          6.18        11.90 o
  -8   9   5        163.49        118.47        20.86 o
  -7   9   5        276.76        254.05        14.99 o
  -6   9   5        471.40        444.61        31.12 o
  -5   9   5         56.25         37.37        12.76 o
  -4   9   5        366.39        344.48        17.07 o
  -3   9   5         15.06         12.54         6.29 o
  -2   9   5         52.15         71.13        12.98 o
  -1   9   5         85.64         89.12         9.78 o
   0   9   5        117.42        133.37         7.31 o
   1   9   5        565.10        478.26        17.79 o
   2   9   5        771.97        723.84        19.51 o
   3   9   5       4004.14       3313.71        66.06 o
   4   9   5        835.33        678.41        18.10 o
   5   9   5        334.05        286.36        11.98 o
   6   9   5       2287.93       1929.23        49.78 o
   7   9   5        199.39        159.75         7.01 o
   8   9   5       1385.33       1230.90        30.32 o
   9   9   5       1572.93       1525.35        52.46 o
  10   9   5        216.74        186.98        10.44 o
  11   9   5          4.24         -1.01         9.13 o
  12   9   5        330.14        176.27        60.93 o
  13   9   5        123.89         64.12        23.77 o
  14   9   5        242.76          1.83        52.65 o
 -10  10   5          4.60          9.72         9.88 o
  -9  10   5         25.27          4.41        11.19 o
  -8  10   5         22.05         21.15        12.71 o
  -7  10   5        380.58        327.03        42.14 o
  -6  10   5        104.52        102.85        15.21 o
  -5  10   5         35.25         30.35        14.39 o
  -4  10   5        347.90        333.62        17.88 o
  -3  10   5        182.46        165.57         9.72 o
  -2  10   5        687.60        562.11        14.09 o
  -1  10   5        240.15        197.51         9.57 o
   0  10   5        171.22        158.71         8.22 o
   1  10   5         92.73        100.19         7.25 o
   2  10   5        122.28        109.51         8.47 o
   3  10   5        255.86        244.68        14.26 o
   4  10   5        563.61        462.05        12.61 o
   5  10   5       1455.13       1210.31        32.21 o
   6  10   5        667.46        631.73        16.73 o
   7  10   5        837.00        660.77        21.46 o
   8  10   5        674.34        644.26        20.08 o
   9  10   5         34.90         47.50         6.95 o
  10  10   5        121.88        104.88        11.40 o
  11  10   5         32.62         31.75        16.89 o
  12  10   5         46.83         36.76        19.95 o
  13  10   5         72.13         55.29        21.69 o
  14  10   5         64.59         13.88        34.66 o
  -9  11   5          7.79          0.33        15.89 o
  -8  11   5         20.70         17.80        11.47 o
  -7  11   5        203.92        194.74        26.88 o
  -6  11   5         83.85         38.38        24.36 o
  -5  11   5          1.59         11.75        10.83 o
  -4  11   5         19.13         28.34        11.13 o
  -3  11   5          5.93         -6.26        10.48 o
  -2  11   5          7.23          5.13         7.65 o
  -1  11   5       2297.33       2099.67        62.92 o
   0  11   5        963.45        895.45        26.11 o
   1  11   5         27.86         22.99         8.64 o
   2  11   5        428.41        413.22        11.87 o
   3  11   5        237.15        231.46         8.42 o
   4  11   5         10.26          9.71         6.60 o
   5  11   5        943.54        834.14        29.15 o
   6  11   5        796.27        694.24        22.69 o
   7  11   5        623.54        560.50        18.38 o
   8  11   5        641.98        599.42        24.43 o
   9  11   5       1070.84       1054.99        44.61 o
  10  11   5        473.72        493.88        21.16 o
  11  11   5         95.00         98.12        21.18 o
  12  11   5          0.64         -6.58        59.55 o
  13  11   5         83.76         79.69        19.69 o
  14  11   5         65.11        -26.50        26.50 o
  -8  12   5         44.92          8.64        11.43 o
  -7  12   5          2.18         14.69         8.21 o
  -6  12   5          1.30          3.83         7.53 o
  -5  12   5         49.92         47.43        11.79 o
  -4  12   5         28.15         11.88        10.43 o
  -3  12   5         24.73         35.34        10.70 o
  -2  12   5        337.60        343.71        17.49 o
  -1  12   5       1111.56       1024.11        30.85 o
   0  12   5       1575.20       1412.19        35.70 o
   1  12   5         19.11         13.11         9.17 o
   2  12   5        603.24        485.73        16.88 o
   3  12   5        126.57        127.20         8.42 o
   4  12   5          6.49         10.06         6.00 o
   5  12   5         13.87          9.32         7.61 o
   6  12   5        151.12        121.19         9.03 o
   7  12   5        359.78        327.85        12.49 o
   8  12   5       1246.55       1182.47        37.88 o
   9  12   5        923.34        922.97        42.29 o
  10  12   5        169.82        165.61        20.43 o
  11  12   5         95.76         66.11        12.75 o
  12  12   5          5.96          8.25        20.04 o
  13  12   5          0.16         -1.88        36.23 o
  -7  13   5         36.86         13.65        13.83 o
  -6  13   5        188.27        171.99        25.54 o
  -5  13   5          0.48          8.88        13.80 o
  -4  13   5        100.88         97.75        12.45 o
  -3  13   5         80.15         81.55        15.73 o
  -2  13   5        180.05        174.96        12.94 o
  -1  13   5        347.23        342.44        13.50 o
   0  13   5        660.35        598.81        17.81 o
   1  13   5        688.83        676.74        25.79 o
   2  13   5        103.89         91.69        10.99 o
   3  13   5         40.84         36.72        10.35 o
   4  13   5          7.10         13.12         7.02 o
   5  13   5          0.76          6.09         7.29 o
   6  13   5        123.49        104.40        10.54 o
   7  13   5        350.16        288.19        14.45 o
   8  13   5          3.03         -2.57         9.07 o
   9  13   5         22.52         13.98        14.24 o
  10  13   5         58.04         75.35        12.70 o
  11  13   5        161.34        152.06        23.93 o
  12  13   5         26.48        -24.46        41.87 o
  -6  14   5         16.21          0.58         8.06 o
  -5  14   5        171.20        152.46        20.95 o
  -4  14   5        217.75        219.57        20.63 o
  -3  14   5         39.17         26.96        12.28 o
  -2  14   5         65.24         29.68        29.19 o
  -1  14   5         67.38         56.89        10.10 o
   0  14   5          1.33         10.06         7.46 o
   1  14   5        128.36        139.64         9.69 o
   2  14   5        296.58        342.55        16.71 o
   3  14   5         95.00         97.89         9.76 o
   4  14   5         97.74        129.07        12.98 o
   5  14   5        122.34        134.97        11.62 o
   6  14   5        148.45        156.63        14.59 o
   7  14   5         14.56         27.54        10.43 o
   8  14   5          2.99          3.71         9.88 o
   9  14   5         45.87         54.27         9.94 o
  10  14   5          0.46          5.57        11.79 o
  11  14   5          8.69         -8.94        74.10 o
  12  14   5          0.97          4.78        28.54 o
  -5  15   5         24.53         16.51         7.04 o
  -4  15   5         46.39         35.28         9.78 o
  -3  15   5        353.30        405.74        60.54 o
  -2  15   5         19.86         32.70        10.46 o
  -1  15   5         25.37         29.50         9.73 o
   0  15   5         61.65         65.91        10.50 o
   1  15   5          7.29         33.79        13.75 o
   2  15   5        200.55        217.23        17.18 o
   3  15   5        184.25        193.07        15.54 o
   4  15   5        108.91         98.00        13.06 o
   5  15   5          0.11         11.74        10.92 o
   6  15   5         10.53          8.51         9.28 o
   7  15   5          0.97         -1.01         9.02 o
   8  15   5          8.74         11.06        11.48 o
   9  15   5          0.60         10.90         8.87 o
  10  15   5         33.40         75.28        36.07 o
  -3  16   5         23.06         24.28         9.12 o
  -2  16   5         71.26         89.27        11.33 o
  -1  16   5          8.64          9.79         9.51 o
   0  16   5          4.79         35.28         9.83 o
   1  16   5         21.24         13.91        10.58 o
   2  16   5         25.95         34.92         8.22 o
   3  16   5          3.85         10.11         9.15 o
   4  16   5         41.96         44.77        11.67 o
   5  16   5          8.45         14.90        10.20 o
   6  16   5          1.08         13.60         9.39 o
   7  16   5         33.92         55.12        12.37 o
   8  16   5         46.97         43.73        12.78 o
   9  16   5        105.22         72.92        34.27 o
  -1  17   5          1.04          3.76        10.43 o
   0  17   5          6.10        -13.72        16.15 o
   1  17   5         50.69        100.66        14.48 o
   2  17   5          0.94         -7.75        10.08 o
   3  17   5         17.71         31.08         8.05 o
   4  17   5          9.45          8.42         6.80 o
   5  17   5          0.23          5.38         8.91 o
   6  17   5         93.54        104.24        10.74 o
   7  17   5         44.17         61.09        17.16 o
   8  17   5         88.29         86.36        14.74 o
  -3 -15   6         49.18         27.37        14.82 o
  -2 -15   6         12.53         17.72        14.82 o
  -1 -15   6         27.05         -3.29        13.64 o
  -6 -14   6          0.17          6.26         6.93 o
  -5 -14   6         16.74         13.96         6.80 o
  -4 -14   6          3.46          4.02         8.11 o
  -3 -14   6         27.46         15.18        16.58 o
  -2 -14   6         60.78         69.53        17.40 o
  -1 -14   6         79.60         82.16        14.12 o
   0 -14   6         31.15         15.69        12.83 o
   1 -14   6          4.88         17.03         9.27 o
   2 -14   6          4.45         16.12         8.18 o
  -8 -13   6          7.73          6.60         6.93 o
  -7 -13   6        279.16        261.70        18.99 o
  -6 -13   6         48.68         59.73         9.05 o
  -5 -13   6        113.10        144.97         9.99 o
  -4 -13   6         12.34          7.47        11.44 o
  -3 -13   6          4.39         -8.87         8.87 o
  -2 -13   6        102.87         88.49        13.65 o
  -1 -13   6          7.06          3.49         8.57 o
   0 -13   6         10.69         23.04        10.35 o
   1 -13   6         25.75         23.91         9.54 o
   2 -13   6         10.73         20.32         8.35 o
   3 -13   6         16.56         25.50         8.65 o
   4 -13   6         22.21         32.98         8.68 o
  -9 -12   6          0.79          1.49         7.65 o
  -8 -12   6         74.76         79.73         7.00 o
  -7 -12   6         11.56          8.90         6.19 o
  -6 -12   6          8.57         10.16         6.81 o
  -5 -12   6          2.54          5.10         7.72 o
  -4 -12   6          5.48         10.77         7.80 o
  -3 -12   6         11.66          7.19         8.35 o
  -2 -12   6        158.31        169.67        17.28 o
  -1 -12   6        566.30        531.46        33.57 o
   0 -12   6        109.66        126.56        21.78 o
   1 -12   6         89.89        103.37        14.06 o
   2 -12   6        103.68        104.31        10.64 o
   3 -12   6         24.46         11.89         8.30 o
   4 -12   6         24.35         30.64         8.37 o
   5 -12   6         36.11         55.51         8.18 o
   6 -12   6        106.87        108.69        11.04 o
 -10 -11   6         52.22         45.74         5.82 o
  -9 -11   6         99.35         95.66         8.97 o
  -8 -11   6         30.45         37.24         5.99 o
  -7 -11   6         92.48         88.67         7.29 o
  -6 -11   6         54.25         53.43         7.32 o
  -5 -11   6        165.02        144.83         8.37 o
  -4 -11   6          5.12          1.44         5.61 o
  -3 -11   6         13.85         18.48         6.63 o
  -2 -11   6         11.22         12.64         6.21 o
  -1 -11   6       1613.47       1637.13        38.72 o
   0 -11   6       1743.54       1755.36        43.94 o
   1 -11   6        439.89        475.19        16.33 o
   2 -11   6        314.03        368.50        18.54 o
   3 -11   6         51.83         59.86        11.05 o
   4 -11   6          6.74         -3.71         8.13 o
   5 -11   6         16.97         18.59         7.89 o
   6 -11   6          0.62          8.38         7.74 o
   7 -11   6        202.85        221.22        22.93 o
   8 -11   6         49.79         52.54        18.51 o
 -11 -10   6        102.79         87.69         9.17 o
 -10 -10   6         90.23        110.87         8.38 o
  -9 -10   6          6.76         16.56         5.76 o
  -8 -10   6        215.24        228.71         8.68 o
  -7 -10   6        243.03        267.07         9.55 o
  -6 -10   6        104.77        109.11         6.86 o
  -5 -10   6         35.03         35.51         6.72 o
  -4 -10   6          5.02          1.66         6.05 o
  -3 -10   6         75.74         73.21         5.77 o
  -2 -10   6         13.94         15.12         6.04 o
  -1 -10   6        270.56        279.28         9.62 o
   0 -10   6        501.97        506.63        13.00 o
   1 -10   6        420.71        433.88        13.19 o
   2 -10   6        855.18        844.74        26.93 o
   3 -10   6        137.20        155.93         9.51 o
   4 -10   6        314.74        337.99        12.16 o
   5 -10   6        190.14        202.11        15.19 o
   6 -10   6         90.79        119.32         8.14 o
   7 -10   6         11.87         33.60         8.99 o
   8 -10   6         56.10         57.31         8.85 o
   9 -10   6         33.71         -6.91        14.82 o
 -12  -9   6        136.51         46.26        14.04 o
 -11  -9   6         81.71         74.49         8.37 o
 -10  -9   6          1.23         -0.98         6.06 o
  -9  -9   6         10.23         15.92         6.49 o
  -8  -9   6         61.51         62.41         8.24 o
  -7  -9   6         30.48         45.45         6.42 o
  -6  -9   6        553.68        608.21        14.41 o
  -5  -9   6        179.68        173.70         8.03 o
  -4  -9   6         78.36         81.86         6.89 o
  -3  -9   6         58.23         53.78         6.00 o
  -2  -9   6        346.58        320.65         9.93 o
  -1  -9   6         12.64         21.81         5.80 o
   0  -9   6        589.15        547.45        15.04 o
   1  -9   6        151.40        159.73         7.98 o
   2  -9   6        802.39        809.53        22.38 o
   3  -9   6        293.31        295.84        11.29 o
   4  -9   6         29.00         37.71         6.71 o
   5  -9   6        554.01        569.66        14.09 o
   6  -9   6        564.78        595.68        20.11 o
   7  -9   6          0.25          6.23         7.03 o
   8  -9   6          0.19         -3.60         7.66 o
   9  -9   6         22.30         18.74        14.66 o
  10  -9   6         47.08         41.48        19.45 o
 -12  -8   6          2.81          1.32        10.47 o
 -11  -8   6         12.96         12.67         7.48 o
 -10  -8   6         79.51         96.71         7.77 o
  -9  -8   6         66.24         95.12         9.77 o
  -8  -8   6        217.05        204.80         8.98 o
  -7  -8   6        506.08        490.08        13.61 o
  -6  -8   6       1289.93       1336.18        24.98 o
  -5  -8   6        438.92        413.55        12.90 o
  -4  -8   6        122.21        108.13         7.26 o
  -3  -8   6         37.68         40.14         5.07 o
  -2  -8   6        117.57        106.63         5.86 o
  -1  -8   6        259.79        254.04         7.89 o
   0  -8   6          0.42          0.15         4.82 o
   1  -8   6         33.59         36.91         4.92 o
   2  -8   6        422.53        412.99        10.24 o
   3  -8   6         31.69         34.17         5.50 o
   4  -8   6        312.42        266.59         8.86 o
   5  -8   6         62.33         72.20         6.48 o
   6  -8   6         49.69         76.06         8.30 o
   7  -8   6         13.07         38.00         7.54 o
   8  -8   6        196.07        230.72         9.12 o
   9  -8   6         95.01         99.33         8.41 o
  10  -8   6         63.29         54.42        12.69 o
 -12  -7   6          3.25         -4.64         6.22 o
 -11  -7   6         37.56         46.59         5.75 o
 -10  -7   6        225.89        249.62        12.22 o
  -9  -7   6         52.90         59.53         7.38 o
  -8  -7   6        149.40        146.61         9.40 o
  -7  -7   6        183.34        201.54         8.43 o
  -6  -7   6        987.05        910.77        20.62 o
  -5  -7   6        599.75        615.91        15.74 o
  -4  -7   6        518.44        453.12        12.01 o
  -3  -7   6        138.66        117.29         6.44 o
  -2  -7   6         98.23        116.97         8.28 o
  -1  -7   6          2.13         -4.84         4.84 o
   0  -7   6         41.65         46.50         4.61 o
   1  -7   6        398.71        369.30         8.67 o
   2  -7   6         56.03         60.18         4.33 o
   3  -7   6         84.49         82.23         5.43 o
   4  -7   6          1.54          3.37         5.26 o
   5  -7   6        263.60        274.44         8.98 o
   6  -7   6        234.26        202.10         8.83 o
   7  -7   6         22.35         18.65         7.28 o
   8  -7   6        119.49        149.51         7.96 o
   9  -7   6          0.05         -7.38         7.38 o
  10  -7   6         20.12         31.60         8.80 o
  11  -7   6          0.23         -9.67        18.33 o
 -13  -6   6         16.91         18.90         6.21 o
 -12  -6   6        193.54        169.24         8.38 o
 -11  -6   6        147.23        167.35        12.17 o
 -10  -6   6         37.48         46.06         8.44 o
  -9  -6   6         77.73         65.33         6.62 o
  -8  -6   6        216.37        193.10         7.64 o
  -7  -6   6        155.06        154.35         6.65 o
  -6  -6   6        650.89        648.12        14.88 o
  -5  -6   6        146.87        166.23         8.51 o
  -4  -6   6         70.61         77.30        10.40 o
  -3  -6   6         44.69         69.85         7.00 o
  -2  -6   6         59.64         64.51         4.54 o
  -1  -6   6         10.00          6.49         3.79 o
   0  -6   6        141.16        108.56         4.84 o
   1  -6   6          0.04         -4.39         4.39 o
   2  -6   6        100.73         91.52         4.36 o
   3  -6   6         17.44         29.97         4.62 o
   4  -6   6        219.80        238.60         6.82 o
   5  -6   6         20.19          6.27         4.96 o
   6  -6   6          3.31          3.23         5.86 o
   7  -6   6        595.51        661.97        21.51 o
   8  -6   6         97.23        111.76         7.90 o
   9  -6   6         45.78         59.54         7.00 o
  10  -6   6        129.09        160.73        11.20 o
  11  -6   6          6.30         26.49        10.75 o
  12  -6   6          0.16         14.58        22.74 o
 -13  -5   6         24.23         17.68         5.78 o
 -12  -5   6        214.41        234.70        10.53 o
 -11  -5   6          3.62          1.42         6.91 o
 -10  -5   6         39.34         45.06         6.20 o
  -9  -5   6         30.36         26.99         6.13 o
  -8  -5   6         56.50         61.98         5.62 o
  -7  -5   6         18.38          9.43         4.94 o
  -6  -5   6          6.97         11.53         5.50 o
  -5  -5   6        116.32        104.46        10.57 o
  -4  -5   6         66.25         69.90         4.36 o
  -3  -5   6         17.22          8.13        13.59 o
  -2  -5   6         11.09          4.19         3.73 o
  -1  -5   6       1608.49       1457.04        20.29 o
   0  -5   6         76.05         79.80         3.82 o
   1  -5   6        895.89        791.07        11.83 o
   2  -5   6        564.68        472.32        11.19 o
   3  -5   6          1.99         -3.11         3.11 o
   4  -5   6        574.73        536.72        11.66 o
   5  -5   6          8.52          8.77         4.50 o
   6  -5   6         12.45         13.42         5.68 o
   7  -5   6        352.42        404.95        14.36 o
   8  -5   6          5.26         -3.49         6.72 o
   9  -5   6        182.42        218.29         8.94 o
  10  -5   6          4.45         -0.42         8.57 o
  11  -5   6         39.47         39.73         9.65 o
  12  -5   6          2.89         10.68        19.37 o
 -13  -4   6         77.04         80.92         7.09 o
 -12  -4   6         16.45         18.82         5.33 o
 -11  -4   6          9.24         23.73        10.81 o
 -10  -4   6         12.27         18.22         5.12 o
  -9  -4   6         50.17         52.35         7.52 o
  -8  -4   6        558.83        614.10        21.99 o
  -7  -4   6        397.98        460.77        14.23 o
  -6  -4   6        549.74        533.97        14.66 o
  -5  -4   6        187.76        190.77         9.00 o
  -4  -4   6        597.88        701.60        21.95 o
  -3  -4   6       1246.94       1343.13        23.74 o
  -2  -4   6        625.38        614.53        12.03 o
  -1  -4   6        610.30        615.80        10.30 o
   0  -4   6        701.47        666.97         9.33 o
   1  -4   6        982.06        930.20        12.86 o
   2  -4   6        325.44        409.83         7.69 o
   3  -4   6        159.29        135.15         4.15 o
   4  -4   6        328.77        342.90        10.15 o
   5  -4   6        289.36        300.87         8.22 o
   6  -4   6          7.73         11.08         5.67 o
   7  -4   6          2.34          3.99         6.43 o
   8  -4   6        433.14        432.03        12.95 o
   9  -4   6        139.31        140.01         8.36 o
  10  -4   6         56.49         55.71         7.51 o
  11  -4   6        234.91        209.57        12.43 o
  12  -4   6        130.07        122.88        21.44 o
  13  -4   6        152.89         14.98        16.31 o
 -13  -3   6         55.43         53.58         5.75 o
 -12  -3   6         45.76         45.25         6.46 o
 -11  -3   6         13.64         27.90         9.39 o
 -10  -3   6          9.18          6.62         5.39 o
  -9  -3   6         46.18         61.39         6.14 o
  -8  -3   6         11.64         13.55         6.66 o
  -7  -3   6        514.39        603.97        23.34 o
  -6  -3   6        568.55        656.48        22.02 o
  -5  -3   6         21.57         24.57         5.61 o
  -4  -3   6        697.32        730.80        13.02 o
  -3  -3   6          5.70          4.08         3.46 o
  -2  -3   6       4566.17       4647.05        63.07 o
  -1  -3   6         19.14         14.31         3.39 o
   0  -3   6       2960.16       2827.59        37.79 o
   1  -3   6          5.05          9.34         2.68 o
   2  -3   6         19.45          7.88         2.84 o
   3  -3   6         95.37        131.14         3.97 o
   4  -3   6       1572.47       1410.00        25.96 o
   5  -3   6        880.08        816.55        21.88 o
   6  -3   6          5.26          0.81         4.48 o
   7  -3   6        253.90        261.94         8.69 o
   8  -3   6         56.68         69.86         8.01 o
   9  -3   6        471.15        481.48        15.96 o
  10  -3   6         64.74         88.23         7.46 o
  11  -3   6        242.26        299.33        16.27 o
  12  -3   6         53.66         72.63         9.77 o
  13  -3   6        139.37         16.70        31.60 o
 -13  -2   6         72.84         68.61         6.28 o
 -12  -2   6        142.17        147.13         7.45 o
 -11  -2   6         57.06         63.86        11.36 o
 -10  -2   6        251.67        234.57         9.54 o
  -9  -2   6          4.44          3.12         5.94 o
  -8  -2   6          1.38          5.76         4.80 o
  -7  -2   6        143.63        201.03        10.89 o
  -6  -2   6        319.14        460.86        23.77 o
  -5  -2   6        488.83        543.66        22.82 o
  -4  -2   6       1810.33       2269.91        68.88 o
  -3  -2   6         61.01        131.59         5.30 o
  -2  -2   6        966.81        897.29        14.45 o
  -1  -2   6       2303.06       2586.25        32.22 o
   0  -2   6        709.94        663.32         9.87 o
   1  -2   6       1884.66       1816.31        24.19 o
   2  -2   6       2745.32       2650.57        37.20 o
   3  -2   6       4425.49       4156.88        60.50 o
   4  -2   6       3124.90       2838.96        46.45 o
   5  -2   6       2252.39       2056.64        39.68 o
   6  -2   6        980.40        961.89        22.23 o
   7  -2   6        126.53        111.69        10.76 o
   8  -2   6         42.00         42.03         6.19 o
   9  -2   6         17.62         19.11         6.62 o
  10  -2   6        254.39        271.13        12.68 o
  11  -2   6         20.91         15.20         7.41 o
  12  -2   6         49.77         51.70        12.07 o
  13  -2   6        122.58         87.98        14.60 o
  14  -2   6        172.13         51.20        15.21 o
 -13  -1   6         10.03          2.68         6.38 o
 -12  -1   6         95.22        122.96         7.37 o
 -11  -1   6        124.86        131.90        12.69 o
 -10  -1   6         69.28         68.60         6.87 o
  -9  -1   6        412.38        467.78        12.30 o
  -8  -1   6         23.13         24.08         5.32 o
  -7  -1   6       1179.18       1596.37        49.40 o
  -6  -1   6       1016.97       1405.08        48.94 o
  -5  -1   6       1835.77       2372.66        76.67 o
  -4  -1   6       7769.97      10510.74       306.35 o
  -3  -1   6        459.45        552.24        14.34 o
  -2  -1   6         51.48         38.94         2.95 o
  -1  -1   6        231.55        260.30         5.10 o
   0  -1   6       2967.69       2824.01        37.55 o
   1  -1   6        337.13        421.06         6.00 o
   2  -1   6       1323.52       1340.22        17.72 o
   3  -1   6       3381.26       3098.93        48.10 o
   4  -1   6       4803.79       4658.53        74.98 o
   5  -1   6       1825.20       1778.02        32.99 o
   6  -1   6        869.17        832.12        24.72 o
   7  -1   6        128.92        135.36         7.37 o
   8  -1   6        529.26        544.20        13.62 o
   9  -1   6        676.28        710.71        19.84 o
  10  -1   6          3.87          0.58         6.79 o
  11  -1   6          7.18          5.64         7.81 o
  12  -1   6        152.38        147.08        22.39 o
  13  -1   6          1.99          4.23        14.43 o
  14  -1   6        143.73         77.79        16.60 o
 -13   0   6        139.07        163.72        10.44 o
 -12   0   6        122.11        163.50         9.77 o
 -11   0   6         19.00         37.47        15.75 o
 -10   0   6        480.53        506.11        16.74 o
  -9   0   6        951.76       1015.34        24.64 o
  -8   0   6         52.43         58.04         5.93 o
  -7   0   6        236.66        279.29        10.87 o
  -6   0   6        253.48        334.02        11.02 o
  -5   0   6        541.23        678.15        16.07 o
  -4   0   6       1970.19       2657.29        81.40 o
  -3   0   6       2498.37       3273.86        86.34 o
  -2   0   6        393.89        353.77         6.44 o
  -1   0   6       4153.16       4707.42        66.18 o
   0   0   6       9115.33       9099.53       129.27 o
   1   0   6        753.88        681.57         8.94 o
   2   0   6        488.81        444.70         7.06 o
   3   0   6         11.51         18.36         2.34 o
   4   0   6        335.79        425.66         8.26 o
   5   0   6        728.17        631.28        12.38 o
   6   0   6          9.51         10.67         3.40 o
   7   0   6        241.75        216.89         8.27 o
   8   0   6        508.70        520.64        17.79 o
   9   0   6        446.27        556.71        15.28 o
  10   0   6       1545.71       1682.24        45.91 o
  11   0   6        300.95        351.90        19.04 o
  12   0   6         32.30         40.31        12.13 o
  13   0   6          4.30         -2.72         9.97 o
  14   0   6          7.38         -3.51        16.81 o
 -13   1   6          5.13         15.58         6.09 o
 -12   1   6        289.65        332.59        95.59 o
 -11   1   6         21.31         50.10         9.43 o
 -10   1   6        275.02        323.48        13.22 o
  -9   1   6        558.66        624.49        17.12 o
  -8   1   6       1156.18       1105.61        25.41 o
  -7   1   6        397.71        460.40        19.65 o
  -6   1   6        152.93        224.82         8.50 o
  -5   1   6         33.93         49.07         6.15 o
  -4   1   6        233.61        309.53         9.37 o
  -3   1   6       1112.12       1207.81        21.65 o
  -2   1   6        749.62        913.50        14.41 o
  -1   1   6       2141.19       2258.60        30.21 o
   0   1   6      13595.52      13838.19       180.02 o
   1   1   6        194.13        292.74         4.55 o
   2   1   6       6713.77       6007.57        84.70 o
   3   1   6        458.94        438.33        11.52 o
   4   1   6       2061.33       1994.32        39.04 o
   5   1   6        367.07        418.17         9.25 o
   6   1   6         77.53         67.74         4.38 o
   7   1   6          4.96          2.12         8.33 o
   8   1   6       1018.48       1070.14        21.91 o
   9   1   6         89.24        102.09         7.50 o
  10   1   6       1669.04       1739.69        46.87 o
  11   1   6       1875.34       1983.10        81.54 o
  12   1   6        321.43        287.44        17.15 o
  13   1   6          4.42          7.72         9.05 o
  14   1   6         81.56         42.13        36.54 o
 -13   2   6         53.29         52.42         5.91 o
 -12   2   6         46.19         49.79        22.15 o
 -11   2   6        706.77        718.04        40.75 o
 -10   2   6         22.60         14.41         7.46 o
  -9   2   6          5.11         15.96         8.11 o
  -8   2   6        189.64        228.47         9.55 o
  -7   2   6       1002.09       1176.10        23.69 o
  -6   2   6       1204.60       1526.11        56.02 o
  -5   2   6         14.17         60.38        14.55 o
  -4   2   6        477.59        680.98        21.26 o
  -3   2   6       1159.61       1478.75        27.61 o
  -2   2   6       1001.89       1137.65        19.55 o
  -1   2   6         55.49         54.79         2.40 o
   0   2   6       1743.48       1732.39        21.78 o
   1   2   6         94.04         80.41         2.97 o
   2   2   6       2987.18       2960.85        54.15 o
   3   2   6         14.50         22.15         2.26 o
   4   2   6       1004.88       1073.17        19.24 o
   5   2   6        854.68        931.47        19.03 o
   6   2   6       4210.46       4045.83        69.94 o
   7   2   6          1.02         40.36        21.89 o
   8   2   6        367.96        380.79        12.66 o
   9   2   6        297.24        340.43        10.21 o
  10   2   6         61.26         70.23         6.57 o
  11   2   6         51.87         31.38         6.03 o
  12   2   6        142.04        120.39        11.62 o
  13   2   6         84.75         91.62        12.48 o
  14   2   6         51.94         31.06        18.27 o
 -13   3   6         51.96         50.42         9.88 o
 -12   3   6         52.68         43.74         7.69 o
 -11   3   6        357.07        355.61        27.14 o
 -10   3   6         72.11         76.71         9.51 o
  -9   3   6         58.62         54.48        10.54 o
  -8   3   6         22.15         26.53         8.86 o
  -7   3   6        496.19        432.14        14.60 o
  -6   3   6        521.84        521.74        17.81 o
  -5   3   6        734.05        737.29        29.60 o
  -4   3   6        260.52        292.26         9.86 o
  -3   3   6       1867.14       2122.69        46.09 o
  -2   3   6        239.45        299.55         7.24 o
  -1   3   6          3.63          5.78         2.31 o
   0   3   6         76.74         83.15         3.81 o
   1   3   6          2.81          6.98         2.61 o
   2   3   6         16.46         17.28         2.95 o
   3   3   6        165.68        145.25         4.89 o
   4   3   6        125.84        126.71         3.82 o
   5   3   6        441.33        411.07        11.56 o
   6   3   6       1619.13       1630.51        30.83 o
   7   3   6         76.07         33.90         9.89 o
   8   3   6        237.52        255.35        10.66 o
   9   3   6         34.57         34.29         4.67 o
  10   3   6         40.55         28.90         5.47 o
  11   3   6         54.96         36.01         7.88 o
  12   3   6        167.49        157.97         8.87 o
  13   3   6          4.97         -0.66         8.32 o
  14   3   6         10.13          6.43        17.60 o
 -12   4   6        173.04        178.91        22.82 o
 -11   4   6         97.26        108.30        34.51 o
 -10   4   6        174.02        181.38        36.69 o
  -9   4   6         18.05         10.33        11.68 o
  -8   4   6        863.63        811.20        28.06 o
  -7   4   6         74.68         67.52         8.61 o
  -6   4   6        403.57        427.10        27.47 o
  -5   4   6        749.42        798.32        34.38 o
  -4   4   6         85.32         83.84         6.59 o
  -3   4   6          2.80          3.49         3.78 o
  -2   4   6       1417.91       1640.53        32.89 o
  -1   4   6         67.80         89.51         4.03 o
   0   4   6         70.05         54.58         3.35 o
   1   4   6       3192.58       3130.82        47.60 o
   2   4   6       2362.65       2287.93        51.05 o
   3   4   6         87.10        105.64         4.81 o
   4   4   6       2793.54       3262.72       135.00 o
   5   4   6         77.92        149.64        10.50 o
   6   4   6         16.98         22.51         3.62 o
   7   4   6        819.61        864.33        20.93 o
   8   4   6         16.41         24.39         8.84 o
   9   4   6        223.22        203.83         7.53 o
  10   4   6        237.26        268.58        11.36 o
  11   4   6       1455.20       1570.65        51.23 o
  12   4   6        878.73        761.89        31.81 o
  13   4   6         32.67         29.88         7.64 o
  14   4   6          2.52        -11.13        19.37 o
 -12   5   6          1.64          4.15         7.86 o
 -11   5   6          0.90          6.69        19.82 o
 -10   5   6         52.92         42.69        16.28 o
  -9   5   6         14.08         16.26        10.99 o
  -8   5   6         26.26         22.71         8.06 o
  -7   5   6         15.15         15.93         8.85 o
  -6   5   6         96.23        119.96         8.04 o
  -5   5   6        758.18        789.60        49.93 o
  -4   5   6       1314.56       1309.47        42.81 o
  -3   5   6       5327.36       5724.35       135.47 o
  -2   5   6        874.88        864.27        16.45 o
  -1   5   6        309.91        280.13         5.97 o
   0   5   6        642.64        649.60        13.29 o
   1   5   6         43.06         50.57         3.78 o
   2   5   6       3855.29       3809.65        81.77 o
   3   5   6        984.98        907.74        30.90 o
   4   5   6         45.44         48.20         4.92 o
   5   5   6       2256.54       2392.94        69.70 o
   6   5   6        234.82        226.67        15.69 o
   7   5   6        460.07        499.94        26.24 o
   8   5   6         17.36         20.68        10.46 o
   9   5   6          1.57          1.57         4.39 o
  10   5   6          9.41          4.62         4.84 o
  11   5   6         82.44         88.03         6.47 o
  12   5   6         87.81         92.65         7.92 o
  13   5   6          0.64          0.20         7.69 o
  14   5   6        229.99        187.80        25.09 o
 -12   6   6         88.88         37.40        10.43 o
 -11   6   6          0.13          4.82        10.35 o
 -10   6   6          6.46         -4.07        12.76 o
  -9   6   6          1.92          6.86        14.06 o
  -8   6   6          2.73         10.56         8.03 o
  -7   6   6          0.86          5.73         8.86 o
  -6   6   6        484.10        520.05        18.30 o
  -5   6   6         38.60         29.21         8.42 o
  -4   6   6         48.15         74.31         8.53 o
  -3   6   6        595.16        561.44        17.42 o
  -2   6   6       1483.80       1443.44        30.14 o
  -1   6   6        981.29        868.38        20.21 o
   0   6   6        526.85        418.84        10.11 o
   1   6   6        663.15        534.75        14.27 o
   2   6   6        247.75        296.78         7.09 o
   3   6   6       4702.05       4642.57       142.81 o
   4   6   6       2017.19       1869.17        50.85 o
   5   6   6        431.50        497.56        14.48 o
   6   6   6         26.27         28.65         4.92 o
   7   6   6        621.79        544.29        14.06 o
   8   6   6        277.57        284.15        22.40 o
   9   6   6        191.77        187.02         6.60 o
  10   6   6         28.77         29.94         5.93 o
  11   6   6         30.69         27.71         5.49 o
  12   6   6         82.96         74.98         7.70 o
  13   6   6        231.77        230.65        13.64 o
  14   6   6         61.51         32.70        83.35 o
 -11   7   6         49.78         29.43         9.09 o
 -10   7   6         82.46         52.56        10.75 o
  -9   7   6        155.41        110.82        17.90 o
  -8   7   6        537.81        467.29        18.48 o
  -7   7   6        336.19        292.55        15.61 o
  -6   7   6        172.23        188.89        12.18 o
  -5   7   6         11.17         15.03         7.89 o
  -4   7   6          5.81         42.12        18.98 o
  -3   7   6         12.24          8.36         5.34 o
  -2   7   6       1169.15       1043.82        18.47 o
  -1   7   6       2127.95       1849.27        39.37 o
   0   7   6       1895.56       1630.38        36.17 o
   1   7   6        472.72        452.51        12.41 o
   2   7   6        158.84        145.07         5.68 o
   3   7   6       1208.00        977.64        29.00 o
   4   7   6        346.51        335.15        10.16 o
   5   7   6         75.37         50.94         5.47 o
   6   7   6        261.77        214.02        13.98 o
   7   7   6        384.65        338.45        25.32 o
   8   7   6        599.63        567.40        21.99 o
   9   7   6        509.28        488.50        19.38 o
  10   7   6        282.61        263.19         9.23 o
  11   7   6        877.97        858.67        31.07 o
  12   7   6        202.41        206.41        13.81 o
  13   7   6         22.08         35.99        19.87 o
  14   7   6         23.62         14.51        81.63 o
 -11   8   6         75.14         16.70        10.19 o
 -10   8   6        161.16        103.92        11.71 o
  -9   8   6        343.50        288.92        36.74 o
  -8   8   6         68.23         71.51        15.21 o
  -7   8   6        294.90        260.00        18.61 o
  -6   8   6         97.84         87.44         9.92 o
  -5   8   6          5.10         -6.08         8.26 o
  -4   8   6         61.79         62.46         7.90 o
  -3   8   6        622.68        534.53        17.49 o
  -2   8   6        155.52        143.51         7.00 o
  -1   8   6       1837.66       1612.82        40.15 o
   0   8   6       4375.92       3787.83        82.27 o
   1   8   6        752.67        712.25        20.40 o
   2   8   6         15.28         11.91         4.21 o
   3   8   6         55.22         50.92         5.08 o
   4   8   6       3706.49       3192.41        71.44 o
   5   8   6        729.90        594.11        16.07 o
   6   8   6          5.59          7.30         7.52 o
   7   8   6        121.64        113.85         6.80 o
   8   8   6         97.62         99.10         6.76 o
   9   8   6       1471.86       1364.82        43.26 o
  10   8   6       1348.67       1207.01        31.21 o
  11   8   6       1602.60       1524.46        58.98 o
  12   8   6        516.71        501.54        33.98 o
  13   8   6        144.31        129.60        23.39 o
  14   8   6         22.70        -78.33        78.33 o
 -10   9   6         29.57         10.69        10.38 o
  -9   9   6         36.31         30.02        14.12 o
  -8   9   6         97.13        120.15        17.65 o
  -7   9   6         56.07         42.05        15.00 o
  -6   9   6        684.21        567.92        40.64 o
  -5   9   6        213.16        179.45        16.52 o
  -4   9   6         39.79         32.35        12.17 o
  -3   9   6        143.58        139.68         8.65 o
  -2   9   6        176.77        163.47         8.27 o
  -1   9   6         90.99         95.68         8.32 o
   0   9   6          5.82          6.28         5.79 o
   1   9   6        494.32        384.33        11.31 o
   2   9   6        993.58        835.96        23.23 o
   3   9   6       1413.44       1081.64        23.58 o
   4   9   6        125.45        122.37         7.76 o
   5   9   6        535.47        428.14        16.13 o
   6   9   6       1322.92       1065.96        32.47 o
   7   9   6        570.49        484.78        16.01 o
   8   9   6          0.95          2.13         6.93 o
   9   9   6       1232.32       1184.73        37.95 o
  10   9   6         89.51         74.87         9.22 o
  11   9   6        215.89        222.64        18.57 o
  12   9   6        288.91        134.40        65.40 o
  13   9   6        183.00        186.16        74.85 o
  14   9   6        244.79         95.98        73.47 o
  -9  10   6          5.06        -11.62        14.26 o
  -8  10   6         49.79         52.15        11.82 o
  -7  10   6        461.59        395.92        42.58 o
  -6  10   6       1120.63        958.06        83.09 o
  -5  10   6        381.30        324.49        40.01 o
  -4  10   6        714.77        744.67        48.89 o
  -3  10   6        806.61        729.36        38.92 o
  -2  10   6         91.49         66.60         7.68 o
  -1  10   6        416.55        371.74        12.21 o
   0  10   6         60.07         49.70         6.47 o
   1  10   6         56.27         59.08         7.26 o
   2  10   6          5.61         12.13         6.18 o
   3  10   6       1846.00       1579.06        38.47 o
   4  10   6        947.45        762.02        31.82 o
   5  10   6        366.53        269.90        10.62 o
   6  10   6        656.04        565.21        15.60 o
   7  10   6         14.48         14.68         8.58 o
   8  10   6        120.20        114.01        10.32 o
   9  10   6          8.73         16.36         8.24 o
  10  10   6         58.47         63.98        11.22 o
  11  10   6        184.83        232.56        24.37 o
  12  10   6         94.69         71.14        23.66 o
  13  10   6         55.09        -20.20        31.59 o
  14  10   6          2.87         17.35        31.23 o
  -9  11   6          2.73          6.95         9.89 o
  -8  11   6         45.16         37.82        11.66 o
  -7  11   6        130.75        139.75        18.37 o
  -6  11   6        212.30        181.92        21.61 o
  -5  11   6        230.67        204.11        19.19 o
  -4  11   6        910.11        979.78        81.30 o
  -3  11   6        385.10        392.96        14.79 o
  -2  11   6         57.72         75.27         8.30 o
  -1  11   6         10.34         11.27         8.68 o
   0  11   6        686.04        605.63        19.52 o
   1  11   6        445.58        420.37        15.09 o
   2  11   6         42.65         64.72         6.72 o
   3  11   6        409.36        365.04        10.58 o
   4  11   6       1345.69       1137.29        29.59 o
   5  11   6        983.84        760.48        28.07 o
   6  11   6        335.08        306.23        12.38 o
   7  11   6          6.74         -2.50         8.20 o
   8  11   6        191.36        191.15        10.77 o
   9  11   6        236.69        246.37        13.35 o
  10  11   6          2.14         13.27        10.55 o
  11  11   6         92.64         50.86        25.41 o
  12  11   6         17.31         44.51        22.95 o
  13  11   6         34.47         29.91        40.12 o
  14  11   6        102.35         -5.04        24.14 o
  -8  12   6          7.86          4.92         9.85 o
  -7  12   6          0.28          3.13         8.85 o
  -6  12   6          0.63         -3.36         7.52 o
  -5  12   6          2.22         15.49        10.72 o
  -4  12   6         23.20          6.71        14.42 o
  -3  12   6         18.67         16.27        11.83 o
  -2  12   6          9.50         15.40         8.24 o
  -1  12   6         29.73         25.60         7.66 o
   0  12   6       1001.30        921.77        35.80 o
   1  12   6         13.84         23.05         8.22 o
   2  12   6         17.07          9.67         7.46 o
   3  12   6         75.80         71.58         7.32 o
   4  12   6         37.00         36.58         6.35 o
   5  12   6        194.56        167.87         9.07 o
   6  12   6       1216.75       1035.32        31.17 o
   7  12   6        447.59        437.75        14.95 o
   8  12   6         22.10         17.39         8.94 o
   9  12   6        311.29        322.98        16.15 o
  10  12   6         63.20         62.38        19.04 o
  11  12   6         14.89          3.74        15.27 o
  12  12   6          7.54         30.38        19.67 o
  13  12   6         24.40        -12.31        37.80 o
  -7  13   6         22.88         -3.06        12.98 o
  -6  13   6          0.30          7.23        10.97 o
  -5  13   6         23.07         34.66        13.88 o
  -4  13   6          7.00          5.18        16.58 o
  -3  13   6          9.23         -1.34        12.18 o
  -2  13   6         62.51         60.12        10.96 o
  -1  13   6         14.36         10.83         7.41 o
   0  13   6         64.74         64.24         9.53 o
   1  13   6       1098.22        998.83        39.74 o
   2  13   6        121.97        115.20        10.32 o
   3  13   6         49.34         40.26         8.42 o
   4  13   6        202.19        181.70         9.67 o
   5  13   6        104.88         99.99         8.53 o
   6  13   6         28.42         14.87         7.10 o
   7  13   6         99.82        111.96        11.89 o
   8  13   6         17.68         19.91         8.31 o
   9  13   6         72.36         54.76        14.44 o
  10  13   6          0.18          0.97        13.32 o
  11  13   6        134.44        126.01       111.46 o
  12  13   6         16.73        -44.93        44.93 o
  13  13   6         83.08         18.42        23.06 o
  -6  14   6         60.52         28.14        10.89 o
  -5  14   6         51.12         47.16        10.36 o
  -4  14   6         45.75         46.21        13.69 o
  -3  14   6         98.68         96.35        16.51 o
  -2  14   6        115.97         92.78        20.37 o
  -1  14   6         37.25         54.87         9.49 o
   0  14   6          2.01          4.03         7.42 o
   1  14   6         38.09         42.00         9.09 o
   2  14   6        126.56        136.68        11.06 o
   3  14   6          5.16          3.12         9.36 o
   4  14   6          1.34         -1.38         7.36 o
   5  14   6          2.13         11.32         8.04 o
   6  14   6         45.10         47.60         7.92 o
   7  14   6          8.16          1.75        10.18 o
   8  14   6         13.80         17.57        11.41 o
   9  14   6          6.11         10.08        11.32 o
  10  14   6         74.40        108.38        19.91 o
  11  14   6         50.93        -20.07        76.53 o
  12  14   6         23.61          0.39        31.37 o
  -5  15   6         89.57        -32.78        32.78 o
  -4  15   6         16.96         21.84         9.81 o
  -3  15   6          5.96         -6.20        10.55 o
  -2  15   6         13.12        -11.38        12.87 o
  -1  15   6         58.52         75.14        12.19 o
   0  15   6         13.58         12.53         7.86 o
   1  15   6          1.82         14.23        10.03 o
   2  15   6         72.37         72.40        15.27 o
   3  15   6         32.07         36.56        12.81 o
   4  15   6         15.55         13.97        10.18 o
   5  15   6        112.61        124.31        10.13 o
   6  15   6         28.76         60.27        10.39 o
   7  15   6          5.34          2.74         8.86 o
   8  15   6          0.53          6.00         8.75 o
   9  15   6          0.54          0.52        10.27 o
  10  15   6        131.79        193.84        41.48 o
  -3  16   6          0.55          9.56         8.35 o
  -2  16   6         25.11         33.01         9.91 o
  -1  16   6         14.72         19.18        10.53 o
   0  16   6         12.99         19.11         9.85 o
   1  16   6         21.75         31.29         7.85 o
   2  16   6        130.47        178.23        13.69 o
   3  16   6         91.42        114.60         9.73 o
   4  16   6          1.50         -1.93         8.92 o
   5  16   6        107.37        117.45        13.99 o
   6  16   6        101.92        132.98        11.62 o
   7  16   6        111.00        139.20        15.64 o
   8  16   6         10.29         18.51        10.74 o
   9  16   6          0.22          1.02        25.20 o
  -1  17   6          0.70          4.84         6.10 o
   0  17   6          0.68          4.00        15.29 o
   1  17   6          2.80          5.81        10.83 o
   2  17   6          0.42         -8.63         9.06 o
   3  17   6        122.99        168.60        10.04 o
   4  17   6         95.46        120.66         7.56 o
   5  17   6        128.37        156.17        15.34 o
   6  17   6        174.15        191.82        12.31 o
   7  17   6        100.63        113.14        14.15 o
   8  17   6         25.39         21.98         6.69 o
  -5 -14   7         84.27         27.92        18.11 o
  -4 -14   7          8.23         -6.36        11.12 o
  -3 -14   7         48.69         31.90        11.61 o
  -2 -14   7          7.83          2.68        10.81 o
  -1 -14   7          3.14          4.63         9.94 o
   0 -14   7          0.74         -0.35         7.07 o
   1 -14   7          5.87         11.33         6.70 o
  -7 -13   7         25.22         20.10         6.65 o
  -6 -13   7         64.86         58.63         8.31 o
  -5 -13   7          5.78          9.32         7.88 o
  -4 -13   7         16.42         22.02         7.93 o
  -3 -13   7         88.02        100.16        10.30 o
  -2 -13   7          0.83          1.64         9.30 o
  -1 -13   7         96.12        108.19        10.05 o
   0 -13   7          0.04          5.62         9.20 o
   1 -13   7         22.80         16.97        14.26 o
   2 -13   7        105.73        152.39        20.40 o
   3 -13   7        346.41        400.36        33.83 o
   4 -13   7        357.27        384.84        24.74 o
  -8 -12   7          2.90          6.90         6.15 o
  -7 -12   7         48.74         53.45         6.04 o
  -6 -12   7        258.19        269.62        14.47 o
  -5 -12   7         91.50         99.16         7.33 o
  -4 -12   7        624.96        631.44        19.07 o
  -3 -12   7        180.47        192.12        10.14 o
  -2 -12   7        104.53        121.52        10.80 o
  -1 -12   7         13.92         19.79         8.88 o
   0 -12   7         84.21        107.07        10.42 o
   1 -12   7         17.18         17.79         8.71 o
   2 -12   7          0.40         -7.72         7.72 o
   3 -12   7        341.32        416.49        18.09 o
   4 -12   7        198.01        237.61        12.89 o
   5 -12   7         99.18        106.91         8.50 o
   6 -12   7        171.35        136.05        18.58 o
  -9 -11   7          1.20         -3.07         4.30 o
  -8 -11   7         21.84         20.99         4.96 o
  -7 -11   7         14.50         22.81         7.25 o
  -6 -11   7        262.99        269.27        11.45 o
  -5 -11   7        180.24        168.33         8.41 o
  -4 -11   7        652.34        635.73        18.50 o
  -3 -11   7        350.26        368.34        13.52 o
  -2 -11   7        203.64        215.76         9.26 o
  -1 -11   7        634.98        638.36        18.81 o
   0 -11   7        533.10        529.82        16.94 o
   1 -11   7         36.16         54.87         8.60 o
   2 -11   7         43.32         51.39        14.18 o
   3 -11   7          7.75          4.24         8.59 o
   4 -11   7         47.77         53.75        11.04 o
   5 -11   7         24.03         23.60         7.97 o
   6 -11   7         14.39         18.69         7.22 o
   7 -11   7         15.45         12.31         9.80 o
 -10 -10   7         23.57         21.44         5.33 o
  -9 -10   7         70.12         77.49         6.11 o
  -8 -10   7         11.46         12.75         6.10 o
  -7 -10   7         78.80         90.36         5.65 o
  -6 -10   7         94.12         83.37         8.41 o
  -5 -10   7          2.93         11.50         5.97 o
  -4 -10   7        148.08        162.54         7.37 o
  -3 -10   7        332.54        334.72        12.18 o
  -2 -10   7         12.57          8.67         6.47 o
  -1 -10   7        841.40        855.89        20.36 o
   0 -10   7       3560.76       3551.25        72.13 o
   1 -10   7         83.04         96.05         6.72 o
   2 -10   7         34.39         37.83         8.15 o
   3 -10   7         63.67         77.10         8.50 o
   4 -10   7         80.40         78.86        11.64 o
   5 -10   7         16.43         20.79         7.63 o
   6 -10   7        263.30        327.95        17.04 o
   7 -10   7         59.62         87.56         9.71 o
   8 -10   7          4.23          4.57        10.69 o
 -11  -9   7        580.91        553.55        31.88 o
 -10  -9   7          8.65         13.29         6.68 o
  -9  -9   7         10.16         15.00         6.47 o
  -8  -9   7        396.35        420.59        12.97 o
  -7  -9   7        117.88        118.20         7.42 o
  -6  -9   7        331.68        325.87        10.06 o
  -5  -9   7        460.40        411.18        12.26 o
  -4  -9   7         72.45         74.38         6.44 o
  -3  -9   7         10.39         20.68         5.63 o
  -2  -9   7        466.59        450.18        11.73 o
  -1  -9   7        418.95        397.68        11.12 o
   0  -9   7        188.47        192.71         8.10 o
   1  -9   7         48.31         51.92         6.21 o
   2  -9   7         42.24         35.10         6.91 o
   3  -9   7         71.77         58.04         7.88 o
   4  -9   7          1.34         14.62         6.37 o
   5  -9   7          6.28         17.00         6.72 o
   6  -9   7          0.25         -7.77         7.77 o
   7  -9   7          3.90         10.75         8.06 o
   8  -9   7          2.72          4.32         7.82 o
   9  -9   7         41.86         56.06        13.21 o
 -11  -8   7        479.41        473.74        18.99 o
 -10  -8   7         75.87         80.98         6.81 o
  -9  -8   7         15.01          7.20         6.31 o
  -8  -8   7         43.53         49.95         8.22 o
  -7  -8   7        197.96        190.07         8.51 o
  -6  -8   7        120.71        124.73         7.72 o
  -5  -8   7        860.29        879.39        18.93 o
  -4  -8   7          1.15         11.61         7.63 o
  -3  -8   7        184.97        187.18         8.79 o
  -2  -8   7         14.24         15.77         5.43 o
  -1  -8   7         82.62         83.31         6.00 o
   0  -8   7        100.40         95.21         5.94 o
   1  -8   7          5.99          8.57         4.97 o
   2  -8   7        263.24        260.53         9.52 o
   3  -8   7        129.64        132.84         7.45 o
   4  -8   7        131.37        112.81         6.71 o
   5  -8   7         13.73          7.49         5.59 o
   6  -8   7        244.82        230.68         9.49 o
   7  -8   7          4.03          8.48         7.13 o
   8  -8   7         30.59         32.58         7.12 o
   9  -8   7          0.14          8.92         9.32 o
  10  -8   7        102.17        113.32        20.25 o
 -12  -7   7         92.92         72.22         8.34 o
 -11  -7   7         44.35         50.77         7.32 o
 -10  -7   7         81.03         85.22         7.64 o
  -9  -7   7        538.87        626.21        17.34 o
  -8  -7   7        336.83        352.59        11.71 o
  -7  -7   7         31.66         30.13         6.85 o
  -6  -7   7          5.26          0.29         6.81 o
  -5  -7   7        369.49        401.77        13.65 o
  -4  -7   7        103.90        101.11         7.30 o
  -3  -7   7        236.86        178.23         8.73 o
  -2  -7   7         20.53         23.15         5.48 o
  -1  -7   7        566.03        542.48        10.90 o
   0  -7   7       3056.71       2795.72        43.93 o
   1  -7   7        277.93        278.91         7.62 o
   2  -7   7        293.85        316.63         7.83 o
   3  -7   7         50.25         51.12         5.62 o
   4  -7   7        108.54        115.35         6.27 o
   5  -7   7        223.58        215.77         8.84 o
   6  -7   7        861.16        877.62        19.89 o
   7  -7   7         32.57         36.67         6.64 o
   8  -7   7         75.69        102.04         8.53 o
   9  -7   7        146.85        157.00        10.97 o
  10  -7   7         10.27         -8.51         8.51 o
  11  -7   7          0.83         -4.00        15.31 o
 -12  -6   7          4.65          0.88         3.94 o
 -11  -6   7        261.77        299.75        12.88 o
 -10  -6   7        342.13        370.46        13.10 o
  -9  -6   7          9.73         12.46         5.28 o
  -8  -6   7          1.49          7.35         6.99 o
  -7  -6   7          9.55         15.36         5.24 o
  -6  -6   7         35.61         44.11         6.32 o
  -5  -6   7        194.53        212.86         9.51 o
  -4  -6   7          0.61         -5.38         5.38 o
  -3  -6   7        265.83        303.55         8.53 o
  -2  -6   7        639.35        627.85        12.61 o
  -1  -6   7         89.99         89.69         4.77 o
   0  -6   7        626.44        584.77        11.34 o
   1  -6   7        914.48        845.28        17.64 o
   2  -6   7         25.56         31.45         4.80 o
   3  -6   7          3.77          8.29         4.10 o
   4  -6   7         15.14         13.22         4.86 o
   5  -6   7        589.94        640.97        14.60 o
   6  -6   7        213.19        213.17         8.50 o
   7  -6   7        783.44        829.01        24.63 o
   8  -6   7         21.19         31.21         7.48 o
   9  -6   7        120.86        136.94         8.38 o
  10  -6   7         66.09         69.22         8.67 o
  11  -6   7          6.92         -3.76        12.97 o
 -13  -5   7          0.74         13.49         8.15 o
 -12  -5   7          4.59          1.67         4.95 o
 -11  -5   7         22.36         23.62         6.77 o
 -10  -5   7        132.00        144.05        10.26 o
  -9  -5   7          5.17          6.96         5.28 o
  -8  -5   7        148.96        158.89         8.99 o
  -7  -5   7        231.42        243.24         8.43 o
  -6  -5   7          6.37          8.44         6.33 o
  -5  -5   7         78.29         69.53         6.27 o
  -4  -5   7        230.74        238.46         8.59 o
  -3  -5   7        508.83        497.10        11.77 o
  -2  -5   7         51.22         59.31         4.40 o
  -1  -5   7          4.66          1.87         7.47 o
   0  -5   7        760.47        679.25        15.04 o
   1  -5   7       1702.42       1627.64        23.46 o
   2  -5   7        802.34        833.25        13.97 o
   3  -5   7         22.92         20.74         3.57 o
   4  -5   7        138.69        127.81         5.20 o
   5  -5   7        343.24        359.46         9.22 o
   6  -5   7          5.85         10.77         6.65 o
   7  -5   7         17.00         23.11         7.06 o
   8  -5   7        278.38        332.51        12.75 o
   9  -5   7        376.48        459.46        18.29 o
  10  -5   7        284.82        368.10        21.42 o
  11  -5   7        137.10        141.40        13.20 o
  12  -5   7         82.21          3.14        25.88 o
 -13  -4   7        136.50        143.09        14.62 o
 -12  -4   7        241.56        287.35        14.26 o
 -11  -4   7          4.52         13.24         6.59 o
 -10  -4   7         26.12         40.67         7.19 o
  -9  -4   7         52.88         67.04         7.47 o
  -8  -4   7       1295.91       1555.91        59.02 o
  -7  -4   7        360.62        399.57        15.49 o
  -6  -4   7        161.71        171.65         9.20 o
  -5  -4   7        475.88        546.19        18.64 o
  -4  -4   7          5.67         13.21         4.36 o
  -3  -4   7        303.59        286.95        13.43 o
  -2  -4   7        655.37        587.28        11.54 o
  -1  -4   7        834.16        749.19        11.86 o
   0  -4   7         41.87         64.43         3.35 o
   1  -4   7       2111.33       2021.37        26.49 o
   2  -4   7       5438.10       5190.87        76.34 o
   3  -4   7         90.00        107.40         8.38 o
   4  -4   7         14.18         20.03         3.61 o
   5  -4   7        709.62        673.93        16.11 o
   6  -4   7        694.01        648.86        20.80 o
   7  -4   7         85.07        104.84         8.03 o
   8  -4   7        434.67        511.56        13.82 o
   9  -4   7        441.26        495.82        19.30 o
  10  -4   7        109.10        124.63         8.42 o
  11  -4   7         14.76         16.12         9.40 o
  12  -4   7         50.24         86.92        23.81 o
  13  -4   7          8.83          5.10        13.88 o
 -13  -3   7          1.27          5.46         4.52 o
 -12  -3   7          3.04          9.35         6.34 o
 -11  -3   7         37.63         52.20         8.41 o
 -10  -3   7        100.10        114.98         7.13 o
  -9  -3   7         54.22         64.58         7.34 o
  -8  -3   7        413.82        520.48        14.73 o
  -7  -3   7       2579.52       3454.09       151.61 o
  -6  -3   7        559.07        665.57        23.51 o
  -5  -3   7        271.13        358.15        12.87 o
  -4  -3   7        202.07        174.41        15.64 o
  -3  -3   7         50.95         53.72         5.01 o
  -2  -3   7        207.56        168.12         5.38 o
  -1  -3   7       4018.36       3899.84        53.01 o
   0  -3   7       3993.49       3603.90        47.01 o
   1  -3   7       1053.69        918.09        14.38 o
   2  -3   7        724.82        586.79         9.71 o
   3  -3   7        820.78        717.26        12.74 o
   4  -3   7       1230.40       1215.64        23.46 o
   5  -3   7          1.60         -2.17         3.89 o
   6  -3   7        122.29         90.12         5.34 o
   7  -3   7          2.89          6.71         5.44 o
   8  -3   7        137.75        155.89        10.37 o
   9  -3   7        821.52        893.05        36.11 o
  10  -3   7        235.25        281.08        15.31 o
  11  -3   7        366.39        400.06        34.64 o
  12  -3   7        144.52        137.14        40.23 o
  13  -3   7         77.08        -11.76        29.56 o
 -13  -2   7          4.77         -0.99         5.39 o
 -12  -2   7          8.54         17.04         5.72 o
 -11  -2   7         31.31         46.77        12.86 o
 -10  -2   7         41.18         52.78         8.14 o
  -9  -2   7         41.81         55.05         6.77 o
  -8  -2   7         86.77        106.75         6.55 o
  -7  -2   7        328.98        366.08        21.02 o
  -6  -2   7       2444.04       3077.68       105.23 o
  -5  -2   7       1118.73       1415.88        36.01 o
  -4  -2   7        973.21       1204.34        35.43 o
  -3  -2   7        100.57        117.44         5.96 o
  -2  -2   7        543.27        482.28         9.18 o
  -1  -2   7         50.92         36.36         2.96 o
   0  -2   7        100.24        101.26         3.22 o
   1  -2   7        267.33        231.42         5.17 o
   2  -2   7       1533.49       1370.50        20.30 o
   3  -2   7       6682.75       6239.46       100.80 o
   4  -2   7       2994.45       2757.95        52.67 o
   5  -2   7         18.21         23.59        11.53 o
   6  -2   7          5.64          6.24         4.47 o
   7  -2   7        143.06        134.16         6.48 o
   8  -2   7        235.51        210.98        10.31 o
   9  -2   7       1777.23       1893.89        58.26 o
  10  -2   7        386.20        415.19        19.03 o
  11  -2   7         22.41         26.54         7.43 o
  12  -2   7        277.18        235.91        13.86 o
  13  -2   7          3.71        -11.29        39.21 o
 -13  -1   7        134.62        162.75        11.84 o
 -12  -1   7          1.26          7.86         5.74 o
 -11  -1   7         73.30        112.07         7.30 o
 -10  -1   7         37.26         57.03         6.59 o
  -9  -1   7         12.78          9.68         8.43 o
  -8  -1   7          4.51          2.75         8.38 o
  -7  -1   7        244.41        265.32        12.68 o
  -6  -1   7       1170.75       1630.63        66.80 o
  -5  -1   7       2142.53       2961.38        87.95 o
  -4  -1   7       1233.06       1702.18        51.39 o
  -3  -1   7        772.42        879.87        17.93 o
  -2  -1   7        875.75       1128.78        18.38 o
  -1  -1   7       2814.20       3130.45        45.45 o
   0  -1   7       1198.04       1289.61        18.22 o
   1  -1   7       1431.89       1337.06        17.58 o
   2  -1   7        294.27        241.87         5.03 o
   3  -1   7       4341.84       4069.08        61.89 o
   4  -1   7        307.83        240.48         5.47 o
   5  -1   7          9.16         10.38         3.03 o
   6  -1   7        224.26        191.65         6.55 o
   7  -1   7        196.02        176.01         8.46 o
   8  -1   7        377.67        384.88        11.91 o
   9  -1   7        261.40        316.12        11.61 o
  10  -1   7        152.59        173.08         7.78 o
  11  -1   7        183.80        223.48        12.54 o
  12  -1   7          2.18          7.97         8.32 o
  13  -1   7         83.65         76.06        14.19 o
  14  -1   7         31.99          6.75        13.42 o
 -13   0   7          2.25          1.17         4.87 o
 -12   0   7        157.80        180.84        10.45 o
 -11   0   7          1.31         -5.16         7.60 o
 -10   0   7         96.02        118.05         7.54 o
  -9   0   7         82.76        102.89         7.38 o
  -8   0   7        494.19        554.91        15.55 o
  -7   0   7        539.82        655.66        18.35 o
  -6   0   7       1048.16       1422.08        40.12 o
  -5   0   7       1097.51       1575.11        61.10 o
  -4   0   7       3033.03       4207.08       128.22 o
  -3   0   7       1191.81       1624.24        35.45 o
  -2   0   7        999.49       1329.85        19.55 o
  -1   0   7       4097.24       4953.53        64.93 o
   0   0   7        164.84        174.73         4.03 o
   1   0   7       3072.09       2945.33        34.29 o
   2   0   7        217.56        162.09         3.96 o
   3   0   7        543.80        498.08         9.17 o
   4   0   7       4400.94       4409.10        72.13 o
   5   0   7       1196.45       1129.26        20.54 o
   6   0   7        191.77        170.57        20.68 o
   7   0   7          3.75          8.59         5.37 o
   8   0   7         16.04         17.43         5.89 o
   9   0   7         71.21         74.47         6.93 o
  10   0   7        240.69        249.04         9.94 o
  11   0   7          0.45         -2.11        10.49 o
  12   0   7          3.43         -0.38        16.07 o
  13   0   7          3.10         -6.88        12.03 o
  14   0   7         38.08         36.04        15.89 o
 -13   1   7         60.83         67.12         5.93 o
 -12   1   7        180.05        214.15        23.68 o
 -11   1   7         64.84         70.57         9.34 o
 -10   1   7          4.70          4.81         7.41 o
  -9   1   7         49.98         53.93         7.33 o
  -8   1   7        779.43        887.55        23.89 o
  -7   1   7        165.74        188.00         9.21 o
  -6   1   7         88.47         86.06         9.89 o
  -5   1   7        616.71        791.83        35.16 o
  -4   1   7       1286.94       1866.73        47.89 o
  -3   1   7          6.61         17.26         4.48 o
  -2   1   7          5.66         24.29         3.93 o
  -1   1   7       1946.45       2319.13        30.16 o
   0   1   7       1353.41       1291.04        19.50 o
   1   1   7       1380.97       1350.18        19.37 o
   2   1   7        699.44        678.92        10.65 o
   3   1   7        464.55        416.42         6.93 o
   4   1   7        208.46        205.62         4.33 o
   5   1   7         73.82         51.77         3.34 o
   6   1   7        751.87        798.86        16.22 o
   7   1   7        750.18        757.65        17.55 o
   8   1   7        781.38        808.03        17.78 o
   9   1   7        515.95        608.30        13.73 o
  10   1   7        591.32        615.32        23.91 o
  11   1   7         67.80         84.15        11.33 o
  12   1   7         81.91         68.10        11.79 o
  13   1   7          0.24          1.41        12.38 o
  14   1   7         18.78         28.81        17.11 o
 -13   2   7          9.17          5.80         6.67 o
 -12   2   7         14.54         22.57        24.39 o
 -11   2   7        134.25        159.45         8.61 o
 -10   2   7          2.87         -7.05         9.98 o
  -9   2   7          5.06          8.25         6.67 o
  -8   2   7          8.18         19.23         7.65 o
  -7   2   7         11.26          5.64         6.92 o
  -6   2   7        107.27        149.35        28.99 o
  -5   2   7        549.52        617.61        19.74 o
  -4   2   7        840.52        929.62        23.45 o
  -3   2   7        891.95       1153.33        23.07 o
  -2   2   7         21.67         28.74         2.90 o
  -1   2   7       2032.35       2145.51        27.53 o
   0   2   7       2935.82       2895.14        36.79 o
   1   2   7       3672.69       3664.82        43.99 o
   2   2   7        316.41        327.07         7.12 o
   3   2   7        275.08        218.87         5.16 o
   4   2   7        424.38        418.36        11.75 o
   5   2   7        108.97        136.92         4.18 o
   6   2   7        884.93        977.90        19.16 o
   7   2   7         68.49         62.76         4.36 o
   8   2   7         48.05         55.43         9.32 o
   9   2   7        340.79        344.03        10.98 o
  10   2   7         76.60         77.48        10.90 o
  11   2   7        131.27        139.61        12.78 o
  12   2   7        115.34        148.07        17.75 o
  13   2   7          0.32         22.40        25.37 o
  14   2   7         15.41          8.74        17.12 o
 -12   3   7         97.24         98.03        15.06 o
 -11   3   7        664.74        697.53        43.77 o
 -10   3   7       1227.36       1327.82        34.88 o
  -9   3   7          4.89         -1.31        10.67 o
  -8   3   7         82.99        101.12         7.15 o
  -7   3   7         17.29         24.90         7.99 o
  -6   3   7          1.09          1.40         7.38 o
  -5   3   7        175.91        182.36        11.64 o
  -4   3   7        327.21        389.22        16.82 o
  -3   3   7       1394.83       1793.05        33.67 o
  -2   3   7       4474.42       5369.73        74.42 o
  -1   3   7        157.22        184.10         5.42 o
   0   3   7       1016.30        984.28        14.45 o
   1   3   7       1059.52       1059.83        14.29 o
   2   3   7        343.80        294.59         5.74 o
   3   3   7         42.86         57.19         2.92 o
   4   3   7       1103.53       1063.00        27.68 o
   5   3   7        591.07        540.95        12.50 o
   6   3   7       1348.96       1343.70        25.29 o
   7   3   7       1440.86       1476.98        31.03 o
   8   3   7        543.33        555.81        17.92 o
   9   3   7        514.13        482.50        14.07 o
  10   3   7        171.61        162.84         7.03 o
  11   3   7        478.14        547.67        20.89 o
  12   3   7          6.27         -2.72        18.06 o
  13   3   7         42.14         13.17        15.79 o
  14   3   7         61.12         19.13        17.00 o
 -12   4   7        114.38         97.32        28.02 o
 -11   4   7        664.48        692.80        75.89 o
 -10   4   7        549.85        511.64        35.14 o
  -9   4   7          5.09          2.52         7.54 o
  -8   4   7          0.62         -0.68         7.27 o
  -7   4   7         10.63         12.14         8.47 o
  -6   4   7        724.78        723.71        19.70 o
  -5   4   7        125.35        161.68        10.28 o
  -4   4   7         91.69        122.46        22.48 o
  -3   4   7         52.28         50.52         5.35 o
  -2   4   7        108.08        100.35         6.26 o
  -1   4   7       2522.88       2505.64        37.01 o
   0   4   7         22.21         11.81         3.47 o
   1   4   7       2256.60       2036.85        32.24 o
   2   4   7        292.72        306.75         7.42 o
   3   4   7       1079.45        948.07        25.28 o
   4   4   7       1012.69        986.47        34.47 o
   5   4   7         11.04         12.02         3.37 o
   6   4   7        105.35        115.68         5.06 o
   7   4   7        150.30        132.70         5.22 o
   8   4   7        590.95        591.89        23.83 o
   9   4   7          8.78         15.58         5.52 o
  10   4   7          2.46          4.56         7.26 o
  11   4   7        361.40        299.70        15.30 o
  12   4   7        371.44        387.10        15.34 o
  13   4   7        390.12        409.55        25.95 o
  14   4   7         52.76         65.55        40.70 o
 -12   5   7          8.69          7.14         9.02 o
 -11   5   7         31.03         46.73        19.37 o
 -10   5   7        176.53        146.87        15.07 o
  -9   5   7         67.70        103.57        16.64 o
  -8   5   7         79.80        108.81         9.20 o
  -7   5   7         36.20         54.03        14.02 o
  -6   5   7        292.36        347.04        14.15 o
  -5   5   7          7.04         69.08        29.07 o
  -4   5   7        410.70        463.16        11.90 o
  -3   5   7         56.89         44.40         5.30 o
  -2   5   7        453.13        463.77        13.53 o
  -1   5   7         27.13         24.39         3.25 o
   0   5   7         24.23         25.32         3.12 o
   1   5   7        148.75        114.90         4.86 o
   2   5   7        158.43        131.36         5.41 o
   3   5   7       5622.40       5203.57       150.30 o
   4   5   7       1920.91       1920.02        84.29 o
   5   5   7       2732.93       2693.71       133.58 o
   6   5   7        187.99        208.70        17.48 o
   7   5   7        348.69        361.19        11.94 o
   8   5   7        823.48        936.21        56.32 o
   9   5   7         66.92         75.09         7.81 o
  10   5   7         80.18         97.33         7.29 o
  11   5   7         28.59         54.64         8.26 o
  12   5   7        282.10        313.65        14.79 o
  13   5   7        587.56        573.85        42.25 o
 -11   6   7         53.70         55.17        10.38 o
 -10   6   7         10.08         -3.26        19.92 o
  -9   6   7         86.53         68.78        17.26 o
  -8   6   7          3.94          0.41         9.31 o
  -7   6   7         72.09         42.55        12.40 o
  -6   6   7          9.85          3.05        11.97 o
  -5   6   7        288.80        254.24        12.21 o
  -4   6   7       1924.79       1730.13        66.15 o
  -3   6   7       4085.25       4205.76        91.55 o
  -2   6   7        206.96        204.51         6.04 o
  -1   6   7        105.78        102.77         4.92 o
   0   6   7         42.85         41.64         3.87 o
   1   6   7         18.02         30.21         5.12 o
   2   6   7          4.79          7.69         3.90 o
   3   6   7       1120.13        968.41        31.29 o
   4   6   7       3090.52       2693.48        98.06 o
   5   6   7       2319.62       2316.90       121.96 o
   6   6   7        965.12       1043.66        57.98 o
   7   6   7        123.38        107.90         9.68 o
   8   6   7        559.92        665.44        33.26 o
   9   6   7        688.27        784.23        51.46 o
  10   6   7         31.75         18.49         5.90 o
  11   6   7        192.44        173.05        12.07 o
  12   6   7          1.15          8.08         6.87 o
  13   6   7         32.61         19.64        26.87 o
 -11   7   7        200.45        123.67        19.29 o
 -10   7   7        382.82        238.27        45.72 o
  -9   7   7         42.48         58.73        14.67 o
  -8   7   7          2.72          3.97         9.14 o
  -7   7   7        141.52        148.59        11.98 o
  -6   7   7        340.65        314.11        16.45 o
  -5   7   7       1052.15       1068.15        38.92 o
  -4   7   7       2022.51       1850.66        54.77 o
  -3   7   7        622.24        627.77        24.62 o
  -2   7   7       4433.77       4362.12        79.71 o
  -1   7   7        818.62        712.57        13.24 o
   0   7   7        117.70         78.91         4.20 o
   1   7   7        214.27        227.83         7.35 o
   2   7   7       2102.39       2035.55        58.57 o
   3   7   7        615.49        565.47        23.49 o
   4   7   7        438.32        366.38        15.52 o
   5   7   7       2536.89       2419.77       121.92 o
   6   7   7       1433.96       1255.66        63.54 o
   7   7   7         33.50         27.13         7.95 o
   8   7   7       1019.94       1090.12        57.23 o
   9   7   7       2151.43       2460.43       130.12 o
  10   7   7       1992.61       2199.85        93.05 o
  11   7   7        339.46        352.95        20.61 o
  12   7   7         21.75         -0.77        15.46 o
  13   7   7          3.55        -39.37        39.37 o
  14   7   7          2.78        -60.06        85.31 o
 -10   8   7         72.99         52.94        10.79 o
  -9   8   7        147.60        102.56        21.89 o
  -8   8   7          2.38          9.45        12.50 o
  -7   8   7         64.26         58.00        16.94 o
  -6   8   7          5.11          9.65         8.17 o
  -5   8   7        283.90        271.14        16.39 o
  -4   8   7         79.20         93.51        14.45 o
  -3   8   7       1193.87       1037.80        26.44 o
  -2   8   7        106.09         87.70         9.30 o
  -1   8   7        351.14        290.97         8.52 o
   0   8   7       1135.86       1015.66        31.20 o
   1   8   7        551.32        544.77        23.44 o
   2   8   7       1138.33        969.25        37.83 o
   3   8   7       1033.87        862.05        37.33 o
   4   8   7        136.58        157.31        17.14 o
   5   8   7        134.93        113.82         9.26 o
   6   8   7        388.28        296.51        39.47 o
   7   8   7        191.58        143.53        13.08 o
   8   8   7        151.85        124.65        18.16 o
   9   8   7        668.49        635.18        25.40 o
  10   8   7        999.04       1082.59        34.52 o
  11   8   7        428.62        410.89        54.17 o
  12   8   7        168.46         -3.14        62.89 o
  13   8   7          7.31         16.82        38.13 o
  14   8   7          1.07         -3.29        80.77 o
 -10   9   7        230.38        109.07        17.96 o
  -9   9   7        158.59         75.99        13.02 o
  -8   9   7        266.13        248.60        26.73 o
  -7   9   7         76.28         57.49        13.89 o
  -6   9   7        496.92        457.34        26.28 o
  -5   9   7         68.50         54.25        12.73 o
  -4   9   7          0.52          5.12        12.47 o
  -3   9   7        232.57        259.65        10.22 o
  -2   9   7       1053.89        922.21        19.13 o
  -1   9   7        346.46        320.76        16.78 o
   0   9   7         42.40         19.31         5.71 o
   1   9   7        396.19        326.82        13.53 o
   2   9   7         99.18         88.38         5.28 o
   3   9   7         98.27         75.80         6.24 o
   4   9   7       1250.86        952.62        41.23 o
   5   9   7        507.86        390.61        13.18 o
   6   9   7        163.78        108.81         9.52 o
   7   9   7        484.86        467.62        33.95 o
   8   9   7       1064.26        970.66        50.60 o
   9   9   7        957.22        832.62        26.08 o
  10   9   7       1616.90       1419.68        42.23 o
  11   9   7        110.71        113.02        12.93 o
  12   9   7        138.73        148.04        67.98 o
  13   9   7          9.35        -18.44        34.03 o
  14   9   7         13.43        -36.27        36.27 o
  -9  10   7        239.29        -15.21        34.37 o
  -8  10   7         82.72         65.99        10.40 o
  -7  10   7         37.71         28.07        13.01 o
  -6  10   7        198.81        199.21        17.03 o
  -5  10   7        206.86        186.73        18.44 o
  -4  10   7         10.22          0.55        12.04 o
  -3  10   7          9.64          7.37         8.75 o
  -2  10   7        631.04        567.38        15.81 o
  -1  10   7        130.04        108.43         6.60 o
   0  10   7        238.58        227.17         9.55 o
   1  10   7          4.40          0.61         6.35 o
   2  10   7       1251.65       1117.90        47.83 o
   3  10   7         74.39         55.34         7.23 o
   4  10   7         16.73         14.39         5.85 o
   5  10   7          1.89         -7.01         7.53 o
   6  10   7        658.51        587.43        19.94 o
   7  10   7        163.59        132.65        11.72 o
   8  10   7        152.74        129.16        10.84 o
   9  10   7        229.51        228.12        12.34 o
  10  10   7        332.97        298.94        35.82 o
  11  10   7         37.65         12.75        35.37 o
  12  10   7         20.60         14.44        25.13 o
  13  10   7        160.15         42.49        51.48 o
  14  10   7         16.40         42.33        31.47 o
  -8  11   7         14.53         10.84         7.55 o
  -7  11   7         53.70         37.75        13.90 o
  -6  11   7        135.71        135.73        12.96 o
  -5  11   7          2.72        -10.35        12.84 o
  -4  11   7        111.67        135.85        16.61 o
  -3  11   7        377.12        395.62        27.07 o
  -2  11   7          0.09         11.86         8.06 o
  -1  11   7       1004.63        872.38        22.42 o
   0  11   7         40.23         32.37         7.88 o
   1  11   7         25.25         18.94         6.78 o
   2  11   7        183.49        191.67         9.58 o
   3  11   7        146.05        145.28         7.61 o
   4  11   7        365.42        297.94        10.73 o
   5  11   7          9.93         16.61         8.09 o
   6  11   7          0.46          6.20         9.39 o
   7  11   7          2.13         -5.48         8.93 o
   8  11   7        102.89         80.52        10.34 o
   9  11   7        106.94         92.29        10.28 o
  10  11   7        110.21        130.01        21.36 o
  11  11   7        102.15        106.40        21.59 o
  12  11   7          0.64        -27.01        28.25 o
  13  11   7         15.86        -35.64        40.01 o
  14  11   7         17.37        -22.50        24.61 o
  -8  12   7         32.17         18.93        24.27 o
  -7  12   7          2.57         11.67        11.47 o
  -6  12   7          1.24         -3.55         9.38 o
  -5  12   7         11.86          5.57        13.27 o
  -4  12   7         41.97         32.14        14.26 o
  -3  12   7         29.13         33.54        13.68 o
  -2  12   7        230.85        256.46        12.03 o
  -1  12   7        216.84        225.17        13.60 o
   0  12   7        912.67        838.13        32.68 o
   1  12   7        248.54        230.95        12.79 o
   2  12   7          0.25         -1.74         7.17 o
   3  12   7        252.47        233.73        13.27 o
   4  12   7        167.22        215.29         8.55 o
   5  12   7        280.79        247.62        11.23 o
   6  12   7        119.27        132.95        10.55 o
   7  12   7          1.70         -4.70         7.92 o
   8  12   7         12.10          4.23         7.96 o
   9  12   7          2.36          2.95         8.46 o
  10  12   7         62.19         59.66        18.44 o
  11  12   7        116.05         99.97        13.93 o
  12  12   7         19.65         50.88        46.62 o
  13  12   7         13.97         24.46        38.74 o
  -7  13   7         25.65         12.01         8.80 o
  -6  13   7          4.15          3.46         7.11 o
  -5  13   7         48.60         40.60         9.43 o
  -4  13   7         43.76         49.21        11.68 o
  -3  13   7        327.28        285.41        32.10 o
  -2  13   7        313.56        322.36        21.95 o
  -1  13   7         42.81         40.45         7.78 o
   0  13   7          4.55          1.69         8.51 o
   1  13   7         79.37         66.95         9.10 o
   2  13   7         13.78         15.87         8.43 o
   3  13   7         40.37         53.94         8.23 o
   4  13   7        297.98        281.55        15.42 o
   5  13   7         10.24          7.42         6.47 o
   6  13   7          3.38          0.90         7.02 o
   7  13   7         39.32         36.89         8.11 o
   8  13   7         25.08         28.92         8.02 o
   9  13   7          1.76        -10.55        10.55 o
  10  13   7        144.85        176.01        14.75 o
  11  13   7        298.02        281.06        46.81 o
  12  13   7          0.26         86.33        46.03 o
  13  13   7         58.87         17.67        28.82 o
  -6  14   7         40.51          9.05        33.05 o
  -5  14   7          7.52          1.95         8.99 o
  -4  14   7          3.09         13.53        17.54 o
  -3  14   7        224.58        246.78        34.93 o
  -2  14   7        122.02        113.29        13.43 o
  -1  14   7        280.55        317.50        27.66 o
   0  14   7          0.99          4.67         7.61 o
   1  14   7         67.41         64.54         8.81 o
   2  14   7          4.95         12.75         9.66 o
   3  14   7         87.18         86.95        10.29 o
   4  14   7          6.99          3.89         6.62 o
   5  14   7          5.03          8.19         7.25 o
   6  14   7         12.82          4.02         7.86 o
   7  14   7        172.23        193.28        12.15 o
   8  14   7         37.37         59.03         7.46 o
   9  14   7        143.63        164.31        11.73 o
  10  14   7         84.88         57.14        15.81 o
  11  14   7         21.31        -10.90        78.49 o
  12  14   7          3.34        -28.15        33.01 o
  -4  15   7         78.90         55.85         9.09 o
  -3  15   7          8.57          9.52         7.60 o
  -2  15   7         33.65         27.08        12.29 o
  -1  15   7         74.97         79.34        12.36 o
   0  15   7        155.42        186.35        10.15 o
   1  15   7        175.87        213.38        16.29 o
   2  15   7        167.50        178.94        24.67 o
   3  15   7        350.66        358.64        18.57 o
   4  15   7        149.99        182.88        10.68 o
   5  15   7         69.69         68.59         8.77 o
   6  15   7         28.67         45.91         9.23 o
   7  15   7        105.93        109.01        11.31 o
   8  15   7         79.22         56.62        10.93 o
   9  15   7         14.02         35.47        11.74 o
  10  15   7         45.13         82.37        46.42 o
  -3  16   7          8.26         12.53         7.17 o
  -2  16   7          7.82          7.83         6.97 o
  -1  16   7         17.92         28.62        11.40 o
   0  16   7         18.41         20.90        10.78 o
   1  16   7          4.48         -4.67         7.61 o
   2  16   7         46.10         55.47         8.05 o
   3  16   7        365.12        441.83        32.84 o
   4  16   7         52.06         81.37         9.95 o
   5  16   7         59.41         52.41         8.61 o
   6  16   7         24.13         12.22        10.22 o
   7  16   7          9.92         22.34         8.72 o
   8  16   7          6.85         14.25        13.08 o
   9  16   7        119.80        124.02        13.42 o
  10  16   7        274.99        315.22        38.03 o
  -1  17   7          0.64          2.78         5.60 o
   0  17   7          9.53         17.74         8.25 o
   1  17   7         42.52         62.97        13.96 o
   2  17   7          9.17         19.50         7.70 o
   3  17   7         32.13         34.81         6.05 o
   4  17   7        137.33        198.43         9.09 o
   5  17   7        101.75        141.38         9.19 o
   6  17   7        120.22        166.98        11.44 o
   7  17   7          9.42         16.54         7.80 o
   8  17   7         10.98         19.68         6.36 o
  -2 -14   8        170.19         79.66        12.58 o
  -1 -14   8         90.26         46.50        14.11 o
  -6 -13   8         13.39         11.57         8.87 o
  -5 -13   8          8.62          4.81        10.48 o
  -4 -13   8         21.72         19.65        10.73 o
  -3 -13   8         52.73         50.74         8.76 o
  -2 -13   8         75.96         87.82         9.44 o
  -1 -13   8          1.64          0.00        13.14 o
   0 -13   8         38.17         38.31         9.51 o
   1 -13   8        137.44        141.96        11.53 o
   2 -13   8        214.64        229.04        31.46 o
   3 -13   8        114.61        117.02        23.25 o
  -8 -12   8         43.21         28.15        21.72 o
  -7 -12   8         52.22         48.12         6.18 o
  -6 -12   8        259.38        250.77        13.15 o
  -5 -12   8         71.33         76.47         8.05 o
  -4 -12   8        327.04        329.62        22.13 o
  -3 -12   8        296.55        310.55        16.64 o
  -2 -12   8         66.31         65.56        12.14 o
  -1 -12   8          1.35          5.01        11.63 o
   0 -12   8         33.29         33.17        11.62 o
   1 -12   8         20.25         16.04         8.30 o
   2 -12   8         54.37         73.89         8.44 o
   3 -12   8        182.83        198.77        15.87 o
   4 -12   8        112.44        117.45         8.76 o
   5 -12   8          4.38          2.31         8.37 o
  -9 -11   8         19.59         14.85         7.20 o
  -8 -11   8         54.92         60.75         6.49 o
  -7 -11   8        221.66        219.97         9.38 o
  -6 -11   8        668.19        642.95        27.88 o
  -5 -11   8        131.92        126.88         7.07 o
  -4 -11   8         88.31         99.30         9.41 o
  -3 -11   8        239.93        241.78        13.41 o
  -2 -11   8         21.90         24.57         7.36 o
  -1 -11   8         11.77         19.59        11.76 o
   0 -11   8         10.97          8.25         9.13 o
   1 -11   8         44.92         31.45         9.70 o
   2 -11   8          0.98         -7.71         7.72 o
   3 -11   8         83.88         83.72         7.78 o
   4 -11   8        171.50        199.65        12.04 o
   5 -11   8         13.96         19.65         7.69 o
   6 -11   8         37.99         44.38         6.90 o
   7 -11   8         43.85         21.96        12.62 o
 -10 -10   8          3.69          6.87         6.82 o
  -9 -10   8         15.09         23.64         5.49 o
  -8 -10   8         42.64         56.80         7.37 o
  -7 -10   8          0.37         -2.15         4.85 o
  -6 -10   8         21.97         25.98         6.27 o
  -5 -10   8         11.24         10.38        11.45 o
  -4 -10   8          4.68          0.39         6.22 o
  -3 -10   8          1.54          7.31         7.04 o
  -2 -10   8        245.10        240.43        11.01 o
  -1 -10   8         61.40         54.92         7.71 o
   0 -10   8        106.07        108.61         7.85 o
   1 -10   8         94.44        102.81         6.73 o
   2 -10   8          2.03         11.83         7.83 o
   3 -10   8         22.27         30.32        12.45 o
   4 -10   8        580.95        671.84        22.42 o
   5 -10   8         78.16         91.86         8.40 o
   6 -10   8         49.72         59.73         8.09 o
   7 -10   8          0.14          9.67         8.38 o
   8 -10   8          4.25         -1.71         7.86 o
 -10  -9   8         27.51         24.85         5.47 o
  -9  -9   8         12.34          8.35         6.54 o
  -8  -9   8          6.04          5.27         6.34 o
  -7  -9   8          1.45         -2.46         7.67 o
  -6  -9   8        125.66        136.46         7.05 o
  -5  -9   8          8.24         10.54         6.29 o
  -4  -9   8         55.39         60.12         6.48 o
  -3  -9   8        154.99        144.85         8.40 o
  -2  -9   8         27.95         14.74         5.57 o
  -1  -9   8       1025.12       1050.89        23.09 o
   0  -9   8       1660.35       1585.31        32.46 o
   1  -9   8         56.97         55.14         6.26 o
   2  -9   8         36.27         43.15         6.87 o
   3  -9   8         50.37         47.91         6.92 o
   4  -9   8         57.84         45.18         6.68 o
   5  -9   8        230.71        232.45        10.57 o
   6  -9   8          0.21          2.20         7.26 o
   7  -9   8         58.92         67.02         8.90 o
   8  -9   8         66.70         72.80         9.64 o
   9  -9   8          1.30         -5.73         8.78 o
 -11  -8   8         16.28          9.33        20.27 o
 -10  -8   8        179.10        197.53        12.37 o
  -9  -8   8         25.43         34.67         7.61 o
  -8  -8   8          3.34         17.44         9.57 o
  -7  -8   8         40.48         34.75         7.41 o
  -6  -8   8         61.49         73.86         8.29 o
  -5  -8   8         46.99         32.37         7.90 o
  -4  -8   8          1.06          1.48         6.50 o
  -3  -8   8         11.26         16.12         6.01 o
  -2  -8   8         12.58          8.55         5.74 o
  -1  -8   8          0.10         -1.50         6.48 o
   0  -8   8         12.41         13.92         6.51 o
   1  -8   8         52.45         48.29         5.56 o
   2  -8   8        170.89        160.36         7.47 o
   3  -8   8         16.05         14.08         5.64 o
   4  -8   8        397.44        402.16        12.67 o
   5  -8   8         25.32         25.06         5.78 o
   6  -8   8         10.26         24.26         8.16 o
   7  -8   8         15.93         29.85         7.30 o
   8  -8   8         53.04         42.47         8.70 o
   9  -8   8          4.27         24.58         9.48 o
  10  -8   8        137.62         57.95        24.39 o
 -11  -7   8         26.48         20.24         5.27 o
 -10  -7   8         50.32         60.18         7.22 o
  -9  -7   8         71.48         63.71         6.87 o
  -8  -7   8         29.24         32.50         8.10 o
  -7  -7   8        182.08        206.81         9.61 o
  -6  -7   8        518.85        542.75        14.71 o
  -5  -7   8         56.61         56.73         7.73 o
  -4  -7   8          5.64         13.64         6.82 o
  -3  -7   8         12.46         16.07         6.93 o
  -2  -7   8        358.68        329.01        11.15 o
  -1  -7   8        205.57        204.21         7.14 o
   0  -7   8         78.40         72.23         5.45 o
   1  -7   8       1617.88       1487.47        28.50 o
   2  -7   8        221.55        201.91         7.33 o
   3  -7   8        466.71        427.97        10.80 o
   4  -7   8        702.74        709.87        19.38 o
   5  -7   8         16.20         11.17         5.41 o
   6  -7   8          1.75          8.19         6.84 o
   7  -7   8          2.37          9.87         7.57 o
   8  -7   8         11.15          9.86         7.19 o
   9  -7   8          3.65          1.08         7.73 o
  10  -7   8         27.80         25.30         8.77 o
 -12  -6   8         68.91         50.49         7.85 o
 -11  -6   8          2.90          2.18         5.34 o
 -10  -6   8        600.76        699.14        21.32 o
  -9  -6   8         68.28         80.35         8.94 o
  -8  -6   8         11.18         -2.28         9.25 o
  -7  -6   8         70.61         78.24         6.55 o
  -6  -6   8        898.10        938.39        20.90 o
  -5  -6   8         12.08         15.85         7.06 o
  -4  -6   8         62.14         82.41         7.29 o
  -3  -6   8          7.33          9.59         5.09 o
  -2  -6   8         42.20         30.72         4.86 o
  -1  -6   8         60.58         49.99         4.78 o
   0  -6   8         51.74         48.51         4.42 o
   1  -6   8         22.03         20.27         4.43 o
   2  -6   8        318.49        313.61         7.62 o
   3  -6   8        741.36        761.48        15.83 o
   4  -6   8        237.86        284.09         8.53 o
   5  -6   8       1147.30       1209.51        24.03 o
   6  -6   8        307.09        291.82        10.03 o
   7  -6   8         62.97         64.04         7.75 o
   8  -6   8         12.63         34.28         7.62 o
   9  -6   8          6.11         15.55         6.30 o
  10  -6   8          6.24         17.32         9.80 o
  11  -6   8         40.53         29.32        43.99 o
 -12  -5   8          1.25          9.35         4.72 o
 -11  -5   8          5.33          9.66         5.83 o
 -10  -5   8         19.78         15.09         6.80 o
  -9  -5   8        184.75        169.11         9.68 o
  -8  -5   8         97.81        133.65         7.92 o
  -7  -5   8        127.17        130.63         6.70 o
  -6  -5   8         61.30         63.48         6.96 o
  -5  -5   8         64.51         67.78         7.11 o
  -4  -5   8        671.35        555.30        13.29 o
  -3  -5   8       1594.31       1513.38        24.95 o
  -2  -5   8       1412.70       1323.58        22.83 o
  -1  -5   8        354.04        292.74         8.16 o
   0  -5   8        436.49        397.49        10.14 o
   1  -5   8        685.04        604.21        12.35 o
   2  -5   8        236.62        228.19         5.96 o
   3  -5   8        820.28        784.43        13.89 o
   4  -5   8       2270.51       2182.13        38.09 o
   5  -5   8        572.97        589.13        15.05 o
   6  -5   8        144.83        170.95         7.50 o
   7  -5   8        348.38        353.07        10.26 o
   8  -5   8        625.59        718.45        26.03 o
   9  -5   8         80.30         74.14         8.04 o
  10  -5   8          3.28         15.83         7.45 o
  11  -5   8         13.40         43.37        15.13 o
 -12  -4   8        133.28        146.48         8.49 o
 -11  -4   8        168.88        215.18        13.31 o
 -10  -4   8        208.55        232.33        15.15 o
  -9  -4   8          2.24          6.83         5.53 o
  -8  -4   8          9.14         14.61         5.97 o
  -7  -4   8         23.02         29.61         6.83 o
  -6  -4   8        168.93        187.08         9.77 o
  -5  -4   8         50.08         77.02         6.79 o
  -4  -4   8       2689.15       2739.67        47.62 o
  -3  -4   8        901.78        776.62        16.35 o
  -2  -4   8       1061.34        977.83        17.18 o
  -1  -4   8       1100.78        952.58        15.91 o
   0  -4   8        373.51        392.07        13.85 o
   1  -4   8          2.51         13.20         7.95 o
   2  -4   8        220.95        217.93         5.44 o
   3  -4   8        158.55        144.66         4.87 o
   4  -4   8       1191.68       1218.53        27.14 o
   5  -4   8        876.73        853.62        19.89 o
   6  -4   8        394.66        416.11        12.48 o
   7  -4   8          9.34         15.87         6.59 o
   8  -4   8        435.70        470.95        17.10 o
   9  -4   8        887.62       1045.14        46.29 o
  10  -4   8          3.39         -8.32         9.99 o
  11  -4   8          0.37          2.90        10.68 o
  12  -4   8         50.32         29.56        30.89 o
 -13  -3   8        300.94         61.40        10.04 o
 -12  -3   8        209.09        251.79        12.59 o
 -11  -3   8         66.25         85.19         6.55 o
 -10  -3   8        267.39        354.02        18.42 o
  -9  -3   8        631.72        810.20        33.94 o
  -8  -3   8         43.57         48.09         6.58 o
  -7  -3   8         29.96         33.94         7.86 o
  -6  -3   8         58.34         63.84         6.76 o
  -5  -3   8        143.70        161.88         7.68 o
  -4  -3   8        145.79        139.27         8.03 o
  -3  -3   8       1759.40       1723.21        29.51 o
  -2  -3   8       1069.83       1122.01        28.62 o
  -1  -3   8       1033.69       1008.15        16.14 o
   0  -3   8       3128.62       2688.00        36.69 o
   1  -3   8        331.88        306.65         6.20 o
   2  -3   8       1847.97       1703.73        25.30 o
   3  -3   8       1285.14       1299.14        22.02 o
   4  -3   8       1053.33       1134.48        20.44 o
   5  -3   8        105.65        103.25         5.58 o
   6  -3   8        916.85        895.16        17.31 o
   7  -3   8          5.76          0.99         5.82 o
   8  -3   8         86.74         66.72         6.82 o
   9  -3   8        212.08        304.09        11.64 o
  10  -3   8         40.02         56.22         7.89 o
  11  -3   8         20.21         31.10         9.17 o
  12  -3   8         73.61         29.88        36.31 o
  13  -3   8         10.85          7.84        26.27 o
 -13  -2   8          4.09         25.17         8.55 o
 -12  -2   8         37.46         55.75         6.94 o
 -11  -2   8         24.40         35.50         6.33 o
 -10  -2   8        290.46        367.33        16.56 o
  -9  -2   8        122.63        168.47         8.40 o
  -8  -2   8        118.78        144.46         7.09 o
  -7  -2   8        286.05        339.65        16.34 o
  -6  -2   8        994.02       1227.87        37.51 o
  -5  -2   8        108.21        122.54        13.97 o
  -4  -2   8        170.29        170.92         7.59 o
  -3  -2   8        582.16        571.57        25.68 o
  -2  -2   8       1802.00       1716.04        26.33 o
  -1  -2   8       2922.70       3025.12        40.31 o
   0  -2   8       2290.40       2290.05        30.88 o
   1  -2   8        619.68        497.38         9.29 o
   2  -2   8          8.79         12.36         2.93 o
   3  -2   8         72.95         90.96         3.70 o
   4  -2   8        172.08        145.81        10.02 o
   5  -2   8         30.78         31.14         4.28 o
   6  -2   8          6.09          7.28         8.40 o
   7  -2   8         22.79         28.53         5.18 o
   8  -2   8        478.88        488.72        14.27 o
   9  -2   8        572.45        669.83        22.08 o
  10  -2   8        787.62        855.62        41.75 o
  11  -2   8         54.00         56.73        10.40 o
  12  -2   8        142.70        150.03        16.73 o
  13  -2   8          7.01        -37.01        37.01 o
 -12  -1   8          0.46         -3.23         4.93 o
 -11  -1   8          2.88         -0.32         6.06 o
 -10  -1   8        175.66        236.15         9.23 o
  -9  -1   8        567.43        651.98        18.42 o
  -8  -1   8        100.24        115.19         8.25 o
  -7  -1   8        323.92        411.61        17.44 o
  -6  -1   8        717.20        871.37        31.37 o
  -5  -1   8       1380.84       1758.81        49.57 o
  -4  -1   8         28.02         53.56        17.41 o
  -3  -1   8        454.65        520.02        12.77 o
  -2  -1   8        272.10        235.28         6.04 o
  -1  -1   8         43.12         24.90         3.35 o
   0  -1   8         24.98         13.12         2.89 o
   1  -1   8       2496.72       2391.16        34.81 o
   2  -1   8       5596.19       5246.92        78.02 o
   3  -1   8        590.22        551.25        10.89 o
   4  -1   8         96.44         99.30         3.38 o
   5  -1   8        488.16        482.10        16.47 o
   6  -1   8         34.53         18.31         4.06 o
   7  -1   8        188.36        211.17         7.47 o
   8  -1   8        585.17        609.60        17.19 o
   9  -1   8        538.29        549.70        17.26 o
  10  -1   8        477.90        525.59        23.57 o
  11  -1   8          0.73          6.73         7.16 o
  12  -1   8         10.87          5.17        16.65 o
  14  -1   8         34.85         28.15        25.25 o
 -12   0   8         21.93         40.49         5.99 o
 -11   0   8          2.11         -4.88         5.77 o
 -10   0   8          8.25          4.21         8.22 o
  -9   0   8         62.84         67.12         6.30 o
  -8   0   8        304.51        347.45        16.58 o
  -7   0   8       1338.75       1777.95        56.25 o
  -6   0   8       1553.00       2033.88        70.29 o
  -5   0   8        735.01       1027.61        31.16 o
  -4   0   8        332.62        373.00        21.32 o
  -3   0   8       1007.27       1195.15        21.53 o
  -2   0   8        900.22       1011.64        16.88 o
  -1   0   8      11877.58      12973.52       174.28 o
   0   0   8        390.99        366.74         7.02 o
   1   0   8       2010.75       2117.03        30.51 o
   2   0   8       1262.48       1252.84        20.62 o
   3   0   8          3.00          2.30         2.60 o
   4   0   8         41.16         40.23         3.83 o
   5   0   8        907.48       1027.30        20.46 o
   6   0   8         94.67         97.30         5.31 o
   7   0   8        150.85        130.23        15.12 o
   8   0   8         18.83         18.28         4.71 o
   9   0   8          1.68         -2.96         5.36 o
  10   0   8        309.15        366.23        13.95 o
  11   0   8          1.09         10.62         7.49 o
  12   0   8          1.78         -4.05         8.98 o
  13   0   8         41.27         14.01        24.57 o
  14   0   8          0.42         -2.94        13.83 o
 -12   1   8          0.07         -8.03         8.03 o
 -11   1   8        366.44        450.06        21.37 o
 -10   1   8         90.63        103.81         9.06 o
  -9   1   8          5.43          5.36         6.60 o
  -8   1   8        451.76        464.58        15.17 o
  -7   1   8       1306.56       1515.15        35.64 o
  -6   1   8        871.23       1116.42        31.60 o
  -5   1   8         64.51         76.58         7.29 o
  -4   1   8         77.80         55.39        10.17 o
  -3   1   8          1.33          5.07         3.85 o
  -2   1   8        422.84        535.13        10.07 o
  -1   1   8      14019.45      16415.98       221.97 o
   0   1   8        267.30        337.12         6.25 o
   1   1   8         26.31         33.54         2.54 o
   2   1   8        677.56        692.97        13.46 o
   3   1   8        810.53        771.58        15.91 o
   4   1   8        145.36        104.64         3.78 o
   5   1   8        120.36        159.22         7.59 o
   6   1   8         11.71         29.44        15.40 o
   7   1   8          7.30          4.73         5.35 o
   8   1   8         45.75         40.85         5.19 o
   9   1   8          4.88          0.10         5.06 o
  10   1   8          1.81          3.57         7.53 o
  11   1   8         64.40         74.12        14.31 o
  12   1   8          1.98         52.77        56.54 o
  13   1   8         44.29         55.73        21.01 o
  14   1   8         21.19         12.17        18.15 o
 -12   2   8        125.45        121.04        12.04 o
 -11   2   8        109.39        132.97        11.70 o
 -10   2   8        119.32        146.96        12.71 o
  -9   2   8        136.42        132.03         9.39 o
  -8   2   8        569.91        556.62        17.34 o
  -7   2   8         60.83         70.44         8.82 o
  -6   2   8        216.17        243.03        17.39 o
  -5   2   8        279.24        353.64        14.58 o
  -4   2   8        191.75        239.49        25.55 o
  -3   2   8         79.12         84.94         5.90 o
  -2   2   8         60.77         67.55         4.75 o
  -1   2   8       2605.42       3198.64        39.83 o
   0   2   8         25.16          9.50         2.27 o
   1   2   8         10.62          8.78         2.44 o
   2   2   8         62.12         71.31         3.04 o
   3   2   8        299.52        258.14         6.21 o
   4   2   8        908.28        880.57        18.51 o
   5   2   8         25.16         36.25         4.94 o
   6   2   8        175.46        133.66        12.07 o
   7   2   8       1751.18       1797.78        44.89 o
   8   2   8        667.52        756.97        18.54 o
   9   2   8        148.52        180.55         8.37 o
  10   2   8        175.01        187.31         9.76 o
  11   2   8         89.13         97.99        10.39 o
  12   2   8        157.95        159.25        19.82 o
  13   2   8          9.00        -15.43        22.34 o
  14   2   8         90.65         39.44        40.30 o
 -12   3   8         11.27         10.66        10.19 o
 -11   3   8          6.49          7.48         6.67 o
 -10   3   8        585.35        634.57        26.05 o
  -9   3   8        284.78        299.92        11.73 o
  -8   3   8         34.53         42.50         8.36 o
  -7   3   8         68.01         62.67         7.12 o
  -6   3   8        368.39        403.66        15.15 o
  -5   3   8        483.54        552.74        19.08 o
  -4   3   8         28.82         31.44        11.05 o
  -3   3   8         80.67         92.87         5.16 o
  -2   3   8         49.10         74.71         4.48 o
  -1   3   8         20.34         11.72         2.69 o
   0   3   8          7.46          8.28         3.38 o
   1   3   8        956.80        865.03        13.59 o
   2   3   8       1460.81       1416.65        25.67 o
   3   3   8        117.79        108.27         4.08 o
   4   3   8        501.84        401.06         9.68 o
   5   3   8         17.91         12.10         3.59 o
   6   3   8       1326.51       1282.61        31.66 o
   7   3   8       2316.42       2286.10        52.87 o
   8   3   8         13.28          1.60         4.78 o
   9   3   8        135.57        153.30         8.47 o
  10   3   8        491.61        487.64        15.04 o
  11   3   8        401.91        433.07        19.31 o
  12   3   8          7.25        -13.97        16.88 o
  13   3   8         10.43          8.42        16.33 o
  14   3   8         19.40        -16.96        24.21 o
 -12   4   8        170.39        167.88        17.09 o
 -11   4   8        113.39        131.40         8.80 o
 -10   4   8          9.93         -2.63        15.14 o
  -9   4   8        105.18         98.46        10.27 o
  -8   4   8        494.46        508.25        14.73 o
  -7   4   8        162.64        170.60        11.84 o
  -6   4   8       1296.03       1425.57        33.25 o
  -5   4   8         29.96         57.36        28.84 o
  -4   4   8          1.25         14.61         8.09 o
  -3   4   8       1274.79       1473.65        28.89 o
  -2   4   8        403.80        424.32         9.58 o
  -1   4   8       5426.59       5541.52        74.49 o
   0   4   8       3365.18       3300.66        44.19 o
   1   4   8        925.67        808.28        13.78 o
   2   4   8       2597.66       2486.95        45.43 o
   3   4   8        348.91        348.32        10.22 o
   4   4   8        787.64        706.80        16.04 o
   5   4   8       1134.46       1108.74        40.19 o
   6   4   8        119.29        152.37        19.92 o
   7   4   8        271.35        219.57        10.24 o
   8   4   8        823.97        745.94        25.21 o
   9   4   8        180.66        161.14        12.06 o
  10   4   8        141.00        143.87         9.71 o
  11   4   8       2495.45       2398.24       124.30 o
  12   4   8        416.09        356.88        33.17 o
  13   4   8         20.46         -4.24        14.80 o
  14   4   8        185.94        203.76        28.27 o
 -11   5   8         47.80         48.18        10.59 o
 -10   5   8        173.30        165.52        13.67 o
  -9   5   8         62.95         59.98        12.17 o
  -8   5   8        389.30        370.86        21.48 o
  -7   5   8        580.71        582.45        16.92 o
  -6   5   8        827.44        807.10        29.49 o
  -5   5   8        340.00        369.23        15.49 o
  -4   5   8        639.62        709.90        24.17 o
  -3   5   8         37.37         81.61        33.89 o
  -2   5   8          0.86          5.97         4.75 o
  -1   5   8        648.17        680.32        12.83 o
   0   5   8       2149.34       1987.13        30.98 o
   1   5   8        667.67        560.91        10.03 o
   2   5   8       8255.38       7714.30       147.55 o
   3   5   8       2822.75       2511.27        72.78 o
   4   5   8         46.46         74.59         4.90 o
   5   5   8         22.21         13.45         4.49 o
   6   5   8         59.09         68.29        21.47 o
   7   5   8        120.12        124.70        12.65 o
   8   5   8        120.37        105.69         8.10 o
   9   5   8        269.44        291.26        17.03 o
  10   5   8         19.77         15.67        11.83 o
  11   5   8        881.62        854.98        47.56 o
  12   5   8        641.91        551.51        33.64 o
  13   5   8        227.03        209.47        25.11 o
  14   5   8         52.24         66.02        42.34 o
 -11   6   8          0.21          7.47         7.61 o
 -10   6   8          8.24          3.33        14.68 o
  -9   6   8         11.71          7.66        19.33 o
  -8   6   8          7.08         47.45        19.51 o
  -7   6   8        325.05        334.21        13.99 o
  -6   6   8        888.88        973.44        51.81 o
  -5   6   8        745.09        795.14        30.59 o
  -4   6   8        334.64        282.93        20.25 o
  -3   6   8          5.93          7.00         5.22 o
  -2   6   8        340.53        373.98        31.59 o
  -1   6   8       2680.94       2521.16        48.49 o
   0   6   8        196.04        203.51         6.21 o
   1   6   8        666.88        607.11        13.27 o
   2   6   8         37.66         60.23         3.99 o
   3   6   8        918.76        786.89        23.55 o
   4   6   8       1720.83       1476.26        68.00 o
   5   6   8         10.90          4.22         6.67 o
   6   6   8         49.77         51.26         7.58 o
   7   6   8          6.28         14.14         9.52 o
   8   6   8        163.25        169.51        15.19 o
   9   6   8          3.87          8.21         8.79 o
  10   6   8        247.25        253.75        15.15 o
  11   6   8         39.71         55.29        14.54 o
  12   6   8         14.64          5.82        24.40 o
  13   6   8         18.59         28.63        23.46 o
 -11   7   8        116.58         77.63        11.45 o
 -10   7   8         20.30         20.10         8.87 o
  -9   7   8         14.84          8.25        12.16 o
  -8   7   8        100.90         98.89        10.84 o
  -7   7   8          3.40         -5.11         9.69 o
  -6   7   8        530.72        480.21        17.66 o
  -5   7   8        211.20        231.97        16.37 o
  -4   7   8        573.57        564.06        29.82 o
  -3   7   8        868.44        903.11        36.63 o
  -2   7   8        487.50        450.28        11.73 o
  -1   7   8        325.35        267.39        14.95 o
   0   7   8          8.42          8.84         6.12 o
   1   7   8        657.26        584.54        12.91 o
   2   7   8        243.54        157.84         7.44 o
   3   7   8       2257.32       1896.66        61.25 o
   4   7   8       3142.74       2861.36        99.72 o
   5   7   8        512.99        403.32        22.89 o
   6   7   8        116.65         87.77        12.65 o
   7   7   8         81.40         51.14        11.50 o
   8   7   8        109.50         96.95        12.99 o
   9   7   8        801.13       1049.31        82.87 o
  10   7   8         18.99          4.37         8.57 o
  11   7   8         83.57        122.73        14.47 o
  12   7   8         54.22         38.40        42.93 o
  13   7   8          3.00         32.03        30.49 o
  14   7   8         10.85         91.74        85.08 o
 -10   8   8         27.50         11.23         8.37 o
  -9   8   8         52.29         30.67        17.76 o
  -8   8   8         17.76         11.93        10.37 o
  -7   8   8        148.19        155.11        12.00 o
  -6   8   8        164.52        149.86        12.06 o
  -5   8   8       1183.81       1179.51        40.55 o
  -4   8   8        327.15        315.47        15.16 o
  -3   8   8       1064.02        968.54        20.85 o
  -2   8   8       1455.21       1411.25        29.31 o
  -1   8   8        345.02        307.31        13.38 o
   0   8   8         22.26         16.41         6.04 o
   1   8   8         98.51         95.74        11.51 o
   2   8   8          1.31         -1.54        10.13 o
   3   8   8        131.69        156.30         9.66 o
   4   8   8       1463.18       1240.13        51.87 o
   5   8   8        903.72        847.28        56.63 o
   6   8   8        345.15        286.26        16.12 o
   7   8   8        714.62        619.55        30.19 o
   8   8   8          2.68         13.30         7.43 o
   9   8   8        114.87        110.96         9.10 o
  10   8   8        231.59        297.78        25.26 o
  11   8   8         26.68         34.99        22.33 o
  13   8   8         61.88        -23.65        38.79 o
  14   8   8          0.95         -1.65        80.92 o
 -10   9   8        138.46         89.63        11.76 o
  -9   9   8          1.48         -0.73        15.16 o
  -8   9   8          6.19          3.96        11.06 o
  -7   9   8        152.43        134.38        13.79 o
  -6   9   8        123.28        104.06        11.04 o
  -5   9   8          7.49          8.26         8.56 o
  -4   9   8        371.26        395.73        21.86 o
  -3   9   8         11.78          7.09         8.06 o
  -2   9   8         92.29         84.20         6.90 o
  -1   9   8         17.08         20.74         5.25 o
   0   9   8       2141.34       1903.52        61.64 o
   1   9   8        481.55        432.34        14.18 o
   2   9   8          0.35         -3.36         4.84 o
   3   9   8         48.48         24.91         6.69 o
   4   9   8        116.08        108.19         8.16 o
   5   9   8        151.05        154.72        11.34 o
   6   9   8         31.74         19.35         7.43 o
   7   9   8          7.70         10.63         8.78 o
   8   9   8        330.76        275.62        15.70 o
   9   9   8          0.62         -1.47         6.89 o
  10   9   8        472.21        532.94        28.04 o
  11   9   8          1.71         -9.62        12.37 o
  12   9   8          5.15         33.09        46.50 o
  13   9   8         23.38         22.16        33.71 o
  14   9   8        143.14        -70.26        74.49 o
  -9  10   8        122.50         83.33         9.40 o
  -8  10   8         45.03         28.32        14.39 o
  -7  10   8          9.78         -6.70         7.40 o
  -6  10   8         19.18         27.63        11.14 o
  -5  10   8         34.09         30.64        12.21 o
  -4  10   8         34.92         26.86        14.55 o
  -3  10   8         75.55         50.55         9.87 o
  -2  10   8         45.34         31.90         7.76 o
  -1  10   8        129.73        122.36         8.50 o
   0  10   8        135.59        139.37         8.32 o
   1  10   8          0.41         -1.76         5.48 o
   2  10   8          9.15         17.26         5.31 o
   3  10   8        236.53        237.99        10.45 o
   4  10   8          0.86          4.11         6.49 o
   5  10   8         11.81         15.06         5.34 o
   6  10   8        253.88        240.28        16.42 o
   7  10   8       1130.10        953.42        55.15 o
   8  10   8        150.26        147.31         9.21 o
   9  10   8          6.90          5.63         9.12 o
  10  10   8          0.39          4.87        10.42 o
  11  10   8         17.52          5.17        27.89 o
  12  10   8         14.18        -17.66        45.24 o
  13  10   8        141.50         20.26        47.21 o
  14  10   8         53.87        -27.24        30.02 o
  -8  11   8         42.21         20.43        12.35 o
  -7  11   8         17.27         20.44         9.76 o
  -6  11   8         14.41          4.72        10.57 o
  -5  11   8         60.72         62.14        19.28 o
  -4  11   8          0.37        -12.19        12.19 o
  -3  11   8          2.00         -4.06         9.47 o
  -2  11   8        350.85        343.80        12.94 o
  -1  11   8        304.47        283.22        15.02 o
   0  11   8        112.09        113.37         7.19 o
   1  11   8        242.78        271.08        12.72 o
   2  11   8          4.11          4.06         6.56 o
   3  11   8        374.84        341.90        14.33 o
   4  11   8        617.59        556.00        25.94 o
   5  11   8         68.75         62.65         8.89 o
   6  11   8        213.74        239.23        10.03 o
   7  11   8         17.60         15.73         6.16 o
   8  11   8          7.41          8.70         6.26 o
   9  11   8         16.58          3.66         9.19 o
  10  11   8         39.68         47.78         9.22 o
  11  11   8         13.41         18.06        24.31 o
  12  11   8          5.90        -42.55        42.55 o
  13  11   8        102.82         46.75        40.42 o
  14  11   8        252.68          2.90        34.85 o
  -7  12   8          5.89          3.28         6.67 o
  -6  12   8          6.61         21.36        12.65 o
  -5  12   8          3.51          4.54         8.56 o
  -4  12   8         97.08         82.08        15.66 o
  -3  12   8          4.28         18.97        14.11 o
  -2  12   8         61.26         74.26         9.76 o
  -1  12   8        567.94        566.44        26.30 o
   0  12   8        225.71        227.53         9.68 o
   1  12   8        302.98        269.89        10.98 o
   2  12   8          9.25         14.63         6.69 o
   3  12   8         66.73         53.10         6.85 o
   4  12   8         10.27         -4.91         6.18 o
   5  12   8        734.49        680.79        37.13 o
   6  12   8       1486.21       1336.52        79.33 o
   7  12   8        144.38        129.71         8.01 o
   8  12   8          2.97          5.16         7.33 o
   9  12   8        107.36        112.96        10.61 o
  10  12   8         14.77         -5.79        10.39 o
  11  12   8         48.93         38.25        16.96 o
  12  12   8         54.13         50.09        37.01 o
  13  12   8         51.83          1.41        37.32 o
  -7  13   8         27.80         -5.72        34.82 o
  -6  13   8          0.91          3.76         6.01 o
  -5  13   8         34.29         33.19         8.13 o
  -4  13   8         10.99         17.56         7.76 o
  -3  13   8        249.41        277.45        36.04 o
  -2  13   8        215.41        191.14        21.39 o
  -1  13   8          5.60          2.40         8.14 o
   0  13   8         23.10         24.81         7.59 o
   1  13   8         10.22          6.65         7.32 o
   2  13   8         11.41         19.63         8.47 o
   3  13   8        960.08        936.16        49.26 o
   4  13   8        673.50        647.47        27.72 o
   5  13   8          5.91         12.47         6.61 o
   6  13   8          5.86         11.65         6.76 o
   7  13   8        230.70        239.12        14.72 o
   8  13   8        152.34        186.94        11.79 o
   9  13   8        147.48        193.32        15.00 o
  10  13   8        160.99        179.49        23.47 o
  11  13   8         46.32         25.34        15.60 o
  12  13   8          9.90        -44.07        44.07 o
  13  13   8         92.63        -27.29        35.87 o
  -6  14   8          9.14         11.92        33.17 o
  -5  14   8         75.69         74.76         9.19 o
  -4  14   8         30.40         23.64        10.99 o
  -3  14   8        178.04        187.30        16.69 o
  -2  14   8         10.91          7.38        11.83 o
  -1  14   8         56.67         32.51        13.80 o
   0  14   8         16.13         14.77         7.78 o
   1  14   8         42.10         27.97         6.88 o
   2  14   8         41.98         46.00         8.26 o
   3  14   8          1.56          5.92         8.07 o
   4  14   8         14.74         10.09         7.19 o
   5  14   8          4.18          9.72         6.84 o
   6  14   8          4.04         14.67         7.76 o
   7  14   8        457.99        566.91        33.44 o
   8  14   8        210.80        283.98        18.11 o
   9  14   8        222.05        224.41        14.34 o
  10  14   8          2.83          1.40        14.65 o
  11  14   8          0.80         16.77        36.64 o
  12  14   8          7.63         40.15        32.15 o
  -4  15   8         44.39         44.16         8.54 o
  -3  15   8         79.17         84.78         8.21 o
  -2  15   8        140.06        157.82        23.87 o
  -1  15   8         84.00        101.09        13.40 o
   0  15   8        277.66        365.00        16.44 o
   1  15   8        265.25        310.87        19.95 o
   2  15   8        124.81        142.38        13.24 o
   3  15   8          1.22          1.75         9.85 o
   4  15   8          4.91          3.59         7.54 o
   5  15   8         47.01         56.28         9.24 o
   6  15   8        130.67        153.61         9.91 o
   7  15   8         44.90         48.51         7.96 o
   8  15   8         56.42         79.10        13.32 o
   9  15   8         94.33        119.28        11.79 o
  10  15   8         24.65         35.11        23.89 o
  -3  16   8         83.09        105.47        19.76 o
  -2  16   8         29.49         36.57         6.80 o
  -1  16   8         26.05         28.24         9.21 o
   0  16   8         31.84         24.96        10.66 o
   1  16   8          9.99         -1.85         7.24 o
   2  16   8          2.27          9.26         8.37 o
   3  16   8         94.54        123.42         9.16 o
   4  16   8         27.46         46.70         7.07 o
   5  16   8         22.84         26.25         9.80 o
   6  16   8          5.54         10.63         7.76 o
   7  16   8         83.67        114.20         8.22 o
   8  16   8        109.26        137.51        15.01 o
   9  16   8        112.89        113.07        29.11 o
  -1  17   8          0.94          1.41         6.90 o
   0  17   8          1.91          1.85         7.53 o
   1  17   8        132.18        187.95        11.78 o
   2  17   8        121.58        186.93        10.23 o
   3  17   8         93.25        124.91         7.34 o
   4  17   8         61.94         87.28         6.43 o
   5  17   8          1.75         -6.51         6.88 o
   6  17   8         49.35         67.38        10.28 o
   7  17   8         13.40         27.53         7.65 o
   8  17   8         25.81         22.04        15.21 o
  -4 -13   9         10.20         15.99        10.79 o
  -3 -13   9         35.89         51.36        23.05 o
  -2 -13   9        124.82         81.97        16.05 o
  -1 -13   9         54.51         50.00        12.43 o
   0 -13   9         51.40         36.04         9.33 o
   1 -13   9         50.64         55.68         9.06 o
   2 -13   9          2.16        -13.02        13.88 o
  -7 -12   9          6.95         -8.08        20.70 o
  -6 -12   9         45.58         58.50         8.55 o
  -5 -12   9         46.03         41.18        10.15 o
  -4 -12   9          0.01         -9.67         9.77 o
  -3 -12   9        258.60        211.63        13.33 o
  -2 -12   9         11.41         18.23         7.39 o
  -1 -12   9          8.55          3.32         9.19 o
   0 -12   9         12.78         18.56         8.22 o
   1 -12   9         61.51         66.01         8.14 o
   2 -12   9         60.36         61.03         7.76 o
   3 -12   9         13.69         22.26         7.22 o
   4 -12   9         97.18        102.38        13.92 o
  -8 -11   9         15.22         13.76         5.26 o
  -7 -11   9          0.67         14.64         6.27 o
  -6 -11   9        105.84        122.17         8.28 o
  -5 -11   9          9.96          9.85         6.53 o
  -4 -11   9          0.99         -1.61         6.33 o
  -3 -11   9        103.56        103.63         6.99 o
  -2 -11   9         21.14         16.66         6.28 o
  -1 -11   9        107.67        122.70         8.57 o
   0 -11   9         44.99         43.63         7.26 o
   1 -11   9          8.31         13.86         8.32 o
   2 -11   9          6.63          5.87         7.96 o
   3 -11   9         18.75         30.24         7.50 o
   4 -11   9        126.82        131.40         9.86 o
   5 -11   9          0.01         -6.53         6.53 o
   6 -11   9         13.72          6.11         7.18 o
  -9 -10   9          4.67          6.14         5.91 o
  -8 -10   9          8.83         14.30         4.46 o
  -7 -10   9         18.08         16.48         6.58 o
  -6 -10   9          6.81          6.41         5.55 o
  -5 -10   9         24.55         19.46         5.83 o
  -4 -10   9        179.75        169.90         7.69 o
  -3 -10   9         11.84          5.51         8.88 o
  -2 -10   9         34.35         47.32         8.89 o
  -1 -10   9        592.02        606.60        21.45 o
   0 -10   9         66.98         67.65         8.34 o
   1 -10   9         12.05          9.46        11.70 o
   2 -10   9        115.89        107.22        13.39 o
   3 -10   9        120.84        114.33         8.38 o
   4 -10   9          0.20         -1.82         7.03 o
   5 -10   9         20.79         20.54         8.32 o
   6 -10   9          1.21         -7.30         7.30 o
   7 -10   9          6.99          5.04         8.91 o
 -10  -9   9          0.95         -2.11         5.11 o
  -9  -9   9         19.59         18.08         5.90 o
  -8  -9   9         18.59         12.14         5.75 o
  -7  -9   9          0.33          5.14         6.22 o
  -6  -9   9          5.96          1.96         5.98 o
  -5  -9   9         71.69         70.57         8.23 o
  -4  -9   9         12.89         16.56         5.72 o
  -3  -9   9          3.85          5.10         7.11 o
  -2  -9   9        215.02        211.09         8.53 o
  -1  -9   9         37.55         37.68         5.74 o
   0  -9   9         19.81         18.75         6.06 o
   1  -9   9         44.62         39.26         7.67 o
   2  -9   9         28.19         34.46         7.24 o
   3  -9   9        127.45        124.11         7.45 o
   4  -9   9         48.72         47.84        10.32 o
   5  -9   9          2.41         -5.60         6.89 o
   6  -9   9         11.86         23.32         7.97 o
   7  -9   9         72.03        104.00        11.41 o
   8  -9   9        208.44        218.05        28.07 o
 -10  -8   9          0.74          4.14         5.60 o
  -9  -8   9          8.20          4.02         6.90 o
  -8  -8   9          1.67          3.36         7.65 o
  -7  -8   9          6.11          0.83         6.93 o
  -6  -8   9          6.51         16.57         6.93 o
  -5  -8   9        123.84        105.24         8.54 o
  -4  -8   9         27.45         30.73         7.41 o
  -3  -8   9          9.94         15.61         6.69 o
  -2  -8   9          9.29         10.96         6.09 o
  -1  -8   9         15.18         20.48         5.77 o
   0  -8   9         65.34         73.85         6.53 o
   1  -8   9          9.41         13.90         5.60 o
   2  -8   9        296.99        267.68         9.88 o
   3  -8   9         72.62         83.29         6.52 o
   4  -8   9         64.80         71.15         6.32 o
   5  -8   9         75.99         95.36         7.54 o
   6  -8   9         81.81        112.30         8.63 o
   7  -8   9        134.85        183.89         9.66 o
   8  -8   9        185.92        217.05        12.98 o
   9  -8   9        281.93        276.03        34.80 o
 -11  -7   9          1.50         -4.88         7.28 o
 -10  -7   9         80.37         76.30         6.81 o
  -9  -7   9         29.92         31.03         7.64 o
  -8  -7   9        212.46        238.96        11.95 o
  -7  -7   9          3.14          6.78         6.69 o
  -6  -7   9        471.72        507.85        13.92 o
  -5  -7   9         69.56         57.74         7.93 o
  -4  -7   9        267.14        254.31         9.43 o
  -3  -7   9         41.04         36.31         6.96 o
  -2  -7   9         57.31         65.01         7.23 o
  -1  -7   9       1286.53       1221.71        24.85 o
   0  -7   9       1911.05       1819.16        38.25 o
   1  -7   9         12.26         16.22         5.83 o
   2  -7   9          8.89         15.78         5.96 o
   3  -7   9        262.61        292.43         9.33 o
   4  -7   9       1063.89       1122.13        23.28 o
   5  -7   9          0.43         -0.79         5.39 o
   6  -7   9        116.19        126.07         7.67 o
   7  -7   9          2.02          4.89         7.55 o
   8  -7   9         99.21        127.89         8.67 o
   9  -7   9        222.83        265.95        12.75 o
  10  -7   9        305.28        313.15        51.76 o
 -11  -6   9          4.23          2.27         6.75 o
 -10  -6   9         68.23         67.30         6.96 o
  -9  -6   9        621.44        676.63        17.78 o
  -8  -6   9        759.90        816.33        19.73 o
  -7  -6   9         75.80         78.31         6.87 o
  -6  -6   9        797.44        852.62        18.43 o
  -5  -6   9        280.66        269.65        10.72 o
  -4  -6   9        203.19        196.61        10.92 o
  -3  -6   9        133.62        123.35         6.69 o
  -2  -6   9        169.85        168.58         7.07 o
  -1  -6   9        136.01        124.01         5.94 o
   0  -6   9        891.51        870.88        17.55 o
   1  -6   9       3548.63       3328.99        57.50 o
   2  -6   9       1556.58       1496.20        28.35 o
   3  -6   9       1045.87       1000.47        23.31 o
   4  -6   9        729.31        739.60        17.31 o
   5  -6   9        127.22        147.14         7.17 o
   6  -6   9         49.55         61.19         6.58 o
   7  -6   9        108.20         95.83         8.40 o
   8  -6   9        279.14        333.19        18.11 o
   9  -6   9        119.28        159.43         9.10 o
  10  -6   9        200.04        244.23        34.66 o
  11  -6   9        527.78        225.83        31.68 o
 -11  -5   9        162.24        139.84        11.65 o
 -10  -5   9        117.22        138.46        11.81 o
  -9  -5   9        261.65        286.24        12.79 o
  -8  -5   9        265.99        304.47        10.10 o
  -7  -5   9        274.90        275.88         9.68 o
  -6  -5   9        401.17        427.34        12.47 o
  -5  -5   9         27.07         38.52         7.10 o
  -4  -5   9          6.30          6.10         5.51 o
  -3  -5   9          3.26          7.37         4.58 o
  -2  -5   9         10.72          8.73         4.71 o
  -1  -5   9         14.28         15.34         4.50 o
   0  -5   9         40.84         34.68         4.35 o
   1  -5   9        310.97        338.14         7.57 o
   2  -5   9        542.07        507.29        10.48 o
   3  -5   9       1063.50        983.53        16.95 o
   4  -5   9        660.30        593.90        12.91 o
   5  -5   9        352.02        382.43         9.49 o
   6  -5   9       1324.69       1350.05        31.41 o
   7  -5   9          0.97         -0.23         6.75 o
   8  -5   9        242.16        262.81        11.05 o
   9  -5   9         94.39        113.53        10.79 o
  10  -5   9        213.02        304.83        16.75 o
  11  -5   9        186.67        219.65        16.38 o
 -12  -4   9         15.16          9.41         8.78 o
 -11  -4   9          5.24          5.48         5.58 o
 -10  -4   9         67.24         90.75         6.12 o
  -9  -4   9         48.73         39.91         6.10 o
  -8  -4   9        256.12        297.21        11.54 o
  -7  -4   9        150.01        160.33         8.33 o
  -6  -4   9         16.36         22.59         9.78 o
  -5  -4   9        194.75        155.39         8.21 o
  -4  -4   9       1042.99        936.88        18.44 o
  -3  -4   9        373.22        331.45         9.38 o
  -2  -4   9        365.99        369.07        11.71 o
  -1  -4   9        372.27        334.35         8.84 o
   0  -4   9        696.87        638.44        14.12 o
   1  -4   9        185.39        178.17         5.78 o
   2  -4   9        146.94        140.20         5.11 o
   3  -4   9       1615.04       1513.62        28.19 o
   4  -4   9       1918.22       1810.16        34.17 o
   5  -4   9        251.30        217.62         8.03 o
   6  -4   9       1718.51       1831.21        42.32 o
   7  -4   9        909.49        905.20        35.50 o
   8  -4   9         11.49         15.22         6.42 o
   9  -4   9         29.01         37.44         6.67 o
  10  -4   9         16.84         14.61         7.40 o
  11  -4   9         71.71        101.11        16.12 o
  12  -4   9          1.16         18.51        26.27 o
 -12  -3   9        245.58        256.09        15.41 o
 -11  -3   9        147.96        190.39        10.41 o
 -10  -3   9         60.91         77.84         6.74 o
  -9  -3   9        122.69        159.73         9.85 o
  -8  -3   9         11.56          5.63         6.70 o
  -7  -3   9        503.03        646.49        25.99 o
  -6  -3   9       1265.86       1483.81        43.42 o
  -5  -3   9       1112.84       1130.16        23.24 o
  -4  -3   9        859.49        866.62        19.77 o
  -3  -3   9       1950.66       1897.48        38.24 o
  -2  -3   9       2102.10       2053.07        36.97 o
  -1  -3   9       2005.95       1832.68        27.97 o
   0  -3   9         24.80         14.99         6.77 o
   1  -3   9        208.44        211.17         6.12 o
   2  -3   9         19.44         16.49         3.47 o
   3  -3   9        632.74        653.32        13.47 o
   4  -3   9        899.99        861.90        17.21 o
   5  -3   9        557.44        548.22        12.41 o
   6  -3   9        728.48        716.39        15.96 o
   7  -3   9       1277.69       1534.39        35.77 o
   8  -3   9         32.30         30.23         6.74 o
   9  -3   9          0.76          3.58         6.71 o
  10  -3   9          4.05          1.85         8.34 o
  11  -3   9         13.22         16.18         9.92 o
  12  -3   9        108.27         70.34        33.25 o
 -12  -2   9        192.79        208.21        17.21 o
 -11  -2   9         88.22         90.38         8.96 o
 -10  -2   9         54.88         77.90         6.69 o
  -9  -2   9         30.40         37.04         7.82 o
  -8  -2   9        232.34        290.30        17.27 o
  -7  -2   9          7.82          5.33         7.10 o
  -6  -2   9        840.25       1107.54        33.26 o
  -5  -2   9        727.29        819.28        20.07 o
  -4  -2   9        163.96        162.29        14.06 o
  -3  -2   9        205.35        207.24         7.37 o
  -2  -2   9       1779.11       1714.29        28.35 o
  -1  -2   9        419.99        368.44         8.82 o
   0  -2   9       2997.42       2638.86        37.46 o
   1  -2   9        741.38        678.69        12.05 o
   2  -2   9          0.20         -2.23         3.12 o
   3  -2   9        234.30        269.97         7.82 o
   4  -2   9        517.47        497.65        11.63 o
   5  -2   9        125.08        116.23         5.55 o
   6  -2   9        487.83        536.48        13.58 o
   7  -2   9        872.56        826.77        19.30 o
   8  -2   9        279.29        306.55        10.55 o
   9  -2   9        741.37        860.48        33.85 o
  10  -2   9         14.28         18.95         7.82 o
  11  -2   9         30.63         21.42         9.33 o
  12  -2   9         32.89         58.66        14.85 o
  13  -2   9         34.70        -35.05        35.05 o
 -12  -1   9         55.78         63.66         6.73 o
 -11  -1   9        120.60        162.57         9.48 o
 -10  -1   9         17.45         28.04        10.45 o
  -9  -1   9          8.30         16.95         6.37 o
  -8  -1   9        164.51        174.18        12.87 o
  -7  -1   9       1141.92       1615.27        57.96 o
  -6  -1   9       1584.54       2115.25        68.19 o
  -5  -1   9       2371.83       2861.14        68.44 o
  -4  -1   9          3.25         -5.29         5.29 o
  -3  -1   9       1420.99       1570.07        30.30 o
  -2  -1   9         25.40         13.13         5.30 o
  -1  -1   9       2551.98       2710.02        37.89 o
   0  -1   9       1241.53       1374.55        19.99 o
   1  -1   9         46.34         31.38         3.01 o
   2  -1   9        295.10        260.53         6.66 o
   3  -1   9          2.92          0.42         3.62 o
   4  -1   9          0.29          4.10         6.16 o
   5  -1   9        213.09        180.30         5.69 o
   6  -1   9        143.78        120.53         6.35 o
   7  -1   9        138.36        165.30         9.04 o
   8  -1   9        213.03        264.35         9.57 o
   9  -1   9         24.39         38.22         6.77 o
  10  -1   9        163.65        208.30        11.08 o
  11  -1   9        403.22        556.74        27.04 o
  12  -1   9         29.99         15.13        12.82 o
 -12   0   9         20.80         24.95         5.44 o
 -11   0   9          0.43          6.38         5.98 o
 -10   0   9        121.25        141.33        15.86 o
  -9   0   9          0.78         18.38         9.21 o
  -8   0   9         42.49         40.07         8.10 o
  -7   0   9        189.14        188.64        12.60 o
  -6   0   9        365.05        401.74        15.41 o
  -5   0   9        727.30        786.81        26.92 o
  -4   0   9         20.84         31.51         7.50 o
  -3   0   9        448.95        472.81        32.85 o
  -2   0   9       2829.87       3111.85        48.81 o
  -1   0   9        116.67        129.23         5.22 o
   0   0   9       1125.08       1054.80        15.29 o
   1   0   9        534.97        602.47        11.31 o
   2   0   9        116.21         74.00         3.08 o
   3   0   9       2446.61       2399.52        39.98 o
   4   0   9        297.53        296.17         7.50 o
   5   0   9         46.80         54.36         4.29 o
   6   0   9          0.60         -1.02         4.88 o
   7   0   9         54.91         57.31         5.56 o
   8   0   9         42.73         65.39         5.55 o
   9   0   9        267.01        277.85         9.59 o
  10   0   9         12.18         22.38         8.13 o
  11   0   9        353.10        443.05        32.18 o
  12   0   9          7.14         13.41        14.77 o
  13   0   9         72.39         51.59        16.19 o
  14   0   9         69.48         12.78        27.84 o
 -12   1   9        131.71        109.19        57.95 o
 -11   1   9         20.56         34.48         5.70 o
 -10   1   9        298.43        349.93        19.61 o
  -9   1   9        668.87        745.47        20.71 o
  -8   1   9        260.10        320.79        11.61 o
  -7   1   9        576.75        674.29        18.69 o
  -6   1   9       1274.63       1659.01        42.01 o
  -5   1   9       1142.36       1486.10        50.89 o
  -4   1   9        133.07        149.42         8.41 o
  -3   1   9       1095.45       1300.38        24.27 o
  -2   1   9        284.06        351.90         8.32 o
  -1   1   9       1537.12       1559.50        22.95 o
   0   1   9        571.21        475.46         8.19 o
   1   1   9       2666.89       2897.67        44.16 o
   2   1   9        304.05        282.70         6.65 o
   3   1   9       4318.51       4208.17        77.16 o
   4   1   9         35.68         27.10         3.12 o
   5   1   9         27.71         28.67        12.41 o
   6   1   9       2878.54       2852.21        61.63 o
   7   1   9        807.76        860.26        19.19 o
   8   1   9         51.67         74.58         9.72 o
   9   1   9        107.26        111.98        10.93 o
  10   1   9         47.69         78.49         7.61 o
  11   1   9        111.79        133.68        12.83 o
  12   1   9        100.73        128.07        18.15 o
  13   1   9        285.00        184.74        26.07 o
  14   1   9        230.73        127.11        37.25 o
 -12   2   9         49.11         53.16        10.51 o
 -11   2   9         18.06         31.69         5.40 o
 -10   2   9        334.50        380.24        13.63 o
  -9   2   9          0.13          2.29         8.67 o
  -8   2   9        253.75        305.75        14.34 o
  -7   2   9        175.53        188.91        12.03 o
  -6   2   9         39.39         54.94        10.62 o
  -5   2   9        284.82        375.75        18.22 o
  -4   2   9         13.30         24.11         7.70 o
  -3   2   9         79.41        108.40        14.63 o
  -2   2   9       2930.50       2983.60        45.57 o
  -1   2   9       1355.95       1409.75        20.76 o
   0   2   9        252.60        251.07         5.44 o
   1   2   9        347.59        329.21         6.90 o
   2   2   9         43.82         33.58         2.60 o
   3   2   9       6595.21       6494.84       109.12 o
   4   2   9       3258.82       3143.03        59.40 o
   5   2   9        197.86        142.62         6.91 o
   6   2   9        606.00        526.18        15.01 o
   7   2   9         35.15         45.34         9.84 o
   8   2   9         30.98         31.36         5.92 o
   9   2   9         50.07         54.33         7.27 o
  10   2   9         35.52         28.23         5.78 o
  11   2   9         83.02         71.66        14.65 o
  12   2   9         51.61         69.47        19.52 o
  13   2   9        149.95         94.12        25.09 o
  14   2   9          9.30         21.25        35.99 o
 -12   3   9        317.38        256.65        23.52 o
 -11   3   9        680.76        782.08        58.47 o
 -10   3   9         73.31        105.16         8.59 o
  -9   3   9         47.88         30.05        10.38 o
  -8   3   9        110.02         98.74         8.71 o
  -7   3   9         40.15         45.53         9.09 o
  -6   3   9         70.16         94.82        11.91 o
  -5   3   9        729.00        882.72        24.13 o
  -4   3   9        411.83        563.20        16.55 o
  -3   3   9       2783.54       3203.83        56.57 o
  -2   3   9       2060.66       2213.33        33.53 o
  -1   3   9       1849.96       1983.81        27.78 o
   0   3   9         11.49         13.16         2.50 o
   1   3   9       3822.19       4107.18        63.48 o
   2   3   9          3.00          0.20         2.70 o
   3   3   9       1706.07       1718.73        37.62 o
   4   3   9        159.29        120.70         5.11 o
   5   3   9       1540.64       1336.26        36.34 o
   6   3   9         65.04         98.91         8.32 o
   7   3   9        222.13        192.55        12.14 o
   8   3   9         49.81         64.92         5.36 o
   9   3   9        223.09        205.73         9.76 o
  10   3   9        255.89        303.62        13.13 o
  11   3   9         20.92         25.82        10.28 o
  12   3   9          3.82        -22.55        32.67 o
  13   3   9         62.32         82.04        24.85 o
  14   3   9          3.47        -18.67        23.68 o
 -11   4   9        280.05        283.18        14.43 o
 -10   4   9         71.61         80.28        17.58 o
  -9   4   9         18.49         19.21         7.27 o
  -8   4   9        426.43        424.89        13.57 o
  -7   4   9         51.10         61.98         6.61 o
  -6   4   9          9.87          8.73         8.56 o
  -5   4   9        152.50        153.59        12.18 o
  -4   4   9       2840.59       3170.72        59.25 o
  -3   4   9         60.98         49.14         5.24 o
  -2   4   9       1372.00       1386.87        23.46 o
  -1   4   9       1864.09       1819.96        27.66 o
   0   4   9       3092.18       2885.39        39.19 o
   1   4   9       1224.99        980.09        16.29 o
   2   4   9        121.38        123.06         4.37 o
   3   4   9        545.59        518.23        12.99 o
   4   4   9        108.91         91.95         4.18 o
   5   4   9        269.82        274.13         7.41 o
   6   4   9       2395.70       2416.39        64.01 o
   7   4   9       1120.09       1161.47        46.76 o
   8   4   9        109.04        136.49        13.53 o
   9   4   9        263.61        301.17        14.57 o
  10   4   9          5.56         11.41        12.33 o
  11   4   9         31.46         45.76        13.11 o
  12   4   9          5.52          3.00        24.37 o
  13   4   9          0.14         15.66        20.98 o
  14   4   9         69.89         63.26        20.22 o
 -11   5   9          7.64          6.39        21.33 o
 -10   5   9          4.13         10.46        11.53 o
  -9   5   9         66.85         56.53        12.66 o
  -8   5   9        298.45        297.50        11.88 o
  -7   5   9        150.78        145.81         8.83 o
  -6   5   9        431.88        409.65        16.93 o
  -5   5   9        227.58        293.72        12.69 o
  -4   5   9          1.08        -15.27        15.27 o
  -3   5   9        410.66        440.93        12.74 o
  -2   5   9       1138.34       1066.19        28.61 o
  -1   5   9        444.12        355.64         7.87 o
   0   5   9       2228.62       1916.74        28.04 o
   1   5   9        340.80        271.73         6.35 o
   2   5   9        449.39        477.37         9.09 o
   3   5   9         12.95          6.39         3.39 o
   4   5   9         20.98         28.04         3.37 o
   5   5   9        212.98        233.14        12.46 o
   6   5   9        155.51        164.50        15.88 o
   7   5   9       1176.23       1332.44        85.43 o
   8   5   9        150.56        158.19        10.15 o
   9   5   9        154.64        189.58        14.96 o
  10   5   9        654.34        741.73        26.12 o
  11   5   9        616.94        600.85        56.84 o
  12   5   9        623.72        583.15        79.24 o
  13   5   9         24.11         53.58        20.15 o
  14   5   9          5.00          0.78        41.40 o
 -11   6   9          2.10         -5.49         9.10 o
 -10   6   9         36.76         28.82         7.75 o
  -9   6   9         64.73         46.16         9.65 o
  -8   6   9        472.63        456.13        23.62 o
  -7   6   9        421.10        433.27        20.29 o
  -6   6   9        980.41        971.21        27.11 o
  -5   6   9        482.69        475.41        16.05 o
  -4   6   9         48.95         50.84         8.08 o
  -3   6   9        750.26        796.53        22.26 o
  -2   6   9         28.89         25.64         5.72 o
  -1   6   9        517.87        472.33        28.88 o
   0   6   9        140.78        120.58         6.34 o
   1   6   9       2456.43       2188.27        38.37 o
   2   6   9       2688.59       2358.36        45.34 o
   3   6   9        698.97        650.93        18.35 o
   4   6   9        160.22        168.53         8.28 o
   5   6   9          2.45         -6.89         8.03 o
   6   6   9          0.40          0.63         5.75 o
   7   6   9          6.71        -12.91        16.56 o
   8   6   9         14.60          7.55         8.28 o
   9   6   9        951.24        978.61        42.15 o
  10   6   9        702.70        794.23        43.57 o
  11   6   9        277.55        273.97        16.58 o
  12   6   9         91.36         58.75        62.37 o
  13   6   9         75.73         43.74        27.27 o
 -10   7   9          9.70          7.11         6.27 o
  -9   7   9          1.61         -0.71        16.92 o
  -8   7   9        204.19        221.40        12.94 o
  -7   7   9        511.59        535.12        21.19 o
  -6   7   9        527.70        522.89        18.46 o
  -5   7   9         70.96         52.06        13.84 o
  -4   7   9         28.05         12.15         8.24 o
  -3   7   9        144.88        130.96         8.55 o
  -2   7   9       1183.89       1215.64        29.26 o
  -1   7   9        396.23        372.69        11.49 o
   0   7   9       1940.92       1693.88        43.84 o
   1   7   9       3221.30       2956.72        81.01 o
   2   7   9        734.19        694.01        31.78 o
   3   7   9         20.93         15.85         8.35 o
   4   7   9        109.57         96.31         6.51 o
   5   7   9          6.58         11.98         6.68 o
   6   7   9        351.03        324.84        12.87 o
   7   7   9         18.85         29.91         9.78 o
   8   7   9         54.14         66.81        14.67 o
   9   7   9         36.24         29.80        11.13 o
  10   7   9         25.00         30.33         7.25 o
  11   7   9          2.60         -0.29         8.93 o
  12   7   9        263.22        183.33        67.61 o
  13   7   9          1.04        -30.17        30.17 o
 -10   8   9         11.32         14.51        10.12 o
  -9   8   9          5.94          5.76        15.15 o
  -8   8   9        101.50         87.90         8.87 o
  -7   8   9        255.64        252.11        22.66 o
  -6   8   9         45.37         36.62        12.41 o
  -5   8   9        118.04        126.56        10.90 o
  -4   8   9         26.50         26.12         9.66 o
  -3   8   9         22.55         19.72         7.43 o
  -2   8   9         21.74         19.94         6.66 o
  -1   8   9        514.62        508.02        23.91 o
   0   8   9        211.04        187.03         7.73 o
   1   8   9        104.64        111.81         5.41 o
   2   8   9          2.16          2.05         3.39 o
   3   8   9        265.62        292.73        11.18 o
   4   8   9         38.01         40.85         5.44 o
   5   8   9          2.18         -0.26         6.02 o
   6   8   9        194.84        206.47        16.12 o
   7   8   9        723.61        719.58        50.27 o
   8   8   9        152.05        137.41        10.37 o
   9   8   9        100.95        134.88        13.79 o
  10   8   9         95.97        108.64        18.95 o
  11   8   9          1.95         18.99        13.45 o
  12   8   9          9.00         46.50        45.85 o
  13   8   9          4.43         30.41        37.10 o
  14   8   9         49.37        -40.15        78.26 o
  -9   9   9          1.57          6.61         8.86 o
  -8   9   9          7.66          0.04        14.87 o
  -7   9   9         59.24         49.87        10.50 o
  -6   9   9        353.73        350.88        13.86 o
  -5   9   9         37.39         45.18        12.38 o
  -4   9   9        549.06        519.31        20.26 o
  -3   9   9         28.10         14.36        12.86 o
  -2   9   9        206.70        210.60        11.35 o
  -1   9   9          0.15          3.90         5.20 o
   0   9   9          0.40          2.98         5.40 o
   1   9   9        283.08        312.25        13.55 o
   2   9   9          0.49          1.39         7.86 o
   3   9   9        548.39        462.00        20.58 o
   4   9   9         18.07         27.27         5.96 o
   5   9   9        158.99        131.17         9.60 o
   6   9   9          4.11          6.45         5.27 o
   7   9   9        862.68        807.83        46.17 o
   8   9   9         25.01         38.25         6.76 o
   9   9   9       2534.75       2627.53       115.87 o
  10   9   9         12.10         22.57        22.46 o
  11   9   9          1.11          4.62        20.27 o
  12   9   9          5.21        -45.84        45.84 o
  13   9   9          1.32        -35.68        35.68 o
  14   9   9         12.62          3.53        71.51 o
  -9  10   9          1.42         -8.63         8.63 o
  -8  10   9         80.87         68.14        20.16 o
  -7  10   9          6.13          0.15         7.68 o
  -6  10   9        281.99        276.07        19.88 o
  -5  10   9        188.74        172.51        21.32 o
  -4  10   9        123.04        120.23        13.13 o
  -3  10   9         10.55          2.74        13.30 o
  -2  10   9        476.89        445.21        26.23 o
  -1  10   9         39.71         47.60         6.32 o
   0  10   9         12.97         26.13         6.32 o
   1  10   9        168.73        160.63         7.84 o
   2  10   9        205.67        187.17         8.12 o
   3  10   9          7.13          9.32         6.17 o
   4  10   9        207.11        195.28        11.10 o
   5  10   9         53.23         61.91         6.86 o
   6  10   9         15.29         22.67         5.70 o
   7  10   9         21.48         20.15         5.68 o
   8  10   9          3.53          6.22         7.70 o
   9  10   9        922.41        932.22        39.54 o
  10  10   9        123.39        119.44        22.38 o
  11  10   9          1.32          2.71        12.95 o
  12  10   9          0.73         14.38        77.63 o
  13  10   9          0.16         12.32        32.20 o
  14  10   9          5.28        -17.02        61.24 o
  -8  11   9          5.79         -1.78         8.66 o
  -7  11   9         24.57          6.51        11.61 o
  -6  11   9         41.32         43.43        14.08 o
  -5  11   9         56.20         72.37        18.82 o
  -4  11   9         38.95         23.34        12.24 o
  -3  11   9         10.40          5.75        12.05 o
  -2  11   9        138.96        146.68        10.55 o
  -1  11   9         56.87         70.65         8.37 o
   0  11   9         20.34         22.81         6.66 o
   1  11   9        230.98        230.30        12.40 o
   2  11   9        503.33        472.43        17.47 o
   3  11   9         90.29         83.75         6.36 o
   4  11   9         10.79         18.30         7.20 o
   5  11   9          0.77          5.70         6.42 o
   6  11   9        762.55        772.04        33.07 o
   7  11   9         41.01         42.69         6.04 o
   8  11   9         97.24        105.21        16.00 o
   9  11   9         75.14         83.40         8.77 o
  10  11   9        280.01        334.93        28.95 o
  11  11   9        139.25        152.47        16.20 o
  12  11   9         22.53         52.72        47.24 o
  13  11   9          3.21         24.09        26.88 o
  14  11   9         12.54         35.29        48.62 o
  -7  12   9          2.74          1.06        15.58 o
  -6  12   9         80.53         63.74        17.05 o
  -5  12   9         59.82         64.96        10.90 o
  -4  12   9        127.96         88.18        12.07 o
  -3  12   9        143.20        159.94        15.71 o
  -2  12   9        735.89        710.23        32.72 o
  -1  12   9        129.37        118.06        11.78 o
   0  12   9        508.06        499.46        19.21 o
   1  12   9       1340.62       1217.51        42.59 o
   2  12   9        411.86        433.87        21.56 o
   3  12   9         71.58         70.55         6.95 o
   4  12   9        569.69        549.37        30.82 o
   5  12   9          2.53          6.05         6.49 o
   6  12   9        202.76        229.48        10.41 o
   7  12   9         90.94         98.26         8.22 o
   8  12   9          5.68          9.39         7.64 o
   9  12   9        117.38        135.33         9.08 o
  10  12   9         40.53         43.50        12.47 o
  11  12   9        218.00        266.04        42.97 o
  12  12   9        171.19         60.69        44.93 o
  13  12   9        172.51        -12.50        30.73 o
  -6  13   9          8.94         15.81         9.08 o
  -5  13   9         37.84         42.80        10.37 o
  -4  13   9         48.96         50.71         8.60 o
  -3  13   9        161.98        165.74        20.72 o
  -2  13   9        248.18        241.18        35.20 o
  -1  13   9        181.58        190.93        14.10 o
   0  13   9          2.82         28.52         7.52 o
   1  13   9         20.08         27.15         6.99 o
   2  13   9        344.63        343.86        19.38 o
   3  13   9         58.42         77.43         8.36 o
   4  13   9        335.52        322.75        14.68 o
   5  13   9        224.64        284.55        18.27 o
   6  13   9          9.68         21.97         6.82 o
   7  13   9         82.68         88.89         7.92 o
   8  13   9         58.46         79.68        13.36 o
   9  13   9         32.99         32.99         8.75 o
  10  13   9          5.22          8.73        19.29 o
  11  13   9         71.41         73.32        21.07 o
  12  13   9        275.14         51.71        88.02 o
  13  13   9        428.88        -50.26        50.26 o
  -5  14   9         47.11         49.94        12.38 o
  -4  14   9        104.81        106.25        10.22 o
  -3  14   9        103.75        109.39         8.36 o
  -2  14   9         52.31         39.19        11.13 o
  -1  14   9         14.85         17.16         8.74 o
   0  14   9          1.40         -8.72        13.62 o
   1  14   9         39.76         45.82         6.68 o
   2  14   9        112.85        110.88         7.25 o
   3  14   9        755.24        825.30        29.41 o
   4  14   9        529.51        525.68        22.32 o
   5  14   9        132.80        148.73         9.31 o
   6  14   9         27.09         11.23         7.01 o
   7  14   9        508.86        598.42        29.46 o
   8  14   9         67.79         87.16         8.45 o
   9  14   9          0.19          0.44        10.34 o
  10  14   9          9.76          3.77        14.89 o
  11  14   9         20.76         25.91        60.57 o
  12  14   9          1.33        -29.40        29.40 o
  -4  15   9        754.59        651.04       337.57 o
  -3  15   9        240.70        160.68        19.10 o
  -2  15   9        313.68        266.14        24.08 o
  -1  15   9         72.35         89.33        12.87 o
   0  15   9         59.67         84.44         9.52 o
   1  15   9        184.35        187.40        15.26 o
   2  15   9         86.43         84.39         7.76 o
   3  15   9        117.29        116.13         8.93 o
   4  15   9        298.71        312.27        15.70 o
   5  15   9        300.58        310.62        20.16 o
   6  15   9         65.93         62.55         8.39 o
   7  15   9         60.34         57.80         8.06 o
   8  15   9         44.58         58.97        12.34 o
   9  15   9        148.92        191.69        12.44 o
  10  15   9         12.10         -1.93        29.36 o
  -2  16   9         53.44         46.13        11.72 o
  -1  16   9         57.20         62.50         7.79 o
   0  16   9         25.43         33.73         7.80 o
   1  16   9         59.79         76.12         9.38 o
   2  16   9         23.08         42.34         7.28 o
   3  16   9          0.08         -0.49         7.23 o
   4  16   9          6.06         -1.63         6.10 o
   5  16   9         40.45         60.88         6.05 o
   6  16   9         49.49         39.64         7.30 o
   7  16   9        133.67        179.22        13.59 o
   8  16   9          1.56         16.45        11.73 o
   9  16   9          4.02         -5.82        10.57 o
  10  16   9          6.83        -21.01        27.21 o
   0  17   9         70.74         85.63        11.37 o
   1  17   9         24.28         21.38         6.97 o
   2  17   9         89.33        109.28         7.16 o
   3  17   9          2.86         -1.94         5.37 o
   4  17   9         24.60         37.11         5.52 o
   5  17   9          0.34         -0.44         6.58 o
   6  17   9          5.48         14.84         7.20 o
   7  17   9         14.64         18.84        10.18 o
   8  17   9         15.88         13.67         6.51 o
  -5 -12  10          1.33          8.49         7.25 o
  -4 -12  10         52.54         45.40        10.44 o
  -3 -12  10         83.22         67.05        27.52 o
  -2 -12  10         47.53         31.32         6.71 o
  -1 -12  10          0.87         -0.88         8.43 o
   0 -12  10         10.20          4.34        10.28 o
   1 -12  10         26.46         37.47         8.44 o
   2 -12  10          0.26         -4.27         7.80 o
   3 -12  10         51.11         40.38         9.57 o
  -7 -11  10        124.65         94.93         9.73 o
  -6 -11  10         62.14         35.89         7.07 o
  -5 -11  10         57.15         61.07         8.18 o
  -4 -11  10         36.05         33.85         7.97 o
  -3 -11  10         22.64         34.69         6.93 o
  -2 -11  10         71.76         61.01        10.21 o
  -1 -11  10          1.56         -0.44         6.91 o
   0 -11  10         26.01         30.99         8.70 o
   1 -11  10          5.24         17.38         7.28 o
   2 -11  10         25.62         34.57         7.35 o
   3 -11  10         47.73         41.06         7.14 o
   4 -11  10          1.33          1.14         6.83 o
   5 -11  10          0.49          9.69         6.35 o
  -8 -10  10         19.34         19.54         4.69 o
  -7 -10  10         37.45         43.27         5.91 o
  -6 -10  10         63.62         67.56         8.65 o
  -5 -10  10        380.04        395.60        14.97 o
  -4 -10  10        190.38        213.34        10.08 o
  -3 -10  10         62.42         67.06         7.47 o
  -2 -10  10          2.54          1.08         6.12 o
  -1 -10  10         41.34         48.32         7.41 o
   0 -10  10         14.79         15.97         6.31 o
   1 -10  10         74.32         68.99         9.23 o
   2 -10  10         30.76         31.37         7.56 o
   3 -10  10        255.46        254.56        11.96 o
   4 -10  10        112.36        106.88         8.08 o
   5 -10  10        108.51        109.39         8.77 o
   6 -10  10         34.34         26.44         6.12 o
  -9  -9  10          6.44         -5.33         5.33 o
  -8  -9  10         54.72         58.34         5.57 o
  -7  -9  10          2.20         -2.29         5.48 o
  -6  -9  10          6.06          2.98         5.57 o
  -5  -9  10        127.01        136.84         7.69 o
  -4  -9  10        443.29        445.97        13.27 o
  -3  -9  10          4.26          2.89         7.37 o
  -2  -9  10        353.52        367.07        12.71 o
  -1  -9  10        441.35        427.69        12.84 o
   0  -9  10          0.31         -4.72         7.65 o
   1  -9  10         81.82         95.97         7.36 o
   2  -9  10        264.62        290.02        15.46 o
   3  -9  10        609.33        611.76        22.73 o
   4  -9  10        183.33        208.60        11.25 o
   5  -9  10        156.97        186.01         9.40 o
   6  -9  10        120.34        161.15        10.67 o
   7  -9  10         27.05         35.35         8.64 o
   8  -9  10        118.67        106.85        11.81 o
 -10  -8  10         47.02         25.91         7.56 o
  -9  -8  10         50.18         40.43         6.28 o
  -8  -8  10          0.09         -3.65         7.20 o
  -7  -8  10        160.33        165.81         7.68 o
  -6  -8  10         43.39         46.36         8.33 o
  -5  -8  10        146.30        152.57         9.14 o
  -4  -8  10         31.82         40.62         6.75 o
  -3  -8  10        378.80        399.88        11.76 o
  -2  -8  10        647.84        682.43        18.09 o
  -1  -8  10         19.05         24.40         6.51 o
   0  -8  10        147.63        148.77         7.54 o
   1  -8  10         95.30        104.58         7.53 o
   2  -8  10        111.58        118.44         7.51 o
   3  -8  10         41.59         55.33         6.74 o
   4  -8  10         71.35         80.70         9.46 o
   5  -8  10        281.31        328.05        15.31 o
   6  -8  10         45.23         60.05         7.92 o
   7  -8  10        264.99        313.43        13.79 o
   8  -8  10        244.36        301.81        21.74 o
   9  -8  10        116.55        124.10        11.10 o
 -10  -7  10         59.32         71.41         6.36 o
  -9  -7  10          1.52         16.90         8.22 o
[truncated: 258,098 more chars]
