# Supplementary material for: Enabling nucleophilic reactivity in molecular calcium fluoride complexes
Source: Nat Chem. 2024 May 14;16(9):1473–80. doi: 10.1038/s41557-024-01524-x (PMC11375610; doi:10.1038/s41557-024-01524-x)
Supplement: Supplementary file 14 — Crystallographic data for compound Cs[(DippNON)Ca(HMDS)]; CCDC reference 2282803. [file 41557_2024_1524_MOESM14_ESM.cif]

data_283jsaec23
_audit_creation_date               2023-07-11
_audit_creation_method
;
Olex2 1.5
(compiled 2023.03.06 svn.rbb2c1857 for OlexSys, GUI svn.r6748)
;
_shelx_SHELXL_version_number       '2018/3'
_audit_contact_author_address      ?
_audit_contact_author_email        ?
_audit_contact_author_name         ''
_audit_contact_author_phone        ?
_publ_contact_author_id_orcid      ?
_publ_section_references
;
Dolomanov, O.V., Bourhis, L.J., Gildea, R.J, Howard, J.A.K. & Puschmann, H.
 (2009), J. Appl. Cryst. 42, 339-341.

Sheldrick, G.M. (2015). Acta Cryst. A71, 3-8.

Sheldrick, G.M. (2015). Acta Cryst. C71, 3-8.
;
_chemical_name_common              ?
_chemical_name_systematic          ?
_chemical_formula_moiety           'C53 H80 Ca Cs N3 O Si2'
_chemical_formula_sum              'C53 H80 Ca Cs N3 O Si2'
_chemical_formula_weight           1004.37
_chemical_absolute_configuration   ad
_chemical_melting_point            ?
_chemical_oxdiff_formula           'C50 H50 Cs2 Ca2'
loop_
  _atom_type_symbol
  _atom_type_description
  _atom_type_scat_dispersion_real
  _atom_type_scat_dispersion_imag
  _atom_type_scat_source
 'C' 'C' 0.0181 0.0091 'International Tables Vol C Tables 4.2.6.8 and 6.1.1.4'
 'H' 'H' 0.0000 0.0000 'International Tables Vol C Tables 4.2.6.8 and 6.1.1.4'
 'Ca' 'Ca' 0.3641 1.2855 'International Tables Vol C Tables 4.2.6.8 and 6.1.1.4'
 'Cs' 'Cs' -0.7457 7.9052
 'International Tables Vol C Tables 4.2.6.8 and 6.1.1.4'
 'N' 'N' 0.0311 0.0180 'International Tables Vol C Tables 4.2.6.8 and 6.1.1.4'
 'O' 'O' 0.0492 0.0322 'International Tables Vol C Tables 4.2.6.8 and 6.1.1.4'
 'Si' 'Si' 0.2541 0.3302 'International Tables Vol C Tables 4.2.6.8 and 6.1.1.4'

_shelx_space_group_comment
;
The symmetry employed for this shelxl refinement is uniquely defined
by the following loop, which should always be used as a source of
symmetry information in preference to the above space-group names.
They are only intended as comments.
;
_space_group_crystal_system        'orthorhombic'
_space_group_IT_number             19
_space_group_name_H-M_alt          'P 21 21 21'
_space_group_name_Hall             'P 2ac 2ab'
loop_
  _space_group_symop_operation_xyz
 'x, y, z'
 '-x+1/2, -y, z+1/2'
 '-x, y+1/2, -z+1/2'
 'x+1/2, -y+1/2, -z'

_cell_length_a                     15.36810(10)
_cell_length_b                     17.94510(10)
_cell_length_c                     19.49300(10)
_cell_angle_alpha                  90
_cell_angle_beta                   90
_cell_angle_gamma                  90
_cell_volume                       5375.82(5)
_cell_formula_units_Z              4
_cell_measurement_reflns_used      39121
_cell_measurement_temperature      100.00(10)
_cell_measurement_theta_max        74.3960
_cell_measurement_theta_min        3.3380
_shelx_estimated_absorpt_T_max     0.682
_shelx_estimated_absorpt_T_min     0.608
_exptl_absorpt_coefficient_mu      6.911
_exptl_absorpt_correction_T_max    1.00000
_exptl_absorpt_correction_T_min    0.65123
_exptl_absorpt_correction_type     multi-scan
_exptl_absorpt_process_details
;
CrysAlisPro 1.171.42.83a (Rigaku Oxford Diffraction, 2023)
Empirical absorption correction using spherical harmonics,
implemented in SCALE3 ABSPACK scaling algorithm.
;
_exptl_absorpt_special_details     ?
_exptl_crystal_colour              colourless
_exptl_crystal_colour_primary      colourless
_exptl_crystal_density_diffrn      1.241
_exptl_crystal_density_meas        ?
_exptl_crystal_density_method      ?
_exptl_crystal_description         block
_exptl_crystal_F_000               2120
_exptl_crystal_size_max            0.08
_exptl_crystal_size_mid            0.06
_exptl_crystal_size_min            0.06
_exptl_transmission_factor_max     ?
_exptl_transmission_factor_min     ?
_diffrn_reflns_av_R_equivalents    0.0325
_diffrn_reflns_av_unetI/netI       0.0222
_diffrn_reflns_Laue_measured_fraction_full  0.999
_diffrn_reflns_Laue_measured_fraction_max  0.995
_diffrn_reflns_limit_h_max         17
_diffrn_reflns_limit_h_min         -19
_diffrn_reflns_limit_k_max         22
_diffrn_reflns_limit_k_min         -21
_diffrn_reflns_limit_l_max         24
_diffrn_reflns_limit_l_min         -23
_diffrn_reflns_number              66721
_diffrn_reflns_point_group_measured_fraction_full  0.999
_diffrn_reflns_point_group_measured_fraction_max  0.991
_diffrn_reflns_theta_full          67.684
_diffrn_reflns_theta_max           74.747
_diffrn_reflns_theta_min           3.348
_diffrn_ambient_environment        N~2~
_diffrn_ambient_temperature        100.00(10)
_diffrn_detector                   'Hybrid Pixel Array Detector'
_diffrn_detector_area_resol_mean   10.0000
_diffrn_detector_type              'HyPix-Arc 150'
_diffrn_measured_fraction_theta_full  0.999
_diffrn_measured_fraction_theta_max  0.995
_diffrn_measurement_details
;
List of Runs (angles in degrees, time in seconds):

  # Type    Start    End  Width  t~exp~   \w     \q     \k     \f   Frames
--------------------------------------------------------------------------
  1  \w    -49.00 -11.00   0.50    0.50    --   -6.75 -51.00 104.00   76
  2  \w     25.00  50.00   0.50    0.50    --   56.89 -51.00 104.00   50
  3  \w     40.00  66.00   0.50    0.50    --   56.89-108.00-123.00   52
  4  \w     24.00  88.00   0.50    0.50    --   69.68-108.00-123.00  128
  5  \w     74.00 100.00   0.50    0.50    --   69.68  51.00-109.00   52
  6  \w     34.00  59.00   0.50    1.50    --   84.12 -51.00 104.00   50
  7  \w     82.00 107.00   0.50    1.50    --   84.12-108.00-123.00   50
  8  \w     45.00  70.00   0.50    1.50    --   84.12-108.00-123.00   50
  9  \w      9.00  36.00   0.50    0.50    --   56.89 -30.00   0.00   54
 10  \w     61.00  86.00   0.50    0.50    --   56.89  51.00-109.00   50
 11  \w     65.00  91.00   0.50    0.50    --   56.89  30.00-150.00   52
 12  \w     19.00  47.00   0.50    0.50    --   69.68 -45.00  30.00   56
 13  \w     23.00  50.00   0.50    0.50    --   69.68 -45.00 -60.00   54
 14  \w     23.00  48.00   0.50    0.50    --   69.68 -45.00 -30.00   50
 15  \w     22.00  51.00   0.50    0.50    --   69.68 -45.00  60.00   58
 16  \w     41.00  72.00   0.50    1.50    --   84.12 -61.00  30.00   62
 17  \w     93.00 119.00   0.50    1.50    --   84.12  45.00-180.00   52
 18  \w     46.00  72.00   0.50    1.50    --   84.12 -61.00  60.00   52
 19  \w     89.00 114.00   0.50    1.50    --   84.12  45.00 -60.00   50
 20  \w     49.00  77.00   0.50    1.50    --   84.12 -95.00 -30.00   56
 21  \w     47.00  72.00   0.50    1.50    --   84.12 -61.00 120.00   50
 22  \w     93.00 122.00   0.50    1.50    --   84.12  45.00 120.00   58
 23  \w    110.00 135.00   0.50    1.50    --   84.12  45.00   0.00   50
 24  \w     48.00  74.00   0.50    1.50    --   84.12-108.00-123.00   52
 25  \w      4.00  29.00   0.50    0.50    --   56.89 -30.00 -30.00   50
 26  \w      4.00  36.00   0.50    0.50    --   56.89 -30.00-120.00   64
 27  \w     74.00 104.00   0.50    0.50    --   69.68  61.00  60.00   60
 28  \w     72.00  97.00   0.50    0.50    --   69.68  61.00   0.00   50
 29  \w     38.00  68.00   0.50    1.50    --   84.12 -61.00 150.00   60
 30  \w     42.00  68.00   0.50    1.50    --   84.12-111.00   0.00   52
 31  \w     89.00 128.00   0.50    1.50    --   84.12 178.00  90.00   78
 32  \w    105.00 135.00   0.50    1.50    --   84.12  45.00  30.00   60
 33  \w     48.00  77.00   0.50    1.50    --   84.12   0.00  60.00   58
 34  \w     83.00 108.00   0.50    1.50    --   84.12-111.00-180.00   50
 35  \w     84.00 110.00   0.50    1.50    --   84.12  30.00 -30.00   52
 36  \w     80.00 106.00   0.50    1.50    --   84.12-111.00  60.00   52
 37  \w     49.00  87.00   0.50    1.50    --   84.12 -77.00-120.00   76
 38  \w     56.00  97.00   0.50    1.50    --   84.12 178.00-180.00   82
 39  \w     48.00  73.00   0.50    1.50    --   84.12 -77.00 -90.00   50
 40  \w     49.00  75.00   0.50    1.50    --   84.12 -77.00-180.00   52
 41  \w     46.00  80.00   0.50    1.50    --   84.12 -77.00  60.00   68
 42  \w     98.00 124.00   0.50    1.50    --   84.12  30.00 150.00   52
 43  \w     61.00  99.00   0.50    1.50    --   84.12 -95.00-180.00   76
 44  \w     74.00  99.00   0.50    1.50    --   84.12 -95.00  60.00   50
 45  \w     78.00 104.00   0.50    1.50    --   84.12-111.00   0.00   52
 46  \w     40.00  65.00   0.50    1.50    --   84.12 -61.00   0.00   50
 47  \w     91.00 117.00   0.50    1.50    --   84.12  45.00  90.00   52
 48  \w     99.00 129.00   0.50    1.50    --   84.12  45.00  60.00   60
 49  \w     83.00 115.00   0.50    1.50    --   84.12 178.00   0.00   64
 50  \w     48.00  93.00   0.50    1.50    --   84.12 178.00 120.00   90
 51  \w    103.00 128.00   0.50    1.50    --   84.12 178.00 120.00   50
 52  \w     37.00  62.00   0.50    1.50    --   84.12 -61.00 -30.00   50
;
_diffrn_measurement_device         'four-circle diffractometer'
_diffrn_measurement_device_type    'XtaLAB Synergy R, DW system, HyPix-Arc 150'
_diffrn_measurement_method         '\w scans'
_diffrn_orient_matrix_type        
 'CrysAlisPro convention (1999,Acta A55,543-557)'
_diffrn_orient_matrix_UB_11        -0.0622177000
_diffrn_orient_matrix_UB_12        0.0220077000
_diffrn_orient_matrix_UB_13        -0.0585284000
_diffrn_orient_matrix_UB_21        0.0026522000
_diffrn_orient_matrix_UB_22        -0.0804592000
_diffrn_orient_matrix_UB_23        -0.0274438000
_diffrn_orient_matrix_UB_31        -0.0785742000
_diffrn_orient_matrix_UB_32        -0.0202221000
_diffrn_orient_matrix_UB_33        0.0454737000
_diffrn_radiation_monochromator    mirror
_diffrn_radiation_probe            x-ray
_diffrn_radiation_type             'Cu K\a'
_diffrn_radiation_wavelength       1.54184
_diffrn_source                     'Rotating-anode X-ray tube'
_diffrn_source_type                'Rigaku (Cu) X-ray Source'
_reflns_Friedel_coverage           0.810
_reflns_Friedel_fraction_full      0.997
_reflns_Friedel_fraction_max       0.986
_reflns_number_gt                  10571
_reflns_number_total               10935
_reflns_special_details
;
 Reflections were merged by SHELXL according to the crystal
 class for the calculation of statistics and refinement.
 
 _reflns_Friedel_fraction is defined as the number of unique
 Friedel pairs measured divided by the number that would be
 possible theoretically, ignoring centric projections and
 systematic absences.
;
_reflns_threshold_expression       'I > 2\s(I)'
_computing_cell_refinement         'CrysAlisPro 1.171.42.83a (Rigaku OD, 2023)'
_computing_data_collection         'CrysAlisPro 1.171.42.83a (Rigaku OD, 2023)'
_computing_data_reduction          'CrysAlisPro 1.171.42.83a (Rigaku OD, 2023)'
_computing_molecular_graphics      'Olex2 1.5 (Dolomanov et al., 2009)'
_computing_publication_material    'Olex2 1.5 (Dolomanov et al., 2009)'
_computing_structure_refinement    'SHELXL 2018/3 (Sheldrick, 2015)'
_computing_structure_solution      'SHELXT 2018/2 (Sheldrick, 2018)'
_refine_diff_density_max           1.066
_refine_diff_density_min           -0.561
_refine_diff_density_rms           0.119
_refine_ls_abs_structure_details
;
 Flack x determined using 4508 quotients [(I+)-(I-)]/[(I+)+(I-)]
 (Parsons, Flack and Wagner, Acta Cryst. B69 (2013) 249-259).
;
_refine_ls_abs_structure_Flack     -0.0050(13)
_refine_ls_extinction_coef         .
_refine_ls_extinction_method       none
_refine_ls_goodness_of_fit_ref     1.047
_refine_ls_hydrogen_treatment      constr
_refine_ls_matrix_type             full
_refine_ls_number_parameters       572
_refine_ls_number_reflns           10935
_refine_ls_number_restraints       0
_refine_ls_R_factor_all            0.0244
_refine_ls_R_factor_gt             0.0232
_refine_ls_restrained_S_all        1.047
_refine_ls_shift/su_max            0.001
_refine_ls_shift/su_mean           0.000
_refine_ls_structure_factor_coef   Fsqd
_refine_ls_weighting_details      
 'w=1/[\s^2^(Fo^2^)+(0.0354P)^2^+1.4575P] where P=(Fo^2^+2Fc^2^)/3'
_refine_ls_weighting_scheme        calc
_refine_ls_wR_factor_gt            0.0597
_refine_ls_wR_factor_ref           0.0601
_refine_special_details            ?
_olex2_refinement_description
;
1. Fixed Uiso
 At 1.2 times of:
  All C(H) groups
 At 1.5 times of:
  All C(H,H,H) groups
2.a Ternary CH refined with riding coordinates:
 C38(H38), C45(H45), C26(H26), C33(H33)
2.b Aromatic/amide H refined with riding coordinates:
 C15(H15), C3(H3), C21(H21), C31(H31), C9(H9), C41(H41), C42(H42), C29(H29),
 C43(H43), C30(H30)
2.c Idealised Me refined as rotating group:
 C12(H12A,H12B,H12C), C48(H48A,H48B,H48C), C13(H13A,H13B,H13C), C46(H46A,H46B,
 H46C), C8(H8A,H8B,H8C), C19(H19A,H19B,H19C), C6(H6A,H6B,H6C), C39(H39A,H39B,
 H39C), C52(H52A,H52B,H52C), C20(H20A,H20B,H20C), C28(H28A,H28B,H28C), C47(H47A,
 H47B,H47C), C18(H18A,H18B,H18C), C27(H27A,H27B,H27C), C7(H7A,H7B,H7C),
 C53(H53A,H53B,H53C), C40(H40A,H40B,H40C), C34(H34A,H34B,H34C), C51(H51A,H51B,
 H51C), C49(H49A,H49B,H49C), C50(H50A,H50B,H50C), C35(H35A,H35B,H35C)
;
_atom_sites_solution_hydrogens     geom
_atom_sites_solution_primary       dual
_atom_sites_solution_secondary     ?
loop_
  _atom_site_label
  _atom_site_type_symbol
  _atom_site_fract_x
  _atom_site_fract_y
  _atom_site_fract_z
  _atom_site_U_iso_or_equiv
  _atom_site_adp_type
  _atom_site_occupancy
  _atom_site_site_symmetry_order
  _atom_site_calc_flag
  _atom_site_refinement_flags_posn
  _atom_site_refinement_flags_adp
  _atom_site_refinement_flags_occupancy
  _atom_site_disorder_assembly
  _atom_site_disorder_group
 Cs1 Cs 0.44097(2) 0.26295(2) 0.40518(2) 0.03009(6) Uani 1 1 d . . . . .
 Ca1 Ca 0.61993(3) 0.25148(3) 0.73958(2) 0.01645(11) Uani 1 1 d . . . . .
 Si1 Si 0.49271(5) 0.33417(5) 0.86114(4) 0.02310(17) Uani 1 1 d . . . . .
 Si2 Si 0.46074(5) 0.17091(5) 0.81387(4) 0.02207(16) Uani 1 1 d . . . . .
 O1 O 0.72716(11) 0.33371(11) 0.69664(9) 0.0149(4) Uani 1 1 d . . . . .
 N2 N 0.58983(14) 0.28945(13) 0.62488(11) 0.0148(4) Uani 1 1 d . . . . .
 N3 N 0.76062(14) 0.21467(13) 0.77517(11) 0.0161(4) Uani 1 1 d . . . . .
 N1 N 0.51122(14) 0.25369(14) 0.81963(12) 0.0219(5) Uani 1 1 d . . . . .
 C2 C 0.82865(16) 0.25897(15) 0.75776(12) 0.0154(5) Uani 1 1 d . . . . .
 C15 C 0.76185(17) 0.44942(15) 0.54309(13) 0.0154(5) Uani 1 1 d . . . . .
 H15 H 0.802304 0.484511 0.525352 0.018 Uiso 1 1 calc R U . . .
 C17 C 0.67422(18) 0.46248(16) 0.43212(14) 0.0202(6) Uani 1 1 d . . . . .
 C1 C 0.81360(16) 0.32373(15) 0.71735(13) 0.0151(5) Uani 1 1 d . . . . .
 C22 C 0.64124(16) 0.34304(14) 0.59555(14) 0.0149(5) Uani 1 1 d . . . . .
 C3 C 0.91731(16) 0.24784(15) 0.77591(13) 0.0176(5) Uani 1 1 d . . . . .
 H3 H 0.932015 0.204714 0.801687 0.021 Uiso 1 1 calc R U . . .
 C36 C 0.51212(15) 0.26650(15) 0.59266(13) 0.0155(5) Uani 1 1 d . . . . .
 C16 C 0.68969(17) 0.42923(15) 0.50397(13) 0.0158(5) Uani 1 1 d . . . . .
 C37 C 0.43671(17) 0.31177(15) 0.59095(14) 0.0185(5) Uani 1 1 d . . . . .
 C23 C 0.71602(17) 0.36682(15) 0.63187(13) 0.0146(5) Uani 1 1 d . . . . .
 C21 C 0.63036(17) 0.37738(15) 0.53070(14) 0.0171(5) Uani 1 1 d . . . . .
 H21 H 0.580689 0.364744 0.504115 0.021 Uiso 1 1 calc R U . . .
 C4 C 0.98360(17) 0.29676(16) 0.75789(14) 0.0186(5) Uani 1 1 d . . . . .
 C24 C 0.78216(16) 0.14809(16) 0.81133(15) 0.0181(5) Uani 1 1 d . . . . .
 C31 C 0.7919(2) 0.07708(19) 0.91670(16) 0.0285(7) Uani 1 1 d . . . . .
 H31 H 0.784350 0.073885 0.964987 0.034 Uiso 1 1 calc R U . . .
 C14 C 0.77548(16) 0.41859(14) 0.60828(13) 0.0141(5) Uani 1 1 d . . . . .
 C5 C 1.07806(18) 0.28437(16) 0.78216(16) 0.0233(6) Uani 1 1 d . . . . .
 C9 C 0.96300(17) 0.36092(15) 0.71928(14) 0.0173(5) Uani 1 1 d . . . . .
 H9 H 1.007586 0.395221 0.707341 0.021 Uiso 1 1 calc R U . . .
 C10 C 0.87688(17) 0.37433(15) 0.69839(13) 0.0155(5) Uani 1 1 d . . . . .
 C38 C 0.43583(19) 0.39134(15) 0.61689(15) 0.0215(5) Uani 1 1 d . . . . .
 H38 H 0.496835 0.405505 0.629071 0.026 Uiso 1 1 calc R U . . .
 C11 C 0.84844(17) 0.44287(15) 0.65686(13) 0.0154(5) Uani 1 1 d . . . . .
 C12 C 0.8101(2) 0.50095(17) 0.70645(15) 0.0235(6) Uani 1 1 d . . . . .
 H12A H 0.791742 0.545041 0.680549 0.035 Uiso 1 1 calc R U . . .
 H12B H 0.854335 0.515287 0.740169 0.035 Uiso 1 1 calc R U . . .
 H12C H 0.759781 0.479523 0.730220 0.035 Uiso 1 1 calc R U . . .
 C32 C 0.76966(18) 0.14311(17) 0.88286(15) 0.0224(6) Uani 1 1 d . . . . .
 C48 C 0.5347(2) 0.10732(18) 0.76224(18) 0.0299(7) Uani 1 1 d . . . . .
 H48A H 0.537762 0.125099 0.714771 0.045 Uiso 1 1 calc R U . . .
 H48B H 0.511402 0.056488 0.762923 0.045 Uiso 1 1 calc R U . . .
 H48C H 0.593127 0.107546 0.782400 0.045 Uiso 1 1 calc R U . . .
 C45 C 0.58724(18) 0.14325(16) 0.56523(15) 0.0196(6) Uani 1 1 d . . . . .
 H45 H 0.620690 0.151222 0.608621 0.024 Uiso 1 1 calc R U . . .
 C41 C 0.35756(18) 0.28083(17) 0.56904(15) 0.0233(6) Uani 1 1 d . . . . .
 H41 H 0.307088 0.311372 0.567911 0.028 Uiso 1 1 calc R U . . .
 C25 C 0.81415(17) 0.08551(16) 0.77553(15) 0.0204(6) Uani 1 1 d . . . . .
 C42 C 0.35106(19) 0.20700(18) 0.54903(16) 0.0251(6) Uani 1 1 d . . . . .
 H42 H 0.296607 0.186780 0.535410 0.030 Uiso 1 1 calc R U . . .
 C13 C 0.92502(18) 0.47873(17) 0.61883(15) 0.0215(6) Uani 1 1 d . . . . .
 H13A H 0.950939 0.442250 0.587488 0.032 Uiso 1 1 calc R U . . .
 H13B H 0.968841 0.495088 0.652101 0.032 Uiso 1 1 calc R U . . .
 H13C H 0.904244 0.521769 0.592577 0.032 Uiso 1 1 calc R U . . .
 C46 C 0.5696(2) 0.05988(16) 0.55914(16) 0.0249(6) Uani 1 1 d . . . . .
 H46A H 0.533862 0.043522 0.597947 0.037 Uiso 1 1 calc R U . . .
 H46B H 0.624952 0.032725 0.559425 0.037 Uiso 1 1 calc R U . . .
 H46C H 0.538744 0.049815 0.516144 0.037 Uiso 1 1 calc R U . . .
 C26 C 0.82706(19) 0.08612(17) 0.69826(16) 0.0239(6) Uani 1 1 d . . . . .
 H26 H 0.813422 0.137406 0.681331 0.029 Uiso 1 1 calc R U . . .
 C44 C 0.50599(18) 0.19123(16) 0.56930(14) 0.0172(5) Uani 1 1 d . . . . .
 C8 C 1.14084(19) 0.29108(19) 0.72104(18) 0.0309(7) Uani 1 1 d . . . . .
 H8A H 1.200813 0.284837 0.737119 0.046 Uiso 1 1 calc R U . . .
 H8B H 1.134356 0.340289 0.699850 0.046 Uiso 1 1 calc R U . . .
 H8C H 1.127342 0.252380 0.687198 0.046 Uiso 1 1 calc R U . . .
 C19 C 0.5972(2) 0.51659(19) 0.43466(17) 0.0298(7) Uani 1 1 d . . . . .
 H19A H 0.545177 0.490110 0.450450 0.045 Uiso 1 1 calc R U . . .
 H19B H 0.586751 0.536916 0.388732 0.045 Uiso 1 1 calc R U . . .
 H19C H 0.610482 0.557372 0.466420 0.045 Uiso 1 1 calc R U . . .
 C6 C 1.0912(2) 0.2077(2) 0.8150(2) 0.0356(8) Uani 1 1 d . . . . .
 H6A H 1.074702 0.168838 0.782181 0.053 Uiso 1 1 calc R U . . .
 H6B H 1.054924 0.203696 0.856121 0.053 Uiso 1 1 calc R U . . .
 H6C H 1.152545 0.201607 0.827609 0.053 Uiso 1 1 calc R U . . .
 C39 C 0.3802(2) 0.39638(19) 0.68219(17) 0.0306(7) Uani 1 1 d . . . . .
 H39A H 0.383311 0.447052 0.700780 0.046 Uiso 1 1 calc R U . . .
 H39B H 0.402064 0.360977 0.716353 0.046 Uiso 1 1 calc R U . . .
 H39C H 0.319566 0.384333 0.671104 0.046 Uiso 1 1 calc R U . . .
 C29 C 0.83451(19) 0.02036(17) 0.81170(17) 0.0256(6) Uani 1 1 d . . . . .
 H29 H 0.855625 -0.021898 0.787518 0.031 Uiso 1 1 calc R U . . .
 C43 C 0.42518(18) 0.16308(17) 0.54916(15) 0.0220(6) Uani 1 1 d . . . . .
 H43 H 0.420954 0.112491 0.535199 0.026 Uiso 1 1 calc R U . . .
 C52 C 0.5556(2) 0.40884(17) 0.81381(17) 0.0306(6) Uani 1 1 d . . . . .
 H52A H 0.617930 0.397413 0.815625 0.046 Uiso 1 1 calc R U . . .
 H52B H 0.544971 0.457299 0.835428 0.046 Uiso 1 1 calc R U . . .
 H52C H 0.536523 0.410491 0.765866 0.046 Uiso 1 1 calc R U . . .
 C20 C 0.6542(2) 0.40001(18) 0.38108(15) 0.0283(7) Uani 1 1 d . . . . .
 H20A H 0.703990 0.365996 0.378455 0.042 Uiso 1 1 calc R U . . .
 H20B H 0.643163 0.421507 0.335691 0.042 Uiso 1 1 calc R U . . .
 H20C H 0.602658 0.372503 0.396396 0.042 Uiso 1 1 calc R U . . .
 C33 C 0.7334(2) 0.20901(19) 0.92285(15) 0.0282(7) Uani 1 1 d . . . . .
 H33 H 0.691132 0.235496 0.892435 0.034 Uiso 1 1 calc R U . . .
 C28 C 0.7645(2) 0.0318(2) 0.66309(18) 0.0325(7) Uani 1 1 d . . . . .
 H28A H 0.775266 -0.018806 0.679951 0.049 Uiso 1 1 calc R U . . .
 H28B H 0.773761 0.033350 0.613368 0.049 Uiso 1 1 calc R U . . .
 H28C H 0.704349 0.046112 0.673429 0.049 Uiso 1 1 calc R U . . .
 C47 C 0.6454(2) 0.16850(19) 0.50585(17) 0.0312(7) Uani 1 1 d . . . . .
 H47A H 0.699705 0.139947 0.506457 0.047 Uiso 1 1 calc R U . . .
 H47B H 0.658421 0.221683 0.510801 0.047 Uiso 1 1 calc R U . . .
 H47C H 0.615141 0.160043 0.462265 0.047 Uiso 1 1 calc R U . . .
 C18 C 0.7531(2) 0.50517(19) 0.40511(17) 0.0305(7) Uani 1 1 d . . . . .
 H18A H 0.766500 0.546547 0.436186 0.046 Uiso 1 1 calc R U . . .
 H18B H 0.740229 0.524789 0.359311 0.046 Uiso 1 1 calc R U . . .
 H18C H 0.803282 0.471556 0.402524 0.046 Uiso 1 1 calc R U . . .
 C27 C 0.9215(2) 0.06850(19) 0.67877(18) 0.0301(7) Uani 1 1 d . . . . .
 H27A H 0.927780 0.070134 0.628757 0.045 Uiso 1 1 calc R U . . .
 H27B H 0.936830 0.018669 0.695423 0.045 Uiso 1 1 calc R U . . .
 H27C H 0.960302 0.105431 0.699656 0.045 Uiso 1 1 calc R U . . .
 C30 C 0.8244(2) 0.01668(19) 0.88168(18) 0.0308(7) Uani 1 1 d . . . . .
 H30 H 0.839810 -0.027416 0.905753 0.037 Uiso 1 1 calc R U . . .
 C7 C 1.1000(2) 0.3439(2) 0.83550(18) 0.0318(7) Uani 1 1 d . . . . .
 H7A H 1.160193 0.337188 0.851020 0.048 Uiso 1 1 calc R U . . .
 H7B H 1.060516 0.339132 0.874711 0.048 Uiso 1 1 calc R U . . .
 H7C H 1.093512 0.393395 0.814979 0.048 Uiso 1 1 calc R U . . .
 C53 C 0.3744(2) 0.3595(2) 0.86782(18) 0.0322(7) Uani 1 1 d . . . . .
 H53A H 0.349275 0.362985 0.821724 0.048 Uiso 1 1 calc R U . . .
 H53B H 0.368607 0.407621 0.891145 0.048 Uiso 1 1 calc R U . . .
 H53C H 0.343617 0.321105 0.894069 0.048 Uiso 1 1 calc R U . . .
 C40 C 0.4031(2) 0.44593(19) 0.5625(2) 0.0329(7) Uani 1 1 d . . . . .
 H40A H 0.342002 0.435103 0.551984 0.049 Uiso 1 1 calc R U . . .
 H40B H 0.438092 0.440701 0.520768 0.049 Uiso 1 1 calc R U . . .
 H40C H 0.408094 0.496994 0.579887 0.049 Uiso 1 1 calc R U . . .
 C34 C 0.8061(3) 0.2641(2) 0.94094(18) 0.0410(8) Uani 1 1 d . . . . .
 H34A H 0.781583 0.305967 0.966794 0.062 Uiso 1 1 calc R U . . .
 H34B H 0.832974 0.282655 0.898691 0.062 Uiso 1 1 calc R U . . .
 H34C H 0.850110 0.238858 0.968919 0.062 Uiso 1 1 calc R U . . .
 C51 C 0.5335(2) 0.3392(2) 0.95214(18) 0.0401(9) Uani 1 1 d . . . . .
 H51A H 0.509309 0.297752 0.978656 0.060 Uiso 1 1 calc R U . . .
 H51B H 0.515349 0.386551 0.972771 0.060 Uiso 1 1 calc R U . . .
 H51C H 0.597201 0.336089 0.952332 0.060 Uiso 1 1 calc R U . . .
 C49 C 0.3557(2) 0.1735(2) 0.7640(2) 0.0422(9) Uani 1 1 d . . . . .
 H49A H 0.311277 0.199780 0.790832 0.063 Uiso 1 1 calc R U . . .
 H49B H 0.336132 0.122508 0.754836 0.063 Uiso 1 1 calc R U . . .
 H49C H 0.364968 0.199651 0.720487 0.063 Uiso 1 1 calc R U . . .
 C50 C 0.4378(3) 0.1230(2) 0.89703(18) 0.0408(8) Uani 1 1 d . . . . .
 H50A H 0.491962 0.117770 0.923106 0.061 Uiso 1 1 calc R U . . .
 H50B H 0.413300 0.073508 0.887981 0.061 Uiso 1 1 calc R U . . .
 H50C H 0.396042 0.152482 0.923609 0.061 Uiso 1 1 calc R U . . .
 C35 C 0.6848(2) 0.1859(2) 0.98817(17) 0.0372(8) Uani 1 1 d . . . . .
 H35A H 0.725468 0.162215 1.020113 0.056 Uiso 1 1 calc R U . . .
 H35B H 0.638396 0.150715 0.976345 0.056 Uiso 1 1 calc R U . . .
 H35C H 0.659302 0.230161 1.009801 0.056 Uiso 1 1 calc R U . . .

loop_
  _atom_site_aniso_label
  _atom_site_aniso_U_11
  _atom_site_aniso_U_22
  _atom_site_aniso_U_33
  _atom_site_aniso_U_23
  _atom_site_aniso_U_13
  _atom_site_aniso_U_12
 Cs1 0.04380(11) 0.02584(9) 0.02064(8) 0.00062(7) -0.00662(8) -0.00229(8)
 Ca1 0.0130(2) 0.0209(3) 0.0155(2) 0.0042(2) 0.00057(17) -0.00057(19)
 Si1 0.0236(4) 0.0243(4) 0.0214(4) -0.0010(3) 0.0034(3) 0.0052(3)
 Si2 0.0186(4) 0.0229(4) 0.0248(4) 0.0061(3) 0.0048(3) -0.0001(3)
 O1 0.0131(8) 0.0191(9) 0.0125(8) 0.0024(7) -0.0013(7) -0.0009(7)
 N2 0.0135(10) 0.0162(10) 0.0146(10) 0.0014(9) -0.0011(8) -0.0015(8)
 N3 0.0150(10) 0.0166(11) 0.0168(10) 0.0059(9) 0.0002(8) 0.0012(8)
 N1 0.0198(11) 0.0223(13) 0.0235(11) 0.0012(10) 0.0069(9) 0.0017(9)
 C2 0.0170(12) 0.0150(12) 0.0142(11) 0.0004(10) -0.0005(9) -0.0001(10)
 C15 0.0166(12) 0.0150(12) 0.0145(12) 0.0007(10) 0.0017(10) -0.0022(10)
 C17 0.0250(14) 0.0208(14) 0.0147(12) 0.0035(11) -0.0014(11) -0.0051(11)
 C1 0.0129(11) 0.0183(13) 0.0142(12) 0.0004(10) -0.0023(9) -0.0003(10)
 C22 0.0172(11) 0.0135(11) 0.0140(11) 0.0002(10) 0.0014(10) 0.0007(9)
 C3 0.0160(12) 0.0181(14) 0.0185(12) 0.0014(10) -0.0040(9) 0.0015(10)
 C36 0.0156(11) 0.0187(12) 0.0124(10) 0.0027(12) -0.0003(9) -0.0033(10)
 C16 0.0191(12) 0.0144(12) 0.0138(12) 0.0008(10) 0.0005(10) 0.0002(10)
 C37 0.0185(12) 0.0199(12) 0.0171(12) -0.0003(10) -0.0008(11) -0.0006(10)
 C23 0.0173(12) 0.0147(12) 0.0117(12) 0.0023(10) -0.0011(9) 0.0007(10)
 C21 0.0176(12) 0.0187(13) 0.0151(12) 0.0004(10) -0.0025(10) -0.0013(10)
 C4 0.0159(13) 0.0200(13) 0.0199(13) 0.0017(11) -0.0022(10) 0.0002(10)
 C24 0.0112(11) 0.0198(13) 0.0234(14) 0.0067(11) -0.0030(10) -0.0015(10)
 C31 0.0280(15) 0.0338(17) 0.0237(15) 0.0136(13) -0.0025(12) 0.0003(13)
 C14 0.0126(11) 0.0151(12) 0.0145(12) -0.0009(10) -0.0007(9) -0.0010(9)
 C5 0.0164(13) 0.0206(14) 0.0330(15) 0.0058(12) -0.0041(11) -0.0029(10)
 C9 0.0150(12) 0.0169(12) 0.0201(13) 0.0015(10) -0.0026(10) -0.0040(10)
 C10 0.0172(12) 0.0162(12) 0.0131(11) 0.0009(10) -0.0012(10) -0.0008(10)
 C38 0.0175(12) 0.0189(13) 0.0280(14) -0.0021(11) -0.0022(11) 0.0001(11)
 C11 0.0161(12) 0.0153(12) 0.0148(12) -0.0001(10) -0.0010(10) -0.0004(10)
 C12 0.0305(15) 0.0198(14) 0.0203(14) -0.0059(11) -0.0034(12) 0.0004(12)
 C32 0.0186(13) 0.0275(15) 0.0212(13) 0.0073(12) -0.0012(10) 0.0000(11)
 C48 0.0321(16) 0.0231(14) 0.0346(17) -0.0047(13) 0.0045(13) -0.0055(12)
 C45 0.0210(13) 0.0184(14) 0.0194(13) -0.0003(11) -0.0010(10) -0.0012(10)
 C41 0.0158(13) 0.0265(16) 0.0278(14) -0.0018(12) -0.0051(11) -0.0006(11)
 C25 0.0170(12) 0.0188(13) 0.0253(14) 0.0054(12) -0.0010(11) -0.0019(10)
 C42 0.0174(13) 0.0299(16) 0.0280(15) -0.0032(13) -0.0025(11) -0.0060(12)
 C13 0.0195(14) 0.0237(14) 0.0212(13) 0.0064(11) -0.0025(10) -0.0061(11)
 C46 0.0294(15) 0.0189(14) 0.0263(15) -0.0003(11) -0.0026(12) 0.0009(12)
 C26 0.0257(14) 0.0202(14) 0.0257(15) 0.0010(12) 0.0003(12) 0.0026(11)
 C44 0.0201(13) 0.0176(13) 0.0139(12) 0.0016(10) -0.0003(10) -0.0002(10)
 C8 0.0164(14) 0.0332(17) 0.0431(19) 0.0050(15) 0.0006(13) 0.0026(12)
 C19 0.0356(17) 0.0300(17) 0.0237(15) 0.0066(13) -0.0062(13) 0.0051(13)
 C6 0.0203(14) 0.0279(16) 0.058(2) 0.0161(17) -0.0105(14) -0.0013(12)
 C39 0.0275(15) 0.0317(17) 0.0327(17) -0.0069(14) 0.0022(13) 0.0004(13)
 C29 0.0216(14) 0.0182(14) 0.0368(17) 0.0068(13) -0.0022(12) 0.0026(11)
 C43 0.0229(14) 0.0204(14) 0.0226(13) -0.0018(11) -0.0006(11) -0.0071(11)
 C52 0.0310(16) 0.0246(15) 0.0362(17) -0.0032(13) 0.0026(14) -0.0006(14)
 C20 0.0407(17) 0.0284(16) 0.0158(13) 0.0020(12) -0.0040(12) -0.0063(14)
 C33 0.0315(16) 0.0351(17) 0.0181(14) 0.0041(12) -0.0005(12) 0.0063(13)
 C28 0.0279(15) 0.0313(17) 0.0382(18) -0.0082(14) -0.0062(14) 0.0033(13)
 C47 0.0340(17) 0.0243(16) 0.0353(18) 0.0009(14) 0.0152(14) 0.0015(13)
 C18 0.0316(16) 0.0399(17) 0.0201(14) 0.0103(14) -0.0032(13) -0.0123(13)
 C27 0.0275(16) 0.0279(16) 0.0349(17) -0.0016(14) 0.0078(13) 0.0007(12)
 C30 0.0274(16) 0.0270(16) 0.0380(18) 0.0170(14) -0.0037(13) 0.0018(13)
 C7 0.0279(15) 0.0339(18) 0.0336(17) 0.0033(14) -0.0139(13) -0.0038(13)
 C53 0.0297(16) 0.0336(17) 0.0334(17) 0.0003(14) 0.0091(14) 0.0096(14)
 C40 0.0307(16) 0.0249(16) 0.0431(19) 0.0064(15) -0.0005(14) 0.0034(13)
 C34 0.054(2) 0.0376(19) 0.0312(17) -0.0057(17) 0.0054(15) -0.0030(18)
 C51 0.046(2) 0.048(2) 0.0266(17) -0.0058(16) 0.0001(15) 0.0147(17)
 C49 0.0225(16) 0.043(2) 0.061(2) 0.0155(19) -0.0072(15) -0.0088(15)
 C50 0.050(2) 0.0372(18) 0.0354(18) 0.0117(15) 0.0127(18) -0.0015(17)
 C35 0.0365(18) 0.055(2) 0.0203(15) 0.0052(15) 0.0038(13) 0.0076(16)

_geom_special_details
;
 All esds (except the esd in the dihedral angle between two l.s. planes)
 are estimated using the full covariance matrix.  The cell esds are taken
 into account individually in the estimation of esds in distances, angles
 and torsion angles; correlations between esds in cell parameters are only
 used when they are defined by crystal symmetry.  An approximate (isotropic)
 treatment of cell esds is used for estimating esds involving l.s. planes.
;
loop_
  _geom_bond_atom_site_label_1
  _geom_bond_atom_site_label_2
  _geom_bond_distance
  _geom_bond_site_symmetry_2
  _geom_bond_publ_flag
 Cs1 C2 3.636(2) 4_456 ?
 Cs1 C1 3.458(3) 4_456 ?
 Cs1 C3 3.554(3) 4_456 ?
 Cs1 C37 3.726(3) . ?
 Cs1 C4 3.418(3) 4_456 ?
 Cs1 C9 3.308(3) 4_456 ?
 Cs1 C10 3.334(3) 4_456 ?
 Cs1 C41 3.457(3) . ?
 Cs1 C42 3.283(3) . ?
 Cs1 C44 3.590(3) . ?
 Cs1 C43 3.339(3) . ?
 Cs1 C27 3.452(3) 4_456 ?
 Ca1 Si1 3.4116(9) . ?
 Ca1 Si2 3.1895(9) . ?
 Ca1 O1 2.3650(18) . ?
 Ca1 N2 2.383(2) . ?
 Ca1 N3 2.365(2) . ?
 Ca1 N1 2.286(2) . ?
 Ca1 C2 3.230(2) . ?
 Ca1 C48 2.933(3) . ?
 Si1 N1 1.680(3) . ?
 Si1 C52 1.893(3) . ?
 Si1 C53 1.879(3) . ?
 Si1 C51 1.884(4) . ?
 Si2 N1 1.680(3) . ?
 Si2 C48 1.899(3) . ?
 Si2 C49 1.885(3) . ?
 Si2 C50 1.869(3) . ?
 O1 C1 1.400(3) . ?
 O1 C23 1.406(3) . ?
 N2 C22 1.370(3) . ?
 N2 C36 1.411(3) . ?
 N3 C2 1.356(3) . ?
 N3 C24 1.426(3) . ?
 C2 C1 1.423(4) . ?
 C2 C3 1.422(3) . ?
 C15 H15 0.9500 . ?
 C15 C16 1.394(4) . ?
 C15 C14 1.402(3) . ?
 C17 C16 1.541(4) . ?
 C17 C19 1.531(4) . ?
 C17 C20 1.530(4) . ?
 C17 C18 1.528(4) . ?
 C1 C10 1.381(4) . ?
 C22 C23 1.416(4) . ?
 C22 C21 1.416(4) . ?
 C3 H3 0.9500 . ?
 C3 C4 1.390(4) . ?
 C36 C37 1.416(4) . ?
 C36 C44 1.429(4) . ?
 C16 C21 1.403(4) . ?
 C37 C38 1.515(4) . ?
 C37 C41 1.404(4) . ?
 C23 C14 1.382(4) . ?
 C21 H21 0.9500 . ?
 C4 C5 1.543(4) . ?
 C4 C9 1.412(4) . ?
 C24 C32 1.410(4) . ?
 C24 C25 1.411(4) . ?
 C31 H31 0.9500 . ?
 C31 C32 1.399(4) . ?
 C31 C30 1.375(5) . ?
 C14 C11 1.531(3) . ?
 C5 C8 1.538(4) . ?
 C5 C6 1.530(4) . ?
 C5 C7 1.528(4) . ?
 C9 H9 0.9500 . ?
 C9 C10 1.405(4) . ?
 C10 C11 1.536(4) . ?
 C38 H38 1.0000 . ?
 C38 C39 1.536(4) . ?
 C38 C40 1.529(4) . ?
 C11 C12 1.539(4) . ?
 C11 C13 1.532(4) . ?
 C12 H12A 0.9800 . ?
 C12 H12B 0.9800 . ?
 C12 H12C 0.9800 . ?
 C32 C33 1.522(4) . ?
 C48 H48A 0.9800 . ?
 C48 H48B 0.9800 . ?
 C48 H48C 0.9800 . ?
 C45 H45 1.0000 . ?
 C45 C46 1.525(4) . ?
 C45 C44 1.519(4) . ?
 C45 C47 1.531(4) . ?
 C41 H41 0.9500 . ?
 C41 C42 1.385(4) . ?
 C25 C26 1.519(4) . ?
 C25 C29 1.401(4) . ?
 C42 H42 0.9500 . ?
 C42 C43 1.385(4) . ?
 C13 H13A 0.9800 . ?
 C13 H13B 0.9800 . ?
 C13 H13C 0.9800 . ?
 C46 H46A 0.9800 . ?
 C46 H46B 0.9800 . ?
 C46 H46C 0.9800 . ?
 C26 H26 1.0000 . ?
 C26 C28 1.531(4) . ?
 C26 C27 1.533(4) . ?
 C44 C43 1.397(4) . ?
 C8 H8A 0.9800 . ?
 C8 H8B 0.9800 . ?
 C8 H8C 0.9800 . ?
 C19 H19A 0.9800 . ?
 C19 H19B 0.9800 . ?
 C19 H19C 0.9800 . ?
 C6 H6A 0.9800 . ?
 C6 H6B 0.9800 . ?
 C6 H6C 0.9800 . ?
 C39 H39A 0.9800 . ?
 C39 H39B 0.9800 . ?
 C39 H39C 0.9800 . ?
 C29 H29 0.9500 . ?
 C29 C30 1.375(5) . ?
 C43 H43 0.9500 . ?
 C52 H52A 0.9800 . ?
 C52 H52B 0.9800 . ?
 C52 H52C 0.9800 . ?
 C20 H20A 0.9800 . ?
 C20 H20B 0.9800 . ?
 C20 H20C 0.9800 . ?
 C33 H33 1.0000 . ?
 C33 C34 1.532(5) . ?
 C33 C35 1.534(4) . ?
 C28 H28A 0.9800 . ?
 C28 H28B 0.9800 . ?
 C28 H28C 0.9800 . ?
 C47 H47A 0.9800 . ?
 C47 H47B 0.9800 . ?
 C47 H47C 0.9800 . ?
 C18 H18A 0.9800 . ?
 C18 H18B 0.9800 . ?
 C18 H18C 0.9800 . ?
 C27 H27A 0.9800 . ?
 C27 H27B 0.9800 . ?
 C27 H27C 0.9800 . ?
 C30 H30 0.9500 . ?
 C7 H7A 0.9800 . ?
 C7 H7B 0.9800 . ?
 C7 H7C 0.9800 . ?
 C53 H53A 0.9800 . ?
 C53 H53B 0.9800 . ?
 C53 H53C 0.9800 . ?
 C40 H40A 0.9800 . ?
 C40 H40B 0.9800 . ?
 C40 H40C 0.9800 . ?
 C34 H34A 0.9800 . ?
 C34 H34B 0.9800 . ?
 C34 H34C 0.9800 . ?
 C51 H51A 0.9800 . ?
 C51 H51B 0.9800 . ?
 C51 H51C 0.9800 . ?
 C49 H49A 0.9800 . ?
 C49 H49B 0.9800 . ?
 C49 H49C 0.9800 . ?
 C50 H50A 0.9800 . ?
 C50 H50B 0.9800 . ?
 C50 H50C 0.9800 . ?
 C35 H35A 0.9800 . ?
 C35 H35B 0.9800 . ?
 C35 H35C 0.9800 . ?

loop_
  _geom_angle_atom_site_label_1
  _geom_angle_atom_site_label_2
  _geom_angle_atom_site_label_3
  _geom_angle
  _geom_angle_site_symmetry_1
  _geom_angle_site_symmetry_3
  _geom_angle_publ_flag
 C2 Cs1 C37 149.99(6) 4_456 . ?
 C1 Cs1 C2 22.96(6) 4_456 4_456 ?
 C1 Cs1 C3 39.78(6) 4_456 4_456 ?
 C1 Cs1 C37 140.09(6) 4_456 . ?
 C1 Cs1 C44 127.72(6) 4_456 . ?
 C3 Cs1 C2 22.77(5) 4_456 4_456 ?
 C3 Cs1 C37 167.50(6) 4_456 . ?
 C3 Cs1 C44 153.38(6) 4_456 . ?
 C4 Cs1 C2 40.95(6) 4_456 4_456 ?
 C4 Cs1 C1 47.55(6) 4_456 4_456 ?
 C4 Cs1 C3 22.89(6) 4_456 4_456 ?
 C4 Cs1 C37 168.78(6) 4_456 . ?
 C4 Cs1 C41 163.65(7) 4_456 . ?
 C4 Cs1 C44 131.53(7) 4_456 . ?
 C4 Cs1 C27 81.40(8) 4_456 4_456 ?
 C9 Cs1 C2 48.34(6) 4_456 4_456 ?
 C9 Cs1 C1 41.32(6) 4_456 4_456 ?
 C9 Cs1 C3 41.01(6) 4_456 4_456 ?
 C9 Cs1 C37 150.75(6) 4_456 . ?
 C9 Cs1 C4 24.16(7) 4_456 4_456 ?
 C9 Cs1 C10 24.43(6) 4_456 4_456 ?
 C9 Cs1 C41 141.08(7) 4_456 . ?
 C9 Cs1 C44 112.59(7) 4_456 . ?
 C9 Cs1 C43 105.26(7) 4_456 . ?
 C9 Cs1 C27 104.48(7) 4_456 4_456 ?
 C10 Cs1 C2 41.48(6) 4_456 4_456 ?
 C10 Cs1 C1 23.37(6) 4_456 4_456 ?
 C10 Cs1 C3 47.78(6) 4_456 4_456 ?
 C10 Cs1 C37 139.20(6) 4_456 . ?
 C10 Cs1 C4 42.42(6) 4_456 4_456 ?
 C10 Cs1 C41 121.24(7) 4_456 . ?
 C10 Cs1 C44 110.91(6) 4_456 . ?
 C10 Cs1 C43 95.22(7) 4_456 . ?
 C10 Cs1 C27 109.56(7) 4_456 4_456 ?
 C41 Cs1 C2 129.88(6) . 4_456 ?
 C41 Cs1 C1 118.04(6) . 4_456 ?
 C41 Cs1 C3 152.24(6) . 4_456 ?
 C41 Cs1 C37 22.13(6) . . ?
 C41 Cs1 C44 46.61(7) . . ?
 C42 Cs1 C2 120.87(6) . 4_456 ?
 C42 Cs1 C1 102.36(7) . 4_456 ?
 C42 Cs1 C3 142.05(7) . 4_456 ?
 C42 Cs1 C37 40.05(7) . . ?
 C42 Cs1 C4 141.17(7) . 4_456 ?
 C42 Cs1 C9 117.64(7) . 4_456 ?
 C42 Cs1 C10 99.60(7) . 4_456 ?
 C42 Cs1 C41 23.53(7) . . ?
 C42 Cs1 C44 41.10(7) . . ?
 C42 Cs1 C43 24.13(7) . . ?
 C42 Cs1 C27 129.52(8) . 4_456 ?
 C44 Cs1 C2 150.65(6) . 4_456 ?
 C44 Cs1 C37 39.03(6) . . ?
 C43 Cs1 C2 129.92(6) . 4_456 ?
 C43 Cs1 C1 107.34(7) . 4_456 ?
 C43 Cs1 C3 142.96(7) . 4_456 ?
 C43 Cs1 C37 46.21(7) . . ?
 C43 Cs1 C4 128.86(7) . 4_456 ?
 C43 Cs1 C41 41.07(7) . . ?
 C43 Cs1 C44 22.89(6) . . ?
 C43 Cs1 C27 149.60(8) . 4_456 ?
 C27 Cs1 C2 68.88(7) 4_456 4_456 ?
 C27 Cs1 C1 91.02(7) 4_456 4_456 ?
 C27 Cs1 C3 64.41(7) 4_456 4_456 ?
 C27 Cs1 C37 104.67(7) 4_456 . ?
 C27 Cs1 C41 108.94(8) 4_456 . ?
 C27 Cs1 C44 139.52(7) 4_456 . ?
 Si2 Ca1 Si1 56.10(2) . . ?
 Si2 Ca1 C2 136.95(5) . . ?
 O1 Ca1 Si1 111.95(5) . . ?
 O1 Ca1 Si2 167.95(5) . . ?
 O1 Ca1 N2 67.96(7) . . ?
 O1 Ca1 C2 47.23(6) . . ?
 O1 Ca1 C48 156.16(8) . . ?
 N2 Ca1 Si1 114.59(6) . . ?
 N2 Ca1 Si2 114.00(6) . . ?
 N2 Ca1 C2 106.49(7) . . ?
 N2 Ca1 C48 107.87(9) . . ?
 N3 Ca1 Si1 116.21(6) . . ?
 N3 Ca1 Si2 116.20(6) . . ?
 N3 Ca1 O1 68.97(7) . . ?
 N3 Ca1 N2 122.18(8) . . ?
 N3 Ca1 C2 21.79(7) . . ?
 N3 Ca1 C48 96.76(9) . . ?
 N1 Ca1 Si1 25.80(6) . . ?
 N1 Ca1 Si2 30.40(6) . . ?
 N1 Ca1 O1 137.72(8) . . ?
 N1 Ca1 N2 119.58(8) . . ?
 N1 Ca1 N3 118.21(8) . . ?
 N1 Ca1 C2 130.54(7) . . ?
 N1 Ca1 C48 65.56(9) . . ?
 C2 Ca1 Si1 118.35(5) . . ?
 C48 Ca1 Si1 91.33(7) . . ?
 C48 Ca1 Si2 35.84(6) . . ?
 C48 Ca1 C2 117.62(8) . . ?
 N1 Si1 Ca1 36.33(8) . . ?
 N1 Si1 C52 106.70(13) . . ?
 N1 Si1 C53 113.91(14) . . ?
 N1 Si1 C51 116.03(15) . . ?
 C52 Si1 Ca1 71.13(10) . . ?
 C53 Si1 Ca1 135.07(11) . . ?
 C53 Si1 C52 110.91(16) . . ?
 C53 Si1 C51 104.21(16) . . ?
 C51 Si1 Ca1 118.96(11) . . ?
 C51 Si1 C52 104.75(17) . . ?
 N1 Si2 Ca1 43.54(8) . . ?
 N1 Si2 C48 106.88(13) . . ?
 N1 Si2 C49 114.08(15) . . ?
 N1 Si2 C50 115.87(15) . . ?
 C48 Si2 Ca1 64.70(10) . . ?
 C49 Si2 Ca1 114.31(12) . . ?
 C49 Si2 C48 104.74(18) . . ?
 C50 Si2 Ca1 138.36(14) . . ?
 C50 Si2 C48 107.22(16) . . ?
 C50 Si2 C49 107.27(18) . . ?
 C1 O1 Ca1 118.64(15) . . ?
 C1 O1 C23 115.38(19) . . ?
 C23 O1 Ca1 119.79(15) . . ?
 C22 N2 Ca1 118.72(17) . . ?
 C22 N2 C36 120.5(2) . . ?
 C36 N2 Ca1 119.90(16) . . ?
 C2 N3 Ca1 117.87(16) . . ?
 C2 N3 C24 115.8(2) . . ?
 C24 N3 Ca1 126.24(16) . . ?
 Si1 N1 Ca1 117.87(12) . . ?
 Si1 N1 Si2 135.59(14) . . ?
 Si2 N1 Ca1 106.05(12) . . ?
 Ca1 C2 Cs1 111.78(7) . 4_556 ?
 N3 C2 Cs1 121.40(16) . 4_556 ?
 N3 C2 Ca1 40.33(12) . . ?
 N3 C2 C1 119.5(2) . . ?
 N3 C2 C3 126.4(2) . . ?
 C1 C2 Cs1 71.45(14) . 4_556 ?
 C1 C2 Ca1 79.15(14) . . ?
 C3 C2 Cs1 75.35(14) . 4_556 ?
 C3 C2 Ca1 166.70(19) . . ?
 C3 C2 C1 114.1(2) . . ?
 C16 C15 H15 119.6 . . ?
 C16 C15 C14 120.8(2) . . ?
 C14 C15 H15 119.6 . . ?
 C19 C17 C16 109.6(2) . . ?
 C20 C17 C16 109.8(2) . . ?
 C20 C17 C19 109.3(3) . . ?
 C18 C17 C16 112.6(2) . . ?
 C18 C17 C19 107.8(3) . . ?
 C18 C17 C20 107.6(3) . . ?
 O1 C1 Cs1 113.30(15) . 4_556 ?
 O1 C1 C2 114.7(2) . . ?
 C2 C1 Cs1 85.58(15) . 4_556 ?
 C10 C1 Cs1 73.27(15) . 4_556 ?
 C10 C1 O1 120.5(2) . . ?
 C10 C1 C2 124.8(2) . . ?
 N2 C22 C23 118.1(2) . . ?
 N2 C22 C21 127.6(2) . . ?
 C23 C22 C21 114.3(2) . . ?
 Cs1 C3 H3 117.2 4_556 . ?
 C2 C3 Cs1 81.88(14) . 4_556 ?
 C2 C3 H3 118.3 . . ?
 C4 C3 Cs1 73.05(15) . 4_556 ?
 C4 C3 C2 123.4(2) . . ?
 C4 C3 H3 118.3 . . ?
 N2 C36 Cs1 132.36(15) . . ?
 N2 C36 C37 122.4(2) . . ?
 N2 C36 C44 118.3(2) . . ?
 C37 C36 Cs1 75.66(15) . . ?
 C37 C36 C44 118.8(2) . . ?
 C44 C36 Cs1 70.12(14) . . ?
 C15 C16 C17 121.3(2) . . ?
 C15 C16 C21 119.1(2) . . ?
 C21 C16 C17 119.6(2) . . ?
 C36 C37 Cs1 82.74(15) . . ?
 C36 C37 C38 122.7(2) . . ?
 C38 C37 Cs1 123.10(17) . . ?
 C41 C37 Cs1 68.07(16) . . ?
 C41 C37 C36 119.3(2) . . ?
 C41 C37 C38 117.8(2) . . ?
 O1 C23 C22 114.9(2) . . ?
 C14 C23 O1 120.2(2) . . ?
 C14 C23 C22 125.0(2) . . ?
 C22 C21 H21 118.5 . . ?
 C16 C21 C22 122.9(2) . . ?
 C16 C21 H21 118.5 . . ?
 C3 C4 Cs1 84.06(16) . 4_556 ?
 C3 C4 C5 121.4(2) . . ?
 C3 C4 C9 119.1(2) . . ?
 C5 C4 Cs1 114.85(18) . 4_556 ?
 C9 C4 Cs1 73.55(15) . 4_556 ?
 C9 C4 C5 119.5(2) . . ?
 C32 C24 N3 120.7(3) . . ?
 C32 C24 C25 119.1(3) . . ?
 C25 C24 N3 120.2(3) . . ?
 C32 C31 H31 119.3 . . ?
 C30 C31 H31 119.3 . . ?
 C30 C31 C32 121.5(3) . . ?
 C15 C14 C11 123.9(2) . . ?
 C23 C14 C15 117.9(2) . . ?
 C23 C14 C11 118.0(2) . . ?
 C8 C5 C4 110.0(2) . . ?
 C6 C5 C4 112.5(2) . . ?
 C6 C5 C8 108.1(3) . . ?
 C7 C5 C4 108.4(2) . . ?
 C7 C5 C8 109.5(3) . . ?
 C7 C5 C6 108.3(3) . . ?
 Cs1 C9 H9 109.2 4_556 . ?
 C4 C9 Cs1 82.30(16) . 4_556 ?
 C4 C9 H9 119.8 . . ?
 C10 C9 Cs1 78.83(15) . 4_556 ?
 C10 C9 C4 120.4(2) . . ?
 C10 C9 H9 119.8 . . ?
 C1 C10 Cs1 83.36(16) . 4_556 ?
 C1 C10 C9 118.2(2) . . ?
 C1 C10 C11 117.9(2) . . ?
 C9 C10 Cs1 76.74(16) . 4_556 ?
 C9 C10 C11 123.9(2) . . ?
 C11 C10 Cs1 110.90(15) . 4_556 ?
 C37 C38 H38 108.1 . . ?
 C37 C38 C39 109.7(2) . . ?
 C37 C38 C40 112.1(2) . . ?
 C39 C38 H38 108.1 . . ?
 C40 C38 H38 108.1 . . ?
 C40 C38 C39 110.7(3) . . ?
 C14 C11 C10 107.8(2) . . ?
 C14 C11 C12 107.5(2) . . ?
 C14 C11 C13 112.5(2) . . ?
 C10 C11 C12 108.7(2) . . ?
 C13 C11 C10 111.9(2) . . ?
 C13 C11 C12 108.3(2) . . ?
 C11 C12 H12A 109.5 . . ?
 C11 C12 H12B 109.5 . . ?
 C11 C12 H12C 109.5 . . ?
 H12A C12 H12B 109.5 . . ?
 H12A C12 H12C 109.5 . . ?
 H12B C12 H12C 109.5 . . ?
 C24 C32 C33 120.5(3) . . ?
 C31 C32 C24 119.1(3) . . ?
 C31 C32 C33 120.4(3) . . ?
 Ca1 C48 H48A 63.2 . . ?
 Ca1 C48 H48B 170.4 . . ?
 Ca1 C48 H48C 69.4 . . ?
 Si2 C48 Ca1 79.46(11) . . ?
 Si2 C48 H48A 109.5 . . ?
 Si2 C48 H48B 109.5 . . ?
 Si2 C48 H48C 109.5 . . ?
 H48A C48 H48B 109.5 . . ?
 H48A C48 H48C 109.5 . . ?
 H48B C48 H48C 109.5 . . ?
 C46 C45 H45 107.3 . . ?
 C46 C45 C47 109.6(2) . . ?
 C44 C45 H45 107.3 . . ?
 C44 C45 C46 114.5(2) . . ?
 C44 C45 C47 110.6(2) . . ?
 C47 C45 H45 107.3 . . ?
 Cs1 C41 H41 109.6 . . ?
 C37 C41 Cs1 89.80(17) . . ?
 C37 C41 H41 119.1 . . ?
 C42 C41 Cs1 71.19(18) . . ?
 C42 C41 C37 121.8(3) . . ?
 C42 C41 H41 119.1 . . ?
 C24 C25 C26 122.0(3) . . ?
 C29 C25 C24 119.6(3) . . ?
 C29 C25 C26 118.4(3) . . ?
 Cs1 C42 H42 104.4 . . ?
 C41 C42 Cs1 85.28(19) . . ?
 C41 C42 H42 120.5 . . ?
 C41 C42 C43 119.0(3) . . ?
 C43 C42 Cs1 80.19(18) . . ?
 C43 C42 H42 120.5 . . ?
 C11 C13 H13A 109.5 . . ?
 C11 C13 H13B 109.5 . . ?
 C11 C13 H13C 109.5 . . ?
 H13A C13 H13B 109.5 . . ?
 H13A C13 H13C 109.5 . . ?
 H13B C13 H13C 109.5 . . ?
 C45 C46 H46A 109.5 . . ?
 C45 C46 H46B 109.5 . . ?
 C45 C46 H46C 109.5 . . ?
 H46A C46 H46B 109.5 . . ?
 H46A C46 H46C 109.5 . . ?
 H46B C46 H46C 109.5 . . ?
 Cs1 C26 H26 42.8 4_556 . ?
 C25 C26 Cs1 126.21(18) . 4_556 ?
 C25 C26 H26 107.8 . . ?
 C25 C26 C28 110.9(3) . . ?
 C25 C26 C27 111.6(3) . . ?
 C28 C26 Cs1 120.3(2) . 4_556 ?
 C28 C26 H26 107.8 . . ?
 C28 C26 C27 110.6(3) . . ?
 C27 C26 Cs1 65.15(17) . 4_556 ?
 C27 C26 H26 107.8 . . ?
 C36 C44 Cs1 87.91(15) . . ?
 C36 C44 C45 119.9(2) . . ?
 C45 C44 Cs1 112.68(16) . . ?
 C43 C44 Cs1 68.40(16) . . ?
 C43 C44 C36 119.3(3) . . ?
 C43 C44 C45 120.8(3) . . ?
 C5 C8 H8A 109.5 . . ?
 C5 C8 H8B 109.5 . . ?
 C5 C8 H8C 109.5 . . ?
 H8A C8 H8B 109.5 . . ?
 H8A C8 H8C 109.5 . . ?
 H8B C8 H8C 109.5 . . ?
 C17 C19 H19A 109.5 . . ?
 C17 C19 H19B 109.5 . . ?
 C17 C19 H19C 109.5 . . ?
 H19A C19 H19B 109.5 . . ?
 H19A C19 H19C 109.5 . . ?
 H19B C19 H19C 109.5 . . ?
 C5 C6 H6A 109.5 . . ?
 C5 C6 H6B 109.5 . . ?
 C5 C6 H6C 109.5 . . ?
 H6A C6 H6B 109.5 . . ?
 H6A C6 H6C 109.5 . . ?
 H6B C6 H6C 109.5 . . ?
 C38 C39 H39A 109.5 . . ?
 C38 C39 H39B 109.5 . . ?
 C38 C39 H39C 109.5 . . ?
 H39A C39 H39B 109.5 . . ?
 H39A C39 H39C 109.5 . . ?
 H39B C39 H39C 109.5 . . ?
 C25 C29 H29 119.5 . . ?
 C30 C29 C25 121.0(3) . . ?
 C30 C29 H29 119.5 . . ?
 Cs1 C43 H43 106.1 . . ?
 C42 C43 Cs1 75.68(18) . . ?
 C42 C43 C44 121.7(3) . . ?
 C42 C43 H43 119.1 . . ?
 C44 C43 Cs1 88.71(17) . . ?
 C44 C43 H43 119.1 . . ?
 Si1 C52 H52A 109.5 . . ?
 Si1 C52 H52B 109.5 . . ?
 Si1 C52 H52C 109.5 . . ?
 H52A C52 H52B 109.5 . . ?
 H52A C52 H52C 109.5 . . ?
 H52B C52 H52C 109.5 . . ?
 C17 C20 H20A 109.5 . . ?
 C17 C20 H20B 109.5 . . ?
 C17 C20 H20C 109.5 . . ?
 H20A C20 H20B 109.5 . . ?
 H20A C20 H20C 109.5 . . ?
 H20B C20 H20C 109.5 . . ?
 C32 C33 H33 107.7 . . ?
 C32 C33 C34 110.6(3) . . ?
 C32 C33 C35 113.2(3) . . ?
 C34 C33 H33 107.7 . . ?
 C34 C33 C35 109.8(3) . . ?
 C35 C33 H33 107.7 . . ?
 C26 C28 H28A 109.5 . . ?
 C26 C28 H28B 109.5 . . ?
 C26 C28 H28C 109.5 . . ?
 H28A C28 H28B 109.5 . . ?
 H28A C28 H28C 109.5 . . ?
 H28B C28 H28C 109.5 . . ?
 C45 C47 H47A 109.5 . . ?
 C45 C47 H47B 109.5 . . ?
 C45 C47 H47C 109.5 . . ?
 H47A C47 H47B 109.5 . . ?
 H47A C47 H47C 109.5 . . ?
 H47B C47 H47C 109.5 . . ?
 C17 C18 H18A 109.5 . . ?
 C17 C18 H18B 109.5 . . ?
 C17 C18 H18C 109.5 . . ?
 H18A C18 H18B 109.5 . . ?
 H18A C18 H18C 109.5 . . ?
 H18B C18 H18C 109.5 . . ?
 Cs1 C27 H27A 59.6 4_556 . ?
 Cs1 C27 H27B 159.4 4_556 . ?
 Cs1 C27 H27C 63.4 4_556 . ?
 C26 C27 Cs1 91.08(18) . 4_556 ?
 C26 C27 H27A 109.5 . . ?
 C26 C27 H27B 109.5 . . ?
 C26 C27 H27C 109.5 . . ?
 H27A C27 H27B 109.5 . . ?
 H27A C27 H27C 109.5 . . ?
 H27B C27 H27C 109.5 . . ?
 C31 C30 H30 120.1 . . ?
 C29 C30 C31 119.7(3) . . ?
 C29 C30 H30 120.1 . . ?
 C5 C7 H7A 109.5 . . ?
 C5 C7 H7B 109.5 . . ?
 C5 C7 H7C 109.5 . . ?
 H7A C7 H7B 109.5 . . ?
 H7A C7 H7C 109.5 . . ?
 H7B C7 H7C 109.5 . . ?
 Si1 C53 H53A 109.5 . . ?
 Si1 C53 H53B 109.5 . . ?
 Si1 C53 H53C 109.5 . . ?
 H53A C53 H53B 109.5 . . ?
 H53A C53 H53C 109.5 . . ?
 H53B C53 H53C 109.5 . . ?
 C38 C40 H40A 109.5 . . ?
 C38 C40 H40B 109.5 . . ?
 C38 C40 H40C 109.5 . . ?
 H40A C40 H40B 109.5 . . ?
 H40A C40 H40C 109.5 . . ?
 H40B C40 H40C 109.5 . . ?
 C33 C34 H34A 109.5 . . ?
 C33 C34 H34B 109.5 . . ?
 C33 C34 H34C 109.5 . . ?
 H34A C34 H34B 109.5 . . ?
 H34A C34 H34C 109.5 . . ?
 H34B C34 H34C 109.5 . . ?
 Si1 C51 H51A 109.5 . . ?
 Si1 C51 H51B 109.5 . . ?
 Si1 C51 H51C 109.5 . . ?
 H51A C51 H51B 109.5 . . ?
 H51A C51 H51C 109.5 . . ?
 H51B C51 H51C 109.5 . . ?
 Si2 C49 H49A 109.5 . . ?
 Si2 C49 H49B 109.5 . . ?
 Si2 C49 H49C 109.5 . . ?
 H49A C49 H49B 109.5 . . ?
 H49A C49 H49C 109.5 . . ?
 H49B C49 H49C 109.5 . . ?
 Si2 C50 H50A 109.5 . . ?
 Si2 C50 H50B 109.5 . . ?
 Si2 C50 H50C 109.5 . . ?
 H50A C50 H50B 109.5 . . ?
 H50A C50 H50C 109.5 . . ?
 H50B C50 H50C 109.5 . . ?
 C33 C35 H35A 109.5 . . ?
 C33 C35 H35B 109.5 . . ?
 C33 C35 H35C 109.5 . . ?
 H35A C35 H35B 109.5 . . ?
 H35A C35 H35C 109.5 . . ?
 H35B C35 H35C 109.5 . . ?

loop_
  _geom_torsion_atom_site_label_1
  _geom_torsion_atom_site_label_2
  _geom_torsion_atom_site_label_3
  _geom_torsion_atom_site_label_4
  _geom_torsion
  _geom_torsion_site_symmetry_1
  _geom_torsion_site_symmetry_2
  _geom_torsion_site_symmetry_3
  _geom_torsion_site_symmetry_4
  _geom_torsion_publ_flag
 Cs1 C2 C1 O1 113.7(2) 4_556 . . . ?
 Cs1 C2 C1 C10 -66.1(2) 4_556 . . . ?
 Cs1 C2 C3 C4 63.4(2) 4_556 . . . ?
 Cs1 C1 C10 C9 -71.1(2) 4_556 . . . ?
 Cs1 C1 C10 C11 110.2(2) 4_556 . . . ?
 Cs1 C3 C4 C5 -115.6(3) 4_556 . . . ?
 Cs1 C3 C4 C9 67.4(2) 4_556 . . . ?
 Cs1 C36 C37 C38 -124.9(3) . . . . ?
 Cs1 C36 C37 C41 59.8(2) . . . . ?
 Cs1 C36 C44 C45 115.1(2) . . . . ?
 Cs1 C36 C44 C43 -63.7(2) . . . . ?
 Cs1 C37 C38 C39 144.83(19) . . . . ?
 Cs1 C37 C38 C40 21.5(3) . . . . ?
 Cs1 C37 C41 C42 67.6(3) . . . . ?
 Cs1 C4 C5 C8 32.5(3) 4_556 . . . ?
 Cs1 C4 C5 C6 -88.1(3) 4_556 . . . ?
 Cs1 C4 C5 C7 152.2(2) 4_556 . . . ?
 Cs1 C4 C9 C10 72.2(2) 4_556 . . . ?
 Cs1 C9 C10 C1 74.8(2) 4_556 . . . ?
 Cs1 C9 C10 C11 -106.5(2) 4_556 . . . ?
 Cs1 C10 C11 C14 57.5(2) 4_556 . . . ?
 Cs1 C10 C11 C12 173.76(16) 4_556 . . . ?
 Cs1 C10 C11 C13 -66.7(2) 4_556 . . . ?
 Cs1 C41 C42 C43 76.0(3) . . . . ?
 Cs1 C42 C43 C44 79.3(3) . . . . ?
 Cs1 C44 C43 C42 -72.3(3) . . . . ?
 Ca1 Si1 N1 Si2 -170.7(3) . . . . ?
 Ca1 Si2 N1 Si1 171.5(3) . . . . ?
 Ca1 O1 C1 Cs1 102.08(13) . . . 4_556 ?
 Ca1 O1 C1 C2 6.0(3) . . . . ?
 Ca1 O1 C1 C10 -174.25(19) . . . . ?
 Ca1 O1 C23 C22 -3.9(3) . . . . ?
 Ca1 O1 C23 C14 175.81(18) . . . . ?
 Ca1 N2 C22 C23 7.4(3) . . . . ?
 Ca1 N2 C22 C21 -174.6(2) . . . . ?
 Ca1 N2 C36 Cs1 -163.40(11) . . . . ?
 Ca1 N2 C36 C37 96.1(3) . . . . ?
 Ca1 N2 C36 C44 -75.2(3) . . . . ?
 Ca1 N3 C2 Cs1 -87.30(19) . . . 4_556 ?
 Ca1 N3 C2 C1 -2.1(3) . . . . ?
 Ca1 N3 C2 C3 178.0(2) . . . . ?
 Ca1 N3 C24 C32 -80.2(3) . . . . ?
 Ca1 N3 C24 C25 98.1(3) . . . . ?
 Ca1 C2 C1 Cs1 -117.57(6) . . . 4_556 ?
 Ca1 C2 C1 O1 -3.92(18) . . . . ?
 Ca1 C2 C1 C10 176.3(3) . . . . ?
 Ca1 C2 C3 Cs1 124.2(8) . . . 4_556 ?
 Ca1 C2 C3 C4 -172.4(6) . . . . ?
 O1 C1 C10 Cs1 -107.6(2) . . . 4_556 ?
 O1 C1 C10 C9 -178.7(2) . . . . ?
 O1 C1 C10 C11 2.6(4) . . . . ?
 O1 C23 C14 C15 179.4(2) . . . . ?
 O1 C23 C14 C11 -4.9(4) . . . . ?
 N2 C22 C23 O1 -2.3(3) . . . . ?
 N2 C22 C23 C14 178.0(2) . . . . ?
 N2 C22 C21 C16 -176.6(3) . . . . ?
 N2 C36 C37 Cs1 131.4(2) . . . . ?
 N2 C36 C37 C38 6.5(4) . . . . ?
 N2 C36 C37 C41 -168.8(2) . . . . ?
 N2 C36 C44 Cs1 -128.2(2) . . . . ?
 N2 C36 C44 C45 -13.2(3) . . . . ?
 N2 C36 C44 C43 168.1(2) . . . . ?
 N3 C2 C1 Cs1 -116.2(2) . . . 4_556 ?
 N3 C2 C1 O1 -2.6(4) . . . . ?
 N3 C2 C1 C10 177.7(2) . . . . ?
 N3 C2 C3 Cs1 118.4(3) . . . 4_556 ?
 N3 C2 C3 C4 -178.1(3) . . . . ?
 N3 C24 C32 C31 -179.7(2) . . . . ?
 N3 C24 C32 C33 -0.4(4) . . . . ?
 N3 C24 C25 C26 0.1(4) . . . . ?
 N3 C24 C25 C29 -179.6(2) . . . . ?
 N1 Si2 C48 Ca1 -11.12(12) . . . . ?
 C2 N3 C24 C32 102.5(3) . . . . ?
 C2 N3 C24 C25 -79.2(3) . . . . ?
 C2 C1 C10 Cs1 72.1(3) . . . 4_556 ?
 C2 C1 C10 C9 1.1(4) . . . . ?
 C2 C1 C10 C11 -177.7(2) . . . . ?
 C2 C3 C4 Cs1 -67.8(2) . . . 4_556 ?
 C2 C3 C4 C5 176.7(3) . . . . ?
 C2 C3 C4 C9 -0.3(4) . . . . ?
 C15 C16 C21 C22 -1.3(4) . . . . ?
 C15 C14 C11 C10 -147.4(2) . . . . ?
 C15 C14 C11 C12 95.6(3) . . . . ?
 C15 C14 C11 C13 -23.5(4) . . . . ?
 C17 C16 C21 C22 178.4(3) . . . . ?
 C1 O1 C23 C22 148.1(2) . . . . ?
 C1 O1 C23 C14 -32.2(3) . . . . ?
 C1 C2 C3 Cs1 -61.5(2) . . . 4_556 ?
 C1 C2 C3 C4 1.9(4) . . . . ?
 C1 C10 C11 C14 -36.0(3) . . . . ?
 C1 C10 C11 C12 80.2(3) . . . . ?
 C1 C10 C11 C13 -160.3(2) . . . . ?
 C22 N2 C36 Cs1 27.5(3) . . . . ?
 C22 N2 C36 C37 -73.0(3) . . . . ?
 C22 N2 C36 C44 115.6(3) . . . . ?
 C22 C23 C14 C15 -0.9(4) . . . . ?
 C22 C23 C14 C11 174.8(2) . . . . ?
 C3 C2 C1 Cs1 63.8(2) . . . 4_556 ?
 C3 C2 C1 O1 177.4(2) . . . . ?
 C3 C2 C1 C10 -2.3(4) . . . . ?
 C3 C4 C5 C8 131.1(3) . . . . ?
 C3 C4 C5 C6 10.5(4) . . . . ?
 C3 C4 C5 C7 -109.2(3) . . . . ?
 C3 C4 C9 Cs1 -73.3(2) . . . 4_556 ?
 C3 C4 C9 C10 -1.1(4) . . . . ?
 C36 N2 C22 C23 176.7(2) . . . . ?
 C36 N2 C22 C21 -5.3(4) . . . . ?
 C36 C37 C38 C39 -111.3(3) . . . . ?
 C36 C37 C38 C40 125.3(3) . . . . ?
 C36 C37 C41 Cs1 -67.5(2) . . . . ?
 C36 C37 C41 C42 0.1(4) . . . . ?
 C36 C44 C43 Cs1 74.5(2) . . . . ?
 C36 C44 C43 C42 2.2(4) . . . . ?
 C16 C15 C14 C23 1.1(4) . . . . ?
 C16 C15 C14 C11 -174.4(2) . . . . ?
 C37 C36 C44 Cs1 60.1(2) . . . . ?
 C37 C36 C44 C45 175.2(2) . . . . ?
 C37 C36 C44 C43 -3.6(4) . . . . ?
 C37 C41 C42 Cs1 -77.6(3) . . . . ?
 C37 C41 C42 C43 -1.5(5) . . . . ?
 C23 O1 C1 Cs1 -50.2(2) . . . 4_556 ?
 C23 O1 C1 C2 -146.3(2) . . . . ?
 C23 O1 C1 C10 33.4(3) . . . . ?
 C23 C22 C21 C16 1.4(4) . . . . ?
 C23 C14 C11 C10 37.2(3) . . . . ?
 C23 C14 C11 C12 -79.9(3) . . . . ?
 C23 C14 C11 C13 161.0(2) . . . . ?
 C21 C22 C23 O1 179.4(2) . . . . ?
 C21 C22 C23 C14 -0.3(4) . . . . ?
 C4 C9 C10 Cs1 -74.1(2) . . . 4_556 ?
 C4 C9 C10 C1 0.8(4) . . . . ?
 C4 C9 C10 C11 179.5(2) . . . . ?
 C24 N3 C2 Cs1 90.3(2) . . . 4_556 ?
 C24 N3 C2 Ca1 177.6(3) . . . . ?
 C24 N3 C2 C1 175.5(2) . . . . ?
 C24 N3 C2 C3 -4.4(4) . . . . ?
 C24 C32 C33 C34 -83.5(3) . . . . ?
 C24 C32 C33 C35 152.8(3) . . . . ?
 C24 C25 C26 Cs1 48.0(3) . . . 4_556 ?
 C24 C25 C26 C28 -113.8(3) . . . . ?
 C24 C25 C26 C27 122.3(3) . . . . ?
 C24 C25 C29 C30 -0.5(4) . . . . ?
 C31 C32 C33 C34 95.8(3) . . . . ?
 C31 C32 C33 C35 -27.9(4) . . . . ?
 C14 C15 C16 C17 -179.7(2) . . . . ?
 C14 C15 C16 C21 0.0(4) . . . . ?
 C5 C4 C9 Cs1 109.7(2) . . . 4_556 ?
 C5 C4 C9 C10 -178.1(3) . . . . ?
 C9 C4 C5 C8 -52.0(4) . . . . ?
 C9 C4 C5 C6 -172.5(3) . . . . ?
 C9 C4 C5 C7 67.7(3) . . . . ?
 C9 C10 C11 C14 145.3(3) . . . . ?
 C9 C10 C11 C12 -98.5(3) . . . . ?
 C9 C10 C11 C13 21.0(4) . . . . ?
 C38 C37 C41 Cs1 117.0(2) . . . . ?
 C38 C37 C41 C42 -175.5(3) . . . . ?
 C32 C24 C25 C26 178.4(3) . . . . ?
 C32 C24 C25 C29 -1.3(4) . . . . ?
 C32 C31 C30 C29 -0.8(5) . . . . ?
 C48 Si2 N1 Ca1 14.66(16) . . . . ?
 C48 Si2 N1 Si1 -173.9(2) . . . . ?
 C45 C44 C43 Cs1 -104.3(2) . . . . ?
 C45 C44 C43 C42 -176.6(3) . . . . ?
 C41 C37 C38 C39 64.0(3) . . . . ?
 C41 C37 C38 C40 -59.3(4) . . . . ?
 C41 C42 C43 Cs1 -79.0(3) . . . . ?
 C41 C42 C43 C44 0.4(5) . . . . ?
 C25 C24 C32 C31 2.0(4) . . . . ?
 C25 C24 C32 C33 -178.7(3) . . . . ?
 C25 C26 C27 Cs1 -121.1(2) . . . 4_556 ?
 C25 C29 C30 C31 1.6(5) . . . . ?
 C46 C45 C44 Cs1 -95.0(2) . . . . ?
 C46 C45 C44 C36 163.8(2) . . . . ?
 C46 C45 C44 C43 -17.5(4) . . . . ?
 C26 C25 C29 C30 179.8(3) . . . . ?
 C44 C36 C37 Cs1 -57.3(2) . . . . ?
 C44 C36 C37 C38 177.8(2) . . . . ?
 C44 C36 C37 C41 2.5(4) . . . . ?
 C19 C17 C16 C15 -108.7(3) . . . . ?
 C19 C17 C16 C21 71.5(3) . . . . ?
 C29 C25 C26 Cs1 -132.3(2) . . . 4_556 ?
 C29 C25 C26 C28 65.9(3) . . . . ?
 C29 C25 C26 C27 -58.0(4) . . . . ?
 C52 Si1 N1 Ca1 12.05(18) . . . . ?
 C52 Si1 N1 Si2 -158.7(2) . . . . ?
 C20 C17 C16 C15 131.3(3) . . . . ?
 C20 C17 C16 C21 -48.5(3) . . . . ?
 C28 C26 C27 Cs1 114.8(2) . . . 4_556 ?
 C47 C45 C44 Cs1 29.3(3) . . . . ?
 C47 C45 C44 C36 -71.9(3) . . . . ?
 C47 C45 C44 C43 106.9(3) . . . . ?
 C18 C17 C16 C15 11.4(4) . . . . ?
 C18 C17 C16 C21 -168.4(3) . . . . ?
 C30 C31 C32 C24 -1.0(5) . . . . ?
 C30 C31 C32 C33 179.7(3) . . . . ?
 C53 Si1 N1 Ca1 134.77(15) . . . . ?
 C53 Si1 N1 Si2 -35.9(3) . . . . ?
 C51 Si1 N1 Ca1 -104.21(18) . . . . ?
 C51 Si1 N1 Si2 85.1(3) . . . . ?
 C49 Si2 N1 Ca1 -100.62(17) . . . . ?
 C49 Si2 N1 Si1 70.8(3) . . . . ?
 C49 Si2 C48 Ca1 110.27(13) . . . . ?
 C50 Si2 N1 Ca1 134.06(16) . . . . ?
 C50 Si2 N1 Si1 -54.5(3) . . . . ?
 C50 Si2 C48 Ca1 -135.97(14) . . . . ?

loop_
  _diffrn_refln_index_h
  _diffrn_refln_index_k
  _diffrn_refln_index_l
  _diffrn_refln_intensity_net
  _diffrn_refln_intensity_u
 0 0 1 3.86 0.81
 0 0 -1 3.95 0.74
 0 0 2 1101.53 35.11
 0 0 3 -0.35 2.24
 0 0 3 -0.37 1.75
 0 0 4 834.16 27.19
 0 0 4 814.85 26.57
 0 0 5 3.95 1.74
 0 0 5 0.95 2.16
 0 0 5 1.52 1.82
 0 0 6 5130.85 160.61
 0 0 -6 5438.61 162.13
 0 0 6 4978.42 160.56
 0 0 6 5113.63 160.54
 0 0 6 5169.86 160.98
 0 0 7 0.84 2.05
 0 0 -7 1.74 3.47
 0 0 7 -1.04 1.54
 0 0 7 1.6 2.08
 0 0 7 1.52 2.15
 0 0 7 0.49 1.85
 0 0 7 1.35 1.96
 0 0 -8 134.3 6.24
 0 0 8 130.41 5.03
 0 0 8 118.3 5.42
 0 0 8 145.03 5.53
 0 0 8 134.87 5.4
 0 0 8 127.04 5.52
 0 0 -9 0.6 3.28
 0 0 9 0.81 1.49
 0 0 9 1.7 2.23
 0 0 9 0.81 2.27
 0 0 -9 -0.38 2.41
 0 0 9 -0.19 2.18
 0 0 10 1672.11 53.84
 0 0 10 1664.85 53.77
 0 0 10 1696.54 53.4
 0 0 -10 1604.46 56.36
 0 0 10 1694.53 53.71
 0 0 11 0.88 1.75
 0 0 11 2.05 2.19
 0 0 11 -1.29 2.43
 0 0 -11 3.17 3.94
 0 0 11 0.9 2.48
 0 0 12 227.74 8.53
 0 0 12 237.1 9.32
 0 0 -12 235.24 9.02
 0 0 -12 231.72 12.16
 0 0 12 236.8 8.95
 0 0 -13 2.17 2.19
 0 0 -13 1.02 4.25
 0 0 14 300.11 11.75
 0 0 14 299.47 11.7
 0 0 -14 301.73 15.38
 0 0 15 1.1 2.99
 0 0 15 1.12 3.23
 0 0 16 28.95 3.92
 0 0 16 24.83 6.41
 0 0 17 -0.31 3.34
 0 0 17 0.85 5.43
 0 0 18 43.28 4.63
 0 0 18 46.82 7.13
 0 0 19 2.04 3.5
 0 0 19 2.84 5.26
 0 0 20 172.72 8.33
 0 0 20 170.34 11.47
 0 0 20 187.52 8.25
 0 0 21 -0.12 2.68
 0 0 21 1.14 2.86
 0 0 21 5.51 4.64
 0 0 21 -4.02 4.65
 0 0 22 369.47 14.28
 0 0 22 413.37 17.35
 0 0 22 422.56 17.58
 0 0 22 434.53 14.5
 0 0 -22 381.27 17.98
 0 0 23 0.91 2.07
 0 0 23 -2.01 3.44
 0 0 23 -0.75 2.08
 0 0 23 -0.85 1.99
 0 0 24 47.58 2.69
 0 0 24 43.55 2.6
 0 1 0 1.44 0.85
 0 -1 0 1.53 0.9
 0 -1 1 3811.29 116.93
 0 1 -1 3796.53 116.93
 0 1 1 3498.99 117.25
 0 1 -1 3808.1 117.11
 0 -1 1 3607.91 117.13
 0 1 2 341.26 11.14
 0 -1 -2 332.06 11.18
 0 1 2 326.13 11.5
 0 -1 -2 359.54 11.36
 0 -1 -2 331.89 11
 0 -1 2 344.01 11.42
 0 -1 2 319.84 11.09
 0 -1 -3 317.73 10.83
 0 -1 -3 340.63 11.5
 0 -1 -3 342.44 11.15
 0 1 3 313.53 11.55
 0 -1 3 323.9 11.48
 0 -1 -4 588.15 19.85
 0 -1 -4 574.13 19.04
 0 -1 -4 588.11 19.42
 0 1 4 568.24 19.77
 0 -1 4 632.2 20.01
 0 -1 5 4015.02 127.94
 0 1 -5 4067.72 127.84
 0 -1 -5 3976.24 128.12
 0 -1 -5 4333.22 129.14
 0 -1 5 4013.95 127.99
 0 -1 5 4146.4 129.2
 0 1 5 4226.52 127.94
 0 1 5 4066.54 127.9
 0 -1 -5 3971.43 128.52
 0 1 5 4071.51 128.82
 0 -1 6 106.98 4.35
 0 -1 6 107.02 4.57
 0 -1 -6 125.03 5.39
 0 1 6 128.92 5.73
 0 -1 -6 119.85 6.2
 0 -1 -6 116.22 4.67
 0 1 6 124.84 4.67
 0 1 6 104.33 4.61
 0 -1 6 103.59 4.4
 0 -1 6 104.07 4.12
 0 -1 6 107.13 6.15
 0 -1 -7 1133.72 38.44
 0 1 7 1195.8 38.36
 0 -1 7 1197.43 38.22
 0 -1 -7 1198.21 40.02
 0 1 7 1172.97 38.32
 0 -1 7 1224.83 38.23
 0 1 7 1183.46 38.29
 0 -1 7 1232.37 38.03
 0 1 -7 1213.55 38.09
 0 -1 7 1155.99 38.33
 0 1 7 1220.88 39.26
 0 -1 -7 1227.72 39.24
 0 1 8 567.52 19.24
 0 -1 -8 571.04 19.43
 0 -1 8 542.52 17.93
 0 1 8 560.22 18.36
 0 1 8 591.13 18.43
 0 -1 8 538.82 18.23
 0 1 8 572.29 18.42
 0 -1 8 538.37 18.18
 0 -1 8 511.13 18.31
 0 -1 9 902.4 29.45
 0 1 9 919.36 29.65
 0 -1 9 913.14 29.35
 0 -1 9 863.37 29.57
 0 -1 -9 945.31 31.95
 0 1 -9 930.04 31.99
 0 -1 9 952.29 29.19
 0 1 9 867.88 29.54
 0 1 9 896 29.61
 0 -1 9 906.95 29.49
 0 -1 9 912.06 29.63
 0 -1 -9 885.24 29.38
 0 -1 -9 925.63 30.72
 0 1 -10 428.08 16.39
 0 -1 -10 396.64 16.17
 0 -1 10 401.84 13.64
 0 -1 10 405.89 13.08
 0 1 10 376.5 13.09
 0 -1 -10 354.79 13.26
 0 1 10 362.97 13.58
 0 -1 10 386.91 13.52
 0 1 10 386.51 13.64
 0 -1 10 402.94 13.33
 0 1 10 378.36 13.54
 0 -1 10 390.23 13.65
 0 1 11 747.71 25.13
 0 1 -11 765.56 28.09
 0 -1 -11 738.02 28.09
 0 -1 11 774.54 24.59
 0 1 11 741.8 24.6
 0 -1 -11 721.78 24.83
 0 1 11 747.5 25.11
 0 1 11 742.83 25.17
 0 -1 11 757.7 25.01
 0 1 11 761.74 25.1
 0 -1 11 771.91 25.18
 0 -1 -12 203.93 10.9
 0 1 -12 168.38 10.25
 0 1 12 189.07 7.21
 0 1 12 181.99 7.75
 0 -1 -12 182.37 7.47
 0 -1 12 185.44 7.64
 0 1 12 188.45 7.88
 0 -1 12 190.62 7.88
 0 1 12 190.2 7.85
 0 1 -13 13.65 4.84
 0 1 13 13.23 2.72
 0 1 -14 -1.15 4.32
 0 -1 14 2.54 2.86
 0 1 14 -0.25 2.78
 0 -1 14 6.7 2.94
 0 1 -15 517.83 22.9
 0 -1 15 530.99 18.82
 0 1 15 513.07 18.74
 0 -1 15 514.14 18.84
 0 -1 16 8.79 3.54
 0 -1 16 11.88 5.41
 0 1 16 4.16 5.43
 0 -1 16 5.23 3.44
 0 1 16 3.26 3.35
 0 1 17 272.36 14.89
 0 -1 17 277.5 14.82
 0 -1 17 263.32 11.26
 0 1 17 262.49 11.32
 0 1 18 -1.72 5.01
 0 -1 18 -2.97 5.17
 0 1 18 3.34 3.57
 0 -1 18 -0.16 3.35
 0 1 19 179.17 11.6
 0 -1 19 172.58 11.42
 0 -1 19 176.13 8.42
 0 1 19 168.65 8.35
 0 -1 20 1.18 3.17
 0 1 20 1.3 3.2
 0 1 20 6.38 4.82
 0 -1 20 -3.72 5.08
 0 -1 21 224.49 9.44
 0 1 21 228.67 9.4
 0 1 21 234.55 12.73
 0 -1 21 253.59 12.96
 0 -1 21 243.54 12.87
 0 1 21 238.55 12.88
 0 -1 -21 231.15 13.3
 0 -1 21 227.01 9.67
 0 -1 22 5.1 2.68
 0 1 22 4.68 2.3
 0 -1 22 5.11 2.53
 0 1 22 8.31 2.59
 0 -1 -22 9.32 4.66
 0 1 -22 2.35 4.16
 0 1 22 3.67 4.26
 0 1 22 4.62 3.9
 0 -1 22 5.44 3.92
 0 -1 22 3.93 4.13
 0 1 23 2.04 1.87
 0 -1 23 4.28 2.01
 0 -1 23 2.85 3.36
 0 1 23 3.76 3.39
 0 1 23 6.77 2.16
 0 -1 23 5.91 2.12
 0 -1 23 7.16 2.17
 0 1 23 8.11 2.22
 0 1 24 14.69 1.83
 0 -1 24 17.34 1.89
 0 1 24 13.64 1.77
 0 -1 24 15.77 1.81
 0 2 0 9709.01 303.65
 0 -2 0 9614.37 303.51
 0 -2 0 9999 303.5
 0 -2 0 9453.73 303.48
 0 -2 -1 97.08 4.25
 0 2 -1 111.18 4.38
 0 -2 1 99.06 4.33
 0 2 -1 108.13 4.07
 0 -2 -1 102.24 4.29
 0 -2 -1 101.6 4.33
 0 -2 1 99.62 4.44
 0 2 -2 496.45 15.85
 0 -2 2 507.11 15.86
 0 2 2 453.62 16.65
 0 -2 2 467.77 15.68
 0 2 -2 501.44 16.3
 0 -2 2 479.11 16.37
 0 2 3 9.02 3.53
 0 -2 3 6.95 2
 0 -2 3 7.85 2.83
 0 -2 4 214.36 7.53
 0 2 4 212.7 9.13
 0 -2 4 222.1 7.55
 0 2 4 203.71 7.49
 0 -2 4 215.96 7.61
 0 -2 4 222.8 7.56
 0 2 4 219.1 7.64
 0 -2 5 610.06 18.2
 0 -2 5 596.9 18.26
 0 2 5 544.76 18.17
 0 2 5 513.09 18.02
 0 2 5 526.55 19.41
 0 -2 -5 541.51 18.9
 0 2 5 531.22 18.07
 0 2 5 467.61 18.02
 0 -2 5 599.95 18.21
 0 -2 5 631.12 18.25
 0 -2 5 593.5 19.63
 0 2 -6 3614.7 114.48
 0 -2 6 3761.48 114.7
 0 2 6 3571.92 114.59
 0 2 6 3715.5 114.63
 0 -2 6 3796.22 114.36
 0 -2 -6 3525.88 114.43
 0 -2 6 3687.62 114.48
 0 2 6 3705.46 114.7
 0 2 6 3722.14 114.56
 0 2 -6 3408.37 114.43
 0 2 6 3698.32 116.03
 0 -2 -6 3520.54 115.48
 0 -2 6 3677.21 116.17
 0 2 7 18.32 2.46
 0 -2 -7 14.9 2
 0 -2 7 14.11 2.08
 0 2 7 14.51 2.49
 0 2 7 14.13 2.34
 0 2 -7 16.41 1.43
 0 -2 -7 20.6 3.82
 0 -2 7 15.25 2.42
 0 -2 7 14.59 1.67
 0 2 -7 14.84 2.03
 0 -2 -7 16.44 3.04
 0 2 7 16.65 3.5
 0 -2 7 15.06 2.08
 0 2 7 13.19 2.42
 0 2 8 285.66 9.92
 0 -2 8 265.99 9.64
 0 2 8 290.48 9.99
 0 -2 8 272.74 9.41
 0 2 -8 267.9 9.59
 0 -2 8 258.16 9.63
 0 2 8 292.56 10.02
 0 2 8 288.01 9.86
 0 -2 8 256.44 9.88
 0 -2 -8 285.89 9.64
 0 2 8 300.47 11.37
 0 -2 8 251.2 11.81
 0 -2 9 547.08 17.47
 0 2 9 490.71 17.56
 0 2 9 468.62 17.56
 0 -2 9 564.12 17.18
 0 2 -9 548.01 17.34
 0 -2 -9 488.37 17.27
 0 2 9 466.64 17.45
 0 -2 9 538.93 17.69
 0 -2 9 552.46 17.23
 0 2 9 476.17 17.62
 0 -2 9 557.11 17.45
 0 -2 9 522.45 20.1
 0 2 9 498.02 18.69
 0 2 10 395.65 13.96
 0 -2 10 384.17 14.01
 0 -2 -10 396.43 13.7
 0 -2 10 410.02 13.49
 0 2 10 402.75 14.06
 0 -2 10 393.35 13.77
 0 2 10 415.93 14.13
 0 -2 10 393.51 13.79
 0 2 11 38.16 3.58
 0 -2 11 40.9 3.09
 0 2 11 41.87 3.44
 0 -2 11 52.76 3.63
 0 -2 11 48.18 3.77
 0 -2 -11 42.8 3.03
 0 -2 11 50.36 2.9
 0 2 -11 61.82 5.96
 0 -2 11 48.05 3.2
 0 2 11 45.22 3.57
 0 2 12 702.59 23.83
 0 2 12 701.52 23.85
 0 -2 12 696.94 23.86
 0 -2 12 700.7 23.91
 0 2 12 691.25 23.23
 0 -2 12 703.61 23.6
 0 -2 -12 716.96 23.52
 0 2 -12 725.84 27.31
 0 2 -13 191.51 11.41
 0 2 13 198.84 8.3
 0 -2 13 211.02 8.08
 0 2 13 184.36 7.52
 0 2 14 167.69 7.75
 0 2 -14 164.51 10.93
 0 -2 14 168.48 7.71
 0 2 15 63.63 4.53
 0 2 15 57.02 7.12
 0 -2 15 42.1 6.59
 0 2 -15 40.2 6.28
 0 -2 15 36.53 4.27
 0 -2 16 319.04 12.81
 0 2 16 317.28 12.81
 0 -2 16 308.83 12.89
 0 2 -16 336.31 16.99
 0 -2 16 340.8 16.53
 0 2 16 348.98 16.97
 0 -2 17 3.03 3.49
 0 2 17 0.86 4.91
 0 -2 17 7.09 5.01
 0 -2 17 3 3.45
 0 2 17 4.5 3.57
 0 -2 18 148.15 7.79
 0 2 18 159.53 7.87
 0 -2 18 145.12 10.72
 0 2 18 161.04 11.29
 0 2 19 36.78 3.92
 0 2 19 36.74 4.23
 0 -2 19 26.17 4.21
 0 2 19 27.75 6
 0 -2 19 30.24 5.91
 0 -2 20 159.58 10.53
 0 2 20 168.14 10.74
 0 -2 20 150.58 7.75
 0 -2 20 162.62 10.83
 0 2 20 174.48 11.05
 0 -2 -20 153.78 11.3
 0 2 21 9.12 2.68
 0 -2 -21 6.22 4.81
 0 2 21 7.75 4.36
 0 2 21 3.96 4.35
 0 -2 21 4.21 4.4
 0 -2 21 3.64 4.39
 0 -2 21 5.2 2.94
 0 -2 22 459.7 16.93
 0 2 22 513.86 16.89
 0 -2 22 498.25 16.8
 0 2 22 433.69 16.44
 0 -2 22 453.15 16.76
 0 2 22 500.26 19.92
 0 -2 22 510 19.85
 0 2 22 492.89 16.8
 0 -2 22 497.05 16.76
 0 -2 -22 463.81 20.27
 0 -2 22 491.75 19.63
 0 2 22 506.06 19.85
 0 2 23 7.08 2.13
 0 -2 23 13.24 2.24
 0 2 23 15.52 3.64
 0 -2 23 10.9 3.34
 0 2 23 7.57 1.74
 0 -2 23 9.02 2.22
 0 2 23 12.07 2.16
 0 -2 23 14.54 2.27
 0 -2 -23 10.38 4
 0 2 24 16.79 1.76
 0 -2 24 18.94 1.79
 0 -2 24 15.81 1.77
 0 2 24 17.29 1.88
 0 -2 24 19.85 1.83
 0 -3 0 -0.63 2.37
 0 -3 0 0.59 2.32
 0 3 0 1.11 2.8
 0 3 1 43.8 4.01
 0 3 -1 47.73 3.17
 0 -3 -1 44.48 3.55
 0 -3 -1 43.22 3.41
 0 -3 -1 41.55 3.38
 0 -3 1 41.14 3.57
 0 3 -1 49.76 3.5
 0 -3 1 45.93 3.34
 0 -3 -2 87.64 4.55
 0 -3 -2 92.95 4.63
 0 3 -2 89.83 4.67
 0 -3 2 76.73 4.55
 0 3 -2 80.31 3.91
 0 3 -2 78.75 3.71
 0 3 2 77.03 5.41
 0 3 3 7.41 3.93
 0 -3 3 6.43 1.85
 0 3 -3 3.61 3.02
 0 -3 -3 5.58 3.03
 0 -3 -3 4.83 2.5
 0 -3 3 4.94 1.9
 0 -3 3 7.08 3.21
 0 3 3 2.98 2.01
 0 -3 4 948.27 29.6
 0 3 4 871.97 31.16
 0 3 4 902.98 29.64
 0 -3 4 948.75 30.07
 0 3 4 904.4 29.46
 0 -3 4 935.74 29.6
 0 -3 4 935.33 29.61
 0 -3 4 926.39 29.48
 0 -3 4 944.13 29.64
 0 3 -4 866.31 30.72
 0 -3 4 933.34 31.05
 0 3 5 3901.76 131.2
 0 3 5 4255.65 131.06
 0 -3 5 4277.42 131.19
 0 -3 5 4246.08 131.2
 0 3 5 4068.73 132.79
 0 -3 5 4178.05 131.17
 0 -3 5 4197.03 131.22
 0 -3 6 513.39 17.24
 0 -3 6 503.84 17.28
 0 3 6 549.3 17.37
 0 3 6 558.33 17.15
 0 3 6 540.8 19.22
 0 3 -6 483.83 16.83
 0 -3 6 514.58 17.26
 0 -3 -6 532.46 16.97
 0 -3 6 524.02 17.27
 0 -3 6 490.62 18.79
 0 3 7 638.76 20.53
 0 3 7 607.74 22.46
 0 3 -7 622.85 20.15
 0 -3 7 637.35 20.7
 0 3 7 614.69 20.71
 0 -3 -7 610.98 20.3
 0 3 -7 631.65 20.45
 0 3 -8 547.26 19.16
 0 -3 8 583.77 19.49
 0 3 -8 567.96 19.55
 0 3 8 639.04 19.79
 0 -3 8 605.78 19.84
 0 -3 -8 628.02 19.55
 0 3 8 634.77 20
 0 -3 8 597.08 19.59
 0 -3 8 578.95 21.94
 0 3 8 622.02 21.75
 0 -3 9 856.11 27.89
 0 3 -9 842.87 27.93
 0 3 9 842.95 28.37
 0 -3 9 861.11 27.99
 0 3 9 882.73 28.16
 0 -3 9 854.39 28.23
 0 -3 -9 863.55 27.9
 0 3 9 888.24 30.06
 0 -3 9 838.56 30.67
 0 -3 10 67.14 3.69
 0 3 10 80.12 4.19
 0 3 -10 66.48 3.63
 0 -3 -10 76.4 3.71
 0 3 10 77.95 4.18
 0 -3 10 57.53 4.08
 0 -3 10 62 3.7
 0 3 10 77.88 4.49
 0 -3 10 64.46 6.43
 0 3 10 82.22 5.45
 0 3 11 633.11 20.49
 0 -3 11 583.05 20.52
 0 -3 -11 616.89 20.14
 0 3 11 614.79 20.71
 0 -3 11 566.95 20.12
 0 3 11 626.24 20.35
 0 -3 11 568.46 20.09
 0 3 12 207.31 8.59
 0 -3 12 203.7 8.6
 0 3 12 205.11 8.8
 0 3 -12 217.58 11.84
 0 -3 12 213.77 8.26
 0 -3 12 215.23 8.73
 0 3 13 167.36 6.72
 0 3 -13 179.26 10.91
 0 -3 13 149.62 7.42
 0 -3 13 160.52 7.38
 0 -3 13 160.14 6.82
 0 -3 14 3.86 3.09
 0 3 14 4.65 2.65
 0 3 -14 5.97 4.85
 0 3 14 5.27 2.94
 0 3 15 843.32 32.63
 0 -3 15 824.42 32.32
 0 3 15 833.78 28.39
 0 3 15 848.73 28.59
 0 -3 15 807 28.51
 0 3 -15 824.71 32.97
 0 3 16 -1.25 4.9
 0 -3 16 2.78 5.17
 0 3 -16 1.38 5.03
 0 -3 16 -0.92 3.34
 0 3 16 2.99 3.14
 0 -3 16 3.55 3.31
 0 3 17 334.57 17.03
 0 -3 17 349.46 17
 0 3 17 330.04 12.91
 0 3 17 326.34 13.24
 0 -3 17 341.81 13.47
 0 3 -17 320.43 17.21
 0 -3 17 330.4 13.42
 0 -3 18 84.36 5.71
 0 3 18 84.96 5.71
 0 -3 18 80.68 5.66
 0 3 18 81.33 5.23
 0 -3 -19 5.96 5.96
 0 -3 19 2.79 3.41
 0 -3 19 3.05 4.94
 0 3 19 11.82 5.45
 0 3 19 5.97 2.95
 0 -3 -20 -0.86 4.79
 0 3 20 0.72 4.66
 0 -3 20 5.43 4.81
 0 -3 20 3.85 4.55
 0 3 20 -0.75 4.86
 0 -3 21 528.31 19.21
 0 3 21 493.05 18.59
 0 3 21 596.73 19.06
 0 -3 -21 521.06 22.95
 0 -3 21 585.31 18.97
 0 -3 21 489.33 18.48
 0 3 21 571.45 22.56
 0 -3 21 569.61 22.45
 0 3 21 583.8 22.58
 0 -3 21 591.78 22.48
 0 -3 22 1.83 2.19
 0 3 22 4.2 2.33
 0 -3 22 -1.54 3.69
 0 3 22 0.26 3.72
 0 -3 22 0.52 2.21
 0 3 22 4.52 2.33
 0 -3 22 0.51 2.64
 0 3 22 0.45 1.93
 0 -3 22 2.52 2.52
 0 -3 -23 6.5 3.77
 0 -3 23 11.63 2.24
 0 -3 23 14.35 2.08
 0 3 23 14.74 2.12
 0 -3 23 15.32 2.12
 0 3 23 14.27 2.13
 0 -3 24 11.89 1.61
 0 -4 0 1734.86 56.3
 0 4 0 1703.77 56.6
 0 -4 0 1821.64 56.47
 0 -4 1 265.63 10.01
 0 -4 -1 240 9.98
 0 -4 1 248.67 9.72
 0 4 -1 264.93 9.87
 0 4 -1 254.75 9.78
 0 4 1 246.57 10.31
 0 -4 -1 248.33 9.79
 0 -4 2 22.8 2.3
 0 4 2 28.32 2.34
 0 -4 -2 28.45 3.59
 0 -4 2 22.76 3.45
 0 4 -2 23.34 3.55
 0 -4 2 22.77 3.95
 0 -4 -2 28.94 3.68
 0 -4 -2 32.21 3.69
 0 4 -2 21.98 2.87
 0 4 -2 25.64 2.85
 0 4 2 26.05 4.87
 0 -4 2 19.48 1.98
 0 -4 3 355.17 11.62
 0 -4 3 365.44 11.66
 0 -4 3 336.16 13.22
 0 -4 3 344.22 11.75
 0 4 3 339.59 11.78
 0 -4 3 346.3 11.67
 0 4 -3 337.42 13.1
 0 4 3 353.44 13.83
 0 4 -3 358.32 12.32
 0 -4 -3 334.16 12.96
 0 -4 -3 344.72 12.94
 0 -4 4 37.99 2.69
 0 -4 -4 28.61 4.07
 0 -4 -4 27.79 3.72
 0 4 4 33.73 2.07
 0 -4 4 34.78 2.69
 0 -4 4 39.2 2.67
 0 -4 4 45.09 2.38
 0 -4 4 41.49 2.74
 0 4 4 33.09 2.85
 0 -4 4 38.02 2.72
 0 4 -4 36.28 4.08
 0 4 4 37.83 5.07
 0 -4 4 44.58 4.53
 0 -4 4 38.27 2.79
 0 -4 5 89.8 3.91
 0 -4 5 89.18 3.96
 0 -4 -5 66.84 4.99
 0 4 5 69.13 3.28
 0 -4 5 95.69 3.66
 0 -4 5 93.38 4
 0 4 5 70.6 3.94
 0 -4 5 85.02 4.03
 0 4 5 64.51 6.3
 0 -4 5 89.04 5.88
 0 -4 6 4840.57 152.95
 0 4 6 4853.82 152.97
 0 4 6 4684.98 152.74
 0 4 -6 4852.05 152.6
 0 -4 6 4920.48 152.9
 0 4 6 4951.88 152.45
 0 -4 6 4944.03 152.9
 0 4 -6 4815.27 154.71
 0 -4 6 4812.55 152.9
 0 4 6 4873.14 155.13
 0 4 7 193.04 6.61
 0 4 7 187.81 7.63
 0 4 7 196.45 7.25
 0 4 -7 193.05 6.92
 0 4 7 190.76 6.77
 0 -4 7 187.97 7.42
 0 -4 7 189.44 7.49
 0 -4 7 183.72 9.32
 0 4 -7 184.03 9.26
 0 -4 7 193.45 7.41
 0 4 7 205.57 9.63
 0 4 8 6.77 2.42
 0 4 -8 7.84 1.69
 0 -4 8 5.43 1.81
 0 -4 8 5.01 3.9
 0 4 8 5.71 1.7
 0 4 8 6.66 2.86
 0 4 8 6.47 3.8
 0 -4 8 7.17 2.57
 0 -4 9 157.97 9.3
 0 4 9 143.27 6.66
 0 -4 9 172.16 6.97
 0 4 9 161.01 7.03
 0 -4 9 176.79 6.51
 0 4 -9 176.48 6.61
 0 4 9 149.21 6.1
 0 4 9 147.39 8.6
 0 -4 9 177.21 6.34
 0 -4 10 146.74 9.28
 0 4 10 158.9 6.76
 0 -4 10 148.85 6.78
 0 4 10 168.79 6.89
 0 4 10 152.19 7
 0 -4 10 151.08 6.35
 0 4 -10 151.75 6.31
 0 4 10 172.82 6.16
 0 4 10 153.87 8.57
 0 -4 10 149.36 6.13
 0 -4 11 8.01 2.83
 0 4 11 10.78 2.65
 0 -4 11 9.29 2.15
 0 4 11 13.38 3.1
 0 -4 11 8.88 2.1
 0 4 11 11.91 2.83
 0 -4 11 12.34 4.94
 0 4 12 1380.04 45
 0 4 12 1359.84 44.72
 0 4 -13 333.46 15.74
 0 -4 13 306.4 11.91
 0 -4 13 312.58 11.93
 0 4 -13 310.3 15.63
 0 4 13 287.53 11.76
 0 4 14 137.61 7.11
 0 -4 14 145.98 7.21
 0 4 -14 159.09 10.6
 0 -4 14 167.04 10.35
 0 4 14 155.27 10.41
 0 4 14 148.47 7.31
 0 -4 14 153.1 7.38
 0 4 -14 152.01 10.55
 0 4 -15 31.57 6.03
 0 -4 15 33.27 5.9
 0 -4 15 24.8 3.98
 0 4 15 38.03 3.76
 0 4 15 40.88 4.19
 0 4 15 40.11 3.9
 0 -4 16 492.78 18.58
 0 4 16 512.96 18.57
 0 4 16 481.32 22.35
 0 -4 16 523.2 22.41
 0 4 16 509.09 18.17
 0 -4 -17 17.87 6.53
 0 4 -17 4.69 5
 0 -4 17 11.33 3.84
 0 -4 17 12.87 3.77
 0 4 17 13.37 3.12
 0 -4 17 11.88 5.25
 0 4 17 2.08 5.08
 0 -4 18 8.73 3.62
 0 -4 18 4.32 3.38
 0 -4 -18 5.65 5.54
 0 4 18 4.79 2.7
 0 4 19 2.27 4.56
 0 -4 19 -1.09 4.51
 0 -4 19 -0.61 3.1
 0 -4 19 3.36 3.37
 0 -4 -19 1.8 5.27
 0 4 20 142.71 9.85
 0 -4 20 157.64 9.91
 0 -4 20 152.67 9.86
 0 4 20 147.21 10.08
 0 -4 -20 154.83 10.94
 0 -4 21 5.81 2.39
 0 -4 21 7.17 2.99
 0 4 21 7.95 4.14
 0 4 21 8.06 4.37
 0 -4 21 8.57 3.89
 0 -4 21 7.79 4.18
 0 -4 -21 11.71 5.02
 0 -4 21 3.44 2.31
 0 4 21 11.58 2.71
 0 -4 22 85.74 4.85
 0 4 22 92.45 4.52
 0 -4 22 95.64 4.51
 0 -4 22 74.37 4.16
 0 -4 22 97.83 4.49
 0 4 22 94.96 4.56
 0 -4 -22 97.77 7.6
 0 -4 22 93.12 6.57
 0 4 22 84.76 6.45
 0 -4 22 82.49 4.72
 0 -4 23 40.22 2.58
 0 4 23 40.62 2.62
 0 -4 23 36.62 2.87
 0 -4 23 41.2 2.67
 0 4 23 37.95 2.6
 0 -4 23 35.63 2.9
 0 5 0 2.6 2.1
 0 -5 0 1.94 3.25
 0 -5 0 0.71 1.79
 0 5 0 -0.36 3.59
 0 -5 0 0.81 3.4
 0 5 -1 2845.62 93.02
 0 5 1 3050.73 93.7
 0 -5 1 2900.55 91.89
 0 5 1 2902.69 91.81
 0 -5 -1 2980.38 93.26
 0 -5 -1 2899.25 93.17
 0 -5 1 2779.11 93.07
 0 -5 1 2873.64 93.41
 0 5 -1 2890.92 91.81
 0 5 1 3056.67 92.05
 0 5 2 83.77 6.4
 0 5 -2 83.57 4.77
 0 5 -2 84.3 4.64
 0 -5 2 83.03 3.63
 0 -5 2 81.24 5.77
 0 -5 2 80.14 3.91
 0 5 2 86.3 3.83
 0 -5 2 76.95 5.22
 0 5 -2 80.82 5.46
 0 -5 -2 85.94 5.5
 0 -5 -2 80.71 3.68
 0 -5 -2 78.23 5.44
 0 -5 2 80.28 3.24
 0 5 2 80.03 3.23
 0 -5 3 494.14 15.94
 0 5 -3 491.32 15.88
 0 -5 3 520.51 15.94
 0 -5 3 503.79 15.88
 0 5 3 473.76 16.05
 0 -5 3 450.64 15.79
 0 5 -3 477.84 16.77
 0 5 3 450.29 18.27
 0 -5 -3 468.46 17.54
 0 -5 -3 482.12 17.54
 0 -5 -3 441.81 17.43
 0 -5 3 474.9 17.69
 0 -5 3 486.65 16.09
 0 -5 4 1795.49 58.31
 0 5 4 1798.72 57.98
 0 -5 4 1854.15 58.29
 0 -5 -4 1828.51 59.86
 0 -5 -4 1836.69 59.91
 0 -5 4 1857.86 58
 0 -5 4 1904.04 58.17
 0 -5 4 1827.15 58.3
 0 5 4 1835.94 58.4
 0 -5 4 1792.48 58.38
 0 5 -4 1888.7 58.15
 0 -5 4 1832.82 58.42
 0 -5 4 1798.56 60.19
 0 5 4 1845.05 60.78
 0 -5 5 2126.55 67.83
 0 5 5 2266.44 67.39
 0 -5 -5 2104.71 69.34
 0 5 5 2160.92 67.48
 0 -5 5 1977.83 67.32
 0 -5 5 2129.25 67.84
 0 -5 5 2137.78 67.82
 0 -5 5 2185.02 67.85
 0 -5 5 2169 67.65
 0 5 5 2111.08 67.93
 0 5 5 2106.59 70.35
 0 5 -5 2184.11 67.5
 0 -5 5 2103.5 69.81
 0 5 -5 2161.8 69.68
 0 -5 6 128.57 5.82
 0 -5 6 138.89 5.79
 0 5 6 147.21 5.14
 0 -5 6 134.21 5.71
 0 -5 6 125.8 4.93
 0 5 6 150.22 5.36
 0 -5 6 132.25 5.8
 0 5 6 155.58 6.07
 0 -5 -6 144.76 7.67
 0 -5 -6 151.85 7.47
 0 5 6 150.2 8.42
 0 -5 6 130.63 7.96
 0 5 -6 148.53 7.89
 0 5 -7 30.76 4.85
 0 5 7 25.92 3.3
 0 -5 7 28.28 3
 0 -5 -7 28.71 4.48
 0 5 -7 28.48 2.29
 0 5 7 28.17 2.34
 0 -5 7 25.58 2.9
 0 5 7 28.09 2.04
 0 -5 7 23.97 3.02
 0 5 7 30.59 5.38
 0 5 8 6.84 1.67
 0 -5 8 7.75 2.62
 0 5 8 9.04 2.05
 0 -5 8 16.13 4.23
 0 5 -8 7.93 4.32
 0 5 8 5.86 2.83
 0 5 8 10.22 2.38
 0 5 -8 10.77 1.9
 0 -5 8 12.49 2.66
 0 5 8 9.37 4.62
 0 5 9 74.3 4.65
 0 5 9 75.95 4.36
 0 5 -9 86.27 4.35
 0 -5 -9 73.06 5.71
 0 5 -9 85.6 6.99
 0 -5 9 73.69 6.86
 0 5 9 89.58 4.83
 0 5 9 84.2 6.72
 0 5 9 78.61 3.97
 0 -5 10 0.86 4.32
 0 5 -10 6.58 4.42
 0 5 10 2.25 2.5
 0 -5 10 -0.08 2.04
 0 5 10 -0.11 2.81
 0 5 -10 2.12 2.21
 0 5 10 2.55 2.16
 0 5 10 0.89 2.33
 0 -5 10 0.59 2.52
 0 5 11 408.85 14.59
 0 -5 11 405.36 14.71
 0 5 11 399.42 14.75
 0 -5 11 386.17 14.21
 0 5 11 403.67 14.99
 0 5 11 424.59 14.3
 0 5 -11 427.18 18.18
 0 -5 11 417.04 18.15
 0 5 12 24.72 2.95
 0 5 12 24.04 3.2
 0 -5 12 26.47 5.72
 0 5 -12 38.18 5.95
 0 5 13 42.54 4
 0 -5 13 42.22 5.7
 0 5 13 47.5 6.09
 0 5 -13 28.78 6.09
 0 -5 13 30.03 3.64
 0 5 13 35.65 3.67
 0 5 14 203.89 9.56
 0 5 14 213.47 9.42
 0 -5 14 237.68 9.71
 0 -5 -14 200.59 12.8
 0 5 -14 252.45 14.04
 0 5 14 207.09 9.03
 0 5 14 225.93 12.51
 0 -5 14 259.16 12.77
 0 -5 14 239.93 9.79
 0 -5 -15 496.51 22.3
 0 5 -15 489.49 22.67
 0 5 15 495.76 17.41
 0 -5 15 473.82 17.88
 0 -5 15 458.09 17.75
 0 -5 15 486.32 20.99
 0 5 15 520.15 21.74
 0 5 16 26.15 3.49
 0 -5 16 21.26 3.85
 0 5 16 33.14 6.09
 0 -5 16 21.46 5.3
 0 -5 -16 24.8 6.18
 0 5 -17 41.38 6.72
 0 5 17 38.33 6.4
 0 -5 17 30.52 5.71
 0 -5 17 34.43 4.22
 0 5 -17 34.28 3.88
 0 -5 -17 42.89 7.33
 0 5 -18 168.48 11.35
 0 -5 18 155.98 10.06
 0 5 18 135.2 10.12
 0 -5 18 149.42 7.63
 0 -5 -18 123.6 10.79
 0 -5 18 147.16 7.67
 0 -5 19 2.48 4.36
 0 -5 19 1.03 4.28
 0 5 19 -2.16 4.35
 0 5 19 10.02 4.84
 0 -5 19 2.54 3.17
 0 -5 19 0.6 3.31
 0 -5 -19 -0.88 5.19
 0 -5 20 10.82 2.65
 0 -5 -20 10.89 5.36
 0 5 20 8.24 2.54
 0 -5 20 6.64 4.32
 0 5 20 7.76 4.37
 0 -5 20 13.91 4.41
 0 5 20 7.6 4.08
 0 -5 -20 10.18 5.73
 0 5 21 558.32 22.51
 0 -5 21 566.68 22.38
 0 5 21 589.72 19.63
 0 -5 21 562.25 19.51
 0 -5 21 542.69 19.95
 0 -5 -21 567.95 23.73
 0 -5 21 567.75 19.52
 0 5 21 588.58 19.61
 0 -5 21 571.66 22.36
 0 -5 -21 596.45 23.92
 0 5 21 586.22 22.62
 0 -5 22 28.35 4
 0 -5 22 32.43 3.22
 0 -5 22 27.73 2.59
 0 5 22 36.78 2.76
 0 -5 22 33.33 2.69
 0 -5 22 32.63 3.16
 0 5 22 36.73 2.74
 0 -5 22 33.05 2.7
 0 5 22 41.75 4.5
 0 -5 -22 38.65 5.28
 0 -5 23 2.77 1.95
 0 -5 23 2.51 1.4
 0 5 23 0.85 1.42
 0 -5 23 0.39 1.86
 0 -5 23 0.23 1.4
 0 5 23 0.54 1.41
 0 -6 0 514.77 18.56
 0 6 0 501.76 18.59
 0 -6 0 495.93 16.73
 0 -6 0 493.42 18.35
 0 6 0 523.52 16.8
 0 -6 -1 219.46 9.26
 0 -6 1 199.03 9.45
 0 -6 1 197.21 7.51
 0 6 1 218.59 9.78
 0 6 -1 195.99 8.89
 0 -6 -1 206.75 9.23
 0 -6 1 204.38 9.12
 0 6 1 222.74 7.7
 0 6 -1 203.25 7.43
 0 -6 2 29.48 2.38
 0 6 -2 30.44 2.17
 0 6 2 26.14 3.02
 0 -6 2 27.43 2.64
 0 6 2 23.29 2.35
 0 -6 -2 20.75 4.16
 0 -6 2 28.42 4.7
 0 6 2 20.29 1.21
 0 -6 2 23.68 1.19
 0 -6 2 29.45 4.11
 0 6 2 27.44 4.98
 0 6 -2 28.34 3.61
 0 6 -2 26.92 3.51
 0 6 -3 189.86 6.69
 0 6 3 174.12 7.07
 0 -6 3 181.66 6.67
 0 -6 -3 153.23 8.46
 0 -6 3 179.07 6.58
 0 -6 3 187.75 6.52
 0 6 3 151.41 6.74
 0 -6 -3 172.74 8.67
 0 -6 3 172.94 6.39
 0 6 3 157.1 6.33
 0 6 -3 195.94 8.79
 0 6 -3 194.86 7.81
 0 6 3 182.47 9.59
 0 -6 3 185.88 6.83
 0 -6 3 190.77 8.92
 0 6 -4 14.24 1.98
 0 6 4 8.7 3.01
 0 -6 -4 8.48 3.52
 0 -6 4 10.97 2.31
 0 -6 4 11.69 2.24
 0 -6 4 11.06 2.12
 0 -6 4 10.83 1.76
 0 -6 4 13.7 2.21
 0 -6 4 8.47 2.01
 0 6 4 11.91 2.48
 0 -6 -4 13.97 4.16
 0 6 -4 11.65 4.06
 0 6 4 11.56 5
 0 -6 4 13.41 1.7
 0 6 -4 8.71 2.8
 0 -6 4 8.53 3.92
 0 -6 4 12.02 2.52
 0 6 5 128.62 5.4
 0 6 -5 102.6 4.31
 0 -6 -5 100.65 6.54
 0 -6 5 95.17 4.63
 0 6 5 119.34 4.24
 0 -6 5 100.17 4.74
 0 -6 5 105.71 4.69
 0 -6 5 89.37 4
 0 -6 5 105.07 4.7
 0 -6 5 93.87 4.43
 0 6 5 120.12 5.04
 0 -6 -5 103.99 6.79
 0 6 -5 85.84 6.68
 0 -6 5 105.46 7.16
 0 6 5 123.4 7.93
 0 -6 6 2524.13 80.81
 0 6 6 2617.32 80.26
 0 -6 -6 2361.35 82.9
 0 -6 6 2472.23 80.82
 0 6 6 2514.25 80.42
 0 -6 6 2506.02 80.84
 0 -6 6 2496.93 80.23
 0 -6 6 2522.44 80.81
 0 -6 6 2662.91 80.65
 0 6 6 2577.96 80.98
 0 6 6 2668.49 81.23
 0 6 6 2634.43 83.99
 0 -6 6 2513.32 83.33
 0 6 -6 2528.13 83.24
 0 -6 7 97.3 4.96
 0 -6 7 105.33 5.08
 0 -6 -7 112.14 7.16
 0 -6 -7 116.83 6.86
 0 6 7 109.4 4.47
 0 -6 7 98.14 7.63
 0 6 7 112.91 5.41
 0 -6 7 97.93 4.94
 0 6 -7 100.31 4.69
 0 6 7 111.22 5.57
 0 6 -7 107.19 7.37
 0 6 7 116.24 8.09
 0 6 8 227.19 8.21
 0 -6 8 222.46 8.73
 0 -6 -8 200.55 10.36
 0 -6 -8 211.85 11.01
 0 6 -8 238.2 11.46
 0 6 8 213.21 8.96
 0 -6 8 220.84 8.74
 0 6 -8 224.76 8.26
 0 6 8 231.43 9.11
 0 6 8 214.04 11.31
 0 -6 8 235.68 8.77
 0 6 9 311.97 12.31
 0 -6 9 343.7 12.32
 0 6 9 331.59 12.33
 0 -6 -9 308.67 13.98
 0 -6 -9 320.29 14.79
 0 6 9 313.9 11.54
 0 -6 9 354.74 12.19
 0 6 -9 352.1 15.38
 0 -6 9 356.56 15.24
 0 6 10 221.5 8.46
 0 6 -10 222.23 8.69
 0 -6 -10 206.94 11.67
 0 6 10 222.58 11.72
 0 -6 10 220.34 11.87
 0 6 -10 229.2 12.1
 0 6 10 227.85 9.14
 0 -6 10 214.22 8.49
 0 6 10 225.04 9.23
 0 -6 11 32.25 5.77
 0 6 -11 35.72 6.04
 0 6 11 34.45 3.51
 0 -6 -11 36.63 5.95
 0 6 11 35.64 2.94
 0 6 12 983.98 32.92
 0 -6 -12 963.16 36.51
 0 -6 12 996.9 35.33
 0 -6 12 957.09 36.53
 0 6 -12 1014.4 36.93
 0 6 12 947.04 35.26
 0 -6 12 955.2 32.59
 0 6 13 123.35 6.92
 0 -6 -13 129.57 9.96
 0 6 -13 144.66 10.31
 0 6 13 138.03 8.92
 0 -6 13 138.41 8.84
 0 -6 13 129.23 10.1
 0 -6 13 126.66 6.81
 0 -6 -14 471.82 21.24
 0 6 14 454.36 17.05
 0 6 -14 428.21 21.31
 0 -6 14 468.05 19.83
 0 6 14 428.82 19.81
 0 -6 14 469.04 16.97
 0 6 15 35.25 3.42
 0 6 15 37.59 6.25
 0 -6 15 54.33 4.69
 0 -6 15 55.74 6.42
 0 -6 15 53.54 4.61
 0 -6 16 393.52 15.44
 0 -6 16 432.81 18.59
 0 6 16 425.84 18.8
 0 -6 -16 379.83 19.73
 0 6 -16 379.02 19.79
 0 -6 17 5.58 3.5
 0 -6 -17 4.2 5.67
 0 6 -17 8.05 5.17
 0 6 -18 5.96 5.25
 0 6 18 2.16 4.28
 0 -6 18 5.99 4.39
 0 -6 18 7.51 4.58
 0 6 18 2.23 4.4
 0 -6 -18 13.24 5.88
 0 -6 18 9.79 3.52
 0 -6 18 10.02 3.54
 0 -6 -19 43.01 6.87
 0 -6 19 52.8 4.49
 0 -6 -19 49.58 7.51
 0 -6 19 53.49 6.13
 0 -6 19 57.45 6.17
 0 6 19 44.5 5.9
 0 6 19 50.2 6.14
 0 -6 19 55.3 4.47
 0 6 20 77.73 4.62
 0 -6 20 90.47 4.61
 0 -6 -20 86.62 8.38
 0 -6 20 84.05 5.24
 0 -6 -20 85.8 8.35
 0 6 20 81.59 6.96
 0 -6 20 89.61 6.97
 0 -6 20 86.77 6.94
 0 6 20 89.03 7.18
 0 -6 20 91.02 4.61
 0 6 21 25.53 2.68
 0 -6 21 29.95 2.64
 0 -6 -21 22.28 5.11
 0 -6 21 28.54 2.61
 0 6 21 25.17 2.61
 0 -6 21 26.21 3.39
 0 -6 21 27.6 4.32
 0 6 21 18.57 4.16
 0 -6 -21 33.21 5.71
 0 -6 22 59.79 3.76
 0 -6 22 47.38 3.05
 0 6 22 53.92 3.03
 0 6 22 55.66 3.09
 0 -6 22 53.9 3.51
 0 -6 -22 58.68 6.06
 0 -6 23 67.25 3.37
 0 -6 23 64.44 3.4
 0 -7 0 4.9 4.1
 0 -7 0 -0.26 2.12
 0 7 0 0.71 2.15
 0 -7 0 0.96 3.86
 0 7 0 3.53 3.84
 0 -7 1 547.83 20.51
 0 -7 -1 555.26 20.23
 0 7 -1 538.46 18.07
 0 7 1 540.75 18.3
 0 -7 1 539.85 18.2
 0 -7 -1 559.31 18.11
 0 7 -1 556.69 19.96
 0 7 1 557.21 20.43
 0 -7 -1 572.9 20.21
 0 -7 1 536.24 19.99
 0 -7 2 120.45 4.65
 0 -7 2 113.56 5.22
 0 -7 -2 111.1 7.28
 0 -7 -2 113.48 6.9
 0 -7 2 122.03 7.5
 0 -7 -2 108.15 7
 0 -7 2 120.91 7.02
 0 -7 2 114.82 4.98
 0 7 -2 129.83 6.66
 0 7 -2 124.2 6.48
 0 7 2 122.26 7.73
 0 7 -2 129.65 4.88
 0 7 -2 131.68 5.24
 0 7 2 119.38 5.5
 0 7 -3 667.01 21.22
 0 7 3 671.56 21.6
 0 -7 3 654.42 21.14
 0 -7 3 625.76 21.15
 0 -7 3 629.95 20.95
 0 7 3 633.52 21.24
 0 -7 -3 629.22 23.46
 0 7 -3 649.55 23.49
 0 7 -3 642.02 22.48
 0 7 3 643.95 24.07
 0 -7 3 637.78 23.5
 0 -7 3 642.58 21.35
 0 7 -4 124.41 5.33
 0 7 4 136.01 6.07
 0 -7 4 116.19 5.37
 0 -7 4 134.82 5.36
 0 -7 4 121.08 5.17
 0 -7 4 133.7 5.07
 0 -7 4 124.25 5.24
 0 -7 4 125.25 5.17
 0 7 4 137.75 5.67
 0 -7 -4 142.02 7.84
 0 7 -4 131.95 7.83
 0 7 4 147.31 8.68
 0 7 -4 125.9 6.4
 0 -7 4 125.08 5.7
 0 -7 4 122.55 7.68
 0 7 -5 630.53 20.3
 0 7 5 644.44 21.01
 0 -7 -5 601.15 22.72
 0 -7 -5 627.2 22.91
 0 -7 5 626.75 20.51
 0 -7 5 572.68 20.55
 0 -7 5 604.94 20.42
 0 -7 5 611.76 20.05
 0 -7 5 598.65 20.4
 0 -7 5 627.77 20.3
 0 7 5 613.52 20.66
 0 -7 -5 631.41 23.02
 0 7 -5 657.45 23.22
 0 7 5 621.2 23.88
 0 -7 5 601.91 23.05
 0 -7 6 44.59 3.27
 0 7 6 40.82 5.8
 0 -7 6 40.69 3.28
 0 -7 -6 38.5 5.16
 0 -7 -6 38.75 4.88
 0 -7 6 46.36 2.91
 0 7 6 40.32 3.62
 0 -7 -6 36.27 5.02
 0 -7 6 41.77 3.34
 0 -7 6 44.53 3.46
 0 7 -6 47.32 5.61
 0 -7 6 39.02 5.36
 0 7 6 46.95 3.87
 0 7 7 16.92 3.01
 0 7 7 18.46 2.08
 0 -7 7 14.09 2.86
 0 -7 -7 18.92 4.54
 0 -7 -7 15.15 3.83
 0 7 7 16.71 3.18
 0 -7 7 16.69 2.91
 0 7 -7 14.75 4.66
 0 -7 7 19.27 2.94
 0 -7 7 14.16 2.65
 0 7 -8 506.38 20.7
 0 7 8 477.28 17.69
 0 -7 8 517.6 17.62
 0 7 8 495.24 16.86
 0 7 8 510.02 20.99
 0 7 -8 523.39 17.2
 0 -7 8 517.46 17.61
 0 -7 -8 466.61 20.13
 0 -7 -8 492.87 19.78
 0 7 8 510.83 17.8
 0 -7 8 506.08 17.52
 0 7 9 552.95 19.15
 0 -7 -9 504.6 21.16
 0 -7 -9 562.8 22.14
 0 7 9 591.42 22.54
 0 -7 9 527.15 18.83
 0 -7 9 525.16 18.9
 0 7 9 565.72 19.22
 0 -7 9 552.2 22.14
 0 7 -9 557.66 22.37
 0 7 -10 5.89 2.56
 0 -7 -10 8.37 4.58
 0 7 10 3.71 3.09
 0 7 -10 10.7 4.87
 0 -7 10 4.27 4.74
 0 7 10 4.09 3.11
 0 -7 11 443.56 17.51
 0 7 11 416.37 17.44
 0 -7 11 441 19.35
 0 7 -11 460.16 19.58
 0 -7 11 399.69 15.44
 0 -7 -11 444.73 19.24
 0 -7 -12 718.56 28.08
 0 7 12 677.4 23.84
 0 -7 12 694.34 26.16
 0 -7 12 687.56 23.92
 0 7 12 682.96 26.33
 0 -7 12 685.41 27.98
 0 7 -12 695.6 28.1
 0 7 12 678.64 24.13
 0 -7 -13 22.17 5.75
 0 7 13 22.56 3.29
 0 7 13 23.88 3.97
 0 -7 13 23.37 4.68
 0 -7 13 33.34 6.34
 0 7 13 15.75 4.33
 0 -7 13 22.57 3.56
 0 -7 14 8.11 3.39
 0 -7 -14 12.08 5.58
 0 -7 14 5.12 4.19
 0 7 14 9.79 4.46
 0 -7 15 272.4 11.27
 0 -7 -15 289.88 15.65
 0 -7 15 259 11.21
 0 -7 15 249.91 13.4
 0 7 15 261.36 13.76
 0 -7 -16 6.09 5.89
 0 7 -16 14.63 5.56
 0 -7 16 3.03 3.49
 0 -7 16 5.08 3.44
 0 -7 -17 101.55 9.52
 0 -7 17 92.64 5.9
 0 7 -17 84.54 8.67
 0 7 -18 88.82 8.76
 0 7 -18 88.26 5.43
 0 -7 18 90.07 5.76
 0 -7 -18 89.39 9.04
 0 -7 -18 84.81 8.98
 0 -7 18 91.1 5.74
 0 -7 -19 92.75 8.85
 0 -7 -19 95.33 8.79
 0 -7 20 50.29 4.1
 0 -7 -20 55.14 6.8
 0 -7 -20 63.89 7.01
 0 -7 20 45.14 3.97
 0 -7 21 448 15.9
 0 -7 -21 450.86 19.42
 0 -7 22 37.38 2.9
 0 -7 22 28.71 2.43
 0 -7 -22 35.82 4.78
 0 -7 22 37.89 2.92
 0 -7 23 -0.1 1.38
 0 -7 23 2.12 1.52
 0 -8 0 1011.23 35.31
 0 8 0 1060.69 35.47
 0 -8 0 994.24 33.03
 0 -8 0 1087.93 35.72
 0 8 0 1018.9 33.07
 0 -8 1 138.63 7.98
 0 -8 -1 155.2 8.32
 0 -8 1 146.25 8.46
 0 -8 -1 161.97 8.37
 0 8 -1 138.14 7.66
 0 8 1 152.52 8.51
 0 -8 -1 144.25 5.88
 0 -8 1 141.45 5.95
 0 8 -1 147.12 5.88
 0 8 1 142.44 6.1
 0 -8 -2 198.52 9.84
 0 -8 2 200.96 9.85
 0 -8 -2 196.98 9.84
 0 -8 2 195.37 10.27
 0 -8 2 196.24 7.5
 0 8 2 193.88 10.39
 0 8 -2 203.82 9.25
 0 8 2 196.2 7.78
 0 8 -2 201.38 7.76
 0 8 -2 190.2 7.29
 0 -8 2 208.5 7.71
 0 -8 -2 199.99 7.39
 0 -8 3 509.41 16.77
 0 8 -3 507.01 16.93
 0 8 3 483.44 17.17
 0 -8 3 482.44 16.81
 0 -8 3 497.13 16.46
 0 -8 3 497.52 19.4
 0 -8 3 502.1 17
 0 -8 -3 494.33 19.38
 0 -8 -3 466.82 18.92
 0 -8 -3 506.85 19.31
 0 8 3 510.19 19.94
 0 8 -3 521.05 18.44
 0 8 4 303.96 11.53
 0 8 -4 305.43 11.01
 0 -8 4 302.81 10.77
 0 -8 4 313.22 11.04
 0 -8 4 304.17 10.99
 0 -8 4 316.42 10.83
 0 -8 4 315.63 10.91
 0 8 4 306.11 11.15
 0 -8 -4 312.88 13.78
 0 8 -4 312.83 14.03
 0 -8 4 301.34 10.92
 0 -8 4 323.11 13.86
 0 -8 4 316.53 11.33
 0 8 -4 340.38 12.61
 0 8 4 324.54 14.53
 0 -8 5 2.9 1.99
 0 -8 5 1.61 2.03
 0 8 5 3.04 2.63
 0 8 5 3.34 2.94
 0 8 -5 2.57 1.98
 0 8 -5 -1.94 4.57
 0 -8 5 0.35 2.12
 0 -8 5 3.37 2.6
 0 -8 5 0.75 2.22
 0 -8 5 2.43 1.74
 0 -8 6 1616.13 52.39
 0 -8 -6 1687.93 55.32
 0 -8 -6 1601.35 55.22
 0 -8 6 1623.69 52.3
 0 -8 6 1619.98 52.08
 0 8 6 1621.7 52.49
 0 -8 -6 1638.37 55.3
 0 -8 6 1646.15 52.23
 0 8 6 1648.88 52.72
 0 -8 6 1515.87 55.27
 0 8 -6 1654.5 55.46
 0 -8 7 356.78 13.02
 0 -8 -7 354.17 15.95
 0 -8 -7 363.38 15.57
 0 8 7 380.83 13.44
 0 -8 7 352.69 13.06
 0 -8 7 351.74 16.25
 0 8 7 355.99 13.2
 0 -8 -7 345.22 15.9
 0 -8 7 357.06 12.8
 0 8 -7 359.91 16.06
 0 8 7 370.36 16.82
 0 -8 8 371.62 13.31
 0 -8 -8 349.45 15.87
 0 -8 -8 362.1 16.28
 0 -8 8 376.08 13.23
 0 8 -8 380.18 16.55
 0 8 8 331.93 13.4
 0 -8 -8 378.56 16.46
 0 8 -8 363.82 12.94
 0 -8 8 367.51 13.31
 0 8 8 354.38 16.7
 0 8 8 355.64 13.64
 0 -8 -9 25.17 5.4
 0 -8 -9 23.48 4.65
 0 -8 -9 14.19 4.96
 0 -8 9 35.41 3.48
 0 8 9 22.64 3.63
 0 8 9 22.8 3.61
 0 8 -9 36.36 5.9
 0 8 9 28.23 5.78
 0 -8 -10 370.84 17.34
 0 -8 -10 381.81 17.27
 0 -8 10 348.15 17.1
 0 8 -10 373.69 17.49
 0 -8 11 17.23 5.55
 0 8 -11 20.57 5.95
 0 -8 11 16.52 3.35
 0 -8 -11 31.69 6.19
 0 8 11 25.02 3.71
 0 8 11 19.9 3.67
 0 -8 -11 19.09 5.63
 0 -8 12 104.93 9.43
 0 -8 -12 129.5 9.96
 0 8 12 120.43 6.49
 0 -8 12 115.54 6.49
 0 -8 -12 124.26 10.13
 0 -8 13 4.39 5.21
 0 -8 -13 11.47 5.47
 0 -8 -13 11.14 5.87
 0 -8 13 11.12 3.55
 0 8 13 12.11 3.38
 0 -8 14 331.42 13.05
 0 -8 -14 347.72 17.56
 0 8 14 309.85 12.6
 0 -8 15 399.28 14.9
 0 -8 -15 368.08 19.32
 0 -8 -15 342.76 18.99
 0 8 -15 380.16 19.54
 0 -8 16 192.26 9.3
 0 -8 16 208.02 9.51
 0 -8 -16 218.39 13.61
 0 8 -16 221.77 13.94
 0 -8 -17 172.8 11.94
 0 8 -17 156.19 11.6
 0 -8 17 163.25 8.06
 0 -8 -17 168.24 12.06
 0 -8 -18 40.31 6.82
 0 -8 18 45.53 4.23
 0 8 -18 47.21 6.97
 0 -8 -18 42.33 7.18
 0 -8 19 224.07 9.27
 0 -8 -19 226.54 13.12
 0 -8 19 207.91 9.12
 0 -8 -19 213.96 12.84
 0 -8 20 72.14 4.48
 0 -8 20 71.76 4.65
 0 -8 -20 71.9 7.21
 0 -8 21 39.73 3.33
 0 -8 -21 27.07 4.96
 0 -8 22 20.25 2
 0 -8 22 19.45 2.26
 0 -8 22 21.71 2.33
 0 -9 0 -0.29 2.07
 0 9 0 0.88 3.98
 0 -9 0 -0.24 3.99
 0 -9 0 -0.89 4
 0 9 0 0.07 2.35
 0 -9 1 262.39 12.05
 0 -9 -1 266.3 12.21
 0 -9 1 251.63 12.36
 0 -9 -1 290.19 12.38
 0 -9 -1 268.77 9.46
 0 -9 1 255.43 9.53
 0 9 1 284.15 12.42
 0 -9 1 253.91 9.37
 0 9 1 251.6 9.63
 0 9 -1 240.6 9.35
 0 9 -1 255.17 9.76
 0 -9 2 50.73 5.49
 0 -9 -2 62.29 5.9
 0 9 -2 62.58 5.18
 0 9 2 53.78 6.1
 0 -9 -2 49.33 5.57
 0 9 -2 62.97 3.79
 0 9 -2 65.83 3.47
 0 9 2 60.33 3.94
 0 -9 2 55.55 3.45
 0 -9 -2 61.83 3.45
 0 -9 2 55.77 3.68
 0 -9 2 53.1 3.57
 0 -9 -3 2.92 1.91
 0 -9 3 2.29 2.38
 0 9 3 1.73 2.8
 0 9 -3 5.75 2.39
 0 -9 -3 2.3 3.45
 0 -9 3 0.42 1.9
 0 -9 3 3.38 2.06
 0 -9 3 3.08 2.07
 0 -9 -3 1.45 4.15
 0 9 -4 95.19 4.52
 0 9 4 91.27 5.01
 0 -9 4 89.11 4.18
 0 -9 4 89.39 4.39
 0 -9 4 89.87 4.38
 0 -9 4 82.84 4.24
 0 -9 4 90.8 4.73
 0 -9 -4 87.24 7.04
 0 -9 -4 83.5 6.18
 0 -9 4 83.12 4.25
 0 9 4 71.53 7.16
 0 -9 -4 70.7 6.7
 0 -9 5 191.36 7.28
 0 -9 5 191.02 7.45
 0 -9 5 182.51 10.63
 0 -9 -5 207.07 10.74
 0 -9 -5 190.14 9.75
 0 9 5 195.24 11.32
 0 -9 5 201.85 7.96
 0 9 5 189.75 8.23
 0 9 -5 193.83 7.58
 0 -9 5 195.85 7.54
 0 -9 5 198.81 7.71
 0 -9 6 19.69 2.9
 0 9 6 20.62 3.62
 0 -9 6 20.25 4.99
 0 -9 -6 16.9 4.77
 0 9 6 22.93 5.94
 0 -9 6 21.8 2.87
 0 -9 6 19.78 2.5
 0 9 -6 21.21 5.57
 0 -9 6 22.89 2.59
 0 -9 7 439.17 15.81
 0 -9 7 433.73 15.53
 0 9 -7 454.51 19.22
 0 -9 7 461.63 19.38
 0 -9 -7 433.69 19.06
 0 9 7 448.01 16.11
 0 -9 7 435.88 15.67
 0 9 7 478.28 19.96
 0 9 -8 644.23 25.03
 0 9 8 595.98 25.17
 0 9 8 561.61 21.46
 0 -9 8 629.28 21.07
 0 -9 8 630.72 21.26
 0 -9 -8 598.73 24.5
 0 -9 8 617.63 21.22
 0 9 -8 620.61 20.93
 0 -9 -8 598.67 24.6
 0 9 -9 319.19 16.09
 0 -9 -9 340.64 16.24
 0 -9 -9 335.75 16.07
 0 9 10 244.88 10.57
 0 -9 10 249.55 10.37
 0 9 -10 264.91 14.4
 0 -9 10 280.07 14.13
 0 -9 -10 258.82 14.11
 0 -9 -10 232.48 13.57
 0 9 11 110.24 6.48
 0 9 -11 109.4 6.02
 0 -9 -11 147.27 10.14
 0 -9 -11 137.15 10.13
 0 -9 11 112.56 9.68
 0 -9 -12 627.66 26.21
 0 -9 12 565.59 21.05
 0 -9 12 592.35 25.52
 0 9 12 600.38 21.38
 0 -9 -12 605.53 25.76
 0 -9 13 179.11 8.78
 0 9 13 192.83 8.92
 0 -9 -14 224.44 14.32
 0 -9 14 230.27 9.9
 0 -9 14 231.22 13.93
 0 -9 -14 193.25 13.38
 0 9 14 207.43 9.63
 0 9 -15 445.03 21.47
 0 -9 15 420.62 16.34
 0 -9 -15 477.1 21.69
 0 -9 -15 453.88 21.17
 0 9 15 412.26 16.01
 0 9 16 22.64 3.02
 0 9 -16 15.31 6.06
 0 -9 -16 13.93 6.1
 0 -9 16 23.34 3.74
 0 -9 16 16.47 3.77
 0 9 -17 136.12 10.55
 0 -9 -17 124.55 10.48
 0 -9 17 113.78 6.62
 0 -9 -17 137.18 10.8
 0 -9 -18 203.95 12.75
 0 9 -18 203.58 12.59
 0 -9 19 21.51 3.36
 0 -9 -19 23.96 5.96
 0 9 -19 20.87 2.99
 0 -9 19 18.72 3.23
 0 -9 20 56.68 3.94
 0 -9 20 54.49 3.98
 0 -9 -21 191.97 10.18
 0 -9 21 192.61 7.61
 0 -9 22 57.86 3.04
 0 -9 22 64.17 3.2
 0 10 0 1540.37 51.2
 0 10 0 1640.37 51.55
 0 -10 0 1627.6 54.35
 0 -10 0 1591.56 51.2
 0 -10 1 38.15 3.24
 0 -10 -1 35.45 2.86
 0 -10 1 32.42 5.63
 0 10 -1 41.6 4.72
 0 -10 1 33.74 2.97
 0 -10 -1 40.91 5.43
 0 -10 1 47.33 5.55
 0 10 -1 35.48 3.5
 0 10 -1 32.51 3.01
 0 10 1 36.41 3.37
 0 10 -2 42.63 3.68
 0 10 2 49.36 3.8
 0 -10 2 47.91 3.22
 0 10 2 58.06 6.12
 0 10 -2 37.64 4.52
 0 -10 2 47.23 3.29
 0 -10 -2 46.69 3.23
 0 -10 2 41.9 3.51
 0 -10 -2 46.75 5.66
 0 -10 2 46.12 5.47
 0 10 -3 721.23 23.99
 0 10 3 735.27 24.2
 0 10 3 740.31 27.68
 0 -10 3 693.56 23.71
 0 -10 3 728.59 23.87
 0 -10 -3 667.6 26.9
 0 -10 3 711.67 24.06
 0 -10 3 748.76 27.42
 0 -10 -3 698.47 23.61
 0 -10 4 106.22 5.34
 0 -10 4 103.88 7.97
 0 10 -4 109.69 5.17
 0 10 4 98.9 5.62
 0 10 4 95.36 8.28
 0 -10 4 101.8 4.99
 0 -10 4 107.43 5.05
 0 -10 4 109.03 4.81
 0 -10 4 100.07 4.75
 0 -10 -4 81.17 7.43
 0 -10 5 60.39 3.97
 0 10 5 67.15 4.6
 0 10 -5 65.06 3.87
 0 -10 5 66.4 6.71
 0 -10 -5 73.75 6.87
 0 -10 -5 67.87 6.11
 0 -10 5 58.88 4.06
 0 -10 5 60.4 3.68
 0 10 5 71.23 7.38
 0 -10 -5 66.04 6.57
 0 -10 6 277.66 10.29
 0 -10 6 288.69 14.19
 0 -10 -6 271.33 13.83
 0 -10 -6 275.25 12.93
 0 10 6 272.88 14.62
 0 10 6 286.31 11.1
 0 -10 6 278.2 10.62
 0 -10 6 272.51 10.75
 0 -10 7 473.95 16.62
 0 -10 -7 472.6 20.6
 0 10 7 477.36 21.14
 0 -10 7 473 20.96
 0 -10 7 480.02 16.89
 0 -10 8 5.33 2.54
 0 -10 8 3.84 4.74
 0 -10 -8 0.37 4.98
 0 10 8 2.69 3.26
 0 10 -8 3.76 4.88
 0 10 9 138.18 7.4
 0 10 9 143.88 7.01
 0 -10 -9 129.95 10.2
 0 -10 9 142.77 7.06
 0 10 -9 162.41 10.95
 0 10 10 13.71 3.6
 0 10 10 11.57 3.15
 0 -10 10 12.14 5.26
 0 -10 -10 8.36 5.71
 0 -10 10 10.09 3.28
 0 10 -11 18.29 3.17
 0 -10 -11 19.96 6.32
 0 -10 11 15.85 5.9
 0 10 11 17.04 3.88
 0 -10 12 275.68 11.24
 0 -10 -12 286.4 15.76
 0 10 12 252.92 11.4
 0 -10 13 186.12 8.83
 0 -10 -13 201.32 13.21
 0 -10 13 190.61 12.54
 0 10 13 184.15 8.95
 0 -10 -14 85.82 9.32
 0 -10 14 92.84 5.75
 0 -10 14 87.44 8.88
 0 10 14 75.46 5.48
 0 10 15 131.04 7.06
 0 -10 15 140.97 7.26
 0 10 -16 76.75 8.65
 0 -10 16 74.4 5.27
 0 10 16 65.13 4.28
 0 -10 16 72.13 5.08
 0 -10 -16 79.88 8.49
 0 -10 -17 224.68 13.6
 0 -10 17 227.16 9.48
 0 -10 -18 29.39 6.32
 0 -10 18 21.24 3.41
 0 10 -18 29.79 5.8
 0 -10 19 173.56 7.54
 0 -10 19 175.25 7.56
 0 -10 -19 174.6 10.87
 0 10 -19 176.85 7.46
 0 -10 -20 221.45 11.22
 0 -10 20 209.85 8.26
 0 -10 20 203.7 8.25
 0 -10 21 2.97 1.86
 0 11 0 1.7 2.35
 0 11 0 0.55 2.65
 0 -11 0 0.37 2.26
 0 -11 0 0.98 2.14
 0 -11 0 0.9 4.05
 0 -11 0 0.97 4.71
 0 11 -1 149.59 8.9
 0 -11 1 150.5 6.31
 0 11 1 152.04 7.15
 0 11 -1 155.37 7
 0 11 1 157.66 6.73
 0 -11 1 146.71 6.66
 0 -11 -1 153.36 6.57
 0 -11 1 154.09 6.56
 0 -11 -1 160.44 9.78
 0 -11 1 151.46 9.56
 0 -11 -1 157.3 9.72
 0 11 -2 280.49 12.75
 0 -11 2 274.34 10.21
 0 11 2 277.18 11.02
 0 11 -2 289.19 10.83
 0 11 2 289.82 10.81
 0 -11 -2 274.53 13.66
 0 -11 2 260.34 13.4
 0 -11 -2 285.1 13.79
 0 -11 -2 274.27 10.31
 0 -11 2 279.02 14.02
 0 -11 2 277.88 10.67
 0 -11 2 274.84 10.45
 0 -11 3 67.32 6.73
 0 -11 3 63.97 4.12
 0 -11 -3 61.44 6.38
 0 -11 3 56.67 3.8
 0 11 -3 58.96 4.02
 0 11 3 71.5 4.6
 0 11 3 64.02 4.25
 0 -11 3 61.34 3.66
 0 -11 3 60.25 3.8
 0 -11 -3 52.33 6.28
 0 -11 -4 71.24 6.43
 0 -11 4 71.82 4.31
 0 -11 4 79.4 4.4
 0 -11 4 81.54 7.77
 0 -11 4 89.1 4.29
 0 -11 4 75.7 4.15
 0 11 -4 79.57 4.48
 0 11 4 72.36 4.92
 0 11 4 72.21 4.93
 0 -11 5 111.85 5.58
 0 -11 5 130.78 9.34
 0 11 -5 112.31 5.56
 0 -11 -5 127.37 8.46
 0 -11 6 12.26 2.71
 0 -11 -6 11.74 4.15
 0 11 6 8.04 3.3
 0 -11 6 7.16 5
 0 -11 -7 466.53 20.58
 0 -11 7 431.14 16.35
 0 11 7 440.11 16.81
 0 11 7 477.74 16.78
 0 -11 7 468.97 20.77
 0 11 -8 488.66 17.67
 0 -11 8 502.99 18.03
 0 -11 8 501.63 17.9
 0 -11 -8 479 22.02
 0 11 8 494.48 18.37
 0 11 8 502.58 18.26
 0 -11 9 309.81 12.16
 0 11 -9 301.5 11.8
 0 -11 -9 290.93 16.01
 0 11 9 307.85 12.2
 0 11 9 303.95 12.54
 0 -11 10 103.22 6.18
 0 -11 -10 91.79 9.04
 0 11 10 93.65 5.66
 0 11 10 99.43 6.29
 0 -11 10 109.72 9.51
 0 -11 -11 337.5 17.42
 0 11 -11 320.85 12.79
 0 11 11 311.24 12.53
 0 11 11 317.64 13.07
 0 -11 12 173.32 12.15
 0 -11 12 196.24 9.02
 0 -11 -12 198.34 13.33
 0 11 12 193.18 9.26
 0 -11 13 165.26 11.64
 0 -11 -13 148.59 11.81
 0 -11 13 145.64 7.77
 0 11 13 163.84 8.17
 0 -11 14 251 14.58
 0 11 14 233.98 10.54
 0 -11 14 249.45 10.52
 0 -11 -15 324.86 17.27
 0 -11 15 299.46 12.35
 0 -11 16 9.49 3.25
 0 -11 16 7.31 3.2
 0 -11 -16 11.89 6.13
 0 11 -16 14.96 5.69
 0 -11 17 11.12 3.2
 0 -11 -17 11.3 5.74
 0 11 -17 14.22 5.33
 0 -11 -18 64.91 7.26
 0 -11 18 65.82 4.39
 0 -11 -19 57.25 6.23
 0 -11 19 52.34 3.74
 0 11 -19 52.98 3.62
 0 -11 19 54.58 3.74
 0 11 -20 15.37 1.96
 0 -11 20 18.52 2.41
 0 -11 20 16.28 2.31
 0 -11 21 189.55 6.96
 0 12 0 1374.18 46.49
 0 12 0 1483.04 50.15
 0 -12 0 1437.63 46.53
 0 -12 0 1459.71 46.5
 0 -12 1 18.6 2.7
 0 -12 -1 13.53 5.1
 0 12 1 22.49 2.99
 0 -12 -1 21.4 2.86
 0 -12 1 19.64 2.92
 0 12 -1 19.49 4.07
 0 -12 -2 171.68 10.63
 0 -12 2 179.88 7.78
 0 -12 2 191.45 11.38
 0 -12 2 186.43 7.68
 0 12 3 496.53 17.62
 0 -12 -3 462.31 20.59
 0 -12 3 512.13 21.63
 0 -12 3 474.52 16.87
 0 -12 -4 15.5 4.69
 0 -12 4 18.94 5.6
 0 12 4 14.68 3.45
 0 12 4 15.08 3.32
 0 -12 -5 1.72 3.94
 0 -12 5 1.5 2.64
 0 12 5 3.31 3.15
 0 12 5 3.35 2.99
 0 -12 5 4.02 4.91
 0 -12 6 98.79 5.61
 0 -12 6 91.97 5.15
 0 12 6 91.7 5.84
 0 12 6 103.93 5.91
 0 -12 6 102.33 8.93
 0 12 -7 296.76 11.81
 0 -12 7 302.54 11.87
 0 -12 7 287.27 11.59
 0 12 7 296.45 12.13
 0 12 7 314.77 12.29
 0 -12 7 296.76 16.24
 0 12 8 16.29 3.78
 0 12 8 10.74 3.65
 0 12 -8 14.09 2.92
 0 -12 8 19.8 3.6
 0 12 -9 440.17 15.9
 0 -12 -9 441.4 20.53
 0 12 9 403.77 16.49
 0 12 9 417.04 16.2
 0 -12 9 449.47 16.37
 0 -12 -10 270.22 15.35
 0 12 10 256.47 11.36
 0 12 10 258.74 10.94
 0 -12 -11 63.36 8.45
 0 -12 11 50.07 7.49
 0 12 11 59.52 4.6
 0 12 11 60.38 5.42
 0 12 -11 54.84 4.76
 0 -12 -12 185.04 12.93
 0 -12 12 193.36 8.82
 0 12 12 177.34 8.97
 0 -12 12 179.7 12.25
 0 -12 13 275.36 11.07
 0 12 13 234.72 10.96
 0 -12 13 263.36 14.92
 0 -12 14 116.21 6.52
 0 -12 -14 124.83 10.36
 0 -12 14 113.96 9.8
 0 -12 15 38 4.09
 0 -12 -15 29.12 6.7
 0 12 16 10.23 2.46
 0 -12 -16 17.91 6.07
 0 12 -16 12.7 5.41
 0 -12 17 83.47 4.89
 0 12 17 75.7 4.05
 0 -12 18 60.5 3.97
 0 -12 18 55.26 3.99
 0 12 -19 107.04 5.02
 0 -12 19 114.68 5.11
 0 -12 19 108.9 5.1
 0 -12 20 158.23 6.12
 0 -13 0 2.33 2.45
 0 13 0 1.01 3.86
 0 13 0 4.44 2.87
 0 -13 -1 9.26 2.68
 0 -13 1 11.29 2.66
 0 13 1 9.54 4.73
 0 -13 1 12.38 5.04
 0 13 -1 11.32 3.14
 0 13 1 7.49 3.37
 0 13 2 535.99 19.81
 0 13 2 569.16 20.15
 0 13 -2 567.09 19.94
 0 -13 2 570.71 19.53
 0 -13 2 571.06 24.18
 0 -13 -2 540.82 23.78
 0 13 3 2.04 2.81
 0 13 -3 3.28 2.82
 0 13 3 2.67 3.43
 0 -13 3 1.82 2.38
 0 -13 3 5.12 2.49
 0 -13 3 2.09 4.91
 0 -13 -3 -0.38 4.43
 0 -13 -4 179.89 11.07
 0 13 4 170.28 8.44
 0 13 -4 181.46 7.92
 0 13 4 167.3 8.19
 0 -13 4 190.99 12.06
 0 -13 4 172.35 7.94
 0 -13 -5 240.33 13.45
 0 -13 5 258.45 10.48
 0 -13 5 274.62 15.05
 0 13 5 250.08 10.89
 0 13 5 248.24 10.71
 0 -13 6 80.94 5.24
 0 13 6 87.12 5.73
 0 13 6 82.34 5.59
 0 -13 6 73.18 8.9
 0 13 -7 63.43 4.71
 0 -13 7 66.06 4.79
 0 -13 7 60.1 4.44
 0 13 7 66.44 5.29
 0 13 7 67.58 5.4
 0 -13 7 78.32 8.56
 0 13 8 102.23 6.49
 0 13 8 106.33 6.91
 0 13 -8 114.09 6.14
 0 -13 8 120.62 6.46
 0 13 9 435.18 17.19
 0 13 9 458.57 17.14
 0 13 -9 438.78 16.61
 0 -13 9 480.43 17.12
 0 13 10 14.89 3.62
 0 13 10 14.56 3.96
 0 -13 10 9.99 6.01
 0 13 -11 122.42 6.89
 0 -13 11 122.82 10.53
 0 13 11 127.89 6.83
 0 13 11 126.27 7.32
 0 -13 12 124.8 10.59
 0 -13 12 128.89 7.09
 0 13 12 125.49 7.25
 0 -13 13 18.55 6.13
 0 -13 13 15.87 3.65
 0 -13 14 129.71 10.15
 0 -13 14 133.73 6.87
 0 13 16 9.05 2.21
 0 -13 16 5.76 2.67
 0 -13 16 6.6 2.93
 0 -13 17 21.22 3.06
 0 13 17 19.59 2.26
 0 13 -18 146.56 6.27
 0 -13 18 142.08 6.16
 0 -13 18 148.37 6.3
 0 13 -19 8.73 1.77
 0 -13 19 8.31 1.86
 0 -13 19 11.65 2.01
 0 -14 0 268.34 14.7
 0 14 0 256.69 10.8
 0 -14 0 250.03 10.11
 0 -14 1 119.45 9.78
 0 -14 -1 113.92 5.98
 0 -14 1 116.77 5.9
 0 14 1 132.84 6.86
 0 14 -1 120.79 6.56
 0 14 1 123.69 9.21
 0 -14 2 64.08 7.66
 0 -14 2 71.34 4.52
 0 -14 2 58.74 4.16
 0 -14 -2 56.13 4.26
 0 14 2 58.91 5.16
 0 14 -2 61.54 4.73
 0 14 2 68.83 7.28
 0 -14 3 129.05 6.59
 0 14 3 135.18 7.24
 0 14 -3 131.14 6.76
 0 -14 3 122.55 10.43
 0 -14 3 130.96 6.37
 0 -14 4 -0.93 5.65
 0 -14 -4 -2.87 4.33
 0 14 4 1.64 3.53
 0 14 4 1.22 3.2
 0 14 -4 3.42 2.95
 0 -14 4 2.24 2.96
 0 -14 5 19.45 6.05
 0 14 5 25.09 3.77
 0 14 5 22.25 3.96
 0 -14 5 19.59 3.45
 0 14 6 68.07 5.66
 0 14 6 67.18 5.42
 0 -14 6 74.44 8.65
 0 -14 6 78 5.16
 0 14 -6 72.17 5.16
 0 14 7 106.57 6.52
 0 14 7 112.02 6.57
 0 -14 7 104.95 9.87
 0 14 -7 94.84 5.99
 0 -14 7 106.32 6.28
 0 14 -8 19.95 3.51
 0 -14 8 20.66 3.77
 0 14 8 12.84 4.19
 0 14 8 11.74 3.83
 0 14 -9 206.59 8.93
 0 -14 9 205.28 9.25
 0 14 9 192.09 9.27
 0 14 9 189.83 9.47
 0 14 10 1.62 3.24
 0 14 10 -1.05 3.86
 0 -14 10 7.31 5.58
 0 14 11 120.55 6.63
 0 -14 11 136.39 10.63
 0 14 -11 117.01 6.73
 0 -14 12 130.21 10.53
 0 -14 12 147.63 7.48
 0 -14 13 250.44 14.48
 0 -14 13 260.14 10.82
 0 -14 14 176.65 11.55
 0 14 -15 31.26 5.97
 0 -14 15 29.8 3.44
 0 14 16 2.23 1.93
 0 -14 16 6.36 2.73
 0 -14 16 1.65 2.51
 0 -14 17 81.2 4.42
 0 14 -18 32.64 2.56
 0 -14 18 31.82 2.46
 0 -14 18 33.3 2.67
 0 -14 19 92.96 3.92
 0 15 0 -0.16 3.47
 0 -15 0 0.92 5.29
 0 -15 0 -0.25 2.4
 0 15 -1 145.96 7.76
 0 15 1 147.73 7.94
 0 -15 1 143.11 7.23
 0 -15 -1 149.41 11.35
 0 -15 1 160.15 11.47
 0 -15 -1 157.67 7.09
 0 -15 1 155.73 7.12
 0 15 2 648.23 23.17
 0 15 -2 643.92 22.85
 0 -15 2 617.31 22.24
 0 -15 2 664.84 27.97
 0 -15 2 643.96 22.31
 0 -15 2 652.85 22.6
 0 -15 -2 637.32 22.36
 0 15 -3 24.7 3.6
 0 15 3 16.89 4.13
 0 -15 3 23.51 3.14
 0 -15 3 15.94 5.72
 0 -15 -3 20.27 3.31
 0 -15 3 25.63 3.5
 0 -15 4 267.83 15.37
 0 -15 -4 251.06 10.45
 0 -15 4 266.74 10.84
 0 15 4 258.69 11.27
 0 -15 5 15.27 3.5
 0 15 5 19.36 4.24
 0 -15 6 176.2 8.58
 0 -15 6 191.68 13.13
 0 15 -6 183.88 8.81
 0 15 6 200.72 9.39
 0 15 -7 110.34 6.47
 0 15 7 119 6.97
 0 -15 7 118.02 6.52
 0 15 -8 130.07 6.69
 0 15 8 123.7 7.06
 0 -15 8 124.11 6.97
 0 15 -9 8.26 3.01
 0 -15 9 9.1 5.83
 0 15 9 9.81 3.43
 0 -15 10 5.79 5.31
 0 15 10 10.38 3.23
 0 -15 11 1.73 5.41
 0 15 -11 3.54 3.11
 0 15 11 4.04 3.01
 0 -15 12 17.68 5.68
 0 -15 13 33.35 3.68
 0 -15 13 38.48 6.15
 0 -15 14 143.36 6.77
 0 -15 14 138.51 9.55
 0 -15 15 45.5 3.73
 0 -15 15 44.95 3.61
 0 -15 -15 44.88 3.13
 0 15 15 43.32 6.23
 0 -15 16 22.88 2.8
 0 -15 16 23.3 2.77
 0 15 16 20.81 2.14
 0 -15 17 11.26 2.09
 0 -15 17 7.64 1.76
 0 -15 18 141.68 5.47
 0 16 0 32.37 4.43
 0 -16 0 34.61 3.89
 0 -16 0 33.21 6.68
 0 16 -1 34.6 4.32
 0 16 1 37.08 4.61
 0 -16 -1 35.51 6.42
 0 -16 1 35.65 7.14
 0 -16 1 27.98 3.66
 0 -16 2 0.14 2.84
 0 16 -2 -1.1 3.1
 0 16 2 3.65 3.67
 0 -16 2 9.26 5.44
 0 -16 -2 0.46 4.9
 0 -16 2 0.75 2.64
 0 -16 3 175.84 8.09
 0 -16 3 184.33 12.75
 0 16 3 158.61 11.26
 0 16 3 186.75 8.97
 0 16 4 70.67 7.77
 0 -16 4 63.62 4.84
 0 -16 4 65.45 8.46
 0 16 -4 78.52 5.39
 0 16 4 76.28 5.73
 0 16 5 13.79 5.53
 0 -16 5 8.66 3.15
 0 -16 5 9.12 6.14
 0 16 5 7.08 3.76
 0 16 -5 7.94 3.34
 0 16 -6 117.18 6.44
 0 16 6 108.42 9.83
 0 -16 6 109.38 6.33
 0 16 6 116.67 7.16
 0 -16 7 374.95 14.52
 0 16 7 398.9 14.99
 0 16 -7 357.49 14.48
 0 -16 8 33.67 3.8
 0 16 8 26.12 4.1
 0 16 -8 34.17 3.78
 0 -16 9 122.81 10.24
 0 16 9 115.94 6.82
 0 16 -9 130.03 6.47
 0 -16 10 1.67 5.35
 0 16 11 36.71 3.78
 0 -16 11 47.64 6.73
 0 16 -11 41.99 3.99
 0 -16 12 88.09 8.06
 0 -16 12 83.79 5.19
 0 -16 13 274.93 10.85
 0 -16 13 264.36 13.99
 0 16 13 302.59 14.93
 0 -16 -14 22.23 2.54
 0 -16 14 20.27 3.01
 0 -16 15 36.52 3.01
 0 -16 15 34.54 3
 0 16 15 27.25 2.46
 0 -16 16 18.27 2.25
 0 -16 16 15.29 1.8
 0 -16 17 59.65 2.94
 0 -17 0 2.8 3.08
 0 17 0 -0.49 3.4
 0 -17 -1 2.35 3.18
 0 -17 1 5.61 2.91
 0 17 1 1.18 3.54
 0 -17 -2 202.9 8.96
 0 -17 2 182.57 8.27
 0 17 2 195.63 9.39
 0 -17 -3 38.53 6.48
 0 17 -3 37.84 4.3
 0 17 3 39.29 4.65
 0 17 4 222.84 13.66
 0 -17 4 257.25 10.37
 0 -17 -4 247.76 14.15
 0 -17 4 260.96 15.17
 0 17 -4 257.08 10.82
 0 17 4 239.85 11
 0 17 5 10.8 5.28
 0 -17 5 11.69 3.16
 0 -17 5 11.84 5.93
 0 -17 -5 3.29 4.89
 0 17 5 8.19 3.81
 0 17 -5 11.2 3.44
 0 17 -6 256.87 10.66
 0 17 6 251.91 14.53
 0 -17 6 247.75 10.37
 0 17 6 249.32 10.96
 0 17 -7 1.28 2.9
 0 -17 7 -1.36 2.88
 0 17 7 -0.32 3.43
 0 17 7 -0.44 5.2
 0 -17 8 377.15 18.16
 0 17 8 341.23 18.07
 0 17 -9 24.25 3.53
 0 -17 9 23.89 5.75
 0 17 9 24.79 5.97
 0 17 -9 24.58 3.17
 0 -17 10 3.76 4.7
 0 17 10 -2.05 4.92
 0 17 -10 0.39 2.71
 0 17 11 4.6 4.6
 0 -17 11 16.06 5.16
 0 -17 11 11.91 3.06
 0 17 -11 14.39 2.98
 0 -17 12 78.88 4.69
 0 17 12 73.65 7.51
 0 -17 12 79.52 7.19
 0 -17 -12 83.46 4.59
 0 17 -12 73.51 4.45
 0 -17 -13 45.38 3.22
 0 -17 13 39.01 3.34
 0 -17 -14 133.66 5.54
 0 -17 14 143.33 5.95
 0 17 15 11.61 1.63
 0 -17 15 14.42 2.05
 0 18 0 2.02 3.36
 0 -18 0 1.6 2.75
 0 -18 0 -4.7 5.67
 0 18 -1 74.88 5.39
 0 -18 1 73.39 4.6
 0 -18 -1 72.62 4.87
 0 -18 -1 72.63 7.83
 0 -18 1 72.71 8.21
 0 18 -2 28.59 4.06
 0 -18 -2 25.69 3.52
 0 -18 -2 19.3 5.56
 0 -18 2 26.16 6.46
 0 -18 -3 213.1 9.27
 0 18 -3 221.57 9.55
 0 18 3 203.69 9.57
 0 -18 -3 204.38 12.55
 0 -18 3 220.06 13.21
 0 -18 -4 16.31 3.33
 0 -18 4 13.54 5.66
 0 -18 -4 13.54 4.92
 0 18 4 12.48 3.63
 0 18 -4 15.82 3.47
 0 -18 -5 18.14 5.04
 0 18 5 12.24 3.56
 0 18 5 11.92 4.94
 0 18 6 132.98 6.41
 0 -18 -6 127.05 9.16
 0 18 6 123.18 9.58
 0 18 -7 146.64 6.9
 0 18 7 128.76 9.95
 0 18 -8 37.19 3.52
 0 -18 -8 47.69 4.17
 0 -18 8 45.34 6.5
 0 18 8 45.08 6.3
 0 18 -9 153.02 6.69
 0 -18 9 162.88 10.37
 0 18 -9 153.41 7.12
 0 18 9 142.1 9.98
 0 -18 -9 148.26 7.03
 0 -18 10 1.41 2.65
 0 -18 10 -1.28 3.96
 0 -18 -10 4.24 2.76
 0 18 -10 2.81 2.54
 0 18 10 -2.71 4.36
 0 -18 -11 22.13 2.84
 0 18 -11 25.26 2.76
 0 -18 11 26.75 3.1
 0 -18 -12 46.43 3.34
 0 -18 12 52.86 3.47
 0 -18 -13 190.04 7.41
 0 -18 13 218.49 7.78
 0 18 14 9.4 1.48
 0 -18 14 14.98 1.88
 0 -18 14 12.09 1.84
 0 -19 0 -2.28 2.5
 0 -19 0 5.64 4.75
 0 -19 -1 7.15 2.7
 0 -19 1 2.95 2.3
 0 -19 -1 9.56 4.71
 0 -19 1 7.62 4.78
 0 -19 -2 167.9 7.52
 0 19 2 174.97 7.95
 0 -19 2 177.63 11.38
 0 -19 -2 166.49 10.71
 0 -19 -3 21.67 3.27
 0 19 -3 18.97 3.47
 0 19 3 18.59 3.31
 0 -19 -3 23.55 5.11
 0 -19 3 19.5 5.45
 0 -19 -4 50.31 4.13
 0 19 4 59.63 4.22
 0 19 -4 54.99 4.24
 0 -19 -4 45.64 5.92
 0 -19 -5 28.24 3.47
 0 -19 -5 25.85 4.9
 0 19 -5 30.69 3.53
 0 19 5 21.84 3.08
 0 -19 -6 3.72 2.88
 0 19 6 3.48 4.15
 0 19 6 6.88 2.37
 0 19 -6 3.87 2.74
 0 19 -7 16.1 2.79
 0 -19 7 16.43 4.73
 0 -19 -7 16.59 3.13
 0 -19 8 176.27 10.43
 0 19 -8 169.73 7.54
 0 19 -8 172.02 7.18
 0 -19 -8 179.62 7.48
 0 -19 -9 -0.8 2.41
 0 -19 9 -1.43 2.45
 0 19 -9 -1.26 2.35
 0 -19 -10 101.02 4.83
 0 -19 10 104.84 4.97
 0 19 -10 96.27 4.74
 0 -19 -11 13.32 2.19
 0 -19 11 17.93 2.36
 0 19 -11 14.02 2.03
 0 -19 12 65.41 3.37
 0 -19 -12 64.05 3.17
 0 -19 13 10.53 1.55
 0 20 0 8.19 2.94
 0 -20 0 7.2 2.23
 0 -20 0 8.61 4.07
 0 20 1 73.75 4.65
 0 20 -1 65.37 4.58
 0 -20 -1 67.05 3.99
 0 -20 -1 69.94 6.44
 0 -20 1 71.85 6.71
 0 20 2 24.89 3.22
 0 20 -2 28.36 3.4
 0 -20 -2 25.17 2.82
 0 -20 -2 34.51 4.89
 0 20 3 343.57 12.36
 0 20 -3 336.15 12.44
 0 -20 -3 323.43 12.02
 0 20 4 24.77 2.96
 0 20 -4 26.09 3.27
 0 -20 -4 28.91 2.91
 0 20 -5 1.48 2.43
 0 20 5 2.2 2.17
 0 -20 -5 5.91 2.47
 0 20 -6 70.8 4.1
 0 -20 -6 67.31 4.07
 0 -20 -7 111.01 5.16
 0 20 -7 101.21 5.24
 0 20 -7 111.23 5.03
 0 20 -8 3.85 2.23
 0 -20 8 7.58 2.21
 0 -20 -8 8.69 2.25
 0 20 -9 60.87 3.51
 0 -20 -9 66.56 3.58
 0 -20 -10 91.87 3.93
 0 -20 10 83.14 3.94
 0 -20 11 6.18 1.41
 0 21 0 -3.37 2.4
 0 -21 0 1.07 1.61
 0 21 1 1.87 2.29
 0 21 -1 1.92 2.33
 0 -21 -1 1.3 1.71
 0 21 2 223.47 8.35
 0 21 -2 232.4 8.48
 0 21 3 3.48 2.07
 0 21 -3 3.76 2.25
 0 -21 -3 8.43 2.02
 0 21 4 46.26 3.14
 0 -21 -4 45.49 3.07
 0 -21 -5 2.26 1.86
 0 21 -5 2.9 1.98
 0 21 -5 1.49 2.14
 0 -21 -6 5.61 1.83
 0 21 -6 7.81 2.03
 0 21 -6 11.83 1.89
 0 21 -7 2.24 1.7
 0 -21 -7 0.22 1.59
 0 -21 7 0.98 1.67
 0 -21 -8 206.93 7.95
 0 -21 8 246.86 8.13
 0 22 0 57.25 3.16
 0 22 1 15.91 2.01
 0 22 -1 16.21 2.06
 0 22 2 23.33 2.19
 0 22 -2 24.34 2.42
 0 22 -3 153.62 5.84
 0 22 -3 146.57 5.96
 0 22 -4 24.42 1.94
 0 22 -4 19 2.05
 -1 0 0 1.17 0.91
 1 0 0 1.14 0.84
 -1 0 1 14.38 1.1
 1 0 -1 10.58 0.97
 -1 0 1 13.31 1.42
 1 0 1 9.43 1.05
 -1 0 -1 12.29 0.99
 -1 0 1 11.83 1.26
 -1 0 2 255.26 9.13
 -1 0 2 259.37 9
 1 0 2 270.89 9.04
 1 0 2 265.15 9.13
 -1 0 3 202.04 7.76
 1 0 3 204.77 7.78
 1 0 3 215.7 7.87
 -1 0 -3 208.02 7.44
 1 0 4 1422.1 44.57
 1 0 -4 1345.65 43.46
 -1 0 -4 1429.41 44.08
 1 0 4 1386.43 44.5
 -1 0 4 1356.97 44.45
 -1 0 5 128.1 5.05
 1 0 5 127.78 4.9
 -1 0 5 127.68 4.89
 -1 0 -5 131.05 6.67
 -1 0 -5 123.29 5.43
 -1 0 5 139.7 4.96
 1 0 5 134.94 4.94
 -1 0 5 112.54 4.89
 1 0 -5 126.95 4.82
 -1 0 6 134.55 5.39
 1 0 6 123.2 5.22
 -1 0 6 131.68 5.14
 1 0 6 134.59 5.24
 -1 0 6 131.81 5.22
 -1 0 -6 137.77 7.06
 1 0 -6 137.66 6.46
 -1 0 6 134.69 5.17
 -1 0 6 140.26 5.3
 1 0 -6 126.51 5.19
 -1 0 6 139.46 5.25
 -1 0 7 975.69 32.31
 1 0 7 1022.29 32.39
 -1 0 7 1005.82 32.38
 1 0 7 993.45 32.38
 -1 0 -7 1027.72 34.43
 1 0 -7 1007.67 33.9
 -1 0 7 1053.2 32.21
 1 0 7 1041.37 32
 -1 0 7 955.51 32.36
 1 0 7 1021.79 32.37
 1 0 7 1009.17 32.37
 -1 0 7 998.24 32.42
 1 0 -7 965.79 32.55
 1 0 7 984.07 32.99
 1 0 8 10.27 2.34
 -1 0 8 9.67 2.18
 -1 0 8 5.83 2.39
 1 0 8 11.02 2.42
 1 0 -8 9.79 3.5
 -1 0 8 6.71 2.37
 1 0 8 7.83 2.3
 1 0 8 11.36 1.53
 -1 0 8 6.04 1.89
 -1 0 8 7.86 1.69
 1 0 -8 14.07 2.09
 1 0 8 16.16 2.46
 1 0 8 13.33 2.35
 -1 0 8 6.21 2.37
 -1 0 9 1337.64 41.84
 1 0 9 1296.82 41.61
 -1 0 -9 1310.39 44.67
 -1 0 9 1306.53 42.2
 1 0 9 1293.47 42.11
 1 0 9 1323.33 42.1
 -1 0 9 1283.65 42.03
 1 0 9 1325.83 42.14
 -1 0 10 45.29 3.1
 1 0 10 42.35 3.41
 1 0 10 43.54 3.28
 -1 0 10 42.16 3.34
 -1 0 10 43.69 2.84
 1 0 10 45.57 2.47
 -1 0 -10 45.09 5.4
 1 0 -10 43.96 4.73
 1 0 11 316.4 11.66
 -1 0 11 339.92 11.74
 -1 0 -11 324.32 14.73
 1 0 -11 326.56 14.32
 1 0 11 315.96 11.83
 1 0 11 313.8 11.9
 -1 0 11 324.94 11.94
 -1 0 11 335.27 11.42
 -1 0 12 218.55 8.16
 -1 0 -12 214.07 8.55
 1 0 12 211.98 8.35
 -1 0 12 212.53 8.73
 1 0 12 203.7 8.52
 1 0 12 208.54 8.63
 -1 0 12 219.92 8.77
 -1 0 -12 221.63 11.9
 1 0 -12 226.88 11.3
 -1 0 -13 369.75 13.77
 -1 0 13 374.16 13.3
 -1 0 -13 388.01 17.54
 1 0 -13 405.73 17.34
 -1 0 14 69.41 4.94
 1 0 14 75.02 4.88
 -1 0 -14 83.69 7.64
 -1 0 14 68.11 7.78
 -1 0 14 69.52 4.89
 1 0 14 74.92 4.66
 -1 0 -15 467.07 17.54
 -1 0 15 493.18 18
 1 0 15 487.21 17.96
 1 0 15 512.04 17.91
 -1 0 15 501.07 17.97
 -1 0 15 508.03 22.19
 -1 0 16 1.98 3.48
 1 0 16 1.74 3.19
 -1 0 16 -2.08 5.28
 1 0 17 750.79 26.72
 -1 0 17 753.12 26.88
 -1 0 17 826.49 31.52
 1 0 17 797.78 31.28
 -1 0 18 149.63 7.16
 1 0 18 163.64 11.16
 1 0 18 141.75 7.66
 -1 0 18 154.49 8.02
 -1 0 18 162.26 11.1
 -1 0 19 82.46 5.61
 1 0 19 68.58 5.26
 -1 0 19 81.45 8.25
 1 0 19 81.37 7.95
 -1 0 20 58.21 7.09
 -1 0 20 62.42 4.77
 1 0 20 58.05 4.76
 -1 0 20 66.14 5.01
 1 0 20 71.66 7.58
 -1 0 20 73.3 7.44
 -1 0 21 6.38 2.8
 -1 0 21 14.7 5.07
 -1 0 21 5.68 4.79
 1 0 21 8.01 4.87
 -1 0 21 7.2 3
 1 0 21 13.2 2.84
 1 0 21 10.42 2.95
 -1 0 21 5.67 2.95
 -1 0 22 45.09 5.7
 1 0 22 44.02 5.54
 1 0 22 46.07 5.65
 -1 0 22 57.41 5.79
 1 0 22 43.47 3.39
 -1 0 22 46.49 3.69
 -1 0 22 46.41 3.64
 -1 0 -22 40.57 5.83
 1 0 -22 39.55 5.81
 -1 0 22 44.34 3.62
 1 0 23 10.07 3.55
 -1 0 23 18.11 3.93
 1 0 23 12.27 2.05
 -1 0 23 12.14 2.31
 1 0 23 15.5 2.36
 -1 0 23 18.31 2.4
 1 0 23 13.02 2.3
 -1 0 23 14.74 2.39
 -1 0 24 0.26 1.48
 1 0 24 3.29 1.56
 -1 0 24 3.49 1.53
 1 0 24 2.81 1.52
 -1 1 24 378.61 12.58
 1 -1 24 383.98 12.57
 -1 1 24 366.3 12.54
 1 -1 24 358.47 12.52
 -1 1 23 20.56 3.85
 1 -1 23 20.12 3.86
 1 -1 23 18.78 2.28
 -1 1 23 19.44 2.31
 1 -1 23 21.88 2.45
 -1 1 23 23.8 2.53
 -1 1 23 22.82 2.54
 1 -1 23 18.11 2.44
 1 -1 22 35.21 3.39
 -1 1 22 36.42 5.19
 1 -1 22 32.7 4.96
 1 -1 22 37.18 5.08
 -1 1 22 37.11 5.26
 -1 1 22 35 3.25
 1 -1 22 36.08 3.16
 1 1 -22 25.87 5.24
 -1 1 22 34.51 3.35
 -1 -1 -22 25.22 5.4
 -1 1 22 31.45 3.24
 -1 1 21 3.52 2.75
 -1 -1 -21 1.55 4.65
 1 -1 21 2.76 2.68
 -1 1 21 3.5 2.65
 1 -1 21 5.61 4.46
 -1 1 21 0.34 4.33
 1 -1 21 0.68 4.31
 -1 1 21 3.67 4.47
 1 -1 21 1.96 2.77
 -1 1 20 151.41 10.51
 1 -1 20 174.17 10.89
 -1 1 20 167.6 11.06
 1 -1 20 153.78 7.59
 -1 1 20 159.57 7.88
 1 -1 19 88.55 5.62
 -1 1 19 70.66 5.56
 1 -1 19 76.08 8.22
 -1 1 19 81.17 8.35
 -1 1 19 80.25 5.33
 1 -1 18 521.47 22.57
 -1 1 18 467.35 21.93
 1 -1 18 488.42 18.1
 -1 1 18 482.39 18.27
 -1 1 17 6.71 3.68
 1 -1 17 2.76 3.39
 -1 1 17 6.08 2.66
 1 -1 17 1.7 5.17
 1 -1 16 35.36 4.02
 -1 1 16 34.64 4.26
 1 -1 16 36.54 4.2
 -1 1 16 37.71 6.6
 1 -1 15 62.29 4.61
 -1 1 15 58.51 4.65
 -1 1 15 65.93 7.5
 1 -1 15 61.15 4.62
 -1 1 14 114.67 6
 1 1 -14 116.51 8.74
 1 -1 14 108.08 5.91
 1 -1 14 103.17 5.71
 -1 1 14 127.42 9.35
 1 1 -13 203.67 11.04
 -1 -1 -13 196.25 7.9
 1 -1 13 184.9 7.89
 -1 1 13 182.54 7.49
 -1 1 12 1049.75 34.56
 -1 -1 -12 1038.94 34.3
 -1 1 12 1060.33 34
 1 1 -12 1008.97 37.46
 -1 -1 -12 1061 38.18
 -1 1 12 1021.65 34.56
 1 -1 12 1027.84 34.45
 1 -1 12 1061.2 34.38
 -1 1 12 1049.97 34.34
 -1 1 11 225.59 9.07
 -1 -1 -11 228.17 8.8
 -1 1 11 215.69 8.52
 1 1 -11 246.9 11.63
 -1 -1 -11 237.87 11.95
 -1 1 11 209.78 9.07
 1 -1 11 252.81 8.98
 1 -1 11 248.95 9.05
 -1 1 11 224.5 8.96
 1 -1 11 244.21 8.73
 -1 1 10 176.77 7.01
 1 -1 10 169.16 6.86
 -1 1 10 180.83 7.11
 1 -1 10 166.62 6.97
 -1 1 10 170.22 6.58
 1 -1 10 166.02 6.21
 1 1 -10 183.87 9.13
 -1 -1 -10 200.8 9.86
 1 -1 10 162.89 6.91
 -1 1 10 168.8 7.11
 -1 -1 -10 175.28 6.89
 1 -1 10 165.04 6.92
 -1 -1 -9 31.56 2.82
 -1 1 9 34.47 3.1
 1 -1 9 32.63 2.75
 -1 1 9 35.96 3.07
 1 1 -9 28.89 4.38
 -1 -1 -9 37.09 4.94
 1 -1 9 33.18 2.08
 -1 -1 -9 37.03 4.08
 1 -1 9 32.58 2.78
 -1 1 9 32.34 3.18
 1 -1 9 32.76 2.98
 1 -1 9 33.62 2.95
 1 -1 8 372.51 12.6
 -1 1 8 360.97 12.75
 -1 1 8 374.26 12.67
 -1 -1 -8 360.99 13.28
 -1 1 8 373.82 12.73
 1 -1 8 372.43 12.56
 1 -1 8 373.57 12.1
 -1 1 8 375.48 12.38
 -1 -1 -8 331.5 13.83
 -1 -1 -8 353.04 12.57
 1 -1 8 353 12.61
 1 -1 7 502.68 17.9
 -1 -1 -7 588.98 20.03
 -1 1 7 553.76 17.98
 -1 -1 -7 561.02 19.29
 1 -1 7 522.52 17.98
 -1 1 7 526.33 17.96
 1 -1 7 535.26 17.92
 1 -1 7 563.47 17.47
 -1 1 7 546.41 17.76
 -1 -1 -6 766.67 25
 -1 -1 -6 739.47 24.5
 -1 1 6 718.95 23.26
 1 -1 6 712.6 23.19
 -1 1 6 720.44 23.32
 1 -1 6 689.12 24.65
 1 -1 6 702.49 23.2
 1 -1 5 712.02 23.44
 1 -1 5 690.53 22.24
 -1 -1 -5 712.1 23.75
 1 -1 5 700.43 23.52
 -1 1 5 691.41 22.26
 -1 1 5 686.98 22.22
 -1 1 5 657.35 22.31
 1 -1 5 700.99 22.24
 1 -1 4 136.64 5.96
 -1 -1 -4 125.44 6.21
 1 -1 4 136.38 5.98
 -1 1 4 123.19 4.76
 -1 1 4 125.54 4.75
 -1 1 3 48.54 2.26
 1 -1 3 42.18 3.29
 -1 -1 -3 50.51 3.58
 1 -1 3 49.04 3.38
 -1 -1 -2 1596.75 50.41
 -1 1 2 1522.41 49.96
 -1 -1 -2 1649.91 50.46
 -1 1 2 1611.57 50.24
 -1 -1 -1 2372.27 74.94
 -1 1 1 2377.53 74.74
 1 1 -1 2452.7 74.76
 1 1 -1 2185.58 74.73
 1 -1 1 2457.88 74.85
 -1 1 1 2336.27 74.71
 -1 -1 -1 2531.14 75.01
 -1 -1 0 44.41 1.93
 1 -1 0 41.27 1.9
 -1 1 0 47.56 2.44
 -1 -1 0 42.89 2.24
 1 1 0 42.66 2.15
 -1 -1 0 41.06 2.22
 -1 1 0 42.81 1.97
 -1 -1 0 44.56 1.94
 1 1 1 2484.87 77.09
 -1 -1 1 2404.29 77.11
 -1 -1 1 2514.77 77.05
 -1 1 -1 2449.22 77.06
 -1 -1 1 2403.74 77.03
 -1 -1 1 2396.33 77.07
 -1 1 -1 2526.58 77.27
 -1 -1 1 2441.43 77.03
 -1 -1 2 1222.06 37.53
 1 -1 -2 1145.43 37.06
 1 1 2 1199.44 37.6
 -1 -1 2 1171.05 37.53
 1 1 3 27.51 3.24
 -1 -1 3 33.91 2.98
 -1 -1 3 29.54 3.06
 1 -1 -3 38.53 2.54
 -1 -1 4 85.48 4.8
 1 -1 -4 88.09 4.32
 -1 -1 4 87.41 3.82
 -1 -1 5 748.34 22.91
 -1 -1 5 702.53 22.99
 1 1 5 718.72 22.92
 -1 -1 5 697.73 22.86
 -1 -1 5 705.66 24.11
 1 1 5 689.13 22.86
 1 1 5 724.21 22.83
 1 -1 -5 704.07 23.79
 -1 1 -5 698.62 23.28
 -1 -1 5 699.79 22.72
 -1 1 -5 687.32 22.84
 -1 -1 5 723.93 22.93
 -1 -1 5 729.06 22.94
 -1 -1 6 590.36 19.33
 1 1 6 603.88 19.24
 -1 -1 6 562.95 19.16
 -1 -1 6 563.16 20.61
 -1 -1 6 590.95 19.29
 -1 -1 6 593.24 19.07
 -1 -1 6 558.22 19.05
 1 1 6 595.08 19.2
 1 1 6 580.2 19.19
 -1 -1 6 619.68 19.02
 -1 1 -6 566.74 19.58
 1 -1 -6 624.82 20.49
 -1 1 -6 588.89 19.13
 1 1 7 523.34 19.25
 -1 -1 7 530.29 17.95
 -1 -1 7 543.51 17.91
 -1 -1 7 498.79 18.15
 -1 -1 7 573.02 18.04
 -1 -1 7 560.13 18.31
 -1 -1 7 552.92 18.08
 1 1 7 549.62 18.17
 1 1 7 538.48 18.16
 -1 -1 7 569.06 18.34
 -1 -1 7 587.22 17.97
 -1 1 -7 566.25 18.1
 -1 1 -7 538.56 18.55
 1 -1 -7 560.19 19.68
 -1 -1 8 514.1 16.7
 -1 -1 8 496.47 16.73
 -1 -1 8 503.97 16.98
 1 -1 -8 502.04 18.6
 1 1 8 497.75 16.95
 -1 -1 8 503.78 16.86
 1 1 8 485.09 16.97
 -1 -1 8 534.66 16.71
 -1 -1 8 509.14 16.77
 1 1 8 506.2 17.99
 -1 -1 9 38.76 2.71
 -1 -1 9 33.95 3.07
 -1 1 -9 44.38 5.09
 1 1 9 39.58 3.62
 1 -1 -9 36.22 2.55
 -1 -1 9 39.55 3.2
 -1 -1 9 41.66 3.06
 1 1 9 40.1 3.08
 1 1 9 44.61 3.16
 -1 -1 9 42.36 2.63
 -1 -1 10 166.82 6.5
 1 1 10 173.24 6.3
 1 -1 -10 172.43 9.09
 -1 1 -10 172.06 9.62
 1 1 10 179.29 6.99
 1 -1 -10 160.74 6.46
 -1 -1 10 177.9 7.12
 -1 -1 10 169 6.79
 1 1 10 165.04 7.01
 1 1 10 166.23 6.99
 -1 -1 10 171.27 6.97
 1 1 11 243.46 8.86
 -1 -1 11 277.72 9.24
 1 -1 -11 255.74 12
 -1 1 -11 284.35 12.82
 1 -1 -11 238.86 9.11
 -1 -1 11 279.57 9.79
 1 1 11 242.82 9.53
 1 1 11 239.25 9.62
 1 1 11 230.34 9.53
 -1 -1 12 1171.39 38.21
 1 1 12 1196.46 38.66
 -1 1 -12 1165.18 42.45
 1 1 12 1206.63 38.68
 1 1 12 1173.43 38.71
 1 1 12 1142.61 38.69
 -1 -1 12 1206.73 38.82
 -1 1 -13 203.06 11.61
 1 1 13 194.8 8.17
 -1 1 -13 188.07 8.21
 -1 -1 13 200.54 7.68
 -1 1 -14 116.95 6.05
 -1 -1 14 136.5 9.59
 -1 -1 14 116.74 6.28
 1 1 14 121.38 6.16
 -1 -1 14 127.72 6.35
 -1 1 -14 119.57 9.47
 -1 1 -15 74.72 4.73
 -1 -1 15 76.9 7.93
 -1 -1 15 73.45 5.12
 -1 -1 15 75.58 5.3
 1 1 15 72.09 5.02
 -1 1 -15 69.61 7.99
 1 1 16 44.43 4.39
 -1 -1 16 45.48 4.69
 -1 1 -16 39.81 3.96
 -1 -1 16 53.53 7.2
 -1 -1 16 41.85 4.45
 -1 -1 17 13.58 6.08
 1 1 17 20.67 6.22
 -1 -1 17 14.7 3.89
 1 1 17 20.6 3.72
 -1 -1 18 512.06 22.31
 1 1 18 512.72 22.37
 -1 -1 18 467.94 18.02
 1 1 18 471.31 17.79
 -1 -1 19 56.56 4.25
 1 1 19 62.65 7.58
 -1 -1 19 44.43 6.68
 -1 -1 19 55.31 4.86
 1 1 19 45.62 4.51
 1 1 20 222.06 12.55
 -1 -1 20 214.91 12.49
 -1 -1 20 228.04 12.89
 -1 -1 20 209.54 9.52
 -1 -1 20 201.05 9.2
 -1 -1 21 6.21 3.18
 1 1 21 3.33 2.54
 -1 -1 21 -0.12 3.04
 1 -1 -21 11.4 4.57
 -1 -1 21 5.28 2.65
 -1 -1 21 2.36 4.32
 1 1 21 12.73 4.8
 -1 -1 21 7.26 4.69
 1 1 21 6.32 4.64
 -1 -1 22 45.2 3.48
 -1 -1 22 43.4 3.6
 1 1 22 35.8 3.13
 -1 -1 22 40.55 5.42
 1 1 22 44.59 5.45
 -1 -1 22 35.09 5.15
 1 1 22 42.69 5.42
 -1 -1 22 41.19 3.42
 -1 1 -22 39.26 5.49
 1 -1 -22 42.55 5.74
 -1 -1 23 27.54 2.66
 1 1 23 35.09 2.74
 1 1 23 30.75 2.72
 -1 -1 23 27.06 2.58
 1 1 23 21.24 2.2
 -1 -1 23 26.09 2.65
 1 1 23 35.93 4.44
 -1 -1 23 28.01 4.21
 1 1 24 322.39 11.06
 -1 -1 24 325.44 11.06
 1 1 24 347 11.13
 -1 -1 24 354.07 11.15
 1 -2 24 9.77 1.54
 -1 2 24 14.27 1.68
 1 -2 24 14.09 1.63
 -1 2 24 13.33 1.66
 -1 2 23 144.13 7.82
 -1 -2 -23 143.43 8.35
 1 -2 23 139.01 7.71
 1 -2 23 125.91 5.57
 1 -2 23 137.98 5.62
 -1 2 23 143.85 5.68
 -1 2 23 144.53 5.75
 1 -2 23 139.79 5.63
 -1 -2 -22 75.21 7.17
 -1 2 22 84.65 4.67
 1 -2 22 102.97 4.83
 -1 2 22 91.4 7.19
 1 -2 22 101.64 7.26
 -1 2 22 84.4 4.71
 -1 2 22 76.83 4.49
 1 -2 22 85.68 4.89
 1 -2 22 82.78 4.64
 1 -2 21 7.37 4.6
 1 -2 21 4.98 4.59
 -1 2 21 9.53 4.8
 -1 2 21 4.34 4.48
 -1 2 21 9.16 2.84
 1 -2 21 8.88 3
 -1 2 21 7.01 2.72
 -1 -2 -21 13.31 5.15
 -1 2 20 130.46 9.7
 -1 -2 -20 121.74 9.98
 1 -2 20 135.7 9.71
 -1 2 20 123.39 9.55
 -1 2 19 181.2 11.54
 1 -2 19 159.98 11.11
 1 -2 19 165.16 8.25
 -1 2 19 171.14 8.47
 -1 2 19 190.61 11.83
 -1 2 19 171.73 8.11
 -1 2 18 79.31 5.91
 -1 2 18 84.63 5.72
 -1 2 17 558.05 24.02
 1 -2 17 569.42 24.01
 1 -2 17 542.32 19.79
 -1 2 17 547.55 19.91
 1 -2 17 523.55 19.8
 1 -2 16 21.26 3.7
 -1 2 16 11.43 3.55
 -1 2 16 19.74 5.94
 1 -2 16 13.47 3.5
 -1 2 15 346.67 17.05
 1 -2 15 333.49 12.93
 -1 2 15 319.32 12.92
 1 2 -15 324.01 16.55
 -1 2 14 85.48 5.21
 1 2 -14 79.56 7.52
 1 -2 14 77.25 4.81
 1 -2 14 87.12 5.24
 -1 2 14 84.42 8.19
 -1 -2 -13 410.2 14.77
 1 -2 13 398.3 14.76
 1 2 -13 411.16 18.32
 -1 2 13 421.42 14.58
 -1 2 13 410.07 14.99
 1 -2 12 106.08 5.13
 -1 2 12 111.06 5.47
 -1 2 12 104.46 5.48
 1 -2 12 90.77 5.34
 1 2 -12 104.79 7.64
 1 -2 12 103.27 5.47
 -1 2 12 104.12 4.86
 1 -2 12 97.56 5.01
 -1 -2 -12 107.97 5.1
 1 -2 11 198.8 7.47
 -1 2 11 168.04 7.63
 -1 2 11 176.14 7.56
 1 -2 11 192.19 7.66
 1 2 -11 185.15 9.93
 -1 -2 -11 175.1 7.3
 -1 2 11 169 7.08
 1 -2 11 190.15 7.32
 1 -2 11 191.06 7.65
 -1 2 10 38.81 3.56
 1 -2 10 46.18 3.1
 1 -2 10 40.93 3.42
 -1 2 10 47.53 3.66
 1 -2 10 46.48 3.2
 -1 -2 -10 42.96 3.05
 -1 2 10 46.46 3.53
 -1 -2 -9 709.52 22.84
 -1 2 9 693.59 23.1
 1 -2 9 703.35 22.85
 -1 2 9 733.81 23.02
 1 -2 9 655.82 22.87
 -1 -2 -9 696.95 24.66
 -1 2 9 694.29 22.73
 1 -2 9 685.43 22.31
 -1 2 9 680.35 23
 1 -2 9 678.9 22.78
 1 -2 9 653.1 25.14
 -1 2 8 716.38 22.74
 -1 -2 -8 722.35 24.38
 -1 -2 -8 678.98 22.56
 -1 -2 -8 705.29 23.56
 -1 2 8 713.71 22.86
 1 -2 8 695.13 22.59
 -1 2 8 727.99 22.73
 1 -2 8 669.66 22.65
 -1 2 8 706.29 22.61
 1 -2 8 681.21 22.11
 1 2 -8 638.26 22.17
 -1 -2 -8 695.73 25.11
 1 -2 8 646.61 24.67
 -1 -2 -7 764.12 24.57
 -1 2 7 760.66 24.81
 1 -2 7 720.47 24.6
 -1 2 7 767.97 24.7
 -1 -2 -7 766.75 25.53
 -1 -2 -7 792.11 26.25
 1 2 -7 743.7 24.3
 -1 2 7 744.26 24.65
 1 -2 7 767.56 24.2
 1 -2 7 750.82 24.66
 -1 2 7 777.02 24.71
 -1 2 6 389.65 12.99
 -1 -2 -6 407.32 14.4
 -1 2 6 371.33 13.19
 -1 2 6 410.93 13.01
 1 -2 6 358.61 14.2
 1 -2 6 361.06 12.92
 1 -2 6 365.2 14.46
 -1 2 6 376.95 13.08
 -1 -2 -6 379.91 13.8
 -1 -2 -6 421.4 14.91
 -1 -2 -6 403 12.92
 -1 -2 -5 133.64 4.94
 -1 2 5 116.28 5.24
 -1 2 5 123 4.97
 1 -2 5 123.34 6.2
 -1 -2 -5 134.18 5.86
 -1 2 5 140.33 6.5
 -1 -2 -5 132.98 6.26
 -1 2 5 124.44 5.15
 1 -2 5 142.82 6.55
 -1 2 5 117.69 4.99
 -1 -2 -4 1495.58 49.06
 -1 2 4 1585.83 48.43
 1 -2 4 1493.38 48.35
 1 -2 4 1492.09 49.03
 -1 2 4 1534.47 48.31
 -1 -2 -4 1526.49 49.37
 -1 2 4 1548.36 49.61
 -1 -2 -3 93.57 4.5
 -1 -2 -3 89.86 4.83
 -1 2 3 92.18 5.12
 -1 2 2 484.52 15.92
 -1 -2 -2 494.3 16.42
 -1 2 2 441.42 16.57
 1 2 -2 511.07 16.29
 1 -2 2 484.27 16.33
 -1 -2 -2 474.33 16.24
 -1 -2 -1 1078.27 34.7
 -1 -2 -1 1086.83 34.89
 1 -2 1 1051.33 34.71
 1 -2 1 1084.05 34.69
 1 2 -1 1114.17 34.75
 -1 2 1 1103.76 34.37
 -1 -2 -1 1074.99 34.71
 -1 2 1 1071.61 34.34
 1 -2 0 73.02 3.22
 -1 -2 0 64.48 3.18
 1 -2 0 69.68 3.27
 -1 -2 1 757.88 24.15
 1 -2 -1 777.07 24.52
 1 -2 -1 739.6 24.5
 -1 -2 1 723.39 24.63
 1 -2 -1 740.18 24.22
 -1 -2 1 766.44 24.17
 -1 -2 1 759.89 24.54
 -1 2 -1 771.04 24.57
 -1 2 -1 778.33 24.73
 -1 -2 2 385.98 12.67
 -1 2 -2 394.79 12.97
 -1 -2 2 375.36 13.11
 1 -2 -2 365.71 12.68
 -1 2 -2 366.68 12.94
 -1 -2 3 488.56 16.41
 1 -2 -3 467.86 15.75
 -1 -2 4 1785.38 55.63
 -1 -2 4 1687.29 54.41
 -1 -2 4 1714.32 54.56
 -1 -2 4 1778.23 54.46
 -1 -2 4 1686.13 54.34
 1 2 4 1664.91 54.43
 -1 -2 4 1809.79 54.49
 -1 -2 5 157.36 5.75
 -1 2 -5 156.95 5.69
 -1 -2 5 157.19 7.22
 -1 -2 5 154.05 5.45
 1 2 5 143.03 5.62
 1 2 5 146.08 5.61
 1 2 5 155.17 5.46
 -1 -2 5 142.21 5.74
 -1 -2 5 143.28 5.67
 -1 -2 5 150.3 5.87
 -1 -2 5 150.79 5.74
 -1 -2 6 479.77 16.05
 -1 2 -6 478.93 15.84
 -1 -2 6 498.94 15.96
 -1 -2 6 489.57 15.88
 1 2 6 506.47 15.81
 -1 -2 6 484.73 15.97
 -1 -2 6 486.39 15.84
 -1 2 -6 451.82 15.56
 -1 -2 6 456.76 15.6
 1 2 6 457 15.87
 1 2 6 505.43 15.89
 -1 -2 6 464.23 15.69
 -1 -2 6 484 17.47
 -1 -2 6 494.41 15.92
 -1 2 -7 857.95 27.79
 -1 -2 7 910.3 27.61
 1 2 7 892.55 27.83
 -1 -2 7 841 27.61
 1 2 7 821.62 27.82
 -1 -2 7 881.2 27.98
 -1 -2 7 892.65 27.82
 1 2 7 883.97 29.46
 -1 -2 7 883.09 28.02
 -1 -2 7 836.27 27.51
 1 2 7 842.92 27.74
 -1 -2 7 871.19 27.85
 -1 2 -7 817.52 28.1
 1 -2 -7 827.38 27.46
 -1 -2 8 793.32 24.88
 1 2 8 762.68 25.16
 -1 -2 8 738.07 24.94
 1 2 8 756.2 25.18
 1 2 8 803.6 26.81
 -1 -2 8 779.78 25.36
 1 -2 -8 785.96 24.81
 -1 -2 8 742.77 24.8
 -1 -2 8 749.34 24.71
 1 2 8 814.02 25.1
 -1 -2 8 739.76 25.15
 -1 2 -8 784.72 25.06
 -1 -2 8 779.8 25.29
 -1 -2 8 741.6 27.26
 -1 2 -9 1069.76 34.95
 -1 -2 9 1096.47 34.81
 1 2 9 1124.14 35.16
 1 2 9 1069.78 35.12
 -1 -2 9 1070.82 34.91
 1 2 9 1107.96 35.2
 -1 -2 9 1062.55 34.76
 1 2 9 1099.16 35.05
 -1 -2 9 1059.99 35.11
 1 -2 -9 1093.4 34.75
 1 2 9 1033.03 36.5
 -1 -2 9 1083.88 37.56
 1 2 10 49.67 3.44
 1 2 10 47.25 3.26
 -1 -2 10 40.51 3.39
 -1 2 -10 39.25 5.31
 -1 -2 10 49.11 2.97
 1 -2 -10 42.34 2.75
 -1 -2 10 44.27 3.1
 1 2 10 40.08 3.4
 1 2 10 42.88 3.4
 1 2 11 237.67 9.48
 -1 -2 11 245.07 9.65
 -1 -2 11 264.34 9.71
 1 2 11 243.73 9.61
 -1 -2 11 261.31 9.15
 1 2 11 237.01 9.55
 -1 2 -11 274.48 12.94
 1 2 12 138.78 6.28
 -1 -2 12 129.26 6.4
 -1 2 -12 133.73 9.33
 -1 -2 12 139.8 6.48
 -1 -2 12 131.27 5.72
 1 2 12 148.47 6.46
 1 2 12 137.78 6.49
 -1 -2 13 520.18 21.68
 -1 2 -13 499.46 22.07
 1 2 13 516.43 18.18
 1 2 14 88.11 5.26
 -1 -2 14 88.43 8.28
 -1 2 -14 91.25 8.36
 1 2 14 95.23 5.26
 -1 -2 14 93.26 5.47
 1 2 15 332.94 12.66
 -1 -2 15 321.79 12.8
 -1 -2 15 347.28 16.77
 1 2 15 323.29 12.52
 -1 -2 15 316.95 12.9
 -1 2 -15 353.21 17.2
 -1 2 -15 315.52 12.58
 -1 2 -16 12.53 3.05
 -1 -2 16 11.78 5.59
 -1 -2 16 10.42 3.56
 1 2 16 5.32 3.04
 -1 -2 16 9.96 3.48
 -1 2 -16 10.44 5.86
 -1 -2 17 490.68 18.17
 1 2 17 467.5 17.85
 -1 -2 17 479.26 18.14
 -1 -2 17 509.87 22.11
 1 2 17 516.2 22.34
 -1 -2 18 58.12 5.2
 1 2 18 46.12 4.47
 -1 -2 19 176.78 11.61
 1 2 19 181.05 11.78
 -1 -2 19 197.98 11.66
 1 2 19 173.72 8.03
 -1 -2 19 185.1 8.67
 1 2 19 166 8.28
 1 -2 -20 98.12 9.16
 -1 -2 20 94.32 8.24
 1 2 20 109.28 8.76
 -1 -2 20 96.49 6.01
 -1 -2 20 98.48 8.48
 1 2 21 4.24 2.39
 -1 -2 21 4.24 2.98
 -1 -2 21 4.62 3.15
 -1 -2 21 5.34 2.68
 1 -2 -21 8.48 5.04
 -1 -2 21 7.5 2.41
 1 2 21 9.77 4.96
 -1 -2 21 5.59 4.41
 -1 -2 21 5.16 4.5
 1 2 21 6.84 4.72
 -1 -2 22 72.89 4.11
 1 -2 -22 62.97 6.48
 1 2 22 65.54 4.06
 -1 -2 22 71.23 6.42
 1 2 22 72.42 6.33
 -1 -2 22 64.23 4.3
 -1 -2 22 73.31 4.16
 1 2 22 51.45 3.53
 -1 -2 22 67.72 4.33
 -1 -2 23 101.26 4.98
 1 2 23 109.26 4.87
 -1 -2 23 110.64 4.92
 1 2 23 109.9 6.8
 -1 -2 23 103.83 6.74
 1 -2 -23 108.92 7.4
 1 2 23 112.36 4.91
 -1 -2 23 109.37 4.89
 -1 -2 24 7.7 1.55
 1 2 24 7.47 1.51
 1 2 24 7.35 1.5
 -1 -2 24 6.7 1.47
 -1 -2 24 4.58 1.49
 1 -3 23 12.01 2.14
 -1 3 23 13.81 2.11
 1 -3 23 13.59 2.05
 1 -3 23 12.18 2.03
 -1 3 23 11.83 2.12
 -1 -3 -23 15.85 3.89
 -1 3 22 12.95 2.56
 1 -3 22 9.61 4.03
 -1 3 22 10.42 4.19
 -1 -3 -22 8.17 4.39
 -1 3 22 11.61 2.31
 1 -3 22 11.5 2.64
 -1 3 22 9.16 2.52
 1 -3 22 15.1 2.49
 1 -3 22 9.82 2.67
 1 -3 21 18.15 3.25
 -1 3 21 14.47 2.85
 -1 3 21 18.18 3.02
 -1 -3 -21 11.53 5.02
 -1 3 21 19.31 3.1
 -1 3 21 20.32 5.08
 -1 3 21 15.8 4.95
 1 -3 21 25.27 5.04
 1 -3 21 25.5 4.91
 -1 -3 -20 8.39 5.18
 -1 3 20 12.92 4.85
 1 -3 20 7.71 4.97
 -1 3 20 7.23 4.74
 -1 3 19 37.57 3.95
 -1 -3 -19 34.05 6.89
 -1 3 19 37.25 6.34
 -1 3 19 42.26 6.54
 1 -3 19 36.72 6.14
 1 -3 19 37.29 4.22
 1 -3 18 479.45 18.08
 1 -3 18 501.51 18.15
 -1 3 18 480.46 18.19
 -1 3 18 487.7 17.85
 -1 3 17 0.43 4.83
 1 -3 17 5.75 4.87
 -1 3 17 2.31 3.14
 1 -3 17 6.25 3.51
 -1 3 17 1.75 3.49
 1 -3 17 3.45 3.23
 -1 3 16 32.89 6.43
 1 -3 16 22.57 3.9
 -1 3 16 20.46 3.73
 -1 3 16 21.87 4
 -1 3 15 294.96 15.09
 1 -3 15 271.38 11.17
 -1 3 15 269.36 10.47
 1 3 -15 279.16 14.72
 -1 3 15 273.46 11.32
 -1 3 14 157.49 7.41
 -1 3 14 149.77 6.62
 1 -3 14 145.9 6.79
 1 3 -14 158.7 10.28
 1 -3 14 143.72 7.17
 -1 3 14 168.48 10.58
 1 -3 13 186.37 7.92
 -1 3 13 191.19 8.21
 1 -3 13 178.94 8.1
 1 -3 13 178.81 7.72
 -1 3 13 203.15 7.69
 1 3 -13 175.8 11.03
 -1 3 13 201.71 11.6
 -1 3 12 800.65 26.78
 1 -3 12 782.58 26.69
 1 -3 12 791.66 26.35
 -1 -3 -12 795.27 26.44
 1 3 -12 791.4 30.03
 1 -3 12 785.42 26.71
 1 -3 12 779.84 26.54
 -1 3 12 811.96 26.89
 1 -3 11 815.27 27.12
 -1 3 11 829.24 27.45
 -1 -3 -11 808.34 27.15
 1 -3 11 808.54 27.42
 -1 3 11 815.33 27.54
 1 -3 11 851.39 27.31
 1 -3 10 425 14.42
 -1 3 10 431.02 14.81
 1 -3 10 400.9 17.3
 -1 3 10 413.04 14.37
 -1 3 10 412.08 14.57
 -1 -3 -10 421.51 14.32
 1 -3 10 384.82 14.51
 1 -3 10 409.95 14.27
 1 -3 9 287.62 12.99
 -1 -3 -9 292.26 10.45
 1 -3 9 277.31 10.57
 -1 3 9 298.51 10.94
 1 -3 9 271.85 10.48
 -1 3 9 312.78 10.71
 -1 3 9 306.71 10.67
 -1 3 8 315.92 10.91
 1 -3 8 303.96 13.04
 -1 -3 -8 322.33 10.73
 1 -3 8 310.75 10.91
 1 3 -8 282.58 10.43
 -1 3 8 312.65 11.01
 1 -3 8 291.6 10.78
 -1 3 8 321.08 11.15
 -1 3 7 1055.91 33.89
 -1 -3 -7 1048.7 33.77
 -1 -3 -7 1051.29 35.02
 -1 -3 -7 1065.08 35.56
 -1 3 7 1044.16 34.03
 -1 3 7 1048.35 34.12
 -1 3 6 346.54 12.48
 1 -3 6 371.97 13.4
 -1 3 6 373.45 12.2
 1 -3 6 361.98 13.92
 -1 3 6 353.68 12.44
 -1 -3 -6 359.66 13.69
 -1 3 6 358 13.98
 -1 -3 -6 343.01 13.24
 -1 -3 -6 351.27 12.07
 -1 -3 -5 376.37 14.2
 -1 -3 -5 390.79 13.1
 -1 3 5 388.09 12.85
 -1 3 5 408.5 13.42
 1 -3 5 400.73 14.13
 -1 3 5 383.09 13.21
 -1 3 5 400.37 13.46
 -1 -3 -5 410.08 14.65
 -1 3 5 380.46 15.06
 -1 3 5 415.46 12.96
 1 -3 5 389.54 13.2
 1 -3 5 385.23 13.29
 1 -3 4 1550.89 51.68
 1 -3 4 1571.8 51.73
 -1 3 4 1699.03 51.64
 1 -3 4 1684.9 51.75
 -1 3 4 1671.77 51.89
 -1 3 4 1600.31 51.73
 1 3 -4 1691.6 52.98
 -1 3 4 1594.92 53.33
 1 -3 4 1605.01 52.38
 1 -3 4 1670.34 51.77
 1 -3 4 1639.28 53.19
 -1 -3 -4 1659.13 52.8
 -1 3 4 1631.92 51.96
 -1 3 3 443.16 14.18
 -1 3 3 432.26 15.73
 -1 3 3 440.04 14.29
 1 -3 3 419.77 14.01
 1 3 -3 416.62 15.13
 -1 3 3 470.53 14.73
 1 -3 3 400.73 14.01
 1 -3 3 425.77 15.31
 -1 -3 -3 450.58 15.17
 -1 -3 -3 421.94 15.2
 1 3 -2 525.41 16.33
 1 -3 2 462.09 16.29
 -1 -3 -2 503.43 16.21
 -1 3 2 446.6 15.46
 -1 3 2 435.47 16.83
 -1 -3 -1 27.82 3.48
 1 3 -1 29.52 3.18
 -1 3 1 30.71 1.82
 -1 -3 -1 32.87 3.11
 -1 3 1 28.92 1.79
 -1 3 1 31.88 3.79
 -1 -3 0 177.61 7.02
 1 -3 0 168.52 6.62
 1 -3 0 163.62 6.6
 1 3 0 167.69 5.62
 -1 -3 0 170.98 6.62
 1 -3 0 159.01 5.61
 -1 -3 1 13.09 2.96
 1 -3 -1 12.41 2.31
 -1 3 -1 14.81 2.78
 -1 -3 1 12.54 1.51
 -1 -3 1 12.77 1.46
 1 -3 -1 14.93 2.74
 -1 3 -1 15.46 2.83
 -1 -3 2 979.22 32.56
 -1 3 -2 1023.72 32.35
 -1 3 -2 980.99 32.41
 -1 -3 2 982.71 31.69
 1 -3 -2 987.65 32.33
 -1 -3 3 571.02 19.26
 -1 3 -3 591.76 19.76
 1 -3 -3 586.81 19.43
 1 -3 -3 588.85 19.75
 -1 -3 3 596.33 18.82
 -1 -3 3 562.02 18.67
 -1 -3 3 563.28 18.71
 -1 -3 3 591.34 19.87
 -1 -3 4 1631.33 52.42
 -1 -3 4 1677 53.81
 -1 -3 4 1599.94 52.44
 -1 3 -4 1677.15 53.6
 -1 -3 4 1700.9 52.53
 1 -3 -4 1660.83 53.12
 -1 -3 4 1579.37 52.41
 -1 3 -4 1651.39 52.31
 1 3 4 1697.88 52.36
 -1 -3 4 1719.99 52.5
 -1 -3 5 408.53 13.42
 -1 -3 5 416.16 14.94
 1 3 5 394.9 13.1
 -1 -3 5 419.91 13.36
 -1 -3 5 409.39 13.43
 1 -3 -5 387.83 13.96
 -1 3 -5 385.78 13.12
 1 3 5 385.07 13.2
 -1 -3 5 383.16 13.33
 -1 -3 5 393.08 13.32
 -1 -3 6 403.46 13.53
 -1 3 -6 408.56 13.23
 1 3 6 367.41 13.38
 -1 -3 6 378.47 13.06
 1 3 6 416.51 15.6
 1 3 6 407.53 13.31
 -1 -3 6 420.49 13.58
 -1 -3 6 414.14 13.57
 -1 -3 6 388.08 13.59
 -1 -3 6 400.86 13.7
 -1 -3 6 430.1 15.36
 -1 -3 7 1199.59 37.86
 1 3 7 1170.77 38.01
 -1 3 -7 1237 38.22
 -1 -3 7 1229.67 38.3
 -1 -3 7 1146.8 37.82
 1 3 7 1133.15 38.13
 -1 3 -7 1178.71 37.86
 1 3 7 1201.46 40.2
 -1 -3 7 1184.03 38.27
 -1 -3 7 1226.5 38.26
 1 -3 -7 1181.3 37.78
 -1 -3 7 1222.53 38.38
 -1 3 -8 142.79 6.18
 -1 -3 8 158.95 6.49
 1 3 8 172.65 8.4
 -1 -3 8 155.27 6.63
 1 3 8 163.22 6.5
 -1 -3 8 150.15 5.85
 1 3 8 164.42 6.17
 -1 -3 8 160.67 6.34
 1 -3 -8 158.63 5.78
 -1 -3 8 149.82 5.9
 1 3 8 148.52 6.34
 -1 -3 8 161.41 8.5
 -1 -3 9 403.82 13.76
 1 -3 -9 391.94 13.11
 1 3 9 395.74 13.79
 -1 -3 9 378.17 13.15
 -1 -3 9 399.23 13.66
 -1 -3 9 380.28 13.22
 1 3 9 393.36 13.66
 1 3 9 392.16 13.54
 -1 3 -9 380.3 13.49
 1 3 9 394.21 15.51
 -1 -3 9 376.02 15.96
 -1 -3 10 401.62 14.1
 1 3 10 425.44 14.76
 -1 -3 10 413.24 14.67
 -1 -3 10 419.52 14.24
 1 3 10 401.15 14.63
 1 3 10 434.02 14.49
 -1 3 -10 416.06 14.44
 1 3 10 414.23 16.33
 -1 -3 10 413.31 17.5
 1 3 11 776.46 25.67
 -1 -3 11 759.38 25.15
 1 3 11 750.45 25.41
 -1 -3 11 763.81 25.6
 -1 -3 12 995.1 32.93
 -1 -3 12 987.24 32.94
 1 3 12 1000.4 32.99
 1 3 12 980.52 32.75
 -1 3 -12 990.3 36.81
 -1 -3 13 255.33 10.3
 -1 -3 13 268.17 13.5
 -1 3 -13 257.55 13.84
 -1 -3 13 248.27 10.18
 -1 -3 14 290.88 11.62
 -1 -3 14 319.25 14.94
 1 3 14 277.45 11.41
 1 3 14 285.06 11.34
 -1 3 -14 293.98 15.57
 -1 -3 15 335.31 16.26
 1 3 15 312.22 12.43
 1 3 15 318.9 12.5
 -1 -3 15 320.16 12.79
 -1 3 -15 301.88 16.61
 -1 3 -16 30.69 3.78
 1 3 16 32.12 3.66
 -1 -3 16 36.19 4.28
 1 3 16 26.91 3.89
 -1 -3 16 37.77 6.39
 -1 -3 16 32.87 4.35
 -1 3 -17 0.48 4.94
 -1 3 -17 -2.99 2.89
 -1 -3 17 2.44 3.51
 1 3 17 -0.75 3.18
 -1 -3 17 4.02 3.75
 -1 -3 17 -0.81 4.78
 1 3 17 1.28 5.01
 1 3 18 406.06 15.68
 -1 -3 18 420.74 15.97
 -1 -3 18 418.38 15.97
 1 3 18 405.57 15.28
 1 3 19 11.04 5.09
 -1 -3 19 11.69 5.47
 -1 -3 19 14.46 5.5
 1 -3 -19 10.59 5.86
 1 3 19 9.6 2.79
 -1 -3 19 14.58 3.57
 -1 -3 20 24.83 5.42
 1 3 20 26.28 5.59
 -1 -3 20 29.98 5.58
 1 -3 -20 19.13 5.9
 1 -3 -21 22.24 5.66
 -1 -3 21 18.39 2.9
 -1 -3 21 15.18 2.66
 -1 -3 21 20.53 3
 -1 -3 21 15.62 3.4
 -1 -3 21 13.16 4.54
 1 3 21 14.47 4.87
 1 3 21 19.08 4.9
 -1 -3 21 9.82 4.57
 -1 -3 21 19.68 3.22
 1 3 22 7.23 3.87
 -1 -3 22 6.61 3.83
 1 3 22 6.88 2.32
 -1 -3 22 4.68 2.31
 1 -3 -22 3.51 4.45
 -1 -3 22 5.96 2.37
 -1 -3 22 6.7 2.64
 -1 -3 22 12.16 2.76
 -1 -3 22 6.26 2.13
 1 -3 -23 25.82 4.47
 -1 -3 23 18.17 2.47
 -1 -3 23 18.72 2.21
 1 3 23 20.52 2.29
 -1 -3 23 21.66 2.29
 1 3 23 22.98 2.3
 -1 -3 24 244.11 8.54
 1 -4 23 216.1 8.32
 1 -4 23 214.55 8.27
 1 -4 23 221.37 8.12
 -1 4 23 244.76 8.26
 -1 4 23 228.23 8.16
 1 -4 23 218.12 8.1
 1 -4 22 47.58 4.88
 -1 -4 -22 47.7 5.67
 1 -4 22 41.41 3.45
 -1 4 22 35.37 4.83
 -1 4 22 39.14 3.05
 1 -4 22 42.48 3.03
 -1 4 22 38.58 3.06
 1 -4 22 45.86 3.13
 -1 4 21 16.7 4.54
 1 -4 21 9.73 4.25
 1 -4 21 10.37 4.39
 -1 4 21 14.87 4.21
 -1 -4 -21 10.46 4.74
 -1 4 21 11.4 2.52
 -1 -4 -21 7.64 4.83
 1 -4 21 11.71 3.03
 -1 4 21 8.17 2.47
 -1 4 21 9.57 2.59
 -1 4 20 73.71 7.36
 -1 4 20 77.02 4.72
 -1 4 20 92.18 7.9
 1 -4 20 89.62 7.39
 -1 -4 -20 76.7 7.87
 1 -4 19 226.1 9.89
 -1 4 19 208.66 9.43
 -1 -4 -19 240.05 13.83
 -1 4 19 247.86 13.43
 -1 4 19 232.06 12.99
 1 -4 19 229.35 12.75
 1 -4 18 78.56 5.45
 -1 4 18 67.4 4.94
 -1 -4 -18 53.3 7.83
 1 -4 18 75.24 5.39
 -1 4 18 67.8 7.59
 -1 4 17 122.83 6.48
 -1 -4 -17 117.66 10.19
 1 -4 17 122.92 6.99
 -1 4 17 140.84 10.2
 1 -4 17 122.63 9.55
 -1 4 16 247.35 10.96
 1 -4 16 261.46 10.96
 -1 4 16 245.99 10.57
 1 -4 16 285.44 14.43
 -1 4 16 275.68 14.38
 -1 4 15 135.39 9.62
 -1 4 15 133.12 6.43
 1 -4 15 123.04 6.73
 -1 4 15 116.82 6.8
 -1 4 15 121.97 5.95
 1 4 -15 113.38 9.58
 1 -4 14 139.66 7.06
 -1 4 14 139.26 9.88
 -1 4 14 135.63 6.74
 1 -4 14 148.36 7.02
 -1 4 14 128.24 6.26
 -1 4 14 148.72 7.09
 1 4 -14 145.6 10.04
 1 4 -13 218.94 12.37
 1 -4 13 225.94 9.29
 -1 4 13 238.25 12.42
 1 4 -13 250.02 13.02
 1 -4 13 216.42 9.15
 -1 4 13 202.87 9.24
 1 -4 12 46.17 3.46
 -1 4 12 42.36 3.88
 1 -4 12 39.28 3.14
 1 4 -12 42.11 5.85
 -1 4 12 46.02 5.89
 -1 4 11 182.86 7.75
 1 -4 11 182.94 10.56
 -1 4 11 176.74 10.1
 1 -4 11 196.07 7.86
 -1 4 11 173.95 7.48
 1 -4 11 180.63 7.52
 -1 4 11 187.12 7.98
 1 -4 11 195.77 7.39
 -1 4 11 180.58 7.21
 -1 4 10 3.38 2.53
 1 -4 10 5.1 4.55
 1 -4 10 3.2 2.69
 -1 4 10 0.62 2.51
 -1 4 10 3.71 2.77
 1 -4 10 0.83 2.1
 1 -4 10 0.35 1.98
 -1 4 10 1.81 1.96
 1 -4 9 450.2 18.61
 1 -4 9 456.12 16
 -1 4 9 456.76 16.06
 -1 4 9 469.39 15.47
 1 4 -9 450.62 15.53
 -1 4 9 479.77 16
 -1 4 9 477.66 15.29
 1 -4 9 426.52 15.72
 -1 4 9 464.16 16.26
 -1 4 8 270.11 10.4
 -1 4 8 283 9.52
 -1 4 8 283.23 10.33
 -1 4 8 269.53 10.1
 -1 4 8 284.78 9.72
 1 -4 8 247.81 12.25
 1 4 -7 545.11 18.65
 -1 4 7 576.11 21.52
 -1 4 7 574.89 18.66
 -1 4 7 583.73 19.43
 -1 4 7 574.73 19.19
 -1 4 7 596.88 19.49
 1 -4 7 574.66 21.28
 1 4 -7 598 21.38
 -1 4 7 592.91 18.82
 1 -4 6 407 13.08
 -1 4 6 370.87 15.4
 -1 4 6 359.56 13.22
 -1 4 6 379.2 12.53
 1 -4 6 379.24 13.93
 -1 4 6 382.13 12.94
 -1 4 6 368.35 13.24
 -1 4 6 369.33 12.6
 1 -4 6 412.63 13.11
 1 4 -6 395.77 14.98
 -1 4 6 369.75 12.76
 -1 4 5 219.31 7.76
 1 -4 5 221.91 8.19
 1 -4 5 226.06 8.19
 -1 4 5 205.28 10.51
 -1 4 5 225.87 7.93
 -1 4 5 228.25 7.69
 1 -4 5 246.05 8.11
 -1 4 5 225.84 8.33
 1 -4 5 222.29 8.82
 -1 4 5 221.11 8.07
 1 -4 5 222.96 8.14
 -1 4 5 229.02 8.51
 1 -4 5 230.03 10.21
 1 -4 4 1473.04 45.84
 1 -4 4 1444.42 45.84
 -1 4 4 1507.3 46.15
 -1 -4 -4 1497.91 47.26
 -1 4 4 1430.61 45.68
 1 -4 4 1434.19 45.8
 -1 4 4 1494.28 45.59
 -1 4 4 1461.37 46.03
 -1 4 4 1379.98 47.83
 1 4 -4 1318.04 45.71
 1 4 -4 1406.29 47.22
 -1 4 4 1485.95 46.6
 1 -4 4 1375.51 45.78
 -1 4 4 1491.95 45.62
 1 -4 4 1437.31 47.48
 -1 4 3 3221.72 98.76
 1 -4 3 3179.2 98.84
 -1 -4 -3 3261.59 100.14
 -1 -4 -3 3194.77 100.26
 -1 4 3 3258.67 99.13
 -1 4 3 3195.33 98.99
 -1 4 3 3089.08 99.24
 1 4 -3 3335.94 100.24
 1 -4 3 3116.05 98.88
 1 -4 3 3043.6 98.87
 1 -4 3 3094.5 100.29
 -1 4 3 3003.04 100.69
 1 4 -3 3119.41 99.04
 1 4 -3 3065.02 99.24
 1 -4 3 3059.35 98.86
 1 4 -2 647.3 20.42
 -1 4 2 596.29 21.44
 1 -4 2 577.35 19.65
 1 -4 2 631.6 20.88
 -1 -4 -2 633.18 20.84
 -1 -4 -2 602.52 21.06
 1 -4 2 615.27 19.61
 -1 4 2 625.93 19.86
 1 -4 2 597.33 20.73
 -1 4 2 609.85 19.71
 1 4 -2 632.91 20.93
 -1 -4 -2 647.83 20.92
 -1 4 2 558.12 19.64
 1 -4 1 1886.47 62.98
 -1 -4 -1 2088.45 63.45
 -1 4 1 2033.23 62.16
 -1 4 1 1980.6 63.51
 -1 4 1 1911.92 61.9
 -1 -4 -1 2004.74 63.11
 -1 -4 0 125.74 6.38
 -1 4 0 129.33 4.99
 1 -4 0 117.43 5.82
 -1 -4 0 125.12 5.88
 1 -4 0 126.56 6.01
 -1 -4 0 119.77 4.83
 -1 -4 1 1899.91 59.78
 1 -4 -1 1766.29 60.92
 -1 -4 1 1948.07 60.9
 -1 4 -1 1939.96 59.98
 -1 -4 1 1873.86 60.03
 -1 -4 1 1914.12 60.01
 1 -4 -1 1917.41 60.77
 -1 -4 1 1871.03 61.18
 -1 -4 2 376.3 12.97
 -1 -4 2 389.37 12.84
 1 4 2 365.52 12.72
 -1 -4 2 378.94 12.82
 1 -4 -2 386.76 14.11
 -1 -4 2 411.84 14.36
 1 -4 -2 374.98 14.05
 -1 4 -2 392.48 12.77
 -1 4 -2 371.46 14.01
 -1 -4 2 398.87 12.87
 -1 -4 2 400.83 13.92
 -1 4 -2 414.82 14.04
 -1 -4 3 3591.79 114.15
 1 -4 -3 3466.08 115.01
 1 -4 -3 3748.26 115.23
 -1 4 -3 3669.6 113.91
 -1 -4 3 3693.73 113.83
 -1 -4 3 3581.32 114.04
 -1 -4 3 3595.73 115.32
 1 4 3 3596.68 113.99
 -1 -4 3 3573.09 114.34
 -1 -4 3 3780.08 115.54
 -1 4 -3 3678.35 115.28
 -1 4 -3 3546.64 114.92
 -1 -4 4 1780.49 54.44
 1 4 4 1681.08 54.55
 1 -4 -4 1716.68 55.76
 1 -4 -4 1713.01 56.03
 -1 -4 4 1744.06 54.71
 1 4 4 1705.53 54.72
 -1 -4 4 1718.96 54.85
 -1 4 -4 1637.79 56.04
 -1 -4 4 1765.07 55.42
 -1 -4 4 1738.26 54.68
 -1 -4 4 1762.07 56.29
 -1 -4 4 1692.11 54.72
 -1 -4 5 241.1 8.78
 -1 -4 5 252.92 8.76
 -1 4 -5 256.23 8.58
 1 4 5 227.11 8.55
 1 -4 -5 232.64 9.64
 -1 -4 5 236.64 8.25
 -1 -4 5 242.36 8.87
 1 4 5 242.26 8.8
 1 4 5 248.07 8.49
 1 4 5 252.86 11.24
 -1 -4 5 258.59 8.76
 -1 -4 5 261.42 10.58
 -1 -4 5 242.74 8.75
 -1 -4 6 445.14 14.48
 1 -4 -6 416.6 15.31
 -1 4 -6 441.42 14.15
 1 4 6 379.7 14.19
 -1 -4 6 459.27 14.42
 -1 -4 6 418.56 14.39
 -1 -4 6 406.78 13.79
 -1 -4 6 460.58 14.52
 1 4 6 393.02 14.38
 1 4 6 413.25 14.08
 -1 4 -6 452.85 16.3
 1 4 6 413.67 16.65
 -1 -4 6 460.81 16.58
 -1 -4 7 497.4 16.81
 1 -4 -7 502.64 17.85
 1 4 7 504.9 16.08
 -1 -4 7 495.49 16.85
 -1 -4 7 516.46 16.9
 1 4 7 481.78 16.9
 1 4 7 496.4 16.56
 1 4 7 499.03 19.04
 1 4 7 489.7 16.7
 -1 -4 7 477.08 16.19
 -1 4 -7 502.56 16.44
 -1 -4 7 477.79 16.86
 -1 -4 7 518.19 18.98
 -1 4 -7 537.31 18.97
 -1 -4 8 442.98 15.24
 -1 -4 8 460.93 15.38
 1 4 8 464.35 15.43
 -1 -4 8 421.62 14.69
 1 4 8 479.74 15.05
 -1 -4 8 423.6 14.6
 -1 4 -8 430.54 14.77
 1 -4 -8 427.43 16.22
 -1 -4 8 434.48 15.29
 -1 4 -8 456.71 15.19
 1 4 8 462.68 17.56
 -1 -4 8 431.77 17.56
 -1 -4 8 431.43 15.23
 -1 -4 9 378.47 13.38
 -1 -4 9 369.23 15.85
 -1 -4 9 381.38 13.37
 -1 -4 9 369.97 12.76
 1 4 9 386.85 13.47
 -1 4 -9 346.46 13.14
 1 4 9 403.54 13.15
 1 4 9 377.89 15.6
 -1 -4 9 364.36 12.69
 -1 -4 10 13.04 2.96
 -1 4 -10 11.9 2.42
 1 4 10 15.83 2.59
 -1 -4 10 8.9 4.7
 1 4 10 15.64 3.04
 1 4 10 15.47 3.79
 -1 -4 11 199.88 7.87
 1 4 11 172.54 7.93
 -1 -4 11 187.79 10.69
 -1 4 -11 183.77 7.51
 1 4 11 183.13 7.62
 1 4 12 69.34 4.84
 1 4 12 67.17 4.29
 -1 -4 12 80.29 7.02
 1 4 12 78.33 4.51
 -1 -4 13 341.41 12.97
 -1 4 -13 322.43 16.2
 -1 -4 13 357.59 15.98
 1 4 13 333.8 12.93
 -1 4 -13 334.64 16.85
 -1 -4 13 340.1 12.9
 -1 -4 14 105.48 6.07
 -1 -4 14 119.23 8.95
 -1 -4 14 95.14 6.03
 -1 4 -14 108.33 9.49
 1 4 14 112.8 5.92
 1 4 14 116.59 6.1
 -1 4 -14 108.66 9.13
 -1 -4 15 90.48 7.87
 -1 4 -15 72.38 8.31
 -1 -4 15 74.47 5.38
 1 4 15 82.42 5.41
 1 4 15 81.04 5.16
 1 4 16 268.02 11.2
 1 4 16 262.59 14.73
 -1 -4 16 305.28 14.88
 1 4 16 259.13 10.78
 1 4 16 270.75 11.31
 -1 -4 16 288.51 11.63
 1 4 17 98.38 9.03
 -1 -4 17 97.62 8.56
 -1 4 -17 90.92 9.4
 1 -4 -17 84.81 9.06
 -1 4 -17 102.85 5.96
 -1 -4 17 105.29 6.34
 -1 -4 17 99.83 6.33
 -1 -4 18 63.73 7.22
 -1 4 -18 57.59 7.56
 -1 -4 18 51.03 4.91
 -1 -4 18 54.33 4.93
 -1 4 -18 51.54 4.39
 -1 -4 19 208.76 9.65
 1 -4 -19 221.41 13.54
 -1 -4 19 224.13 12.72
 1 4 19 240.55 12.87
 -1 -4 19 220.1 12.5
 1 -4 -20 126.44 9.72
 -1 -4 20 111.66 8.43
 -1 -4 20 116.26 8.51
 1 4 20 105.77 8.55
 -1 -4 21 10.27 2.58
 1 -4 -21 10.6 4.85
 -1 -4 21 9.71 2.58
 -1 -4 21 10.1 2.99
 -1 -4 21 13.01 2.63
 -1 -4 21 16.09 4.39
 -1 -4 21 14.08 4.42
 1 4 21 13.67 4.5
 1 4 21 8.8 4.17
 1 4 22 21.98 4.1
 -1 -4 22 22.82 4.21
 1 -4 -22 20.82 4.94
 -1 -4 22 24.82 2.58
 1 4 22 23.73 2.65
 -1 -4 22 27.3 3.24
 1 4 22 23.27 2.59
 -1 -4 22 28.62 2.69
 -1 -4 22 30.08 3.08
 -1 -4 22 26.32 2.55
 1 4 23 216.84 7.44
 -1 -4 23 208.5 7.41
 -1 -4 23 197.84 7.62
 -1 -4 23 204.25 7.34
 1 4 23 215.03 7.43
 1 -5 23 14.37 1.66
 -1 5 23 15.74 1.77
 1 -5 23 12.53 2.12
 1 -5 23 14.92 1.7
 -1 5 23 16.94 1.83
 1 -5 23 19.3 2.18
 -1 5 22 -0.85 3.04
 1 -5 22 -0.61 2.93
 1 -5 22 1.25 1.81
 -1 5 22 -0.14 1.84
 1 -5 22 0.27 2.34
 -1 5 22 -0.22 1.87
 1 -5 22 0.07 1.86
 -1 -5 -22 2.57 3.82
 1 -5 22 -0.38 1.62
 -1 5 21 55.92 3.78
 -1 -5 -21 61.45 7.03
 1 -5 21 58.98 5.71
 -1 5 21 46.11 5.46
 1 -5 21 64.74 5.98
 -1 5 21 49.72 5.63
 -1 -5 -21 52.35 6.56
 1 -5 21 64.23 3.76
 -1 5 21 56.19 3.79
 1 -5 21 63.64 4.3
 -1 5 20 3.75 2.64
 -1 -5 -20 3.21 5.04
 1 -5 20 4.44 3.95
 -1 5 20 0.97 4.51
 -1 5 20 1.32 4.34
 1 -5 20 4.32 4.05
 -1 -5 -20 3.98 4.92
 -1 5 20 3.63 2.59
 1 -5 20 1.29 2.96
 1 -5 19 46.25 4.56
 1 -5 19 59.42 4.7
 -1 5 19 59.45 6.88
 -1 5 19 63.2 7.07
 1 -5 19 53.9 6.45
 -1 -5 -19 50.87 7.4
 -1 5 19 61.34 4.37
 1 -5 18 513.59 19
 1 -5 18 519.77 19.02
 -1 5 18 513.62 18.53
 -1 5 18 517.67 22.48
 1 -5 18 536.79 22.28
 -1 5 18 504 22.24
 -1 -5 -18 521.74 23.45
 -1 -5 -17 95.56 9.43
 -1 5 17 91.52 5.67
 1 -5 17 95.65 6.12
 -1 5 17 118 9.22
 1 -5 17 95.7 8.52
 -1 5 16 37.92 6.08
 1 -5 16 40.52 5.95
 -1 -5 -16 32.87 6.6
 -1 5 16 30.81 3.58
 -1 5 16 28.31 3.3
 1 -5 16 39.37 4.14
 1 5 -15 55.44 7.48
 -1 -5 -15 64.57 7.97
 -1 5 15 60.87 4.5
 -1 5 15 53.3 4.04
 1 -5 15 69.58 7.08
 -1 5 15 70.81 7.39
 1 -5 15 65.02 4.84
 1 -5 14 279.55 11.63
 -1 5 14 291.58 14.84
 -1 5 14 294.9 11.27
 -1 5 14 280.62 10.98
 1 -5 14 289.54 11.64
 -1 -5 -14 296.1 15.52
 1 5 -14 307.18 15.64
 -1 5 13 354.13 13.13
 -1 5 13 329.33 12.72
 1 -5 13 333.15 13.09
 -1 5 13 345.69 16.13
 1 5 -13 369.11 17.29
 -1 5 12 978.5 32.45
 1 -5 12 956.85 32.46
 1 -5 12 941.23 36.49
 -1 5 12 994.23 35.81
 1 -5 11 524.16 18.07
 1 -5 11 527.15 17.88
 -1 5 11 511.92 18.24
 -1 5 11 482.41 17.96
 -1 5 11 498.81 17.92
 -1 5 11 515.61 17.77
 -1 -5 -11 501.72 20.42
 1 -5 11 532.54 21.51
 -1 5 11 510.74 20.58
 1 5 -11 588.85 22.01
 1 -5 10 634.7 20.91
 1 -5 10 617.47 20.66
 -1 5 10 613.81 21.1
 1 5 -10 690.14 24.45
 1 -5 10 607.47 23.92
 -1 5 10 604.22 23.24
 -1 5 10 604.84 20.89
 -1 5 10 605 20.83
 -1 5 10 588.65 20.23
 -1 5 10 608.67 20.6
 1 -5 10 600.71 20.28
 -1 5 9 50.97 3.75
 -1 5 9 53.55 3.79
 -1 5 9 59.9 4.1
 -1 5 9 49.48 3.43
 1 -5 9 42.69 5.73
 -1 5 9 48.47 5.31
 1 5 -9 56.08 5.93
 -1 5 9 55.28 3.01
 -1 5 8 702.02 22.35
 -1 5 8 687.78 23.26
 -1 5 8 669.86 22.91
 -1 5 8 703.96 23.28
 1 5 -8 714.32 25.72
 1 -5 8 682.39 25.51
 -1 5 8 663.43 22.45
 -1 5 8 697.28 22.71
 -1 -5 -8 725.01 25.6
 -1 5 7 795.16 26.35
 1 -5 7 825.34 26.72
 -1 5 7 800.48 29.22
 -1 5 7 817.85 26.09
 -1 5 7 795.55 26.89
 -1 5 7 815.24 26.21
 -1 5 7 820.69 27
 1 5 -7 847.53 29.11
 -1 -5 -7 785.83 28.76
 1 -5 6 680.68 21.81
 1 -5 6 641 21.77
 -1 5 6 648.64 24.44
 -1 5 6 662.46 21.49
 -1 5 6 662.29 21.27
 1 -5 6 683.5 21.69
 -1 5 6 656.69 21.96
 1 -5 6 632.6 22.44
 -1 5 6 674.87 22.16
 -1 -5 -6 595.2 23.49
 -1 5 6 649.46 21.35
 1 -5 6 662.2 21.76
 -1 5 6 651.97 22.85
 1 5 -6 695.59 23.98
 -1 -5 -5 332.01 11.11
 -1 5 5 340.42 11.17
 1 -5 5 347.58 11.54
 -1 -5 -5 330.3 13.24
 -1 5 5 307.25 14.07
 1 -5 5 326.51 11.51
 -1 5 5 322.19 11.23
 1 -5 5 336.04 11.46
 -1 5 5 333.47 11.71
 1 -5 5 310.76 11.97
 -1 5 5 338.82 11.98
 -1 5 5 314.39 12.21
 1 5 -5 350.01 13.54
 1 -5 5 342.02 11.56
 1 -5 5 345.51 13.71
 1 -5 4 675.99 22.16
 1 -5 4 679.66 22.19
 -1 5 4 727.27 22.57
 1 5 -4 687.61 21.92
 -1 -5 -4 698.41 23.86
 -1 -5 -4 703.02 24.01
 1 -5 4 659.53 22.06
 -1 -5 -4 645.85 21.9
 -1 5 4 700.05 21.91
 1 -5 4 693.64 22.11
 -1 5 4 706.43 22.36
 -1 5 4 669.81 22.62
 1 -5 4 653.75 22.11
 -1 5 4 693.87 21.99
 1 -5 4 651.46 24
 -1 5 4 669.03 24.71
 1 5 -4 667.7 22.35
 1 -5 3 73.6 5.29
 -1 5 3 71.31 3.69
 -1 5 3 69.85 3.5
 -1 -5 -3 64.87 5.05
 1 -5 3 72.26 3.49
 -1 5 3 71.46 3.95
 -1 -5 -3 76.13 5.32
 -1 -5 -3 68.25 5.01
 1 -5 3 70.07 3.33
 1 -5 3 72.46 3.3
 -1 -5 -3 70.98 3.22
 1 5 -3 72.41 3.83
 1 5 -3 68.86 4.05
 -1 5 3 70.32 6.21
 1 -5 2 471.26 15.54
 1 -5 2 466.7 16.96
 1 5 -2 462.01 16.48
 -1 5 2 434.13 17.85
 -1 5 2 452.18 15.32
 -1 -5 -2 500.79 17.13
 1 -5 2 472.43 15.48
 -1 -5 -2 493.2 17.35
 -1 5 2 480.7 15.73
 1 -5 2 477.09 15.33
 -1 -5 -2 467.71 15.46
 1 5 -2 494.42 17.07
 1 -5 2 467.16 16.82
 -1 5 2 460.89 15.33
 1 5 -1 1038.52 33.59
 -1 5 1 1030.95 34.12
 -1 -5 -1 990.18 33.59
 -1 -5 -1 1058.08 32.3
 -1 -5 -1 1031.08 34.03
 1 -5 1 1023.93 32.22
 1 -5 1 1020.66 33.84
 -1 -5 -1 1070.9 33.64
 1 -5 1 1026.56 33.51
 1 -5 1 957.82 31.83
 -1 5 1 1014.03 32.4
 -1 5 0 3.45 2.05
 1 -5 0 5.92 3.26
 -1 -5 0 6.28 3.36
 1 5 0 5.21 3.87
 -1 -5 0 1.1 3.39
 1 -5 0 3.1 3.38
 -1 5 0 7.12 2.37
 -1 -5 0 4.68 2.19
 1 -5 -1 1292.76 42.57
 -1 -5 1 1328.58 43.02
 1 5 1 1314.99 43.15
 -1 5 -1 1351.14 41.54
 -1 5 -1 1289.97 41.35
 1 5 1 1291.88 41.28
 -1 -5 1 1293.9 42.66
 1 -5 -1 1274.58 42.71
 1 -5 -1 1270.59 42.72
 -1 -5 2 802.16 25.25
 -1 -5 2 778.62 25.48
 1 5 2 788.35 25.34
 -1 -5 2 776.7 25.29
 1 -5 -2 806.77 26.94
 1 -5 -2 776.31 26.44
 -1 -5 2 817.39 27.23
 -1 5 -2 745.88 25.41
 -1 5 -2 814.52 26.94
 -1 -5 2 765.29 26.73
 -1 -5 2 810.23 25.32
 -1 5 -2 777.64 26.73
 1 5 2 835.16 27.52
 -1 -5 3 47.64 2.58
 -1 -5 3 47.97 2.63
 1 5 3 45.52 2.92
 1 -5 -3 40.75 4.5
 -1 -5 3 47.44 2.78
 -1 -5 3 48.6 4.93
 -1 5 -3 45.28 2.89
 1 -5 -3 45.34 4.51
 -1 -5 3 41.33 2.97
 1 5 3 48.63 5.41
 -1 5 -3 43.67 4.11
 -1 -5 4 615.07 20.21
 -1 -5 4 620.76 20.48
 -1 -5 4 633.63 20.19
 -1 -5 4 628.78 20.48
 1 5 4 647.9 20.56
 1 5 4 633.62 22.95
 -1 -5 4 608.38 20.94
 -1 5 -4 619.17 20.33
 1 -5 -4 642.6 22.17
 1 -5 -4 639.01 21.98
 -1 -5 4 616.41 20.58
 -1 -5 4 617.03 22.36
 -1 -5 5 313.18 10.54
 -1 -5 5 313.58 10.59
 1 5 5 287.76 9.94
 -1 -5 5 308.92 10.12
 -1 -5 5 304.98 10.62
 1 5 5 272.36 10.62
 1 5 5 304.41 13.24
 1 -5 -5 288.85 11.78
 -1 -5 5 302.72 12.63
 -1 -5 5 291.82 10.57
 -1 -5 5 306.1 11.35
 -1 5 -5 331.6 12.59
 -1 -5 6 542.15 17.9
 -1 -5 6 528.89 17.86
 -1 5 -6 542.14 17.69
 1 -5 -6 514.38 19.64
 1 -5 -6 521.45 19.15
 -1 -5 6 530.81 17.32
 1 5 6 504.18 17.28
 -1 -5 6 544.43 17.91
 1 5 6 538.96 17.94
 1 5 6 512.7 20.4
 -1 5 -6 574.89 20.08
 -1 -5 6 541.06 18.95
 -1 -5 6 558.15 17.88
 -1 -5 6 528.97 20.12
 -1 -5 7 758.34 24.33
 1 -5 -7 717.13 26.35
 1 -5 -7 679.92 25.51
 -1 5 -7 739.33 24.08
 -1 -5 7 743.18 24.36
 -1 -5 7 726.14 24.29
 1 5 7 737.82 23.77
 -1 -5 7 760.91 24.41
 1 5 7 724.57 24.37
 1 5 7 715.5 24.02
 -1 5 -7 779.59 26.72
 1 5 7 731.16 26.98
 -1 -5 7 742.04 26.74
 -1 -5 8 343.65 12.72
 1 -5 -8 367.15 14.15
 1 -5 -8 346.38 14.9
 -1 -5 8 358.28 12.77
 1 5 8 349.55 12.85
 1 5 8 358.31 12.47
 -1 -5 8 365.99 12.73
 -1 5 -8 360.94 12.32
 -1 5 -8 360.29 15.27
 -1 -5 8 373.65 15.3
 -1 -5 8 341.55 12.74
 1 5 8 371 15.5
 -1 -5 9 114.49 4.89
 1 5 9 120.95 5.92
 1 5 9 125.16 5.43
 -1 -5 9 113.76 5.66
 -1 -5 9 115.55 5.62
 -1 5 -9 116.89 5.02
 -1 -5 9 118.76 8.06
 -1 -5 9 127.5 7.37
 -1 5 -9 113.09 8.04
 1 5 9 121.45 8.05
 -1 5 -9 115.94 5.43
 -1 -5 10 616.97 22.04
 1 5 10 648.78 22.2
 1 5 10 640.28 21.86
 -1 5 -10 694.74 25.35
 -1 -5 10 660.56 25.24
 -1 5 -10 651.69 21.96
 -1 -5 10 664.94 22.09
 -1 -5 11 458.69 17.43
 -1 5 -11 430.17 18.17
 -1 -5 11 414.98 18.15
 -1 -5 11 415.69 14.71
 1 5 11 394.98 14.77
 1 5 11 373.88 14.37
 1 5 11 387.39 16.96
 -1 5 -11 415.07 14.55
 1 5 12 1001.69 34.42
 -1 5 -12 1060.05 38.46
 -1 -5 12 1135.84 37.7
 -1 -5 12 1000.21 38.27
 -1 5 -13 347.27 16.03
 1 5 13 282.05 11.57
 1 5 13 306.78 12.06
 -1 -5 13 334.31 15
 -1 -5 13 293.51 11.9
 -1 -5 14 348.93 16.08
 -1 -5 14 327.5 13.11
 1 -5 -14 342.2 17.14
 1 5 14 330.91 12.9
 -1 -5 14 331.87 13.1
 1 5 14 342.74 13.23
 -1 5 -14 338.67 17.54
 -1 5 -15 77.98 8.68
 1 5 15 92.82 8.28
 1 -5 -15 96.67 9.2
 -1 -5 15 93.22 5.86
 1 5 15 89.93 5.74
 -1 -5 15 94.02 8.02
 -1 5 -16 31.5 6.65
 -1 -5 16 30.48 5.61
 1 5 16 28.86 5.63
 -1 -5 16 28.36 4.28
 1 -5 -16 24.53 6.56
 1 5 16 27.99 4.04
 1 5 17 132.12 9.84
 -1 -5 17 139.87 9.84
 -1 -5 17 132.63 7.28
 1 -5 -17 103.56 10.06
 -1 5 -17 119.88 6.8
 -1 5 -17 123.18 10.49
 -1 -5 17 126.47 7.12
 -1 -5 18 453.57 17.27
 -1 -5 18 456.05 20.25
 1 5 18 475.06 20.62
 -1 -5 18 440.72 17.23
 -1 -5 18 464.28 20.48
 -1 5 -18 470.54 17.08
 1 -5 -18 462.41 21.65
 -1 5 -18 453.38 21.82
 -1 -5 19 44.65 4.33
 -1 -5 19 46.8 4.39
 -1 -5 19 32.84 5.68
 -1 -5 19 45.72 6.2
 1 5 19 44.52 6.27
 -1 -5 19 38.43 3.64
 1 -5 -19 38.84 6.91
 -1 -5 20 11.38 4.11
 -1 -5 20 11.61 4.2
 1 5 20 5.95 4.16
 1 5 20 9.58 4.52
 1 -5 -20 4.89 5
 -1 -5 20 9.45 2.56
 -1 -5 20 9.32 2.6
 1 -5 -20 4.04 4.85
 -1 -5 21 53.95 3.54
 1 5 21 49.52 3.57
 1 -5 -21 49.23 6.4
 -1 -5 21 55.3 3.73
 -1 -5 21 47.71 4.02
 1 -5 -21 59.14 6.89
 1 5 21 49.89 5.43
 -1 -5 21 57.35 3.58
 -1 -5 21 49.44 5.3
 -1 -5 21 55.86 5.48
 1 5 21 55.31 5.6
 1 5 22 10.57 3.31
 -1 -5 22 4.29 3.12
 -1 -5 22 7.56 2.03
 1 5 22 6.88 1.94
 -1 -5 22 6.26 2.07
 -1 -5 22 9.59 2.68
 1 -5 -22 13.94 4.42
 1 5 22 5.75 2.04
 -1 -5 22 6.81 1.98
 -1 -5 22 5.15 2.48
 1 5 23 20.52 1.79
 -1 -5 23 20.91 1.8
 1 5 23 22.1 1.84
 -1 -5 23 20.57 1.83
 -1 -5 23 26.7 2.4
 -1 -5 23 18.27 1.81
 1 -6 23 258.41 9.23
 1 -6 23 258.16 9.2
 -1 -6 -22 84.91 6.82
 1 -6 22 94.73 4.63
 1 -6 22 84.88 4.04
 -1 6 22 95.29 4.14
 -1 6 22 84.45 4.02
 -1 6 21 17 2.43
 1 -6 21 19.42 2.36
 1 -6 21 18.58 3.88
 -1 6 21 18.86 3.97
 -1 6 21 22.25 2.53
 -1 -6 -21 23.53 4.86
 1 -6 21 19.82 2.35
 1 -6 21 17.97 2.97
 -1 -6 -21 23.18 5.07
 -1 6 20 84.3 4.59
 -1 6 20 82.53 4.56
 -1 -6 -20 89.01 8.09
 -1 6 20 75.94 6.88
 1 -6 20 85.14 6.79
 1 -6 20 73.89 4.99
 -1 -6 -20 79.16 8.16
 -1 6 20 82.4 6.83
 1 -6 20 91.19 6.91
 -1 -6 -19 328.82 16.82
 -1 6 19 317.46 15.33
 1 -6 19 341.6 15.41
 1 -6 19 322.09 15.06
 -1 -6 -19 332.87 16.99
 -1 6 19 300.41 15.06
 1 -6 19 307.39 12.52
 1 -6 18 34.5 5.75
 -1 6 18 39.78 6.15
 -1 6 18 47.52 6.35
 -1 -6 -18 32.52 6.87
 1 -6 18 35.7 4.14
 1 -6 18 35.3 4.07
 -1 6 17 91.83 8.24
 -1 -6 -17 71.18 8.5
 1 -6 17 74.99 5.32
 1 -6 16 143.95 7.21
 -1 -6 -16 141.14 10.61
 -1 6 16 123.42 6.08
 -1 6 16 116.04 6.37
 1 -6 16 142.5 9.63
 -1 6 16 126.66 9.51
 -1 6 15 155.17 7.34
 1 -6 15 163.84 7.82
 -1 6 15 175.3 10.83
 1 -6 15 158.73 7.84
 1 -6 15 143.58 9.95
 -1 6 15 158.92 7.1
 1 6 -14 102.82 9.06
 -1 6 14 101.48 5.58
 1 -6 14 102.29 6.07
 -1 6 14 112.14 8.47
 1 -6 14 102.03 8.09
 -1 -6 -14 98.74 8.91
 -1 6 13 177.42 7.51
 1 -6 13 162.87 11.16
 1 6 -13 171.85 11.5
 -1 -6 -13 172.61 11.23
 1 -6 13 163.96 7.88
 -1 6 13 174.35 10.49
 1 6 -12 248.66 13.22
 1 -6 12 247.43 13.24
 1 -6 12 224.54 9.49
 -1 6 12 231.81 11.75
 -1 -6 -12 208.71 12.43
 1 -6 12 219.21 9.04
 1 -6 11 126.27 6.03
 1 -6 11 143.77 9.56
 1 6 -11 139.8 9.57
 -1 6 11 132.36 6.03
 -1 6 11 139.2 8.39
 -1 -6 -11 120.93 9.05
 -1 6 11 125.25 6.26
 -1 6 10 343.57 13.45
 1 6 -10 398.05 16.88
 1 -6 10 353.46 16.52
 -1 6 10 372.14 12.9
 -1 6 10 355.68 15.3
 1 -6 10 352.96 13.34
 -1 -6 -10 386.08 16.53
 -1 -6 -10 363.86 15.7
 -1 6 10 363.12 13.58
 1 -6 9 465.89 19.72
 1 6 -9 511.52 20.19
 -1 6 9 440.51 18.28
 -1 -6 -9 476.4 19.71
 -1 -6 -9 496.33 19.34
 -1 6 9 467.37 16.4
 -1 6 9 499.01 16.63
 -1 6 9 490.75 17.07
 -1 6 9 490.09 17.16
 -1 6 8 84.24 4.95
 -1 6 8 94.16 5.91
 1 6 -8 102.58 7.34
 1 -6 8 94.8 4.86
 -1 -6 -8 93.59 6.87
 -1 -6 -8 88.51 6.56
 1 6 -8 93.35 4.1
 -1 6 8 79.34 3.94
 -1 6 8 80.33 5
 -1 6 8 82.65 4.13
 -1 6 7 213.97 7.83
 -1 6 7 228.09 11.45
 -1 6 7 219.61 8.55
 -1 6 7 217.58 8.77
 -1 -6 -7 202.04 10.14
 -1 -6 -7 223.3 10.6
 1 6 -7 231.38 10.87
 -1 6 7 208.3 7.67
 -1 6 7 208.19 9.2
 1 -6 7 206.6 8.34
 -1 6 6 405.57 14.22
 -1 -6 -6 382.68 15.8
 -1 -6 -6 387.3 15.88
 1 -6 6 432.11 13.78
 -1 6 6 414.06 13.29
 -1 -6 -6 372.09 13.19
 1 -6 6 407.87 13.76
 -1 6 6 389.84 13.35
 -1 6 6 408.46 16.87
 1 -6 6 395.51 13.86
 1 -6 6 416.55 13.68
 -1 6 6 391.19 13.97
 1 -6 6 395.64 14.23
 1 6 -6 395.28 16.1
 -1 6 6 341.61 14.32
 1 -6 6 392.8 16.46
 -1 6 5 61.41 4.1
 1 6 -5 54.12 2.92
 -1 -6 -5 57.21 5.17
 -1 6 5 66.02 6.44
 1 -6 5 63.17 3.4
 -1 6 5 60.27 3.05
 1 -6 5 54.21 3.5
 -1 6 5 58.99 3.09
 1 -6 5 56.94 3.39
 -1 -6 -5 58.14 3.02
 1 -6 5 54.99 2.61
 1 -6 5 55.93 3.38
 -1 6 5 58.56 3.86
 1 6 -5 59 5.54
 -1 6 5 62.13 3.8
 -1 -6 -5 62.83 5.38
 1 -6 5 67.28 5.7
 1 -6 5 58.17 3.59
 1 -6 4 800.51 27.06
 1 -6 4 823.47 27.06
 1 6 -4 845.36 26.88
 -1 6 4 873.67 27.5
 -1 -6 -4 843.76 26.9
 1 -6 4 816.27 26.91
 1 -6 4 855.64 27
 1 6 -4 799.61 27.46
 -1 6 4 863.96 30.1
 1 6 -4 827.87 27.49
 -1 6 4 818.19 27.29
 -1 -6 -4 899.91 29.23
 1 -6 4 821.04 27.01
 1 -6 4 830.03 29.24
 1 6 -4 862.85 29.21
 1 -6 3 2574.56 83.98
 1 6 -3 2622.47 82.72
 -1 6 3 2684.78 84.77
 1 6 -3 2586.23 82.87
 -1 6 3 2489.43 81.97
 -1 -6 -3 2706.33 84.04
 1 -6 3 2633.24 82.03
 -1 6 3 2724.45 82.36
 -1 -6 -3 2477.03 84.03
 1 -6 3 2570.06 81.91
 -1 -6 -3 2596.91 81.95
 1 -6 3 2617.15 81.85
 1 6 -3 2727.63 84.05
 -1 6 3 2534.85 81.99
 1 -6 2 40.68 2.82
 -1 6 2 29.61 5.45
 1 6 -2 36.79 3.84
 -1 6 2 29.85 1.76
 -1 -6 -2 31.37 4.29
 -1 -6 -2 27.37 2.68
 -1 -6 -2 38.23 4.7
 1 -6 2 33.01 2.34
 -1 6 2 32.24 3.02
 1 6 -2 33.76 2.24
 1 -6 2 33.81 2.61
 1 -6 2 36.62 4.23
 1 -6 1 312.49 12.64
 -1 -6 -1 314.92 12.64
 1 -6 1 337.89 13.01
 -1 -6 -1 309.08 13.1
 1 -6 1 308.26 10.99
 -1 6 1 336.64 13.29
 1 6 -1 324.3 12.49
 -1 6 1 327.41 11.23
 1 6 -1 320.5 10.87
 -1 -6 -1 323.85 11.1
 1 6 0 207.2 7.28
 -1 -6 0 212.55 9.64
 1 -6 0 213.64 9.48
 -1 6 0 223.98 7.75
 -1 6 0 226.46 7.99
 -1 -6 0 210.12 9.35
 1 -6 0 207.95 9.36
 1 -6 0 204.86 7.57
 1 6 0 207.15 9.43
 -1 -6 0 199.86 7.87
 1 -6 -1 321.82 13.22
 -1 -6 1 350.11 13.24
 1 -6 -1 348.07 13.22
 -1 -6 1 370.32 13.79
 -1 6 -1 315.41 11.51
 -1 6 -1 352.25 11.79
 1 6 1 337.54 11.4
 1 6 1 326.25 13.68
 1 -6 -1 330.67 11.38
 -1 -6 1 361.73 11.67
 1 -6 -2 19.44 1.86
 -1 -6 2 22.12 2.57
 1 6 2 19.62 2.32
 1 -6 -2 19.57 4.21
 -1 -6 2 20.65 1.46
 -1 -6 2 23.6 4.45
 1 -6 -2 19.81 3.54
 -1 6 -2 21.15 2.52
 -1 -6 2 22.56 2.13
 -1 -6 2 21.52 3.93
 -1 6 -2 21.21 3.87
 1 6 2 24.7 5.23
 1 6 3 2356.25 76.76
 -1 6 -3 2346.98 75.7
 -1 -6 3 2371.08 74.14
 -1 -6 3 2417.01 74.14
 -1 -6 3 2314.48 74.15
 -1 -6 3 2303.74 73.99
 1 6 3 2318.48 74.27
 1 -6 -3 2372.25 76.18
 -1 -6 3 2320.38 74.25
 -1 6 -3 2441.43 76.29
 -1 -6 3 2390.91 74.3
 -1 6 -3 2335.78 74.31
 -1 -6 3 2399.9 76.51
 -1 -6 3 2315.41 74.4
 -1 6 -4 770.68 24.59
 -1 -6 4 739.21 24.68
 1 6 4 743.53 24.7
 1 -6 -4 780.73 26.8
 -1 -6 4 726.35 24.87
 -1 6 -4 770.86 26.9
 -1 -6 4 761.37 24.44
 -1 -6 4 771.11 24.65
 -1 -6 4 751.88 24.37
 -1 6 -4 755.76 26.05
 1 6 4 759.93 27.44
 -1 -6 4 758.42 26.78
 -1 -6 4 767.81 24.83
 -1 -6 5 52.7 3.49
 1 6 5 52.23 2.57
 1 -6 -5 57.59 4.94
 1 -6 -5 52.9 5.07
 -1 -6 5 55.89 2.83
 -1 -6 5 58.09 3.35
 -1 -6 5 52.09 2.89
 1 6 5 54.67 3.65
 -1 -6 5 57.97 3.68
 1 -6 -5 52.34 5.41
 -1 6 -5 55.64 5.42
 1 6 5 53.72 6.23
 -1 -6 5 54.89 3.59
 -1 -6 5 58.54 5.51
 -1 6 -6 532.34 17.75
 1 -6 -6 483.75 19.47
 1 -6 -6 498.56 19.9
 1 6 6 506.4 17.23
 -1 -6 6 537.38 17.92
 -1 -6 6 496.13 17.91
 -1 -6 6 552.21 17.93
 -1 -6 6 555.42 17.4
 -1 -6 6 555.7 17.91
 1 6 6 512.86 18
 -1 -6 6 543.37 18.77
 -1 6 -6 581.86 20.41
 1 6 6 512.47 20.66
 -1 -6 6 553.07 20.41
 -1 6 -7 192.5 7.38
 1 -6 -7 193.52 9.76
 -1 -6 7 208.35 7.69
 -1 -6 7 196.97 7.64
 -1 -6 7 197.36 7.59
 1 6 7 175.55 6.82
 -1 -6 7 181.9 6.8
 -1 -6 7 202.89 7.63
 1 6 7 184.45 7.8
 -1 -6 7 198.8 8.65
 -1 6 -7 207.7 10.29
 -1 -6 7 202.95 10.19
 1 6 7 189.09 10.37
 -1 -6 8 23.74 3.17
 1 6 8 23.52 3.18
 -1 -6 8 26.46 3.06
 -1 -6 8 26.31 3.1
 -1 -6 8 28.57 3.02
 1 -6 -8 20.84 4.59
 1 6 8 24.73 2.16
 -1 -6 8 31.37 3.98
 -1 6 -8 31.48 4.91
 -1 6 -8 31.91 2.73
 -1 -6 9 499.08 17.48
 -1 -6 9 489.27 17.54
 -1 6 -9 502.76 17.53
 -1 6 -9 501.29 17.06
 -1 -6 9 512.92 19.17
 -1 6 -9 510.36 20.49
 -1 -6 9 523.7 20.71
 1 -6 -9 520.08 20.52
 -1 -6 9 491.14 17.47
 1 6 9 501.39 17.69
 1 6 10 341.15 13.2
 -1 -6 10 355.47 13.05
 -1 -6 10 356.59 14.91
 1 6 10 354.66 16.01
 -1 -6 10 344.87 16.13
 -1 6 -10 370.88 16.28
 1 -6 -10 367.23 16.11
 -1 -6 10 342.82 12.99
 -1 6 -10 352.21 12.98
 1 6 11 118.08 8.54
 1 -6 -11 112.05 8.79
 -1 6 -11 129.31 6.11
 -1 -6 11 127.39 8.12
 1 6 11 127.67 6.34
 -1 -6 11 125.57 9.11
 -1 6 -11 132.63 9.13
 1 6 12 226.92 12.46
 -1 -6 12 264.31 14.09
 -1 6 -12 268.01 14.04
 1 6 12 242.18 10.42
 -1 -6 12 279.95 12.81
 -1 -6 12 260.74 10.4
 1 -6 -12 238.24 13.48
 1 -6 -13 121.83 9.51
 1 6 13 124.63 6.35
 1 6 13 117.11 6.63
 -1 -6 13 119.98 9.46
 -1 6 -13 115.45 9.59
 -1 -6 13 122.1 6.44
 -1 -6 13 112.39 8.34
 1 6 14 96.82 8.13
 -1 6 -14 94.93 9.23
 1 -6 -14 95.24 9.01
 1 6 14 91.43 5.99
 -1 -6 14 95.32 5.92
 -1 -6 14 96.97 7.84
 -1 -6 15 184.11 8.7
 1 6 15 215.22 12.03
 1 6 15 189.39 8.95
 -1 -6 15 177.02 8.63
 -1 -6 15 182.41 11.14
 -1 6 -16 154.91 11.94
 -1 -6 16 169.37 8.37
 1 6 16 181.65 11.21
 -1 -6 16 168.13 10.76
 1 -6 -16 158.8 11.69
 -1 -6 17 101.58 6.3
 -1 -6 17 91.35 7.99
 1 -6 -17 90.03 9.26
 -1 6 -17 94.66 9.39
 -1 -6 18 36.26 4.28
 -1 -6 18 36.54 5.6
 1 6 18 28.8 5.79
 -1 -6 18 38.98 5.75
 -1 6 -18 32.88 6.71
 -1 -6 18 36.86 4.2
 -1 6 -18 32.83 3.9
 1 -6 -18 34.4 6.93
 -1 -6 19 358.05 14.06
 1 -6 -19 340.4 17.86
 -1 6 -19 351.85 18.16
 -1 -6 19 365.5 14.15
 1 -6 -19 373.38 18.44
 -1 -6 19 356.47 16.42
 1 6 19 355.68 16.65
 -1 -6 19 390.26 16.84
 1 6 19 375.96 17.1
 -1 -6 20 76.94 6.64
 1 6 20 75.22 6.73
 -1 -6 20 78.99 4.42
 1 -6 -20 88.24 8.01
 -1 -6 20 85.28 4.54
 -1 -6 20 81.98 5.22
 1 6 20 76.39 6.68
 1 -6 -20 95.27 8.46
 -1 -6 20 77.14 6.66
 -1 -6 21 29.09 4.23
 1 6 21 27.04 4.29
 1 -6 -21 34.28 5.76
 -1 -6 21 24.38 3.27
 1 -6 -21 23.88 5.21
 -1 -6 21 31.62 2.69
 1 6 21 30.16 2.7
 1 6 21 32.5 2.77
 -1 -6 21 30.18 2.64
 1 6 22 111.68 4.88
 -1 -6 22 129.45 5.52
 -1 -6 22 129.64 5.64
 -1 -6 22 112.84 5.11
 1 6 22 115.12 4.86
 1 -6 -22 123.68 8.01
 -1 -6 23 245.87 8.94
 -1 -6 23 254.73 9.02
 1 -7 23 41.29 2.43
 1 -7 23 40.69 2.46
 -1 -7 -22 32.06 4.48
 1 -7 22 28.86 2.29
 1 -7 22 34.34 2.79
 -1 -7 -21 73.87 7.05
 1 -7 21 82.1 4.63
 1 -7 20 4.31 2.7
 -1 -7 -20 0.73 5
 1 -7 20 3.14 2.85
 -1 -7 -20 3.61 4.28
 -1 -7 -19 85.41 8.22
 -1 -7 -19 83.62 8.47
 1 -7 18 348.65 13.73
 -1 -7 -18 368.62 18.3
 -1 -7 -18 343.17 17.94
 1 -7 17 62.85 4.98
 -1 7 17 56.78 4.13
 -1 -7 -17 55.84 7.95
 -1 -7 -16 156.64 11.52
 1 7 -16 148.14 11.12
 1 -7 16 161.05 7.92
 -1 -7 -16 160.81 11.78
 -1 7 16 149.32 7.07
 1 -7 15 17.56 4.56
 -1 7 15 16.67 4.95
 1 -7 15 13.71 3.59
 -1 7 15 16.22 2.97
 1 -7 15 14.61 3.69
 -1 -7 -15 14.11 5.99
 1 -7 14 141.68 9.23
 -1 -7 -14 131.67 10.45
 -1 7 14 139.26 9.02
 1 -7 14 129.72 7.15
 1 -7 13 72.79 7.98
 1 -7 13 81.24 6.75
 -1 7 13 75.63 4.99
 -1 -7 -13 76.95 8
 1 -7 13 79.1 5.24
 -1 7 13 66.56 6.67
 1 7 -12 562.63 23.36
 1 -7 12 543.79 22.93
 -1 7 12 503.54 20.99
 1 -7 12 539.58 18.82
 -1 7 12 498.13 18.66
 -1 -7 -12 517.25 22.79
 -1 7 11 166.34 6.97
 1 7 -11 172.62 10.98
 1 -7 11 174.99 10.79
 -1 7 11 165.36 9.22
 1 -7 11 171.39 7.53
 1 -7 11 153.42 7.03
 -1 -7 -11 169.9 10.6
 1 -7 10 551.47 23
 1 7 -10 542.2 23.15
 -1 7 10 560.44 19.74
 -1 -7 -10 548.39 22.96
 -1 -7 -10 547.19 22.49
 -1 7 10 570.92 19.09
 -1 -7 -9 337.26 14.61
 -1 -7 -9 338.91 15.11
 -1 7 9 311.15 11.36
 1 -7 9 298.24 14.9
 1 7 -9 330.12 15.17
 -1 7 9 311.32 12.1
 -1 7 9 318.57 11.71
 -1 7 9 309.24 12.23
 -1 -7 -8 780.54 28.86
 -1 -7 -8 793.25 28.6
 -1 7 8 748.46 25.34
 -1 7 8 787.19 26.21
 1 7 -8 801.35 29.09
 -1 7 8 783.13 26.03
 1 -7 8 758.87 25.82
 -1 -7 -7 360.02 15.42
 -1 -7 -7 353.09 15.38
 1 7 -7 367.91 15.79
 1 -7 7 366.58 12.9
 -1 7 7 363.54 12.38
 -1 7 7 354.36 13.3
 1 -7 7 348.92 12.88
 -1 7 7 354.58 13.05
 1 -7 6 629.17 21.02
 -1 7 6 647.07 21.48
 -1 -7 -6 640.26 23.71
 -1 -7 -6 658.1 23.69
 1 -7 6 603.73 21.03
 1 -7 6 624.07 20.94
 1 -7 6 592.43 23.66
 -1 -7 -6 601.04 23.4
 1 7 -6 673.74 23.93
 1 -7 6 638.66 20.95
 -1 7 6 610.38 24.54
 1 -7 5 1123.62 36.94
 1 -7 5 1127.33 36.95
 -1 7 5 1202.68 37.47
 1 7 -5 1135.98 36.64
 -1 -7 -5 1179.58 39.42
 -1 -7 -5 1151.02 39.52
 1 -7 5 1109.98 36.39
 1 -7 5 1113.83 36.85
 1 -7 5 1161.3 39.65
 -1 -7 -5 1174.4 39.52
 1 7 -5 1192.6 39.58
 1 -7 5 1144.33 36.86
 -1 -7 -5 1179.06 36.77
 -1 7 5 1169.39 40.4
 1 -7 4 861.4 28.22
 1 -7 4 823.38 28.22
 -1 7 4 924.37 28.69
 1 7 -4 873.29 28.1
 -1 -7 -4 886.78 30.83
 1 -7 4 822.12 28.03
 -1 -7 -4 888.56 28.18
 1 -7 4 883.76 28.16
 -1 7 4 908.52 31.61
 1 7 -4 853.29 28.9
 -1 -7 -4 928.39 30.74
 1 -7 4 857.44 30.64
 1 -7 4 857.6 28.14
 1 7 -4 880.72 30.69
 1 7 -3 99.42 5.19
 1 7 -3 91.98 5.35
 -1 7 3 99.77 7.57
 -1 -7 -3 102.93 6.74
 1 -7 3 94.36 4.51
 -1 7 3 111.65 5.07
 1 7 -3 99.22 3.97
 -1 -7 -3 110.48 7
 1 -7 3 89.59 4.28
 1 -7 3 90.99 6.64
 1 -7 3 95.36 4.6
 1 -7 3 93.79 4.12
 -1 -7 -3 100.89 4.59
 -1 7 2 809.26 28.86
 1 7 -2 832.99 27.58
 -1 -7 -2 793.61 28.14
 1 -7 2 791.92 26.05
 1 7 -2 789.26 25.82
 -1 7 2 816.89 26.32
 1 -7 2 806.39 26.15
 1 -7 2 791.99 25.85
 -1 -7 -2 797.67 26.17
 1 -7 2 797.48 25.71
 -1 -7 -2 823.49 28.14
 1 -7 2 811.88 28
 -1 7 1 974.75 32.29
 1 7 -1 998.32 32.12
 -1 7 1 1038.33 32.57
 -1 -7 -1 941.36 34.33
 1 -7 1 1043.98 34.56
 1 -7 1 1001.72 32.2
 -1 -7 -1 980.12 34.11
 1 -7 1 992.71 34.04
 1 7 -1 993.64 33.97
 -1 7 0 317.96 11.2
 -1 7 0 320.12 11.51
 1 7 0 324.8 11.19
 -1 -7 0 332.02 13.45
 1 -7 0 342.07 13.34
 1 -7 0 313.04 11.09
 1 7 0 332.34 13.23
 -1 -7 0 325.83 13.15
 1 -7 0 313.47 13.15
 1 -7 -1 932.27 32.22
 -1 -7 1 927.96 32.22
 1 -7 -1 931.32 32.27
 -1 -7 1 1008.89 32.83
 -1 7 -1 971.2 30.29
 -1 7 -1 999.62 30.53
 1 7 1 938.73 30.44
 -1 -7 1 966.31 30.41
 1 -7 -1 883.42 30.09
 1 7 1 901.78 32.52
 1 7 1 901.77 30.1
 1 7 2 616.76 20.64
 1 -7 -2 613.88 22.84
 1 -7 -2 636.67 22.89
 -1 -7 2 636.67 22.68
 -1 -7 2 647.69 23.33
 1 -7 -2 649.5 22.64
 -1 7 -2 641.97 20.87
 -1 -7 2 640.87 20.55
 1 7 2 616.86 23.24
 -1 7 -2 639.96 22.47
 -1 -7 2 634.78 20.87
 1 -7 -2 609.74 20.46
 1 7 3 189.26 9.56
 -1 7 -3 175.04 8.27
 -1 -7 3 157.59 6.46
 -1 -7 3 168.79 6.47
 1 7 3 177.23 6.72
 1 -7 -3 167.33 8.8
 -1 7 -3 171.2 8.97
 -1 7 -3 175.43 6.84
 -1 -7 3 163.29 9.33
 1 -7 -3 174.66 8.16
 1 -7 -3 183.81 6.3
 -1 -7 3 170.23 6.86
 1 7 4 1070.84 38.7
 -1 7 -4 1092.06 37.28
 -1 -7 4 1084.79 35.44
 -1 7 -4 1112.67 35.65
 -1 -7 4 1096.85 35.56
 -1 -7 4 1112.41 35.35
 1 7 4 1145.99 35.78
 1 -7 -4 1155.82 38.21
 -1 -7 4 1078.58 35.66
 -1 7 -4 1101.65 38.17
 -1 -7 4 1101.56 35.69
 1 -7 -4 1134.71 37.27
 -1 -7 4 1099.64 35.84
 -1 -7 4 1104.38 38.09
 1 -7 -5 933.12 32.29
 -1 -7 5 927.63 29.51
 -1 -7 5 873.57 29.86
 -1 -7 5 929.04 29.79
 -1 -7 5 920.77 29.52
 1 7 5 890.17 29.94
 1 -7 -5 965.27 32.46
 -1 7 -5 921.67 32.4
 -1 -7 5 912.91 30.22
 1 7 5 928.53 32.98
 -1 -7 5 913.88 30
 -1 -7 5 914.87 32.45
 -1 -7 6 842.47 27.69
 -1 -7 6 847.61 27.25
 -1 -7 6 840.93 27.69
 1 7 6 852.8 27.9
 -1 -7 6 806.93 28.28
 -1 7 -6 876.99 30.52
 -1 -7 6 840.34 27.8
 1 -7 -6 859.97 30.3
 1 7 6 859.33 31.06
 -1 -7 6 838.16 27.74
 -1 -7 7 416.43 14.72
 1 7 7 412.13 14.9
 -1 -7 7 411.92 15.54
 -1 -7 7 427.01 14.74
 -1 7 -7 447.58 17.76
 -1 -7 7 430.08 14.82
 1 -7 -7 386.3 17.25
 -1 -7 7 417.05 14.78
 -1 7 -7 428.12 14.59
 -1 -7 8 920.67 31.54
 1 -7 -8 885.37 33.46
 1 -7 -8 951.64 34.39
 1 7 8 950.19 35.11
 -1 -7 8 976.74 31.45
 1 7 8 978.03 31.67
 -1 -7 8 967.09 31.54
 -1 7 -8 942.31 31.22
 -1 7 -8 995.83 34.73
 -1 -7 8 958.31 31.45
 -1 7 -9 385.72 16.81
 -1 -7 9 363.75 16.66
 1 7 9 382.71 13.73
 -1 -7 9 358.53 13.55
 1 -7 -9 376.62 16.59
 1 7 9 392.25 13.99
 -1 7 -9 368.59 13.17
 -1 -7 9 361.86 13.54
 -1 -7 9 352.85 13.42
 1 7 9 394.36 16.93
 1 7 10 596.49 23.17
 1 7 10 541.04 19.75
 1 -7 -10 545.51 22.79
 -1 7 -10 579.22 23.17
 -1 -7 10 589.26 23.2
 -1 -7 10 550.21 19.37
 -1 7 -10 544.53 19.47
 1 7 11 61.24 6.79
 -1 7 -11 55.08 4.18
 1 -7 -11 59.59 7.22
 -1 7 -11 57.12 6.8
 -1 -7 11 59.82 7.11
 -1 -7 11 64.6 5.66
 -1 -7 11 60.04 4.33
 1 7 11 51.9 4.6
 1 -7 -12 496.62 22.17
 -1 -7 12 509.3 22.25
 -1 7 -12 518.8 22.4
 1 7 12 491.87 18.39
 -1 -7 12 493.6 20.34
 -1 -7 12 522.94 18.35
 1 7 12 511.31 18.49
 1 -7 -13 73.52 7.97
 1 7 13 70.29 6.87
 -1 -7 13 67.79 7.83
 1 7 13 76.78 5.23
 -1 -7 13 85.22 6.94
 -1 -7 13 78.78 5.31
 1 7 13 78.25 5.43
 1 -7 -14 276.51 15.41
 1 7 14 253.34 10.9
 1 7 14 275.58 14.06
 1 7 14 276.12 11.47
 -1 -7 14 285.75 13.71
 -1 -7 14 264.99 11.27
 1 7 15 18.61 4.71
 -1 -7 15 13.8 4.56
 -1 -7 15 11.61 3.57
 -1 -7 15 14.6 3.72
 1 7 15 12.96 3.66
 -1 7 -15 7.03 6.18
 1 -7 -15 18.84 6.21
 -1 7 -16 163.89 12.21
 1 -7 -16 160.92 11.8
 -1 -7 16 170.19 8.37
 1 -7 -16 153.5 11.71
 1 -7 -17 45.87 7.58
 -1 -7 17 40.03 3.6
 -1 -7 17 45.5 4.54
 -1 7 -17 39.7 7.07
 1 -7 -18 478.25 21.58
 -1 -7 18 445.27 16.68
 -1 7 -18 408 16.39
 -1 7 -18 427.45 21.08
 -1 -7 18 465.21 16.62
 1 -7 -18 455.35 21.33
 -1 7 -19 53.6 4.21
 1 -7 -19 66.02 7.61
 -1 7 -19 46.13 6.99
 1 -7 -19 60.9 7.4
 1 -7 -20 2.98 5.11
 -1 -7 20 6.14 3.02
 -1 7 -20 5.63 2.44
 -1 -7 20 0.12 2.87
 1 -7 -20 5.86 4.75
 1 -7 -21 57.21 6.36
 -1 -7 21 69.5 4.34
 1 -7 -22 35.02 4.9
 -1 -7 22 37.84 2.75
 -1 -7 22 48.12 3.08
 -1 -7 22 40.53 3.04
 -1 -7 23 39.97 2.39
 1 -8 22 36.34 2.62
 1 -8 22 27.39 2.18
 -1 -8 -21 35.42 5.02
 1 -8 21 30.18 3.07
 -1 -8 -20 76.44 7.58
 1 -8 20 94.18 4.97
 1 -8 20 75.49 4.63
 -1 -8 -19 85.94 8.26
 -1 -8 -19 80.44 7.88
 1 -8 19 67.57 4.84
 1 -8 19 81.65 4.98
 -1 -8 -18 -4.71 5.93
 -1 -8 -18 2.61 5.57
 1 -8 18 2.12 2.93
 1 -8 17 44.8 4.44
 -1 8 17 45.89 3.66
 -1 -8 -17 51.55 7.82
 -1 -8 -16 57.56 8.2
 -1 8 16 49.6 3.94
 1 -8 16 59.45 4.86
 1 8 -16 55.27 7.55
 1 -8 16 56.14 4.89
 1 8 -15 68.81 8.31
 -1 -8 -15 75.81 8.5
 1 -8 15 66.23 5.25
 -1 -8 -15 83.47 8.85
 1 -8 14 305.5 12.32
 -1 -8 -14 317.69 16.92
 -1 8 14 297.41 12.08
 1 -8 13 181.11 12.06
 -1 -8 -13 191.78 12.55
 1 -8 13 182.47 8.54
 -1 -8 -13 195.87 12.7
 -1 8 13 189.34 8.5
 1 -8 12 192.39 11.87
 -1 -8 -12 167.63 11.37
 1 -8 12 189.14 8.26
 -1 -8 -12 181.17 11.7
 -1 8 12 163.65 8.13
 1 -8 11 196.06 11.63
 1 8 -11 189.84 11.77
 -1 -8 -11 168.02 11.27
 1 -8 11 179.38 8.06
 -1 -8 -11 178.97 11.56
 -1 8 11 170.87 8.21
 -1 -8 -10 608.81 25.66
 1 -8 10 622.17 25.79
 1 8 -10 672.92 26.32
 -1 -8 -10 634.72 25.47
 -1 -8 -10 650.07 25.86
 -1 8 9 570.69 20.37
 -1 8 9 558.22 19.88
 1 8 -9 590.9 23.79
 -1 -8 -9 571.64 23.23
 -1 -8 -9 627.28 23.72
 -1 -8 -9 607.54 23.67
 1 -8 9 569.23 20.04
 -1 8 8 264.39 10.6
 -1 8 8 263.88 10.98
 -1 -8 -8 288.89 13.56
 -1 -8 -8 271.79 13.21
 1 8 -8 304.87 14.03
 1 -8 8 278.57 10.58
 -1 -8 -8 277.98 13.47
 1 -8 7 87.71 4.54
 1 -8 7 84.71 7.44
 -1 -8 -7 95.52 7.38
 1 -8 7 84.57 4.78
 -1 8 7 87.7 5.4
 -1 -8 -7 90.73 7.23
 -1 -8 -7 96.83 7.25
 1 -8 7 96.27 4.89
 1 8 -7 106.22 7.74
 1 -8 6 99.14 4.67
 1 -8 6 83.04 7.43
 -1 -8 -6 88.76 7.08
 1 -8 6 99.05 4.82
 -1 8 6 101.52 5.39
 -1 -8 -6 93.63 7.12
 -1 -8 -6 83.43 6.89
 1 -8 6 101.21 4.73
 1 8 -6 98.04 7.7
 1 -8 6 96.47 5
 1 -8 5 8.3 2.5
 -1 8 5 9.7 3.25
 1 8 -5 8.67 2.11
 -1 -8 -5 11.27 4.23
 1 -8 5 6.92 2.17
 1 -8 5 7.37 2.41
 1 -8 5 8.41 2.23
 1 8 -5 10.46 4.62
 1 -8 4 586.78 19.39
 1 -8 4 561.46 22.2
 -1 -8 -4 579.88 22.16
 1 -8 4 577.9 19.55
 1 -8 4 590.34 19.54
 -1 8 4 620.72 19.98
 1 8 -4 566.73 19.34
 -1 -8 -4 593.8 22.4
 1 -8 4 583.69 19.42
 -1 8 4 608.07 23.22
 1 -8 4 559.48 19.21
 1 -8 3 1970.84 63.77
 -1 -8 -3 1945.17 63.67
 1 8 -3 1940.37 62.26
 -1 8 3 2021.66 64.5
 1 8 -3 1899.82 62.38
 -1 8 3 1955.41 61.4
 1 8 -3 1867.97 60.65
 1 -8 3 1817.33 60.84
 1 -8 3 1945.72 60.74
 1 -8 3 1963.18 61.05
 -1 -8 -3 1956.19 63.59
 -1 -8 -2 75.11 6.11
 1 -8 2 67.21 5.91
 -1 -8 -2 68.58 5.95
 1 8 -2 71.13 3.45
 -1 8 2 64.92 4.13
 -1 8 2 66.49 4.59
 1 -8 2 75.76 3.82
 1 -8 2 72.52 3.54
 1 -8 2 72.46 3.95
 1 8 -2 72.68 5.37
 1 -8 1 215.13 10.1
 -1 -8 -1 194.81 9.99
 -1 -8 -1 206.16 10.19
 1 -8 1 208.27 7.79
 1 8 -1 212.81 9.74
 1 8 -1 208.71 7.73
 -1 8 1 211.35 8.24
 -1 8 1 198.17 8
 1 -8 0 1330.58 45.48
 -1 -8 0 1304.12 45.46
 1 8 0 1335.98 43.25
 -1 8 0 1401.52 43.59
 -1 8 0 1302.59 43.32
 -1 -8 0 1399.13 46
 1 -8 0 1385.27 45.77
 1 -8 0 1324.96 43.16
 -1 -8 0 1383.38 43.31
 1 8 0 1336 45.55
 -1 -8 1 219.52 10.55
 1 -8 -1 219.57 10.61
 1 -8 -1 229.92 10.62
 -1 -8 1 245.17 11.37
 -1 8 -1 224.17 8.41
 1 8 1 225.14 8.64
 -1 8 -1 234.47 8.79
 -1 -8 1 234.07 8.23
 1 8 1 233.33 10.88
 1 -8 -1 207.54 8.22
 -1 -8 1 248.13 8.64
 1 8 2 31.11 2.58
 -1 -8 2 32.1 4.7
 1 -8 -2 24.53 4.63
 -1 -8 2 38.79 5.27
 1 -8 -2 24.85 4.12
 1 8 2 27.44 3.04
 -1 8 -2 31.99 3.19
 -1 -8 2 31.69 2.29
 -1 -8 2 36.06 2.57
 1 8 2 22.97 5.1
 1 -8 -2 33.24 2.54
 -1 -8 2 32.84 3.04
 1 8 3 1665.93 55.28
 -1 -8 3 1651.2 51.94
 -1 -8 3 1553.52 51.82
 1 8 3 1633.23 52.1
 1 -8 -3 1660.39 54.75
 1 -8 -3 1643.29 54.63
 1 -8 -3 1636.72 54.14
 -1 -8 3 1682.11 55.23
 1 8 3 1680.92 52.41
 -1 8 -3 1627.23 52.19
 -1 -8 3 1607.92 52.3
 1 -8 -3 1637.2 51.8
 -1 -8 4 487.43 17.08
 -1 8 -4 504.63 17.37
 1 8 4 544.99 17.9
 -1 -8 4 495.84 17.36
 -1 -8 4 506.38 16.97
 -1 -8 4 520.85 17.2
 1 8 4 539.61 17.51
 1 -8 -4 508.49 20.19
 1 -8 -4 515.87 19.3
 1 8 4 511.36 20.67
 -1 -8 4 511.28 20.09
 -1 -8 4 523.38 17.57
 -1 -8 5 32.53 2.97
 1 8 5 37.54 3.66
 -1 -8 5 33.06 2.57
 -1 -8 5 34.17 2.38
 -1 -8 5 33.14 2.87
 1 8 5 37.87 3.24
 1 -8 -5 31.31 4.18
 -1 8 -5 37.34 5.25
 -1 -8 5 29.66 2.82
 -1 -8 5 33.35 3.4
 1 8 6 61.07 4.61
 1 -8 -6 55.8 6.18
 -1 -8 6 70.45 3.95
 -1 -8 6 69.31 4.11
 -1 -8 6 69.2 4.19
 -1 -8 6 66 3.36
 -1 -8 6 73.83 3.99
 1 8 6 62.98 4.24
 1 -8 -6 68.44 6.4
 -1 8 -6 71.32 6.73
 1 8 6 65.2 6.85
 -1 -8 6 60.63 6.53
 -1 -8 7 121.32 5.69
 -1 8 -7 116.02 5.59
 1 8 7 113.6 8.85
 -1 -8 7 123.22 5.76
 -1 -8 7 126.75 5.87
 1 -8 -7 127.24 8.24
 -1 -8 7 122.15 5.59
 1 8 7 114.79 5.92
 1 -8 -7 121.12 8.26
 1 8 7 118.11 6.23
 -1 -8 7 124.1 8.58
 -1 8 -7 130.31 8.7
 -1 -8 8 183.02 7.86
 1 -8 -8 179.1 10.54
 1 8 8 179.09 8.14
 -1 8 -8 200.08 7.76
 -1 -8 8 185.49 7.98
 -1 -8 8 187.99 10.77
 1 8 8 173.7 7.94
 1 -8 -8 184.61 10.56
 -1 -8 8 196.3 7.76
 -1 8 -8 198.47 11.04
 1 8 8 174.06 11.14
 -1 -8 9 632.81 23.11
 -1 8 -9 713.57 27.24
 1 8 9 663.18 23.3
 1 -8 -9 702.74 26.86
 -1 -8 9 678 23.11
 -1 -8 9 654.6 23.21
 1 -8 -9 700.84 26.83
 1 8 9 715.07 27.43
 1 8 9 695.85 23.61
 -1 8 -9 698.7 22.95
 1 -8 -10 681.52 27.7
 1 8 10 698.42 28.03
 -1 8 -10 715.36 28.01
 -1 -8 10 682.12 27.74
 1 -8 -10 706.66 27.93
 -1 -8 11 199.44 11.9
 -1 8 -11 201.93 12.01
 1 -8 -11 193.55 11.79
 1 8 11 180.84 8.65
 1 8 11 189.62 11.68
 -1 -8 11 200.87 8.57
 1 -8 -11 202.86 12.18
 1 8 11 189.35 8.79
 1 8 12 115.76 6.66
 -1 8 -12 128.17 6.45
 -1 -8 12 132.57 6.61
 1 -8 -12 123.28 9.83
 1 8 12 110.87 6.56
 1 -8 -12 126.08 9.61
 -1 -8 12 128.66 9.74
 1 8 13 50.12 4.34
 -1 -8 13 42.89 4.29
 1 -8 -13 43.33 7.15
 1 8 13 55.99 4.76
 -1 -8 13 41.43 6.81
 1 -8 -13 46.01 6.97
 1 -8 -14 336.63 17.78
 -1 -8 14 335.98 13.26
 1 8 14 328.83 13.18
 1 -8 -15 127.19 10.34
 -1 8 -15 121.95 10.68
 -1 -8 15 103.4 6.55
 1 -8 -15 132.4 10.59
 1 -8 -16 19.88 6.39
 -1 8 -16 20.77 6.45
 -1 -8 16 20.37 4.04
 -1 -8 16 21.01 3.96
 1 -8 -17 74 8.67
 -1 8 -17 71.73 8.41
 -1 -8 17 79.28 5.44
 1 -8 -17 69.16 8.71
 1 -8 -18 13.26 5.97
 -1 -8 18 10.43 3.26
 1 -8 -18 9.99 5.73
 -1 -8 18 13.8 3.4
 -1 8 -18 1.8 5
 1 -8 -19 100.15 8.85
 -1 -8 19 85.68 5.46
 -1 8 -19 87.48 5.18
 1 -8 -19 89.59 8.24
 -1 8 -19 94.43 8.7
 -1 -8 19 101.01 5.62
 -1 -8 20 43.41 3.73
 -1 -8 20 37.14 3.66
 1 -8 -20 43.7 6.42
 -1 8 -20 42.65 3.36
 -1 -8 21 26.03 2.92
 1 -8 -21 27.21 4.98
 -1 -8 22 24.24 2.23
 -1 -8 22 29.83 2.55
 -1 -8 22 30.86 2.45
 1 -9 22 17.4 1.93
 1 -9 22 15.83 1.82
 -1 -9 -21 90.81 6.64
 1 -9 21 85.87 4.4
 -1 -9 -20 11.15 4.57
 1 -9 20 5.56 2.72
 1 -9 20 9.25 2.49
 1 -9 19 59.03 4.23
 -1 -9 -19 60.74 7.39
 1 -9 19 61.29 4.44
 -1 -9 -18 252.47 14.39
 1 -9 17 101.53 5.74
 -1 -9 -17 91.9 8.93
 -1 -9 -17 112.69 9.5
 -1 9 16 65.84 4.42
 -1 -9 -16 65.79 8.23
 1 9 -16 72.21 8.24
 -1 -9 -16 66.7 8.24
 1 -9 16 64.73 4.96
 1 -9 16 72.67 5.13
 -1 -9 -15 110.41 9.85
 1 9 -15 104.91 9.77
 1 -9 15 90.91 6.02
 -1 -9 -15 94.92 9.5
 1 -9 14 41.24 7.12
 -1 9 14 42.82 4.27
 -1 -9 -14 41.19 7.25
 1 -9 14 46.29 4.74
 -1 -9 -14 56.5 8
 -1 -9 -13 160.8 11.62
 1 -9 13 148.75 7.64
 -1 9 13 140.54 7.46
 1 -9 12 216.09 13.37
 -1 9 12 213.49 9.66
 -1 -9 -12 224.46 13.55
 1 -9 12 215.61 9.63
 -1 -9 -12 221.87 13.38
 1 -9 11 34.45 6.39
 -1 9 11 30.17 4.07
 -1 -9 -11 36.53 6.56
 -1 -9 -11 34.83 6.29
 1 -9 10 133.35 9.78
 1 9 -10 155.82 10.48
 -1 9 10 132.21 6.96
 -1 -9 -10 135.56 10.12
 -1 -9 -10 135.41 10.01
 -1 -9 -10 133.2 9.51
 1 9 -9 170.83 11.23
 -1 9 9 183.65 8.12
 -1 -9 -9 199.24 11.58
 -1 -9 -9 182.09 11.2
 -1 -9 -9 183.2 11.09
 -1 -9 -8 301.65 14.47
 -1 -9 -8 278.5 14.21
 -1 9 8 286.58 11.41
 1 9 -8 309.59 14.96
 1 -9 8 293.31 11.3
 -1 -9 -8 312.42 14.78
 1 -9 7 89.05 4.7
 1 -9 7 95.16 7.92
 -1 -9 -7 94.35 7.59
 -1 -9 -7 86.06 7.32
 1 -9 7 93.73 4.96
 -1 9 7 81.02 5.36
 -1 9 7 90.83 5.19
 1 -9 7 102.97 5.09
 1 9 -7 94.83 7.71
 1 -9 6 282.76 10.72
 1 -9 6 304.23 14.28
 -1 -9 -6 290.28 14.11
 1 -9 6 286.94 10.66
 -1 9 6 303.55 11.43
 -1 9 6 302.96 11.42
 1 -9 6 285.35 10.99
 -1 -9 -6 285.01 14.08
 1 -9 6 300.09 10.88
 1 9 -6 299.31 14.18
 1 -9 5 1393.82 45.76
 1 -9 5 1407.23 45.66
 -1 9 5 1387.09 46.17
 1 9 -5 1454.42 45.57
 -1 9 5 1480.98 46.34
 1 -9 5 1380.49 45.57
 1 -9 5 1381.12 49.02
 -1 -9 -5 1429.48 48.92
 1 -9 4 321.85 11.49
 1 -9 4 304.79 11.43
 1 -9 4 303.06 11.26
 1 9 -4 312.76 11.28
 -1 9 4 335.79 11.97
 -1 9 4 339.08 12.14
 1 -9 4 306.98 11.29
 -1 -9 -4 306.03 14.34
 -1 -9 -4 347.68 14.5
 -1 9 3 28.34 3.62
 -1 9 3 27.82 3.31
 1 9 -3 32.17 2.97
 -1 -9 -3 34.3 5.19
 1 -9 3 28.22 2.62
 1 -9 3 33.29 2.91
 -1 -9 -3 31.46 4.77
 1 -9 2 735.48 24.82
 1 -9 2 724.96 27.36
 -1 -9 -2 743.17 27.62
 -1 9 2 775.25 25.21
 -1 9 2 744.96 24.97
 1 9 -2 732.75 24.46
 -1 -9 -2 757.98 27.58
 1 -9 2 738.76 27.3
 1 -9 2 727.53 24.45
 1 -9 2 787.59 24.77
 1 9 -2 763.96 26.74
 1 -9 1 1496.93 47.44
 -1 -9 -1 1493.5 47.42
 -1 9 1 1482.65 47.75
 -1 9 1 1462 47.52
 1 9 -1 1499.82 47.3
 -1 -9 -1 1478.74 50.45
 1 -9 1 1473.98 50.04
 -1 -9 -1 1493.94 50.12
 1 -9 1 1420.94 47.05
 1 9 -1 1495.13 49.71
 -1 9 0 151.09 6.33
 1 9 0 149.62 6.18
 -1 9 0 157.47 6.71
 1 -9 0 144.65 8.63
 -1 -9 0 147.79 9.06
 -1 -9 0 150.13 8.74
 1 -9 0 150.2 8.63
 -1 -9 0 147.54 6.33
 1 -9 0 149.02 6.2
 1 9 0 146.63 8.54
 1 -9 -1 1536.52 50.31
 -1 -9 1 1577.22 50.56
 -1 9 -1 1651.51 50.78
 1 9 1 1544.05 50.54
 1 -9 -1 1572.23 53.15
 -1 -9 1 1545.19 53.1
 1 -9 -1 1599.22 53.28
 -1 -9 1 1589.5 50.3
 -1 9 -1 1556.49 52.92
 1 9 1 1544.07 53.18
 -1 -9 2 562.59 18.98
 1 -9 -2 548.89 18.54
 1 -9 -2 555.36 21.26
 1 9 2 551.17 19.03
 -1 9 -2 571.53 19
 1 -9 -2 577.39 21.62
 -1 -9 2 554.47 21.36
 -1 -9 2 560.21 18.65
 -1 9 -2 520.87 20.92
 -1 -9 3 12.67 2.91
 1 -9 -3 10.45 4.63
 1 -9 -3 10.2 3.85
 -1 9 -3 12.94 2.82
 1 9 3 12.29 2.87
 -1 -9 3 12.7 2.38
 -1 9 -3 13.88 3.9
 -1 -9 3 12.42 2.16
 -1 9 -4 437.24 17.01
 1 9 4 443.09 18.63
 -1 -9 4 427.97 14.76
 -1 9 -4 423.34 15.05
 1 9 4 452.84 15.51
 -1 -9 4 427.14 14.98
 -1 -9 4 412.91 14.54
 1 9 4 438.4 15.05
 1 -9 -4 447.83 18.1
 1 -9 -4 452.88 18.07
 1 -9 -4 441.38 17.34
 -1 -9 4 430.1 15.2
 -1 -9 4 448.57 18.16
 -1 -9 5 1376.57 46.08
 -1 -9 5 1445.3 45.99
 1 9 5 1437.9 46.52
 -1 -9 5 1431.98 45.72
 -1 -9 5 1392.1 45.8
 1 9 5 1451.32 46.19
 1 -9 -5 1430.1 49.34
 1 -9 -5 1476.7 48.5
 1 9 5 1411.42 49.8
 -1 -9 5 1453.08 49.55
 -1 -9 5 1431.76 46.36
 1 9 6 304.07 11.53
 -1 -9 6 288.55 11.03
 -1 -9 6 292.11 11.12
 -1 -9 6 293.5 10.88
 -1 -9 6 300.32 10.52
 -1 -9 6 296.31 10.79
 1 9 6 285.24 11.12
 1 -9 -6 285.53 13.99
 -1 9 -6 320.14 14.44
 1 9 6 303.43 14.68
 -1 -9 6 303.77 14.33
 -1 -9 7 128.29 5.91
 -1 9 -7 127.15 5.98
 -1 -9 7 127.04 6.1
 1 9 7 129.53 9.36
 -1 -9 7 127.88 6.14
 -1 -9 7 125.28 5.78
 1 -9 -7 138.28 9.06
 -1 -9 7 133.58 9.2
 1 9 7 124.35 6.48
 -1 9 -7 137.65 9.24
 1 9 7 131.38 6.33
 1 -9 -8 348.88 16.98
 -1 9 -8 373.21 13.74
 1 -9 -8 381.75 17.37
 1 9 8 400.15 18.23
 -1 -9 8 400.24 17.95
 -1 9 -8 388.36 17.68
 -1 -9 8 392.57 13.88
 -1 -9 8 372.33 13.99
 1 -9 -9 258.03 13.77
 1 9 9 269.46 14.06
 -1 9 -9 234.09 13.33
 1 -9 -9 249.22 13.47
 -1 9 -9 245.98 9.72
 -1 -9 10 130.23 9.71
 -1 9 -10 138.82 10.02
 1 9 10 125.73 6.83
 1 -9 -10 141.93 10.09
 1 9 10 142.5 10.06
 1 9 10 134.01 6.97
 -1 -9 10 129.64 6.49
 -1 -9 10 132.56 6.67
 1 -9 -10 131.39 9.49
 1 -9 -11 6.55 4.98
 -1 9 -11 7.44 3
 -1 -9 11 4.9 5.1
 1 9 11 11.47 3.61
 1 -9 -11 14.51 5.51
 1 9 11 8.42 3.36
 1 -9 -12 229.85 13.22
 -1 9 -12 197.77 9.11
 -1 -9 12 193.85 12.83
 1 9 12 206.93 9.64
 1 9 12 210.45 9.56
 -1 -9 12 212.59 9.44
 1 -9 -12 237.4 13.59
 1 9 13 104.14 6.32
 1 -9 -13 112.78 9.99
 -1 -9 13 114.13 6.53
 1 9 14 74.16 5.24
 -1 -9 14 72.18 5.47
 1 -9 -14 91.78 8.97
 1 -9 -14 69.33 8.3
 -1 -9 14 66.24 8.2
 1 -9 -15 195.89 13.28
 -1 -9 15 190.36 8.87
 1 -9 -15 196.27 13.22
 -1 9 -15 189.52 13.23
 1 9 15 178.05 8.46
 -1 -9 16 84.52 5.74
 1 -9 -16 85.98 9.16
 -1 -9 16 86.67 5.67
 -1 9 -16 90.15 9.33
 1 -9 -16 83.74 8.73
 -1 -9 17 98.89 5.97
 1 -9 -17 75.77 8.59
 1 -9 -17 107.4 9.49
 -1 9 -17 92.74 9.43
 1 -9 -18 221 13.57
 -1 9 -18 223.37 13.12
 -1 -9 19 69.85 4.61
 -1 -9 19 64.61 4.43
 -1 9 -19 66.16 4.39
 1 -9 -19 65.49 7.53
 -1 9 -19 68.04 7.39
 -1 9 -20 10.35 2.38
 -1 -9 20 5.49 2.67
 -1 -9 20 7.9 2.54
 -1 -9 21 84.34 4.13
 -1 -9 21 81.83 4.26
 1 -9 -21 77.6 6.38
 -1 -9 22 30.08 2.2
 -1 -9 22 33.54 2.41
 1 -10 21 14.2 2.13
 -1 -10 -20 97.1 7.2
 1 -10 20 95.43 4.81
 1 -10 20 91.89 4.67
 -1 -10 -19 114.68 8.28
 1 -10 19 95.66 5.3
 1 -10 19 104.45 5.43
 1 -10 18 18.83 3.14
 -1 -10 -18 11.58 5.72
 -1 -10 -17 185.62 12.39
 1 -10 16 65.86 4.95
 -1 10 16 57.07 4.22
 -1 -10 -16 64.81 8.22
 1 -10 16 64.15 4.99
 1 10 -16 69.38 8.26
 1 -10 15 155.8 7.89
 1 -10 14 344.71 18.37
 1 -10 14 354.23 14.32
 1 -10 13 240.01 14.68
 -1 10 13 256.78 11.02
 1 -10 13 254.4 11.02
 -1 -10 -13 275.16 15.63
 -1 10 12 201.64 9.62
 1 -10 12 216.23 9.63
 -1 -10 -12 224.23 13.89
 1 -10 11 155.38 11.16
 -1 10 11 170.05 8.29
 -1 -10 -11 164.27 11.6
 1 -10 10 342.69 16.89
 -1 -10 -10 333.31 17.2
 -1 10 10 339.58 12.97
 -1 10 10 329.16 13.41
 1 10 -9 301.42 15.65
 -1 -10 -9 324.28 15.72
 -1 10 9 310.51 12.1
 -1 10 9 278.63 11.61
 1 -10 9 289.42 11.67
 1 10 -8 136.73 9.81
 -1 10 8 122.8 6.77
 -1 -10 -8 126.15 9.6
 1 -10 7 175.9 11.24
 1 -10 7 183.83 7.69
 1 -10 7 175.18 7.47
 -1 10 7 177.56 8.16
 -1 -10 -7 167.23 10.86
 1 -10 6 145.2 9.65
 1 -10 6 134.76 6.18
 1 -10 6 141.11 5.99
 1 -10 6 133.6 6.23
 -1 10 6 132.8 6.67
 -1 10 6 126.07 6.81
 -1 -10 -6 125.59 9.11
 1 -10 5 114.5 8.83
 -1 -10 -5 128.3 9
 -1 -10 -5 135.7 8.77
 1 -10 5 131.55 5.84
 -1 10 5 122.85 6.51
 -1 10 5 138.71 6.55
 1 10 -5 132 5.8
 1 -10 5 136.29 5.81
 1 -10 5 125.87 6.06
 -1 -10 -5 135.53 8.49
 -1 -10 -4 231.78 11.76
 -1 -10 -4 243.88 12.19
 1 -10 4 230.46 8.95
 1 -10 4 227.96 12.25
 1 -10 4 230.3 8.99
 -1 10 4 255.88 9.9
 -1 10 4 242.78 9.67
 1 10 -4 236.89 9.14
 1 -10 4 235.76 9.23
 1 -10 4 240.96 9.18
 -1 -10 -3 542.22 21.16
 1 -10 3 500.18 17.66
 -1 10 3 540.91 18.38
 1 10 -3 506.62 17.96
 -1 10 3 524.27 18.54
 1 -10 3 537.92 18.03
 1 -10 3 523.76 21.22
 -1 -10 -3 555.19 21.2
 1 -10 2 516.92 17.68
 1 -10 2 514.85 20.72
 -1 -10 -2 512.76 17.52
 1 10 -2 519.98 19.76
 -1 10 2 489.91 18.07
 1 10 -2 488.66 17.28
 1 10 -2 531.42 17.82
 -1 10 2 503.55 17.79
 -1 -10 -2 566.38 20.95
 1 -10 2 534.21 20.63
 1 -10 2 520.04 17.67
 -1 -10 -2 528.34 20.83
 -1 -10 -1 45.28 3.32
 1 -10 1 48.57 3.39
 1 10 -1 46.96 5
 -1 10 1 49.69 4.15
 1 10 -1 48.03 3.3
 -1 10 1 45.38 3.56
 -1 -10 -1 49.4 5.72
 1 -10 1 49.8 5.74
 1 -10 1 50.06 3.5
 -1 -10 -1 59.28 6.13
 -1 10 0 416.18 14.98
 -1 10 0 436.35 15.32
 1 10 0 431.93 14.88
 1 -10 0 439.06 17.88
 -1 -10 0 428.96 17.8
 1 -10 0 418.7 14.78
 -1 -10 0 420.75 14.93
 -1 -10 0 457.11 18.46
 1 -10 -1 99.53 4.79
 -1 -10 1 99.89 5.2
 -1 10 -1 97.98 7.03
 1 10 1 99.01 5.04
 -1 10 -1 107.45 5.38
 1 -10 -1 108.33 7.55
 -1 -10 1 103.72 7.5
 -1 -10 1 111.27 4.8
 -1 -10 1 108.43 8.11
 -1 -10 2 578.21 19.55
 -1 10 -2 565.23 21.8
 1 10 2 542.41 22.36
 -1 -10 2 567.53 22.93
 1 -10 -2 584.43 22.48
 -1 -10 2 548.07 22.13
 -1 -10 2 576.86 19.15
 -1 10 -2 590.37 19.62
 1 10 2 543.59 19.52
 -1 -10 3 576.08 19.8
 -1 10 -3 629.02 22.76
 1 10 3 606.61 23.74
 1 -10 -3 601.43 23.44
 1 10 3 589.84 20.5
 -1 10 -3 597.83 20.36
 -1 -10 3 585.65 20.39
 -1 -10 3 579.96 23.74
 -1 -10 3 601.88 20
 -1 -10 3 601.23 20.19
 -1 -10 3 605.6 20.06
 -1 -10 4 210.43 8.14
 1 -10 -4 228.78 11.69
 -1 10 -4 215.33 8.51
 1 10 4 229.28 8.96
 1 10 4 204.76 11.91
 -1 -10 4 192.41 11.27
 -1 -10 4 209.87 8.69
 -1 -10 4 210.05 8.44
 -1 -10 4 209.3 8.11
 -1 -10 5 96.09 4.63
 -1 -10 5 100.92 7.94
 -1 -10 5 90.59 5.27
 1 -10 -5 96.1 7.97
 1 10 5 95 5.5
 -1 -10 5 93.7 4.76
 1 10 5 98.81 8.6
 1 -10 -5 99.18 7.62
 -1 -10 5 100.1 5.09
 -1 -10 6 144.97 9.68
 1 -10 -6 123.58 9.04
 1 10 6 131.21 6.64
 -1 -10 6 138.73 6.06
 -1 -10 6 134.46 6.4
 1 10 6 134.35 10.02
 -1 -10 6 140.63 6.37
 -1 -10 7 220.48 12.25
 1 10 7 223.14 12.54
 1 -10 -7 216.49 11.98
 -1 10 -7 207.7 8.53
 -1 -10 7 197.18 8.17
 -1 -10 7 192.11 8.41
 -1 -10 8 83.19 8.13
 1 10 8 81.4 5.1
 1 -10 -8 76.39 7.7
 -1 10 -8 88.06 8.01
 -1 -10 8 83.66 5.13
 1 10 8 87.86 8.57
 1 10 8 79.56 5.43
 1 10 9 311.17 12.79
 1 -10 -9 342.07 16.57
 -1 -10 9 340.3 12.77
 -1 10 -9 322.4 16.54
 -1 -10 9 319.99 12.62
 1 10 9 354.56 17.06
 -1 -10 9 330.66 12.41
 1 10 9 322.7 13.08
 1 -10 -10 347.82 17.51
 1 10 10 349.66 13.75
 -1 -10 10 344.62 13.48
 -1 -10 10 325.62 16.9
 1 -10 -11 208.41 12.78
 -1 -10 11 179.48 12.04
 -1 10 -11 187.28 8.64
 1 10 11 189.63 8.47
 1 10 11 188.24 8.9
 -1 -10 12 194.23 8.74
 1 -10 -12 173.91 12.24
 -1 10 -12 161.71 8.22
 1 10 12 173.89 8.61
 1 -10 -13 380.33 18.72
 -1 -10 13 345.78 13.83
 1 10 13 343.68 13.81
 -1 -10 13 319.19 17.58
 1 -10 -14 364.09 18.75
 -1 -10 14 345.95 14.02
 1 10 14 361.18 14.07
 -1 -10 14 343.43 18.16
 -1 -10 15 149.58 7.68
 1 10 15 152.29 7.67
 -1 -10 16 105.98 6.18
 -1 -10 16 101.66 6.13
 1 -10 -16 101.77 9.67
 -1 10 -16 107.88 9.92
 1 -10 -17 166.85 11.77
 -1 10 -17 175 11.92
 1 -10 -18 0.39 4.99
 -1 10 -18 8.83 4.7
 -1 -10 18 14.07 2.98
 -1 -10 18 12.04 3.13
 1 -10 -19 49.83 6.27
 -1 -10 19 36.95 3.53
 -1 -10 19 44.35 3.75
 -1 10 -19 39.17 3.53
 1 -10 -20 55.08 5.8
 -1 -10 20 53.05 3.6
 -1 10 -20 51.58 3.35
 -1 -10 20 53.28 3.66
 -1 -10 21 22.69 2.24
 -1 -10 21 21.79 2.25
 -1 -10 21 19.12 2.02
 1 -11 21 65.78 3.2
 1 -11 20 55.63 3.39
 1 -11 20 56.56 3.33
 1 -11 19 41.31 3.32
 1 11 -19 36.28 2.97
 1 -11 19 38.75 3.25
 -1 -11 -18 102.11 8.16
 1 -11 18 89.24 4.86
 1 -11 17 155.22 7.12
 -1 11 17 142.13 6.47
 1 -11 16 50.3 4.34
 -1 -11 -16 53.54 7.74
 1 -11 16 51.94 4.34
 1 11 -16 49.63 7.35
 -1 -11 -15 103.93 9.75
 1 -11 15 94.68 5.85
 1 -11 14 17.12 6.3
 1 -11 14 16.76 3.68
 1 -11 13 100.01 9.82
 -1 -11 -13 121.57 10.33
 1 -11 13 112.43 6.62
 -1 11 12 257.92 11.45
 1 -11 12 265.37 15.22
 1 -11 12 277.99 11.47
 -1 -11 -12 276.03 15.79
 -1 11 11 100.62 6.58
 -1 -11 -11 127.26 10.2
 -1 11 10 253.37 10.54
 -1 11 10 256.13 11.05
 -1 -11 -10 270.61 14.96
 1 -11 9 200.74 9.11
 -1 -11 -9 208.65 12.77
 -1 11 9 221.84 9.45
 -1 11 9 208.83 9.63
 1 -11 8 11.46 3.05
 -1 -11 -8 12.36 4.39
 -1 -11 -8 17.25 5.81
 -1 11 8 12.9 3.69
 -1 11 8 6.63 3.1
 -1 11 7 144.52 7.46
 -1 11 7 153.54 7.56
 -1 -11 -7 137.21 9.19
 1 -11 7 156.57 7.15
 1 -11 7 155.15 10.91
 -1 -11 -7 159.46 10.52
 1 -11 6 178.86 7.65
 1 -11 6 183.1 7.65
 -1 -11 -6 184.19 10.59
 -1 11 6 174.8 8.2
 1 -11 6 189 11.56
 1 -11 5 957.37 36.73
 1 -11 5 985.04 32.47
 1 11 -5 993.32 32.54
 -1 -11 -5 1003.6 36.22
 1 -11 5 973.87 32.75
 1 -11 4 114.36 8.77
 1 -11 4 105.07 5.35
 1 11 -4 111.21 5.51
 1 -11 4 119.18 5.55
 1 -11 4 101.53 5.43
 -1 -11 -4 107 8.03
 1 -11 3 12.19 2.6
 -1 -11 -3 6.93 4.32
 1 -11 3 5.28 4.62
 -1 -11 -3 3.89 2.19
 -1 11 3 7.98 3.38
 1 11 -3 11.63 2.72
 -1 11 3 10.16 2.92
 -1 -11 -3 11.16 4.19
 1 -11 2 967.41 31.04
 -1 -11 -2 961.14 34.64
 1 -11 2 928.74 34.38
 1 -11 2 950.96 34.84
 -1 -11 -2 933.28 30.92
 -1 11 2 889.83 31.15
 1 11 -2 929.89 31.17
 -1 11 2 948.22 31.49
 -1 -11 -2 942.12 34.67
 1 -11 1 664.02 21.71
 -1 -11 -1 663.86 25.17
 1 -11 1 622.4 24.9
 1 -11 1 647.49 21.64
 -1 -11 -1 636.09 21.65
 1 11 -1 627.55 21.5
 1 11 -1 613.47 21.84
 -1 11 1 632.95 22.07
 -1 11 1 631.52 21.82
 -1 -11 -1 643.69 25.52
 -1 -11 0 149.8 9.67
 -1 -11 0 139.51 5.94
 1 -11 0 147.57 9.16
 -1 -11 0 136.45 9.1
 -1 -11 0 129.27 6.14
 1 -11 0 138.37 6.01
 1 11 0 126.75 6
 -1 11 0 131.28 6.6
 -1 11 0 132.93 8.78
 1 11 0 129.52 8.6
 -1 -11 1 841.34 30.61
 -1 -11 1 786.98 26.09
 -1 -11 1 800.37 29.73
 1 -11 -1 786.98 29.72
 -1 -11 1 792.93 26.4
 -1 11 -1 767.82 26.58
 1 11 1 773.92 26.33
 1 11 1 788.71 29.62
 -1 11 -1 788.05 29.3
 -1 11 -2 807.76 29.54
 1 11 2 811.24 30.33
 1 -11 -2 811.82 30.21
 -1 -11 2 780.37 29.88
 -1 -11 2 785.82 26.51
 -1 -11 2 800.65 26.37
 -1 -11 2 804.97 26.76
 1 11 2 775.53 26.75
 -1 11 -2 800.59 26.85
 1 -11 -2 776.84 29.97
 1 11 3 7.06 4.94
 -1 11 -3 -2.39 3.66
 1 -11 -3 1.27 4.24
 -1 -11 3 -0.67 4.3
 -1 -11 3 2.09 2.72
 -1 -11 3 0.27 2.24
 -1 -11 3 1.55 2.1
 1 -11 -3 -2.38 3.84
 -1 11 -3 0.22 2.64
 1 11 3 1.7 2.69
 -1 -11 3 -0.1 2.21
 -1 -11 4 36.11 3.33
 -1 -11 4 35.57 3.12
 1 -11 -4 42.43 5.05
 1 11 4 37.92 3.74
 -1 11 -4 35.22 3.34
 -1 -11 4 38.88 3.51
 -1 -11 4 32.02 6.04
 1 11 4 33.45 6.09
 -1 -11 5 859.32 32.85
 1 11 5 926.24 33.42
 -1 -11 5 844.09 28.63
 -1 -11 5 847.35 28.19
 -1 -11 6 196.82 11.85
 1 11 6 168.17 8.2
 1 11 6 183.62 11.99
 1 11 7 191.2 12.26
 1 -11 -7 173.13 11.36
 -1 -11 7 180.7 8.14
 -1 11 -7 190.66 8.1
 -1 -11 7 203.5 12.06
 1 11 7 182.9 8.45
 -1 -11 7 177.07 8.13
 1 11 8 38.9 6.86
 -1 -11 8 44 7.15
 1 11 8 40.39 4.26
 -1 11 -8 38.38 3.61
 1 -11 -8 35.72 6.42
 -1 -11 8 37.49 3.43
 -1 -11 8 41.94 4.07
 -1 -11 8 43.25 3.84
 1 11 9 177.6 8.39
 -1 11 -9 159.59 7.64
 -1 -11 9 171.53 7.62
 1 -11 -9 178.42 11.73
 -1 -11 9 166.18 8.05
 -1 -11 9 170.23 7.89
 1 -11 -10 244.36 14.76
 -1 -11 10 257.39 10.77
 -1 -11 10 249.54 14.41
 1 11 10 266.99 10.82
 1 11 10 243.95 11.02
 1 11 11 113.76 6.34
 1 11 11 114.63 6.78
 -1 11 -11 108.44 6.49
 1 -11 -11 123.34 10.21
 -1 11 -12 216.99 9.98
 1 -11 -12 237.51 14.31
 -1 -11 12 231.38 10.19
 -1 -11 12 220.94 13.88
 1 11 12 230.4 10.22
 1 -11 -13 104.15 9.75
 -1 -11 13 98.02 6.19
 -1 -11 13 88.01 9.18
 1 11 13 92.89 6.3
 -1 -11 14 2.35 3.4
 -1 -11 14 0.45 5.34
 1 11 14 3.75 3.37
 1 -11 -15 144.34 10.81
 -1 -11 15 123.32 6.79
 1 11 15 126.12 6.88
 -1 -11 16 67.47 5.04
 1 -11 -16 84.49 8.77
 -1 -11 16 72.22 4.95
 -1 11 -16 68.39 8.41
 -1 -11 17 172.27 7.95
 -1 11 -17 185.99 11.94
 1 -11 -17 177.35 11.54
 -1 11 -18 39.17 6.09
 -1 -11 18 43.24 3.87
 -1 -11 18 46.01 3.79
 1 -11 -18 52.75 6.5
 -1 -11 19 39.84 3.45
 -1 -11 19 40.11 3.29
 1 -11 -19 51.38 5.72
 -1 11 -19 40.97 3.28
 -1 11 -20 70.7 3.71
 -1 -11 20 73.05 3.93
 -1 -11 20 70.49 3.78
 -1 -11 21 102.59 4.06
 -1 -11 21 89.01 3.99
 1 -12 20 47.66 2.83
 1 -12 19 11.02 2.33
 1 12 -19 6.09 1.98
 1 -12 19 5.16 2.13
 1 -12 18 32.64 3.11
 -1 12 18 27.97 2.42
 -1 12 17 144.33 6.32
 1 -12 17 154.9 6.94
 1 12 -16 94.7 8.78
 -1 12 16 92.08 5.03
 1 -12 15 66.82 4.8
 -1 -12 -15 69.86 7.89
 -1 -12 -14 89.32 9.01
 1 -12 14 79.14 5.54
 1 -12 14 90.21 8.86
 1 -12 13 38.38 4.3
 1 -12 13 36.55 7.31
 1 -12 12 200.76 9.4
 -1 -12 -12 202.96 13.27
 1 -12 12 202.25 13.16
 -1 -12 -11 66.61 8.16
 1 -12 11 70.02 8.08
 -1 12 11 57.03 5.48
 -1 -12 -10 259.82 15.07
 -1 12 10 245.83 11.05
 -1 12 10 259.16 10.81
 -1 -12 -9 131.73 10.21
 -1 12 9 121.6 6.67
 -1 12 9 116.33 6.94
 1 -12 9 108.84 6.5
 -1 12 8 230.93 10.54
 -1 12 8 239.77 10.38
 1 -12 8 241 10.15
 1 12 -8 241.23 9.86
 -1 12 7 240.22 10.19
 -1 12 7 234.34 10.35
 1 -12 7 240.08 14.04
 -1 -12 -7 244.5 12.96
 1 -12 7 229.12 9.87
 -1 12 6 451.12 17.42
 -1 12 6 475.94 17.38
 1 -12 6 487.7 21.71
 -1 -12 -6 461.56 20.44
 1 -12 6 472.46 17.07
 -1 12 5 82.05 5.47
 -1 12 5 77.79 5.38
 1 -12 5 79.93 8.06
 -1 -12 -5 89.85 7.52
 1 -12 5 79.32 4.88
 -1 12 4 159.16 7.44
 -1 12 4 143.75 7.27
 -1 -12 -4 156.21 9.98
 1 -12 3 629.01 22
 1 -12 3 659.04 26.36
 -1 -12 -3 686.49 26.32
 -1 12 3 644.59 22.66
 -1 -12 -2 111.08 5.52
 1 -12 2 121.62 9.13
 -1 -12 -2 121.54 8.9
 -1 -12 -1 81.49 7.62
 1 -12 1 78.15 7.48
 -1 -12 -1 78.4 4.55
 -1 12 1 76.79 7.06
 -1 -12 -1 82.17 4.24
 1 12 -1 68.71 4.19
 -1 -12 0 584.4 24.42
 -1 12 0 543.8 23.25
 -1 -12 0 590.48 19.79
 1 12 0 568.64 19.98
 -1 -12 0 582.04 20.05
 -1 12 -1 143.4 9.22
 -1 -12 1 138.41 6.46
 -1 -12 1 138.14 6.15
 1 12 1 136.74 6.45
 1 12 2 118.07 8.87
 -1 12 -2 108.4 8.02
 -1 -12 2 132.46 9.44
 -1 -12 2 116.26 5.45
 -1 -12 2 113.23 5.48
 -1 -12 3 730.95 25.91
 -1 -12 3 810.16 30.68
 1 12 3 773.08 30.46
 -1 -12 3 798.88 25.89
 1 -12 -3 779.04 29.68
 -1 -12 4 194.9 8.48
 -1 -12 4 180.26 11.79
 1 12 4 206.79 12.35
 1 12 4 188.21 8.52
 1 12 5 107.85 9.12
 1 12 5 101.41 5.99
 -1 -12 5 89.59 8.66
 -1 -12 5 98.47 5.68
 -1 -12 6 385.38 14.1
 1 12 6 379.05 18.44
 1 12 6 368.94 14.19
 -1 -12 6 350.63 18.01
 -1 12 -6 356.07 13.95
 -1 -12 6 361.37 13.76
 -1 12 -7 238.75 10.15
 1 12 7 247.85 10.67
 -1 -12 7 255.61 10.4
 -1 -12 7 252.89 14.66
 -1 -12 7 247.52 10.16
 -1 12 -8 248.3 10.35
 -1 -12 8 247.14 10.31
 1 12 8 263.08 10.93
 1 12 8 247.7 10.87
 -1 -12 8 247.34 10.62
 -1 -12 8 244.54 14.81
 -1 -12 9 145.7 7.29
 1 -12 -9 150.39 11.2
 -1 -12 9 136.14 7.06
 1 12 9 137.33 7.55
 1 12 9 146.89 7.48
 -1 12 -9 130.69 6.91
 -1 -12 10 236.53 10.43
 1 -12 -10 239.89 14.49
 1 12 10 234.07 10.68
 1 12 10 235.29 10.26
 -1 12 -10 235.74 9.85
 1 -12 -11 41.64 7.18
 1 12 11 38.39 4.91
 1 12 11 41.03 4.22
 -1 12 -11 33.65 4.33
 -1 -12 11 46.14 7.33
 1 -12 -12 173.3 12.39
 -1 -12 12 195.94 8.97
 1 12 12 176.76 8.9
 -1 12 -12 179.91 8.76
 -1 -12 12 187.35 12.59
 1 12 13 38.77 4.55
 -1 -12 13 37.89 4.52
 -1 -12 13 27.29 6.71
 1 12 14 89.24 5.69
 -1 -12 14 82.94 5.67
 1 -12 -14 87.92 9.09
 -1 -12 14 82.09 8.92
 1 -12 -15 113.57 9.73
 -1 -12 15 109.41 6.17
 1 -12 -16 98.69 8.87
 -1 12 -16 80.95 8.45
 -1 -12 17 110.69 5.84
 -1 12 -17 104.53 8.95
 -1 -12 18 26.86 2.91
 -1 -12 18 24.28 3.17
 -1 12 -19 2.49 1.99
 -1 -12 19 0.89 2.18
 -1 -12 19 -0.82 2.08
 -1 -12 20 57.63 3.04
 1 -13 19 25.7 2.32
 1 -13 19 24.59 2.23
 1 -13 18 4.32 2.17
 1 -13 18 5.99 2.2
 -1 13 17 88.69 4.59
 1 -13 17 113.54 5.23
 1 13 -16 31.94 5.81
 1 -13 16 24.13 3.27
 1 -13 16 24.26 3.29
 -1 13 16 23.33 2.77
 1 -13 14 25.78 6.25
 1 -13 14 28.06 3.88
 1 -13 13 33.74 6.7
 1 -13 13 36.53 4.11
 1 -13 12 146.49 11.15
 1 -13 12 150.18 7.68
 1 -13 11 536.61 23.83
 -1 13 11 526.06 19.26
 1 -13 10 33 6.61
 -1 13 10 39.31 4.17
 1 13 -9 103.85 5.86
 -1 13 9 105.99 6.78
 -1 13 9 101.93 6.29
 1 -13 8 7.32 3.08
 1 13 -8 5.34 2.74
 -1 13 8 8.07 3.55
 -1 13 8 10.38 4.21
 1 -13 7 242.05 14.22
 -1 13 7 211.88 10.05
 -1 13 7 222.91 10.25
 1 -13 7 243.68 9.98
 1 -13 6 56.14 7.66
 -1 -13 -6 53.55 6.6
 -1 13 6 46.1 4.66
 -1 13 6 41.95 4.45
 1 -13 6 49.29 4.25
 1 -13 5 458.32 20.85
 -1 13 5 446.36 16.59
 -1 13 5 433.17 16.27
 -1 -13 -5 436.74 19.89
 1 -13 5 414.19 15.87
 1 -13 4 56.16 4.08
 1 -13 4 70.08 7.76
 1 13 -4 58.55 4.32
 -1 13 4 58.33 4.67
 -1 13 4 59.69 5.07
 -1 -13 -4 67.18 7.33
 1 -13 4 58.01 4.17
 1 -13 3 38.12 3.4
 1 -13 3 29.02 3.46
 1 -13 3 35.77 3.42
 1 13 -3 37.03 3.74
 -1 13 3 37.96 4.42
 -1 -13 -3 41.98 6.5
 1 -13 3 36.7 6.52
 1 -13 2 536.32 22.52
 1 -13 2 517.21 17.93
 1 13 -2 490.41 18.05
 -1 13 2 487.49 18.37
 -1 -13 -2 481.78 22
 -1 13 2 533.35 22.2
 1 -13 1 222.61 12.76
 1 -13 1 208 8.82
 1 13 -1 216.14 9.17
 -1 13 1 219.57 9.57
 -1 -13 -1 210.19 13.02
 -1 13 1 205.18 12.11
 1 -13 0 74.37 4.49
 -1 13 0 69.39 6.95
 1 -13 0 63.83 7.07
 -1 -13 0 71.05 4.45
 1 13 0 66.99 4.87
 -1 13 0 66.61 5.02
 1 -13 -1 311.89 11.9
 -1 13 -1 294.32 14.98
 -1 -13 1 303.39 11.91
 -1 13 -1 313.41 12.39
 1 13 1 315.51 11.96
 1 13 1 321.13 12.48
 -1 -13 2 493.36 21.29
 -1 -13 2 437.26 16.46
 -1 13 -2 451.61 16.7
 1 13 2 457.18 16.83
 1 13 2 452.73 16.54
 -1 -13 2 457.07 16.23
 -1 -13 3 57.04 4.29
 -1 -13 3 65.99 7.77
 1 13 3 60.78 4.96
 -1 13 -3 61.44 4.66
 1 13 3 72.21 4.72
 -1 -13 3 56.59 4.03
 -1 -13 4 47.4 3.77
 -1 -13 4 40.72 3.57
 -1 -13 4 47.58 7.36
 1 13 4 46.15 4.38
 1 13 4 46.65 4.78
 -1 -13 5 317.79 12.28
 1 13 5 319.78 12.97
 1 13 5 335.16 12.82
 -1 -13 5 301.96 16.55
 -1 -13 5 312.24 12.62
 -1 -13 6 50.82 4.46
 -1 -13 6 53.35 4.15
 1 13 6 44.82 4.59
 1 13 6 40.09 4.61
 -1 13 -6 45.67 4.35
 -1 -13 6 44.23 7.7
 -1 -13 7 242.81 10.23
 -1 -13 7 238.74 9.98
 1 13 7 239.68 10.52
 1 13 7 216.87 10.44
 -1 13 -7 242.05 10.23
 -1 -13 7 260.47 14.69
 -1 -13 8 34.62 4.14
 -1 -13 8 30.91 3.7
 -1 13 -8 35.84 3.89
 -1 -13 8 26.6 6.96
 1 13 8 32.16 4.69
 1 13 8 34.56 4.46
 1 13 9 72.6 5.4
 1 13 9 77.35 5.63
 -1 13 -9 58.32 4.81
 -1 -13 9 68.06 5.29
 1 13 10 76.21 5.37
 1 13 10 62.3 5.46
 -1 -13 10 70.99 8.02
 -1 13 -10 68.93 4.68
 -1 -13 10 66.39 5.36
 -1 -13 11 579.1 24.6
 -1 13 -11 539.02 19.93
 1 13 11 525.08 19.59
 1 13 11 536.39 19.97
 -1 -13 12 103.34 9.46
 -1 13 -12 83.34 5.74
 -1 -13 12 91.2 5.95
 1 13 12 93.43 6.28
 -1 -13 13 33.53 6.81
 -1 -13 13 29.7 4.1
 1 13 13 32.21 4.16
 -1 -13 14 15.42 3.47
 -1 -13 14 10.88 5.56
 -1 13 -15 144.65 10.89
 -1 -13 16 33.17 3.6
 1 13 16 33.88 2.83
 -1 -13 16 42.7 3.75
 -1 13 -16 40.13 6.39
 -1 -13 17 109.76 5.54
 -1 13 -18 24.57 2.74
 -1 -13 18 23.36 2.54
 -1 -13 18 20.2 2.71
 -1 -13 19 27.42 2.51
 -1 13 -19 34.2 2.45
 -1 -13 19 29.96 2.27
 1 -14 18 36.54 2.63
 1 14 -18 34.94 2.48
 1 -14 18 34.33 2.63
 1 -14 17 78.61 4.14
 -1 14 17 68.34 3.56
 -1 14 16 183.2 7.61
 1 -14 16 197.13 8.08
 1 -14 16 206.54 8.12
 1 -14 15 33.39 3.47
 1 14 -15 38.14 6.31
 1 -14 14 104.03 8.74
 1 -14 13 7.86 5.25
 1 -14 13 8.91 3.09
 1 -14 12 129.21 10.14
 1 -14 12 127.82 6.88
 1 -14 11 37.24 6.74
 -1 14 11 33.71 3.78
 1 -14 10 200.43 12.58
 -1 14 10 174.76 8.59
 -1 14 9 23.17 4.04
 1 14 -9 26.67 3.46
 -1 14 8 77.25 5.86
 1 -14 8 82.72 5.55
 1 14 -8 86.97 5.37
 -1 14 7 93.07 6.34
 1 14 -7 93.92 5.55
 1 -14 7 87.13 5.53
 -1 14 6 487.77 18.22
 -1 -14 -6 469.64 21.57
 1 -14 6 475.18 17.73
 1 -14 6 524.14 23.2
 -1 14 5 5.44 3.73
 -1 -14 -5 13.19 5.42
 1 -14 5 11.95 3.08
 1 -14 5 10.85 5.91
 -1 14 4 307.77 12.35
 1 14 -4 281.14 11.43
 -1 -14 -4 301.29 15.8
 1 -14 4 272.01 11.35
 1 -14 4 299.52 16.13
 1 -14 3 479.59 22.02
 -1 14 3 466.06 17.74
 1 14 -3 454.19 17.27
 -1 14 3 451.94 21.46
 -1 -14 -3 515.31 21.97
 1 -14 3 498.04 17.16
 1 -14 3 457.42 17.07
 -1 -14 -2 16.62 5.82
 1 -14 2 16.21 2.95
 1 -14 2 14.42 5.33
 -1 14 2 9.34 3.82
 1 14 -2 10.25 3.26
 -1 14 2 10.84 5.21
 1 -14 2 15.12 2.87
 -1 14 1 212.84 12.63
 1 -14 1 210.51 12.94
 1 14 -1 214.6 9.42
 -1 14 1 219.88 9.64
 1 -14 1 203.8 8.97
 -1 14 0 789.76 30.82
 -1 14 0 800.18 27.28
 1 14 0 762.24 27.07
 1 -14 0 784.41 26.7
 1 -14 0 815.17 31.51
 -1 -14 0 765 26.62
 1 -14 -1 318.82 12.02
 -1 14 -1 312.02 12.39
 1 14 1 309.92 12.63
 -1 -14 1 322.29 16.77
 1 -14 -1 315.17 16.21
 -1 -14 1 293.15 11.97
 -1 -14 1 300.43 11.95
 1 -14 -2 22.85 3.37
 1 14 2 22.26 3.9
 -1 14 -2 28.2 3.86
 1 14 2 21.7 3.55
 -1 -14 2 31.61 6.93
 -1 -14 2 27.36 3.46
 -1 -14 2 25.1 3.37
 1 14 3 548.38 20.41
 1 14 3 530.15 19.91
 -1 -14 3 592.78 25.14
 -1 -14 3 576.96 19.62
 -1 -14 4 318.3 12.48
 -1 -14 4 302.31 11.75
 1 14 4 309.44 12.57
 1 14 4 314.68 12.87
 -1 -14 4 315.38 16.87
 -1 -14 5 20.44 3.59
 -1 -14 5 28.71 6.54
 -1 14 -5 17.92 3.77
 1 14 5 21.25 3.84
 1 14 5 26.42 4.36
 -1 -14 6 407.18 15.1
 1 14 6 400.26 15.35
 1 14 6 383.45 15.22
 -1 -14 6 385.21 19.64
 -1 -14 6 372.76 14.61
 -1 14 -6 401.94 15.16
 -1 -14 7 65.61 5.09
 1 14 7 60.27 5.26
 1 14 7 59.76 5.4
 -1 -14 7 64.9 8.44
 -1 -14 7 65.5 4.69
 -1 14 -7 64.58 4.92
 -1 14 -8 82.21 5.54
 1 14 8 90.08 6.15
 1 14 8 82.18 5.9
 -1 -14 8 73.12 5.62
 -1 14 -9 63.67 4.89
 -1 -14 9 65.08 5.21
 1 14 9 63.56 5.32
 1 14 9 62.6 5.44
 -1 14 -10 185.45 8.33
 1 14 10 187.61 8.8
 1 14 10 180.34 9.09
 -1 14 -10 175.32 8.89
 -1 -14 10 182.25 12.32
 1 14 11 21.75 4.08
 1 14 11 18.94 3.74
 -1 14 -11 21.37 3.79
 -1 -14 11 23.91 6.54
 -1 -14 12 93.96 5.83
 1 14 12 82.91 6.02
 -1 14 -12 97.54 5.91
 -1 -14 12 98.74 9.1
 -1 -14 13 21.08 3.42
 -1 -14 13 23.29 5.85
 -1 -14 14 55.54 6.86
 -1 -14 15 54.15 4.08
 -1 14 -15 64.27 7.16
 -1 -14 16 219.27 8.51
 -1 -14 16 227.66 8.66
 -1 -14 17 75.41 4.22
 -1 -14 17 76.41 3.99
 -1 -14 18 33.48 2.77
 -1 14 -18 41.43 2.81
 -1 -14 18 37.56 2.46
 -1 -14 19 3.52 1.41
 1 -15 17 35.98 2.52
 -1 15 17 29.47 2.08
 1 -15 17 35.44 2.66
 -1 15 16 62.85 3.53
 1 -15 16 77.88 4.1
 1 -15 15 151.89 6.71
 1 -15 14 7.51 4.35
 -1 -15 -14 5.23 2.37
 -1 15 14 15.26 5.34
 1 -15 14 7.42 2.73
 1 -15 13 2.8 2.89
 1 -15 13 4.53 4.75
 1 -15 12 94.86 8.92
 1 -15 11 514.55 18.86
 1 -15 11 512.37 23.08
 -1 15 10 111.04 6.42
 1 -15 10 126.22 10.3
 1 -15 9 118.17 9.93
 -1 15 9 106.29 6.37
 1 15 -9 112.65 5.99
 -1 15 8 40.65 4.55
 1 15 -8 45.37 4.01
 -1 15 7 430.81 17.02
 1 -15 7 443.82 16.56
 1 15 -7 447.98 16.52
 -1 15 6 30.83 4.56
 1 -15 6 26.5 6.72
 1 -15 6 35.43 3.91
 -1 -15 -5 292.78 16.13
 -1 15 5 344.4 17.36
 -1 15 5 311.57 13.19
 1 -15 5 308.45 17.26
 1 -15 5 313.67 12.4
 -1 15 4 49.52 5.21
 1 15 -4 45.53 4.19
 1 -15 4 49.2 7.7
 1 -15 4 52.33 4.28
 -1 -15 -4 48.35 6.95
 1 -15 3 102.63 9.61
 -1 15 3 104.88 6.7
 1 15 -3 97.95 6
 -1 15 2 106.2 6.79
 1 15 -2 111.49 6.51
 1 -15 2 118.63 5.96
 1 -15 2 103.81 9.94
 1 -15 2 118.14 6.22
 1 -15 1 271.81 11
 -1 15 1 255.01 14.54
 1 15 -1 274 11.48
 -1 15 1 274.64 11.62
 1 -15 1 288.37 15.57
 -1 15 0 33.69 4.23
 1 15 0 27.79 4.13
 1 -15 0 32.87 3.76
 -1 -15 0 31.92 4.03
 -1 -15 0 35.24 6.88
 1 -15 0 29.07 6.28
 1 15 1 195.05 9.51
 -1 15 -1 197.06 9.37
 1 -15 -1 220.86 9.03
 -1 -15 1 210.51 9.02
 1 -15 -1 194.38 12.85
 -1 -15 1 217.64 13.73
 1 15 2 106.32 6.77
 1 -15 -2 106.6 6
 -1 -15 2 113.82 5.93
 1 -15 -2 116.56 9.46
 -1 -15 2 118.37 10.47
 1 15 3 136.97 7.49
 1 -15 -3 142.16 6.84
 -1 -15 3 133.64 6.96
 -1 -15 3 131.32 11.41
 -1 -15 3 130.33 6.45
 1 15 4 33.27 4.15
 1 15 4 31.06 4.41
 -1 -15 4 32.66 3.99
 -1 -15 4 31.19 6.92
 -1 15 -4 30.11 4.09
 1 15 5 217.13 9.86
 1 15 5 229.2 10.24
 -1 -15 5 221.42 9.76
 -1 -15 5 218.35 14.19
 -1 15 -5 214.83 9.76
 1 15 6 7.56 3.69
 1 15 6 5.56 3.96
 -1 -15 6 10.35 3.43
 -1 -15 6 17.25 6.28
 -1 15 -6 8.11 3.46
 1 15 7 340.8 14.2
 1 15 7 349.29 14.17
 -1 -15 7 367.26 14.11
 -1 -15 7 363.46 19.05
 -1 15 -7 357.18 13.97
 1 15 8 21.97 4.32
 1 15 8 19.29 3.9
 -1 -15 8 26.16 3.91
 -1 15 -8 22.79 3.67
 -1 -15 9 217.42 13.37
 -1 15 -9 209.09 9.19
 1 15 9 212.49 9.63
 1 15 9 194.53 9.57
 -1 -15 9 204.08 9.43
 -1 15 -10 140.63 6.9
 -1 -15 10 143.46 10.95
 1 15 10 131.89 7.49
 1 15 10 138.82 7.4
 -1 15 -10 136.04 7.46
 -1 -15 11 439.17 20.19
 1 15 11 410.54 15.63
 -1 -15 11 427.33 15.8
 -1 15 -11 393.83 15.68
 -1 -15 12 78.42 8.14
 1 15 12 73.01 4.78
 -1 -15 13 9.46 3.12
 -1 -15 13 6.05 4.72
 -1 -15 14 6.06 2.62
 -1 -15 14 6.51 4.23
 -1 -15 15 131.99 6.23
 -1 -15 15 132.23 6.11
 -1 -15 16 71.1 3.71
 -1 -15 16 71.21 4.08
 -1 -15 17 55.18 2.97
 -1 -15 17 63.85 3.42
 -1 -15 18 14.87 1.73
 1 -16 16 212.15 7.32
 -1 16 16 175.65 6.89
 -1 16 15 15.46 2.2
 1 -16 15 16.88 2.48
 1 -16 15 11.12 2.34
 -1 -16 -14 3.72 2.17
 1 -16 14 3.19 2.43
 1 -16 13 11.87 4.51
 -1 16 13 6.4 4.74
 -1 -16 -13 7.68 2.49
 1 -16 13 1.99 2.78
 1 -16 12 112.46 8.72
 -1 16 12 106.45 9.37
 -1 -16 -12 109.16 5.63
 1 -16 12 110.49 5.89
 1 -16 11 72.46 7.65
 -1 16 11 72.83 8.17
 1 -16 10 77.73 8.21
 -1 16 10 61.5 8.18
 -1 16 9 122.28 10.3
 1 -16 9 105.66 9.61
 1 16 -9 99.79 5.72
 -1 16 9 110.67 6.34
 1 16 -8 35.3 3.78
 -1 16 8 33.61 4.3
 -1 16 8 42.3 7.34
 1 16 -7 2.96 3.04
 -1 16 7 4.42 3.6
 -1 16 7 3.89 5.83
 1 16 -6 612.56 22.24
 -1 16 6 604.76 27.22
 1 -16 6 632.73 22.08
 -1 16 6 631.96 22.75
 -1 16 5 144.69 11.27
 -1 16 5 154.69 8.05
 1 -16 4 259.55 15.41
 -1 16 4 243.44 14.85
 -1 16 4 263.42 11.38
 1 -16 3 87.16 8.81
 -1 16 3 70.24 7.99
 1 16 -3 75.59 5.27
 -1 16 3 84.76 6.04
 -1 16 2 114.15 9.5
 -1 16 2 135.78 7.46
 1 16 -2 129.25 6.89
 1 -16 2 120.78 10.47
 -1 -16 -2 130.45 7
 1 16 -1 135.35 7.16
 -1 16 1 122.07 7.39
 1 -16 1 137.11 6.62
 -1 -16 -1 122.8 10.89
 1 -16 1 123.41 6.54
 -1 -16 -1 128.78 7
 1 16 0 366.7 14.07
 -1 16 0 360.64 14.07
 1 -16 0 338.31 13.33
 1 -16 0 324.95 17.75
 -1 -16 0 363.33 18.43
 -1 -16 0 333.68 13.37
 1 16 1 125.52 7.29
 1 -16 -1 132.09 6.68
 1 -16 -1 145.21 10.56
 -1 -16 1 140.75 11.26
 -1 -16 1 132.17 6.61
 1 16 2 159.43 8
 -1 -16 2 140.87 7.23
 1 -16 -2 140.89 7.11
 -1 -16 2 147.77 11.6
 1 -16 -2 131.9 10.32
 -1 -16 2 148.64 7.12
 -1 -16 3 61.63 4.38
 1 16 3 58.15 5.43
 1 -16 -3 69.2 7.74
 -1 -16 3 71.71 8.63
 -1 16 -3 67.7 5.16
 1 -16 -3 57.65 4.55
 -1 -16 3 65.9 4.9
 1 16 4 276.05 15.37
 1 16 4 290.76 12.42
 -1 -16 4 282.3 16.52
 1 -16 -4 264.43 14.99
 -1 16 -4 296.48 12.12
 -1 -16 4 294.81 11.84
 1 -16 -4 286.47 11.53
 1 16 5 124.76 9.98
 -1 16 -5 131.59 7.05
 1 16 5 128.07 7.41
 -1 -16 5 124.1 10.83
 1 -16 -5 124.02 6.55
 -1 -16 5 124.74 6.79
 -1 -16 6 539.35 19.67
 1 16 6 542.56 19.97
 -1 16 -6 531.9 19.71
 -1 -16 7 3.08 3.21
 1 16 7 1.9 3.81
 -1 16 -7 0.46 3.06
 -1 -16 8 46.04 4.16
 1 16 8 40.11 4.66
 -1 16 -8 40.21 4.01
 1 16 9 70.32 5.4
 -1 -16 9 83.58 8.63
 -1 16 -9 75.53 4.87
 -1 -16 10 118.09 9.53
 1 16 11 51.43 4.26
 -1 -16 11 57.13 7
 -1 16 -11 54.24 4.46
 1 16 12 58.19 4.11
 -1 -16 12 66.55 4.56
 -1 -16 12 59.92 6.82
 -1 16 -12 58.89 4.29
 -1 -16 13 5.41 2.73
 -1 -16 13 1.65 4.25
 -1 16 -13 4.78 2.49
 -1 -16 14 4.16 2.4
 1 16 15 20.71 2.01
 -1 -16 15 15.99 2.62
 -1 -16 15 25.14 2.61
 1 -16 -15 21.55 2.23
 -1 -16 16 220.16 8.18
 -1 -16 17 2.99 1.36
 -1 17 15 142.28 5.65
 1 -17 15 161.6 5.99
 1 -17 14 9.89 2.24
 -1 -17 -14 5.44 1.75
 1 -17 13 7.35 2.45
 -1 -17 -13 12.08 2.24
 1 -17 12 127.23 6.04
 -1 -17 -12 123.48 5.77
 1 -17 12 112.22 8.38
 -1 17 12 125.07 9.08
 1 -17 11 364.04 13.16
 1 -17 11 352.39 16.53
 -1 17 11 317.47 16.71
 1 17 -11 331.44 12.86
 -1 -17 -11 355.31 12.92
 1 -17 10 23.5 5.58
 -1 17 10 32.5 6.34
 1 17 -10 24.59 3.43
 -1 -17 -10 27.55 3.66
 1 -17 9 72.78 7.63
 1 17 -9 65.25 4.3
 -1 17 9 70.29 8.18
 1 -17 8 25.28 6.46
 -1 -17 -8 32.56 4.02
 -1 17 8 27.97 6.06
 1 17 -7 188.67 8.34
 -1 17 7 167.8 12.23
 -1 17 6 40.1 3.9
 1 17 -6 45.5 4.17
 -1 17 6 47.63 4.56
 -1 -17 -6 37.46 4.39
 -1 17 6 44.94 7.38
 1 17 -5 210.37 9.61
 -1 17 5 216.71 9.45
 -1 -17 -5 232.16 9.81
 -1 17 5 223.24 10.04
 -1 17 5 189.85 13.02
 -1 17 4 109.15 6.61
 1 17 -4 98.83 6.09
 -1 17 4 103.12 9.26
 1 -17 4 124.83 10.15
 -1 -17 -4 105.23 6.23
 -1 17 3 38.23 6.41
 -1 17 3 38.26 4.7
 -1 -17 -3 43.06 4.47
 1 -17 3 34.4 6.82
 -1 -17 -3 33.51 6.57
 -1 -17 -2 132 6.84
 1 17 -2 116.35 6.69
 1 -17 1 350.56 13.4
 -1 -17 -1 352.92 13.69
 1 17 -1 362.05 14.04
 1 17 0 52.27 4.7
 -1 17 0 47.27 4.85
 -1 -17 0 50.01 4.42
 1 -17 0 50.11 4.23
 1 -17 0 53.92 4.14
 1 17 1 503.9 18.24
 -1 17 -1 473.19 18.06
 -1 -17 1 498.31 17.55
 1 -17 -1 484.44 17.61
 -1 -17 1 477.44 17.56
 1 -17 -1 461.5 17.38
 1 17 2 143.94 7.83
 -1 17 -2 139.85 7.65
 1 -17 -2 148.87 6.97
 -1 -17 2 141.47 7.05
 -1 -17 2 141.06 6.84
 1 17 3 27.13 4.36
 -1 -17 3 18.69 6.41
 1 -17 -3 27.63 5.91
 -1 17 -3 27.64 3.92
 -1 -17 3 26.97 3.46
 1 -17 -3 24.99 3.37
 1 17 4 86.83 6.19
 -1 -17 4 84.23 9.09
 -1 17 -4 80.96 5.76
 -1 -17 4 92.91 5.55
 1 -17 -4 87.22 5.16
 1 17 5 171.93 12
 1 17 5 202.03 9.44
 -1 -17 5 214.22 13.49
 -1 17 -5 202.66 9.01
 -1 -17 5 191.14 8.71
 1 -17 -5 181.56 8.36
 -1 17 -6 37.57 4.15
 1 17 6 36.17 4.36
 -1 -17 6 36.08 3.81
 1 -17 -6 31.58 3.52
 1 17 6 32.33 6.25
 -1 17 -7 192.33 8.69
 1 17 7 176.4 8.89
 1 -17 -7 178.43 8.14
 -1 -17 7 201.74 8.58
 1 17 7 178.22 12.22
 -1 -17 8 8.27 5.39
 1 17 8 20.06 5.74
 -1 17 -9 83.1 5.01
 1 17 9 81.39 8.26
 1 -17 -9 80.73 4.79
 -1 -17 10 43.18 6.36
 -1 17 -10 36.54 3.33
 1 17 10 42.03 6.47
 -1 17 -10 40.34 3.99
 1 17 10 37.43 3.79
 -1 -17 11 347.53 16.26
 -1 17 -11 309.29 12.57
 -1 -17 11 352.64 12.82
 1 17 11 367.8 17.03
 -1 -17 12 88.06 7.42
 -1 17 -12 87.38 4.94
 1 17 12 99.68 8.1
 -1 -17 12 102.59 5.22
 1 -17 -13 17.14 2.6
 -1 17 -13 15.72 2.35
 -1 -17 13 14.67 2.63
 -1 -17 14 3.18 2.1
 -1 -17 14 6.42 2.18
 1 -17 -14 5.81 1.97
 -1 -17 15 198.02 7.45
 1 -18 14 27.09 2.23
 1 -18 14 28.15 2.22
 -1 18 14 30.69 2.05
 1 -18 13 11.81 2.11
 -1 -18 -13 12.55 1.77
 1 -18 12 139.26 5.85
 -1 -18 -12 122.39 5.5
 1 18 -11 44.57 3.26
 -1 -18 -11 45.17 3.42
 1 -18 11 52.39 3.69
 1 -18 10 110.36 5.44
 1 -18 10 113.95 8.09
 -1 -18 -10 99.04 5.25
 1 18 -10 92.7 5.15
 -1 18 10 87.64 7.99
 1 18 -9 0.83 2.65
 1 -18 9 2.74 4.36
 -1 18 9 8.08 4.88
 -1 -18 -9 2.06 2.83
 -1 -18 -9 4.46 3.93
 1 18 -9 3.34 2.18
 1 -18 8 13.91 5.15
 1 18 -8 15.75 2.82
 -1 -18 -8 10.78 4.3
 -1 -18 -8 12.18 3.13
 -1 18 8 11.9 4.85
 1 18 -7 53.72 4.06
 -1 -18 -7 47.36 6.22
 -1 -18 -7 51.86 4.36
 -1 18 7 46.26 6.61
 -1 -18 -6 205.36 12.06
 -1 18 6 189.54 8.28
 -1 18 6 197.65 12.2
 -1 -18 -5 91.84 8.29
 -1 18 5 94.06 8.54
 1 18 -4 73.67 5.16
 -1 -18 -4 77.23 7.73
 -1 -18 -4 70.5 4.98
 -1 18 4 63.48 7.31
 -1 -18 -3 29.34 3.84
 -1 -18 -3 33.64 6.35
 1 -18 3 38.47 6.55
 1 18 -3 31.53 3.92
 -1 18 3 41.23 4
 -1 -18 -2 36.56 3.77
 1 -18 2 39.41 6.65
 -1 -18 -2 34.87 6.63
 -1 18 2 37.56 4.28
 -1 -18 -1 110.63 6
 -1 -18 -1 102.54 9.13
 1 -18 1 108.11 9.17
 -1 18 1 109.9 6.41
 -1 -18 0 155.5 7.34
 1 -18 0 151.5 7.17
 -1 -18 0 147.87 10.9
 1 -18 0 147.55 10.69
 1 18 0 164.27 7.88
 -1 18 0 156.44 7.86
 -1 -18 1 80.88 4.9
 1 -18 -1 79.24 5.01
 -1 -18 1 74.14 8.39
 1 -18 -1 73.95 7.79
 1 18 1 79.67 5.61
 -1 18 -1 81.26 5.62
 1 -18 -2 33.38 3.7
 -1 -18 2 36.17 3.35
 -1 -18 2 32.93 6.47
 1 18 2 33.79 4.07
 -1 18 -2 36.02 4.21
 1 -18 -3 39.56 4.09
 -1 -18 3 46.23 7.05
 1 -18 -3 35.49 5.9
 1 18 3 31.92 4.4
 -1 18 -3 46.15 4.38
 -1 -18 4 42.68 6.95
 1 18 4 35.26 4.33
 -1 18 -4 37.78 4.17
 -1 -18 5 98.68 9.11
 -1 -18 6 284.1 11.21
 1 18 6 288.47 14.82
 1 18 7 48.37 6.37
 1 18 7 53.49 4.52
 -1 18 -7 54.31 4.14
 -1 18 -8 18.34 2.98
 -1 -18 8 19.68 5.22
 1 18 8 16.33 5.22
 1 18 8 21.47 3.46
 -1 18 -8 16.3 3.31
 1 -18 -8 12.33 2.52
 -1 18 -9 2.44 2.37
 1 18 9 6.1 2.86
 -1 -18 9 9.9 4.6
 1 -18 -9 7.74 2.19
 1 18 9 11.53 4.71
 -1 18 -9 4.22 2.8
 -1 -18 10 126.68 8.55
 -1 -18 10 128.95 5.94
 1 -18 -10 107 5.15
 -1 18 -10 106.48 5.67
 -1 -18 11 26.79 3
 -1 18 -11 22.38 2.77
 1 -18 -11 26.05 3.02
 -1 -18 12 112.8 5.16
 -1 18 -12 102.46 4.92
 1 -18 -12 112.4 5.05
 -1 -18 13 17.04 2.14
 1 -18 -13 9 1.96
 -1 -18 14 38.35 2.41
 -1 -18 14 31.13 2.32
 1 -19 12 21.27 2.08
 -1 -19 -12 16.09 1.9
 1 -19 11 153 6.18
 -1 -19 -11 147.95 5.99
 1 -19 10 45.57 3.19
 -1 -19 -10 43.18 3.05
 1 19 -9 9.98 2.45
 -1 -19 -9 9.89 2.59
 1 -19 9 9.52 2.6
 1 19 -9 12.53 1.96
 1 19 -8 12.14 2.38
 -1 -19 -8 8.17 3.8
 1 19 -8 13.05 2.81
 -1 -19 -8 14.26 2.85
 -1 -19 -7 21.37 4.45
 1 19 -7 27.84 3.02
 -1 -19 -7 23.2 3.19
 -1 -19 -6 4.66 3.9
 1 19 -6 7.72 2.68
 -1 19 6 2.22 2.29
 -1 19 6 4.92 4.32
 -1 -19 -6 5.21 2.75
 -1 -19 -5 184.42 11.33
 1 19 -5 207.45 8.8
 -1 19 5 210.72 8.55
 -1 19 5 194.61 11.45
 -1 -19 -5 214.91 8.77
 -1 -19 -4 84.28 4.86
 -1 19 4 72.4 4.72
 1 19 -4 77.17 4.98
 -1 -19 -3 16.52 3.16
 1 19 -3 17.88 3.18
 -1 19 3 20.26 3.3
 -1 -19 -3 18.77 5.02
 -1 -19 -2 24.23 3.23
 1 19 -2 28.59 3.67
 -1 19 2 23.76 3.3
 1 -19 2 21.84 5.42
 -1 -19 -2 23.48 5.54
 -1 -19 -1 154.77 7.28
 -1 19 1 177.81 7.94
 1 -19 1 166.84 10.72
 -1 -19 -1 167.04 10.96
 -1 -19 0 20.75 2.98
 1 -19 0 16.67 2.72
 1 -19 0 16.31 4.77
 -1 -19 0 17.82 5.3
 1 -19 -1 191.68 8.14
 -1 -19 1 198.97 8.11
 -1 -19 1 218.55 12.35
 1 -19 -1 182.33 11.29
 1 -19 -2 33.13 3.42
 -1 19 -2 32.18 3.75
 -1 -19 2 37.71 6.2
 1 -19 -2 24.04 5.09
 1 -19 -3 40.66 3.73
 -1 19 -3 44.2 4.16
 -1 -19 3 46.64 6.75
 1 19 4 85.9 5.32
 1 -19 -4 91.74 5.27
 -1 -19 5 169.59 7.46
 -1 19 -5 184.7 8.05
 1 19 5 181.45 7.79
 1 -19 -5 184.86 7.9
 1 19 6 4.11 2.32
 -1 19 -6 5.05 2.7
 1 -19 -6 6.08 2.94
 -1 19 -7 52.18 4.03
 -1 -19 7 52.16 6.2
 1 -19 -7 54.87 4.03
 1 19 7 40.4 3.24
 -1 19 -7 48.61 3.78
 -1 19 -8 8.61 2.36
 -1 19 -8 10.79 2.89
 1 -19 -8 9.54 2.86
 -1 19 -9 31 3.19
 1 -19 -9 33.16 3.25
 -1 -19 9 32.43 3.15
 -1 19 -10 42.78 3.19
 1 -19 -10 42.94 3.23
 -1 -19 10 50.05 3.37
 -1 19 -11 109.35 4.89
 1 -19 -11 117.07 5.07
 -1 -19 11 119.93 5.12
 1 -19 -12 10.83 1.75
 -1 -19 12 9.51 1.75
 -1 -20 -10 132.53 5.51
 1 -20 10 151.59 5.64
 1 20 -9 2.25 1.64
 -1 -20 -9 7.4 1.99
 1 -20 9 6.63 1.97
 1 -20 8 6.36 2.19
 1 20 -8 3.89 2.03
 -1 -20 -8 6.67 2.16
 1 20 -8 8.38 1.66
 1 20 -7 18.32 2.7
 -1 -20 -7 22.39 2.67
 1 20 -7 18.93 2.37
 1 20 -6 170.14 6.95
 -1 -20 -6 167.48 6.98
 -1 -20 -6 158.67 8.9
 -1 20 5 38.9 3.04
 1 20 -5 39.85 3.31
 -1 -20 -5 39.33 3.32
 -1 -20 -5 37.61 4.99
 -1 20 4 43.3 3.34
 1 20 -4 43.26 3.63
 -1 -20 -4 47.33 3.54
 -1 -20 -4 39.47 5.17
 -1 20 3 7.41 2.56
 1 20 -3 9.73 2.7
 -1 -20 -3 11.34 2.72
 -1 -20 -3 2.91 4.01
 -1 20 2 26.6 3.27
 1 20 -2 25.55 3.28
 -1 -20 -2 23.74 2.89
 -1 -20 -2 26.73 4.87
 -1 20 1 19.11 3.15
 1 20 -1 22.63 3.38
 -1 -20 -1 21.14 2.71
 -1 -20 -1 23.5 4.95
 -1 20 0 228.95 9.22
 1 20 0 229.07 9.25
 -1 -20 0 212.38 8.54
 -1 -20 0 215.36 11.9
 -1 20 -1 20.81 3.29
 1 20 1 28.66 3.33
 1 -20 -1 25.77 2.72
 -1 -20 1 23.3 2.54
 -1 -20 1 18.81 4.91
 1 20 2 10.11 2.84
 -1 20 -2 6.07 3.01
 1 -20 -2 5.93 2.32
 -1 -20 2 8.72 4.55
 1 -20 -3 3.98 2.35
 -1 20 -3 1.78 2.76
 1 20 3 3.18 2.52
 1 -20 -4 18.7 2.73
 -1 20 -4 17.2 3.01
 1 20 4 23.44 2.88
 -1 20 -5 21.07 2.96
 1 20 5 23.74 2.69
 1 20 6 158.49 6.66
 -1 20 -6 173.07 7.05
 1 -20 -6 166.83 6.92
 -1 20 -6 168.4 7.33
 -1 20 -7 18.84 2.51
 -1 20 -7 21.65 2.95
 1 -20 -7 19.65 2.65
 -1 20 -8 4.27 2.15
 1 -20 -8 4.21 2.12
 -1 -20 8 7.33 2.18
 -1 20 -9 -0.63 1.86
 1 -20 -9 0.83 1.87
 -1 -20 9 -0.48 1.83
 1 -20 -10 121.99 4.62
 -1 -20 10 122.73 4.66
 -1 -21 -8 20.99 1.88
 1 -21 8 22.12 1.94
 -1 -21 -7 5.55 1.73
 1 -21 7 6.39 1.72
 1 21 -6 26.83 2.52
 -1 -21 -6 23.51 2.38
 1 21 -6 31.59 2.28
 -1 -21 -5 281.56 10.09
 1 21 -5 282.71 10.16
 -1 -21 -4 22.69 2.37
 -1 21 4 19.06 2.24
 1 21 -4 19.9 2.45
 -1 -21 -3 4.47 1.96
 -1 21 3 3.32 1.98
 1 21 -3 0.34 2.15
 -1 -21 -2 48.66 3.07
 1 21 -2 51.74 3.53
 -1 21 2 47.56 3.34
 1 21 -1 106.53 5.03
 -1 21 1 104.84 4.9
 -1 -21 -1 86.14 4.33
 -1 -21 -1 97.61 6.71
 1 21 0 17.74 2.71
 -1 21 0 12.26 2.49
 -1 -21 0 13.38 1.91
 -1 21 -1 111.53 5.06
 1 21 1 108.36 5
 1 21 2 60.55 3.71
 -1 21 -2 57.58 3.78
 1 -21 -2 52.41 3.13
 -1 21 -3 8.85 2.3
 1 -21 -3 6.78 1.94
 -1 21 -4 26.23 2.72
 1 21 4 19.31 2.44
 -1 21 -4 30.34 3.01
 1 -21 -4 25.89 2.38
 1 21 5 236.58 8.58
 -1 21 -5 238.52 8.85
 -1 21 -5 224.49 8.98
 1 -21 -5 245.86 8.67
 -1 21 -6 9.69 2.18
 1 -21 -6 8.93 1.88
 -1 -21 7 20.33 2.08
 -1 21 -7 16.54 2.11
 1 -21 -7 18.43 2.03
 -1 -21 8 22.22 1.88
 -1 21 -8 16.98 1.85
 1 -21 -8 20.17 1.82
 1 22 -4 34.96 2.27
 1 22 -4 39.01 2.49
 1 22 -3 -0.11 1.51
 1 22 -3 1.61 1.66
 1 22 -2 4.86 1.69
 -1 22 2 3.62 1.42
 -1 22 2 5 1.57
 -1 22 1 37.61 2.56
 1 22 -1 45.51 2.76
 -1 22 1 40 2.66
 1 22 0 130.13 5.3
 -1 22 0 127.7 5.21
 -1 22 0 122.82 5.27
 1 22 1 37.85 2.59
 -1 22 -1 33.28 2.64
 1 22 2 0.06 1.46
 -1 22 -2 0.12 1.62
 -1 22 -2 -1.5 1.75
 -1 22 -3 1.68 1.54
 -1 22 -3 -0.75 1.66
 -1 22 -4 33.02 2.4
 -2 0 0 1254.93 39.89
 -2 0 0 1278.99 40.29
 -2 0 1 138.08 5.36
 -2 0 1 147.85 5.63
 -2 0 -1 144.23 5.49
 -2 0 1 145.4 5.58
 -2 0 2 2.8 1.69
 -2 0 2 4.3 2.33
 -2 0 2 2.83 2.2
 -2 0 -2 4.32 2.39
 -2 0 3 381.52 13.45
 -2 0 -3 380.7 13.46
 -2 0 -3 394.36 13.81
 -2 0 4 1208.8 38.53
 -2 0 4 1202.7 39.69
 -2 0 4 1198.16 38.59
 2 0 4 1222.44 38.63
 2 0 4 1211.1 39.65
 -2 0 -4 1135.99 39.35
 -2 0 -4 1246.57 39.92
 -2 0 4 1251.51 38.53
 -2 0 4 1228.7 38.66
 -2 0 5 87.55 3.76
 -2 0 5 87.59 3.81
 -2 0 5 91.4 3.72
 2 0 5 106.06 4.05
 -2 0 5 80.23 3.96
 2 0 5 108.82 5.66
 -2 0 5 77.38 3.74
 2 0 5 98.89 3.84
 -2 0 5 76.74 3.84
 -2 0 5 87.69 3.94
 -2 0 -5 86.26 4.79
 2 0 -5 97.92 4.56
 -2 0 -5 73.81 5.53
 -2 0 5 88.26 5.67
 -2 0 6 756.67 23.53
 2 0 6 727.18 23.39
 -2 0 6 780.35 23.43
 2 0 6 708.31 23.56
 -2 0 6 683.09 23.36
 2 0 6 740.92 25.22
 -2 0 6 712.83 23.42
 2 0 6 718.19 23.44
 -2 0 6 701.56 23.5
 -2 0 6 701.66 25.52
 -2 0 6 724.05 23.56
 -2 0 -6 703.26 25.39
 2 0 -6 747.01 24.44
 -2 0 -6 751.41 24.56
 -2 0 7 161.79 6.38
 -2 0 -7 153.2 7.09
 2 0 -7 170.67 7.48
 -2 0 7 155.78 6.25
 2 0 7 156.13 6.09
 -2 0 7 159.45 6.04
 -2 0 7 157.67 5.8
 -2 0 7 161.79 6.2
 -2 0 7 151.21 6.06
 2 0 7 168.12 6.33
 -2 0 7 149.9 8.52
 2 0 7 171.41 6.18
 -2 0 7 160.99 6.13
 2 0 8 15.01 2.48
 -2 0 8 14.09 2.25
 -2 0 8 15.25 2.58
 2 0 8 14.05 2.36
 2 0 8 14.21 1.34
 -2 0 8 15.43 2.12
 -2 0 8 14 1.89
 -2 0 8 13.6 2.4
 -2 0 8 13.27 4.96
 -2 0 8 16.55 2.58
 2 0 -8 12.27 3.05
 -2 0 -8 11.49 4.06
 -2 0 9 204.35 10.8
 -2 0 -9 203.57 10.53
 2 0 9 219.59 8.11
 -2 0 9 214.92 8.2
 -2 0 9 213.84 7.82
 -2 0 9 203.56 7.58
 -2 0 9 203.64 7.86
 2 0 9 219.5 8.17
 2 0 9 216.77 8.06
 -2 0 10 98.91 4.88
 2 0 -10 95.48 6.21
 -2 0 -10 89.67 7.21
 2 0 10 88.13 4.81
 -2 0 10 99.78 4.87
 2 0 10 85.35 4.69
 -2 0 10 106.51 4.52
 -2 0 -10 92.89 6.39
 2 0 10 89.45 4.8
 -2 0 11 1131 36.26
 -2 0 -11 1112.38 39.72
 2 0 -11 1111.13 38.57
 -2 0 11 1064.73 36.27
 2 0 11 1078.53 36.12
 2 0 11 1096.62 36.19
 -2 0 -11 1115.99 36.24
 -2 0 11 1125.63 35.87
 -2 0 11 1137.29 39.83
 -2 0 -11 1111.1 38.54
 2 0 -12 267.96 12.4
 -2 0 -12 277.99 13.54
 -2 0 -12 242.71 9.78
 -2 0 12 244.73 9.31
 2 0 12 242.06 9.66
 -2 0 12 251.69 9.91
 2 0 12 247.79 9.72
 -2 0 12 260.64 9.97
 -2 0 12 265.06 13.32
 -2 0 -13 63.02 7.08
 -2 0 13 61.61 3.72
 2 0 13 58.88 3.93
 -2 0 13 59.18 7.13
 -2 0 14 195.7 11.53
 -2 0 14 163.32 7.23
 2 0 14 171.81 7.73
 -2 0 14 171.34 7.96
 2 0 14 169.84 7.75
 -2 0 -14 170.45 7.74
 2 0 14 176.43 7.68
 -2 0 14 181.59 8.02
 -2 0 -14 184.65 11.52
 -2 0 15 114.71 5.78
 2 0 15 127.57 6.4
 -2 0 15 119.44 6.78
 -2 0 -15 124.33 6.3
 -2 0 15 132.11 9.93
 -2 0 15 129.16 6.76
 2 0 15 131.34 6.52
 -2 0 -16 103.39 5.96
 -2 0 16 113.94 9.81
 2 0 16 114.77 6.29
 -2 0 16 122.14 6.67
 -2 0 -17 572.56 20.38
 -2 0 17 591.42 25.26
 2 0 17 547.75 20.47
 -2 0 17 584.9 20.95
 -2 0 18 78.59 5.86
 2 0 18 82.64 5.52
 -2 0 18 92.68 8.96
 -2 0 18 78.32 5.13
 -2 0 19 291.09 15.57
 2 0 19 319.73 15.93
 -2 0 19 296.77 12.11
 -2 0 19 296.43 12.2
 2 0 19 297.05 11.85
 -2 0 19 303.11 15.89
 -2 0 19 274.86 11.4
 -2 0 20 86.57 8.04
 2 0 20 94.25 8.48
 -2 0 20 81.6 5.71
 -2 0 20 91.39 8.3
 -2 0 20 97.57 5.41
 2 0 21 21.84 2.86
 -2 0 21 15.81 3.22
 -2 0 21 21.59 3.14
 -2 0 -21 21.93 5.39
 2 0 -21 15.55 5.39
 2 0 21 16.09 3.02
 -2 0 21 18.06 3.13
 -2 0 21 21.13 5.49
 -2 0 21 20.14 5.11
 2 0 21 17.05 5.23
 2 0 22 311.18 13.6
 -2 0 22 304.99 13.67
 -2 0 22 262.67 10.64
 2 0 22 246.23 10.27
 -2 0 22 310.83 10.79
 -2 0 22 291.57 10.72
 -2 0 22 306.03 13.68
 2 0 22 307.59 13.65
 2 0 23 99.28 4.74
 -2 0 23 132.65 5.32
 2 0 23 130.22 5.29
 -2 0 23 120.7 7.19
 2 0 23 124.94 7.22
 -2 0 23 124.74 5.25
 -2 0 23 107.49 5.16
 -2 0 24 51.69 2.64
 2 0 24 45.1 2.6
 -2 0 24 46.43 2.62
 2 0 24 44.93 2.58
 -2 1 24 15.35 1.76
 2 -1 24 15.29 1.74
 2 -1 24 13.84 1.67
 -2 1 24 16.11 1.73
 2 -1 23 40.86 4.4
 -2 1 23 41.02 2.92
 2 -1 23 39.14 2.8
 -2 1 23 31.36 2.79
 -2 1 23 35.51 2.8
 -2 1 23 39.13 4.43
 2 -1 22 125.23 5.85
 -2 1 22 138.9 6.17
 -2 1 22 132.47 6.13
 -2 1 22 135.45 6.11
 -2 1 22 139.67 8.67
 2 -1 22 124.47 8.38
 -2 1 21 17.66 3.35
 2 -1 21 21.58 3.09
 -2 1 21 22.41 3.26
 -2 1 21 18.77 5.27
 2 -1 21 24.62 5.36
 -2 1 21 28.12 5.41
 -2 1 21 27.06 3.3
 -2 -1 -21 21.15 5.39
 2 -1 20 113.97 9.11
 -2 1 20 99.98 8.91
 -2 1 20 107.09 5.94
 -2 1 20 108.13 9.01
 -2 1 19 109.99 6.35
 2 -1 19 117.19 9.6
 -2 1 19 94.36 8.9
 2 -1 19 110.13 6.25
 -2 1 19 102.47 6.4
 -2 1 19 108.95 9.17
 -2 1 18 15.34 3.69
 -2 1 18 13.47 5.82
 -2 1 18 19.08 4.1
 2 -1 18 10.53 3.61
 -2 1 18 8.79 3.01
 -2 1 17 156.84 10.93
 -2 1 17 133.23 6.85
 2 -1 17 132.97 7.14
 -2 1 17 146.89 7.72
 2 -1 16 358.24 13.37
 -2 1 16 338.13 13.57
 -2 1 16 334.7 12.65
 2 -1 16 327.19 13.3
 -2 1 16 372.35 17.69
 -2 1 16 343.98 13.1
 -2 -1 -16 336.4 13.15
 2 -1 15 438.69 16.08
 2 -1 15 424.46 16.06
 -2 1 15 438.91 16.43
 2 -1 15 438.42 16.09
 -2 1 15 439.3 15.57
 -2 -1 -15 442.43 16.01
 -2 1 15 430.4 20.35
 2 -1 14 27.05 3.56
 2 -1 14 37.08 3.52
 -2 1 14 34.42 3.16
 -2 1 14 32.5 6.59
 -2 -1 -14 37 3.43
 -2 1 14 41.43 4.03
 -2 1 13 266.63 14.19
 -2 1 12 40.8 3.65
 -2 1 12 33.49 6
 -2 1 12 34.52 3.7
 2 -1 12 40.65 3.44
 2 -1 12 42.98 3.47
 -2 1 12 38.74 3.1
 -2 -1 -12 42.29 3.39
 2 1 -12 41.01 5.07
 -2 -1 -12 48.51 6.17
 -2 -1 -11 673.85 22.78
 2 -1 11 623.87 22.75
 -2 1 11 702.01 22.88
 2 1 -11 677.2 25.19
 -2 -1 -11 712.74 26.56
 2 -1 11 687.43 22.71
 -2 1 11 680.22 22.9
 2 -1 11 651.14 22.61
 -2 1 11 700.14 22.46
 -2 1 11 668.6 26.41
 -2 -1 -11 652.05 25.05
 -2 1 10 524.3 17.6
 -2 -1 -10 519.87 17.86
 -2 1 10 514.53 17.86
 2 -1 10 542.12 17.93
 -2 1 10 548.13 17.97
 -2 -1 -10 511.53 20.97
 2 1 -10 507.12 19.89
 -2 1 10 540.26 17.97
 2 -1 10 531.06 17.81
 2 -1 10 503.58 17.77
 2 -1 10 486.72 17.78
 -2 -1 -10 550.44 20.21
 2 -1 9 468.6 15.91
 -2 -1 -9 468.55 16.06
 2 -1 9 467.81 16.07
 -2 1 9 445.63 15.99
 -2 1 9 470.42 16.07
 2 -1 9 462.9 16
 -2 1 9 445.89 18.86
 -2 1 9 473.51 16.1
 -2 -1 -9 470.91 18.75
 -2 1 9 499.79 15.86
 -2 -1 -8 539.87 19.73
 -2 -1 -8 528.26 17.83
 2 -1 8 523.04 17.87
 -2 1 8 499.6 17.84
 -2 1 8 546 17.88
 2 -1 8 532.14 17.77
 -2 1 8 538.56 17.89
 -2 1 8 506.53 20.36
 -2 1 8 537.54 17.31
 -2 1 8 529.75 17.37
 2 1 -8 559.56 19.48
 -2 -1 -8 567.67 20.42
 -2 1 7 835.46 26.29
 -2 1 7 729.67 26.26
 2 -1 7 806.52 26.31
 2 -1 7 804.25 28.13
 -2 1 7 816.06 26.29
 -2 1 7 820.23 25.95
 -2 1 7 838.03 26.2
 2 -1 7 776.27 26.19
 -2 1 7 779.41 28.44
 -2 1 7 836.85 26.34
 -2 -1 -7 826.11 26.32
 -2 1 6 1340.01 41.95
 -2 1 6 1213.02 41.93
 2 -1 6 1274.15 42.01
 2 -1 6 1371.05 43.53
 -2 1 6 1317.04 41.96
 2 -1 6 1315.34 41.9
 -2 1 6 1363.93 41.9
 -2 -1 -6 1380.79 43.91
 2 -1 6 1326.86 43.42
 -2 1 6 1296.38 43.82
 -2 1 6 1339.43 41.98
 -2 -1 -6 1326.7 42.02
 -2 1 5 3682.47 116.94
 2 -1 5 3716.02 117.02
 -2 1 5 3768.41 117
 2 -1 5 3710.59 118.19
 -2 1 5 3748.78 116.96
 -2 -1 -5 3804.73 118.09
 -2 -1 -5 3670.72 118.58
 -2 1 5 3717.25 118.41
 2 -1 5 3603.38 118.11
 -2 -1 -5 3745.21 117.02
 -2 1 5 3810.34 116.98
 -2 1 5 3759.37 116.89
 2 -1 5 3588.76 116.92
 2 -1 4 1321.9 42.66
 -2 1 4 1336.44 41.7
 -2 1 4 1312.72 41.7
 -2 -1 -4 1340.45 43.07
 -2 -1 -4 1349.97 42.75
 -2 -1 -4 1360.86 41.78
 -2 1 4 1294.6 42.83
 2 -1 4 1322.57 42.77
 -2 1 4 1246.81 41.68
 -2 1 3 946.92 29.79
 2 1 -3 872.89 28.72
 2 -1 3 964.61 29.58
 2 1 -3 846.89 28.96
 -2 -1 -3 1026.62 30.12
 -2 -1 -3 1001.23 29.94
 -2 1 2 333.38 11.47
 -2 -1 -2 337.96 11.72
 -2 1 2 330.21 10.54
 -2 -1 -2 349.32 11.66
 -2 1 2 316.28 10.48
 -2 1 2 324.26 11.36
 -2 1 1 898.64 28.4
 -2 1 1 944.72 28.63
 2 1 -1 855.39 28.04
 2 1 -1 870.78 28.02
 -2 1 1 911.54 28.42
 -2 -1 -1 856.16 28
 -2 -1 -1 887.74 28.62
 -2 -1 0 881 27.42
 -2 1 0 872.99 27.38
 -2 1 0 875.46 27.69
 -2 -1 0 919.28 27.5
 -2 -1 0 860.01 26.91
 2 -1 0 815.3 26.89
 2 1 0 812.99 26.88
 -2 1 0 843.39 26.9
 -2 -1 0 874.64 27.5
 -2 -1 1 944.32 29.98
 -2 -1 1 950.24 30.02
 -2 1 -1 936.71 29.62
 -2 -1 1 906.06 29.79
 2 -1 -1 906.38 29.59
 -2 -1 1 945.99 29.92
 -2 -1 1 948.46 29.94
 -2 -1 2 551.1 18.15
 -2 -1 2 549.43 17.79
 -2 -1 2 563.83 17.88
 -2 -1 2 534.48 18.08
 -2 -1 2 540.05 17.67
 -2 -1 2 529.12 17.83
 2 1 3 967.69 30.07
 -2 -1 3 870.52 29.01
 -2 -1 3 961.09 29.77
 -2 -1 3 966.22 29.68
 -2 -1 3 887.48 29.92
 -2 -1 3 911.62 28.93
 -2 -1 4 1282.14 42.5
 2 1 4 1286.94 41.42
 -2 -1 4 1251.14 41.4
 2 1 4 1281.39 42.56
 -2 -1 4 1302.16 41.3
 -2 -1 4 1295.07 41.42
 -2 1 -4 1383.82 41.46
 -2 -1 4 1315.76 41.36
 -2 -1 4 1339.45 42.3
 -2 1 -5 3626.99 111.41
 -2 -1 5 3542.72 111.33
 2 -1 -5 3549.85 111.92
 -2 -1 5 3586.95 111.28
 -2 -1 5 3438.17 111.27
 -2 -1 5 3462.06 111.41
 2 1 5 3465.67 111.4
 2 1 5 3501.38 112.69
 -2 -1 5 3557.85 111.36
 2 1 5 3543.46 111.23
 -2 -1 5 3722.08 111.27
 -2 -1 5 3394.7 112.43
 -2 -1 5 3455.96 112.73
 -2 -1 6 1126.54 35.13
 -2 1 -6 1141.83 36.1
 2 -1 -6 1110.33 36.05
 -2 -1 6 1108.31 35.06
 2 1 6 1128.92 35.08
 2 1 6 1063.94 35.26
 -2 -1 6 1087.28 35.1
 -2 -1 6 1105.51 35.2
 -2 -1 6 1086.84 35.01
 -2 -1 6 1057.93 35.29
 -2 -1 6 1081.11 35.17
 -2 1 -6 1118.25 35.22
 -2 -1 6 1085.49 36.57
 -2 -1 6 1055.35 36.99
 -2 1 -7 905.02 29.91
 2 -1 -7 887.86 30.14
 -2 -1 7 906.27 28.87
 2 1 7 908.69 28.97
 -2 -1 7 908.93 29.17
 2 1 7 894.87 29.13
 -2 -1 7 872.92 28.96
 -2 -1 7 914.96 29.08
 -2 -1 7 913.79 28.85
 -2 1 -7 864.01 29.03
 -2 -1 7 862.82 31.24
 -2 -1 8 463.38 19.11
 -2 -1 8 481.37 16.48
 -2 1 -8 506.73 19.06
 2 -1 -8 498.61 17.95
 -2 1 -8 477.87 17.32
 -2 -1 8 505.84 16.34
 2 1 8 472.17 16.44
 2 1 8 482.18 16.57
 -2 -1 8 488.37 16.27
 -2 -1 8 511.97 16.6
 -2 -1 8 486.45 16.65
 -2 -1 8 504.24 16.58
 -2 -1 9 485.65 16.54
 2 1 9 482.13 17.68
 -2 1 -9 484.72 19.23
 -2 -1 9 477.96 19.36
 2 1 9 458.03 16.35
 2 1 9 486.41 16.46
 -2 -1 9 491.73 16.53
 -2 -1 9 477.46 16.18
 -2 -1 9 500.05 16.54
 -2 -1 9 489.82 16.21
 -2 -1 9 477.86 16.43
 -2 -1 10 605.12 21.36
 2 1 10 653.21 21.49
 2 1 10 652.98 21.39
 -2 -1 10 643.9 21.49
 -2 -1 10 612.13 21.04
 -2 -1 10 662.6 21.18
 2 -1 -10 647.08 23.42
 -2 1 -10 632.44 24.57
 -2 -1 11 552.76 22.11
 -2 1 -11 520.24 21.83
 -2 -1 11 533.35 18.56
 -2 -1 11 533.71 18.14
 2 1 11 545.76 18.53
 2 1 11 538.19 18.44
 -2 -1 12 9.56 2.9
 2 1 12 9.11 2.54
 2 1 12 11.27 2.89
 -2 -1 12 9.48 4.89
 2 1 12 9.13 2.65
 -2 -1 12 11.39 2.97
 -2 -1 12 6.69 2.11
 2 1 12 6.88 2.63
 -2 1 -12 12.17 5.11
 2 1 13 245.05 9.9
 -2 1 -13 246.01 13.58
 -2 -1 13 284.73 14.2
 -2 -1 13 251.95 9.61
 2 1 14 61.23 4.41
 -2 -1 14 57.96 4.58
 -2 -1 14 57.65 3.85
 -2 1 -14 67.66 4.46
 -2 -1 14 64.28 7.54
 2 1 14 62.19 4.32
 -2 1 -14 71.64 7.57
 -2 -1 14 62.82 4.69
 2 1 14 59.78 4.47
 2 1 15 404.31 14.74
 -2 -1 15 395.05 19.1
 -2 1 -15 393.38 14.93
 -2 -1 15 386.46 15.16
 -2 1 -15 382.37 19.58
 2 1 15 415.21 14.95
 -2 -1 15 397.2 15.18
 -2 -1 16 309.54 15.91
 -2 -1 16 294.78 12.39
 2 1 16 307.78 12.08
 -2 -1 16 298.96 12.37
 -2 1 -16 298.14 11.99
 -2 1 -17 119.07 6.44
 2 1 17 108.53 6.4
 -2 -1 17 113.4 6.92
 2 1 18 15.32 3.57
 -2 -1 18 11.39 3.94
 -2 -1 18 9.84 5.59
 -2 -1 19 143.68 7.51
 2 1 19 124.51 6.96
 2 1 19 139.39 10.38
 -2 -1 19 162.68 10.57
 -2 -1 19 149.8 10.49
 -2 -1 19 137.7 6.78
 2 1 20 96.96 8.69
 -2 -1 20 101.98 8.7
 -2 -1 20 93.37 6.09
 -2 -1 20 106.33 8.7
 -2 -1 20 104.26 5.72
 -2 -1 21 91.28 4.97
 -2 -1 21 113.19 8.31
 -2 -1 21 95.72 8
 2 1 21 104.72 8.05
 -2 -1 21 96.9 5.67
 -2 -1 21 100.95 5.43
 -2 -1 21 103.88 5.46
 2 -1 -21 105.9 8.7
 -2 -1 21 96.43 5.55
 2 1 21 89.09 4.97
 -2 -1 22 147.68 6.28
 2 1 22 122.72 5.71
 -2 -1 22 130.78 6.32
 2 1 22 159.5 9.05
 -2 -1 22 141.6 8.71
 -2 -1 22 145.11 6.26
 -2 -1 23 21.07 2.64
 -2 -1 23 22.86 2.54
 2 1 23 22.56 2.44
 2 1 23 20.66 3.82
 -2 -1 23 27 3.94
 -2 -1 23 22.7 2.44
 2 1 24 15.37 1.71
 -2 -1 24 19.9 1.82
 -2 -1 24 17.92 1.81
 2 1 24 14.06 1.73
 -2 -1 24 17.64 1.77
 2 -2 24 13.25 1.54
 -2 2 24 12.53 1.53
 2 -2 24 11.19 1.54
 -2 2 24 11.14 1.51
 -2 2 23 115.45 5.11
 2 -2 23 124.52 5.12
 2 -2 23 101.85 4.85
 -2 2 23 122.59 5.17
 2 -2 23 125.43 5.11
 -2 -2 -23 106.53 7.34
 2 -2 23 111 6.87
 -2 2 23 129.34 7.2
 -2 2 22 188.08 8.12
 2 -2 22 226.29 10.92
 -2 2 22 229.28 11.16
 2 -2 22 191.99 8.16
 -2 2 22 214.96 8.29
 -2 2 22 219.46 8.31
 2 -2 22 200.27 8.13
 -2 2 21 8.52 2.82
 2 -2 21 9.66 2.92
 -2 2 21 8.6 2.73
 2 -2 21 11.99 4.79
 -2 2 21 20.34 4.72
 -2 2 21 12.91 4.63
 -2 -2 -21 12.57 4.95
 -2 2 21 9.46 2.73
 -2 2 20 164.96 11.13
 -2 2 20 169.38 11.01
 2 -2 20 204.98 11.54
 -2 -2 -20 182.57 11.82
 2 -2 19 162.67 7.74
 -2 2 19 141.8 7.63
 -2 2 19 149.31 10.82
 2 -2 19 163.59 10.75
 -2 2 19 168.5 11.24
 -2 2 18 76.32 8.69
 -2 2 18 85.37 5.81
 -2 2 18 93.24 5.99
 2 -2 18 87.23 5.71
 -2 2 17 353.26 17.41
 2 -2 17 330.82 13.18
 -2 2 17 339.32 13.44
 2 -2 17 323.51 13.08
 -2 2 17 312.69 12.52
 -2 2 17 330.52 13.09
 -2 2 16 332.83 13.05
 2 -2 16 340.86 12.82
 -2 2 16 310 12.32
 2 -2 16 330.83 12.82
 -2 2 16 303.83 12.05
 -2 2 16 326.31 16.84
 -2 2 15 29.7 4.13
 -2 2 15 25.94 3.31
 -2 2 15 33.59 6.35
 -2 2 15 28.2 3.04
 2 -2 15 17.09 3.14
 -2 -2 -15 25.64 3.31
 2 -2 15 22.82 3.38
 2 -2 14 202.35 8.7
 2 -2 14 206.9 8.56
 -2 2 14 206.3 8.25
 -2 2 14 222.45 12.68
 -2 2 14 196.03 9.01
 -2 -2 -14 200.73 8.57
 -2 2 13 59.26 6.98
 -2 2 13 48.22 4.12
 -2 -2 -12 279.16 10.63
 2 -2 12 281.59 10.74
 -2 2 12 291.4 10.89
 -2 2 12 292.86 14.26
 -2 2 12 284.61 10.34
 2 -2 12 268.73 10.61
 2 -2 12 270.38 10.58
 2 2 -12 275.92 13.33
 2 -2 11 871.24 28.88
 -2 -2 -11 866.5 28.92
 2 -2 11 846.7 28.96
 -2 2 11 862.27 29.06
 2 2 -11 840.79 31.45
 -2 2 11 864.38 32.35
 2 -2 11 906.48 28.87
 -2 -2 -11 952.62 31.88
 2 -2 11 847.71 28.91
 -2 2 11 884.13 28.66
 -2 -2 -10 814.43 27.18
 2 -2 10 836.05 27.26
 -2 2 10 820.2 27.37
 -2 2 10 838.81 27.36
 2 2 -10 788.21 29.42
 2 -2 10 840.52 27.12
 -2 2 10 825.2 27.34
 2 -2 10 805.9 27.17
 -2 -2 -10 795.41 29.57
 -2 -2 -9 281.46 10.22
 -2 2 9 257.5 10.35
 2 -2 9 308.28 10.34
 -2 2 9 279.88 10.31
 -2 -2 -9 293.21 13.04
 -2 -2 -9 292.66 11.63
 -2 2 9 281.46 13.03
 2 -2 9 296.27 12.66
 -2 2 9 272.5 9.85
 -2 2 9 267.01 10.28
 2 -2 9 287.27 10.22
 -2 -2 -9 271.82 12.16
 2 -2 8 80.48 4.2
 -2 2 8 83.21 4.47
 2 -2 8 81.46 5.81
 -2 2 8 90.24 4.39
 2 -2 8 83.36 4.21
 -2 2 8 75.25 6.56
 2 -2 8 81.41 5.95
 -2 2 8 87.47 4.02
 -2 2 8 85.82 4.38
 -2 -2 -8 86.82 4.21
 -2 -2 -8 96.04 5.44
 -2 -2 -8 96.14 6.8
 -2 -2 -7 262.53 9.25
 -2 2 7 237.24 9.34
 2 -2 7 264.98 9.3
 2 -2 7 270.36 10.94
 -2 2 7 258.71 9.29
 -2 -2 -7 252.82 10.44
 -2 2 7 275.64 11.54
 -2 2 7 245.37 9.1
 -2 2 7 258.45 9.32
 2 -2 7 273.54 9.24
 -2 -2 -7 263.21 11.18
 -2 -2 -6 543.2 20.06
 -2 2 6 565.11 18.26
 -2 2 6 533.63 18.52
 -2 2 6 584.42 18.42
 2 -2 6 542.82 19.85
 2 -2 6 551.39 18.34
 2 -2 6 543.92 19.93
 -2 2 6 565.32 20.2
 -2 2 6 549.74 18.34
 -2 2 6 558.58 18.39
 -2 -2 -6 553.2 19.63
 -2 -2 -6 596.72 20.5
 -2 -2 -6 567.06 18.39
 2 -2 5 1845.39 57.88
 -2 2 5 1727.51 56.53
 -2 2 5 1854.38 57.99
 -2 2 5 1723.46 56.54
 -2 2 5 1815.71 56.45
 -2 2 5 1783.76 56.57
 2 -2 5 1735.49 57.8
 -2 -2 -5 1836.4 56.61
 -2 -2 -5 1866.74 58.17
 -2 2 4 1845.44 58.01
 -2 2 4 1916.1 58.01
 -2 2 4 1823.79 58.08
 -2 2 4 1789.87 59.03
 -2 -2 -4 1743.26 58.09
 -2 -2 -4 1850.38 59.46
 2 -2 4 1868.56 58.14
 2 -2 3 414.61 13.66
 -2 2 3 409.47 13.62
 -2 -2 -3 396.1 13.63
 -2 2 3 409.98 13.53
 -2 -2 -3 422.16 15
 -2 2 3 432.36 13.6
 -2 2 3 407.46 14.4
 2 -2 3 436.37 13.63
 -2 2 2 440.95 15.44
 2 2 -2 489.85 15.52
 -2 2 2 449.7 15.39
 -2 -2 -2 453.16 15.39
 -2 -2 -2 459.83 15.87
 -2 -2 -2 454.35 15.97
 -2 -2 -1 1200.68 39.59
 2 -2 1 1236.14 39.22
 -2 -2 -1 1254.63 39.14
 -2 2 1 1177.7 39.11
 -2 -2 -1 1260.37 39.17
 2 2 -1 1278.1 39.18
 2 -2 1 1151.43 39.08
 -2 -2 -1 1261.46 39.68
 -2 -2 0 4935.14 155.3
 2 -2 0 4818.42 154.71
 -2 2 0 5091.82 154.96
 2 -2 0 4662.26 154.79
 -2 -2 0 4996.52 154.86
 -2 -2 0 5033.22 155.3
 -2 2 0 5243.81 155.5
 -2 -2 1 1018.12 32.94
 2 -2 -1 974.75 32.61
 -2 -2 1 1064.1 32.88
 2 -2 -1 953.2 32.57
 -2 -2 1 1039.5 32.67
 -2 2 -1 1062.26 32.68
 -2 -2 1 1030.84 32.64
 2 2 1 1020.37 32.63
 -2 2 -1 994.83 33.26
 -2 -2 2 637.18 20.93
 -2 2 -2 634.16 20.79
 -2 -2 2 656.62 20.81
 -2 -2 2 638.51 20.76
 2 -2 -2 590.42 20.73
 2 2 2 624.18 20.91
 -2 -2 3 351.65 12.84
 -2 -2 3 355.65 12.73
 -2 -2 3 356.02 12.81
 -2 -2 3 364.87 11.92
 2 2 3 386.29 13.08
 -2 2 -4 1829.51 60.33
 -2 -2 4 1897.47 60.41
 -2 2 -4 1905.59 60.52
 -2 -2 4 1903.23 60.37
 -2 -2 4 1915.71 61.44
 -2 -2 4 1860.02 60.34
 -2 -2 4 1940.28 60.44
 2 2 4 1927.39 61.63
 -2 -2 4 1950.59 60.39
 -2 -2 4 2020.73 60.36
 -2 -2 4 1902.12 61.4
 -2 -2 5 1725.85 53.71
 -2 -2 5 1689.58 53.48
 2 -2 -5 1583.84 53.77
 -2 -2 5 1710.82 55.1
 -2 -2 5 1686.28 53.83
 -2 -2 5 1672.45 53.64
 -2 -2 5 1722.02 53.65
 -2 2 -5 1680.38 53.63
 -2 -2 5 1687.27 53.67
 -2 2 -5 1769.72 53.83
 -2 -2 5 1723.18 53.75
 -2 -2 5 1751.08 55.03
 -2 -2 6 438.78 14.74
 -2 -2 6 442.26 16.39
 -2 -2 6 431.26 16.17
 -2 -2 6 432.67 14.45
 2 2 6 407.24 14.43
 2 2 6 430.73 14.55
 -2 -2 6 443.83 14.53
 -2 -2 6 446.16 14.52
 -2 -2 6 435.75 14.67
 2 -2 -6 421.54 14.6
 -2 -2 6 442.47 14.2
 -2 -2 6 451.91 14.58
 -2 2 -6 431.56 14.63
 -2 -2 6 438.58 14.63
 -2 -2 7 185.44 7.03
 -2 -2 7 180.69 7.2
 -2 -2 7 184.71 9.13
 -2 -2 7 189.47 6.83
 2 2 7 186.19 6.87
 2 2 7 186.36 6.98
 -2 -2 7 194.01 6.96
 -2 -2 7 181.25 7.08
 -2 -2 7 179.73 6.92
 -2 2 -7 192.65 7.79
 -2 -2 7 177.46 7.1
 -2 2 -7 183.31 7.11
 2 -2 -7 171.18 6.94
 -2 -2 8 78.82 4.35
 -2 -2 8 71.42 3.2
 -2 2 -8 80.82 3.98
 -2 -2 8 74.53 3.72
 2 2 8 83.33 3.9
 2 2 8 78.68 4.06
 -2 -2 8 72.89 3.95
 -2 2 -8 76.76 4.51
 -2 -2 8 81.72 4.16
 -2 -2 8 74.7 3.88
 -2 -2 8 69.55 5.7
 -2 -2 8 79.85 6.73
 2 2 9 143.94 7.86
 -2 -2 9 167.2 6.81
 -2 -2 9 183.76 9.55
 -2 -2 9 152.5 8.66
 2 2 9 154.24 6.3
 -2 -2 9 169.89 6.32
 2 2 9 150.82 6.52
 2 2 9 153.69 6.43
 -2 -2 9 156.01 6.64
 -2 -2 9 158.09 6.36
 -2 -2 9 165.8 6.55
 -2 2 -9 157.31 6.5
 2 2 10 644.75 23.69
 2 2 10 663.18 22
 -2 2 -10 628.07 25.27
 2 2 10 663.15 22.22
 -2 -2 10 661.32 22.23
 -2 -2 10 659.09 22.22
 -2 -2 10 640.96 22.09
 -2 -2 10 681.81 21.87
 2 2 11 850.75 27.69
 -2 2 -11 801.3 31.38
 -2 -2 11 894.8 31.42
 -2 -2 11 822.9 27.89
 2 2 11 847.19 27.89
 -2 -2 11 815.51 27.81
 -2 -2 11 835.81 27.5
 2 2 12 258.22 10.36
 -2 2 -12 279.14 14.19
 2 2 12 277.52 10.6
 -2 -2 12 291.36 10.73
 2 2 12 266.55 10.57
 -2 -2 12 270.2 10.08
 2 2 13 44.99 4.01
 -2 -2 13 51.08 4.16
 -2 -2 13 61.71 6.87
 -2 2 -13 61.51 7
 -2 2 -14 204.41 12.57
 2 2 14 204.51 8.66
 -2 2 -14 185.7 8.66
 -2 -2 14 214.17 9
 2 2 14 199.96 8.51
 -2 -2 14 201.58 12.07
 -2 -2 14 197.25 8.8
 -2 2 -15 82.01 8.65
 -2 2 -15 76.44 5.32
 2 2 15 95 5.47
 -2 -2 15 94.3 8.5
 -2 -2 15 81.71 5.63
 2 2 15 93.99 5.35
 -2 -2 15 81.02 5.51
 -2 2 -16 374.85 14.56
 2 2 16 375.5 14.34
 -2 -2 16 387.69 14.86
 2 2 16 370.56 14.45
 -2 -2 16 385.83 14.83
 -2 -2 16 411.24 18.92
 -2 2 -17 299.78 12.69
 -2 -2 17 307.75 13.15
 -2 -2 17 339.52 13.34
 2 2 17 344.8 12.93
 -2 -2 17 334.73 16.83
 -2 2 -18 71.91 5.08
 -2 -2 18 85.29 8.66
 -2 -2 18 82.72 5.68
 2 2 18 74.88 5.08
 -2 -2 19 176.78 8.14
 2 2 19 141.95 7.41
 2 2 19 157.72 10.63
 -2 -2 19 158.77 10.86
 -2 -2 19 156.76 7.44
 -2 -2 19 176.92 11.31
 2 2 19 154.62 7.23
 2 2 20 245.6 13.38
 -2 -2 20 248.32 13.35
 -2 -2 20 255.51 13.62
 2 -2 -20 238.04 14.02
 2 -2 -21 31.53 6.04
 -2 -2 21 45.27 3.65
 2 2 21 47.35 6.05
 -2 -2 21 34.71 5.53
 -2 -2 21 42.36 5.81
 -2 -2 21 37.79 3.32
 -2 -2 21 41.42 3.99
 -2 -2 21 37.42 3.51
 -2 -2 21 38.43 4.03
 -2 -2 22 208.56 8.76
 2 2 22 245.35 11.49
 -2 -2 22 232.61 11.37
 -2 -2 22 190.86 8.17
 -2 -2 22 230.21 8.63
 -2 -2 22 242.28 8.73
 2 2 23 121.03 7.03
 2 -2 -23 127.1 7.82
 -2 -2 23 126.45 7.14
 -2 -2 23 126.31 5.22
 2 2 23 117.41 5.1
 -2 -2 23 108.79 5.27
 -2 -2 23 122.36 5.14
 -2 -2 24 26.77 1.83
 2 2 24 16.09 1.72
 2 2 24 20.48 1.76
 -2 -2 24 23.4 1.8
 -2 -2 24 17.54 1.86
 2 -3 23 10.87 1.92
 -2 3 23 13.16 2.05
 2 -3 23 6.42 1.91
 2 -3 23 7.81 1.85
 -2 3 23 13.06 2.01
 -2 3 22 88.44 4.61
 2 -3 22 87.34 4.65
 -2 3 22 90.04 6.73
 -2 -3 -22 94.64 7.36
 2 -3 22 98.08 6.83
 -2 3 22 82.76 4.47
 -2 3 22 86.92 4.55
 -2 3 21 236.35 9.16
 -2 -3 -21 207.71 12.36
 -2 3 21 234.63 12.18
 2 -3 21 218.41 9.17
 -2 3 21 258.9 12.54
 2 -3 21 229.97 11.86
 -2 3 21 205.83 8.95
 -2 3 21 227.06 9.08
 2 -3 20 74.4 7.5
 -2 3 20 80.62 7.55
 -2 3 20 75.19 7.42
 -2 -3 -20 71.76 7.94
 -2 -3 -19 67.87 7.83
 -2 3 19 57.59 4.67
 2 -3 19 73.01 7.47
 2 -3 19 67.26 4.89
 -2 3 19 61.61 4.88
 -2 3 19 61.88 7.38
 -2 3 19 68.29 7.61
 2 -3 18 12.15 3.23
 2 -3 18 7.61 3.43
 -2 -3 -18 1.84 5.51
 -2 3 18 6.7 3.21
 -2 3 18 4.23 5.35
 -2 3 17 225.43 13.49
 -2 3 17 230.17 13.52
 -2 3 17 212.05 9.71
 2 -3 17 217.74 9.68
 -2 3 17 228.28 10.19
 2 -3 17 220.12 9.88
 -2 3 16 397.42 15.04
 -2 3 16 361.67 18.57
 -2 3 16 396.17 14.77
 -2 3 16 387.49 14.2
 2 -3 16 371.92 14.73
 -2 3 15 333.67 12.4
 -2 3 15 331.35 12.39
 -2 3 15 349.32 13.2
 -2 3 15 342.73 16.79
 -2 3 15 343.1 12.9
 2 -3 15 308.35 12.79
 2 -3 15 311.61 12.42
 -2 3 14 20.18 2.87
 -2 3 14 18.63 3.58
 -2 3 14 29.82 5.93
 -2 3 14 15.61 2.84
 2 -3 14 29.23 3.47
 2 -3 14 20.8 3.08
 -2 3 13 22.32 3.53
 2 3 -13 15.62 4.67
 -2 3 13 24.92 5.69
 2 -3 13 24.34 3.27
 2 -3 12 281.31 11.05
 -2 3 12 299.11 10.82
 2 3 -12 297.92 14
 -2 3 12 283.71 10.81
 -2 3 12 291.61 14.48
 2 -3 12 271.52 11.03
 2 -3 12 303.29 11.1
 2 -3 12 300.72 10.93
 -2 -3 -12 298.99 11.03
 -2 -3 -11 424.28 14.37
 2 -3 11 410.83 14.42
 -2 3 11 419.08 14.6
 2 -3 11 397.04 14.24
 -2 3 11 395.27 14.11
 2 -3 11 380 14.39
 -2 3 11 396.71 17.5
 -2 3 10 230.98 9.22
 2 -3 10 217.14 8.99
 -2 3 10 248.83 9.14
 -2 3 10 237.16 8.77
 -2 -3 -10 253.95 11.57
 -2 3 10 234.29 8.71
 2 -3 10 218.54 11.37
 -2 -3 -10 244.2 8.92
 2 -3 10 212.57 8.86
 -2 3 9 360.32 13.41
 2 -3 9 387.29 13.27
 -2 3 9 383.55 13.3
 -2 3 9 385.67 12.96
 -2 -3 -9 368.51 15.41
 2 -3 9 358.58 15.57
 -2 3 9 366.11 15.86
 2 -3 9 362.06 13.2
 -2 3 9 382.48 13.09
 -2 -3 -9 387.29 14.76
 -2 -3 -9 366.42 13.12
 -2 3 8 90.47 4.81
 2 -3 8 84.25 4.51
 2 -3 8 99.61 6.24
 -2 3 8 86.48 4.62
 -2 3 8 93.51 4.25
 -2 3 8 90.26 4.46
 -2 3 8 100.89 6.65
 2 -3 8 100.27 6.49
 -2 -3 -8 98.02 5.82
 -2 -3 -8 90.71 4.45
 2 -3 8 95.2 4.52
 -2 3 7 70.71 3.9
 2 -3 7 65.68 5.18
 -2 3 7 72.82 3.49
 -2 -3 -7 67.83 3.14
 -2 3 7 68.83 3.15
 -2 3 7 65.84 3.77
 -2 3 7 68.94 5.5
 -2 -3 -7 72.24 3.75
 -2 -3 -7 74.61 5.09
 -2 3 7 70.16 4.08
 -2 3 6 695.71 22.77
 -2 -3 -6 719.84 22.68
 2 -3 6 654.77 24.59
 -2 -3 -6 717.77 22.92
 -2 3 6 671.03 23.15
 2 -3 6 683.35 24.16
 -2 3 6 724.43 22.99
 -2 -3 -6 746.26 24.54
 -2 3 6 635.66 23.03
 -2 3 6 727.1 22.69
 -2 3 6 718.21 24.57
 -2 -3 -6 712.47 24.84
 -2 3 5 1783.41 57.78
 -2 3 5 1810.89 56.46
 -2 -3 -5 1795.91 56.43
 -2 3 5 1841.41 56.56
 2 -3 5 1859.01 56.67
 -2 3 5 1749.6 56.44
 -2 3 5 1756.97 56.37
 -2 3 5 1778.58 56.62
 -2 -3 -5 1772.16 57.93
 -2 3 5 1692.92 56.68
 -2 3 5 1824.29 56.49
 2 -3 5 1753.36 57.68
 -2 -3 -5 1763.87 58.3
 -2 -3 -5 1769.21 56.6
 -2 -3 -4 427.59 13.49
 -2 3 4 399.42 13.53
 -2 3 4 403.61 13.74
 -2 3 4 395.35 13.46
 -2 3 4 405.02 13.55
 2 3 -4 419.72 14.92
 2 -3 4 460.21 13.71
 -2 3 4 392.47 13.37
 -2 3 4 407.02 13.4
 -2 3 4 411.75 13.62
 -2 3 4 399.11 14.53
 -2 -3 -4 427.17 15.3
 -2 -3 -4 394.27 14.96
 -2 3 3 204.22 7.5
 -2 -3 -3 188.95 8.24
 -2 3 3 216.86 7.16
 2 -3 3 197.18 7.22
 -2 3 3 195.85 7.94
 2 3 -3 198.79 8.38
 -2 3 3 211.54 7.21
 2 -3 3 211.54 7.3
 -2 3 3 212.37 7.09
 -2 -3 -3 210.41 7.21
 -2 -3 -3 208.52 8.64
 2 -3 3 198.34 8.7
 -2 -3 -3 206.61 8.87
 -2 3 3 193.06 7.92
 2 -3 2 3190.98 101.93
 -2 -3 -2 3224.62 102.24
 -2 3 2 3009.95 101.39
 -2 -3 -2 3331.8 101.87
 -2 3 2 3232.87 101.12
 -2 -3 -2 3213.31 102.36
 -2 3 2 3150.23 101
 -2 3 2 3181.33 101.46
 2 3 -2 3325.72 101.87
 -2 3 2 3285.3 100.98
 2 -3 2 3180.71 101.01
 -2 -3 -2 3410.91 101.88
 -2 -3 -1 2256.5 72.74
 2 -3 1 2258.09 72.3
 -2 -3 -1 2317.53 72.38
 -2 3 1 2268.48 71.94
 2 3 -1 2278.83 72.33
 2 3 0 36.75 2.06
 2 -3 0 38.54 2.92
 -2 -3 0 26.23 2.93
 -2 -3 0 25.37 3.51
 -2 -3 0 26.28 3.42
 -2 3 0 22.1 3.74
 -2 -3 1 2057.09 65.45
 2 -3 -1 2041.77 65.82
 2 3 1 2039.76 65.45
 -2 3 -1 2159.93 66.37
 -2 -3 1 2093.08 66.14
 -2 3 -1 2063.93 65.83
 -2 -3 2 3391.16 104.64
 -2 -3 2 3330 104.6
 2 -3 -2 3406.97 105.44
 -2 -3 2 3377.28 105.09
 2 -3 -2 3334.17 105.43
 2 3 2 3410 105.27
 2 -3 -2 3162.91 104.79
 -2 -3 2 3353.71 105.62
 -2 3 -2 3351.71 105.77
 -2 3 -2 3371.05 105.43
 -2 -3 2 3333.28 105.1
 -2 3 -2 3197.53 104.6
 -2 -3 2 3390.81 104.53
 -2 -3 3 264.95 9.17
 -2 3 -3 276.85 10.34
 -2 -3 3 277.13 9.98
 -2 -3 3 269.13 10.41
 -2 -3 3 267.34 9.29
 -2 -3 3 280.61 9.2
 -2 -3 3 264 9.9
 -2 -3 3 276.67 9.32
 -2 -3 3 286.2 9.37
 2 -3 -3 273.8 10.29
 -2 -3 3 261.18 10.56
 2 3 3 265.59 9.12
 -2 3 -3 267.72 9.3
 -2 -3 4 322.73 10.48
 -2 -3 4 310.86 10.71
 -2 -3 4 304.82 10.67
 -2 -3 4 324.53 12.06
 -2 3 -4 327.41 10.66
 2 3 4 295.99 10.53
 -2 -3 4 308.94 11.66
 -2 -3 4 307.25 10.57
 -2 -3 4 320.38 10.71
 -2 3 -4 347.6 11.99
 -2 -3 5 2015.14 64.81
 -2 -3 5 2100.26 66.32
 2 3 5 1983.81 64.56
 -2 -3 5 2075.13 64.88
 2 -3 -5 1956.69 65.28
 2 3 5 2033.35 64.78
 -2 3 -5 2076.28 64.79
 -2 -3 5 2073.93 66.09
 -2 -3 5 2107.37 64.89
 -2 -3 5 2130.16 64.87
 -2 -3 6 699.76 23.26
 -2 -3 6 710.77 24.83
 2 3 6 730.87 22.88
 -2 -3 6 723.45 23.19
 -2 -3 6 686.64 23.11
 2 -3 -6 678.29 23.5
 -2 3 -6 682.35 22.96
 2 3 6 723.65 23.1
 -2 -3 6 725.48 24.8
 -2 -3 6 726 23.17
 -2 3 -6 706.13 23.26
 -2 -3 6 704.26 23.15
 -2 -3 7 131.32 5.46
 2 3 7 130.86 5.42
 2 -3 -7 136.87 5.79
 -2 -3 7 129.3 5.71
 -2 -3 7 124.56 4.71
 2 3 7 137.43 5.15
 -2 3 -7 130.61 5.53
 -2 -3 7 133.19 5.54
 -2 -3 7 120.34 5.57
 -2 -3 7 123.34 5.45
 -2 -3 7 124.29 7.19
 -2 -3 8 84.96 6.32
 -2 -3 8 80.99 6.09
 2 3 8 75.06 3.83
 -2 3 -8 77.79 4.25
 -2 -3 8 85.28 4.28
 -2 -3 8 80.04 4.14
 -2 -3 8 74.77 4.13
 -2 -3 8 74.79 4.22
 2 3 8 74.02 4.17
 -2 -3 8 83.66 4.42
 -2 -3 8 82.87 4.25
 -2 -3 9 336.43 14.62
 -2 -3 9 357.09 14.83
 2 3 9 329.78 11.85
 -2 -3 9 340.45 12.1
 2 3 9 328.34 12.04
 2 3 9 343.93 14.13
 -2 -3 9 336.84 12.23
 -2 -3 9 336.91 12.05
 -2 3 -9 342.54 12.08
 -2 -3 9 346.18 12.26
 -2 -3 10 281.33 13.81
 2 3 10 332.4 11.25
 -2 -3 10 295.9 11.32
 2 3 10 315.15 11.5
 -2 -3 10 298.95 11.51
 -2 3 -10 302.32 11.29
 -2 -3 10 325.86 11.56
 2 3 10 317.57 13.35
 -2 -3 11 506.87 19.48
 -2 -3 11 454.13 16.1
 2 3 11 449.87 16.19
 2 3 11 435.8 16.05
 2 3 11 455.48 15.81
 -2 3 -11 480.82 19.94
 -2 3 -12 193.09 11.53
 2 3 12 179.64 7.94
 2 3 12 189.87 7.64
 -2 -3 12 202.13 11.09
 -2 -3 12 172.77 7.72
 -2 3 -13 39.38 6.5
 -2 -3 13 40.24 3.9
 -2 -3 13 43.92 3.8
 -2 -3 13 43.82 6.27
 -2 3 -14 14.43 5.21
 -2 -3 14 10.38 3.23
 -2 -3 14 8.42 5.04
 2 3 14 5.79 2.82
 2 3 14 6.48 3.07
 -2 -3 15 285.69 14.36
 2 3 15 259.15 10.81
 -2 3 -15 257.26 10.83
 2 3 15 258.71 10.5
 -2 -3 15 261.92 10.95
 -2 3 -15 255.36 15.1
 -2 -3 15 245.49 10.9
 2 3 16 285.16 11.58
 -2 3 -16 268.78 11.64
 -2 -3 16 277.43 11.74
 2 3 16 293.64 11.47
 -2 -3 16 292.89 15.32
 -2 -3 16 274.99 11.84
 -2 -3 17 157.73 8.33
 2 3 17 160.38 7.82
 -2 -3 17 173.75 8.47
 -2 -3 17 187.49 11.73
 -2 3 -17 150.89 7.91
 2 3 17 166.72 7.87
 -2 3 -17 167.55 12.1
 -2 -3 17 178.73 11.73
 2 3 18 10.05 3.2
 -2 -3 18 13.34 3.77
 -2 3 -18 10.04 3.18
 -2 -3 18 5.93 3.48
 2 -3 -18 6.65 5.91
 -2 -3 18 10.95 5.42
 -2 -3 19 64.61 5.26
 2 3 19 71.43 7.72
 -2 -3 19 70.8 7.56
 -2 -3 19 64.84 7.36
 2 -3 -19 68.53 7.99
 -2 -3 19 68.21 4.78
 -2 -3 20 82.24 7.5
 2 3 20 75.43 7.54
 -2 -3 20 75.69 7.41
 2 -3 -20 74.25 8.19
 -2 -3 21 237.03 9.01
 2 -3 -21 228.38 12.87
 -2 -3 21 238.72 12.02
 2 3 21 219.57 11.67
 -2 -3 21 199.85 8.64
 -2 -3 21 224.78 9.39
 -2 -3 21 227.32 8.91
 -2 -3 21 222.37 11.8
 -2 -3 21 202.27 9.11
 -2 -3 22 84.24 4.41
 2 -3 -22 83.85 7.47
 2 3 22 94.3 6.84
 -2 -3 22 90.32 6.66
 -2 -3 22 95.06 4.63
 -2 -3 22 92.47 4.94
 -2 -3 22 86.06 4.97
 -2 -3 22 97.05 4.71
 2 3 23 6.9 1.89
 -2 -3 23 6.87 1.87
 -2 -3 23 5.71 2.18
 2 3 23 7.7 1.86
 -2 -3 23 9.73 1.87
 -2 -3 23 5.59 1.48
 -2 -3 24 10.24 1.59
 2 -4 23 108.8 5.09
 -2 4 23 116.82 5.01
 2 -4 23 125.05 4.99
 2 -4 23 124.81 5.11
 2 -4 23 136.53 5.03
 -2 4 23 122.59 5.02
 -2 4 22 74.12 4
 -2 4 22 65.94 5.85
 -2 -4 -22 64.07 6.35
 2 -4 22 80.1 6.03
 2 -4 22 63.52 4.06
 2 -4 22 76.41 3.98
 -2 4 22 79.35 4.11
 -2 4 21 12.91 4.33
 -2 4 21 12.21 4.28
 2 -4 21 16.82 4.41
 2 -4 21 15.41 4.46
 -2 -4 -21 18.3 4.97
 2 -4 21 18.51 2.99
 -2 4 21 12.98 2.67
 -2 4 21 16.11 2.7
 -2 4 21 15.59 2.78
 -2 -4 -21 17.1 4.99
 -2 4 20 67.04 7.04
 2 -4 20 66.98 6.79
 -2 4 20 57.47 4.26
 -2 4 20 63.24 6.81
 -2 4 20 55.35 4.24
 -2 4 20 59.88 4.3
 -2 -4 -20 60.94 7.15
 2 -4 19 65.55 4.91
 -2 4 19 62.03 4.73
 -2 4 19 57.1 7.05
 -2 4 19 65.55 7.42
 -2 -4 -19 69.5 7.89
 -2 4 19 67.16 4.68
 2 -4 19 73.32 7.44
 2 -4 18 27.11 3.85
 2 -4 18 22.22 3.82
 -2 4 18 24.49 3.71
 -2 -4 -18 20.58 6.35
 -2 4 18 26.66 6.15
 -2 4 17 464.03 21.12
 -2 -4 -17 449.9 21.31
 -2 4 17 442.83 16.35
 2 -4 17 478.27 21.01
 -2 4 17 481.91 21.36
 2 -4 17 447.43 16.95
 -2 4 17 457.85 16.92
 -2 4 16 216.45 13.15
 -2 4 16 220.23 9.05
 2 -4 16 228.82 9.72
 -2 4 16 208.26 9.51
 -2 4 15 31.16 3.86
 2 -4 15 23.15 3.48
 -2 4 15 27.53 6
 -2 4 15 28.78 3.27
 2 -4 15 25.61 3.03
 -2 4 15 25.22 4
 -2 4 14 178.9 8.26
 -2 4 14 177.38 8.03
 2 -4 14 182.45 8.06
 -2 4 14 187.46 11.53
 -2 4 14 178.54 7.6
 2 -4 14 173.13 7.55
 2 -4 14 164.4 7.84
 -2 4 13 57 4.02
 -2 4 13 52.99 4.47
 2 -4 13 61.08 4.31
 -2 4 13 67.67 6.94
 2 -4 13 56.19 4.13
 -2 4 13 57.59 4.18
 2 4 -13 57.48 6.52
 2 4 -13 72.98 7.27
 2 -4 12 152.24 6.84
 2 -4 12 150.25 6.51
 -2 4 12 142.44 6.42
 -2 4 12 164.61 9.83
 2 -4 11 776.71 26.63
 -2 4 11 807.43 26.79
 2 -4 11 795.82 30.03
 2 4 -11 820.27 30.3
 -2 4 11 782.34 26.53
 2 -4 11 784.33 26.38
 -2 4 11 828.11 26.35
 2 -4 11 772.27 26.62
 -2 4 11 791.94 29.82
 -2 4 10 953.5 30.3
 2 -4 10 875.51 30.12
 -2 4 10 885.44 32.78
 -2 4 10 902.59 29.85
 2 -4 10 876.93 33.04
 2 4 -10 954.08 33.42
 2 -4 10 888.5 30.15
 -2 4 10 914.95 29.59
 -2 4 10 924.14 30.07
 -2 4 10 938.15 30.14
 -2 4 9 1107.87 35.77
 -2 4 9 1063.64 37.95
 2 -4 9 1115.24 35.68
 -2 4 9 1096.39 35.35
 2 4 -9 1165.84 38.64
 2 -4 9 1076.43 38.3
 2 -4 9 1116.67 35.67
 -2 4 9 1060.7 35.16
 -2 4 9 1084.31 35.71
 -2 4 9 1090.96 35.53
 -2 4 8 68.25 3.86
 2 -4 8 77.3 6.1
 2 4 -8 79.48 6.36
 -2 4 8 68.12 4.06
 2 -4 8 79.82 5.57
 -2 4 8 65.33 5.54
 -2 -4 -8 74.3 5.36
 -2 4 8 69.59 3.39
 -2 4 8 56.14 4.28
 -2 4 8 71.2 3.61
 -2 4 8 70.91 3.4
 -2 4 8 70.35 4.26
 -2 4 7 122.33 4.93
 2 -4 7 103.5 6.81
 2 4 -7 106.04 6.81
 -2 4 7 114.71 5.07
 2 -4 7 109.35 6.23
 -2 4 7 110.02 6.61
 -2 -4 -7 121.39 6.66
 -2 4 7 112.78 4.55
 -2 4 7 108.52 5.34
 -2 4 7 110.15 4.69
 -2 4 7 100.32 5.13
 -2 4 7 107.46 4.66
 -2 4 6 454.26 14.71
 2 4 -6 482.38 16.89
 -2 -4 -6 438.97 16.46
 -2 4 6 443.61 14.45
 -2 4 6 431.16 14.82
 2 -4 6 424.81 15.88
 -2 4 6 422.35 15.09
 -2 4 6 431.96 14.71
 -2 4 6 423 14.57
 -2 4 6 458.1 16.3
 -2 4 5 1976.85 61.09
 -2 4 5 1921.25 61.17
 2 4 -5 1750.16 60.96
 2 -4 5 2002.47 61.3
 -2 4 5 1955.33 61.02
 2 -4 5 2094.07 61.35
 -2 4 5 1937.97 61.04
 -2 4 5 1890.44 61.26
 -2 4 5 1857.98 61.48
 -2 4 5 1992.84 62.33
 -2 -4 -5 2026.83 63.08
 -2 -4 -5 2007.7 62.87
 -2 4 4 999.38 31.11
 -2 4 4 990.18 31
 2 -4 4 1011.24 31.23
 -2 -4 -4 975.11 32.87
 2 -4 4 983.57 32.96
 -2 4 4 933.76 31.25
 -2 4 4 932.65 31.4
 -2 -4 -4 998.91 32.58
 -2 4 4 930.95 31.02
 -2 -4 -4 976.29 31.18
 2 -4 4 1012.32 31.18
 2 -4 4 983.13 31.23
 -2 4 4 888.4 31.8
 -2 4 3 72.31 3.36
 -2 -4 -3 72.69 4.81
 -2 4 3 83.4 3.37
 -2 4 3 80.08 3.9
 -2 4 3 79.46 3.83
 2 -4 3 63.05 3.32
 2 -4 3 69.58 3.5
 -2 4 3 81.78 3.29
 2 -4 3 68.8 3.55
 2 -4 3 62.88 4.88
 -2 -4 -3 69.84 5.12
 -2 -4 -3 80.28 3.53
 -2 4 3 70.25 3.93
 -2 -4 -3 74.16 4.84
 2 4 -3 61.85 4.85
 -2 4 3 73.47 3.96
 2 4 -3 65.42 2.79
 2 -4 2 1188.75 39.83
 -2 4 2 1239.79 38.85
 -2 4 2 1195.38 38.85
 -2 -4 -2 1250.94 38.77
 2 -4 2 1167.42 38.66
 -2 4 2 1200.13 39
 2 4 -2 1182.02 39.82
 2 -4 2 1125.47 39.58
 -2 4 2 1174.28 38.97
 -2 -4 -2 1278.23 39.87
 -2 4 2 1305.81 38.67
 -2 -4 -2 1201.92 40.21
 -2 -4 -2 1241.53 39.78
 -2 4 1 1171.23 35.82
 -2 4 1 1117.4 35.74
 2 -4 1 1050.83 36.49
 2 -4 1 1034.82 36.45
 -2 -4 -1 1193.91 37.2
 -2 -4 -1 1136.74 36.72
 -2 4 1 1121.03 35.84
 -2 -4 0 123.25 5.88
 2 -4 0 116.03 5.71
 -2 -4 0 132.42 6.53
 -2 4 0 110.78 4.95
 -2 -4 0 118.37 4.71
 -2 -4 0 122.6 4.71
 -2 -4 1 1073.18 35
 2 -4 -1 1075.25 35.82
 2 -4 -1 1052.22 35.56
 -2 4 -1 1133.16 36.27
 -2 4 -1 1096.5 34.89
 -2 -4 1 1080.53 35.74
 -2 -4 1 1116.97 34.86
 -2 -4 1 1101.27 34.89
 -2 -4 1 1097.8 36.19
 -2 4 -2 1062.56 34.69
 2 -4 -2 1019.39 33.82
 -2 -4 2 1004.49 34.64
 2 -4 -2 1052.75 34.35
 -2 -4 2 1016.97 33.6
 2 -4 -2 1051.87 34.42
 -2 -4 2 1021.97 33.37
 -2 -4 2 1045.86 33.34
 -2 4 -2 1039.65 34.38
 -2 -4 2 1013.5 34.27
 -2 -4 2 1012.35 33.62
 -2 -4 2 1111.54 33.22
 -2 -4 3 29.7 2.26
 -2 4 -3 33.07 3.84
 -2 -4 3 29.48 2.84
 -2 -4 3 27.81 2.83
 2 -4 -3 35.49 3.75
 -2 -4 3 26.01 2.51
 2 -4 -3 30.93 2.72
 -2 -4 3 30.72 3.98
 -2 -4 3 28.28 2.74
 -2 -4 3 28.1 2.66
 2 -4 -3 33.8 3.77
 -2 4 -3 25.63 3.96
 2 4 3 34.77 2.08
 -2 4 -3 28.31 2.53
 -2 -4 4 1171.1 37.54
 -2 -4 4 1132.02 35.99
 2 4 4 1087.58 35.77
 -2 4 -4 1121.08 35.96
 2 -4 -4 1099.91 37.29
 -2 -4 4 1162.21 36.76
 -2 -4 4 1122.46 35.75
 -2 -4 4 1117.78 35.76
 -2 -4 4 1121.62 36.05
 -2 -4 4 1145.66 35.98
 2 4 5 2039.52 66.67
 -2 4 -5 2146.49 66.75
 2 -4 -5 1992.68 68.27
 -2 -4 5 2167.5 68.62
 -2 -4 5 2110.9 66.8
 2 4 5 2137.8 66.51
 -2 -4 5 2092.47 66.88
 -2 -4 5 2113.74 67.86
 -2 -4 5 2095.37 66.79
 -2 -4 5 2135.04 66.55
 -2 -4 6 322.14 11.03
 -2 -4 6 311.29 12.49
 -2 -4 6 329.11 11.18
 -2 -4 6 300.2 12.92
 -2 -4 6 314.07 10.97
 -2 4 -6 320.53 12.88
 2 4 6 317.14 10.69
 -2 -4 6 312.96 11.11
 2 -4 -6 299.87 11.76
 -2 4 -6 316.94 10.92
 2 4 6 310.57 10.89
 -2 -4 6 300.73 11.03
 -2 -4 7 62.01 3.91
 -2 -4 7 59.61 5.5
 -2 4 -7 57.09 5.39
 2 4 7 64.09 3.36
 -2 -4 7 68.64 3.85
 -2 -4 7 62.94 3.94
 2 -4 -7 56.93 4.13
 2 4 7 64.82 3.59
 -2 4 -7 62.76 3.39
 -2 -4 7 61.52 5.15
 -2 -4 7 59.14 3.78
 -2 4 -7 69.56 3.96
 -2 -4 7 62.04 3.76
 -2 -4 8 40.99 3.44
 -2 -4 8 34.92 4.9
 -2 4 -8 42.38 5.14
 2 4 8 37.61 2.73
 -2 -4 8 46.66 4.93
 2 4 8 34.44 3.12
 -2 4 -8 39.95 2.83
 -2 -4 8 40.56 3.45
 -2 -4 8 40.06 3.4
 2 4 8 38.86 5.11
 -2 4 -8 46.4 3.38
 -2 -4 8 36.76 3.37
 -2 -4 8 39.23 3.21
 -2 -4 9 969.22 31.13
 -2 -4 9 953.86 31.17
 2 4 9 918.82 31.13
 2 4 9 951.76 30.77
 -2 -4 9 967.79 31.06
 -2 -4 9 1008.16 33.61
 2 4 9 897.12 30.99
 2 4 9 921.93 33.51
 -2 -4 9 917.87 31.09
 -2 -4 9 941.86 31.13
 -2 4 -9 973.16 31.12
 -2 -4 9 945.45 33.77
 -2 -4 10 829.35 27.76
 2 4 10 848.92 27.85
 2 4 10 875.13 27.48
 -2 -4 10 898.44 30.59
 -2 -4 10 815.05 27.64
 -2 -4 10 796.84 27.74
 -2 -4 10 845.67 30.77
 -2 4 -10 788.53 27.62
 2 4 10 835.17 27.66
 2 4 10 819.58 30.09
 2 4 11 790.16 26.41
 -2 4 -11 826.27 30.04
 -2 -4 11 796.97 29.96
 -2 4 -11 778.68 26.58
 -2 -4 11 797.75 26.71
 2 4 11 792.7 26.82
 2 4 11 780.73 26.62
 -2 -4 11 786.71 26.62
 -2 -4 11 836.25 29.89
 -2 -4 12 210.5 10.85
 -2 4 -12 168.37 11.34
 2 4 12 168.21 7.43
 -2 4 -12 196.87 11.19
 -2 4 -13 78.05 8.26
 -2 -4 13 85.97 5.31
 2 4 13 89.92 5.32
 -2 -4 13 88.83 7.53
 -2 -4 13 84.09 5.06
 -2 4 -13 83.98 7.78
 -2 4 -14 127.87 10.09
 -2 -4 14 119.2 6.42
 -2 -4 14 114.7 8.97
 2 4 14 113.06 5.96
 2 4 14 124.22 6.66
 2 4 15 82.57 5.38
 -2 4 -15 66.89 8.07
 -2 -4 15 60.57 7.29
 -2 -4 15 67.35 5.32
 2 4 15 77.77 4.86
 -2 -4 16 170.62 8.39
 2 4 16 168.01 8.21
 -2 4 -16 158.92 8.21
 -2 -4 16 168.58 11.07
 2 4 16 163.95 7.9
 -2 -4 16 177.19 8.29
 -2 -4 17 380.43 14.89
 2 -4 -17 345.79 18.79
 -2 -4 17 383.94 14.76
 -2 -4 17 374.89 18.23
 -2 4 -17 364.76 14.67
 2 4 17 381.51 14.6
 -2 4 -17 388.08 19.59
 2 4 17 400.26 18.88
 -2 -4 17 369.9 18.13
 -2 -4 18 31.55 6.02
 -2 4 -18 40.62 7.22
 -2 4 -18 31.65 4.03
 -2 -4 18 31.05 4.25
 -2 -4 18 37.13 4.24
 2 -4 -18 37.28 7.11
 -2 -4 19 92.93 8
 -2 -4 19 98.2 5.38
 2 -4 -19 93.32 9.3
 -2 4 -19 95.36 5.51
 2 4 19 89.08 8.27
 -2 -4 19 92.56 8.05
 -2 -4 19 93.64 6.05
 2 -4 -20 55.81 7.4
 -2 -4 20 51.67 4.09
 -2 -4 20 60.89 4.21
 -2 -4 20 64.12 6.73
 2 4 20 57.22 6.47
 -2 -4 20 57.83 6.47
 2 -4 -21 14.49 5.48
 -2 -4 21 25.45 2.92
 2 -4 -21 24.8 5.39
 -2 -4 21 19.05 2.89
 -2 -4 21 20.91 3.44
 -2 -4 21 22.95 2.83
 -2 -4 21 25.42 3.48
 2 4 21 31.45 5.1
 -2 -4 21 31.86 5.01
 -2 -4 21 24.6 4.62
 2 4 21 27.52 5.08
 2 4 22 71.46 3.78
 -2 -4 22 67.93 3.79
 -2 -4 22 56.39 3.61
 -2 -4 22 62.72 4.16
 -2 -4 22 69.01 3.72
 -2 -4 22 61.27 4.09
 -2 -4 22 58.7 5.4
 2 4 22 72.18 5.79
 2 -4 -22 63.68 6.28
 2 4 23 89.22 3.97
 -2 -4 23 93.42 3.92
 -2 -4 23 84.66 4.23
 2 4 23 92.58 3.98
 -2 -4 23 98.27 3.96
 -2 5 23 23.78 1.94
 2 -5 23 27.04 1.84
 2 -5 23 25.82 2.25
 2 -5 23 31.48 2.31
 2 -5 23 26.09 1.83
 -2 5 23 24.85 1.95
 2 -5 22 29.47 3.88
 -2 5 22 28.81 4.05
 2 -5 22 28.71 2.91
 -2 -5 -22 33.49 4.87
 -2 5 22 31.26 2.65
 2 -5 22 32.17 2.51
 2 -5 22 34.61 2.58
 -2 5 22 31.33 2.58
 2 -5 21 306.05 11.91
 -2 5 21 321.26 11.64
 2 -5 21 333.08 14.27
 -2 -5 -21 317.82 15.43
 -2 5 21 312.43 14.37
 -2 -5 -21 302.01 15.1
 -2 5 21 322.42 11.68
 -2 5 20 36.36 5.66
 -2 5 20 33.65 5.66
 2 -5 20 37.51 5.33
 -2 5 20 36.16 3.42
 2 -5 20 37.35 3.85
 -2 5 20 32.88 3.44
 -2 5 20 38.24 3.49
 -2 -5 -20 30.57 5.79
 -2 -5 -20 36.34 6.42
 2 -5 19 13.89 3.34
 -2 5 19 11.09 4.62
 -2 5 19 9.47 4.76
 2 -5 19 16.06 4.82
 -2 -5 -19 10.64 5.32
 -2 5 19 12.26 2.88
 -2 5 19 8.78 2.9
 2 -5 19 17.8 3.37
 -2 5 18 7.33 2.96
 -2 -5 -18 23.39 6.09
 2 -5 18 18 5.18
 -2 5 18 13.07 4.74
 -2 5 18 7.05 4.79
 2 -5 18 15.32 3.59
 2 -5 18 15.74 3.69
 -2 5 18 12.61 3.23
 -2 5 17 259.41 10.62
 -2 -5 -17 264.42 15.35
 -2 5 17 292.42 15.16
 2 -5 17 294.27 14.8
 -2 5 17 262.19 11.08
 -2 5 17 288.41 15.16
 2 -5 17 274.53 11.3
 -2 5 16 439.66 15.7
 -2 -5 -16 407.58 20.4
 -2 5 16 418.72 16.11
 -2 5 16 449.83 20.27
 -2 5 16 435.08 19.94
 2 -5 16 428.66 16.26
 2 -5 15 145.17 7.3
 -2 5 15 142.65 6.72
 -2 5 15 147.75 7.22
 -2 5 15 152.18 10.49
 2 -5 14 37.06 4.12
 -2 -5 -14 35.91 6.22
 2 -5 14 45.18 3.89
 2 -5 14 44.18 3.99
 -2 5 14 39.13 3.85
 -2 5 14 37.89 3.51
 -2 5 14 28.25 5.84
 -2 -5 -13 11.57 5.21
 2 5 -13 19.53 5.09
 -2 5 13 7.51 4.45
 2 5 -13 10.37 5.19
 -2 5 13 12.98 2.77
 2 -5 13 12.77 3.08
 2 -5 13 14.03 2.9
 2 -5 12 192.12 11.9
 -2 -5 -12 218.15 12
 -2 5 12 189.14 11.16
 2 -5 12 203.74 8.22
 2 5 -11 370.65 16.24
 2 -5 11 340.83 15.84
 -2 5 11 347.91 12.38
 2 -5 11 332.21 12.52
 -2 5 11 329.56 15.11
 -2 5 11 318.76 12.42
 -2 5 11 348.81 12.12
 2 -5 11 322.44 12.4
 2 5 -10 390.84 16.78
 2 -5 10 378.87 16.54
 -2 5 10 380.55 13.35
 2 -5 10 372.4 13.52
 -2 5 10 374.28 15.85
 -2 5 10 377.64 13.61
 2 -5 10 355.79 13.43
 -2 5 10 378.47 13.14
 -2 5 9 265.04 9.81
 2 5 -9 290.03 13.18
 2 -5 9 262.61 12.88
 -2 5 9 280.69 9.69
 -2 5 9 265.46 10.5
 -2 -5 -9 255.94 12.7
 -2 5 9 282.69 10.15
 -2 5 8 398.41 13.45
 -2 5 8 409.81 15.52
 -2 5 8 374.33 13.31
 -2 5 8 365.64 13.79
 2 -5 8 383.67 15.03
 -2 5 8 384.94 13.29
 -2 5 8 390.97 13.1
 -2 -5 -8 396.57 16.22
 2 -5 8 378.68 16.14
 2 5 -8 424.77 16.62
 -2 5 7 331.65 11.35
 -2 5 7 312.03 11.91
 -2 5 7 311.83 11.42
 -2 -5 -7 328.9 13.68
 2 -5 7 333.2 12.81
 2 5 -7 362.17 14.08
 -2 5 7 327.77 11.1
 -2 5 7 331.08 12.99
 -2 5 7 313.21 11.18
 -2 5 6 250.67 8.88
 -2 5 6 253.05 8.7
 2 -5 6 258.47 9.08
 -2 5 6 233.96 8.73
 -2 -5 -6 261.25 11.07
 2 -5 6 241.03 10.05
 -2 5 6 250.46 10.21
 -2 5 6 229.67 9.43
 -2 5 6 245.5 9.08
 2 -5 6 258.93 9.12
 2 5 -6 257.43 11.18
 2 -5 5 1266.33 40.39
 -2 5 5 1292 40.06
 -2 5 5 1293.25 40.21
 -2 5 5 1224.95 40.5
 -2 5 5 1230.72 40.63
 -2 5 5 1294.7 40.13
 2 5 -5 1276.71 42.26
 -2 5 5 1284.24 41.22
 2 5 -5 1166.91 40.18
 2 -5 5 1261.34 40.33
 2 -5 4 883.14 28.36
 2 -5 4 855.52 28.3
 -2 5 4 849.03 28.5
 -2 5 4 881.35 28.68
 -2 -5 -4 913.55 30.01
 -2 -5 -4 876.95 30.23
 -2 5 4 901.58 28.16
 2 -5 4 898.78 30.29
 -2 5 4 895.2 28.96
 2 5 -4 858.51 30.05
 -2 5 4 866.28 28.9
 -2 -5 -4 916.31 30.05
 2 -5 4 868.98 28.34
 -2 5 4 862.45 28.21
 2 -5 4 886.36 28.23
 2 5 -4 847.3 28.71
 2 -5 3 365.34 14.5
 -2 5 3 396.58 13.24
 2 5 -3 392 12.82
 -2 5 3 396.83 13.24
 -2 -5 -3 391.32 14.54
 2 -5 3 376.93 12.65
 2 -5 3 372.14 12.85
 2 -5 3 383.33 12.77
 -2 -5 -3 383.11 14.75
 -2 -5 -3 356.16 14.43
 -2 5 3 392.08 13.25
 -2 5 3 352.06 13.16
 -2 -5 -2 1751.14 53.04
 -2 5 2 1712.95 53.3
 -2 5 2 1680.27 53.26
 -2 5 2 1661.58 53.22
 -2 -5 -2 1750.7 54.6
 -2 -5 -2 1743.94 54.95
 2 -5 2 1621.1 53.04
 2 -5 2 1608.55 52.89
 2 -5 2 1640.67 54.46
 2 5 -2 1685.29 54.48
 2 -5 2 1644.53 54.28
 -2 -5 -1 1454.66 46.08
 -2 -5 -1 1402.85 46.15
 -2 -5 -1 1493.62 47.98
 -2 -5 -1 1516.85 47.49
 -2 5 1 1465.11 46.35
 -2 5 1 1458.24 46.24
 2 -5 1 1382.75 47.25
 -2 -5 -1 1505.51 47.46
 -2 -5 0 969.02 30.02
 -2 -5 0 914.03 29.98
 -2 -5 0 949.59 31.84
 2 -5 0 914.42 31.07
 -2 -5 0 960.73 31.26
 -2 5 0 905.07 30.1
 2 -5 -1 1258.75 43.26
 -2 -5 1 1311.74 43.31
 -2 -5 1 1355.69 43.79
 2 -5 -1 1348.83 43.25
 2 -5 -1 1324.99 43.38
 -2 -5 1 1331.88 42.21
 -2 -5 1 1356.42 42.2
 2 5 1 1309.86 41.89
 -2 5 -1 1305.86 42.21
 -2 5 -1 1312.75 43.69
 -2 5 -2 1524.26 49.05
 -2 -5 2 1456.66 49.16
 2 -5 -2 1524.82 48.42
 -2 -5 2 1537.5 47.62
 -2 -5 2 1451.28 47.6
 -2 5 -2 1466.36 47.48
 -2 -5 2 1542.92 47.38
 -2 5 -2 1430.37 48.86
 -2 -5 2 1509.17 48.73
 -2 -5 2 1475.62 47.61
 2 -5 -2 1440.99 48.83
 -2 5 -3 271.24 11.21
 -2 -5 3 278.53 9.75
 -2 -5 3 289.15 11.58
 2 -5 -3 268.11 10.33
 -2 -5 3 279.39 10
 2 -5 -3 289.63 11.28
 2 -5 -3 290.31 11.22
 -2 -5 3 280.91 10
 -2 -5 3 266.97 9.53
 -2 -5 3 264.78 9.81
 -2 -5 4 1027.26 32.34
 -2 -5 4 1045.69 33.24
 -2 5 -4 1033.03 34.22
 2 5 4 1002.5 32.33
 -2 5 -4 955.08 32.54
 -2 -5 4 1030.16 32.13
 2 -5 -4 1017.93 34.18
 -2 -5 4 1010.07 32.62
 -2 -5 4 980.74 34.33
 2 -5 -4 937.04 33.08
 -2 -5 4 1038.51 32.24
 -2 -5 4 996.51 32.71
 2 -5 -4 1001.88 34.19
 -2 -5 4 1023.01 33.17
 -2 -5 5 1050.59 33.72
 -2 -5 5 1037.81 34.83
 -2 -5 5 1051.27 34.06
 -2 -5 5 1067.35 34.07
 -2 -5 5 1115.74 36.14
 -2 5 -5 1141.56 36.01
 2 5 5 1037.58 33.83
 -2 5 -5 1072.89 33.99
 -2 -5 5 1051.72 34.18
 -2 -5 5 1008.21 34.03
 -2 -5 6 113.69 4.49
 2 5 6 111.93 4.15
 -2 -5 6 109.46 5.17
 -2 -5 6 111.48 5.08
 -2 -5 6 117.18 7.11
 -2 5 -6 113.23 6.86
 -2 -5 6 111.97 5.27
 2 -5 -6 108.93 6.65
 2 5 6 106.84 4.79
 -2 5 -6 109.49 4.93
 -2 -5 6 109.74 6.1
 -2 -5 6 99.53 5.08
 -2 -5 6 118.52 5.09
 -2 -5 7 296.42 10.6
 2 5 7 279.42 13.05
 -2 -5 7 292.34 10.59
 -2 -5 7 291.08 12.03
 -2 -5 7 290.4 10.66
 2 5 7 286.09 10.6
 -2 5 -7 305.66 10.4
 2 5 7 266.36 10.32
 2 -5 -7 275.77 12.54
 -2 -5 7 299.36 10.6
 -2 5 -7 297.19 12.84
 -2 -5 7 313.9 12.99
 -2 5 -8 406.18 13.92
 -2 -5 8 390.56 13.81
 2 5 8 392.64 16.68
 -2 -5 8 403.49 13.81
 -2 -5 8 416.1 15.69
 2 5 8 397.41 13.94
 2 5 8 377.44 13.39
 -2 -5 8 396.24 13.81
 2 -5 -8 374.23 15.92
 -2 -5 8 373.35 13.87
 2 5 8 370.06 13.64
 -2 5 -8 386.79 13.5
 -2 5 -8 404.69 16.27
 -2 -5 8 422.97 16.58
 -2 -5 9 205.2 8.27
 -2 -5 9 216.57 8.32
 2 5 9 204.92 8.31
 2 5 9 203.35 7.86
 -2 -5 9 196.7 8.26
 2 -5 -9 180.17 10.25
 -2 5 -9 202.84 8.23
 -2 -5 9 212.94 8.33
 -2 5 -9 203.28 7.77
 -2 5 -9 208.89 10.75
 -2 -5 9 191.46 10.69
 2 5 10 569.49 19.43
 -2 -5 10 550.6 19.74
 -2 -5 10 585.44 19.74
 -2 -5 10 546.79 21.9
 -2 5 -10 566.09 19.72
 2 5 10 586.27 19.93
 -2 5 -10 621.45 23.06
 -2 -5 10 594.35 22.96
 -2 -5 10 564.49 19.74
 2 5 11 269.39 10.43
 2 5 11 269.42 9.92
 -2 -5 11 272.52 12.75
 -2 -5 11 265.63 10.22
 -2 -5 11 234.24 10.18
 -2 5 -11 246.97 13.09
 -2 -5 11 256.71 13.22
 2 5 11 271.78 12.81
 -2 5 -11 256.26 10.13
 -2 5 -12 107.4 5.54
 2 5 12 110.39 5.44
 2 -5 -12 106.56 8.56
 -2 5 -12 110.43 8.82
 -2 -5 12 117.27 8.95
 -2 -5 12 106.09 7.91
 2 5 13 10.63 3.45
 -2 -5 13 14.36 3.18
 -2 5 -13 14.62 5.46
 2 5 13 8.5 2.76
 -2 -5 13 12.74 4.91
 -2 5 -13 13.61 5.25
 2 -5 -13 6.27 5.01
 2 5 14 43.15 4.32
 -2 -5 14 40.87 4.21
 -2 5 -14 46.59 7.1
 -2 -5 14 45.42 4.41
 -2 -5 14 46.77 6.07
 2 -5 -14 36.25 6.48
 2 5 14 37.01 3.62
 -2 -5 15 47.53 4.55
 -2 -5 15 46.3 6.42
 2 5 15 53.92 4.94
 -2 -5 16 388.54 14.95
 -2 -5 16 409.22 18.28
 -2 -5 16 375.4 15.06
 2 5 16 392.39 15.05
 -2 5 -16 363.06 19.5
 -2 -5 16 390.25 18.05
 2 -5 -16 367.54 19.12
 2 -5 -17 266.55 15.28
 2 5 17 257.92 10.95
 -2 -5 17 270.59 11.04
 -2 -5 17 240.92 13.71
 -2 -5 17 254.46 11.13
 2 5 17 255.19 14.26
 -2 -5 17 240.96 13.69
 -2 5 -17 247.55 10.98
 -2 5 -17 251.63 15.17
 -2 -5 18 29.09 4.21
 -2 -5 18 38.87 5.87
 2 5 18 26.51 5.58
 -2 -5 18 29.24 5.58
 -2 5 -18 46.01 7.55
 -2 5 -18 30.94 3.95
 -2 -5 18 28.37 4.32
 -2 -5 18 30.85 3.39
 2 -5 -18 21.36 6.28
 -2 -5 19 45.08 3.85
 -2 -5 19 46.63 4.59
 -2 -5 19 51.08 6.32
 2 5 19 46.98 6.42
 -2 -5 19 42.16 5.98
 -2 -5 19 52.74 4.64
 2 -5 -19 39.99 6.91
 -2 -5 19 54.87 3.99
 -2 -5 20 61.21 4.6
 -2 -5 20 60.32 6.14
 -2 -5 20 42.78 5.66
 -2 -5 20 56.7 3.82
 2 -5 -20 58.69 7.4
 -2 5 -20 50.68 3.92
 -2 -5 20 56.31 3.86
 2 5 20 54.36 6.03
 2 -5 -20 50.79 7.1
 -2 -5 21 325.7 14.41
 2 -5 -21 341.55 16.06
 2 5 21 326.59 14.57
 -2 -5 21 314.26 12.17
 -2 -5 21 335.61 12.41
 -2 -5 21 321.93 11.78
 -2 -5 21 309.09 11.95
 -2 -5 21 337.93 11.88
 2 -5 -21 341.73 15.96
 2 5 22 34.73 2.66
 -2 -5 22 35.84 2.67
 -2 -5 22 27.42 3.97
 -2 -5 22 34.29 3.15
 -2 -5 22 33.81 3.25
 2 5 22 34.09 2.7
 -2 -5 22 33.26 2.6
 -2 -5 22 32.09 2.8
 2 5 22 40.14 4.3
 2 -5 -22 30.35 5.01
 -2 -5 23 31.74 2.52
 2 5 23 28.96 2.01
 -2 -5 23 28.18 1.93
 -2 -5 23 23.53 2.04
 -2 -5 23 30.52 1.96
 2 5 23 27.05 1.97
 2 -6 23 23.49 2.02
 2 -6 23 26.97 2.12
 2 -6 22 42.17 3.19
 -2 6 22 45.07 2.7
 2 -6 22 38.91 2.53
 -2 6 22 48.15 2.76
 2 -6 21 55.78 3.78
 -2 6 21 53.78 3.41
 -2 6 21 56.79 3.51
 2 -6 21 56.54 3.32
 -2 6 21 46.99 5.11
 2 -6 21 51.04 4.96
 2 -6 20 77.35 6.39
 -2 6 20 70.59 6.55
 2 -6 20 71.53 4.77
 2 -6 20 78.89 6.4
 -2 -6 -20 83.49 8.05
 -2 6 20 63.95 6.31
 -2 6 20 70.3 4.24
 -2 6 20 78.46 4.38
 -2 -6 -20 74.02 7.63
 -2 -6 -19 44.82 6.74
 2 -6 19 45.19 5.67
 -2 6 19 44.37 5.96
 -2 6 19 37.92 5.66
 -2 -6 -19 38.14 6.72
 -2 6 18 19.02 3.1
 -2 -6 -18 25.14 6.27
 2 -6 18 21.87 3.69
 -2 6 18 11.8 3.13
 -2 -6 -18 23.95 6.55
 -2 6 18 20.86 3.13
 -2 6 18 17.63 5.14
 2 -6 18 17.05 4.88
 -2 6 18 12.44 4.77
 -2 -6 -17 217.63 13.41
 -2 6 17 206.75 8.61
 -2 6 17 186.68 11.7
 -2 6 17 190.01 8.28
 2 -6 17 187.23 8.95
 -2 6 17 185.38 8.61
 -2 6 16 346.42 16.56
 2 -6 16 320.28 13.05
 -2 -6 -16 317.86 17.14
 -2 6 16 353.73 16.57
 2 -6 16 356.35 16.4
 -2 6 16 313.88 12.51
 -2 6 16 340.58 13.01
 -2 6 15 -0.38 4.48
 -2 6 15 2.09 2.71
 2 -6 15 3.5 3.42
 2 -6 15 4.45 3.11
 -2 6 15 5.52 2.97
 2 -6 14 225.13 9.61
 -2 -6 -14 240.39 13.94
 -2 6 14 219.99 12.52
 2 -6 14 233.64 9.97
 -2 6 14 218.44 9.61
 2 -6 13 105.18 5.64
 -2 -6 -13 114.62 9.08
 2 -6 13 109.67 5.95
 -2 6 13 102.56 8.09
 2 6 -13 107.45 9.14
 2 -6 13 102.55 8.8
 -2 6 13 103.32 5.61
 2 -6 12 341.48 16.53
 2 6 -12 386.65 17.25
 2 -6 12 311.83 12.76
 -2 6 12 332.54 15.4
 -2 -6 -12 338.94 16
 -2 -6 -12 357.03 16.63
 -2 6 11 1198.88 42.6
 -2 6 11 1266.61 39.98
 2 -6 11 1179.15 40
 2 -6 11 1148.33 43.62
 2 6 -11 1254.24 44.35
 -2 6 11 1194.93 40.14
 -2 -6 -11 1271.4 44.13
 -2 -6 -11 1269.33 43.76
 2 -6 10 1053.58 39.27
 2 6 -10 1206.59 40
 -2 -6 -10 1063.49 39.06
 -2 -6 -10 1117.09 39.4
 -2 6 10 1079.34 36.05
 2 -6 10 1063.35 35.94
 -2 6 10 1051.48 37.97
 -2 6 10 1093.51 35.69
 -2 6 10 1106.22 35.42
 -2 -6 -9 149.16 9.01
 -2 -6 -9 149.05 8.89
 -2 6 9 140.48 5.86
 2 -6 9 161.84 9.28
 2 6 -9 147.81 9.35
 -2 6 9 144.2 6.13
 -2 6 9 128.05 6.57
 -2 6 8 180.61 7.02
 -2 -6 -8 184.99 9.87
 -2 -6 -8 187.6 9.97
 -2 6 8 171.96 8.67
 2 -6 8 190.67 8.57
 -2 6 8 176.89 7.3
 -2 6 8 176.95 7.97
 -2 6 8 190.34 7.32
 2 6 -8 196.24 10.36
 2 -6 8 184.51 10.05
 -2 6 7 64.49 3.94
 -2 6 7 62.67 4.54
 -2 6 7 60.71 4.66
 2 -6 7 64.98 4.59
 -2 6 7 70.4 3.51
 2 -6 7 64.13 4.06
 -2 -6 -7 63.01 5.76
 -2 -6 -7 67.54 5.99
 2 6 -7 57.18 6.12
 -2 6 7 69.04 3.64
 2 -6 6 365.35 12.79
 -2 6 6 358.68 12.99
 -2 6 6 367 13.22
 -2 6 6 368.75 13.69
 2 -6 6 370.42 13.71
 -2 6 6 335.37 12.58
 -2 6 6 367.25 13.74
 2 6 -6 392.07 15.27
 -2 6 6 375.11 12.5
 -2 -6 -6 380.86 15.01
 -2 -6 -6 344.46 14.98
 2 -6 6 378.34 12.82
 2 -6 5 467.48 15.82
 -2 -6 -5 481.14 18.23
 -2 -6 -5 480.07 17.94
 2 -6 5 470.37 15.8
 2 -6 5 480.84 18.26
 -2 -6 -5 483.92 17.95
 -2 6 5 463.22 16.4
 -2 6 5 443.85 16.38
 2 6 -5 479.44 18.13
 -2 6 5 470.42 16.24
 -2 6 5 438.75 16.07
 2 6 -5 480.27 15.36
 -2 6 5 466.68 15.55
 -2 -6 -5 452.78 15.49
 2 -6 4 227.28 8.07
 -2 6 4 223.84 7.55
 -2 6 4 219.74 8.63
 -2 6 4 233.75 8.69
 -2 6 4 223.38 7.56
 2 -6 4 211.31 10.38
 -2 6 4 233.24 8.61
 -2 -6 -4 224.56 10.13
 2 6 -4 253.12 10.41
 -2 6 4 223.13 8.54
 -2 -6 -4 213.02 7.99
 2 -6 4 231.34 8.22
 2 6 -4 223.5 8.76
 2 -6 4 214.79 8.14
 2 -6 4 214.63 8.23
 2 -6 3 353.48 14.07
 -2 -6 -3 362.68 14.02
 -2 6 3 340.29 12.22
 2 6 -3 364.06 14.19
 -2 6 3 350.15 12.27
 2 -6 3 350.6 11.98
 -2 -6 -3 368.14 12.07
 2 6 -3 353.88 13.18
 2 6 -3 366.12 12.39
 2 -6 3 361.08 12.21
 2 -6 3 343.93 12.02
 -2 6 3 349.98 12.59
 -2 6 3 348.58 12.53
 2 -6 2 355.87 14.51
 -2 6 2 379.52 12.86
 -2 -6 -2 394.84 14.75
 -2 6 2 397.63 13.28
 -2 6 2 390.89 13.35
 2 -6 2 383.21 12.98
 -2 -6 -2 393.28 12.99
 2 -6 2 383.45 14.66
 2 -6 2 367.36 12.66
 -2 6 1 667.6 21.99
 -2 6 1 675.49 22.17
 -2 -6 -1 657.88 21.88
 -2 -6 -1 657.4 23.89
 -2 -6 -1 694.25 23.55
 2 -6 1 661.28 23.27
 -2 -6 0 538.81 18.87
 2 -6 0 537.16 18.81
 -2 -6 0 517.65 17.36
 -2 6 0 538.72 17.49
 2 -6 0 503.98 17
 2 6 0 514.96 16.84
 -2 -6 0 528 19.55
 2 6 1 524.15 17.38
 -2 -6 1 522.52 19.18
 2 -6 -1 503.31 19.04
 2 -6 -1 540.32 19.19
 -2 -6 1 524.22 19.7
 -2 -6 1 537.05 17.28
 -2 6 -1 549.3 17.84
 -2 -6 1 546.47 17.84
 -2 6 -1 518.89 19.43
 -2 -6 2 220.17 8.22
 -2 -6 2 226.32 8.26
 -2 -6 2 227.68 8.09
 2 6 2 212.44 7.84
 -2 -6 2 210.55 7.77
 2 -6 -2 220.21 9.76
 2 -6 -2 214.97 9.2
 -2 -6 2 207.33 10.1
 -2 -6 2 224.98 7.57
 -2 -6 2 216.7 9.57
 -2 -6 2 219.41 7.97
 -2 6 -2 211.47 8.11
 -2 6 -2 221.87 9.82
 -2 6 -3 503.85 16.69
 -2 -6 3 490.17 16.55
 -2 -6 3 502.55 16.9
 -2 -6 3 503.78 16.79
 2 6 3 475.23 16.54
 2 -6 -3 498.39 18.55
 -2 -6 3 499 16.81
 2 -6 -3 505.44 17.81
 -2 -6 3 504.82 18.9
 -2 -6 3 508.7 16.87
 -2 6 -3 531.37 18.67
 -2 6 -3 499.33 18.42
 -2 6 -4 95.28 6.06
 -2 -6 4 105.31 3.94
 -2 -6 4 105.81 3.94
 -2 -6 4 113.89 5.21
 -2 -6 4 107.01 4.48
 -2 -6 4 103.1 3.98
 2 6 4 100.29 4.79
 -2 -6 4 104.35 5
 2 -6 -4 97.87 6.56
 -2 -6 4 102.44 4.96
 -2 6 -4 96.4 6.73
 -2 -6 4 114.16 7.02
 2 -6 -4 103.82 5.49
 -2 -6 4 102.17 6.84
 -2 -6 4 105.83 4.93
 2 6 5 550.18 20.55
 -2 -6 5 522.34 17.57
 -2 -6 5 514.4 16.97
 2 -6 -5 526.09 19.58
 -2 6 -5 500.54 17.53
 -2 -6 5 538.88 17.29
 -2 -6 5 509.99 17.54
 2 6 5 525.15 17.63
 2 -6 -5 552.54 19.77
 -2 -6 5 500.95 18.12
 -2 -6 5 525.15 18.24
 -2 6 -5 565.21 19.86
 2 -6 -5 515.08 18.36
 -2 -6 5 540.75 19.85
 -2 -6 5 519.64 17.68
 -2 6 -6 335.57 11.6
 -2 -6 6 325.42 11.65
 -2 -6 6 335.9 11.71
 2 -6 -6 326.64 13.77
 -2 -6 6 315.52 11.18
 -2 -6 6 326.85 11.65
 2 6 6 322.42 11.76
 -2 -6 6 334.4 12.53
 -2 6 -6 334.26 14
 -2 -6 6 331.37 12.61
 -2 -6 6 302.29 13.99
 -2 -6 6 331.43 11.7
 2 6 6 332.76 14.74
 -2 -6 7 8.29 2.74
 -2 -6 7 8.69 2.63
 -2 -6 7 6.67 2.65
 2 -6 -7 6.8 3.68
 -2 -6 7 8.25 1.79
 -2 -6 7 6.48 2.55
 2 6 7 10.32 2.96
 -2 6 -7 7.18 2.4
 -2 6 -7 15.16 4.4
 -2 -6 7 9.76 3.01
 2 6 7 6.01 4.89
 -2 -6 7 10.6 4.18
 -2 -6 8 224.83 8.66
 2 6 8 203.62 8.74
 -2 -6 8 235.18 10.1
 -2 -6 8 214.73 8.61
 2 -6 -8 207.44 10.77
 -2 6 -8 226.84 11.22
 -2 -6 8 223.27 11.34
 -2 -6 8 225.21 8.68
 -2 6 -8 220.11 8.36
 -2 -6 8 218.46 8.65
 -2 -6 9 71.22 4.38
 2 6 9 65.88 4.54
 -2 -6 9 75.33 4.54
 2 6 9 61.12 6.63
 -2 6 -9 86.14 7.11
 -2 -6 9 72.58 6.72
 -2 -6 9 75.55 4.57
 2 -6 -9 62.35 6.24
 -2 -6 9 68.83 4.42
 -2 6 -9 78.88 4.55
 -2 6 -9 76.08 4.02
 -2 -6 10 1004.87 34.48
 2 -6 -10 1075.67 37.84
 -2 -6 10 1025.55 34.57
 -2 6 -10 1051.2 34.58
 -2 -6 10 1039.05 34.51
 -2 -6 10 1065.33 36.65
 -2 -6 10 1044.31 38.02
 -2 6 -10 1053.27 37.92
 -2 -6 10 1069.7 34.53
 -2 -6 10 1024.93 34.45
 2 6 10 1035.03 34.67
 2 6 10 1062.58 37.9
 2 -6 -11 1279.13 45.67
 -2 -6 11 1330.82 44.47
 -2 6 -11 1295.52 45.7
 -2 -6 11 1203.33 45.43
 -2 6 -11 1261.64 41.89
 2 6 11 1273.64 45.29
 -2 -6 12 280.07 11.54
 -2 -6 12 302.88 13.9
 2 6 12 294.12 14.46
 -2 -6 12 296.11 15.29
 -2 6 -12 286.81 15.13
 2 -6 -12 288.79 15.04
 2 6 12 306.16 11.8
 2 6 13 200.06 8.83
 2 -6 -13 187.96 12.1
 -2 6 -13 193.5 12.36
 -2 -6 13 204.64 12.41
 -2 -6 13 197.22 11.11
 -2 -6 13 197.17 8.73
 2 6 13 203.79 8.98
 2 6 14 165.38 8.29
 -2 -6 14 169.34 8.09
 -2 -6 14 186.46 10.72
 -2 -6 14 170.88 8.25
 2 -6 -14 168.33 11.63
 -2 -6 14 177.82 10.71
 -2 6 -14 167.44 12.12
 2 6 14 160.85 7.76
 -2 -6 15 7.75 3.62
 -2 -6 15 7.85 4.51
 2 6 15 9.21 3.53
 -2 -6 15 5.54 3.39
 -2 -6 16 287.58 14.9
 -2 -6 16 297.64 15.11
 -2 6 -16 268.66 16.42
 -2 -6 16 288.49 12.31
 2 6 16 297.46 12.48
 2 -6 -16 310.25 16.82
 -2 -6 17 215.52 9.57
 -2 -6 17 206.58 11.91
 -2 -6 17 202.04 9.6
 -2 6 -17 207.54 13.91
 -2 -6 17 212.19 8.8
 2 -6 -17 191.42 13.05
 -2 6 -17 211.31 9.57
 -2 6 -18 16 3.27
 -2 -6 18 16.81 3.66
 2 -6 -18 19.01 6.29
 -2 -6 18 21.39 3.07
 -2 -6 18 20.99 3.95
 -2 6 -18 24.41 6.47
 -2 -6 18 13.24 4.74
 2 6 18 20.42 5.21
 -2 -6 18 15.89 5.09
 2 -6 -18 16.95 6.23
 -2 -6 18 18.97 3.04
 -2 -6 19 33.81 5.32
 2 6 19 34.26 5.43
 -2 -6 19 28.24 5.04
 2 -6 -19 28.73 6.36
 -2 6 -19 25.92 6.45
 2 -6 -19 28.58 6.59
 -2 -6 20 73.64 4.86
 -2 -6 20 65.53 6.03
 2 6 20 71.75 6.51
 -2 6 -20 68.15 4.4
 -2 -6 20 72.54 4.08
 2 -6 -20 70.69 7.41
 -2 -6 20 66.49 3.98
 -2 -6 20 77.75 6.38
 2 6 20 70.9 6.38
 2 -6 -20 76.15 7.69
 -2 -6 21 60.84 3.51
 -2 -6 21 67.25 4.28
 2 -6 -21 62.04 6.7
 -2 -6 21 67.65 5.54
 2 6 21 60.21 5.51
 -2 -6 21 61.69 4.28
 -2 -6 21 52.91 3.92
 2 6 21 64.32 3.58
 -2 -6 21 64.03 3.63
 2 6 22 29.03 2.25
 2 -6 -22 31.65 4.86
 -2 -6 22 31.21 2.98
 -2 -6 22 29.91 2.88
 -2 -6 22 26.96 2.58
 2 6 22 32.4 2.28
 -2 -6 23 33.53 2.4
 2 -7 23 24.03 1.85
 2 -7 22 47.35 2.92
 2 -7 22 29.75 2.26
 -2 -7 -21 215.23 11.17
 2 -7 21 194.43 8.04
 -2 -7 -20 50.17 6.26
 2 -7 20 55.03 4.1
 -2 -7 -20 59.57 6.92
 2 -7 19 24.53 3.28
 -2 -7 -19 16.5 5.9
 -2 -7 -19 16.71 5.53
 -2 -7 -18 32.04 6.65
 -2 -7 -18 20.45 6.11
 -2 7 18 21.34 2.96
 2 -7 18 26.74 3.6
 2 -7 17 149.77 7.54
 -2 7 17 157.42 7.19
 -2 7 17 151.85 7.12
 -2 7 17 157.25 7.19
 -2 -7 -17 148.64 11.35
 -2 -7 -17 154.17 11.54
 -2 -7 -16 248.02 14.32
 -2 7 16 213.31 9.21
 2 -7 16 209.23 9.57
 -2 7 16 223.51 9.39
 -2 7 16 224.62 9.23
 -2 -7 -16 217.43 13.52
 2 -7 15 110.09 6.67
 -2 7 15 113.72 8.8
 2 -7 15 122.74 8.72
 2 -7 15 125.57 6.55
 -2 7 15 117.99 6.14
 -2 7 15 117.93 6.15
 -2 -7 -15 110.35 9.75
 -2 7 15 118.87 6.05
 2 -7 14 515.79 17.83
 -2 7 14 494.03 20.5
 -2 -7 -13 9.22 5.21
 2 -7 13 2.88 2.46
 2 -7 13 2.39 3.09
 -2 7 13 3.01 2.74
 2 -7 13 2.94 5
 -2 7 13 3.92 3.89
 -2 7 13 2.23 3.9
 2 -7 12 111.62 5.79
 2 -7 12 103.69 5.97
 -2 7 12 108.27 7.65
 -2 7 12 117.13 6.09
 -2 -7 -12 107.31 8.62
 -2 -7 -12 122.52 9.45
 2 -7 12 116.31 9.07
 2 7 -12 121.94 9.6
 -2 7 12 109.15 7.84
 -2 7 12 109.52 5.67
 2 7 -11 258.33 13.89
 -2 7 11 271.28 12.51
 2 -7 11 229.53 13.18
 -2 -7 -11 275.52 13.74
 -2 -7 -11 264.16 13.59
 2 -7 11 239.18 10.09
 -2 7 11 245.76 12.06
 -2 7 10 728.18 24.42
 -2 7 10 723.58 25
 -2 -7 -10 734.07 28.29
 -2 -7 -10 717.11 28.09
 2 -7 10 692.36 28.15
 2 7 -10 765.94 28.87
 -2 7 10 737.14 26.83
 -2 7 9 102.18 4.94
 -2 7 9 99.55 5
 -2 7 9 96.88 5.59
 -2 -7 -9 91.2 7.34
 -2 -7 -9 99.48 7.77
 2 -7 9 104.15 8.02
 2 7 -9 102.69 8.09
 -2 7 9 98.22 6.36
 -2 -7 -8 557.09 22.38
 -2 7 8 563.74 19.21
 -2 7 8 590.98 19.99
 -2 7 8 562.85 19.58
 -2 -7 -8 572.76 22.43
 -2 -7 -8 567.49 22.58
 -2 7 8 577.53 19.06
 2 7 -8 548.61 22.61
 2 -7 7 363.87 12.95
 2 7 -7 375.56 15.75
 -2 7 7 355.13 12.97
 -2 7 7 367.58 13.34
 -2 -7 -7 381.7 15.6
 -2 -7 -7 345.6 15.55
 -2 7 7 362.17 12.53
 -2 7 7 344.77 12.35
 2 -7 7 361.47 12.82
 2 -7 6 133.19 5.93
 2 7 -6 128.39 8.25
 -2 7 6 130.59 6.47
 -2 7 6 123.7 6.17
 -2 -7 -6 140.91 8.34
 -2 -7 -6 130.46 8.01
 2 -7 6 134.85 5.82
 -2 -7 -6 142.5 5.54
 2 -7 5 184.97 7.03
 2 -7 5 164.02 9.51
 -2 -7 -5 206.49 9.66
 2 -7 5 168.48 6.9
 2 7 -5 188.47 9.59
 -2 7 5 168.07 7.43
 -2 7 5 181.53 7.73
 2 7 -5 178.83 6.66
 -2 -7 -5 196.71 9.4
 -2 -7 -5 174.73 9.63
 2 -7 5 179.58 7.17
 2 -7 5 185.67 7.07
 -2 -7 -5 168.49 6.8
 2 -7 4 529.5 17.37
 2 -7 4 502.27 17.27
 2 7 -4 487.81 18.05
 2 -7 4 516.42 17.3
 2 -7 4 517.8 19.82
 2 7 -4 529.75 19.82
 -2 -7 -4 523.99 19.64
 -2 7 4 508.55 17.72
 -2 7 4 528.17 17.81
 -2 -7 -4 521.75 20.04
 -2 -7 -4 509.26 17.18
 2 -7 4 515.65 17.22
 2 -7 3 322.09 11.45
 2 7 -3 347.79 12.25
 2 7 -3 329.67 12.86
 -2 -7 -3 323.07 11.67
 -2 -7 -3 325.23 14.26
 -2 -7 -3 329.35 13.92
 2 -7 3 317.38 13.9
 2 -7 3 339.22 11.76
 2 -7 3 333.99 11.62
 -2 7 3 328.86 12.23
 2 7 -3 355.2 11.28
 -2 7 3 347.47 12.14
 2 -7 2 642.52 23.61
 -2 -7 -2 724.53 23.94
 2 -7 2 647.43 23.5
 2 7 -2 655.24 21.41
 -2 7 2 659.35 21.98
 -2 7 2 684.33 22.12
 -2 -7 -2 705.26 24.46
 2 7 -2 650.74 23.2
 2 -7 2 629.79 21.34
 -2 -7 -2 673.63 21.21
 2 -7 2 648.82 21.69
 -2 -7 -2 642.25 21.76
 -2 -7 -1 804.83 27.43
 2 -7 1 778.97 27.18
 -2 -7 -1 797.58 25.48
 -2 -7 -1 749.53 27.9
 2 7 -1 794.03 27.27
 2 -7 1 739.64 24.91
 -2 7 1 800.59 25.52
 -2 7 1 800.7 25.74
 2 -7 0 78.14 3.81
 2 -7 0 82.01 5.76
 -2 -7 0 86.7 5.74
 -2 -7 0 81.76 6.36
 -2 -7 0 75.81 4.29
 2 7 0 84.53 3.5
 2 7 0 86.98 6.22
 -2 7 0 79.04 4.56
 2 -7 -1 706.01 23.71
 2 7 1 748.23 23.74
 2 -7 -1 756.95 25.96
 -2 -7 1 728.76 25.9
 -2 -7 1 738.46 26.56
 2 -7 -1 742.39 25.94
 -2 -7 1 741.23 24.26
 -2 7 -1 743.99 24.21
 -2 -7 1 726.04 23.64
 2 7 1 726.77 26.37
 2 -7 -2 531.11 17.99
 -2 -7 2 570.32 18.61
 2 7 2 554.94 18.27
 2 -7 -2 589.31 20.63
 2 -7 -2 590.13 20.24
 -2 -7 2 579.21 21.03
 -2 -7 2 544.71 18.06
 -2 7 -2 544.32 18.58
 -2 -7 2 547.07 18.36
 2 -7 -2 564.46 20.59
 -2 -7 2 564.96 20.38
 2 7 2 555.42 21.12
 -2 -7 3 167.2 6.06
 2 7 3 165.36 6.56
 2 -7 -3 167.47 8.76
 -2 -7 3 171.48 9.23
 2 -7 -3 162.15 7.98
 -2 -7 3 174.5 6.35
 -2 -7 3 183.23 6.59
 -2 7 -3 171.43 6.77
 -2 -7 3 175.84 6.93
 2 7 3 145.22 9.33
 2 7 4 502.5 19.67
 -2 -7 4 496.63 16.43
 -2 -7 4 487.15 16.08
 2 7 4 486.07 16.68
 2 -7 -4 493.87 19.06
 -2 7 -4 520.88 19.15
 -2 -7 4 509.64 16.9
 2 -7 -4 489.8 17.98
 -2 -7 4 459.56 18.94
 -2 -7 4 487.75 16.81
 2 7 5 228.23 11.67
 2 -7 -5 220.68 10.96
 -2 7 -5 231.15 8.73
 -2 -7 5 231.16 8.36
 -2 -7 5 220.26 8.72
 -2 -7 5 237.15 8.64
 2 7 5 235.31 8.81
 -2 -7 5 238.59 9.07
 2 -7 -5 244.06 11.3
 -2 -7 5 234.73 9.08
 -2 7 -5 230.69 11.2
 2 -7 -5 232.19 9.86
 -2 -7 5 211.59 11.01
 -2 -7 5 223.87 8.89
 -2 -7 6 60.54 3.84
 -2 -7 6 57 3.87
 2 -7 -6 53.97 5.65
 -2 -7 6 60.1 3.22
 -2 -7 6 56.2 3.85
 2 7 6 55.26 3.94
 -2 -7 6 60.91 4.02
 -2 7 -6 66.71 6.07
 -2 7 -6 49.41 3.73
 -2 -7 6 57.22 3.84
 -2 -7 7 308.93 11.03
 -2 -7 7 330.35 11.65
 2 7 7 313.19 11.77
 -2 -7 7 309.19 12.41
 -2 7 -7 325.38 11.61
 -2 7 -7 309.32 14.4
 -2 -7 7 327.31 11.67
 2 -7 -7 288.28 13.97
 -2 -7 7 337.24 11.65
 -2 -7 7 306.61 11.67
 -2 -7 8 525.27 18.75
 2 7 8 554.8 22.24
 -2 -7 8 544.22 18.77
 2 -7 -8 538.72 21.66
 -2 -7 8 554.95 18.86
 -2 -7 8 540.05 18.79
 2 7 8 555.66 18.96
 2 -7 -8 526.84 21.59
 -2 -7 8 536.89 19.98
 -2 7 -8 557.59 21.84
 -2 -7 8 544.8 21.83
 -2 7 -8 543.14 18.62
 -2 -7 9 125.87 6.06
 2 7 9 121.04 6.26
 -2 7 -9 131.71 8.84
 -2 -7 9 136.71 7.49
 -2 -7 9 129.48 8.87
 -2 -7 9 120.99 6.06
 -2 -7 9 125.66 6.14
 2 7 9 111.65 8.52
 -2 7 -9 125.36 5.76
 -2 7 -9 127.69 6.4
 -2 -7 9 129.22 6.12
 2 -7 -9 133.68 8.83
 2 7 10 750.4 28.5
 -2 7 -10 760.49 28.53
 -2 -7 10 741.42 28.43
 -2 -7 10 716.46 26.68
 2 -7 -10 721.96 28.2
 -2 -7 10 693.27 26.45
 -2 7 -10 722.65 24.91
 -2 7 -11 137.55 9.74
 -2 -7 11 130.12 8.33
 -2 -7 11 145.52 9.92
 -2 -7 11 140.18 6.73
 -2 -7 11 143.75 6.77
 -2 -7 11 125.01 8.07
 2 7 11 143.72 9.73
 2 -7 -11 142.42 9.8
 2 7 11 147.66 7.19
 2 7 12 109.99 6.31
 -2 7 -12 99.8 5.77
 2 -7 -12 102.43 8.7
 2 7 12 107.67 8.36
 -2 -7 12 98.78 7.34
 -2 -7 12 89.79 5.63
 2 7 12 101.28 5.89
 -2 -7 12 107.45 8.81
 -2 7 -12 107.85 8.94
 -2 -7 12 107.78 7.59
 2 7 13 11.83 3.57
 -2 7 -13 9.11 2.99
 -2 -7 13 7.39 4.1
 -2 -7 13 9.35 5.38
 -2 -7 13 10.12 4.32
 2 7 13 10.68 3.33
 2 -7 -13 8.47 5.07
 -2 -7 13 10.55 3.39
 2 7 13 8.41 4.5
 2 7 14 393.3 15.53
 2 7 14 402.41 15.87
 -2 -7 14 436.35 18.46
 -2 -7 14 430.16 15.73
 -2 -7 15 182.5 7.82
 2 -7 -15 186.16 12.42
 2 7 15 190.03 11.39
 -2 -7 15 185.82 8.9
 2 7 15 175.08 8.88
 -2 -7 15 179.63 10.73
 -2 -7 15 176.05 8.69
 -2 7 -15 200.66 13.17
 2 -7 -16 289.86 16.2
 2 7 16 281.33 11.91
 -2 -7 16 277.24 11.86
 -2 -7 16 276.74 10.84
 2 -7 -16 287.78 16.08
 -2 7 -16 289.43 16.38
 -2 7 -17 185.73 12.71
 -2 -7 17 176.89 8.58
 -2 -7 17 178.42 7.77
 -2 -7 17 174.14 7.71
 2 -7 -17 199.32 12.84
 -2 -7 17 187 8.72
 2 -7 -17 195.33 12.78
 -2 -7 18 39.17 4.18
 -2 7 -18 39.48 7.14
 -2 7 -18 43.4 4.3
 -2 -7 18 42.22 4.45
 2 -7 -18 37.66 6.84
 2 -7 -18 30.82 6.56
 -2 7 -19 12.92 3.08
 -2 7 -19 13.37 5.5
 2 -7 -19 9.87 5.02
 2 -7 -19 18.31 5.91
 -2 7 -20 74.01 4.43
 2 -7 -20 80.67 7.71
 2 -7 -20 73.48 7.42
 -2 -7 20 63.26 4.54
 -2 7 -21 210.65 8.28
 -2 -7 21 214.25 8.64
 -2 -7 21 213.29 8.51
 -2 -7 21 214.81 8.47
 -2 -7 22 37.01 2.85
 -2 -7 22 34.63 2.68
 -2 -7 22 30.12 2.55
 -2 -8 -22 50.13 2.92
 2 -8 22 55.72 2.99
 -2 -8 -21 34.14 4.85
 2 -8 21 20.09 2.66
 -2 -8 -20 82.32 7.45
 2 -8 20 80.69 4.71
 -2 -8 -19 64.13 7.27
 2 -8 19 61.55 4.32
 2 -8 19 51.83 4.13
 -2 -8 -18 42.9 6.82
 -2 -8 -18 46.67 7.13
 -2 -8 -17 192.5 12.58
 -2 -8 -17 183.92 12.4
 2 -8 17 185.67 8.43
 -2 8 17 178.99 7.92
 2 -8 16 374.72 14.79
 -2 8 16 379.76 14.35
 -2 -8 -16 397.72 19.72
 2 -8 16 401.5 14.96
 -2 -8 -15 38.25 6.88
 -2 -8 -15 36.83 7.01
 2 -8 15 36.79 4.26
 -2 -8 -14 55.92 7.86
 2 -8 14 59.42 4.96
 2 -8 13 63.46 4.5
 2 -8 13 69.31 7.74
 2 -8 13 63.9 4.83
 -2 -8 -13 54.74 7.66
 -2 -8 -13 66.18 7.72
 2 -8 12 180.05 8.1
 -2 -8 -12 187.97 11.76
 -2 -8 -12 172.43 11.42
 2 -8 12 175.77 11.44
 2 -8 12 170.47 7.76
 -2 8 12 166.79 8.06
 -2 8 12 170.8 7.54
 2 -8 11 615.63 25.63
 2 8 -11 669.81 26.37
 2 -8 11 621.32 21.72
 -2 -8 -11 643.38 26.13
 -2 -8 -11 650.68 25.75
 -2 -8 -11 623.97 25.84
 2 -8 11 601.45 21.48
 -2 8 11 604.72 21.86
 -2 -8 -10 442.76 19.85
 2 8 -10 480.86 20.6
 2 -8 10 418.53 19.65
 -2 -8 -10 469.3 20.04
 -2 -8 -10 448.17 19.95
 2 8 -9 62.72 6.69
 2 -8 9 59.5 6.66
 -2 -8 -9 70.77 6.95
 -2 -8 -9 64.75 6.84
 -2 -8 -9 58.23 6.33
 -2 8 9 61.5 4.58
 -2 8 9 59.73 4.14
 2 8 -8 100.42 7.9
 -2 8 8 89.03 4.95
 -2 8 8 92.02 5.4
 -2 -8 -8 79.79 7.25
 -2 -8 -8 82.19 7.21
 -2 -8 -8 88.13 7.26
 -2 -8 -7 204.4 11.36
 -2 8 7 229.86 9.28
 -2 8 7 219.59 8.93
 -2 -8 -7 207.33 11.29
 -2 -8 -7 220.25 11.62
 2 8 -7 216.63 11.67
 2 -8 7 213.57 8.72
 2 -8 7 222.78 8.56
 2 -8 6 294.14 11.32
 2 -8 6 289.32 14.3
 -2 -8 -6 331.2 14.3
 -2 8 6 315.91 11.91
 -2 8 6 316.27 11.78
 -2 -8 -6 338.23 14.58
 -2 -8 -6 309.79 11.1
 2 8 -6 320.21 14.34
 2 -8 6 316.94 11.46
 2 -8 5 197.94 8.1
 2 -8 5 207.4 8.16
 2 8 -5 201.26 7.69
 -2 8 5 222.12 8.66
 -2 8 5 220.19 8.72
 -2 -8 -5 210.66 10.93
 -2 -8 -5 208.46 7.99
 2 -8 5 210.58 8.03
 2 -8 5 208.09 8.08
 2 8 -5 202.47 10.7
 2 -8 4 23.82 4.56
 -2 -8 -4 14.1 4.38
 2 -8 4 18.29 2.27
 -2 8 4 17.21 3.26
 -2 8 4 17.85 3.42
 -2 -8 -4 20.35 4.59
 -2 -8 -4 20.01 2.51
 2 -8 4 16.8 2.57
 2 -8 4 15.22 2.63
 2 -8 4 19.13 2.59
 2 -8 3 645.02 23.35
 2 8 -3 610.77 22.1
 -2 -8 -3 659.92 23.38
 -2 -8 -3 625.93 20.77
 -2 -8 -3 617.83 23.68
 2 -8 3 614.47 20.65
 2 -8 3 626.97 20.78
 -2 8 3 640.64 21.12
 -2 8 3 621.43 21.27
 2 -8 3 608.41 20.46
 -2 -8 -3 584.88 22.98
 2 8 -2 452.52 17.48
 -2 -8 -2 487.61 18.23
 2 -8 2 448.95 17.93
 -2 -8 -2 457.43 15.92
 -2 -8 -2 482.08 18.81
 2 -8 2 456.37 18.11
 2 8 -2 464.44 15.5
 -2 8 2 460.57 16.14
 -2 8 2 499.68 16.37
 2 -8 2 463.62 15.86
 2 -8 2 451.07 15.41
 -2 8 1 17.53 3.15
 -2 8 1 16.57 2.76
 2 8 -1 19.14 2.24
 2 8 -1 12.18 3.98
 -2 -8 -1 15.46 2.78
 -2 -8 -1 16.65 4.34
 2 -8 1 14.47 4.11
 -2 -8 -1 17.12 4.17
 -2 8 0 435.66 15.12
 2 8 0 441.23 14.72
 2 -8 0 431.88 17.01
 -2 -8 0 444.29 16.96
 2 -8 0 403.37 14.5
 -2 8 0 437.58 17.18
 2 8 0 432.07 17.01
 -2 -8 0 447.11 17.53
 2 8 1 24.82 2.22
 -2 -8 1 17.34 4.36
 2 -8 -1 27.2 4.66
 -2 -8 1 24.67 4.99
 -2 8 -1 18.21 3.09
 -2 -8 1 20.09 2.75
 2 -8 -1 24.67 2.24
 -2 -8 1 22.74 2.09
 2 8 1 24.14 4.96
 -2 8 -1 21.72 4.39
 2 8 2 452.92 15.42
 2 -8 -2 439.59 17.9
 -2 -8 2 448.3 17.72
 -2 -8 2 459.72 18.58
 2 -8 -2 436.51 17.45
 -2 8 -2 466.28 15.81
 -2 -8 2 487.67 15.84
 -2 -8 2 448.03 15.23
 -2 -8 2 470.75 15.56
 2 8 2 451.72 18.37
 -2 8 -2 426.08 17.73
 -2 -8 3 606.53 19.98
 -2 -8 3 589.87 19.71
 -2 -8 3 627.56 20.33
 2 8 3 588.43 20
 2 -8 -3 583.72 22.64
 2 -8 -3 610.4 22.08
 -2 -8 3 591.46 23.08
 -2 8 -3 612.54 20.23
 2 -8 -3 568.49 22.39
 2 8 3 595.73 23.16
 -2 8 -3 605.78 22.29
 -2 -8 4 60.4 3.35
 2 8 4 44.13 3.33
 2 -8 -4 49.94 5.6
 -2 8 -4 47.34 5.1
 -2 -8 4 52.88 3.52
 -2 -8 4 54.13 3.79
 -2 -8 4 51.6 3.36
 2 -8 -4 43.74 4.47
 -2 -8 5 378.9 13.35
 2 8 5 392.1 13.47
 -2 8 -5 386.62 13.53
 -2 8 -5 351.24 16.17
 -2 -8 5 373.15 13.47
 -2 -8 5 384.04 13.13
 -2 -8 5 373.83 13.6
 -2 8 -6 421.64 14.73
 -2 -8 6 398.6 14.71
 -2 -8 6 419.28 14.78
 -2 -8 6 420.19 14.66
 -2 -8 6 417.63 14.22
 -2 -8 6 408.63 14.55
 2 8 6 434.36 14.86
 2 -8 -6 434.97 17.59
 -2 8 -6 436.96 17.89
 2 8 6 408.72 18.05
 -2 -8 6 409.07 14.87
 -2 -8 6 415.37 17.63
 -2 8 -7 257.26 10.03
 2 -8 -7 257.37 12.64
 -2 -8 7 256 9.99
 -2 -8 7 264.56 10.1
 -2 -8 7 250.28 9.89
 -2 -8 7 264.66 9.43
 -2 -8 7 255.58 9.92
 2 8 7 269.56 10.18
 2 -8 -7 278.71 12.95
 -2 8 -7 288.17 13.16
 2 8 7 254.21 13.43
 -2 -8 7 257.13 12.88
 -2 -8 8 83.77 4.69
 2 8 8 71.99 7.29
 -2 -8 8 75.64 4.7
 -2 -8 8 89.31 4.66
 2 8 8 73.03 4.76
 2 -8 -8 78.14 7.02
 -2 8 -8 79.38 4.57
 -2 8 -8 86.88 7.52
 -2 -8 8 78.34 4.69
 -2 -8 8 93.5 7.6
 2 -8 -8 70.86 6.73
 -2 8 -9 132.48 9.5
 -2 -8 9 144.7 9.75
 2 -8 -9 139.96 9.51
 -2 8 -9 140.51 6.39
 2 8 9 166.5 10.35
 -2 -8 9 140.36 6.6
 2 -8 -9 131.89 9.38
 -2 -8 9 136.47 6.62
 2 8 10 425.83 15.96
 -2 -8 10 467.12 19.66
 -2 8 -10 458.02 19.64
 -2 -8 10 411.33 15.7
 2 -8 -10 427.22 19.15
 -2 -8 10 428.33 15.71
 2 -8 -10 438.95 19.44
 2 8 10 416.69 19.24
 -2 -8 11 550.23 19.18
 2 -8 -11 546.62 23.16
 2 8 11 521.56 19.4
 -2 -8 11 531.42 23
 -2 8 -11 555.52 23.36
 -2 -8 11 521.51 19.04
 2 8 11 557.99 23.39
 -2 8 -11 537.31 19.28
 2 -8 -11 538.33 22.96
 -2 -8 11 533 19.18
 2 8 11 526.92 19.44
 2 8 12 209.77 9.16
 -2 8 -12 188.05 8.71
 2 -8 -12 197.96 12.35
 2 8 12 200.77 12.31
 -2 -8 12 197.63 8.83
 2 -8 -12 187.74 12.38
 -2 -8 12 219.01 12.58
 2 8 12 190.9 9.05
 2 8 13 102.17 6.23
 -2 8 -13 92.28 5.83
 2 8 13 100.57 6.31
 2 -8 -13 98.75 9.14
 -2 -8 13 106.47 9.29
 -2 -8 13 110.09 6.11
 2 -8 -13 107.68 9.54
 2 8 14 64.41 5.41
 -2 -8 14 58.52 4.89
 2 -8 -14 66.13 8.06
 2 8 14 50.7 4.64
 2 -8 -15 12.69 5.76
 2 8 15 6.52 3.27
 -2 -8 15 13.39 3.73
 2 8 15 9.99 3.83
 -2 8 -15 8.89 5.99
 2 -8 -15 10.73 5.61
 -2 -8 15 8.81 3.61
 -2 8 -16 363.52 19.77
 -2 -8 16 399.34 15.16
 2 -8 -16 396.85 19.57
 -2 -8 16 377.95 14.87
 2 -8 -17 177.28 12.6
 -2 8 -17 196.2 12.99
 -2 -8 17 193.2 8.7
 2 -8 -17 199.58 12.93
 -2 -8 17 182.3 8.81
 -2 8 -18 10.05 5.56
 -2 -8 18 13.49 3.36
 2 -8 -18 17.53 6
 2 -8 -18 2.15 5.09
 2 -8 -19 89.65 8.53
 -2 8 -19 89.78 5.31
 -2 -8 19 90.87 5.49
 -2 8 -19 91.26 8.35
 -2 -8 19 90.2 5.34
 2 -8 -20 59.99 6.99
 -2 -8 20 66.65 4.47
 -2 -8 20 67.61 4.4
 -2 8 -20 68.81 4.21
 -2 8 -21 39.08 2.95
 -2 -8 21 40.81 3.14
 2 -8 -21 45.76 5.44
 -2 -8 21 45.86 3.23
 -2 -8 21 45.97 3.35
 -2 -8 22 47.74 2.86
 -2 -8 22 49.59 2.97
 -2 -8 22 49.11 2.85
 2 -9 22 38.66 2.36
 2 -9 21 108.65 4.87
 -2 -9 -21 100.97 4.6
 2 -9 20 18.18 2.6
 -2 -9 -20 18.34 4.68
 2 -9 20 17.66 2.8
 -2 -9 -19 67.37 7.22
 -2 9 19 59.68 3.63
 2 -9 19 63.87 4.28
 2 -9 19 74.47 4.57
 -2 -9 -18 0.81 5.07
 -2 9 18 5.58 2.29
 2 -9 18 -0.25 2.79
 -2 -9 -17 120.94 9.94
 -2 9 17 112.39 5.73
 2 -9 17 118.65 6.23
 -2 9 16 43.12 3.84
 2 -9 16 42.52 4.25
 -2 -9 -16 42.07 7.07
 -2 -9 -16 50.61 7.39
 2 -9 16 39.14 4.24
 -2 -9 -15 221.37 13.78
 2 -9 15 209.14 9.48
 -2 -9 -15 218 13.99
 2 -9 14 152.66 11.15
 -2 -9 -14 159.05 11.59
 2 -9 14 164.54 7.92
 -2 -9 -14 155.3 11.54
 -2 -9 -13 132.1 10.63
 2 -9 13 125.47 6.77
 2 -9 13 119.41 6.31
 2 -9 12 113.67 9.33
 2 -9 12 109.09 6.02
 -2 9 12 116.94 6.42
 -2 -9 -12 124.5 9.69
 2 -9 12 105.25 6.17
 -2 -9 -12 120.7 10.02
 -2 -9 -11 246.25 13.48
 -2 -9 -11 232.6 13.33
 2 -9 11 222.57 13.08
 -2 9 11 219.97 9.85
 2 -9 11 218.21 9.6
 -2 -9 -11 257.88 13.85
 -2 -9 -10 580.71 24.75
 -2 -9 -10 597.58 24.89
 2 -9 10 591.37 24.83
 2 9 -10 647.75 25.48
 -2 9 10 563.1 21.02
 -2 -9 -10 600.87 25
 -2 -9 -9 371.97 17.22
 -2 -9 -9 387.05 17.4
 -2 -9 -9 362.36 17.24
 2 9 -9 361.91 17.48
 -2 9 9 356.31 13.65
 -2 -9 -8 292.38 15.06
 -2 -9 -8 314.29 15.01
 2 -9 8 297.67 11.61
 -2 9 8 304.61 11.9
 2 9 -8 330.94 15.33
 2 9 -7 291.76 13.95
 -2 -9 -7 257.52 13.63
 -2 -9 -7 257.17 13.43
 2 -9 7 270 10.47
 2 -9 7 280.07 10.33
 -2 9 7 266.29 10.84
 -2 9 7 272.32 10.94
 2 -9 6 36.89 3.16
 2 -9 6 37.39 5.51
 -2 -9 -6 26.67 5.29
 2 9 -6 35.5 6
 2 -9 6 36.26 3.26
 -2 9 6 33.44 3.75
 -2 9 6 31.14 3.64
 -2 -9 -6 40.64 5.53
 2 -9 5 131.48 8.7
 -2 -9 -5 127.01 8.57
 2 -9 5 140.44 5.96
 -2 -9 -5 139.47 8.96
 2 -9 5 134.05 6.01
 2 -9 5 138.01 6.1
 2 9 -5 132.45 5.66
 -2 9 5 132.64 6.57
 -2 9 5 138.11 6.57
 2 -9 5 133.8 5.83
 -2 -9 -5 130.17 5.86
 -2 -9 -4 387.16 13.35
 -2 -9 -4 367.93 16.46
 -2 -9 -4 378.95 16.16
 2 -9 4 369.36 13.06
 -2 -9 -4 365.76 15.94
 -2 9 4 379.78 13.91
 2 9 -4 393.88 13.19
 -2 9 4 349.83 13.64
 2 -9 4 373.55 13.27
 2 -9 4 379.66 13.4
 2 -9 4 363.13 13.18
 -2 9 3 369.12 13.27
 -2 9 3 348.81 12.96
 2 9 -3 359.63 14.18
 -2 -9 -3 350.89 12.66
 -2 -9 -3 364.46 15.31
 2 -9 3 355.87 12.68
 2 -9 3 341.78 12.44
 2 9 -2 173.2 8.51
 2 -9 2 167.02 9.26
 -2 9 2 172.16 7.11
 -2 9 2 161.63 7.47
 2 9 -2 159.69 6.37
 2 -9 2 154.93 8.98
 -2 -9 -2 178.07 9.35
 2 -9 2 158.39 6.85
 2 -9 1 119.77 7.73
 -2 9 1 124.17 6.34
 2 9 -1 132.31 5.46
 2 -9 1 134.79 7.97
 -2 -9 -1 122.89 7.99
 2 9 -1 130.65 7.74
 -2 -9 0 107.98 5.11
 2 9 0 97.3 4.89
 -2 9 0 110.89 5.58
 -2 -9 0 109.02 7.25
 2 -9 0 93.64 7.09
 -2 9 0 108.5 7.49
 2 9 0 106.16 7.09
 2 9 1 194.2 10.24
 -2 9 -1 206.7 10.22
 2 9 1 201.14 7.88
 -2 9 -1 192.66 8.13
 2 -9 -1 187.94 7.4
 -2 -9 1 211.24 7.98
 -2 -9 1 195.1 7.32
 -2 -9 1 215.01 10.28
 2 -9 -1 196.68 10.14
 2 9 2 39.16 2.81
 2 -9 -2 42.28 5.28
 -2 -9 2 43.39 5.2
 -2 9 -2 46.77 5.11
 2 -9 -2 46.77 4.83
 -2 9 -2 35.52 3.48
 2 9 2 37.5 3.43
 -2 -9 2 39.88 2.66
 -2 -9 2 37.07 3.14
 -2 -9 2 41.62 3.47
 -2 -9 3 329.06 11.55
 -2 -9 3 321.25 11.24
 -2 -9 3 319.33 11.34
 2 9 3 316.73 11.47
 2 -9 -3 315.35 14.36
 -2 -9 3 310.76 15.01
 2 -9 -3 332.1 13.87
 -2 9 -3 320.45 14.11
 -2 9 -3 334.85 11.82
 -2 -9 3 324.23 11.93
 2 9 4 541.58 18.55
 2 -9 -4 550.22 21.65
 2 -9 -4 505.1 21.27
 -2 -9 4 542.9 18.37
 -2 -9 4 560.03 21.78
 -2 -9 4 571.18 18.93
 -2 -9 4 555.37 18.66
 -2 9 -4 534.88 20.88
 2 9 4 532.53 22.07
 -2 -9 4 537.75 18.39
 -2 -9 5 193.82 7.74
 -2 -9 5 190.33 8.1
 -2 -9 5 203.36 7.84
 2 9 5 203.35 8.23
 2 -9 -5 214.27 11.03
 2 9 5 215.04 11.75
 -2 9 -5 210.22 8.37
 -2 -9 5 206.36 11.07
 -2 -9 5 203.64 8.4
 -2 9 -6 7.67 2.62
 -2 -9 6 2.97 2.04
 -2 -9 6 5.03 2.16
 2 9 6 2.52 2.61
 2 -9 -6 5.03 4.38
 -2 9 -6 4.19 4.48
 -2 -9 6 4.73 2.55
 2 9 6 4.35 4.79
 -2 -9 6 4.31 2.82
 -2 -9 6 1.94 2.42
 -2 -9 6 3.97 4.27
 -2 -9 6 5.41 2.92
 -2 -9 7 256.54 10.19
 -2 -9 7 265.78 10.09
 2 9 7 271.4 10.36
 2 -9 -7 285.09 13.57
 -2 9 -7 270.52 10.27
 -2 9 -7 261.22 13.45
 -2 -9 7 262.79 10.36
 2 9 7 269.75 14.06
 -2 -9 7 255.69 13.37
 -2 -9 7 252.48 10.22
 2 9 8 389.26 17.91
 -2 -9 8 370.12 13.6
 2 -9 -8 340.66 16.93
 -2 9 -8 379.34 17.52
 -2 -9 8 383.94 13.77
 -2 9 -8 375.6 13.75
 -2 -9 8 371.91 17.55
 2 -9 -9 230.92 12.76
 2 9 9 234.05 9.54
 -2 9 -9 221.29 12.7
 2 9 9 227.96 9.82
 -2 -9 9 222.34 9.32
 2 -9 -9 223.99 12.56
 -2 -9 9 211 9.32
 2 9 9 210.93 12.91
 2 -9 -10 564.05 23.73
 2 9 10 549.08 19.88
 -2 -9 10 543.44 23.7
 -2 9 -10 600.25 24.19
 -2 -9 10 527.04 19.57
 2 9 10 560.38 20.1
 -2 -9 10 543.16 19.79
 2 -9 -10 574.48 23.69
 -2 9 -10 571.04 20.04
 -2 -9 10 549.87 19.81
 2 9 10 585.06 24.15
 -2 -9 11 221.74 9.25
 2 -9 -11 214.19 13.05
 2 9 11 202.5 9.46
 -2 -9 11 215.88 12.77
 -2 -9 11 192.32 9.02
 2 9 11 222.08 13
 -2 9 -11 206.99 9.27
 2 -9 -11 222.93 13
 -2 -9 11 207.6 9.32
 2 9 11 222.45 9.62
 2 9 12 200.53 9.21
 -2 9 -12 180.62 8.82
 2 -9 -12 208.83 12.84
 -2 -9 12 198.97 8.93
 2 -9 -12 207.23 12.87
 -2 -9 12 209.64 12.7
 2 9 12 196.19 12.52
 2 9 12 196.48 9.29
 2 9 13 41.93 4.82
 -2 -9 13 41.34 4.37
 2 -9 -13 47.3 7.07
 2 9 13 51.58 4.67
 -2 9 -13 46.75 4.41
 -2 -9 14 125.65 6.91
 2 -9 -14 128.61 10.69
 -2 -9 14 138 10.65
 2 9 14 128.59 7.29
 2 9 14 121.2 6.93
 2 -9 -14 124.59 10.51
 -2 -9 15 300.31 12.23
 2 -9 -15 310.16 17.13
 2 9 15 289.95 12.11
 2 -9 -15 266.81 16.07
 -2 9 -15 299.21 17.36
 -2 -9 15 314.79 12.4
 -2 9 -16 39.74 7.34
 -2 -9 16 38.81 4.5
 2 -9 -16 47.35 7.57
 -2 -9 16 37.13 4.03
 2 -9 -16 36.57 7.33
 2 -9 -17 72.88 8.48
 -2 -9 17 67.6 5.21
 -2 -9 17 74.17 4.92
 -2 9 -17 65.85 8.18
 -2 9 -18 20.72 3.54
 -2 9 -18 26.93 5.96
 2 -9 -18 22.97 6.3
 2 -9 -19 37.44 6.29
 -2 9 -19 42.2 3.8
 -2 -9 19 44.94 3.91
 -2 -9 19 43.71 3.78
 -2 9 -19 40.22 6.3
 -2 -9 20 26.2 3.15
 -2 9 -20 29.55 2.91
 -2 -9 20 24.03 3
 2 -9 -20 28.2 5.06
 -2 9 -21 103.56 4.69
 -2 -9 21 112.22 4.93
 -2 -9 21 111.53 4.98
 -2 -9 21 109.25 4.8
 -2 -9 22 13.5 1.67
 -2 -9 22 14.49 1.71
 2 -10 21 25.64 2.34
 -2 -10 -20 61.68 3.43
 -2 -10 -20 67.17 6.03
 2 -10 20 73.87 3.99
 2 -10 19 243.14 9.38
 -2 -10 -19 241.5 12.62
 -2 10 19 221.36 8.77
 -2 10 18 50.88 3.46
 -2 -10 -18 57.77 6.97
 2 -10 18 48.85 3.85
 -2 -10 -17 158.38 11.21
 -2 -10 -16 212.64 13.43
 2 -10 16 203.02 9.29
 2 -10 16 206.31 9.17
 -2 10 16 219.22 8.98
 2 -10 15 192.34 8.91
 2 -10 14 148.04 7.59
 -2 -10 -14 140.28 11.16
 2 -10 14 155.72 11.37
 2 -10 13 54.27 4.88
 2 -10 13 53.6 7.62
 2 -10 12 27.33 3.43
 2 -10 12 36.61 4.26
 -2 10 11 134.34 7.46
 -2 -10 -11 135.36 10.64
 2 -10 11 135 10.09
 -2 -10 -11 147.77 10.35
 -2 10 10 192.91 9.27
 -2 -10 -10 201.87 12.82
 2 -10 10 214.9 12.51
 -2 -10 -10 198.03 12.46
 -2 10 9 10.7 3.49
 -2 10 9 13.64 3.22
 -2 -10 -9 16.62 5.5
 2 10 -9 15.1 5.29
 -2 -10 -9 13 5.18
 -2 10 8 86.11 5.6
 -2 -10 -8 86.45 7.84
 -2 -10 -8 89.24 8.22
 2 10 -8 99.36 8.43
 2 -10 7 313.17 11.6
 -2 -10 -7 323.57 15.58
 -2 -10 -7 324.39 15.54
 2 -10 7 294.6 11.76
 2 -10 6 187.88 7.9
 -2 10 6 193.8 8.6
 2 -10 6 185.17 7.72
 -2 -10 -6 189.94 11.29
 2 -10 6 177.81 11.13
 -2 -10 -6 197.04 11.19
 2 -10 5 421.11 15.31
 2 -10 5 439.02 15.31
 -2 -10 -5 451.92 18.62
 2 -10 5 409.52 18.64
 2 -10 5 432.44 15.15
 -2 10 5 420.74 15.86
 -2 10 5 420.47 15.78
 -2 -10 -5 455.18 18.74
 2 10 -4 257.85 9.61
 -2 10 4 244.4 10.3
 -2 10 4 251.24 10.14
 -2 -10 -4 242.45 12.43
 2 -10 4 278.31 13.22
 2 -10 4 248.8 9.65
 2 -10 4 262.19 9.85
 2 -10 4 248.7 9.68
 2 -10 3 415.07 14.58
 2 -10 3 412.81 14.44
 -2 -10 -3 424.75 17.63
 2 -10 3 387.07 17.55
 -2 10 3 408.46 15.07
 -2 10 3 409.82 14.88
 -2 -10 -3 405.9 17.7
 -2 -10 -2 257.48 13.25
 2 -10 2 268.99 10.18
 2 -10 2 267.52 12.8
 -2 -10 -2 298.89 13.2
 2 -10 2 254.11 12.75
 -2 10 2 271.79 10.73
 2 10 -2 270.49 12.16
 2 -10 1 41.27 3.35
 2 -10 1 36.28 5.07
 -2 -10 -1 34.17 5.21
 -2 -10 -1 37.57 3.19
 2 10 -1 42.05 3.11
 -2 10 1 38.99 3.97
 -2 -10 -1 42.69 5.77
 -2 -10 0 358.47 16.56
 -2 -10 0 360.84 12.63
 2 -10 0 379.1 16.07
 -2 -10 0 390.76 16.05
 -2 -10 0 380.81 13.19
 2 10 0 348.14 12.9
 -2 10 0 362.38 13.47
 -2 10 0 358.35 16.05
 -2 -10 1 1.24 4.42
 -2 -10 1 0.8 1.76
 -2 -10 1 3.43 4.05
 2 -10 -1 4.54 3.98
 -2 -10 1 3.94 2.52
 2 10 1 2.09 2.5
 -2 10 -1 2.2 2.86
 -2 10 -1 0.8 4.17
 2 10 1 -2.75 4.14
 2 10 2 270.52 10.26
 -2 10 -2 267.35 10.39
 -2 -10 2 285.93 13.82
 -2 -10 2 265.83 9.65
 -2 -10 2 290.13 13.07
 2 -10 -2 252.51 12.73
 -2 -10 2 273.83 10.33
 -2 -10 2 269.99 10.04
 -2 10 -2 259.42 12.63
 2 10 2 240.26 12.86
 2 10 3 372.22 13.64
 -2 10 -3 380.68 13.57
 2 -10 -3 364.92 16.24
 -2 -10 3 402.12 17.41
 2 -10 -3 360.42 15.78
 -2 -10 3 374.17 13.16
 2 10 3 386.74 17.01
 -2 10 -3 372.1 15.98
 -2 -10 3 358.74 12.89
 -2 -10 3 370.17 13.58
 2 10 4 272.9 10.79
 2 -10 -4 260.32 13.26
 -2 -10 4 281.7 10.54
 2 10 4 269.42 13.92
 -2 10 -4 272.61 12.7
 -2 -10 4 279.76 10.68
 -2 -10 4 284.71 13.71
 -2 -10 4 274.24 10.18
 2 10 4 273.61 10.35
 -2 -10 5 419.24 14.93
 2 10 5 460.54 19.43
 -2 -10 5 446.41 15.57
 -2 -10 5 433.13 19
 2 10 5 421.19 15.28
 2 -10 -5 419.14 18.55
 2 10 5 449.62 15.72
 2 -10 -5 442.15 18.67
 -2 10 -5 418.85 15.4
 -2 -10 5 421.38 15.34
 2 10 6 222.32 8.56
 2 -10 -6 207.84 11.62
 -2 10 -6 199 8.49
 -2 -10 6 224.36 12.04
 -2 -10 6 205.4 8.47
 -2 -10 6 197.86 7.93
 2 10 6 226.69 12.46
 -2 -10 6 188.08 8.2
 2 -10 -7 474.01 20.24
 -2 -10 7 471.61 16.51
 -2 -10 7 448.4 16.22
 -2 -10 7 472.23 20.47
 2 10 7 479.03 20.88
 -2 -10 8 113.56 6.11
 2 10 8 112.73 9.75
 -2 -10 8 140.55 9.69
 2 10 8 115.59 6.24
 2 -10 -8 119.77 8.99
 2 10 8 114.97 6.44
 -2 10 -8 125.46 9.4
 -2 -10 8 113.43 6.11
 -2 10 -9 13.71 5.56
 2 10 9 19.69 3.55
 2 -10 -9 13.44 5.45
 2 10 9 13.82 3.78
 -2 10 -9 11.31 3.03
 -2 -10 9 14.27 3.16
 2 10 9 28.12 6.56
 -2 -10 9 17.81 3.38
 -2 -10 9 15.11 3.35
 -2 -10 10 187.86 11.85
 2 10 10 174.7 8.36
 2 -10 -10 179.53 11.87
 2 10 10 178.73 8.7
 -2 10 -10 176.2 7.85
 -2 -10 10 175.85 8.06
 -2 -10 10 181.22 8.34
 -2 10 -10 161.56 8.4
 -2 -10 10 184.88 8.26
 2 10 10 177.36 12.12
 2 -10 -11 70.47 8.36
 2 10 11 62.89 8.03
 -2 -10 11 73.16 5.24
 -2 -10 11 75.86 7.99
 2 10 11 73.3 5.64
 -2 10 -11 72.42 5.23
 2 10 11 73.71 5.57
 2 10 12 61.21 5.2
 -2 -10 12 64.94 5.05
 2 -10 -12 73.06 8.36
 2 10 12 52.18 5.03
 -2 10 -12 53.54 4.83
 2 10 13 92.59 6.07
 -2 -10 13 81.26 5.72
 2 -10 -13 76.21 8.78
 -2 -10 13 74.33 8.44
 -2 10 -13 89.67 5.64
 -2 -10 14 228.32 14.15
 2 10 14 221.49 10.32
 -2 -10 14 251.51 10.36
 2 -10 -14 208.21 14.27
 -2 -10 15 163.13 7.94
 2 10 15 145.84 7.67
 -2 10 -15 167.29 12.39
 2 10 16 191.43 8.73
 -2 10 -16 210.61 13.48
 2 -10 -16 198.39 12.92
 -2 -10 16 189.46 8.87
 -2 -10 16 199.14 9
 2 -10 -17 135.56 10.27
 -2 10 -17 112.16 10.07
 -2 -10 18 42.25 3.98
 -2 -10 18 39.1 3.64
 -2 10 -18 43.41 4.03
 2 -10 -18 41.98 6.33
 -2 10 -18 37.8 6.17
 -2 -10 19 273.46 10.48
 -2 10 -19 261.25 10.36
 2 -10 -19 271.41 13.87
 -2 -10 19 264.48 10.25
 2 -10 -20 90.56 7.1
 -2 -10 20 109.32 4.89
 -2 10 -20 104.55 4.9
 -2 -10 20 99.98 4.65
 -2 -10 20 93.1 4.96
 -2 -10 21 13.58 1.99
 -2 -10 21 11.07 1.95
 -2 -10 21 11.35 1.71
 2 -11 21 12.81 1.69
 2 -11 20 100.25 4.64
 2 -11 19 93.72 4.76
 2 -11 19 82.36 4.45
 2 -11 18 54.8 3.83
 -2 11 18 49.2 3.35
 -2 -11 -18 54.53 6.47
 2 -11 17 104.93 5.66
 -2 -11 -17 106.79 9.04
 -2 11 17 102.39 5.24
 -2 -11 -16 168.15 11.58
 2 -11 16 151.37 7.4
 -2 -11 -15 272.29 15.65
 2 -11 15 286.4 11.63
 2 -11 14 62.24 4.95
 2 -11 14 50.6 7.37
 -2 -11 -13 250.34 14.68
 2 -11 13 246.56 10.45
 2 -11 13 208.65 13.79
 2 -11 12 199.71 8.86
 2 -11 12 169.11 8.18
 2 -11 12 175.71 12.27
 -2 -11 -11 197.39 12.89
 2 -11 10 140.57 10.34
 -2 -11 -10 138.92 10.92
 -2 11 10 148.98 7.19
 -2 11 10 136.35 7.53
 -2 -11 -9 42.85 6.82
 -2 11 9 32.59 3.83
 -2 11 9 32.98 4.48
 -2 11 8 158.61 7.87
 -2 11 8 157.99 8.14
 2 -11 8 162.7 7.49
 -2 -11 -8 165.26 11.2
 2 -11 7 517 18.26
 -2 11 7 526.13 18.87
 -2 11 7 500.24 18.85
 -2 -11 -7 540.93 22.65
 2 -11 7 520.23 18.44
 -2 -11 -6 66.04 6.65
 2 -11 6 52.53 6.95
 -2 11 6 58.65 4.62
 2 -11 5 288.04 11.18
 -2 -11 -5 308.36 14.72
 2 -11 5 295.9 11.28
 2 -11 5 327.99 15.41
 2 -11 4 195.96 11.42
 2 -11 4 195.6 8.09
 2 -11 4 202.5 8.12
 2 11 -4 188.15 7.99
 -2 -11 -4 203.72 11.6
 2 -11 3 216.75 12.35
 -2 -11 -3 262.13 12.74
 2 -11 3 234.75 9.39
 2 -11 3 221.98 9.08
 2 11 -3 244.91 9.36
 -2 11 3 236.7 9.95
 -2 -11 -3 251.05 12.81
 2 -11 2 155.09 9.78
 -2 -11 -2 163.1 6.99
 -2 -11 -2 154.51 9.62
 2 -11 2 159.63 7.02
 -2 11 2 164.24 7.76
 -2 -11 -2 167.5 10.2
 -2 -11 -1 36.47 5.99
 2 -11 1 31.97 5.16
 -2 -11 -1 33.07 3.33
 2 -11 1 35.59 5.27
 -2 -11 -1 33.46 5.34
 2 -11 1 34.33 3.29
 -2 11 1 24.33 5.33
 2 11 -1 32.59 5
 -2 11 1 30.97 3.8
 2 11 -1 33.29 2.99
 -2 -11 0 37.12 3.28
 -2 -11 0 35.13 5.38
 2 -11 0 31.32 5.27
 2 11 0 30.87 5.16
 -2 11 0 27.76 5.2
 -2 -11 0 28.37 5.72
 -2 11 0 31.23 3.86
 2 11 0 34.7 3.06
 -2 -11 1 15.91 2.79
 2 -11 -1 11.03 4.59
 -2 -11 1 17.2 4.56
 -2 11 -1 14.41 4.83
 2 11 1 15.93 4.91
 -2 -11 1 18.02 5.34
 -2 11 -1 16.03 3.06
 2 11 1 13.68 2.86
 2 11 2 248.01 9.69
 -2 11 -2 238.86 9.8
 -2 -11 2 256.61 13.42
 2 -11 -2 239.05 12.52
 2 11 2 248.06 12.86
 -2 11 -2 247.85 12.29
 -2 -11 2 227.88 9.4
 -2 -11 2 253.81 9.76
 2 11 3 372.54 13.71
 -2 11 -3 352.55 13.6
 -2 -11 3 356.26 17.09
 -2 -11 3 370.37 13.69
 -2 11 -3 383.67 16.32
 2 11 3 376.07 17.23
 -2 -11 3 369.48 13.5
 2 -11 -3 372.3 16.93
 -2 -11 3 373.03 13.29
 -2 11 -4 224 11.16
 2 11 4 215.47 12.23
 -2 -11 4 202.5 8.26
 -2 -11 4 210.04 12.02
 -2 -11 4 206.82 8.51
 -2 -11 5 233.12 9.03
 -2 -11 5 230.98 12.95
 -2 -11 5 225.15 9.14
 2 11 6 81.5 5.49
 -2 11 -6 75.94 4.89
 -2 -11 6 78.85 5
 2 11 6 96.32 8.93
 -2 -11 6 83.55 7.95
 -2 -11 7 541.2 23.34
 2 11 7 519.16 19.18
 2 -11 -7 545.55 23.15
 2 11 7 551.71 19.61
 -2 11 -7 535.58 19.16
 2 11 7 539.74 24.12
 -2 -11 7 542.32 19.2
 -2 -11 7 549.47 19.3
 -2 -11 8 130.8 10.3
 2 11 8 129.79 6.72
 2 -11 -8 135.35 10.03
 -2 -11 8 119.62 6.45
 2 11 8 148 10.9
 -2 -11 8 128.28 6.24
 -2 11 -8 131.4 6.5
 -2 -11 8 123.68 6.58
 2 11 8 121.92 7.05
 2 11 9 31.58 3.95
 2 -11 -9 33.47 6.77
 -2 -11 9 34.01 4
 2 11 9 30.91 4.41
 -2 11 -9 36.1 3.76
 -2 -11 9 31.37 4
 -2 -11 9 30.52 3.6
 2 11 9 37.38 7.42
 2 11 10 128.44 10.2
 -2 -11 10 111.2 6.02
 2 -11 -10 116.83 9.89
 2 11 10 103.45 6.78
 -2 -11 10 121.31 9.71
 -2 11 -10 103.14 5.91
 -2 -11 10 118.99 6.55
 -2 -11 10 115.21 6.42
 -2 11 -10 115.16 6.63
 2 11 11 112.92 6.78
 -2 11 -11 109.92 6.53
 -2 -11 11 114.56 6.71
 2 -11 -11 112.24 10.28
 -2 11 -12 254.73 11.29
 -2 -11 12 261.32 15.12
 2 11 12 272.89 11.52
 -2 -11 12 270.52 11.34
 2 -11 -12 272.22 15.68
 -2 11 -13 301.08 12.18
 -2 -11 13 283.34 16.23
 2 -11 -13 275.2 16.34
 -2 -11 13 312.53 12.33
 2 11 13 282.97 12.29
 -2 -11 14 49.08 7.68
 -2 -11 14 42.4 4.46
 2 11 14 41.49 4.67
 -2 11 -15 260.68 15.9
 -2 -11 15 279.49 11.56
 2 -11 -15 290 15.98
 2 11 15 282.53 11.52
 -2 -11 16 189.68 8.5
 2 -11 -16 206.97 12.68
 -2 -11 16 190.84 8.73
 -2 -11 17 69.54 4.63
 -2 -11 17 74.77 4.83
 -2 11 -17 71.37 8.15
 2 -11 -17 80.42 7.88
 -2 11 -18 41.98 3.83
 -2 -11 18 50.07 3.71
 -2 11 -18 36.85 5.89
 -2 -11 18 51.96 3.92
 2 -11 -18 54.35 6.58
 -2 11 -19 72.07 4.24
 -2 -11 19 72.42 4.11
 -2 -11 19 72.97 4.31
 -2 11 -20 48.19 3.01
 -2 -11 20 45.22 2.67
 -2 -11 20 49.7 2.99
 -2 -11 21 25.08 1.97
 2 -12 20 53.73 2.96
 2 -12 19 76.87 3.94
 2 -12 19 81.3 4.17
 -2 12 18 28.59 2.54
 2 -12 18 33.63 3.04
 -2 12 17 154.63 6.69
 -2 12 17 165.42 10.32
 2 -12 17 160.18 7.08
 2 -12 16 32.37 3.67
 2 -12 16 36.57 3.73
 -2 12 16 38.92 3.41
 2 -12 15 7.14 3.1
 -2 -12 -15 5.95 5.19
 2 -12 14 56.96 4.73
 -2 -12 -14 52.33 7.76
 2 -12 14 47.3 7.24
 2 -12 13 133.87 7.08
 2 -12 13 113.01 10.02
 -2 -12 -12 378.47 18.64
 2 -12 12 336.53 13.72
 2 -12 12 353.7 17.94
 -2 -12 -11 67.08 8.26
 2 -12 11 86.21 8.46
 -2 12 10 13.22 3.48
 -2 -12 -10 13.43 6.17
 -2 -12 -9 50.73 6.56
 -2 12 9 44.22 4.37
 -2 -12 -8 245.33 13.73
 -2 12 8 261.81 11.03
 -2 12 7 107.12 6.43
 2 -12 7 97.06 5.66
 2 -12 7 107.08 5.49
 -2 -12 -7 107.32 8.66
 -2 -12 -6 246.39 13.81
 2 -12 6 247.68 14.25
 -2 12 6 258.76 10.98
 2 -12 6 268.41 10.35
 2 -12 6 247.27 10.05
 2 -12 5 288.12 15.14
 -2 12 5 303.98 11.93
 2 -12 5 272.74 11.06
 -2 -12 -5 303.42 15.01
 -2 12 4 319.42 12.91
 2 -12 4 326.96 12.39
 2 -12 4 313.75 16.13
 -2 -12 -4 342.4 16.19
 -2 12 3 477.07 17.34
 2 -12 3 458.31 16.79
 2 -12 3 464.09 20.74
 -2 -12 -3 489.11 20.82
 -2 -12 -2 402.37 18.37
 -2 12 2 381.74 14.87
 2 -12 2 404.69 18.21
 -2 12 2 398.28 18.25
 -2 -12 -1 90.27 8.25
 2 -12 1 92.44 7.64
 -2 12 1 104.98 8.25
 2 12 -1 77.65 6.86
 -2 -12 0 281.66 15.51
 2 12 0 297.89 11.33
 2 -12 0 302.35 14.77
 2 12 0 323.22 14.7
 -2 12 0 322.95 15.08
 -2 -12 1 90.11 8.49
 2 12 1 86.52 5.03
 2 12 1 88.96 7.8
 -2 12 -1 87.18 7.47
 2 12 2 393.73 18.03
 -2 12 -2 379.74 17.36
 -2 -12 3 449.9 20.45
 -2 -12 3 448.19 16.24
 -2 12 -3 422.18 18.84
 2 12 3 458.61 20.29
 -2 -12 4 214.46 8.95
 -2 -12 4 196.11 12.6
 2 12 4 186.63 12.11
 2 12 4 198.47 8.82
 2 12 5 315.91 12.24
 -2 12 -5 306.92 12.09
 -2 -12 5 290.57 11.77
 2 12 5 317.57 16.34
 -2 -12 5 293.27 15.95
 -2 -12 5 308 12.11
 -2 -12 6 148.6 7.3
 2 12 6 144.89 7.57
 -2 12 -6 137.13 7.11
 -2 -12 6 140.31 6.89
 2 12 6 149.42 11.16
 -2 -12 6 156.56 11.01
 -2 -12 7 173.62 8.17
 2 12 7 174.48 8.34
 -2 12 -7 171.09 8.1
 -2 -12 7 173.06 8.08
 2 12 7 186.37 12.55
 -2 -12 7 172.4 11.84
 -2 -12 8 331.73 13.05
 2 12 8 319.9 13.33
 -2 12 -8 342.59 12.91
 -2 -12 8 313.34 12.46
 -2 -12 8 334.23 12.9
 2 12 8 318.09 17.55
 -2 -12 8 342.35 17.33
 -2 -12 9 29.1 4.08
 2 12 9 26.4 4.29
 -2 12 -9 30.12 3.66
 -2 -12 9 23.99 3.48
 2 12 9 34.06 7.23
 -2 -12 9 32.75 4.06
 2 12 10 19.24 4.34
 -2 12 -10 23.62 3.99
 -2 12 -10 24.77 3.48
 -2 -12 10 23.27 3.99
 2 -12 -10 28.19 6.66
 -2 12 -11 77.01 5.72
 -2 -12 11 72.27 8.25
 -2 -12 11 75.01 5.5
 2 -12 -11 66.04 8.52
 2 12 11 76.14 5.44
 2 12 11 78.94 5.88
 -2 -12 12 291.79 15.99
 -2 12 -12 274.97 11.99
 2 -12 -12 287.91 16.51
 -2 -12 12 306.91 12.13
 2 12 12 291.52 12.35
 2 12 12 280.43 11.68
 -2 -12 13 226.39 13.63
 -2 12 -13 201.59 9.53
 -2 -12 13 209.12 9.63
 2 12 13 231.58 10.12
 -2 -12 14 48.86 4.49
 2 -12 -14 47.02 7.52
 2 12 14 50.6 4.79
 -2 -12 14 58.39 7.59
 -2 -12 15 9.21 3.15
 2 -12 -15 17.32 6.24
 -2 12 -15 4.78 5.78
 -2 -12 16 14.15 3.24
 -2 -12 16 14.15 3.16
 2 -12 -16 18.34 5.71
 -2 12 -16 14.37 5.78
 -2 12 -17 109.56 8.89
 -2 -12 17 121.42 5.76
 -2 -12 17 121.28 6.17
 -2 -12 18 62.59 4.17
 -2 12 -18 61.88 4.12
 -2 -12 18 68.43 3.9
 -2 -12 19 106.36 4.97
 -2 -12 19 99.79 4.68
 -2 12 -19 110.23 4.97
 -2 -12 20 96.18 4.13
 2 -13 19 123.62 4.95
 2 -13 19 110.41 4.74
 2 -13 18 52.64 3.27
 -2 13 18 44.17 2.74
 2 13 -18 46.96 3.17
 2 -13 17 35.57 3.08
 -2 13 17 29.34 2.69
 2 -13 16 21.29 3.04
 2 -13 16 19.63 3.07
 -2 13 16 19.42 2.79
 -2 13 16 20.14 5.4
 2 -13 15 132.22 6.62
 2 13 -15 138.78 10.32
 2 -13 14 55.39 7.21
 2 -13 14 48.18 4.25
 2 -13 13 212.6 12.94
 2 -13 13 204.86 9.26
 2 -13 12 71.33 8.08
 2 -13 12 67.77 5.03
 2 -13 11 47.73 7.19
 2 -13 10 150.27 11.05
 -2 13 10 139.62 7.2
 -2 13 9 260.91 11.18
 -2 13 8 232.13 10.55
 -2 -13 -8 250.61 13.83
 -2 -13 -7 162.11 10.97
 -2 13 7 149.89 7.82
 2 -13 7 150.95 7.07
 2 -13 7 146.5 7.3
 2 -13 6 83.86 5.13
 2 -13 6 83.35 8.91
 -2 13 6 89.33 6.09
 2 -13 6 87.99 5.19
 2 -13 5 303.44 11.98
 2 -13 5 309.09 16.68
 -2 -13 -5 305.25 15.98
 -2 13 5 332.08 12.92
 2 -13 5 309.97 12.1
 2 -13 4 146.05 6.85
 2 -13 4 157.71 10.8
 -2 -13 -4 160.23 10.98
 -2 13 4 139.63 7.59
 2 13 -4 139.9 6.87
 2 -13 4 152.79 7.22
 -2 -13 -3 255.5 14.2
 2 -13 3 242.68 9.95
 2 -13 3 244.88 10.05
 -2 13 3 258.93 14.27
 2 13 -3 245.49 9.98
 -2 13 3 249.27 10.72
 2 -13 3 275.19 14.29
 -2 -13 -3 237.85 9.86
 2 -13 2 614.45 26.21
 -2 -13 -2 615.23 21.82
 2 -13 2 652.1 22.01
 -2 13 2 634.97 26.45
 -2 -13 -2 648.65 26.86
 2 13 -2 612.63 22.04
 -2 13 2 639.12 22.6
 2 -13 1 367.34 17.21
 -2 -13 -1 348.82 13.14
 2 -13 1 350.91 13.24
 -2 13 1 357.01 17.14
 -2 -13 -1 393.04 18
 -2 13 1 349.22 13.81
 2 13 -1 333.19 13.45
 -2 13 0 106.9 8.61
 -2 -13 0 102.96 5.67
 2 -13 0 99.95 8.61
 2 -13 0 110.46 5.96
 -2 -13 0 107.79 9.62
 -2 13 0 112.87 6.28
 2 13 0 111.73 6.19
 -2 -13 0 116.48 5.97
 -2 -13 1 252.68 10.46
 2 -13 -1 255.7 13.76
 -2 -13 1 259.93 10.27
 -2 13 -1 245.18 13.65
 2 13 1 254.01 13.6
 2 13 1 254.35 10.27
 -2 13 -1 252.28 10.63
 2 13 1 273.47 10.74
 2 -13 -1 250.48 10.35
 -2 -13 2 751.45 29.88
 -2 -13 2 723.16 25.17
 -2 -13 2 716.39 24.83
 -2 13 -2 715.32 28.63
 2 13 2 784.69 29.57
 -2 13 -2 717.03 25.34
 2 13 2 725.69 25.09
 -2 -13 2 742.68 24.97
 -2 -13 3 432.48 19.65
 -2 -13 3 396.41 14.93
 -2 -13 3 392.7 14.67
 -2 -13 3 385.64 14.43
 2 13 3 407.62 15.05
 2 13 3 400.75 18.91
 -2 -13 4 199.36 8.79
 -2 -13 4 223.12 13.29
 -2 -13 4 189.82 8.43
 -2 13 -4 197.25 8.81
 -2 -13 4 191.56 8.19
 2 13 4 184.37 8.82
 2 13 4 194.48 12.65
 -2 -13 5 308.72 16.08
 -2 -13 5 261.75 11.03
 -2 -13 5 275.01 11.41
 -2 13 -5 280.04 11.51
 -2 -13 5 287.41 10.78
 2 13 5 276.5 11.48
 2 13 5 275.74 15.61
 -2 -13 6 86.58 5.43
 -2 13 -6 89.88 5.79
 -2 -13 6 95.74 5.82
 -2 -13 6 94.6 9.44
 2 13 6 105.59 6.39
 2 13 7 100.45 9.92
 2 13 7 88.43 6.08
 -2 13 -7 100.28 5.97
 -2 -13 7 93.48 5.7
 -2 -13 7 102.87 6.15
 -2 -13 7 99.98 9.67
 2 13 8 199.58 9.7
 -2 13 -8 218.98 9.42
 -2 -13 8 213.03 9.35
 -2 -13 8 209.59 9.59
 -2 -13 8 229.99 13.92
 -2 -13 9 303.1 12.05
 -2 13 -9 293.79 11.88
 2 13 9 263.94 12.41
 2 13 9 285.55 12.21
 -2 -13 9 325.19 12.39
 -2 -13 10 172.84 11.89
 -2 13 -10 164.74 8.57
 -2 13 -10 172.59 8.05
 2 13 10 169.5 8.28
 2 13 10 164.84 8.57
 -2 -13 10 181.05 8.63
 2 13 11 35.36 4.05
 2 13 11 27.03 4.4
 -2 -13 11 27.78 6.31
 -2 13 -11 25.55 4.22
 2 13 12 120.32 6.7
 2 13 12 128.61 7.35
 -2 -13 12 133.18 6.94
 -2 -13 12 146.57 10.49
 -2 13 -12 119.75 6.98
 2 13 13 199.91 9.57
 -2 -13 13 226.06 9.53
 -2 -13 13 210.27 13.02
 -2 13 -13 205.23 9.4
 2 13 14 34.6 4.22
 -2 -13 14 47.44 4.25
 -2 -13 14 41.58 6.72
 -2 13 -15 110.86 9.54
 -2 -13 15 104.85 5.76
 2 13 15 96.67 5.81
 -2 -13 16 30.08 3.51
 -2 13 -16 24.66 5.61
 -2 -13 16 25.92 3.36
 -2 -13 17 52.94 3.87
 -2 -13 17 48.19 3.36
 -2 13 -18 74.78 4.21
 -2 -13 18 74.06 4.11
 -2 -13 18 74.88 3.78
 -2 13 -19 85.17 4
 -2 -13 19 93.1 4.06
 2 -14 18 192.29 6.59
 2 -14 18 176.27 6.41
 -2 14 17 85.72 4.12
 2 -14 17 92.06 4.44
 -2 14 16 1.67 2.17
 2 -14 16 4.37 2.36
 2 -14 16 4.76 2.41
 -2 14 15 20.69 5.43
 2 -14 15 29.31 3.25
 2 -14 14 128.24 9.44
 2 -14 14 131.11 6.35
 2 -14 13 250.7 14.01
 2 -14 12 13.72 6.08
 2 -14 12 16.85 3.66
 2 -14 11 90.21 9.24
 2 -14 10 226.46 13.82
 2 -14 9 275.33 15.14
 -2 14 9 250.33 10.96
 -2 14 8 273.93 11.85
 2 14 -8 279.06 11.26
 -2 -14 -7 141.45 10.27
 -2 14 7 140.26 7.59
 2 -14 7 127.7 6.8
 -2 -14 -6 59.81 7.19
 -2 14 6 54.72 5.21
 2 -14 6 53.86 4.17
 2 -14 6 55.1 4.24
 2 -14 5 319.9 16.61
 -2 -14 -5 279.92 15.79
 -2 14 5 299.78 12.43
 2 -14 5 289.74 11.51
 2 -14 4 367.75 13.95
 2 -14 4 389.18 19
 -2 14 4 402.57 19.19
 -2 -14 -4 377.78 18.67
 -2 14 4 354.34 14.67
 2 14 -4 373.08 14.07
 -2 -14 -3 76.6 8.35
 2 -14 3 62.28 4.5
 2 -14 3 64.12 7.79
 -2 14 3 69.99 8.04
 2 14 -3 65.11 4.7
 -2 14 3 76.01 5.56
 2 -14 3 64.31 4.79
 -2 -14 -2 150.52 11.13
 2 -14 2 169.14 7.44
 2 -14 2 155 7.49
 -2 14 2 148.31 11
 -2 14 2 155.74 8.15
 2 14 -2 161.26 7.59
 -2 -14 -2 154.36 7.21
 2 -14 2 158.31 11.18
 -2 14 1 73.33 7.8
 2 -14 1 64.19 7.57
 -2 -14 -1 77.67 4.76
 2 -14 1 68.04 4.91
 -2 -14 -1 65.34 8.23
 -2 14 1 72.86 5.52
 2 14 -1 72.79 5.01
 -2 -14 -1 68.24 5.18
 2 -14 0 432.4 20.55
 -2 -14 0 455.74 16.56
 2 -14 0 465.16 16.64
 -2 14 0 452.7 20.51
 2 14 0 440.81 16.75
 -2 14 0 435.65 16.98
 -2 -14 0 458.34 16.61
 2 -14 -1 43.19 6.34
 -2 -14 1 43.76 3.87
 -2 -14 1 35.93 6.79
 -2 -14 1 36.57 3.81
 -2 14 -1 31.39 5.72
 2 -14 -1 43.96 4.12
 2 14 1 46.96 4.63
 2 14 1 37.93 3.8
 -2 14 -1 33.93 4.3
 -2 -14 2 121.63 6.36
 2 -14 -2 134.85 6.87
 -2 -14 2 138.91 6.65
 -2 -14 2 124.6 10.81
 2 -14 -2 141.34 9.94
 -2 -14 2 137.6 6.8
 2 14 2 134.77 7.25
 2 14 2 128.7 6.64
 -2 -14 3 43.22 3.87
 -2 -14 3 44.1 3.87
 -2 -14 3 57.75 7.73
 -2 -14 3 38.78 4.18
 2 14 3 44.67 4.3
 2 14 3 39.21 4.68
 -2 14 -3 42.34 4.56
 -2 -14 4 363.96 13.52
 -2 14 -4 365.63 14.01
 -2 -14 4 341.86 13.23
 2 14 4 348.58 14.14
 2 14 4 350.21 13.81
 -2 -14 4 364.95 18.49
 -2 -14 5 280.36 11.4
 -2 14 -5 286.89 11.43
 2 14 5 266.07 11.63
 2 14 5 261 11.41
 -2 -14 5 252.23 10.87
 -2 -14 5 283.21 15.79
 -2 -14 6 69.66 5.13
 -2 14 -6 64.7 5.17
 2 14 6 67.68 5.6
 2 14 6 66.1 5.19
 -2 -14 6 56.82 4.7
 -2 -14 6 81.01 8.78
 -2 -14 7 213.23 9.68
 -2 14 -7 214.9 9.58
 2 14 7 222.49 10.1
 2 14 7 212.19 9.87
 -2 -14 7 210.32 9.34
 -2 -14 7 215.72 14.02
 -2 -14 8 292.74 11.69
 -2 14 -8 279.83 11.38
 2 14 8 270.29 11.66
 2 14 8 262.3 11.64
 -2 -14 8 252.71 11.1
 -2 -14 8 261.64 15.7
 -2 -14 9 290.45 11.98
 2 14 9 282.3 11.99
 2 14 9 273.52 12.17
 -2 14 -9 281.72 11.64
 -2 -14 10 226.47 13.9
 -2 -14 10 213.01 9.88
 -2 14 -10 215.65 9.37
 2 14 10 215.37 9.86
 2 14 10 223.84 10.18
 -2 14 -10 207.18 10
 -2 -14 11 89.63 9.21
 2 14 11 102.41 5.91
 2 14 11 79.24 6.11
 -2 14 -11 88.79 5.92
 -2 -14 12 36.99 4.25
 -2 -14 12 37.18 6.8
 2 14 12 41.68 4.06
 2 14 12 39.38 4.46
 -2 14 -12 39.05 4.26
 -2 -14 13 253.1 14.36
 -2 -14 14 107.26 5.86
 -2 -14 14 112.66 8.84
 -2 -14 15 11.19 2.83
 -2 -14 15 15.65 2.94
 -2 14 -15 10.58 4.95
 -2 -14 16 14.81 2.81
 -2 -14 16 9.97 2.55
 -2 -14 16 9.38 2.22
 -2 -14 17 80.51 3.92
 -2 -14 17 89.36 4.45
 -2 14 -18 189.78 7.42
 -2 -14 18 198.22 7.39
 -2 15 17 29.18 2.19
 2 -15 17 34.13 2.45
 -2 15 16 70.98 3.81
 2 -15 16 83.95 4.13
 -2 15 15 13.85 2.48
 2 -15 15 14.73 2.66
 2 -15 15 14.37 2.77
 -2 15 14 78.19 7.99
 2 -15 14 77.06 6.96
 2 -15 14 77.95 4.62
 -2 -15 -14 74.3 4.18
 -2 15 13 116.73 9.75
 2 -15 13 121.51 9.21
 2 -15 13 118.64 6.1
 -2 -15 -13 111.3 5.69
 -2 15 12 40.84 7.02
 2 -15 12 52.92 6.97
 2 -15 11 19.36 5.91
 -2 15 11 35.32 7.09
 2 -15 11 21.2 3.66
 -2 15 10 88.53 9.73
 2 -15 10 83.36 8.73
 -2 15 9 225.22 14.89
 2 -15 9 230.63 14.04
 -2 15 8 132.03 11.37
 2 15 -8 142.79 7.07
 -2 15 8 148.07 7.78
 -2 15 7 41.98 7.68
 2 15 -7 43.89 4.24
 -2 15 7 56.13 4.92
 -2 15 6 79.1 6.06
 -2 -15 -6 78.12 8.23
 -2 15 6 82.05 9.01
 -2 15 5 87.66 6.15
 2 -15 5 78.14 8.48
 -2 -15 -5 74.75 8.62
 -2 15 5 92.83 9.31
 -2 -15 -4 161 11.3
 2 -15 4 151.34 11.22
 2 -15 4 137.44 6.91
 -2 15 4 141.8 7.97
 -2 15 4 147.66 11.4
 2 -15 3 70.85 4.92
 2 -15 3 71.13 4.57
 2 -15 3 80.22 8.46
 2 15 -3 62.09 4.94
 -2 15 3 65.31 5.74
 -2 -15 -3 73.74 8.31
 2 -15 2 123.83 6.4
 2 -15 2 110.31 6.2
 2 -15 2 109 9.8
 -2 -15 -2 125.41 6.73
 2 15 -2 116.46 6.59
 -2 15 2 126.09 7.18
 -2 -15 -1 160.95 7.61
 2 -15 1 163.81 11.56
 -2 -15 -1 160.66 7.93
 2 15 -1 165.07 8.14
 -2 15 1 166.85 8.35
 2 -15 1 176.72 7.9
 2 -15 0 4.74 4.82
 -2 -15 0 4.04 2.68
 -2 -15 0 6.71 5.69
 -2 -15 0 8.79 3.17
 2 15 0 3.97 3.5
 2 -15 0 7.99 3.18
 -2 -15 1 144.97 11.42
 -2 -15 1 135.8 6.9
 2 -15 -1 137.39 10.12
 -2 -15 1 131.11 6.86
 2 15 1 137.62 7.51
 2 -15 -1 136.16 6.89
 2 15 2 133.9 6.74
 2 15 2 146.34 7.53
 -2 15 -2 123.28 7.31
 -2 -15 2 134.64 6.96
 2 -15 -2 124.72 9.75
 -2 -15 2 135.31 11.08
 -2 -15 2 136.37 6.67
 2 -15 -2 131.52 6.95
 2 15 3 152.39 7.99
 2 15 3 147.43 7.51
 -2 15 -3 148.66 7.65
 -2 -15 3 147.11 11.72
 -2 -15 3 139.37 6.99
 2 -15 -3 146.65 7.23
 2 15 4 197.29 9.57
 2 15 4 190.77 9
 -2 -15 4 198.45 9.11
 -2 15 -4 205.2 9.39
 -2 -15 4 221.15 13.74
 -2 -15 4 194.98 8.52
 -2 15 -5 77.65 5.62
 -2 -15 5 78.45 5.17
 2 15 5 79.77 6.04
 2 15 5 80.79 5.71
 -2 -15 5 80.84 5.68
 -2 -15 5 88.56 9.51
 -2 15 -6 82.24 5.88
 -2 -15 6 85.62 5.34
 2 15 6 91.07 6.27
 2 15 6 93.27 6.2
 -2 -15 6 81.92 5.59
 -2 -15 6 86.3 9.39
 -2 15 -7 24.67 3.97
 -2 -15 7 29.81 3.76
 2 15 7 28.19 4.47
 2 15 7 29.08 4.51
 -2 -15 7 26.85 4.12
 -2 -15 7 34.65 7.25
 2 15 8 99.09 6.56
 2 15 8 107.64 6.59
 -2 -15 8 105.88 6.11
 -2 -15 8 107.02 6.46
 -2 15 -8 107.92 6.29
 -2 -15 9 262.8 15.15
 2 15 9 238.15 11.15
 2 15 9 245.3 11.02
 -2 15 -9 245.77 11.12
 -2 -15 9 276.22 11.17
 -2 15 -9 268.77 10.73
 2 15 10 104.1 6.36
 2 15 10 103.08 6.59
 -2 -15 10 115.67 9.8
 -2 15 -10 100.9 6.5
 -2 15 -10 113.5 6.03
 -2 -15 11 27.05 6.09
 -2 15 -11 29.89 3.94
 2 15 11 31.04 4.26
 2 15 11 34.07 3.98
 -2 -15 11 37.84 4.01
 -2 -15 12 36.37 6.52
 2 15 12 43.5 3.97
 -2 -15 13 126.43 9.42
 -2 15 -13 110.77 6.11
 -2 -15 13 137.64 6.47
 -2 -15 14 59.72 6.59
 -2 15 -14 58.87 3.97
 -2 -15 14 59.57 4.09
 -2 -15 15 29.12 2.99
 -2 -15 15 26.68 3.11
 -2 -15 16 71.92 4.11
 -2 -15 17 43.37 2.83
 -2 15 -17 34.92 2.78
 -2 16 16 6.24 1.59
 2 -16 16 9.07 1.77
 2 -16 15 30.33 2.78
 -2 16 15 27.43 2.59
 2 -16 15 34.8 2.82
 2 -16 14 127.37 5.86
 2 -16 13 128.17 8.66
 2 -16 13 127.01 6
 -2 -16 -13 110.88 5.48
 -2 16 13 126.17 9.28
 2 -16 12 63.83 6.92
 2 -16 12 73.62 4.68
 -2 -16 -12 64.38 4.33
 -2 16 12 78.16 7.92
 2 -16 11 110.25 9.17
 2 -16 11 110.75 6.21
 -2 -16 -11 122.85 6.1
 -2 16 11 108.48 9.89
 -2 16 10 52.77 8.04
 2 -16 10 50.48 7.08
 -2 -16 -9 226.2 9.81
 -2 16 9 214.52 14.11
 2 -16 9 225.03 13.41
 2 16 -8 187.89 8.56
 -2 -16 -8 198.02 9.03
 -2 16 8 203.85 13.42
 2 16 -7 43.51 4.1
 -2 -16 -7 40.87 4.34
 -2 16 7 37.7 7.52
 -2 16 6 96.07 5.7
 -2 16 6 107.58 10.03
 -2 -16 -6 92.47 6.11
 -2 16 5 153.67 7.47
 -2 -16 -5 153 7.84
 -2 16 5 141.04 7.87
 -2 16 5 136.6 11.23
 -2 16 4 138.35 11.04
 -2 16 4 143.42 7.26
 2 -16 4 149.75 11.3
 -2 16 4 128.46 7.65
 -2 -16 -4 139.68 7.38
 -2 16 3 12.84 5.69
 2 -16 3 14.01 5.33
 -2 16 3 10.92 3.44
 2 16 -3 12.3 3.35
 -2 -16 -3 8.56 3.62
 2 -16 2 64.98 4.33
 -2 16 2 54.72 7.39
 2 -16 2 65.99 7.79
 2 -16 2 58.07 4.53
 -2 16 2 61.1 5.11
 2 16 -2 61.42 5.01
 -2 -16 -2 60.64 4.98
 2 -16 1 267.32 11.06
 -2 -16 -1 293.57 16.29
 2 -16 1 285.47 15.61
 -2 16 1 293.5 11.81
 2 -16 1 270.16 11.23
 -2 -16 -1 284.17 11.41
 2 16 -1 276.08 11.65
 2 16 0 37.12 4.58
 2 -16 0 41.02 4.05
 -2 16 0 34.39 4.31
 -2 -16 0 37.31 7.24
 -2 -16 0 43.06 3.93
 2 -16 0 32.6 6.24
 -2 -16 0 39.03 4.27
 2 16 1 299.47 12.54
 2 -16 -1 295.09 11.96
 -2 16 -1 311.59 12.44
 -2 -16 1 313.92 16.98
 2 -16 -1 263.67 15.32
 -2 -16 1 298.41 11.86
 2 16 2 39.21 4.71
 2 -16 -2 40.32 3.99
 -2 16 -2 42.54 4.66
 -2 -16 2 48.67 7.89
 -2 -16 2 49.89 3.99
 2 16 3 54.96 5.21
 2 -16 -3 48.34 4.29
 -2 -16 3 50.16 4.62
 -2 16 -3 54.19 4.95
 -2 -16 3 55.95 8.04
 -2 -16 3 56.83 4.24
 2 16 4 153.44 8.22
 -2 -16 4 161.11 7.96
 2 -16 -4 147.11 7.54
 -2 16 -4 167.37 8.19
 -2 -16 4 153.46 11.97
 -2 -16 4 166.14 7.32
 -2 16 -5 131.43 7.09
 -2 -16 5 127.37 6.92
 2 -16 -5 124.77 6.69
 2 16 5 124.8 7.05
 2 16 5 122.51 7.39
 -2 16 -6 110.44 6.49
 -2 -16 6 110.82 6.6
 2 16 6 120.01 6.87
 2 16 6 118.35 7.06
 -2 16 -7 46.04 4.34
 -2 -16 7 49.74 4.43
 -2 -16 7 43.36 7.51
 2 16 7 42.91 4.81
 2 16 7 45.14 4.57
 -2 16 -8 269.09 11.33
 2 16 8 276.87 11.69
 2 16 8 266.98 11.69
 -2 -16 8 290.4 11.66
 -2 -16 9 256.22 14.3
 -2 16 -9 245.33 10.1
 2 16 9 235.78 10.4
 2 16 9 225.66 10.34
 -2 -16 9 247.87 10.38
 -2 16 -9 224.59 10.31
 -2 -16 10 37.02 6.38
 -2 -16 11 101.4 5.86
 -2 -16 11 116.37 9.2
 2 16 11 104.43 5.83
 -2 16 -11 99.22 5.81
 -2 -16 12 99.77 5.46
 -2 -16 12 93.22 8.16
 2 16 12 94.7 5.16
 -2 16 -12 91.33 5.32
 -2 -16 13 151.6 9.62
 -2 16 -13 134.94 6.52
 -2 -16 13 157.74 6.79
 -2 -16 14 123.42 5.75
 -2 -16 15 12.12 2.26
 -2 -16 15 11.05 2.33
 -2 -16 16 6.99 1.83
 -2 17 15 -1.15 1.47
 2 -17 15 0.66 1.53
 2 -17 14 42.4 2.93
 2 -17 14 35.93 2.84
 -2 17 14 38.48 2.78
 2 -17 13 167.86 6.88
 -2 -17 -13 160.06 6.53
 2 -17 12 14.43 2.81
 -2 -17 -12 12.15 2.5
 -2 17 12 12.41 4.81
 2 -17 11 2.01 4.32
 2 -17 11 3.85 2.72
 -2 -17 -11 2.92 2.55
 -2 17 11 1.14 4.84
 2 -17 10 93.82 8.03
 2 -17 10 75.65 4.97
 -2 -17 -10 76.96 4.84
 -2 17 10 83.12 8.35
 -2 17 9 40.34 6.81
 2 -17 9 49.45 6.74
 -2 17 8 39.96 6.8
 2 -17 8 54.4 7.14
 2 17 -7 119.07 6.29
 -2 -17 -7 115.19 6.48
 -2 17 7 113.08 9.94
 2 17 -6 35.79 3.78
 -2 -17 -6 39.94 4.35
 -2 17 6 31.5 6.76
 -2 17 5 2.83 2.88
 -2 -17 -5 6.86 3.54
 -2 17 5 8.19 5.37
 -2 17 4 113.79 6.33
 -2 -17 -4 109.92 6.43
 -2 17 4 112.66 9.64
 -2 17 3 214.67 13.41
 -2 17 3 237.74 9.98
 2 -17 3 198.01 13.02
 2 17 -3 220.67 9.56
 -2 -17 -3 225.89 9.9
 -2 17 2 72.96 7.81
 2 -17 2 66.15 7.86
 -2 -17 -2 74 8.59
 -2 17 2 78.22 5.36
 -2 -17 -2 67.46 5.12
 2 17 -2 67.99 5.01
 2 -17 1 45.46 6.61
 2 -17 1 46.35 4.14
 -2 17 1 41.87 4.59
 2 17 -1 52.42 4.55
 -2 -17 -1 46.34 4.39
 -2 -17 0 34.28 3.79
 2 -17 0 23.92 3.27
 2 -17 0 23.23 3.52
 2 -17 0 25.42 5.71
 -2 17 0 30.39 4.04
 2 -17 0 29.56 3.39
 2 17 0 26.95 3.92
 2 17 1 101.97 6.38
 -2 17 -1 108.02 6.37
 2 -17 -1 106.41 5.79
 -2 -17 1 99.44 5.8
 2 -17 -1 100.98 5.8
 -2 -17 2 89.39 5.58
 2 -17 -2 91.9 5.41
 2 17 2 90.82 6.22
 -2 -17 2 83.85 5.21
 -2 17 -2 89.19 6.09
 -2 17 -3 184.01 8.83
 2 -17 -3 179.18 8.24
 -2 -17 3 183.97 8.43
 2 17 3 187.46 8.95
 -2 -17 3 176.84 7.95
 -2 -17 3 183.99 12.69
 -2 -17 4 171.52 12.45
 -2 -17 4 165.77 8.02
 2 -17 -4 155.98 7.71
 2 17 4 175.97 8.52
 -2 17 -4 171.43 8.38
 -2 -17 5 -0.47 5.69
 2 -17 -5 4.32 2.74
 -2 -17 5 4.16 3.07
 2 17 5 2.04 3.48
 -2 17 -5 6.16 3.42
 -2 17 -6 27.87 3.98
 -2 -17 6 27.64 7.12
 2 17 6 23.94 4.16
 2 17 6 21.55 5.75
 2 -17 -6 32.18 3.58
 -2 -17 6 31.98 3.82
 2 17 7 132.96 10.12
 2 17 7 149.01 7.51
 -2 -17 7 148.83 7.34
 2 -17 -7 135.93 6.94
 -2 17 -7 148.68 7.3
 -2 -17 8 27.03 6.18
 -2 17 -9 57.21 4.26
 -2 -17 9 73.38 7.65
 2 17 9 62.82 4.8
 -2 17 -9 58.57 4.75
 -2 -17 10 116.53 5.87
 -2 -17 10 111.76 8.77
 2 17 10 90.69 5.6
 -2 17 -10 99.79 5.73
 -2 -17 11 0.68 2.71
 -2 -17 11 2 4.25
 -2 17 -11 4.4 2.67
 2 17 11 3.53 2.56
 -2 -17 12 37.76 3.42
 -2 17 -12 38.08 3.32
 -2 17 -13 155.5 6.78
 2 -17 -13 158.88 6.68
 -2 -17 14 33.17 2.71
 2 -17 -14 22.86 2.25
 2 -17 -14 23.77 2.37
 -2 -17 14 31.46 2.58
 -2 -17 15 6.31 1.68
 2 -18 14 67.56 3.14
 -2 18 14 65.09 3.06
 -2 -18 -13 64.02 3.23
 2 -18 13 77.59 3.67
 -2 -18 -12 14.43 2.2
 2 -18 12 24.22 2.56
 -2 -18 -11 109.47 5.2
 2 -18 11 117.65 5.47
 2 18 -10 41.14 3.4
 2 -18 10 48.25 3.71
 -2 -18 -10 45.99 3.6
 -2 18 10 48.27 6.28
 2 18 -9 54.67 4.1
 -2 -18 -9 57.8 4.18
 2 -18 9 60.99 6.73
 -2 18 9 50.73 6.54
 2 18 -8 29.37 3.1
 -2 -18 -8 29.15 3.58
 2 -18 8 32.76 5.52
 -2 18 8 26.67 5.83
 2 18 -7 76.07 4.66
 -2 -18 -7 86.17 5.14
 2 -18 7 85.67 7.89
 -2 18 7 71.43 7.71
 -2 18 6 33.27 6.16
 2 18 -6 20.89 3.31
 -2 -18 -5 12.71 5.11
 -2 18 5 14.22 5.39
 -2 18 5 7.35 2.87
 -2 18 4 115.73 9.35
 -2 -18 -4 118.97 9.63
 -2 -18 -4 119.43 6.32
 2 18 -4 115.41 6.3
 -2 18 3 109.2 9.06
 -2 18 3 119.93 6.5
 -2 -18 -3 121.82 9.73
 -2 -18 -3 116.41 6.32
 -2 18 2 66.27 5.1
 2 -18 2 70.68 7.46
 -2 -18 -2 68.17 8.02
 -2 -18 -2 78.69 5.09
 -2 18 1 195.6 8.84
 2 18 -1 182.74 8.54
 -2 -18 -1 191.96 8.34
 2 -18 1 175.71 11.48
 -2 -18 -1 180.95 12.09
 -2 18 0 29.17 3.98
 -2 -18 0 26.84 3.42
 2 18 0 28.6 3.88
 -2 -18 0 27.03 3.57
 -2 -18 0 23.45 6.32
 -2 18 -1 216.73 9.71
 2 -18 -1 216.13 9.1
 -2 -18 1 210.63 9.1
 2 18 1 210.11 9.7
 -2 -18 1 210.92 8.98
 2 -18 -1 224.36 9.08
 -2 -18 1 214.87 13.41
 -2 18 -2 69.36 5.11
 -2 -18 2 61.35 4.57
 2 -18 -2 69.88 4.44
 2 -18 -2 64.64 4.65
 -2 -18 2 63.41 4.45
 2 18 2 67.76 5.35
 -2 -18 2 60.76 7.83
 2 18 3 91.74 6.15
 -2 18 -3 103.92 6.07
 -2 -18 3 95.35 9.16
 2 18 4 177.08 8.51
 -2 -18 4 163.24 11.93
 -2 18 -4 185.59 8.4
 -2 -18 5 10.86 5.57
 -2 -18 6 45.81 4.05
 2 -18 -6 44.44 3.74
 2 18 7 115.8 8.72
 -2 -18 7 105.65 8.87
 -2 18 -7 114.93 6.15
 -2 18 -7 116.6 6.59
 2 18 7 128.09 6.63
 -2 -18 7 124.48 6.23
 2 -18 -7 125.61 5.95
 2 18 8 91.02 7.56
 -2 -18 8 73 7.21
 -2 18 -8 80.36 4.75
 2 -18 -8 67.86 4.33
 2 18 8 82.69 5.15
 -2 18 -8 72.92 5.04
 -2 18 -9 67.99 4.7
 2 18 9 70.94 6.97
 2 18 9 66.71 4.64
 2 -18 -9 70.31 4.16
 -2 -18 9 82.53 7.2
 -2 18 -10 32.79 3.54
 2 18 10 36.52 3.49
 2 -18 -10 38.34 3.05
 -2 18 -11 77.23 4.47
 -2 -18 11 89.63 4.56
 2 -18 -11 78.5 4.09
 -2 18 -12 30.34 2.64
 2 -18 -12 32.77 2.39
 2 -18 -12 33.79 2.91
 -2 -18 12 31.26 2.82
 -2 -18 13 151.74 5.97
 2 -18 -13 146.62 5.83
 -2 -18 13 144.37 5.9
 -2 -18 14 78.65 3.53
 -2 -19 -12 83.76 3.75
 2 -19 12 100.74 4.07
 -2 -19 -11 -2.14 1.76
 2 -19 11 0.54 1.81
 -2 -19 -10 14.39 2.3
 2 -19 10 17.1 2.47
 2 -19 9 63.28 3.9
 2 19 -9 55.38 3.54
 -2 -19 -9 57.52 3.65
 2 19 -8 98.53 4.64
 -2 -19 -8 83.29 6.86
 -2 -19 -8 95.58 4.97
 2 19 -8 85.46 4.84
 -2 -19 -7 43.86 3.69
 2 -19 7 42.22 5.62
 2 19 -7 40.02 3.3
 -2 -19 -7 39.88 5.33
 2 19 -6 99.79 5.16
 -2 19 6 83.71 7.55
 -2 -19 -6 99.97 5.32
 -2 -19 -6 94.56 7.73
 -2 19 5 3.72 2.34
 2 19 -5 4.13 2.53
 -2 19 5 1.68 4.13
 -2 -19 -5 4.84 2.9
 -2 -19 -5 0.68 4.27
 -2 19 4 74.25 4.74
 2 19 -4 85.71 5.15
 -2 19 4 81.53 7.35
 -2 -19 -4 88.33 5.04
 -2 -19 -4 91.89 7.8
 -2 -19 -3 88.83 5.16
 -2 19 3 92.44 5.26
 2 19 -3 90.38 5.32
 -2 -19 -3 92.03 8.15
 -2 -19 -2 128.81 6.33
 -2 19 2 128.21 6.55
 2 19 -2 131.66 6.54
 -2 -19 -2 125.21 9.53
 -2 -19 -1 48.87 3.98
 -2 19 1 57.13 4.42
 -2 -19 -1 52.51 6.72
 -2 -19 0 82.55 4.78
 -2 -19 0 78.04 7.97
 -2 19 0 82.89 5.25
 2 -19 -1 54.19 3.81
 -2 -19 1 56.02 3.94
 -2 19 -1 61.19 4.54
 -2 -19 1 63.4 7.5
 -2 -19 1 51.67 3.91
 -2 -19 2 77.72 4.56
 -2 19 -2 77.71 5.14
 2 -19 -2 69.7 4.39
 -2 -19 2 74.89 4.3
 -2 -19 2 79.41 7.92
 2 19 2 68.07 4.99
 -2 -19 3 65.54 4.3
 2 -19 -3 66.74 4.07
 -2 19 -3 68.17 4.81
 2 -19 -3 67.77 4.38
 -2 -19 3 75.75 7.82
 2 19 3 66.82 4.87
 -2 -19 4 49.87 3.81
 2 -19 -4 55.76 3.67
 -2 19 -4 56.82 4.38
 2 -19 -4 55.41 4.09
 -2 -19 4 55.32 6.98
 2 19 4 55.59 4.53
 2 -19 -5 13.71 2.99
 2 -19 -5 12.92 2.43
 -2 -19 5 10.19 2.63
 -2 19 -5 13.99 3.07
 2 -19 -5 8.22 2.35
 2 19 5 10.71 3.31
 2 -19 -6 103.89 5.41
 -2 -19 6 97.94 5.15
 2 -19 -6 99.27 4.86
 -2 19 -6 103.52 5.51
 -2 19 -6 99.73 5.72
 2 19 6 97.01 5.71
 2 19 7 35.82 3.6
 2 -19 -7 35.36 3.5
 2 -19 -7 33.35 2.95
 2 19 7 35.58 3.06
 -2 19 -7 38.45 3.45
 -2 -19 7 44.28 5.53
 -2 19 -7 35.39 3.76
 -2 19 -8 128.76 6.4
 2 -19 -8 138.63 5.77
 2 -19 -8 137.72 6.28
 2 -19 -9 49.12 3.55
 -2 -19 9 53.61 3.58
 -2 19 -9 41.91 3.57
 2 -19 -10 20.76 2.69
 -2 -19 10 20.91 2.55
 -2 19 -10 21.71 2.59
 2 -19 -11 1.82 1.89
 -2 19 -11 0.4 1.71
 -2 -19 11 1.59 1.77
 2 -19 -12 106.05 4.46
 -2 -19 12 114.4 4.51
 -2 -19 12 101.53 4.48
 2 -20 10 1.42 1.46
 -2 -20 -10 5.28 1.52
 2 -20 9 70.71 3.58
 -2 -20 -9 67.6 3.53
 2 20 -8 40.07 2.54
 -2 -20 -8 43.13 3.03
 2 20 -8 41.63 2.98
 -2 -20 -7 172.5 6.66
 2 20 -7 150.06 6.63
 2 20 -7 157.66 6.41
 2 20 -6 29.41 2.85
 -2 -20 -6 39.44 3.17
 -2 -20 -6 34.95 4.6
 2 20 -5 9.24 2.42
 -2 -20 -5 9.43 2.53
 -2 -20 -5 6.66 3.79
 -2 20 4 20.96 2.6
 2 20 -4 23.15 2.95
 -2 -20 -4 15.68 2.82
 -2 -20 -4 23.37 4.44
 -2 20 3 186.09 7.87
 2 20 -3 182.46 8.03
 -2 -20 -3 203.67 7.91
 -2 -20 -3 199.15 10.85
 -2 20 2 75.74 4.62
 2 20 -2 77.8 4.73
 -2 -20 -2 75.8 4.36
 -2 -20 -2 81.02 7.05
 -2 20 1 37.02 3.48
 2 20 -1 33.69 3.63
 -2 -20 -1 31.91 3.07
 -2 -20 -1 30.24 5.31
 -2 20 0 0.67 2.59
 2 20 0 4.73 2.84
 -2 -20 0 -0.95 2.14
 -2 -20 0 1.29 4.35
 -2 20 -1 20.56 3.22
 2 20 1 22.26 3.23
 2 -20 -1 14.83 2.21
 -2 -20 1 17.01 2.44
 -2 -20 1 20.52 4.89
 2 20 2 73.71 4.4
 -2 20 -2 62.58 4.37
 2 -20 -2 61.62 3.67
 -2 -20 2 56.47 3.48
 -2 -20 2 63.11 6.69
 -2 20 -3 178.33 7.69
 2 20 3 184.41 7.59
 2 -20 -3 170.64 7.08
 -2 -20 3 168.75 7.05
 -2 20 -4 50.69 3.82
 2 20 4 47.61 3.57
 -2 -20 4 44.75 3.16
 2 -20 -4 46.32 3.36
 -2 20 -5 3.53 2.8
 2 -20 -5 4.33 2.28
 2 20 5 3.21 2.22
 -2 20 -5 5.3 2.49
 -2 20 -6 41.18 3.66
 2 -20 -6 42.91 3.23
 -2 20 -6 44.41 3.34
 2 20 6 42.79 2.98
 2 -20 -7 182.03 7.25
 -2 20 -7 184.37 7.63
 2 -20 -8 32.25 2.72
 -2 -20 8 33.06 2.73
 -2 20 -8 34.89 2.89
 2 -20 -9 17.53 2.17
 -2 -20 9 19.66 2.14
 -2 20 -9 14.66 2.18
 2 -20 -10 5.39 1.64
 -2 -20 10 6.24 1.54
 -2 20 -10 2.99 1.52
 -2 -21 -8 35.55 2.2
 -2 -21 -7 73.27 3.5
 2 -21 7 75.24 3.52
 2 -21 6 39.38 2.62
 2 21 -6 31.23 2.61
 -2 -21 -6 34.1 2.59
 2 21 -6 35.89 2.42
 -2 -21 -5 -0.77 1.81
 2 21 -5 1.5 1.8
 -2 -21 -4 27.91 2.55
 2 21 -4 28.34 2.62
 -2 -21 -3 49.65 3.11
 -2 21 3 43.57 3.06
 2 21 -3 50.53 3.34
 -2 -21 -2 117.69 5.13
 -2 21 2 119.98 5.34
 2 21 -2 121.18 5.55
 -2 -21 -1 0.24 3.23
 -2 -21 -1 5.2 1.83
 -2 21 1 -0.33 2.1
 2 21 -1 1.05 2.26
 -2 -21 0 41.1 4.88
 -2 21 0 46.18 3.31
 2 21 0 52.8 3.51
 -2 -21 0 43.29 2.81
 -2 21 -1 7.45 2.41
 2 21 1 10.28 2.51
 -2 -21 1 10.42 1.7
 -2 21 -2 61.5 3.98
 2 21 2 64.98 3.85
 -2 21 -2 62.88 3.85
 2 -21 -2 60.2 3.08
 -2 21 -3 26.06 2.98
 -2 21 -3 27.34 2.86
 2 21 3 30.93 2.79
 2 -21 -3 23.55 2.21
 -2 21 -4 47.47 3.35
 2 21 4 42.2 2.98
 -2 21 -4 44.01 3.14
 2 -21 -4 38.68 2.6
 -2 21 -5 3.8 2.13
 2 21 5 0.73 1.58
 2 -21 -5 2.21 1.64
 2 -21 -6 44.26 2.73
 -2 21 -6 47.26 3.17
 -2 -21 6 53.01 2.96
 2 -21 -7 57.27 2.97
 -2 21 -7 52.63 3.16
 -2 -21 7 59.82 3.04
 2 -21 -8 20.85 1.75
 2 22 -3 77.74 3.51
 2 22 -2 35.11 2.42
 2 22 -1 16.03 1.98
 2 22 0 16.51 2.02
 -2 22 0 14.46 1.9
 2 22 1 25.74 2.14
 -2 22 -1 18.28 2.12
 2 22 2 15.31 1.83
 -2 22 -2 10.17 1.86
 -2 22 -3 58.35 3.1
 -2 22 -4 10.64 1.72
 -3 0 0 2.29 1.54
 -3 0 0 -0.68 2.63
 -3 0 1 1886.49 60.6
 -3 0 -1 1915.85 60.48
 -3 0 1 1907.78 60.72
 -3 0 2 4229.26 131.75
 -3 0 2 4332.54 131.47
 -3 0 -2 4394.33 131.8
 -3 0 2 4339.38 131.81
 -3 0 2 3996.44 130.79
 -3 0 3 34.08 2.24
 -3 0 3 31.74 2.25
 -3 0 3 32.12 3.7
 3 0 3 37.1 2.37
 -3 0 3 32.34 2.1
 -3 0 3 30.9 2.22
 -3 0 3 33.24 1.76
 -3 0 3 37.48 2.8
 -3 0 -3 42.96 3.82
 3 0 -3 33.32 1.49
 -3 0 3 30 2.32
 -3 0 3 29.8 3.69
 -3 0 3 32.38 2.17
 -3 0 4 320.57 11.98
 -3 0 4 309.43 10.46
 -3 0 4 311.03 10.64
 3 0 4 318.47 10.69
 -3 0 4 316.46 10.61
 -3 0 4 306.46 10.45
 -3 0 4 319.23 10.5
 -3 0 4 338.55 11.98
 -3 0 4 304.36 10.39
 3 0 -4 303.4 10.49
 -3 0 -4 322.63 12.41
 -3 0 -4 310.03 11.99
 -3 0 4 327.88 10.53
 -3 0 5 508.75 16.49
 -3 0 5 507.44 16.6
 3 0 5 496.44 16.64
 -3 0 5 480.7 16.47
 -3 0 5 511.67 16.36
 3 0 5 505.41 18.18
 -3 0 -5 526.44 18.46
 3 0 -5 468.1 16.71
 -3 0 -5 495.79 17.83
 -3 0 5 511.37 16.47
 3 0 5 513.96 16.3
 -3 0 5 522.21 16.66
 3 0 5 492.36 16.38
 -3 0 5 489.08 16.35
 -3 0 5 508.75 18.1
 -3 0 5 516.9 16.44
 -3 0 6 680.76 21.94
 3 0 6 646.15 21.77
 3 0 -6 653.68 22.47
 -3 0 -6 657.59 23.29
 -3 0 6 693.12 22.09
 3 0 6 667.92 22.09
 3 0 6 682.51 23.77
 -3 0 6 674.37 21.94
 -3 0 6 677.89 21.78
 -3 0 6 673.55 21.92
 -3 0 6 694.66 21.95
 -3 0 6 666.82 22.05
 -3 0 6 672 23.86
 -3 0 6 683.56 21.87
 -3 0 7 804.53 26.18
 3 0 7 803.76 26.28
 3 0 7 826.22 28.23
 -3 0 7 812.15 26.16
 -3 0 7 750.16 28.38
 -3 0 7 827.38 26.12
 -3 0 7 847.86 26.07
 -3 0 -7 770.58 27.57
 3 0 -7 819.51 26.95
 -3 0 -7 799.83 28.47
 -3 0 7 817.88 26.16
 3 0 7 783.36 25.95
 -3 0 7 770.19 25.68
 -3 0 8 2211.35 71.68
 3 0 8 2241.1 71.75
 -3 0 8 2299.16 71.66
 3 0 8 2312.83 74
 -3 0 8 2106.84 74.03
 -3 0 8 2284.87 71.65
 -3 0 8 2276.4 71.62
 -3 0 8 2359.3 71.55
 -3 0 -8 2168.63 73.06
 3 0 -8 2286.46 72.75
 -3 0 -8 2201.74 74.31
 -3 0 8 2194.46 71.08
 3 0 8 2291.04 71.48
 3 0 9 88.86 4.76
 -3 0 9 96.83 4.75
 -3 0 -9 96.48 7.16
 3 0 -9 93.96 5.61
 -3 0 9 96.71 4.54
 -3 0 9 96.21 4.13
 -3 0 9 103.83 4.53
 -3 0 -9 86.46 4.72
 3 0 9 79.41 4.3
 -3 0 9 94.79 4.69
 -3 0 9 95.56 4.77
 -3 0 10 43.24 3.47
 3 0 10 45.29 3.5
 -3 0 10 43.96 3.55
 -3 0 -10 42.67 3.48
 3 0 10 41.54 3.2
 -3 0 10 45.31 3.42
 3 0 10 46.71 3.55
 -3 0 10 42.12 3.06
 -3 0 -10 48.25 5.96
 -3 0 10 37.93 5.84
 -3 0 11 0.32 4.93
 -3 0 11 2.82 2.61
 -3 0 -11 -0.32 4.37
 3 0 11 0.57 2.48
 -3 0 11 3.44 2.55
 3 0 11 0.26 2.36
 -3 0 11 0.96 2.22
 -3 0 -11 -0.27 3.57
 -3 0 -11 3.75 2.48
 -3 0 12 300.26 11.8
 -3 0 -12 347.3 15.88
 -3 0 12 307.22 11.92
 3 0 12 308.99 11.84
 3 0 12 309.35 11.66
 -3 0 -12 323.64 11.93
 -3 0 12 323.68 11.48
 -3 0 -12 291.17 14.21
 -3 0 12 321.94 15.48
 -3 0 13 488.46 21.2
 -3 0 13 454.92 16.96
 3 0 13 468.61 16.84
 -3 0 -13 478.33 21.24
 -3 0 13 481.01 17.01
 3 0 14 805.53 27.07
 -3 0 14 830.52 27.49
 -3 0 14 814.01 31.89
 -3 0 -14 764.1 27.27
 -3 0 14 816.54 27.45
 3 0 14 775.61 27.26
 3 0 14 768.29 27.09
 3 0 14 816.62 27.09
 -3 0 14 795.41 26.86
 -3 0 -14 821.24 32.33
 -3 0 15 57 7.48
 3 0 15 47.25 4.31
 3 0 15 41.23 3.95
 -3 0 15 49.29 4.65
 -3 0 15 47.99 3.69
 -3 0 -15 42.03 4.17
 3 0 16 8.37 3.18
 -3 0 16 7.63 3.74
 -3 0 16 8.15 2.7
 -3 0 16 9.62 5.62
 -3 0 -16 5.84 3.11
 -3 0 17 69.5 7.78
 -3 0 17 62.35 7.95
 -3 0 17 65.94 4.73
 -3 0 -17 57.43 4.73
 -3 0 17 65.78 5.45
 3 0 17 59.15 4.74
 -3 0 18 39.29 4.81
 3 0 18 55.52 4.31
 -3 0 18 45.6 4.29
 -3 0 18 55.37 4.52
 -3 0 18 46.25 7.02
 -3 0 18 47.52 4.68
 -3 0 -18 45.66 4.12
 -3 0 19 40.9 4.01
 -3 0 19 45.03 4.21
 -3 0 19 39.27 4.58
 3 0 19 44.03 3.92
 -3 0 19 45.7 4.35
 -3 0 19 38.34 4.34
 3 0 19 47.01 6.98
 -3 0 19 35.98 6.7
 -3 0 19 49.73 7.17
 -3 0 20 198.6 8.83
 -3 0 20 229.71 13.02
 -3 0 20 219.33 12.6
 -3 0 21 4.99 2.43
 3 0 -21 5.61 4.49
 -3 0 -21 5.73 4.53
 -3 0 21 7.95 2.92
 -3 0 21 4.39 2.78
 3 0 21 8.72 2.51
 -3 0 21 6.46 2.92
 3 0 21 7.43 2.46
 3 0 21 1.91 4.47
 -3 0 21 9.02 4.92
 -3 0 21 9.14 4.49
 -3 0 22 79.06 4.48
 -3 0 22 78.58 4.65
 -3 0 22 84.64 4.63
 -3 0 22 78.56 6.65
 3 0 22 89.83 6.75
 -3 0 23 18.84 2.32
 -3 0 23 14.22 2.39
 3 0 23 14.12 3.5
 -3 0 23 11.34 3.44
 -3 0 23 17.47 2.24
 3 0 24 60.94 2.86
 3 0 24 61.95 2.9
 -3 0 24 58.63 2.91
 3 -1 24 46.18 2.38
 3 -1 24 46.11 2.41
 -3 1 24 43.35 2.42
 -3 1 23 73.95 3.77
 -3 1 23 69.97 3.78
 -3 1 23 79.01 3.81
 3 -1 23 73.62 3.68
 -3 1 23 71.61 5.54
 3 -1 23 83.75 5.55
 3 -1 23 61.59 3.2
 -3 1 22 115.47 5.41
 -3 1 22 103.04 5.52
 -3 1 22 125.26 5.55
 3 -1 22 109.58 5.07
 -3 1 22 114.78 7.62
 3 -1 22 127.34 7.78
 -3 1 21 4.38 2.64
 3 -1 21 2.63 2.5
 -3 1 21 4.22 2.88
 3 -1 21 1.89 4.16
 -3 1 21 -4.23 4.64
 -3 1 21 2.57 4.21
 -3 -1 -21 5.71 4.45
 -3 1 21 3.52 2.55
 -3 1 20 309.22 15.13
 3 -1 20 314.67 15.14
 -3 1 20 295.81 14.93
 -3 1 19 296.43 15.25
 3 -1 19 287.41 15.17
 -3 1 19 273.32 14.78
 -3 1 19 290.82 11.28
 -3 1 19 263.07 11.59
 3 -1 19 272.86 11.13
 -3 1 19 269.74 11.39
 -3 1 19 276.48 11.17
 -3 1 19 262.8 10.81
 -3 1 18 10.75 3.05
 -3 1 18 6.07 3.38
 -3 1 18 4.57 3.57
 -3 1 18 2.61 5.35
 -3 1 18 5.16 3.73
 3 -1 18 1.01 3.06
 -3 1 17 123.65 7.28
 3 -1 17 129.17 6.61
 -3 1 17 123.01 6.2
 -3 1 17 115.63 6.49
 -3 1 17 126.7 10.45
 -3 1 17 114.98 10.2
 -3 1 17 126.04 6.96
 3 -1 16 52.48 4.52
 -3 1 16 48.67 3.99
 -3 1 16 60.6 7.46
 -3 1 16 53.73 4.32
 -3 -1 -16 45.77 4.29
 3 -1 16 53.8 4.42
 -3 1 16 49.81 4.99
 -3 1 15 108.76 6.38
 3 -1 15 117.92 6.09
 3 -1 15 112.99 6.21
 3 -1 15 103.53 6.03
 -3 1 15 117.38 5.73
 -3 1 15 119.76 6.02
 -3 1 15 110.69 9.75
 -3 -1 -15 109.74 6.07
 -3 1 14 39.48 6.98
 3 -1 14 38.6 3.66
 3 -1 14 39.22 3.83
 -3 -1 -14 42.26 3.94
 -3 1 14 41.54 3.43
 -3 1 14 38.5 4.06
 -3 1 13 789.82 31.25
 3 -1 13 787.24 26.99
 -3 1 13 810.54 27.21
 -3 1 12 61.62 7.22
 -3 -1 -12 76.88 7.3
 3 -1 12 63.33 4.3
 3 -1 12 68.1 4.19
 3 -1 12 66.02 4.4
 -3 -1 -12 62.3 4.2
 -3 1 12 65.19 3.99
 -3 -1 -12 60.31 6.05
 -3 -1 -11 45.14 5.38
 3 -1 11 45.77 3.7
 -3 1 11 46.7 3.84
 -3 1 11 43.97 3.39
 -3 1 11 48.35 3.68
 3 -1 11 44.28 3.42
 3 -1 11 51.16 3.64
 -3 1 11 48.88 6.47
 -3 -1 -11 50.81 3.67
 -3 -1 -11 59.88 6.66
 -3 1 10 12.15 2.73
 3 -1 10 12.82 2.38
 -3 -1 -10 15.5 3.97
 -3 -1 -10 14.46 2.68
 3 -1 10 14.08 2.74
 -3 1 10 15.58 2.82
 -3 1 10 14.17 2.34
 -3 1 10 18.17 5.28
 -3 -1 -10 12.93 4.89
 -3 1 9 57.35 3.42
 -3 1 9 56.94 3.64
 3 -1 9 50.51 3.24
 -3 -1 -9 58.16 5.4
 -3 1 9 55.51 3.44
 3 -1 9 49.92 3.71
 -3 1 9 54.57 3.76
 3 -1 9 45.61 3.37
 -3 1 9 53.14 2.8
 -3 -1 -9 59.43 6
 3 1 -9 53.03 4.48
 -3 -1 -9 53.77 3.61
 -3 1 8 15.77 2.36
 -3 1 8 15.43 2.35
 -3 1 8 14.84 2.56
 -3 1 8 19.8 4.9
 3 -1 8 11.65 2.6
 -3 1 8 13.57 2.59
 -3 -1 -8 12.48 4.28
 3 1 -8 15.52 2.97
 3 -1 8 13.55 4.23
 -3 -1 -8 16.5 2.62
 -3 1 8 14.17 2.45
 3 -1 8 10.48 2.26
 -3 -1 -7 1792.82 61.57
 -3 1 7 1862.96 59.18
 3 -1 7 1874.57 59.35
 -3 1 7 1870.38 59.23
 -3 1 7 1837.2 58.87
 3 -1 7 1898.3 61.25
 -3 1 7 1883.61 59.23
 -3 1 7 1877.09 59.11
 -3 1 7 1850.33 61.45
 3 -1 7 1820 59.12
 -3 -1 -7 1908.01 59.34
 -3 -1 -6 64.58 4.92
 -3 1 6 59.19 3.33
 3 -1 6 70.29 3.65
 -3 1 6 69.19 3.53
 -3 1 6 60.39 2.91
 -3 1 6 60.86 3.35
 3 -1 6 76.43 5.36
 3 -1 6 67.52 4.78
 -3 1 6 54.96 3.37
 3 1 -6 56.71 2.76
 -3 1 6 60.74 3.15
 -3 1 6 59.27 5.31
 3 -1 6 73.33 3.27
 -3 -1 -6 64.41 3.53
 3 -1 5 470.97 15.93
 -3 1 5 498.54 17.62
 -3 1 5 476.65 16.23
 -3 1 5 494.87 16.02
 -3 1 5 473.62 16.02
 3 -1 5 492.57 16.19
 -3 1 5 481.57 16.06
 -3 1 5 500.22 15.84
 -3 1 5 499.37 16.06
 -3 -1 -5 508.58 18.01
 -3 -1 -5 495.1 17.65
 3 -1 5 469.64 17.24
 -3 -1 -5 496.58 16.19
 -3 1 5 481.51 15.92
 3 -1 5 482.33 17.74
 -3 1 4 10.67 3.31
 -3 1 4 9.35 3.26
 3 -1 4 9.98 2.92
 -3 -1 -4 13.34 2.12
 -3 1 4 9.58 1.94
 -3 1 4 10.25 1.96
 -3 -1 -4 7.46 3.25
 -3 -1 -4 12.9 3.78
 -3 1 4 8.76 2.2
 -3 1 4 10.09 1.84
 -3 1 3 476.02 14.84
 3 -1 3 441.3 15.43
 -3 1 3 442.34 15.98
 -3 1 3 444.01 14.82
 -3 1 3 477.69 14.86
 -3 -1 -3 472.07 14.92
 -3 1 3 435.14 14.81
 -3 1 3 453.04 14.82
 -3 1 3 465 14.91
 3 -1 3 438.1 14.84
 -3 1 3 423.5 14.8
 -3 -1 -3 502.93 16.28
 -3 -1 -3 466.95 16.27
 -3 1 3 461.47 16.01
 -3 1 2 1806.17 57.4
 -3 1 2 1814.45 57.35
 3 -1 2 1796.91 56.77
 -3 1 2 1823.57 57.38
 -3 1 2 1748.39 56.44
 -3 1 2 1776.77 56.44
 -3 -1 -2 1874.6 57.47
 -3 -1 -2 1805.29 57.61
 -3 1 1 17.6 2.94
 -3 -1 -1 15.31 1.45
 -3 -1 -1 16.89 1.46
 -3 -1 -1 19.26 3.08
 -3 1 1 12.73 2.93
 3 1 -1 15.59 1.48
 -3 -1 0 44.07 3.68
 -3 1 0 50.04 3.57
 -3 -1 0 44.18 3.61
 3 -1 0 51.2 2.08
 -3 -1 0 49.66 2.09
 -3 1 0 52.44 4.05
 -3 -1 1 141.38 5.53
 -3 -1 1 138.19 5.75
 -3 -1 1 127.21 5.83
 3 -1 -1 129.21 4.79
 3 -1 -1 132.25 4.8
 -3 1 -1 137.24 4.83
 -3 1 -2 1921.95 57.62
 -3 -1 2 1867.84 57.78
 -3 -1 2 1861.11 58.45
 -3 -1 2 1807.45 57.46
 -3 -1 2 1833.59 58.4
 -3 -1 2 1832.94 57.48
 -3 -1 2 1734.16 57.47
 -3 -1 2 1782.62 58.03
 -3 -1 2 1784.79 58.05
 -3 -1 2 1838.18 57.84
 -3 -1 2 1844.84 57.49
 -3 -1 2 1808.54 57.74
 -3 -1 3 799.64 25.1
 -3 1 -3 809.65 25.23
 -3 -1 3 813 25.06
 -3 -1 3 755 26.17
 -3 -1 3 805.75 25.66
 -3 -1 3 766.61 25.07
 -3 -1 3 747.64 25.04
 3 1 3 847.73 25.18
 -3 -1 3 737.84 25.06
 -3 -1 3 789.54 25.04
 -3 -1 3 775.01 25.39
 -3 -1 3 771.55 25.52
 -3 -1 3 763.55 25.13
 -3 -1 3 786.31 25.46
 -3 -1 3 789.16 25.53
 -3 -1 3 760.18 26.18
 -3 -1 4 17.2 3.35
 -3 -1 4 19.47 2.93
 -3 -1 4 18.99 3.53
 -3 -1 4 19.22 2.23
 -3 -1 4 17.7 1.92
 -3 1 -4 16.58 2.39
 3 1 4 18.94 2.23
 -3 -1 4 19.07 2.22
 -3 -1 4 16.55 1.88
 -3 -1 4 18.63 1.78
 3 1 4 14.01 3.69
 -3 -1 4 17.45 1.77
 -3 -1 4 16.23 2.01
 3 1 5 457.46 14.37
 -3 -1 5 433.33 14.69
 -3 1 -5 453.61 14.77
 -3 -1 5 441.08 14.53
 -3 -1 5 431.33 14.41
 -3 -1 5 444.34 14.34
 -3 -1 5 423.71 14.51
 -3 -1 5 434.58 14.33
 -3 -1 5 444.9 14.64
 3 1 5 455.06 14.73
 3 1 5 454.58 16.28
 -3 -1 5 426.8 14.46
 -3 -1 5 434.06 15.72
 -3 -1 5 439.79 14.55
 -3 -1 5 421.61 14.41
 -3 -1 5 451.52 16.13
 -3 -1 6 121.63 4.85
 -3 1 -6 129.33 5.13
 -3 1 -6 111.15 6.09
 -3 -1 6 122.63 4.71
 -3 -1 6 117.68 4.44
 -3 -1 6 121.94 6.91
 -3 -1 6 115.49 4.75
 -3 -1 6 116.27 5.13
 -3 -1 6 115.5 5.09
 3 1 6 111.71 5.05
 3 1 6 112.58 6.74
 -3 -1 6 127.87 4.83
 3 1 6 109.9 4.58
 -3 -1 6 113.61 6.21
 -3 -1 6 112.09 4.96
 -3 -1 7 1745.93 55.07
 -3 -1 7 1734.21 54.68
 -3 1 -7 1675.01 56.31
 -3 1 -7 1776.12 57.57
 -3 -1 7 1745.96 55.19
 3 1 7 1679.65 55.19
 3 1 7 1720.93 57.16
 -3 -1 7 1765.62 55.09
 3 1 7 1733.78 54.91
 -3 -1 7 1753.54 55.1
 -3 -1 7 1748.64 54.98
 -3 -1 7 1694.27 57.27
 -3 -1 7 1680 54.97
 -3 -1 8 29.92 3.07
 3 1 8 22.54 2.97
 -3 1 -8 28.65 3.67
 -3 1 -8 27.57 4.68
 -3 -1 8 26.33 1.88
 -3 -1 8 30.06 2.91
 -3 -1 8 29.7 2.68
 3 1 8 25.18 2.41
 -3 -1 8 32.14 2.52
 -3 -1 8 27.7 2.74
 -3 -1 8 27.87 5.1
 -3 -1 8 25.72 2.53
 -3 1 -9 190.21 8.86
 -3 1 -9 214.78 10.76
 -3 -1 9 192.54 7.6
 -3 -1 9 195.25 7.52
 3 1 9 204.64 7.62
 3 1 9 200.72 7.88
 -3 -1 9 206.82 7.76
 -3 -1 9 196.57 7.47
 -3 -1 9 194.85 7.79
 -3 -1 9 185.34 7.81
 -3 -1 10 21.79 5.04
 -3 -1 10 22.17 2.84
 -3 1 -10 22.06 5.06
 -3 -1 10 16.78 2.58
 3 1 10 21.77 2.93
 -3 -1 10 21.88 2.88
 -3 -1 10 17.93 2.3
 3 1 10 20.17 2.65
 -3 -1 10 23.85 3.03
 -3 -1 10 18.01 2.8
 -3 -1 11 26.87 2.86
 -3 -1 11 32.75 3.32
 3 1 11 33.05 3.08
 3 1 11 29.06 3.23
 -3 1 -11 32.23 5.76
 -3 -1 11 29.94 5.95
 -3 -1 11 28.13 3.17
 -3 -1 12 60.1 4.22
 3 1 12 58.9 3.81
 -3 1 -12 64.8 7.09
 -3 -1 12 67.1 3.85
 -3 1 -12 55.52 4.3
 -3 1 -12 57.26 5.83
 -3 -1 12 59.26 7.15
 -3 -1 12 55.86 4.11
 3 1 12 58.54 3.93
 -3 -1 13 921.56 34.32
 3 1 13 885.77 29.97
 -3 -1 13 891.14 30.05
 -3 1 -13 911.1 34.6
 -3 -1 13 870.54 29.94
 -3 -1 14 78.62 5.19
 3 1 14 76.38 4.66
 -3 -1 14 91.65 8.56
 -3 1 -14 80.37 5.07
 3 1 14 73.17 5
 -3 -1 14 89.58 5.4
 3 1 14 80.23 4.9
 -3 -1 14 73.09 4.49
 -3 1 -14 64.36 7.88
 -3 -1 15 182.69 11.9
 3 1 15 161.08 7.65
 -3 1 -15 160.05 7.88
 -3 1 -15 163.84 11.76
 -3 -1 15 168.29 8.17
 3 1 15 168.94 7.97
 3 1 15 174.53 7.69
 -3 -1 15 170.27 8.16
 3 1 16 39.35 3.97
 -3 -1 16 40.24 4.51
 -3 -1 16 41.86 7.04
 -3 1 -16 47.31 4.39
 -3 1 -17 113.13 6.64
 -3 -1 17 124.95 10.18
 -3 -1 17 133.54 10.46
 3 1 17 130.59 6.57
 -3 -1 17 125.49 7.2
 3 1 18 2.38 2.94
 -3 -1 18 -0.33 3.76
 -3 -1 18 0.14 3.03
 -3 1 -18 1.36 2.87
 -3 -1 18 5.57 5.33
 -3 -1 18 4.52 3.31
 -3 -1 19 288.3 12.02
 -3 1 -19 280.9 11.63
 -3 -1 19 308.23 12.28
 3 1 19 267.14 11.45
 -3 -1 19 271.08 11.49
 -3 -1 19 311.68 15.73
 3 1 19 316.71 15.9
 -3 -1 19 310.33 11.81
 -3 -1 19 315.98 11.85
 -3 -1 19 304.92 15.5
 3 -1 -20 261.96 14.61
 -3 -1 20 272.81 14.01
 -3 -1 20 288 14.15
 3 1 20 272.02 13.99
 3 1 20 236.13 10.11
 -3 -1 21 4.52 2.45
 3 1 21 5.39 4.45
 -3 -1 21 9 4.27
 -3 -1 21 4.12 4.26
 3 -1 -21 3.72 4.21
 -3 -1 21 5.22 2.65
 -3 -1 21 2.04 2.96
 -3 -1 21 5.84 2.65
 -3 -1 22 133.17 8.13
 3 1 22 119.59 7.81
 -3 -1 22 111.84 5.26
 -3 -1 22 123.5 5.64
 -3 -1 22 123.91 5.68
 -3 -1 22 127.08 5.93
 -3 -1 23 78.47 4.03
 -3 -1 23 87.89 5.95
 3 1 23 78.77 5.63
 -3 -1 23 84.65 4.2
 3 1 23 83.23 3.98
 -3 -1 23 81.05 4.05
 3 1 24 44.36 2.38
 -3 -1 24 44.43 2.41
 3 1 24 46.88 2.4
 -3 2 23 8.41 1.98
 -3 2 23 9.18 1.96
 3 -2 23 7.51 1.86
 3 -2 23 7.47 1.69
 -3 2 22 101.7 5.09
 -3 2 22 101.41 5.07
 -3 2 22 114.23 7.52
 3 -2 22 115.1 7.34
 3 -2 22 92.12 4.8
 3 -2 22 97.08 4.75
 -3 2 22 100.91 4.97
 -3 2 21 64.5 4.53
 3 -2 21 91.09 7.33
 -3 2 21 70.77 7
 3 -2 21 71.95 4.51
 -3 2 21 79.58 4.69
 -3 2 21 77.98 7.08
 -3 2 21 77.05 4.64
 -3 -2 -21 69.39 6.93
 -3 2 20 162.12 10.87
 -3 -2 -20 161.75 11.03
 3 -2 20 173.42 10.8
 -3 2 20 168.8 10.91
 3 -2 19 33.93 3.94
 -3 2 19 36.24 4.26
 -3 -2 -19 26.21 6.41
 -3 2 19 37.18 3.94
 -3 2 19 35.03 3.97
 -3 2 19 30.81 6.41
 3 -2 19 40.06 6.42
 -3 2 19 36.22 6.5
 -3 2 18 58.62 4.87
 -3 2 18 58.7 7.73
 -3 2 18 50.9 5.07
 3 -2 18 51.39 4.41
 -3 2 18 51.92 4.3
 -3 2 18 49.94 4.57
 -3 2 17 77.16 4.85
 -3 2 17 86.61 8.7
 -3 2 17 89.44 8.56
 -3 2 17 82.42 5.06
 -3 2 17 73.72 5.67
 -3 2 17 89.62 6.02
 3 -2 17 70.56 5.11
 -3 2 16 121.25 6.26
 3 -2 16 140.99 6.84
 -3 2 16 128.99 7.16
 3 -2 16 124.66 6.65
 3 -2 16 123.64 6.55
 -3 2 16 120.51 10.32
 -3 2 16 128.35 6.88
 -3 2 16 119.73 6.42
 -3 -2 -15 9 3.08
 -3 2 15 7.99 2.72
 -3 2 15 3.4 5.43
 3 -2 15 4.65 2.85
 -3 2 15 6.01 2.77
 3 -2 15 4.85 2.94
 -3 2 15 6.42 3.6
 -3 2 15 8.19 3.38
 -3 2 14 622.52 21.28
 -3 2 14 602.29 25.22
 -3 2 14 566.06 20.67
 -3 -2 -14 581.03 20.92
 3 -2 14 595.98 20.88
 3 -2 14 601.61 20.85
 -3 2 14 606.11 20.63
 3 -2 13 268.9 10.86
 -3 2 13 272.89 10.63
 -3 2 13 301.46 14.98
 -3 2 13 296.32 11.29
 3 -2 12 136.64 6.31
 3 -2 12 145.44 6.45
 -3 2 12 130.82 6.18
 -3 2 12 137.86 9.68
 -3 -2 -12 152.17 6.62
 -3 -2 -12 130.93 8.88
 3 -2 12 146.34 6.63
 3 -2 11 306.81 11.29
 -3 2 11 285.57 11.19
 3 -2 11 283.77 11.07
 -3 2 11 292.51 14.29
 -3 2 11 274.36 10.76
 -3 -2 -11 280.79 11.03
 3 -2 11 327.51 11.16
 3 -2 11 317.18 11.03
 -3 -2 -11 305.13 13.8
 3 -2 10 158.61 6.48
 -3 2 10 156.1 9.53
 -3 2 10 154.3 6.33
 -3 -2 -10 145.95 6.62
 -3 2 10 156.69 6.73
 3 -2 10 147.43 6.7
 -3 -2 -10 153.77 8.85
 -3 2 9 46.91 3.5
 -3 -2 -9 46.66 4.29
 -3 -2 -9 38.45 5.06
 3 -2 9 37.17 4.86
 -3 -2 -9 40.31 3.25
 3 -2 9 38.16 3.05
 3 -2 9 37.11 3.35
 -3 2 8 1045.29 35.63
 3 -2 8 971.89 32.87
 3 -2 8 977.59 33.07
 -3 2 8 1007.98 32.46
 3 -2 8 1034.04 35.22
 -3 2 8 1070.74 33.12
 -3 -2 -8 1080.75 35.58
 -3 2 8 1020.35 32.84
 -3 -2 -8 1027.54 33.08
 -3 -2 -8 1014.41 32.56
 -3 -2 -8 1011.12 34.76
 -3 -2 -8 1083.91 36.03
 3 -2 8 979.91 34.96
 -3 -2 -7 1002.93 32.61
 -3 2 7 996.76 32.74
 3 -2 7 1065.83 33.08
 3 -2 7 1031.07 34.89
 -3 2 7 1027.84 32.96
 -3 2 7 1018.07 32.49
 -3 2 7 1024.66 35.12
 3 -2 7 1033.35 32.86
 -3 -2 -7 982.31 35.4
 -3 -2 -7 1006.57 32.98
 -3 2 6 37.83 2.66
 -3 2 6 35.92 2.61
 -3 2 6 33.93 2.74
 -3 2 6 37.16 2.19
 -3 2 6 38.17 2.86
 3 -2 6 32.53 2.49
 3 -2 6 29.66 4.37
 -3 -2 -6 34.01 4.61
 3 -2 6 33.28 3.9
 -3 2 6 36.34 4.6
 -3 2 6 36.64 2.4
 -3 -2 -6 39.95 2.83
 -3 2 5 287.2 9.81
 -3 2 5 281.28 11.42
 3 -2 5 291.51 11.12
 -3 2 5 261.95 9.5
 -3 -2 -5 302.24 11.89
 -3 2 5 301.77 9.87
 -3 2 5 289.92 9.69
 -3 2 5 267.39 9.77
 -3 2 5 283.71 9.89
 -3 2 5 284.3 9.56
 3 -2 5 295.5 9.71
 -3 2 5 269.67 11.33
 -3 -2 -5 301.23 9.96
 -3 2 4 258.2 9.92
 3 -2 4 261.85 9.78
 -3 2 4 264.94 9.99
 -3 2 4 258.08 8.61
 -3 2 4 250.71 8.65
 -3 2 4 249.93 8.75
 -3 2 4 256.12 8.73
 3 -2 4 242.42 8.82
 -3 2 4 236.88 8.55
 -3 2 4 251.05 8.71
 -3 -2 -4 238.95 10.19
 -3 -2 -4 263.75 10.68
 -3 -2 -4 248.55 8.78
 -3 2 3 383.17 13.88
 -3 2 3 419.64 12.87
 -3 2 3 392.16 12.77
 -3 2 3 385.46 13.89
 3 2 -3 398.73 13.57
 -3 2 3 388.24 12.76
 -3 2 3 366.98 12.68
 -3 2 3 410.6 12.87
 3 -2 3 384.62 12.84
 -3 2 3 396.21 12.91
 3 -2 3 389.87 12.92
 -3 2 3 388.1 12.79
 -3 2 3 394.65 12.78
 -3 -2 -3 405.89 14.56
 -3 -2 -3 380.44 12.93
 -3 2 3 360.03 12.73
 -3 -2 -3 395.03 14.44
 -3 2 2 3098.73 96.98
 3 2 -2 3148.77 96.66
 -3 2 2 3081.12 96.13
 -3 -2 -2 3150.85 96.6
 -3 2 2 2975.89 96.04
 3 -2 2 3115.12 96.18
 -3 2 2 3137.2 96.1
 -3 2 2 2956.2 96.03
 -3 2 2 2983.83 96.9
 3 2 -2 2874.2 96.18
 -3 -2 -2 3151.2 97.54
 -3 2 2 3237.1 96.17
 -3 -2 -2 2980.14 97.38
 -3 -2 -1 2300.03 71.15
 -3 2 1 2329.37 71.1
 -3 2 1 2197.29 71.84
 -3 -2 -1 2127.78 71.4
 -3 -2 -1 2207.06 72.28
 -3 2 1 2311.78 72.36
 -3 2 1 2317.64 71.15
 3 2 -1 2191.76 71.41
 -3 -2 -1 2235.41 72.25
 3 -2 0 350.35 12.24
 -3 -2 0 369.59 12.3
 -3 -2 0 388.32 13.26
 -3 -2 0 355.24 13.09
 -3 2 0 383.27 13.54
 -3 -2 0 372.8 13.1
 -3 -2 1 2551.14 78.41
 -3 -2 1 2488.17 78.39
 -3 2 -1 2442.64 78.72
 -3 -2 1 2555.63 79.17
 3 -2 -1 2296.11 78.68
 -3 -2 1 2463.3 78.36
 -3 -2 1 2505.36 79.26
 -3 -2 1 2563.71 79.38
 -3 2 -1 2531.05 78.45
 -3 -2 1 2532.41 79.15
 -3 -2 1 2567.09 79.22
 -3 2 -1 2514.93 79.75
 -3 2 -2 2853.23 90.07
 -3 -2 2 2825.87 89.93
 -3 2 -2 2925.17 90.14
 -3 -2 2 2908.55 90.01
 -3 -2 2 2873.73 89.99
 -3 -2 2 2830.82 90.84
 -3 2 -2 2905.27 90.55
 -3 -2 2 2912.78 90.91
 -3 -2 2 2880.28 90
 -3 -2 2 2872.18 89.96
 -3 -2 2 2878.57 90.85
 -3 -2 2 2882.51 89.99
 -3 -2 2 2865.77 89.95
 -3 -2 2 2890.08 90.63
 3 -2 -2 2606.91 90.42
 -3 -2 3 294.46 9.78
 -3 -2 3 302.3 9.73
 -3 2 -3 282.35 9.86
 -3 -2 3 285.59 9.71
 -3 -2 3 296.85 9.71
 -3 2 -3 284.29 9.98
 -3 -2 3 288.32 9.78
 -3 -2 3 275.03 9.7
 -3 -2 3 285.7 10.57
 -3 -2 3 293.24 9.77
 3 2 3 305.01 11.07
 -3 -2 3 296.22 9.79
 -3 -2 3 292.57 10.85
 -3 -2 3 282.6 10.67
 -3 -2 3 289.38 10.83
 -3 2 -3 281.79 10.52
 -3 -2 4 186.12 6.46
 -3 2 -4 189.02 6.71
 -3 -2 4 180.35 6.38
 -3 -2 4 173.34 6.26
 -3 -2 4 165.93 6.45
 -3 -2 4 179.36 7.43
 -3 -2 4 177.53 6.33
 -3 -2 4 178.12 6.44
 3 2 4 182.05 8.09
 -3 -2 4 179.5 7.83
 -3 -2 4 177.3 7.37
 -3 -2 4 170.62 6.39
 -3 -2 4 169.29 7.68
 -3 -2 4 163.93 6.31
 -3 -2 5 322.36 10.87
 -3 -2 5 304.35 11.06
 -3 -2 5 321.86 11.18
 -3 -2 5 311.43 10.95
 -3 -2 5 328.22 12.25
 3 2 5 336.08 12.8
 -3 -2 5 350.12 12.43
 -3 -2 5 329.49 12.71
 -3 -2 5 346.02 11.1
 -3 -2 5 318.17 11.21
 -3 -2 5 326.26 12.58
 -3 -2 5 332.61 10.99
 -3 2 -5 347.28 11.36
 -3 -2 5 322.78 11.14
 -3 -2 6 99.71 4.41
 3 2 6 114.26 6.66
 -3 -2 6 105.42 4.51
 -3 -2 6 105.04 4.19
 -3 -2 6 115.12 4.58
 -3 -2 6 103.42 6.04
 -3 -2 6 105.61 4.46
 -3 -2 6 96.17 6.49
 -3 2 -6 113.28 4.87
 -3 -2 6 110.7 4.64
 -3 -2 7 1245.23 41.03
 -3 -2 7 1213.26 40.48
 -3 -2 7 1293.76 40.81
 -3 2 -7 1274.49 41.01
 -3 -2 7 1311.07 40.91
 -3 -2 7 1300.49 40.82
 -3 -2 7 1263.83 40.96
 -3 -2 7 1314.1 40.81
 -3 -2 7 1270.29 40.8
 -3 -2 7 1291.03 43.14
 -3 2 -8 1245.77 42.95
 -3 -2 8 1341.89 41.62
 3 2 8 1327.91 41.76
 -3 -2 8 1258.67 41.77
 -3 -2 8 1322.01 41.61
 -3 -2 8 1272.24 43.73
 -3 -2 8 1310.8 41.77
 -3 2 -8 1294.46 41.82
 -3 -2 8 1261.21 41.86
 -3 -2 8 1281.72 41.61
 -3 -2 8 1269.86 44.23
 -3 -2 9 18.64 2.62
 -3 -2 9 24.43 2.95
 3 2 9 22.4 2.96
 -3 -2 9 20.22 2.53
 3 2 9 24.7 2.34
 -3 -2 9 20.56 2.62
 -3 2 -9 18.75 4.88
 -3 -2 9 20.18 3.06
 -3 -2 10 92.05 4.78
 -3 -2 10 93.96 4.78
 -3 -2 10 88.64 4.51
 3 2 10 89 4.85
 -3 -2 10 89.36 4.46
 3 2 10 87.56 4.38
 -3 -2 10 92.83 7.42
 -3 -2 10 88.5 4.58
 -3 2 -10 100.09 7.78
 -3 -2 10 87.68 4.96
 -3 -2 11 338.55 12.07
 3 2 11 309.03 11.62
 -3 -2 11 309.86 11.88
 -3 -2 11 350.19 15.51
 3 2 11 312.61 11.92
 -3 -2 11 339.9 11.7
 -3 2 -11 333.83 15.71
 -3 -2 11 332.97 12
 -3 -2 11 304.46 11.62
 -3 -2 11 337.18 12.11
 -3 2 -12 159.5 10.34
 3 2 12 138.78 6.33
 -3 -2 12 150.28 6.39
 -3 -2 12 160.68 10.15
 -3 -2 13 201.67 11.83
 -3 2 -13 187.4 12.07
 3 2 13 189.09 8.44
 -3 -2 13 197.5 8.48
 -3 -2 13 199.26 8.49
 -3 -2 14 510.27 17.9
 3 2 14 472.12 17.34
 -3 -2 14 501.13 21.74
 -3 2 -14 485.78 17.95
 3 2 14 479.76 17.7
 -3 2 -14 516.62 22.67
 3 2 14 477.81 17.8
 -3 -2 14 509.35 17.94
 -3 -2 15 15.22 5.78
 -3 2 -15 16.02 3.45
 -3 -2 15 20.23 3.85
 3 2 15 20.21 3.5
 -3 2 -15 20 6.11
 3 2 15 21.09 3.19
 -3 -2 15 18.11 3.83
 -3 -2 16 103.36 6.51
 3 2 16 105.55 5.93
 -3 2 -16 103.96 6.18
 -3 -2 16 105.56 9.35
 -3 -2 16 120.85 6.64
 3 2 16 99.32 5.71
 -3 2 -17 31.6 4.06
 -3 -2 17 26.69 6.29
 -3 -2 17 43.2 6.73
 -3 -2 17 31.09 4.38
 3 2 17 37.63 3.84
 3 2 17 39.22 3.87
 -3 2 -18 71.12 5.04
 -3 -2 18 76.51 8.14
 -3 -2 18 70.84 4.96
 -3 -2 18 70.35 5.6
 3 2 18 70.99 4.82
 -3 -2 19 64.28 5.16
 -3 -2 19 65.23 4.75
 3 -2 -19 57.61 7.86
 -3 2 -19 62.08 4.61
 -3 -2 19 64.07 7.5
 -3 -2 19 69.5 7.74
 3 2 19 70.59 7.67
 -3 -2 19 74.63 5.05
 -3 -2 19 63.6 5.06
 -3 -2 19 61.51 4.72
 -3 -2 20 235.19 13.2
 3 2 20 264.8 13.64
 -3 -2 20 232.84 13.18
 3 -2 -20 236.52 13.77
 -3 -2 21 79.53 7.04
 3 2 21 63.45 6.68
 3 -2 -21 66.29 7.04
 -3 -2 21 73.93 4.38
 -3 -2 21 58.22 4.1
 -3 -2 21 62.7 6.46
 -3 -2 21 60.04 4.62
 -3 -2 21 67.65 4.32
 -3 -2 21 65.92 4.5
 -3 -2 22 91.25 4.65
 -3 -2 22 99.1 4.91
 -3 -2 22 107.13 7.31
 3 2 22 107.72 7.27
 -3 -2 22 107.39 5.05
 -3 -2 22 90.39 5.1
 -3 -2 23 -0.58 1.8
 -3 -2 23 1.21 1.37
 -3 -2 23 0.43 2.01
 3 2 23 -0.76 1.75
 -3 -2 23 1.9 1.79
 -3 3 23 86.01 3.97
 3 -3 23 91.3 3.93
 -3 3 23 90.97 4.01
 3 -3 22 119.96 7.25
 -3 -3 -22 102.23 7.56
 -3 3 22 105.33 7.18
 -3 3 22 111.22 5.1
 -3 3 22 105.2 5.04
 3 -3 22 97.62 4.94
 3 -3 21 3.96 2.45
 -3 3 21 3.06 3.95
 -3 3 21 2.11 4.29
 3 -3 21 8.73 4.26
 -3 3 21 2.77 2.71
 -3 -3 -21 5.79 3.91
 -3 3 21 4.06 2.6
 -3 3 21 2.36 2.58
 -3 3 20 13.04 5.11
 3 -3 20 11.61 4.95
 -3 3 20 10 4.94
 -3 3 20 13.38 3.26
 -3 -3 -20 8.6 4.97
 3 -3 20 10.45 2.84
 -3 3 19 283.87 15.11
 3 -3 19 277.6 11.44
 -3 -3 -19 289.37 15.6
 -3 3 19 291.14 11.49
 -3 3 19 294.1 15.36
 3 -3 19 289.8 14.92
 -3 3 19 267.43 11.44
 -3 3 19 294.36 11.53
 3 -3 18 19.92 3.48
 -3 3 18 19.42 3.07
 -3 3 18 15.63 5.66
 -3 3 18 16.55 3.72
 -3 3 18 23.44 3.62
 -3 -3 -18 19.33 5.82
 -3 3 17 114.15 9.7
 3 -3 17 129.45 6.77
 -3 3 17 117.51 6.19
 -3 3 17 129.38 6.71
 3 -3 17 121.42 6.65
 -3 3 17 117.09 6.31
 -3 3 17 127.5 7
 -3 3 17 139.77 10.27
 -3 3 16 109.15 6.43
 -3 3 16 97.05 9.16
 3 -3 16 120.95 6.07
 3 -3 16 105.38 6.15
 -3 3 16 108.34 5.7
 -3 3 16 110.42 5.89
 -3 3 16 105.87 6.75
 -3 3 15 24.63 4.05
 3 -3 15 27 3.25
 -3 3 15 35.14 6.32
 -3 3 15 27.69 6.09
 -3 3 15 17.35 3.69
 3 -3 15 24.78 3.45
 -3 3 15 23.43 3.16
 -3 3 15 24.18 3.42
 -3 3 14 28.28 3.24
 -3 3 14 25.73 6.12
 -3 3 14 28.43 4.01
 3 -3 14 34.41 3.38
 3 -3 14 34.6 3.55
 3 -3 14 33.46 3.57
 -3 3 14 31.49 3.89
 -3 3 14 29.73 3.42
 -3 3 13 849.65 28.22
 3 -3 13 824.6 28.62
 -3 3 13 890.94 28.84
 3 -3 13 870.3 28.43
 -3 3 13 821.13 32.53
 3 -3 13 795.75 28.35
 -3 -3 -13 845.98 28.53
 -3 3 13 815.1 28.26
 -3 3 13 872.88 28.62
 -3 -3 -12 44.74 3.58
 3 -3 12 49.57 4.04
 -3 3 12 41.06 3.27
 -3 3 12 50.8 3.66
 3 -3 12 51.83 3.63
 3 -3 12 54.14 3.65
 -3 3 12 41.34 6.17
 -3 -3 -11 227.59 9.17
 3 -3 11 240.47 9.24
 -3 3 11 230.9 8.63
 -3 3 11 223.18 9.31
 3 -3 11 219.31 9.01
 -3 3 11 230.15 12.37
 -3 -3 -11 216 11.62
 -3 3 11 241.28 8.93
 -3 3 11 226.86 8.91
 -3 3 11 239.45 9.24
 3 -3 10 11.42 2.62
 -3 3 10 11.34 2.94
 3 -3 10 10.25 2.64
 -3 3 10 13.09 4.72
 3 -3 10 13.2 4.28
 -3 3 10 11.59 2.5
 -3 -3 -10 16.61 4.46
 -3 -3 -10 10.42 2.63
 -3 3 10 12.92 2.73
 3 -3 9 48.57 3.58
 -3 3 9 47.44 3.68
 3 -3 9 48.07 5.1
 3 -3 9 48.61 3.31
 3 -3 9 45.56 5.27
 -3 3 9 45.86 3.39
 -3 -3 -9 47.24 5.23
 -3 -3 -9 53.41 3.54
 -3 -3 -9 56.9 4.9
 -3 3 9 47.78 3.54
 -3 -3 -8 185.24 7.16
 3 -3 8 157.55 7.03
 -3 3 8 196.66 7.23
 3 -3 8 175.32 8.95
 -3 -3 -8 184.45 8.83
 3 -3 8 156.95 9
 -3 3 8 172.41 6.91
 -3 -3 -8 191.36 9.63
 -3 3 8 184.6 7.07
 -3 3 8 170.84 9.3
 3 -3 8 164.15 6.95
 -3 3 7 2662.18 81.77
 -3 -3 -7 2524.85 81.49
 -3 3 7 2529.98 81.46
 -3 -3 -7 2543.65 81.83
 3 -3 7 2529.73 83.52
 -3 3 7 2575.49 81.83
 -3 3 7 2561.92 81.26
 -3 -3 -7 2699.32 83.8
 -3 3 7 2657.44 81.67
 3 -3 7 2603.28 81.71
 -3 3 7 2598.74 83.69
 -3 -3 -7 2612.1 84.2
 -3 3 6 102.31 6.11
 -3 3 6 96.63 4.42
 -3 -3 -6 97.18 4.17
 -3 3 6 99.42 4.51
 3 -3 6 96.59 6.19
 -3 3 6 98.25 4.06
 -3 3 6 101.28 4.35
 -3 3 6 104.14 4.3
 -3 3 6 100.71 4.6
 3 -3 6 101.07 5.96
 -3 -3 -6 103.53 6.25
 -3 -3 -6 98.73 4.53
 -3 3 5 37.17 3.81
 3 -3 5 49.71 4.25
 -3 3 5 39.11 3.84
 -3 -3 -5 34.96 2.54
 -3 3 5 36.19 2.67
 -3 3 5 40.43 2.47
 -3 3 5 36.68 2.85
 -3 3 5 39.65 2.25
 3 -3 5 45.65 2.98
 -3 3 5 35.13 2.52
 -3 3 5 36.92 2.53
 -3 3 5 39.36 2.89
 -3 -3 -5 37.12 4.2
 -3 -3 -5 37.36 4.66
 -3 -3 -5 38.84 2.87
 3 3 -4 574.89 19.68
 -3 3 4 567.89 19.59
 -3 -3 -4 581.36 18.48
 -3 3 4 571.79 18.46
 -3 3 4 566.6 18.35
 -3 -3 -4 572.8 19.56
 -3 3 4 561.77 18.47
 -3 3 4 568.07 18.52
 3 -3 4 567.02 18.59
 -3 3 4 569.56 18.39
 -3 3 4 538.18 18.31
 -3 -3 -4 597.07 20.27
 -3 -3 -4 556.42 20.39
 -3 3 4 553.43 19.53
 -3 3 3 1912.74 59.39
 -3 -3 -3 1929.32 59.49
 -3 3 3 1922.66 59.42
 -3 3 3 1899.43 59.31
 -3 -3 -3 1891.78 60.32
 -3 3 3 1855.95 59.3
 -3 3 3 1869.63 59.44
 3 3 -3 1913.76 60.44
 -3 3 3 1888.59 60.37
 -3 -3 -3 1898.68 61.17
 3 -3 3 1824.71 59.5
 -3 3 3 1858.09 59.38
 -3 -3 -3 1886.91 61
 3 -3 3 1880.17 59.45
 -3 3 3 1892.65 60.34
 -3 3 3 1831.07 59.27
 3 -3 2 551.32 17.93
 -3 -3 -2 576.55 17.9
 -3 -3 -2 554.91 18.01
 -3 3 2 541.33 18.68
 3 3 -2 574.02 18.79
 -3 3 2 559.66 17.9
 -3 -3 -2 542.59 19.45
 -3 3 2 533.87 17.74
 -3 -3 -2 562.05 18.72
 -3 3 2 532.63 17.73
 -3 3 2 534.4 18.64
 -3 -3 -2 569.01 18.76
 -3 -3 -2 553.61 19.59
 -3 3 2 565.79 17.95
 -3 -3 -1 946.95 31.12
 -3 3 1 1030.16 31.18
 -3 3 1 962.11 31.78
 -3 -3 -1 948.51 31.71
 3 -3 1 957.01 31.75
 -3 -3 -1 931.48 32.47
 -3 3 1 980.81 32.64
 -3 -3 -1 985.1 32.56
 -3 -3 -1 1004.32 31.11
 -3 -3 -1 988.57 31.2
 -3 -3 -1 973.87 31.12
 -3 3 1 958.78 31.08
 -3 -3 0 60.56 3.09
 3 -3 0 57.04 3.46
 -3 -3 0 66.65 3.6
 -3 -3 0 56.16 4.57
 3 -3 0 69.13 3.36
 -3 -3 0 61.29 2.82
 -3 3 0 59.93 5.11
 -3 -3 0 59.35 2.92
 -3 -3 0 64.23 3.1
 -3 3 0 65.05 2.92
 -3 -3 0 61.7 3.04
 -3 3 0 62.42 3.08
 -3 -3 1 1234.49 38.8
 -3 3 -1 1251.11 38.86
 -3 -3 1 1236.13 40.05
 -3 -3 1 1257.76 38.86
 -3 -3 1 1174.76 38.69
 -3 -3 1 1191.62 38.8
 -3 -3 1 1291.7 39.95
 -3 -3 1 1230.94 39.48
 3 -3 -1 1119.1 39.34
 3 3 1 1261.3 39.36
 -3 3 -1 1277.46 40.43
 -3 -3 2 485.53 15.36
 -3 -3 2 474.25 15.13
 3 -3 -2 436.48 15.98
 -3 -3 2 453.06 16.24
 -3 3 -2 458.48 15.39
 -3 -3 2 463.78 15.13
 -3 -3 2 493.18 15.31
 -3 3 -2 475.2 16.12
 -3 -3 2 490.93 16.21
 -3 -3 2 457.03 15.28
 -3 -3 2 476.83 16.15
 3 -3 -2 456.87 16.04
 -3 -3 2 456.39 15.13
 3 3 2 469.48 16.14
 -3 3 -2 445.79 17.03
 -3 -3 2 464.29 16.43
 -3 -3 2 447.28 15.19
 -3 -3 2 480.6 15.33
 -3 -3 3 1626.94 54.76
 -3 3 -3 1741.05 55.77
 -3 -3 3 1779.44 55.78
 -3 -3 3 1720.69 54.86
 3 -3 -3 1701.36 55.73
 -3 -3 3 1753.69 54.69
 -3 -3 3 1761.5 54.8
 -3 -3 3 1731.07 55.73
 -3 -3 3 1697.38 54.74
 3 3 3 1784.38 55.95
 -3 -3 3 1745.82 56.01
 -3 -3 3 1777.28 54.83
 -3 3 -3 1739.43 54.9
 -3 -3 3 1750.09 54.68
 -3 3 -4 450.95 15.27
 3 -3 -4 431.56 16.29
 -3 -3 4 460.1 15.11
 -3 -3 4 470.71 15.24
 -3 -3 4 453.43 15.11
 -3 -3 4 464.9 15.17
 -3 -3 4 473.53 15.15
 -3 -3 4 470.52 16.52
 -3 -3 4 459.53 15.23
 -3 -3 4 448.99 15.22
 3 3 4 456.78 16.7
 -3 3 -4 467.25 16.39
 -3 -3 4 458.38 16.49
 -3 -3 4 464.64 16.44
 -3 -3 4 460.06 16.51
 -3 -3 5 8.38 2.2
 -3 -3 5 6.6 3.28
 -3 -3 5 6.61 3.08
 -3 -3 5 7.27 3.42
 -3 -3 5 7.07 2.1
 -3 -3 5 5.88 3.33
 -3 3 -5 6.13 2.22
 3 3 5 4.98 1.95
 3 3 5 3.65 3.74
 -3 -3 5 5.87 2.08
 -3 -3 5 8.71 2.2
 -3 3 -5 6.58 2.46
 -3 -3 5 5.69 1.86
 -3 -3 5 4.17 2.02
 -3 -3 6 64.03 4.84
 -3 -3 6 57.54 3.22
 -3 -3 6 68.31 5
 3 3 6 58.99 2.91
 -3 -3 6 66.92 3.52
 -3 3 -6 63.74 3.74
 -3 -3 6 52.78 3.43
 3 3 6 59.48 3.38
 -3 -3 6 55.24 5.01
 -3 -3 6 62.58 2.6
 -3 -3 6 58.17 3.43
 3 3 7 2429.9 79.25
 -3 -3 7 2547.14 79.59
 -3 -3 7 2569.53 79.56
 -3 -3 7 2513.78 81.56
 -3 -3 7 2509.88 79.61
 -3 -3 7 2479.16 79.65
 3 3 7 2519.14 79.59
 -3 -3 7 2479.9 79.73
 -3 3 -7 2549.11 79.78
 -3 -3 7 2562.56 79.66
 -3 -3 8 53.12 5.47
 3 3 8 81.49 3.61
 -3 -3 8 68.62 3.83
 3 3 8 80.77 4.1
 -3 -3 8 56.75 3.98
 -3 3 -8 68.91 4.05
 -3 -3 8 61.58 3.83
 -3 -3 8 69.79 4
 -3 -3 8 60.21 3.78
 -3 -3 8 60.93 5.87
 -3 -3 8 62.52 4.18
 3 3 9 85.3 4.03
 -3 -3 9 80.39 4.27
 -3 -3 9 81.55 4.51
 -3 -3 9 79.93 4.41
 3 3 9 87.94 4.57
 -3 -3 9 83.07 6.46
 -3 3 -9 82.31 4.49
 -3 -3 9 85.72 4.51
 -3 -3 9 75.92 4.63
 -3 -3 10 30.45 3.44
 -3 -3 10 32.02 5.32
 -3 -3 10 41.89 5.37
 3 3 10 29.5 2.77
 -3 -3 10 33.1 3.08
 3 3 10 33.43 3.19
 -3 -3 10 30.15 3.33
 -3 -3 10 30.8 3.14
 3 3 10 32.56 4.74
 -3 3 -10 32.64 3.16
 3 3 11 217.59 8.63
 -3 -3 11 236.97 9.06
 -3 -3 11 241.27 12.41
 3 3 11 218.78 9.12
 -3 -3 11 231.19 9.12
 -3 -3 11 226.47 9.17
 -3 3 -11 255.4 13.11
 -3 -3 11 225.57 9.22
 -3 -3 12 81.74 7.38
 3 3 12 69.32 4.23
 -3 3 -12 93.05 8.27
 -3 -3 13 905.72 33.7
 3 3 13 856.27 29.67
 -3 -3 13 888.79 29.73
 -3 3 -13 868.39 34.42
 3 3 13 870.49 29.66
 -3 -3 14 115.11 9.41
 3 3 14 117.78 6.47
 -3 -3 14 116.87 6.37
 3 3 14 115.91 5.92
 -3 -3 14 126.29 6.48
 -3 3 -14 117.58 10.11
 -3 -3 15 83.88 8.26
 -3 -3 15 67.79 7.42
 -3 3 -15 67.77 5.03
 -3 3 -15 65.68 8.33
 3 3 15 65.19 4.83
 -3 -3 15 71.42 5.35
 -3 -3 15 70.74 5.09
 3 3 15 60.96 4.35
 -3 -3 16 96.87 6.3
 -3 3 -16 112.74 6.27
 3 3 16 92.9 5.72
 -3 -3 16 102.75 8.89
 3 3 16 82.89 5.42
 -3 -3 16 101.13 6.07
 -3 -3 17 181.2 8.93
 3 3 17 191.45 8.62
 -3 -3 17 180.56 11.8
 -3 3 -17 173.55 8.66
 3 3 17 182.25 8.27
 -3 -3 17 186.41 8.82
 -3 -3 17 185.89 8.41
 -3 -3 17 187.25 11.87
 -3 3 -17 169.58 12.56
 -3 3 -18 13.91 3.29
 3 3 18 11.53 3.12
 -3 -3 18 10.02 3.52
 3 -3 -18 10.86 5.57
 -3 -3 18 14.4 3.16
 -3 -3 18 8.89 5.07
 -3 -3 19 325.05 15.99
 3 3 19 331.99 16.1
 -3 -3 19 309.7 15.79
 3 -3 -19 302.22 16.41
 -3 -3 19 328.2 12.23
 -3 -3 19 317.05 12.21
 -3 3 -19 282.03 12.17
 -3 -3 19 301.64 12.21
 -3 -3 19 308.88 12.54
 3 -3 -20 25.8 5.89
 -3 3 -20 17.9 3.07
 -3 -3 20 19.46 3.32
 -3 -3 20 15.94 5.13
 3 3 20 23.01 5.47
 -3 -3 20 25.43 5.37
 -3 -3 21 4.36 2.42
 -3 -3 21 6.12 4.12
 3 3 21 5.05 4.16
 -3 -3 21 8.29 4.22
 3 -3 -21 4.28 4.33
 -3 -3 21 5.84 2.45
 -3 -3 21 4.02 2.97
 -3 -3 21 3.59 3.04
 -3 -3 21 3.43 2.37
 -3 -3 22 58.65 3.68
 -3 -3 22 67.61 3.83
 -3 -3 22 64.07 4.15
 3 3 22 72.68 5.88
 3 -3 -22 70.07 6.53
 -3 -3 22 65.43 5.69
 -3 -3 22 65.7 3.77
 -3 -3 23 85.28 4.11
 -3 -3 23 70.34 3.58
 -3 -3 23 83.01 3.85
 -3 -3 23 81.31 3.81
 3 3 23 87 3.85
 3 -4 23 43.07 2.42
 -3 4 23 40.87 2.48
 3 -4 23 35.59 2.47
 3 -4 23 45.04 2.45
 -3 4 23 39.56 2.46
 3 -4 22 154.37 8.26
 -3 -4 -22 158.77 9.01
 -3 4 22 145.13 8.29
 -3 4 22 145.08 6.17
 -3 4 22 155.4 6.22
 3 -4 22 144.35 6.21
 -3 -4 -21 30.18 5.49
 3 -4 21 40.92 3.47
 -3 4 21 34.62 3.39
 -3 4 21 35.62 5.3
 3 -4 21 41.07 5.16
 -3 4 21 35.96 5.43
 -3 4 21 41.58 3.46
 -3 -4 -21 38.57 5.66
 -3 4 21 35.74 3.26
 -3 4 20 224.07 12.23
 3 -4 20 246.19 12.34
 3 -4 20 220.17 9.27
 -3 4 20 200.18 9.15
 -3 4 20 237.48 12.39
 -3 -4 -20 240.62 13.09
 -3 4 20 226.7 9.18
 -3 4 20 227.46 9.17
 -3 4 19 78.78 8.02
 3 -4 19 97.45 8.15
 3 -4 19 78.8 5.15
 -3 4 19 93.19 5.33
 -3 -4 -19 81.9 8.2
 -3 4 19 80.4 5.34
 -3 4 19 85.44 8.06
 -3 4 19 78.07 5.19
 -3 4 18 107.86 8.71
 -3 4 18 87.01 5.2
 -3 -4 -18 86.48 8.86
 -3 4 18 100.48 5.67
 3 -4 18 96.82 5.77
 -3 4 18 104.65 5.75
 3 -4 18 87.31 5.6
 -3 4 18 100.97 8.95
 3 -4 18 89.83 8.31
 -3 4 18 91.89 5.73
 -3 4 17 57.62 4.57
 -3 -4 -17 55.44 7.43
 -3 4 17 53.73 4.08
 3 -4 17 58.48 4.66
 -3 4 17 55.37 7.3
 -3 4 17 51.54 7.11
 -3 4 17 48.92 4.68
 -3 4 16 87.43 8.66
 -3 4 16 87.91 5.28
 -3 -4 -16 79.74 8.54
 3 -4 16 95.93 5.72
 3 -4 16 97.43 5.3
 -3 4 16 93.02 8.78
 -3 4 16 92.25 5.75
 3 -4 15 35.96 3.6
 3 -4 15 42.22 3.9
 -3 -4 -15 26.47 5.91
 -3 4 15 42.3 6.64
 -3 4 15 41.34 6.66
 -3 4 15 41.22 3.65
 -3 4 15 35.38 3.67
 -3 4 15 27.19 4.02
 -3 4 14 639.07 26.22
 3 -4 14 596.71 22.1
 -3 4 14 649.06 22.5
 3 -4 14 644.75 21.82
 -3 4 14 627.9 26.42
 -3 4 14 632.99 21.76
 3 -4 14 633.48 21.99
 -3 4 14 591.83 21.65
 -3 4 14 657.68 22.18
 3 -4 13 79.71 4.82
 -3 4 13 101.23 8.13
 3 -4 13 74.84 4.95
 -3 4 13 84.9 5.3
 3 -4 13 69.61 4.56
 -3 4 13 73.36 4.54
 3 -4 13 74.5 4.67
 -3 4 13 79.65 5.01
 3 4 -13 99.3 8.23
 -3 4 13 73.06 4.6
 -3 4 12 182.7 11.01
 3 4 -12 190.44 11.31
 -3 4 11 270.49 10.68
 -3 4 11 269.19 10.3
 -3 4 11 247.26 13.1
 3 -4 11 276.53 10.53
 -3 4 11 265.09 10.47
 -3 4 11 256.23 9.94
 3 -4 11 303.06 10.75
 3 -4 11 269.46 13.52
 -3 4 10 6.66 2.92
 -3 4 10 7.38 2.63
 3 -4 10 5.33 2.57
 -3 4 10 6.81 2.3
 3 4 -10 7.27 4.52
 -3 4 10 5.82 4.43
 3 -4 10 4.64 4.22
 3 -4 10 9.42 2.74
 -3 4 10 6.42 2.15
 -3 -4 -9 125.17 7.59
 3 -4 9 119.84 5.68
 -3 4 9 122.58 5.2
 -3 4 9 119.44 5.89
 3 -4 9 112.63 7.35
 3 -4 9 116.5 5.49
 -3 -4 -9 135.06 8.19
 -3 4 9 133.1 5.48
 -3 4 9 122.24 5.66
 -3 4 9 118.78 5.68
 3 -4 9 127.7 7.85
 3 4 -9 140.75 8.29
 -3 -4 -8 1405.64 45.48
 -3 4 8 1346.9 42.71
 -3 4 8 1365.72 43.15
 3 -4 8 1308.24 44.93
 3 -4 8 1280.75 42.96
 -3 4 8 1333.34 45.13
 -3 -4 -8 1343.06 45.95
 -3 4 8 1322.85 42.84
 -3 4 8 1334 43.12
 -3 4 8 1329.7 43
 3 -4 8 1266.02 45.29
 3 4 -8 1415.49 45.68
 -3 4 7 645.44 21.08
 -3 4 7 603.32 21.22
 -3 4 7 649.77 20.79
 -3 -4 -7 659.86 20.95
 -3 -4 -7 602.72 23.07
 -3 4 7 623.72 20.83
 3 -4 7 667.88 22.9
 -3 4 7 624.53 20.5
 3 -4 7 608.18 23.14
 3 4 -7 678.98 23.4
 -3 -4 -7 588.49 23.59
 -3 4 7 645.48 20.96
 -3 4 7 636.94 22.84
 -3 4 6 444.64 14.22
 -3 4 6 406.41 14.56
 -3 4 6 436.2 14.18
 -3 -4 -6 434.76 14.2
 -3 4 6 426.49 14.36
 3 -4 6 424.46 14.48
 -3 4 6 405.14 14.08
 -3 4 6 406.66 14.1
 3 4 -6 432.26 16.26
 -3 4 6 402.43 15.63
 3 -4 6 405.23 15.83
 -3 -4 -6 409.7 16.68
 -3 -4 -6 415.96 16.28
 -3 4 5 3.74 2.62
 -3 4 5 5.48 2.07
 -3 4 5 6.58 2.02
 -3 -4 -5 2.91 2.94
 -3 4 5 6.2 1.8
 -3 4 5 4.17 2.17
 3 -4 5 6.32 2.21
 -3 4 5 5.01 1.89
 -3 4 5 5.68 1.59
 -3 -4 -5 7.37 2.04
 -3 4 5 6.4 3.08
 -3 4 5 5.28 2.91
 -3 -4 -5 5.78 3.61
 -3 4 4 870.4 27.51
 -3 4 4 838.34 27.12
 -3 4 4 841.08 27.16
 -3 -4 -4 868.02 27.45
 -3 4 4 861.76 27.34
 -3 4 4 851.28 27.4
 -3 4 4 838.85 27.16
 -3 -4 -4 821.16 28.74
 -3 4 4 863.27 28.39
 -3 4 4 847.46 27.29
 3 -4 4 884.5 27.52
 -3 4 4 814.48 27.13
 3 -4 4 848.3 27.45
 -3 4 4 854.03 28.37
 -3 -4 -4 872.24 29.59
 -3 -4 -4 863.26 29.35
 3 -4 3 307.5 11.44
 3 4 -3 338.04 12.66
 -3 4 3 342.85 12.29
 -3 4 3 340.48 11.43
 -3 4 3 341.26 11.15
 -3 -4 -3 345.64 12.61
 -3 4 3 344.25 11.17
 3 -4 3 326.32 11.51
 -3 4 3 344.48 11.35
 -3 4 3 330.29 11.13
 -3 4 3 333.39 12.22
 -3 -4 -3 347.73 12.65
 -3 -4 -3 338.24 13.33
 -3 4 3 346.92 11.6
 -3 -4 -3 344.26 11.54
 -3 -4 -2 1352.21 42.04
 3 -4 2 1323.56 43.12
 -3 -4 -2 1320.09 43.71
 3 4 -2 1349.67 43.06
 3 -4 2 1298.51 41.93
 -3 4 2 1276.9 41.63
 -3 4 2 1282.99 41.84
 -3 4 2 1290.42 42.52
 -3 -4 -2 1377.12 43.03
 -3 4 2 1331.67 42.07
 -3 4 2 1381.33 41.94
 -3 -4 -1 149.69 7.27
 -3 -4 -1 151.11 5.41
 -3 -4 -1 150.26 5.69
 3 -4 1 134.79 6.4
 -3 -4 -1 148.83 6.59
 -3 4 1 155.5 5.8
 -3 -4 -1 150.79 5.35
 -3 -4 -1 142.14 7.37
 3 -4 1 134.48 6.35
 3 4 -1 136.91 5.19
 -3 4 1 144.83 6.11
 -3 4 1 148.41 5.56
 -3 4 1 147.25 7.55
 -3 -4 0 1647.27 50.05
 -3 -4 0 1567.76 49.84
 -3 -4 0 1487.49 50.07
 -3 4 0 1576.05 49.87
 3 -4 0 1574.61 50.66
 3 4 0 1535.63 50.11
 -3 -4 0 1630.96 49.97
 -3 -4 0 1711.31 51.66
 -3 4 0 1549.11 50.09
 -3 4 0 1654.37 51.82
 3 -4 0 1514.23 50.79
 -3 -4 0 1602.66 50.89
 -3 -4 1 63.86 3.22
 -3 -4 1 60.89 3.29
 -3 -4 1 66.69 2.89
 -3 4 -1 58.15 2.82
 -3 -4 1 59.9 3.69
 3 -4 -1 56.29 4.12
 3 4 1 55.22 3.45
 -3 -4 1 57.13 3.24
 -3 -4 1 65.4 3.15
 -3 -4 1 70.32 4.74
 -3 -4 1 67.72 4.19
 3 -4 -1 58.74 4.05
 -3 4 -1 56.38 3.29
 -3 4 -1 63.06 5.24
 -3 -4 2 1122.61 34.6
 -3 -4 2 1109.73 34.53
 -3 -4 2 1114.84 34.22
 -3 4 -2 1060.11 34.58
 -3 4 -2 1052.34 35.63
 -3 -4 2 1026.5 34.28
 -3 -4 2 1125.88 34.49
 -3 4 -2 1078.18 34.3
 -3 -4 2 1048.12 34.25
 3 4 2 1032.33 35.17
 -3 4 -2 1096.64 36.27
 -3 -4 2 1082.52 36
 -3 -4 2 1102.77 35.17
 3 -4 -2 1033.38 35.55
 -3 -4 3 222.03 7.98
 -3 -4 3 230.42 8.01
 3 -4 -3 252.72 9.55
 -3 -4 3 225.12 8.99
 -3 -4 3 229.61 7.89
 3 4 3 231.04 8
 -3 4 -3 229.87 8.33
 -3 -4 3 232.83 7.93
 3 -4 -3 252.35 9.51
 -3 -4 3 235.73 8.19
 -3 -4 3 235.05 8.33
 -3 -4 3 227.46 8.29
 -3 -4 3 230.56 9.08
 -3 4 -3 230.68 9.49
 -3 -4 3 238.04 9.9
 -3 -4 4 612.6 20.28
 -3 -4 4 620.5 19.27
 -3 -4 4 615.59 19.27
 3 -4 -4 558.9 20.4
 -3 -4 4 603.8 18.93
 -3 -4 4 577.99 19.06
 -3 -4 4 602.77 19.22
 -3 -4 4 620.74 20.75
 -3 -4 4 581.04 19.11
 -3 -4 4 601.62 20.24
 -3 -4 4 587.53 20.83
 -3 -4 4 591.83 19.01
 -3 -4 4 604.82 18.94
 -3 4 -4 593.86 19.25
 3 4 4 581.79 19
 -3 -4 5 32.23 2.92
 -3 -4 5 36.1 3.79
 -3 -4 5 33.28 2.57
 -3 -4 5 32.84 2.9
 -3 -4 5 34.06 2.41
 3 -4 -5 34.99 3.98
 -3 -4 5 36.69 4.28
 -3 -4 5 36.12 2.77
 3 4 5 35.95 2.09
 -3 -4 5 34.03 3.83
 -3 -4 5 32.83 2.62
 -3 4 -5 35.85 2.81
 3 4 5 38.06 2.6
 -3 -4 6 446.96 16.87
 -3 -4 6 428.15 14.89
 3 4 6 428.18 14.49
 -3 -4 6 445.05 16.47
 -3 4 -6 441.35 14.95
 3 4 6 440.06 14.84
 -3 -4 6 453.42 15.08
 -3 4 -6 449.64 16.91
 -3 4 -6 458.35 15.23
 -3 -4 6 426.2 15.03
 -3 -4 6 451.82 15
 -3 -4 7 685.35 22.41
 -3 -4 7 655.99 22.12
 3 4 7 667.25 21.8
 -3 -4 7 682.3 22.32
 -3 -4 7 667.66 22.26
 3 4 7 642.38 22.11
 -3 4 -7 679.3 22.12
 -3 -4 7 677.69 22.27
 -3 4 -7 696.71 22.46
 -3 4 -7 670.53 24.32
 -3 -4 7 659.86 24.33
 -3 -4 7 653.22 22.21
 -3 -4 7 677.22 24.06
 -3 -4 8 1588.04 51.32
 -3 -4 8 1603.82 53.58
 3 4 8 1684.67 51.03
 -3 -4 8 1571.39 51.4
 -3 -4 8 1573.53 51.4
 3 4 8 1593.86 51.3
 -3 4 -8 1546.21 51.54
 -3 -4 8 1579.98 51.42
 -3 -4 8 1562.08 53.72
 -3 4 -8 1626.54 53.8
 -3 -4 8 1629.09 51.37
 -3 -4 8 1585.75 51.48
 -3 -4 9 74.36 4.08
 3 4 9 71.08 3.7
 -3 -4 9 77.33 4.34
 -3 -4 9 68.46 4.28
 3 4 9 67.41 4.22
 -3 -4 9 72.09 4.36
 -3 4 -9 74.12 4.31
 -3 -4 9 82.55 6.45
 -3 4 -9 75.04 6.35
 -3 -4 9 72.46 4.24
 -3 -4 9 67.64 4.52
 3 4 10 30.28 2.85
 -3 -4 10 28.63 3.39
 -3 -4 10 31.7 3.19
 3 4 10 31.6 3.16
 -3 4 -10 33.9 5.12
 -3 -4 10 27.67 4.84
 -3 -4 10 23.14 4.93
 -3 4 -10 32.1 3.44
 -3 -4 10 27.67 3.49
 -3 -4 10 26.52 3.13
 -3 -4 11 339.84 12.27
 3 4 11 311.93 12.21
 3 4 11 303.23 11.61
 -3 4 -11 355.78 15.46
 -3 -4 11 344.72 15.45
 -3 -4 11 326.07 12.18
 -3 4 -11 336.25 12.22
 3 4 11 297.09 12.01
 -3 -4 11 349.27 15.35
 -3 -4 11 327.56 12.03
 3 4 11 300.51 14.31
 -3 4 -12 224.24 12.11
 -3 -4 12 252.93 12.39
 -3 4 -12 213.28 12.97
 3 4 12 210.85 8.64
 -3 4 -13 122.28 8.98
 -3 -4 13 133.28 8.98
 -3 -4 13 116.74 6.02
 -3 -4 13 109.24 6.17
 3 4 13 102.35 6.13
 -3 4 -13 115.91 10.04
 -3 -4 14 461.76 20.39
 -3 -4 14 488.97 20.45
 -3 -4 14 433.58 16.8
 3 4 14 458.02 16.87
 -3 4 -14 445.87 21.59
 -3 4 -15 30.77 6.87
 -3 -4 15 28.57 5.7
 -3 -4 15 20.92 5.59
 -3 -4 15 20.86 3.97
 3 4 15 15.98 3.7
 -3 -4 15 19.45 3.64
 -3 4 -16 101.34 6.36
 -3 -4 16 112.05 6.58
 -3 -4 16 106.46 8.91
 -3 -4 16 101.64 6.39
 3 4 16 102.47 6.26
 3 -4 -16 99.89 9.63
 -3 -4 16 114.39 9.13
 -3 4 -16 99.24 9.8
 -3 4 -17 83.35 5.65
 -3 -4 17 79.18 5.59
 -3 -4 17 92.05 8.4
 -3 -4 17 88.51 5.83
 3 4 17 71.22 5.43
 3 -4 -17 70.12 8.61
 -3 -4 17 86.67 5.34
 -3 -4 17 81.35 8.11
 -3 4 -17 87.42 9.49
 -3 4 -18 127.72 7.07
 -3 -4 18 133.87 7.17
 -3 -4 18 129.01 9.67
 -3 -4 18 141.01 6.83
 -3 -4 18 119.65 7.2
 3 4 18 124.39 6.9
 -3 4 -18 147.39 11.49
 3 -4 -18 124.11 10.55
 -3 -4 18 145.21 6.87
 -3 -4 18 154.37 10.19
 3 4 18 146.56 10.3
 3 4 19 128.01 9.61
 -3 -4 19 132.96 9.39
 -3 -4 19 125.08 6.87
 -3 4 -19 126.77 6.79
 3 -4 -19 130.26 10.5
 -3 -4 19 133.67 6.48
 -3 -4 19 138.25 6.57
 -3 -4 19 137.46 9.58
 -3 -4 20 231.45 12.19
 3 4 20 235.7 12.33
 -3 -4 20 222.17 9.48
 -3 4 -20 217.48 9.24
 -3 -4 20 217.44 9.49
 -3 -4 20 231.14 9.13
 3 -4 -20 222.96 13.01
 -3 -4 20 228.55 12.23
 -3 -4 20 223.17 9.07
 -3 -4 20 216.79 9.17
 -3 -4 21 32.09 3.62
 3 4 21 28.59 4.93
 -3 -4 21 33.08 4.88
 -3 -4 21 27.85 4.84
 -3 -4 21 35.74 3.61
 3 -4 -21 24.86 5.36
 -3 -4 21 36.93 3.19
 3 -4 -21 34.43 5.6
 -3 -4 21 34.19 3.29
 -3 -4 21 33.71 3.09
 -3 -4 22 108.49 5.35
 -3 -4 22 116.22 5.02
 3 4 22 94.38 6.69
 3 -4 -22 108.19 7.74
 -3 -4 22 122.2 7.07
 -3 -4 22 105.76 5.01
 -3 -4 22 115.75 4.99
 3 4 23 18.79 1.92
 3 4 23 18.93 1.92
 -3 -4 23 18.43 1.92
 -3 -4 23 22.25 2.28
 -3 -4 23 19.59 1.87
 3 -5 23 168.83 6.31
 -3 -5 -23 176.5 6.7
 3 -5 23 166.22 6.24
 -3 5 22 39.42 2.79
 3 -5 22 41.45 2.74
 -3 -5 -22 42.58 5.03
 -3 5 22 36.48 2.71
 3 -5 22 42.74 3
 3 -5 21 21.82 2.86
 -3 5 21 20.35 2.65
 -3 5 21 21.01 4.21
 3 -5 21 21.86 4.05
 -3 5 21 20.81 2.65
 -3 -5 -21 18.63 4.88
 3 -5 20 94.57 5.56
 -3 5 20 95.8 7.72
 -3 5 20 111.58 8.04
 3 -5 20 109.2 7.86
 -3 -5 -20 117.57 9.07
 -3 5 20 108.43 5.45
 -3 5 20 120.06 5.59
 -3 -5 -20 100.78 8.52
 -3 5 19 243.17 13.1
 -3 5 19 238.97 12.96
 3 -5 19 261.18 13.15
 -3 -5 -19 235.17 13.84
 -3 -5 -19 236 13.79
 3 -5 18 20.29 3.71
 -3 5 18 19.97 3.29
 -3 5 18 19.25 3.29
 -3 -5 -18 33.15 6.35
 -3 5 18 18.25 3.68
 3 -5 18 23.87 3.37
 -3 5 18 15.26 2.91
 -3 5 18 19.9 5.38
 3 -5 18 20.14 5.32
 -3 5 18 18.99 5.55
 -3 5 17 15.04 3.24
 -3 -5 -17 12.98 5.63
 -3 5 17 14.86 3.14
 -3 5 17 12 3.53
 3 -5 17 14.08 3.28
 -3 5 17 11.76 2.95
 -3 5 17 16.6 5.33
 -3 5 16 463.9 21.13
 3 -5 16 492.05 17.5
 -3 -5 -16 452.9 21.61
 -3 5 16 474.07 17.23
 -3 5 16 462.61 17.01
 -3 5 16 462.64 21.1
 -3 5 16 461.82 17.4
 -3 5 15 23.54 5.72
 3 -5 15 27.74 3.05
 3 -5 15 19.33 3.39
 3 -5 15 25.18 3.51
 -3 5 15 21.39 3.75
 -3 5 15 25.07 3.38
 -3 5 14 150.64 6.98
 -3 -5 -14 146.7 10.45
 3 -5 14 148.4 7.16
 -3 5 14 141.97 10.02
 3 -5 14 152.6 7.47
 3 -5 14 150.27 6.79
 3 -5 14 145.1 7.21
 -3 5 14 152.89 7.35
 -3 5 14 165 10.71
 3 -5 13 647.51 22.74
 3 -5 13 626.23 22.63
 -3 5 13 684.89 26.55
 -3 5 13 619 22.18
 3 -5 13 652.25 22.33
 -3 5 13 661.23 22.45
 3 5 -13 713.36 27.56
 -3 5 13 681.49 26.5
 -3 -5 -13 631.13 26.49
 -3 5 13 671.86 22.68
 -3 -5 -12 38.43 6.05
 3 5 -12 58.2 6.9
 -3 5 12 40.42 5.9
 3 -5 12 40.52 6.26
 -3 5 12 45.25 6.01
 -3 5 12 42.64 3.78
 3 -5 12 42.52 3.83
 3 -5 11 128.63 6.22
 -3 5 11 126.07 8.38
 -3 5 11 129.43 6.21
 -3 -5 -11 121.09 8.58
 -3 5 11 126.53 5.91
 3 -5 11 132.13 6.28
 3 -5 11 134.03 9.15
 3 5 -11 143.36 9.43
 -3 5 11 131.72 8.67
 3 -5 10 350.96 13.11
 -3 5 10 314.58 15.09
 3 5 -10 407.16 16.64
 3 -5 10 338.02 15.93
 -3 5 10 369.57 12.93
 -3 -5 -10 387.85 16.19
 -3 5 10 355.48 12.61
 -3 5 10 364.67 13.08
 3 -5 10 372.2 13.24
 -3 5 9 314.27 11.02
 -3 5 9 308.28 11.64
 3 -5 9 286.1 13.12
 3 5 -9 328.52 14.37
 3 -5 9 301.62 14.05
 -3 5 9 340.07 13.91
 -3 5 9 306.65 11.16
 -3 -5 -9 314.55 14.07
 3 -5 9 291.91 11.39
 -3 5 9 325.34 11.46
 -3 5 8 431.43 15.92
 -3 5 8 438.87 15.29
 3 -5 8 440.97 17.35
 3 5 -8 475.57 18.49
 3 -5 8 442.47 18.06
 -3 5 8 462.82 17.62
 -3 5 8 471.06 15.49
 -3 5 8 452.81 15.3
 -3 -5 -8 450.94 18.05
 -3 5 8 452.31 17.54
 -3 5 8 465.43 15.68
 -3 5 7 983.27 31.7
 -3 5 7 951.68 31.42
 -3 -5 -7 981.77 34.28
 3 -5 7 981.75 33.4
 3 5 -7 1042.2 34.45
 3 -5 7 963.1 33.97
 -3 5 7 990.9 33.46
 -3 5 7 932.44 33.21
 -3 -5 -7 942.97 33.84
 -3 5 7 1018.55 31.64
 -3 5 7 899.43 31.96
 -3 5 7 992.68 31.52
 -3 5 6 172.94 6.74
 -3 5 6 183.79 6.93
 -3 5 6 156.22 7.21
 3 -5 6 188.34 7.04
 -3 5 6 171.04 6.52
 -3 5 6 157.06 6.37
 3 5 -6 194.04 9.08
 -3 5 6 174.8 8.03
 -3 -5 -6 176.76 8.71
 -3 5 6 176.91 6.46
 -3 5 6 169.4 6.71
 -3 -5 -6 184.83 9.21
 -3 5 5 350.86 12.56
 -3 5 5 366.39 12.26
 -3 5 5 372.2 13.71
 3 5 -5 397.41 14.63
 -3 5 5 361.04 12.43
 3 -5 5 378.91 12.73
 -3 5 5 361.01 12.24
 -3 5 5 372.18 13.71
 -3 5 5 341.93 12.97
 -3 5 5 384.28 12.82
 -3 5 5 380.37 12.3
 -3 5 5 349.8 12.5
 -3 -5 -5 391.11 15.05
 3 -5 4 72.96 3.78
 3 -5 4 68.6 3.58
 3 5 -4 63.34 5.31
 -3 5 4 82.8 4.5
 -3 5 4 60.61 3.65
 -3 5 4 73.89 3.2
 -3 5 4 76.02 3.21
 -3 -5 -4 77.97 5.29
 3 -5 4 72.43 3.8
 -3 5 4 73.79 3.19
 -3 5 4 64.77 4.04
 -3 5 4 69.57 4.24
 -3 5 4 78.43 4.53
 -3 -5 -4 75.86 5.29
 -3 -5 -4 70.89 3.74
 -3 -5 -4 79.48 5.77
 3 -5 3 325.14 11.32
 3 -5 3 341.05 11.54
 -3 5 3 330.45 12.11
 3 -5 3 346.53 13.23
 -3 5 3 326.6 11.06
 -3 -5 -3 372.34 13.13
 -3 5 3 325.37 12.05
 -3 5 3 332.62 11.51
 -3 5 3 329.26 11.05
 -3 5 3 333.16 11.06
 -3 -5 -3 352.52 12.96
 -3 -5 -3 354.27 11.72
 -3 5 3 347.92 11.81
 -3 -5 -2 21.9 3.53
 -3 5 2 23.16 2.71
 -3 5 2 24.03 2.86
 3 -5 2 28.85 3.58
 -3 -5 -2 22.31 4.24
 -3 -5 -2 27.43 2.22
 3 -5 2 24.78 2.44
 3 -5 2 29.27 2.08
 3 -5 1 2350.93 78.04
 -3 -5 -1 2478.79 78.2
 -3 -5 -1 2402.07 76.87
 -3 5 1 2467.86 77.15
 -3 -5 -1 2525.86 78.93
 -3 -5 -1 2446.11 76.74
 3 -5 1 2416.5 78.07
 -3 -5 0 12.44 2.44
 -3 -5 0 11.91 1.65
 -3 5 0 15.02 1.81
 3 -5 0 14.42 2.89
 -3 -5 0 13.26 2.16
 -3 -5 0 14.5 2.36
 -3 -5 0 15.46 4.02
 -3 5 0 12.48 2.61
 -3 5 0 14.39 4.12
 3 -5 0 13.07 3.2
 -3 -5 0 11.95 3.26
 -3 -5 1 2567.67 80.59
 -3 -5 1 2640.06 80.88
 -3 5 -1 2493.92 80.97
 -3 -5 1 2609.28 82.7
 -3 -5 1 2589.44 80.9
 -3 -5 1 2640.02 80.98
 -3 5 -1 2496.54 80.58
 -3 5 -1 2640.56 82.87
 -3 -5 1 2615.57 82.09
 3 -5 -1 2375.26 81.9
 -3 -5 2 94.45 4.19
 3 5 2 86.4 3.62
 -3 5 -2 94.97 4.41
 -3 -5 2 99.06 4.37
 -3 -5 2 89.36 4.43
 -3 5 -2 97.52 3.81
 -3 -5 2 99.61 3.79
 -3 5 -2 106.04 6.36
 -3 -5 2 83.26 5.42
 -3 -5 2 96.25 4.7
 3 -5 -2 88.76 5.45
 -3 -5 2 94.48 6.21
 -3 -5 3 547.81 17.91
 -3 -5 3 546.72 17.95
 3 -5 -3 545.93 19.26
 -3 -5 3 533.04 17.36
 3 -5 -3 565.94 19.38
 -3 -5 3 530.25 18.43
 -3 -5 3 535.82 17.87
 -3 -5 3 557.31 19.74
 -3 5 -3 513.79 19.82
 -3 -5 3 517.22 17.47
 -3 -5 3 541.78 17.71
 3 5 3 541.65 17.48
 -3 -5 3 543.68 17.37
 -3 5 -3 525.48 17.88
 -3 -5 3 536.9 18.49
 -3 -5 4 149.43 6.59
 -3 5 -4 152.35 7.52
 -3 -5 4 134.13 5.3
 -3 -5 4 141.89 5.78
 -3 -5 4 131.21 7.29
 -3 -5 4 136.74 6.43
 3 -5 -4 134.06 7.16
 -3 5 -4 147.09 5.81
 -3 -5 4 139.46 5.19
 3 5 4 137.31 5.3
 3 -5 -4 137.93 7.13
 -3 -5 4 146.79 5.22
 -3 -5 4 133.91 5.49
 -3 -5 4 144.9 7.76
 3 -5 -4 125.25 5.7
 -3 -5 4 144.27 5.87
 -3 -5 5 307.55 10.32
 -3 -5 5 289.18 11.53
 -3 5 -5 308.71 12.39
 3 5 5 278.59 10.26
 -3 5 -5 287.25 10.58
 -3 -5 5 299.01 10.12
 -3 -5 5 302.64 10.12
 -3 -5 5 286.88 10.54
 -3 -5 5 300.39 12.41
 -3 -5 5 304.84 10.27
 -3 -5 5 290.6 11.5
 -3 -5 5 299.84 10.58
 -3 -5 5 303.92 10.74
 -3 -5 6 277.06 9.85
 -3 -5 6 283.22 10.25
 -3 -5 6 309.39 12.39
 -3 -5 6 286.33 10.12
 -3 -5 6 283.33 10.28
 3 -5 -6 242.29 11.64
 -3 -5 6 279.01 9.76
 -3 5 -6 275.14 10.08
 3 5 6 257.09 9.85
 -3 -5 6 279.73 11.46
 -3 5 -6 304.43 12.38
 -3 -5 6 292.62 10.18
 -3 -5 6 291.94 10.21
 -3 -5 7 942.8 30.95
 -3 -5 7 930.72 30.77
 -3 -5 7 925.11 33.19
 -3 -5 7 935.51 30.87
 -3 5 -7 967.75 31.16
 -3 5 -7 985.86 33.24
 -3 -5 7 992.83 33.25
 -3 -5 7 1007.39 32.65
 -3 5 -7 942.06 30.82
 3 5 7 914.32 30.66
 3 -5 -7 926.24 32.88
 -3 -5 7 940.59 30.92
 -3 -5 7 927.43 30.81
 -3 -5 7 935.92 32.37
 -3 -5 8 508.31 17.93
 -3 -5 8 549.38 19.81
 3 5 8 525.11 17.33
 -3 -5 8 493.85 17.82
 -3 -5 8 522.23 17.81
 3 -5 -8 517.1 20.13
 3 5 8 505.37 17.64
 -3 5 -8 496.9 17.57
 -3 -5 8 525.87 20.39
 -3 5 -8 561.81 20.46
 -3 -5 8 533.49 19.88
 -3 -5 8 508.06 17.83
 -3 5 -8 540.91 18.04
 -3 -5 8 523.81 17.79
 -3 -5 9 399.65 14.54
 -3 -5 9 411.33 14.48
 3 5 9 413.62 13.98
 -3 -5 9 390.27 14.46
 -3 -5 9 399.6 14.46
 3 -5 -9 408.73 17
 3 5 9 395.7 14.35
 -3 5 -9 427.62 17.41
 -3 -5 9 415.4 17.37
 -3 -5 9 425.98 16.86
 -3 -5 9 411.98 14.51
 -3 5 -9 401.11 14.66
 -3 -5 9 404.03 14.46
 -3 -5 10 351.8 12.59
 -3 5 -10 334.34 12.65
 -3 5 -10 377.24 15.88
 -3 -5 10 319.15 15.27
 -3 -5 10 373.31 15.17
 3 5 10 328.31 12.36
 -3 -5 10 333.01 12.46
 3 5 10 331 12.59
 3 5 10 332.74 12.02
 -3 -5 10 335.67 12.56
 3 5 10 332.66 15.36
 3 -5 -10 309.66 15.09
 -3 -5 10 352.29 12.52
 -3 -5 10 344.38 14.82
 -3 -5 10 319.31 12.59
 -3 5 -11 139.58 6.64
 -3 -5 11 129.33 6.42
 -3 -5 11 139.96 8.86
 3 -5 -11 124.03 8.99
 -3 -5 11 139.95 9.29
 -3 5 -11 145.09 9.27
 -3 -5 11 141.54 9.16
 3 5 11 136.14 8.86
 -3 5 -12 75.72 7.27
 -3 -5 12 68.85 6.87
 -3 -5 12 73.8 7.26
 -3 -5 12 71.94 4.69
 3 -5 -12 60.68 6.74
 3 5 12 62.33 4.84
 3 5 12 55.75 6.32
 -3 -5 12 70.34 4.61
 -3 -5 12 75.82 7.12
 -3 -5 13 894.79 31.24
 -3 -5 13 908.36 34.7
 -3 5 -13 985.2 35.81
 -3 -5 13 953.34 35.11
 -3 -5 13 954.1 31.49
 -3 5 -13 912.07 36.65
 3 -5 -13 903.44 35.44
 3 5 13 918.56 31.56
 -3 -5 14 195.39 9.11
 -3 -5 14 209.51 11.96
 -3 -5 14 230.04 12.47
 -3 -5 14 217.69 9.39
 -3 5 -14 210.74 13.74
 3 5 14 206.87 9.49
 3 -5 -14 205.49 12.85
 -3 -5 15 86.54 8.03
 -3 -5 15 73.27 5.49
 3 5 15 81.99 5.53
 -3 -5 15 78.39 5.4
 -3 -5 16 533.74 18.5
 -3 -5 16 526.6 19.13
 3 5 16 507.46 19
 -3 -5 16 505.76 18.94
 -3 -5 16 525.77 22.38
 -3 5 -16 498.36 19.1
 -3 5 -16 513.39 24.27
 -3 -5 16 558.93 22.7
 3 5 17 4.67 3.38
 -3 -5 17 3.47 3.43
 -3 5 -17 3.64 6.1
 -3 -5 17 7.89 3
 -3 5 -17 5.93 3.19
 -3 -5 17 2.96 3.52
 3 -5 -17 15.52 5.86
 -3 -5 17 7.87 2.93
 -3 -5 17 6.12 4.9
 -3 5 -18 69.23 5.2
 3 5 18 55.34 4.82
 3 5 18 67.88 7.38
 -3 -5 18 66.65 7.12
 -3 -5 18 60.77 5.11
 -3 5 -18 75.53 8.56
 -3 -5 18 65.05 7.16
 3 -5 -18 65.22 8.2
 -3 -5 18 66.53 4.61
 -3 -5 18 60.4 5.15
 -3 -5 18 62.03 4.5
 -3 -5 19 283.27 14.08
 3 -5 -19 269.73 15.15
 3 5 19 279.16 14.21
 -3 -5 19 257.59 13.7
 -3 -5 19 278.37 11.3
 3 5 20 79.78 6.86
 -3 -5 20 69.84 6.59
 3 -5 -20 88.08 8.12
 -3 -5 20 69.93 4.94
 -3 5 -20 70.36 4.64
 -3 -5 20 71.18 4.6
 -3 -5 20 76.26 4.42
 3 -5 -20 83.49 7.77
 -3 -5 20 76.76 4.86
 -3 -5 20 73.51 4.33
 -3 -5 20 76.91 6.67
 3 -5 -21 13.61 4.95
 -3 -5 21 23.31 3.27
 -3 5 -21 22.23 2.7
 -3 -5 21 22.88 3.14
 -3 -5 21 20.04 2.63
 -3 -5 21 24.19 4.25
 3 5 21 23.14 4.36
 -3 -5 21 18.75 2.52
 -3 -5 21 23.53 3.01
 -3 -5 22 42.53 3.07
 3 -5 -22 40.93 5.18
 -3 -5 22 43.35 2.76
 3 5 22 38.91 2.74
 -3 -5 22 44.34 2.73
 -3 -5 22 44.27 3.35
 -3 -5 22 39.88 3.25
 -3 -5 23 136.95 5.13
 -3 -5 23 112.85 4.79
 -3 -6 -23 41.5 2.62
 3 -6 23 40.79 2.37
 -3 6 22 107.16 4.48
 3 -6 22 108.87 4.85
 -3 6 21 75.06 3.91
 3 -6 21 76.93 4.33
 -3 6 21 67.76 3.83
 3 -6 21 76.09 5.61
 -3 -6 -21 78.54 6.86
 -3 6 21 69.69 5.66
 -3 6 20 135.81 8.37
 3 -6 20 113.62 5.98
 -3 -6 -20 126.04 9.2
 -3 6 20 121.11 5.77
 -3 6 20 134.28 8.35
 3 -6 20 115.14 7.88
 -3 -6 -20 136.83 9.55
 -3 6 20 123.36 5.72
 -3 6 19 73.96 6.92
 -3 -6 -19 65.69 7.76
 -3 6 19 73.15 4.46
 -3 6 19 65.48 4.09
 -3 6 19 65.12 6.7
 -3 -6 -19 67.12 7.54
 3 -6 19 67.97 6.46
 3 -6 19 64.03 4.51
 -3 6 19 65.8 4.29
 -3 6 18 230.21 12.67
 -3 6 18 240.27 9.42
 -3 -6 -18 220.46 13.37
 -3 6 18 208.23 9.4
 -3 6 18 205.65 9.03
 -3 6 18 228.19 12.71
 3 -6 18 237.26 12.34
 -3 -6 -18 207.86 13.24
 -3 6 18 234.32 9.37
 3 -6 18 213.49 9.42
 -3 -6 -17 68.72 8.07
 -3 6 17 61.83 4.5
 -3 6 17 50.5 4.55
 -3 6 17 54.13 4.13
 -3 6 17 61.19 7.1
 -3 6 17 60.67 4.46
 3 -6 17 56.75 4.66
 -3 6 16 154.29 10.71
 -3 -6 -16 177.32 11.89
 -3 6 16 174.59 7.84
 -3 6 16 175.88 8.11
 -3 6 16 166.65 7.76
 3 -6 16 179.79 8.28
 -3 6 16 177.53 7.89
 -3 6 16 164.78 10.99
 -3 6 15 111.69 5.98
 -3 6 15 107.23 6.11
 3 -6 15 118.35 6.3
 3 -6 15 106.16 6.11
 -3 6 15 116.16 6.04
 -3 6 14 440.48 15.7
 3 -6 14 416.86 15.98
 -3 6 14 447.83 19.53
 -3 6 14 392.19 15.74
 -3 -6 -14 403.97 19.88
 -3 6 14 441.51 15.7
 3 -6 14 422.38 15.87
 3 -6 14 431.77 15.86
 -3 6 14 469.27 19.7
 -3 6 13 31.66 5.4
 -3 6 13 36.42 5.63
 -3 6 13 35.4 3.7
 3 -6 13 42.55 4
 3 -6 13 38.88 3.69
 -3 -6 -13 33.81 5.72
 -3 -6 -13 36.27 6.37
 -3 -6 -12 1.49 4.21
 -3 -6 -12 5.61 4.41
 3 6 -12 -3.92 4.68
 3 -6 12 1.86 4.28
 -3 6 12 3.43 4.31
 -3 6 12 1.27 3.96
 -3 6 12 0.95 2.72
 3 -6 12 -1.17 2.7
 3 -6 12 0.38 2.71
 3 -6 11 150.45 9.59
 -3 6 11 136.83 8.62
 -3 -6 -11 135.52 9.16
 -3 6 11 127.96 5.99
 -3 6 11 118.04 8.28
 -3 6 10 70.36 5.93
 3 -6 10 67.45 4.27
 3 -6 10 72.94 6.77
 3 6 -10 67.23 6.86
 -3 6 10 73.26 6.01
 -3 6 10 70.32 4.32
 -3 -6 -10 67.57 6.44
 -3 6 10 66.33 4.51
 -3 6 10 73.24 4.14
 3 -6 9 12.89 4.53
 3 6 -9 20.93 5.19
 -3 6 9 15.57 3.75
 -3 6 9 18.95 2.58
 -3 -6 -9 12.11 4.28
 -3 6 9 16.39 2.71
 -3 6 9 17.68 3.08
 -3 6 9 15.09 2.36
 -3 -6 -8 703.09 26.34
 -3 6 8 682.32 25.18
 3 -6 8 710.71 25.36
 -3 6 8 703.03 23.48
 -3 6 8 663.57 23.96
 -3 6 8 717.74 23.26
 -3 6 8 724.1 23.39
 -3 6 8 712.51 23.56
 3 -6 8 682.93 26.42
 3 6 -8 741.7 26.89
 -3 6 8 697.84 25.34
 -3 -6 -7 434.65 17.23
 -3 6 7 427.65 14.39
 -3 6 7 411.89 16.12
 -3 6 7 436.91 14.62
 3 -6 7 446.53 16.46
 3 -6 7 467.3 15.05
 -3 6 7 418.15 14.71
 3 6 -7 457.1 17.59
 -3 6 7 398.71 16.02
 -3 6 7 425.45 14.9
 -3 6 7 384.12 15.23
 3 -6 6 46.2 3.55
 -3 6 6 53.83 3.43
 -3 6 6 50.65 3.32
 -3 6 6 55.92 2.85
 -3 6 6 53.41 4.26
 -3 -6 -6 54.85 5.2
 -3 6 6 53.53 3.86
 -3 6 6 50.47 4.15
 3 6 -6 48.63 5.4
 -3 6 6 53.32 2.86
 -3 -6 -6 53.21 5.09
 3 -6 5 61.33 3.73
 -3 6 5 59.32 2.91
 -3 6 5 62.82 3.51
 -3 6 5 63.97 4.23
 -3 -6 -5 59.23 5.31
 -3 6 5 57.93 4.04
 -3 6 5 61.96 4.2
 3 -6 5 66.82 3.54
 3 -6 5 61.1 3.71
 3 6 -5 53.86 5.51
 -3 6 5 60.98 4.15
 -3 6 5 63.25 2.93
 -3 -6 -5 63.67 5.79
 -3 -6 -5 60.97 5.28
 -3 6 5 59.23 2.91
 3 -6 4 852.04 28.43
 -3 6 4 812 27.84
 -3 -6 -4 909.65 30.97
 -3 6 4 905.54 27.9
 -3 6 4 908.19 29.14
 3 6 -4 931.9 30.58
 3 -6 4 899.87 28.33
 3 -6 4 878.36 28.46
 -3 6 4 835.02 28.7
 -3 6 4 858.82 28.79
 -3 -6 -4 918.51 30.56
 -3 6 4 867.89 29.02
 -3 6 4 884.37 27.88
 3 -6 4 857.88 30.61
 -3 6 3 119.35 5.82
 3 -6 3 127.42 7.27
 -3 6 3 125.84 4.65
 -3 6 3 127.37 5.67
 -3 -6 -3 125.8 7.1
 3 6 -3 142.67 7.26
 3 -6 3 131.02 5.4
 3 -6 3 125.18 5.1
 -3 6 3 129.28 4.64
 -3 -6 -3 137.25 7.68
 -3 -6 -2 266.1 10.76
 3 -6 2 242.6 10.55
 -3 6 2 257.45 9.3
 -3 -6 -2 256.34 10.79
 -3 6 2 253.25 9.56
 3 -6 2 258.5 10.74
 -3 -6 -2 254.04 8.77
 -3 -6 -2 249.03 9.03
 -3 -6 -2 237.38 8.92
 3 -6 2 259.28 9.11
 3 -6 2 253.35 8.75
 -3 -6 -1 554.97 19.75
 3 -6 1 563.25 19.66
 -3 6 1 556.02 18.53
 3 -6 1 567.62 19.71
 3 -6 1 538.57 17.82
 -3 -6 -1 534.67 17.83
 -3 -6 -1 544.09 18.24
 -3 -6 -1 567.52 18.18
 -3 6 0 511.81 16.61
 3 -6 0 490.96 17.77
 -3 -6 0 534.41 17.97
 -3 -6 0 512.35 16.38
 -3 -6 0 489.96 16.4
 3 6 0 496.68 15.87
 -3 -6 0 454.5 15.81
 -3 6 0 474.23 15.9
 -3 6 -1 698.84 22.23
 3 6 1 636.57 22.28
 -3 -6 1 702.39 24.88
 -3 -6 1 716.99 22.77
 -3 -6 1 704.77 22.79
 -3 -6 1 717.99 22.66
 -3 6 -1 687.03 22.85
 3 -6 -1 688.35 24.09
 -3 -6 1 692.63 24.1
 -3 -6 1 695.94 22.21
 -3 -6 2 272.19 10.11
 3 -6 -2 275.05 11.71
 -3 -6 2 275.16 10.09
 -3 -6 2 293.26 10.18
 -3 6 -2 283.19 9.46
 -3 -6 2 283.09 9.87
 3 -6 -2 275.44 11.53
 -3 -6 2 291.59 11.56
 -3 6 -2 270.67 10.11
 -3 -6 2 274.16 12.14
 -3 -6 3 206.72 7.7
 -3 6 -3 222.29 10.06
 -3 -6 3 242.03 8.44
 -3 -6 3 221.86 10.44
 -3 -6 3 231.68 8.68
 3 -6 -3 233.64 10.2
 -3 -6 3 218.23 8.14
 -3 -6 3 216.59 8.44
 -3 -6 3 214.57 8.54
 -3 -6 3 232.32 7.6
 -3 6 -3 223.41 8.41
 -3 -6 4 827.7 27.54
 -3 -6 4 854.99 27.3
 -3 -6 4 847.79 27.17
 -3 6 -4 815.5 27.79
 -3 -6 4 879.4 27.2
 -3 -6 4 873.86 27.81
 -3 -6 4 852.55 29.78
 -3 -6 4 882.45 30.09
 3 -6 -4 776.8 28.25
 -3 -6 4 877.82 28.48
 -3 6 -4 852.72 29.75
 -3 -6 4 819.77 27.83
 3 -6 -4 823.5 29.65
 -3 -6 4 880.86 28.46
 -3 -6 5 5.69 2.95
 3 -6 -5 6.21 3.49
 -3 -6 5 7.95 1.59
 -3 -6 5 4.96 3.67
 -3 -6 5 8.98 2.66
 3 -6 -5 3.41 3.55
 -3 -6 5 6.94 2.64
 -3 -6 5 4.43 2.45
 -3 6 -5 9.2 4.07
 -3 -6 5 7.71 2.18
 -3 -6 5 7.59 1.92
 -3 -6 5 7.81 1.61
 -3 6 -5 4.22 2.48
 -3 -6 5 4.36 2.45
 -3 -6 6 8.45 2.19
 -3 -6 6 8.72 2.54
 -3 -6 6 7.59 2.52
 -3 -6 6 10.61 3.99
 3 -6 -6 11.36 3.93
 -3 -6 6 7.86 1.79
 -3 6 -6 9.35 2.44
 3 6 6 8.81 2.17
 -3 -6 6 3.27 2.77
 -3 6 -6 8.59 4
 -3 -6 6 6.4 2.96
 -3 -6 6 7.09 2.67
 3 -6 -6 9.19 3.84
 -3 -6 6 5.94 1.72
 -3 -6 7 677.26 22.41
 -3 -6 7 671 21.89
 3 -6 -7 634.28 24.63
 -3 -6 7 646.81 22.48
 -3 6 -7 669.94 24.84
 -3 -6 7 666.73 23.77
 -3 -6 7 688.17 22.46
 3 6 7 645.34 22.39
 -3 -6 7 687.57 23.79
 -3 6 -7 674.87 22.35
 -3 -6 7 669.65 22.41
 -3 -6 7 654.92 22.31
 -3 -6 8 862.91 29
 3 -6 -8 890.44 31.63
 -3 -6 8 892.84 28.58
 -3 -6 8 833.19 29.02
 -3 6 -8 893.33 29.31
 -3 -6 8 876.2 29.15
 3 6 8 876.44 29.13
 -3 -6 8 889.54 30.75
 -3 6 -8 878.83 28.92
 3 6 8 868.57 32.49
 -3 6 -8 909.78 31.91
 -3 -6 8 901.48 30.89
 -3 -6 8 898.28 31.99
 -3 -6 8 840.46 29.04
 -3 -6 9 27.74 3.26
 3 6 9 34.15 3.64
 -3 -6 9 37.69 3.45
 3 6 9 30.9 5.29
 -3 6 -9 29 2.91
 3 -6 -9 34.66 4.99
 -3 -6 9 28.85 3.27
 -3 -6 9 30.77 3.3
 -3 6 -9 33.73 3.5
 -3 -6 9 25.29 4.92
 -3 6 -9 31.52 5.22
 -3 -6 9 37.06 4.32
 -3 -6 10 57.75 4.46
 3 6 10 73.6 4.61
 -3 -6 10 66.38 6.67
 -3 6 -10 71.97 6.78
 -3 -6 10 64.78 5.81
 -3 -6 10 60.66 4.4
 -3 -6 10 66.36 4.32
 3 -6 -10 65.23 6.56
 3 6 10 75.39 7.19
 -3 6 -10 68.15 4.61
 -3 -6 10 59.05 4.33
 -3 -6 10 68.07 4.28
 -3 -6 10 58.2 5.66
 3 -6 -11 150.06 10.14
 3 6 11 147.82 10.13
 -3 -6 11 180.98 9.83
 -3 -6 11 183.09 10.7
 -3 6 -11 167.38 10.63
 -3 -6 11 174.34 9.85
 -3 -6 12 33.66 5.35
 -3 -6 12 27.99 5.77
 -3 6 -12 27.72 5.68
 -3 -6 12 28.39 5.28
 -3 -6 12 30.85 3.79
 3 -6 -12 31.61 5.64
 3 6 12 31.71 3.93
 -3 -6 12 30.04 3.48
 3 6 12 29.19 5.36
 -3 6 -12 25.6 3.46
 3 6 13 127.5 6.83
 -3 -6 13 122.99 6.5
 -3 -6 13 125.46 8.69
 -3 6 -13 122.87 10.47
 3 -6 -13 102.94 9.12
 -3 -6 13 115.95 8.73
 3 6 14 484.16 17.75
 -3 -6 14 459.84 20.38
 -3 -6 14 462.65 17.46
 -3 -6 14 483.97 17.59
 3 6 14 466.14 17.46
 3 -6 -14 445.76 21.5
 -3 -6 14 476.92 16.95
 -3 6 -14 493.02 23.03
 -3 -6 14 470.66 20.56
 -3 -6 15 102.63 8.28
 -3 -6 15 95.45 5.36
 -3 -6 15 88.75 6.01
 3 6 15 99.38 6.16
 -3 6 -15 90.58 9.38
 -3 -6 16 156.71 7.62
 -3 -6 16 135.87 9.93
 -3 -6 16 154.38 7.05
 -3 -6 16 141.67 7.69
 3 6 16 138.7 7.76
 -3 -6 16 135.07 9.83
 -3 6 -16 143.29 11.46
 3 -6 -16 134.79 11.03
 -3 -6 16 148.13 6.98
 -3 -6 17 108.42 6.46
 -3 6 -17 107.29 10.25
 -3 -6 17 112.63 6.67
 -3 -6 17 113.07 5.83
 3 6 17 100.95 6.49
 -3 -6 17 112.64 5.82
 3 -6 -17 103.12 9.43
 -3 -6 17 116.08 8.67
 -3 6 -17 107.03 6.56
 -3 6 -18 249.65 10.73
 -3 -6 18 241.58 12.89
 -3 -6 18 247.09 10.45
 3 -6 -18 237.7 14.41
 -3 -6 18 253.48 9.9
 -3 -6 18 239.73 12.77
 3 6 18 248.04 13.19
 3 -6 -18 263.45 14.94
 -3 6 -18 226.32 14.65
 -3 -6 18 249.58 9.87
 -3 -6 18 241.94 10.63
 -3 -6 19 82.62 4.7
 -3 -6 19 84.53 4.77
 3 -6 -19 85.66 8.46
 -3 -6 19 89.33 7.21
 -3 -6 19 88.63 7.18
 3 6 19 92.05 7.59
 3 -6 -19 100.04 8.92
 3 6 20 131.53 8.04
 3 -6 -20 142.75 9.74
 -3 -6 20 114.52 7.74
 -3 -6 20 119.75 6.18
 -3 -6 20 123.65 5.99
 -3 -6 20 114.42 5.45
 -3 -6 20 120.79 6.12
 -3 6 -20 118.05 5.95
 -3 -6 20 121.31 5.59
 3 -6 -20 119.15 9.14
 -3 -6 20 114.02 7.61
 -3 -6 21 94.83 5.08
 -3 -6 21 95.38 4.36
 -3 6 -21 91.57 4.63
 -3 -6 21 87.71 4.79
 -3 -6 21 97.11 4.95
 -3 -6 21 86.79 4.3
 3 6 21 92.53 6.5
 3 -6 -21 102.1 7.67
 -3 -6 21 94.97 6.2
 3 6 22 70.43 3.49
 -3 -6 22 78.8 3.96
 -3 -6 22 81.23 4.16
 3 6 22 75.98 3.51
 -3 -6 22 86.88 4.12
 -3 -6 23 46.97 2.65
 3 -7 22 43.35 2.7
 -3 -7 -22 35.51 2.88
 -3 -7 -21 41.62 5.24
 3 -7 21 40.82 3.2
 -3 -7 -20 107.98 8.15
 3 -7 20 88.36 5.04
 -3 7 19 336.04 12.72
 -3 -7 -19 370.75 17.28
 3 -7 19 343.41 13.1
 3 -7 19 360.47 13.29
 -3 -7 -18 27.92 6.62
 3 -7 18 22.97 3.45
 -3 -7 -18 24.74 6.17
 -3 -7 -17 113.67 9.99
 -3 -7 -17 144.15 10.84
 -3 7 17 141.4 6.61
 3 -7 17 132.8 6.89
 -3 7 16 165.01 7.83
 -3 -7 -16 172.02 12.02
 -3 7 16 177.82 7.91
 -3 7 16 171.29 8.03
 -3 -7 -16 181.12 12.36
 3 -7 16 193.36 8.46
 -3 7 16 182.77 8.07
 -3 7 15 273.94 10.56
 -3 -7 -15 258.87 14.87
 -3 7 15 272.14 10.31
 -3 -7 -15 260.26 15.14
 3 -7 15 232.18 10.71
 3 -7 15 233.66 10.51
 -3 7 15 259.81 10.57
 -3 7 15 268.85 10.29
 3 -7 15 235.39 10.57
 -3 7 14 631.03 22
 3 -7 14 588.97 22.08
 -3 7 14 652.86 25.46
 -3 -7 -14 604.46 26.79
 3 -7 14 595.37 22.01
 -3 7 14 642.05 21.7
 -3 7 14 655.93 21.75
 -3 7 13 655.25 25.92
 3 -7 13 660.53 23.03
 3 -7 13 653.57 27.42
 -3 7 13 635.13 22.74
 -3 -7 -13 703.65 27.77
 -3 7 13 651.23 22.4
 -3 -7 -13 685.6 27.61
 3 -7 13 641.28 22.94
 3 -7 12 32.55 3.65
 -3 7 12 26.16 3.35
 3 7 -12 36.43 6.66
 -3 7 12 27.56 4.84
 3 -7 12 31.36 5.68
 -3 7 12 31.72 5.14
 3 -7 12 33.04 3.64
 -3 -7 -12 32.08 5.74
 -3 -7 -12 34.03 5.77
 -3 7 11 42.05 3.73
 -3 -7 -11 39.69 5.96
 -3 -7 -11 51.2 6.44
 3 -7 11 42.87 3.77
 -3 7 11 45.28 5.06
 3 -7 11 41.43 3.71
 3 7 -11 43.12 6.6
 3 -7 11 41.41 6.06
 -3 7 11 42.98 5.31
 -3 7 10 221.15 8.71
 -3 -7 -10 235.47 12.27
 -3 -7 -10 222.45 12.3
 -3 -7 -10 232.66 12.35
 3 -7 10 232.21 12.25
 -3 7 10 212.58 10.77
 3 7 -10 222.35 12.32
 -3 7 10 219.54 8.93
 -3 7 9 319.61 11.91
 -3 -7 -9 359.27 15.61
 -3 -7 -9 360.86 15.85
 -3 -7 -9 322.83 15.36
 -3 7 9 318.85 12.7
 3 -7 9 321.66 15.23
 -3 7 9 334.07 13.95
 3 7 -9 343.73 15.72
 -3 7 9 343.44 12.18
 -3 7 8 288.55 10.95
 -3 -7 -8 316.77 14.28
 -3 -7 -8 301.07 14.31
 -3 -7 -8 312.39 14.28
 -3 7 8 311.68 11.34
 -3 7 8 292.91 11.76
 -3 7 8 314.45 11.25
 3 7 -8 338.65 14.9
 -3 7 7 167.59 7.26
 -3 7 7 151.62 7.56
 3 7 -7 193.3 9.94
 3 -7 7 162.8 8.07
 -3 -7 -7 164.42 9.28
 -3 7 7 161.98 6.64
 -3 -7 -7 167.43 6.64
 3 -7 7 170.61 7.1
 -3 -7 -7 175.48 9.78
 -3 -7 -7 183.63 9.54
 -3 -7 -6 310.15 13.9
 -3 -7 -6 316.85 13.41
 -3 7 6 289.02 11.25
 -3 7 6 279.97 11.49
 3 -7 6 289.12 12.05
 3 7 -6 319.24 13.65
 3 -7 6 322.22 11.01
 -3 -7 -6 292.53 10.7
 3 -7 6 301.89 11
 -3 -7 -5 573.94 21.45
 -3 -7 -5 576.79 21.99
 -3 7 5 528.91 19.24
 -3 7 5 562.37 19.39
 3 7 -5 564.04 21.41
 3 -7 5 552.25 18.93
 3 -7 5 560.84 18.81
 3 -7 5 556.59 18.94
 -3 -7 -5 578.47 18.76
 3 -7 4 159.88 6.85
 3 -7 4 162.99 9.04
 -3 -7 -4 186.44 9.11
 3 7 -4 169.63 9.18
 3 7 -4 168.12 7.72
 -3 7 4 176.33 7.52
 -3 7 4 171.4 7.41
 -3 -7 -4 170 6.76
 -3 -7 -4 195.21 9.76
 3 -7 4 172.82 6.91
 3 -7 4 172.16 6.7
 -3 -7 -3 1.88 3.63
 -3 7 3 0.71 3.12
 -3 -7 -3 -1.14 4.11
 -3 -7 -3 2.71 2.27
 3 -7 3 2.09 1.98
 3 -7 3 0.74 2.43
 3 -7 3 -0.97 3.53
 3 -7 2 220.65 10.13
 -3 -7 -2 221.97 10.24
 -3 7 2 229.18 8.89
 -3 -7 -2 228.11 7.93
 -3 -7 -2 213.34 10.92
 -3 -7 -2 224.07 8.39
 3 -7 2 236.03 8.45
 3 -7 2 217.7 7.99
 3 -7 2 214.15 10.17
 3 -7 1 1661.05 56.33
 -3 -7 -1 1801.43 56.65
 3 -7 1 1718.49 56.41
 -3 -7 -1 1733.46 54.71
 -3 -7 -1 1661.39 54.13
 -3 7 1 1793.5 57.39
 3 -7 1 1703.57 54.28
 -3 -7 -1 1822.84 57.45
 -3 7 1 1731.68 55.03
 -3 -7 0 504.24 19
 -3 7 0 475.84 15.66
 3 7 0 502.37 15.71
 3 -7 0 506.09 18.02
 -3 -7 0 506.41 18.1
 -3 7 0 484.95 18.76
 -3 7 0 492.11 16.51
 -3 -7 0 440.04 15.54
 -3 -7 0 467.16 15.55
 -3 -7 0 485.23 16.33
 -3 -7 0 497.81 16.28
 -3 -7 1 1839.61 60.61
 -3 -7 1 1934.22 60.64
 -3 -7 1 1970.69 61.21
 3 7 1 1896.94 60.84
 3 -7 -1 1952.75 63.08
 -3 -7 1 1974.37 63.1
 -3 -7 1 1971.69 63.8
 -3 -7 1 1967.46 61.4
 -3 -7 1 1913.86 61.32
 -3 7 -1 1947.01 60.67
 -3 7 -1 1931.41 61.4
 -3 7 -1 1913.77 63.6
 3 7 2 353.37 11.97
 3 -7 -2 328.08 14.12
 -3 -7 2 346.2 14
 -3 -7 2 343.15 14.74
 -3 -7 2 368.59 12.16
 -3 -7 2 343.59 11.57
 -3 -7 2 352.36 12.52
 -3 -7 2 336.93 12.41
 -3 7 -2 340.15 14.63
 3 7 3 78.85 3.76
 3 -7 -3 74.13 5.91
 -3 -7 3 70.39 6.03
 -3 -7 3 53.35 4.18
 -3 -7 3 70.61 4.03
 -3 -7 3 58.44 3.7
 -3 7 -3 59.95 4.15
 -3 7 -3 72.61 5.84
 -3 -7 4 251.44 9.48
 -3 7 -4 263.15 9.92
 3 7 4 282.14 9.68
 3 -7 -4 284.11 11.99
 -3 -7 4 261.88 10.03
 -3 7 -4 263.4 12.06
 -3 -7 4 241.52 11.92
 -3 -7 4 272.78 9.87
 -3 -7 4 282.97 12.43
 -3 -7 4 243.87 10.01
 -3 -7 5 540.53 18.19
 -3 -7 5 560.93 20.69
 3 7 5 557.5 18.09
 3 -7 -5 558.72 20.59
 -3 -7 5 530.3 18.69
 -3 7 -5 550.68 20.66
 -3 -7 5 509.98 17.76
 -3 -7 5 504.34 18.35
 -3 7 -5 520.04 18.2
 -3 -7 5 529.13 18.08
 -3 -7 6 501.89 16.72
 -3 -7 6 479.46 17.02
 -3 -7 6 498.68 17.11
 3 7 6 478.63 17.01
 -3 -7 6 474.87 17.79
 -3 7 -6 532.58 19.83
 3 -7 -6 479.35 19.41
 -3 7 -6 513.95 17.12
 -3 -7 6 499.49 17.09
 -3 7 -7 161.87 6.86
 -3 -7 7 154.16 6.98
 -3 -7 7 160.6 6.95
 3 -7 -7 156.53 9.26
 -3 -7 7 154.97 6.44
 -3 -7 7 164.57 6.92
 3 7 7 163.57 7.06
 -3 -7 7 169.32 7.89
 3 -7 -7 159.5 9.23
 -3 7 -7 166.43 9.44
 -3 -7 7 163.98 7.92
 3 7 7 168.09 10.13
 -3 -7 7 165.18 6.93
 -3 -7 7 166.75 9.55
 -3 -7 8 390.25 14.52
 3 7 8 420.52 18.24
 -3 -7 8 397.35 14.56
 3 -7 -8 430.79 17.5
 -3 -7 8 411.05 13.9
 -3 -7 8 390.81 14.56
 -3 7 -8 410.74 14.9
 -3 -7 8 410.14 14.6
 3 7 8 414.82 14.71
 3 -7 -8 403.82 17.25
 -3 -7 8 418.56 13.93
 -3 7 -8 402.55 14.52
 -3 -7 8 402.82 15.92
 -3 7 -8 421.05 17.54
 -3 -7 8 397.21 17.42
 -3 7 -9 322.95 12.76
 -3 -7 9 321.49 12.46
 3 -7 -9 348.51 15.47
 -3 -7 9 333.06 11.77
 3 7 9 347.12 12.66
 3 -7 -9 333.26 15.39
 -3 7 -9 327.51 12.25
 -3 -7 9 330.43 11.78
 -3 -7 9 343.32 12.55
 3 7 9 338.8 16.05
 -3 -7 9 327.36 12.52
 -3 -7 9 355.25 15.63
 -3 -7 9 350.28 14.19
 -3 7 -9 346.55 15.73
 -3 -7 9 326.53 12.48
 3 7 10 194.04 11.86
 3 -7 -10 198.16 11.43
 -3 -7 10 217.25 10.45
 -3 -7 10 211.47 11.75
 -3 7 -10 219.61 12.02
 -3 -7 10 199.66 10.12
 3 -7 -10 194.81 11.39
 -3 7 -11 54.12 4.58
 3 -7 -11 52.15 6.55
 3 7 11 56.62 4.72
 -3 -7 11 61.76 4.32
 -3 -7 11 63.17 5.9
 3 7 11 53.78 6.67
 -3 -7 11 59.55 4.41
 -3 7 -11 58.87 7.03
 -3 -7 11 63.82 6.8
 -3 -7 11 56.4 5.82
 -3 -7 11 46.79 4.18
 -3 -7 11 56.64 4.48
 3 -7 -12 101.96 8.75
 3 7 12 98.18 6.16
 -3 -7 12 106.69 8.98
 -3 7 -12 108.63 8.88
 -3 -7 12 121.94 7.89
 -3 -7 12 109.32 6.15
 -3 7 -12 111.31 6.22
 -3 -7 12 110.62 5.96
 -3 -7 12 119.54 7.86
 3 7 12 90.73 8.37
 -3 -7 13 556.58 20.6
 -3 -7 13 559.25 23.27
 3 7 13 576.51 21.07
 3 7 13 597.82 24.59
 3 7 13 574.97 20.92
 3 -7 -13 565 24.77
 -3 -7 13 586.33 20.04
 -3 7 -13 568.01 20.7
 -3 -7 13 598.47 23.64
 -3 -7 13 558.22 24.82
 -3 -7 13 595.26 20.08
 3 7 14 672.31 23.31
 -3 -7 14 641.27 22.24
 3 7 14 642.5 23.04
 -3 -7 14 635.68 22.88
 -3 -7 14 665.49 25.92
 3 -7 -14 640.81 27.54
 -3 -7 14 645.41 23.01
 -3 -7 14 639.74 22.26
 -3 -7 15 323.56 12.46
 3 -7 -15 324.97 17.23
 -3 -7 15 342.72 12.57
 -3 -7 15 324.72 13.14
 -3 -7 15 322.9 15.76
 3 -7 -15 338.65 17.7
 3 7 15 324.88 13.06
 -3 -7 15 323.43 13.21
 3 7 15 336.71 13.62
 -3 7 -15 327.16 18.14
 -3 -7 16 131.58 7.05
 3 -7 -16 122.87 10.71
 -3 7 -16 133.78 11.31
 3 7 16 119.79 7.35
 3 -7 -16 124.72 10.51
 -3 -7 16 129.33 6.34
 -3 -7 16 137.31 6.38
 -3 -7 16 135.89 7.19
 -3 -7 17 103.08 6.03
 3 -7 -17 93.04 9.04
 -3 7 -17 100.51 9.78
 3 7 17 92.59 6.21
 3 -7 -17 105.38 9.51
 -3 -7 17 97.51 5.29
 -3 -7 17 101.19 5.35
 -3 -7 17 98.75 6.08
 -3 7 -17 102.2 6.37
 -3 7 -18 7.2 3.27
 3 -7 -18 16.49 6.08
 -3 -7 18 4.13 3.05
 3 -7 -18 3.09 5.3
 -3 7 -18 5.74 5.5
 -3 -7 18 4.67 3.39
 3 -7 -19 399.71 18.38
 -3 -7 19 366.1 14.08
 3 -7 -19 411.18 18.73
 -3 7 -19 373.72 14.23
 -3 7 -19 355.19 18.32
 -3 -7 19 377.07 14.26
 3 -7 -20 56.32 6.64
 -3 -7 20 61.32 4.18
 -3 -7 20 70.32 4.39
 -3 7 -20 59.97 4.13
 -3 7 -21 38.74 3.02
 -3 -7 21 36.76 3.23
 -3 -7 21 39.84 3.14
 3 -7 -21 39.08 5.45
 -3 -7 21 36.37 3.15
 -3 -7 22 46.73 2.96
 -3 -7 22 44.75 2.88
 -3 -7 22 45.16 2.89
 -3 -8 -22 83.47 3.86
 3 -8 22 91.76 3.92
 -3 -8 -21 36.52 2.96
 3 -8 21 32.24 2.8
 -3 -8 -20 107 7.89
 3 -8 20 100.68 5.22
 3 -8 19 53.31 4.14
 3 -8 19 54.95 3.94
 -3 8 19 57.44 3.63
 -3 -8 -19 53.61 6.85
 -3 -8 -18 260.82 14.43
 -3 -8 -18 251.05 14.24
 -3 -8 -17 105.83 9.52
 3 -8 17 113.68 6.08
 -3 8 17 101.94 5.64
 -3 -8 -17 125.47 10.05
 -3 8 16 40.8 3.98
 -3 -8 -16 40.81 7.04
 3 -8 16 40.29 4.17
 3 -8 15 291.33 11.77
 3 -8 15 286.86 11.93
 -3 -8 -15 309.37 16.42
 3 -8 15 273.6 11.54
 -3 -8 -15 316.58 16.26
 -3 8 15 297 11.65
 3 -8 14 360.5 14.08
 3 -8 14 358.92 14.29
 -3 -8 -14 380.95 18.91
 -3 -8 -13 76.29 8.45
 3 -8 13 71.18 4.95
 3 -8 13 71.18 4.9
 -3 -8 -13 72.29 8.07
 3 -8 13 66.75 7.78
 3 -8 12 157.25 7.39
 -3 -8 -12 179.44 11.39
 3 -8 12 133.64 7.16
 -3 -8 -12 175.71 11.13
 -3 -8 -12 171.01 11.14
 3 -8 12 145.94 10.49
 3 -8 11 250.94 10.16
 -3 -8 -11 257.6 13.91
 3 -8 11 238.06 10.06
 3 8 -11 260.62 14.35
 3 -8 11 246.49 13.54
 -3 -8 -11 233.66 13.73
 -3 -8 -11 254.56 13.8
 3 8 -10 270.45 14.36
 3 -8 10 245.83 13.72
 -3 -8 -10 281.8 14.25
 -3 -8 -10 297.87 14.36
 -3 -8 -10 261.96 14.1
 3 -8 9 117.87 8.45
 3 8 -9 115.53 8.87
 -3 -8 -9 118.09 8.79
 -3 -8 -9 114.98 9.02
 -3 -8 -9 120.26 8.86
 3 8 -8 1053.84 36.83
 -3 8 8 951.98 33.03
 -3 8 8 960.11 33.4
 -3 -8 -8 1073.61 36.49
 -3 -8 -8 1016.68 36.85
 -3 -8 -8 1058.23 36.61
 -3 -8 -7 167.29 9.91
 -3 -8 -7 151.49 9.35
 -3 8 7 142.97 7.33
 -3 8 7 147.72 7.09
 3 8 -7 160.47 9.63
 3 -8 7 161.23 6.74
 -3 -8 -7 149.61 9.39
 -3 -8 -6 155.99 8.87
 3 -8 6 144.54 6.31
 -3 -8 -6 142.32 6.01
 -3 8 6 126.51 6.79
 -3 8 6 142.65 7.06
 -3 -8 -6 142.93 9.08
 3 8 -6 156.26 9.04
 3 -8 6 144.46 6.31
 3 -8 5 495.6 17.24
 3 -8 5 497.41 17.3
 -3 -8 -5 518.25 17.17
 -3 8 5 495.05 17.8
 -3 8 5 467.11 17.75
 -3 -8 -5 538.31 20.77
 3 -8 5 510.25 17.29
 3 8 -5 535.04 20.28
 3 -8 4 761.16 25.49
 3 -8 4 776.96 25.7
 -3 -8 -4 805.58 25.66
 -3 8 4 756.41 26.18
 -3 -8 -4 810.02 29.13
 3 -8 4 759.31 25.69
 3 -8 4 776.55 28.47
 -3 -8 -3 258.25 9.07
 -3 -8 -3 258.77 11.96
 3 8 -3 263.3 11.11
 3 -8 3 250.83 9.63
 3 -8 3 247.85 9.36
 -3 8 3 269.2 10.22
 -3 -8 -3 280.2 12.71
 -3 -8 -3 270.97 9.65
 3 -8 3 243.44 11.78
 -3 -8 -2 648.75 23.82
 3 -8 2 601.32 23.43
 3 8 -2 653.23 23.44
 3 -8 2 638.46 21.25
 3 -8 2 650.18 21.58
 -3 8 2 680.27 22.09
 3 8 -2 642.17 21.19
 3 -8 2 640.25 23.82
 -3 -8 -2 644.48 24.59
 -3 -8 -2 640.13 21.58
 3 8 -1 418.8 16.4
 -3 8 1 403.26 16.99
 -3 8 1 403.92 14.7
 3 -8 1 404.36 16.37
 -3 -8 -1 406.49 16.43
 3 -8 1 401.31 16.29
 -3 -8 -1 435.96 17.31
 -3 -8 -1 417.39 14.39
 -3 -8 0 76.27 6.42
 -3 8 0 74.84 4.7
 -3 -8 0 68.08 4.33
 -3 8 0 69.2 6.43
 -3 -8 0 74.31 5.99
 -3 -8 1 408.8 15.69
 3 -8 -1 373.04 15.52
 -3 -8 1 417.21 16.49
 -3 8 -1 389.7 13.82
 3 8 1 375.62 13.01
 -3 -8 1 379.48 13.43
 -3 -8 1 387.99 13.79
 -3 8 -1 391.8 16.11
 3 8 2 655.34 21.7
 -3 -8 2 660.92 24.87
 -3 -8 2 669.21 22.17
 3 -8 -2 694.64 24.38
 -3 -8 2 659.56 24.15
 -3 8 -2 643.04 24.5
 -3 -8 2 645.88 21.9
 -3 8 -3 198.88 10.7
 -3 -8 3 203.56 8.19
 -3 8 -3 201.39 8.65
 -3 -8 3 225.46 8.65
 3 8 3 238.04 8.22
 3 -8 -3 226.04 10.63
 -3 8 -4 826.92 28.05
 -3 -8 4 838.01 27.65
 -3 -8 4 866.35 28.06
 3 8 4 856.46 27.82
 -3 8 -4 818.95 30.3
 3 8 5 443.24 15.46
 3 8 5 456.82 19.15
 -3 8 -5 440.63 18.23
 -3 -8 5 452.83 15.18
 -3 -8 5 427.87 15.49
 -3 -8 5 437.87 15.31
 -3 8 -5 428.13 15.57
 -3 -8 5 453.4 15.62
 -3 8 -6 118.38 5.78
 -3 -8 6 117.22 5.8
 -3 -8 6 124.14 5.32
 -3 -8 6 119.54 5.65
 3 8 6 118.22 5.77
 3 -8 -6 107.34 7.82
 -3 8 -6 129.37 8.44
 3 8 6 123.25 8.92
 -3 -8 6 121.74 5.77
 -3 -8 6 129.18 8.43
 -3 8 -7 98.45 5.28
 3 -8 -7 93.41 7.32
 -3 -8 7 94.58 5.16
 -3 -8 7 106.28 5.31
 -3 -8 7 105.61 5.2
 -3 -8 7 98.8 4.57
 -3 -8 7 103.67 5.26
 3 8 7 92.19 5.27
 3 -8 -7 102.41 7.58
 -3 8 -7 101.23 7.76
 3 8 7 108.22 8.61
 -3 -8 7 98.14 7.57
 -3 -8 7 98.11 5.16
 -3 -8 8 763.64 26.31
 3 8 8 819.36 30.56
 -3 -8 8 768.69 26.28
 3 8 8 777.69 26.44
 3 -8 -8 809.99 29.78
 -3 8 -8 788.3 26.28
 -3 -8 8 763.68 26.3
 -3 -8 8 784.08 29.84
 -3 -8 8 764.54 26.32
 -3 8 -8 813.67 29.83
 3 -8 -8 808.58 29.66
 3 -8 -9 77.12 7.16
 -3 8 -9 75.42 4.69
 3 8 9 86.13 8.28
 3 -8 -9 79.21 7.15
 -3 8 -9 71.81 7.19
 -3 -8 9 84.14 7.35
 -3 -8 10 313.28 12.48
 3 -8 -10 309.46 15.59
 3 8 10 318.61 12.66
 3 -8 -10 309.27 15.73
 3 8 10 329.04 16.49
 -3 -8 10 331.68 12.49
 -3 -8 10 323.17 12.43
 -3 8 -10 311.9 12.74
 -3 -8 10 338.36 12.57
 -3 -8 10 328.37 15.97
 -3 8 -10 341.94 16.35
 -3 8 -11 340.21 16.58
 -3 -8 11 342.75 16.5
 3 8 11 319.67 12.91
 -3 -8 11 334.16 12.73
 3 -8 -11 323.6 16.3
 -3 -8 11 308.09 12.63
 -3 -8 11 335.73 12.84
 -3 8 -11 320.5 12.94
 3 -8 -11 312.62 16.04
 -3 -8 11 341.63 12.82
 3 8 11 327.96 16.39
 3 8 12 182.91 8.43
 -3 -8 12 165.19 7.82
 3 -8 -12 175.71 11.56
 -3 -8 12 166.13 7.89
 3 -8 -12 152.69 11.06
 3 8 12 167.48 8.28
 -3 -8 12 172.59 11.28
 -3 8 -12 155.44 8.05
 3 8 12 171.83 11.38
 -3 -8 13 150.43 7.26
 3 -8 -13 132.37 10.53
 -3 8 -13 136.39 7.22
 3 -8 -13 130.83 10.27
 3 8 13 142.58 7.75
 3 8 13 133.54 10.04
 3 8 13 141.63 7.51
 -3 -8 13 160.39 10.98
 3 -8 -14 522.24 23.7
 3 8 14 524.61 19.44
 -3 -8 14 512.72 19.27
 3 -8 -14 555.43 24.22
 3 8 14 570.69 19.87
 -3 -8 15 334.55 13.58
 3 -8 -15 360.48 18.47
 3 -8 -15 343.96 18.12
 -3 8 -15 348.93 18.88
 3 8 15 325.46 13.57
 -3 -8 15 355.12 13.81
 3 8 15 360.79 14.17
 3 -8 -16 62.13 7.72
 3 8 16 60.69 5.21
 -3 -8 16 62.58 4.98
 -3 -8 16 60.2 4.72
 -3 8 -16 52.6 8.19
 -3 8 -17 102.95 9.78
 -3 -8 17 97.86 5.86
 3 -8 -17 108.14 9.56
 3 -8 -17 93.4 9.1
 -3 -8 17 101.51 6.18
 3 -8 -18 267.8 14.94
 -3 8 -18 266.92 15.4
 3 -8 -18 278.8 15.09
 -3 -8 19 50.9 4.06
 3 -8 -19 55.52 6.97
 -3 8 -19 50.45 6.88
 -3 8 -19 47.06 4.09
 -3 -8 19 54.41 4.32
 -3 -8 20 103.16 5.34
 -3 -8 20 111.04 5.28
 3 -8 -20 109.97 8.19
 -3 8 -20 105.19 5.39
 -3 -8 21 76.5 4.2
 -3 -8 21 87.19 4.33
 -3 -8 21 82.21 4.1
 -3 8 -21 78.24 4.09
 3 -8 -21 90.56 6.68
 -3 -8 22 93.64 4.22
 -3 -8 22 109.68 4.39
 -3 9 22 108.98 4.38
 3 -9 21 62.64 3.44
 -3 -9 -21 58.72 3.17
 3 -9 20 86.89 4.56
 -3 -9 -20 81.34 4.47
 -3 -9 -20 84.33 6.73
 -3 9 19 67.14 3.86
 3 -9 19 68.23 4.18
 -3 -9 -19 67.88 6.84
 3 -9 19 69.49 4.44
 -3 -9 -18 3.84 4.6
 3 -9 18 3.83 2.56
 -3 9 18 1.92 2.39
 -3 -9 -17 128.78 9.97
 -3 9 17 121.22 6.05
 3 -9 16 236.3 10.13
 -3 -9 -16 238.13 14.11
 -3 9 16 227.16 9.81
 3 -9 16 250.48 10.13
 -3 -9 -15 109.6 9.69
 -3 9 15 108.19 5.97
 3 -9 15 93.32 5.89
 -3 -9 -14 163.35 11.36
 3 -9 14 137.11 10.36
 3 -9 14 145.99 7.24
 3 -9 14 141.93 7.34
 -3 -9 -14 161.8 11.62
 3 -9 13 321.17 13.12
 3 -9 13 343.29 13.29
 -3 -9 -13 366.35 18.1
 -3 -9 -12 133.94 10.34
 -3 -9 -12 133.87 10.42
 3 -9 12 132.2 10.3
 3 -9 12 129.17 6.71
 3 -9 12 143.54 7.11
 -3 -9 -12 136 10.66
 3 -9 11 10.57 5.11
 -3 -9 -11 5.03 5.1
 3 -9 11 9.41 3.06
 -3 -9 -11 10.01 5.05
 -3 -9 -11 16.01 5.44
 3 -9 10 369.53 17.61
 3 9 -10 385.17 18.38
 -3 -9 -10 378.98 17.94
 -3 -9 -10 341.21 17.44
 -3 -9 -10 386.84 18.14
 3 -9 9 384.81 18.07
 3 9 -9 391.34 18.57
 -3 -9 -9 417.5 18.54
 -3 -9 -9 409.4 18.83
 -3 9 8 275.55 10.92
 3 9 -8 270.54 14.12
 -3 -9 -8 303.26 14.6
 -3 -9 -7 672.04 25.65
 -3 9 7 643.21 22.55
 -3 9 7 618.99 22.62
 3 -9 7 658.08 22.16
 3 9 -7 653.02 25.79
 -3 -9 -7 667.07 26.14
 3 -9 6 265.74 9.82
 -3 -9 -6 242.96 9.64
 -3 9 6 250.82 10.28
 3 -9 6 252.66 9.85
 -3 -9 -6 262.07 13.33
 -3 -9 -6 245.32 12.71
 -3 -9 -5 926.27 32.59
 -3 -9 -5 940.19 33.39
 3 -9 5 882.86 29.42
 3 -9 5 856.53 29.26
 -3 -9 -5 903.45 29.36
 3 -9 5 889.7 32.75
 -3 9 5 925.99 30.01
 3 -9 5 849.7 29.32
 -3 -9 -4 218.44 11.69
 3 -9 4 197.93 8.17
 3 -9 4 199.98 7.97
 -3 -9 -4 199.1 8.16
 -3 9 4 208.83 8.82
 -3 -9 -4 215.88 10.76
 3 -9 4 205.93 8.11
 3 -9 3 163.77 6.79
 3 -9 3 152.75 6.48
 -3 -9 -3 183.16 9.41
 -3 -9 -3 172.83 10.03
 -3 -9 -3 156.55 6.87
 -3 9 3 157.52 7.45
 -3 -9 -2 568.64 20.95
 3 -9 2 514.41 20.54
 -3 9 2 544.43 18.82
 3 9 -2 528.94 20.24
 3 -9 2 514.07 20.71
 3 -9 2 519.67 17.87
 3 -9 2 528.38 18.31
 -3 -9 -2 550.82 18.38
 -3 9 1 933.13 32.26
 3 9 -1 855.94 31.24
 -3 9 1 866.88 29.25
 3 9 -1 872.74 28.61
 -3 -9 -1 886.72 29.02
 3 -9 1 855.73 31.26
 3 -9 1 839.51 31.25
 -3 -9 -1 883.81 31.52
 3 9 0 88.71 6.92
 -3 9 0 95.64 7.33
 3 -9 0 89.9 6.36
 -3 9 0 101.11 5.29
 -3 -9 0 88.76 5.01
 3 -9 0 87.9 6.79
 -3 -9 0 104.18 6.9
 -3 -9 1 876.93 32.7
 -3 -9 1 889.12 29.33
 -3 9 -1 879.41 29.64
 -3 9 -1 830.25 32.17
 -3 -9 1 939.54 29.55
 -3 -9 1 902.82 31.85
 3 -9 -1 854.14 31.73
 3 9 2 428.88 14.47
 -3 -9 2 418.76 18.16
 3 -9 -2 424.51 17.48
 -3 -9 2 435.56 17.3
 -3 -9 2 405.7 14.73
 -3 -9 2 446.56 15.05
 -3 9 -2 379.13 17.35
 3 9 3 186.71 7.19
 -3 -9 3 176.83 10.55
 -3 9 -3 181.81 7.74
 3 -9 -3 192.94 10.05
 -3 -9 3 173.04 7.28
 -3 -9 3 182.05 7.6
 3 9 3 188.64 10.6
 -3 9 -3 159.72 9.66
 3 9 4 153.9 6.37
 3 -9 -4 139.17 8.73
 -3 -9 4 139.53 9.4
 3 9 4 156.7 9.85
 -3 9 -4 146.92 8.8
 -3 -9 4 142.18 6.23
 -3 9 -4 132.74 6.56
 -3 -9 4 132.57 9.01
 -3 -9 4 150.32 6.67
 -3 9 -5 742.55 25.52
 3 9 5 787.62 25.37
 3 -9 -5 773.71 28.58
 3 -9 -5 757.92 28.31
 -3 -9 5 770.25 25.05
 -3 -9 5 724.33 25.34
 -3 -9 5 755.61 28.61
 -3 -9 5 742.56 25.51
 3 9 5 772.91 29.35
 -3 -9 5 743.81 25.19
 -3 -9 6 302.04 10.98
 3 9 6 290.72 11.07
 3 -9 -6 290.55 13.97
 3 9 6 297.13 14.89
 -3 -9 6 278.91 10.67
 -3 -9 6 297.99 11.14
 -3 9 -6 303.48 11.23
 -3 -9 6 286.64 11.3
 -3 -9 6 286.61 14.13
 -3 9 -7 625.07 21.57
 -3 -9 7 610.47 21.46
 -3 -9 7 631.57 21.42
 3 -9 -7 623.74 24.88
 -3 9 -7 653.52 25.09
 -3 -9 7 633.06 21.45
 -3 -9 7 608.89 20.91
 -3 -9 7 610.07 24.85
 3 9 7 620.52 25.85
 3 9 7 632.12 21.61
 3 -9 -8 252.04 13.15
 -3 9 -8 249.76 13.2
 -3 -9 8 244.71 9.9
 -3 -9 8 256.88 13.47
 3 9 8 258.57 14.06
 -3 -9 9 447.23 19.18
 -3 9 -9 440.32 19.48
 3 9 9 450 15.81
 3 -9 -9 431.28 19.29
 3 9 9 441.62 20.03
 -3 -9 9 415.81 15.49
 -3 -9 9 400.42 15.35
 -3 -9 9 392.3 15.42
 -3 9 -9 426.09 15.86
 -3 -9 10 303.18 11.83
 -3 9 -10 282.03 12.08
 3 -9 -10 291.71 15.07
 3 9 10 300.47 15.75
 -3 -9 10 297.57 11.83
 -3 -9 10 294.59 11.67
 3 9 10 287.1 11.94
 -3 -9 10 291.53 15.33
 -3 9 -10 284.01 15.38
 -3 -9 10 300.91 11.72
 -3 9 -10 303.37 11.52
 3 -9 -10 310.35 15.47
 3 -9 -11 18.87 5.92
 -3 -9 11 21.12 3.36
 3 9 11 20.27 3.91
 -3 -9 11 17.37 5.51
 -3 -9 11 16.09 3.46
 3 9 11 19.77 3.85
 -3 -9 11 18.57 3.52
 3 -9 -11 20.96 5.62
 3 9 11 19.52 5.86
 -3 9 -11 17.35 3.72
 -3 -9 11 17.57 3.57
 -3 -9 12 140.08 7.07
 3 -9 -12 130.31 10.26
 -3 -9 12 145.84 10.69
 -3 -9 12 132.69 7.04
 3 -9 -12 133.37 10.22
 3 9 12 127.81 7.4
 3 9 12 138.33 10.4
 3 9 12 133 7.34
 -3 9 -12 130.68 7.21
 -3 9 -13 304.11 12.33
 3 9 13 291.55 12.51
 -3 -9 13 301.06 12.14
 3 -9 -13 292.43 16.22
 3 9 13 300.5 12.48
 3 9 13 298.59 16.14
 -3 -9 14 138.33 7.12
 3 -9 -14 131.04 10.98
 3 9 14 132.26 7.43
 -3 9 -14 127.74 7.01
 3 9 14 142 7.79
 3 -9 -14 133.75 10.69
 -3 -9 14 133.65 10.56
 3 -9 -15 73.05 8.58
 -3 -9 15 70.86 5.14
 -3 9 -15 79.97 9.33
 3 9 15 65.28 5.21
 3 9 15 81.17 5.97
 -3 -9 15 69.35 5.43
 3 9 16 195.21 9.08
 -3 -9 16 220.81 9.45
 -3 -9 16 204.16 9.19
 3 -9 -16 198.72 13.36
 -3 9 -16 222.55 14.24
 -3 -9 17 121.18 6.62
 -3 -9 17 122.51 6.42
 -3 9 -17 130.01 10.6
 3 -9 -17 119.53 10.24
 3 -9 -18 6.89 5.34
 -3 -9 18 14.52 3.16
 -3 9 -18 20.41 3.46
 -3 -9 18 16.25 3.39
 -3 9 -19 105.35 5.66
 -3 9 -19 117.68 9.02
 3 -9 -19 115.14 8.84
 -3 -9 19 103.41 5.69
 -3 -9 19 108.18 5.5
 3 -9 -20 84.49 6.9
 -3 -9 20 82.47 4.2
 -3 9 -20 78.06 4.41
 -3 -9 20 78.72 4.3
 -3 -9 21 65.08 3.56
 -3 9 -21 59.5 3.41
 -3 -9 21 68.16 3.37
 -3 -9 21 68.59 3.52
 3 -10 21 32.22 2.37
 3 -10 20 80.42 4.12
 -3 -10 -20 69.44 3.62
 -3 -10 -19 24.57 4.93
 -3 -10 -19 29.61 2.93
 3 -10 19 29.46 3.14
 3 -10 19 26.46 2.85
 -3 10 19 31.74 2.62
 -3 -10 -18 15.48 5.2
 3 -10 18 12.76 2.77
 -3 10 18 10.57 2.45
 3 -10 17 97.78 5.56
 -3 -10 -17 108.46 9.01
 -3 10 16 34.3 3.46
 3 -10 16 33.75 3.83
 -3 -10 -16 26.37 6.33
 3 -10 16 32.16 3.72
 3 -10 15 101.69 6.07
 -3 -10 -15 106.92 9.69
 3 -10 14 210.73 9.09
 3 -10 14 197.98 9.25
 -3 -10 -14 219.58 13.57
 3 -10 14 209.65 13.04
 3 -10 13 71 4.78
 -3 -10 -13 61.22 8.3
 3 -10 13 69.6 5.09
 3 -10 13 54.21 7.54
 3 -10 12 174.44 8.29
 3 -10 12 188.78 8.62
 -3 -10 -12 192.4 12.69
 3 -10 11 214.46 9.34
 -3 -10 -11 218.33 13.31
 3 -10 11 213.96 12.94
 -3 -10 -11 189.8 12.84
 -3 -10 -10 304.98 16.08
 3 -10 10 311.7 16.05
 -3 -10 -10 318.59 16.53
 -3 10 9 70.7 4.87
 -3 -10 -9 77.4 8.06
 3 -10 9 58.57 7.15
 3 10 -9 62.22 7.53
 -3 -10 -9 69.31 7.71
 -3 -10 -8 672.23 27.8
 -3 -10 -8 729.58 28.83
 -3 -10 -7 637.28 25.41
 -3 -10 -7 616.26 25.82
 -3 -10 -6 164.49 10.88
 3 -10 6 178.93 7.47
 -3 10 6 161.33 8.01
 -3 -10 -6 176.02 10.61
 -3 -10 -5 992.44 35.48
 3 -10 5 990.89 31.87
 3 -10 5 982.81 31.97
 -3 -10 -5 964.61 31.92
 3 -10 5 902.85 31.84
 -3 -10 -5 976.81 36.25
 3 -10 5 934.48 35.65
 -3 10 5 959.87 32.58
 -3 10 4 88.26 5.74
 3 -10 4 96.55 4.84
 3 -10 4 85.31 4.99
 3 -10 4 92.01 7.37
 3 -10 4 91.08 4.9
 -3 -10 -4 96.66 5.02
 -3 -10 -4 96.66 7.35
 -3 10 3 8.08 3.59
 -3 -10 -3 9.72 4.53
 -3 -10 -3 10.17 4.11
 -3 -10 -3 8.13 2.82
 3 -10 3 6.69 2.68
 3 -10 3 9.67 4.07
 3 -10 2 573.48 19.24
 3 -10 2 536.61 21.99
 -3 -10 -2 553.66 21.99
 -3 10 2 535.08 19.67
 -3 -10 -2 576.15 22.75
 -3 10 2 576.22 23.05
 -3 10 1 178.32 10.7
 3 -10 1 185.07 9.87
 -3 -10 -1 163.19 9.9
 3 -10 1 185.16 7.65
 3 10 -1 180.59 7.25
 -3 10 1 179.45 8.06
 -3 -10 -1 184.36 10.61
 3 -10 0 11.27 4.28
 -3 -10 0 10.17 4.08
 3 10 0 3.83 4.4
 -3 10 0 2.38 4.14
 -3 10 0 9.19 3.25
 3 10 0 6.85 2.5
 -3 -10 0 6.34 2.7
 -3 -10 0 12.37 4.72
 -3 -10 1 102.71 7.56
 3 -10 -1 93.1 7.29
 -3 -10 1 114.79 5.26
 3 10 1 100.47 7.74
 -3 10 -1 103.34 7.7
 3 10 1 90.66 5.12
 -3 10 -1 106.96 5.59
 -3 -10 1 99.7 5.32
 -3 -10 1 109.22 8.08
 3 -10 -2 557.8 22.53
 -3 -10 2 629.62 23.79
 -3 -10 2 539.32 19.49
 3 10 2 568.88 22.95
 -3 10 -2 579.24 22.88
 3 10 2 580.09 19.76
 -3 -10 2 590.67 19.91
 3 10 3 16.82 2.61
 3 -10 -3 17.21 4.56
 -3 -10 3 19.31 5.3
 -3 -10 3 21.43 3.29
 -3 -10 3 19.89 2.71
 -3 10 -3 13.53 3.18
 3 10 3 17.22 5.05
 -3 10 -3 21 4.67
 -3 10 -4 45.91 5.38
 3 10 4 54.93 6.74
 -3 10 -4 48.25 4.07
 -3 -10 4 40.93 3.62
 -3 -10 4 50.77 4.12
 -3 -10 4 54.95 6.37
 -3 -10 4 48.19 3.55
 3 10 4 52.1 3.66
 3 -10 -4 53.81 5.97
 3 10 5 1006.87 32.62
 3 10 5 1029.01 37.09
 3 -10 -5 1007.23 36.15
 -3 -10 5 970.55 32.37
 -3 -10 5 982.28 36.55
 -3 -10 5 974.51 32.84
 -3 -10 5 964.99 32.36
 -3 10 -5 1006.29 32.92
 -3 -10 5 969.55 32.71
 3 -10 -6 163.77 10.46
 3 10 6 178.31 11.47
 -3 -10 6 170.77 7.24
 3 10 6 167.85 7.58
 -3 -10 6 196.52 11.14
 -3 -10 6 174.26 7.17
 -3 -10 7 466.73 16.72
 -3 -10 7 454.34 16.94
 3 -10 -7 461.54 20.56
 -3 -10 7 483.42 16.45
 3 10 7 507.91 21.59
 -3 -10 7 487.58 17.21
 -3 -10 7 498.57 21.07
 -3 -10 7 455.69 17
 -3 -10 8 510.04 22.54
 3 10 8 514.09 18.62
 3 -10 -8 547.43 22.51
 -3 -10 8 514.18 18.51
 -3 10 -8 513.32 18.52
 3 10 8 536.98 19.07
 3 10 8 497.28 22.95
 -3 -10 8 528.56 18.63
 -3 -10 8 514.66 18.64
 -3 -10 9 100 5.7
 3 10 9 109.51 9.5
 3 10 9 100.38 6.29
 -3 10 -9 94.66 5.42
 -3 -10 9 93.1 5.32
 3 10 9 107.5 5.9
 3 -10 -9 93.06 8.68
 -3 -10 9 94.39 5.7
 -3 10 -9 89.45 5.99
 -3 -10 9 89.99 5.44
 -3 -10 9 89.61 8.42
 -3 10 -9 82.57 8.41
 -3 -10 10 320.51 16.09
 3 10 10 313 12.52
 3 -10 -10 297.04 16.08
 -3 -10 10 305.52 12.39
 -3 10 -10 297.37 12.58
 3 10 10 333.83 16.89
 -3 -10 10 305.58 12.18
 -3 10 -10 304.21 12.05
 -3 -10 10 312.33 12.4
 3 10 10 330.04 12.88
 3 10 11 84.61 6.03
 -3 -10 11 104.01 5.85
 3 -10 -11 80.81 8.71
 -3 -10 11 90.72 5.98
 3 10 11 96.18 9.26
 -3 -10 11 107.35 9.07
 -3 10 -11 94.11 6.17
 3 10 11 79.77 6.12
 -3 -10 11 97.06 5.72
 3 10 12 142.55 7.93
 3 10 12 160.18 11.28
 -3 10 -12 143.02 7.84
 3 10 12 150.66 8.02
 -3 -10 12 156.63 7.7
 3 -10 -12 152.03 11.27
 3 10 13 110.03 6.98
 -3 -10 13 119.31 9.83
 3 10 13 106.4 6.93
 -3 10 -13 113.44 6.57
 -3 -10 13 118.63 6.58
 3 -10 -13 115.78 10.17
 3 10 14 268.67 11.59
 3 -10 -14 263.2 15.63
 -3 -10 14 276.01 11.19
 3 10 14 270.65 11.47
 -3 -10 14 252.85 14.97
 -3 10 -14 244.16 11
 -3 10 -15 148.12 12
 -3 -10 15 142.81 7.44
 3 -10 -15 148.75 11.24
 3 10 15 149.69 7.72
 -3 -10 15 151.86 7.55
 -3 10 -16 55.52 7.96
 -3 -10 16 50.24 4.41
 3 -10 -16 63.85 7.69
 -3 -10 16 55.59 4.65
 3 10 16 49.57 4.32
 -3 -10 17 97.6 5.49
 3 -10 -17 90.83 8.63
 -3 10 -17 100.49 9.23
 -3 10 -18 7.56 4.77
 -3 10 -18 10 3.03
 -3 -10 18 7.94 3.01
 3 -10 -18 12.63 5.07
 -3 -10 18 5.91 2.63
 3 -10 -19 15.69 4.68
 -3 -10 19 20.57 2.54
 -3 -10 19 13.69 2.54
 -3 10 -19 14.73 2.76
 -3 -10 19 11.65 2.8
 -3 -10 20 101.91 4.51
 -3 10 -20 107.53 4.92
 -3 -10 20 101.57 4.84
 -3 -10 20 101.6 4.7
 -3 -10 21 31.6 2.37
 -3 -10 21 27.26 2.08
 3 -11 20 64.1 3.49
 3 -11 19 22.61 2.47
 3 -11 19 25.04 2.84
 -3 11 19 24.87 2.32
 3 -11 18 8.54 2.44
 -3 11 18 5.22 2.18
 3 -11 17 134.44 6.43
 -3 -11 -17 134.29 9.6
 -3 11 17 143.55 9.67
 -3 11 17 138.84 6.31
 -3 11 16 16.28 5.65
 -3 -11 -16 18.62 5.7
 3 -11 15 90.51 5.64
 -3 -11 -15 99.96 9.2
 3 -11 14 34.73 4.05
 -3 -11 -14 44.24 7.11
 3 -11 14 42.93 6.96
 3 -11 13 252.61 10.49
 -3 -11 -13 255.52 14.91
 3 -11 13 227.29 10.06
 3 -11 13 238 14.19
 3 -11 12 56.88 4.75
 -3 -11 -12 52.42 7.71
 3 -11 12 51.32 4.47
 3 -11 12 49.85 7.51
 3 -11 11 96.9 6
 -3 -11 -11 115.14 9.68
 -3 -11 -10 46.1 6.98
 3 -11 10 41.92 6.63
 -3 11 9 78.01 5.18
 -3 -11 -9 86.14 8.39
 -3 11 8 133.85 7.16
 -3 -11 -8 145.02 10.33
 3 -11 7 410.4 14.92
 -3 11 7 398.22 15.49
 3 -11 6 229.73 9.25
 -3 11 6 214.68 9.75
 3 -11 5 273.34 10.82
 3 -11 5 270.43 14.31
 -3 -11 -5 301.51 14.53
 3 11 -4 128.22 5.9
 3 -11 4 126.03 9.05
 -3 -11 -4 120.55 9.05
 3 -11 3 60.66 6.72
 -3 -11 -3 66.22 7.1
 -3 11 3 66.46 7.26
 -3 -11 -2 457.61 19.73
 3 -11 2 486.89 19.97
 -3 -11 -2 460.26 20.55
 -3 11 2 468.94 20.41
 -3 -11 -1 267.95 13.6
 3 -11 1 240.3 12.69
 -3 -11 -1 243.54 9.91
 -3 -11 -1 240.37 12.64
 3 -11 1 258.58 12.79
 3 -11 1 264.08 9.99
 -3 11 1 248.47 13.18
 3 11 -1 257.97 12.5
 -3 -11 0 346.95 16.04
 3 -11 0 313.17 14.99
 -3 -11 0 321.78 14.93
 -3 -11 0 323.89 12.05
 3 11 0 322.6 11.81
 -3 11 0 319.31 12.42
 3 -11 0 333.92 14.86
 -3 -11 0 315.46 12.09
 3 11 0 316.32 14.96
 -3 11 0 292.17 15.19
 -3 -11 1 291.25 14.84
 3 -11 -1 291.4 13.9
 -3 -11 1 261.02 13.38
 -3 -11 1 285.77 10.78
 -3 11 -1 284.83 11.11
 3 11 1 270.52 10.75
 3 -11 -1 258.5 13.14
 -3 -11 1 291.87 11.07
 3 11 1 273.68 13.89
 -3 11 -1 301.28 14.3
 -3 -11 2 463.51 20.43
 3 -11 -2 448.93 19.37
 -3 -11 2 448.18 16.28
 3 11 2 471.96 19.88
 -3 11 -2 471.8 19.56
 3 11 2 451.4 16.18
 -3 -11 2 441.72 15.98
 3 11 3 86.1 5.19
 -3 -11 3 82.78 4.8
 -3 -11 3 93.53 8.32
 3 11 3 93.74 7.97
 -3 11 -3 86.8 7.23
 -3 -11 4 81.96 7.79
 3 11 4 79.93 7.96
 -3 11 -4 78.43 7.13
 3 11 4 86.12 4.58
 3 11 5 239.77 9.89
 -3 11 -5 221.83 9.62
 -3 -11 5 247.29 13.37
 -3 -11 5 218.23 9.64
 -3 -11 6 245.73 10.35
 3 11 6 250.48 14.62
 3 11 6 248.95 10.75
 -3 11 -6 263.24 10.55
 -3 -11 6 260.23 10.62
 -3 -11 6 265.21 14.31
 -3 -11 6 262.59 10.52
 3 11 7 534.57 19
 -3 -11 7 523.19 19.05
 3 11 7 574.85 24.14
 3 11 7 558.96 19.57
 -3 11 -7 525.23 19.14
 -3 -11 7 523.02 18.84
 -3 -11 7 528.83 23.13
 -3 -11 7 520.14 19.11
 -3 -11 8 207.55 12.54
 3 11 8 196.75 8.76
 3 -11 -8 195.43 12.13
 -3 -11 8 187.32 8.65
 3 11 8 197.88 12.88
 3 11 8 196.3 9.04
 -3 11 -8 189.26 8.56
 -3 -11 8 178.34 8.6
 -3 -11 8 192.1 8.43
 3 11 9 75.11 5.14
 3 -11 -9 72.62 7.95
 -3 11 -9 69.31 5.28
 -3 -11 9 69.23 4.96
 3 11 9 75.98 8.79
 3 11 9 72.09 5.66
 -3 11 -9 61.98 4.74
 -3 -11 9 69.43 5.14
 -3 -11 9 64.23 4.72
 -3 -11 10 35.23 6.16
 3 11 10 31.51 4.05
 3 -11 -10 31 6.51
 -3 11 -10 32.57 4.2
 -3 -11 10 29.38 4.06
 3 11 10 27.74 7.09
 3 11 10 29.23 4.64
 -3 11 -10 35.77 3.83
 -3 -11 10 35 4.02
 -3 -11 10 30.94 4.13
 3 -11 -11 49.77 7.67
 -3 -11 11 73.26 5.13
 -3 11 -11 56.71 5.27
 3 11 11 64.63 8.43
 3 11 11 61.07 5.35
 3 11 11 61.67 5.15
 -3 -11 11 59.84 5.13
 -3 -11 11 60.39 4.82
 -3 11 -12 69.46 5.55
 -3 -11 12 92.89 8.74
 3 11 12 74.76 5.78
 3 -11 -12 75.79 8.62
 -3 -11 12 83.1 5.6
 3 11 12 77.41 5.73
 -3 -11 13 287.33 11.77
 3 -11 -13 291.26 16.2
 -3 -11 13 274.84 15.68
 -3 11 -13 276.06 11.8
 3 11 13 284.73 11.99
 3 -11 -14 87.54 9.1
 -3 -11 14 77.57 5.36
 3 11 14 77.79 5.72
 -3 -11 14 70.99 8.13
 -3 11 -14 73.9 5.22
 -3 -11 15 67.84 5.23
 -3 11 -15 79 9.02
 -3 -11 15 70.02 4.99
 3 -11 -15 63.9 8.06
 3 11 15 67.61 5.18
 -3 11 -16 46.31 7.17
 3 -11 -16 35.44 6.72
 3 -11 -17 139.82 9.92
 -3 11 -17 141.91 10.33
 -3 -11 17 142 6.91
 3 11 17 137.26 6.52
 -3 -11 17 142.15 6.51
 -3 -11 18 29 3.34
 -3 11 -18 24.92 3.31
 -3 -11 18 31.77 3.04
 -3 11 -18 29.36 5.47
 -3 11 -19 40.48 3.24
 -3 -11 19 38.36 2.92
 -3 -11 19 38.61 3.2
 -3 -11 20 97.1 4.4
 -3 11 -20 111.82 4.73
 -3 -11 20 107.82 4.65
[truncated: 1,074,294 more chars]
