# Supplementary material for: Enabling nucleophilic reactivity in molecular calcium fluoride complexes
Source: Nat Chem. 2024 May 14;16(9):1473–80. doi: 10.1038/s41557-024-01524-x (PMC11375610; doi:10.1038/s41557-024-01524-x)
Supplement: Supplementary file 15 — Structure factor file for compound Cs[(DippNON)Ca(HMDS)]; CCDC reference 2282803. [file 41557_2024_1524_MOESM15_ESM.fcf]

#
# h,k,l, Fc-squared, Fo-squared, sigma(Fo-squared), status flag
#
data_283jsaec23_auto
_shelx_title ' 283jsaec23_auto_a.res in P2(1)2(1)2(1)'
_shelx_refln_list_code          4
_shelx_F_calc_maximum      418.59
_exptl_crystal_F_000      2120.00
_reflns_d_resolution_high  0.7991

loop_
 _space_group_symop_operation_xyz
 'x, y, z'
 '-x+1/2, -y, z+1/2'
 '-x, y+1/2, -z+1/2'
 'x+1/2, -y+1/2, -z'

_cell_length_a    15.3681
_cell_length_b    17.9451
_cell_length_c    19.4930
_cell_angle_alpha  90.000
_cell_angle_beta   90.000
_cell_angle_gamma  90.000

_shelx_F_squared_multiplier     1.000

loop_
 _refln_index_h
 _refln_index_k
 _refln_index_l
 _refln_F_squared_calc
 _refln_F_squared_meas
 _refln_F_squared_sigma
 _refln_observed_status
   2   0   0      24012.08      22406.02       501.31 o
   4   0   0       4032.14       4863.11        82.23 o
   6   0   0       9772.46       9801.96       113.74 o
   8   0   0       6510.94       6040.34        96.19 o
  10   0   0       6834.77       6435.57       227.42 o
  12   0   0         77.63        133.23        27.31 o
  14   0   0       2137.41       2207.12        51.55 o
  18   0   0        791.61        841.12        35.85 o
   1   1   0        642.23        766.97        12.98 o
   2   1   0      15570.37      15249.20       160.49 o
   3   1   0        949.09        874.33        21.37 o
   4   1   0      19275.67      17915.94       165.32 o
   5   1   0        424.32        439.30        11.07 o
   6   1   0      57698.59      55028.75       431.47 o
   7   1   0         32.93         45.50         9.85 o
   8   1   0       6113.80       6298.81        68.60 o
   9   1   0       1464.75       1731.08        25.96 o
  10   1   0       8500.25       8406.12       158.32 o
  11   1   0         26.51         23.12        19.28 o
  12   1   0      10131.79       9970.43       124.50 o
  13   1   0        101.87         92.13        18.89 o
  14   1   0       2142.83       2259.92        37.78 o
  15   1   0         25.05         -4.37        18.81 o
  16   1   0        448.51        625.69       105.58 o
  17   1   0         30.74         22.29        17.48 o
  18   1   0         21.33         16.45        15.45 o
  19   1   0        661.76        454.86        42.97 o
   0   2   0     175220.69     171510.00      2684.00 o
   1   2   0       1277.82       1223.74        37.61 o
   2   2   0      87849.26      87972.45      1036.46 o
   3   2   0       6038.36       6539.09        93.09 o
   4   2   0        299.99        397.97         9.78 o
   5   2   0       2764.65       2803.96        30.20 o
   6   2   0       1557.02       1348.69        15.58 o
   7   2   0       1117.21       1369.20        17.92 o
   8   2   0        397.74        304.02        14.82 o
   9   2   0       1814.53       1749.65        31.12 o
  10   2   0       3262.66       3193.98        66.71 o
  11   2   0         86.82         85.08        18.64 o
  12   2   0       2199.70       2340.96        48.81 o
  13   2   0       1181.59       1265.48        31.96 o
  14   2   0       2756.95       2807.13        47.37 o
  15   2   0       1070.99       1093.78        26.48 o
  16   2   0       2804.47       2540.80       119.73 o
  17   2   0       1601.22       1688.12        44.70 o
  18   2   0        713.39        790.34        36.56 o
  19   2   0        162.82        141.30        33.42 o
   1   3   0       2914.04       2960.48        45.31 o
   2   3   0        392.23        574.65        53.12 o
   3   3   0        935.67       1103.93        16.72 o
   4   3   0      18584.15      17915.34       148.91 o
   5   3   0        903.43        999.92        15.49 o
   6   3   0      28082.73      25987.83       212.88 o
   7   3   0       2866.80       3237.09        32.59 o
   8   3   0       9166.14       9573.27        94.45 o
   9   3   0        865.38        944.71        21.09 o
  10   3   0      10992.52      10602.51       302.05 o
  11   3   0       1020.89       1013.20        27.52 o
  12   3   0       7787.81       7767.28       115.42 o
  13   3   0         11.42         21.68        21.24 o
  14   3   0       2322.76       2503.82        45.72 o
  15   3   0          3.70         -7.60        18.26 o
  16   3   0          5.23         56.92        23.59 o
  17   3   0       1062.09       1056.48        26.73 o
  18   3   0        517.52        501.66        22.43 o
  19   3   0        483.05        362.54        37.67 o
   0   4   0      30183.69      31034.94       576.44 o
   1   4   0       1779.58       2194.10        40.18 o
   2   4   0       2348.77       2122.20        43.62 o
   3   4   0      27213.29      28103.88       275.49 o
   4   4   0        590.80        682.81        12.56 o
   5   4   0       2913.93       3176.77        37.18 o
   6   4   0       6172.43       5826.47        60.20 o
   7   4   0       2225.49       2449.04        29.39 o
   8   4   0       6531.69       5846.55        65.85 o
   9   4   0       2840.03       3010.64        42.42 o
  10   4   0       2700.99       2271.54       267.04 o
  11   4   0       1319.30       1383.09        35.01 o
  12   4   0       1769.49       1787.19        42.96 o
  13   4   0       3974.09       4365.21        75.04 o
  14   4   0         37.51         49.46        20.63 o
  15   4   0        353.64        382.45        20.06 o
  16   4   0       4018.17       3969.50       102.60 o
  17   4   0        602.98        591.19        20.28 o
  18   4   0        430.21        441.01        42.36 o
   1   5   0         23.09         82.14        17.27 o
   2   5   0      15711.43      16549.75       221.55 o
   3   5   0        133.62        238.58        13.13 o
   4   5   0       3296.30       2727.33        32.17 o
   5   5   0        268.77        295.09        11.86 o
   6   5   0       9658.18       8263.44        77.06 o
   7   5   0         34.34         41.67        12.99 o
   8   5   0       1491.98       1479.20        25.32 o
   9   5   0       1040.86       1230.00        28.43 o
  10   5   0      11188.43      10681.15       156.32 o
  11   5   0       3521.25       3530.71        65.97 o
  12   5   0      11588.90      11618.80       215.03 o
  13   5   0       3188.36       3381.76        66.17 o
  14   5   0        276.24        264.14        24.30 o
  15   5   0         61.86         35.87        20.97 o
  16   5   0        116.69        162.22        19.46 o
  17   5   0         22.72         43.69        17.71 o
  18   5   0        560.19        577.62        28.42 o
   0   6   0       8351.49       8955.56       140.33 o
   1   6   0       4080.26       3744.59        47.14 o
   2   6   0       9755.15       9284.83       119.71 o
   3   6   0       8574.68       8759.90       121.65 o
   4   6   0       6809.58       7382.85        92.25 o
   5   6   0       5777.09       6237.43        68.49 o
   6   6   0       6632.69       6168.82        71.73 o
   7   6   0       6130.27       6202.24        77.22 o
   8   6   0       9349.31       8547.60       114.75 o
   9   6   0       3424.33       3455.52       117.20 o
  10   6   0       1946.81       1826.71        40.72 o
  11   6   0        487.97        562.49        30.26 o
  12   6   0       1316.70       1331.60        46.92 o
  13   6   0        288.60        276.69        30.18 o
  14   6   0        228.45        163.38        25.58 o
  15   6   0        152.28        139.45        30.63 o
  16   6   0       4349.32       4430.35        76.51 o
  17   6   0        190.67        202.15        18.53 o
  18   6   0       1457.26       1507.14        42.90 o
   1   7   0       5538.86       5729.14        72.16 o
   2   7   0       1293.29       1440.02        29.31 o
   3   7   0       8647.00       8606.14        89.16 o
   4   7   0       3082.48       2689.05        34.44 o
   5   7   0      16637.84      17012.85       180.10 o
   6   7   0       7767.42       6897.08        85.10 o
   7   7   0       1108.61       1074.30        25.30 o
   8   7   0        467.80        489.74        23.59 o
   9   7   0         67.11         62.19        31.61 o
  10   7   0      10830.25      10361.95       140.77 o
  11   7   0       2856.70       2731.98        66.44 o
  12   7   0       5761.16       5681.84       151.28 o
  13   7   0       4201.93       4210.14        90.14 o
  14   7   0       1302.74       1438.41        67.32 o
  15   7   0       1326.83       1089.04       146.61 o
  16   7   0        129.98        169.66        22.26 o
  17   7   0        446.29        417.82        25.68 o
  18   7   0          3.37         28.47        31.83 o
   0   8   0      17875.97      18285.08       279.75 o
   1   8   0      23226.47      23893.40       248.54 o
   2   8   0       7269.29       7666.45       100.81 o
   3   8   0       1250.18       1278.06        42.28 o
   4   8   0       4780.12       5075.79        71.40 o
   5   8   0      15421.31      15929.36       200.63 o
   6   8   0       6153.40       5965.63        80.89 o
   7   8   0       8349.95       8157.33        94.79 o
   8   8   0        915.34        759.06        27.20 o
   9   8   0      10625.31      10457.14       119.15 o
  10   8   0       1369.01       1446.71        47.02 o
  11   8   0        279.29        280.47        28.57 o
  12   8   0       3045.56       3054.46        64.56 o
  13   8   0       1192.90       1328.39        45.06 o
  14   8   0         33.04         56.40        24.44 o
  15   8   0        433.96        359.28        25.42 o
  16   8   0       3017.72       3027.81        62.21 o
  17   8   0         29.71         24.83        15.45 o
   1   9   0       2559.01       2649.89        40.55 o
   2   9   0       1783.54       1855.45        40.69 o
   3   9   0       1726.99       1664.26        41.40 o
   4   9   0      11972.05      12124.52       154.48 o
   5   9   0       9798.38      10049.26       169.47 o
   6   9   0      10138.95       9786.02       147.20 o
   7   9   0       4833.33       4708.67       152.43 o
   8   9   0         15.43         26.13        28.27 o
   9   9   0       1086.02       1038.80        32.90 o
  10   9   0       6660.54       7027.33       121.34 o
  11   9   0       4329.93       4257.84        79.85 o
  12   9   0       4478.44       4646.94       121.32 o
  13   9   0       3489.46       3256.73        96.55 o
  14   9   0         62.75        107.70       102.75 o
  15   9   0       1810.15       1814.03        37.85 o
  16   9   0        252.03        228.74        20.44 o
  17   9   0        168.76        154.23        26.59 o
   0  10   0      26739.72      28295.65       460.04 o
   1  10   0       7747.56       7602.20        99.62 o
   2  10   0       6443.69       6488.18        89.76 o
   3  10   0        131.16        135.22        21.75 o
   4  10   0        113.95        144.57        25.02 o
   5  10   0       1017.44        995.16        37.00 o
   6  10   0       3151.45       3171.18       202.05 o
   7  10   0       2099.28       2194.07        58.39 o
   8  10   0        124.46        129.83        28.23 o
   9  10   0       4743.57       4620.96        82.74 o
  10  10   0        400.38        429.16        33.87 o
  11  10   0       4155.75       4553.41       103.64 o
  12  10   0       1570.82       1740.00        63.87 o
  13  10   0          0.39         40.30        40.03 o
  14  10   0        216.36        266.48        29.60 o
  15  10   0         35.70         45.30        20.07 o
  16  10   0        537.63        482.56        35.69 o
  17  10   0        365.87        339.67        25.95 o
   1  11   0       2518.48       2391.43        40.10 o
   2  11   0        466.77        590.40        26.58 o
   3  11   0       5965.19       5673.07        76.43 o
   4  11   0       5408.24       5561.40       109.95 o
   5  11   0      15196.60      15722.81       229.41 o
   6  11   0      11764.55      11646.32       164.70 o
   7  11   0         87.37         82.23        26.12 o
   8  11   0        202.17        175.27        30.03 o
   9  11   0         64.48         90.02        29.55 o
  10  11   0       2513.12       2591.31        58.56 o
  11  11   0       3252.00       3502.66        81.75 o
  12  11   0       1033.17       1177.76        49.07 o
  13  11   0       2667.04       2727.61       126.71 o
  14  11   0         61.47         33.29        28.19 o
  15  11   0        184.71        226.42        30.70 o
  16  11   0         37.76         25.74        16.48 o
   0  12   0      24725.37      25433.67       418.63 o
   1  12   0      10534.31      10175.23       168.06 o
   2  12   0       5392.85       5405.81       123.69 o
   3  12   0       3366.08       3355.60        59.04 o
   4  12   0        537.19        465.47        29.59 o
   5  12   0         58.15         55.66        24.51 o
   6  12   0        720.49        600.79        32.16 o
   7  12   0       3220.92       3398.70        67.69 o
   8  12   0       1936.43       1830.24        46.62 o
   9  12   0        241.01        281.57        38.58 o
  10  12   0         55.08         74.92        31.69 o
  11  12   0       1077.00       1249.49        46.64 o
  12  12   0       1060.72       1250.06        74.18 o
  13  12   0          1.28         36.74        29.40 o
  14  12   0         60.97         36.92        24.49 o
  15  12   0       1144.67       1198.64        29.04 o
  16  12   0       1510.84       1225.34        67.64 o
   1  13   0       1410.31       1230.71        37.48 o
   2  13   0       1859.22       1938.68        42.09 o
   3  13   0       7141.69       7045.70       111.93 o
   4  13   0       4534.93       4638.93        80.74 o
   5  13   0       2219.96       2191.94        51.98 o
   6  13   0       9761.41      10000.46       148.97 o
   7  13   0        242.37        244.10        30.88 o
   8  13   0         35.73         23.57        26.60 o
   9  13   0        663.32        710.47        39.46 o
  10  13   0       8095.99       8366.17       165.08 o
  11  13   0       2104.14       2328.63        78.71 o
  12  13   0         69.25         88.74        31.14 o
  13  13   0       1271.44       1402.73       105.67 o
  14  13   0          5.73         17.14        18.80 o
  15  13   0         66.41         94.42        13.62 o
   0  14   0       4191.10       4534.07       116.65 o
   1  14   0      14014.17      13880.11       203.10 o
   2  14   0       7663.19       7954.10       117.48 o
   3  14   0       2081.49       2097.67        45.66 o
   4  14   0         33.19         68.52        25.61 o
   5  14   0       1926.63       1942.12        51.54 o
   6  14   0        648.48        572.99        35.38 o
   7  14   0        194.51        247.01        27.36 o
   8  14   0        105.51         92.39        31.26 o
   9  14   0       1952.09       2148.76        56.27 o
  10  14   0        849.89        916.06        59.79 o
  12  14   0        836.73        882.10        41.91 o
  13  14   0        923.02        988.95        36.30 o
  14  14   0        344.26        353.31        24.88 o
   1  15   0        540.52        562.95        32.65 o
   2  15   0         85.07        106.72        25.18 o
   3  15   0       3933.29       4018.98        78.50 o
   4  15   0       5756.51       5633.21        96.43 o
   5  15   0       2642.16       2728.42        59.53 o
   6  15   0        946.20        868.71        36.32 o
   7  15   0        504.99        518.60        30.36 o
   8  15   0         13.90         44.41        26.86 o
   9  15   0         39.60         60.51        23.93 o
  10  15   0       2420.18       2224.59       160.05 o
  11  15   0        684.42        823.25        41.41 o
  12  15   0        672.30        742.12        30.98 o
  13  15   0        893.91       1034.26        34.19 o
  14  15   0          5.11         17.02        14.48 o
   0  16   0        586.64        594.18        47.36 o
   1  16   0       6367.22       6163.83       123.55 o
   2  16   0        670.49        686.92        30.93 o
   3  16   0       6477.94       6567.23       102.70 o
   4  16   0        637.65        730.72        31.57 o
   5  16   0       1288.08       1223.41        33.34 o
   6  16   0        115.52        139.78        21.97 o
   7  16   0        685.07        793.26        32.79 o
   8  16   0        134.40        124.00        27.08 o
   9  16   0        207.89        199.01        23.71 o
  10  16   0        111.95         92.03        23.04 o
  11  16   0        262.94        219.73        28.63 o
  12  16   0       1092.58       1119.57        32.15 o
  13  16   0       1045.91        949.73        57.83 o
   1  17   0        858.76        901.48        35.15 o
   2  17   0        394.42        497.18        25.32 o
   3  17   0      10206.63      10284.61       155.21 o
   4  17   0         74.68        105.46        22.36 o
   5  17   0       5470.06       5628.40        80.83 o
   6  17   0        760.55        814.42        32.58 o
   7  17   0        636.84        601.74        42.60 o
   8  17   0          5.43         -5.46        20.98 o
   9  17   0        757.24        755.84        30.82 o
  10  17   0       1803.75       1891.14        44.55 o
  11  17   0       1709.43       1993.15        58.55 o
  12  17   0        426.38        322.73        22.99 o
   0  18   0         20.17          7.48        35.24 o
   1  18   0       2816.79       2742.22        59.80 o
   2  18   0        441.07        486.89        31.33 o
   3  18   0       1711.83       1696.58        52.45 o
   4  18   0        538.62        617.74       118.14 o
   5  18   0        270.41        294.17        36.46 o
   6  18   0         26.83         35.15        18.86 o
   7  18   0       1641.14       1705.48        36.27 o
   8  18   0         47.08         43.52        17.07 o
   9  18   0       1408.30       1450.72        42.68 o
  10  18   0        457.59        487.86        32.80 o
  11  18   0        350.24        315.48        24.07 o
   1  19   0        392.63        324.59        30.91 o
   2  19   0       1444.26       1449.71        57.14 o
   3  19   0       1900.98       1849.21        46.97 o
   4  19   0        661.08        582.25        25.95 o
   5  19   0       1905.92       1941.53        39.09 o
   6  19   0        285.12        285.75        20.56 o
   7  19   0       1160.38       1140.26        41.25 o
   8  19   0        172.46        132.65        21.18 o
   9  19   0        189.11        205.56        23.76 o
  10  19   0         31.92         40.85        26.00 o
   0  20   0         84.67        138.64        28.80 o
   1  20   0       3843.98       3925.22        84.10 o
   2  20   0         11.98         21.89        23.97 o
   3  20   0        350.98        395.08        24.22 o
   4  20   0        430.93        476.65        24.58 o
   5  20   0        771.06        756.58        26.29 o
   6  20   0        162.08        177.47        33.59 o
   7  20   0       2489.79       2516.21       103.99 o
   8  20   0        868.47        827.83        50.05 o
   1  21   0        289.75        254.87        27.14 o
   2  21   0        852.61        820.92        38.46 o
   3  21   0       4842.83       4858.48       100.65 o
   4  21   0        104.89        102.90        15.89 o
   5  21   0       3213.29       3241.96       418.69 o
   6  21   0          8.05         30.39        17.75 o
   0  22   0        920.21       1012.46        55.88 o
   1  22   0       2296.17       2245.10        53.70 o
   2  22   0        293.68        273.94        24.48 o
   3  22   0        462.66        499.95        38.73 o
   1   0   1        200.31        212.63        10.73 o
   2   0   1       2507.69       2543.96        48.74 o
   3   0   1      32726.56      33662.68       618.75 o
   4   0   1      53661.58      53518.62       562.59 o
   5   0   1       1949.48       2036.88        20.63 o
   6   0   1      13351.27      12757.14       107.34 o
   7   0   1      27003.55      27284.77       233.94 o
   8   0   1         25.34         62.79        14.02 o
   9   0   1      18997.57      19883.00       199.90 o
  10   0   1       5083.60       5089.58       115.23 o
  11   0   1       1540.17       1544.19        33.50 o
  12   0   1       9128.78       9023.51       110.34 o
  13   0   1       2091.28       2026.61        40.03 o
  14   0   1       1881.29       1956.28        36.32 o
  15   0   1        281.85        299.57        18.78 o
  16   0   1        696.86        895.89        80.10 o
  17   0   1          7.45         -4.52        19.38 o
  18   0   1        184.60        179.91        18.11 o
  19   0   1        215.64        170.84        32.72 o
 -19   1   1       2970.17       3064.62       118.84 o
 -18   1   1        182.37        259.13        19.99 o
 -17   1   1         54.63         61.04        15.20 o
 -16   1   1       1250.65       1278.10        61.93 o
 -15   1   1       1719.01       1864.11        35.75 o
 -14   1   1       3690.05       3638.81        51.76 o
 -13   1   1       1735.97       1813.76        35.59 o
 -12   1   1       1078.98       1174.33        31.25 o
 -11   1   1         36.69         77.36        17.78 o
 -10   1   1       9208.50       9240.75       158.30 o
  -9   1   1        487.29        426.30        18.50 o
  -8   1   1       9233.42       8410.39        87.33 o
  -7   1   1        115.35         97.06        10.46 o
  -6   1   1       9677.51       9676.07        82.36 o
  -5   1   1      21023.86      21544.27       177.83 o
  -4   1   1      14893.48      16014.37       175.87 o
  -3   1   1        218.23        285.58        13.41 o
  -2   1   1      16302.80      15736.48       189.17 o
  -1   1   1      42403.49      42299.61       579.56 o
   0   1   1      65009.96      65597.40      1060.74 o
   1   1   1      43398.31      43390.79       482.00 o
   2   1   1      17158.02      16521.87       199.43 o
   3   1   1       2333.29       2374.68        37.52 o
   4   1   1      14264.34      15597.36       147.88 o
   5   1   1      23259.30      23710.93       195.69 o
   6   1   1      12579.82      12447.32       102.26 o
   7   1   1        199.77        214.95        10.32 o
   8   1   1       8248.68       7331.08        75.05 o
   9   1   1        445.32        521.39        17.19 o
  10   1   1       8756.12       8469.44       146.56 o
  11   1   1        146.73        126.15        18.81 o
  12   1   1        636.50        606.49        24.71 o
  13   1   1        638.67        676.49        26.42 o
  14   1   1       3351.51       3342.29        51.55 o
  15   1   1       1511.28       1620.53        33.22 o
  17   1   1         75.33         60.46        18.62 o
  18   1   1        363.73        422.26        19.11 o
  19   1   1       2962.36       2600.57       104.69 o
 -19   2   1        185.14        243.17        36.61 o
 -18   2   1        208.05        191.97        21.67 o
 -17   2   1        130.63        119.05        15.66 o
 -16   2   1        542.43        606.21        54.94 o
 -15   2   1        751.14        700.70        23.55 o
 -14   2   1       3593.92       3704.11        58.62 o
 -13   2   1        372.08        383.52        21.42 o
 -12   2   1       3635.20       3541.45        52.29 o
 -11   2   1        629.54        632.46        23.60 o
 -10   2   1       8092.36       8150.94       149.22 o
  -9   2   1       9993.64       9870.66       117.63 o
  -8   2   1       8933.93       9171.12       104.16 o
  -7   2   1      17209.67      16934.53       143.05 o
  -6   2   1       8578.77       8207.92        70.78 o
  -5   2   1      10452.38      10828.55        83.92 o
  -4   2   1      11865.87      11384.23        96.24 o
  -3   2   1      38735.36      39767.23       422.40 o
  -2   2   1      21146.85      21734.00       253.15 o
  -1   2   1      18431.01      19160.52       216.61 o
   0   2   1       1702.79       1821.26        29.56 o
   1   2   1      13113.53      13395.96       144.10 o
   2   2   1      17414.03      18016.62       193.13 o
   3   2   1      43323.85      44261.66       402.84 o
   4   2   1      15388.50      14864.48       124.30 o
   5   2   1      11113.75      12023.50        92.63 o
   6   2   1       8666.14       8062.37        66.77 o
   7   2   1      16381.94      16535.79       139.50 o
   8   2   1       8459.60       8416.83        76.24 o
   9   2   1      10635.93      10808.34       109.16 o
  10   2   1       8784.58       8366.59       144.65 o
  11   2   1       1043.78       1035.89        28.36 o
  12   2   1       3223.10       3139.69        58.60 o
  13   2   1        433.54        408.18        24.24 o
  14   2   1       4602.41       4880.82        67.12 o
  15   2   1        489.53        540.68        22.36 o
  17   2   1         63.78         61.43        17.37 o
  18   2   1         84.56         75.45        18.74 o
  19   2   1         47.81         63.14        30.95 o
 -19   3   1       1641.31       1354.49        65.96 o
 -18   3   1       1138.70       1240.92        50.07 o
 -17   3   1        350.51        336.22        19.03 o
 -16   3   1        818.80        841.77        30.31 o
 -15   3   1       2289.97       2328.57        40.04 o
 -14   3   1        912.35        922.32        28.80 o
 -13   3   1        843.71        884.45        30.39 o
 -12   3   1       3916.52       4132.21        55.26 o
 -11   3   1       2474.92       2463.84        44.14 o
 -10   3   1       3767.45       3510.43       117.87 o
  -9   3   1       4328.09       4312.83        53.60 o
  -8   3   1       7478.60       7166.06        86.26 o
  -7   3   1       5400.90       5527.34        55.81 o
  -6   3   1       3728.42       3553.63        37.30 o
  -5   3   1       1037.21        999.35        16.25 o
  -4   3   1       1172.76       1094.35        21.95 o
  -3   3   1      16822.56      17212.41       161.46 o
  -2   3   1      39401.98      40253.02       572.11 o
  -1   3   1        598.07        533.19        17.97 o
   0   3   1        750.12        795.47        21.70 o
   1   3   1        241.28        235.68        14.00 o
   2   3   1      35969.64      36720.78       475.36 o
   3   3   1      21508.16      21769.36       209.65 o
   4   3   1       1265.61       1014.92        16.46 o
   5   3   1        762.24        758.87        12.68 o
   6   3   1       5431.65       4896.39        41.84 o
   7   3   1       6996.12       7420.81        68.95 o
   8   3   1       4652.95       4162.91        46.86 o
   9   3   1       4081.86       4386.34        51.88 o
  10   3   1       4968.65       5067.61       227.07 o
  11   3   1       1573.16       1587.27        38.51 o
  12   3   1       3393.54       3332.33        67.27 o
  13   3   1        277.49        352.26        25.52 o
  14   3   1        742.89        735.40        24.71 o
  15   3   1       2170.04       2299.14        44.52 o
  16   3   1        964.19        987.87        37.34 o
  17   3   1        442.90        410.05        19.34 o
  18   3   1       1870.96       1926.55        64.73 o
  19   3   1       1884.07       1526.56        71.09 o
 -18   4   1         64.38         70.62        23.71 o
 -17   4   1         85.69        114.63        16.94 o
 -16   4   1        187.94        159.44        19.35 o
 -15   4   1        605.39        646.22        25.47 o
 -14   4   1       1059.49       1139.02        35.19 o
 -13   4   1       2867.53       2906.83        53.45 o
 -12   4   1       9361.32       9632.17       113.62 o
 -11   4   1        483.31        444.56        22.32 o
 -10   4   1       3290.70       3572.79        75.20 o
  -9   4   1      15956.69      15971.64       178.88 o
  -8   4   1        151.92        115.52        13.50 o
  -7   4   1      19014.15      18993.92       167.35 o
  -6   4   1      16092.37      16092.77       153.40 o
  -5   4   1        209.11        133.55        12.22 o
  -4   4   1       9501.77       8934.90        97.64 o
  -3   4   1       2764.55       2586.84        29.76 o
  -2   4   1      18453.07      19814.10       308.87 o
  -1   4   1      35071.01      35125.12       457.97 o
   0   4   1       3751.93       4475.13        66.29 o
   1   4   1      33689.11      33480.09       377.90 o
   2   4   1      17973.43      19317.35       209.02 o
   3   4   1       1311.96       1086.39        20.04 o
   4   4   1       9691.10       9082.49        76.51 o
   5   4   1         36.70         38.61         9.07 o
   6   4   1      11526.82      11196.84       107.32 o
   7   4   1      16648.12      17620.24       160.38 o
   8   4   1        140.88         92.04        11.90 o
   9   4   1      14539.31      14666.04       148.96 o
  10   4   1       5611.39       5353.94       127.90 o
  11   4   1        458.41        466.18        28.79 o
  12   4   1      10762.51      10908.87       184.49 o
  13   4   1       3186.67       3250.51        64.36 o
  14   4   1       1517.58       1478.79        34.55 o
  15   4   1        432.82        499.85        22.01 o
  16   4   1        340.19        330.90        19.60 o
  17   4   1         23.68         23.80        16.61 o
  18   4   1        101.50         94.73        19.56 o
 -18   5   1        902.56        984.85        44.77 o
 -17   5   1        307.13        288.62        20.16 o
 -16   5   1       1219.16       1326.61        42.68 o
 -15   5   1       2070.15       2207.27        53.87 o
 -14   5   1        101.32        116.72        25.38 o
 -13   5   1        425.29        465.42        30.44 o
 -12   5   1       3292.41       3614.70        56.98 o
 -11   5   1       1757.24       1765.19        39.29 o
 -10   5   1       4428.94       4295.48        70.59 o
  -9   5   1        917.87        740.75        25.06 o
  -8   5   1       5101.44       4652.74        54.89 o
  -7   5   1       9420.46       9598.97       100.17 o
  -6   5   1       4100.96       4011.69        43.69 o
  -5   5   1       5874.20       5475.81        60.70 o
  -4   5   1       6013.04       5940.24       108.26 o
  -3   5   1      42228.95      43185.68       519.39 o
  -2   5   1      25709.65      25832.02       292.99 o
  -1   5   1      17142.84      18113.17       176.81 o
   0   5   1      49895.57      51644.96       518.48 o
   1   5   1      21639.53      23016.63       249.45 o
   2   5   1      23572.61      23384.19       239.93 o
   3   5   1      43741.98      45436.12       455.42 o
   4   5   1       7014.00       6775.58        62.43 o
   5   5   1       5912.89       5597.47        60.06 o
   6   5   1       2242.24       2051.50        25.79 o
   7   5   1       9891.40      10675.91       114.13 o
   8   5   1       6272.51       5590.89        63.61 o
   9   5   1        440.94        450.65        21.12 o
  10   5   1       6838.07       6509.59       112.93 o
  11   5   1       1655.56       1771.50        50.11 o
  12   5   1       2564.12       2465.18        59.67 o
  13   5   1         85.76         97.39        26.91 o
  14   5   1         82.23         94.57        22.36 o
  15   5   1       1364.31       1449.22        36.11 o
  16   5   1       1739.50       1753.37        44.09 o
  17   5   1        523.68        529.45        26.94 o
  18   5   1       1278.56       1354.81        50.49 o
 -18   6   1        266.08        289.84        22.42 o
 -17   6   1        133.48        126.51        18.40 o
 -16   6   1        761.49        792.39        30.01 o
 -15   6   1         71.98        115.40        30.79 o
 -14   6   1         42.17         60.95        30.20 o
 -13   6   1       4938.03       4911.37        87.42 o
 -12   6   1       4867.39       4867.15        90.45 o
 -11   6   1       1108.01       1045.39        30.23 o
 -10   6   1        468.52        614.23        25.42 o
  -9   6   1       8188.61       8427.22       193.02 o
  -8   6   1       1059.82       1049.48        24.62 o
  -7   6   1       3523.49       3413.00        43.63 o
  -6   6   1       4608.66       4345.44        51.21 o
  -5   6   1       5304.19       4749.89        53.63 o
  -4   6   1      14471.54      14272.74       164.70 o
  -3   6   1      10402.66       9778.45       116.70 o
  -2   6   1      11279.26      11832.43       164.25 o
  -1   6   1       6200.36       5685.27        67.27 o
   0   6   1       3935.03       3672.88        53.66 o
   1   6   1       6476.02       6042.99        88.89 o
   2   6   1       8879.06       9383.78       108.92 o
   3   6   1      12328.24      12284.04       128.84 o
   4   6   1      14452.46      13511.89       137.31 o
   5   6   1       3592.46       3339.94        44.97 o
   6   6   1       3132.00       2764.94        35.80 o
   7   6   1       5291.71       5217.26        61.36 o
   8   6   1       1783.02       1689.76        28.21 o
   9   6   1       6892.65       6493.34       151.56 o
  10   6   1       1449.30       1409.37        35.97 o
  11   6   1        495.00        524.15        35.89 o
  12   6   1       5513.62       5299.89       108.17 o
  13   6   1       5498.87       5509.76       104.85 o
  14   6   1        483.50        452.66        32.90 o
  15   6   1         57.64        109.10        35.79 o
  16   6   1        735.28        758.37        28.01 o
  17   6   1        146.13        110.22        17.93 o
  18   6   1        421.99        357.81        23.71 o
 -18   7   1       1253.07       1127.87        44.92 o
 -17   7   1        476.74        480.14        21.96 o
 -16   7   1        908.53        881.47        27.78 o
 -15   7   1       1884.62       1918.99       168.89 o
 -14   7   1        818.53        921.77        44.32 o
 -13   7   1        876.30        821.05        57.81 o
 -12   7   1        635.11        572.09        41.05 o
 -11   7   1       1454.82       1588.88        35.31 o
 -10   7   1       4001.38       3940.73        61.01 o
  -9   7   1       3075.91       3020.86        90.95 o
  -8   7   1       2167.46       1915.52        37.09 o
  -7   7   1       5338.40       4914.21        61.27 o
  -6   7   1        825.96        815.33        26.66 o
  -5   7   1       2957.79       2742.97        39.69 o
  -4   7   1       7320.26       7751.45       111.64 o
  -3   7   1      29091.30      30709.22       328.82 o
  -2   7   1      14185.30      13862.80       164.85 o
  -1   7   1      16333.52      17634.79       196.37 o
   0   7   1       9871.48       9729.49       108.04 o
   1   7   1      15787.39      16684.29       182.53 o
   2   7   1      13341.43      13013.14       139.53 o
   3   7   1      31856.06      34213.82       315.36 o
   4   7   1       7140.88       7287.33        75.74 o
   5   7   1       2776.38       2702.22        38.02 o
   6   7   1        824.91        680.79        22.03 o
   7   7   1       4160.56       4062.99        56.00 o
   8   7   1       2291.07       1911.66        39.34 o
   9   7   1       2243.76       2246.78        77.83 o
  10   7   1       2551.77       2609.20        58.98 o
  11   7   1       1156.74       1223.30        57.11 o
  12   7   1       1278.97       1206.18        51.06 o
  13   7   1        817.87        858.94        41.91 o
  14   7   1       1382.81       1412.91        44.91 o
  15   7   1       1714.57       1674.77        64.11 o
  16   7   1        447.73        440.02        25.83 o
  17   7   1        447.98        431.67        21.69 o
  18   7   1        973.72        884.47        81.53 o
 -17   8   1        223.92        222.89        19.46 o
 -16   8   1        550.33        553.79        25.15 o
 -15   8   1        476.40        524.31        37.58 o
 -14   8   1       1489.93       1554.33        46.46 o
 -13   8   1       1792.88       1791.11        61.67 o
 -12   8   1       1439.34       1479.39        48.54 o
 -11   8   1       1967.45       1854.05        45.82 o
 -10   8   1        998.74        997.39        26.33 o
  -9   8   1       7659.63       7464.37       106.45 o
  -8   8   1       1091.37       1086.15        38.47 o
  -7   8   1       7011.80       6980.75        82.87 o
  -6   8   1       6261.69       5712.54        73.36 o
  -5   8   1       3154.01       2771.39        39.93 o
  -4   8   1      10639.90      10534.96       164.93 o
  -3   8   1       7525.75       7276.56       100.15 o
  -2   8   1        334.34        299.33        19.85 o
  -1   8   1       3972.62       3661.81        54.95 o
   0   8   1       2814.30       2583.74        39.33 o
   1   8   1       4261.46       4055.26        50.76 o
   2   8   1        554.26        407.17        16.87 o
   3   8   1       7033.40       6885.86        91.09 o
   4   8   1      11849.28      11555.51       134.30 o
   5   8   1       2067.02       1840.73        47.90 o
   6   8   1       6515.10       5987.12        81.19 o
   7   8   1       6621.45       6702.50        91.28 o
   8   8   1       1970.94       1713.50        40.00 o
   9   8   1       7706.03       7395.48       135.22 o
  10   8   1        538.99        544.78        31.25 o
  11   8   1       2173.55       2084.77        57.35 o
  12   8   1        695.79        716.20        36.56 o
  13   8   1       1813.85       1853.37        48.14 o
  14   8   1       1875.62       1740.76        72.42 o
  15   8   1        196.47        217.82        23.26 o
  16   8   1        347.34        340.11        24.96 o
  17   8   1        305.80        322.20        20.29 o
 -17   9   1        566.60        515.31        30.11 o
 -16   9   1        699.57        641.97        27.78 o
 -15   9   1       1541.14       1565.50        34.99 o
 -14   9   1        132.84        118.26        41.98 o
 -13   9   1       2518.02       2382.33        60.77 o
 -12   9   1        737.88        789.90        37.57 o
 -11   9   1        663.32        661.66        32.89 o
 -10   9   1       4561.58       4532.93        73.87 o
  -9   9   1       2289.72       2298.91        66.19 o
  -8   9   1       3812.17       3610.66        66.95 o
  -7   9   1       1334.84       1250.77        46.22 o
  -6   9   1       3848.43       3802.16        63.36 o
  -5   9   1       1144.37       1088.31        41.60 o
  -4   9   1       1018.47       1014.13        40.19 o
  -3   9   1      14331.65      15468.60       190.51 o
  -2   9   1       2429.98       2264.97        50.37 o
  -1   9   1      25002.75      26170.48       270.82 o
   0   9   1       4540.65       4605.06        62.97 o
   1   9   1      26584.54      27811.61       289.47 o
   2   9   1       3560.54       3527.58        50.60 o
   3   9   1      14274.02      15641.57       206.61 o
   4   9   1       1276.35       1097.51        33.78 o
   5   9   1       1037.55       1042.45        33.97 o
   6   9   1       2891.05       2748.03        57.06 o
   7   9   1       2122.97       2182.17        83.26 o
   8   9   1       3627.28       3396.90        75.15 o
   9   9   1       1087.58       1050.31        42.21 o
  10   9   1       3392.99       3331.41       112.89 o
  11   9   1        526.52        573.05        33.24 o
  12   9   1       1062.62       1143.26        46.15 o
  13   9   1       3408.36       3438.97        99.26 o
  14   9   1         31.25        116.90       111.77 o
  15   9   1       2333.70       2366.80        48.35 o
  16   9   1        365.92        385.25        27.26 o
  17   9   1        428.17        423.05        20.95 o
 -17  10   1        107.66         89.64        19.54 o
 -16  10   1        437.54        455.41        38.08 o
 -15  10   1        345.65        322.78        24.83 o
 -14  10   1        448.50        490.43        29.75 o
 -13  10   1       1280.32       1240.36        50.89 o
 -12  10   1       1517.18       1487.27        53.51 o
 -11  10   1       1556.11       1520.42        47.84 o
 -10  10   1       1162.70       1193.79        38.73 o
  -9  10   1       6585.63       6695.58       120.99 o
  -8  10   1        408.09        449.53        31.30 o
  -7  10   1       6968.43       6800.68       169.23 o
  -6  10   1       1936.27       1777.23       109.73 o
  -5  10   1       4088.44       4077.54        80.91 o
  -4  10   1       8746.46       8882.71       113.18 o
  -3  10   1       3440.47       3186.58        59.08 o
  -2  10   1        605.25        700.55        26.08 o
  -1  10   1        880.38        858.36        22.54 o
   0  10   1        743.09        646.43        20.68 o
   1  10   1       1831.06       1837.31        34.12 o
   2  10   1          0.01         32.82        17.23 o
   3  10   1       1972.63       1819.31        37.13 o
   4  10   1      11323.25      11972.74       187.94 o
   5  10   1       5105.48       5283.98       161.79 o
   6  10   1       1586.05       1462.21       125.92 o
   7  10   1       8258.87       8165.60       130.63 o
   8  10   1        656.92        652.95        34.85 o
   9  10   1       7123.50       6980.82       181.78 o
  10  10   1        991.76       1043.97        47.01 o
  11  10   1        956.74        964.32        44.40 o
  12  10   1        578.90        621.08        43.29 o
  13  10   1       1474.48       1531.73        56.70 o
  14  10   1        281.05        334.29        37.32 o
  15  10   1        108.09        129.45        18.42 o
  16  10   1        546.78        497.09        34.19 o
  17  10   1        145.60        109.35        17.01 o
 -16  11   1        580.66        612.04        43.50 o
 -15  11   1        967.45       1002.13        54.88 o
 -14  11   1          9.48         64.90        26.43 o
 -12  11   1        858.46        872.92        49.11 o
 -11  11   1        102.47        107.22        45.71 o
 -10  11   1       1433.09       1456.97        61.38 o
  -9  11   1        909.29        959.98        41.61 o
  -8  11   1       5947.02       5909.70        98.73 o
  -7  11   1       1288.39       1263.55        69.03 o
  -6  11   1       5509.18       5518.64        90.93 o
  -5  11   1        173.75        305.92        28.46 o
  -4  11   1       2280.58       2325.44        75.40 o
  -3  11   1       4345.88       4474.43        74.50 o
  -2  11   1        582.95        582.99        23.31 o
  -1  11   1      11236.64      11287.76       126.55 o
   0  11   1       2468.51       2709.51        39.47 o
   1  11   1      13673.23      13986.10       165.65 o
   2  11   1        374.73        270.88        23.37 o
   3  11   1       4895.86       4977.11        70.63 o
   4  11   1       1678.81       1543.19        53.91 o
   5  11   1        281.58        308.26        29.31 o
   6  11   1       4879.38       4925.03       148.73 o
   7  11   1       1870.85       1930.80        51.07 o
   8  11   1       4274.89       4210.53       100.59 o
   9  11   1       2050.61       2040.75        87.25 o
  10  11   1       1785.86       1856.53        55.27 o
  11  11   1        397.14        406.84        39.16 o
  12  11   1        532.50        566.53        50.58 o
  13  11   1       2567.94       2592.79       106.20 o
  14  11   1         92.38        100.59        38.51 o
  15  11   1       1471.68       1471.43        37.46 o
  16  11   1        239.87        229.36        21.84 o
 -16  12   1       1078.17       1136.41        76.31 o
 -15  12   1        253.19        264.31        21.07 o
 -14  12   1       1283.28       1345.30        43.91 o
 -13  12   1        634.80        703.17        66.94 o
 -12  12   1        340.05        392.40        52.69 o
 -11  12   1       2493.58       2525.56        97.62 o
 -10  12   1       1901.03       1992.27        57.03 o
  -9  12   1       6062.41       6280.69       106.46 o
  -8  12   1       3064.11       3203.59        73.38 o
  -7  12   1       7509.67       7431.65       124.94 o
  -6  12   1       8831.77       9024.79       135.08 o
  -5  12   1       1618.20       1663.20        45.78 o
  -4  12   1       4524.42       4517.87        77.62 o
  -3  12   1       6228.05       6317.63       103.73 o
  -2  12   1       1457.29       1611.79        75.30 o
  -1  12   1       1372.89       1366.08        38.05 o
   0  12   1        327.46        355.38        23.08 o
   1  12   1       2539.77       2450.65        60.23 o
   2  12   1       1569.67       1550.99        59.70 o
   3  12   1       9769.30       9896.14       158.54 o
   4  12   1       4968.35       5038.50        99.64 o
   5  12   1       1627.85       1577.58        38.99 o
   6  12   1       7221.35       7377.46       163.65 o
   7  12   1       8301.50       8531.62       164.82 o
   8  12   1       2366.69       2398.40        71.77 o
   9  12   1       6522.57       6619.26       120.73 o
  10  12   1       1131.95       1187.26        54.46 o
  11  12   1       4122.48       4264.93       107.89 o
  12  12   1        370.00        336.97        40.63 o
  13  12   1        600.85        701.34        36.46 o
  14  12   1       1027.40       1087.27        43.29 o
  15  12   1        218.99        288.94        17.52 o
  16  12   1       1046.59       1011.40        38.26 o
 -15  13   1       1412.15       1363.15        33.27 o
 -14  13   1        560.83        654.57        54.33 o
 -13  13   1        150.82        142.41        56.68 o
 -12  13   1        607.29        655.92        45.07 o
 -11  13   1        230.42        303.35        40.63 o
 -10  13   1       1152.74       1329.38        61.05 o
  -9  13   1       2534.49       2635.21        69.10 o
  -8  13   1       1022.73       1070.64        60.41 o
  -7  13   1        585.39        645.19        33.97 o
  -6  13   1       3864.61       3956.33        79.18 o
  -5  13   1        836.76        909.38        37.68 o
  -4  13   1       4081.13       4169.50        83.96 o
  -3  13   1       2859.49       2937.13        60.09 o
  -2  13   1       6225.00       6266.43        98.66 o
  -1  13   1       3873.36       3780.81        75.74 o
   0  13   1        210.32        181.19        23.76 o
   1  13   1       5610.51       5499.37        90.14 o
   2  13   1       4586.91       4528.19        66.37 o
   3  13   1       2976.12       3042.06        54.63 o
   4  13   1       4219.84       4245.79        78.48 o
   5  13   1       1591.11       1659.32        45.60 o
   6  13   1       3711.78       3776.84        81.20 o
   7  13   1       1081.27       1165.35        39.27 o
   8  13   1        805.56        808.50        42.74 o
   9  13   1       4289.63       4414.15        96.18 o
  10  13   1       1503.45       1611.88        54.34 o
  11  13   1        474.06        540.88        31.87 o
  12  13   1        818.99        921.57        43.79 o
  13  13   1         63.30         62.17        20.40 o
  14  13   1        349.76        346.03        22.40 o
  15  13   1       1139.41       1060.67        44.52 o
 -14  14   1        412.55        437.33        24.94 o
 -13  14   1       1690.73       1827.51        59.96 o
 -12  14   1        568.91        659.34        38.18 o
 -11  14   1        849.70       1016.35       122.20 o
 -10  14   1       2970.54       3065.09        73.69 o
  -9  14   1       2762.72       2882.57        68.22 o
  -8  14   1       5073.09       5446.58       130.73 o
  -7  14   1        951.62        979.76        37.41 o
  -6  14   1       1216.95       1234.45        39.79 o
  -5  14   1       1799.00       1913.66        49.02 o
  -4  14   1       2115.31       2299.69        50.81 o
  -3  14   1       1823.24       1807.22        42.09 o
  -2  14   1       1124.22       1262.60        35.79 o
  -1  14   1       3845.55       3755.30        81.84 o
   0  14   1       2099.02       2137.59        50.34 o
   1  14   1       5507.90       5467.12        87.29 o
   2  14   1        601.13        710.70        29.39 o
   3  14   1       3001.87       3034.27        50.50 o
   4  14   1       1426.24       1533.61        43.63 o
   5  14   1       2593.42       2764.60        62.82 o
   6  14   1       1896.91       1963.21        52.72 o
   7  14   1       1117.78       1135.84        37.42 o
   8  14   1       3556.25       3701.07        77.55 o
   9  14   1       1909.06       1877.22        48.49 o
  10  14   1       2918.01       2858.00        76.34 o
  11  14   1       1797.06       1884.10       106.11 o
  12  14   1        889.41        921.92        35.60 o
  13  14   1       2071.25       2197.61        66.21 o
  14  14   1        731.13        731.56        29.66 o
 -14  15   1        266.74        251.58        22.24 o
 -13  15   1        248.34        197.15        18.26 o
 -12  15   1        452.77        455.51        39.79 o
 -11  15   1       2097.98       2228.92        66.26 o
 -10  15   1        116.84        117.43        81.17 o
  -9  15   1       2857.36       3092.98        73.76 o
  -8  15   1        231.69        254.85        31.08 o
  -7  15   1       1950.49       2065.34        48.32 o
  -6  15   1       2653.11       2691.82        62.85 o
  -5  15   1        820.84        836.91        35.37 o
  -4  15   1       4292.90       4463.99        71.89 o
  -3  15   1       2503.50       2632.15        50.63 o
  -2  15   1       2971.13       2935.34        60.27 o
  -1  15   1       5088.60       4826.63        98.69 o
   0  15   1       2717.69       2674.02        54.17 o
   1  15   1       3963.42       3654.86        82.41 o
   2  15   1       2400.31       2407.86        56.35 o
   3  15   1       3640.75       3832.18        66.62 o
   4  15   1       4608.18       4877.45        76.38 o
   5  15   1       1486.24       1526.80        40.29 o
   6  15   1       2319.86       2358.71        52.29 o
   7  15   1       3000.35       3109.49        57.49 o
   8  15   1        488.18        474.56        28.07 o
   9  15   1       2556.12       2716.62        57.17 o
  10  15   1        447.06        401.67        49.92 o
  11  15   1       1691.22       1719.95        56.70 o
  12  15   1        413.63        455.12        23.35 o
  13  15   1        234.92        245.23        26.74 o
  14  15   1        443.22        426.92        20.47 o
 -13  16   1       2825.80       3101.78        90.37 o
 -12  16   1       1253.76       1279.03        40.75 o
 -11  16   1        641.80        716.30        36.40 o
 -10  16   1       2712.75       2768.66        68.14 o
  -9  16   1       1180.04       1143.29        48.12 o
  -8  16   1       1638.23       1774.02        72.77 o
  -7  16   1       1652.71       1691.30        40.88 o
  -6  16   1       1787.53       1826.50        52.79 o
  -5  16   1       3702.98       3817.62        66.78 o
  -4  16   1          8.75         31.49        22.38 o
  -3  16   1       4060.15       4032.87        68.78 o
  -2  16   1       4845.44       4954.75        82.28 o
  -1  16   1       2288.25       2285.64        52.64 o
   0  16   1        599.57        592.42        37.78 o
   1  16   1       2420.00       2354.78        62.15 o
   2  16   1       5245.44       5276.62        95.01 o
   3  16   1       3419.53       3573.85        69.56 o
   4  16   1         59.81         61.75        22.34 o
   5  16   1       3637.70       3689.68        68.01 o
   6  16   1       1381.43       1497.55        36.76 o
   7  16   1       1315.86       1397.48        38.02 o
   8  16   1       1886.84       2019.77        53.04 o
   9  16   1       1100.52        998.16        33.42 o
  10  16   1       2794.16       2893.73        81.55 o
  11  16   1        759.26        830.88        28.50 o
  12  16   1       1596.08       1516.74        53.50 o
  13  16   1       2499.11       2335.87        60.35 o
 -12  17   1        351.90        319.91        24.89 o
 -11  17   1       1284.37       1324.96        48.04 o
 -10  17   1        257.25        286.08        26.12 o
  -9  17   1       1717.60       1846.30        54.11 o
  -8  17   1        129.78         81.29        24.14 o
  -7  17   1       3225.57       3204.77        90.64 o
  -6  17   1        624.41        601.37        58.96 o
  -5  17   1        262.61        244.78        23.36 o
  -4  17   1       6633.74       6695.08       110.57 o
  -3  17   1       3687.39       3796.35        79.43 o
  -2  17   1        819.72        828.84        36.97 o
  -1  17   1       6597.09       6279.29       139.91 o
   0  17   1         48.31         56.41        32.46 o
   1  17   1       8465.51       8547.56       127.98 o
   2  17   1       1872.04       1827.76        47.52 o
   3  17   1       4798.46       4946.15        86.78 o
   4  17   1       7641.17       7792.96       123.68 o
   5  17   1        409.00        449.56        23.77 o
   6  17   1        658.63        677.20        28.22 o
   7  17   1       2855.07       2862.58        85.56 o
   8  17   1        163.11        157.27        19.21 o
   9  17   1       1987.29       2060.87        60.19 o
  10  17   1        200.93        191.71        19.51 o
  11  17   1       1017.89        984.93        43.74 o
  12  17   1        560.12        493.71        27.62 o
 -11  18   1       2075.06       2022.74        59.40 o
 -10  18   1        734.27        846.29        65.17 o
  -9  18   1        522.03        486.44        24.72 o
  -8  18   1       1422.20       1482.78        39.45 o
  -7  18   1        353.19        381.33        29.87 o
  -6  18   1        508.04        512.02        25.82 o
  -5  18   1       5640.67       5558.36       114.08 o
  -4  18   1        257.30        415.95       110.18 o
  -3  18   1       4165.50       4047.86       109.04 o
  -2  18   1       3339.63       3310.50        75.19 o
  -1  18   1       2026.11       1924.08        64.15 o
   0  18   1       1253.87       1297.66        44.92 o
   1  18   1       1335.89       1401.35        42.20 o
   2  18   1       3820.31       3801.76        64.37 o
   3  18   1       3462.58       3469.99        66.03 o
   4  18   1        142.05         76.22       102.57 o
   5  18   1       4344.81       4361.48       152.44 o
   6  18   1        661.58        692.52        22.93 o
   7  18   1        651.68        736.67        34.10 o
   8  18   1       1926.98       2070.24        68.42 o
   9  18   1        376.09        360.46        27.73 o
  10  18   1        880.29        884.56        56.87 o
  11  18   1       1867.53       1956.72        57.52 o
 -10  19   1        142.55        153.33        28.65 o
  -9  19   1       2371.99       2372.26       271.55 o
  -8  19   1        267.80        233.15        39.44 o
  -7  19   1       1676.24       1714.73        42.92 o
  -6  19   1        918.62        951.47        31.79 o
  -5  19   1        523.04        451.81        21.50 o
  -4  19   1        763.42        771.16        30.86 o
  -3  19   1       1475.02       1409.88        46.12 o
  -2  19   1        826.85        934.26        47.87 o
  -1  19   1       3119.48       2942.25        77.74 o
   0  19   1         50.72        108.92        27.45 o
   1  19   1       3550.15       3484.87       111.06 o
   2  19   1       1089.69        993.26        34.35 o
   3  19   1       1940.55       1963.67        43.50 o
   4  19   1       1359.78       1310.86        35.14 o
   5  19   1        265.77        233.11        19.90 o
   6  19   1       1112.67       1122.49        31.05 o
   7  19   1       1087.28       1049.34        28.35 o
   8  19   1        265.74        263.13        19.44 o
   9  19   1       1924.10       1981.90        59.83 o
  10  19   1        106.83        130.51        27.06 o
  -8  20   1        162.51        113.24        21.30 o
  -7  20   1        402.23        409.23        41.74 o
  -6  20   1        142.14        148.23        25.04 o
  -5  20   1       2889.11       2944.11       102.05 o
  -4  20   1         14.65         22.14        17.42 o
  -3  20   1       2715.72       2739.97        67.63 o
  -2  20   1        595.11        596.60        32.29 o
  -1  20   1        415.11        376.84        29.26 o
   0  20   1       1164.05       1223.81        39.25 o
   1  20   1        430.07        432.29        28.21 o
   2  20   1        304.60        324.63        23.24 o
   3  20   1       2071.20       2127.36        56.48 o
   4  20   1         52.29         30.14        17.18 o
   5  20   1       1942.14       1821.98        43.52 o
   6  20   1        319.24        299.86        22.23 o
   7  20   1        440.03        442.62        29.86 o
   8  20   1        371.58        362.19        36.25 o
  -6  21   1        164.20        138.30        30.06 o
  -5  21   1         39.27         28.77        16.15 o
  -4  21   1       1063.13       1076.22        54.21 o
  -3  21   1        796.47        801.40        32.39 o
  -2  21   1         24.56         32.12        20.10 o
  -1  21   1       1759.74       1745.17        70.50 o
   0  21   1         34.22         29.27        20.89 o
   1  21   1       1753.60       1944.44        62.90 o
   2  21   1        188.55        173.32        21.49 o
   3  21   1       1198.28       1214.18        37.91 o
   4  21   1        660.06        664.11        32.42 o
   5  21   1         59.58         61.69        17.21 o
   6  21   1         69.68         57.15        24.94 o
  -3  22   1       1822.73       1635.86        71.98 o
  -2  22   1        321.96        283.49        35.02 o
  -1  22   1        806.53        726.95        37.54 o
   0  22   1        271.27        283.98        25.44 o
   1  22   1        723.84        632.33        40.41 o
   2  22   1        453.68        399.82        65.96 o
   3  22   1       1672.76       1590.76        69.86 o
   0   0   2      19169.29      19480.50       620.92 o
   1   0   2       4586.22       4647.91        80.24 o
   2   0   2         51.37         61.60        18.48 o
   3   0   2      76112.77      75379.92      1040.20 o
   4   0   2        653.22        557.16        11.63 o
   5   0   2      44526.91      41359.76       601.56 o
   6   0   2       2573.68       2559.67        30.52 o
   7   0   2       1825.03       1524.05        22.50 o
   8   0   2       8100.08       7364.50        86.56 o
   9   0   2         30.97         45.53        15.94 o
  10   0   2        788.92        888.67        31.50 o
  11   0   2        951.44       1023.29        23.69 o
  12   0   2       1372.35       1344.80        30.80 o
  13   0   2       3279.34       3493.66        60.21 o
  14   0   2       2845.17       3048.65        47.28 o
  15   0   2        109.91        136.88        17.75 o
  16   0   2        100.31        129.16        35.77 o
  17   0   2         48.39         54.69        18.05 o
  18   0   2         25.22         35.11        16.02 o
 -18   1   2        185.19        156.58        21.88 o
 -17   1   2       2670.63       2744.24        56.87 o
 -16   1   2        512.87        491.98        58.48 o
 -15   1   2        850.43        828.56        26.10 o
 -14   1   2       1837.80       1862.33        34.46 o
 -13   1   2       1147.15       1088.89        28.72 o
 -12   1   2       3934.47       4005.57        51.07 o
 -11   1   2       3946.61       3817.02        50.43 o
 -10   1   2         81.65        114.95        24.27 o
  -9   1   2      16159.44      16232.92       173.60 o
  -8   1   2       4614.28       4943.04        55.26 o
  -7   1   2       2116.17       1703.20        34.01 o
  -6   1   2       2005.86       2430.31        36.49 o
  -5   1   2       1693.30       1763.58        29.10 o
  -4   1   2      14943.00      14575.85       129.31 o
  -3   1   2      32524.54      31939.20       357.04 o
  -2   1   2       6155.99       5863.21        80.64 o
  -1   1   2      28556.21      28228.40       444.48 o
   0   1   2       5323.71       5954.55        75.11 o
   1   1   2      21598.76      20955.65       330.96 o
   2   1   2       9911.02       9636.41       129.22 o
   3   1   2      33410.80      32321.26       295.16 o
   4   1   2      15086.29      15000.18       107.92 o
   5   1   2       1281.25       1362.35        18.63 o
   6   1   2       1820.86       2112.32        25.32 o
   7   1   2        721.22        462.04        12.98 o
   8   1   2       4260.83       4621.79        50.02 o
   9   1   2      15708.81      15705.01       152.00 o
  10   1   2         67.35        134.78        29.45 o
  11   1   2       3519.78       3389.47        51.45 o
  12   1   2       3248.03       3222.21        49.92 o
  13   1   2        910.17       1056.24        30.55 o
  14   1   2       2172.84       2263.04        39.32 o
  15   1   2       1070.65       1057.83        34.10 o
  16   1   2        307.63        291.47        35.70 o
  17   1   2       2369.63       2485.88        51.56 o
  18   1   2        114.69         93.79        16.65 o
  19   1   2        434.64        381.82        38.38 o
 -18   2   2        250.80        308.87        27.86 o
 -17   2   2        635.47        705.81        23.79 o
 -16   2   2        705.41        717.48        43.51 o
 -15   2   2       1775.83       1864.37        41.09 o
 -14   2   2       1546.66       1498.23        33.06 o
 -13   2   2       5035.04       4957.83        63.97 o
 -12   2   2        240.27        205.97        17.82 o
 -11   2   2       2745.29       2652.56        39.96 o
 -10   2   2       2524.05       2447.02        56.33 o
  -9   2   2       1669.85       1711.92        37.30 o
  -8   2   2      10442.49       9860.50       101.37 o
  -7   2   2       9679.68      10092.50        95.12 o
  -6   2   2       4554.77       4897.85        57.48 o
  -5   2   2      13852.02      12175.26       103.74 o
  -4   2   2       2277.39       2141.74        29.90 o
  -3   2   2      54521.15      54322.20       473.45 o
  -2   2   2       7500.14       8107.62       112.57 o
  -1   2   2       8157.06       8537.85       122.40 o
   0   2   2       8348.35       8582.83       137.75 o
   1   2   2       6383.62       6685.04       101.79 o
   2   2   2      10419.97      11155.37       150.33 o
   3   2   2      49800.61      50626.11       412.24 o
   4   2   2       3652.78       3607.87        34.01 o
   5   2   2      13822.40      12156.16        91.51 o
   6   2   2       4042.75       4411.08        38.91 o
   7   2   2       6459.95       6520.43        55.29 o
   8   2   2      10095.03       9393.59        86.51 o
   9   2   2       1434.00       1671.96        25.36 o
  10   2   2       2954.77       2916.47        77.75 o
  11   2   2       1336.82       1429.56        39.65 o
  12   2   2         78.64         52.82        19.81 o
  13   2   2       1959.16       1940.60        39.39 o
  14   2   2       1189.24       1180.47        31.75 o
  15   2   2       1736.84       1820.15        34.29 o
  16   2   2        587.83        571.59        30.55 o
  17   2   2        634.94        609.57        22.12 o
  18   2   2        208.08        223.54        19.34 o
  19   2   2        287.67        260.85        36.08 o
 -18   3   2        867.00        873.40        34.23 o
 -17   3   2       1526.87       1549.49        55.73 o
 -16   3   2       1001.25       1008.26        35.71 o
 -15   3   2       2054.28       1837.62        40.90 o
 -14   3   2       4977.34       5140.39        85.98 o
 -13   3   2        447.97        444.15        22.89 o
 -12   3   2       3032.27       3124.43        43.52 o
 -11   3   2       1968.53       1890.22        32.09 o
 -10   3   2       1816.64       1901.30        70.50 o
  -9   3   2       6707.42       6259.54        70.72 o
  -8   3   2        320.10        343.04        14.60 o
  -7   3   2      16986.76      16678.78       148.21 o
  -6   3   2      10828.15      11688.10        97.85 o
  -5   3   2        948.23        780.38        20.57 o
  -4   3   2       3651.14       3482.15        31.85 o
  -3   3   2      10145.32       9798.05        86.90 o
  -2   3   2      55164.49      57137.94       518.63 o
  -1   3   2       8445.45       8434.55       285.81 o
   0   3   2       1211.18       1475.82        42.34 o
   1   3   2      16899.69      17527.64       255.17 o
   2   3   2      57162.31      59079.68       515.50 o
   3   3   2       8656.38       8251.01        65.55 o
   4   3   2       1525.12       1546.41        17.41 o
   5   3   2        592.81        595.19        12.87 o
   6   3   2      11191.45      11832.24        92.67 o
   7   3   2      14769.95      14719.02       117.91 o
   8   3   2        536.24        489.18        14.27 o
   9   3   2       5110.07       4875.09        62.30 o
  10   3   2       1769.95       1811.83        98.59 o
  11   3   2       1980.38       2007.34        38.94 o
  12   3   2       2123.46       2155.96        61.86 o
  13   3   2        410.90        408.34        23.30 o
  14   3   2       4971.99       5068.61        69.12 o
  15   3   2       1644.91       1509.12        34.68 o
  16   3   2        641.79        616.33        29.09 o
  17   3   2       1122.51       1146.68        26.11 o
  18   3   2        844.28        812.70        29.78 o
 -18   4   2        304.46        291.82        22.33 o
 -17   4   2         13.22          1.20        18.34 o
 -16   4   2        435.49        409.93        21.79 o
 -15   4   2        881.79        981.20        27.38 o
 -14   4   2        214.76        225.75        24.20 o
 -13   4   2       6218.41       6020.80        83.66 o
 -12   4   2       1161.53       1201.83        29.57 o
 -11   4   2       5693.44       5367.66        73.75 o
 -10   4   2       2226.79       2097.36        45.90 o
  -9   4   2       6016.58       6045.11        69.40 o
  -8   4   2       6711.59       6291.07        63.73 o
  -7   4   2       2617.24       2353.49        29.00 o
  -6   4   2        355.90        273.13        11.04 o
  -5   4   2      28459.95      28338.92       274.42 o
  -4   4   2       5903.02       5739.01        59.63 o
  -3   4   2      23586.69      23458.55       226.24 o
  -2   4   2      20814.55      21464.71       205.04 o
  -1   4   2      10445.06      10858.19       109.40 o
   0   4   2        433.17        440.98        16.21 o
   1   4   2       6560.32       6871.67        68.54 o
   2   4   2      17807.48      18369.54       173.40 o
   3   4   2      19422.80      19078.52       165.01 o
   4   4   2       8753.72       8546.17        70.32 o
   5   4   2      30691.42      30409.45       250.69 o
   6   4   2        555.76        480.73        12.22 o
   7   4   2       1995.76       1793.38        22.22 o
   8   4   2       6088.98       5744.03        63.55 o
   9   4   2       5743.04       6276.32        74.05 o
  10   4   2       2444.06       2333.55        92.39 o
  11   4   2       4813.97       4604.18        88.21 o
  12   4   2       1741.67       1684.67        47.89 o
  13   4   2       4987.73       4902.30        86.55 o
  14   4   2         52.49         53.68        19.33 o
  15   4   2        880.97       1023.37        31.43 o
  16   4   2        408.78        428.61        21.57 o
  17   4   2         24.47         14.22        16.88 o
  18   4   2        311.67        306.75        22.13 o
 -18   5   2        441.51        486.47        23.40 o
 -17   5   2        885.36        982.30        32.14 o
 -16   5   2       1044.08       1083.62        34.50 o
 -15   5   2        986.23        982.63        44.24 o
 -14   5   2       4254.81       4244.27        86.88 o
 -13   5   2       2448.22       2338.20        58.97 o
 -12   5   2        136.28        162.46        23.53 o
 -11   5   2       7026.70       7041.79        91.86 o
 -10   5   2       4934.12       5174.41        78.78 o
  -9   5   2       6680.01       6228.10        98.78 o
  -8   5   2        457.40        441.47        17.10 o
  -7   5   2      29617.08      30020.62       308.15 o
  -6   5   2       1728.75       1777.94        25.24 o
  -5   5   2       1343.89       1350.97        22.49 o
  -4   5   2       9908.65      10764.67       108.95 o
  -3   5   2        505.33        462.92        18.15 o
  -2   5   2      28231.84      29761.49       286.66 o
  -1   5   2       8451.43       8343.77        76.60 o
   0   5   2       1696.67       1446.27        20.33 o
   1   5   2      13475.27      14005.36       128.32 o
   2   5   2      24988.10      26325.76       257.20 o
   3   5   2       1621.41       1669.13        25.36 o
   4   5   2      12864.49      13436.84       118.92 o
   5   5   2       2118.87       2121.11        24.57 o
   6   5   2        890.53        985.03        15.89 o
   7   5   2      25650.76      26061.13       226.56 o
   8   5   2       1352.35       1348.06        27.06 o
   9   5   2       6902.60       6565.86        96.93 o
  10   5   2       6620.58       6798.23       112.49 o
  11   5   2       5543.39       5479.94        96.05 o
  12   5   2        351.43        281.72        32.15 o
  13   5   2       2961.98       2845.72        59.52 o
  14   5   2       4170.39       4235.75        68.60 o
  15   5   2        485.06        597.42        29.78 o
  16   5   2        777.60        812.76        26.46 o
  17   5   2       1111.20       1189.60        46.68 o
  18   5   2        816.00        786.54        36.89 o
 -18   6   2          8.83         10.15        18.93 o
 -17   6   2        136.40        151.80        20.06 o
 -16   6   2        370.48        375.73        22.25 o
 -15   6   2       1402.40       1479.74        85.95 o
 -14   6   2        377.74        420.92        31.86 o
 -13   6   2       2261.56       2369.41        54.71 o
 -12   6   2        568.69        594.80        32.89 o
 -11   6   2       7308.47       7149.67       104.46 o
 -10   6   2       1525.30       1504.23        58.60 o
  -9   6   2       2708.50       2582.92        69.23 o
  -8   6   2       7157.72       7064.59        79.72 o
  -7   6   2        412.93        375.68        14.84 o
  -6   6   2       1908.24       1981.34        27.52 o
  -5   6   2      11961.14      11306.23       115.52 o
  -4   6   2      20798.68      21152.03       220.03 o
  -3   6   2       4864.00       4478.10        50.98 o
  -2   6   2       6495.28       6780.18        79.55 o
  -1   6   2        604.69        588.58        16.19 o
   0   6   2        369.77        441.56        16.18 o
   1   6   2        414.29        370.84        13.08 o
   2   6   2       3751.68       3862.54        41.76 o
   3   6   2       5155.00       4946.88        59.09 o
   4   6   2      23350.04      23531.80       241.80 o
   5   6   2      11400.46      10771.61       116.70 o
   6   6   2       2483.67       2502.31        35.07 o
   7   6   2        624.98        671.40        18.05 o
   8   6   2       5189.98       4950.53        58.26 o
   9   6   2       2796.45       2896.81        58.67 o
  10   6   2       1866.56       1853.38        40.48 o
  11   6   2       8697.77       8340.56       136.02 o
  12   6   2       1256.38       1211.39        51.93 o
  13   6   2       2319.06       2236.56       101.86 o
  14   6   2        182.50        166.28        25.51 o
  15   6   2       1874.98       1878.67       175.08 o
  16   6   2        479.88        528.67        24.51 o
  17   6   2         86.38         70.63        17.29 o
  18   6   2          5.78          2.34        18.85 o
 -18   7   2        436.37        367.49        31.39 o
 -17   7   2        739.57        714.13        26.10 o
 -16   7   2        508.40        592.79        23.45 o
 -15   7   2        334.32        352.04        50.76 o
 -14   7   2       2131.10       2286.03        57.79 o
 -13   7   2        444.01        394.85        38.78 o
 -12   7   2        904.28        883.11        32.90 o
 -11   7   2       1239.27       1247.14        33.11 o
 -10   7   2       4882.93       5106.35        78.94 o
  -9   7   2       7021.94       6805.81       121.52 o
  -8   7   2      13497.58      13362.34       200.99 o
  -7   7   2       8505.84       8551.20        97.67 o
  -6   7   2       1040.20        960.65        23.64 o
  -5   7   2       5251.96       5030.88        71.02 o
  -4   7   2       3408.25       3277.81        51.02 o
  -3   7   2       4177.73       3959.61        53.38 o
  -2   7   2      11360.54      11732.92       117.92 o
  -1   7   2      13003.68      14234.35       136.99 o
   0   7   2       2288.40       2140.66        28.10 o
   1   7   2      10301.53      11178.56       111.66 o
   2   7   2       9649.34       9909.56        98.92 o
   3   7   2       6260.86       6137.90        76.47 o
   4   7   2       3457.36       3095.74        47.84 o
   5   7   2       5837.89       5895.74        79.80 o
   6   7   2       2269.60       2117.90        38.26 o
   7   7   2       9339.40       9207.92       113.03 o
   8   7   2      16152.25      15525.54       232.53 o
   9   7   2       6854.72       6638.52       152.46 o
  10   7   2       5856.39       6068.69       160.73 o
  11   7   2       1113.04       1173.01        49.66 o
  12   7   2       1370.04       1357.95        47.01 o
  13   7   2        562.59        567.29        30.99 o
  14   7   2       2202.52       2106.03        61.34 o
  15   7   2        735.38        643.32        42.22 o
  16   7   2        482.37        528.91        24.59 o
  17   7   2        462.21        503.34        23.15 o
  18   7   2        616.62        698.38        46.51 o
 -17   8   2          4.94         20.81        17.17 o
 -16   8   2        777.27        808.68        22.80 o
 -15   8   2       1731.77       1732.66        38.59 o
 -14   8   2        740.32        778.65        35.85 o
 -13   8   2       6163.22       6267.96       130.10 o
 -12   8   2        584.45        582.90        30.04 o
 -11   8   2        738.94        702.16        28.55 o
 -10   8   2       5307.38       5303.31        71.88 o
  -9   8   2        478.40        478.07        21.89 o
  -8   8   2       3047.22       2940.06        91.55 o
  -7   8   2       1029.53        932.58        33.41 o
  -6   8   2       5484.66       5356.80        69.46 o
  -5   8   2       4111.68       3706.19        51.01 o
  -4   8   2      10854.97      10149.83       120.82 o
  -3   8   2      10965.22      11402.21       126.30 o
  -2   8   2       8066.76       8239.65        89.40 o
  -1   8   2       1229.85       1257.65        24.50 o
   0   8   2       3072.44       3513.54        43.37 o
   1   8   2        567.45        563.35        18.85 o
   2   8   2       7854.28       8049.85        89.25 o
   3   8   2      11064.42      11692.44       155.57 o
   4   8   2      11476.36      10693.09       141.10 o
   5   8   2       4503.42       4202.98        62.43 o
   6   8   2       5495.21       5357.81        89.02 o
   7   8   2       1402.58       1392.85        44.03 o
   8   8   2       3226.15       2979.09        85.47 o
   9   8   2        997.24        990.44        33.40 o
  10   8   2       4994.60       4952.20        94.23 o
  11   8   2        777.34        740.90        41.71 o
  12   8   2        106.83        135.99        28.61 o
  13   8   2       7589.32       7436.38       159.58 o
  14   8   2        309.54        353.68        29.13 o
  15   8   2       2073.32       2038.96        59.53 o
  16   8   2        913.72        894.26        31.55 o
  17   8   2         42.89         44.47        14.10 o
 -17   9   2        717.90        696.29        41.63 o
 -16   9   2        103.25        109.06        18.87 o
 -15   9   2       2140.24       2035.09        68.14 o
 -14   9   2       1153.07       1207.00       145.02 o
 -13   9   2         47.24         60.72        41.56 o
 -12   9   2       2161.44       2173.23        90.31 o
 -11   9   2        340.23        327.26        29.63 o
 -10   9   2       7840.08       8105.14       104.03 o
  -9   9   2       4538.63       4531.37        72.65 o
  -8   9   2       5102.60       5141.77        82.13 o
  -7   9   2       2046.44       2054.35        74.07 o
  -6   9   2       2432.73       2244.61        45.03 o
  -5   9   2       1215.44       1320.83        31.77 o
  -4   9   2        203.91        194.90        20.85 o
  -3   9   2       8923.58       9446.64       121.12 o
  -2   9   2       2910.14       2919.82        48.50 o
  -1   9   2      12740.00      13246.57       137.78 o
   0   9   2       1256.51       1042.56        25.58 o
   1   9   2       9525.44       9839.66       116.81 o
   2   9   2        767.23        709.25        20.10 o
   3   9   2       6996.59       7458.57       113.63 o
   4   9   2        381.33        394.28        25.57 o
   5   9   2       1741.17       2028.42        44.10 o
   6   9   2       2420.73       2246.33        50.87 o
   7   9   2       2340.07       2285.33       118.84 o
   8   9   2       4854.23       4660.57        93.29 o
   9   9   2       5847.68       5807.69       154.17 o
  10   9   2       8060.34       8057.85       136.62 o
  11   9   2        293.98        297.12        28.56 o
  12   9   2       3011.06       2997.59        86.37 o
  13   9   2         15.75         27.85        20.62 o
  14   9   2       1829.24       1631.31        53.83 o
  15   9   2       2217.40       2166.09        71.55 o
  16   9   2        497.66        470.25        26.29 o
  17   9   2        858.11        868.80        77.68 o
 -17  10   2        297.41        288.91        23.87 o
 -16  10   2        348.22        372.71        20.74 o
 -15  10   2       1155.21       1096.70        33.80 o
 -14  10   2       1243.88       1367.52        41.96 o
 -13  10   2       2933.41       2704.69        84.20 o
 -12  10   2       2286.26       2366.82        68.13 o
 -11  10   2       2352.09       2221.28        66.08 o
 -10  10   2        400.05        411.99        26.03 o
  -9  10   2       2107.30       2123.05        53.22 o
  -8  10   2       5183.35       5057.37        86.65 o
  -7  10   2       1200.26       1162.63        34.28 o
  -6  10   2       6479.50       6276.23       161.61 o
  -5  10   2       4365.62       4301.78       131.62 o
  -4  10   2       6908.29       6682.88        88.67 o
  -3  10   2       9249.53       9876.69       153.72 o
  -2  10   2       4834.98       4781.40        80.07 o
  -1  10   2       8507.80       9157.20        95.62 o
   0  10   2        740.51        818.72        21.95 o
   1  10   2       9299.40      10035.96       123.24 o
   2  10   2       4819.60       4743.78        63.17 o
   3  10   2       9409.02      10209.47       143.15 o
   4  10   2       7188.84       6962.98       106.63 o
   5  10   2       4977.68       5243.70       180.47 o
   6  10   2       6427.80       6054.42       103.16 o
   7  10   2        768.90        704.84        32.19 o
   8  10   2       4391.06       4325.90       159.97 o
   9  10   2       1277.26       1243.44        37.28 o
  10  10   2       1171.64       1168.99        38.93 o
  11  10   2       2555.84       2410.30        74.93 o
  12  10   2       1586.88       1709.09        53.61 o
  13  10   2       3467.43       3559.16       101.41 o
  14  10   2       1616.25       1676.99        49.84 o
  15  10   2       1431.09       1378.95        42.92 o
  16  10   2        292.80        301.05        24.49 o
  17  10   2        364.01        339.97        25.05 o
 -16  11   2       1413.32       1474.28        50.38 o
 -15  11   2        311.16        315.27        28.23 o
 -14  11   2        373.27        420.78        39.79 o
 -13  11   2         13.80         13.17        46.78 o
 -12  11   2        835.96        886.82        43.79 o
 -11  11   2         22.14         38.32        33.67 o
 -10  11   2       3040.58       3038.95        63.48 o
  -9  11   2       2385.64       2418.03        65.54 o
  -8  11   2      13642.50      14164.92       210.80 o
  -7  11   2        126.92        171.28        25.08 o
  -6  11   2       3845.53       3975.43        69.77 o
  -5  11   2        265.39        241.31        29.40 o
  -4  11   2        242.59        224.75        51.61 o
  -3  11   2       8263.14       8289.87       178.24 o
  -2  11   2       3014.24       2849.09        59.54 o
  -1  11   2      15749.43      16604.92       191.96 o
   0  11   2       5506.78       4925.77        59.05 o
   1  11   2      13428.62      14068.63       157.52 o
   2  11   2       4356.22       4320.71        68.08 o
   3  11   2       8090.23       8051.03       120.01 o
   4  11   2         35.05         70.53        35.03 o
   5  11   2         29.38         52.66        26.04 o
   6  11   2       2850.89       3076.63        68.04 o
   7  11   2        187.75        227.29        29.73 o
   8  11   2      11921.84      12163.82       258.44 o
   9  11   2       2601.46       2568.02        60.52 o
  10  11   2       4952.80       5356.30       112.89 o
  11  11   2        237.46        316.23        38.44 o
  12  11   2       1065.42       1034.67        49.22 o
  13  11   2        110.06         62.91       123.62 o
  14  11   2        829.31        743.96        61.82 o
  15  11   2        329.61        309.10        21.69 o
  16  11   2       1921.32       1922.02        50.34 o
 -16  12   2        126.74         68.66        18.75 o
 -15  12   2        277.28        280.88        20.87 o
 -14  12   2       3041.93       3252.57        74.93 o
 -13  12   2        532.71        519.23        53.31 o
 -12  12   2       1945.79       2217.74       309.58 o
 -11  12   2        119.25         86.85        33.78 o
 -10  12   2       2917.11       2947.60        86.25 o
  -9  12   2       1803.16       2002.20        57.03 o
  -8  12   2       1666.24       1568.91        50.66 o
  -7  12   2       3118.72       3211.30       104.64 o
  -6  12   2       5179.78       5146.73        93.47 o
  -5  12   2       1901.69       1906.09        60.08 o
  -4  12   2       7694.09       7606.68       115.18 o
  -3  12   2       1318.24       1409.55        50.34 o
  -2  12   2       6579.95       6991.00       152.19 o
  -1  12   2       1956.51       2048.16        73.79 o
   0  12   2       3070.18       3230.27        79.05 o
   1  12   2       1944.98       2059.09        54.21 o
   2  12   2       6564.11       6836.94       221.16 o
   3  12   2       1994.33       2151.93        53.18 o
   4  12   2       8589.18       8666.24       130.63 o
   5  12   2       1860.28       1769.81        46.11 o
   6  12   2       4304.56       4256.18        98.23 o
   7  12   2       2046.79       2045.01        49.62 o
   8  12   2       2564.40       2518.61        57.68 o
   9  12   2       1143.25       1286.93        42.37 o
  10  12   2       2633.15       2782.21        81.67 o
  11  12   2        329.66        336.58        31.03 o
  12  12   2       1717.11       1872.75       167.56 o
  13  12   2        371.83        381.50        30.61 o
  14  12   2       2742.54       2829.45        61.84 o
  15  12   2        238.26        219.15        18.42 o
  16  12   2        261.51        213.15        22.32 o
 -15  13   2        242.82        245.50        17.27 o
 -14  13   2        893.15        926.05        47.43 o
 -13  13   2        707.40        764.81        50.95 o
 -12  13   2         82.99         77.39        28.38 o
 -11  13   2        312.68        387.41        42.83 o
 -10  13   2       2286.09       2330.93        68.80 o
  -9  13   2       1261.82       1378.84        50.30 o
  -8  13   2       7243.09       7621.62       137.64 o
  -7  13   2       1252.52       1272.50        39.92 o
  -6  13   2       4474.17       4694.43        84.60 o
  -5  13   2        934.80        903.87        38.50 o
  -4  13   2       2037.48       2202.90        53.65 o
  -3  13   2       5664.39       5678.22        85.74 o
  -2  13   2      11398.31      11158.50       158.48 o
  -1  13   2       8623.89       8960.96       167.67 o
   0  13   2      10126.21       9900.43       151.50 o
   1  13   2       8060.12       8067.49       123.62 o
   2  13   2      13124.62      12965.65       165.39 o
   3  13   2       4578.11       4377.62        73.44 o
   4  13   2       1508.32       1505.27        42.17 o
   5  13   2        453.66        495.63        30.46 o
   6  13   2       4686.83       4931.71        89.51 o
   7  13   2       1448.89       1412.88        41.07 o
   8  13   2       5446.77       5617.74       122.42 o
   9  13   2        516.41        499.75        36.33 o
  10  13   2       3564.13       3620.21        78.30 o
  11  13   2        512.77        561.55        37.95 o
  12  13   2         19.64          1.15        23.39 o
  13  13   2        942.66        977.36        32.24 o
  14  13   2       1160.05       1077.72        35.41 o
  15  13   2        178.51        174.97        13.84 o
 -14  14   2        909.27        860.17        31.35 o
 -13  14   2        413.04        379.44        27.21 o
 -12  14   2       2489.92       2614.56       102.00 o
 -11  14   2        287.29        386.32        52.58 o
 -10  14   2        831.06       1031.36        53.93 o
  -9  14   2       3156.57       3393.05        85.39 o
  -8  14   2       1343.65       1340.68        49.32 o
  -7  14   2       1108.26       1189.84        39.45 o
  -6  14   2       2341.30       2368.75        53.88 o
  -5  14   2       2578.21       2662.37        53.02 o
  -4  14   2       7445.76       7531.19       105.71 o
  -3  14   2       2780.61       2794.80        51.50 o
  -2  14   2       2867.96       2792.41        52.87 o
  -1  14   2        252.63        244.26        25.00 o
   0  14   2       1074.28       1103.03        33.42 o
   1  14   2        384.21        445.02        25.20 o
   2  14   2       2480.00       2350.60        45.58 o
   3  14   2       1201.65       1146.67        31.84 o
   4  14   2       8180.54       8326.94       109.25 o
   5  14   2       2377.99       2397.56        62.35 o
   6  14   2       2157.02       2211.13        79.07 o
   7  14   2       1121.25       1227.61        36.92 o
   8  14   2       1362.00       1426.39        46.73 o
   9  14   2       2149.68       2202.38        46.58 o
  10  14   2        807.25        930.78        38.62 o
  11  14   2        135.65        176.32        28.92 o
  12  14   2       1777.81       1841.73        46.23 o
  13  14   2        377.61        347.66        21.55 o
  14  14   2        623.33        557.77        41.14 o
 -14  15   2        754.77        679.03        34.75 o
 -13  15   2        956.74        918.29        28.36 o
 -12  15   2         62.72         38.18        25.19 o
 -11  15   2        556.84        570.08        66.41 o
 -10  15   2        705.09        772.31        53.63 o
  -9  15   2        637.86        692.12        44.95 o
  -8  15   2       2814.92       3104.68        80.81 o
  -7  15   2        379.55        377.51        29.42 o
  -6  15   2        610.01        649.65        28.74 o
  -5  15   2        380.65        429.70        26.32 o
  -4  15   2        303.49        298.04        24.37 o
  -3  15   2        202.45        211.96        22.86 o
  -2  15   2       1994.57       2112.32        52.15 o
  -1  15   2       2005.68       2005.84        53.47 o
   0  15   2      11335.71      11372.56       154.84 o
   1  15   2       1967.33       1963.75        56.40 o
   2  15   2       2325.88       2368.26        47.12 o
   3  15   2        772.15        815.66        28.91 o
   4  15   2        468.04        421.48        24.85 o
   5  15   2        197.26        255.33        26.85 o
   6  15   2        978.82       1015.81        37.68 o
   7  15   2        293.80        327.94        26.64 o
   8  15   2       2468.81       2534.94        49.97 o
   9  15   2        347.35        362.11        28.82 o
  10  15   2       1654.57       1714.32        63.71 o
  11  15   2        819.83        824.01        32.92 o
  12  15   2        115.74        130.63        21.82 o
  13  15   2       1020.75       1062.41        39.43 o
  14  15   2        615.97        589.42        22.73 o
 -13  16   2        729.18        691.26        32.20 o
 -12  16   2       1493.69       1506.65        42.78 o
 -11  16   2         61.46         77.36        55.62 o
 -10  16   2        421.42        468.55        32.53 o
  -9  16   2       1856.59       1953.81        57.78 o
  -8  16   2        803.20        977.18        91.62 o
  -7  16   2       1268.38       1326.05        70.99 o
  -6  16   2       5019.17       5016.68       107.35 o
  -5  16   2          3.32         16.76        21.73 o
  -4  16   2       3367.79       3502.85        62.20 o
  -3  16   2        245.18        241.68        26.06 o
  -2  16   2       1071.31       1084.46        35.00 o
  -1  16   2       2396.10       2269.63        62.67 o
   0  16   2          3.78         28.57        24.50 o
   1  16   2       2631.28       2578.81        58.60 o
   2  16   2        779.03        780.68        36.65 o
   3  16   2        402.32        440.79        32.70 o
   4  16   2       5678.69       5898.06        95.59 o
   5  16   2         73.79         76.54        23.12 o
   6  16   2       4277.12       4289.57        67.82 o
   7  16   2        928.42        952.24        29.33 o
   8  16   2        549.03        646.41       159.25 o
   9  16   2       1640.86       1749.83        40.84 o
  10  16   2        525.94        570.67        22.97 o
  11  16   2        167.48        154.06        18.26 o
  12  16   2       1174.94       1138.44        28.25 o
  13  16   2        628.48        554.03        28.68 o
 -12  17   2          4.81         -4.32        15.50 o
 -11  17   2        822.35        789.03        54.62 o
 -10  17   2       1063.46       1038.04        43.36 o
  -9  17   2        120.45        121.95        23.08 o
  -8  17   2       1777.36       1815.61        64.86 o
  -7  17   2       1259.74       1287.15        86.53 o
  -6  17   2       2789.86       2915.61        88.80 o
  -5  17   2       1336.77       1359.66        41.53 o
  -4  17   2        422.39        429.10        29.65 o
  -3  17   2        526.62        494.13        30.88 o
  -2  17   2       1239.67       1259.64        44.36 o
  -1  17   2       2228.61       2201.69       138.38 o
   0  17   2       3369.29       3420.38        94.01 o
   1  17   2       2589.79       2532.14        57.23 o
   2  17   2       1565.25       1572.74        44.79 o
   3  17   2        773.16        822.83        33.56 o
   4  17   2        558.87        624.34        35.41 o
   5  17   2       2423.72       2559.38        50.55 o
   6  17   2       2356.82       2559.73        63.40 o
   7  17   2       1190.02       1213.12        49.12 o
   8  17   2       2129.62       2265.91        53.51 o
   9  17   2        144.79        124.05        17.70 o
  10  17   2       2227.12       2250.52        52.20 o
  11  17   2        815.03        779.53        32.14 o
  12  17   2         26.86          8.31        29.36 o
 -11  18   2        356.68        303.80        26.97 o
 -10  18   2        272.29        304.53        26.84 o
  -9  18   2        256.92        248.62        27.65 o
  -8  18   2        501.78        520.21        26.29 o
  -7  18   2        868.71        873.20        33.32 o
  -6  18   2       1967.73       1996.38        55.59 o
  -5  18   2         21.58         22.58        25.06 o
  -4  18   2       3457.77       3138.36       115.65 o
  -3  18   2          4.54         -0.37        32.68 o
  -2  18   2       1167.39       1273.28        53.19 o
  -1  18   2        705.76        655.67        42.85 o
   0  18   2        495.76        458.99        39.78 o
   1  18   2        598.05        615.27        32.14 o
   2  18   2       1132.15       1163.07        33.13 o
   3  18   2         70.48        116.08        37.59 o
   4  18   2       4900.54       5255.08       284.37 o
   5  18   2          7.71         10.20        24.43 o
   6  18   2       1995.64       1937.14        38.43 o
   7  18   2       1392.44       1475.12        31.65 o
   8  18   2        311.80        300.17        21.44 o
   9  18   2        386.09        379.94        22.96 o
  10  18   2        239.06        264.26        19.61 o
  11  18   2        353.49        327.96        23.85 o
 -10  19   2       1762.72       1489.43        65.96 o
  -9  19   2        374.55        356.00        25.45 o
  -8  19   2       1172.96       1416.68        79.05 o
  -7  19   2         18.06         20.53        23.14 o
  -6  19   2       2228.95       2329.53        68.28 o
  -5  19   2        702.87        703.54        33.33 o
  -4  19   2        242.16        242.77        26.59 o
  -3  19   2       1088.47        944.09        38.73 o
  -2  19   2       2052.56       2281.34        61.51 o
  -1  19   2        473.52        441.29        30.85 o
   0  19   2       3071.72       3033.08        79.13 o
   1  19   2        605.99        570.52        37.60 o
   2  19   2       1350.47       1312.07        35.51 o
   3  19   2       1649.77       1521.99        32.01 o
   4  19   2        169.75        177.58        17.57 o
   5  19   2        725.72        752.92        23.51 o
   6  19   2       1813.11       1733.47        34.99 o
   7  19   2         14.78         30.81        16.72 o
   8  19   2       1978.43       2026.71        76.33 o
   9  19   2        284.10        267.20        17.89 o
  10  19   2       2350.61       2027.40        81.35 o
  -8  20   2        522.09        544.70        40.50 o
  -7  20   2        513.12        527.75        30.64 o
  -6  20   2       1473.18       1519.66        40.99 o
  -5  20   2       1014.63        960.69        45.69 o
  -4  20   2       2056.89       2055.03        53.84 o
  -3  20   2        173.52        214.16        29.64 o
  -2  20   2       1295.78       1361.85        43.63 o
  -1  20   2        423.79        449.44        29.96 o
   0  20   2        491.47        483.69        32.70 o
   1  20   2        160.48        135.25        25.84 o
   2  20   2       1101.19       1116.94        34.31 o
   3  20   2        113.99        100.36        18.99 o
   4  20   2       2969.65       2939.02        55.05 o
   5  20   2       1119.93       1095.84        31.61 o
   6  20   2       1048.40       1020.95        62.20 o
   7  20   2        552.52        589.56        58.71 o
   8  20   2        573.96        496.18        27.92 o
  -6  21   2       1231.88       1171.27        56.77 o
  -5  21   2        675.22        672.33        62.52 o
  -4  21   2        182.61        157.01        25.21 o
  -3  21   2       1325.15       1335.18        40.34 o
  -2  21   2       2016.70       2114.10        54.44 o
  -1  21   2        939.98        871.10        33.66 o
   0  21   2       3880.50       4031.35       105.22 o
   1  21   2       1047.39        999.57        38.35 o
   2  21   2       1128.21       1099.69        32.10 o
   3  21   2       1072.50       1075.21        42.86 o
   4  21   2        218.60        185.91        20.58 o
   5  21   2        412.66        407.57        33.96 o
   6  21   2       1041.91        996.78        69.15 o
  -3  22   2         63.07         64.37        25.82 o
  -2  22   2        652.91        620.92        42.80 o
  -1  22   2         97.84         78.97        15.81 o
   0  22   2        535.71        420.82        28.72 o
   1  22   2          5.58         -7.00        16.30 o
   2  22   2        309.63        235.18        45.45 o
   3  22   2        189.28        187.28        28.30 o
   1   0   3       3054.28       3673.37        68.15 o
   2   0   3       7465.71       6817.10       138.56 o
   3   0   3        831.57        591.33        12.95 o
   4   0   3      10008.76      10041.37        82.45 o
   5   0   3       3597.09       3681.96        42.26 o
   6   0   3        212.29        204.02         9.75 o
   7   0   3      12362.32      12615.15       113.28 o
   8   0   3        466.13        355.03        14.27 o
   9   0   3       5242.17       4567.11        60.02 o
  10   0   3       4888.37       4961.23        97.03 o
  11   0   3      12650.81      12546.67       118.52 o
  12   0   3         27.32         20.20        14.98 o
  13   0   3       3692.93       3833.78        56.09 o
  14   0   3       1289.57       1303.37        31.11 o
  15   0   3        118.56        138.95        18.51 o
  16   0   3         87.75        108.74        37.04 o
  17   0   3       3259.16       3282.03        55.52 o
  18   0   3        151.10        132.36        19.67 o
 -18   1   3        257.01        296.55        30.52 o
 -17   1   3        213.96        236.30        21.22 o
 -16   1   3        189.07        209.84        38.84 o
 -15   1   3        227.79        225.41        19.92 o
 -14   1   3        819.24        783.85        24.52 o
 -13   1   3       4824.31       4905.51        70.53 o
 -12   1   3       1116.13       1134.83        24.83 o
 -11   1   3       6727.85       6515.97        74.14 o
 -10   1   3       1128.27       1257.16        41.60 o
  -9   1   3       1728.73       1691.13        23.64 o
  -8   1   3       1953.86       1937.15        26.81 o
  -7   1   3       8266.24       7682.90        85.39 o
  -6   1   3       1223.39       1167.02        17.17 o
  -5   1   3      36304.78      35062.68       287.30 o
  -4   1   3       1247.10       1298.79        18.28 o
  -3   1   3       7991.59       8090.14        85.73 o
  -2   1   3      16260.27      16721.70       433.06 o
  -1   1   3        892.17        846.27        26.25 o
   0   1   3       5518.21       5801.21        98.93 o
   1   1   3        625.10        596.33        39.28 o
   2   1   3      15781.04      16419.45       297.09 o
   3   1   3      14049.75      13856.28       112.11 o
   4   1   3       1639.44       1549.98        17.39 o
   5   1   3      30656.74      29006.92       188.57 o
   6   1   3       1002.04        997.55        13.90 o
   7   1   3       5437.96       4449.11        47.69 o
   8   1   3       1647.61       1689.37        23.68 o
   9   1   3       1534.49       1450.79        26.18 o
  10   1   3        671.11        623.17        34.56 o
  11   1   3       8779.11       8422.75        84.08 o
  12   1   3        846.64        840.61        24.08 o
  13   1   3       4064.02       4178.34        59.33 o
  14   1   3        693.89        718.92        26.02 o
  15   1   3        615.03        651.00        24.06 o
  16   1   3        262.10        229.52        31.09 o
  17   1   3        237.65        337.71        22.38 o
  18   1   3        178.37        213.49        20.34 o
 -18   2   3         55.80         57.21        17.26 o
 -17   2   3       3873.78       4090.40        75.06 o
 -16   2   3         82.67         79.75        31.99 o
 -15   2   3       3060.51       3226.64        62.51 o
 -14   2   3        118.45        116.76        19.96 o
 -13   2   3       4833.83       5010.53        64.65 o
 -12   2   3         25.75         30.86        15.96 o
 -11   2   3       7818.13       7776.02        83.39 o
 -10   2   3       1240.62       1298.98        40.24 o
  -9   2   3       7888.28       7526.50        75.49 o
  -8   2   3       1606.54       1659.08        22.48 o
  -7   2   3       8920.69       8917.38        85.41 o
  -6   2   3        984.40        877.24        16.25 o
  -5   2   3      10397.36      10814.01        86.57 o
  -4   2   3        281.20        249.30         8.30 o
  -3   2   3       7440.39       6911.47        56.40 o
  -2   2   3       6750.34       7364.54        86.65 o
  -1   2   3       1919.39       1626.49        48.97 o
   0   2   3        105.57        136.07        26.21 o
   1   2   3       8240.01       8453.57       200.96 o
   2   2   3       5835.51       6422.61       100.10 o
   3   2   3       5523.94       5126.69        44.70 o
   4   2   3        296.08        329.50         8.97 o
   5   2   3      11159.84      11415.92        80.89 o
   6   2   3       1848.50       1751.28        18.62 o
   7   2   3      11939.81      11330.43       102.79 o
   8   2   3       1537.80       1540.35        21.46 o
   9   2   3       6746.88       6340.24        70.00 o
  10   2   3       1665.79       1796.40        66.11 o
  11   2   3       6710.44       6615.39        84.28 o
  12   2   3        152.02        103.72        17.78 o
  13   2   3       5009.33       5316.03       101.59 o
  14   2   3        120.88        136.34        22.46 o
  15   2   3       4608.76       4631.63        72.24 o
  16   2   3         75.03        116.29        25.82 o
  17   2   3       3248.81       3371.22        56.68 o
  18   2   3         37.63         46.33        18.90 o
 -18   3   3         51.86         51.90        18.02 o
 -17   3   3        691.45        633.76        26.42 o
 -16   3   3        709.74        728.88        25.73 o
 -15   3   3       1049.31       1097.37        30.27 o
 -14   3   3        375.37        413.63        32.14 o
 -13   3   3       1615.73       1706.44        33.74 o
 -12   3   3       1061.12       1007.22        24.31 o
 -11   3   3       7639.37       7411.81        79.15 o
 -10   3   3        697.35        692.05        24.74 o
  -9   3   3       6976.47       7484.21        72.54 o
  -8   3   3       2058.41       2155.18        28.80 o
  -7   3   3      24558.16      24654.05       213.65 o
  -6   3   3        747.28        694.92        15.20 o
  -5   3   3      28153.88      26258.74       210.00 o
  -4   3   3      13201.75      13031.94        93.69 o
  -3   3   3      32244.17      33337.06       264.57 o
  -2   3   3       3578.11       3622.66        36.58 o
  -1   3   3       7147.28       7652.92        90.01 o
   0   3   3         88.55         92.65        15.18 o
   1   3   3       9696.08      10280.62       120.47 o
   2   3   3       4800.42       4808.81        47.43 o
   3   3   3      29858.11      30721.37       261.01 o
   4   3   3      13274.42      13445.70        98.90 o
   5   3   3      25649.73      24030.06       173.38 o
   6   3   3        975.44       1072.45        15.59 o
   7   3   3      23230.91      22827.75       191.80 o
   8   3   3       2144.61       2298.88        29.81 o
   9   3   3       8192.51       8179.19        84.16 o
  10   3   3       1035.60       1047.12        36.60 o
  11   3   3       8138.74       7873.14        99.53 o
  12   3   3        553.11        525.82        23.85 o
  13   3   3       2166.54       2217.55        67.56 o
  14   3   3        172.83        184.52        23.11 o
  15   3   3       1547.12       1690.75        38.59 o
  16   3   3        753.67        746.46        24.02 o
  17   3   3        753.69        836.31        24.60 o
  18   3   3         17.57         47.81        18.87 o
 -18   4   3         83.47         82.63        19.93 o
 -17   4   3       4231.55       4339.41        80.83 o
 -16   4   3        102.38        117.04        23.37 o
 -15   4   3       4421.66       4640.98        86.44 o
 -14   4   3         57.13         76.66        21.84 o
 -13   4   3       1947.79       2027.63        39.00 o
 -12   4   3        462.74        482.35        22.96 o
 -11   4   3       2283.65       2365.73        41.23 o
 -10   4   3        422.23        454.38        22.78 o
  -9   4   3       4618.36       4559.43        84.76 o
  -8   4   3        769.42        740.25        16.47 o
  -7   4   3       8146.93       7939.55        77.98 o
  -6   4   3      14578.85      14786.94       128.05 o
  -5   4   3      13758.61      14566.29       129.11 o
  -4   4   3       1379.28       1459.90        17.49 o
  -3   4   3       6089.30       5981.01        53.96 o
  -2   4   3       1088.95       1295.55        24.90 o
  -1   4   3      54656.48      55737.41       454.00 o
   0   4   3       6180.51       6145.83        65.98 o
   1   4   3      62908.76      64171.33       585.18 o
   2   4   3        423.40        536.32        13.42 o
   3   4   3       4442.69       4122.92        39.06 o
   4   4   3        798.99        849.40        13.10 o
   5   4   3      11300.28      12098.17       100.72 o
   6   4   3      13230.39      13602.25       125.90 o
   7   4   3      10954.91      10278.28        97.41 o
   8   4   3       1128.14       1161.90        21.43 o
   9   4   3       5330.86       5133.89        69.42 o
  10   4   3         82.41         75.04        29.92 o
  11   4   3       1719.04       1745.95        36.34 o
  12   4   3        767.01        774.06        32.05 o
  13   4   3       2103.55       2091.91        50.43 o
  14   4   3        140.17        149.23        25.61 o
  15   4   3       4377.28       4575.62        71.53 o
  16   4   3        250.52        258.06        20.31 o
  17   4   3       5105.48       5112.87        83.10 o
  18   4   3         65.76         72.84        19.00 o
 -18   5   3        150.48        164.33        28.21 o
 -17   5   3        170.02        136.47        22.54 o
 -16   5   3         70.36        123.18        24.77 o
 -15   5   3         21.96         32.65        26.79 o
 -14   5   3        359.00        339.64        28.77 o
 -13   5   3       3474.95       3568.87        58.11 o
 -12   5   3        402.42        465.73        24.59 o
 -11   5   3       7117.50       7391.40       115.16 o
 -10   5   3       3726.34       3849.50        59.18 o
  -9   5   3       3018.74       2973.84        59.84 o
  -8   5   3        677.54        699.47        17.54 o
  -7   5   3       8054.14       7559.95        81.61 o
  -6   5   3       1597.67       1670.36        37.67 o
  -5   5   3      53342.30      53864.31       472.90 o
  -4   5   3        819.44        713.30        16.35 o
  -3   5   3       6210.45       5998.51        59.38 o
  -2   5   3       6938.10       6732.54        68.69 o
  -1   5   3       1195.74       1256.38        18.80 o
   0   5   3       8761.71       8494.06        86.84 o
   1   5   3        795.75        812.51        17.62 o
   2   5   3       4998.79       4905.57        58.14 o
   3   5   3       9467.54       9530.82        83.19 o
   4   5   3       2187.15       2205.55        28.58 o
   5   5   3      51866.22      53104.20       486.06 o
   6   5   3       1921.42       2150.44        27.16 o
   7   5   3       8072.53       7664.57        77.89 o
   8   5   3        406.01        425.88        17.68 o
   9   5   3       2516.90       2506.81        50.71 o
  10   5   3       4110.68       4186.86        78.28 o
  11   5   3      10240.20      10087.67       146.07 o
  12   5   3         42.23         31.60        25.80 o
  13   5   3       3986.12       3837.31        80.84 o
  14   5   3        714.76        700.73        28.85 o
  15   5   3        102.94        130.37        27.42 o
  16   5   3          9.09         24.12        20.00 o
  17   5   3        159.68        164.56        23.98 o
  18   5   3        168.19        142.36        18.77 o
 -18   6   3        337.23        352.52        29.76 o
 -17   6   3       2227.13       2505.73        48.08 o
 -16   6   3        804.92        903.72        34.01 o
 -15   6   3       3649.61       3925.35       226.19 o
 -14   6   3        515.46        519.26        32.65 o
 -13   6   3        530.68        600.41        29.42 o
 -12   6   3        868.49        857.64        36.77 o
 -11   6   3       3732.67       3773.74        58.72 o
 -10   6   3       1972.99       2037.10        44.08 o
  -9   6   3        422.30        386.32        33.26 o
  -8   6   3       5139.08       4945.93        60.09 o
  -7   6   3       2544.14       2495.21        35.58 o
  -6   6   3      15798.47      16713.56       147.61 o
  -5   6   3       1080.10       1153.58        30.44 o
  -4   6   3       1784.80       1655.68        29.16 o
  -3   6   3       2257.07       2271.23        32.25 o
  -2   6   3       6293.52       6273.70        62.19 o
  -1   6   3      44797.78      46194.29       391.71 o
   0   6   3       3285.52       3152.26        54.19 o
   1   6   3      39999.85      41694.54       354.18 o
   2   6   3       8562.06       8870.36        88.79 o
   3   6   3       3887.14       3961.69        46.10 o
   4   6   3       1361.51       1213.59        23.29 o
   5   6   3       1922.54       1857.06        54.63 o
   6   6   3      11633.62      12535.19       139.96 o
   7   6   3       2453.32       2220.65        38.15 o
   8   6   3       4022.99       3826.60        59.27 o
   9   6   3       1212.40       1078.88        48.70 o
  10   6   3       1097.38       1107.94        31.62 o
  11   6   3       4780.81       4901.80        88.20 o
  12   6   3        754.99        761.53        37.55 o
  13   6   3        621.43        658.41        34.28 o
  14   6   3        696.80        682.40        40.59 o
  15   6   3       3540.10       3676.17       243.70 o
  16   6   3        760.75        793.42        28.07 o
  17   6   3       2698.75       2651.61        77.68 o
  18   6   3        463.80        505.40        36.48 o
 -18   7   3        641.15        505.61        41.03 o
 -17   7   3        333.24        384.68        20.81 o
 -16   7   3         43.11         35.92        18.48 o
 -15   7   3        355.28        360.27        46.87 o
 -14   7   3        310.26        348.99        30.47 o
 -13   7   3       1924.06       1874.88        72.45 o
 -12   7   3        670.04        619.68        31.74 o
 -11   7   3       3675.36       3397.11        56.45 o
 -10   7   3       1397.27       1392.36        35.76 o
  -9   7   3       3271.89       3189.35        58.34 o
  -8   7   3         49.85         42.86        19.88 o
  -7   7   3       5092.41       4999.20        73.29 o
  -6   7   3       1826.07       1691.01        29.19 o
  -5   7   3      14533.97      14279.71       181.28 o
  -4   7   3      10001.09       9845.57       107.44 o
  -3   7   3         31.15         19.59        18.27 o
  -2   7   3       5753.60       5914.37        62.96 o
  -1   7   3       1586.00       1733.64        27.59 o
   0   7   3      11199.37      11396.34       112.59 o
   1   7   3       2733.03       3059.28        38.12 o
   2   7   3       2951.36       3010.53        40.72 o
   3   7   3       1283.98       1193.21        50.06 o
   4   7   3      10910.57      11293.08       118.09 o
   5   7   3      13945.47      13390.32       184.12 o
   6   7   3        564.30        500.31        22.24 o
   7   7   3       6600.56       6325.10       103.82 o
   8   7   3          4.43         13.67        26.82 o
   9   7   3       2871.27       2828.23        67.83 o
  10   7   3       1357.84       1441.28        45.94 o
  11   7   3       2651.49       2472.95        63.19 o
  12   7   3         63.73         74.73        24.49 o
  13   7   3       1310.25       1151.03        52.14 o
  14   7   3        135.75        132.29        27.15 o
  15   7   3        143.74        106.27        22.54 o
  16   7   3        137.65        129.32        22.09 o
  17   7   3        303.75        297.40        23.50 o
  18   7   3        394.29        359.89        34.84 o
 -17   8   3       2273.54       2354.43       103.99 o
 -16   8   3        431.49        507.73        21.74 o
 -15   8   3       2133.08       2065.16        55.89 o
 -14   8   3       1475.48       1588.31        54.49 o
 -13   8   3        220.19        263.53        28.86 o
 -12   8   3        555.37        502.26        28.25 o
 -11   8   3         90.29         83.39        22.71 o
 -10   8   3       3911.76       3814.81        64.19 o
  -9   8   3       1609.35       1452.13        32.91 o
  -8   8   3       1953.85       1814.44        52.29 o
  -7   8   3       1724.35       1669.99        38.85 o
  -6   8   3       2586.30       2489.32        40.21 o
  -5   8   3       4532.74       4433.42        60.59 o
  -4   8   3       3045.02       3248.26        51.36 o
  -3   8   3       4424.88       4599.53        61.33 o
  -2   8   3      10801.35      11026.42       116.09 o
  -1   8   3      32894.39      34218.44       331.74 o
   0   8   3       9656.03       8815.23        91.47 o
   1   8   3      27961.41      28998.82       271.41 o
   2   8   3      10402.35      10598.41       113.70 o
   3   8   3       3671.38       3841.41       112.98 o
   4   8   3       3531.44       3908.08        61.49 o
   5   8   3       3350.24       3312.95        49.29 o
   6   8   3       1674.00       1720.17        41.91 o
   7   8   3       1984.04       1802.68        51.51 o
   8   8   3        771.03        736.33        32.73 o
   9   8   3       1482.61       1355.47        38.90 o
  10   8   3       2613.76       2499.48        62.48 o
  11   8   3        249.16        276.38        27.50 o
  12   8   3        290.63        330.76        28.17 o
  13   8   3        216.51        254.36        25.47 o
  14   8   3       1534.13       1815.32        87.02 o
  15   8   3       1591.79       1503.76        57.18 o
  16   8   3        384.77        403.03        37.26 o
  17   8   3       2392.52       2212.51       128.42 o
 -17   9   3        306.35        254.95        20.73 o
 -16   9   3        323.82        389.56        21.32 o
 -15   9   3        926.33        904.28        29.77 o
 -14   9   3        388.65        434.87       105.40 o
 -13   9   3       1201.47       1218.70        48.59 o
 -12   9   3       2162.97       2100.38        99.15 o
 -11   9   3       8251.71       8024.69       119.86 o
 -10   9   3       1029.87        970.37        36.50 o
  -9   9   3        691.80        701.54        26.82 o
  -8   9   3       1011.84        952.85        28.59 o
  -7   9   3       5524.05       5415.50        92.74 o
  -6   9   3       6173.80       5729.81       105.45 o
  -5   9   3      11342.78      10844.43       133.85 o
  -4   9   3      10850.59      10208.19       140.91 o
  -3   9   3       2810.10       2869.32        69.78 o
  -2   9   3       6265.27       6282.49        88.65 o
  -1   9   3        499.41        541.60        22.36 o
   0   9   3         48.49         46.66        13.80 o
   1   9   3        185.79        219.62        18.28 o
   2   9   3       5697.36       5712.68        69.64 o
   3   9   3       3163.15       3194.76        53.15 o
   4   9   3       9947.47       9769.48       127.62 o
   5   9   3      13329.61      13416.12       178.34 o
   6   9   3       6877.96       6530.70       190.44 o
   7   9   3       6957.29       6912.71       149.92 o
   8   9   3        908.13        922.62        32.00 o
   9   9   3        485.22        487.27        33.19 o
  10   9   3        518.64        551.49        31.95 o
  11   9   3       6000.07       5923.06       105.56 o
  12   9   3       1022.76        994.52        36.97 o
  13   9   3        709.16        656.52        29.61 o
  14   9   3        188.67        202.70        24.89 o
  15   9   3        673.13        605.03        28.58 o
  16   9   3        279.83        298.36        20.44 o
  17   9   3        184.28        127.23        16.82 o
 -17  10   3       3501.51       3320.35       123.26 o
 -16  10   3        439.40        487.25        24.93 o
 -15  10   3       1143.79       1061.63        29.85 o
 -14  10   3          5.56         -2.03        20.58 o
 -13  10   3        173.89        239.62        42.29 o
 -12  10   3        209.45        150.22        27.54 o
 -11  10   3       2172.51       2189.07        57.07 o
 -10  10   3       4403.28       4189.03       122.02 o
  -9  10   3        531.56        476.13        28.31 o
  -8  10   3       5925.36       5920.70        93.25 o
  -7  10   3       2521.72       2515.64        59.68 o
  -6  10   3        182.20        174.48        24.89 o
  -5  10   3        505.74        503.77        34.32 o
  -4  10   3         56.68         49.58        20.55 o
  -3  10   3        134.88        150.73        24.74 o
  -2  10   3       7582.33       7248.35       105.55 o
  -1  10   3       9032.47       9336.24       119.42 o
   0  10   3      12930.99      12668.10       146.78 o
   1  10   3      10017.18      10566.96       113.02 o
   2  10   3       6909.83       6603.29        82.01 o
   3  10   3        360.87        326.87        22.05 o
   4  10   3         54.34         79.49        19.98 o
   5  10   3        141.48        111.67        41.34 o
   6  10   3        673.01        679.65        37.67 o
   7  10   3       1504.31       1473.93        43.52 o
   8  10   3       4366.99       4255.53        80.46 o
   9  10   3       1384.02       1354.40        48.71 o
  10  10   3       5209.86       5402.77       149.58 o
  11  10   3       2307.16       2314.06        56.29 o
  12  10   3         91.50         94.12        27.83 o
  13  10   3        152.98        172.07       113.36 o
  14  10   3         98.64        160.88        24.72 o
  15  10   3        752.77        687.42        45.77 o
  16  10   3        734.72        752.46        25.75 o
  17  10   3       3249.71       2824.46       106.99 o
 -16  11   3        198.75        200.03        19.38 o
 -15  11   3        272.16        284.41        20.77 o
 -14  11   3        695.37        773.93        39.60 o
 -13  11   3       2271.17       2216.00        91.18 o
 -12  11   3       2678.33       2906.67        92.15 o
 -11  11   3       5122.08       4894.59       157.67 o
 -10  11   3       1713.37       1651.46        51.31 o
  -9  11   3        333.31        351.76        32.42 o
  -8  11   3       1930.55       1916.98        52.10 o
  -7  11   3       9942.12       9656.63       139.01 o
  -6  11   3       6581.62       6490.24       134.19 o
  -5  11   3       7959.66       7928.15       126.02 o
  -4  11   3       9874.28       9933.27       312.30 o
  -3  11   3       1105.72       1138.75        71.63 o
  -2  11   3       4167.31       4201.01        88.14 o
  -1  11   3         93.28        161.27        19.14 o
   0  11   3       1028.41       1095.67        24.80 o
   1  11   3         13.75         12.42        15.27 o
   2  11   3       6489.66       6533.51        87.08 o
   3  11   3       1545.16       1539.22        49.08 o
   4  11   3      11725.72      11807.35       350.98 o
   5  11   3       9193.85       9396.65       161.46 o
   6  11   3       6362.29       6393.04       144.89 o
   7  11   3       9158.49       9089.61       136.15 o
   8  11   3       1787.77       1783.30        55.56 o
   9  11   3        653.20        676.68        36.98 o
  10  11   3        884.91        940.04        47.02 o
  11  11   3       3353.49       3294.40        77.63 o
  12  11   3       2766.89       3110.23        83.57 o
  13  11   3       2123.34       2192.29        81.31 o
  14  11   3        521.89        566.74        36.75 o
  15  11   3        156.86        164.49        22.23 o
  16  11   3         91.79         89.81        19.22 o
 -16  12   3        444.41        365.19        34.31 o
 -15  12   3        309.80        305.08        20.85 o
 -14  12   3        148.56        166.87        27.20 o
 -13  12   3         95.63         45.55        24.87 o
 -12  12   3        212.21        334.25        94.97 o
 -11  12   3       6639.62       6704.76       137.02 o
 -10  12   3       3928.61       4055.82       125.46 o
  -9  12   3        711.52        670.61        44.15 o
  -8  12   3       9139.58       9593.19       154.03 o
  -7  12   3       2024.24       2045.42        48.77 o
  -6  12   3       7897.89       8121.85       121.57 o
  -5  12   3       4523.50       4800.81        87.68 o
  -4  12   3        588.04        589.89        29.50 o
  -3  12   3         26.96         62.17        25.33 o
  -2  12   3       8455.28       8336.07       164.88 o
  -1  12   3      11353.32      11537.18       212.96 o
   0  12   3       9222.29       8596.41       183.35 o
   1  12   3      13439.90      13752.19       223.58 o
   2  12   3       7961.35       7865.31       165.42 o
   3  12   3         50.09         77.71        20.21 o
   4  12   3        537.73        545.84        29.10 o
   5  12   3       3521.15       3787.43        70.74 o
   6  12   3       8541.81       8907.73       146.49 o
   7  12   3       2345.72       2377.01        55.76 o
   8  12   3      10058.47      10602.09       188.36 o
   9  12   3        177.63        183.00        31.82 o
  10  12   3       4699.64       5225.53       106.31 o
  11  12   3       6786.46       7024.09       125.88 o
  12  12   3        238.47        305.24       105.93 o
  13  12   3        314.45        332.90        25.69 o
  14  12   3        146.35        136.11        24.85 o
  15  12   3        335.86        296.68        22.13 o
  16  12   3        545.01        442.45        25.51 o
 -15  13   3         18.19         20.76        13.78 o
 -14  13   3        733.46        761.87        51.27 o
 -13  13   3        385.81        382.60        34.56 o
 -12  13   3       2219.89       2500.72       109.74 o
 -11  13   3        596.93        774.60        54.15 o
 -10  13   3       2069.66       2358.21        68.63 o
  -9  13   3        883.75        919.96        49.89 o
  -8  13   3        515.04        517.15        39.27 o
  -7  13   3       2048.96       2027.57        66.18 o
  -6  13   3       5998.44       6167.49       103.57 o
  -5  13   3       5210.25       5353.72        88.25 o
  -4  13   3       5958.62       5922.31        83.16 o
  -3  13   3        593.15        656.98        29.11 o
  -2  13   3       4403.14       4398.34        70.02 o
  -1  13   3        623.49        639.50        27.11 o
   0  13   3         72.95         45.75        20.18 o
   1  13   3       1088.06       1094.98        34.51 o
   2  13   3       7169.92       7082.61       114.79 o
   3  13   3        375.18        435.80        25.27 o
   4  13   3       7168.93       7184.87       108.87 o
   5  13   3       3359.58       3454.11        64.53 o
   6  13   3       8229.95       8376.59       124.70 o
   7  13   3       2315.29       2286.14        45.32 o
   8  13   3        414.80        412.64        27.19 o
   9  13   3       1450.09       1424.08        50.90 o
  10  13   3       2341.04       2564.07        74.14 o
  11  13   3        592.88        650.43        47.61 o
  12  13   3       2376.89       2610.79        48.12 o
  13  13   3        512.13        504.88        25.70 o
  14  13   3        695.18        652.99        25.17 o
  15  13   3         50.08         43.18        16.54 o
 -14  14   3        109.21         80.97        20.00 o
 -13  14   3        645.49        734.28        35.43 o
 -12  14   3        673.44        668.52        42.24 o
 -11  14   3       1775.96       1792.01        62.79 o
 -10  14   3       2851.03       3107.13        79.84 o
  -9  14   3         57.48         79.08        33.28 o
  -8  14   3       5582.88       5816.48       125.27 o
  -7  14   3        190.91        208.60        26.84 o
  -6  14   3       5511.57       5832.43        94.91 o
  -5  14   3       2341.62       2514.31        56.72 o
  -4  14   3        471.55        419.99        26.18 o
  -3  14   3       1741.43       1872.74        37.30 o
  -2  14   3       1283.61       1191.31        37.98 o
  -1  14   3       8139.70       8383.98       141.72 o
   0  14   3       2318.90       2310.83        56.54 o
   1  14   3       9483.61       9906.86       232.82 o
   2  14   3        820.19        765.86        29.67 o
   3  14   3       1170.23       1252.78        69.78 o
   4  14   3        524.00        490.88        28.98 o
   5  14   3       2236.72       2452.55        49.28 o
   6  14   3       6569.93       6905.29        99.56 o
   7  14   3        475.66        523.26        27.16 o
   8  14   3       6076.47       6256.13       133.50 o
   9  14   3        107.42        128.64        25.24 o
  10  14   3       1954.18       2187.66        75.75 o
  11  14   3       1988.16       2029.46        46.08 o
  12  14   3        892.64        958.47        33.27 o
  13  14   3        587.08        618.73        22.06 o
  14  14   3         25.10         37.95        18.53 o
 -14  15   3        625.20        546.39        32.49 o
 -13  15   3        582.13        577.93        26.23 o
 -12  15   3       1706.29       1831.73        61.01 o
 -11  15   3       2437.34       2635.56        86.53 o
 -10  15   3       1651.24       1683.75        50.41 o
  -9  15   3        605.27        660.09        40.07 o
  -8  15   3         82.43         66.53        32.51 o
  -7  15   3       2284.16       2266.20        63.35 o
  -6  15   3       1962.20       2002.95        55.10 o
  -5  15   3        979.15       1072.31        36.34 o
  -4  15   3       7406.36       7227.46       102.83 o
  -3  15   3       1285.82       1244.64        36.66 o
  -2  15   3       1316.01       1227.60        40.68 o
  -1  15   3       1878.72       1793.57        71.67 o
   0  15   3        440.52        397.96        27.34 o
   1  15   3       2367.90       2393.86        58.45 o
   2  15   3       2526.73       2594.21        56.68 o
   3  15   3       1127.40       1096.90        31.96 o
   4  15   3       8585.11       8798.08       183.48 o
   5  15   3        620.01        613.69        28.55 o
   6  15   3       1670.17       1745.67        43.98 o
   7  15   3       2531.86       2475.86        49.72 o
   8  15   3        176.12        163.45        24.63 o
   9  15   3       1096.84       1173.82        39.71 o
  10  15   3       1830.11       1914.53        44.13 o
  11  15   3       3267.13       3515.66        63.12 o
  12  15   3       1700.68       1846.03        41.80 o
  13  15   3        808.86        776.82        31.93 o
  14  15   3        628.37        523.83        37.67 o
 -13  16   3        314.56        279.49        26.88 o
 -12  16   3         12.57          9.88        21.06 o
 -11  16   3        448.61        445.89        31.75 o
 -10  16   3       1284.22       1419.38        77.02 o
  -9  16   3        187.90        183.07        28.42 o
  -8  16   3       6145.96       6391.69       327.35 o
  -7  16   3        337.00        358.09        33.47 o
  -6  16   3       3249.05       3339.95        69.38 o
  -5  16   3       2132.31       2204.31        56.86 o
  -4  16   3        667.05        654.88        40.50 o
  -3  16   3        745.59        656.24        33.06 o
  -2  16   3        196.18        203.49        31.46 o
  -1  16   3       1287.04       1405.94        66.60 o
   0  16   3       3221.79       3141.76        93.50 o
   1  16   3        949.31       1121.74        35.83 o
   2  16   3        894.29        940.44        35.37 o
   3  16   3        598.96        649.10        29.61 o
   4  16   3        765.24        775.79        31.27 o
   5  16   3       2359.05       2436.94        52.19 o
   6  16   3       3264.54       3379.51        57.46 o
   7  16   3        589.08        600.61        29.29 o
   8  16   3       5211.05       5270.50       192.95 o
   9  16   3        201.30        167.65        18.86 o
  10  16   3        887.18        980.99        36.16 o
  11  16   3        546.11        575.88        23.60 o
  12  16   3         67.74         52.79        14.82 o
  13  16   3        231.05        234.80        22.01 o
 -12  17   3       1115.85       1033.42        35.66 o
 -11  17   3       1375.86       1493.36        60.14 o
 -10  17   3       1281.57       1236.21        46.67 o
  -9  17   3        699.03        702.60        47.58 o
  -8  17   3         74.11         85.82        23.23 o
  -7  17   3       1677.74       1743.70        88.22 o
  -6  17   3       2440.07       2602.84       106.91 o
  -5  17   3        895.15        890.56        36.32 o
  -4  17   3       2375.56       2569.23        69.29 o
  -3  17   3       1118.83       1105.34        45.38 o
  -2  17   3       3967.32       3938.30        93.68 o
  -1  17   3        649.61        687.16        43.63 o
   0  17   3        696.36        681.29        50.19 o
   1  17   3        496.79        464.54        30.23 o
   2  17   3       3060.80       3222.51        64.09 o
   3  17   3       1358.34       1354.02        42.95 o
   4  17   3       1670.88       1757.74        45.38 o
   5  17   3        903.91        880.97        30.43 o
   6  17   3       3137.56       3648.94       226.19 o
   7  17   3       1332.09       1356.28        41.61 o
   8  17   3         48.99         56.18        19.71 o
   9  17   3        590.31        552.61        23.58 o
  10  17   3       1295.72       1315.01        43.84 o
  11  17   3       1725.74       1790.68        48.88 o
  12  17   3       1018.83        924.04        51.64 o
 -11  18   3         20.07         -4.72        17.50 o
 -10  18   3       1512.24       1490.65        46.19 o
  -9  18   3        381.74        374.66        31.45 o
  -8  18   3       2872.69       3074.88        79.22 o
  -7  18   3        124.89        131.84        21.68 o
  -6  18   3       2910.96       2886.69        75.03 o
  -5  18   3       1140.47       1113.29        52.53 o
  -4  18   3        659.77        667.68        38.91 o
  -3  18   3        487.44        513.15        49.48 o
  -2  18   3       2040.20       2074.26        66.16 o
  -1  18   3        568.11        618.23        35.84 o
   0  18   3       3712.66       3763.39        82.82 o
   1  18   3        646.89        710.84        45.28 o
   2  18   3       1617.03       1728.97        69.10 o
   3  18   3        364.61        384.01        43.77 o
   4  18   3        746.78        982.93       132.99 o
   5  18   3       1019.55       1008.92        33.50 o
   6  18   3       1849.88       1783.96        37.91 o
   7  18   3         90.77         85.73        18.93 o
   8  18   3       2520.85       2543.82        54.19 o
   9  18   3        392.21        398.23        24.34 o
  10  18   3        917.43        995.82        53.30 o
  11  18   3         55.30         35.19        25.64 o
  -9  19   3         44.74         35.73        19.12 o
  -8  19   3         32.63         16.68        24.19 o
  -7  19   3         28.99         37.34        35.29 o
  -6  19   3       3274.87       3362.28       112.68 o
  -5  19   3        418.62        426.25        34.26 o
  -4  19   3       2613.65       2758.09        79.11 o
  -3  19   3       1216.31       1146.56        44.11 o
  -2  19   3       1605.68       1604.65        50.20 o
  -1  19   3        337.90        324.54        30.76 o
   0  19   3        365.20        359.48        30.34 o
   1  19   3        694.37        760.32        45.42 o
   2  19   3       1208.25       1194.93        34.14 o
   3  19   3       1304.88       1263.46        32.39 o
   4  19   3       2446.47       2457.53        40.79 o
   5  19   3        555.71        534.45        19.53 o
   6  19   3       2276.51       2226.71        61.60 o
   7  19   3          5.36         11.59        16.74 o
   8  19   3         25.88         34.58        15.34 o
   9  19   3          5.13         -4.83        14.41 o
  -8  20   3       1537.69       1302.50        61.54 o
  -7  20   3        647.00        666.47        32.18 o
  -6  20   3       1138.48       1179.69        35.05 o
  -5  20   3        111.12        116.07        22.00 o
  -4  20   3        202.04        205.54        19.89 o
  -3  20   3        245.89        229.27        25.16 o
  -2  20   3       3332.93       3404.26        87.48 o
  -1  20   3        136.55        152.30        27.44 o
   0  20   3       5933.11       5913.49       125.27 o
   1  20   3         78.30         53.75        25.80 o
   2  20   3       3116.26       3100.44        64.86 o
   3  20   3        184.15        230.39        21.69 o
   4  20   3        264.41        270.08        22.84 o
   5  20   3         45.67         28.38        18.88 o
   6  20   3        636.55        591.34        24.81 o
   7  20   3        738.58        713.06        42.63 o
   8  20   3        679.59        617.30        29.00 o
  -5  21   3        124.16        123.35        21.38 o
  -4  21   3       1669.03       1580.58        52.52 o
  -3  21   3        262.36        281.51        21.77 o
  -2  21   3        900.45        848.03        36.09 o
  -1  21   3         46.35         49.17        20.67 o
   0  21   3         77.16        100.21        28.58 o
   1  21   3         89.85        137.53        26.23 o
   2  21   3        491.09        474.39        23.46 o
   3  21   3        364.88        309.48        21.81 o
   4  21   3       2479.98       2337.95        96.08 o
   5  21   3        106.14         75.04        16.68 o
   6  21   3       2168.32       2204.61        88.07 o
  -2  22   3       1369.20       1374.83        62.07 o
  -1  22   3         23.24         12.54        19.75 o
   0  22   3       2745.87       2657.15        73.77 o
   1  22   3          3.56          9.03        21.49 o
   2  22   3       1304.58       1031.92        54.82 o
   0   0   4      15493.42      14579.39       336.07 o
   1   0   4      24434.56      24558.13       349.62 o
   2   0   4      22094.79      21447.34       230.20 o
   3   0   4       5998.35       5583.54        53.67 o
   4   0   4      13993.40      13877.64       107.25 o
   5   0   4       5978.32       5610.97        46.57 o
   6   0   4      14187.89      15408.99       122.40 o
   7   0   4        366.42        303.80        12.18 o
   8   0   4       7863.28       7148.50        69.24 o
   9   0   4         30.47         30.43        12.85 o
  10   0   4       2610.46       2728.41        86.33 o
  11   0   4       3882.13       3732.71        43.82 o
  12   0   4       1766.73       1843.51        30.51 o
  13   0   4       3294.65       3444.28        47.32 o
  14   0   4       5818.32       6067.50       115.40 o
  15   0   4         42.05         57.29        24.12 o
  16   0   4         40.05         46.92        33.23 o
  17   0   4        533.65        524.03        25.17 o
  18   0   4       2321.61       2413.08        79.69 o
 -18   1   4       1263.88       1200.09        34.58 o
 -17   1   4       2404.88       2589.15        47.47 o
 -16   1   4        589.97        619.04        40.41 o
 -15   1   4        134.40        138.56        22.50 o
 -14   1   4       8149.00       8691.38       125.66 o
 -13   1   4        177.17        175.70        17.76 o
 -12   1   4       3795.22       3824.64        56.70 o
 -11   1   4        879.80        828.79        20.53 o
 -10   1   4        507.79        492.96        32.27 o
  -9   1   4        677.00        638.27        15.33 o
  -8   1   4        538.07        422.42        14.41 o
  -7   1   4      25669.95      26632.01       269.55 o
  -6   1   4       3959.74       4137.58        43.27 o
  -5   1   4       7171.73       7731.25        68.64 o
  -4   1   4      21937.80      21215.27       183.39 o
  -3   1   4        292.50        184.61        13.49 o
  -2   1   4      22850.20      23367.30       249.45 o
  -1   1   4       2024.39       2277.41        48.86 o
   0   1   4      10546.71      10443.70       155.08 o
   1   1   4       1169.02       1541.00        43.47 o
   2   1   4      23025.45      23084.27       246.04 o
   3   1   4        446.78        315.67        11.02 o
   4   1   4      23922.18      22845.18       163.14 o
   5   1   4       6788.40       7271.31        58.72 o
   6   1   4       2190.25       2113.76        20.98 o
   7   1   4      25622.60      26717.42       231.18 o
   8   1   4        599.56        614.70        14.67 o
   9   1   4        618.61        497.07        15.15 o
  10   1   4        275.75        343.95        25.28 o
  11   1   4       1502.52       1403.53        25.35 o
  12   1   4       3490.65       3503.37        44.02 o
  13   1   4        132.52        141.20        18.00 o
  14   1   4       7190.36       7517.67       124.29 o
  15   1   4        696.98        683.44        27.91 o
  16   1   4        382.63        408.36        31.94 o
  17   1   4       2000.64       2059.28        44.97 o
  18   1   4       1371.25       1320.49        43.04 o
 -18   2   4        591.65        612.75        28.84 o
 -17   2   4        206.60        209.08        20.23 o
 -16   2   4        519.88        571.50        30.25 o
 -15   2   4        725.06        822.42        29.68 o
 -14   2   4       3178.47       3048.30        55.87 o
 -13   2   4       1550.63       1630.45        33.46 o
 -12   2   4         11.57         16.54        16.91 o
 -11   2   4       2105.34       1916.81        34.36 o
 -10   2   4       1970.25       1962.99        32.20 o
  -9   2   4       1082.26       1015.00        19.82 o
  -8   2   4      15387.44      14996.90       137.75 o
  -7   2   4       1144.92        994.68        19.46 o
  -6   2   4       1200.76       1163.99        16.68 o
  -5   2   4       8282.57       7489.20        58.89 o
  -4   2   4      11315.88      11147.78        87.20 o
  -3   2   4       4530.91       4459.12        44.95 o
  -2   2   4      31317.02      32460.66       390.33 o
  -1   2   4      26245.64      26985.68       326.68 o
   0   2   4       3040.95       3821.71        51.73 o
   1   2   4      30239.94      30658.04       365.45 o
   2   2   4      32722.58      33866.80       323.60 o
   3   2   4       3285.75       3123.71        32.07 o
   4   2   4      10139.47       9931.85        72.37 o
   5   2   4      10836.47       9968.24        66.57 o
   6   2   4       2397.41       2407.52        22.34 o
   7   2   4       2489.04       2379.01        29.23 o
   8   2   4      12263.22      12111.45       110.40 o
   9   2   4        796.11        764.79        17.35 o
  10   2   4        842.90        863.39        26.17 o
  11   2   4       2635.82       2496.56        38.55 o
  12   2   4          2.16         13.39        16.40 o
  13   2   4        461.57        535.99        29.11 o
  14   2   4       2276.16       2460.68        80.59 o
  15   2   4        350.48        378.36        25.57 o
  16   2   4        324.53        334.78        21.62 o
  17   2   4        129.38        133.37        18.85 o
  18   2   4        375.85        495.80        42.96 o
 -18   3   4         63.36         57.18        22.70 o
 -17   3   4        979.39       1093.05        31.70 o
 -16   3   4       1538.06       1628.38        37.81 o
 -15   3   4        418.93        416.31        24.74 o
 -14   3   4       6768.72       6796.66        93.53 o
 -13   3   4        128.21        117.27        21.47 o
 -12   3   4       3509.20       3479.74        50.13 o
 -11   3   4        876.43        926.88        23.89 o
 -10   3   4        901.74        756.03        35.82 o
  -9   3   4       5548.15       5343.91        61.58 o
  -8   3   4       1180.46       1031.60        18.84 o
  -7   3   4      19466.15      19298.48       175.67 o
  -6   3   4       2565.48       2691.63        29.82 o
  -5   3   4      21838.00      23924.28       182.13 o
  -4   3   4      14043.15      14355.86       121.92 o
  -3   3   4       9888.80      10039.11        89.81 o
  -2   3   4       7814.58       7279.44        72.66 o
  -1   3   4      28954.88      28958.87       256.07 o
   0   3   4      16064.08      16291.22       159.88 o
   1   3   4      30048.39      29365.71       294.96 o
   2   3   4       5892.41       5603.85        67.67 o
   3   3   4       8237.84       8129.65        71.92 o
   4   3   4       8924.28       9196.41        67.58 o
   5   3   4      21018.06      22932.92       165.35 o
   6   3   4       5287.25       5646.65        48.29 o
   7   3   4      18457.19      18391.36       151.29 o
   8   3   4        991.08        942.80        17.71 o
   9   3   4       7024.46       6591.72        64.15 o
  10   3   4        629.88        645.40        26.09 o
  11   3   4       1120.36       1074.78        28.11 o
  12   3   4       2171.31       2102.89        40.33 o
  13   3   4         77.25         67.11        20.10 o
  14   3   4       6270.35       6313.42       153.40 o
  15   3   4        330.83        355.01        24.29 o
  16   3   4        947.66        965.68        28.00 o
  17   3   4        578.02        668.27        35.27 o
  18   3   4        185.97        172.35        25.78 o
 -18   4   4         93.04         95.86        27.20 o
 -17   4   4          0.71         53.22        22.47 o
 -16   4   4        478.70        524.70        31.09 o
 -15   4   4       1890.94       2010.27        53.84 o
 -14   4   4        202.36        184.72        21.41 o
 -13   4   4       1552.57       1463.35        34.52 o
 -12   4   4        381.25        386.52        21.80 o
 -11   4   4       2421.69       2416.54        42.08 o
 -10   4   4       5540.78       5108.75        77.45 o
  -9   4   4        584.54        623.22        34.57 o
  -8   4   4      15949.33      15312.81       139.21 o
  -7   4   4       6732.69       6373.12        65.46 o
  -6   4   4      11660.31      11509.59       108.98 o
  -5   4   4      16555.87      16222.66       134.49 o
  -4   4   4       6431.54       6090.17        53.37 o
  -3   4   4      14613.32      15076.78       122.82 o
  -2   4   4      17405.42      17185.38       154.89 o
  -1   4   4      24499.23      25547.30       211.31 o
   0   4   4        764.88        668.58        18.42 o
   1   4   4      29363.29      30457.64       281.67 o
   2   4   4      19801.93      19953.78       202.83 o
   3   4   4      10392.95      10566.02        89.21 o
   4   4   4       5341.14       5184.49        40.84 o
   5   4   4      19545.02      19384.65       148.63 o
   6   4   4       8808.28       8888.03        79.47 o
   7   4   4       8646.93       7977.12        84.19 o
   8   4   4      17309.95      16782.77       144.75 o
   9   4   4       1174.84       1028.64        27.97 o
  10   4   4       6004.66       5451.99       115.13 o
  11   4   4       1430.30       1415.24        29.64 o
  12   4   4        478.73        504.12        24.30 o
  13   4   4        772.92        774.31        44.06 o
  14   4   4          5.12         47.19        26.28 o
  15   4   4       1304.03       1404.45        38.90 o
  16   4   4        211.71        230.45        21.88 o
  17   4   4         30.88         21.77        19.68 o
  18   4   4        106.83         72.34        18.65 o
 -18   5   4        108.59         93.90        21.14 o
 -17   5   4       1001.03       1090.73        34.76 o
 -16   5   4        499.82        544.08        30.08 o
 -15   5   4        430.53        519.06        43.66 o
 -14   5   4       5943.75       5858.50       111.07 o
 -13   5   4        309.72        314.31        24.82 o
 -12   5   4       2074.37       1906.27        42.89 o
 -11   5   4       1268.61       1212.89        29.31 o
 -10   5   4       1512.66       1344.51        36.72 o
  -9   5   4       7773.91       7760.02       144.27 o
  -8   5   4       3420.95       3227.82        45.54 o
  -7   5   4       6265.16       6554.13        70.19 o
  -6   5   4        641.84        600.42        16.88 o
  -5   5   4       2895.24       3052.91        35.72 o
  -4   5   4       8326.87       8056.15        74.87 o
  -3   5   4       1638.06       1283.96        21.63 o
  -2   5   4      15910.10      15543.05       128.07 o
  -1   5   4      12262.72      12061.58        96.89 o
   0   5   4      31751.19      32472.99       277.80 o
   1   5   4      11535.51      11085.10       107.43 o
   2   5   4      18167.24      17828.40       156.29 o
   3   5   4       2849.80       2472.81        27.50 o
   4   5   4       7401.96       7165.36        57.55 o
   5   5   4       2197.73       2180.35        24.18 o
   6   5   4        717.36        602.00        13.81 o
   7   5   4       9401.03       9429.55        90.02 o
   8   5   4       4088.93       4238.03        54.41 o
   9   5   4       8595.16       8926.83       359.00 o
  10   5   4       1248.88       1299.66        28.90 o
  11   5   4       1861.95       1864.98        44.47 o
  12   5   4       2327.57       2213.98        59.42 o
  13   5   4        643.16        690.28        41.47 o
  14   5   4       5233.10       5329.48        96.38 o
  15   5   4        320.79        429.58       103.55 o
  16   5   4        229.67        309.97        26.27 o
  17   5   4       1387.22       1368.53        34.35 o
  18   5   4          1.50        -10.50        19.99 o
 -18   6   4        128.71        132.75        19.34 o
 -17   6   4         63.42         62.17        20.71 o
 -16   6   4        372.09        401.14        25.05 o
 -15   6   4       1399.47       1731.53       158.63 o
 -14   6   4        949.95        940.75        40.98 o
 -13   6   4        606.17        570.52        30.23 o
 -12   6   4        941.46        916.15        33.10 o
 -11   6   4       1503.46       1454.42        33.98 o
 -10   6   4       7867.89       7545.69       103.40 o
  -9   6   4       1712.95       1714.99        42.33 o
  -8   6   4      13945.62      13135.28       145.18 o
  -7   6   4       5510.76       5309.48        61.18 o
  -6   6   4       5523.47       5345.71        62.07 o
  -5   6   4      37996.96      38791.40       393.25 o
  -4   6   4       1826.28       1756.29        27.77 o
  -3   6   4      15333.15      15565.25       138.75 o
  -2   6   4       3733.37       3970.73        38.98 o
  -1   6   4      14347.55      14830.92       126.48 o
   0   6   4        168.15        207.50        10.48 o
   1   6   4      12767.83      13407.81       124.59 o
   2   6   4       1790.14       1846.64        23.00 o
   3   6   4      14585.38      15004.27       133.82 o
   4   6   4       1310.98       1256.40        20.72 o
   5   6   4      37989.77      38574.25       358.41 o
   6   6   4       4360.79       4311.21        49.23 o
   7   6   4       6686.18       6265.60        80.17 o
   8   6   4      13162.42      12467.09       172.65 o
   9   6   4       2627.73       2399.32       117.60 o
  10   6   4       8336.31       8165.68       120.66 o
  11   6   4        486.39        464.25        23.49 o
  12   6   4        568.02        618.06        30.19 o
  13   6   4        368.73        322.68        30.94 o
  14   6   4       1453.59       1361.42        57.81 o
  15   6   4       1548.70       1503.57       157.22 o
  16   6   4        244.74        215.97        24.61 o
  17   6   4         14.80          6.68        18.67 o
  18   6   4         17.18         53.36        17.49 o
 -17   7   4        130.31        142.51        26.84 o
 -16   7   4       1436.78       1569.41        34.58 o
 -15   7   4        997.86       1000.42        37.09 o
 -14   7   4       6013.13       6158.82       120.79 o
 -13   7   4       1323.28       1355.18        39.28 o
 -12   7   4       1425.39       1427.70        42.31 o
 -11   7   4       1348.77       1240.62        37.03 o
 -10   7   4       1305.51       1312.53        43.02 o
  -9   7   4       4262.66       4155.75        64.66 o
  -8   7   4         83.79         65.95        31.86 o
  -7   7   4       4057.65       4006.33        56.21 o
  -6   7   4        475.22        563.92        19.92 o
  -5   7   4       7773.27       8238.73        97.90 o
  -4   7   4      15100.97      15035.44       206.80 o
  -3   7   4       3415.55       3048.89        41.03 o
  -2   7   4       9613.97       9120.04        92.76 o
  -1   7   4      15517.11      15471.00       137.74 o
   0   7   4       1837.10       2282.21        34.00 o
   1   7   4      19423.12      19576.07       172.81 o
   2   7   4       9119.22       8729.40        98.63 o
   3   7   4       5120.30       4685.64        74.65 o
   4   7   4      17905.62      18372.65       204.85 o
   5   7   4       6196.20       6377.30        78.86 o
   6   7   4          7.02         28.69        14.60 o
   7   7   4       4396.04       4166.50        54.00 o
   8   7   4        423.99        510.77        32.94 o
   9   7   4       4032.41       3852.01        73.18 o
  10   7   4        653.74        685.08        30.60 o
  11   7   4       1448.47       1381.08        41.37 o
  12   7   4       1733.89       1756.65        51.55 o
  13   7   4       1483.95       1436.96        56.72 o
  14   7   4       6006.30       6139.78       151.91 o
  15   7   4        914.28        900.72        36.03 o
  16   7   4       1574.97       1703.33        60.67 o
  17   7   4        110.93        132.56        20.03 o
 -17   8   4        234.69        168.97        26.24 o
 -16   8   4        335.99        345.74        19.68 o
 -15   8   4        496.03        477.44        28.42 o
 -14   8   4        312.90        267.75        63.14 o
 -13   8   4        480.75        478.25        26.96 o
 -12   8   4       1039.35       1070.94        34.03 o
 -11   8   4       1852.43       1713.58        38.56 o
 -10   8   4       3448.27       3363.28        59.38 o
  -9   8   4       5566.34       5506.30        87.81 o
  -8   8   4       9016.53       8893.02       126.49 o
  -7   8   4       7191.82       7235.54       154.23 o
  -6   8   4       3852.94       3779.76        57.74 o
  -5   8   4      14509.80      14831.86       183.41 o
  -4   8   4       6207.36       6457.94        79.76 o
  -3   8   4      13427.06      13751.21       177.22 o
  -2   8   4        378.29        323.58        16.67 o
  -1   8   4       9564.99      10335.36       108.95 o
   0   8   4       5399.93       5526.70        53.66 o
   1   8   4       8487.86       9100.92        92.58 o
   2   8   4       1008.14        915.77        28.60 o
   3   8   4      14202.67      14897.51       224.05 o
   4   8   4       4641.03       4879.41        73.55 o
   5   8   4      11068.81      10824.39       137.13 o
   6   8   4       3231.76       3243.17        70.64 o
   7   8   4       7611.35       7463.91       264.92 o
   8   8   4      10905.79      10123.02       192.00 o
   9   8   4       5543.30       5359.54       100.06 o
  10   8   4       3058.05       2859.79        63.13 o
  11   8   4       1304.22       1227.21        36.65 o
  12   8   4       1381.48       1429.22        43.02 o
  13   8   4        495.49        462.09        36.30 o
  14   8   4        534.50        814.22       136.17 o
  15   8   4        154.33        149.33        25.18 o
  16   8   4        269.73        293.55        22.50 o
  17   8   4        384.56        303.02        17.66 o
 -17   9   4        408.91        481.74        42.97 o
 -16   9   4       1408.69       1496.18        34.92 o
 -15   9   4       1225.00       1335.75        40.56 o
 -14   9   4       1860.32       1866.25        60.96 o
 -13   9   4       2609.01       2693.43        67.99 o
 -12   9   4        686.67        629.36        31.38 o
 -11   9   4       1735.38       1741.53        46.00 o
 -10   9   4        257.69        318.08        27.74 o
  -9   9   4       6098.23       5910.92        98.59 o
  -8   9   4        230.48        237.07        21.51 o
  -7   9   4       3875.85       3744.57        88.49 o
  -6   9   4       1079.22       1140.66        44.62 o
  -5   9   4        246.35        370.36        22.75 o
  -4   9   4       5075.18       4936.03        72.06 o
  -3   9   4       3525.00       3625.95        59.03 o
  -2   9   4       6691.04       6618.22        74.58 o
  -1   9   4       5701.94       5646.03        90.34 o
   0   9   4       1826.13       1543.90        29.64 o
   1   9   4       7660.14       7710.20        79.17 o
   2   9   4       9532.96       9627.05       111.21 o
   3   9   4       2610.53       2553.72        45.89 o
   4   9   4       6942.81       7069.79        98.40 o
   5   9   4        100.27        139.75        20.69 o
   6   9   4       2342.04       2351.51        89.31 o
   7   9   4       4111.16       3941.79        84.35 o
   8   9   4        128.95        146.99        23.49 o
   9   9   4       6548.08       6255.31       177.39 o
  10   9   4        107.77         90.63        23.61 o
  11   9   4       1753.46       1772.66        47.55 o
  12   9   4       1174.38       1183.69        44.07 o
  13   9   4       2468.74       2523.70        68.46 o
  14   9   4       1381.99       1433.48        54.95 o
  15   9   4       1384.63       1456.09        55.44 o
  16   9   4       1391.84       1543.43        35.13 o
  17   9   4        612.74        480.56        30.16 o
 -16  10   4          6.43         33.37        16.54 o
 -15  10   4        324.94        240.72        20.81 o
 -14  10   4        489.71        451.04        25.70 o
 -13  10   4        379.27        453.01        51.16 o
 -12  10   4       1049.31       1015.05        40.43 o
 -11  10   4       3377.51       3266.53        62.70 o
 -10  10   4        835.79        782.61        47.48 o
  -9  10   4       3353.16       3247.44        76.32 o
  -8  10   4       1703.82       1699.34        42.29 o
  -7  10   4       5867.24       5960.25       125.45 o
  -6  10   4       2334.98       2466.28        54.69 o
  -5  10   4       3055.12       3031.30        96.09 o
  -4  10   4       7624.13       7519.97       105.28 o
  -3  10   4       1437.16       1634.10        36.76 o
  -2  10   4       4517.16       4488.81        65.06 o
  -1  10   4       3910.39       4207.96        55.39 o
   0  10   4       1818.12       1829.34        34.75 o
   1  10   4       3549.23       3766.44        54.30 o
   2  10   4       4856.81       4862.75        67.96 o
   3  10   4        872.35        870.08        26.11 o
   4  10   4       5521.31       5327.02        96.18 o
   5  10   4       3907.68       3846.07       150.11 o
   6  10   4        986.21        966.02        40.18 o
   7  10   4       4849.08       4903.13       129.38 o
   8  10   4       3476.11       3476.41        70.56 o
   9  10   4       2570.60       2563.28        92.86 o
  10  10   4        585.64        676.89        35.20 o
  11  10   4       2939.97       2855.60       126.02 o
  12  10   4       1052.78       1046.93        58.71 o
  13  10   4        691.36        920.68       142.54 o
  14  10   4       1045.89       1061.82        46.16 o
  15  10   4        274.37        279.76        32.36 o
  16  10   4         43.36         34.29        19.80 o
 -16  11   4        487.01        431.07        26.87 o
 -15  11   4       1193.06       1276.51        34.05 o
 -14  11   4        850.27        919.90        33.33 o
 -13  11   4        687.63        799.62        36.17 o
 -12  11   4        121.81         91.90        31.36 o
 -11  11   4       2347.22       2378.22        59.56 o
 -10  11   4       3104.80       2966.05       113.33 o
  -9  11   4         43.22         25.10        32.57 o
  -8  11   4       4625.52       4662.58       133.88 o
  -7  11   4        873.68        787.79        35.77 o
  -6  11   4       1392.30       1383.87        42.50 o
  -5  11   4       3453.96       3482.55        74.27 o
  -4  11   4        890.22        933.09        41.26 o
  -3  11   4       2369.27       2228.84        76.71 o
  -2  11   4       3672.21       3476.93        71.48 o
  -1  11   4       1903.96       1939.57        43.84 o
   0  11   4       1425.24       1374.02        30.55 o
   1  11   4        651.68        650.83        24.32 o
   2  11   4       3782.85       3716.83        79.01 o
   3  11   4       1510.16       1468.88        56.04 o
   4  11   4       1690.86       1674.23        50.44 o
   5  11   4       2527.08       2444.36        62.10 o
   6  11   4       1786.83       1813.57        72.97 o
   7  11   4        707.02        632.46        34.89 o
   8  11   4       5258.72       5525.10        99.38 o
   9  11   4        409.29        378.45        35.82 o
  10  11   4       1903.13       1914.10        57.38 o
  11  11   4       3057.52       3013.66        62.24 o
  12  11   4         31.50         57.45        29.01 o
  13  11   4        910.43        969.50        48.79 o
  14  11   4       1349.68       1299.32        40.38 o
  15  11   4       1527.29       1599.86        43.02 o
  16  11   4        335.86        370.73        22.02 o
 -15  12   4        576.47        575.12        26.90 o
 -14  12   4        721.85        747.17        32.54 o
 -13  12   4        649.17        667.90        27.35 o
 -12  12   4       1083.38       1051.66        51.83 o
 -11  12   4       1968.00       1952.80        60.79 o
 -10  12   4       1251.52       1227.90        46.76 o
  -9  12   4       1146.46       1322.06        51.73 o
  -8  12   4        750.43        782.19        43.77 o
  -7  12   4       2379.25       2448.18        66.05 o
  -6  12   4       3353.36       3418.68        77.84 o
  -5  12   4        792.80        836.87        35.97 o
  -4  12   4       9902.85      10236.16       147.42 o
  -3  12   4       3372.14       3377.45        86.58 o
  -2  12   4       5680.75       5754.74       124.51 o
  -1  12   4       2754.44       2699.84        81.55 o
   0  12   4        299.88        276.34        35.22 o
   1  12   4       3494.52       3401.87        86.88 o
   2  12   4       3744.29       3566.69        93.45 o
   3  12   4       3684.63       3733.07        65.32 o
   4  12   4       6865.24       7048.20       106.30 o
   5  12   4        143.60        158.70        24.41 o
   6  12   4       2510.44       2530.09        59.08 o
   7  12   4       1771.07       1775.30        51.19 o
   8  12   4         42.01         84.68        29.07 o
   9  12   4        534.07        640.63        37.90 o
  10  12   4        875.36        959.28        42.93 o
  11  12   4       1849.61       1874.74        46.60 o
  12  12   4       1433.63       1698.73       229.73 o
  13  12   4        460.54        408.92        26.54 o
  14  12   4       1094.76       1208.01        47.38 o
  15  12   4        263.79        297.04        24.11 o
 -15  13   4        847.34        774.08        37.98 o
 -14  13   4        272.06        271.40        24.14 o
 -13  13   4        610.85        634.06        29.05 o
 -12  13   4        355.00        376.00        26.94 o
 -11  13   4        356.92        415.95       108.41 o
 -10  13   4       3764.05       3741.61        80.96 o
  -9  13   4        982.84       1035.41        72.33 o
  -8  13   4       4171.88       4462.33       127.85 o
  -7  13   4       1479.21       1569.43        63.89 o
  -6  13   4       6065.41       6196.29       122.84 o
  -5  13   4       5710.03       6199.49       107.55 o
  -4  13   4       4801.34       4831.31        80.70 o
  -3  13   4       7314.64       7428.76       114.73 o
  -2  13   4       2546.25       2608.67        59.51 o
  -1  13   4       1068.66       1052.26        32.78 o
   0  13   4       3234.93       3107.01        64.24 o
   1  13   4        792.67        799.90        34.47 o
   2  13   4       3474.83       3451.99        62.69 o
   3  13   4       4524.92       4519.73        76.22 o
   4  13   4       4100.51       4274.04        73.97 o
   5  13   4       3830.18       4098.24        76.07 o
   6  13   4       5975.40       6200.59        98.64 o
   7  13   4       2446.30       2454.47        55.81 o
   8  13   4       4884.87       5243.32        93.98 o
   9  13   4        691.13        680.70        34.83 o
  10  13   4       2742.42       2750.71        57.98 o
  11  13   4        585.51        584.66       123.09 o
  12  13   4        181.45        199.49        19.64 o
  13  13   4        456.53        515.55        25.01 o
  14  13   4        156.64        164.66        17.20 o
  15  13   4        787.38        754.73        33.51 o
 -14  14   4        375.41        414.22        31.74 o
 -13  14   4        456.22        464.52        30.08 o
 -12  14   4        405.86        428.87        49.35 o
 -11  14   4        505.91        560.37       154.74 o
 -10  14   4       2079.35       2328.26       136.62 o
  -9  14   4       2197.31       2283.88        72.79 o
  -8  14   4       2270.06       2346.47        69.67 o
  -7  14   4        110.80        126.58        33.66 o
  -6  14   4       4196.80       4422.62        84.73 o
  -5  14   4         52.29         90.46        27.22 o
  -4  14   4      12425.34      12774.71       217.69 o
  -3  14   4       2261.76       2272.19        65.17 o
  -2  14   4       6709.99       6625.95       116.13 o
  -1  14   4       5209.49       5135.58       115.02 o
   0  14   4         44.42         20.36        25.22 o
   1  14   4       5443.99       5509.02       102.89 o
   2  14   4       6367.53       6282.57       103.06 o
   3  14   4       1920.31       2005.23        46.72 o
   4  14   4      11487.26      11592.33       163.18 o
   5  14   4        190.41        197.05        26.27 o
   6  14   4       3351.20       3511.12        66.78 o
   7  14   4        192.16        210.43        23.33 o
   8  14   4       2676.80       2731.71        57.07 o
   9  14   4       2205.11       2240.50        48.58 o
  10  14   4       2310.80       2536.91       206.29 o
  11  14   4        361.05        400.82        25.47 o
  12  14   4        876.09        962.78        24.85 o
  13  14   4        261.83        241.94        19.52 o
  14  14   4        526.05        489.86        34.68 o
 -13  15   4        540.61        639.27        35.69 o
 -12  15   4        768.67        879.79       110.80 o
 -11  15   4       1146.17       1156.71        39.49 o
 -10  15   4       2015.79       2082.93        79.12 o
  -9  15   4        553.21        628.17       118.84 o
  -8  15   4       4705.45       4915.57       101.75 o
  -7  15   4        174.73        211.70        33.30 o
  -6  15   4       1637.42       1786.46        58.34 o
  -5  15   4       4670.72       4913.83        90.66 o
  -4  15   4       1869.14       1829.03        49.28 o
  -3  15   4       2515.78       2597.19        63.42 o
  -2  15   4       2553.60       2568.20        72.10 o
  -1  15   4        903.96        868.46        41.01 o
   0  15   4       4381.14       4600.27       102.49 o
   1  15   4        481.69        562.34        35.16 o
   2  15   4       3366.23       3526.33        68.98 o
   3  15   4       1775.09       1813.07        43.10 o
   4  15   4       1872.95       1841.27        45.48 o
   5  15   4       4029.32       4055.41        69.46 o
   6  15   4       2075.08       2193.86        46.17 o
   7  15   4        186.54        197.78        21.42 o
   8  15   4       4294.25       4522.26        77.90 o
   9  15   4        509.36        592.05       146.87 o
  10  15   4       1673.14       1745.18        38.60 o
  11  15   4       1169.83       1190.12        30.39 o
  12  15   4        585.25        650.97        25.09 o
  13  15   4        563.12        586.40        26.87 o
 -13  16   4        397.30        321.18        38.64 o
 -12  16   4        182.04        200.26        21.82 o
 -11  16   4        410.73        371.95        28.99 o
 -10  16   4       1668.77       1822.24        78.57 o
  -9  16   4       1991.29       2086.18        89.76 o
  -8  16   4       1730.99       2003.35       175.79 o
  -7  16   4       1095.54       1184.19        44.49 o
  -6  16   4       1768.77       1861.55        55.08 o
  -5  16   4        727.75        764.60        52.44 o
  -4  16   4       6242.72       6388.94       131.41 o
  -3  16   4       1245.36       1204.17        50.81 o
  -2  16   4       2445.90       2462.73        66.63 o
  -1  16   4       4759.10       4548.70       137.81 o
   0  16   4       1120.05       1268.39        47.59 o
   1  16   4       5104.69       5071.42        88.10 o
   2  16   4       2652.36       2810.73        59.37 o
   3  16   4       1166.01       1168.04        33.43 o
   4  16   4       5238.32       5413.60        82.87 o
   5  16   4       1195.26       1207.06        33.09 o
   6  16   4       2264.19       2336.37        39.63 o
   7  16   4       1296.18       1349.81        35.14 o
   8  16   4       1656.00       1715.34       107.10 o
   9  16   4       2077.34       2076.57        53.41 o
  10  16   4       1336.73       1290.69        34.06 o
  11  16   4        131.18        134.36        18.16 o
  12  16   4        249.51        275.66        17.05 o
  13  16   4        240.14        227.96        29.89 o
 -12  17   4        450.40        427.40        24.57 o
 -11  17   4        793.82        764.76        30.28 o
 -10  17   4       1675.57       1811.08        47.52 o
  -9  17   4       1385.74       1374.17        43.07 o
  -8  17   4       2484.56       2642.58        95.98 o
  -7  17   4        409.26        406.81        33.85 o
  -6  17   4       1010.84        994.77        85.82 o
  -5  17   4       1289.80       1198.65        56.02 o
  -4  17   4        284.11        303.25        35.71 o
  -3  17   4       2567.03       2644.73        83.91 o
  -2  17   4       1927.12       1981.65        72.26 o
  -1  17   4       1780.94       1884.97        59.04 o
   0  17   4       4414.21       4403.78        87.55 o
   1  17   4       1398.10       1539.47        47.54 o
   2  17   4       2892.81       2962.05        68.41 o
   3  17   4       2704.30       2752.81        58.10 o
   4  17   4        123.24        149.39        22.17 o
   5  17   4       1148.14       1157.91        38.55 o
   6  17   4       1528.37       1679.54       154.39 o
   7  17   4        676.80        656.28        27.53 o
   8  17   4       3083.83       3257.91        56.19 o
   9  17   4       1418.88       1451.06        34.84 o
  10  17   4       1816.34       1859.21        45.68 o
  11  17   4        918.00        910.70        33.59 o
  12  17   4        443.83        424.09        36.08 o
 -10  18   4        710.55        648.05        26.94 o
  -9  18   4       1577.97       1471.91        53.81 o
  -8  18   4       1041.91       1027.33        45.72 o
  -7  18   4       1699.27       1695.76        50.78 o
  -6  18   4        951.27        954.82        78.61 o
  -5  18   4        428.37        455.11        45.51 o
  -4  18   4       2077.29       2187.31        64.64 o
  -3  18   4        984.03        871.15       180.56 o
  -2  18   4       2006.59       2076.39        65.70 o
  -1  18   4       1266.38       1266.75        52.53 o
   0  18   4        232.36        261.47        31.18 o
   1  18   4        637.07        666.67        48.76 o
   2  18   4       2959.68       3150.15        97.52 o
   3  18   4        570.38        643.56       118.67 o
   4  18   4       1493.25       1541.29       160.31 o
   5  18   4        751.83        727.03        23.46 o
   6  18   4       1790.54       1970.99        40.72 o
   7  18   4       2185.03       2291.88        51.48 o
   8  18   4        807.67        863.05        26.51 o
   9  18   4       1364.46       1414.38        43.71 o
  10  18   4        431.18        447.49        29.87 o
  11  18   4        136.33        140.60        26.88 o
  -9  19   4         33.89         59.92        21.69 o
  -8  19   4        539.24        488.03        57.12 o
  -7  19   4        254.30        217.07        37.96 o
  -6  19   4        827.42        807.76        39.75 o
  -5  19   4        662.00        671.34        41.64 o
  -4  19   4         12.37         14.22        22.69 o
  -3  19   4       2940.47       2919.11        64.99 o
  -2  19   4       1476.83       1480.86        46.71 o
  -1  19   4       1384.33       1382.32        53.66 o
   0  19   4        940.57        955.17        47.66 o
   1  19   4       1681.62       1572.96        66.21 o
   2  19   4        942.74        966.91        31.06 o
   3  19   4       2416.99       2388.49        44.84 o
   4  19   4         19.09         30.15        15.23 o
   5  19   4        313.50        351.83        23.41 o
   6  19   4       1341.13       1301.74        36.67 o
   7  19   4        230.87        194.53        17.20 o
   8  19   4       1138.85       1156.62        53.87 o
   9  19   4         33.23         46.05        14.63 o
  -8  20   4        119.05        104.16        27.23 o
  -7  20   4       1662.62       1659.47        52.27 o
  -6  20   4       1306.05       1268.90        35.42 o
  -5  20   4        317.21        318.06        22.85 o
  -4  20   4       1478.13       1424.18        60.73 o
  -3  20   4        125.34        122.06        28.08 o
  -2  20   4        311.19        367.25        26.68 o
  -1  20   4        799.37        779.19        33.26 o
   0  20   4        500.54        473.41        30.99 o
   1  20   4        328.36        356.50        32.09 o
   2  20   4        777.85        833.68        30.52 o
   3  20   4         42.48         62.44        20.92 o
   4  20   4       2129.51       2013.05        64.75 o
   5  20   4        542.13        519.86        25.65 o
   6  20   4       1140.17       1131.73        33.77 o
   7  20   4       1738.82       1577.36        60.97 o
   8  20   4        144.01        132.71        19.01 o
  -5  21   4       1520.57       1460.78        66.32 o
  -4  21   4         96.95        111.81        22.43 o
  -3  21   4       1882.14       1895.92        59.40 o
  -2  21   4        460.49        497.32        32.32 o
  -1  21   4        348.48        364.74        23.98 o
   0  21   4        863.72        811.20        38.82 o
   1  21   4        460.79        451.57        30.84 o
   2  21   4        716.85        755.74        27.06 o
   3  21   4       1769.79       1479.16       127.69 o
   4  21   4         72.88         53.86        23.32 o
   5  21   4       1602.66       1399.23       133.88 o
  -1  22   4        773.41        652.73        35.81 o
   0  22   4        491.17        392.50        47.93 o
   1  22   4        686.37        583.96        42.44 o
   2  22   4        236.94        188.17        30.42 o
   1   0   5       2336.60       2268.97        30.74 o
   2   0   5       1788.88       1587.75        40.89 o
   3   0   5       9659.07       8906.78        74.53 o
   4   0   5      21320.53      20379.30       155.12 o
   5   0   5      17020.12      17188.79       122.14 o
   6   0   5      16088.43      15931.94       128.04 o
   7   0   5       1913.94       1881.07        25.65 o
   8   0   5        531.77        437.16        14.35 o
   9   0   5        303.61        297.68        13.89 o
  10   0   5        166.88        178.60        16.20 o
  11   0   5       1810.16       1851.18        30.96 o
  12   0   5      17174.42      17244.78       174.28 o
  13   0   5         25.59         12.07        20.50 o
  14   0   5       4022.39       4193.13       119.67 o
  15   0   5         30.25         21.33        22.85 o
  16   0   5       1253.22       1410.97        41.53 o
  17   0   5        104.78         73.55        20.07 o
  18   0   5         18.05         12.88        16.67 o
 -18   1   5        307.14        363.30        22.00 o
 -17   1   5        447.21        461.98        24.65 o
 -16   1   5        485.76        516.09        29.58 o
 -15   1   5       2456.66       2565.49        53.65 o
 -14   1   5       1813.07       1755.47        43.49 o
 -13   1   5        484.79        484.77        22.84 o
 -12   1   5        175.27        153.17        20.10 o
 -11   1   5       3040.49       3093.25        48.66 o
 -10   1   5       7497.58       7007.66        88.57 o
  -9   1   5       2379.26       2615.16        33.48 o
  -8   1   5      29133.24      28870.87       260.88 o
  -7   1   5        296.37        361.60        13.25 o
  -6   1   5      11624.59      12411.44       107.89 o
  -5   1   5       2392.59       2341.44        22.47 o
  -4   1   5       4866.33       5132.84        44.12 o
  -3   1   5       8438.88       8633.05        75.48 o
  -2   1   5      63991.66      65764.57       576.16 o
  -1   1   5      11182.44      12269.44       142.06 o
   0   1   5      71943.09      72356.02       717.73 o
   1   1   5      11079.25      12563.50       113.13 o
   2   1   5      60713.68      62413.02       547.72 o
   3   1   5       7777.18       7789.35        65.30 o
   4   1   5       4209.13       4142.63        40.04 o
   5   1   5       2418.84       2354.42        21.20 o
   6   1   5      14739.10      15236.83        98.39 o
   7   1   5        313.40        381.89        11.27 o
   8   1   5      25455.10      25180.29       219.99 o
   9   1   5       2433.74       2596.16        31.55 o
  10   1   5       6633.30       6141.63        83.40 o
  11   1   5       3167.94       3201.96        42.62 o
  12   1   5        394.73        450.86        20.79 o
  13   1   5        456.05        419.64        25.34 o
  14   1   5       1281.21       1261.02        44.66 o
  15   1   5       2445.65       2522.61        56.06 o
  16   1   5       1539.14       1522.17        49.91 o
  17   1   5        355.60        340.87        26.83 o
  18   1   5        426.60        498.14        26.74 o
 -18   2   5        313.20        268.92        20.41 o
 -17   2   5        472.94        509.51        23.02 o
 -16   2   5       1708.06       1806.46        48.48 o
 -15   2   5        463.15        466.62        27.35 o
 -14   2   5       5431.83       5705.73       107.56 o
 -13   2   5       2197.77       2102.31        37.50 o
 -12   2   5      10742.63      10946.43       121.44 o
 -11   2   5       1434.93       1444.54        29.40 o
 -10   2   5        868.52        980.00        23.41 o
  -9   2   5       5491.16       5517.99        74.02 o
  -8   2   5       1243.11       1140.08        21.17 o
  -7   2   5       2995.05       2837.64        34.49 o
  -6   2   5      12612.26      11666.54        94.95 o
  -5   2   5       5345.61       5129.85        41.87 o
  -4   2   5      17930.37      17283.63       149.69 o
  -3   2   5       5367.72       5062.79        52.93 o
  -2   2   5      32091.63      31827.93       336.94 o
  -1   2   5       2033.06       2266.80        46.69 o
   0   2   5       9925.61       9965.15       239.09 o
   1   2   5       2386.29       2663.34        30.70 o
   2   2   5      29803.23      30084.51       275.26 o
   3   2   5       6111.45       5805.95        54.61 o
   4   2   5      19413.99      18505.49       145.08 o
   5   2   5       5639.59       5380.64        42.06 o
   6   2   5      11931.10      10983.71        76.48 o
   7   2   5       2624.94       2524.41        31.14 o
   8   2   5       1135.11       1057.44        17.35 o
   9   2   5       4395.16       4275.46        48.83 o
  10   2   5       1934.05       1873.46        35.07 o
  11   2   5       1104.66       1107.21        24.31 o
  12   2   5      12313.94      12572.93       168.89 o
  13   2   5       1901.44       1802.64        40.00 o
  14   2   5       7094.70       7453.70       166.45 o
  15   2   5        578.73        556.82        31.25 o
  16   2   5       1844.97       1989.98        39.62 o
  17   2   5        556.40        581.81        25.30 o
  18   2   5        135.31        146.71        24.64 o
 -18   3   5        359.02        381.84        27.60 o
 -17   3   5          1.47         -0.49        18.66 o
 -16   3   5       1829.39       1898.53        64.29 o
 -15   3   5       2062.45       2247.02        54.33 o
 -14   3   5        540.26        568.07        25.48 o
 -13   3   5        716.25        807.54        26.81 o
 -12   3   5        207.14        196.73        21.55 o
 -11   3   5        421.04        468.22        21.00 o
 -10   3   5       2764.71       2677.10        50.81 o
  -9   3   5       1837.55       1908.12        56.71 o
  -8   3   5      11114.75      10664.59       104.66 o
  -7   3   5       2460.38       2505.76        34.68 o
  -6   3   5       6690.45       6679.45        64.53 o
  -5   3   5       2762.94       2821.19        28.62 o
  -4   3   5        804.84        712.77        13.31 o
  -3   3   5        663.10        686.54        13.40 o
  -2   3   5      31136.53      31539.21       269.03 o
  -1   3   5       6780.61       6977.80        69.32 o
   0   3   5      71388.61      73652.50       878.32 o
   1   3   5       6745.57       7045.81        75.44 o
   2   3   5      35981.96      36366.91       364.18 o
   3   3   5        112.52        112.76        11.23 o
   4   3   5        744.11        665.91        14.02 o
   5   3   5       2536.95       2683.73        25.84 o
   6   3   5       9497.47       9349.06        73.01 o
   7   3   5       2333.97       2295.72        26.20 o
   8   3   5       9752.29       9252.06        83.91 o
   9   3   5       1579.01       1613.98        27.94 o
  10   3   5       2918.40       2815.47        69.65 o
  11   3   5        423.59        455.98        20.76 o
  12   3   5        398.62        525.20        24.26 o
  13   3   5        360.56        408.19        23.19 o
  14   3   5        616.94        706.57        40.86 o
  15   3   5       1725.29       1822.42        55.06 o
  16   3   5       2086.98       2134.30        70.01 o
  17   3   5         48.51         84.82        22.47 o
  18   3   5       1030.58        999.41        37.09 o
 -18   4   5        368.43        292.25        24.36 o
 -17   4   5        769.50        716.15        30.28 o
 -16   4   5        614.87        684.71        40.71 o
 -15   4   5        340.36        329.75        29.80 o
 -14   4   5       3364.29       3448.16        57.50 o
 -13   4   5       2107.52       2162.17        38.09 o
 -12   4   5       7995.65       8182.68       104.28 o
 -11   4   5       2396.77       2248.02        37.75 o
 -10   4   5       1124.71       1118.51        31.22 o
  -9   4   5       6011.12       5838.92       129.96 o
  -8   4   5       4009.69       4277.64        47.44 o
  -7   4   5       4068.59       3952.84        46.80 o
  -6   4   5       1799.25       1549.47        24.69 o
  -5   4   5       4293.44       4589.70        42.51 o
  -4   4   5      27269.02      26590.28       220.28 o
  -3   4   5         99.62         98.70        10.80 o
  -2   4   5      33968.44      34557.78       351.10 o
  -1   4   5       3838.18       3991.49        41.16 o
   0   4   5       1425.89       1480.29        61.09 o
   1   4   5       4168.86       4343.54        44.05 o
   2   4   5      36311.67      37217.11       375.58 o
   3   4   5        688.87        617.25        14.00 o
   4   4   5      26968.47      26574.80       200.63 o
   5   4   5       4075.13       4287.98        37.19 o
   6   4   5       4319.25       4524.95        44.57 o
   7   4   5       3570.86       3431.10        40.69 o
   8   4   5       3202.11       3134.25        36.06 o
   9   4   5       5071.29       4808.33        63.93 o
  10   4   5       2009.97       1927.88        51.87 o
  11   4   5       1849.61       1781.60        35.94 o
  12   4   5      10768.37      10947.85       157.74 o
  13   4   5       1983.16       2007.86        59.78 o
  14   4   5       3959.64       4130.31        80.77 o
  15   4   5        532.06        552.78        40.66 o
  16   4   5        626.78        653.16        32.07 o
  17   4   5        721.07        719.52        30.30 o
  18   4   5        277.93        227.45        18.90 o
 -18   5   5       1089.63       1060.05        38.81 o
 -17   5   5        154.16        137.79        21.88 o
 -16   5   5       1698.56       1929.36        51.19 o
 -15   5   5       1110.28       1284.63       141.48 o
 -14   5   5       1571.86       1623.08        38.42 o
 -13   5   5       1615.01       1743.57        42.14 o
 -12   5   5       1002.20        995.69        29.13 o
 -11   5   5         56.08         48.22        17.62 o
 -10   5   5       3380.47       3411.52        55.12 o
  -9   5   5       1269.06       1197.17        42.64 o
  -8   5   5       5602.39       5174.16        58.35 o
  -7   5   5       5429.50       5799.69        68.58 o
  -6   5   5       3845.67       3863.34        47.61 o
  -5   5   5        996.81        886.65        17.79 o
  -4   5   5       5655.61       5919.24        58.82 o
  -3   5   5       5773.46       6531.02        69.17 o
  -2   5   5      21963.79      22285.78       226.92 o
  -1   5   5       5741.71       5879.18        54.92 o
   0   5   5      36174.74      37838.48       322.58 o
   1   5   5       5176.25       5342.68        60.56 o
   2   5   5      18802.78      18804.73       192.70 o
   3   5   5       4526.16       5252.81        52.96 o
   4   5   5       6294.47       6793.72        67.08 o
   5   5   5       1077.45       1095.91        16.66 o
   6   5   5       4113.25       4184.82        46.24 o
   7   5   5       3922.17       4274.21        52.73 o
   8   5   5       5724.86       5227.20        62.16 o
   9   5   5        462.19        431.94        67.03 o
  10   5   5       3359.20       3470.52        50.90 o
  11   5   5         18.17         40.51        18.26 o
  12   5   5       1311.34       1458.50        61.62 o
  13   5   5       1644.77       1620.04        56.87 o
  14   5   5       1806.35       1715.88        47.92 o
  15   5   5       1480.47       1339.58        81.97 o
  16   5   5       2170.95       2251.87        51.86 o
  17   5   5         63.79         69.78        17.98 o
  18   5   5        820.04        760.80        42.23 o
 -18   6   5        940.96        756.94        27.51 o
 -17   6   5        146.14        136.93        28.84 o
 -16   6   5        140.51        144.70        39.12 o
 -15   6   5        435.78        530.46        40.68 o
 -14   6   5       3324.47       3472.00        59.14 o
 -13   6   5       2171.61       2077.23        46.77 o
 -12   6   5        536.68        509.26        26.31 o
 -11   6   5       2150.27       2210.03        40.76 o
 -10   6   5       4105.05       4102.38       104.42 o
  -9   6   5       3576.67       3326.19        72.16 o
  -8   6   5        278.89        254.72        23.76 o
  -7   6   5       7527.52       7379.36        94.77 o
  -6   6   5       3129.21       3077.89        49.42 o
  -5   6   5       1320.75       1260.43        24.72 o
  -4   6   5       4564.00       4214.09        46.93 o
  -3   6   5       1026.18       1086.19        17.48 o
  -2   6   5       8403.45       8276.40        78.38 o
  -1   6   5       1123.25       1035.69        15.16 o
   0   6   5       1788.62       1869.55        45.24 o
   1   6   5       1003.52        968.27        17.68 o
   2   6   5       9163.07       9306.52        83.74 o
   3   6   5         75.00        119.77        11.29 o
   4   6   5       4156.08       3776.39        40.63 o
   5   6   5       1826.20       1811.00        25.41 o
   6   6   5       1820.47       1737.29        28.82 o
   7   6   5       6403.78       6358.62        83.19 o
   8   6   5        510.52        497.67        24.03 o
   9   6   5       3856.24       3521.21        81.42 o
  10   6   5       3458.67       3469.53        57.05 o
  11   6   5       1728.00       1774.38        40.49 o
  12   6   5        839.29        729.66        36.25 o
  13   6   5       1654.65       1564.82        58.48 o
  14   6   5       3593.60       3595.27        96.44 o
  15   6   5        531.16        522.07        30.20 o
  16   6   5        134.72        191.11        20.39 o
  17   6   5        147.97        152.39        18.41 o
  18   6   5        905.09        679.56        82.68 o
 -17   7   5        573.48        630.15        30.73 o
 -16   7   5       1065.67       1153.10        41.40 o
 -15   7   5        512.25        590.92        38.85 o
 -14   7   5       1829.52       1958.26        61.38 o
 -13   7   5       1661.62       1702.66        41.73 o
 -12   7   5        719.70        720.02        29.80 o
 -11   7   5       1493.48       1461.53        39.16 o
 -10   7   5       2097.16       2034.10        43.68 o
  -9   7   5       1507.34       1561.23        32.83 o
  -8   7   5       4616.17       4306.23        97.06 o
  -7   7   5       2926.59       2848.85        56.07 o
  -6   7   5       3514.93       3366.82        75.80 o
  -5   7   5       6251.66       6817.27        99.15 o
  -4   7   5       6677.67       7105.73       100.27 o
  -3   7   5       9192.12       9925.43       116.53 o
  -2   7   5       3301.04       3180.24        47.70 o
  -1   7   5      19397.85      20411.03       179.56 o
   0   7   5      10924.30      10931.25        97.77 o
   1   7   5      15255.59      16251.04       157.58 o
   2   7   5       4110.05       4077.57        45.09 o
   3   7   5       8807.65       9468.88       105.32 o
   4   7   5       5488.84       5797.52        72.90 o
   5   7   5       5359.53       5955.69        78.17 o
   6   7   5       3168.07       3044.81        46.15 o
   7   7   5       2093.39       2059.89        41.57 o
   8   7   5       5524.25       4970.15       141.59 o
   9   7   5        927.04        843.32        27.15 o
  10   7   5       2132.34       2071.20        56.71 o
  11   7   5        980.55       1002.73        32.87 o
  12   7   5        978.07        968.02        39.46 o
  13   7   5       1451.99       1326.13        62.83 o
  14   7   5       2106.96       1987.77        81.18 o
  15   7   5       1022.59       1015.58        50.95 o
  16   7   5        667.23        656.18        42.22 o
  17   7   5        617.60        600.59        32.80 o
 -17   8   5        891.44        812.04        38.20 o
 -16   8   5        167.21        192.67        19.65 o
 -15   8   5       1083.32       1165.87        47.32 o
 -14   8   5       3065.78       3132.01       260.23 o
 -13   8   5       4329.48       4446.62        73.74 o
 -12   8   5       3193.47       3168.13        58.29 o
 -11   8   5       2750.32       2723.91        56.13 o
 -10   8   5       6018.69       5883.83        98.16 o
  -9   8   5       2536.86       2515.19        53.62 o
  -8   8   5        358.00        366.01        30.65 o
  -7   8   5       5772.96       5457.25       261.68 o
  -6   8   5       2413.48       2267.23        49.26 o
  -5   8   5       5105.29       4816.22        67.21 o
  -4   8   5      13281.94      13180.94       183.04 o
  -3   8   5       9005.69       8949.30       122.56 o
  -2   8   5       3623.39       3695.19        47.74 o
  -1   8   5        101.52        151.21        16.37 o
   0   8   5         12.22         35.25        12.63 o
   1   8   5        458.26        597.72        17.35 o
   2   8   5       6355.72       6697.11        91.78 o
   3   8   5       7768.05       7821.93       100.58 o
   4   8   5       9590.58       9414.96       125.26 o
   5   8   5       4824.38       4455.70        66.22 o
   6   8   5       4932.97       4802.77        82.16 o
   7   8   5       5791.60       5550.09       195.20 o
   8   8   5        666.83        697.01        36.01 o
   9   8   5       3088.95       2987.97        67.46 o
  10   8   5       5706.76       5907.23       115.98 o
  11   8   5       2346.24       2415.01        62.81 o
  12   8   5       2045.82       1975.04        64.89 o
  13   8   5       3628.60       3786.63        89.22 o
  14   8   5       1539.62       1666.45       169.24 o
  15   8   5        999.16       1009.69        34.76 o
  16   8   5         38.68         26.34        19.05 o
  17   8   5       1036.72       1000.69        39.97 o
 -17   9   5        592.83        580.60        42.44 o
 -16   9   5        771.79        760.74        25.32 o
 -15   9   5        439.20        491.22        27.20 o
 -14   9   5       1253.23       1171.07        42.27 o
 -13   9   5        602.82        622.55        30.88 o
 -12   9   5        387.84        346.17        25.86 o
 -11   9   5       1322.17       1290.73        43.49 o
 -10   9   5        874.25        801.25        33.95 o
  -9   9   5       1952.95       1850.49        51.42 o
  -8   9   5       6572.58       6273.94        97.04 o
  -7   9   5       9260.41       9554.41       218.44 o
  -6   9   5        149.49         95.19        39.86 o
  -5   9   5       1671.27       1637.83        70.40 o
  -4   9   5        931.29        918.70        47.63 o
  -3   9   5      14767.34      15842.07       191.51 o
  -2   9   5       2519.01       2380.39        34.81 o
  -1   9   5      24635.44      25030.45       291.17 o
   0   9   5       3542.37       3439.26        44.91 o
   1   9   5      25157.43      25303.01       251.58 o
   2   9   5       3698.65       3592.74        52.14 o
   3   9   5      12778.52      13384.47       148.37 o
   4   9   5       1186.42       1188.08        29.63 o
   5   9   5       1124.35       1163.59        43.52 o
   6   9   5        240.87        259.58        28.11 o
   7   9   5       7588.64       7997.89       122.91 o
   8   9   5       8400.20       7929.92       132.43 o
   9   9   5       2039.30       1969.24        57.27 o
  10   9   5       1390.45       1359.42        77.60 o
  11   9   5       1283.58       1408.39        64.02 o
  12   9   5        642.21        618.15        34.99 o
  13   9   5        585.66        610.09        58.98 o
  14   9   5       1245.37       1289.24        69.87 o
  15   9   5        713.97        741.52        30.67 o
  16   9   5        284.08        324.43        19.98 o
  17   9   5        636.73        551.37        46.51 o
 -16  10   5        541.25        529.90        21.75 o
 -15  10   5        205.84        218.23        19.45 o
 -14  10   5       2353.68       2392.11        58.23 o
 -13  10   5       3894.44       4321.92       168.55 o
 -12  10   5        916.08        837.50        30.38 o
 -11  10   5       2151.43       2201.77        52.08 o
 -10  10   5       1838.59       1722.22        50.85 o
  -9  10   5       1691.06       1574.98        50.75 o
  -8  10   5       1107.64       1018.43        40.99 o
  -7  10   5       1384.83       1298.98        40.71 o
  -6  10   5       3388.70       3201.97        66.23 o
  -5  10   5      12337.07      11683.77       227.74 o
  -4  10   5       5487.21       5478.19       116.24 o
  -3  10   5      17194.80      17040.51       208.20 o
  -2  10   5       7346.08       7619.87       102.98 o
  -1  10   5       2279.95       2316.37        38.15 o
   0  10   5        975.45       1134.98        27.17 o
   1  10   5       1737.79       1699.99        34.63 o
   2  10   5       7331.27       7646.87        92.44 o
   3  10   5      17446.35      17495.11       199.29 o
   4  10   5       5299.07       5253.74        97.81 o
   5  10   5      16751.64      16308.19       289.33 o
   6  10   5       4879.60       4785.22        99.26 o
   7  10   5       2425.76       2278.68        56.78 o
   8  10   5       1506.48       1475.83        54.59 o
   9  10   5       2615.41       2548.54        67.63 o
  10  10   5       1763.37       1760.30        78.62 o
  11  10   5       2040.29       2179.14        65.78 o
  12  10   5        277.24        335.28        41.88 o
  13  10   5       3836.66       4050.74       250.42 o
  14  10   5       1593.89       1637.09        50.06 o
  15  10   5        275.56        294.33        21.87 o
  16  10   5        363.90        361.09        23.49 o
 -16  11   5        116.85        125.80        20.62 o
 -15  11   5        165.68        201.03        23.23 o
 -14  11   5        801.06        705.92        29.55 o
 -13  11   5         63.75        107.00        21.88 o
 -12  11   5       1385.79       1451.62        56.82 o
 -11  11   5       2420.53       2327.20        66.73 o
 -10  11   5       3105.02       3023.66        82.81 o
  -9  11   5       1166.54       1203.02        41.72 o
  -8  11   5       2073.40       2030.39        57.05 o
  -7  11   5       2331.08       2255.96        54.63 o
  -6  11   5        697.93        629.01        37.51 o
  -5  11   5        916.44        970.76        36.19 o
  -4  11   5        940.48        934.95        41.82 o
  -3  11   5       4769.63       4960.59       159.39 o
  -2  11   5       5267.56       5337.51       133.78 o
  -1  11   5      17233.68      17387.92       268.80 o
   0  11   5       2109.40       2075.16        86.76 o
   1  11   5      15163.43      15325.57       277.36 o
   2  11   5       4273.29       4060.39       101.77 o
   3  11   5       4136.16       4068.87       119.97 o
   4  11   5       1098.58       1067.90        36.17 o
   5  11   5        537.04        533.38        24.07 o
   6  11   5       1131.78       1058.06        32.73 o
   7  11   5       2946.05       2923.55        59.28 o
   8  11   5        984.19       1154.40        58.35 o
   9  11   5       1013.50       1242.87        57.79 o
  10  11   5       3088.03       3134.28        66.84 o
  11  11   5       2360.17       2385.10        53.73 o
  12  11   5       1156.28       1130.15        56.01 o
  13  11   5         36.60         44.08        25.06 o
  14  11   5        510.20        525.75        30.19 o
  15  11   5        608.58        605.43        29.46 o
  16  11   5         88.60         80.48        16.26 o
 -15  12   5        495.84        507.07        21.25 o
 -14  12   5        419.42        419.87        30.55 o
 -13  12   5       2001.80       2122.15        57.57 o
 -12  12   5       1053.65       1087.06        39.46 o
 -11  12   5       2177.94       2233.10        77.61 o
 -10  12   5         90.02         91.31        33.79 o
  -9  12   5        430.27        486.92        38.61 o
  -8  12   5        124.79        148.85        33.52 o
  -7  12   5        979.15       1049.47        48.66 o
  -6  12   5       2737.58       2622.24        67.94 o
  -5  12   5       6509.18       6841.26       146.73 o
  -4  12   5       6621.52       6447.93       137.71 o
  -3  12   5       8006.53       7896.11       160.80 o
  -2  12   5       4981.17       5146.61       118.80 o
  -1  12   5       1443.06       1434.62        46.76 o
   0  12   5         50.25         47.47        26.02 o
   1  12   5       1819.09       1762.28        60.94 o
   2  12   5       5479.49       5401.31        94.22 o
   3  12   5       9105.82       9011.81       119.49 o
   4  12   5       7213.66       7152.35       107.71 o
   5  12   5       9322.60       9552.89       137.46 o
   6  12   5       2884.41       2784.19        57.41 o
   7  12   5       1522.30       1486.91        42.29 o
   8  12   5        364.82        417.44        32.10 o
   9  12   5        509.65        477.68        31.17 o
  10  12   5         11.76         52.87        22.15 o
  11  12   5       1527.06       1681.02        40.17 o
  12  12   5       1285.19       1253.92        49.72 o
  13  12   5       1646.33       1694.10        42.03 o
  14  12   5        531.50        553.81        29.14 o
  15  12   5        344.96        359.28        23.23 o
 -15  13   5       1149.14       1103.87        87.19 o
 -14  13   5          7.20         30.95        38.38 o
 -13  13   5         22.65          8.60        17.93 o
 -12  13   5        835.49        843.92        35.23 o
 -11  13   5       1347.90       1252.99       174.37 o
 -10  13   5       4326.24       4282.02       149.76 o
  -9  13   5       2679.31       2784.07       144.09 o
  -8  13   5       3633.40       3965.34       104.42 o
  -7  13   5        488.56        511.60        45.53 o
  -6  13   5       1155.98       1284.84        61.63 o
  -5  13   5       1552.03       1690.56        68.64 o
  -4  13   5        633.96        598.48        36.35 o
  -3  13   5       4812.37       4981.77       123.47 o
  -2  13   5       5631.03       5530.67       107.04 o
  -1  13   5       7704.66       7712.27       138.91 o
   0  13   5       4499.13       4485.38        92.95 o
   1  13   5       5631.27       5641.21       104.59 o
   2  13   5       4994.12       4939.44        81.05 o
   3  13   5       3935.19       4072.99        71.21 o
   4  13   5        577.56        562.51        26.54 o
   5  13   5        871.29        950.21        35.18 o
   6  13   5        575.28        663.01        29.94 o
   7  13   5        855.83        891.29        35.43 o
   8  13   5       3426.42       3635.71        76.10 o
   9  13   5       2785.74       2969.01        53.54 o
  10  13   5       3760.23       3733.80        60.87 o
  11  13   5       2040.57       1978.24        53.05 o
  12  13   5        635.18        662.65        21.13 o
  13  13   5         82.53         83.91        19.25 o
  14  13   5         45.10         44.38        18.34 o
  15  13   5        896.54        829.68        33.01 o
 -14  14   5        545.36        492.77        29.56 o
 -13  14   5       1731.00       1833.87        57.00 o
 -12  14   5        724.02        727.68        57.41 o
 -11  14   5       2073.72       2121.42        95.18 o
 -10  14   5        376.74        338.09       124.06 o
  -9  14   5       2375.32       2443.52        69.41 o
  -8  14   5         80.15         77.44        30.98 o
  -7  14   5        702.06        671.44        51.64 o
  -6  14   5        977.94        973.41        44.15 o
  -5  14   5       4428.98       4546.02        96.14 o
  -4  14   5       7631.08       7753.51       134.37 o
  -3  14   5       1136.85       1165.25        47.95 o
  -2  14   5       4984.41       5243.86       127.68 o
  -1  14   5        203.03        182.43        36.10 o
   0  14   5        336.58        390.68        35.70 o
   1  14   5        398.73        394.49        32.74 o
   2  14   5       4640.79       4791.31        93.80 o
   3  14   5       2007.21       1978.09        46.38 o
   4  14   5       7339.57       7435.01       105.62 o
   5  14   5       5174.45       5357.72        76.65 o
   6  14   5       1313.74       1292.70        32.16 o
   7  14   5        155.33        135.22        25.42 o
   8  14   5         65.94         93.19        23.24 o
   9  14   5       2297.37       2336.18        49.10 o
  10  14   5        522.93        576.63        56.46 o
  11  14   5       1288.18       1447.34        32.05 o
  12  14   5        834.98        837.95        24.00 o
  13  14   5        898.99        959.70        29.25 o
  14  14   5        709.04        596.09        30.04 o
 -13  15   5        606.21        654.26        34.51 o
 -12  15   5          1.11          5.08        26.25 o
 -11  15   5         73.13         60.07        27.65 o
 -10  15   5        410.01        460.73        39.47 o
  -9  15   5       3750.98       4516.03       262.09 o
  -8  15   5       1434.66       1471.24        50.42 o
  -7  15   5       1734.67       1892.73        57.39 o
  -6  15   5        389.48        417.50        36.71 o
  -5  15   5        394.84        379.49        36.04 o
  -4  15   5       2978.93       2860.30        71.35 o
  -3  15   5       1555.49       1584.24        51.48 o
  -2  15   5       1575.52       1492.85        70.45 o
  -1  15   5       5448.49       5553.30       117.20 o
   0  15   5        330.10        303.57        47.73 o
   1  15   5       4002.41       3896.92        82.65 o
   2  15   5       1448.84       1416.90        42.99 o
   3  15   5        871.87        850.18        32.08 o
   4  15   5       2976.26       3011.73        59.84 o
   5  15   5        339.65        399.92        29.92 o
   6  15   5        168.39        193.90        21.92 o
   7  15   5       1732.73       1812.51        41.42 o
   8  15   5       1906.85       1862.04        42.21 o
   9  15   5       4064.86       4062.70        96.08 o
  10  15   5        361.93        379.57        22.41 o
  11  15   5         76.25         78.56        19.02 o
  12  15   5         16.03         28.59        16.94 o
  13  15   5        604.32        679.48        45.19 o
 -12  16   5        155.48        155.47        20.09 o
 -11  16   5       1990.65       2144.46        70.65 o
 -10  16   5        222.93        181.34        36.18 o
  -9  16   5       2073.35       2137.78        77.02 o
  -8  16   5         90.40         48.50        33.92 o
  -7  16   5       1292.27       1316.66        70.43 o
  -6  16   5        270.53        279.81        31.62 o
  -5  16   5       4691.29       4912.15       115.88 o
  -4  16   5       1482.07       1418.94        57.47 o
  -3  16   5       2306.18       2246.17        65.06 o
  -2  16   5       2625.53       2617.09        74.10 o
  -1  16   5       2601.67       2678.55       115.85 o
   0  16   5        103.26        158.44        31.24 o
   1  16   5       2191.89       2237.82        55.40 o
   2  16   5       2182.70       2233.23        55.50 o
   3  16   5       2312.08       2294.98        50.72 o
   4  16   5       1430.18       1408.02        35.44 o
   5  16   5       5197.53       5295.89        76.92 o
   6  16   5        198.41        205.60        20.59 o
   7  16   5        452.15        463.19        40.06 o
   8  16   5         35.08         53.66        22.42 o
   9  16   5       1863.27       1930.76        43.11 o
  10  16   5        282.31        267.22        21.28 o
  11  16   5       2344.71       2453.00        45.22 o
  12  16   5        247.06        235.24        18.22 o
 -11  17   5         35.28         64.42        18.29 o
 -10  17   5        123.53        162.51        22.12 o
  -9  17   5       2255.76       2367.11        68.21 o
  -8  17   5          9.91         32.98        28.89 o
  -7  17   5       3266.75       3476.42        93.58 o
  -6  17   5         43.27         56.17        64.78 o
  -5  17   5       1498.78       1593.60        72.47 o
  -4  17   5       1109.90       1123.34        53.25 o
  -3  17   5       1932.70       1972.96        71.16 o
  -2  17   5         81.05         96.36        36.48 o
  -1  17   5       3911.45       3844.71        98.81 o
   0  17   5        177.92        172.84        29.49 o
   1  17   5       3331.39       3427.64        97.91 o
   2  17   5         80.03         64.03        26.71 o
   3  17   5       1249.87       1296.32        44.10 o
   4  17   5        918.23        880.38        41.38 o
   5  17   5        996.77       1074.90        36.70 o
   6  17   5         60.86         54.46        39.93 o
   7  17   5       2606.45       2664.08        62.24 o
   8  17   5         45.35         72.82        20.28 o
   9  17   5       1552.95       1605.41        46.97 o
  10  17   5         68.51         90.80        18.68 o
  11  17   5        235.06        238.18        18.04 o
 -10  18   5        330.09        255.82        18.87 o
  -9  18   5       1126.79       1099.91        47.15 o
  -8  18   5         70.68         71.00        19.43 o
  -7  18   5        603.70        581.88        34.64 o
  -6  18   5        140.95        106.40        38.83 o
  -5  18   5       1289.98       1326.36        71.37 o
  -4  18   5        338.38        390.27        39.02 o
  -3  18   5       5126.07       5067.69       157.37 o
  -2  18   5        124.34        186.30        40.14 o
  -1  18   5       1811.27       1643.47       105.20 o
   0  18   5        248.33        247.54        44.32 o
   1  18   5       2069.37       1745.15       161.11 o
   2  18   5        117.11        192.06        98.51 o
   3  18   5       4141.73       4152.57       356.79 o
   4  18   5        239.57        262.89        27.62 o
   5  18   5        998.03       1085.96        32.39 o
   6  18   5        229.90        217.35        21.11 o
   7  18   5        546.57        556.21        24.37 o
   8  18   5        199.56        237.65        19.11 o
   9  18   5       1399.71       1504.57        34.57 o
  10  18   5        459.94        442.28        20.23 o
  -9  19   5       1678.02       1601.04       165.97 o
  -8  19   5        294.76        270.93        41.56 o
  -7  19   5       2208.83       2207.33        65.51 o
  -6  19   5         42.90         34.97        25.15 o
  -5  19   5        987.95       1192.13        79.45 o
  -4  19   5        399.01        400.55        34.57 o
  -3  19   5       3584.30       3772.09       113.08 o
  -2  19   5         77.97         58.71        23.40 o
  -1  19   5       3609.69       3634.44        85.84 o
   0  19   5        456.48        475.07        31.74 o
   1  19   5       3146.25       3183.89        68.89 o
   2  19   5        189.66        208.42        19.72 o
   3  19   5       3270.14       3338.52        54.05 o
   4  19   5        468.36        474.50        22.93 o
   5  19   5        686.66        776.94        28.57 o
   6  19   5         17.68        -19.21        19.21 o
   7  19   5       1481.94       1577.10        40.08 o
   8  19   5        330.68        346.36        24.28 o
   9  19   5       1395.33       1259.29        48.66 o
  -7  20   5        835.52        735.72        32.57 o
  -6  20   5         71.16         58.56        16.84 o
  -5  20   5       1783.44       1770.80        46.41 o
  -4  20   5        118.40        108.38        19.68 o
  -3  20   5       4867.06       4902.22       112.68 o
  -2  20   5        161.25        155.30        28.08 o
  -1  20   5        676.99        692.11        30.77 o
   0  20   5         33.91         55.60        23.94 o
   1  20   5        332.89        399.87        35.21 o
   2  20   5        101.54         72.28        21.38 o
   3  20   5       4826.96       4775.52        93.46 o
   4  20   5         74.52         79.21        16.80 o
   5  20   5       1934.34       1891.97        44.95 o
   6  20   5        116.66        120.54        17.48 o
   7  20   5        964.07        830.64        35.95 o
  -5  21   5        156.03        111.42        27.23 o
  -4  21   5         63.51         52.86        19.46 o
  -3  21   5       1550.89       1520.36        49.95 o
  -2  21   5         21.59          6.51        22.57 o
  -1  21   5       4882.64       4989.49       126.61 o
   0  21   5         20.55         39.54        20.25 o
   1  21   5       4358.04       4187.65        77.51 o
   2  21   5         15.86         37.12        17.75 o
   3  21   5       1456.04       1367.23        37.93 o
   4  21   5        167.30        127.55        20.31 o
   5  21   5        120.18         62.60        27.23 o
   0   0   6      90113.04      91423.73      1273.03 o
   1   0   6       2566.63       2364.14        28.97 o
   2   0   6      13156.47      12847.10       113.36 o
   3   0   6      11924.31      11911.43       105.45 o
   4   0   6        836.25        765.80        12.94 o
   5   0   6       2856.66       2864.49        27.61 o
   6   0   6      13199.72      13136.61       104.57 o
   7   0   6        557.49        548.37        15.18 o
   8   0   6       5619.71       4910.22        49.86 o
   9   0   6        152.05        174.00        24.03 o
  10   0   6       5073.20       4866.30        56.80 o
  11   0   6        445.30        474.93        19.59 o
  12   0   6        198.03        215.77        19.99 o
  13   0   6        293.78        349.64        24.29 o
  14   0   6        847.98        774.30        30.92 o
  15   0   6       1574.00       1501.88        47.43 o
  16   0   6       4084.13       4228.89       117.86 o
  17   0   6         18.26         28.51        22.04 o
  18   0   6        566.83        551.73        23.70 o
 -18   1   6         69.81         27.46        16.93 o
 -17   1   6        913.22        974.55        33.64 o
 -16   1   6        171.86        215.50        28.84 o
 -15   1   6       1472.59       1602.91        49.23 o
 -14   1   6        725.27        719.24        31.73 o
 -13   1   6       2203.85       2348.10        41.30 o
 -12   1   6       6790.94       6953.51        83.71 o
 -11   1   6        200.54        198.91        16.71 o
 -10   1   6      13185.87      13056.77       115.55 o
  -9   1   6        218.18        223.76        27.96 o
  -8   1   6       3318.67       3271.92        49.89 o
  -7   1   6       2948.16       2982.77        34.36 o
  -6   1   6      21259.51      21271.46       186.82 o
  -5   1   6       2725.93       2691.56        25.71 o
  -4   1   6       7931.52       7840.61        69.54 o
  -3   1   6       1084.05       1125.93        25.80 o
  -2   1   6      22406.11      23396.33       216.99 o
  -1   1   6      13303.62      12758.55       159.35 o
   0   1   6       1807.45       1995.57        48.09 o
   1   1   6      11118.25      10402.16        95.12 o
   2   1   6      18488.24      19414.09       167.79 o
   3   1   6       1834.68       2083.31        24.08 o
   4   1   6       8854.05       8478.53        67.41 o
   5   1   6       2734.41       2782.28        29.55 o
   6   1   6      25397.31      25362.19       183.94 o
   7   1   6       2168.68       2260.05        24.11 o
   8   1   6       4186.10       4434.79        44.96 o
   9   1   6        597.68        598.73        26.29 o
  10   1   6      12799.43      12963.81       126.79 o
  11   1   6         18.98         32.78        16.10 o
  12   1   6       8607.29       8573.50        98.33 o
  13   1   6       2481.95       2623.67        53.60 o
  14   1   6       1576.49       1566.05        41.79 o
  15   1   6       1457.49       1587.78        60.57 o
  16   1   6        100.12         66.88        23.99 o
  17   1   6        892.50        875.95        50.03 o
  18   1   6         35.55         57.54        17.84 o
 -18   2   6        803.13        846.99        33.18 o
 -17   2   6        546.88        524.65        24.07 o
 -16   2   6       4267.75       4571.28       107.96 o
 -15   2   6         68.68         43.53        29.12 o
 -14   2   6       1309.55       1255.33        36.20 o
 -13   2   6       1134.14       1185.29        31.41 o
 -12   2   6       1548.40       1623.01        33.36 o
 -11   2   6       2427.89       2417.50        37.60 o
 -10   2   6       6743.36       6418.93        67.44 o
  -9   2   6       2427.05       2365.29        72.10 o
  -8   2   6       3529.16       3134.71        40.84 o
  -7   2   6       2392.22       2304.64        28.74 o
  -6   2   6       3946.46       3716.12        38.44 o
  -5   2   6       3412.60       3434.08        31.41 o
  -4   2   6       3886.44       4104.33        51.70 o
  -3   2   6        610.35        638.83        14.82 o
  -2   2   6      10140.72       9876.65        93.61 o
  -1   2   6       6450.91       6839.13       104.71 o
   0   2   6      64448.01      64543.77       563.30 o
   1   2   6       8245.38       8519.38        75.33 o
   2   2   6       8085.01       7702.70        69.75 o
   3   2   6       1807.88       1897.33        30.98 o
   4   2   6       3888.76       3992.49        42.69 o
   5   2   6       4365.99       4719.36        39.94 o
   6   2   6       5279.95       4958.81        40.70 o
   7   2   6       1734.81       1638.74        20.59 o
   8   2   6       4730.73       4232.63        44.79 o
   9   2   6       2023.42       2079.13        42.02 o
  10   2   6       8568.83       8209.48        94.70 o
  11   2   6       2184.37       2185.39        36.27 o
  12   2   6       2637.99       2744.46        45.39 o
  13   2   6        546.81        633.06        29.49 o
  14   2   6       1485.95       1403.19        64.50 o
  15   2   6         23.85         45.17        24.53 o
  16   2   6       4274.89       4309.04        75.45 o
  17   2   6        635.12        586.50        28.01 o
  18   2   6       1093.59       1077.72        42.14 o
 -18   3   6         75.47        102.73        21.21 o
 -17   3   6       1137.00       1231.15        59.65 o
 -16   3   6        221.91        245.25        24.98 o
 -15   3   6        717.92        770.26        87.33 o
 -14   3   6         12.44         26.65        19.43 o
 -13   3   6        149.39        161.41        21.72 o
 -12   3   6       5825.92       5920.01        70.45 o
 -11   3   6       2503.60       2521.57        38.58 o
 -10   3   6       8295.85       8163.49        81.31 o
  -9   3   6       2287.18       2329.91       127.07 o
  -8   3   6       3755.03       3781.16        43.75 o
  -7   3   6       2083.31       2168.51        30.50 o
  -6   3   6      10279.51       9194.69        85.14 o
  -5   3   6      16706.96      17688.70       150.74 o
  -4   3   6      16821.27      16763.30       134.38 o
  -3   3   6       1705.93       1765.77        24.34 o
  -2   3   6      11746.90      12413.93       142.93 o
  -1   3   6       6946.77       6328.80        76.56 o
   0   3   6       9017.32       9233.56       117.10 o
   1   3   6       7537.71       7125.89        79.90 o
   2   3   6      12093.78      12528.85       119.51 o
   3   3   6       1020.04       1073.11        22.40 o
   4   3   6      15398.56      15013.01       116.78 o
   5   3   6      14762.36      15660.58       125.25 o
   6   3   6      13921.32      12994.25       105.13 o
   7   3   6       3158.13       3313.50        32.07 o
   8   3   6       4530.40       4414.56        46.20 o
   9   3   6       2095.95       2034.70        35.76 o
  10   3   6       8107.92       7800.07        87.96 o
  11   3   6       2922.23       3042.53        46.67 o
  12   3   6       7314.67       7311.45       103.13 o
  13   3   6         92.48        119.10        20.22 o
  14   3   6        287.42        286.60        32.29 o
  15   3   6        413.51        438.78        81.52 o
  16   3   6        130.50         97.39        24.12 o
  17   3   6        888.23        913.64        34.16 o
  18   3   6        110.99         89.57        21.18 o
 -18   4   6       1340.70       1320.79        55.13 o
 -17   4   6        282.63        321.47        28.22 o
 -16   4   6       4022.73       4260.73        91.96 o
 -15   4   6          0.58        -14.15        88.78 o
 -14   4   6         83.52         83.86        20.72 o
 -13   4   6       1126.36       1140.93        29.82 o
 -12   4   6       1007.17       1078.06        30.67 o
 -11   4   6       5510.45       5590.03        70.27 o
 -10   4   6       1843.04       1724.50        36.15 o
  -9   4   6       5039.38       4761.32        91.50 o
  -8   4   6       1928.31       1673.21        33.47 o
  -7   4   6       4922.34       4659.54        57.56 o
  -6   4   6       6956.72       6910.87        75.09 o
  -5   4   6       4628.59       4645.10        48.05 o
  -4   4   6       6015.62       6536.13        62.66 o
  -3   4   6       7197.91       7431.71        73.10 o
  -2   4   6       8071.91       7793.83        86.96 o
  -1   4   6       6960.95       6752.56        74.59 o
   0   4   6      84928.22      85879.29       856.87 o
   1   4   6       7717.92       7575.52       120.50 o
   2   4   6       6038.32       5544.11        58.28 o
   3   4   6       7609.55       7825.08        81.95 o
   4   4   6       5491.83       5989.71        55.43 o
   5   4   6       6336.52       6765.09        57.02 o
   6   4   6       8066.77       7679.76        69.14 o
   7   4   6       5752.44       5508.78        51.71 o
   8   4   6       4365.21       3855.02        47.09 o
   9   4   6       4367.84       4293.90        89.27 o
  10   4   6       2122.63       1970.41        39.59 o
  11   4   6       5025.52       5339.71        89.47 o
  12   4   6       1582.32       1699.45        38.89 o
  13   4   6        520.03        613.78        30.59 o
  14   4   6         42.39         38.90        24.60 o
  15   4   6         49.09        114.85        56.79 o
  16   4   6       3439.45       3434.93        71.15 o
  17   4   6        285.68        322.62        24.26 o
  18   4   6       1589.03       1601.24        44.24 o
 -18   5   6        378.03        369.14        21.87 o
 -17   5   6        285.32        327.00        27.47 o
 -16   5   6        177.25        156.32        29.48 o
 -15   5   6        221.30        234.85        49.30 o
 -14   5   6        484.56        551.35        26.08 o
 -13   5   6       3499.40       3396.14        63.31 o
 -12   5   6       1295.61       1359.27        37.17 o
 -11   5   6       4294.54       4009.19        60.23 o
 -10   5   6       3167.17       3103.22        48.71 o
  -9   5   6       5050.06       4987.88        70.44 o
  -8   5   6       1541.33       1539.66        44.43 o
  -7   5   6       3288.17       3157.20        43.80 o
  -6   5   6      23328.92      22797.45       226.61 o
  -5   5   6       8379.95       8364.58        77.72 o
  -4   5   6      16453.09      16176.63       149.18 o
  -3   5   6       3250.47       3091.10        45.87 o
  -2   5   6       4042.18       4404.08        50.59 o
  -1   5   6      11693.70      11639.00       105.21 o
   0   5   6       2626.61       2494.42        45.93 o
   1   5   6       9729.77       9462.92        87.40 o
   2   5   6       1911.39       1961.60        25.73 o
   3   5   6       4911.59       4983.52        62.50 o
   4   5   6      22774.39      22516.56       196.85 o
   5   5   6       8856.68       9063.57        81.45 o
   6   5   6      22968.65      21961.19       192.01 o
   7   5   6       4524.57       4568.49        57.42 o
   8   5   6       1447.32       1288.13        26.32 o
   9   5   6       4638.43       4766.18        82.08 o
  10   5   6       4197.70       4032.11        68.30 o
  11   5   6       3980.83       4023.00        73.78 o
  12   5   6       1572.99       1504.29        42.38 o
  13   5   6       2929.05       3003.36       102.57 o
  14   5   6        499.19        538.49        36.00 o
  15   5   6         51.39         97.30        28.48 o
  16   5   6         82.73         81.47        25.15 o
  17   5   6         62.18         96.37        20.49 o
  18   5   6        478.96        364.32        26.91 o
 -17   6   6        618.71        632.58        31.51 o
 -16   6   6        748.69        796.41        43.75 o
 -15   6   6       1210.26       1291.22        40.50 o
 -14   6   6        194.19        186.26        21.58 o
 -13   6   6        656.17        628.33        32.74 o
 -12   6   6       3422.38       3462.93        54.79 o
 -11   6   6       1671.69       1632.50        35.32 o
 -10   6   6       2982.86       3047.56        54.36 o
  -9   6   6       3074.79       2717.15        48.60 o
  -8   6   6       3376.88       3121.06        73.90 o
  -7   6   6       4531.53       4471.98        66.98 o
  -6   6   6       3268.21       3423.32        48.98 o
  -5   6   6       8008.58       7856.24        82.27 o
  -4   6   6       2243.37       2356.89        34.93 o
  -3   6   6        746.55        929.99        19.89 o
  -2   6   6       6813.76       6489.52        69.00 o
  -1   6   6       7003.68       7018.79        65.12 o
   0   6   6      45050.98      45019.25       384.91 o
   1   6   6       9046.87       9397.61       118.56 o
   2   6   6       6187.17       5794.06        60.75 o
   3   6   6         76.16        140.11        11.94 o
   4   6   6       2818.62       2814.67        33.59 o
   5   6   6       7627.64       7637.93        71.59 o
   6   6   6       4441.98       4419.29        58.50 o
   7   6   6       3737.29       3794.05        59.48 o
   8   6   6       2790.64       2558.47       116.83 o
   9   6   6       2987.54       2974.90        47.28 o
  10   6   6       1867.14       1710.88        40.90 o
  11   6   6       1094.26       1172.02        34.73 o
  12   6   6       3427.72       3415.88        84.79 o
  13   6   6        295.03        321.03        51.91 o
  14   6   6         51.84         64.19        29.64 o
  15   6   6        926.05        972.75        34.68 o
  16   6   6       1156.44       1236.77        32.50 o
  17   6   6        375.23        415.65        27.71 o
 -17   7   6         94.78         86.80        21.52 o
 -16   7   6         23.98         40.00        29.87 o
 -15   7   6        211.60        196.77        22.84 o
 -14   7   6         16.89         76.41        60.18 o
 -13   7   6       4474.01       4451.72        72.88 o
 -12   7   6       4257.26       4288.91        76.56 o
 -11   7   6       4063.66       3899.37        73.85 o
 -10   7   6       4084.22       4108.35        67.61 o
  -9   7   6       4009.67       3863.39        76.07 o
  -8   7   6       3018.77       2971.23        79.62 o
  -7   7   6        884.20        886.24        53.62 o
  -6   7   6      23969.95      23743.32       327.53 o
  -5   7   6       3905.10       3861.40        86.58 o
  -4   7   6       9321.03       8585.40       159.86 o
  -3   7   6       5462.66       5337.22        81.92 o
  -2   7   6       2032.05       2363.99        41.08 o
  -1   7   6      10474.07      11136.01       119.69 o
   0   7   6        571.49        758.89        19.34 o
   1   7   6      13972.74      14961.25       159.57 o
   2   7   6        871.41       1020.09        22.41 o
   3   7   6       8745.03       8763.30       103.68 o
   4   7   6       9288.17       8509.16        96.68 o
   5   7   6       4446.55       4393.25        52.46 o
   6   7   6      22348.57      21558.43       252.36 o
   7   7   6       1258.62       1342.31        46.89 o
   8   7   6       3547.03       3480.26        76.73 o
   9   7   6       3515.89       3664.84        60.20 o
  10   7   6       4415.34       4223.20        78.85 o
  11   7   6       3963.08       3966.19        81.12 o
  12   7   6       3797.40       3685.88        96.05 o
  13   7   6       3401.81       3296.07       111.96 o
  14   7   6        112.23        150.87        72.58 o
  15   7   6         50.20         50.70        20.59 o
  16   7   6         44.39         52.35        18.18 o
  17   7   6        194.07        195.76        22.25 o
 -17   8   6        835.02        758.79        34.91 o
 -16   8   6        944.54       1016.81        33.06 o
 -15   8   6       1063.40       1076.80        40.38 o
 -14   8   6        258.82        279.18        29.34 o
 -13   8   6        913.85        959.88        31.58 o
 -12   8   6       1212.35       1302.51        39.46 o
 -11   8   6       1095.80       1124.27        35.95 o
 -10   8   6       4773.92       4727.64       113.68 o
  -9   8   6        539.20        495.84        27.09 o
  -8   8   6       8152.55       7663.26       132.98 o
  -7   8   6       4503.40       4717.41       133.18 o
  -6   8   6       4009.52       3936.09        92.85 o
  -5   8   6       7101.00       6999.05       109.63 o
  -4   8   6       3977.96       4486.76        93.06 o
  -3   8   6       2599.30       2539.15        44.67 o
  -2   8   6       5872.67       5554.57        73.98 o
  -1   8   6       1866.61       1707.77        32.09 o
   0   8   6      28914.91      28758.41       286.06 o
   1   8   6       1372.31       1189.54        23.81 o
   2   8   6       7643.04       7400.35        79.23 o
   3   8   6       2280.49       2132.80        35.84 o
   4   8   6       3610.52       3983.75        57.22 o
   5   8   6       6066.98       6017.78        77.91 o
   6   8   6       3223.04       3067.78       125.16 o
   7   8   6       4231.51       4353.39        83.70 o
   8   8   6       5573.84       5388.32       107.61 o
   9   8   6       1432.67       1398.91        37.53 o
  10   8   6       3738.77       3588.06        80.53 o
  11   8   6       1439.75       1663.57        51.37 o
  12   8   6       1102.37       1075.72        49.54 o
  13   8   6       1294.17       1274.59       101.16 o
  14   8   6        596.79        641.96       123.09 o
  15   8   6       1414.50       1424.07        44.75 o
  16   8   6        865.15        879.65        28.25 o
  17   8   6        722.31        692.95        34.63 o
 -16   9   6        249.06        316.86        21.60 o
 -15   9   6        307.42        344.51        28.05 o
 -14   9   6         54.66         50.74        25.48 o
 -13   9   6       1719.95       1868.23        60.30 o
 -12   9   6       1874.71       1956.59        42.99 o
 -11   9   6       1506.64       1418.72        38.46 o
 -10   9   6       4139.41       4133.90        83.60 o
  -9   9   6       1674.57       1627.83        39.31 o
  -8   9   6        459.92        476.91        27.13 o
  -7   9   6       1007.55        986.66        31.89 o
  -6   9   6       6502.21       6043.30       227.14 o
  -5   9   6       4553.77       4792.48       152.09 o
  -4   9   6      16378.29      16519.56       285.42 o
  -3   9   6       4552.97       4480.28        77.02 o
  -2   9   6        567.81        620.59        25.80 o
  -1   9   6       5311.05       5197.07        67.08 o
   0   9   6        332.64        370.04        20.15 o
   1   9   6       5261.12       5247.72        63.57 o
   2   9   6         61.99         75.80        14.37 o
   3   9   6       5077.19       5180.13        70.07 o
   4   9   6      13198.89      13339.21       156.76 o
   5   9   6       7305.37       7391.40       138.43 o
   6   9   6       6701.14       6126.19        99.87 o
   7   9   6       1721.82       1817.92        54.41 o
   8   9   6        766.42        739.05        33.90 o
   9   9   6       1316.98       1298.97        38.13 o
  10   9   6       4822.97       4583.01        86.09 o
  11   9   6       2261.38       2266.79        70.95 o
  12   9   6       2503.56       2397.65        82.14 o
  13   9   6       1605.84       1608.96        67.28 o
  14   9   6         15.69         51.51        45.02 o
  15   9   6        615.41        749.24        28.52 o
  16   9   6        215.63        223.61        17.31 o
 -16  10   6       1433.51       1457.44       123.09 o
 -15  10   6       1445.72       1518.40        45.52 o
 -14  10   6        100.07         78.68        24.40 o
 -13  10   6        516.10        498.76        32.14 o
 -12  10   6       2208.78       2250.69        43.83 o
 -11  10   6        202.59        213.39        23.62 o
 -10  10   6        560.72        628.28        34.05 o
  -9  10   6       1006.99        905.69        47.78 o
  -8  10   6       5688.95       5208.35        94.52 o
  -7  10   6       4169.41       4333.73        87.99 o
  -6  10   6       3219.33       3157.55        84.49 o
  -5  10   6        176.96        125.10        32.83 o
  -4  10   6       7380.26       7815.94       363.07 o
  -3  10   6       2962.23       3023.96        78.44 o
  -2  10   6       3236.99       3336.17        66.73 o
  -1  10   6       2512.50       2377.75        46.18 o
   0  10   6       4847.08       4917.29        74.78 o
   1  10   6       2519.27       2405.09        48.71 o
   2  10   6       3555.25       3656.21        75.93 o
   3  10   6       2954.01       3075.39        62.24 o
   4  10   6       5426.75       5728.77       106.90 o
   5  10   6        427.05        436.39        27.97 o
   6  10   6       2542.10       2468.04        44.15 o
   7  10   6       2700.15       2820.52        61.80 o
   8  10   6       4145.67       3949.28        87.73 o
   9  10   6       2190.60       2288.05        63.28 o
  10  10   6        709.85        737.11        38.80 o
  11  10   6        561.75        538.81        40.02 o
  12  10   6       2046.99       2071.74        61.17 o
  13  10   6        784.79        822.35        82.16 o
  14  10   6        233.84        231.83        22.52 o
  15  10   6       1785.10       1811.43        43.39 o
  16  10   6       1640.46       1406.31        52.98 o
 -16  11   6        280.49        280.48        30.95 o
 -15  11   6        256.74        223.19        22.12 o
 -14  11   6         71.99         92.42        19.96 o
 -13  11   6        593.55        626.01        29.43 o
 -12  11   6       1006.64       1084.57        87.87 o
 -11  11   6       2152.39       2023.58        48.62 o
 -10  11   6       3058.67       2959.15        76.91 o
  -9  11   6        112.85        132.67        24.81 o
  -8  11   6         55.38         72.64        27.51 o
  -7  11   6        580.98        607.15        32.68 o
  -6  11   6       7228.27       7093.20       121.46 o
  -5  11   6       1660.46       1717.09        86.26 o
  -4  11   6        644.43        736.68        60.08 o
  -3  11   6       4030.38       3941.17       133.08 o
  -2  11   6       1054.64       1051.76        59.74 o
  -1  11   6       3184.32       3201.67        69.13 o
   0  11   6        137.12        183.85        30.97 o
   1  11   6       3237.78       3178.55       135.63 o
   2  11   6       1436.82       1433.06        46.71 o
   3  11   6       4435.55       4539.04        75.80 o
   4  11   6         29.89         27.92        21.24 o
   5  11   6       1454.18       1536.13        36.06 o
   6  11   6       6128.59       5912.19        81.60 o
   7  11   6       1554.17       1573.88        47.20 o
   8  11   6         72.70         43.47        26.24 o
   9  11   6        385.47        440.31        30.58 o
  10  11   6       3439.14       3466.11        65.77 o
  11  11   6       2950.00       3058.67        69.74 o
  12  11   6       1399.40       1506.31       153.33 o
  13  11   6        938.07        982.65        38.99 o
  14  11   6         19.93         33.51        22.18 o
  15  11   6        611.33        648.00        23.25 o
  16  11   6        408.67        367.76        24.21 o
 -15  12   6        198.88        236.35        23.70 o
 -14  12   6        107.90        125.40        28.98 o
 -13  12   6        158.61        160.01        20.85 o
 -12  12   6       1610.74       1580.01        46.65 o
 -11  12   6       1342.20       1409.19        52.05 o
 -10  12   6        453.60        475.40        49.07 o
  -9  12   6        565.29        614.86        50.55 o
  -8  12   6        556.89        530.91        38.45 o
  -7  12   6        500.51        486.95        37.57 o
  -6  12   6       3426.76       3334.39        91.19 o
  -5  12   6       2559.81       2630.02        78.04 o
  -4  12   6       7864.15       7801.95       252.49 o
  -3  12   6       1995.39       1889.76        69.88 o
  -2  12   6       4436.58       4514.62        91.08 o
  -1  12   6       8424.57       8297.08       146.60 o
   0  12   6       1577.88       1717.25        47.27 o
   1  12   6       6592.69       6497.99       108.76 o
   2  12   6       2434.65       2557.47        57.89 o
   3  12   6       2640.05       2623.63        45.50 o
   4  12   6       6914.17       6976.63        87.12 o
   5  12   6       2314.66       2349.07        55.00 o
   6  12   6       3140.01       3086.18        52.53 o
   7  12   6        258.26        250.09        27.27 o
   8  12   6        315.36        319.07        28.19 o
   9  12   6       1088.64       1178.77        41.73 o
  10  12   6        306.43        311.71        25.15 o
  11  12   6       1071.36       1218.22        76.90 o
  12  12   6       1658.07       1670.65        39.96 o
  13  12   6        245.09        266.44        23.88 o
  14  12   6         48.71         50.03        17.40 o
  15  12   6        442.05        405.03        22.41 o
 -14  13   6        182.81        193.87        27.14 o
 -13  13   6        907.78        932.16        41.58 o
 -12  13   6       2238.59       2307.86        64.53 o
 -11  13   6       1326.66       1383.33        58.23 o
 -10  13   6       4370.43       4669.89       271.29 o
  -9  13   6       1593.30       1670.25        78.36 o
  -8  13   6       1141.02       1169.74        61.08 o
  -7  13   6       1896.03       1923.60        69.46 o
  -6  13   6       1377.15       1329.56        59.76 o
  -5  13   6       4093.19       4378.56       157.01 o
  -4  13   6        838.08        780.94        50.28 o
  -3  13   6       1861.70       1805.64        64.08 o
  -2  13   6       1587.54       1529.68        52.22 o
  -1  13   6        914.23        851.35        40.37 o
   0  13   6       1377.84       1456.36        52.96 o
   1  13   6        924.31        840.13        33.87 o
   2  13   6       1640.61       1666.32        49.24 o
   3  13   6       2243.19       2258.66        49.54 o
   4  13   6       1666.17       1599.44        36.24 o
   5  13   6       3770.85       3923.54        61.73 o
   6  13   6       1793.22       1737.86        36.70 o
   7  13   6       1968.98       1997.83        49.42 o
   8  13   6        633.12        591.27        34.24 o
   9  13   6       2212.09       2294.30        45.48 o
  10  13   6       3498.79       3556.32        58.87 o
  11  13   6       1506.07       1530.31        32.15 o
  12  13   6       2080.95       2063.57        47.68 o
  13  13   6       1644.00       1720.06        61.72 o
  14  13   6         78.84         78.62        17.94 o
 -14  14   6        470.57        425.90        32.21 o
 -13  14   6        374.80        384.51        26.17 o
 -12  14   6        240.62        314.27        39.13 o
 -11  14   6       1370.87       1401.92        91.74 o
 -10  14   6         43.88         67.54        26.24 o
  -9  14   6       2240.58       2423.19       110.55 o
  -8  14   6       3568.91       3535.31       131.82 o
  -7  14   6       2528.38       2624.92        73.30 o
  -6  14   6        721.66        821.54        44.64 o
  -5  14   6       1511.83       1481.95        68.71 o
  -4  14   6       4987.36       5077.33       172.28 o
  -3  14   6       2242.70       2225.96        71.87 o
  -2  14   6        921.11        976.04        42.98 o
  -1  14   6       8273.63       8619.37       175.10 o
   0  14   6       1272.83       1275.06        45.10 o
   1  14   6       6767.13       6939.83       112.81 o
   2  14   6       1107.17       1170.63        40.51 o
   3  14   6       2329.46       2287.70        66.60 o
   4  14   6       3782.68       3806.40        69.63 o
   5  14   6       1261.01       1309.68        36.36 o
   6  14   6        872.69        824.20        27.58 o
   7  14   6       1716.39       1723.43        44.57 o
   8  14   6       3873.59       3852.86        61.00 o
   9  14   6       3651.18       3830.07        95.99 o
  10  14   6         44.73         48.83        22.26 o
  11  14   6       1257.53       1312.37        29.68 o
  12  14   6        346.86        395.63        18.97 o
  13  14   6        393.95        380.69        19.99 o
  14  14   6        541.75        493.36        63.84 o
 -13  15   6       1800.71       1784.74        58.10 o
 -12  15   6        840.76        833.95        61.50 o
 -11  15   6       1050.97       1110.19        73.18 o
 -10  15   6       2137.21       2043.55        59.35 o
  -9  15   6        133.21        107.88        34.26 o
  -8  15   6        149.63        226.47        76.93 o
  -7  15   6       1955.76       1911.62        66.05 o
  -6  15   6       1027.60       1069.70        44.32 o
  -5  15   6      10065.83      10304.24       332.82 o
  -4  15   6       1250.64       1334.97        56.33 o
  -3  15   6       4126.22       4061.15       102.02 o
  -2  15   6       1321.50       1406.46        75.88 o
  -1  15   6        601.05        577.96        48.02 o
   0  15   6       3443.42       3314.02        84.69 o
   1  15   6        108.05        161.87        30.73 o
   2  15   6       1619.91       1532.37        44.38 o
   3  15   6       4050.03       4051.46        77.19 o
   4  15   6       1869.57       1881.22        56.30 o
   5  15   6      10814.08      11192.24       163.77 o
   6  15   6       1233.16       1261.06        39.36 o
   7  15   6       1413.70       1420.53        37.17 o
   8  15   6        282.28        318.10        33.16 o
   9  15   6         54.47         58.30        20.34 o
  10  15   6       1611.65       1536.71        35.33 o
  11  15   6       1144.07       1309.34        29.21 o
  12  15   6        620.76        582.60        25.75 o
  13  15   6       1379.75       1415.87        80.02 o
 -12  16   6        138.72        145.61        18.56 o
 -11  16   6        742.25        734.22        36.59 o
 -10  16   6         17.83         88.31        29.37 o
  -9  16   6       2255.33       2184.13       104.61 o
  -8  16   6        468.63        470.32        85.35 o
  -7  16   6       2656.77       2869.07       113.85 o
  -6  16   6       1836.61       1938.41        82.05 o
  -5  16   6        968.64        899.81        69.95 o
  -4  16   6        806.49        922.90        62.99 o
  -3  16   6       1040.15       1047.47        66.33 o
  -2  16   6       1634.29       1708.22        68.07 o
  -1  16   6      11027.73      11001.29       206.22 o
   0  16   6       1905.24       2008.56        62.95 o
   1  16   6       9151.44       9513.36       201.98 o
   2  16   6       1932.93       2030.44        59.63 o
   3  16   6        719.09        741.85        33.70 o
   4  16   6        916.35        969.39        33.26 o
   5  16   6       1031.36       1030.13        31.79 o
   6  16   6       1300.46       1249.11        36.41 o
   7  16   6       2460.47       2659.74       132.26 o
   8  16   6        544.03        504.88        24.56 o
   9  16   6       2895.45       2841.92        74.01 o
  10  16   6          8.05         21.67        16.08 o
  11  16   6        817.84        859.37        23.50 o
  12  16   6        276.06        264.16        17.01 o
 -11  17   6        782.08        710.22        46.25 o
 -10  17   6        440.65        406.40        25.47 o
  -9  17   6        311.05        325.98        25.64 o
  -8  17   6        540.28        555.61        36.44 o
  -7  17   6       1344.42       1384.68        49.88 o
  -6  17   6       3074.75       3215.56       103.23 o
  -5  17   6       3946.65       4120.41       138.02 o
  -4  17   6         61.87        142.00        57.83 o
  -3  17   6       4127.28       3992.58       108.55 o
  -2  17   6        648.33        652.29        46.49 o
  -1  17   6        727.70        761.03        35.98 o
   0  17   6       4212.31       4446.55       100.18 o
   1  17   6        620.09        618.24        33.08 o
   2  17   6        496.73        512.73        31.39 o
   3  17   6       4104.48       4163.54        84.31 o
   4  17   6        105.40        110.04        25.07 o
   5  17   6       5158.12       5708.17       295.16 o
   6  17   6       3530.90       3644.68        62.08 o
   7  17   6       1466.96       1511.91        37.77 o
   8  17   6        848.33        887.44        26.25 o
   9  17   6        140.21        128.86        15.81 o
  10  17   6        329.68        318.48        17.98 o
  11  17   6        706.88        682.36        27.38 o
 -10  18   6         88.42         78.17        29.53 o
  -9  18   6        696.89        602.51        36.89 o
  -8  18   6        733.35        659.77        36.20 o
  -7  18   6       2038.57       2200.76        85.30 o
  -6  18   6        245.99        278.79        31.39 o
  -5  18   6        803.92        801.23        39.34 o
  -4  18   6        674.08        789.18        40.94 o
  -3  18   6       2489.91       2516.58        77.10 o
  -2  18   6        443.22        438.40       109.47 o
  -1  18   6       3731.28       3458.37       105.35 o
   0  18   6       2186.14       2287.50        81.44 o
   1  18   6       5114.13       5052.69       158.11 o
   2  18   6        740.45        797.25        48.59 o
   3  18   6       2156.21       2029.26        49.10 o
   4  18   6        472.90        518.05        27.18 o
   5  18   6        565.38        605.00        32.95 o
   6  18   6        442.33        410.96        25.70 o
   7  18   6       1725.63       1881.43        51.01 o
   8  18   6        659.32        668.12        23.25 o
   9  18   6       1348.74       1355.31        31.74 o
  10  18   6         34.36         56.27        20.99 o
  -9  19   6        111.25        121.50        26.88 o
  -8  19   6       1519.34       1472.63        72.33 o
  -7  19   6        556.78        557.68        40.22 o
  -6  19   6       1376.34       1329.79        87.28 o
  -5  19   6       1838.41       2021.95        60.40 o
  -4  19   6       1688.90       1842.20        69.50 o
  -3  19   6       2224.58       2152.88        87.37 o
  -2  19   6       1769.09       1711.28        54.86 o
  -1  19   6         72.68         85.99        23.19 o
   0  19   6         58.95         82.90        25.27 o
   1  19   6         86.15         88.46        26.70 o
   2  19   6       1812.32       1773.08        38.74 o
   3  19   6       2646.57       2704.70        52.55 o
   4  19   6       1592.95       1676.23        40.55 o
   5  19   6       2203.99       2297.56        47.99 o
   6  19   6       1729.93       1725.45        42.86 o
   7  19   6        522.18        508.65        21.89 o
   8  19   6       1771.31       1866.86        48.22 o
   9  19   6         96.68         58.01        25.47 o
  -7  20   6       1928.55       1841.53        77.46 o
  -6  20   6        340.76        330.71        20.42 o
  -5  20   6        169.33        152.25        15.41 o
  -4  20   6        496.85        543.85        30.16 o
  -3  20   6        703.56        745.64        45.63 o
  -2  20   6        565.58        613.40        42.91 o
  -1  20   6       2948.02       2945.54        76.21 o
   0  20   6       1136.95       1221.79        51.08 o
   1  20   6       2923.44       2946.30        61.70 o
   2  20   6        691.38        758.94        28.97 o
   3  20   6       1079.79       1031.64        32.59 o
   4  20   6        416.59        374.86        17.84 o
   5  20   6        337.10        318.06        17.43 o
   6  20   6        333.16        295.50        21.86 o
   7  20   6       1713.19       1593.46       122.73 o
  -4  21   6        282.14        257.85        32.54 o
  -3  21   6       2815.38       2805.37        73.02 o
  -2  21   6        697.09        626.14        25.37 o
  -1  21   6        470.91        493.02        38.05 o
   0  21   6        141.62        162.86        31.76 o
   1  21   6        172.50        163.93        25.18 o
   2  21   6        928.64        853.77        40.71 o
   3  21   6       3140.19       3169.14        91.08 o
   4  21   6        413.86        315.50        36.25 o
   1   0   7      18120.88      17775.24       154.22 o
   2   0   7       2852.60       2833.95        31.42 o
   3   0   7      13912.53      14216.97       131.12 o
   4   0   7       7619.39       7689.10        68.03 o
   5   0   7       2913.78       3038.81        30.52 o
   6   0   7       3204.71       2917.69        32.80 o
   7   0   7      11206.04      11071.32       100.24 o
   8   0   7        535.62        509.79        14.54 o
   9   0   7      18060.37      17744.33       280.28 o
  10   0   7        854.18        853.05        21.49 o
  11   0   7       3040.39       3018.88        52.84 o
  12   0   7        772.81        744.30        25.15 o
  13   0   7         87.64         88.09        21.69 o
  14   0   7        636.14        628.32        30.66 o
  15   0   7         93.53         80.02        52.69 o
  16   0   7         47.77         34.64        25.35 o
  17   0   7        123.94        144.81        22.23 o
  18   0   7         81.56         77.52        16.90 o
 -18   1   7        867.12        708.39        29.54 o
 -17   1   7        161.23        172.97        22.92 o
 -16   1   7       3107.27       3253.08       103.94 o
 -15   1   7       2595.73       2914.85       145.38 o
 -14   1   7        896.39        919.39        34.18 o
 -13   1   7       1089.41       1070.75        29.59 o
 -12   1   7         86.42         81.35        18.69 o
 -11   1   7        159.67        155.48        16.85 o
 -10   1   7        385.78        408.44        16.63 o
  -9   1   7        140.04        146.78        22.66 o
  -8   1   7        677.84        661.69        16.89 o
  -7   1   7       3543.30       3694.12        39.65 o
  -6   1   7       2570.41       2775.49        32.87 o
  -5   1   7      12000.95      11692.20        91.58 o
  -4   1   7       3624.02       4156.82        40.67 o
  -3   1   7      33966.50      32933.15       318.68 o
  -2   1   7      14427.33      14287.73       141.72 o
  -1   1   7       9763.95       9627.31       126.77 o
   0   1   7      21638.44      21168.98       196.84 o
   1   1   7       9790.52       9733.80        86.56 o
   2   1   7      15817.00      15834.23       156.61 o
   3   1   7      31354.98      30558.18       272.85 o
   4   1   7       3325.24       3842.96        37.96 o
   5   1   7      14430.86      14113.10       119.00 o
   6   1   7       1396.81       1700.60        22.55 o
   7   1   7       1875.57       1895.41        22.31 o
   8   1   7        137.70        204.26        12.83 o
   9   1   7        115.82        117.43        28.71 o
  10   1   7        174.85        185.23        16.28 o
  11   1   7        196.40        184.46        19.02 o
  12   1   7        197.31        220.58        20.30 o
  13   1   7       2117.28       2076.45        40.36 o
  14   1   7        954.14        993.71        31.92 o
  15   1   7       2049.50       2235.22        75.71 o
  16   1   7       3005.05       2975.12        73.69 o
  17   1   7        134.30        143.02        21.62 o
  18   1   7        868.05        862.31        37.15 o
 -18   2   7         16.73         40.67        19.21 o
 -17   2   7        198.38        211.35        22.37 o
 -16   2   7        514.18        478.63        30.39 o
 -15   2   7         85.61        114.20        53.37 o
 -14   2   7         56.11         73.29        22.04 o
 -13   2   7        984.90        969.18        30.76 o
 -12   2   7       3352.78       3352.02        51.05 o
 -11   2   7       2369.39       2357.28        34.04 o
 -10   2   7       3174.62       3124.82        38.29 o
  -9   2   7      15976.03      15918.29       177.73 o
  -8   2   7        935.25       1045.65        21.85 o
  -7   2   7       8014.14       7850.13        73.30 o
  -6   2   7       2848.83       2519.31        29.91 o
  -5   2   7       4372.25       4606.26        42.78 o
  -4   2   7      12069.65      12009.86       108.37 o
  -3   2   7      17684.94      18031.92       187.14 o
  -2   2   7       4146.83       4597.23        52.23 o
  -1   2   7      13981.81      13433.11       132.23 o
   0   2   7        258.93        273.77        10.36 o
   1   2   7      15682.65      15247.12       131.82 o
   2   2   7       2882.16       3256.24        35.16 o
   3   2   7      21480.19      22605.64       229.63 o
   4   2   7      10795.58      10756.25       111.23 o
   5   2   7       3737.35       3881.15        36.42 o
   6   2   7       2721.39       2463.50        28.42 o
   7   2   7       7565.60       7353.88        65.17 o
   8   2   7       1274.96       1444.56        22.93 o
   9   2   7      16297.21      16440.77       220.74 o
  10   2   7       3119.11       3052.69        40.84 o
  11   2   7       2067.94       2111.13        36.15 o
  12   2   7       3865.69       3709.52        57.22 o
  13   2   7       1237.33       1187.63        34.25 o
  14   2   7        265.70        256.79        23.53 o
  15   2   7        452.86        504.61        81.63 o
  16   2   7        436.15        395.63        24.95 o
  17   2   7        242.81        299.58        30.81 o
  18   2   7         61.01         50.07        16.12 o
 -18   3   7        409.94        385.35        27.51 o
 -17   3   7        532.08        519.38        22.75 o
 -16   3   7       1471.42       1493.08       100.35 o
 -15   3   7       2278.48       2277.52        89.94 o
 -14   3   7       1100.16       1106.09        31.16 o
 -13   3   7       2773.27       3024.54        70.70 o
 -12   3   7       2530.09       2647.68        42.07 o
 -11   3   7       5736.76       5758.83        69.75 o
 -10   3   7       3116.81       3037.33        46.84 o
  -9   3   7        118.42        153.23        15.50 o
  -8   3   7       2749.11       2679.76        47.23 o
  -7   3   7       1311.15       1341.56        22.46 o
  -6   3   7       3436.35       3739.06        49.49 o
  -5   3   7      10884.30      10363.64        85.26 o
  -4   3   7        105.56        125.59        10.40 o
  -3   3   7      44802.01      45844.88       420.33 o
  -2   3   7       1446.38       1234.22        21.76 o
  -1   3   7      18574.49      18606.60       248.22 o
   0   3   7      10618.34      11035.03       138.51 o
   1   3   7      20882.36      21101.75       195.24 o
   2   3   7       2485.03       2291.66        29.42 o
   3   3   7      43392.40      44506.56       446.23 o
   4   3   7          0.99         13.38         9.56 o
   5   3   7       7285.04       6735.85        60.53 o
   6   3   7       2025.24       2523.84        27.43 o
   7   3   7        479.16        457.36        14.70 o
   8   3   7       1797.41       1683.40        28.09 o
   9   3   7         98.30         89.06        23.08 o
  10   3   7       2413.43       2211.81        34.87 o
  11   3   7       4672.10       4672.29        72.21 o
  12   3   7       2857.31       2966.06        54.57 o
  13   3   7       3865.38       4063.91        67.59 o
  14   3   7        825.51        831.34        48.89 o
  15   3   7       2958.31       2971.07       116.58 o
  16   3   7       1036.77       1042.33        35.55 o
  17   3   7        571.66        565.60        30.89 o
  18   3   7        346.28        342.17        22.67 o
 -18   4   7        443.48        375.66        21.59 o
 -17   4   7         97.74        123.51        17.75 o
 -16   4   7        286.28        393.95        38.54 o
 -15   4   7       1483.26       1662.46        61.50 o
 -14   4   7        563.79        593.46        26.39 o
 -13   4   7       1217.32       1189.56        31.83 o
 -12   4   7       2608.89       2547.58        44.72 o
 -11   4   7        826.16        842.55        25.25 o
 -10   4   7       4296.65       4313.11        56.48 o
  -9   4   7      13527.36      13379.40       136.22 o
  -8   4   7        748.53        728.31        32.93 o
  -7   4   7       9262.46       9106.45        95.90 o
  -6   4   7       7824.90       7715.66        79.75 o
  -5   4   7        893.64        881.99        17.09 o
  -4   4   7       4263.32       4348.30        45.66 o
  -3   4   7      10954.78      11228.40       117.21 o
  -2   4   7       1669.93       1964.83        27.71 o
  -1   4   7      10234.86      10250.00       116.30 o
   0   4   7       2954.92       3388.19        40.58 o
   1   4   7       9041.96       8829.05        81.02 o
   2   4   7        988.66       1115.12        19.54 o
   3   4   7      11263.68      11860.90       110.99 o
   4   4   7       5495.19       5514.79        55.71 o
   5   4   7        651.71        706.53        15.80 o
   6   4   7       6246.30       6125.45        53.73 o
   7   4   7       7225.37       7268.56        68.78 o
   8   4   7        299.92        262.80        21.86 o
   9   4   7      12881.30      12909.26       166.45 o
  10   4   7       3722.26       3634.39        48.32 o
  11   4   7        173.38        166.40        20.98 o
  12   4   7       2199.06       2181.36        49.53 o
  13   4   7       1503.36       1447.11        49.87 o
  14   4   7        436.11        440.35        41.59 o
  15   4   7       1637.75       1830.18        93.01 o
  16   4   7        220.50        248.11        26.20 o
  17   4   7        203.45        211.07        18.39 o
  18   4   7        623.47        555.20        36.70 o
 -17   5   7         89.89         38.23        18.58 o
 -16   5   7        177.20        164.61        31.45 o
 -15   5   7       1821.54       1859.29        48.73 o
 -14   5   7        128.24        150.32        21.12 o
 -13   5   7       3820.08       4031.75        57.59 o
 -12   5   7       2321.62       2426.84        42.62 o
 -11   5   7        826.25        791.70        24.68 o
 -10   5   7       5412.82       5182.98        71.07 o
  -9   5   7        452.11        418.64        19.46 o
  -8   5   7       2577.24       2271.02        46.05 o
  -7   5   7        899.12        920.38        29.93 o
  -6   5   7       1590.06       1522.43        25.98 o
  -5   5   7       2734.59       2657.94        33.83 o
  -4   5   7       3492.76       3418.60        39.25 o
  -3   5   7      17524.97      17232.10       167.69 o
  -2   5   7       5744.82       5781.60        71.60 o
  -1   5   7      13884.60      14357.59       160.90 o
   0   5   7        373.66        489.39        16.34 o
   1   5   7      12679.28      13010.88       122.60 o
   2   5   7       5092.32       5155.38        57.63 o
   3   5   7      16642.47      16766.39       149.84 o
   4   5   7       2253.01       2271.40        27.52 o
   5   5   7       2389.39       2300.74        29.64 o
   6   5   7       1344.84       1168.50        20.18 o
   7   5   7       1645.85       1759.67        31.20 o
   8   5   7       2088.28       1816.12        49.05 o
   9   5   7        604.87        665.89        23.52 o
  10   5   7       5415.45       5001.92        78.54 o
  11   5   7        383.40        453.59        30.33 o
  12   5   7       2999.17       2974.26        68.63 o
  13   5   7       4208.52       4484.46       110.41 o
  14   5   7        202.74        241.83        37.65 o
  15   5   7       2312.81       2424.21        63.63 o
  16   5   7        145.57        147.53        24.90 o
  17   5   7        143.39        141.50        20.31 o
 -17   6   7        279.08        302.04        20.68 o
 -16   6   7        457.37        498.47        36.75 o
 -15   6   7       1231.76       1233.38        40.06 o
 -14   6   7        159.00        195.80        28.63 o
 -13   6   7       2150.00       2117.49        57.81 o
 -12   6   7       2486.28       2540.97        44.73 o
 -11   6   7        249.51        272.86        19.78 o
 -10   6   7       1699.50       1641.91        33.50 o
  -9   6   7       4491.68       4413.34        58.14 o
  -8   6   7       1670.23       1680.97        48.30 o
  -7   6   7       5914.57       5944.69       114.95 o
  -6   6   7       2070.06       1948.46        39.67 o
  -5   6   7         51.28         66.44        13.68 o
  -4   6   7       5875.40       5954.48        71.84 o
  -3   6   7       7298.77       7582.11       104.35 o
  -2   6   7       1067.17       1158.22        24.80 o
  -1   6   7       3736.21       3800.91        50.86 o
   0   6   7       1680.00       1881.79        32.93 o
   1   6   7       3367.11       3430.46        40.85 o
   2   6   7        159.65        151.07        14.40 o
   3   6   7      11092.72      11780.18       117.01 o
   4   6   7       7600.56       7490.74        72.40 o
   5   6   7         27.86         38.05        13.28 o
   6   6   7       1632.62       1412.82        25.14 o
   7   6   7       4371.41       4393.62        79.07 o
   8   6   7       1560.34       1504.61        53.55 o
   9   6   7       4901.23       4839.33        77.82 o
  10   6   7       1614.36       1538.70        45.87 o
  11   6   7        130.23        101.26        24.18 o
  12   6   7       2642.94       2551.60        74.93 o
  13   6   7       2349.41       2353.60       277.48 o
  14   6   7         56.16         84.33        35.03 o
  15   6   7       1421.76       1406.15        45.55 o
  16   6   7        751.70        778.23        31.61 o
  17   6   7        383.99        413.21        26.78 o
 -17   7   7         35.64         54.53        15.28 o
 -16   7   7         14.57         -4.98        26.68 o
 -15   7   7       1331.64       1368.89        42.75 o
 -14   7   7        292.34        259.31        32.31 o
 -13   7   7       1797.31       1850.79        39.12 o
 -12   7   7       1671.94       1698.90        43.19 o
 -11   7   7        788.54        786.47        28.82 o
 -10   7   7       3368.88       3201.14        70.19 o
  -9   7   7       1705.30       1664.64        41.22 o
  -8   7   7        598.35        580.05        36.92 o
  -7   7   7       1279.07       1284.97        73.05 o
  -6   7   7       5175.74       5470.63       105.40 o
  -5   7   7       2420.49       2308.97        50.50 o
  -4   7   7      10548.23      10920.64       151.32 o
  -3   7   7       3205.24       2980.74        49.68 o
  -2   7   7       6256.41       6391.26        80.05 o
  -1   7   7       6224.81       6341.52        85.75 o
   0   7   7        230.73        298.37        16.85 o
   1   7   7       7196.90       7432.47        90.46 o
   2   7   7       5548.52       5610.79        70.32 o
   3   7   7       3092.56       2867.79        36.43 o
   4   7   7       8979.45       9216.47        82.25 o
   5   7   7       3269.13       3093.24        37.44 o
   6   7   7       4262.06       4201.00        74.30 o
   7   7   7       2376.16       2433.15        63.71 o
   8   7   7         55.15         71.31        19.64 o
   9   7   7       1462.31       1625.76        43.07 o
  10   7   7       4094.02       3790.72        82.46 o
  11   7   7        577.08        582.02        30.15 o
  12   7   7       2732.17       2542.27        74.59 o
  13   7   7       1523.23       1548.04        67.57 o
  14   7   7        596.49        677.71        70.31 o
  15   7   7        885.60        877.80        41.06 o
  16   7   7        142.49        137.34        20.51 o
  17   7   7         21.24         42.79        18.11 o
 -17   8   7        148.33        119.73        26.88 o
 -16   8   7        693.84        818.80        31.70 o
 -15   8   7        482.42        564.17        31.73 o
 -14   8   7        601.66        666.83        25.19 o
 -13   8   7       3164.59       3065.99        59.33 o
 -12   8   7       2738.71       2770.69        52.97 o
 -11   8   7        622.36        617.70        30.80 o
 -10   8   7       2687.04       2639.32        54.13 o
  -9   8   7       6542.27       6285.86       169.77 o
  -8   8   7       4268.43       4227.75       191.57 o
  -7   8   7       4401.98       4297.76       101.89 o
  -6   8   7       3167.30       2914.27       123.87 o
  -5   8   7        502.64        595.12        30.35 o
  -4   8   7        372.22        335.75        25.04 o
  -3   8   7       2613.21       2723.36        54.77 o
  -2   8   7       3997.78       3856.04        62.03 o
  -1   8   7       1707.75       1616.11        35.29 o
   0   8   7       6411.04       6354.00        77.29 o
   1   8   7       2302.10       2145.09        33.58 o
   2   8   7       4737.59       4637.07        55.75 o
   3   8   7       1705.60       1768.37        28.43 o
   4   8   7        885.81        765.88        22.03 o
   5   8   7       1210.35       1360.32        77.18 o
   6   8   7       3869.20       3457.24        69.03 o
   7   8   7       3038.01       2995.63        62.41 o
   8   8   7       5134.06       4990.92        91.02 o
   9   8   7       6069.99       5751.30        97.72 o
  10   8   7       4157.07       4018.92        87.45 o
  11   8   7       1372.19       1489.44        65.20 o
  12   8   7       3247.98       3280.41       122.75 o
  13   8   7       3589.95       3607.83       105.23 o
  14   8   7        758.22        712.66        37.38 o
  15   8   7        394.89        439.64        28.94 o
  16   8   7        779.21        808.23        23.13 o
  17   8   7         54.10         35.77        19.28 o
 -16   9   7        641.48        655.24        24.48 o
 -15   9   7       2006.30       1927.09        60.34 o
 -14   9   7        585.30        622.63        28.92 o
 -13   9   7       2398.38       2487.37        76.31 o
 -12   9   7        304.81        316.22        24.23 o
 -11   9   7       1453.89       1424.79        41.45 o
 -10   9   7        312.07        316.47        23.74 o
  -9   9   7       2076.35       1973.18        52.28 o
  -8   9   7        757.02        760.44        33.39 o
  -7   9   7       5731.31       5538.63       104.54 o
  -6   9   7       7639.22       7518.16       134.39 o
  -5   9   7       2146.49       1993.62        51.00 o
  -4   9   7      11201.70      11319.23       248.27 o
  -3   9   7      11413.38      11513.09       173.05 o
  -2   9   7       4810.35       4800.73        77.99 o
  -1   9   7       1687.38       1632.10        34.34 o
   0   9   7       7276.77       7895.17       108.22 o
   1   9   7       2341.08       2280.19        36.42 o
   2   9   7       4768.63       4681.94        63.02 o
   3   9   7      11205.53      11049.59       126.90 o
   4   9   7      10568.56      10559.55       179.22 o
   5   9   7       3062.37       2926.34        57.50 o
   6   9   7       8078.99       7795.76       105.52 o
   7   9   7       6379.80       6314.06        88.42 o
   8   9   7        207.40        257.57        25.24 o
   9   9   7       2463.78       2512.30        53.47 o
  10   9   7        586.08        620.86        42.51 o
  11   9   7       2086.21       2071.28        53.35 o
  12   9   7        959.95        923.12        44.48 o
  13   9   7       1682.39       1658.30       121.94 o
  14   9   7       1097.23       1177.32        49.44 o
  15   9   7       1802.86       1800.89        43.52 o
  16   9   7        835.41        744.72        25.25 o
 -16  10   7        679.74        695.49        43.86 o
 -15  10   7         31.22         68.38        17.84 o
 -14  10   7        147.86        179.02        19.25 o
 -13  10   7       1826.02       1719.90        39.99 o
 -12  10   7        749.89        788.33        35.66 o
 -11  10   7        134.31        113.48        21.45 o
 -10  10   7       2077.84       2023.09        54.55 o
  -9  10   7       8862.85       8217.68       121.88 o
  -8  10   7       3447.07       3433.69        89.77 o
  -7  10   7       8314.75       8182.68       132.69 o
  -6  10   7       2628.93       2623.40        99.78 o
  -5  10   7        134.34         59.12        34.17 o
  -4  10   7       1732.92       1848.17       163.67 o
  -3  10   7      10325.90      11090.49       320.29 o
  -2  10   7       5581.51       5512.06       116.81 o
  -1  10   7       3293.09       3132.69        68.71 o
   0  10   7       8604.49       8411.88       149.49 o
   1  10   7       3679.33       3646.51        87.18 o
   2  10   7       8073.82       8267.95       146.41 o
   3  10   7       8320.29       8410.17       116.29 o
   4  10   7       1909.44       1978.36        49.09 o
   5  10   7         60.94        114.58        18.28 o
   6  10   7       2905.97       2875.86        47.44 o
   7  10   7       9965.06      10128.74       134.59 o
   8  10   7       3934.26       4045.19        70.02 o
   9  10   7       9809.74       9921.71       147.55 o
  10  10   7       3210.87       3200.78        75.22 o
  11  10   7        561.83        498.70        37.33 o
  12  10   7       1313.05       1372.14        56.47 o
  13  10   7       1742.18       1788.75        51.48 o
  14  10   7        287.04        318.14        22.94 o
  15  10   7         12.42         26.47        16.36 o
  16  10   7        620.48        564.58        33.62 o
 -15  11   7       3292.81       3529.64        95.40 o
 -14  11   7        347.91        385.50        22.73 o
 -13  11   7       2854.92       2701.45        86.15 o
 -12  11   7       3465.93       3343.44        93.20 o
 -11  11   7        220.54        176.43        26.46 o
 -10  11   7        344.40        331.25        35.15 o
  -9  11   7       1917.48       1730.67        48.01 o
  -8  11   7         87.02         41.11        29.66 o
  -7  11   7        720.83        722.58        37.05 o
  -6  11   7      11628.28      11663.62       243.54 o
  -5  11   7        906.64        924.79        49.39 o
  -4  11   7       9759.62       9608.14       345.74 o
  -3  11   7       7167.02       7155.86       190.04 o
  -2  11   7       9093.05       9193.67       152.14 o
  -1  11   7       2700.91       2673.56        60.91 o
   0  11   7       7622.99       8058.68       152.64 o
   1  11   7       3192.46       3266.90        62.24 o
   2  11   7       9390.01       9558.42       128.77 o
   3  11   7       9443.62       9457.63       125.03 o
   4  11   7      11323.46      11507.11       130.81 o
   5  11   7        419.56        399.56        20.38 o
   6  11   7      10005.53      10017.01       125.71 o
   7  11   7        615.62        697.15        29.30 o
   8  11   7        321.02        342.94        26.39 o
   9  11   7       1720.74       1717.22        46.95 o
  10  11   7         66.72        114.41        30.61 o
  11  11   7        551.65        515.91        30.47 o
  12  11   7       2419.98       2405.63        87.79 o
  13  11   7       2346.42       2362.83        92.30 o
  14  11   7        202.16        230.58        23.73 o
  15  11   7       3336.06       3197.26        61.68 o
 -15  12   7        520.92        470.61        21.40 o
 -14  12   7         40.24         47.23        18.43 o
 -13  12   7        700.60        704.67        34.23 o
 -12  12   7         62.55         76.59        23.43 o
 -11  12   7       1057.41        997.22       120.08 o
 -10  12   7       3896.18       3843.20        98.64 o
  -9  12   7       3937.94       3888.27        80.44 o
  -8  12   7       4340.90       4110.77        95.42 o
  -7  12   7       7840.53       7797.56       156.11 o
  -6  12   7       3703.42       3736.03       120.11 o
  -5  12   7       1276.33       1387.93        68.38 o
  -4  12   7        580.62        565.97        67.60 o
  -3  12   7       5524.31       5395.33       160.36 o
  -2  12   7       1964.91       1843.82        55.40 o
  -1  12   7       4389.82       4187.19        88.14 o
   0  12   7       5521.17       5292.29        89.64 o
   1  12   7       4585.93       4387.27        86.22 o
   2  12   7       3187.44       3081.06        65.28 o
   3  12   7       4615.87       4514.30        76.91 o
   4  12   7       1215.97       1240.55        31.84 o
   5  12   7        497.01        496.96        22.13 o
   6  12   7       3850.34       3738.05        56.12 o
   7  12   7       8655.05       8782.49       121.16 o
   8  12   7       6279.27       6299.31       106.23 o
   9  12   7       4366.46       4505.55        78.82 o
  10  12   7       3263.15       3378.43        60.67 o
  11  12   7        975.95        899.79        56.24 o
  12  12   7         14.28         19.43        22.25 o
  13  12   7        806.23        826.78        29.66 o
  14  12   7         53.67         50.89        19.42 o
  15  12   7        294.48        291.61        28.30 o
 -14  13   7       1146.20       1105.88        60.39 o
 -13  13   7       1638.86       1606.35        44.63 o
 -12  13   7       1610.39       1764.71        89.34 o
 -11  13   7        418.40        432.26        41.14 o
 -10  13   7       1044.38       1359.44       153.51 o
  -9  13   7        214.91        217.73        47.60 o
  -8  13   7        475.76        542.07        71.45 o
  -7  13   7        337.25        321.63        64.60 o
  -6  13   7       1403.65       1415.47        59.65 o
  -5  13   7       1040.21       1202.52        65.40 o
  -4  13   7       4770.58       4661.60       161.70 o
  -3  13   7       6534.24       6792.40       161.69 o
  -2  13   7       2618.92       2669.92        70.22 o
  -1  13   7       4002.07       4055.93       130.03 o
   0  13   7       1102.42       1158.35        37.44 o
   1  13   7       4091.80       4224.74        77.56 o
   2  13   7       1728.31       1717.19        48.46 o
   3  13   7       6719.24       7028.97       118.99 o
   4  13   7       7332.22       7592.86       115.39 o
   5  13   7        816.33        869.48        29.71 o
   6  13   7       1759.91       1770.17        42.69 o
   7  13   7         43.75         47.60        23.84 o
   8  13   7        694.07        671.61        29.09 o
   9  13   7         55.27         83.22        22.72 o
  10  13   7        446.63        574.76       121.14 o
  11  13   7        235.61        264.42        19.71 o
  12  13   7       1083.52       1107.97        29.83 o
  13  13   7       2047.49       1930.54        42.89 o
  14  13   7       1062.03       1016.82        40.26 o
 -13  14   7         77.42         68.33        18.32 o
 -12  14   7        240.38        279.40        25.34 o
 -11  14   7        138.93        160.35        26.56 o
 -10  14   7        565.38        663.56        31.31 o
  -9  14   7       1685.19       1734.46       118.73 o
  -8  14   7       4213.05       4263.79       129.05 o
  -7  14   7       1538.41       1603.96        76.90 o
  -6  14   7       1860.81       1919.48        72.13 o
  -5  14   7       1421.98       1452.96       146.34 o
  -4  14   7        625.74        787.95        62.74 o
  -3  14   7       2660.12       2645.41       142.54 o
  -2  14   7       2598.54       2390.98        80.33 o
  -1  14   7       1499.39       1615.08        58.94 o
   0  14   7       1831.18       1855.08        53.28 o
   1  14   7       1057.61       1124.00        38.61 o
   2  14   7       3874.47       3795.83        73.31 o
   3  14   7       2660.84       2888.09        65.23 o
   4  14   7        570.90        580.46        35.01 o
   5  14   7       1468.98       1499.62        39.32 o
   6  14   7       1591.68       1603.68        47.35 o
   7  14   7       1455.77       1538.59        42.91 o
   8  14   7       4347.93       4504.14        81.80 o
   9  14   7       1272.95       1279.15       145.55 o
  10  14   7        430.76        487.46        26.40 o
  11  14   7        444.78        446.27        19.57 o
  12  14   7        265.50        237.62        16.40 o
  13  14   7        140.58        126.77        19.09 o
 -13  15   7        247.34        199.47        27.50 o
 -12  15   7        602.37        579.35        26.36 o
 -11  15   7        470.40        478.53        27.95 o
 -10  15   7        856.27        902.79        43.27 o
  -9  15   7        177.35        202.64        34.07 o
  -8  15   7        241.33        237.97        72.28 o
  -7  15   7        642.36        562.46        41.08 o
  -6  15   7       1740.62       1797.27       114.31 o
  -5  15   7        833.11       1031.47        69.22 o
  -4  15   7       1639.67       1613.86        89.95 o
  -3  15   7       1799.75       1936.31        98.00 o
  -2  15   7        720.88        863.53        79.57 o
  -1  15   7       7890.95       7802.29       170.47 o
   0  15   7       2130.68       2047.04        67.82 o
   1  15   7       6278.38       6280.66       117.01 o
   2  15   7        458.80        501.20        31.70 o
   3  15   7       1978.46       2107.17        52.28 o
   4  15   7       2538.75       2566.68        66.17 o
   5  15   7        429.57        427.53        30.04 o
   6  15   7        482.69        474.93        27.26 o
   7  15   7        274.01        256.17        24.02 o
   8  15   7        206.95         59.95        98.86 o
   9  15   7        144.24        185.64        21.32 o
  10  15   7        332.06        346.97        21.36 o
  11  15   7        259.18        298.67        17.67 o
  12  15   7        554.70        569.73        22.88 o
  13  15   7        284.63        227.70        21.98 o
 -12  16   7         19.87         20.05        14.62 o
 -11  16   7        291.06        286.41        26.68 o
 -10  16   7        761.21        756.07        48.04 o
  -9  16   7        568.42        558.36        28.72 o
  -8  16   7       1310.53       1322.84        42.76 o
  -7  16   7       1119.37       1116.48        58.85 o
  -6  16   7       2230.26       2690.90       139.25 o
  -5  16   7       1870.57       1927.87        85.08 o
  -4  16   7        258.17        288.14        47.94 o
  -3  16   7       1246.66       1271.17        54.31 o
  -2  16   7        705.47        738.17        49.00 o
  -1  16   7         19.08         65.19        38.16 o
   0  16   7       6301.54       6673.84       182.72 o
   1  16   7         23.60         31.58        33.86 o
   2  16   7        792.20        813.43        38.33 o
   3  16   7       1019.06       1072.62        38.06 o
   4  16   7        325.34        305.87        25.89 o
   5  16   7       1464.86       1465.19        37.60 o
   7  16   7        655.42        616.35        39.51 o
   8  16   7        673.14        699.71        45.89 o
   9  16   7        205.06        196.65        19.17 o
  10  16   7       1067.04       1063.85        27.86 o
  11  16   7        713.04        685.19        23.82 o
  12  16   7          1.58        -23.34        28.47 o
 -11  17   7        222.08        191.23        20.44 o
 -10  17   7        597.63        582.95        26.82 o
  -9  17   7        304.35        315.47        26.86 o
  -8  17   7         13.01        -20.26        26.69 o
  -7  17   7        274.24        264.81        40.33 o
  -6  17   7       1606.40       1662.89        70.99 o
  -5  17   7         88.23        101.64        35.31 o
  -4  17   7       2012.92       2036.19        75.66 o
  -3  17   7       1009.75       1025.64        69.90 o
  -2  17   7       1957.84       2060.88        72.68 o
  -1  17   7       3349.37       3228.63       184.54 o
   0  17   7          7.77         -3.14        29.42 o
   1  17   7       3511.76       3302.05        84.42 o
   2  17   7       2407.34       2550.26        60.45 o
   3  17   7        400.98        413.46        33.15 o
   4  17   7       1608.65       1538.26        77.34 o
   5  17   7         77.25         87.35        27.43 o
   6  17   7       1221.59       1283.22        35.13 o
   7  17   7        497.13        573.25        26.76 o
   8  17   7         24.91         24.15        17.26 o
   9  17   7        247.47        291.83        18.30 o
  10  17   7       1093.74       1207.90        38.40 o
  11  17   7        273.47        306.30        36.08 o
 -10  18   7        285.92        210.10        29.18 o
  -9  18   7        205.65        158.79        21.78 o
  -8  18   7       1197.71       1181.29        46.24 o
  -7  18   7        470.87        397.55        49.27 o
  -6  18   7        484.33        548.75        48.66 o
  -5  18   7       2379.97       2350.92        93.04 o
  -4  18   7        167.75        227.86        29.40 o
  -3  18   7        752.01        827.47        41.66 o
  -2  18   7       1400.95       1422.11        62.13 o
  -1  18   7       1015.73        905.65        43.94 o
   0  18   7       2398.57       2499.44       158.10 o
   1  18   7        962.68        937.09        48.69 o
   2  18   7       2195.66       2129.60        47.05 o
   3  18   7        336.13        340.55        25.02 o
   4  18   7        106.62        129.28        24.88 o
   5  18   7       1974.43       2044.02        53.23 o
   6  18   7        767.00        774.06        33.17 o
   7  18   7        399.09        448.81        24.11 o
   8  18   7       1552.68       1702.65        42.36 o
   9  18   7        254.30        255.13        22.42 o
  10  18   7        588.66        472.01        38.55 o
  -8  19   7        189.05        167.83        32.19 o
  -7  19   7       1400.17       1386.85        62.52 o
  -6  19   7       1791.57       1951.17        73.34 o
  -5  19   7       1305.28       1290.13        45.11 o
  -4  19   7       3502.93       3543.89        88.06 o
  -3  19   7        207.74        228.28        29.73 o
  -2  19   7        705.38        735.49        36.71 o
  -1  19   7        449.14        443.91        34.89 o
   0  19   7        254.38        288.94        33.71 o
   1  19   7        860.14        866.46        37.50 o
   2  19   7        640.73        640.36        23.47 o
   3  19   7        291.54        337.64        40.30 o
   4  19   7       2699.69       2688.15        59.71 o
   5  19   7       1435.92       1513.87        32.96 o
   6  19   7       1721.23       1741.00        53.01 o
   7  19   7       1832.53       1911.70        43.58 o
   8  19   7        163.61        157.23        23.07 o
  -6  20   7       1002.60        865.80       123.79 o
  -5  20   7        970.25        941.28        55.27 o
  -4  20   7          5.05         -1.09        13.04 o
  -3  20   7        495.59        507.63        22.78 o
  -2  20   7       3093.57       2838.64       105.43 o
  -1  20   7        386.60        353.07        26.20 o
   0  20   7       1882.95       1912.46        53.73 o
   1  20   7        403.73        352.97        27.42 o
   2  20   7       3456.01       3238.96        92.95 o
   3  20   7        173.11        191.25        21.51 o
   4  20   7          6.35         14.85        12.44 o
   5  20   7        972.48        919.69        32.53 o
   6  20   7       1257.01       1061.16        40.46 o
  -3  21   7        423.57        365.37        34.66 o
  -2  21   7       1252.44       1313.33        43.89 o
  -1  21   7         76.05        106.14        21.57 o
   0  21   7         24.63         19.89        16.86 o
   1  21   7        361.99        328.55        21.16 o
   2  21   7       1113.77       1005.11        31.79 o
   3  21   7        606.01        495.53        63.40 o
   4  21   7       1977.83       1588.99        68.97 o
   0   0   8       2219.85       2333.71        50.68 o
   1   0   8        208.68        186.30        13.27 o
   2   0   8        202.38        254.65        11.71 o
   3   0   8      39531.49      39817.52       354.78 o
   4   0   8        599.61        518.69        14.72 o
   5   0   8      10647.92      10143.61        90.59 o
   6   0   8       2200.04       2128.35        24.70 o
   7   0   8       7137.34       6917.52        61.30 o
   8   0   8       1562.73       1253.78        30.78 o
   9   0   8       1032.70       1075.11        21.00 o
  10   0   8        185.14        185.58        17.56 o
  11   0   8        956.34        905.47        23.87 o
  12   0   8         68.32         87.22        19.04 o
  13   0   8       6424.65       6285.18        90.31 o
  14   0   8        157.59        169.45        24.46 o
  15   0   8       1972.44       2158.75        66.18 o
  16   0   8       1512.42       1516.10        57.85 o
  17   0   8          1.69         -7.09        20.01 o
  18   0   8         95.25         81.80        21.32 o
 -18   1   8        430.25        367.00        34.49 o
 -17   1   8        172.22        197.89        26.22 o
 -16   1   8         38.81         51.36        20.66 o
 -15   1   8        928.98        871.93        39.77 o
 -14   1   8       2677.85       2678.94        50.30 o
 -13   1   8        189.86        185.38        23.49 o
 -12   1   8         90.58         86.16        18.79 o
 -11   1   8       4023.69       3911.43        50.56 o
 -10   1   8        728.76        800.85        20.98 o
  -9   1   8      18323.21      17933.17       164.95 o
  -8   1   8        171.75        207.31        21.81 o
  -7   1   8      12327.54      12032.74       102.36 o
  -6   1   8       2632.61       3135.99        34.44 o
  -5   1   8       2934.10       2955.29        32.98 o
  -4   1   8       1490.55       1633.44        23.04 o
  -3   1   8        310.85        256.42        14.05 o
  -2   1   8       8880.99       9444.27        93.86 o
  -1   1   8       7369.99       6452.20        67.79 o
   0   1   8       9207.75       9818.67       122.38 o
   1   1   8       9602.69       8944.66        95.61 o
   2   1   8       8188.96       8675.31        86.97 o
   3   1   8        525.46        492.35        14.26 o
   4   1   8       1477.36       1673.93        22.69 o
   5   1   8       3313.92       3277.83        36.82 o
   6   1   8       2305.13       2627.44        29.31 o
   7   1   8      14841.32      14547.80       108.17 o
   8   1   8        132.62        137.14        17.89 o
   9   1   8      21607.64      21616.35       220.50 o
  10   1   8        595.88        689.49        21.52 o
  11   1   8       4486.58       4358.86        56.92 o
  12   1   8        151.31        151.18        19.29 o
  13   1   8        131.76        156.73        22.52 o
  14   1   8       2833.62       2872.34        45.88 o
  15   1   8       1915.96       1596.55        85.52 o
  16   1   8         60.05         87.40        27.23 o
  17   1   8        224.55        229.40        21.04 o
  18   1   8        478.33        385.98        58.63 o
 -18   2   8        803.26        592.89        30.11 o
 -17   2   8        113.75        126.45        16.07 o
 -16   2   8        677.69        699.57        26.19 o
 -15   2   8       2094.93       2153.22        48.67 o
 -14   2   8        665.57        661.41        27.26 o
 -13   2   8       3406.22       3530.36        67.29 o
 -12   2   8         56.76         62.20        19.90 o
 -11   2   8       2706.57       2588.26        41.90 o
 -10   2   8        219.96        218.11        16.42 o
  -9   2   8        351.80        343.71        18.16 o
  -8   2   8       1034.13        927.71        38.37 o
  -7   2   8       2857.89       2704.79        33.22 o
  -6   2   8        470.96        556.87        14.71 o
  -5   2   8      11779.30      11300.05        98.78 o
  -4   2   8       6043.48       6109.74        59.91 o
  -3   2   8      18393.38      18126.04       166.48 o
  -2   2   8       1282.96       1518.99        25.55 o
  -1   2   8      11927.79      12255.22       113.58 o
   0   2   8       4965.99       4898.82        75.82 o
   1   2   8      13292.03      13619.29       119.55 o
   2   2   8       1161.84       1360.89        21.10 o
   3   2   8      22927.46      22831.85       225.13 o
   4   2   8       7222.34       7389.54        73.81 o
   5   2   8      11051.13      10270.54        94.91 o
   6   2   8        620.40        634.80        14.59 o
   7   2   8       3205.31       2956.02        32.72 o
   8   2   8       1247.89       1185.60        31.17 o
   9   2   8        152.11        204.76        19.83 o
  10   2   8        355.68        358.25        18.28 o
  11   2   8       2017.41       1905.92        39.71 o
  12   2   8        229.59        231.04        21.21 o
  13   2   8       3310.04       3464.26        54.65 o
  14   2   8        420.14        377.22        27.70 o
  15   2   8       1664.93       1768.93        78.47 o
  16   2   8        609.35        609.80        29.32 o
  17   2   8        121.15         79.59        23.01 o
  18   2   8        583.92        496.77        40.14 o
 -17   3   8        319.12        341.45        22.55 o
 -16   3   8         21.96         53.56        36.87 o
 -15   3   8        960.19        951.72        38.88 o
 -14   3   8       1217.59       1286.73        32.57 o
 -13   3   8        297.54        332.03        24.02 o
 -12   3   8        548.73        550.86        23.33 o
 -11   3   8       2260.94       2154.57        36.97 o
 -10   3   8         22.70         25.44        15.50 o
  -9   3   8      13089.90      13023.07       129.81 o
  -8   3   8       3584.39       3772.41       106.88 o
  -7   3   8      10389.04      10408.23        99.26 o
  -6   3   8       2157.26       2245.19        26.79 o
  -5   3   8       2205.74       2153.40        37.24 o
  -4   3   8       1238.49       1386.01        20.26 o
  -3   3   8       3256.69       3131.42        62.11 o
  -2   3   8       1498.00       1637.90        26.80 o
  -1   3   8       5958.79       5446.69        74.05 o
   0   3   8       9656.23      10636.61       150.09 o
   1   3   8       3370.20       2769.65        35.63 o
   2   3   8       1174.16       1399.49        23.48 o
   3   3   8       1436.68       1203.24        41.95 o
   4   3   8       1331.85       1552.26        24.39 o
   5   3   8       3243.20       2997.22        32.47 o
   6   3   8       1899.11       2014.23        29.12 o
   7   3   8      12066.67      11792.39       110.84 o
   8   3   8       3582.17       3438.92        58.16 o
   9   3   8      16127.73      16309.23       183.22 o
  10   3   8        141.62        158.07        18.94 o
  11   3   8       2073.04       2064.83        34.62 o
  12   3   8        366.24        388.94        19.80 o
  13   3   8        418.75        365.52        40.64 o
  14   3   8       1433.70       1397.49        43.30 o
  15   3   8       1263.11       1167.40        45.40 o
  16   3   8         36.13         19.42        22.60 o
  17   3   8        262.73        322.73        28.36 o
 -17   4   8        165.78        118.46        19.07 o
 -16   4   8        188.32        197.13        32.02 o
 -15   4   8        803.14        966.97        46.09 o
 -14   4   8       1640.13       1646.23        38.90 o
 -13   4   8       3962.54       4036.83        58.02 o
 -12   4   8       2152.06       2258.89        39.64 o
 -11   4   8        518.41        493.01        22.51 o
 -10   4   8         75.74         79.99        16.87 o
  -9   4   8        887.90        876.19        23.86 o
  -8   4   8        171.07        179.99        21.15 o
  -7   4   8       3206.97       3045.17        57.24 o
  -6   4   8       2470.57       2347.65        29.33 o
  -5   4   8       7320.15       7324.61        69.89 o
  -4   4   8       3169.87       3185.55        41.10 o
  -3   4   8      23677.74      23667.62       225.31 o
  -2   4   8       1250.52       1243.09        24.59 o
  -1   4   8       4634.67       4868.74        83.78 o
   0   4   8        201.23        115.66        14.07 o
   1   4   8       7725.75       7854.82        83.65 o
   2   4   8        665.21        704.69        17.27 o
   3   4   8      28409.19      28230.55       265.05 o
   4   4   8       4715.78       4795.03        53.83 o
   5   4   8       6838.18       6787.96        66.85 o
   6   4   8       3491.21       3445.20        38.39 o
   7   4   8       2882.06       2692.98        35.22 o
   8   4   8         72.81         73.24        23.33 o
   9   4   8        752.46        814.41        23.33 o
  10   4   8         23.50         39.96        17.63 o
  11   4   8        131.83        137.34        21.65 o
  12   4   8       1622.36       1706.15        56.92 o
  13   4   8       3852.27       3949.16        77.67 o
  14   4   8       1264.62       1352.53        57.65 o
  15   4   8       1274.90       1338.95        45.99 o
  16   4   8        167.11        206.36        24.67 o
  17   4   8        171.37        145.97        16.32 o
 -17   5   8        782.32        862.43        27.65 o
 -16   5   8         87.80        123.90        29.35 o
 -15   5   8       1373.27       1376.73        44.87 o
 -14   5   8         18.67         23.07        86.66 o
 -13   5   8        483.71        437.73        21.59 o
 -12   5   8        471.61        480.22        23.43 o
 -11   5   8       1399.96       1408.45        31.13 o
 -10   5   8        777.57        885.66        30.70 o
  -9   5   8       8866.86       8909.83       101.19 o
  -8   5   8       6581.79       6261.00        74.18 o
  -7   5   8       5593.12       5782.43        89.72 o
  -6   5   8       9587.83       9563.56        88.04 o
  -5   5   8        267.94        292.79        15.18 o
  -4   5   8        558.28        611.52        22.09 o
  -3   5   8       8370.98       8016.84        88.89 o
  -2   5   8       6742.00       6896.77        80.92 o
  -1   5   8      11954.38      12263.46       139.39 o
   0   5   8        147.60        170.04        13.90 o
   1   5   8       6699.91       6324.18        68.87 o
   2   5   8       6493.09       6954.02        68.48 o
   3   5   8       9590.94       9224.11        87.43 o
   4   5   8        464.46        454.24        16.11 o
   5   5   8         81.65        119.13        12.55 o
   6   5   8       8863.39       9091.32        84.59 o
   7   5   8       7495.55       7464.24       114.78 o
   8   5   8       5720.78       5599.59        86.46 o
   9   5   8       7570.02       7454.27       100.19 o
  10   5   8       1427.15       1558.93        36.97 o
  11   5   8       1797.96       1742.84        71.22 o
  12   5   8        492.78        469.82        34.02 o
  13   5   8        353.65        290.90        26.99 o
  14   5   8         25.18         91.59        71.47 o
  15   5   8       1411.90       1403.98        70.58 o
  16   5   8         79.47         83.21        19.64 o
  17   5   8       1166.04       1132.52        51.26 o
 -17   6   8          8.66          4.01        13.23 o
 -16   6   8        313.87        382.99        35.20 o
 -15   6   8        901.55       1027.30        57.15 o
 -14   6   8       3175.44       3384.59       146.55 o
 -13   6   8       1472.49       1458.89        35.97 o
 -12   6   8       4158.44       4233.84        67.29 o
 -11   6   8        712.01        707.01        23.79 o
 -10   6   8        704.46        730.10        24.79 o
  -9   6   8        359.14        366.80        19.43 o
  -8   6   8        718.96        725.14        24.17 o
  -7   6   8        420.25        384.93        26.40 o
  -6   6   8       1714.66       1468.30        33.11 o
  -5   6   8      11984.92      12261.41       135.76 o
  -4   6   8       4038.18       3665.86        52.39 o
  -3   6   8      12761.68      12453.43       131.89 o
  -2   6   8       3317.51       3246.18        47.28 o
  -1   6   8       1544.15       1559.19        37.79 o
   0   6   8       3775.37       3943.49        49.78 o
   1   6   8        549.29        479.51        18.84 o
   2   6   8       3703.30       3888.95        52.15 o
   3   6   8      15368.62      15546.70       141.99 o
   4   6   8       4205.82       3982.99        41.65 o
   5   6   8      12995.05      13327.70       119.62 o
   6   6   8       2896.36       2805.07        42.09 o
   7   6   8         84.00         40.32        33.94 o
   8   6   8        967.67        991.14        28.65 o
   9   6   8        406.68        414.34        25.01 o
  10   6   8        254.62        252.30        27.98 o
  11   6   8       1140.11       1043.58        41.61 o
  12   6   8       3399.13       3421.29        78.98 o
  13   6   8       2091.04       2040.68        62.31 o
  14   6   8       2493.73       2402.00        88.37 o
  15   6   8       1041.60       1075.65        49.16 o
  16   6   8        198.32        218.11        19.68 o
  17   6   8         19.40         43.39        17.74 o
 -17   7   8        815.61        689.40        26.07 o
 -16   7   8        402.73        464.25        34.58 o
 -15   7   8        433.86        390.51        35.17 o
 -14   7   8        135.19        171.88        20.86 o
 -13   7   8        553.04        569.70        25.08 o
 -12   7   8        293.46        273.40        24.43 o
 -11   7   8       3584.11       3436.30        55.37 o
 -10   7   8       1916.93       2067.13        40.25 o
  -9   7   8       4819.81       4718.09        69.80 o
  -8   7   8       4772.13       4382.71        82.29 o
  -7   7   8       4695.31       4496.83       100.45 o
  -6   7   8       3993.52       3879.09        94.01 o
  -5   7   8         84.03         87.85        19.95 o
  -4   7   8       2199.19       2422.05        66.51 o
  -3   7   8       6095.79       5450.49        79.39 o
  -2   7   8       9993.67      10056.80       130.11 o
  -1   7   8      13803.81      13757.79       180.55 o
   0   7   8       8808.52       8903.04        97.98 o
   1   7   8      16883.00      16863.70       182.07 o
   2   7   8       9768.47       9614.07       102.12 o
   3   7   8       7467.76       7211.56        70.35 o
   4   7   8       2521.84       2729.36        32.51 o
   5   7   8         42.35         40.68        14.23 o
   6   7   8       2705.81       2591.52        52.80 o
   7   7   8       4387.74       4200.62        67.68 o
   8   7   8       4427.39       4165.94        57.38 o
   9   7   8       4062.27       3973.66        80.55 o
  10   7   8       2905.93       2989.74        67.27 o
  11   7   8       3279.41       3108.16        63.17 o
  12   7   8        405.61        444.44        29.24 o
  13   7   8        658.92        630.31        40.92 o
  14   7   8        196.36        190.75        25.37 o
  15   7   8        321.62        291.76        30.46 o
  16   7   8        232.55        319.31        24.10 o
  17   7   8       1099.37        961.26        29.51 o
 -16   8   8         49.97         71.39        20.43 o
 -15   8   8        811.34        816.85        48.58 o
 -14   8   8        817.95        887.16        24.92 o
 -13   8   8       2660.08       2623.09       169.51 o
 -12   8   8       1338.13       1362.23        36.67 o
 -11   8   8        587.06        589.73        28.94 o
 -10   8   8       1779.87       1882.51        41.64 o
  -9   8   8        221.31        223.71        29.43 o
  -8   8   8        786.27        784.67        56.66 o
  -7   8   8       2719.76       2501.68        80.39 o
  -6   8   8       4319.33       4229.49        92.17 o
  -5   8   8       8287.71       8367.35       153.41 o
  -4   8   8       6295.55       6384.25       130.05 o
  -3   8   8      17186.17      17988.80       338.65 o
  -2   8   8       1743.85       1576.39        45.91 o
  -1   8   8       4684.20       4899.73        80.81 o
   0   8   8       6447.90       6420.03        77.12 o
   1   8   8       3187.22       3296.82        47.45 o
   2   8   8       1424.35       1421.55        34.18 o
   3   8   8      13781.13      13895.10       148.19 o
   4   8   8       6653.98       6512.70        98.92 o
   5   8   8       8552.66       8297.21       128.14 o
   6   8   8       6200.00       6276.88        79.60 o
   7   8   8       2318.28       2122.08        43.25 o
   8   8   8       1078.77       1131.78        35.10 o
   9   8   8        335.90        291.74        25.11 o
  10   8   8       1053.69       1203.01        51.41 o
  11   8   8        717.97        694.95        39.31 o
  12   8   8        664.09        718.16        32.30 o
  13   8   8       1934.67       2034.38       261.56 o
  14   8   8        733.76        746.48        38.25 o
  15   8   8        838.91        859.93        33.03 o
  16   8   8         20.36         37.32        16.48 o
 -16   9   8        525.30        540.20        27.58 o
 -15   9   8        809.12        883.96        39.25 o
 -14   9   8        943.12        947.12        28.11 o
 -13   9   8         89.26         90.10        19.65 o
 -12   9   8         28.57         32.22        23.68 o
 -11   9   8        424.96        431.63        36.20 o
 -10   9   8       2200.16       2060.76        50.64 o
  -9   9   8      10475.25      10177.19       142.69 o
  -8   9   8       4200.45       4001.05        85.75 o
  -7   9   8       7602.79       7378.35       167.53 o
  -6   9   8       3032.97       2891.14        61.42 o
  -5   9   8        527.32        568.80        44.37 o
  -4   9   8         27.94         37.40        45.08 o
  -3   9   8       4874.19       4986.43       163.10 o
  -2   9   8       5588.45       5427.79       106.48 o
  -1   9   8       5244.67       5233.65        95.51 o
   0   9   8      10683.87      10824.40       133.18 o
   1   9   8       6618.91       6752.41        99.34 o
   2   9   8       6730.98       6611.75       103.71 o
   3   9   8       4602.22       4443.85        98.41 o
   4   9   8          2.18          3.47        19.99 o
   5   9   8        343.52        383.09        19.68 o
   6   9   8       2856.56       2886.83        48.35 o
   7   9   8       6637.60       6602.32        99.45 o
   8   9   8       3009.61       3042.88        55.55 o
   9   9   8       7685.48       7493.77       101.12 o
  10   9   8       3904.09       3758.46        76.06 o
  11   9   8        385.03        463.49        29.95 o
  12   9   8          0.66          5.11        29.39 o
  13   9   8        198.84        213.29        27.88 o
  14   9   8       1017.37       1085.07        46.39 o
  15   9   8        932.88        909.23        29.94 o
  16   9   8        624.44        607.12        28.49 o
 -15  10   8       1167.14       1202.75        38.39 o
 -14  10   8        833.75        860.70        29.91 o
 -13  10   8       2359.80       2294.71        46.96 o
 -12  10   8       1401.23       1450.37       100.27 o
 -11  10   8        552.41        506.90        30.92 o
 -10  10   8       1311.31       1273.99        39.68 o
  -9  10   8       1483.19       1423.81        43.45 o
  -8  10   8       2137.24       2176.98        66.95 o
  -7  10   8       1948.01       1944.86        82.84 o
  -6  10   8       6378.26       6204.03       198.76 o
  -5  10   8       7458.06       7414.95       150.59 o
  -4  10   8       4199.79       4285.28       170.61 o
  -3  10   8      12496.03      12397.78       507.12 o
  -2  10   8       1494.46       1582.40        63.72 o
  -1  10   8       2187.53       2250.54        85.22 o
   0  10   8         74.54         61.47        28.84 o
   1  10   8       1490.72       1458.20        42.70 o
   2  10   8       2088.12       2084.56        45.93 o
   3  10   8       9150.43       9197.48       116.44 o
   4  10   8       6482.54       6518.45        83.32 o
   5  10   8       6128.96       6041.09        72.79 o
   6  10   8       5207.47       5245.61        74.32 o
   7  10   8       1313.69       1212.02        36.03 o
   8  10   8       1881.00       1925.12        44.81 o
   9  10   8       1383.16       1504.77        39.74 o
  10  10   8       1370.93       1431.11        43.56 o
  11  10   8       1086.93       1044.08        49.01 o
  12  10   8        475.65        569.19        81.75 o
  13  10   8       1973.73       1972.23        55.92 o
  14  10   8        890.71       1028.43        44.53 o
  15  10   8       1314.81       1268.47        41.74 o
  16  10   8       1034.85        958.17        48.99 o
 -15  11   8         21.28         11.96        28.38 o
 -14  11   8       1509.05       1494.92        42.12 o
 -13  11   8          6.32         13.49        20.99 o
 -12  11   8         95.21         73.11        24.04 o
 -11  11   8        145.72        220.91        37.50 o
 -10  11   8       1000.83       1011.98        39.92 o
  -9  11   8       4312.03       3969.63        90.98 o
  -8  11   8       7668.02       7378.61       137.13 o
  -7  11   8       7731.01       7443.37       138.29 o
  -6  11   8       1009.71       1115.39        89.66 o
  -5  11   8       1223.04       1178.84        73.70 o
  -4  11   8        185.14        247.06        99.04 o
  -3  11   8       2564.24       2434.75       104.07 o
  -2  11   8       2897.03       2841.96        74.05 o
  -1  11   8        197.02        203.87        29.21 o
   0  11   8       9059.13       8769.77       133.97 o
   1  11   8        664.94        708.87        27.62 o
   2  11   8       2353.67       2266.62        43.34 o
   3  11   8       3461.90       3398.43        56.19 o
   4  11   8        113.51         81.07        19.33 o
   5  11   8        902.74        878.28        27.94 o
   6  11   8       1692.94       1728.37        46.23 o
   7  11   8       6932.31       6935.96        98.29 o
   8  11   8       7395.68       7285.91       101.70 o
   9  11   8       4919.16       4880.25        83.85 o
  10  11   8        709.33        805.66        37.72 o
  11  11   8         49.84         91.35        28.40 o
  12  11   8        149.85        176.76        27.82 o
  13  11   8          1.70          0.35        23.60 o
  14  11   8       1831.22       1827.24        39.97 o
  15  11   8        156.61        150.35        20.35 o
 -14  12   8        617.03        711.20        31.87 o
 -13  12   8       1494.76       1448.59        52.94 o
 -12  12   8       1697.77       1672.16        60.85 o
 -11  12   8        316.77        301.53        27.77 o
 -10  12   8       1602.02       1526.57        64.84 o
  -9  12   8        547.53        420.14        33.05 o
  -8  12   8       3068.88       2949.14        76.66 o
  -7  12   8        476.60        496.49        43.18 o
  -6  12   8       3816.88       3753.18       121.78 o
  -5  12   8       1108.47       1014.41        89.49 o
  -3  12   8       1620.28       1340.51        80.28 o
  -2  12   8       4452.44       4520.27       152.07 o
  -1  12   8       4235.26       4217.30        90.39 o
   0  12   8        344.98        278.34        30.35 o
   1  12   8       4261.22       4423.36        79.89 o
   2  12   8       5788.02       5817.93        92.53 o
   3  12   8        866.05        842.13        33.07 o
   4  12   8       8756.58       8726.29       112.19 o
   5  12   8        881.53        845.54        27.38 o
   6  12   8       2423.22       2490.01        47.22 o
   7  12   8        186.74        208.87        24.86 o
   8  12   8       2904.09       2836.49        63.99 o
   9  12   8        576.60        532.17        30.81 o
  10  12   8       1693.64       1722.66        73.16 o
  11  12   8        328.86        336.05        29.94 o
  12  12   8       2426.75       2600.95        67.04 o
  13  12   8       1550.50       1538.83        39.35 o
  14  12   8        834.14        876.62        27.49 o
 -14  13   8        338.26        347.69        37.32 o
 -13  13   8        284.70        225.57        18.99 o
 -12  13   8        137.30        135.52        25.70 o
 -11  13   8        155.14        161.12        36.60 o
 -10  13   8       3899.04       4486.67       255.55 o
  -9  13   8       2407.65       2863.28       151.28 o
  -8  13   8       5459.01       5682.59       181.81 o
  -7  13   8       2044.67       1995.62       178.18 o
  -6  13   8       4895.16       5044.60       147.82 o
  -5  13   8        531.28        471.19        49.08 o
  -4  13   8        461.80        481.95        53.64 o
  -3  13   8        196.97        305.10        65.61 o
  -2  13   8       4137.69       4231.31       163.41 o
  -1  13   8        102.13        132.61        28.90 o
   0  13   8       1873.13       1972.18        66.75 o
   1  13   8        577.75        589.13        31.57 o
   2  13   8       3625.76       3764.80        79.59 o
   3  13   8         82.82         82.91        24.22 o
   4  13   8        368.00        344.38        26.80 o
   5  13   8        588.31        581.45        28.70 o
   6  13   8       4704.71       4760.52        73.10 o
   7  13   8       2077.27       2102.59        54.56 o
   8  13   8       6442.57       6582.42       100.38 o
   9  13   8       2896.37       2825.08        54.67 o
  10  13   8       4135.34       4415.64       123.22 o
  11  13   8        256.46        254.84        18.65 o
  12  13   8        231.55        242.68        17.81 o
  13  13   8        253.46        207.37        22.07 o
  14  13   8        654.42        596.34        41.74 o
 -13  14   8        748.97        623.39        23.85 o
 -12  14   8       1303.19       1338.36        39.85 o
 -11  14   8        694.00        705.91        36.24 o
 -10  14   8        433.14        455.56        32.77 o
  -9  14   8         32.72         55.82        24.62 o
  -8  14   8        212.84        312.15        88.34 o
  -7  14   8        146.19        130.66        45.83 o
  -6  14   8       1678.04       1731.72        61.92 o
  -5  14   8        305.49        247.91        53.47 o
  -4  14   8       8243.95       8135.05       205.97 o
  -3  14   8        894.50        824.00        92.22 o
  -2  14   8       4736.53       4892.53       144.36 o
  -1  14   8       1495.02       1464.04        57.00 o
   0  14   8        370.93        311.57        40.92 o
   1  14   8       1435.34       1449.57        51.18 o
   2  14   8       4475.08       4792.54        89.13 o
   3  14   8       2012.64       2015.44        51.27 o
   4  14   8      10795.98      11021.63       158.32 o
   5  14   8        175.86        139.80        24.37 o
   6  14   8       1936.59       1882.85        55.60 o
   7  14   8        281.17        328.48        28.33 o
   8  14   8        340.29        386.28        30.48 o
   9  14   8         41.42         61.69        29.12 o
  10  14   8        315.61        324.13        20.76 o
  11  14   8        407.82        414.47        18.29 o
  12  14   8       1594.85       1523.82        34.55 o
  13  14   8       1190.82       1113.44        59.07 o
 -12  15   8        675.08        594.03        24.97 o
 -11  15   8         80.24         70.80        21.04 o
 -10  15   8       2980.10       3089.83       101.95 o
  -9  15   8        690.93        675.64        29.49 o
  -8  15   8       6084.08       6173.45       142.82 o
  -7  15   8       1411.23       1455.64       114.16 o
  -6  15   8       2761.70       2937.01       113.26 o
  -5  15   8       4040.89       3982.01       109.39 o
  -4  15   8        436.14        436.71        51.61 o
  -3  15   8        451.99        499.16        44.77 o
  -2  15   8       2305.00       2530.62        84.06 o
  -1  15   8        699.10        768.11        53.20 o
   0  15   8       2096.33       2231.18        70.46 o
   1  15   8        349.52        404.14        34.75 o
   2  15   8       1773.86       1868.67        50.57 o
   3  15   8        188.41        230.17        28.54 o
   4  15   8        373.69        416.66        27.77 o
   5  15   8       4108.95       4070.31        89.05 o
   6  15   8       2743.39       2798.08        59.18 o
   7  15   8       2057.26       2307.18       181.62 o
   8  15   8       5440.67       5740.30        96.00 o
   9  15   8        503.65        549.65        33.57 o
  10  15   8       4000.91       4170.84        76.60 o
  11  15   8        166.30        180.23        17.77 o
  12  15   8        661.22        657.81        30.99 o
 -11  16   8        260.88        300.76        26.39 o
 -10  16   8        423.33        416.79        24.26 o
  -9  16   8        241.09        204.39        20.72 o
  -8  16   8         22.41         23.20        19.94 o
  -7  16   8         91.34         86.12        37.63 o
  -6  16   8       3924.47       3962.88       168.37 o
  -5  16   8        187.81        202.60        55.30 o
  -4  16   8       4191.45       4349.15       186.37 o
  -3  16   8       1209.59       1304.11        68.10 o
  -2  16   8       3233.22       3446.02        99.70 o
  -1  16   8        564.14        632.73        46.83 o
   0  16   8        638.20        565.77        40.55 o
   1  16   8        666.06        749.79        43.40 o
   2  16   8       4597.54       4881.94       102.48 o
   3  16   8       2077.14       2037.15        50.59 o
   4  16   8       5289.17       5544.92        87.31 o
   5  16   8        381.92        342.32        36.02 o
   7  16   8         58.20         43.16        19.03 o
   8  16   8        112.80        115.86        18.25 o
   9  16   8        215.67        189.09        17.94 o
  10  16   8        117.44        146.51        16.63 o
  11  16   8        383.66        370.66        17.33 o
 -10  17   8       3633.37       3412.95       166.06 o
  -9  17   8         65.13         64.90        17.09 o
  -8  17   8       2097.88       2074.12        69.29 o
  -7  17   8        312.95        281.07        37.72 o
  -6  17   8       2092.56       1986.82        74.44 o
  -5  17   8       1081.86       1058.22        51.43 o
  -4  17   8        222.43        212.56        38.37 o
  -3  17   8        326.02        320.63        78.43 o
  -2  17   8        691.38        847.79       127.69 o
  -1  17   8        370.78        534.48        52.59 o
   0  17   8       6180.82       6366.56       317.62 o
   1  17   8        223.40        255.18       104.25 o
   2  17   8        409.10        478.02       109.29 o
   3  17   8        403.00        368.55       100.27 o
   4  17   8        305.19        307.33        29.52 o
   5  17   8       1095.63       1038.96        34.00 o
   6  17   8       2204.17       2312.95        46.21 o
   7  17   8        483.63        453.85        29.63 o
   8  17   8       1073.13       1092.93        44.95 o
   9  17   8        201.11        194.86        20.86 o
  10  17   8       3580.72       3600.10        78.40 o
  -9  18   8       1055.16        970.73        55.18 o
  -8  18   8         88.42        105.54        22.97 o
  -7  18   8         45.82         44.63        20.24 o
  -6  18   8       2369.62       2376.15       104.87 o
  -5  18   8        106.08        105.07        27.99 o
  -4  18   8       3893.89       4052.79       112.69 o
  -3  18   8        123.01        161.16        28.58 o
  -2  18   8        487.55        521.93        35.78 o
  -1  18   8        217.15        239.32        29.39 o
   0  18   8        805.37        761.11        40.89 o
   1  18   8        277.39        305.18        24.57 o
   2  18   8       1244.14       1363.52        53.11 o
   3  18   8        133.90        174.79        24.51 o
   4  18   8       4430.85       4564.41        84.78 o
   5  18   8        145.79        167.65        21.22 o
   6  18   8       3637.95       3720.63        79.90 o
   7  18   8         41.55         27.25        20.96 o
   8  18   8        119.60        134.16        23.99 o
   9  18   8       1160.68       1104.23        33.69 o
  -7  19   8         90.85        104.84        21.40 o
  -6  19   8       1005.57        967.17        39.57 o
  -5  19   8        389.98        365.74        23.21 o
  -4  19   8        149.36        156.20        26.50 o
  -3  19   8        500.42        475.69        28.99 o
  -2  19   8       1668.49       1632.71        64.73 o
  -1  19   8        208.12        220.53        25.12 o
   0  19   8       3067.41       3080.93        69.88 o
   1  19   8        195.97        169.50        27.24 o
   2  19   8       2380.35       2395.65        62.60 o
   3  19   8        431.68        420.54        25.43 o
   4  19   8        243.68        235.02        22.08 o
   5  19   8        546.97        595.34        22.69 o
   6  19   8        578.91        546.54        28.95 o
   7  19   8         92.50         81.75        18.86 o
   8  19   8       1156.70       1026.47        37.14 o
  -5  20   8        423.90        403.04        35.72 o
  -4  20   8       3427.46       3306.61       118.75 o
  -3  20   8         35.44         51.54        17.51 o
  -2  20   8        807.58        733.23        28.82 o
  -1  20   8        122.16        119.57        17.44 o
   0  20   8        119.69        122.12        22.99 o
   1  20   8        102.32         94.35        21.95 o
   2  20   8        531.69        590.27        28.35 o
   3  20   8         30.91         62.42        19.73 o
   4  20   8       3981.03       3582.93        59.04 o
   5  20   8        441.13        320.74        19.01 o
  -2  21   8        720.58        628.70        38.91 o
  -1  21   8        425.62        381.15        23.88 o
   0  21   8       4337.68       4035.84       353.08 o
   1  21   8        429.76        353.71        22.55 o
   2  21   8        463.25        368.73        30.95 o
   1   0   9      23493.90      23165.85       264.55 o
   2   0   9       3198.89       3746.17        49.43 o
   3   0   9       1248.07       1658.27        25.83 o
   4   0   9      14529.18      14737.02       150.51 o
   5   0   9       3732.25       3922.29        44.26 o
   6   0   9      20586.49      20677.78       168.07 o
   7   0   9       1904.16       1982.00        36.37 o
   8   0   9        324.49        323.32        16.88 o
   9   0   9        675.79        580.16        18.77 o
  10   0   9       4144.19       4146.04        67.98 o
  11   0   9         98.18        114.65        19.23 o
  12   0   9        314.75        305.72        19.83 o
  13   0   9        431.94        399.82        27.54 o
  14   0   9       2855.70       2887.18        74.56 o
  15   0   9       3992.01       3964.89        78.64 o
  16   0   9        349.11        333.99        27.94 o
  17   0   9       1304.22       1277.52        39.29 o
 -17   1   9        367.64        316.92        20.86 o
 -16   1   9        420.97        420.82        24.65 o
 -15   1   9       1096.18       1073.00        32.58 o
 -14   1   9        174.45        175.17        24.25 o
 -13   1   9       2435.09       2518.43        46.52 o
 -12   1   9       5008.87       5020.13        64.48 o
 -11   1   9       4251.57       4278.69        57.09 o
 -10   1   9       1408.33       1376.54        26.00 o
  -9   1   9       1266.94       1260.74        24.39 o
  -8   1   9       3838.79       3987.45        48.87 o
  -7   1   9       2474.34       2223.30        43.84 o
  -6   1   9       3702.62       3559.75        37.04 o
  -5   1   9      13671.30      13456.25       116.16 o
  -4   1   9        188.29        178.35        18.57 o
  -3   1   9       1014.25        947.89        18.76 o
  -2   1   9       8788.90       8284.11        92.09 o
  -1   1   9        555.30        590.61        15.46 o
   0   1   9      17109.97      16079.95       146.77 o
   1   1   9        651.94        706.55        17.13 o
   2   1   9       8901.18       8544.62        90.36 o
   3   1   9       3425.98       3497.87        44.62 o
   4   1   9        168.80        200.47        12.85 o
   5   1   9      13041.55      12627.59       113.72 o
   6   1   9       2053.28       2110.24        28.74 o
   7   1   9       2642.45       2479.01        36.64 o
   8   1   9       2405.57       2591.91        43.77 o
   9   1   9       1902.29       1779.20        28.36 o
  10   1   9       1108.47       1083.94        25.66 o
  11   1   9       4660.83       4736.45        60.66 o
  12   1   9       5280.58       5269.76        67.91 o
  13   1   9       1634.05       1677.01        34.43 o
  14   1   9        224.09        200.35        28.36 o
  15   1   9        842.66        784.68        44.16 o
  16   1   9        401.54        463.72        33.97 o
  17   1   9        297.35        280.38        24.60 o
 -17   2   9       1251.93       1169.58        32.36 o
 -16   2   9        588.42        651.79        33.66 o
 -15   2   9       2309.15       2321.31        49.56 o
 -14   2   9       1904.60       1940.68        51.16 o
 -13   2   9        496.59        549.22        26.11 o
 -12   2   9        456.92        516.63        27.99 o
 -11   2   9       2914.19       2913.01        40.56 o
 -10   2   9       2404.26       2552.02        36.07 o
  -9   2   9        874.59        773.35        21.10 o
  -8   2   9        768.17        715.03        21.52 o
  -7   2   9       4404.62       4542.13        72.11 o
  -6   2   9      12463.69      13075.28       112.74 o
  -5   2   9      14185.11      15101.85       132.47 o
  -4   2   9       7854.28       7822.95        85.08 o
  -3   2   9        641.19        725.06        26.16 o
  -2   2   9       5291.28       4992.82        58.08 o
  -1   2   9      12562.59      12214.35       123.54 o
   0   2   9       8510.42       9188.90       165.74 o
   1   2   9      19088.87      19129.35       180.20 o
   2   2   9       2922.16       2818.93        43.39 o
   3   2   9        398.31        384.57        17.61 o
   4   2   9       4509.23       4282.88        46.66 o
   5   2   9      12346.21      13170.80       116.30 o
   6   2   9      11246.71      11895.38       101.89 o
   7   2   9       3576.46       3621.72        46.95 o
   8   2   9        713.11        746.53        27.42 o
   9   2   9       1251.16       1083.11        30.30 o
  10   2   9       3422.09       3521.25        46.08 o
  11   2   9       1967.42       1843.86        33.53 o
  12   2   9        791.42        796.30        24.60 o
  13   2   9        527.60        556.97        27.68 o
  14   2   9       1951.76       2025.37        73.91 o
  15   2   9       1910.30       1836.30        54.78 o
  16   2   9        439.08        440.51        40.94 o
  17   2   9       1230.88       1120.22        38.11 o
 -17   3   9         39.12         43.08        16.25 o
 -16   3   9       1510.20       1552.88        47.04 o
 -15   3   9        380.37        420.08        31.01 o
 -14   3   9        142.52        156.06        42.79 o
 -13   3   9       2726.40       2626.51        48.44 o
 -12   3   9       1073.25       1133.73        29.85 o
 -11   3   9       5049.67       5065.05        55.56 o
 -10   3   9       1347.06       1379.85        26.50 o
  -9   3   9        329.00        350.82        19.04 o
  -8   3   9       3099.58       3056.75        46.23 o
  -7   3   9       6199.77       5924.30       108.48 o
  -6   3   9       7328.04       7153.73        68.03 o
  -5   3   9      16477.90      16482.25       143.92 o
  -4   3   9        958.48        832.47        21.04 o
  -3   3   9       1009.97        867.19        22.06 o
  -2   3   9       6834.14       6620.89        73.99 o
  -1   3   9       4628.18       5183.91        84.66 o
   0   3   9      15835.07      15194.99       168.19 o
   1   3   9       6291.73       6894.19        73.68 o
   2   3   9       6094.10       6000.67        70.93 o
   3   3   9       1600.92       1461.26        26.84 o
   4   3   9       1475.65       1390.20        23.63 o
   5   3   9      15081.32      14964.81       131.26 o
   6   3   9       5831.96       5908.87        52.43 o
   7   3   9       4783.42       4453.78        69.32 o
   8   3   9       1723.51       1737.96        40.16 o
   9   3   9        792.78        756.04        22.88 o
  10   3   9        514.71        498.83        20.79 o
  11   3   9       2846.17       2840.89        41.96 o
  12   3   9        530.68        530.71        23.89 o
  13   3   9       1451.72       1400.03        40.59 o
  14   3   9         47.56         77.96        45.62 o
  15   3   9        200.70        177.87        28.36 o
  16   3   9       1333.48       1317.05        37.36 o
  17   3   9          9.03         -0.28        17.11 o
 -17   4   9        894.14        750.87        37.24 o
 -16   4   9         37.48         44.18        19.99 o
 -15   4   9        285.11        331.01        33.42 o
 -14   4   9       1514.51       1448.94       104.98 o
 -13   4   9       1553.08       1582.26        38.55 o
 -12   4   9       1936.88       1887.77        37.67 o
 -11   4   9       2185.52       2113.87        35.90 o
 -10   4   9       2841.27       2832.39        41.00 o
  -9   4   9       6960.47       6940.71        77.19 o
  -8   4   9        239.27        284.17        18.21 o
  -7   4   9       8848.12       8582.09       127.42 o
  -6   4   9       4667.23       4797.41        54.94 o
  -5   4   9      11699.82      12173.08       111.84 o
  -4   4   9       6518.34       6412.62        74.58 o
  -3   4   9       2299.21       2188.68        34.34 o
  -2   4   9      19136.75      19419.48       203.07 o
  -1   4   9       8493.84       8133.05        94.52 o
   0   4   9       3413.49       2906.60        75.13 o
   1   4   9       7255.89       6647.39        80.13 o
   2   4   9      16464.03      16759.55       161.58 o
   3   4   9       1404.33       1282.04        23.70 o
   4   4   9       3763.37       3608.04        42.97 o
   5   4   9       9943.79      10198.30        93.78 o
   6   4   9       4751.50       4917.08        47.31 o
   7   4   9       7713.90       7339.48       119.28 o
   8   4   9         66.44         89.72        16.89 o
   9   4   9       6201.67       5984.35        73.78 o
  10   4   9       4070.34       4020.43        57.74 o
  11   4   9       1999.98       1942.14        38.60 o
  12   4   9       1709.44       1751.15        51.37 o
  13   4   9       1709.17       1680.63        43.12 o
  14   4   9       1059.53       1127.24       151.38 o
  15   4   9         83.37         77.24        26.83 o
  16   4   9         11.63         15.57        20.44 o
  17   4   9        804.81        664.98        33.11 o
 -17   5   9        127.97        152.95        26.46 o
 -16   5   9       1789.16       1748.70        49.15 o
 -15   5   9        330.03        375.33        31.06 o
 -14   5   9        426.56        447.23        44.81 o
 -13   5   9       1884.20       1824.13        41.44 o
 -12   5   9        999.61       1005.89        26.18 o
 -11   5   9       4048.66       3998.27        56.03 o
 -10   5   9        986.47        946.93        26.96 o
  -9   5   9       1034.98        964.31        26.63 o
  -8   5   9       1713.87       1665.57        33.89 o
  -7   5   9       8916.38       8640.92       118.62 o
  -6   5   9       2060.85       2075.23        46.69 o
  -5   5   9      19752.06      19210.71       175.91 o
  -4   5   9       1798.63       1786.24        34.69 o
  -3   5   9       5731.76       5511.43        75.57 o
  -2   5   9       4644.79       4821.71        79.42 o
  -1   5   9        800.49        938.74        27.74 o
   0   5   9       1680.89       1424.11        35.13 o
   1   5   9       1871.18       2090.78        32.00 o
   2   5   9       3452.67       3602.39        46.12 o
   3   5   9       7377.27       7202.43        74.19 o
   4   5   9       1473.57       1551.47        25.01 o
   5   5   9      19398.57      18976.03       165.37 o
   6   5   9       2082.32       2135.63        46.93 o
   7   5   9      10440.55      10061.54       155.99 o
   8   5   9       1010.47        939.79        26.46 o
   9   5   9        440.95        465.73        22.73 o
  10   5   9        183.53        191.46        19.51 o
  11   5   9       3063.57       2927.74        55.62 o
  12   5   9        681.14        765.26        35.47 o
  13   5   9       1659.16       1614.65        42.11 o
  14   5   9        592.32        590.44        39.25 o
  15   5   9        331.61        346.50        29.17 o
  16   5   9       1861.12       1844.69        40.88 o
  17   5   9        248.01        230.23        25.04 o
 -17   6   9        688.75        630.52        31.57 o
 -16   6   9        136.08        160.16        21.53 o
 -15   6   9         89.21        123.38        26.16 o
 -14   6   9        459.04        451.92        26.84 o
 -13   6   9       1661.24       1683.63        43.54 o
 -12   6   9       4889.14       4808.61        66.42 o
 -11   6   9       5815.79       6055.64        79.34 o
 -10   6   9        845.95        827.70        27.18 o
  -9   6   9       4366.07       4164.67        64.43 o
  -8   6   9        904.55        790.48        29.77 o
  -7   6   9      11813.23      11331.30       149.20 o
  -6   6   9       3078.58       3099.40        63.83 o
  -5   6   9       6566.04       6558.92        75.08 o
  -4   6   9       3289.68       3314.78        43.42 o
  -3   6   9        301.54        294.62        19.99 o
  -2   6   9       2575.88       2544.71        53.48 o
  -1   6   9       8248.85       8535.74       107.60 o
   0   6   9       5923.04       5881.23       106.46 o
   1   6   9       9042.10       8914.48       102.97 o
   2   6   9       1227.19       1290.31        32.01 o
   3   6   9        637.08        565.87        19.23 o
   4   6   9       3037.00       3099.58        34.99 o
   5   6   9       4197.38       4235.48        56.19 o
   6   6   9       3178.47       3151.41        57.59 o
   7   6   9      12137.35      11556.62       129.97 o
   8   6   9       1027.44       1004.19        39.26 o
   9   6   9       6865.76       6741.81        81.84 o
  10   6   9        569.59        585.93        26.39 o
  11   6   9       6622.23       6797.93       102.84 o
  12   6   9       5632.99       5538.69        94.67 o
  13   6   9       1967.46       1944.86        50.31 o
  14   6   9        126.73        141.97        28.48 o
  15   6   9        181.43        207.22        22.82 o
  16   6   9         99.11        127.13        17.77 o
  17   6   9       1333.45       1197.98        58.89 o
 -16   7   9       1103.56        999.43        84.36 o
 -15   7   9        218.93        237.61        24.52 o
 -14   7   9        755.53        742.85        29.42 o
 -13   7   9        600.80        774.52       208.86 o
 -12   7   9        122.85        140.60        24.71 o
 -11   7   9       4664.55       4427.70        95.01 o
 -10   7   9       1796.99       1818.54        45.17 o
  -9   7   9       2383.41       2388.25        50.12 o
  -8   7   9        354.14        285.11        28.41 o
  -7   7   9       7115.63       6434.41       125.03 o
  -6   7   9       2113.32       2136.92        72.33 o
  -5   7   9      12794.95      12737.84       169.31 o
  -4   7   9       2281.88       2118.87        55.97 o
  -3   7   9       5737.30       5925.91        87.09 o
  -2   7   9       1757.96       1758.46        39.19 o
  -1   7   9       5346.50       5629.57        82.04 o
   0   7   9       9623.45       9697.63       125.59 o
   1   7   9       6396.56       6595.25        81.66 o
   2   7   9       2185.81       2235.43        34.84 o
   3   7   9       5740.94       5937.78        60.86 o
   4   7   9       1673.34       1643.84        36.85 o
   5   7   9      13325.19      13272.96       163.61 o
   6   7   9       1567.88       1661.05        35.50 o
   7   7   9       8226.26       7630.53       101.81 o
   8   7   9        168.17        167.68        22.28 o
   9   7   9       2282.71       2243.99        47.52 o
  10   7   9       2237.50       2335.55        49.38 o
  11   7   9       3429.12       3142.07        82.85 o
  12   7   9        277.39        345.19        27.70 o
  13   7   9        759.08        840.74       125.21 o
  14   7   9        936.73        937.68        43.88 o
  15   7   9        339.59        367.35        38.50 o
  16   7   9       1254.62       1168.78        48.65 o
 -16   8   9        100.28        104.47        17.72 o
 -15   8   9        599.98        688.45        35.64 o
 -14   8   9        101.06         99.45        19.63 o
 -13   8   9       1484.98       1554.80        42.65 o
 -12   8   9       1172.62       1203.64        46.71 o
 -11   8   9       6180.95       6030.36        96.58 o
 -10   8   9       1353.14       1373.86        40.58 o
  -9   8   9        332.44        342.22        30.79 o
  -8   8   9       2257.75       2168.43        95.88 o
  -7   8   9       3346.37       3369.52        96.23 o
  -6   8   9       4658.70       4484.40       122.95 o
  -5   8   9       5906.50       6420.32       151.12 o
  -4   8   9       1994.67       1923.64        66.77 o
  -3   8   9       1872.36       2076.32        69.53 o
  -2   8   9       1053.73       1095.75        37.88 o
  -1   8   9      10111.64      10311.87       146.30 o
   0   8   9        488.57        489.60        39.34 o
   1   8   9      12011.39      12092.57       137.31 o
   2   8   9       2530.32       2493.21        50.30 o
   3   8   9       1309.00       1384.20        47.78 o
   4   8   9       2997.30       2884.70        48.40 o
   5   8   9       5616.45       5586.13        74.91 o
   6   8   9       6328.14       6278.33        80.52 o
   7   8   9       3866.06       3721.68        67.18 o
   8   8   9       2304.20       2303.02        45.66 o
   9   8   9        827.72        796.76        32.69 o
  10   8   9       1631.64       1691.52        42.71 o
  11   8   9       7281.98       7307.69       135.20 o
  12   8   9       1493.29       1572.29        46.93 o
  13   8   9       1918.17       2112.04        70.08 o
  14   8   9        129.12        107.24        23.65 o
  15   8   9        719.56        730.26        36.76 o
  16   8   9        281.64        260.73        20.62 o
 -16   9   9        541.00        494.70        30.15 o
 -15   9   9         87.05         56.87        32.01 o
 -14   9   9        459.92        451.94        25.07 o
 -13   9   9        178.86        148.38        20.18 o
 -12   9   9       1828.46       1889.94        80.63 o
 -11   9   9       1483.52       1518.55        43.69 o
 -10   9   9       4024.40       3964.41        78.98 o
  -9   9   9       1669.82       1620.68        42.73 o
  -8   9   9        327.68        318.32        27.05 o
  -7   9   9       2645.48       2582.38       140.83 o
  -6   9   9       1868.88       1884.12        69.77 o
  -5   9   9       7008.22       7027.24       169.02 o
  -4   9   9       4490.15       4667.56       124.65 o
  -3   9   9       6685.26       7090.52       163.55 o
  -2   9   9       6169.03       6489.70       129.40 o
  -1   9   9       3298.71       3253.75        81.87 o
   0   9   9       5830.32       5872.52       164.72 o
   1   9   9       4325.13       4432.17        98.78 o
   2   9   9       3911.14       3948.71        67.29 o
   3   9   9       7461.26       7523.57       105.42 o
   4   9   9       4536.39       4519.54        61.12 o
   5   9   9       6277.79       6175.12        82.07 o
   6   9   9       1051.89       1175.15        30.11 o
   7   9   9       2507.09       2558.71        54.19 o
   8   9   9         59.11         89.51        24.20 o
   9   9   9       1951.22       1971.90        52.67 o
  10   9   9       5446.29       5638.12       114.45 o
  11   9   9        922.70        940.73        36.47 o
  12   9   9       1197.58       1223.42       103.66 o
  13   9   9        377.01        393.66        29.82 o
  14   9   9        478.97        536.80        34.70 o
  15   9   9         30.30         37.03        18.17 o
  16   9   9        608.00        568.92        39.08 o
 -15  10   9       2616.22       2663.45       174.46 o
 -14  10   9        676.85        681.36        28.88 o
 -13  10   9        714.02        732.76        24.82 o
 -12  10   9        487.86        517.84        27.39 o
 -11  10   9       1088.82       1003.78        36.97 o
 -10  10   9       2308.24       2157.16        50.97 o
  -9  10   9        230.90        223.47        25.32 o
  -8  10   9       5635.00       5456.62       108.68 o
  -7  10   9       3377.40       3457.58       150.85 o
  -6  10   9       5229.07       5374.32       122.77 o
  -5  10   9       1848.79       1833.93        65.13 o
  -4  10   9       1367.97       1328.11        78.59 o
  -3  10   9       1204.31       1211.04        52.94 o
  -2  10   9        130.79        239.00        33.15 o
  -1  10   9       5261.90       5284.00       122.69 o
   0  10   9       2533.11       2528.54        67.85 o
   1  10   9       5739.01       5822.08        86.71 o
   2  10   9        294.77        287.10        22.69 o
   3  10   9       1801.65       1694.54        32.81 o
   4  10   9       2640.55       2630.30        44.85 o
   5  10   9       1844.41       1737.95        38.96 o
   6  10   9       6597.43       6705.77        90.19 o
   7  10   9       4901.98       4711.74       103.24 o
   8  10   9       4918.19       5036.98        82.93 o
   9  10   9          9.20         38.19        21.89 o
  10  10   9       2395.28       2360.16        57.14 o
  11  10   9       1556.73       1500.28        50.20 o
  12  10   9        552.64        515.99        34.51 o
  13  10   9        862.89        855.89        41.00 o
  14  10   9        681.49        692.03        28.28 o
  15  10   9       2753.80       2692.93       119.51 o
 -15  11   9       1572.09       1268.54        62.07 o
 -14  11   9       1260.31       1276.36        89.66 o
 -13  11   9        309.81        330.83        21.35 o
 -12  11   9       3378.68       3267.40        79.46 o
 -11  11   9        804.95        746.64       116.99 o
 -10  11   9       1911.35       1894.76        58.08 o
  -9  11   9       1865.39       1808.13        54.09 o
  -8  11   9        130.08         63.98        45.00 o
  -7  11   9       3032.43       3094.90        86.55 o
  -6  11   9       1885.66       1916.49        69.92 o
  -5  11   9       4903.42       4991.23       162.82 o
  -4  11   9       4077.95       4018.85       137.54 o
  -3  11   9       1388.99       1422.19        77.95 o
  -2  11   9        660.34        613.65        49.93 o
  -1  11   9       3619.56       3719.40        88.25 o
   0  11   9       5551.90       5375.83       100.57 o
   1  11   9       3060.27       3002.84        59.85 o
   2  11   9        611.34        581.27        27.02 o
   3  11   9       1208.27       1224.32        32.20 o
   4  11   9       2534.00       2448.87        41.69 o
   5  11   9       5121.49       5255.52        80.41 o
   6  11   9        550.16        614.40        29.43 o
   7  11   9       2593.77       2592.09        53.70 o
   8  11   9        120.36        112.58        24.38 o
   9  11   9       1445.66       1470.47        38.26 o
  10  11   9       2131.68       2230.18        48.54 o
  11  11   9        483.86        503.56        48.01 o
  12  11   9       2316.25       2346.52        61.84 o
  13  11   9        287.48        334.48        30.99 o
  14  11   9        738.15        812.45        45.72 o
  15  11   9       1121.83        899.46        47.93 o
 -14  12   9        114.37        119.39        17.32 o
 -13  12   9        351.90        395.26        28.61 o
 -12  12   9       1214.29       1209.55        42.14 o
 -11  12   9        552.84        525.75        37.01 o
 -10  12   9       1211.43       1120.39        69.83 o
  -9  12   9         54.53         58.95        30.09 o
  -8  12   9       2627.80       2578.02       106.76 o
  -7  12   9        519.65        429.46        42.15 o
  -6  12   9       5708.11       5781.08       186.77 o
  -5  12   9        322.13        375.46        62.36 o
  -3  12   9        914.29        883.16        66.90 o
  -2  12   9        842.17        820.87        64.32 o
  -1  12   9       2055.62       2085.96        71.88 o
   0  12   9       7706.45       7611.00       141.24 o
   1  12   9       2354.75       2480.44        55.05 o
   2  12   9        526.00        512.49        29.83 o
   3  12   9       1223.17       1217.58        36.62 o
   4  12   9        459.27        498.35        27.46 o
   5  12   9        755.34        717.85        27.89 o
   6  12   9       5755.77       6059.32        88.00 o
   7  12   9        999.29        896.25        32.19 o
   8  12   9       3238.78       3189.16        59.84 o
   9  12   9         63.46         83.71        26.65 o
  10  12   9        597.40        638.19        80.05 o
  11  12   9        148.56        132.76        23.49 o
  12  12   9       1159.33       1198.73        35.22 o
  13  12   9        137.38        175.99        23.84 o
  14  12   9        354.81        338.79        32.36 o
 -13  13   9         24.47          5.81        15.46 o
 -12  13   9       1484.95       1611.94        46.81 o
 -11  13   9       1592.55       1578.71        47.78 o
 -10  13   9       1221.37       1130.49        98.57 o
  -9  13   9       1460.22       1587.85       114.91 o
  -8  13   9         90.21         77.41        41.37 o
  -7  13   9        805.96        884.76       127.93 o
  -6  13   9       2196.36       2136.68        76.99 o
  -5  13   9       1835.72       1978.48        76.01 o
  -4  13   9       2601.09       2697.47        88.63 o
  -3  13   9        337.21        234.75        82.59 o
  -2  13   9       4930.40       4614.18       197.72 o
  -1  13   9       1746.09       1836.55        64.09 o
   0  13   9       8215.87       8024.83       166.02 o
   1  13   9       1202.62       1220.50        60.16 o
   2  13   9       5168.06       5229.56       142.75 o
   3  13   9        776.87        747.46        30.58 o
   4  13   9       2830.85       2884.93        54.99 o
   5  13   9       1629.92       1730.88        45.32 o
   6  13   9       2621.07       2606.93        53.17 o
   7  13   9        950.58        955.33        30.89 o
   8  13   9         12.62         36.42        22.21 o
   9  13   9       1395.02       1398.70       155.45 o
  10  13   9        592.30        578.09        24.85 o
  11  13   9       1192.25       1227.81        37.39 o
  12  13   9       1803.81       1812.25        39.80 o
  13  13   9         78.34         63.61        25.13 o
 -13  14   9        354.39        350.52        33.78 o
 -12  14   9        145.09        188.35        21.11 o
 -11  14   9        345.50        375.98        27.95 o
 -10  14   9        662.99        750.62        35.91 o
  -9  14   9        491.79        500.93        31.84 o
  -8  14   9       3643.39       3587.87       110.59 o
  -7  14   9        162.38        131.19        43.60 o
  -6  14   9       2266.70       2286.59        89.31 o
  -5  14   9       2072.44       2014.16        75.36 o
  -4  14   9        161.81        176.98        47.05 o
  -3  14   9       1907.35       2016.40       127.34 o
  -2  14   9       4384.08       4588.73       221.06 o
  -1  14   9        399.42        447.57        46.48 o
   0  14   9       3565.63       3519.06        81.56 o
   1  14   9       1056.78       1127.63        46.00 o
   2  14   9       4747.23       4990.39       105.58 o
   3  14   9       1873.70       2044.89        47.36 o
   4  14   9         32.31         37.57        23.06 o
   5  14   9       1728.69       1535.52        44.34 o
   6  14   9       1326.56       1336.74        35.93 o
   7  14   9        609.15        578.52        31.03 o
   8  14   9       3365.92       3428.53       154.87 o
   9  14   9        349.97        352.38        25.60 o
  10  14   9        978.57       1083.29        32.32 o
  11  14   9        342.32        326.86        20.18 o
  12  14   9        129.73        111.96        24.23 o
  13  14   9        359.72        358.30        34.13 o
 -12  15   9       1222.85       1041.96       126.01 o
 -11  15   9        939.12        910.93        33.17 o
 -10  15   9        384.70        418.76        40.59 o
  -9  15   9       1304.47       1257.23        44.70 o
  -8  15   9        376.42        351.87        29.05 o
  -7  15   9        867.37        874.46        73.75 o
  -6  15   9       5042.64       5057.57       198.70 o
  -5  15   9        917.83        977.91        55.04 o
  -4  15   9       4010.06       4155.98       111.78 o
  -3  15   9        885.54        818.42        61.12 o
  -2  15   9       3822.64       4034.22       180.65 o
  -1  15   9       2020.57       1966.68        70.65 o
   0  15   9        148.16        159.33        37.30 o
   1  15   9       3619.92       3656.09        78.79 o
   2  15   9       4371.98       4536.82       103.57 o
   3  15   9       1082.93       1056.11        44.75 o
   4  15   9       3565.92       3782.02        66.94 o
   5  15   9        866.37        945.06        35.87 o
   6  15   9       4357.43       4606.07        97.26 o
   7  15   9        948.91        835.71        73.48 o
   8  15   9        304.05        314.38        21.87 o
   9  15   9        936.34        939.76        31.95 o
  10  15   9        129.08        137.17        21.19 o
  11  15   9       1241.98       1193.05        31.24 o
  12  15   9        999.97       1020.24        57.30 o
 -11  16   9       2481.95       2176.49        90.72 o
 -10  16   9       2292.93       2074.86        56.87 o
  -9  16   9        647.71        575.90        23.50 o
  -8  16   9       1690.44       1540.89        78.24 o
  -7  16   9        154.65        148.61        30.46 o
  -6  16   9        811.30        824.61        53.06 o
  -5  16   9       3651.33       3644.01        95.32 o
  -4  16   9        281.96        353.35        72.95 o
  -3  16   9       2678.50       2762.34        98.05 o
  -2  16   9       3752.70       3947.24       122.11 o
  -1  16   9       1902.49       1901.44        70.20 o
   0  16   9       2088.55       2185.74        75.46 o
   1  16   9       1356.09       1326.45        58.99 o
   2  16   9       4026.72       4214.66        83.56 o
   3  16   9       1685.61       1815.06        51.42 o
   4  16   9        147.41         54.47        81.00 o
   5  16   9       3027.70       2976.42       114.42 o
   6  16   9        616.11        658.02        27.53 o
   7  16   9         30.93         18.16        18.21 o
   8  16   9       1379.59       1496.63        61.37 o
   9  16   9        502.12        453.44        23.18 o
  10  16   9       1896.28       1876.47        43.80 o
  11  16   9       2848.42       2732.86       107.88 o
 -10  17   9        288.54        308.78        35.55 o
  -9  17   9        534.29        465.97        73.57 o
  -8  17   9        134.32        126.10        16.91 o
  -7  17   9        968.62        890.32        36.78 o
  -6  17   9       2949.68       2937.49        74.10 o
  -5  17   9        214.34        240.43        27.60 o
  -4  17   9       4384.55       4396.91       118.22 o
  -3  17   9        347.62        314.22        43.63 o
  -2  17   9        710.50        802.96        84.72 o
  -1  17   9       1309.73       1198.56        60.23 o
   0  17   9        465.92        431.67        36.25 o
   1  17   9       1559.78       1446.74        56.47 o
   2  17   9       1033.83       1082.83        52.12 o
   3  17   9        240.10        216.81        30.70 o
   4  17   9       4008.95       3996.15        72.76 o
   5  17   9        411.48        433.82        28.20 o
   6  17   9       3343.71       3545.47       102.45 o
   7  17   9       1040.95        994.06        35.32 o
   8  17   9         91.45        105.13        24.20 o
   9  17   9        688.11        701.93        37.14 o
  10  17   9        273.33        271.08        23.85 o
  -9  18   9        136.72        150.50        26.88 o
  -8  18   9       1863.45       1786.53        80.82 o
  -7  18   9        154.63        165.01        16.13 o
  -6  18   9        355.26        326.75        24.75 o
  -5  18   9       1536.59       1505.96        57.58 o
  -4  18   9         96.66         85.09        23.57 o
  -3  18   9       3286.08       3426.68        82.04 o
  -2  18   9       1079.99        994.44        43.91 o
  -1  18   9         22.12         56.42        22.16 o
   0  18   9       2582.31       2686.53        61.89 o
   1  18   9         67.01        113.32        21.63 o
   2  18   9       1298.38       1246.20        40.64 o
   3  18   9       2079.89       2095.52        49.37 o
   4  18   9        126.75        151.65        22.98 o
   5  18   9       1225.32       1153.20        36.03 o
   6  18   9        675.41        736.42        34.44 o
   7  18   9          8.41         -0.48        21.70 o
   8  18   9       1811.58       1806.29        60.39 o
   9  18   9        109.60        130.87        28.12 o
  -7  19   9        401.05        332.30        32.01 o
  -6  19   9        768.10        574.95        35.55 o
  -5  19   9         66.10         52.80        17.08 o
  -4  19   9       1537.48       1528.32        50.37 o
  -3  19   9        346.63        295.10        28.82 o
  -2  19   9       1009.94       1037.13        37.65 o
  -1  19   9        190.85        193.57        20.79 o
   0  19   9          3.73        -20.56        24.53 o
   1  19   9        522.25        569.66        32.63 o
   2  19   9        827.80        861.02        50.58 o
   3  19   9        236.45        205.77        19.06 o
   4  19   9       1852.51       1857.50        44.91 o
   5  19   9        123.12        118.18        18.41 o
   6  19   9       1002.85        955.37        32.28 o
   7  19   9       1022.69        922.80        39.56 o
  -4  20   9        437.36        360.63        36.17 o
  -3  20   9        914.62        824.85        75.25 o
  -2  20   9       1137.35       1223.23        44.45 o
  -1  20   9         86.06         95.75        26.54 o
   0  20   9       1273.42       1128.05        50.31 o
   1  20   9         13.90         -1.72        18.92 o
   2  20   9        311.86        310.48        22.09 o
   3  20   9       1252.01       1190.92        35.08 o
   4  20   9        392.73        294.31        24.39 o
   0   0  10      29141.09      29504.88       428.54 o
   1   0  10        723.43        779.72        20.56 o
   2   0  10       2018.70       1679.17        34.83 o
   3   0  10        744.55        774.33        20.38 o
   4   0  10       2587.18       2683.41        36.55 o
   5   0  10       5594.42       5142.92        59.33 o
   6   0  10       6373.39       6018.34        69.29 o
   7   0  10       2693.68       2541.85        40.62 o
   8   0  10      27272.23      27529.11       254.32 o
   9   0  10         90.80         65.57        15.44 o
  10   0  10       9422.47       9431.44       118.64 o
  11   0  10       3667.28       3592.91        49.53 o
  12   0  10       1139.62       1102.85        28.74 o
  13   0  10        106.82         96.01        20.28 o
  14   0  10        293.60        371.39        82.15 o
  15   0  10          0.04          1.88        22.13 o
  16   0  10        774.32        789.76        43.24 o
  17   0  10         20.37         14.41        16.46 o
 -17   1  10        550.89        485.04        25.72 o
 -16   1  10       2919.08       3009.64        70.77 o
 -15   1  10        165.89        136.75        22.72 o
 -14   1  10       8535.77       8626.72       398.97 o
 -13   1  10         40.94         14.40        20.93 o
 -12   1  10       2352.23       2464.28        45.97 o
 -11   1  10       1565.10       1678.24        34.42 o
 -10   1  10        303.45        277.95        21.84 o
  -9   1  10        651.02        594.86        18.59 o
  -8   1  10       1134.19       1110.57        30.28 o
  -7   1  10       4889.28       4691.28        58.35 o
  -6   1  10       7754.50       7402.51       103.44 o
  -5   1  10       4228.08       4281.01        52.77 o
  -4   1  10      33339.57      33322.99       329.47 o
  -3   1  10        298.51        250.58        17.40 o
  -2   1  10       9788.24       9265.55        93.82 o
  -1   1  10       2992.09       3050.25        41.66 o
   0   1  10       6041.31       6876.97        79.80 o
   1   1  10       3019.38       3010.22        37.79 o
   2   1  10      11674.92      11304.52       136.95 o
   3   1  10        401.28        360.91        16.44 o
   4   1  10      32476.15      31995.44       315.45 o
   5   1  10       3172.72       3199.19        43.50 o
   6   1  10       9802.53       9570.77       112.32 o
   7   1  10       5114.67       4958.87        62.26 o
   8   1  10       1672.31       1875.20        35.59 o
   9   1  10        708.80        657.24        19.55 o
  10   1  10        343.51        352.75        22.22 o
  11   1  10       1375.18       1360.99        29.93 o
  12   1  10       3396.38       3504.79        49.81 o
  13   1  10         48.65         61.59        17.39 o
  14   1  10       7992.40       8174.42       200.26 o
  15   1  10         89.93        125.18        24.50 o
  16   1  10       3215.32       3365.54        84.26 o
  17   1  10        702.18        639.53        33.05 o
 -17   2  10         38.68         42.31        18.69 o
 -16   2  10        281.40        295.70        30.80 o
 -15   2  10          6.18         -0.44        17.17 o
 -14   2  10        783.47        879.10        43.47 o
 -13   2  10       1229.51       1147.96        35.32 o
 -12   2  10        638.99        618.52        29.56 o
 -11   2  10       1339.92       1310.80        31.37 o
 -10   2  10       7983.41       7975.97        90.22 o
  -9   2  10        916.91        850.81        25.28 o
  -8   2  10      10988.43      10798.56       109.70 o
  -7   2  10       3234.89       3294.44        42.41 o
  -6   2  10       9951.23       9810.36       135.76 o
  -5   2  10       4702.93       4381.65        49.82 o
  -4   2  10       3320.50       3291.84        41.06 o
  -3   2  10       2600.80       2709.13        47.31 o
  -2   2  10      14954.53      14493.73       163.35 o
  -1   2  10        732.88        785.77        22.31 o
   0   2  10       7409.68       7059.91        86.66 o
   1   2  10        696.59        788.79        21.19 o
   2   2  10      11868.53      11613.96       141.46 o
   3   2  10       1578.21       1595.37        27.80 o
   4   2  10       2587.08       2531.59        34.53 o
   5   2  10       4433.73       4136.45        50.44 o
   6   2  10       9214.57       9260.77       109.91 o
   7   2  10       2581.88       2604.63        34.86 o
   8   2  10      11549.18      11340.29       108.71 o
   9   2  10       1041.15        997.74        26.10 o
  10   2  10       9859.27       9861.76       105.21 o
  11   2  10       1150.58       1031.29        26.92 o
  12   2  10        827.01        832.53        30.04 o
  13   2  10        744.41        706.47        27.01 o
  14   2  10       1127.69       1115.08        36.43 o
  15   2  10          7.50         27.72        23.63 o
  16   2  10         31.60         36.75        23.37 o
  17   2  10         76.23         77.15        15.72 o
 -17   3  10        616.41        589.50        91.17 o
 -16   3  10        831.73        879.97        35.00 o
 -15   3  10         21.97         22.15        21.10 o
 -14   3  10       4549.94       4813.50       107.43 o
 -13   3  10        928.58        933.05        32.69 o
 -12   3  10       2851.86       2739.60        77.42 o
 -11   3  10       1273.21       1233.30        27.56 o
 -10   3  10        255.85        269.11        18.83 o
  -9   3  10       1615.32       1596.13        30.15 o
  -8   3  10        115.71        126.94        19.22 o
  -7   3  10       1342.33       1370.94        29.35 o
  -6   3  10       1044.58        978.62        52.72 o
  -5   3  10       3746.45       4191.60        44.85 o
  -4   3  10      15451.80      15503.80       160.11 o
  -3   3  10        202.57        211.40        17.74 o
  -2   3  10       4636.30       4128.14        73.48 o
  -1   3  10       7544.32       7306.06        92.19 o
   0   3  10       1286.88       1264.70        45.37 o
   1   3  10       7518.66       7351.18        87.94 o
   2   3  10       6142.77       5487.61        93.98 o
   3   3  10        523.12        568.23        19.47 o
   4   3  10      17827.92      17963.81       202.31 o
   5   3  10       3212.33       3519.26        41.57 o
   6   3  10       1738.41       1568.50        33.24 o
   7   3  10       1144.14       1094.27        35.85 o
   8   3  10        257.42        302.84        16.84 o
   9   3  10       1034.93       1007.97        26.91 o
  10   3  10        458.16        416.72        22.55 o
  11   3  10       1089.11       1092.57        27.39 o
  12   3  10       2700.41       2701.54        49.96 o
  13   3  10        853.69        873.01        32.25 o
  14   3  10       4369.77       4472.61       231.29 o
  15   3  10        168.33        148.22        25.37 o
  16   3  10        685.25        692.06        45.84 o
  17   3  10        313.05        285.34        19.68 o
 -17   4  10         54.46         48.26        21.69 o
 -16   4  10        792.21        726.88        39.76 o
 -15   4  10         81.22         52.29        25.25 o
 -14   4  10       1043.74       1043.36        33.77 o
 -13   4  10       2000.95       1955.86        41.70 o
 -12   4  10       1065.96       1040.84        33.32 o
 -11   4  10        688.77        669.94        25.03 o
 -10   4  10       1667.60       1624.85        36.11 o
  -9   4  10        126.60        148.91        22.87 o
  -8   4  10       9595.94       9911.10       119.74 o
  -7   4  10       3189.66       3103.84        45.24 o
  -6   4  10       1873.58       1978.86        59.75 o
  -5   4  10       3100.95       2924.08        38.92 o
  -4   4  10       5178.41       5333.23        66.65 o
  -3   4  10        124.90        119.66        16.80 o
  -2   4  10      15801.10      16135.63       172.55 o
  -1   4  10         21.63         36.75        15.09 o
   0   4  10       3200.02       2767.31        42.79 o
   1   4  10        253.03        247.07        21.82 o
   2   4  10      14496.33      14772.93       159.03 o
   3   4  10        481.07        526.60        19.78 o
   4   4  10       4138.89       4141.16        53.59 o
   5   4  10       2177.52       2145.63        31.97 o
   6   4  10       2248.02       2342.25        77.80 o
   7   4  10       2871.74       2932.67        42.33 o
   8   4  10      10565.80      10759.04       108.83 o
   9   4  10         27.76         38.19        17.59 o
  10   4  10       2218.90       2169.12        47.43 o
  11   4  10        968.44        906.42        28.44 o
  12   4  10       1395.88       1453.50        35.02 o
  13   4  10       1674.71       1667.25        49.43 o
  14   4  10        938.79        929.95        32.20 o
  15   4  10         35.66         45.51        24.58 o
  16   4  10        507.97        498.01        24.07 o
  17   4  10         40.98         30.24        29.18 o
 -17   5  10        979.89        878.23        50.40 o
 -16   5  10         61.68         89.03        27.23 o
 -15   5  10        489.85        504.47        27.42 o
 -14   5  10       3010.48       3119.68        64.28 o
 -13   5  10       1066.62       1056.96        46.74 o
 -12   5  10       3627.95       3603.93        62.53 o
 -11   5  10       2406.54       2401.32        50.13 o
 -10   5  10        472.89        527.96        26.94 o
  -9   5  10        154.13        120.05        25.93 o
  -8   5  10         92.04         79.78        21.26 o
  -7   5  10        631.07        602.66        24.01 o
  -6   5  10        593.36        632.47        25.37 o
  -5   5  10       1238.94       1241.02        28.54 o
  -4   5  10       8701.21       8531.24        92.85 o
  -3   5  10       6246.65       6417.22       124.74 o
  -2   5  10       6912.50       6641.43        89.55 o
  -1   5  10      10324.06      10877.86       114.21 o
   0   5  10          7.76         27.03        14.99 o
   1   5  10      10642.47      11546.46       152.61 o
   2   5  10      10364.06      10176.47       121.18 o
   3   5  10       5832.70       5982.75        67.64 o
   4   5  10      11133.67      11056.89       102.60 o
   5   5  10       1040.75       1051.67        28.01 o
   6   5  10        541.01        506.61        20.70 o
   7   5  10       1192.61       1145.33        27.69 o
   8   5  10          3.75         11.84        17.20 o
   9   5  10         51.41         50.13        18.88 o
  10   5  10        876.37        900.71        28.31 o
  11   5  10       1529.63       1563.85        39.30 o
  12   5  10       4305.19       4064.69        75.97 o
  13   5  10        949.58        916.92        50.07 o
  14   5  10       2477.03       2431.70        65.64 o
  15   5  10        340.98        296.47        24.89 o
  16   5  10        240.64        280.99        19.77 o
  17   5  10       1001.80        887.08        48.46 o
 -16   6  10        652.05        634.49        49.43 o
 -15   6  10        966.90        917.86        36.07 o
 -14   6  10       1917.10       1894.21        47.73 o
 -13   6  10        113.52        132.52        65.17 o
 -12   6  10        788.35        720.72        26.77 o
 -11   6  10       3871.18       3764.44        69.20 o
 -10   6  10        699.97        683.66        44.38 o
  -9   6  10       3299.56       3331.21        70.21 o
  -8   6  10       6254.54       6228.22       105.48 o
  -7   6  10       1113.45        998.14        35.26 o
  -6   6  10       1128.32       1130.15        28.60 o
  -5   6  10        512.25        481.62        26.21 o
  -4   6  10       3500.19       3665.14        61.07 o
  -3   6  10       1179.99       1236.26        30.36 o
  -2   6  10      19346.02      19333.59       221.19 o
  -1   6  10       6131.24       6446.68        86.56 o
   0   6  10       4153.08       3914.69        57.88 o
   1   6  10       6052.49       6245.16        84.95 o
   2   6  10      18500.95      18487.29       182.47 o
   3   6  10       1190.00       1159.43        24.88 o
   4   6  10       3162.88       3421.30        56.11 o
   5   6  10        692.33        663.40        27.13 o
   6   6  10       1148.34       1149.57        23.53 o
   7   6  10       1999.62       1816.33        35.41 o
   8   6  10       9913.07       9804.62       117.26 o
   9   6  10       2375.72       2137.02        42.01 o
  10   6  10        185.88        207.31        21.59 o
  11   6  10       3324.51       2999.78        93.58 o
  12   6  10       1077.86       1112.55        39.17 o
  13   6  10         32.70        111.26        65.46 o
  14   6  10       2075.96       2004.06        78.93 o
  15   6  10        774.01        776.56        34.35 o
  16   6  10        515.13        568.34        28.39 o
 -16   7  10        453.50        436.97        29.39 o
 -15   7  10       2560.05       2558.69        76.86 o
 -14   7  10       1264.57       1276.67        34.33 o
 -13   7  10       1070.91       1027.28        35.64 o
 -12   7  10       2969.37       2797.53        48.93 o
 -11   7  10       2110.98       2140.25        55.51 o
 -10   7  10        823.74        799.62        33.00 o
  -9   7  10        523.77        525.58        29.56 o
  -8   7  10        177.65        201.27        30.79 o
  -7   7  10        996.52        880.80        36.62 o
  -6   7  10        446.10        474.37        28.21 o
  -5   7  10       3070.42       2982.52        56.00 o
  -4   7  10       7343.81       7450.97       122.79 o
  -3   7  10       3972.28       3958.66        68.12 o
  -2   7  10      12994.57      12884.36       180.08 o
  -1   7  10       9456.55       9817.14       155.46 o
   0   7  10        146.20        103.14        25.13 o
   1   7  10       9514.74       9934.78       150.01 o
   2   7  10      12875.27      12889.15       182.40 o
   3   7  10       3692.16       3633.62        75.03 o
   4   7  10       5938.28       5990.53        73.32 o
   5   7  10       2533.82       2391.24        41.07 o
   6   7  10        190.31        183.09        15.24 o
   7   7  10       1082.62        980.39        31.37 o
   8   7  10        464.05        491.13        23.42 o
   9   7  10        519.45        560.85        24.52 o
  10   7  10        491.43        494.04        27.37 o
  11   7  10       1255.44       1221.22        33.01 o
  12   7  10       3073.80       2963.37        69.93 o
  13   7  10        517.04        531.08        35.30 o
  14   7  10       1274.71       1382.79        56.10 o
  15   7  10       2166.62       2128.26        48.59 o
  16   7  10        773.23        806.32        40.06 o
 -16   8  10        458.47        466.15        40.50 o
 -15   8  10        582.84        538.09        31.86 o
 -14   8  10       1081.90       1045.79        32.47 o
 -13   8  10        273.37        271.36        21.42 o
 -12   8  10        645.83        688.34        46.78 o
 -11   8  10       2982.56       2916.98        58.71 o
 -10   8  10       2844.96       2673.65        68.79 o
  -9   8  10       5743.40       5828.81        93.71 o
  -8   8  10       1900.23       1923.10        52.34 o
  -7   8  10        198.15        193.98        34.81 o
  -6   8  10       2695.25       2796.72       113.96 o
  -5   8  10       1132.72       1099.42        47.53 o
  -4   8  10       2822.85       3085.60        73.81 o
  -3   8  10       4728.73       4814.31       130.26 o
  -2   8  10       7805.21       7999.70       164.55 o
  -1   8  10      11556.59      11285.39       204.17 o
   0   8  10       6494.29       6524.21       152.96 o
   1   8  10      12375.99      12325.67       220.51 o
   2   8  10       7693.46       7651.93       111.21 o
   3   8  10       5922.04       5718.09        73.73 o
   4   8  10       2368.11       2464.21        39.81 o
   5   8  10       2125.86       2014.14        43.18 o
   6   8  10       1929.64       1970.27        40.52 o
   7   8  10        679.94        669.57        29.60 o
   8   8  10       2397.24       2453.33        65.87 o
   9   8  10       4836.45       4930.55        78.05 o
  10   8  10       3189.26       3162.03        62.47 o
  11   8  10       2042.48       1872.95        43.91 o
  12   8  10        972.43       1020.00        63.13 o
  13   8  10        436.85        467.31        30.04 o
  14   8  10       1454.00       1454.24        44.52 o
  15   8  10        456.92        384.32        20.22 o
 -15   9  10        755.69        732.86        50.58 o
 -14   9  10       1849.23       1826.73        43.23 o
 -13   9  10        726.85        777.79        25.84 o
 -12   9  10       1115.75       1043.46        67.65 o
 -11   9  10        300.90        273.13        25.21 o
 -10   9  10        285.86        250.84        25.83 o
  -9   9  10        317.54        277.43        26.61 o
  -8   9  10        168.65        144.71        28.00 o
  -7   9  10       1302.45       1241.68        66.14 o
  -6   9  10        657.84        558.55        38.23 o
  -5   9  10       3821.43       3481.66       149.97 o
  -4   9  10       8031.53       8014.48       183.01 o
  -3   9  10       6548.96       6588.54       141.51 o
  -2   9  10      10924.49      10531.46       174.49 o
  -1   9  10       2309.34       2420.81        66.37 o
   0   9  10       4605.24       4490.69       101.35 o
   1   9  10       2233.16       2351.37        47.33 o
   2   9  10       9964.25       9886.96       114.23 o
   3   9  10       5146.55       5232.31        66.18 o
   4   9  10       6109.00       6009.69        81.17 o
   5   9  10       5103.44       4779.46        78.97 o
   6   9  10        949.23        965.92        28.51 o
   7   9  10       2109.87       2157.21        48.12 o
   8   9  10        170.23        198.28        24.65 o
   9   9  10        170.16        131.88        23.46 o
  10   9  10        125.53        202.35        25.51 o
  11   9  10        606.86        580.77        28.91 o
  12   9  10        639.25        643.24        55.31 o
  13   9  10        502.73        578.10        34.50 o
  14   9  10       1827.41       1896.03        56.64 o
  15   9  10        552.51        516.17        22.52 o
 -15  10  10        295.16        282.41        28.91 o
 -14  10  10        512.82        475.01        31.47 o
 -13  10  10         59.70         69.82        17.38 o
 -12  10  10        717.70        677.67        24.78 o
 -11  10  10       2166.61       2403.21       191.70 o
 -10  10  10       2187.30       2123.66        51.80 o
  -9  10  10       4029.94       4074.65        92.13 o
  -8  10  10       2242.53       2290.30        70.26 o
  -7  10  10       1078.27       1112.83        58.53 o
  -6  10  10       4457.15       4502.06       183.92 o
  -5  10  10       1506.34       1418.33        61.70 o
  -4  10  10       6505.82       6724.77       190.24 o
  -3  10  10       5554.99       5512.93       165.57 o
  -2  10  10       3634.91       3549.49       101.18 o
  -1  10  10       6058.13       5941.32       130.41 o
   0  10  10        193.25        202.60        30.43 o
   1  10  10       6277.11       6069.00       133.47 o
   2  10  10       3229.18       3136.81        50.35 o
   3  10  10       5390.45       5505.16        74.33 o
   4  10  10       6609.26       6798.39        93.27 o
   5  10  10       2423.19       2342.78        52.37 o
   6  10  10       2852.29       2918.13        58.68 o
   7  10  10        336.48        385.98        27.90 o
   8  10  10       2491.30       2652.97        52.28 o
   9  10  10       2651.73       2715.65        54.15 o
  10  10  10       2050.18       2084.95        56.03 o
  11  10  10       1258.44       1150.90        67.24 o
  12  10  10        454.80        434.57        30.29 o
  13  10  10        125.97        141.41        23.75 o
  14  10  10        696.11        707.53        46.28 o
  15  10  10         40.00         22.11        30.06 o
 -14  11  10       1086.45       1078.70        44.64 o
 -13  11  10       1028.12       1109.97        32.26 o
 -12  11  10        490.92        497.14        21.78 o
 -11  11  10        833.81        741.18        29.91 o
 -10  11  10        737.30        866.93       119.99 o
  -9  11  10        712.41        653.78        45.41 o
  -8  11  10         45.32         87.37        29.91 o
  -7  11  10       1234.20       1323.52        72.19 o
  -6  11  10       1433.24       1367.95        69.12 o
  -5  11  10       7980.90       7988.74       184.58 o
  -4  11  10       7116.85       7295.04       351.58 o
  -3  11  10        766.47        778.17        85.01 o
  -2  11  10       2612.83       2513.68        75.60 o
  -1  11  10       4341.56       4565.14       120.16 o
   0  11  10       1898.24       1753.77        54.33 o
   1  11  10       4258.10       4493.55        94.80 o
   2  11  10       2138.00       2004.23        41.83 o
   3  11  10        622.59        572.02        25.44 o
   4  11  10       5952.18       5959.11       113.82 o
   5  11  10       7067.03       7059.48        93.17 o
   6  11  10       1900.36       1774.61        40.11 o
   7  11  10       1818.49       1841.75        44.97 o
   8  11  10        265.42        312.45        26.15 o
   9  11  10        950.85        977.85        33.40 o
  10  11  10        476.93        529.04        37.18 o
  11  11  10        815.44        746.99        30.94 o
  12  11  10        209.69        267.59        30.71 o
  13  11  10       1508.49       1639.56        43.34 o
  14  11  10        956.32        949.60        40.99 o
 -14  12  10         91.74         95.68        29.53 o
 -13  12  10        261.62        265.85        23.62 o
 -12  12  10        146.32        116.20        19.46 o
 -11  12  10       1249.15       1271.72        47.50 o
 -10  12  10       3686.14       3455.20        87.38 o
  -9  12  10       2905.42       2867.41       119.97 o
  -8  12  10       3647.13       3508.37       133.37 o
  -7  12  10       4305.82       4160.90       132.93 o
  -6  12  10       1586.92       1599.10        80.69 o
  -5  12  10        428.23        430.16        40.32 o
  -4  12  10       3465.49       3569.75       199.84 o
  -3  12  10       1441.86       1613.84       106.70 o
  -2  12  10        149.04        234.94        53.61 o
  -1  12  10       4362.22       4497.42       121.60 o
   0  12  10       4456.33       4604.70       123.98 o
   1  12  10       4058.89       4172.62        85.76 o
   2  12  10        364.05        418.44        33.19 o
   3  12  10        691.15        748.11        30.39 o
   4  12  10       3057.20       3066.86        57.29 o
   5  12  10        877.27        832.72        29.50 o
   6  12  10       1044.86       1099.95        29.78 o
   7  12  10       4622.19       4746.08        76.11 o
   8  12  10       2843.72       2864.54        50.36 o
   9  12  10       2157.61       2312.99        62.41 o
  10  12  10       2806.08       2745.26        56.00 o
  11  12  10        891.75        913.27        31.07 o
  12  12  10         85.43         91.89        23.08 o
  13  12  10        170.38        143.74        29.11 o
  14  12  10         74.52         72.33        28.83 o
 -13  13  10       1808.08       1830.78       131.13 o
 -12  13  10         48.51         74.96        21.95 o
 -11  13  10       1170.28       1173.33        42.93 o
 -10  13  10         32.34         56.42        24.99 o
  -9  13  10        829.21        763.44        50.54 o
  -8  13  10       1691.21       1841.87        81.40 o
  -7  13  10        530.82        555.16        58.61 o
  -6  13  10       1268.32       1170.95        64.24 o
  -5  13  10       4025.78       4285.80       105.33 o
  -4  13  10       1513.70       1579.60        68.03 o
  -3  13  10       4262.60       4415.22       255.02 o
  -2  13  10       2636.28       2528.24       106.68 o
  -1  13  10        642.52        667.25        62.37 o
   0  13  10        202.56        244.34        43.18 o
   1  13  10       1109.71       1221.82        43.64 o
   2  13  10       3118.22       3023.25        63.42 o
   3  13  10       5106.07       5242.20        84.64 o
   4  13  10       1838.85       1706.59        47.24 o
   5  13  10       3053.52       3061.60        58.58 o
   6  13  10       1828.62       1850.95        42.33 o
   7  13  10        728.26        739.42        37.34 o
   8  13  10       1421.21       1523.37        69.85 o
   9  13  10        983.15        918.23        41.67 o
  10  13  10         42.87         60.74        21.44 o
  11  13  10       1480.23       1636.08        41.71 o
  12  13  10         80.54        119.61        27.36 o
  13  13  10       2767.40       2731.22        76.03 o
 -12  14  10        152.24        150.12        19.35 o
 -11  14  10        369.52        429.42        28.38 o
 -10  14  10       1814.50       1773.80        65.86 o
  -9  14  10       2819.17       2973.91        84.04 o
  -8  14  10       1829.88       1791.10        50.83 o
  -7  14  10       3994.07       3829.23       169.90 o
  -6  14  10        202.53        201.05        42.90 o
  -5  14  10       2116.94       2144.77        74.83 o
  -4  14  10        105.39        158.06        40.07 o
  -3  14  10        223.54        242.27        77.51 o
  -2  14  10       3766.52       4004.93       244.41 o
  -1  14  10       3296.79       3248.80       226.99 o
   0  14  10         46.47         36.42        40.10 o
   1  14  10       3289.29       3226.38        73.01 o
   2  14  10       3906.37       3823.05        74.24 o
   3  14  10         89.76         81.46        25.80 o
   4  14  10        107.62        128.29        25.98 o
   5  14  10       2459.15       2504.88        57.77 o
   6  14  10        315.21        388.41        28.64 o
   7  14  10       4547.77       5009.97       277.12 o
   8  14  10       2120.43       2084.08        47.78 o
   9  14  10       2727.42       2776.81        62.05 o
  10  14  10       1810.20       1904.03        54.12 o
  11  14  10        349.04        420.68        24.43 o
  12  14  10        184.61        203.65        25.11 o
 -11  15  10       1626.12       1492.76        54.48 o
 -10  15  10        202.39        177.10        18.19 o
  -9  15  10       1412.77       1419.15        50.76 o
  -8  15  10       1057.33       1112.98        52.97 o
  -7  15  10        277.45        239.79        31.26 o
  -6  15  10        612.72        603.38        52.89 o
  -5  15  10       2520.48       2581.35       115.12 o
  -4  15  10       2944.46       2917.39        74.35 o
  -3  15  10       4474.20       4811.59       138.51 o
  -2  15  10       1315.63       1516.36       114.92 o
  -1  15  10       2048.81       2045.97       134.23 o
   0  15  10        176.35        154.17        48.80 o
   1  15  10       2443.96       2436.25        61.24 o
   2  15  10       1881.78       1891.37        53.48 o
   3  15  10       4160.04       4249.76        87.27 o
   4  15  10       3101.29       3042.54        62.55 o
   5  15  10       1222.26       1240.96        52.72 o
   6  15  10       1035.48       1010.34        70.74 o
   7  15  10        666.67        635.84        35.69 o
   8  15  10        965.71       1005.39        42.25 o
   9  15  10       1334.53       1324.97        45.50 o
  10  15  10        122.38        109.53        20.11 o
  11  15  10       2042.17       1857.81        41.24 o
 -10  16  10        192.52        195.80        22.94 o
  -9  16  10       2394.13       2521.11        65.73 o
  -8  16  10        936.58        870.28        40.69 o
  -7  16  10       3196.61       3045.38        75.98 o
  -6  16  10         10.88          5.52        27.98 o
  -5  16  10        631.19        659.85        30.96 o
  -4  16  10       1167.24       1119.02        48.01 o
  -3  16  10        775.53        666.67        81.88 o
  -2  16  10        846.40        910.87        93.97 o
  -1  16  10       1271.64       1247.35       143.51 o
   0  16  10          6.08         29.53        94.61 o
   1  16  10       1912.24       2088.42       168.54 o
   2  16  10        596.66        654.70       112.83 o
   3  16  10        436.07        393.84        95.32 o
   4  16  10        616.59        572.00        42.27 o
   5  16  10        660.97        701.62        29.33 o
   6  16  10         96.71         86.02        23.74 o
   7  16  10       3572.84       3652.68        83.65 o
   8  16  10       1113.81       1119.83        43.65 o
   9  16  10       1550.03       1549.92        45.44 o
  10  16  10        429.16        405.53        20.77 o
  -9  17  10        682.68        792.99        50.58 o
  -8  17  10        249.82        254.60        28.00 o
  -7  17  10        337.29        284.43        22.34 o
  -6  17  10        161.28        155.52        26.75 o
  -5  17  10       1353.05       1354.03        42.32 o
  -4  17  10        150.57        153.16        24.21 o
  -3  17  10       3542.06       3585.05        88.59 o
  -2  17  10       1372.07       1415.81        62.10 o
  -1  17  10        441.86        470.99        38.00 o
   0  17  10         35.98         11.88        37.47 o
   1  17  10        677.21        687.53        33.96 o
   2  17  10       1895.37       1843.12        96.51 o
   3  17  10       2792.89       2875.44        70.98 o
   4  17  10        275.48        295.82        25.60 o
   5  17  10       1393.62       1417.03        41.90 o
   6  17  10        339.40        319.96        25.94 o
   7  17  10        959.69        964.49        38.04 o
   8  17  10        442.23        486.67        25.47 o
   9  17  10        518.26        505.36        24.62 o
  -8  18  10        353.80        320.63        33.25 o
  -7  18  10       1829.91       1652.18       181.09 o
  -6  18  10         51.91         25.56        17.97 o
  -5  18  10        221.38        247.61        22.08 o
  -4  18  10        969.49        992.58        44.54 o
  -3  18  10        939.49        927.98        45.56 o
  -2  18  10        717.65        803.55        34.57 o
  -1  18  10       1783.01       1790.06        81.62 o
   0  18  10         13.58         24.41        23.95 o
   1  18  10       2031.26       2048.67       107.59 o
   2  18  10        651.66        641.75        34.07 o
   3  18  10       1169.62       1157.80        36.39 o
   4  18  10        866.63        906.48        32.44 o
   5  18  10         85.29        100.89        25.83 o
   6  18  10          7.10         29.46        21.71 o
   7  18  10       1400.63       1390.79        40.26 o
   8  18  10        414.03        393.30        32.34 o
  -5  19  10        969.04        845.52        33.70 o
  -4  19  10        121.32        111.70        29.45 o
  -3  19  10       2174.38       2195.13        66.46 o
  -2  19  10        263.96        278.81        29.77 o
  -1  19  10        728.12        784.39        38.99 o
   0  19  10       1672.52       1780.84        49.46 o
   1  19  10        762.56        802.00        40.35 o
   2  19  10        411.10        373.89        26.63 o
   3  19  10       1837.79       1849.66        46.94 o
   4  19  10        118.15         96.53        16.23 o
   5  19  10       1326.23       1326.07        36.27 o
   6  19  10        239.34        173.25        14.67 o
  -2  20  10         48.72         61.06        34.13 o
  -1  20  10       2643.07       2519.71       168.54 o
   0  20  10       1479.49       1551.57        77.19 o
   1  20  10       2161.83       2163.89        58.02 o
   2  20  10         93.16         88.63        15.97 o
   3  20  10       1727.34       1381.91        44.70 o
   1   0  11       5822.07       5746.88        76.83 o
   2   0  11      19202.19      19598.98       208.43 o
   3   0  11         23.23         25.85        16.28 o
   4   0  11      12800.41      12262.83       132.22 o
   5   0  11        401.88        369.39        23.00 o
   6   0  11        403.54        393.56        21.46 o
   7   0  11          6.57         23.56        17.69 o
   8   0  11       1412.67       1523.17        27.24 o
   9   0  11         35.95         34.33        16.76 o
  10   0  11       1124.44       1121.47        27.83 o
  11   0  11        429.63        454.70        20.15 o
  12   0  11       1814.55       1842.56        33.23 o
  13   0  11         54.39         60.19        23.68 o
  14   0  11       1838.64       1890.80        47.85 o
  15   0  11        270.81        271.24        23.40 o
  16   0  11         71.26         85.15        19.98 o
  17   0  11        534.03        411.18        39.26 o
 -17   1  11        381.50        288.80        34.84 o
 -16   1  11       2436.33       2115.90        66.65 o
 -15   1  11         73.15         90.14        21.32 o
 -14   1  11       2897.57       2873.86        52.73 o
 -13   1  11        235.41        251.27        23.24 o
 -12   1  11       1238.25       1135.94        27.94 o
 -11   1  11        522.39        621.62        25.98 o
 -10   1  11       3159.05       3146.30        53.42 o
  -9   1  11        208.31        204.15        18.62 o
  -8   1  11       5172.71       5100.42        61.52 o
  -7   1  11        496.56        486.39        19.44 o
  -6   1  11       1265.25       1219.40        30.35 o
  -5   1  11        930.00        876.20        39.48 o
  -4   1  11       2318.87       2256.67        38.19 o
  -3   1  11        825.39        846.22        22.50 o
  -2   1  11      11826.57      11952.64       126.40 o
  -1   1  11       4198.64       4127.85        74.87 o
   0   1  11      13594.77      13303.00       135.74 o
   1   1  11       4503.56       4494.28       108.92 o
   2   1  11       9441.46       9505.79       140.08 o
   3   1  11        466.14        533.41        23.38 o
   4   1  11       2454.22       2506.27        39.67 o
   5   1  11        589.92        585.32        24.12 o
   6   1  11       1468.71       1455.07        35.62 o
   7   1  11        583.60        618.56        19.20 o
   8   1  11       6400.57       6192.97        74.90 o
   9   1  11        198.51        211.08        18.44 o
  10   1  11       2711.44       2674.67        45.14 o
  11   1  11        720.07        805.24        23.56 o
  12   1  11       1197.73       1125.00        28.39 o
  13   1  11        181.92        214.66        24.97 o
  14   1  11       2305.32       2306.55        48.12 o
  15   1  11        108.42         81.37        23.16 o
  16   1  11       2608.70       2612.09        75.73 o
  17   1  11        460.71        433.81        37.85 o
 -17   2  11        321.29        263.68        32.01 o
 -16   2  11        183.21        181.36        34.40 o
 -15   2  11        526.77        460.63        27.31 o
 -14   2  11       1244.23       1312.54        31.66 o
 -13   2  11        114.33         88.87        29.38 o
 -12   2  11       2164.53       2149.20        54.24 o
 -11   2  11       2163.75       2259.02        42.36 o
 -10   2  11        737.68        758.36        29.75 o
  -9   2  11        513.65        505.22        25.15 o
  -8   2  11        411.67        453.54        23.08 o
  -7   2  11       1748.61       1777.43        32.09 o
  -6   2  11       2888.23       2801.32        39.81 o
  -5   2  11       5322.01       5248.42       160.42 o
  -4   2  11      10203.25      10165.30       116.15 o
  -3   2  11       5241.97       5265.98        95.45 o
  -2   2  11      15490.46      15468.95       166.11 o
  -1   2  11       3401.30       3239.26        59.68 o
   0   2  11        805.40        822.72        30.78 o
   1   2  11       4522.22       4440.55        90.50 o
   2   2  11      14890.15      14829.07       191.60 o
   3   2  11       5504.76       5764.46        85.33 o
   4   2  11       9520.86       9326.72       102.01 o
   5   2  11       5331.98       5340.31        84.62 o
   6   2  11       4630.15       4631.70        74.17 o
   7   2  11       1228.38       1294.28        24.77 o
   8   2  11        256.43        264.06        18.17 o
   9   2  11        339.12        317.36        21.99 o
  10   2  11        866.41        834.02        27.13 o
  11   2  11       2107.48       2219.56        44.36 o
  12   2  11       1592.28       1569.28        50.40 o
  13   2  11         73.24        100.00        31.84 o
  14   2  11       2088.18       2163.28        50.02 o
  15   2  11        456.12        451.24        33.57 o
  16   2  11        373.99        374.85        25.04 o
 -16   3  11        591.24        490.93        54.29 o
 -15   3  11        231.68        247.71        28.84 o
 -14   3  11       2189.54       2095.70        45.46 o
 -13   3  11        498.31        520.19        37.97 o
 -12   3  11        972.44        974.44        34.94 o
 -11   3  11       2599.79       2600.04        43.27 o
 -10   3  11       6562.06       6422.32        83.17 o
  -9   3  11        696.39        713.62        29.78 o
  -8   3  11      14866.25      14570.69       158.26 o
  -7   3  11       1436.47       1464.61        30.79 o
  -6   3  11       9264.98       9451.38        99.58 o
  -5   3  11       4539.62       4554.65       118.64 o
  -4   3  11       4216.80       4340.25        52.05 o
  -3   3  11       4393.37       4073.60        52.92 o
  -2   3  11       7291.33       7145.21        98.26 o
  -1   3  11      14457.89      14530.15       197.32 o
   0   3  11      10817.29      10649.79       175.73 o
   1   3  11      13436.88      13485.62       225.09 o
   2   3  11       8259.64       8155.38       151.20 o
   3   3  11       4241.61       4060.14        63.85 o
   4   3  11       4265.43       4360.96        62.30 o
   5   3  11       3395.99       3351.50        70.69 o
   6   3  11      11355.72      11481.49       133.50 o
   7   3  11        864.72        929.58        22.69 o
   8   3  11      12599.92      12408.23       124.14 o
   9   3  11        758.84        834.09        25.90 o
  10   3  11       8573.54       8513.19       103.39 o
  11   3  11       2629.56       2654.60        46.50 o
  12   3  11        808.02        742.47        28.17 o
  13   3  11        374.06        443.88        35.52 o
  14   3  11       1713.51       1758.04        44.77 o
  15   3  11        389.09        418.81        47.85 o
  16   3  11        227.04        274.53        28.89 o
 -16   4  11        578.73        610.03        34.78 o
 -15   4  11        881.01        895.63        38.35 o
 -14   4  11       1738.61       1744.71        38.25 o
 -13   4  11        613.77        580.78       123.53 o
 -12   4  11       2683.87       2662.09        55.52 o
 -11   4  11       1512.74       1408.72        39.45 o
 -10   4  11        571.47        584.91        37.11 o
  -9   4  11        376.04        398.92        27.29 o
  -8   4  11        514.77        539.00        26.24 o
  -7   4  11       1590.53       1691.20        32.61 o
  -6   4  11       8622.59       8351.50        90.22 o
  -5   4  11       5419.44       5188.25        83.75 o
  -4   4  11      18527.66      18137.14       254.26 o
  -3   4  11       5088.69       4795.57        72.31 o
  -2   4  11      14244.26      14065.45       162.56 o
  -1   4  11       3652.91       3266.32        47.20 o
   0   4  11        245.09        184.50        17.86 o
   1   4  11       3638.85       3282.45        64.26 o
   2   4  11      14307.06      14099.27       162.77 o
   3   4  11       5629.16       5753.85        96.94 o
   4   4  11      20545.32      20500.95       327.00 o
   5   4  11       6177.36       6258.20       114.18 o
   6   4  11       8420.36       8339.33        99.39 o
   7   4  11       1458.62       1564.85        29.88 o
   8   4  11        392.42        326.69        19.82 o
   9   4  11        519.01        603.54        27.56 o
  10   4  11        652.50        638.67        28.49 o
  11   4  11       1226.09       1210.83        31.59 o
  12   4  11       3533.11       3375.98        65.70 o
  13   4  11        480.48        497.83       121.50 o
  14   4  11       1947.96       2069.16        44.51 o
  15   4  11       1134.98       1133.49        50.92 o
  16   4  11        467.60        468.12        26.80 o
 -16   5  11         28.25         35.45        21.99 o
 -15   5  11        277.70        274.75        22.75 o
 -14   5  11        450.11        373.78        27.12 o
 -13   5  11         51.65         50.15        28.06 o
 -12   5  11        505.06        541.28        29.28 o
 -11   5  11       4088.46       4054.16       111.94 o
 -10   5  11       3217.32       3053.52        78.02 o
  -9   5  11       1084.89       1014.16        36.38 o
  -8   5  11      26821.18      26677.96       299.86 o
  -7   5  11       3843.65       3920.40        60.23 o
  -6   5  11       6421.81       6309.98        80.67 o
  -5   5  11       3826.43       3891.01        67.07 o
  -4   5  11       1517.81       1558.37        47.42 o
  -3   5  11       2417.45       2296.95        42.88 o
  -2   5  11       6288.80       5978.74        87.92 o
  -1   5  11       9151.62       9164.77       110.79 o
   0   5  11       7223.83       7218.10        95.53 o
   1   5  11       7165.22       7256.16       131.80 o
   2   5  11       4872.30       4610.04        65.85 o
   3   5  11       2479.48       2416.44        51.07 o
   4   5  11       1567.43       1727.20        55.86 o
   5   5  11       2548.52       2554.77        40.62 o
   6   5  11       6173.52       6131.19        78.23 o
   7   5  11       3232.91       3346.81        45.26 o
   8   5  11      26252.78      25982.61       275.49 o
   9   5  11       1821.02       1757.53        41.14 o
  10   5  11       4440.34       4271.12        81.10 o
  11   5  11       3571.20       3731.07        63.99 o
  12   5  11        457.63        430.07        28.09 o
  13   5  11        167.90        124.00        29.26 o
  14   5  11        111.83        125.55        23.97 o
  15   5  11        278.48        265.00        23.20 o
  16   5  11         67.03         73.95        18.04 o
 -16   6  11        741.17        689.75        32.70 o
 -15   6  11        298.54        327.36        28.01 o
 -14   6  11       2357.02       2412.55        49.52 o
 -13   6  11        596.06        611.27        25.28 o
 -12   6  11       3291.78       3348.99        64.26 o
 -11   6  11       4991.24       4793.82        75.90 o
 -10   6  11        582.92        553.96        33.85 o
  -9   6  11        308.58        318.48        31.34 o
  -8   6  11        412.45        365.41        31.49 o
  -7   6  11         57.92         82.16        21.66 o
  -6   6  11       4638.35       4272.96        58.30 o
  -5   6  11       5878.41       5635.13        65.03 o
  -4   6  11      15177.04      14979.22       237.99 o
  -3   6  11       2483.72       2345.18        78.15 o
  -2   6  11      21850.33      21637.24       284.32 o
  -1   6  11       2322.77       2321.99        53.00 o
   0   6  11        593.78        620.45        33.27 o
   1   6  11       2258.76       2223.87        51.59 o
   2   6  11      22242.04      22551.03       322.57 o
   3   6  11       2873.12       2977.79        96.42 o
   4   6  11      12657.37      12390.65       137.29 o
   5   6  11       6693.63       6797.34        70.41 o
   6   6  11       5808.71       5549.52        58.37 o
   7   6  11        183.88        192.77        21.85 o
   8   6  11        626.42        573.83        26.45 o
   9   6  11        570.57        570.51        25.76 o
  10   6  11        591.57        520.34        25.05 o
  11   6  11       4823.41       4643.77        71.31 o
  12   6  11       4329.24       4343.43        74.63 o
  13   6  11        296.32        324.18        23.04 o
  14   6  11       2767.36       2865.26        70.91 o
  15   6  11        106.98        104.63        19.83 o
  16   6  11        828.12        953.22        54.47 o
 -16   7  11        226.66        211.16        29.00 o
 -15   7  11        308.25        326.74        44.39 o
 -14   7  11        309.68        331.45        22.80 o
 -13   7  11        425.83        386.67        29.01 o
 -12   7  11         32.76        -24.43        72.95 o
 -11   7  11       1207.36       1152.88        62.31 o
 -10   7  11       4517.39       4610.44        83.30 o
  -9   7  11       2485.37       2423.99        53.02 o
  -8   7  11      14647.56      14318.22       216.49 o
  -7   7  11       1727.57       1663.45        47.54 o
  -6   7  11       4583.18       4351.29        78.12 o
  -5   7  11       2723.29       2711.00        49.62 o
  -4   7  11        757.44        801.02        25.92 o
  -3   7  11        693.44        761.26        28.25 o
  -2   7  11       4272.05       4492.94       103.93 o
  -1   7  11       2741.10       2942.41        57.08 o
   0   7  11       7881.36       7641.76       143.92 o
   1   7  11        977.44       1028.95        33.95 o
   2   7  11       2293.63       2476.59        48.19 o
   3   7  11        964.23       1007.25        26.35 o
   4   7  11        492.00        540.16        22.51 o
   5   7  11       1944.14       1988.02        30.32 o
   6   7  11       3912.86       3925.25        48.73 o
   7   7  11       2357.28       2313.76        41.63 o
   8   7  11      15966.30      15653.86       184.53 o
   9   7  11       1706.15       1699.59        35.67 o
  10   7  11       3532.03       3446.02        54.61 o
  11   7  11        848.38        884.53        29.25 o
  12   7  11        126.75         73.26        62.50 o
  13   7  11        483.32        509.96        28.55 o
  14   7  11        646.07        684.06        30.88 o
  15   7  11        453.27        387.25        24.86 o
  16   7  11         22.67         67.91        25.11 o
 -15   8  11        192.37        265.72        26.49 o
 -14   8  11       2348.97       2440.01        60.86 o
 -13   8  11       1800.93       1711.15        46.58 o
 -12   8  11        994.60        945.41        34.96 o
 -11   8  11       3032.81       2901.32        57.96 o
 -10   8  11        246.90        277.85        26.80 o
  -9   8  11        812.12        804.90        37.69 o
  -8   8  11        218.71        252.10        32.42 o
  -7   8  11         60.91         48.15        34.80 o
  -6   8  11       1025.21        963.60        46.01 o
  -5   8  11       1085.42        941.27        40.12 o
  -4   8  11       3520.35       3461.24        77.72 o
  -3   8  11       4434.04       4388.19        82.81 o
  -2   8  11      10925.99      11083.23       150.49 o
  -1   8  11       3148.02       3174.56        72.08 o
   0   8  11        345.26        382.04        29.71 o
   1   8  11       3422.64       3430.58        64.50 o
   2   8  11       9264.57       9500.08       110.75 o
   3   8  11       5501.25       5798.29        75.24 o
   4   8  11       2603.24       2524.02        41.36 o
   5   8  11       1171.75       1147.33        29.40 o
   6   8  11       1821.24       1759.79        36.58 o
   7   8  11         50.40         72.83        21.11 o
   8   8  11        118.63        118.31        23.64 o
   9   8  11        938.58        907.37        32.22 o
  10   8  11        691.95        670.18        45.26 o
  11   8  11       3073.55       3095.00        65.64 o
  12   8  11        802.37        708.85        36.00 o
  13   8  11       1298.01       1336.22        35.85 o
  14   8  11       2362.00       2471.84        83.11 o
  15   8  11         76.03         55.88        28.47 o
 -15   9  11        532.17        497.83        39.44 o
 -14   9  11        483.08        419.77        26.65 o
 -13   9  11        187.89        175.54        23.64 o
 -12   9  11         28.88         39.09        20.00 o
 -11   9  11       1482.88       1595.94       103.92 o
 -10   9  11       2203.73       2264.25        54.99 o
  -9   9  11       2010.31       1948.29        57.68 o
  -8   9  11       4307.39       4457.24        85.83 o
  -7   9  11       2561.60       2506.65        66.36 o
  -6   9  11       1223.73       1125.87        46.35 o
  -5   9  11       2720.35       2831.06        86.14 o
  -4   9  11        434.98        423.29        42.72 o
  -3   9  11        127.75        177.59        34.92 o
  -2   9  11       3753.88       4072.14       100.15 o
  -1   9  11        495.29        586.33        48.43 o
   0   9  11       2265.89       2113.77       126.88 o
   1   9  11        154.07        156.06        28.39 o
   2   9  11       3504.48       3744.99        58.01 o
   3   9  11        347.85        334.12        21.79 o
   4   9  11        151.72        145.38        20.58 o
   5   9  11       2867.90       2964.06        49.27 o
   6   9  11        955.81        900.21        29.25 o
   7   9  11       1788.06       1798.53        39.41 o
   8   9  11       4384.26       4525.46        72.62 o
   9   9  11       1499.80       1535.42        43.54 o
  10   9  11       2149.27       2129.40        52.52 o
  11   9  11       1367.53       1591.11       154.57 o
  12   9  11          0.67         14.77        22.57 o
  13   9  11        163.74        178.25        24.56 o
  14   9  11        337.69        326.91        29.30 o
  15   9  11        917.99        806.93       126.54 o
 -14  10  11       1428.09       1547.75        53.60 o
 -13  10  11       2173.43       2042.63        70.17 o
 -12  10  11        185.35        170.50        19.46 o
 -11  10  11       1484.69       1473.48        47.63 o
 -10  10  11        545.19        506.20        48.78 o
  -9  10  11        597.32        545.20        33.40 o
  -8  10  11        262.70        258.22        29.01 o
  -7  10  11        515.27        659.95        45.76 o
  -6  10  11        201.45        256.07        28.90 o
  -5  10  11       4660.58       4589.62       150.76 o
  -4  10  11       4235.07       4312.28       146.97 o
  -3  10  11       3589.45       3722.61       103.59 o
  -2  10  11       2300.58       2433.54        82.49 o
  -1  10  11       2911.76       2916.60       102.08 o
   0  10  11        265.29        315.33        37.73 o
   1  10  11       3254.37       3357.47        76.83 o
   2  10  11       1233.87       1280.60        41.44 o
   3  10  11       1643.73       1648.50        48.34 o
   4  10  11       5222.12       5286.56        76.46 o
   5  10  11       6751.09       6726.54        91.58 o
   6  10  11        177.01        224.27        22.76 o
   7  10  11       1087.96       1159.49        35.45 o
   8  10  11        224.13        169.30        27.23 o
   9  10  11        958.42        916.59        35.64 o
  10  10  11        347.99        278.24        33.21 o
  11  10  11       1452.41       1494.50        43.84 o
  12  10  11        293.39        328.24        25.31 o
  13  10  11       2001.41       2034.66        51.41 o
  14  10  11       1206.53       1313.81        73.39 o
 -14  11  11       1628.17       1602.51        44.70 o
 -13  11  11        540.35        548.88        32.98 o
 -12  11  11       1553.89       1535.77        38.75 o
 -11  11  11       2192.48       2176.22       126.97 o
 -10  11  11       1450.53       1324.55        60.77 o
  -9  11  11       2193.13       2112.84        77.43 o
  -8  11  11       2565.01       2503.62        89.08 o
  -7  11  11       1317.89       1272.69        56.59 o
  -6  11  11        150.82        140.51        35.58 o
  -5  11  11       4620.37       4636.28       122.13 o
  -4  11  11         32.29         40.93        31.56 o
  -3  11  11       1692.83       1814.78       161.29 o
  -2  11  11       3542.25       3490.83       227.96 o
  -1  11  11       1962.18       1941.92       235.56 o
   0  11  11       5668.75       5657.59       120.24 o
   1  11  11       2024.07       2011.47        62.54 o
   2  11  11       2161.41       1988.22        63.78 o
   3  11  11       1109.85       1097.29        34.77 o
   4  11  11        222.47        254.48        23.39 o
   5  11  11       4243.40       4535.42        66.64 o
   6  11  11        656.14        681.87        25.85 o
   7  11  11       1537.21       1552.62        49.07 o
   8  11  11       1986.30       1990.60        46.78 o
   9  11  11       2014.61       2151.93        48.28 o
  10  11  11        914.08        954.52        64.52 o
  11  11  11       1801.30       1854.89        41.76 o
  12  11  11       1297.36       1365.54        48.64 o
  13  11  11        673.52        709.34        36.48 o
  14  11  11       1263.35       1266.77        64.37 o
 -13  12  11       1085.01       1125.27        34.64 o
 -12  12  11        154.76        146.32        23.20 o
 -11  12  11       1579.85       1688.11        63.38 o
 -10  12  11       1076.93       1034.46        79.69 o
  -9  12  11        113.72        177.24        48.01 o
  -8  12  11         44.46         21.39        29.08 o
  -7  12  11        273.46        257.39        39.04 o
  -6  12  11        116.78        118.86        35.81 o
  -5  12  11       3132.16       3230.51       108.11 o
  -4  12  11       2095.45       2189.44        91.10 o
  -3  12  11       2327.77       2565.21        94.40 o
  -2  12  11       1280.39       1372.58       169.16 o
  -1  12  11       1218.75       1113.27        70.11 o
   0  12  11       1107.28       1024.16        44.60 o
   1  12  11        756.27        695.40        40.68 o
   2  12  11       1268.82       1334.92        44.95 o
   3  12  11       2960.07       2978.24        70.60 o
   4  12  11       2548.62       2634.63        57.00 o
   5  12  11       2782.86       2869.60        52.92 o
   6  12  11         93.67         82.67        21.10 o
   7  12  11         66.89         91.87        23.22 o
   8  12  11        165.28        171.42        24.35 o
   9  12  11        109.75        106.26        31.34 o
  10  12  11        885.22        842.06        34.15 o
  11  12  11       2210.04       2267.31        51.08 o
  12  12  11        297.29        334.46        31.58 o
  13  12  11        773.47        836.68        56.77 o
 -12  13  11        729.03        786.90        31.08 o
 -11  13  11        748.77        712.01        35.34 o
 -10  13  11        403.40        411.06        27.99 o
  -9  13  11       1826.39       1776.10        52.80 o
  -8  13  11        566.33        570.62        46.89 o
  -7  13  11       2239.05       2219.57        89.04 o
  -6  13  11        478.36        445.23        38.74 o
  -5  13  11        572.06        631.86        33.87 o
  -4  13  11        316.20        305.80        35.23 o
  -3  13  11       2123.64       2197.14        98.74 o
  -2  13  11        808.14        844.10       127.15 o
  -1  13  11       9228.56       9377.95       264.91 o
   0  13  11       2312.78       2214.34        66.76 o
   1  13  11       9310.98       9587.93       183.55 o
   2  13  11        533.65        528.91        40.16 o
   3  13  11       1799.93       1787.41        85.48 o
   4  13  11        384.36        358.93        47.00 o
   5  13  11        405.14        471.36        29.97 o
   6  13  11        589.25        541.91        29.88 o
   7  13  11       1104.62       1210.22        41.52 o
   8  13  11        533.94        585.62        91.14 o
   9  13  11       2638.83       2678.91        82.09 o
  10  13  11        213.14        204.32        27.91 o
  11  13  11       1457.53       1491.42        44.15 o
  12  13  11        661.64        697.49        55.00 o
 -12  14  11         45.74         47.97        18.50 o
 -11  14  11        716.81        770.56        30.72 o
 -10  14  11        116.84        136.09        20.79 o
  -9  14  11        305.33        315.55        27.19 o
  -8  14  11         74.54         33.98        29.11 o
  -7  14  11       2665.65       2510.49        72.36 o
  -6  14  11        116.04        153.37        63.79 o
  -5  14  11       4234.08       4264.82        94.23 o
  -4  14  11        814.58        866.97        39.31 o
  -3  14  11       6491.76       6792.71       146.26 o
  -2  14  11       1531.32       1595.36       163.41 o
  -1  14  11        526.17        612.26        58.31 o
   0  14  11       2227.22       2158.92        87.15 o
   1  14  11        406.44        372.77        37.32 o
   2  14  11       1540.47       1612.29        69.14 o
   3  14  11       5640.47       5847.26       110.08 o
   4  14  11        393.52        389.22        31.80 o
   5  14  11       5152.33       5283.99        91.00 o
   7  14  11       1924.52       1826.22        60.83 o
   8  14  11        130.50        127.79        25.46 o
   9  14  11        422.93        488.09        31.99 o
  10  14  11         74.80         94.25        23.14 o
  11  14  11       1131.58       1060.33        34.54 o
  12  14  11        112.79         75.12        23.70 o
 -11  15  11        318.35        290.76        24.14 o
 -10  15  11        234.67        219.13        17.17 o
  -9  15  11        112.63         86.23        27.58 o
  -8  15  11       1633.66       1468.54        80.55 o
  -7  15  11       1327.46       1312.45        49.33 o
  -6  15  11       1112.45       1055.26        44.75 o
  -5  15  11        240.48        278.48        25.85 o
  -4  15  11         41.61         58.03        65.96 o
  -3  15  11       3722.54       3871.90       118.95 o
  -2  15  11        436.77        430.36        79.59 o
  -1  15  11       8607.88       9084.39       258.27 o
   0  15  11         15.02         59.05        35.52 o
   1  15  11       7239.14       7355.97       158.59 o
   2  15  11        620.07        583.62        33.92 o
   3  15  11       3580.67       3787.51        89.59 o
   4  15  11         20.18         27.06        78.70 o
   5  15  11         46.48         62.19        30.37 o
   6  15  11       1028.27        966.61        37.39 o
   7  15  11       1794.70       1818.41        59.12 o
   8  15  11       1799.97       1903.05        63.81 o
   9  15  11        563.18        619.80        45.34 o
  10  15  11        287.80        282.50        20.53 o
  11  15  11        142.97        114.58        22.13 o
 -10  16  11        115.26        115.31        29.36 o
  -9  16  11        394.75        307.03        21.57 o
  -8  16  11         91.74        121.65        34.88 o
  -7  16  11       1514.84       1449.78        51.68 o
  -6  16  11        187.17        162.36        34.00 o
  -5  16  11       3819.82       3523.83        68.00 o
  -4  16  11        866.29        916.63        35.94 o
  -3  16  11       3604.62       3526.35        74.84 o
  -2  16  11       2079.69       2034.29        64.61 o
  -1  16  11       1119.99       1284.52        98.76 o
   0  16  11        795.91        721.05        50.64 o
[truncated: 213,186 more chars]
