# Supplementary material for: Enabling nucleophilic reactivity in molecular calcium fluoride complexes
Source: Nat Chem. 2024 May 14;16(9):1473–80. doi: 10.1038/s41557-024-01524-x (PMC11375610; doi:10.1038/s41557-024-01524-x)
Supplement: Supplementary file 16 — Crystallographic data for compound 5; CCDC reference 2282807. [file 41557_2024_1524_MOESM16_ESM.cif]

data_232jsaec23
_audit_creation_date               2023-05-16
_audit_creation_method
;
Olex2 1.5
(compiled 2023.03.06 svn.rbb2c1857 for OlexSys, GUI svn.r6748)
;
_shelx_SHELXL_version_number       '2018/3'
_audit_contact_author_address      ?
_audit_contact_author_email        ?
_audit_contact_author_name         ''
_audit_contact_author_phone        ?
_publ_contact_author_id_orcid      ?
_publ_section_references
;
D. Kratzert, I. Krossing, (2018), J. Appl. Cryst. 51, 928-934.

Dolomanov, O.V., Bourhis, L.J., Gildea, R.J, Howard, J.A.K. & Puschmann, H.
 (2009), J. Appl. Cryst. 42, 339-341.

Kratzert, D., Holstein, J.J. & Krossing, I. (2015). J. Appl. Cryst. 48, 933-938.

Sheldrick, G.M. (2015). Acta Cryst. A71, 3-8.

Sheldrick, G.M. (2015). Acta Cryst. C71, 3-8.
;
_chemical_name_common              ?
_chemical_name_systematic          ?
_chemical_formula_moiety           'C102 H140 Ca2 Cs2 F2 N4 O4, 6(C6 H6)'
_chemical_formula_sum              'C138 H176 Ca2 Cs2 F2 N4 O4'
_chemical_formula_weight           2338.80
_chemical_melting_point            ?
_chemical_oxdiff_formula           'C50 H50 Ca2 F2 O2'
_chemical_oxdiff_usercomment       'Arnau oxidant '
loop_
  _atom_type_symbol
  _atom_type_description
  _atom_type_scat_dispersion_real
  _atom_type_scat_dispersion_imag
  _atom_type_scat_source
 'C' 'C' 0.0033 0.0016 'International Tables Vol C Tables 4.2.6.8 and 6.1.1.4'
 'H' 'H' 0.0000 0.0000 'International Tables Vol C Tables 4.2.6.8 and 6.1.1.4'
 'Ca' 'Ca' 0.2262 0.3064 'International Tables Vol C Tables 4.2.6.8 and 6.1.1.4'
 'Cs' 'Cs' -0.3680 2.1192
 'International Tables Vol C Tables 4.2.6.8 and 6.1.1.4'
 'F' 'F' 0.0171 0.0103 'International Tables Vol C Tables 4.2.6.8 and 6.1.1.4'
 'N' 'N' 0.0061 0.0033 'International Tables Vol C Tables 4.2.6.8 and 6.1.1.4'
 'O' 'O' 0.0106 0.0060 'International Tables Vol C Tables 4.2.6.8 and 6.1.1.4'

_shelx_space_group_comment
;
The symmetry employed for this shelxl refinement is uniquely defined
by the following loop, which should always be used as a source of
symmetry information in preference to the above space-group names.
They are only intended as comments.
;
_space_group_crystal_system        'monoclinic'
_space_group_IT_number             14
_space_group_name_H-M_alt          'P 1 21/c 1'
_space_group_name_Hall             '-P 2ybc'
loop_
  _space_group_symop_operation_xyz
 'x, y, z'
 '-x, y+1/2, -z+1/2'
 '-x, -y, -z'
 'x, -y-1/2, z-1/2'

_cell_length_a                     13.9207(3)
_cell_length_b                     23.1542(3)
_cell_length_c                     20.6149(3)
_cell_angle_alpha                  90
_cell_angle_beta                   109.306(2)
_cell_angle_gamma                  90
_cell_volume                       6271.0(2)
_cell_formula_units_Z              2
_cell_measurement_reflns_used      68920
_cell_measurement_temperature      100.00(10)
_cell_measurement_theta_max        43.7980
_cell_measurement_theta_min        1.7510
_shelx_estimated_absorpt_T_max     0.938
_shelx_estimated_absorpt_T_min     0.919
_exptl_absorpt_coefficient_mu      0.719
_exptl_absorpt_correction_T_max    0.99143
_exptl_absorpt_correction_T_min    0.99143
_exptl_absorpt_correction_type     sphere
_exptl_absorpt_process_details
;
CrysAlisPro 1.171.42.83a (Rigaku Oxford Diffraction, 2023)
Spherical absorption correction
using equivalent radius and absorption coefficient.
Empirical absorption correction using spherical harmonics,
implemented in SCALE3 ABSPACK scaling algorithm.
;
_exptl_absorpt_special_details     ?
_exptl_crystal_colour              colourless
_exptl_crystal_colour_primary      colourless
_exptl_crystal_density_diffrn      1.239
_exptl_crystal_density_meas        ?
_exptl_crystal_density_method      ?
_exptl_crystal_description         block
_exptl_crystal_F_000               2464
loop_
  _exptl_crystal_face_index_h
  _exptl_crystal_face_index_k
  _exptl_crystal_face_index_l
  _exptl_crystal_face_perp_dist
 0 1 -1 0.0459
 0 -1 1 0.0917
 2 -1 -2 0.1160
 -2 1 2 0.1298
 0 1 2 0.0730
 0 -1 -2 0.0571
 1 1 -1 0.1154
 -2 -1 1 0.1197
 0 33 0 0.0681
 0 -33 0 0.1030

_exptl_crystal_size_max            0.12
_exptl_crystal_size_mid            0.11
_exptl_crystal_size_min            0.09
_exptl_crystal_size_rad            0.101
loop_
  _exptl_oxdiff_crystal_face_indexfrac_h
  _exptl_oxdiff_crystal_face_indexfrac_k
  _exptl_oxdiff_crystal_face_indexfrac_l
  _exptl_oxdiff_crystal_face_x
  _exptl_oxdiff_crystal_face_y
  _exptl_oxdiff_crystal_face_z
 -0.0000 0.9999 -1.0000 -0.0007 -0.0464 0.0108
 0.0000 -0.9999 1.0000 0.0007 0.0464 -0.0108
 2.0000 -1.0001 -1.9999 -0.0066 -0.0339 -0.1073
 -2.0000 1.0001 1.9999 0.0066 0.0339 0.1073
 0.0000 1.0000 1.9999 -0.0615 0.0435 0.0239
 -0.0000 -1.0000 -1.9999 0.0615 -0.0435 -0.0239
 1.0000 0.9998 -1.0000 -0.0347 -0.0415 -0.0309
 -2.0000 -0.9998 1.0000 0.0688 0.0367 0.0726
 -0.0000 32.9980 -0.0004 -0.6913 -0.5411 0.5007
 0.0000 -32.9980 0.0004 0.6913 0.5411 -0.5007

_exptl_transmission_factor_max     ?
_exptl_transmission_factor_min     ?
_diffrn_reflns_av_R_equivalents    0.0582
_diffrn_reflns_av_unetI/netI       0.0313
_diffrn_reflns_Laue_measured_fraction_full  1.000
_diffrn_reflns_Laue_measured_fraction_max  1.000
_diffrn_reflns_limit_h_max         18
_diffrn_reflns_limit_h_min         -17
_diffrn_reflns_limit_k_max         30
_diffrn_reflns_limit_k_min         -30
_diffrn_reflns_limit_l_max         26
_diffrn_reflns_limit_l_min         -26
_diffrn_reflns_number              100340
_diffrn_reflns_point_group_measured_fraction_full  1.000
_diffrn_reflns_point_group_measured_fraction_max  1.000
_diffrn_reflns_theta_full          25.242
_diffrn_reflns_theta_max           27.483
_diffrn_reflns_theta_min           1.759
_diffrn_ambient_environment        N~2~
_diffrn_ambient_temperature        100.00(10)
_diffrn_detector                   'Hybrid Pixel Array Detector'
_diffrn_detector_area_resol_mean   10.0000
_diffrn_detector_type              'HyPix-Arc 150'
_diffrn_measured_fraction_theta_full  1.000
_diffrn_measured_fraction_theta_max  1.000
_diffrn_measurement_details
;
List of Runs (angles in degrees, time in seconds):

  # Type    Start    End  Width  t~exp~   \w     \q     \k     \f   Frames
--------------------------------------------------------------------------
  1  \w     -9.00  17.10   0.15    0.83    --   -0.16 101.00 122.04  174
  2  \w     -6.00  34.05   0.15    0.83    --   -0.16  85.00-114.33  267
  3  \w    -17.00   9.10   0.15    0.83    --   -0.16 101.00 -39.76  174
  4  \w    -10.00  17.00   0.15    0.83    --   -0.16 100.00  65.51  180
  5  \w     -9.00  22.05   0.15    0.83    --   -0.16  99.00 174.45  207
  6  \w    -18.00   8.10   0.15    0.83    --   -0.16 -97.00  38.45  174
  7  \w    -12.00  16.05   0.15    0.83    --   -0.16 101.00  18.74  187
  8  \w     16.00  43.00   0.15    0.83    --   -0.16  61.00   5.14  180
  9  \w    -38.00  13.00   0.15    0.83    --   12.00 -29.00 -20.80  340
 10  \w    -38.00  20.05   0.15    0.83    --   12.00 -27.00  74.16  387
 11  \w    -39.00  18.00   0.15    0.83    --   12.00 -28.00-156.50  380
 12  \w    -24.00  13.05   0.15    0.83    --   20.00 -54.00 136.80  247
 13  \w     30.00  59.10   0.15    0.83    --   20.00-139.00 -29.30  194
 14  \w    -41.00 -39.50   0.15    0.83    --    8.00 -23.00  35.09   10
;
_diffrn_measurement_device         'four-circle diffractometer'
_diffrn_measurement_device_type    'XtaLAB Synergy R, DW system, HyPix-Arc 150'
_diffrn_measurement_method         '\w scans'
_diffrn_orient_matrix_type        
 'CrysAlisPro convention (1999,Acta A55,543-557)'
_diffrn_orient_matrix_UB_11        -0.0340440000
_diffrn_orient_matrix_UB_12        -0.0209511000
_diffrn_orient_matrix_UB_13        -0.0202773000
_diffrn_orient_matrix_UB_21        0.0048199000
_diffrn_orient_matrix_UB_22        -0.0163988000
_diffrn_orient_matrix_UB_23        0.0299663000
_diffrn_orient_matrix_UB_31        -0.0416739000
_diffrn_orient_matrix_UB_32        0.0151732000
_diffrn_orient_matrix_UB_33        0.0043870000
_diffrn_radiation_monochromator    mirror
_diffrn_radiation_probe            x-ray
_diffrn_radiation_type             'Mo K\a'
_diffrn_radiation_wavelength       0.71073
_diffrn_source                     'Rotating-anode X-ray tube'
_diffrn_source_type                'Rigaku (Mo) X-ray Source'
_reflns_Friedel_coverage           0.000
_reflns_Friedel_fraction_full      .
_reflns_Friedel_fraction_max       .
_reflns_number_gt                  11665
_reflns_number_total               14367
_reflns_special_details
;
 Reflections were merged by SHELXL according to the crystal
 class for the calculation of statistics and refinement.
 
 _reflns_Friedel_fraction is defined as the number of unique
 Friedel pairs measured divided by the number that would be
 possible theoretically, ignoring centric projections and
 systematic absences.
;
_reflns_threshold_expression       'I > 2\s(I)'
_computing_cell_refinement         'CrysAlisPro 1.171.42.83a (Rigaku OD, 2023)'
_computing_data_collection         'CrysAlisPro 1.171.42.83a (Rigaku OD, 2023)'
_computing_data_reduction          'CrysAlisPro 1.171.42.83a (Rigaku OD, 2023)'
_computing_molecular_graphics      'Olex2 1.5 (Dolomanov et al., 2009)'
_computing_publication_material    'Olex2 1.5 (Dolomanov et al., 2009)'
_computing_structure_refinement    'SHELXL 2018/3 (Sheldrick, 2015)'
_computing_structure_solution      'SHELXT 2018/2 (Sheldrick, 2018)'
_refine_diff_density_max           1.079
_refine_diff_density_min           -0.838
_refine_diff_density_rms           0.086
_refine_ls_extinction_coef         .
_refine_ls_extinction_method       none
_refine_ls_goodness_of_fit_ref     1.085
_refine_ls_hydrogen_treatment      constr
_refine_ls_matrix_type             full
_refine_ls_number_parameters       924
_refine_ls_number_reflns           14367
_refine_ls_number_restraints       1631
_refine_ls_R_factor_all            0.0748
_refine_ls_R_factor_gt             0.0578
_refine_ls_restrained_S_all        1.100
_refine_ls_shift/su_max            0.000
_refine_ls_shift/su_mean           0.000
_refine_ls_structure_factor_coef   Fsqd
_refine_ls_weighting_details      
 'w=1/[\s^2^(Fo^2^)+(0.0180P)^2^+22.9447P] where P=(Fo^2^+2Fc^2^)/3'
_refine_ls_weighting_scheme        calc
_refine_ls_wR_factor_gt            0.1174
_refine_ls_wR_factor_ref           0.1267
_refine_special_details            ?
_olex2_refinement_description
;
1. Fixed Uiso
 At 1.2 times of:
  All C(H) groups, All C(H,H) groups
 At 1.5 times of:
  All C(H,H,H) groups
2. Restrained distances
 C56-C55 = C53-C58 = C58-C57
 1.37 with sigma of 0.02
 C56-C57
 1.38 with sigma of 0.02
 C55-C54 = C54-C53
 1.36 with sigma of 0.02
 O3-C1A = O3-C1D
 1.44 with sigma of 0.02
 C1A-C1B = C1C-C1D
 1.53 with sigma of 0.02
 C1B-C1C
 1.54 with sigma of 0.02
 C8-C1H = C1J-C1K = C1K-C1L
 1.37 with sigma of 0.02
 C8-C1L
 1.38 with sigma of 0.02
 C1H-C1I = C1I-C1J
 1.36 with sigma of 0.02
 C56-C54 = C54-C58 = C53-C57
 2.37 with sigma of 0.04
 C56-C58
 2.38 with sigma of 0.04
 C55-C53
 2.36 with sigma of 0.04
 O3-C1B = O3-C1C = C1A-C1C = C1B-C1D
 2.38 with sigma of 0.04
 C8-C1I = C1I-C1K = C1J-C1L
 2.37 with sigma of 0.04
 C8-C1K
 2.38 with sigma of 0.04
 C1H-C1J
 2.36 with sigma of 0.04
 C56-C55 \\sim C55-C54 \\sim C54-C53 \\sim C53-C58 \\sim C58-C57 \\sim C57-C56
 with sigma of 0.02
 C56-C58 \\sim C56-C54 \\sim C58-C54 \\sim C53-C55 \\sim C53-C57 \\sim C57-C55
 with sigma of 0.04
 C61-C62 \\sim C61A-C62A
 with sigma of 0.02
 C61-C60 \\sim C61A-C60A
 with sigma of 0.02
 C63-C64 \\sim C63A-C64A
 with sigma of 0.02
 C63-C62 \\sim C63A-C62A
 with sigma of 0.02
 C64-C59 \\sim C64A-C59A
 with sigma of 0.02
 C60-C59 \\sim C60A-C59A
 with sigma of 0.02
 C61-C63 \\sim C61A-C63A
 with sigma of 0.04
 C61-C59 \\sim C61A-C59A
 with sigma of 0.04
 C63-C59 \\sim C63A-C59A
 with sigma of 0.04
 C64-C62 \\sim C64A-C62A
 with sigma of 0.04
 C64-C60 \\sim C64A-C60A
 with sigma of 0.04
 C62-C60 \\sim C62A-C60A
 with sigma of 0.04
 C1-C2 \\sim C1-C2A
 with sigma of 0.02
 C2-C3 \\sim C2A-C3A
 with sigma of 0.02
 C3-C4 \\sim C3A-C4A
 with sigma of 0.02
 C1-C3 \\sim C1-C3A
 with sigma of 0.04
 C2-C4 \\sim C2A-C4A
 with sigma of 0.04
 C9-C3 \\sim C9-C3A
 with sigma of 0.04
 C39-C38 \\sim C39-C38A
 with sigma of 0.02
 C39-C40 \\sim C39-C40A
 with sigma of 0.02
 C56-C55 \\sim C56A-C55A
 with sigma of 0.02
 C56-C57 \\sim C56A-C57A
 with sigma of 0.02
 C55-C54 \\sim C55A-C54A
 with sigma of 0.02
 C54-C53 \\sim C54A-C53A
 with sigma of 0.02
 C53-C58 \\sim C53A-C58A
 with sigma of 0.02
 C58-C57 \\sim C58A-C57A
 with sigma of 0.02
 C56-C54 \\sim C56A-C54A
 with sigma of 0.04
 C56-C58 \\sim C56A-C58A
 with sigma of 0.04
 C55-C53 \\sim C55A-C53A
 with sigma of 0.04
 C55-C57 \\sim C55A-C57A
 with sigma of 0.04
 C54-C58 \\sim C54A-C58A
 with sigma of 0.04
 C53-C57 \\sim C53A-C57A
 with sigma of 0.04
 C1A-C1B \\sim C1B-C1C \\sim C1C-C1D
 with sigma of 0.02
 O3-C1A \\sim O3-C1D
 with sigma of 0.02
 O3-C1B \\sim O3-C1C
 with sigma of 0.04
 C1B-C1D \\sim C1A-C1C
 with sigma of 0.04
 Ca1-O3 \\sim Ca1-O3A
 with sigma of 0.02
 O3-C1A \\sim O3A-C65
 with sigma of 0.02
 O3-C1D \\sim O3A-C1E
 with sigma of 0.02
 C1A-C1B \\sim C65-C1F
 with sigma of 0.02
 C1B-C1C \\sim C1F-C1G
 with sigma of 0.02
 C1C-C1D \\sim C1G-C1E
 with sigma of 0.02
 Ca1-C1A \\sim Ca1-C65
 with sigma of 0.04
 Ca1-C1D \\sim Ca1-C1E
 with sigma of 0.04
 O3-C1B \\sim O3A-C1F
 with sigma of 0.04
 O3-C1C \\sim O3A-C1G
 with sigma of 0.04
 C1A-C1C \\sim C65-C1G
 with sigma of 0.04
 C1A-C1D \\sim C65-C1E
 with sigma of 0.04
 C1B-C1D \\sim C1F-C1E
 with sigma of 0.04
 C8-C1H \\sim C1H-C1I \\sim C1I-C1J \\sim C1J-C1K \\sim C1K-C1L \\sim C1L-C8
 with sigma of 0.02
 C8-C1K \\sim C8-C1I \\sim C1K-C1I \\sim C1J-C1H \\sim C1J-C1L \\sim C1L-C1H
 with sigma of 0.04
 C44-C46A \\sim C44-C46B
 with sigma of 0.04
 C44-C47A \\sim C44-C47B
 with sigma of 0.04
 C46A-C47A \\sim C46B-C47B
 with sigma of 0.04
3. Restrained planarity
 C56, C55, C54, C53, C58, C57
 with sigma of 0.1
 C8, C1H, C1I, C1J, C1K, C1L
 with sigma of 0.1
4. Rigid bond restraints
 C47A, C47B, C45B
 with sigma for 1-2 distances of 0.01 and sigma for 1-3 distances of 0.01
5. Uiso/Uaniso restraints and constraints
C56 \\sim C55 \\sim C54 \\sim C53 \\sim C58 \\sim C57: within 2A with sigma of
0.04 and sigma for terminal atoms of 0.08 within 2A
O3 \\sim C1A \\sim C1B \\sim C1C \\sim C1D: within 2A with sigma of 0.04 and
sigma for terminal atoms of 0.08 within 2A
C63A \\sim C60A \\sim H60A \\sim C61A \\sim C59A \\sim H61A \\sim C62A \\sim
C64A \\sim H59A \\sim H62A \\sim H64A \\sim H63A \\sim C61 \\sim H61 \\sim C62
\\sim C60 \\sim C63 \\sim H62 \\sim H60 \\sim C59 \\sim H63 \\sim C64 \\sim H59
\\sim H64: within 2A with sigma of 0.02 and sigma for terminal atoms of 0.04
within 2A
O3A \\sim C1E \\sim C1G \\sim C1F \\sim C1A \\sim C65 \\sim C1D \\sim C1C \\sim
C1B: within 2A with sigma of 0.02 and sigma for terminal atoms of 0.04 within 2A
C55 \\sim C56 \\sim H56 \\sim C57 \\sim H55 \\sim C54 \\sim C58 \\sim H57 \\sim
H54 \\sim C53 \\sim H58 \\sim H53 \\sim C55A \\sim C56A \\sim H56A \\sim C57A
\\sim H55A \\sim C54A \\sim C58A \\sim H57A \\sim H54A \\sim C53A \\sim H58A
\\sim H53A: within 2A with sigma of 0.02 and sigma for terminal atoms of 0.04
within 2A
C2A \\sim C2 \\sim C3 \\sim C3A \\sim C8B \\sim C8A: within 2A with sigma of
0.02 and sigma for terminal atoms of 0.04 within 2A
C8 \\sim C1H \\sim C1I \\sim C1J \\sim C1K \\sim C1L: within 2A with sigma of
0.04 and sigma for terminal atoms of 0.08 within 2A
C38A: within 2A with sigma of 0.02 and sigma for terminal atoms of 0.04 within
2A
C45B \\sim C46B \\sim C46A \\sim C47B \\sim C47A: within 2A with sigma of 0.02
and sigma for terminal atoms of 0.04 within 2A
Uanis(C38) = Uanis(C38A) = Uanis(C40A) = Uanis(C40)
Uanis(C47A) = Uanis(C47B) = Uanis(C46A) = Uanis(C46B)
Uanis(C2) = Uanis(C2A)
6. Rigid body (RIGU) restrains
 C45B, C46B, C46A, C47B, C47A
 with sigma for 1-2 distances of 0.004 and sigma for 1-3 distances of 0.004
 C47A, C46A
 with sigma for 1-2 distances of 0.004 and sigma for 1-3 distances of 0.004
 C56, C55, C54, C53, C58, C57
 with sigma for 1-2 distances of 0.004 and sigma for 1-3 distances of 0.004
 O3, C1A, C1B, C1C, C1D
 with sigma for 1-2 distances of 0.004 and sigma for 1-3 distances of 0.004
 C61, H61, C62, C60, C63, H62, H60, C59, H63, C64, H59, H64, C63A, C60A, H60A,
 C61A, C59A, H61A, C62A, C64A, H59A, H62A, H64A, H63A
 with sigma for 1-2 distances of 0.004 and sigma for 1-3 distances of 0.004
 C65, C1F, C1G, C1E, O3A, O3, C1D, C1C, C1A, C1B
 with sigma for 1-2 distances of 0.004 and sigma for 1-3 distances of 0.004
 C55A, C56A, H56A, C57A, H55A, C54A, C58A, H57A, H54A, C53A, H58A, H53A, C55,
 C56, H56, C57, H55, C54, C58, H57, H54, C53, H58, H53
 with sigma for 1-2 distances of 0.004 and sigma for 1-3 distances of 0.004
 C2A, C2, C3A, C3, C8B, C8A
 with sigma for 1-2 distances of 0.004 and sigma for 1-3 distances of 0.004
 C8, C1H, C1I, C1J, C1K, C1L
 with sigma for 1-2 distances of 0.004 and sigma for 1-3 distances of 0.004
 C38A, C39
 with sigma for 1-2 distances of 0.004 and sigma for 1-3 distances of 0.004
7. Others
 Sof(C60A)=Sof(H60A)=Sof(C61A)=Sof(H61A)=Sof(C62A)=Sof(H62A)=Sof(C63A)=
 Sof(H63A)=Sof(C64A)=Sof(H64A)=Sof(C59A)=Sof(H59A)=1-FVAR(1)
 Sof(C61)=Sof(H61)=Sof(C63)=Sof(H63)=Sof(C64)=Sof(H64)=Sof(C62)=Sof(H62)=
 Sof(C60)=Sof(H60)=Sof(C59)=Sof(H59)=FVAR(1)
 Sof(H39A)=Sof(C38A)=Sof(H38D)=Sof(H38E)=Sof(H38F)=Sof(C40A)=Sof(H40D)=
 Sof(H40E)=Sof(H40F)=1-FVAR(2)
 Sof(H39)=Sof(C38)=Sof(H38A)=Sof(H38B)=Sof(H38C)=Sof(C40)=Sof(H40A)=Sof(H40B)=
 Sof(H40C)=FVAR(2)
 Sof(C56A)=Sof(H56A)=Sof(C55A)=Sof(H55A)=Sof(C54A)=Sof(H54A)=Sof(C53A)=
 Sof(H53A)=Sof(C58A)=Sof(H58A)=Sof(C57A)=Sof(H57A)=1-FVAR(3)
 Sof(C56)=Sof(H56)=Sof(C55)=Sof(H55)=Sof(C54)=Sof(H54)=Sof(C53)=Sof(H53)=
 Sof(C58)=Sof(H58)=Sof(C57)=Sof(H57)=FVAR(3)
 Sof(C1E)=Sof(H1EA)=Sof(H1EB)=Sof(O3A)=Sof(C65)=Sof(H65A)=Sof(H65B)=Sof(C1F)=
 Sof(H1FA)=Sof(H1FB)=Sof(C1G)=Sof(H1GA)=Sof(H1GB)=1-FVAR(4)
 Sof(O3)=Sof(C1A)=Sof(H1AA)=Sof(H1AB)=Sof(C1B)=Sof(H1BA)=Sof(H1BB)=Sof(C1C)=
 Sof(H1CA)=Sof(H1CB)=Sof(C1D)=Sof(H1DA)=Sof(H1DB)=FVAR(4)
 Sof(C8B)=Sof(H8B)=Sof(C4A)=Sof(C3A)=Sof(C2A)=Sof(H2A)=Sof(C70)=Sof(H70A)=
 Sof(H70B)=Sof(H70C)=Sof(C71)=Sof(H71A)=Sof(H71B)=Sof(H71C)=Sof(C69)=Sof(H69A)=
 Sof(H69B)=Sof(H69C)=1-FVAR(5)
 Sof(C2)=Sof(H2)=Sof(C7)=Sof(H7A)=Sof(H7B)=Sof(H7C)=Sof(C3)=Sof(C5)=Sof(H5A)=
 Sof(H5B)=Sof(H5C)=Sof(C4)=Sof(C6)=Sof(H6A)=Sof(H6B)=Sof(H6C)=Sof(C8A)=Sof(H8A)=
 FVAR(5)
 Sof(C46B)=Sof(H46D)=Sof(H46E)=Sof(H46F)=Sof(H45A)=Sof(C47B)=Sof(H47D)=
 Sof(H47E)=Sof(H47F)=1-FVAR(6)
 Sof(C46A)=Sof(H46A)=Sof(H46B)=Sof(H46C)=Sof(C47A)=Sof(H47A)=Sof(H47B)=
 Sof(H47C)=Sof(H45B)=FVAR(6)
8.a Ternary CH refined with riding coordinates:
 C33(H33), C26(H26), C39(H39), C39(H39A), C45B(H45B), C45B(H45A)
8.b Secondary CH2 refined with riding coordinates:
 C1A(H1AA,H1AB), C1B(H1BA,H1BB), C1C(H1CA,H1CB), C1D(H1DA,H1DB), C1E(H1EA,
 H1EB), C65(H65A,H65B), C1F(H1FA,H1FB), C1G(H1GA,H1GB)
8.c Aromatic/amide H refined with riding coordinates:
 C14(H14), C29(H29), C20(H20), C31(H31), C30(H30), C41(H41), C2(H2), C42(H42),
 C43(H43), C8B(H8B), C61(H61), C63(H63), C64(H64), C62(H62), C60(H60), C59(H59),
  C56(H56), C55(H55), C54(H54), C53(H53), C58(H58), C57(H57), C60A(H60A),
 C61A(H61A), C62A(H62A), C63A(H63A), C64A(H64A), C59A(H59A), C2A(H2A),
 C56A(H56A), C55A(H55A), C54A(H54A), C53A(H53A), C58A(H58A), C57A(H57A),
 C8A(H8A), C8(H8), C1H(H1H), C1I(H1I), C1J(H1J), C1K(H1K), C1L(H1L)
8.d Idealised Me refined as rotating group:
 C12(H12A,H12B,H12C), C11(H11A,H11B,H11C), C35(H35A,H35B,H35C), C34(H34A,H34B,
 H34C), C38(H38A,H38B,H38C), C7(H7A,H7B,H7C), C40(H40A,H40B,H40C), C18(H18A,
 H18B,H18C), C17(H17A,H17B,H17C), C27(H27A,H27B,H27C), C28(H28A,H28B,H28C),
 C19(H19A,H19B,H19C), C5(H5A,H5B,H5C), C6(H6A,H6B,H6C), C70(H70A,H70B,H70C),
 C71(H71A,H71B,H71C), C69(H69A,H69B,H69C), C38A(H38D,H38E,H38F), C40A(H40D,H40E,
 H40F), C46A(H46A,H46B,H46C), C47A(H47A,H47B,H47C), C46B(H46D,H46E,H46F),
 C47B(H47D,H47E,H47F)
;
_atom_sites_solution_hydrogens     geom
_atom_sites_solution_primary       dual
_atom_sites_solution_secondary     ?
loop_
  _atom_site_label
  _atom_site_type_symbol
  _atom_site_fract_x
  _atom_site_fract_y
  _atom_site_fract_z
  _atom_site_U_iso_or_equiv
  _atom_site_adp_type
  _atom_site_occupancy
  _atom_site_site_symmetry_order
  _atom_site_calc_flag
  _atom_site_refinement_flags_posn
  _atom_site_refinement_flags_adp
  _atom_site_refinement_flags_occupancy
  _atom_site_disorder_assembly
  _atom_site_disorder_group
 Cs1 Cs 0.34232(2) 0.47031(2) 0.48693(2) 0.03616(7) Uani 1 1 d . . . . .
 Ca1 Ca 0.46350(6) 0.43253(3) 0.32284(4) 0.02861(16) Uani 1 1 d D . . . .
 F1 F 0.47487(16) 0.48679(9) 0.40895(11) 0.0352(5) Uani 1 1 d . . . . .
 O1 O 0.47038(18) 0.34644(10) 0.26168(12) 0.0262(5) Uani 1 1 d . . . . .
 N1 N 0.6274(2) 0.39199(13) 0.35921(15) 0.0280(6) Uani 1 1 d . . . . .
 N2 N 0.3109(2) 0.37863(13) 0.29652(15) 0.0297(6) Uani 1 1 d . . . . .
 C22 C 0.3816(3) 0.31333(15) 0.23387(16) 0.0256(7) Uani 1 1 d . . . . .
 C24 C 0.7132(3) 0.41321(16) 0.41268(18) 0.0291(7) Uani 1 1 d . . . . .
 C25 C 0.7414(3) 0.38902(17) 0.47967(18) 0.0316(8) Uani 1 1 d . . . . .
 C14 C 0.2885(3) 0.23543(17) 0.16747(18) 0.0318(8) Uani 1 1 d . . . . .
 H14 H 0.285220 0.202835 0.138811 0.038 Uiso 1 1 calc R U . . .
 C21 C 0.2982(3) 0.33187(15) 0.25290(16) 0.0252(7) Uani 1 1 d . . . . .
 C13 C 0.3805(3) 0.26574(16) 0.19393(17) 0.0284(7) Uani 1 1 d . . . . .
 C32 C 0.7699(3) 0.46027(17) 0.40017(19) 0.0330(8) Uani 1 1 d . . . . .
 C29 C 0.8269(3) 0.4106(2) 0.5308(2) 0.0396(9) Uani 1 1 d . . . . .
 H29 H 0.846685 0.393972 0.575436 0.048 Uiso 1 1 calc R U . . .
 C36 C 0.2354(3) 0.38632(18) 0.3284(2) 0.0353(9) Uani 1 1 d . . . . .
 C1 C 0.6442(3) 0.34206(17) 0.32878(19) 0.0327(8) Uani 1 1 d D . . . .
 C37 C 0.2267(3) 0.34657(18) 0.3784(2) 0.0374(9) Uani 1 1 d . . . . .
 C15 C 0.2023(3) 0.25209(16) 0.18230(17) 0.0286(7) Uani 1 1 d . . . . .
 C12 C 0.4810(3) 0.18399(18) 0.1664(2) 0.0376(9) Uani 1 1 d . . . . .
 H12A H 0.474844 0.162770 0.205995 0.056 Uiso 1 1 calc R U . . .
 H12B H 0.545626 0.174098 0.159913 0.056 Uiso 1 1 calc R U . . .
 H12C H 0.424429 0.173495 0.125105 0.056 Uiso 1 1 calc R U . . .
 C23 C 0.5628(3) 0.31707(17) 0.27578(18) 0.0308(8) Uani 1 1 d . . . . .
 C33 C 0.7400(3) 0.48860(17) 0.3304(2) 0.0370(9) Uani 1 1 d . . . . .
 H33 H 0.693395 0.461439 0.296728 0.044 Uiso 1 1 calc R U . . .
 C20 C 0.2083(3) 0.29931(16) 0.22472(17) 0.0293(7) Uani 1 1 d . . . . .
 H20 H 0.149362 0.310235 0.235284 0.035 Uiso 1 1 calc R U . . .
 C26 C 0.6775(3) 0.34199(18) 0.49683(19) 0.0348(8) Uani 1 1 d . . . . .
 H26 H 0.625104 0.329203 0.453017 0.042 Uiso 1 1 calc R U . . .
 C11 C 0.4801(3) 0.2824(2) 0.1149(2) 0.0449(11) Uani 1 1 d . . . . .
 H11A H 0.421516 0.271114 0.075339 0.067 Uiso 1 1 calc R U . . .
 H11B H 0.543156 0.273382 0.105719 0.067 Uiso 1 1 calc R U . . .
 H11C H 0.477146 0.324013 0.122963 0.067 Uiso 1 1 calc R U . . .
 C31 C 0.8540(3) 0.48056(19) 0.4540(2) 0.0415(10) Uani 1 1 d . . . . .
 H31 H 0.891859 0.512336 0.446112 0.050 Uiso 1 1 calc R U . . .
 C30 C 0.8829(3) 0.4554(2) 0.5182(2) 0.0440(11) Uani 1 1 d . . . . .
 H30 H 0.941499 0.468949 0.553637 0.053 Uiso 1 1 calc R U . . .
 C10 C 0.4778(3) 0.24901(18) 0.17927(19) 0.0347(9) Uani 1 1 d . . . . .
 C35 C 0.8300(4) 0.5007(2) 0.3057(2) 0.0503(11) Uani 1 1 d . . . . .
 H35A H 0.874572 0.529549 0.335679 0.075 Uiso 1 1 calc R U . . .
 H35B H 0.804961 0.515328 0.258468 0.075 Uiso 1 1 calc R U . . .
 H35C H 0.868251 0.464898 0.307113 0.075 Uiso 1 1 calc R U . . .
 C39 C 0.2961(4) 0.29428(18) 0.3983(2) 0.0437(10) Uani 1 1 d D . . . .
 H39 H 0.309367 0.280753 0.355981 0.052 Uiso 0.844(6) 1 calc R U P A 1
 H39A H 0.345231 0.289555 0.372617 0.052 Uiso 0.156(6) 1 calc R U P A 2
 C16 C 0.1029(3) 0.21736(18) 0.1539(2) 0.0363(9) Uani 1 1 d . . . . .
 C44 C 0.1734(3) 0.4357(2) 0.3143(2) 0.0509(12) Uani 1 1 d D . . . .
 C41 C 0.1566(3) 0.3577(2) 0.4126(3) 0.0526(13) Uani 1 1 d . . . . .
 H41 H 0.150412 0.330905 0.445943 0.063 Uiso 1 1 calc R U . . .
 C34 C 0.6798(4) 0.5445(2) 0.3303(3) 0.0500(11) Uani 1 1 d . . . . .
 H34A H 0.620096 0.535479 0.343702 0.075 Uiso 1 1 calc R U . . .
 H34B H 0.657592 0.561404 0.284195 0.075 Uiso 1 1 calc R U . . .
 H34C H 0.723353 0.572003 0.363128 0.075 Uiso 1 1 calc R U . . .
 C38 C 0.4009(4) 0.3120(2) 0.4519(3) 0.0424(9) Uani 0.844(6) 1 d D . P A 1
 H38A H 0.431670 0.342641 0.432526 0.064 Uiso 0.844(6) 1 calc R U P A 1
 H38B H 0.446208 0.278369 0.462778 0.064 Uiso 0.844(6) 1 calc R U P A 1
 H38C H 0.390339 0.325979 0.493884 0.064 Uiso 0.844(6) 1 calc R U P A 1
 C2 C 0.7401(6) 0.3183(3) 0.3400(5) 0.0323(18) Uani 0.612(8) 1 d D U P B 1
 H2 H 0.798653 0.335152 0.372388 0.039 Uiso 0.612(8) 1 calc R U P B 1
 C9 C 0.5703(3) 0.2681(2) 0.2399(2) 0.0400(10) Uani 1 1 d D . . . .
 C42 C 0.0974(4) 0.4056(3) 0.3993(3) 0.0645(16) Uani 1 1 d . . . . .
 H42 H 0.051011 0.412364 0.423464 0.077 Uiso 1 1 calc R U . . .
 C43 C 0.1048(4) 0.4446(3) 0.3506(3) 0.0654(17) Uani 1 1 d . . . . .
 H43 H 0.062854 0.478021 0.341305 0.078 Uiso 1 1 calc R U . . .
 C7 C 0.8545(9) 0.1876(8) 0.2798(9) 0.055(4) Uani 0.612(8) 1 d . . P B 1
 H7A H 0.807790 0.159258 0.288278 0.083 Uiso 0.612(8) 1 calc R U P B 1
 H7B H 0.923238 0.171255 0.293279 0.083 Uiso 0.612(8) 1 calc R U P B 1
 H7C H 0.831879 0.197474 0.230820 0.083 Uiso 0.612(8) 1 calc R U P B 1
 C40 C 0.2559(4) 0.2421(2) 0.4282(3) 0.0424(9) Uani 0.844(6) 1 d D . P A 1
 H40A H 0.249876 0.252685 0.472736 0.064 Uiso 0.844(6) 1 calc R U P A 1
 H40B H 0.303300 0.209688 0.434316 0.064 Uiso 0.844(6) 1 calc R U P A 1
 H40C H 0.188928 0.230834 0.396557 0.064 Uiso 0.844(6) 1 calc R U P A 1
 C18 C 0.0934(4) 0.1880(3) 0.0860(3) 0.078(2) Uani 1 1 d . . . . .
 H18A H 0.094905 0.217267 0.051996 0.116 Uiso 1 1 calc R U . . .
 H18B H 0.028926 0.166788 0.069574 0.116 Uiso 1 1 calc R U . . .
 H18C H 0.150166 0.161092 0.092708 0.116 Uiso 1 1 calc R U . . .
 C8B C 0.6664(11) 0.2284(5) 0.2715(7) 0.027(2) Uani 0.388(8) 1 d . U P B 2
 H8B H 0.668761 0.190667 0.254080 0.032 Uiso 0.388(8) 1 calc R U P B 2
 C17 C 0.1023(5) 0.1707(3) 0.2046(3) 0.085(2) Uani 1 1 d . . . . .
 H17A H 0.158126 0.143653 0.208827 0.127 Uiso 1 1 calc R U . . .
 H17B H 0.037297 0.150017 0.188608 0.127 Uiso 1 1 calc R U . . .
 H17C H 0.111066 0.188197 0.249543 0.127 Uiso 1 1 calc R U . . .
 C27 C 0.6223(4) 0.3671(3) 0.5433(3) 0.0647(15) Uani 1 1 d . . . . .
 H27A H 0.672128 0.383470 0.584594 0.097 Uiso 1 1 calc R U . . .
 H27B H 0.583743 0.336504 0.556441 0.097 Uiso 1 1 calc R U . . .
 H27C H 0.575445 0.397517 0.518501 0.097 Uiso 1 1 calc R U . . .
 C3 C 0.7491(5) 0.2692(3) 0.3027(4) 0.0324(15) Uani 0.612(8) 1 d D U P B 1
 C28 C 0.7385(4) 0.2897(2) 0.5307(4) 0.0764(18) Uani 1 1 d . . . . .
 H28A H 0.775674 0.274536 0.501445 0.115 Uiso 1 1 calc R U . . .
 H28B H 0.692386 0.259908 0.537064 0.115 Uiso 1 1 calc R U . . .
 H28C H 0.786926 0.300683 0.575459 0.115 Uiso 1 1 calc R U . . .
 C61 C 0.7054(6) 0.3854(4) 0.1619(4) 0.0724(19) Uani 0.797(5) 1 d D U P C 1
 H61 H 0.677400 0.370619 0.194831 0.087 Uiso 0.797(5) 1 calc R U P C 1
 C63 C 0.7354(5) 0.4628(3) 0.0926(3) 0.0616(16) Uani 0.797(5) 1 d D U P C 1
 H63 H 0.727044 0.501835 0.077703 0.074 Uiso 0.797(5) 1 calc R U P C 1
 C19 C 0.0107(4) 0.2554(2) 0.1418(4) 0.086(2) Uani 1 1 d . . . . .
 H19A H 0.010335 0.271427 0.185727 0.129 Uiso 1 1 calc R U . . .
 H19B H -0.051126 0.232476 0.121229 0.129 Uiso 1 1 calc R U . . .
 H19C H 0.012944 0.286934 0.110677 0.129 Uiso 1 1 calc R U . . .
 C64 C 0.7912(6) 0.4268(3) 0.0683(4) 0.0691(17) Uani 0.797(5) 1 d D U P C 1
 H64 H 0.822581 0.440862 0.036868 0.083 Uiso 0.797(5) 1 calc R U P C 1
 C5 C 0.8948(15) 0.2266(9) 0.3989(11) 0.085(7) Uani 0.612(8) 1 d . . P B 1
 H5A H 0.848029 0.199100 0.408838 0.128 Uiso 0.612(8) 1 calc R U P B 1
 H5B H 0.898903 0.261660 0.426356 0.128 Uiso 0.612(8) 1 calc R U P B 1
 H5C H 0.962538 0.209169 0.410466 0.128 Uiso 0.612(8) 1 calc R U P B 1
 C4 C 0.8555(5) 0.2422(4) 0.3221(5) 0.046(2) Uani 0.612(8) 1 d D . P B 1
 C62 C 0.6904(6) 0.4439(3) 0.1387(4) 0.0689(17) Uani 0.797(5) 1 d D U P C 1
 H62 H 0.649911 0.469352 0.154908 0.083 Uiso 0.797(5) 1 calc R U P C 1
 C60 C 0.7631(7) 0.3516(4) 0.1335(5) 0.086(2) Uani 0.797(5) 1 d D U P C 1
 H60 H 0.774334 0.312364 0.147645 0.103 Uiso 0.797(5) 1 calc R U P C 1
 C6 C 0.9277(6) 0.2849(4) 0.3050(6) 0.079(4) Uani 0.612(8) 1 d . . P B 1
 H6A H 0.995710 0.267768 0.317001 0.118 Uiso 0.612(8) 1 calc R U P B 1
 H6B H 0.931269 0.320546 0.331350 0.118 Uiso 0.612(8) 1 calc R U P B 1
 H6C H 0.902295 0.293736 0.255754 0.118 Uiso 0.612(8) 1 calc R U P B 1
 C59 C 0.8034(6) 0.3705(4) 0.0881(5) 0.084(2) Uani 0.797(5) 1 d D U P C 1
 H59 H 0.840685 0.344985 0.069214 0.101 Uiso 0.797(5) 1 calc R U P C 1
 C56 C 0.1354(11) 0.1209(7) 0.5612(7) 0.071(3) Uani 0.475(10) 1 d D U P D 1
 H56 H 0.159183 0.126405 0.609539 0.085 Uiso 0.475(10) 1 calc R U P D 1
 C55 C 0.0381(10) 0.1015(7) 0.5264(7) 0.088(3) Uani 0.475(10) 1 d D U P D 1
 H55 H -0.010648 0.099140 0.549460 0.105 Uiso 0.475(10) 1 calc R U P D 1
 C54 C 0.0119(10) 0.0859(7) 0.4592(7) 0.092(3) Uani 0.475(10) 1 d D U P D 1
 H54 H -0.057409 0.079393 0.432832 0.110 Uiso 0.475(10) 1 calc R U P D 1
 C53 C 0.0844(12) 0.0797(9) 0.4307(8) 0.085(3) Uani 0.475(10) 1 d D U P D 1
 H53 H 0.075200 0.053804 0.393378 0.102 Uiso 0.475(10) 1 calc R U P D 1
 C58 C 0.1700(9) 0.1102(5) 0.4553(7) 0.059(2) Uani 0.475(10) 1 d D U P D 1
 H58 H 0.212258 0.116978 0.428106 0.070 Uiso 0.475(10) 1 calc R U P D 1
 C57 C 0.1956(11) 0.1317(7) 0.5215(8) 0.079(3) Uani 0.475(10) 1 d D U P D 1
 H57 H 0.255637 0.154163 0.539703 0.095 Uiso 0.475(10) 1 calc R U P D 1
 C60A C 0.9119(17) 0.3947(11) 0.2001(12) 0.064(4) Uani 0.203(5) 1 d D U P C 2
 H60A H 0.982135 0.399889 0.225135 0.077 Uiso 0.203(5) 1 calc R U P C 2
 C61A C 0.8716(18) 0.4226(12) 0.1381(12) 0.069(4) Uani 0.203(5) 1 d D U P C 2
 H61A H 0.912907 0.445398 0.119529 0.082 Uiso 0.203(5) 1 calc R U P C 2
 C62A C 0.7676(18) 0.4159(13) 0.1037(13) 0.070(3) Uani 0.203(5) 1 d D U P C 2
 H62A H 0.735837 0.434666 0.060914 0.084 Uiso 0.203(5) 1 calc R U P C 2
 C63A C 0.7109(19) 0.3812(15) 0.1332(15) 0.074(3) Uani 0.203(5) 1 d D U P C 2
 H63A H 0.639169 0.378470 0.112054 0.088 Uiso 0.203(5) 1 calc R U P C 2
 C64A C 0.7565(17) 0.3521(12) 0.1904(12) 0.069(3) Uani 0.203(5) 1 d D U P C 2
 H64A H 0.718994 0.324633 0.206577 0.082 Uiso 0.203(5) 1 calc R U P C 2
 C59A C 0.8575(17) 0.3611(11) 0.2265(12) 0.067(4) Uani 0.203(5) 1 d D U P C 2
 H59A H 0.888036 0.343424 0.270008 0.080 Uiso 0.203(5) 1 calc R U P C 2
 C4A C 0.8462(9) 0.2131(6) 0.3535(7) 0.040(3) Uani 0.388(8) 1 d D . P B 2
 C3A C 0.7478(8) 0.2501(5) 0.3255(6) 0.029(2) Uani 0.388(8) 1 d D U P B 2
 C2A C 0.7325(10) 0.3035(5) 0.3525(9) 0.0323(18) Uani 0.388(8) 1 d D U P B 2
 H2A H 0.786668 0.316495 0.391376 0.039 Uiso 0.388(8) 1 calc R U P B 2
 C70 C 0.8173(11) 0.1563(5) 0.3842(7) 0.056(4) Uani 0.388(8) 1 d . . P B 2
 H70A H 0.876338 0.130501 0.398746 0.084 Uiso 0.388(8) 1 calc R U P B 2
 H70B H 0.760953 0.137091 0.349232 0.084 Uiso 0.388(8) 1 calc R U P B 2
 H70C H 0.796531 0.165989 0.423949 0.084 Uiso 0.388(8) 1 calc R U P B 2
 C71 C 0.8855(17) 0.1947(12) 0.2957(11) 0.053(6) Uani 0.388(8) 1 d . . P B 2
 H71A H 0.903490 0.229085 0.274391 0.080 Uiso 0.388(8) 1 calc R U P B 2
 H71B H 0.832396 0.173005 0.261006 0.080 Uiso 0.388(8) 1 calc R U P B 2
 H71C H 0.945833 0.170286 0.314452 0.080 Uiso 0.388(8) 1 calc R U P B 2
 C69 C 0.926(2) 0.2431(12) 0.4070(15) 0.052(5) Uani 0.388(8) 1 d . . P B 2
 H69A H 0.986753 0.218459 0.422929 0.078 Uiso 0.388(8) 1 calc R U P B 2
 H69B H 0.902282 0.251858 0.445557 0.078 Uiso 0.388(8) 1 calc R U P B 2
 H69C H 0.943355 0.279125 0.388369 0.078 Uiso 0.388(8) 1 calc R U P B 2
 C38A C 0.341(2) 0.2976(12) 0.4715(9) 0.0424(9) Uani 0.156(6) 1 d D . P A 2
 H38D H 0.378945 0.333709 0.484128 0.064 Uiso 0.156(6) 1 calc R U P A 2
 H38E H 0.386632 0.264762 0.488177 0.064 Uiso 0.156(6) 1 calc R U P A 2
 H38F H 0.286742 0.296529 0.492347 0.064 Uiso 0.156(6) 1 calc R U P A 2
 C40A C 0.1959(16) 0.2528(11) 0.3732(14) 0.0424(9) Uani 0.156(6) 1 d D . P A
 2
 H40D H 0.163034 0.252139 0.408494 0.064 Uiso 0.156(6) 1 calc R U P A 2
 H40E H 0.216491 0.213500 0.365817 0.064 Uiso 0.156(6) 1 calc R U P A 2
 H40F H 0.148066 0.267715 0.330124 0.064 Uiso 0.156(6) 1 calc R U P A 2
 C56A C 0.1090(10) 0.1096(6) 0.5745(6) 0.070(3) Uani 0.525(10) 1 d D U P D 2
 H56A H 0.097517 0.123462 0.614654 0.084 Uiso 0.525(10) 1 calc R U P D 2
 C55A C 0.0511(10) 0.0660(6) 0.5373(6) 0.085(3) Uani 0.525(10) 1 d D U P D 2
 H55A H 0.012033 0.043288 0.557770 0.102 Uiso 0.525(10) 1 calc R U P D 2
 C54A C 0.0470(11) 0.0538(7) 0.4725(6) 0.095(3) Uani 0.525(10) 1 d D U P D 2
 H54A H 0.002912 0.024771 0.446225 0.114 Uiso 0.525(10) 1 calc R U P D 2
 C53A C 0.1091(12) 0.0851(8) 0.4464(7) 0.086(3) Uani 0.525(10) 1 d D U P D 2
 H53A H 0.099203 0.084335 0.398530 0.103 Uiso 0.525(10) 1 calc R U P D 2
 C58A C 0.1858(10) 0.1176(6) 0.4900(7) 0.076(3) Uani 0.525(10) 1 d D U P D 2
 H58A H 0.241301 0.129628 0.476117 0.091 Uiso 0.525(10) 1 calc R U P D 2
 C57A C 0.1827(9) 0.1329(5) 0.5540(6) 0.069(2) Uani 0.525(10) 1 d D U P D 2
 H57A H 0.230877 0.159062 0.582629 0.082 Uiso 0.525(10) 1 calc R U P D 2
 O3 O 0.4262(4) 0.4870(2) 0.2201(2) 0.0520(14) Uani 0.774(6) 1 d D U P E 1
 C1A C 0.3867(6) 0.4541(3) 0.1565(3) 0.0642(19) Uani 0.774(6) 1 d D U P E 1
 H1AA H 0.334981 0.425869 0.159619 0.077 Uiso 0.774(6) 1 calc R U P E 1
 H1AB H 0.442174 0.433109 0.146596 0.077 Uiso 0.774(6) 1 calc R U P E 1
 C1B C 0.3390(7) 0.4989(3) 0.1008(4) 0.079(2) Uani 0.774(6) 1 d D U P E 1
 H1BA H 0.387065 0.510065 0.076734 0.094 Uiso 0.774(6) 1 calc R U P E 1
 H1BB H 0.275895 0.483777 0.066707 0.094 Uiso 0.774(6) 1 calc R U P E 1
 C1C C 0.3160(6) 0.5499(3) 0.1399(3) 0.077(2) Uani 0.774(6) 1 d D U P E 1
 H1CA H 0.313421 0.586687 0.114792 0.092 Uiso 0.774(6) 1 calc R U P E 1
 H1CB H 0.251249 0.544518 0.149212 0.092 Uiso 0.774(6) 1 calc R U P E 1
 C1D C 0.4070(7) 0.5478(3) 0.2054(4) 0.065(2) Uani 0.774(6) 1 d D U P E 1
 H1DA H 0.466798 0.566664 0.198621 0.078 Uiso 0.774(6) 1 calc R U P E 1
 H1DB H 0.391514 0.567374 0.243437 0.078 Uiso 0.774(6) 1 calc R U P E 1
 C1E C 0.5186(15) 0.4594(9) 0.1741(8) 0.057(4) Uani 0.226(6) 1 d D U P E 2
 H1EA H 0.534363 0.417725 0.181651 0.069 Uiso 0.226(6) 1 calc R U P E 2
 H1EB H 0.581450 0.480562 0.176558 0.069 Uiso 0.226(6) 1 calc R U P E 2
 O3A O 0.4746(13) 0.4815(7) 0.2229(6) 0.038(3) Uani 0.226(6) 1 d D U P E 2
 C65 C 0.430(2) 0.5344(8) 0.1907(8) 0.046(4) Uani 0.226(6) 1 d D U P E 2
 H65A H 0.484238 0.562666 0.191637 0.055 Uiso 0.226(6) 1 calc R U P E 2
 H65B H 0.386237 0.551364 0.214794 0.055 Uiso 0.226(6) 1 calc R U P E 2
 C1F C 0.3684(17) 0.5191(10) 0.1172(9) 0.060(4) Uani 0.226(6) 1 d D U P E 2
 H1FA H 0.363692 0.551841 0.085478 0.071 Uiso 0.226(6) 1 calc R U P E 2
 H1FB H 0.299116 0.505753 0.113280 0.071 Uiso 0.226(6) 1 calc R U P E 2
 C1G C 0.4337(17) 0.4699(9) 0.1047(7) 0.063(4) Uani 0.226(6) 1 d D U P E 2
 H1GA H 0.463380 0.480968 0.068945 0.076 Uiso 0.226(6) 1 calc R U P E 2
 H1GB H 0.392227 0.434616 0.089448 0.076 Uiso 0.226(6) 1 calc R U P E 2
 C8A C 0.6641(7) 0.2471(4) 0.2520(4) 0.0297(17) Uani 0.612(8) 1 d . U P B 1
 H8A H 0.673107 0.215720 0.224840 0.036 Uiso 0.612(8) 1 calc R U P B 1
 C46A C 0.191(2) 0.5355(9) 0.2805(12) 0.090(2) Uani 0.287(13) 1 d D U P F 1
 H46A H 0.139068 0.546770 0.300162 0.135 Uiso 0.287(13) 1 calc R U P F 1
 H46B H 0.186139 0.559785 0.240580 0.135 Uiso 0.287(13) 1 calc R U P F 1
 H46C H 0.258935 0.540370 0.315129 0.135 Uiso 0.287(13) 1 calc R U P F 1
 C47A C 0.063(2) 0.4634(12) 0.2029(10) 0.090(2) Uani 0.287(13) 1 d D U P F 1
 H47A H 0.052677 0.421436 0.199321 0.135 Uiso 0.287(13) 1 calc R U P F 1
 H47B H 0.058443 0.479053 0.157889 0.135 Uiso 0.287(13) 1 calc R U P F 1
 H47C H 0.009506 0.480938 0.218022 0.135 Uiso 0.287(13) 1 calc R U P F 1
 C8 C 0.5237(5) 0.1251(3) 0.4644(3) 0.089(2) Uani 1 1 d D U . . .
 H8 H 0.565180 0.113077 0.508916 0.106 Uiso 1 1 calc R U . . .
 C1H C 0.4330(5) 0.0989(3) 0.4333(3) 0.0858(18) Uani 1 1 d D U . . .
 H1H H 0.411241 0.068133 0.455670 0.103 Uiso 1 1 calc R U . . .
 C1I C 0.3726(5) 0.1170(3) 0.3690(3) 0.0733(15) Uani 1 1 d D U . . .
 H1I H 0.309546 0.098389 0.346478 0.088 Uiso 1 1 calc R U . . .
 C1J C 0.4033(5) 0.1611(2) 0.3386(3) 0.0688(15) Uani 1 1 d D U . . .
 H1J H 0.360843 0.173936 0.294731 0.083 Uiso 1 1 calc R U . . .
 C1K C 0.4943(5) 0.1878(3) 0.3694(3) 0.0831(18) Uani 1 1 d D U . . .
 H1K H 0.514857 0.219229 0.347469 0.100 Uiso 1 1 calc R U . . .
 C1L C 0.5555(5) 0.1687(3) 0.4321(4) 0.0902(19) Uani 1 1 d D U . . .
 H1L H 0.620278 0.185935 0.453221 0.108 Uiso 1 1 calc R U . . .
 C46B C 0.2362(10) 0.5369(4) 0.2974(5) 0.090(2) Uani 0.713(13) 1 d D U P F 2
 H46D H 0.192054 0.558376 0.317267 0.135 Uiso 0.713(13) 1 calc R U P F 2
 H46E H 0.252092 0.561006 0.263190 0.135 Uiso 0.713(13) 1 calc R U P F 2
 H46F H 0.299389 0.526375 0.333790 0.135 Uiso 0.713(13) 1 calc R U P F 2
 C45B C 0.1779(5) 0.4783(3) 0.2604(2) 0.0744(18) Uani 1 1 d . U . . .
 H45B H 0.232165 0.466518 0.241201 0.089 Uiso 0.287(13) 1 calc R U P F 1
 H45A H 0.221820 0.460570 0.235977 0.089 Uiso 0.713(13) 1 calc R U P F 2
 C47B C 0.0817(8) 0.4969(5) 0.2058(4) 0.090(2) Uani 0.713(13) 1 d D U P F 2
 H47D H 0.045385 0.462856 0.181644 0.135 Uiso 0.713(13) 1 calc R U P F 2
 H47E H 0.098452 0.522357 0.173087 0.135 Uiso 0.713(13) 1 calc R U P F 2
 H47F H 0.038551 0.517735 0.227109 0.135 Uiso 0.713(13) 1 calc R U P F 2

loop_
  _atom_site_aniso_label
  _atom_site_aniso_U_11
  _atom_site_aniso_U_22
  _atom_site_aniso_U_33
  _atom_site_aniso_U_23
  _atom_site_aniso_U_13
  _atom_site_aniso_U_12
 Cs1 0.03121(12) 0.04110(14) 0.03415(12) -0.01524(10) 0.00811(9) -0.00130(10)
 Ca1 0.0352(4) 0.0241(3) 0.0230(3) -0.0023(3) 0.0048(3) -0.0039(3)
 F1 0.0370(12) 0.0361(12) 0.0289(11) -0.0090(9) 0.0061(9) -0.0029(9)
 O1 0.0289(12) 0.0288(12) 0.0213(11) -0.0058(9) 0.0087(10) -0.0085(10)
 N1 0.0295(15) 0.0318(16) 0.0232(14) -0.0074(12) 0.0093(12) -0.0070(12)
 N2 0.0298(16) 0.0304(16) 0.0267(15) -0.0070(12) 0.0063(12) 0.0004(12)
 C22 0.0310(18) 0.0290(18) 0.0177(15) -0.0010(13) 0.0093(13) -0.0073(14)
 C24 0.0271(17) 0.0339(19) 0.0280(18) -0.0117(15) 0.0115(14) -0.0036(15)
 C25 0.0271(18) 0.042(2) 0.0260(18) -0.0100(15) 0.0088(14) 0.0004(15)
 C14 0.035(2) 0.036(2) 0.0258(18) -0.0129(15) 0.0119(15) -0.0105(16)
 C21 0.0312(18) 0.0269(17) 0.0163(15) -0.0007(12) 0.0065(13) -0.0024(14)
 C13 0.0329(19) 0.0338(19) 0.0213(16) -0.0059(14) 0.0129(14) -0.0061(15)
 C32 0.0321(19) 0.037(2) 0.0341(19) -0.0138(16) 0.0174(16) -0.0057(16)
 C29 0.031(2) 0.057(3) 0.0289(19) -0.0132(18) 0.0073(16) 0.0069(18)
 C36 0.0249(18) 0.044(2) 0.0319(19) -0.0166(17) 0.0023(15) 0.0005(16)
 C1 0.0319(19) 0.044(2) 0.0264(18) -0.0138(16) 0.0147(15) -0.0076(16)
 C37 0.0303(19) 0.045(2) 0.040(2) -0.0192(18) 0.0165(17) -0.0092(17)
 C15 0.0303(18) 0.0329(19) 0.0228(16) -0.0037(14) 0.0090(14) -0.0082(15)
 C12 0.034(2) 0.048(2) 0.034(2) -0.0187(18) 0.0146(17) -0.0084(17)
 C23 0.0301(18) 0.042(2) 0.0251(17) -0.0095(15) 0.0153(15) -0.0088(16)
 C33 0.044(2) 0.035(2) 0.037(2) -0.0089(16) 0.0209(18) -0.0104(17)
 C20 0.0287(18) 0.037(2) 0.0223(16) -0.0024(14) 0.0084(14) -0.0016(15)
 C26 0.035(2) 0.047(2) 0.0216(17) -0.0017(16) 0.0073(15) 0.0019(17)
 C11 0.052(3) 0.055(3) 0.040(2) -0.019(2) 0.032(2) -0.021(2)
 C31 0.035(2) 0.048(3) 0.048(2) -0.0197(19) 0.0225(19) -0.0125(18)
 C30 0.0227(18) 0.068(3) 0.042(2) -0.026(2) 0.0119(17) -0.0102(18)
 C10 0.033(2) 0.049(2) 0.0293(19) -0.0204(17) 0.0191(16) -0.0137(17)
 C35 0.051(3) 0.056(3) 0.051(3) -0.005(2) 0.028(2) -0.014(2)
 C39 0.066(3) 0.034(2) 0.042(2) -0.0051(17) 0.032(2) -0.005(2)
 C16 0.0297(19) 0.043(2) 0.038(2) -0.0125(17) 0.0142(16) -0.0122(17)
 C44 0.042(2) 0.061(3) 0.034(2) -0.019(2) -0.0077(18) 0.017(2)
 C41 0.047(3) 0.059(3) 0.063(3) -0.035(2) 0.032(2) -0.017(2)
 C34 0.053(3) 0.043(3) 0.058(3) 0.001(2) 0.024(2) -0.005(2)
 C38 0.046(2) 0.0412(19) 0.0418(19) 0.0063(15) 0.0172(16) 0.0064(15)
 C2 0.027(2) 0.039(4) 0.039(4) -0.016(3) 0.022(2) -0.017(3)
 C9 0.030(2) 0.058(3) 0.038(2) -0.0270(19) 0.0206(17) -0.0128(18)
 C42 0.037(3) 0.089(4) 0.067(4) -0.042(3) 0.016(2) -0.009(3)
 C43 0.037(2) 0.084(4) 0.057(3) -0.040(3) -0.009(2) 0.022(3)
 C7 0.022(5) 0.061(6) 0.079(10) -0.038(6) 0.012(6) 0.005(5)
 C40 0.046(2) 0.0412(19) 0.0418(19) 0.0063(15) 0.0172(16) 0.0064(15)
 C18 0.046(3) 0.128(6) 0.060(3) -0.053(4) 0.019(3) -0.039(3)
 C8B 0.039(5) 0.018(6) 0.026(6) -0.001(4) 0.015(4) 0.005(4)
 C17 0.074(4) 0.081(4) 0.081(4) 0.024(3) 0.002(3) -0.047(3)
 C27 0.079(4) 0.075(4) 0.059(3) -0.011(3) 0.047(3) -0.020(3)
 C3 0.027(3) 0.038(4) 0.034(4) -0.008(3) 0.014(3) -0.002(3)
 C28 0.056(3) 0.051(3) 0.104(5) 0.022(3) 0.001(3) 0.007(3)
 C61 0.090(4) 0.078(4) 0.054(4) -0.002(3) 0.030(3) -0.045(3)
 C63 0.076(4) 0.053(3) 0.057(3) 0.005(3) 0.023(3) -0.010(3)
 C19 0.030(2) 0.058(3) 0.157(7) -0.039(4) 0.014(3) -0.013(2)
 C64 0.059(4) 0.073(4) 0.078(4) 0.010(3) 0.027(3) 0.001(3)
 C5 0.066(13) 0.099(17) 0.076(9) -0.024(11) 0.004(10) 0.046(10)
 C4 0.029(4) 0.049(5) 0.057(5) -0.025(4) 0.007(3) 0.006(3)
 C62 0.089(4) 0.066(4) 0.058(4) -0.017(3) 0.033(3) -0.021(3)
 C60 0.105(5) 0.068(4) 0.083(4) 0.009(3) 0.031(4) 0.001(4)
 C6 0.027(4) 0.071(6) 0.139(10) -0.053(6) 0.028(5) -0.007(4)
 C59 0.074(4) 0.084(4) 0.098(5) 0.012(4) 0.033(4) 0.013(4)
 C56 0.092(6) 0.079(6) 0.046(5) -0.021(5) 0.028(4) 0.007(5)
 C55 0.093(5) 0.101(7) 0.084(5) -0.004(5) 0.049(5) -0.009(6)
 C54 0.075(5) 0.108(7) 0.092(5) -0.024(6) 0.026(5) 0.002(5)
 C53 0.091(5) 0.088(6) 0.082(5) -0.004(5) 0.038(4) 0.001(5)
 C58 0.076(5) 0.054(5) 0.065(5) 0.017(4) 0.050(4) 0.012(4)
 C57 0.082(5) 0.079(6) 0.078(6) -0.005(5) 0.029(5) 0.010(5)
 C60A 0.078(8) 0.066(9) 0.062(7) 0.000(7) 0.041(6) 0.003(7)
 C61A 0.078(7) 0.071(8) 0.071(7) 0.008(7) 0.042(6) 0.000(7)
 C62A 0.080(6) 0.076(6) 0.067(6) 0.014(6) 0.042(5) 0.000(6)
 C63A 0.079(6) 0.079(6) 0.080(6) 0.026(6) 0.050(5) 0.011(6)
 C64A 0.079(6) 0.075(7) 0.077(6) 0.029(6) 0.059(5) 0.022(6)
 C59A 0.080(7) 0.064(8) 0.074(7) 0.015(7) 0.050(6) 0.020(7)
 C4A 0.040(6) 0.049(7) 0.030(6) -0.006(5) 0.010(5) 0.015(5)
 C3A 0.035(4) 0.034(5) 0.024(5) -0.002(4) 0.018(4) -0.002(4)
 C2A 0.027(2) 0.039(4) 0.039(4) -0.016(3) 0.022(2) -0.017(3)
 C70 0.075(9) 0.048(7) 0.047(7) 0.005(6) 0.023(6) 0.020(6)
 C71 0.057(15) 0.068(14) 0.030(8) 0.001(8) 0.008(9) 0.019(11)
 C69 0.056(15) 0.051(11) 0.047(10) -0.005(8) 0.014(10) 0.011(8)
 C38A 0.046(2) 0.0412(19) 0.0418(19) 0.0063(15) 0.0172(16) 0.0064(15)
 C40A 0.046(2) 0.0412(19) 0.0418(19) 0.0063(15) 0.0172(16) 0.0064(15)
 C56A 0.092(5) 0.081(5) 0.050(5) -0.003(4) 0.040(4) 0.016(4)
 C55A 0.087(6) 0.096(6) 0.070(5) -0.010(5) 0.025(5) 0.020(5)
 C54A 0.107(6) 0.106(6) 0.076(5) 0.000(5) 0.035(5) 0.027(5)
 C53A 0.099(6) 0.098(6) 0.067(5) -0.009(5) 0.035(4) 0.036(5)
 C58A 0.093(5) 0.096(6) 0.063(5) 0.012(5) 0.057(4) 0.023(4)
 C57A 0.083(5) 0.085(5) 0.054(5) 0.014(4) 0.045(4) 0.039(4)
 O3 0.066(3) 0.043(3) 0.034(2) 0.0068(18) -0.002(2) -0.018(3)
 C1A 0.094(5) 0.063(4) 0.026(3) 0.004(2) 0.008(3) -0.026(3)
 C1B 0.112(6) 0.066(4) 0.040(4) 0.018(3) 0.000(4) -0.035(4)
 C1C 0.095(5) 0.063(4) 0.051(4) 0.024(3) -0.005(3) -0.017(4)
 C1D 0.074(5) 0.049(4) 0.059(4) 0.019(3) 0.004(4) -0.015(3)
 C1E 0.087(9) 0.059(9) 0.032(7) -0.004(7) 0.029(6) -0.005(7)
 O3A 0.056(8) 0.040(6) 0.024(5) 0.014(4) 0.020(5) 0.001(6)
 C65 0.073(9) 0.041(7) 0.023(6) 0.015(5) 0.017(6) -0.002(6)
 C1F 0.084(8) 0.066(8) 0.025(6) 0.018(6) 0.013(6) -0.021(6)
 C1G 0.101(9) 0.063(8) 0.026(6) 0.000(6) 0.021(6) -0.031(7)
 C8A 0.035(3) 0.030(5) 0.025(4) -0.009(3) 0.010(3) -0.002(3)
 C46A 0.127(5) 0.071(3) 0.040(3) 0.004(3) -0.015(3) 0.050(4)
 C47A 0.127(5) 0.071(3) 0.040(3) 0.004(3) -0.015(3) 0.050(4)
 C8 0.091(4) 0.097(5) 0.068(4) 0.015(3) 0.013(3) 0.042(4)
 C1H 0.111(5) 0.064(4) 0.094(5) 0.022(3) 0.050(4) 0.021(3)
 C1I 0.073(4) 0.079(4) 0.075(4) -0.008(3) 0.035(3) 0.012(3)
 C1J 0.090(4) 0.072(4) 0.048(3) 0.007(3) 0.027(3) 0.038(3)
 C1K 0.123(5) 0.053(3) 0.095(4) 0.003(3) 0.064(4) 0.015(3)
 C1L 0.077(4) 0.093(5) 0.097(5) -0.024(4) 0.025(4) -0.001(4)
 C46B 0.127(5) 0.071(3) 0.040(3) 0.004(3) -0.015(3) 0.050(4)
 C45B 0.106(4) 0.073(3) 0.027(2) 0.003(2) -0.002(2) 0.054(3)
 C47B 0.127(5) 0.071(3) 0.040(3) 0.004(3) -0.015(3) 0.050(4)

_geom_special_details
;
 All esds (except the esd in the dihedral angle between two l.s. planes)
 are estimated using the full covariance matrix.  The cell esds are taken
 into account individually in the estimation of esds in distances, angles
 and torsion angles; correlations between esds in cell parameters are only
 used when they are defined by crystal symmetry.  An approximate (isotropic)
 treatment of cell esds is used for estimating esds involving l.s. planes.
;
loop_
  _geom_bond_atom_site_label_1
  _geom_bond_atom_site_label_2
  _geom_bond_distance
  _geom_bond_site_symmetry_2
  _geom_bond_publ_flag
 Cs1 F1 2.845(2) . ?
 Cs1 F1 2.908(2) 3_666 ?
 Cs1 C24 3.635(3) 3_666 ?
 Cs1 C25 3.602(4) 3_666 ?
 Cs1 C32 3.584(3) 3_666 ?
 Cs1 C29 3.565(4) 3_666 ?
 Cs1 C31 3.528(4) 3_666 ?
 Cs1 C30 3.547(4) 3_666 ?
 Cs1 C44 3.648(4) . ?
 Cs1 C41 3.635(4) . ?
 Cs1 C42 3.614(5) . ?
 Cs1 C43 3.612(4) . ?
 Ca1 F1 2.138(2) . ?
 Ca1 O1 2.377(2) . ?
 Ca1 N1 2.349(3) . ?
 Ca1 N2 2.366(3) . ?
 Ca1 O3 2.370(4) . ?
 Ca1 O3A 2.402(11) . ?
 O1 C22 1.405(4) . ?
 O1 C23 1.398(4) . ?
 N1 C24 1.418(4) . ?
 N1 C1 1.372(5) . ?
 N2 C21 1.381(4) . ?
 N2 C36 1.423(5) . ?
 C22 C21 1.410(5) . ?
 C22 C13 1.373(5) . ?
 C24 C25 1.420(5) . ?
 C24 C32 1.419(5) . ?
 C25 C29 1.396(5) . ?
 C25 C26 1.520(6) . ?
 C14 H14 0.9500 . ?
 C14 C13 1.402(5) . ?
 C14 C15 1.387(5) . ?
 C21 C20 1.411(5) . ?
 C13 C10 1.532(5) . ?
 C32 C33 1.509(6) . ?
 C32 C31 1.401(5) . ?
 C29 H29 0.9500 . ?
 C29 C30 1.373(6) . ?
 C36 C37 1.418(6) . ?
 C36 C44 1.403(6) . ?
 C1 C23 1.412(5) . ?
 C1 C2 1.391(8) . ?
 C1 C2A 1.466(12) . ?
 C37 C39 1.518(6) . ?
 C37 C41 1.404(5) . ?
 C15 C20 1.385(5) . ?
 C15 C16 1.539(5) . ?
 C12 H12A 0.9800 . ?
 C12 H12B 0.9800 . ?
 C12 H12C 0.9800 . ?
 C12 C10 1.532(6) . ?
 C23 C9 1.377(5) . ?
 C33 H33 1.0000 . ?
 C33 C35 1.526(6) . ?
 C33 C34 1.541(6) . ?
 C20 H20 0.9500 . ?
 C26 H26 1.0000 . ?
 C26 C27 1.527(6) . ?
 C26 C28 1.511(6) . ?
 C11 H11A 0.9800 . ?
 C11 H11B 0.9800 . ?
 C11 H11C 0.9800 . ?
 C11 C10 1.545(6) . ?
 C31 H31 0.9500 . ?
 C31 C30 1.379(6) . ?
 C30 H30 0.9500 . ?
 C10 C9 1.533(5) . ?
 C35 H35A 0.9800 . ?
 C35 H35B 0.9800 . ?
 C35 H35C 0.9800 . ?
 C39 H39 1.0000 . ?
 C39 H39A 1.0000 . ?
 C39 C38 1.566(7) . ?
 C39 C40 1.543(6) . ?
 C39 C38A 1.432(17) . ?
 C39 C40A 1.630(17) . ?
 C16 C18 1.521(6) . ?
 C16 C17 1.506(7) . ?
 C16 C19 1.508(7) . ?
 C44 C43 1.410(7) . ?
 C44 C45B 1.503(8) . ?
 C41 H41 0.9500 . ?
 C41 C42 1.355(8) . ?
 C34 H34A 0.9800 . ?
 C34 H34B 0.9800 . ?
 C34 H34C 0.9800 . ?
 C38 H38A 0.9800 . ?
 C38 H38B 0.9800 . ?
 C38 H38C 0.9800 . ?
 C2 H2 0.9500 . ?
 C2 C3 1.401(9) . ?
 C9 C8B 1.575(14) . ?
 C9 C8A 1.338(10) . ?
 C42 H42 0.9500 . ?
 C42 C43 1.379(9) . ?
 C43 H43 0.9500 . ?
 C7 H7A 0.9800 . ?
 C7 H7B 0.9800 . ?
 C7 H7C 0.9800 . ?
 C7 C4 1.533(16) . ?
 C40 H40A 0.9800 . ?
 C40 H40B 0.9800 . ?
 C40 H40C 0.9800 . ?
 C18 H18A 0.9800 . ?
 C18 H18B 0.9800 . ?
 C18 H18C 0.9800 . ?
 C8B H8B 0.9500 . ?
 C8B C3A 1.394(17) . ?
 C17 H17A 0.9800 . ?
 C17 H17B 0.9800 . ?
 C17 H17C 0.9800 . ?
 C27 H27A 0.9800 . ?
 C27 H27B 0.9800 . ?
 C27 H27C 0.9800 . ?
 C3 C4 1.535(9) . ?
 C3 C8A 1.392(10) . ?
 C28 H28A 0.9800 . ?
 C28 H28B 0.9800 . ?
 C28 H28C 0.9800 . ?
 C61 H61 0.9500 . ?
 C61 C62 1.430(11) . ?
 C61 C60 1.383(12) . ?
 C63 H63 0.9500 . ?
 C63 C64 1.345(10) . ?
 C63 C62 1.370(9) . ?
 C19 H19A 0.9800 . ?
 C19 H19B 0.9800 . ?
 C19 H19C 0.9800 . ?
 C64 H64 0.9500 . ?
 C64 C59 1.360(11) . ?
 C5 H5A 0.9800 . ?
 C5 H5B 0.9800 . ?
 C5 H5C 0.9800 . ?
 C5 C4 1.54(3) . ?
 C4 C6 1.531(13) . ?
 C62 H62 0.9500 . ?
 C60 H60 0.9500 . ?
 C60 C59 1.316(11) . ?
 C6 H6A 0.9800 . ?
 C6 H6B 0.9800 . ?
 C6 H6C 0.9800 . ?
 C59 H59 0.9500 . ?
 C56 H56 0.9500 . ?
 C56 C55 1.381(10) . ?
 C56 C57 1.375(10) . ?
 C55 H55 0.9500 . ?
 C55 C54 1.360(10) . ?
 C54 H54 0.9500 . ?
 C54 C53 1.333(10) . ?
 C53 H53 0.9500 . ?
 C53 C58 1.333(10) . ?
 C58 H58 0.9500 . ?
 C58 C57 1.384(10) . ?
 C57 H57 0.9500 . ?
 C60A H60A 0.9500 . ?
 C60A C61A 1.37(2) . ?
 C60A C59A 1.322(19) . ?
 C61A H61A 0.9500 . ?
 C61A C62A 1.39(2) . ?
 C62A H62A 0.9500 . ?
 C62A C63A 1.400(19) . ?
 C63A H63A 0.9500 . ?
 C63A C64A 1.32(2) . ?
 C64A H64A 0.9500 . ?
 C64A C59A 1.37(2) . ?
 C59A H59A 0.9500 . ?
 C4A C3A 1.555(12) . ?
 C4A C70 1.57(2) . ?
 C4A C71 1.53(3) . ?
 C4A C69 1.46(2) . ?
 C3A C2A 1.401(12) . ?
 C2A H2A 0.9500 . ?
 C70 H70A 0.9800 . ?
 C70 H70B 0.9800 . ?
 C70 H70C 0.9800 . ?
 C71 H71A 0.9800 . ?
 C71 H71B 0.9800 . ?
 C71 H71C 0.9800 . ?
 C69 H69A 0.9800 . ?
 C69 H69B 0.9800 . ?
 C69 H69C 0.9800 . ?
 C38A H38D 0.9800 . ?
 C38A H38E 0.9800 . ?
 C38A H38F 0.9800 . ?
 C40A H40D 0.9800 . ?
 C40A H40E 0.9800 . ?
 C40A H40F 0.9800 . ?
 C56A H56A 0.9500 . ?
 C56A C55A 1.359(11) . ?
 C56A C57A 1.344(11) . ?
 C55A H55A 0.9500 . ?
 C55A C54A 1.347(11) . ?
 C54A H54A 0.9500 . ?
 C54A C53A 1.369(12) . ?
 C53A H53A 0.9500 . ?
 C53A C58A 1.371(12) . ?
 C58A H58A 0.9500 . ?
 C58A C57A 1.382(10) . ?
 C57A H57A 0.9500 . ?
 O3 C1A 1.457(7) . ?
 O3 C1D 1.446(7) . ?
 C1A H1AA 0.9900 . ?
 C1A H1AB 0.9900 . ?
 C1A C1B 1.526(8) . ?
 C1B H1BA 0.9900 . ?
 C1B H1BB 0.9900 . ?
 C1B C1C 1.523(9) . ?
 C1C H1CA 0.9900 . ?
 C1C H1CB 0.9900 . ?
 C1C C1D 1.517(8) . ?
 C1D H1DA 0.9900 . ?
 C1D H1DB 0.9900 . ?
 C1E H1EA 0.9900 . ?
 C1E H1EB 0.9900 . ?
 C1E O3A 1.434(13) . ?
 C1E C1G 1.544(14) . ?
 O3A C65 1.431(14) . ?
 C65 H65A 0.9900 . ?
 C65 H65B 0.9900 . ?
 C65 C1F 1.518(14) . ?
 C1F H1FA 0.9900 . ?
 C1F H1FB 0.9900 . ?
 C1F C1G 1.531(15) . ?
 C1G H1GA 0.9900 . ?
 C1G H1GB 0.9900 . ?
 C8A H8A 0.9500 . ?
 C46A H46A 0.9800 . ?
 C46A H46B 0.9800 . ?
 C46A H46C 0.9800 . ?
 C46A C45B 1.38(2) . ?
 C47A H47A 0.9800 . ?
 C47A H47B 0.9800 . ?
 C47A H47C 0.9800 . ?
 C47A C45B 1.69(2) . ?
 C8 H8 0.9500 . ?
 C8 C1H 1.356(7) . ?
 C8 C1L 1.362(8) . ?
 C1H H1H 0.9500 . ?
 C1H C1I 1.380(7) . ?
 C1I H1I 0.9500 . ?
 C1I C1J 1.339(7) . ?
 C1J H1J 0.9500 . ?
 C1J C1K 1.363(7) . ?
 C1K H1K 0.9500 . ?
 C1K C1L 1.365(7) . ?
 C1L H1L 0.9500 . ?
 C46B H46D 0.9800 . ?
 C46B H46E 0.9800 . ?
 C46B H46F 0.9800 . ?
 C46B C45B 1.634(12) . ?
 C45B H45B 1.0000 . ?
 C45B H45A 1.0000 . ?
 C45B C47B 1.499(9) . ?
 C47B H47D 0.9800 . ?
 C47B H47E 0.9800 . ?
 C47B H47F 0.9800 . ?

loop_
  _geom_angle_atom_site_label_1
  _geom_angle_atom_site_label_2
  _geom_angle_atom_site_label_3
  _geom_angle
  _geom_angle_site_symmetry_1
  _geom_angle_site_symmetry_3
  _geom_angle_publ_flag
 F1 Cs1 F1 78.38(6) . 3_666 ?
 F1 Cs1 C24 121.45(7) . 3_666 ?
 F1 Cs1 C24 67.99(7) 3_666 3_666 ?
 F1 Cs1 C25 79.02(7) 3_666 3_666 ?
 F1 Cs1 C25 107.34(8) . 3_666 ?
 F1 Cs1 C32 144.11(8) . 3_666 ?
 F1 Cs1 C32 80.25(7) 3_666 3_666 ?
 F1 Cs1 C29 111.60(9) . 3_666 ?
 F1 Cs1 C29 101.47(8) 3_666 3_666 ?
 F1 Cs1 C31 150.79(9) . 3_666 ?
 F1 Cs1 C31 102.93(8) 3_666 3_666 ?
 F1 Cs1 C30 130.53(9) . 3_666 ?
 F1 Cs1 C30 113.93(8) 3_666 3_666 ?
 F1 Cs1 C44 78.90(9) . . ?
 F1 Cs1 C44 156.89(10) 3_666 . ?
 F1 Cs1 C41 111.22(8) . . ?
 F1 Cs1 C41 152.00(10) 3_666 . ?
 F1 Cs1 C42 164.00(11) 3_666 . ?
 F1 Cs1 C42 117.00(10) . . ?
 F1 Cs1 C43 100.39(11) . . ?
 F1 Cs1 C43 169.52(11) 3_666 . ?
 C24 Cs1 C44 121.93(9) 3_666 . ?
 C24 Cs1 C41 121.12(9) 3_666 . ?
 C25 Cs1 C24 22.63(8) 3_666 3_666 ?
 C25 Cs1 C44 103.92(9) 3_666 . ?
 C25 Cs1 C41 119.95(10) 3_666 . ?
 C25 Cs1 C42 99.15(11) 3_666 . ?
 C25 Cs1 C43 91.55(10) 3_666 . ?
 C32 Cs1 C24 22.65(8) 3_666 3_666 ?
 C32 Cs1 C25 39.84(9) 3_666 3_666 ?
 C32 Cs1 C44 116.96(10) 3_666 . ?
 C32 Cs1 C41 101.14(9) 3_666 . ?
 C32 Cs1 C42 88.21(10) 3_666 . ?
 C32 Cs1 C43 95.49(10) 3_666 . ?
 C29 Cs1 C24 39.39(8) 3_666 3_666 ?
 C29 Cs1 C25 22.45(8) 3_666 3_666 ?
 C29 Cs1 C32 45.97(9) 3_666 3_666 ?
 C29 Cs1 C44 83.05(9) 3_666 . ?
 C29 Cs1 C41 99.08(10) 3_666 . ?
 C29 Cs1 C42 77.71(12) 3_666 . ?
 C29 Cs1 C43 69.13(10) 3_666 . ?
 C31 Cs1 C24 39.60(8) 3_666 3_666 ?
 C31 Cs1 C25 46.04(9) 3_666 3_666 ?
 C31 Cs1 C32 22.70(9) 3_666 3_666 ?
 C31 Cs1 C29 39.22(11) 3_666 3_666 ?
 C31 Cs1 C30 22.48(10) 3_666 3_666 ?
 C31 Cs1 C44 94.85(10) 3_666 . ?
 C31 Cs1 C41 81.52(9) 3_666 . ?
 C31 Cs1 C42 66.16(10) 3_666 . ?
 C31 Cs1 C43 72.98(11) 3_666 . ?
 C30 Cs1 C24 45.97(8) 3_666 3_666 ?
 C30 Cs1 C25 39.50(9) 3_666 3_666 ?
 C30 Cs1 C32 39.75(9) 3_666 3_666 ?
 C30 Cs1 C29 22.25(10) 3_666 3_666 ?
 C30 Cs1 C44 78.41(9) 3_666 . ?
 C30 Cs1 C41 80.61(10) 3_666 . ?
 C30 Cs1 C42 60.50(11) 3_666 . ?
 C30 Cs1 C43 58.92(10) 3_666 . ?
 C41 Cs1 C44 44.91(13) . . ?
 C42 Cs1 C24 104.43(10) . 3_666 ?
 C42 Cs1 C44 39.08(13) . . ?
 C42 Cs1 C41 21.54(12) . . ?
 C43 Cs1 C24 104.67(9) . 3_666 ?
 C43 Cs1 C44 22.39(11) . . ?
 C43 Cs1 C41 38.10(14) . . ?
 C43 Cs1 C42 22.00(14) . . ?
 Cs1 Ca1 Cs1 60.141(11) . 3_666 ?
 F1 Ca1 Cs1 34.43(6) . . ?
 F1 Ca1 Cs1 30.07(6) . 3_666 ?
 F1 Ca1 O1 158.18(9) . . ?
 F1 Ca1 N1 99.92(9) . . ?
 F1 Ca1 N2 108.35(10) . . ?
 F1 Ca1 O3 111.33(15) . . ?
 F1 Ca1 O3A 115.3(4) . . ?
 O1 Ca1 Cs1 138.97(6) . 3_666 ?
 O1 Ca1 Cs1 132.58(6) . . ?
 O1 Ca1 O3A 85.2(4) . . ?
 N1 Ca1 Cs1 71.65(7) . 3_666 ?
 N1 Ca1 Cs1 114.75(7) . . ?
 N1 Ca1 O1 68.23(9) . . ?
 N1 Ca1 N2 124.46(11) . . ?
 N1 Ca1 O3 113.59(17) . . ?
 N1 Ca1 O3A 97.6(4) . . ?
 N2 Ca1 Cs1 133.65(8) . 3_666 ?
 N2 Ca1 Cs1 74.59(7) . . ?
 N2 Ca1 O1 68.08(9) . . ?
 N2 Ca1 O3 99.26(15) . . ?
 N2 Ca1 O3A 111.1(4) . . ?
 O3 Ca1 Cs1 124.25(16) . . ?
 O3 Ca1 Cs1 113.52(12) . 3_666 ?
 O3 Ca1 O1 90.42(15) . . ?
 O3A Ca1 Cs1 136.5(4) . . ?
 Cs1 F1 Cs1 101.63(6) . 3_666 ?
 Ca1 F1 Cs1 120.44(9) . . ?
 Ca1 F1 Cs1 128.33(9) . 3_666 ?
 C22 O1 Ca1 119.3(2) . . ?
 C23 O1 Ca1 119.6(2) . . ?
 C23 O1 C22 116.4(3) . . ?
 C24 N1 Ca1 126.1(2) . . ?
 C1 N1 Ca1 119.0(2) . . ?
 C1 N1 C24 114.9(3) . . ?
 C21 N2 Ca1 118.4(2) . . ?
 C21 N2 C36 116.3(3) . . ?
 C36 N2 Ca1 124.9(2) . . ?
 O1 C22 C21 114.5(3) . . ?
 C13 C22 O1 121.1(3) . . ?
 C13 C22 C21 124.3(3) . . ?
 N1 C24 Cs1 114.6(2) . 3_666 ?
 N1 C24 C25 120.7(3) . . ?
 N1 C24 C32 120.1(3) . . ?
 C25 C24 Cs1 77.4(2) . 3_666 ?
 C32 C24 Cs1 76.7(2) . 3_666 ?
 C32 C24 C25 119.2(3) . . ?
 C24 C25 Cs1 80.0(2) . 3_666 ?
 C24 C25 C26 120.9(3) . . ?
 C29 C25 Cs1 77.3(2) . 3_666 ?
 C29 C25 C24 119.1(4) . . ?
 C29 C25 C26 119.9(4) . . ?
 C26 C25 Cs1 110.6(2) . 3_666 ?
 C13 C14 H14 119.3 . . ?
 C15 C14 H14 119.3 . . ?
 C15 C14 C13 121.3(3) . . ?
 N2 C21 C22 118.6(3) . . ?
 N2 C21 C20 126.4(3) . . ?
 C22 C21 C20 115.0(3) . . ?
 C22 C13 C14 117.6(3) . . ?
 C22 C13 C10 119.1(3) . . ?
 C14 C13 C10 123.3(3) . . ?
 C24 C32 Cs1 80.7(2) . 3_666 ?
 C24 C32 C33 120.8(3) . . ?
 C33 C32 Cs1 112.4(2) . 3_666 ?
 C31 C32 Cs1 76.4(2) . 3_666 ?
 C31 C32 C24 118.9(4) . . ?
 C31 C32 C33 120.3(4) . . ?
 Cs1 C29 H29 112.6 3_666 . ?
 C25 C29 Cs1 80.2(2) . 3_666 ?
 C25 C29 H29 119.2 . . ?
 C30 C29 Cs1 78.1(3) . 3_666 ?
 C30 C29 C25 121.6(4) . . ?
 C30 C29 H29 119.2 . . ?
 N2 C36 Cs1 109.5(2) . . ?
 C37 C36 Cs1 78.6(2) . . ?
 C37 C36 N2 120.6(3) . . ?
 C44 C36 Cs1 78.1(2) . . ?
 C44 C36 N2 120.3(4) . . ?
 C44 C36 C37 119.0(4) . . ?
 N1 C1 C23 119.0(3) . . ?
 N1 C1 C2 123.8(5) . . ?
 N1 C1 C2A 127.7(7) . . ?
 C23 C1 C2A 112.2(7) . . ?
 C2 C1 C23 116.6(5) . . ?
 C36 C37 Cs1 79.1(2) . . ?
 C36 C37 C39 121.0(3) . . ?
 C39 C37 Cs1 110.3(2) . . ?
 C41 C37 Cs1 77.8(2) . . ?
 C41 C37 C36 119.2(4) . . ?
 C41 C37 C39 119.8(4) . . ?
 C14 C15 C16 120.3(3) . . ?
 C20 C15 C14 118.9(3) . . ?
 C20 C15 C16 120.8(3) . . ?
 H12A C12 H12B 109.5 . . ?
 H12A C12 H12C 109.5 . . ?
 H12B C12 H12C 109.5 . . ?
 C10 C12 H12A 109.5 . . ?
 C10 C12 H12B 109.5 . . ?
 C10 C12 H12C 109.5 . . ?
 O1 C23 C1 114.2(3) . . ?
 C9 C23 O1 121.1(3) . . ?
 C9 C23 C1 124.7(4) . . ?
 C32 C33 H33 107.4 . . ?
 C32 C33 C35 113.5(4) . . ?
 C32 C33 C34 110.1(3) . . ?
 C35 C33 H33 107.4 . . ?
 C35 C33 C34 110.6(4) . . ?
 C34 C33 H33 107.4 . . ?
 C21 C20 H20 118.6 . . ?
 C15 C20 C21 122.8(3) . . ?
 C15 C20 H20 118.6 . . ?
 C25 C26 H26 108.1 . . ?
 C25 C26 C27 109.1(4) . . ?
 C27 C26 H26 108.1 . . ?
 C28 C26 C25 113.5(4) . . ?
 C28 C26 H26 108.1 . . ?
 C28 C26 C27 109.8(4) . . ?
 H11A C11 H11B 109.5 . . ?
 H11A C11 H11C 109.5 . . ?
 H11B C11 H11C 109.5 . . ?
 C10 C11 H11A 109.5 . . ?
 C10 C11 H11B 109.5 . . ?
 C10 C11 H11C 109.5 . . ?
 Cs1 C31 H31 110.3 3_666 . ?
 C32 C31 Cs1 80.9(2) . 3_666 ?
 C32 C31 H31 119.3 . . ?
 C30 C31 Cs1 79.6(2) . 3_666 ?
 C30 C31 C32 121.4(4) . . ?
 C30 C31 H31 119.3 . . ?
 Cs1 C30 H30 112.8 3_666 . ?
 C29 C30 Cs1 79.6(2) . 3_666 ?
 C29 C30 C31 119.8(4) . . ?
 C29 C30 H30 120.1 . . ?
 C31 C30 Cs1 78.0(2) . 3_666 ?
 C31 C30 H30 120.1 . . ?
 C13 C10 C11 108.3(3) . . ?
 C13 C10 C9 109.0(3) . . ?
 C12 C10 C13 111.1(3) . . ?
 C12 C10 C11 109.5(3) . . ?
 C12 C10 C9 111.1(4) . . ?
 C9 C10 C11 107.8(3) . . ?
 C33 C35 H35A 109.5 . . ?
 C33 C35 H35B 109.5 . . ?
 C33 C35 H35C 109.5 . . ?
 H35A C35 H35B 109.5 . . ?
 H35A C35 H35C 109.5 . . ?
 H35B C35 H35C 109.5 . . ?
 C37 C39 H39 107.4 . . ?
 C37 C39 H39A 115.5 . . ?
 C37 C39 C38 110.1(3) . . ?
 C37 C39 C40 116.7(4) . . ?
 C37 C39 C40A 89.1(10) . . ?
 C38 C39 H39 107.4 . . ?
 C40 C39 H39 107.4 . . ?
 C40 C39 C38 107.4(4) . . ?
 C38A C39 C37 104.9(11) . . ?
 C38A C39 H39A 115.5 . . ?
 C38A C39 C40A 113.1(15) . . ?
 C40A C39 H39A 115.5 . . ?
 C18 C16 C15 112.2(3) . . ?
 C17 C16 C15 108.7(4) . . ?
 C17 C16 C18 107.5(5) . . ?
 C17 C16 C19 109.4(5) . . ?
 C19 C16 C15 111.5(4) . . ?
 C19 C16 C18 107.4(5) . . ?
 C36 C44 Cs1 79.8(2) . . ?
 C36 C44 C43 119.2(5) . . ?
 C36 C44 C45B 121.0(4) . . ?
 C43 C44 Cs1 77.4(2) . . ?
 C43 C44 C45B 119.8(5) . . ?
 C45B C44 Cs1 113.9(3) . . ?
 Cs1 C41 H41 112.7 . . ?
 C37 C41 Cs1 80.0(2) . . ?
 C37 C41 H41 119.2 . . ?
 C42 C41 Cs1 78.3(3) . . ?
 C42 C41 C37 121.7(5) . . ?
 C42 C41 H41 119.2 . . ?
 Cs1 C34 H34A 50.5 3_666 . ?
 Cs1 C34 H34B 150.9 3_666 . ?
 Cs1 C34 H34C 67.6 3_666 . ?
 C33 C34 Cs1 98.2(3) . 3_666 ?
 C33 C34 H34A 109.5 . . ?
 C33 C34 H34B 109.5 . . ?
 C33 C34 H34C 109.5 . . ?
 H34A C34 H34B 109.5 . . ?
 H34A C34 H34C 109.5 . . ?
 H34B C34 H34C 109.5 . . ?
 Cs1 C38 H38A 62.5 . . ?
 Cs1 C38 H38B 150.2 . . ?
 Cs1 C38 H38C 54.6 . . ?
 C39 C38 Cs1 100.1(3) . . ?
 C39 C38 H38A 109.5 . . ?
 C39 C38 H38B 109.5 . . ?
 C39 C38 H38C 109.5 . . ?
 H38A C38 H38B 109.5 . . ?
 H38A C38 H38C 109.5 . . ?
 H38B C38 H38C 109.5 . . ?
 C1 C2 H2 120.5 . . ?
 C1 C2 C3 119.0(7) . . ?
 C3 C2 H2 120.5 . . ?
 C23 C9 C10 118.9(4) . . ?
 C23 C9 C8B 117.6(6) . . ?
 C10 C9 C8B 122.6(6) . . ?
 C8A C9 C23 116.2(5) . . ?
 C8A C9 C10 123.5(5) . . ?
 Cs1 C42 H42 111.2 . . ?
 C41 C42 Cs1 80.1(3) . . ?
 C41 C42 H42 120.1 . . ?
 C41 C42 C43 119.8(5) . . ?
 C43 C42 Cs1 78.9(3) . . ?
 C43 C42 H42 120.1 . . ?
 Cs1 C43 H43 111.4 . . ?
 C44 C43 Cs1 80.2(2) . . ?
 C44 C43 H43 119.4 . . ?
 C42 C43 Cs1 79.1(3) . . ?
 C42 C43 C44 121.1(5) . . ?
 C42 C43 H43 119.4 . . ?
 H7A C7 H7B 109.5 . . ?
 H7A C7 H7C 109.5 . . ?
 H7B C7 H7C 109.5 . . ?
 C4 C7 H7A 109.5 . . ?
 C4 C7 H7B 109.5 . . ?
 C4 C7 H7C 109.5 . . ?
 C39 C40 H40A 109.5 . . ?
 C39 C40 H40B 109.5 . . ?
 C39 C40 H40C 109.5 . . ?
 H40A C40 H40B 109.5 . . ?
 H40A C40 H40C 109.5 . . ?
 H40B C40 H40C 109.5 . . ?
 C16 C18 H18A 109.5 . . ?
 C16 C18 H18B 109.5 . . ?
 C16 C18 H18C 109.5 . . ?
 H18A C18 H18B 109.5 . . ?
 H18A C18 H18C 109.5 . . ?
 H18B C18 H18C 109.5 . . ?
 C9 C8B H8B 120.8 . . ?
 C3A C8B C9 118.5(9) . . ?
 C3A C8B H8B 120.8 . . ?
 C16 C17 H17A 109.5 . . ?
 C16 C17 H17B 109.5 . . ?
 C16 C17 H17C 109.5 . . ?
 H17A C17 H17B 109.5 . . ?
 H17A C17 H17C 109.5 . . ?
 H17B C17 H17C 109.5 . . ?
 Cs1 C27 H27A 70.9 3_666 . ?
 Cs1 C27 H27B 149.1 3_666 . ?
 Cs1 C27 H27C 46.9 3_666 . ?
 C26 C27 Cs1 98.8(3) . 3_666 ?
 C26 C27 H27A 109.5 . . ?
 C26 C27 H27B 109.5 . . ?
 C26 C27 H27C 109.5 . . ?
 H27A C27 H27B 109.5 . . ?
 H27A C27 H27C 109.5 . . ?
 H27B C27 H27C 109.5 . . ?
 C2 C3 C4 116.2(6) . . ?
 C8A C3 C2 120.2(7) . . ?
 C8A C3 C4 123.6(6) . . ?
 C26 C28 H28A 109.5 . . ?
 C26 C28 H28B 109.5 . . ?
 C26 C28 H28C 109.5 . . ?
 H28A C28 H28B 109.5 . . ?
 H28A C28 H28C 109.5 . . ?
 H28B C28 H28C 109.5 . . ?
 C62 C61 H61 122.1 . . ?
 C60 C61 H61 122.1 . . ?
 C60 C61 C62 115.8(7) . . ?
 C64 C63 H63 119.5 . . ?
 C64 C63 C62 120.9(7) . . ?
 C62 C63 H63 119.5 . . ?
 C16 C19 H19A 109.5 . . ?
 C16 C19 H19B 109.5 . . ?
 C16 C19 H19C 109.5 . . ?
 H19A C19 H19B 109.5 . . ?
 H19A C19 H19C 109.5 . . ?
 H19B C19 H19C 109.5 . . ?
 C63 C64 H64 119.6 . . ?
 C63 C64 C59 120.8(8) . . ?
 C59 C64 H64 119.6 . . ?
 H5A C5 H5B 109.5 . . ?
 H5A C5 H5C 109.5 . . ?
 H5B C5 H5C 109.5 . . ?
 C4 C5 H5A 109.5 . . ?
 C4 C5 H5B 109.5 . . ?
 C4 C5 H5C 109.5 . . ?
 C7 C4 C3 111.2(7) . . ?
 C7 C4 C5 109.0(12) . . ?
 C3 C4 C5 110.4(10) . . ?
 C6 C4 C7 106.6(9) . . ?
 C6 C4 C3 109.1(7) . . ?
 C6 C4 C5 110.6(9) . . ?
 C61 C62 H62 120.5 . . ?
 C63 C62 C61 119.1(7) . . ?
 C63 C62 H62 120.5 . . ?
 C61 C60 H60 118.1 . . ?
 C59 C60 C61 123.9(9) . . ?
 C59 C60 H60 118.1 . . ?
 C4 C6 H6A 109.5 . . ?
 C4 C6 H6B 109.5 . . ?
 C4 C6 H6C 109.5 . . ?
 H6A C6 H6B 109.5 . . ?
 H6A C6 H6C 109.5 . . ?
 H6B C6 H6C 109.5 . . ?
 C64 C59 H59 120.2 . . ?
 C60 C59 C64 119.5(9) . . ?
 C60 C59 H59 120.2 . . ?
 C55 C56 H56 122.0 . . ?
 C57 C56 H56 122.0 . . ?
 C57 C56 C55 115.9(10) . . ?
 C56 C55 H55 119.9 . . ?
 C54 C55 C56 120.1(10) . . ?
 C54 C55 H55 119.9 . . ?
 C55 C54 H54 120.3 . . ?
 C53 C54 C55 119.4(11) . . ?
 C53 C54 H54 120.3 . . ?
 C54 C53 H53 120.4 . . ?
 C58 C53 C54 119.2(12) . . ?
 C58 C53 H53 120.4 . . ?
 C53 C58 H58 120.9 . . ?
 C53 C58 C57 118.2(10) . . ?
 C57 C58 H58 120.9 . . ?
 C56 C57 C58 120.8(10) . . ?
 C56 C57 H57 119.6 . . ?
 C58 C57 H57 119.6 . . ?
 C61A C60A H60A 118.5 . . ?
 C59A C60A H60A 118.5 . . ?
 C59A C60A C61A 123(2) . . ?
 C60A C61A H61A 121.4 . . ?
 C60A C61A C62A 117.3(18) . . ?
 C62A C61A H61A 121.4 . . ?
 C61A C62A H62A 120.6 . . ?
 C61A C62A C63A 118.8(19) . . ?
 C63A C62A H62A 120.6 . . ?
 C62A C63A H63A 119.8 . . ?
 C64A C63A C62A 120(2) . . ?
 C64A C63A H63A 119.8 . . ?
 C63A C64A H64A 119.7 . . ?
 C63A C64A C59A 121(2) . . ?
 C59A C64A H64A 119.7 . . ?
 C60A C59A C64A 119.4(19) . . ?
 C60A C59A H59A 120.3 . . ?
 C64A C59A H59A 120.3 . . ?
 C3A C4A C70 107.4(10) . . ?
 C71 C4A C3A 111.3(12) . . ?
 C71 C4A C70 106.8(13) . . ?
 C69 C4A C3A 112.1(16) . . ?
 C69 C4A C70 109.1(15) . . ?
 C69 C4A C71 110.0(18) . . ?
 C8B C3A C4A 118.9(10) . . ?
 C8B C3A C2A 116.3(11) . . ?
 C2A C3A C4A 124.8(10) . . ?
 C1 C2A H2A 115.6 . . ?
 C3A C2A C1 128.8(13) . . ?
 C3A C2A H2A 115.6 . . ?
 C4A C70 H70A 109.5 . . ?
 C4A C70 H70B 109.5 . . ?
 C4A C70 H70C 109.5 . . ?
 H70A C70 H70B 109.5 . . ?
 H70A C70 H70C 109.5 . . ?
 H70B C70 H70C 109.5 . . ?
 C4A C71 H71A 109.5 . . ?
 C4A C71 H71B 109.5 . . ?
 C4A C71 H71C 109.5 . . ?
 H71A C71 H71B 109.5 . . ?
 H71A C71 H71C 109.5 . . ?
 H71B C71 H71C 109.5 . . ?
 C4A C69 H69A 109.5 . . ?
 C4A C69 H69B 109.5 . . ?
 C4A C69 H69C 109.5 . . ?
 H69A C69 H69B 109.5 . . ?
 H69A C69 H69C 109.5 . . ?
 H69B C69 H69C 109.5 . . ?
 C39 C38A H38D 109.5 . . ?
 C39 C38A H38E 109.5 . . ?
 C39 C38A H38F 109.5 . . ?
 H38D C38A H38E 109.5 . . ?
 H38D C38A H38F 109.5 . . ?
 H38E C38A H38F 109.5 . . ?
 C39 C40A H40D 109.5 . . ?
 C39 C40A H40E 109.5 . . ?
 C39 C40A H40F 109.5 . . ?
 H40D C40A H40E 109.5 . . ?
 H40D C40A H40F 109.5 . . ?
 H40E C40A H40F 109.5 . . ?
 C55A C56A H56A 120.2 . . ?
 C57A C56A H56A 120.2 . . ?
 C57A C56A C55A 119.6(11) . . ?
 C56A C55A H55A 118.7 . . ?
 C54A C55A C56A 122.5(12) . . ?
 C54A C55A H55A 118.7 . . ?
 C55A C54A H54A 121.5 . . ?
 C55A C54A C53A 117.0(12) . . ?
 C53A C54A H54A 121.5 . . ?
 C54A C53A H53A 120.4 . . ?
 C54A C53A C58A 119.3(11) . . ?
 C58A C53A H53A 120.4 . . ?
 C53A C58A H58A 119.9 . . ?
 C53A C58A C57A 120.3(11) . . ?
 C57A C58A H58A 119.9 . . ?
 C56A C57A C58A 117.7(11) . . ?
 C56A C57A H57A 121.2 . . ?
 C58A C57A H57A 121.2 . . ?
 C1A O3 Ca1 115.6(3) . . ?
 C1D O3 Ca1 132.5(4) . . ?
 C1D O3 C1A 109.3(5) . . ?
 O3 C1A H1AA 110.7 . . ?
 O3 C1A H1AB 110.7 . . ?
 O3 C1A C1B 105.3(5) . . ?
 H1AA C1A H1AB 108.8 . . ?
 C1B C1A H1AA 110.7 . . ?
 C1B C1A H1AB 110.7 . . ?
 C1A C1B H1BA 110.9 . . ?
 C1A C1B H1BB 110.9 . . ?
 H1BA C1B H1BB 108.9 . . ?
 C1C C1B C1A 104.1(5) . . ?
 C1C C1B H1BA 110.9 . . ?
 C1C C1B H1BB 110.9 . . ?
 C1B C1C H1CA 111.6 . . ?
 C1B C1C H1CB 111.6 . . ?
 H1CA C1C H1CB 109.4 . . ?
 C1D C1C C1B 100.7(6) . . ?
 C1D C1C H1CA 111.6 . . ?
 C1D C1C H1CB 111.6 . . ?
 O3 C1D C1C 105.1(6) . . ?
 O3 C1D H1DA 110.7 . . ?
 O3 C1D H1DB 110.7 . . ?
 C1C C1D H1DA 110.7 . . ?
 C1C C1D H1DB 110.7 . . ?
 H1DA C1D H1DB 108.8 . . ?
 H1EA C1E H1EB 109.1 . . ?
 O3A C1E H1EA 111.2 . . ?
 O3A C1E H1EB 111.2 . . ?
 O3A C1E C1G 102.7(12) . . ?
 C1G C1E H1EA 111.2 . . ?
 C1G C1E H1EB 111.2 . . ?
 C1E O3A Ca1 126.6(11) . . ?
 C65 O3A Ca1 131.4(11) . . ?
 C65 O3A C1E 101.5(12) . . ?
 O3A C65 H65A 110.5 . . ?
 O3A C65 H65B 110.5 . . ?
 O3A C65 C1F 106.1(13) . . ?
 H65A C65 H65B 108.7 . . ?
 C1F C65 H65A 110.5 . . ?
 C1F C65 H65B 110.5 . . ?
 C65 C1F H1FA 111.8 . . ?
 C65 C1F H1FB 111.8 . . ?
 C65 C1F C1G 99.7(11) . . ?
 H1FA C1F H1FB 109.5 . . ?
 C1G C1F H1FA 111.8 . . ?
 C1G C1F H1FB 111.8 . . ?
 C1E C1G H1GA 110.5 . . ?
 C1E C1G H1GB 110.5 . . ?
 C1F C1G C1E 106.0(10) . . ?
 C1F C1G H1GA 110.5 . . ?
 C1F C1G H1GB 110.5 . . ?
 H1GA C1G H1GB 108.7 . . ?
 C9 C8A C3 122.8(7) . . ?
 C9 C8A H8A 118.6 . . ?
 C3 C8A H8A 118.6 . . ?
 H46A C46A H46B 109.5 . . ?
 H46A C46A H46C 109.5 . . ?
 H46B C46A H46C 109.5 . . ?
 C45B C46A H46A 109.5 . . ?
 C45B C46A H46B 109.5 . . ?
 C45B C46A H46C 109.5 . . ?
 H47A C47A H47B 109.5 . . ?
 H47A C47A H47C 109.5 . . ?
 H47B C47A H47C 109.5 . . ?
 C45B C47A H47A 109.5 . . ?
 C45B C47A H47B 109.5 . . ?
 C45B C47A H47C 109.5 . . ?
 C1H C8 H8 119.9 . . ?
 C1H C8 C1L 120.2(6) . . ?
 C1L C8 H8 119.9 . . ?
 C8 C1H H1H 120.2 . . ?
 C8 C1H C1I 119.6(6) . . ?
 C1I C1H H1H 120.2 . . ?
 C1H C1I H1I 120.2 . . ?
 C1J C1I C1H 119.6(6) . . ?
 C1J C1I H1I 120.2 . . ?
 C1I C1J H1J 119.4 . . ?
 C1I C1J C1K 121.2(5) . . ?
 C1K C1J H1J 119.4 . . ?
 C1J C1K H1K 120.4 . . ?
 C1J C1K C1L 119.2(6) . . ?
 C1L C1K H1K 120.4 . . ?
 C8 C1L C1K 120.1(6) . . ?
 C8 C1L H1L 120.0 . . ?
 C1K C1L H1L 120.0 . . ?
 H46D C46B H46E 109.5 . . ?
 H46D C46B H46F 109.5 . . ?
 H46E C46B H46F 109.5 . . ?
 C45B C46B H46D 109.5 . . ?
 C45B C46B H46E 109.5 . . ?
 C45B C46B H46F 109.5 . . ?
 C44 C45B C47A 97.0(11) . . ?
 C44 C45B C46B 109.7(5) . . ?
 C44 C45B H45B 109.5 . . ?
 C44 C45B H45A 106.5 . . ?
 C46A C45B C44 116.3(11) . . ?
 C46A C45B C47A 114.3(12) . . ?
 C46A C45B H45B 109.5 . . ?
 C47A C45B H45B 109.5 . . ?
 C46B C45B H45A 106.5 . . ?
 C47B C45B C44 119.9(8) . . ?
 C47B C45B C46B 107.1(6) . . ?
 C47B C45B H45A 106.5 . . ?
 C45B C47B H47D 109.5 . . ?
 C45B C47B H47E 109.5 . . ?
 C45B C47B H47F 109.5 . . ?
 H47D C47B H47E 109.5 . . ?
 H47D C47B H47F 109.5 . . ?
 H47E C47B H47F 109.5 . . ?

loop_
  _geom_torsion_atom_site_label_1
  _geom_torsion_atom_site_label_2
  _geom_torsion_atom_site_label_3
  _geom_torsion_atom_site_label_4
  _geom_torsion
  _geom_torsion_site_symmetry_1
  _geom_torsion_site_symmetry_2
  _geom_torsion_site_symmetry_3
  _geom_torsion_site_symmetry_4
  _geom_torsion_publ_flag
 Cs1 C24 C25 C29 -69.3(3) 3_666 . . . ?
 Cs1 C24 C25 C26 108.1(3) 3_666 . . . ?
 Cs1 C24 C32 C33 -110.6(3) 3_666 . . . ?
 Cs1 C24 C32 C31 68.7(3) 3_666 . . . ?
 Cs1 C25 C29 C30 -69.5(4) 3_666 . . . ?
 Cs1 C25 C26 C27 -17.9(4) 3_666 . . . ?
 Cs1 C25 C26 C28 -140.7(4) 3_666 . . . ?
 Cs1 C32 C33 C35 131.8(3) 3_666 . . . ?
 Cs1 C32 C33 C34 7.1(4) 3_666 . . . ?
 Cs1 C32 C31 C30 71.8(4) 3_666 . . . ?
 Cs1 C29 C30 C31 -69.5(4) 3_666 . . . ?
 Cs1 C36 C37 C39 -107.3(3) . . . . ?
 Cs1 C36 C37 C41 69.2(3) . . . . ?
 Cs1 C36 C44 C43 -69.2(4) . . . . ?
 Cs1 C36 C44 C45B 111.9(4) . . . . ?
 Cs1 C37 C39 C38 -7.5(4) . . . . ?
 Cs1 C37 C39 C40 115.2(4) . . . . ?
 Cs1 C37 C39 C38A 37.0(13) . . . . ?
 Cs1 C37 C39 C40A 150.7(10) . . . . ?
 Cs1 C37 C41 C42 69.5(4) . . . . ?
 Cs1 C31 C30 C29 70.4(4) 3_666 . . . ?
 Cs1 C44 C43 C42 -70.8(4) . . . . ?
 Cs1 C44 C45B C46A -35.9(16) . . . . ?
 Cs1 C44 C45B C47A -157.5(9) . . . . ?
 Cs1 C44 C45B C46B -14.2(7) . . . . ?
 Cs1 C44 C45B C47B -138.6(6) . . . . ?
 Cs1 C41 C42 C43 71.1(4) . . . . ?
 Cs1 C42 C43 C44 71.4(4) . . . . ?
 Ca1 O1 C22 C21 -7.4(4) . . . . ?
 Ca1 O1 C22 C13 175.1(3) . . . . ?
 Ca1 O1 C23 C1 2.1(4) . . . . ?
 Ca1 O1 C23 C9 -178.0(3) . . . . ?
 Ca1 N1 C24 Cs1 8.2(3) . . . 3_666 ?
 Ca1 N1 C24 C25 97.8(4) . . . . ?
 Ca1 N1 C24 C32 -80.2(4) . . . . ?
 Ca1 N1 C1 C23 1.0(5) . . . . ?
 Ca1 N1 C1 C2 171.6(5) . . . . ?
 Ca1 N1 C1 C2A -166.2(7) . . . . ?
 Ca1 N2 C21 C22 8.9(4) . . . . ?
 Ca1 N2 C21 C20 -171.5(3) . . . . ?
 Ca1 N2 C36 Cs1 -15.9(3) . . . . ?
 Ca1 N2 C36 C37 -104.0(4) . . . . ?
 Ca1 N2 C36 C44 71.3(4) . . . . ?
 Ca1 O3 C1A C1B 163.0(5) . . . . ?
 Ca1 O3 C1D C1C -135.6(6) . . . . ?
 Ca1 O3A C65 C1F -122.4(17) . . . . ?
 O1 C22 C21 N2 -1.0(4) . . . . ?
 O1 C22 C21 C20 179.4(3) . . . . ?
 O1 C22 C13 C14 -179.3(3) . . . . ?
 O1 C22 C13 C10 -0.4(5) . . . . ?
 O1 C23 C9 C10 5.7(6) . . . . ?
 O1 C23 C9 C8B -163.5(6) . . . . ?
 O1 C23 C9 C8A 172.8(5) . . . . ?
 N1 C24 C25 Cs1 -111.3(3) . . . 3_666 ?
 N1 C24 C25 C29 179.4(3) . . . . ?
 N1 C24 C25 C26 -3.2(5) . . . . ?
 N1 C24 C32 Cs1 111.0(3) . . . 3_666 ?
 N1 C24 C32 C33 0.3(5) . . . . ?
 N1 C24 C32 C31 179.7(3) . . . . ?
 N1 C1 C23 O1 -2.0(5) . . . . ?
 N1 C1 C23 C9 178.1(4) . . . . ?
 N1 C1 C2 C3 -175.8(5) . . . . ?
 N1 C1 C2A C3A 174.4(10) . . . . ?
 N2 C21 C20 C15 -178.6(3) . . . . ?
 N2 C36 C37 Cs1 106.0(3) . . . . ?
 N2 C36 C37 C39 -1.3(5) . . . . ?
 N2 C36 C37 C41 175.3(3) . . . . ?
 N2 C36 C44 Cs1 -105.7(3) . . . . ?
 N2 C36 C44 C43 -174.9(4) . . . . ?
 N2 C36 C44 C45B 6.2(6) . . . . ?
 C22 O1 C23 C1 -153.2(3) . . . . ?
 C22 O1 C23 C9 26.6(5) . . . . ?
 C22 C21 C20 C15 0.9(5) . . . . ?
 C22 C13 C10 C12 152.4(3) . . . . ?
 C22 C13 C10 C11 -87.3(4) . . . . ?
 C22 C13 C10 C9 29.7(5) . . . . ?
 C24 N1 C1 C23 178.9(3) . . . . ?
 C24 N1 C1 C2 -10.5(7) . . . . ?
 C24 N1 C1 C2A 11.7(9) . . . . ?
 C24 C25 C29 Cs1 70.8(3) . . . 3_666 ?
 C24 C25 C29 C30 1.3(6) . . . . ?
 C24 C25 C26 C27 -108.4(4) . . . . ?
 C24 C25 C26 C28 128.8(4) . . . . ?
 C24 C32 C33 C35 -135.8(4) . . . . ?
 C24 C32 C33 C34 99.5(4) . . . . ?
 C24 C32 C31 Cs1 -71.1(3) . . . 3_666 ?
 C24 C32 C31 C30 0.7(6) . . . . ?
 C25 C24 C32 Cs1 -67.1(3) . . . 3_666 ?
 C25 C24 C32 C33 -177.7(3) . . . . ?
 C25 C24 C32 C31 1.6(5) . . . . ?
 C25 C29 C30 Cs1 70.6(3) . . . 3_666 ?
 C25 C29 C30 C31 1.1(6) . . . . ?
 C25 C26 C27 Cs1 15.7(3) . . . 3_666 ?
 C14 C13 C10 C12 -28.9(5) . . . . ?
 C14 C13 C10 C11 91.4(4) . . . . ?
 C14 C13 C10 C9 -151.6(4) . . . . ?
 C14 C15 C20 C21 0.9(5) . . . . ?
 C14 C15 C16 C18 -29.0(6) . . . . ?
 C14 C15 C16 C17 89.7(5) . . . . ?
 C14 C15 C16 C19 -149.5(5) . . . . ?
 C21 N2 C36 Cs1 156.5(2) . . . . ?
 C21 N2 C36 C37 68.4(4) . . . . ?
 C21 N2 C36 C44 -116.2(4) . . . . ?
 C21 C22 C13 C14 3.5(5) . . . . ?
 C21 C22 C13 C10 -177.7(3) . . . . ?
 C13 C22 C21 N2 176.4(3) . . . . ?
 C13 C22 C21 C20 -3.2(5) . . . . ?
 C13 C14 C15 C20 -0.7(6) . . . . ?
 C13 C14 C15 C16 -178.7(4) . . . . ?
 C13 C10 C9 C23 -32.3(5) . . . . ?
 C13 C10 C9 C8B 136.4(6) . . . . ?
 C13 C10 C9 C8A 161.6(6) . . . . ?
 C32 C24 C25 Cs1 66.7(3) . . . 3_666 ?
 C32 C24 C25 C29 -2.6(5) . . . . ?
 C32 C24 C25 C26 174.8(3) . . . . ?
 C32 C33 C34 Cs1 -6.1(3) . . . 3_666 ?
 C32 C31 C30 Cs1 -72.5(4) . . . 3_666 ?
 C32 C31 C30 C29 -2.1(6) . . . . ?
 C29 C25 C26 C27 69.0(5) . . . . ?
 C29 C25 C26 C28 -53.8(5) . . . . ?
 C36 N2 C21 C22 -164.0(3) . . . . ?
 C36 N2 C21 C20 15.5(5) . . . . ?
 C36 C37 C39 C38 81.7(5) . . . . ?
 C36 C37 C39 C40 -155.6(4) . . . . ?
 C36 C37 C39 C38A 126.2(13) . . . . ?
 C36 C37 C39 C40A -120.1(10) . . . . ?
 C36 C37 C41 Cs1 -70.0(3) . . . . ?
 C36 C37 C41 C42 -0.4(6) . . . . ?
 C36 C44 C43 Cs1 70.6(4) . . . . ?
 C36 C44 C43 C42 -0.3(7) . . . . ?
 C36 C44 C45B C46A -128.3(15) . . . . ?
 C36 C44 C45B C47A 110.1(10) . . . . ?
 C36 C44 C45B C46B -106.5(6) . . . . ?
 C36 C44 C45B C47B 129.1(6) . . . . ?
 C1 N1 C24 Cs1 -169.5(2) . . . 3_666 ?
 C1 N1 C24 C25 -79.9(4) . . . . ?
 C1 N1 C24 C32 102.1(4) . . . . ?
 C1 C23 C9 C10 -174.5(4) . . . . ?
 C1 C23 C9 C8B 16.3(8) . . . . ?
 C1 C23 C9 C8A -7.4(7) . . . . ?
 C1 C2 C3 C4 -174.8(7) . . . . ?
 C1 C2 C3 C8A 4.3(11) . . . . ?
 C37 C36 C44 Cs1 69.7(3) . . . . ?
 C37 C36 C44 C43 0.4(6) . . . . ?
 C37 C36 C44 C45B -178.5(4) . . . . ?
 C37 C39 C38 Cs1 6.8(3) . . . . ?
 C37 C41 C42 Cs1 -70.4(4) . . . . ?
 C37 C41 C42 C43 0.7(7) . . . . ?
 C15 C14 C13 C22 -1.4(6) . . . . ?
 C15 C14 C13 C10 179.8(4) . . . . ?
 C12 C10 C9 C23 -155.0(4) . . . . ?
 C12 C10 C9 C8B 13.6(7) . . . . ?
 C12 C10 C9 C8A 38.9(7) . . . . ?
 C23 O1 C22 C21 148.1(3) . . . . ?
 C23 O1 C22 C13 -29.4(4) . . . . ?
 C23 C1 C2 C3 -5.0(9) . . . . ?
 C23 C1 C2A C3A 6.5(16) . . . . ?
 C23 C9 C8B C3A -12.8(12) . . . . ?
 C23 C9 C8A C3 6.4(10) . . . . ?
 C33 C32 C31 Cs1 108.3(3) . . . 3_666 ?
 C33 C32 C31 C30 -180.0(4) . . . . ?
 C20 C15 C16 C18 153.0(4) . . . . ?
 C20 C15 C16 C17 -88.3(5) . . . . ?
 C20 C15 C16 C19 32.5(6) . . . . ?
 C26 C25 C29 Cs1 -106.7(3) . . . 3_666 ?
 C26 C25 C29 C30 -176.2(4) . . . . ?
 C11 C10 C9 C23 85.0(4) . . . . ?
 C11 C10 C9 C8B -106.4(7) . . . . ?
 C11 C10 C9 C8A -81.1(7) . . . . ?
 C31 C32 C33 C35 44.8(5) . . . . ?
 C31 C32 C33 C34 -79.8(5) . . . . ?
 C10 C9 C8B C3A 178.4(8) . . . . ?
 C10 C9 C8A C3 172.8(6) . . . . ?
 C35 C33 C34 Cs1 -132.4(3) . . . 3_666 ?
 C39 C37 C41 Cs1 106.6(3) . . . . ?
 C39 C37 C41 C42 176.1(4) . . . . ?
 C16 C15 C20 C21 178.9(3) . . . . ?
 C44 C36 C37 Cs1 -69.4(3) . . . . ?
 C44 C36 C37 C39 -176.6(4) . . . . ?
 C44 C36 C37 C41 -0.1(6) . . . . ?
 C41 C37 C39 C38 -94.8(5) . . . . ?
 C41 C37 C39 C40 27.9(6) . . . . ?
 C41 C37 C39 C38A -50.3(13) . . . . ?
 C41 C37 C39 C40A 63.4(11) . . . . ?
 C41 C42 C43 Cs1 -71.7(4) . . . . ?
 C41 C42 C43 C44 -0.3(7) . . . . ?
 C2 C1 C23 O1 -173.3(5) . . . . ?
 C2 C1 C23 C9 6.8(7) . . . . ?
 C2 C3 C4 C7 177.7(10) . . . . ?
 C2 C3 C4 C5 56.7(12) . . . . ?
 C2 C3 C4 C6 -65.0(9) . . . . ?
 C2 C3 C8A C9 -5.1(12) . . . . ?
 C9 C8B C3A C4A -175.5(9) . . . . ?
 C9 C8B C3A C2A 6.9(15) . . . . ?
 C43 C44 C45B C46A 52.8(16) . . . . ?
 C43 C44 C45B C47A -68.8(10) . . . . ?
 C43 C44 C45B C46B 74.6(7) . . . . ?
 C43 C44 C45B C47B -49.8(8) . . . . ?
 C40 C39 C38 Cs1 -121.3(3) . . . . ?
 C8B C3A C2A C1 -4.4(19) . . . . ?
 C28 C26 C27 Cs1 140.7(3) . . . 3_666 ?
 C61 C60 C59 C64 1.9(15) . . . . ?
 C63 C64 C59 C60 -2.5(14) . . . . ?
 C64 C63 C62 C61 1.3(11) . . . . ?
 C4 C3 C8A C9 173.9(8) . . . . ?
 C62 C61 C60 C59 0.3(14) . . . . ?
 C62 C63 C64 C59 0.9(12) . . . . ?
 C60 C61 C62 C63 -1.9(11) . . . . ?
 C56 C55 C54 C53 11.6(17) . . . . ?
 C55 C56 C57 C58 -16(2) . . . . ?
 C55 C54 C53 C58 -28(3) . . . . ?
 C54 C53 C58 C57 21(3) . . . . ?
 C53 C58 C57 C56 1(2) . . . . ?
 C57 C56 C55 C54 10.0(15) . . . . ?
 C60A C61A C62A C63A -1(5) . . . . ?
 C61A C60A C59A C64A 2(4) . . . . ?
 C61A C62A C63A C64A -5(6) . . . . ?
 C62A C63A C64A C59A 9(5) . . . . ?
 C63A C64A C59A C60A -7(5) . . . . ?
 C59A C60A C61A C62A 2(4) . . . . ?
 C4A C3A C2A C1 178.2(11) . . . . ?
 C2A C1 C23 O1 167.0(7) . . . . ?
 C2A C1 C23 C9 -12.8(8) . . . . ?
 C70 C4A C3A C8B -63.6(13) . . . . ?
 C70 C4A C3A C2A 113.7(13) . . . . ?
 C71 C4A C3A C8B 52.9(18) . . . . ?
 C71 C4A C3A C2A -129.8(16) . . . . ?
 C69 C4A C3A C8B 176.6(16) . . . . ?
 C69 C4A C3A C2A -6(2) . . . . ?
 C56A C55A C54A C53A 4(2) . . . . ?
 C55A C56A C57A C58A 10(2) . . . . ?
 C55A C54A C53A C58A 14(2) . . . . ?
 C54A C53A C58A C57A -19(2) . . . . ?
 C53A C58A C57A C56A 7(2) . . . . ?
 C57A C56A C55A C54A -16(2) . . . . ?
 O3 C1A C1B C1C -22.8(8) . . . . ?
 C1A O3 C1D C1C 24.9(9) . . . . ?
 C1A C1B C1C C1D 36.6(8) . . . . ?
 C1B C1C C1D O3 -37.8(8) . . . . ?
 C1D O3 C1A C1B -1.1(9) . . . . ?
 C1E O3A C65 C1F 50(2) . . . . ?
 O3A C1E C1G C1F 23(2) . . . . ?
 O3A C65 C1F C1G -33(2) . . . . ?
 C65 C1F C1G C1E 5(2) . . . . ?
 C1G C1E O3A Ca1 128.9(14) . . . . ?
 C1G C1E O3A C65 -44(2) . . . . ?
 C8A C3 C4 C7 -1.4(14) . . . . ?
 C8A C3 C4 C5 -122.4(11) . . . . ?
 C8A C3 C4 C6 115.9(9) . . . . ?
 C8 C1H C1I C1J -1.2(8) . . . . ?
 C1H C8 C1L C1K 2.7(10) . . . . ?
 C1H C1I C1J C1K 1.2(8) . . . . ?
 C1I C1J C1K C1L 0.7(9) . . . . ?
 C1J C1K C1L C8 -2.6(10) . . . . ?
 C1L C8 C1H C1I -0.7(9) . . . . ?
 C45B C44 C43 Cs1 -110.5(4) . . . . ?
 C45B C44 C43 C42 178.7(5) . . . . ?

loop_
  _diffrn_refln_index_h
  _diffrn_refln_index_k
  _diffrn_refln_index_l
  _diffrn_refln_intensity_net
  _diffrn_refln_intensity_u
 0 0 2 4.55 1.2
 0 0 -2 4.49 1.11
 0 0 -3 -0.79 1.81
 0 0 3 1.41 1.87
 0 0 -4 322.11 10.9
 0 0 4 320.14 10.91
 0 0 5 3.61 2.8
 0 0 6 3776.38 112.67
 0 0 7 50.21 4.42
 0 0 -7 49.3 4.5
 0 0 -8 10.25 4.01
 0 0 8 8.69 3.86
 0 0 -9 0.71 4.35
 0 0 9 1.92 4.34
 0 0 -10 535.86 17.55
 0 0 -10 575.66 20.08
 0 0 10 557.95 19.79
 0 0 -11 8.65 3.5
 0 0 -11 -5.72 5.86
 0 0 11 1.86 5.48
 0 0 -12 1650.96 50.46
 0 0 -12 1723.86 53.52
 0 0 12 1677.04 53.22
 0 0 13 0.2 4.65
 0 0 -13 0.74 3.16
 0 0 -13 -1.29 5.41
 0 0 13 2 5.37
 0 0 14 55.29 7.22
 0 0 -14 44.26 4.34
 0 0 14 54.03 6.63
 0 0 15 18.41 5.92
 0 0 15 9.72 5.82
 0 0 15 15.65 6.43
 0 0 -15 11.2 3.76
 0 0 15 13.89 5.62
 0 0 16 4.29 5.91
 0 0 16 6.13 6.09
 0 0 16 0.75 6.73
 0 0 -16 4.23 3.77
 0 0 16 5.09 5.95
 0 0 -17 1.52 3.87
 0 0 17 -2.72 6.46
 0 0 17 -0.2 6.22
 0 0 -18 3.4 3.99
 0 0 18 8.23 6.56
 0 0 18 9.29 7.05
 0 0 19 -5.18 7.28
 0 0 19 -3.5 7.75
 0 0 19 -5.25 6.98
 0 0 20 27.09 7.89
 0 0 20 25.83 8.33
 0 0 20 25.82 7.84
 0 0 21 6.65 7.06
 0 0 21 13.51 7.78
 0 0 21 12.37 8.53
 0 0 21 -0.51 7.68
 0 0 22 8.11 8.31
 0 0 22 14.36 8.83
 0 0 22 10.74 7.89
 0 0 23 5.45 8.02
 0 0 23 7.86 9.04
 0 0 23 1.71 7.67
 0 0 24 4.52 8.82
 0 0 24 10.54 9.51
 0 0 24 15.17 8.58
 0 0 25 -5.59 9.43
 0 0 25 -1.9 8.91
 0 0 25 -8.82 10.98
 0 -1 -2 1041.56 30.29
 0 1 2 1035.52 30.3
 0 1 2 1026.07 30.55
 0 -1 -2 1025.12 30.54
 0 1 -2 992.6 30.54
 0 -1 2 972.03 30.51
 0 -1 3 526.87 17.02
 0 -1 -3 564.78 16.66
 0 -1 3 530.09 17.13
 0 -1 -3 542.95 17.08
 0 1 3 555.58 16.74
 0 1 3 548.07 17.1
 0 -1 4 252.85 8.52
 0 -1 4 257.26 8.7
 0 -1 -4 231.57 8.52
 0 -1 -4 235.74 7.86
 0 1 4 233.06 8.1
 0 1 4 234.52 8.54
 0 -1 -5 7111.53 208.47
 0 1 5 7025.28 209.27
 0 -1 5 7098.74 209.31
 0 -1 -6 12.36 2.42
 0 1 6 10.57 3.29
 0 -1 6 11.66 3.29
 0 -1 -7 2080.68 62.08
 0 1 7 2026.96 61.96
 0 -1 7 1991.64 62.06
 0 -1 -7 2019.07 60.75
 0 1 -7 2081.33 62.08
 0 -1 8 18.59 4.16
 0 1 8 18.05 3.87
 0 -1 -8 13.84 4.12
 0 -1 -8 13.12 2.86
 0 -1 8 10.12 3.51
 0 1 9 303.84 12.35
 0 -1 -9 320.78 12.57
 0 -1 9 325.9 12.61
 0 -1 -9 287.03 10.56
 0 -1 9 322.06 12.3
 0 -1 10 102.76 6.77
 0 -1 -10 83.63 4.94
 0 -1 10 94.29 7.05
 0 -1 -10 80.25 6.97
 0 1 10 76.48 6.17
 0 1 10 81.07 6.87
 0 -1 11 2985.92 91.06
 0 -1 -11 2979.08 88.87
 0 -1 11 2990.18 91.11
 0 -1 -11 3048.89 91.36
 0 1 11 2912.19 89.74
 0 1 11 3008.85 91.13
 0 -1 12 41.62 5.69
 0 -1 -12 27.37 5.98
 0 -1 12 34.02 6.17
 0 1 12 40.35 5.98
 0 1 12 32.26 5.37
 0 -1 -12 33.87 4.13
 0 -1 13 76.66 7.15
 0 -1 -13 83.39 5.12
 0 1 -13 67.61 4.61
 0 -1 -13 89.02 7.82
 0 -1 13 81.08 7.5
 0 1 13 71.45 6.64
 0 1 13 72.33 7.4
 0 1 14 16.23 5.62
 0 -1 14 24.25 5.72
 0 -1 -14 26.32 6.54
 0 1 14 19.99 6.26
 0 -1 14 20.68 6.15
 0 1 -14 21.25 3.68
 0 -1 -14 16.51 3.98
 0 1 14 24.58 5.56
 0 -1 15 57.93 6.56
 0 1 15 53.32 6.58
 0 1 -15 40.11 5.46
 0 1 15 49.7 6.95
 0 -1 15 55.4 7.22
 0 -1 -15 37.3 7.29
 0 -1 -15 40.19 4.72
 0 1 -15 45.3 4.37
 0 1 15 41.64 6.51
 0 -1 15 53.88 7.7
 0 1 15 42.14 7.31
 0 -1 16 74.95 8.47
 0 1 16 58.19 8.03
 0 1 -16 43.87 4.7
 0 -1 16 60.2 7.28
 0 1 16 44.82 6.93
 0 -1 16 65.67 7.87
 0 1 16 52.33 7.61
 0 1 -16 52.67 6.03
 0 1 16 45.23 7.17
 0 -1 -16 57.79 5.05
 0 -1 17 68.68 7.78
 0 1 17 62.95 7.83
 0 1 17 71.75 8.42
 0 -1 17 69.13 8.56
 0 1 17 64.18 7.95
 0 1 -17 53.73 4.9
 0 -1 -17 48.6 5.42
 0 1 -18 11.66 3.87
 0 -1 18 20.34 7.17
 0 1 18 15 7.12
 0 1 -18 14.27 5.42
 0 1 18 16.15 6.86
 0 -1 18 23.8 6.75
 0 -1 19 44.19 9.02
 0 -1 19 49.39 7.85
 0 1 19 52.5 8.26
 0 1 19 56.21 8.74
 0 -1 19 52.69 8.43
 0 1 19 40.79 8.92
 0 -1 -20 12.78 5.96
 0 -1 20 9.6 7.31
 0 1 20 10.8 7.49
 0 1 20 15.74 8.03
 0 -1 20 15.01 8.29
 0 1 20 2.48 7.85
 0 -1 20 7.64 7.38
 0 -1 21 9.09 7.47
 0 1 21 14.16 7.84
 0 -1 21 7.4 7.79
 0 -1 21 12.34 8.38
 0 1 21 5.5 8.29
 0 1 21 4.98 7.4
 0 -1 21 7.86 7.29
 0 -1 22 11.57 8.28
 0 1 22 9.09 7.93
 0 -1 22 21.26 9.22
 0 1 22 23.51 9.08
 0 -1 22 10.43 7.99
 0 1 22 3.33 8.4
 0 -1 23 7.5 8.32
 0 1 23 -1.54 7.95
 0 -1 23 11.92 9.1
 0 1 23 -0.83 9.43
 0 -1 23 -1.67 7.7
 0 1 23 1.76 7.87
 0 1 24 46.6 10.28
 0 -1 24 29.35 9.69
 0 -1 24 24.43 10.13
 0 1 24 30.44 10.42
 0 -1 24 24.95 9.07
 0 1 24 37.94 9.34
 0 1 25 34.54 10.68
 0 -1 25 40.85 10.49
 0 -1 25 43.95 11.74
 0 1 25 56.53 11.78
 0 1 25 29.46 9.93
 0 -1 25 38.34 9.66
 0 2 0 1873.57 55.4
 0 2 1 5374.97 156.24
 0 2 -1 5243.36 156.21
 0 2 1 5391.05 156.14
 0 -2 1 5221.9 156.24
 0 2 -2 5923.05 178.75
 0 -2 2 5842.12 178.72
 0 -2 -2 6198.91 178.53
 0 2 2 6196.55 178.53
 0 2 2 6062.43 178.75
 0 2 2 6022.56 178.73
 0 -2 -2 6170.11 178.73
 0 2 -3 31.02 2.49
 0 -2 3 32.5 2.51
 0 -2 3 23.77 1.9
 0 2 3 24.87 2.56
 0 -2 -3 26.82 2.59
 0 -2 -3 24.09 2.33
 0 -2 -3 29.38 2.22
 0 2 3 25.52 2.14
 0 -2 4 1911.41 57.3
 0 2 -4 1930.29 57.36
 0 2 4 1898.58 56.77
 0 -2 -4 1863.41 56.77
 0 2 4 1871.15 57.3
 0 -2 -4 1889.32 57.29
 0 2 -4 1965.22 56.7
 0 -2 -4 1918.71 56.81
 0 -2 5 106.41 5.63
 0 2 5 127.15 5.72
 0 -2 -5 112.63 5
 0 2 5 124.6 5.26
 0 2 6 2313.81 71
 0 2 -6 2349.08 70.16
 0 -2 -6 2383.76 70.16
 0 -2 6 2323.96 71.09
 0 2 6 2372.2 70.26
 0 2 7 65.38 4.53
 0 2 7 70.65 4.96
 0 -2 7 78.07 4.98
 0 -2 -7 67.72 4
 0 -2 7 72.32 5.09
 0 -2 -7 68.25 5.11
 0 2 -7 62.98 3.89
 0 2 8 214.15 8.78
 0 2 8 206.66 9.47
 0 -2 -8 193.59 8.07
 0 -2 -8 224.36 9.76
 0 -2 8 215.28 9.58
 0 -2 8 221.04 9.41
 0 2 9 13.57 4.44
 0 -2 9 13.09 4.17
 0 -2 -9 14.17 3.45
 0 2 9 11.08 4.41
 0 -2 9 8.77 4.48
 0 -2 -9 10.09 4.59
 0 2 -9 8.68 3.31
 0 2 10 1489.8 45.93
 0 2 10 1468.02 47.13
 0 -2 -10 1510.51 45.34
 0 -2 -10 1521.46 47.37
 0 -2 10 1447.43 47.15
 0 -2 10 1457.31 47.03
 0 2 -10 1500.65 45.7
 0 2 11 14.02 4.96
 0 -2 11 26.67 5.11
 0 -2 -11 23.3 3.8
 0 2 11 19.05 5.49
 0 -2 -11 16.54 5.38
 0 -2 11 23.93 5.84
 0 2 -11 20.6 3.91
 0 2 12 198.51 9.7
 0 2 12 204.78 10.78
 0 -2 12 225.71 10.76
 0 -2 -12 218.8 8.61
 0 -2 12 204.14 10.81
 0 -2 -12 206.57 11.08
 0 2 -12 208.54 9.08
 0 2 13 692.98 24.18
 0 -2 13 738.06 25.74
 0 2 13 711.72 25.72
 0 -2 -13 684.37 23.09
 0 -2 13 708.92 25.65
 0 -2 -13 723.67 26.13
 0 2 -13 776.42 24.05
 0 -2 14 87.18 8.26
 0 -2 -14 84.76 8.27
 0 2 -14 55.29 4.64
 0 2 14 69.12 7.06
 0 -2 14 91.23 7.87
 0 2 14 89.14 7.98
 0 2 14 72.34 7.05
 0 -2 -14 71.9 5.56
 0 2 -14 117.59 6.84
 0 2 15 17.81 6.31
 0 -2 15 14.5 5.8
 0 -2 -15 15.32 6.63
 0 2 15 9.08 6.02
 0 2 15 13.93 5.74
 0 -2 15 21.82 6.86
 0 2 -15 13.54 4.7
 0 -2 -15 18.25 4.28
 0 2 -15 11.29 3.49
 0 2 16 9.55 6.71
 0 2 16 5.54 6.13
 0 -2 -16 0.84 7.24
 0 2 16 2.31 2.67
 0 2 -16 4.03 4.83
 0 -2 16 12.78 6.01
 0 -2 16 9.29 6.85
 0 -2 16 8.59 5.7
 0 2 16 9 6.15
 0 2 -16 7.02 3.45
 0 -2 -16 5.99 4.19
 0 2 -17 58.42 4.81
 0 -2 -17 72.82 9.67
 0 -2 -17 61.58 5.82
 0 2 -17 80 6.86
 0 2 17 61.66 7.92
 0 2 17 81.15 8.96
 0 -2 17 105.47 9.36
 0 2 17 85.69 8.48
 0 -2 17 97.94 8.14
 0 2 -18 3.23 5.2
 0 -2 18 7.25 6.26
 0 2 18 5.65 6.54
 0 -2 18 -0.89 7.41
 0 2 18 -6.61 7.45
 0 2 -18 3.66 3.36
 0 2 19 77.96 9.12
 0 -2 19 83.93 8.89
 0 -2 19 90.39 10.14
 0 2 19 93.31 9.74
 0 2 -19 67.91 7.45
 0 2 19 88.38 10.51
 0 -2 19 101.92 10.69
 0 -2 20 5.14 7.1
 0 -2 20 6.49 7.84
 0 2 20 2.77 8.09
 0 -2 20 4.04 7.29
 0 2 20 7.51 7.28
 0 2 20 5.12 7.1
 0 -2 20 8.04 6.64
 0 -2 21 9.75 7.23
 0 2 21 -3.52 7.89
 0 -2 21 5.22 7.02
 0 2 21 5.92 8.23
 0 -2 21 0.72 7.69
 0 2 21 9.7 7.7
 0 -2 21 14.21 8.37
 0 2 22 4 7.89
 0 -2 22 4.16 7.95
 0 -2 22 3.49 8.86
 0 2 22 5.52 8.73
 0 2 22 -0.57 7.95
 0 -2 22 1.01 7.45
 0 -2 23 96.36 11.93
 0 2 23 84.64 11.38
 0 2 23 86.41 12.05
 0 -2 23 79.59 12.2
 0 -2 23 79.49 10.19
 0 2 23 85.18 10.8
 0 2 24 25.19 9.45
 0 -2 24 16.17 9.46
 0 2 24 17.82 10.14
 0 -2 24 27.39 10.16
 0 2 24 29.5 9.39
 0 -2 24 29.49 8.82
 0 -2 25 33.46 10.39
 0 2 25 41.74 10.45
 0 -2 25 27.6 11.1
 0 2 25 32.41 10.98
 0 -2 25 31.2 9.38
 0 2 25 23.27 9.84
 0 3 0 7.57 1.46
 0 -3 0 8.3 1.44
 0 3 0 7.61 1.15
 0 -3 0 7.19 1.19
 0 3 -1 2171.74 64.06
 0 3 -1 2127.86 63.83
 0 -3 1 2119.14 64.08
 0 3 -1 2185.08 64.13
 0 3 1 2247.33 63.94
 0 -3 1 2120.32 64.03
 0 3 1 2180.73 64.08
 0 3 1 2127.73 63.72
 0 3 -2 2647.35 80.42
 0 -3 -2 2694 80.26
 0 3 2 2721 80.51
 0 -3 -2 2754.6 80.49
 0 3 2 2692.42 80.27
 0 -3 2 2710.62 80.52
 0 3 -2 2780.11 80.57
 0 3 -3 2038.96 62.2
 0 -3 3 2025.94 62.15
 0 -3 -3 2113.95 61.85
 0 3 3 2062.61 62.22
 0 3 3 2067.84 62.17
 0 -3 -3 2109.71 62.17
 0 3 3 2104.43 61.86
 0 -3 4 840.24 24.97
 0 3 4 820.49 25.23
 0 -3 -4 817.13 25.22
 0 3 4 822.79 25.73
 0 -3 -4 800.69 25.1
 0 3 -4 832.67 25.72
 0 -3 5 1033.63 30.04
 0 3 5 987.36 30.92
 0 3 -5 1041.12 31.05
 0 -3 -5 927 30.21
 0 -3 -5 982.58 30.27
 0 3 6 164.64 7.32
 0 -3 -6 178.49 6.66
 0 -3 -6 155.02 6.7
 0 3 -6 181.74 7.45
 0 -3 -7 1127.85 32.58
 0 -3 7 1001.11 33.44
 0 3 7 1074.9 32.63
 0 3 -7 1037.64 32.38
 0 -3 7 986.6 33.47
 0 -3 -7 1103.32 33.71
 0 3 7 1054.93 33.54
 0 -3 -8 523.08 16.74
 0 -3 8 523.81 17.96
 0 3 8 506.68 16.99
 0 3 -8 501.1 16.67
 0 -3 8 516.87 18.07
 0 -3 -8 516.06 18.09
 0 3 8 497.69 17.95
 0 -3 -9 254.6 9.19
 0 -3 9 234.93 10.33
 0 3 9 231.83 9.66
 0 3 -9 230.11 9.15
 0 -3 -9 250.44 10.85
 0 -3 9 235.31 10.6
 0 3 9 232.32 10.5
 0 -3 -10 18.77 3.89
 0 -3 10 9.91 4.43
 0 3 10 14.22 4.77
 0 3 -10 10.1 3.65
 0 -3 -10 9.66 5.2
 0 -3 10 11.96 5.06
 0 3 10 17.34 5.24
 0 -3 -11 502.33 17.22
 0 3 11 491.58 17.76
 0 -3 11 537.67 19.11
 0 3 -11 510.55 17.55
 0 -3 -11 533.62 19.43
 0 -3 11 547.22 19.32
 0 3 11 507.75 19.08
 0 -3 -12 675.04 21.78
 0 3 -12 644.16 22.07
 0 3 12 638.63 22.41
 0 -3 12 695.4 23.98
 0 -3 12 677.13 22.34
 0 -3 -12 668.87 24.24
 0 -3 12 691.27 24.19
 0 3 12 650.76 23.88
 0 3 -13 77.53 6.1
 0 3 13 98.39 7.21
 0 -3 13 82.89 7.4
 0 -3 -13 111.16 6.28
 0 -3 13 88.06 6.59
 0 -3 13 88.26 8.24
 0 -3 -13 98.84 8.59
 0 3 13 95.12 8.1
 0 3 -14 185.43 9.52
 0 3 14 193.58 10.14
 0 -3 14 217.37 11.56
 0 -3 -14 215.94 9.05
 0 3 14 207.64 10.64
 0 3 14 204.01 11.52
 0 -3 -14 226 12.16
 0 -3 14 213.97 11.75
 0 -3 15 38.98 7.17
 0 -3 -15 39.47 7.71
 0 3 -15 44.43 5.43
 0 3 15 31.17 6.39
 0 -3 15 41.49 6.84
 0 3 15 45.47 6.72
 0 3 15 43.71 7.33
 0 3 -15 17.1 3.58
 0 -3 -15 33.73 4.9
 0 -3 16 23.93 7.42
 0 -3 -16 15.53 7.25
 0 3 -16 14.61 4.98
 0 3 16 14.44 6.36
 0 -3 16 12.87 6.22
 0 -3 -16 14.3 4.58
 0 3 16 13.4 6.36
 0 -3 16 20.4 5.8
 0 3 16 16.81 7.09
 0 3 -16 7.45 3.52
 0 3 -17 42.55 5.78
 0 3 17 35.06 7.08
 0 -3 17 53.07 8.14
 0 3 -17 21.38 3.81
 0 3 17 35.55 7.36
 0 -3 17 43.48 6.93
 0 -3 -17 50.31 9.23
 0 -3 -17 32.78 5.32
 0 3 -18 405.38 16.28
 0 3 -18 370.16 13.62
 0 -3 -18 461.51 20.61
 0 -3 18 503.15 20.35
 0 3 18 452.45 18.53
 0 -3 18 463.58 17.7
 0 3 -19 20.13 5.64
 0 -3 19 34.15 8.84
 0 -3 -19 31.39 9.25
 0 3 19 34.88 9.06
 0 -3 19 31.58 8.3
 0 3 19 35.84 8.44
 0 3 19 29.87 7.89
 0 -3 19 35.06 7.28
 0 -3 20 1.71 7.91
 0 3 20 3.49 7.68
 0 -3 20 4.1 7.29
 0 3 20 3.9 7.06
 0 3 20 -2.11 7.81
 0 -3 20 7.31 6.72
 0 -3 21 1.23 7.4
 0 3 21 -2.79 7.97
 0 -3 21 4.13 6.81
 0 3 21 3.74 8.17
 0 3 21 2.07 7.5
 0 -3 21 4.33 7.69
 0 -3 21 3.29 8.22
 0 3 22 36.56 9.14
 0 -3 22 35.33 8.36
 0 3 22 29.91 9.71
 0 3 22 37.6 9.42
 0 -3 22 42.1 9.37
 0 -3 22 41.13 10.01
 0 -3 23 31.99 8.44
 0 3 23 36.91 9.11
 0 3 23 22.41 10.36
 0 -3 23 13.98 9.2
 0 3 23 12.24 9.65
 0 -3 23 11.14 10.42
 0 -3 24 121.67 13.29
 0 3 24 108.42 13.05
 0 3 24 101.14 13.48
 0 -3 24 103.22 13.39
 0 3 24 95.33 11.76
 0 -3 24 108.21 11.43
 0 3 25 41.17 10.15
 0 -3 25 40 11.03
 0 3 25 40.29 10.56
 0 -3 25 43.68 9.49
 0 3 25 23.37 11.1
 0 -3 25 34.45 11.14
 0 4 0 4041.76 117.18
 0 -4 0 4005.58 117.16
 0 -4 0 3914.66 116.85
 0 4 0 3932.73 116.83
 0 4 -1 835.15 25.67
 0 -4 1 820.5 25.59
 0 -4 -1 847.15 25.61
 0 4 1 802.84 25.16
 0 4 -1 858.6 25.62
 0 -4 1 841.35 25.56
 0 4 -1 819.43 25.24
 0 -4 1 843.35 25.27
 0 4 1 857.79 25.42
 0 -4 2 779.5 24.71
 0 4 -2 774.69 24.68
 0 4 2 834.79 24.85
 0 -4 -2 843.24 24.83
 0 -4 2 723.29 24.69
 0 4 -2 763.73 24.79
 0 4 2 842.82 24.61
 0 -4 -2 844.48 24.59
 0 4 -3 1819.07 57.14
 0 4 -3 1795.63 56.95
 0 -4 3 1743.1 57.03
 0 -4 -3 1979.27 56.84
 0 -4 -3 1964.17 57.1
 0 -4 -3 1986.44 57.18
 0 4 3 1972.54 57.23
 0 4 3 1881.1 56.22
 0 4 3 1970.81 56.83
 0 4 4 764.45 23.34
 0 -4 -4 743.12 22.75
 0 4 4 725.82 22.73
 0 4 -4 688.53 23.17
 0 4 -5 950.14 29.32
 0 4 5 922.63 29.29
 0 -4 -5 904.13 28.51
 0 -4 -5 915.91 28.66
 0 -4 5 965 28.36
 0 4 5 914.13 28.67
 0 -4 6 649.6 21.35
 0 -4 -6 703.97 21.84
 0 -4 -6 666.38 21.65
 0 -4 -6 698.48 22.59
 0 4 6 687.77 22.54
 0 -4 6 731.93 22.67
 0 4 -6 733.37 22.7
 0 -4 -7 1464.79 43.33
 0 4 -7 1439.79 44.32
 0 -4 7 1461.46 44.32
 0 4 7 1401 44.21
 0 -4 -7 1434.7 44.3
 0 -4 -7 1345.22 43.2
 0 -4 8 175.53 8.62
 0 -4 -8 178.17 8.96
 0 -4 -8 202.95 7.94
 0 4 8 189.19 8.89
 0 -4 8 180.93 8.88
 0 -4 9 101.63 6.98
 0 -4 -9 96.91 6.97
 0 4 9 104.64 6.88
 0 -4 -9 107.82 5.8
 0 -4 9 88.9 6.52
 0 -4 10 1091.63 35.93
 0 -4 -10 1131.99 36.15
 0 4 10 1089.13 35.93
 0 -4 -10 1105.43 34.38
 0 -4 10 1081.84 35.97
 0 -4 11 43.3 5.49
 0 4 -11 31.83 4.06
 0 -4 11 38.64 5.8
 0 -4 -11 34.63 5.96
 0 -4 -11 33.16 4.42
 0 4 11 33.08 5.6
 0 -4 -12 303.72 11.31
 0 4 -12 299.12 11.31
 0 -4 12 269.32 11.39
 0 -4 -12 307.77 13.78
 0 -4 12 278.49 13.14
 0 -4 12 293.18 13.13
 0 4 12 295.4 13.3
 0 -4 -13 860.21 27.69
 0 -4 13 858.26 28.09
 0 4 -13 845.93 27.79
 0 -4 -13 893.15 30.49
 0 -4 13 853.26 30.09
 0 4 13 822.91 29.94
 0 -4 13 900.69 30.29
 0 -4 14 9.57 5.35
 0 4 14 7.61 5.21
 0 4 -14 4.32 3.95
 0 -4 -14 -0.73 6.18
 0 -4 14 3.39 6.33
 0 -4 -14 7.85 4.28
 0 4 14 7.62 5.99
 0 -4 -15 301.99 12.24
 0 4 -15 302.5 12.63
 0 4 15 312.15 15.09
 0 4 15 298.42 14.09
 0 -4 15 340.29 15.57
 0 -4 -15 297.32 15.46
 0 -4 15 357.01 15.57
 0 -4 16 7.01 5.93
 0 4 16 5.26 6.07
 0 4 -16 -1.68 3.42
 0 -4 -16 8.26 4.77
 0 -4 -16 9.1 7.15
 0 -4 16 5.58 7.27
 0 -4 17 162.37 9.41
 0 4 17 145.8 10.3
 0 -4 17 149.44 10.83
 0 -4 -17 153.39 11.8
 0 -4 18 3.43 6.3
 0 4 18 9.89 7.05
 0 -4 18 -7.05 7.63
 0 4 18 -2.77 8.26
 0 -4 -18 -0.99 8.83
 0 4 -18 -4.92 3.39
 0 -4 19 131.2 11.28
 0 -4 19 129.01 9.66
 0 4 19 101.02 10.38
 0 -4 19 112.39 11.63
 0 4 19 128.66 11.73
 0 -4 -19 113.87 12.25
 0 -4 20 1.03 7.32
 0 4 20 5.21 7.26
 0 -4 20 7.02 6.38
 0 4 20 -1.91 7.45
 0 -4 20 7.21 8.46
 0 4 20 10.27 8.17
 0 -4 -20 -2.97 8.67
 0 4 21 48.38 9.66
 0 -4 21 37.52 9.03
 0 4 21 41.27 8.88
 0 -4 21 50.77 7.88
 0 4 21 28.22 8.51
 0 -4 21 46.58 10.06
 0 4 22 1.21 7.95
 0 -4 22 2.13 7.43
 0 -4 22 4.17 7.94
 0 -4 22 5.07 9.13
 0 -4 22 9.62 8.25
 0 4 22 2.9 8.3
 0 4 22 5.65 9.31
 0 4 23 77.63 11.41
 0 -4 23 86.85 10.32
 0 -4 23 102.6 12.89
 0 -4 23 100.76 11.97
 0 4 23 86.11 11.78
 0 4 23 98.09 12.7
 0 4 24 45.07 10.28
 0 -4 24 53.48 9.53
 0 4 24 35.68 11.39
 0 -4 24 32.42 11.46
 0 -4 24 33.19 10.87
 0 4 24 30.38 10.91
 0 4 25 73.53 12.92
 0 -4 25 91.16 13.18
 0 -4 25 88.15 10.77
 0 4 25 63.76 11.37
 0 4 25 82.94 11.94
 0 -4 25 89.11 12.7
 0 5 0 12.75 2.12
 0 -5 0 12.18 2.11
 0 -5 0 14.77 2.61
 0 5 0 13.45 2.54
 0 5 0 10.64 1.9
 0 -5 1 4502.28 132.23
 0 5 -1 4488.8 132.27
 0 5 -1 4541.44 132.37
 0 -5 -1 4511.49 132.31
 0 5 1 4357.26 131.77
 0 5 1 4552.69 132.05
 0 5 -1 4506 131.85
 0 -5 1 4460.2 131.87
 0 -5 -1 4374.01 131.82
 0 5 -2 15.81 2.43
 0 5 -2 15.75 2.73
 0 5 -2 17.13 2.85
 0 5 2 16.52 2.65
 0 -5 2 18.12 2.87
 0 5 2 16.79 2.72
 0 -5 -2 18.26 2.75
 0 5 2 12.84 2.4
 0 5 3 3170.73 95.79
 0 5 3 3305.98 96.22
 0 -5 -3 3233.42 96.12
 0 5 3 3193.8 94.98
 0 5 -3 3340.83 96.3
 0 -5 -3 3247.15 95.8
 0 5 -3 3165.17 96.04
 0 5 4 946.72 28.39
 0 5 -4 875.85 28.28
 0 5 4 861.2 27.03
 0 5 4 919.46 27.82
 0 -5 -4 920.62 27.81
 0 5 5 540.07 17.42
 0 -5 -5 518.04 16.71
 0 5 5 519.86 16.7
 0 -5 -6 279.41 10.4
 0 5 6 294.21 11.37
 0 -5 6 318.69 11.38
 0 5 -6 332.07 11.44
 0 -5 -6 279.29 11.24
 0 5 6 269.42 11.12
 0 -5 -6 300.07 10.59
 0 5 6 278.18 10.55
 0 -5 6 298.37 10.1
 0 -5 7 567.24 18.53
 0 -5 -7 561.8 18.91
 0 -5 -7 605.25 19.07
 0 -5 7 573.47 19.97
 0 5 -7 606.83 20.07
 0 -5 -7 591.74 20.01
 0 5 7 582.53 19.97
 0 -5 -8 59.08 5.1
 0 -5 -8 61.09 4.84
 0 5 8 66.36 5.83
 0 -5 -8 64.37 5.85
 0 5 -8 51.58 5.31
 0 -5 8 50.65 5.29
 0 -5 9 100.69 6.87
 0 5 9 100.38 7.03
 0 -5 -9 98.01 5.94
 0 -5 9 112.89 7.25
 0 -5 -9 92.35 7.06
 0 -5 10 2.5 4.71
 0 -5 10 3.76 3.39
 0 -5 10 3.09 4.15
 0 5 10 1.83 4.65
 0 -5 -10 7.08 3.94
 0 -5 -10 7.26 4.89
 0 -5 11 77.59 6.58
 0 -5 -11 90.49 5.78
 0 5 11 83.51 6.98
 0 -5 11 79.48 6.88
 0 -5 -11 96.3 7.42
 0 -5 11 75.49 5.32
 0 -5 12 841.4 28.84
 0 -5 -12 825.35 26.73
 0 5 12 778.45 28.56
 0 -5 12 853.64 28.86
 0 -5 -12 813.4 29.02
 0 -5 12 829.57 26.67
 0 -5 13 110.22 8.21
 0 -5 -13 88.28 6.49
 0 5 13 91.18 8.29
 0 -5 13 90.01 8.31
 0 -5 -13 91.99 8.59
 0 5 13 108.3 7.91
 0 -5 13 104.46 6.7
 0 -5 14 182.74 10.7
 0 -5 -14 171.22 8.81
 0 5 14 175.5 10.98
 0 -5 14 192.39 11.07
 0 -5 -14 185.86 11.39
 0 5 14 182.67 10.23
 0 -5 14 168.23 8.97
 0 -5 15 34.72 6.73
 0 -5 -15 26.11 5.33
 0 5 15 30.34 7.34
 0 5 15 38.93 6.72
 0 -5 15 11 7.04
 0 -5 -15 30.74 7.67
 0 5 16 200.66 11.74
 0 -5 16 218.21 12.71
 0 -5 -16 183.26 12.77
 0 -5 16 225.24 13.16
 0 -5 17 -3.52 5.79
 0 5 17 2.1 6.43
 0 -5 -17 0.31 7.7
 0 -5 17 7.59 6.37
 0 -5 18 211.54 12.8
 0 5 18 199.62 12.94
 0 -5 18 196.52 10.46
 0 5 18 196.99 11.73
 0 -5 -18 225.81 13.95
 0 -5 19 36.07 8.56
 0 -5 -19 40.86 9.89
 0 5 19 26.59 9.05
 0 -5 19 34.04 7.09
 0 5 19 29.18 8.09
 0 -5 19 27.93 9.18
 0 -5 20 44.83 8.96
 0 -5 -20 52.27 10.22
 0 5 20 43.3 9.65
 0 5 20 48.92 8.83
 0 -5 20 37.73 7.5
 0 -5 20 46.16 9.82
 0 -5 21 0.37 7.67
 0 5 21 -1.72 7.67
 0 -5 -21 -7.97 9.49
 0 5 21 1.16 8.69
 0 5 21 -1.48 7.86
 0 -5 21 5.58 6.94
 0 -5 21 0.37 8.69
 0 -5 22 83.02 11.28
 0 5 22 87 11.11
 0 -5 -22 80.77 12.62
 0 5 22 73.3 11.79
 0 -5 22 92.16 11.94
 0 5 22 76.8 10.81
 0 -5 22 63.96 9.38
 0 -5 23 19.35 9.64
 0 5 23 14.88 10.53
 0 5 23 31.5 9.66
 0 -5 23 23.47 8.23
 0 5 23 25.11 9.84
 0 -5 23 10.4 9.91
 0 5 24 179.23 16.12
 0 -5 24 155.56 15.5
 0 -5 24 150.24 12.76
 0 5 24 155.26 14.14
 0 5 24 169.92 15.03
 0 -5 24 173.36 15.17
 0 6 0 449.97 13.58
 0 6 0 429.44 14.02
 0 -6 0 435.31 14.32
 0 -6 0 413.87 13.84
 0 6 0 430.99 13.82
 0 -6 -1 43.66 2.98
 0 -6 1 49.55 3.61
 0 6 -1 48.79 3.69
 0 6 -1 50.8 3.55
 0 6 -1 44.9 2.32
 0 -6 1 44.65 3.08
 0 6 -1 43.16 3.02
 0 6 1 43.85 3.11
 0 -6 -1 44.94 3.45
 0 6 1 41.84 3.28
 0 6 2 4.09 2.6
 0 6 -2 5.47 2.77
 0 -6 2 4.19 2.64
 0 -6 -2 5.16 2.48
 0 6 2 5.3 2.58
 0 6 2 3.82 2.27
 0 6 -2 6.02 2.52
 0 6 -2 2.8 2.27
 0 6 -3 88.23 4.84
 0 -6 -3 83.27 4.12
 0 6 -3 89.51 4.81
 0 6 3 81.95 4.6
 0 -6 -3 83.65 4.69
 0 6 3 88.88 4.85
 0 6 4 1862.14 58.55
 0 -6 -4 2039.03 60
 0 6 4 2091 60.15
 0 6 -4 1927.32 59.79
 0 6 4 2070.71 59.55
 0 6 -4 1910.74 59.99
 0 -6 -4 2089.97 59.58
 0 -6 -5 704.73 22.25
 0 -6 -5 696.78 21.63
 0 6 5 708.21 22.35
 0 6 -5 635.48 21.88
 0 6 -5 650.72 22.15
 0 -6 5 662.67 22.18
 0 6 5 652.94 20.71
 0 6 5 690.51 21.66
 0 -6 -6 534.6 18
 0 -6 -6 509.13 17.2
 0 6 6 535.51 18.11
 0 6 6 502.26 17.19
 0 -6 6 497.45 17.87
 0 6 -6 531.19 18.05
 0 6 7 114.23 6.46
 0 -6 -7 117.15 6.52
 0 6 7 141.4 7.5
 0 -6 7 128.12 5.76
 0 -6 -7 117.02 7.2
 0 -6 -7 124.18 6.5
 0 -6 7 145.49 7.32
 0 6 -7 132.55 7.15
 0 6 8 1542.32 45.38
 0 -6 8 1419.55 45.01
 0 6 -8 1409.97 45
 0 -6 -8 1389.97 43.69
 0 -6 -8 1490.45 43.95
 0 -6 8 1351.25 42.84
 0 6 8 1468.11 45.06
 0 -6 -8 1466.85 45.1
 0 -6 8 1402.65 43.29
 0 -6 -9 339.59 13.39
 0 -6 -9 395.2 13.66
 0 -6 -9 363.93 14.88
 0 6 9 373.7 14.82
 0 6 -9 375.7 14.78
 0 -6 9 381.67 14.82
 0 -6 9 376.37 12.68
 0 -6 10 116.4 5.92
 0 -6 10 131.07 7.91
 0 6 10 127.36 7.96
 0 -6 -10 116.44 6.7
 0 -6 10 115.75 7.82
 0 -6 -10 131.54 8.22
 0 -6 11 601.11 21.3
 0 6 11 546.72 20.92
 0 -6 -11 561.28 19.34
 0 -6 11 585.28 21.26
 0 -6 -11 536.62 21.03
 0 -6 11 574.45 18.84
 0 -6 12 1.6 3.87
 0 -6 12 -0.21 4.77
 0 6 12 -2.65 5.58
 0 -6 -12 0.89 4.2
 0 -6 12 -3.6 5.47
 0 -6 -12 -5.97 5.64
 0 -6 13 700.52 24.73
 0 6 13 663.3 23.62
 0 -6 13 648.27 22.04
 0 -6 -13 633 22.23
 0 6 13 642.05 24.28
 0 -6 13 693.29 24.61
 0 -6 -13 646.43 24.74
 0 -6 14 151.59 10.33
 0 6 14 152.2 9.64
 0 -6 14 133.19 8.1
 0 -6 -14 153.74 8.4
 0 6 14 155.68 10.47
 0 -6 14 143.65 10.49
 0 -6 -14 166.14 10.94
 0 -6 15 69.63 8.07
 0 6 15 68.48 7.74
 0 -6 -15 75.68 6.56
 0 -6 -15 59.47 8.78
 0 -6 15 80.88 8.69
 0 6 15 69.56 8.64
 0 -6 -16 54.01 8.81
 0 -6 16 44.15 7.87
 0 6 16 55.65 7.85
 0 -6 -17 80.66 10.03
 0 -6 17 75.8 9.06
 0 6 17 75.26 8.87
 0 6 18 36.86 8.18
 0 -6 18 43.75 6.82
 0 6 18 36.61 9.11
 0 -6 18 37.31 8.27
 0 -6 -18 28.51 9.2
 0 -6 19 197.94 13.72
 0 6 19 203.21 14.19
 0 6 19 178.34 12.67
 0 -6 19 178.69 11.03
 0 -6 19 193.51 13.7
 0 -6 -19 201 14.5
 0 -6 20 11.82 7.79
 0 -6 -20 28.59 9.71
 0 6 20 23.95 9
 0 6 20 18.54 7.69
 0 -6 20 21.12 7.04
 0 -6 20 14.71 8.88
 0 -6 21 62.69 10.01
 0 -6 -21 59.98 11.04
 0 6 21 45.15 10.31
 0 -6 21 40.4 8.06
 0 6 21 56.8 9.54
 0 -6 21 46.24 9.99
 0 -6 22 13.88 10.21
 0 -6 22 25.76 9.19
 0 6 22 38.44 10.44
 0 6 22 25.79 9.15
 0 -6 -22 28.06 11.38
 0 6 22 43.68 9.34
 0 -6 22 32.25 7.76
 0 -6 23 284.16 18.09
 0 6 23 219.16 16.85
 0 -6 23 267.83 17.44
 0 6 23 273.5 18.36
 0 -6 -23 260.41 18.79
 0 6 23 237.8 16.25
 0 6 24 -10.73 10.55
 0 6 24 -6.75 9.29
 0 -6 24 -5.31 10.84
 0 -6 24 9.14 9.27
 0 6 24 -3.75 10.43
 0 7 0 5.92 2.08
 0 7 0 6.78 2.52
 0 -7 0 4.98 2.81
 0 7 0 7.16 2.27
 0 -7 0 5.95 2.33
 0 7 -1 124.48 5.29
 0 -7 -1 127.8 5.32
 0 -7 -1 139.5 5.97
 0 7 -1 130.73 5.99
 0 -7 1 122.52 5.86
 0 7 1 125.89 5.67
 0 7 -1 115.23 4.61
 0 -7 1 123.22 5.34
 0 7 -1 126.38 5.95
 0 7 1 132.21 5.49
 0 -7 -1 141.92 6.11
 0 -7 -2 200.44 7.65
 0 7 -2 174.23 7.55
 0 7 2 179.6 6.84
 0 7 -2 170.24 6.89
 0 7 2 202.53 7.37
 0 7 -2 172.98 7.51
 0 -7 2 165.88 7.36
 0 7 3 477.65 16.13
 0 -7 -3 470.11 15.11
 0 -7 3 450.77 15.91
 0 7 3 487.85 15.76
 0 -7 -3 487.93 16.1
 0 7 -3 462.81 16.13
 0 7 -3 457.65 15.96
 0 7 -4 85.06 5.1
 0 -7 4 88.04 5.2
 0 -7 -4 73.4 4.25
 0 7 4 71.41 4.71
 0 -7 -4 77.31 4.93
 0 7 4 78.16 5.05
 0 7 -4 82.48 5.05
 0 -7 -5 19.88 3.76
 0 7 -5 25.55 3.92
 0 7 -5 18.04 3.89
 0 7 5 21.44 3.73
 0 7 5 14.71 2.4
 0 7 5 26.99 4.03
 0 -7 -5 18.01 3.63
 0 -7 5 24.42 3.84
 0 -7 -5 24.97 4.15
 0 7 6 319.63 11.05
 0 7 6 296.2 9.9
 0 -7 -6 311.27 11.76
 0 -7 -6 314.21 11.02
 0 -7 6 259.22 9.04
 0 7 6 334.5 11.97
 0 7 -6 287.85 11.4
 0 -7 6 277.31 11.49
 0 7 -6 272.22 11.44
 0 7 7 43.35 4.77
 0 -7 -7 54.28 5.56
 0 -7 -7 48.22 4.78
 0 7 7 50.89 5.25
 0 7 -7 49.99 5.22
 0 -7 7 42.56 5.04
 0 7 -8 985.41 31.62
 0 -7 8 976.64 29.89
 0 7 8 905.16 30.43
 0 7 8 1015.23 31.87
 0 -7 -8 895.91 30.19
 0 -7 8 949.84 29.09
 0 -7 -8 965.15 30.48
 0 -7 -8 963.76 31.55
 0 -7 8 969.38 31.66
 0 -7 9 452.03 17.47
 0 7 9 510.28 17.96
 0 -7 9 442.74 15.03
 0 -7 9 459.79 15.56
 0 -7 -9 435.59 16.14
 0 -7 -9 481.39 17.64
 0 7 -9 476.33 17.59
 0 -7 -9 475.83 16.36
 0 -7 -10 296.31 11.93
 0 -7 10 288.11 10.87
 0 -7 -10 331.95 12.19
 0 7 -10 305.27 13.26
 0 -7 10 298.11 13.18
 0 -7 -10 309.6 13.47
 0 7 10 305.55 13.27
 0 7 10 349.53 13.86
 0 -7 11 80.98 7.36
 0 -7 -11 85.83 6.2
 0 -7 11 92.72 7.2
 0 -7 11 83.13 5.24
 0 7 11 87.63 7.61
 0 7 11 92.11 7.5
 0 -7 -11 82.36 7.42
 0 7 12 676.91 24.04
 0 -7 12 694.95 22.3
 0 -7 12 719.25 25.04
 0 -7 -12 676.86 25
 0 -7 12 689.42 24.95
 0 7 12 640.05 24.53
 0 -7 -12 653.97 22.9
 0 7 13 64.13 7.62
 0 -7 -13 56.94 6.08
 0 -7 13 47.91 5.34
 0 7 13 57.91 6.78
 0 -7 13 50.38 7.05
 0 -7 13 48.41 7.31
 0 -7 -13 51.98 7.6
 0 -7 14 388.06 17
 0 7 14 364.93 16.84
 0 7 14 366.11 16.03
 0 -7 14 385.05 14.26
 0 -7 -14 374.62 17.39
 0 -7 14 380.69 17.01
 0 7 15 11.82 7.08
 0 -7 15 13.76 4.93
 0 7 15 12.22 6.46
 0 -7 15 0.25 7.59
 0 -7 -15 8.17 7.31
 0 -7 15 15.46 6.43
 0 7 16 122.34 9.77
 0 -7 -16 117.86 10.9
 0 -7 16 93.69 9.54
 0 -7 17 3.07 6.84
 0 7 17 10.99 6.96
 0 -7 -17 4.76 7.85
 0 -7 18 375.92 18.75
 0 7 18 378.13 18.88
 0 -7 18 349.87 15.47
 0 7 18 374.84 17.63
 0 -7 18 369.16 18.95
 0 -7 -18 411.74 19.89
 0 7 19 19.28 8.77
 0 -7 19 14.11 7.54
 0 -7 19 11.71 6.4
 0 7 19 21.18 8.12
 0 -7 19 -3.02 9.28
 0 -7 -19 11.95 9.26
 0 -7 20 139.34 12.03
 0 7 20 136.2 12.62
 0 -7 -20 138.34 13.23
 0 -7 20 132.22 12.04
 0 -7 20 110.22 9.54
 0 7 20 121.07 11.33
 0 -7 21 3.88 6.64
 0 7 21 2.2 7.98
 0 7 21 -6.37 9.38
 0 -7 21 3.44 8.06
 0 -7 -21 -0.41 9.49
 0 -7 21 -9.42 9.36
 0 -7 22 128.53 13.6
 0 7 22 156.64 14.39
 0 -7 -22 163.45 15.38
 0 -7 22 144.33 14.18
 0 7 22 144.45 13.08
 0 7 23 57.86 10.64
 0 7 23 40.41 11.06
 0 7 23 48.68 11.85
 0 -7 23 54.98 10.95
 0 -7 -23 53.79 12.91
 0 -7 23 39.39 11.64
 0 -7 -24 49.98 12.32
 0 7 24 43.42 11.46
 0 -7 24 53.17 10.97
 0 7 24 39.74 10.48
 0 7 24 48.42 11.82
 0 -7 24 53.91 11.53
 0 7 24 46.33 10.27
 0 7 24 34.64 10.56
 0 -8 0 84.9 4.99
 0 8 0 81.9 4.05
 0 8 0 88.39 4.79
 0 -8 0 80.94 4.39
 0 8 0 83.11 4.36
 0 8 -1 61.8 3.96
 0 -8 -1 66 3.97
 0 8 1 69.22 4.2
 0 -8 -1 81.67 4.85
 0 8 -1 60.43 4.5
 0 8 1 85.64 4.04
 0 8 -1 56.48 3.24
 0 -8 -1 78.51 4.7
 0 -8 1 66.31 4.6
 0 8 -1 64.57 4.67
 0 8 1 86.4 4.6
 0 -8 1 67.94 4.09
 0 -8 -2 310.58 11.33
 0 8 -2 344.54 12.15
 0 8 -2 355.83 12.29
 0 8 2 320.13 11.21
 0 -8 2 344.62 12.03
 0 -8 -2 306.96 11.95
 0 8 2 330.15 11.7
 0 8 3 461.3 15.6
 0 -8 3 448.32 15.87
 0 -8 -3 463.75 15.95
 0 8 -3 461.42 15.96
 0 8 -3 455.85 16.04
 0 -8 3 444.66 15.95
 0 8 3 462.44 16.03
 0 -8 -4 26.94 3.3
 0 8 -4 20.93 4.02
 0 8 4 28.66 3.81
 0 8 -4 19.54 3.82
 0 -8 4 17.72 3.77
 0 8 4 31.88 4.11
 0 -8 -4 23.23 3.77
 0 -8 -5 1491.32 46.66
 0 -8 -5 1493.32 46.69
 0 8 5 1590.15 46.96
 0 8 -5 1450.61 46.42
 0 -8 5 1447.89 46.68
 0 8 5 1528.25 46.17
 0 8 -5 1482.25 46.82
 0 -8 -5 1491.33 45.4
 0 8 6 52.23 5.02
 0 -8 -6 54.17 5.54
 0 8 -6 63.59 5.4
 0 8 -6 55.68 5.54
 0 8 6 43.44 3.57
 0 8 6 63.64 5.6
 0 -8 6 58.46 5.42
 0 8 7 51.56 4.05
 0 8 7 54.74 5.18
 0 -8 7 45.38 2.87
 0 -8 -7 46.82 5.62
 0 -8 -7 56.58 5.21
 0 8 -7 61.28 5.78
 0 8 -7 56.67 5.71
 0 8 7 57.38 5.83
 0 -8 7 61.35 5.54
 0 -8 -8 21.04 5.1
 0 -8 -8 16.36 4.43
 0 8 -8 18.7 4.66
 0 -8 8 14.03 3.6
 0 8 8 16.57 4.91
 0 8 8 12.98 4.45
 0 -8 8 11.42 2.52
 0 8 8 14.08 3.46
 0 -8 -8 18.09 4.71
 0 -8 8 20.93 4.69
 0 8 9 1385.24 43.42
 0 -8 9 1320.98 41.14
 0 -8 -9 1230.18 41.45
 0 -8 9 1331.64 40.24
 0 -8 -9 1362.89 43.14
 0 -8 -9 1380.2 41.85
 0 -8 9 1358.81 43.24
 0 8 -9 1357.1 43.18
 0 8 -10 53.69 6.23
 0 -8 10 54.57 4.04
 0 -8 -10 54.89 5.82
 0 8 10 85.39 7.07
 0 -8 -10 69.58 6.67
 0 -8 -10 70.32 5.79
 0 -8 10 60.27 6.28
 0 -8 10 47.22 4.5
 0 -8 -11 80.85 6.63
 0 8 11 99.18 7.88
 0 -8 -11 101.85 7.94
 0 -8 11 78.86 7.23
 0 -8 11 90.26 5.13
 0 -8 -11 92.99 6.59
 0 8 -11 84.89 7.38
 0 8 12 8.88 5.94
 0 -8 -12 16.76 6.09
 0 -8 12 15.26 3.7
 0 8 12 12.99 5.55
 0 -8 12 18.6 5.49
 0 -8 12 13.46 5.94
 0 -8 -13 757.1 27.73
 0 -8 13 757.96 27.47
 0 8 13 745.1 26.59
 0 -8 13 717.42 24.3
 0 8 13 752.19 27.4
 0 -8 13 753.06 27.56
 0 8 13 825.65 28.33
 0 8 14 9.71 6.14
 0 -8 14 8.47 4.48
 0 8 14 0.28 7.32
 0 -8 -14 -0.79 6.86
 0 8 14 4.41 6.49
 0 -8 14 10.23 6.1
 0 -8 14 1.92 6.81
 0 -8 -15 513.27 18.18
 0 -8 15 477.74 17.16
 0 8 15 508.66 16.51
 0 -8 15 453.96 13.1
 0 8 15 552.91 18.64
 0 -8 15 486.91 17.35
 0 8 16 -6.99 8.77
 0 -8 -16 -2.16 8.1
 0 -8 16 2.08 6.61
 0 -8 16 1.71 5.06
 0 8 16 5.81 6.56
 0 -8 17 205.1 13.82
 0 8 17 237.15 13.54
 0 -8 -17 222.96 14.95
 0 8 17 238.32 15.26
 0 8 17 218.23 14.28
 0 8 18 62.75 10.3
 0 8 18 69.77 9.23
 0 -8 -18 65.73 10.71
 0 -8 18 54.61 9.93
 0 -8 18 59.42 9.39
 0 8 18 53.48 9.92
 0 -8 19 205.89 14.28
 0 8 19 214.2 14.73
 0 8 19 219.63 13.82
 0 -8 19 193.55 11.03
 0 -8 -19 213.32 15.25
 0 -8 19 215.66 14.78
 0 8 20 7.37 7.81
 0 -8 20 -0.72 9.17
 0 -8 -20 -1.56 9.4
 0 8 20 2.65 8.46
 0 -8 20 2.98 7.84
 0 8 21 157.37 14.57
 0 -8 21 156.63 13.55
 0 8 21 152.1 12.75
 0 8 21 156.31 12.42
 0 -8 21 165.78 13.77
 0 -8 -21 170.29 14.91
 0 8 21 159.42 14.07
 0 8 22 34.59 10.62
 0 8 22 22.71 11.2
 0 8 22 46.18 9.88
 0 -8 22 24.25 9.53
 0 -8 -22 48.36 12.11
 0 8 22 33.86 9.11
 0 -8 22 22.24 10.35
 0 8 23 70.95 12.29
 0 8 23 56.99 10.84
 0 -8 23 75.33 11.69
 0 8 23 61.32 12.88
 0 -8 -23 85.06 13.46
 0 8 23 61.75 10.37
 0 -8 23 70.11 12.35
 0 8 24 6.37 9.53
 0 8 24 6.92 10.4
 0 -8 -24 8.14 11.07
 0 8 24 8.98 9.59
 0 -8 24 4.96 10.11
 0 -8 24 -0.9 9.17
 0 8 24 6.08 8.7
 0 9 0 44.5 3.28
 0 9 0 48.36 4.11
 0 -9 0 46.18 3.7
 0 -9 0 47.5 4.46
 0 -9 -1 217.68 8.32
 0 -9 -1 229.75 9.33
 0 9 1 231.94 8.59
 0 9 -1 218.89 9.19
 0 9 1 232.39 8.2
 0 9 -1 188.9 7.56
 0 9 -1 199.49 8.49
 0 9 1 226.84 8.8
 0 -9 -1 239.86 9.18
 0 9 -1 232.94 9.31
 0 -9 1 228.7 9.15
 0 -9 1 216.41 8.43
 0 9 2 162.25 6.78
 0 -9 -2 155.67 6.78
 0 9 -2 156.69 7.55
 0 9 2 156.27 6.72
 0 9 2 158.38 7.21
 0 9 -2 166.01 7.77
 0 -9 -2 149.03 7.37
 0 -9 2 150.41 7.42
 0 9 3 64.97 4.81
 0 9 -3 42.51 4.61
 0 9 3 55.46 4.13
 0 9 -3 46.99 4.83
 0 -9 -3 59.36 4.85
 0 -9 3 48.21 4.87
 0 -9 4 967.95 31.21
 0 9 -4 992.98 31.38
 0 9 4 981.37 31.3
 0 -9 -4 940.42 29.84
 0 9 -4 972.45 31.08
 0 -9 -4 950.18 31.09
 0 9 4 951.56 30.58
 0 9 5 236.84 10.12
 0 -9 5 269.24 10.85
 0 9 -5 242.65 10.61
 0 -9 -5 239.93 9.34
 0 9 5 245.69 10.8
 0 -9 -5 242.92 10.59
 0 9 -5 267.91 10.92
 0 -9 -6 138.97 7.91
 0 9 -6 145.48 7.86
 0 9 -6 134.49 7.66
 0 -9 -6 124.57 6.4
 0 -9 6 139.21 7.73
 0 9 6 122.2 7.2
 0 -9 -6 130.82 7.68
 0 9 6 145.19 7.96
 0 9 7 21.06 4.55
 0 9 7 21.76 4.86
 0 9 -7 18.88 5.07
 0 -9 7 17.89 4.41
 0 9 -7 19.03 4.91
 0 -9 -7 17.72 4.96
 0 9 7 15.48 3.07
 0 9 8 229.05 10.5
 0 9 8 246.56 9.22
 0 9 8 258.11 11.53
 0 -9 8 254.51 11.42
 0 9 -8 247.71 11.37
 0 -9 -8 252.98 11.49
 0 9 9 106.55 5.68
 0 9 9 108.04 6.94
 0 -9 -9 98.6 6.78
 0 9 9 116.57 7.78
 0 -9 9 107.71 6.02
 0 -9 9 105.28 7.47
 0 -9 9 87.75 4.44
 0 9 -9 115.47 7.64
 0 -9 -9 120.49 7.82
 0 9 10 1226.54 36.92
 0 -9 -10 1155.38 37.49
 0 9 10 1281.51 39.88
 0 -9 10 1173.06 36.95
 0 9 -10 1192.11 39.3
 0 -9 -10 1229.3 39.39
 0 -9 10 1130.25 35.93
 0 -9 10 1207.8 39.33
 0 9 11 126.45 7.13
 0 9 11 149.53 9.63
 0 -9 11 134.84 6.14
 0 9 11 152.03 8.7
 0 -9 11 116.87 6.58
 0 -9 -11 124.79 9.14
 0 -9 -11 98.86 7.8
 0 9 -11 161.95 9.3
 0 -9 11 144.01 9.07
 0 9 12 434.95 17.53
 0 9 12 434.32 16.31
 0 -9 12 365.36 13.4
 0 9 -12 387.04 16.62
 0 -9 -12 325.81 14.83
 0 9 12 400.74 14.59
 0 -9 -12 425.81 17.29
 0 -9 12 381.93 16.74
 0 9 13 34.36 7.5
 0 -9 -13 32.22 7.26
 0 -9 13 36.92 6.9
 0 9 13 45.34 6.89
 0 -9 13 38.49 4.6
 0 -9 13 31.47 7.09
 0 -9 14 909.96 32.49
 0 -9 -14 908.08 32.69
 0 -9 14 912.99 32.38
 0 9 14 875.57 31.39
 0 -9 14 862.22 28.73
 0 9 14 965.07 33.37
 0 9 15 -8.57 8.3
 0 -9 -15 12.66 7.34
 0 -9 15 8.66 6.62
 0 9 15 2.59 6.75
 0 -9 15 6.34 4.65
 0 -9 15 -3.39 8.1
 0 -9 16 454.16 21.07
 0 -9 -16 508.83 22.12
 0 9 16 526.71 22.26
 0 9 16 501.55 20.47
 0 -9 16 453.25 17.33
 0 -9 17 416.49 20.31
 0 -9 -17 451.75 21.46
 0 9 17 462.63 21.68
 0 9 17 436.63 19.71
 0 9 18 305.84 17.78
 0 -9 -18 294.08 17.41
 0 -9 18 301.52 16.69
 0 9 18 271.91 14.45
 0 9 18 291.97 15.76
 0 -9 18 294.19 16.91
 0 -9 -19 -3.34 9.24
 0 -9 19 -0.35 8.57
 0 9 19 7.28 6.9
 0 9 19 3 7.5
 0 -9 19 4.33 7.39
 0 -9 20 149.4 13.6
 0 -9 -20 148.35 14
 0 -9 20 153.9 13.31
 0 9 20 134.88 11.35
 0 9 20 155.65 12.53
 0 9 21 -22.79 11.97
 0 9 21 6.55 7.88
 0 -9 21 1.59 8.64
 0 9 21 4.65 8.59
 0 -9 21 1.95 10.27
 0 -9 -21 -4.58 10.4
 0 9 22 167.54 15.63
 0 -9 -22 176.74 15.82
 0 -9 22 161.26 14.58
 0 -9 22 167.18 14.39
 0 9 22 163.69 12.73
 0 9 22 160.36 13.95
 0 -9 23 29.59 10.23
 0 9 23 12.83 10.73
 0 -9 23 15.58 10.44
 0 9 23 26.68 9.56
 0 9 23 41.81 9.2
 0 -9 -23 20.4 11.18
 0 -9 24 2.73 9.97
 0 9 24 6.84 8.29
 0 9 24 3.86 9.25
 0 -9 24 5.44 8.87
 0 9 24 -2.17 10.8
 0 10 0 746.42 23.02
 0 10 0 709.63 23.83
 0 -10 0 727.42 23.53
 0 -10 0 764.13 24.3
 0 -10 -1 142.83 6.66
 0 10 1 151.16 6.99
 0 -10 -1 154.67 7.66
 0 10 -1 147.09 7.5
 0 10 -1 129.53 5.71
 0 10 1 151.11 6.4
 0 10 1 148.52 7.12
 0 10 -1 134.64 6.83
 0 10 -1 149.44 7.64
 0 -10 1 140.55 7.41
 0 -10 -1 162.75 7.57
 0 -10 1 144.58 6.77
 0 10 -2 134.45 7.51
 0 -10 -2 130.71 7.1
 0 -10 -2 123.14 6.32
 0 10 2 136.05 6.45
 0 10 -2 138.95 7.33
 0 10 2 131.72 6.39
 0 10 2 133.5 6.97
 0 -10 -2 128.43 7.18
 0 -10 2 139.78 7.28
 0 10 -3 330.81 12.83
 0 -10 -3 315.47 11.94
 0 -10 3 324.55 12.71
 0 10 3 312.23 11.66
 0 10 3 327.78 12.39
 0 -10 -3 314.19 12.7
 0 10 3 342.9 11.96
 0 10 -3 341.39 12.98
 0 10 -4 83.9 6.29
 0 10 4 73.37 5.92
 0 -10 -4 74.45 5.85
 0 10 4 62.99 5.57
 0 10 4 79.86 5.57
 0 10 -4 81.01 6.04
 0 -10 4 79.81 5.99
 0 10 5 653 21.85
 0 10 -5 632.09 21.5
 0 10 -5 641.56 22.55
 0 -10 5 632.18 22.37
 0 10 -5 618.36 22.2
 0 -10 -5 660.63 22.42
 0 10 5 687.57 22.75
 0 -10 -5 648.04 20.88
 0 10 6 1395.52 44.52
 0 -10 6 1402.98 45.35
 0 -10 6 1385.65 42.43
 0 -10 -6 1445.89 43.61
 0 10 -6 1374.45 44.98
 0 -10 -6 1491.57 45.43
 0 10 6 1508.79 45.67
 0 -10 -6 1448.87 45.31
 0 10 -6 1472.35 45.58
 0 -10 -7 31.5 4.22
 0 -10 7 30.63 5.03
 0 10 -7 29.42 5.11
 0 10 7 38.7 5.39
 0 -10 -7 34.63 5.31
 0 10 7 28.96 4.91
 0 10 8 23.62 3.3
 0 10 -8 25.38 5.11
 0 10 8 24.36 5.18
 0 -10 8 22.44 4.83
 0 -10 -8 22.1 5.26
 0 10 9 146.46 6.62
 0 10 9 152.76 9.07
 0 10 -9 126.95 8.6
 0 -10 9 118.13 8.4
 0 -10 -9 156.84 9.07
 0 -10 -10 54.76 6.6
 0 10 10 55.61 6.36
 0 10 -10 53.16 6.44
 0 10 -10 61.29 6.77
 0 -10 10 49.09 5
 0 -10 -10 43.43 6.06
 0 10 10 57.02 6.95
 0 -10 10 64.3 6.71
 0 10 10 51.32 4.82
 0 -10 11 1085.84 36.89
 0 -10 11 1011.11 32.94
 0 10 11 1140.53 36.2
 0 10 -11 1066.47 36.81
 0 10 -11 1088.01 36.67
 0 10 11 1208.83 37.68
 0 -10 11 1085.36 34.21
 0 -10 -11 1044.55 34.84
 0 10 11 1128.36 34.27
 0 -10 -11 1145.52 37.18
 0 10 12 374.11 16.62
 0 -10 12 347.71 12.31
 0 10 12 373.2 15.4
 0 10 -12 392.21 16.36
 0 -10 12 403.77 16.51
 0 -10 -12 363.05 16.35
 0 10 12 347.4 13.53
 0 -10 13 173.11 7.73
 0 10 13 181.5 10.86
 0 10 13 196.22 12.15
 0 10 13 181.9 9.07
 0 -10 13 182.53 11.12
 0 -10 -13 189.64 11.69
 0 10 14 17.25 7.54
 0 -10 14 22.34 7.51
 0 -10 -14 14.69 7.59
 0 -10 14 21.6 4.45
 0 10 14 20.1 6.81
 0 -10 14 21.46 6.72
 0 10 15 988.1 32.42
 0 -10 -15 901.61 31.65
 0 10 15 868.14 30.29
 0 -10 15 752.69 26.65
 0 -10 15 786.07 30.79
 0 10 16 490.62 20.81
 0 -10 16 406.05 19.19
 0 -10 -16 431.6 19.85
 0 10 16 420.61 18.47
 0 -10 16 342.59 14.82
 0 10 17 349.28 17.76
 0 -10 17 302.18 16.3
 0 10 17 293.75 14.13
 0 -10 17 294.43 16.69
 0 -10 -17 315.26 17.47
 0 10 17 299.2 15.71
 0 10 18 7.6 7.19
 0 -10 18 1.05 7.29
 0 10 18 2.47 6.52
 0 -10 -18 -10.14 8.97
 0 -10 18 -1.33 7.97
 0 10 19 80.87 10.06
 0 -10 19 69.71 10.12
 0 10 19 76.77 8.71
 0 -10 -19 79.72 11.05
 0 -10 19 74.65 10.52
 0 10 20 4.55 8.05
 0 -10 20 4.24 8.03
 0 10 20 2.62 7.14
 0 -10 20 2.27 9.3
 0 -10 -20 8.79 9.4
 0 10 21 368.19 20.85
 0 10 21 303.69 16.57
 0 -10 21 284.35 18.46
 0 -10 -21 325.87 20.25
 0 -10 21 294.89 19.14
 0 10 21 310.43 17.73
 0 10 22 9.67 9.22
 0 -10 22 -1.69 8.66
 0 10 22 4.97 10.29
 0 10 22 1.08 8.01
 0 -10 -22 -6.22 11
 0 -10 22 -5.42 10.5
 0 10 23 35.73 10.54
 0 -10 23 19.87 9.39
 0 -10 -23 39.98 11.63
 0 10 23 51.11 9.72
 0 -10 23 25.78 10.34
 0 10 23 36.28 11.23
 0 11 0 4.69 3.01
 0 11 0 4.21 3.93
 0 -11 0 1.11 4.25
 0 -11 0 2.27 3.42
 0 -11 1 44.78 4.45
 0 -11 -1 43.99 4.33
 0 11 1 42.93 4.6
 0 11 -1 43.33 4.98
 0 11 -1 41.56 5.22
 0 11 -1 43.2 3.48
 0 11 1 49.47 4.21
 0 -11 1 40.11 5.14
 0 -11 -1 53.86 5.32
 0 -11 -1 49.06 5.22
 0 11 -1 44.23 4.75
 0 11 1 53.5 5.04
 0 11 2 19.5 4.48
 0 -11 2 20.85 4.73
 0 11 -2 21.75 5.06
 0 -11 -2 19.15 3.8
 0 11 2 24.68 4.22
 0 11 -2 19.2 4.57
 0 -11 -2 14.55 4.63
 0 11 2 22.28 4.1
 0 11 -2 20.85 4.09
 0 -11 -2 15.36 4.45
 0 11 3 519.3 16.87
 0 11 -3 477.66 17.24
 0 -11 -3 517.57 16.29
 0 11 -3 473.1 17.26
 0 -11 -3 524.57 17.44
 0 11 3 506.66 16.04
 0 11 3 528.7 16.27
 0 -11 3 488.43 17.08
 0 -11 4 470.9 17.42
 0 11 -4 481.03 17.73
 0 11 -4 493.85 16.69
 0 11 4 454.62 16.97
 0 -11 -4 482.35 17.59
 0 11 4 464.46 16.61
 0 11 -4 492.4 17.68
 0 11 -5 705.68 23.45
 0 11 5 714.4 24.6
 0 11 5 676.17 23.37
 0 11 -5 748.41 24.78
 0 -11 5 706.28 24.48
 0 -11 -5 686.95 24.3
 0 11 -6 60.51 5.38
 0 -11 6 53.14 5.63
 0 11 6 76.38 5.94
 0 11 -6 56.9 6.07
 0 -11 -6 50.84 4.79
 0 -11 -6 69.64 6.2
 0 11 6 69.22 6.2
 0 -11 -6 78.34 6.31
 0 -11 7 120.76 7.71
 0 11 -7 114.91 7.79
 0 -11 -7 107.9 6.21
 0 11 7 116.49 7.88
 0 -11 -7 118.23 7.91
 0 -11 8 538.31 19.94
 0 11 -8 552.87 20.13
 0 -11 -8 479.76 17.62
 0 -11 -8 517.87 19.67
 0 11 8 544.57 19.97
 0 11 9 209.18 10.92
 0 11 -9 226.02 10.93
 0 11 9 174.68 7.86
 0 -11 -9 166.09 8.58
 0 -11 9 205.53 10.61
 0 11 9 193.28 9.93
 0 -11 -9 203.9 10.75
 0 11 -9 204.12 10.73
 0 11 -10 857.58 29.87
 0 -11 10 795.81 27.49
 0 11 -10 894.69 29.8
 0 -11 -10 780.44 28
 0 11 10 907.9 30.37
 0 -11 10 871.29 30.02
 0 11 10 881.69 29.04
 0 -11 -10 847.94 29.76
 0 11 10 835.63 26.89
 0 11 -11 84.18 8.14
 0 -11 11 85.08 6.22
 0 11 -11 104.83 8.51
 0 -11 -11 72.44 7.2
 0 11 11 84.16 8.39
 0 -11 11 86.81 8.09
 0 11 11 80.42 7.5
 0 -11 -11 81.27 8.13
 0 11 11 73.34 5.71
 0 11 -12 496.45 20.01
 0 11 -12 538.65 20.35
 0 -11 -12 423.95 17.93
 0 11 12 530.29 20.73
 0 -11 -12 496.95 20.21
 0 -11 12 497.02 20.11
 0 11 12 521.91 19.41
 0 11 12 495.7 17.15
 0 -11 12 425.99 16.91
 0 -11 13 86.82 8.86
 0 11 13 76.17 9.33
 0 11 -13 93.48 9.04
 0 11 -13 87.7 8.76
 0 11 13 80.15 6.72
 0 11 13 85.32 8.45
 0 -11 -13 77.25 9
 0 -11 14 124.52 10.35
 0 11 -14 129.96 10.61
 0 11 14 115.21 10.7
 0 11 14 118.9 8.01
 0 11 14 105.07 9.67
 0 -11 -14 107.47 10.61
 0 11 15 122.16 11.6
 0 -11 -15 116.2 11.08
 0 11 -15 124.86 11.05
 0 11 15 119.6 10.17
 0 -11 15 93.27 10.08
 0 11 16 905.98 33.38
 0 11 16 886.04 31.82
 0 -11 -16 849.42 32.81
 0 -11 16 783.4 32.08
 0 -11 17 40.22 8.63
 0 11 17 56.05 10.3
 0 11 17 45.22 7.54
 0 -11 17 42 9.42
 0 -11 -17 52.15 9.73
 0 11 17 44.73 8.71
 0 -11 18 16.05 8.56
 0 -11 -18 20.35 9.34
 0 11 18 27.07 7.04
 0 11 18 18.07 7.85
 0 -11 18 29.05 8.39
 0 -11 19 18.73 9.03
 0 -11 -19 40.92 10.54
 0 -11 19 41.81 9.58
 0 11 19 45.4 8.91
 0 11 19 46.62 7.98
 0 11 20 94.48 9.84
 0 11 20 93.35 12.84
 0 -11 -20 111.58 13.01
 0 -11 20 91.4 11.86
 0 11 20 104.15 11.78
 0 -11 20 92.44 11.51
 0 -11 21 -1.24 8.95
 0 11 21 -5.7 10.7
 0 -11 -21 4.28 10.57
 0 -11 21 0.41 10.52
 0 11 21 9.81 8.78
 0 11 21 7.75 7.87
 0 11 22 206.93 15.39
 0 11 -22 212.92 16.63
 0 11 22 237.42 17.76
 0 -11 22 170.96 15.34
 0 11 22 195.94 13.92
 0 -11 -22 211.39 17.37
 0 -11 22 190.8 16.22
 0 -11 23 -2.7 9.43
 0 11 -23 5.91 10.43
 0 11 23 -10.66 11.51
 0 -11 23 -6.22 9.81
 0 11 23 -2.7 9.39
 0 -11 -23 -0.94 10.82
 0 12 0 106.39 6.97
 0 12 0 99.15 5.43
 0 -12 0 116.22 7.25
 0 12 0 111.57 6.64
 0 -12 0 98.79 6.05
 0 12 -1 14.5 4.33
 0 12 1 13.74 3.7
 0 12 -1 15.38 3.2
 0 12 -1 10.26 4.46
 0 12 1 15.21 4.45
 0 -12 1 3.75 4.04
 0 -12 -1 5.29 3.74
 0 -12 1 14.36 4.78
 0 -12 -1 10.94 4.68
 0 12 1 12.47 4.26
 0 -12 -1 9.55 4.55
 0 -12 -2 1388.31 44.05
 0 12 -2 1397.3 42.73
 0 -12 -2 1327.19 42.64
 0 12 -2 1443.98 43.96
 0 -12 -2 1422.36 43.6
 0 12 -2 1413.04 44.13
 0 12 2 1379.62 42.48
 0 12 -2 1296.53 42.81
 0 -12 2 1387.98 43.59
 0 12 2 1365.52 42.68
 0 -12 3 101.88 6.81
 0 12 3 76.39 5.56
 0 12 -3 91.93 5.84
 0 -12 -3 82.57 5.72
 0 12 -3 100.02 7.11
 0 -12 -3 74.72 6.46
 0 12 -3 89.92 5.81
 0 -12 -3 74.65 6.39
 0 12 3 86.74 5.74
 0 -12 -3 67.06 3.36
 0 12 -3 110.76 6.9
 0 -12 4 363.84 14.42
 0 -12 -4 357.16 13.58
 0 12 -4 381.29 13.67
 0 12 4 342.43 13.37
 0 -12 -4 325.06 14.22
 0 12 -4 393.84 14.89
 0 12 5 747.79 25.58
 0 -12 -5 714.39 25.23
 0 12 -5 722.81 24.25
 0 12 5 727.3 24.27
 0 -12 5 722.29 25.37
 0 12 -5 733.27 25.54
 0 -12 -6 646.92 22.53
 0 12 -6 624.48 21.36
 0 12 6 646.9 22.78
 0 -12 -6 606.42 20.49
 0 12 -6 624.9 22.62
 0 -12 6 587.72 22.33
 0 -12 -7 39.52 5.8
 0 12 -7 40.75 5.83
 0 -12 -7 33.1 4.48
 0 12 7 35.4 5.78
 0 12 -7 38.91 5.01
 0 -12 7 28.33 2.91
 0 -12 -7 38.61 5.96
 0 -12 7 41.65 5.62
 0 -12 -8 672.68 22.97
 0 12 -8 741.6 25.57
 0 12 -8 741.56 25.3
 0 12 8 721.89 25.7
 0 -12 8 674.78 25.27
 0 -12 -8 687.21 25.27
 0 12 9 605.73 21.69
 0 -12 -9 563.98 20.21
 0 12 -9 598.8 22.81
 0 12 -9 598.13 22.35
 0 12 9 637.89 23.03
 0 12 9 622.73 21.84
 0 -12 9 559.72 22.46
 0 -12 -9 634.8 22.81
 0 -12 10 185.06 10.77
 0 12 10 196.47 10.28
 0 12 10 210.7 11.33
 0 12 -10 187.26 10.62
 0 12 10 174.67 9.95
 0 12 -10 173.99 10.61
 0 12 10 148.36 7.74
 0 -12 -10 183.94 10.86
 0 -12 -10 163.16 8.6
 0 12 11 320.18 14.99
 0 12 -11 303.75 14.4
 0 -12 11 266.13 11.86
 0 -12 11 296.51 14.26
 0 12 11 320.3 13.95
 0 12 -11 264.99 14.11
 0 12 11 298.41 11.37
 0 -12 -11 288.68 14.43
 0 12 12 15.24 7.16
 0 12 -12 25.37 6.89
 0 -12 12 11.07 4.42
 0 -12 12 30.28 6.63
 0 12 12 14.84 6.44
 0 12 -12 28.79 6.63
 0 12 12 15.33 4.65
 0 -12 -12 21.06 6.81
 0 -12 -13 229.36 13.16
 0 12 -13 222.89 12.9
 0 12 13 202.32 12.02
 0 -12 13 210.62 12.6
 0 12 13 196.52 9.66
 0 12 13 223.09 13.21
 0 -12 -14 393.67 18.42
 0 12 14 395.93 17.55
 0 12 14 426.25 19.13
 0 -12 14 339.8 17.81
 0 12 14 377.58 15.02
 0 12 -14 377.81 18.12
 0 12 15 908.81 33.88
 0 12 15 1003.36 35.98
 0 -12 15 912.41 34.86
 0 12 -15 967.34 35.08
 0 -12 -15 956 35.3
 0 12 16 17.2 7.75
 0 12 16 1.41 9.09
 0 -12 16 6.33 7.1
 0 -12 -16 -6.61 8.46
 0 12 -16 13.46 8.06
 0 12 -17 11.13 8.26
 0 12 17 18.51 8.17
 0 -12 17 23.82 7.83
 0 12 17 8.94 8.68
 0 -12 -17 22.31 8.69
 0 -12 17 20.84 8.59
 0 12 18 7.44 7.69
 0 -12 18 11.77 7.48
 0 12 -18 3.68 8.77
 0 12 18 9.74 6.47
 0 -12 -18 9.69 8.79
 0 -12 18 -1.75 8.76
 0 12 19 84.61 10.67
 0 12 -19 73.99 11.11
 0 -12 19 65.91 10.48
 0 12 19 76.91 8.81
 0 -12 -19 100.17 12.42
 0 -12 19 81.68 11.55
 0 12 20 47.21 11.35
 0 12 20 56.57 10.23
 0 12 -20 63.16 11.43
 0 -12 20 52.91 10.3
 0 12 20 41.04 8.43
 0 -12 -20 57.95 11.71
 0 -12 20 41.57 10.81
 0 12 21 155.05 15.34
 0 12 21 140.72 13.35
 0 12 -21 162.52 14.7
 0 -12 21 133.38 13.51
 0 -12 -21 144.5 14.99
 0 -12 21 141.02 14.44
 0 12 22 -9.89 11
 0 12 22 5.66 8.84
 0 12 -22 8.95 10.47
 0 -12 22 -1.32 8.87
 0 -12 -22 -3.64 10.88
 0 -12 22 -3.51 10.67
 0 12 23 54.47 12.22
 0 12 -23 42.54 12.11
 0 -12 23 54.65 11.74
 0 -12 23 36.7 10.83
 0 12 23 36.04 11.2
 0 -13 0 -1.51 3.73
 0 -13 0 -2.63 4.61
 0 13 0 -1.36 4.55
 0 13 0 2.82 3.3
 0 13 -1 603.1 20.34
 0 -13 1 616.39 21.4
 0 -13 -1 618.9 21.35
 0 13 -1 609.96 21.67
 0 13 1 624.93 19.93
 0 13 -1 570.25 19.37
 0 13 1 609.96 20.6
 0 -13 -1 619.22 21.94
 0 -13 1 624.3 20.51
 0 -13 -1 597.42 20.38
 0 -13 -2 143.98 8.29
 0 13 -2 118.8 6.79
 0 -13 -2 124.96 6.83
 0 -13 -2 147.45 8.08
 0 13 -2 111 7.75
 0 13 2 146.09 6.9
 0 13 -2 120.74 7.17
 0 13 2 135.73 7.15
 0 -13 2 111.88 7.71
 0 -13 -3 1096.38 34.02
 0 -13 -3 1074.22 32.68
 0 13 -3 1192.26 32.91
 0 13 3 1062.65 32.45
 0 13 -3 1191.42 34.5
 0 -13 -3 1092.4 33.61
 0 13 3 1074.66 32.46
 0 13 -3 1100.37 32.78
 0 13 -4 1519.56 45.49
 0 -13 -4 1465.45 45.45
 0 13 -4 1469.26 46.83
 0 -13 -4 1481.07 46.71
 0 13 4 1465.3 45.3
 0 13 -4 1340.14 45.02
 0 -13 -5 241.71 10.55
 0 -13 -5 236.24 11.33
 0 13 -5 233.33 10.38
 0 13 5 216.71 10.37
 0 -13 6 56.6 6.23
 0 -13 -6 76.75 6.82
 0 13 -6 61.92 6.66
 0 13 -6 63.41 5.84
 0 -13 7 301.77 13.77
 0 -13 7 284.74 10.3
 0 -13 -7 333.16 14.08
 0 13 -7 295.71 12.7
 0 13 -7 308.28 13.6
 0 -13 -7 306 11.81
 0 13 7 334.9 14.31
 0 13 7 341.29 13.4
 0 13 -7 299.21 14.09
 0 -13 -7 333.57 14.02
 0 -13 -8 209.16 11.39
 0 13 8 217.41 10.72
 0 13 -8 207.65 10.24
 0 13 8 211.22 11.65
 0 13 -8 211.74 11.25
 0 -13 -8 185.87 9.02
 0 13 8 220.03 10.6
 0 13 -8 213.16 11.42
 0 -13 8 209.24 11.18
 0 13 9 417.81 17.67
 0 13 9 387.96 16.28
 0 13 -9 443.96 17.43
 0 -13 -9 409.2 17.34
 0 13 9 434.97 16.59
 0 13 -9 429.52 17.6
 0 -13 9 416.78 17.48
 0 13 10 360.98 14.98
 0 -13 -10 357.17 15.92
 0 13 10 360.28 15.23
 0 13 10 388.79 16.51
 0 13 -10 333.41 15.55
 0 13 -10 367.23 16.09
 0 -13 10 339.96 15.83
 0 -13 -11 29.82 5.45
 0 13 -11 42.15 7.26
 0 13 11 33.72 7.43
 0 -13 11 34.74 5.51
 0 13 -11 41.99 7.22
 0 -13 -11 32.96 7.24
 0 13 11 38.63 6.91
 0 -13 11 44.62 7.15
 0 -13 12 28.36 6.52
 0 13 12 26.44 7.72
 0 13 12 37.74 7.11
 0 13 -12 21 7.17
 0 13 12 19.03 4.84
 0 -13 -12 22.93 5.45
 0 -13 12 12.98 4.81
 0 -13 -12 31.64 7.51
 0 13 13 82.97 6.62
 0 -13 13 94.67 7.18
 0 13 13 74.91 8.63
 0 -13 13 99.34 9.36
 0 13 13 98.94 10.09
 0 13 -13 93.32 9.76
 0 -13 -13 93.58 9.96
 0 13 14 295.81 13.46
 0 -13 14 313.09 16.74
 0 13 14 352.14 16.43
 0 -13 -14 333.64 17.27
 0 13 -14 332.52 17.01
 0 13 15 77.1 7.35
 0 13 -15 64.29 5.94
 0 13 -15 85.67 10.36
 0 -13 15 77.03 9.85
 0 13 15 106.22 11.2
 0 -13 -15 97.9 10.86
 0 13 15 104.61 10.11
 0 -13 -16 168.17 12.83
 0 13 -16 143.82 12.24
 0 -13 16 128.92 11.86
 0 13 16 158.54 12.82
 0 13 16 134.18 11.56
 0 -13 16 108 11.58
 0 13 -17 6.15 8.15
 0 -13 -17 12.87 9.05
 0 -13 17 13.38 7.87
 0 13 17 4.23 7.69
 0 -13 17 -2.74 8.91
 0 13 18 84.21 8.69
 0 -13 18 84.61 11.15
 0 13 -18 85.91 11.7
 0 -13 18 86.46 10.6
 0 13 18 90.59 11.02
 0 -13 -18 100.71 11.73
 0 13 -19 76.23 11.63
 0 -13 19 67.07 10.73
 0 13 19 79.53 12.11
 0 13 19 70.79 10.68
 0 -13 -19 94.43 12.5
 0 -13 19 68.27 11.25
 0 13 -20 111.69 13.14
 0 -13 20 87.5 12.07
 0 13 20 105.36 13.52
 0 13 20 82.43 11.49
 0 -13 -20 101.25 13.12
 0 -13 20 99.76 12.69
 0 13 -21 10.6 10.23
 0 -13 21 6.06 9.08
 0 13 21 6.02 10.52
 0 13 21 5.17 8.64
 0 -13 -21 6.63 10.17
 0 -13 21 1.68 9.82
 0 13 -22 84.7 13.22
 0 13 22 53.5 11.3
 0 13 22 77.48 13.3
 0 -13 22 64.88 11.5
 0 -13 22 52.71 12.31
 0 -13 -22 83.92 13.35
 0 14 0 1481.03 45.55
 0 14 0 1537.49 47.9
 0 -14 0 1487.45 46.38
 0 14 0 1471.65 46.74
 0 14 1 53.94 5.5
 0 14 -1 50.77 4.17
 0 14 1 50.57 4.62
 0 14 -1 58.98 6.21
 0 -14 -1 50.02 6.23
 0 -14 1 52.22 5.23
 0 14 -1 50.08 5.18
 0 -14 -1 39.35 4.97
 0 14 2 593.91 20.01
 0 14 -2 635.93 22.12
 0 14 2 594.51 20.49
 0 -14 -2 590.04 21.87
 0 14 -2 608.72 20.45
 0 -14 -2 571.94 20.3
 0 -14 -3 12.45 4.34
 0 14 -3 16.46 4.52
 0 -14 -3 10.67 1.92
 0 14 3 20.49 4.58
 0 14 3 14.4 4.4
 0 -14 -3 12.2 5.22
 0 -14 -4 939.67 31.79
 0 14 -4 928.29 30.41
 0 -14 -4 929.52 30.45
 0 14 4 928.83 31
 0 14 -4 919.58 31.86
 0 14 4 936.92 30.33
 0 -14 -5 268.22 12.53
 0 14 -5 278.62 12.8
 0 14 5 260.23 12.02
 0 14 -5 270.76 12.61
 0 14 -5 267.79 11.43
 0 -14 -5 250.16 11.41
 0 -14 -6 540.5 20.76
 0 14 -6 533.84 20.96
 0 14 -6 538.38 19.47
 0 14 -6 551.12 20.86
 0 14 6 564.37 20.3
 0 14 -7 6.22 4.67
 0 14 7 0.46 5.42
 0 -14 -7 2.34 5.36
 0 -14 7 6.83 4.92
 0 -14 -7 -0.21 5.84
 0 -14 7 2.49 2.97
 0 14 7 5.49 5.23
 0 14 -7 2.77 5.31
 0 14 -7 1.49 5.8
 0 14 -8 487.45 18.37
 0 14 -8 492.92 19.77
 0 14 -8 520.66 19.57
 0 -14 8 464.71 19.54
 0 14 8 486.73 18.56
 0 14 8 482.87 18.58
 0 -14 -8 475.32 19.47
 0 -14 -8 450.9 16.94
 0 14 8 492.89 19.96
 0 -14 -9 245.05 12.97
 0 14 9 239.98 12.12
 0 14 -9 242.17 11.83
 0 -14 -9 220.1 10.29
 0 14 -9 260.64 13.13
 0 -14 9 261.8 13.11
 0 14 9 238.72 12.21
 0 14 9 249.88 13.24
 0 14 -9 264.23 13.05
 0 -14 -10 77.27 6.74
 0 14 10 112.46 8.67
 0 -14 10 93.77 8.92
 0 14 10 117.87 8.92
 0 -14 -10 120.89 9.55
 0 14 10 103.47 9.59
 0 14 -10 105.78 9.14
 0 14 -10 114.26 9.34
 0 -14 -11 210.76 12.41
 0 14 11 199.44 11.53
 0 -14 11 190.65 12.07
 0 14 -11 192.39 12.03
 0 -14 -11 161.29 9.17
 0 14 -11 201.45 12.14
 0 14 11 211 12.57
 0 -14 12 140.3 10.74
 0 14 12 155.11 10.49
 0 -14 -12 101.96 8.16
 0 14 12 168.43 11.49
 0 -14 12 131.89 8.25
 0 14 -12 174.68 11.47
 0 -14 -12 143.49 11.13
 0 -14 -13 156.77 9.77
 0 -14 13 177.84 9.64
 0 -14 13 212.66 13.01
 0 14 13 233.14 12.87
 0 14 13 217.34 13.85
 0 -14 -13 212.67 13.34
 0 14 -13 227.31 13.21
 0 -14 -14 211.61 13.7
 0 14 -14 166.88 8.99
 0 14 14 196.54 12.55
 0 14 14 232.5 14.32
 0 -14 -14 141.99 9.84
 0 14 14 157.64 9.5
 0 -14 14 216.01 9.9
 0 14 -14 216.11 13.7
 0 -14 14 206.65 13.36
 0 -14 -14 156.66 11.33
 0 14 -15 82.43 10.28
 0 14 15 104.61 11.19
 0 14 15 84.17 7.69
 0 14 15 111.22 10.34
 0 -14 15 83.01 10.09
 0 14 -15 66.38 6.18
 0 14 -15 101.82 10.94
 0 -14 -15 112.83 11.16
 0 -14 -15 82.46 9.01
 0 -14 16 12.6 8.56
 0 14 -16 11.28 8.42
 0 14 16 11.22 7.82
 0 -14 -16 8.67 8.36
 0 -14 16 16.56 7.69
 0 -14 17 142.03 12.35
 0 14 -17 125.33 12.51
 0 14 17 134.3 11.9
 0 -14 -17 129.32 12.93
 0 -14 17 115.91 12.24
 0 -14 18 -2.32 7.57
 0 14 -18 -10.63 9.54
 0 14 18 -8.2 8.72
 0 -14 -18 5.77 8.93
 0 -14 18 -7.06 8.86
 0 14 19 -5.17 9.71
 0 14 -19 22.34 10.08
 0 14 19 20.71 10.01
 0 -14 19 21.81 8.46
 0 -14 19 10.51 9.1
 0 -14 -19 26.47 9.87
 0 14 20 17.73 9.3
 0 14 -20 14.76 10.29
 0 14 20 22.48 10.52
 0 -14 20 13.1 8.93
 0 -14 20 16.8 9.69
 0 -14 -20 14.75 10.29
 0 14 21 23.5 9.72
 0 14 -21 14.08 10.46
 0 14 21 15.98 10.43
 0 -14 21 25.46 9.59
 0 -14 21 22.68 10.37
 0 -14 -21 28.09 11.09
 0 14 22 11.15 10
 0 14 -22 13.28 10.87
 0 14 22 21.8 11.33
 0 -14 22 23.73 9.97
 0 -14 22 19.01 11.01
 0 -14 -22 12.6 11.19
 0 15 0 0.43 4.59
 0 15 0 0.93 3.43
 0 -15 0 -8.62 4.49
 0 15 0 -2.17 4.69
 0 -15 -1 648.84 23.57
 0 15 1 646.13 22.08
 0 15 -1 662.39 23.46
 0 -15 1 646.72 21.93
 0 -15 -1 624.09 21.69
 0 15 1 594.08 21.02
 0 15 1 630.51 22.46
 0 15 -1 672.71 21.89
 0 15 -2 67.64 5.91
 0 15 2 74.1 6.31
 0 15 -2 71.96 6.82
 0 -15 -2 72.6 6.01
 0 15 2 75.21 5.84
 0 15 2 81.58 6.9
 0 -15 -2 63.42 7.08
 0 -15 -3 1624.87 47.55
 0 15 -3 1685.76 45.9
 0 -15 -3 1570.31 45.77
 0 15 -3 1662.54 47.72
 0 15 3 1627.63 46.67
 0 15 3 1603.54 45.42
 0 15 3 1608.55 45.6
 0 -15 -4 42.99 5.49
 0 15 -4 45.54 5.55
 0 -15 -4 39.85 6.39
 0 15 4 45.39 6.32
 0 15 -4 50.47 6.84
 0 15 4 48.13 5.64
 0 15 -4 47.17 6.61
 0 -15 4 57.38 6.76
 0 15 -5 616.22 21.47
 0 -15 -5 609.48 21.54
 0 15 5 607.15 22.2
 0 -15 -5 596.47 22.81
 0 15 -5 615.56 23.06
 0 15 -5 616.74 22.9
 0 15 -6 16.62 5.01
 0 -15 -6 18.97 5.25
 0 -15 -6 23.08 5.85
 0 15 -6 23.08 5.83
 0 15 6 26.08 5.79
 0 15 -6 25.89 6.2
 0 15 -7 624.71 23.33
 0 -15 -7 599.17 23.05
 0 15 7 581.64 21.83
 0 15 -7 617.91 21.74
 0 -15 -7 589.67 23.04
 0 15 -7 620.95 23.4
 0 15 7 594.15 22.3
 0 15 8 17.25 6.45
 0 15 -8 27.67 6.11
 0 15 -8 35.51 7.24
 0 15 8 18.11 6.81
 0 15 8 30.8 6.43
 0 -15 8 30.81 6.66
 0 -15 -8 23.13 6.7
 0 -15 8 8.61 3.29
 0 -15 -8 28.99 6.51
 0 15 -8 39.7 7.2
 0 15 -9 916.11 31
 0 15 -9 937.89 32.27
 0 15 -9 914.18 32.48
 0 -15 9 878.9 32.32
 0 15 9 911.87 31.2
 0 15 9 901.42 31.34
 0 -15 -9 942.74 32.54
 0 15 9 937.9 32.89
 0 -15 -9 825.75 29.15
 0 -15 -10 37.2 7.91
 0 15 10 35.01 7.25
 0 15 -10 25.21 6.7
 0 -15 -10 24.12 5.5
 0 15 -10 35.88 7.83
 0 15 -10 31.9 7.5
 0 15 10 35.61 7.9
 0 -15 10 25.3 7.16
 0 15 10 35.66 7.15
 0 -15 11 2.31 6.3
 0 15 11 3.16 6.4
 0 15 11 -6.52 7.48
 0 -15 -11 1.72 4.83
 0 -15 -11 3.28 6.95
 0 15 -11 5.24 6.65
 0 -15 -12 166.69 11.66
 0 15 12 163.23 10.93
 0 15 -12 158.82 11.56
 0 -15 -12 150.91 10.38
 0 -15 -12 118.44 8.09
 0 15 12 175.84 12.03
 0 -15 12 128.91 10.99
 0 -15 12 110.28 8.64
 0 15 -13 280.38 15.1
 0 -15 13 210.82 11.48
 0 -15 -13 187.13 10.89
 0 -15 -13 276.82 15.02
 0 15 13 299.79 14.6
 0 15 13 282.69 15.6
 0 -15 13 252.58 14.54
 0 -15 -13 234.68 12.97
 0 -15 -14 216.36 13.95
 0 -15 14 186.01 13.23
 0 15 -14 233.65 14.02
 0 15 -14 199.1 13.51
 0 15 14 211.66 13.02
 0 -15 14 164.83 9.87
 0 -15 -14 182.69 11.71
 0 -15 -14 133.88 9.58
 0 15 14 246.16 14.47
 0 15 -14 165.91 9.14
 0 15 -15 18.64 5.12
 0 15 -15 44.27 9.31
 0 15 15 23.31 8.24
 0 -15 -15 27.38 7.58
 0 15 15 23.87 8.78
 0 15 -15 25.52 8.35
 0 -15 15 17.92 7.93
 0 -15 -15 47.62 9.51
 0 -15 -16 -7.46 8.51
 0 15 16 2.74 7.65
 0 -15 16 -1.47 7.71
 0 -15 -16 1.91 7.06
 0 15 -16 1.45 8.29
 0 -15 17 13.03 8
 0 -15 17 1.82 8.72
 0 15 -17 1.15 9.29
 0 15 17 1.6 8.47
 0 -15 -17 6.37 8.67
 0 -15 18 80.53 11.3
 0 15 18 91.76 12.34
 0 -15 18 78.65 11.44
 0 15 -18 81.72 12.1
 0 15 18 83.89 11.39
 0 -15 -18 98.48 12.07
 0 -15 19 23.69 9.03
 0 15 19 24.68 10.43
 0 -15 19 20.76 10
 0 15 -19 27.66 10.97
 0 15 19 27.98 9.56
 0 -15 -19 33.38 10.54
 0 -15 20 -3.03 9.04
 0 15 -20 16.49 10.14
 0 15 20 -1.01 9.75
 0 15 20 2.97 9.21
 0 -15 -20 20.12 10.27
 0 -15 20 11.76 9.52
 0 -15 21 2.7 9.05
 0 15 21 10.09 10.09
 0 -15 -21 9.23 10.42
 0 -15 21 1.32 9.72
 0 15 -21 1.4 10.54
 0 15 21 -0.39 9.18
 0 16 0 162.52 7.83
 0 -16 0 164.46 8.71
 0 16 0 184.23 9.63
 0 16 0 174.03 9.99
 0 16 0 163.5 9.15
 0 -16 0 155.55 10.26
 0 16 1 194.22 10.35
 0 -16 -1 182.63 9.56
 0 -16 1 212.85 9.97
 0 16 -1 189.97 9.61
 0 16 1 187.6 8.86
 0 16 -1 224.32 11.41
 0 16 1 193.65 10.66
 0 -16 -1 172.79 10.88
 0 16 1 192.34 10.03
 0 16 -1 232 10.51
 0 16 2 1764.09 55.85
 0 -16 -2 1742.16 55.03
 0 16 -2 1813.77 55.03
 0 16 2 1720.18 54.44
 0 -16 -2 1813.32 57.03
 0 16 -2 1786.52 56.82
 0 -16 2 1787.83 56.27
 0 16 2 1767.72 55.12
 0 16 -2 1750.95 55.43
 0 -16 -3 37.82 5.69
 0 16 -3 42.65 5.74
 0 16 3 52.63 6.11
 0 -16 3 59.1 7.07
 0 16 3 49.14 5.66
 0 16 -3 60.42 7.53
 0 16 3 42.41 6.51
 0 16 -3 49.92 6.31
 0 16 -3 71.52 7.3
 0 -16 -3 45.97 6.93
 0 -16 -4 691.92 25.53
 0 -16 4 687.54 25.14
 0 16 -4 712.64 25.59
 0 16 -4 682.77 25.56
 0 16 -4 693.44 23.96
 0 -16 -4 674.76 23.81
 0 16 4 705.53 24.76
 0 16 5 30.99 6.07
 0 -16 -5 22.65 6.05
 0 16 -5 33.19 6.57
 0 16 -5 18.73 5.9
 0 -16 -5 28.98 5.48
 0 16 -5 27.96 5.41
 0 -16 -6 59.09 6.8
 0 -16 -6 58.56 7.35
 0 16 -6 59.67 6.55
 0 16 -6 63.8 7.67
 0 16 6 75.17 7.44
 0 16 -6 58.25 7.6
 0 16 7 23.19 6.54
 0 16 -7 24.13 5.83
 0 16 -7 24.41 6.92
 0 -16 -7 12.51 6.59
 0 16 -7 25.49 6.65
 0 -16 -7 27.49 6.06
 0 16 7 24.48 6.08
 0 16 8 1171.16 38.81
 0 16 8 1149.94 37.26
 0 16 -8 1168.98 38.41
 0 -16 -8 1106.09 38.04
 0 16 8 1179.26 36.99
 0 -16 -8 1151.98 38.28
 0 16 -8 1150.05 36.63
 0 16 -8 1165.84 38.6
 0 16 -9 18.28 7.85
 0 16 9 15.18 7.39
 0 -16 -9 21.32 7.72
 0 -16 9 21.97 7.05
 0 16 -9 11.46 6.27
 0 16 9 18.18 6.89
 0 16 9 11.08 6.82
 0 16 -10 278.5 14.94
 0 -16 10 250.34 14.67
 0 16 -10 267.8 13.51
 0 -16 -10 268.97 15.08
 0 16 10 263.38 13.82
 0 16 10 269.57 15.2
 0 16 10 287.73 14.02
 0 16 -11 17.27 6.64
 0 16 -11 22.93 7.6
 0 16 11 24.58 7.32
 0 -16 -11 13.06 5.09
 0 -16 -11 13.68 7.26
 0 -16 11 9.97 6.74
 0 16 11 13.53 7.53
 0 -16 -12 93.07 9.92
 0 16 12 73.28 9.06
 0 16 12 78.47 10.33
 0 -16 -12 60.45 6.6
 0 16 -12 92 8.94
 0 16 -12 83.67 10.04
 0 -16 12 71.35 7.29
 0 -16 12 78.95 9.18
 0 -16 -12 78.03 8.93
 0 16 -13 69.79 9.67
 0 -16 13 56.9 6.91
 0 16 13 90.25 10.55
 0 16 -13 81.19 9.95
 0 -16 -13 75.29 9.02
 0 16 13 90.24 9.54
 0 -16 -13 43.85 6.37
 0 -16 -13 77.33 9.95
 0 -16 13 72.51 9.5
 0 -16 14 144.94 12.15
 0 -16 -14 138.69 10.28
 0 -16 14 131.85 8.78
 0 16 -14 140.12 11.99
 0 16 14 133.01 11.51
 0 16 14 152.2 13.07
 0 -16 -14 131.54 12.22
 0 16 -14 163.68 12.86
 0 16 15 19.87 8.05
 0 -16 -15 13.44 7.56
 0 16 -15 16.13 8.16
 0 16 -15 19.4 8.69
 0 -16 -15 17.41 8.59
 0 -16 15 10.54 7.73
 0 16 16 -0.31 7.79
 0 -16 -16 4.17 7.32
 0 -16 16 7.97 7.75
 0 -16 -16 7.3 8.54
 0 16 -16 6.7 7.92
 0 16 -16 7.93 8.7
 0 -16 17 11.88 8.02
 0 -16 17 7.09 8.97
 0 16 -17 17.06 9.36
 0 16 17 -7.57 8.87
 0 -16 -17 5.38 8.83
 0 16 18 3.66 9.03
 0 -16 18 7.43 8.35
 0 -16 18 -0.4 9.08
 0 16 -18 -9.17 10.52
 0 16 18 -0.35 8.54
 0 -16 -18 -1.61 9.44
 0 16 19 71.89 11.85
 0 -16 19 38.26 10.05
 0 -16 19 47.57 11.17
 0 16 -19 59.45 11.79
 0 16 19 51.27 10.63
 0 -16 -19 67.75 11.54
 0 16 20 15.96 10.33
 0 16 -20 6.86 10.88
 0 -16 20 25.47 9.58
 0 16 20 15.6 9.59
 0 -16 20 14.22 10.24
 0 -16 -20 27.5 11.03
 0 16 21 5.44 10.45
 0 -16 21 20.87 9.57
 0 16 -21 12.88 11.13
 0 -16 -21 3.76 10.7
 0 -16 21 15.33 10.55
 0 16 21 13.19 10.06
 0 -17 0 2.16 5.2
 0 -17 0 -12.25 8
 0 -17 0 8.24 6.5
 0 17 0 5.62 5.64
 0 17 0 6.69 5.64
 0 17 0 9.3 4.17
 0 17 0 12.22 5.73
 0 17 1 1050.59 35.08
 0 -17 -1 1089.24 35.72
 0 -17 1 1068.1 35.72
 0 17 -1 1081.13 36.17
 0 17 1 1029.88 35.76
 0 17 1 1070.98 34.65
 0 -17 -1 1054.47 36.3
 0 17 -1 1066.57 34.98
 0 -17 1 1049.07 34.27
 0 -17 -1 1010.72 34.16
 0 17 1 996.27 33.25
 0 17 2 40.04 5.46
 0 -17 -2 20.42 5.85
 0 17 -2 15.3 6.06
 0 -17 -2 38.27 7
 0 -17 2 19.41 6.59
 0 17 -2 36.1 6.58
 0 17 2 47.57 6.79
 0 17 -2 31.72 6.42
 0 -17 -2 21.1 6.96
 0 17 2 32.19 6.11
 0 -17 3 1397.42 45.7
 0 -17 -3 1343.4 44.15
 0 17 -3 1409.79 44.24
 0 -17 -3 1442.43 45.72
 0 17 -3 1395.79 46.02
 0 17 -3 1401.72 46.22
 0 17 3 1342.92 44.1
 0 17 -3 1345.1 44.51
 0 17 3 1425.67 45.26
 0 -17 -3 1416.66 46.16
 0 17 4 -1.2 6.2
 0 17 -4 -3.96 5.7
 0 17 -4 4.36 5.01
 0 -17 -4 -2.92 5.78
 0 -17 -4 -9.38 7.1
 0 -17 -4 2.28 6.66
 0 17 -4 -1.17 7.03
 0 17 -4 2.97 5.98
 0 -17 4 -0.22 6.65
 0 -17 -5 96.72 8.87
 0 17 -5 102.78 8.85
 0 17 5 100.46 8.48
 0 -17 -5 98.51 7.63
 0 17 -5 94.06 7.49
 0 -17 -5 107.14 8.86
 0 17 -5 93.7 7.6
 0 17 -5 107.74 9.03
 0 17 6 6.08 5.46
 0 -17 -6 7.75 5.09
 0 17 -6 3.34 5.04
 0 17 -6 3.46 6.35
 0 17 -6 6.32 5.13
 0 17 6 9.75 5.89
 0 17 -6 3.7 5.6
 0 -17 -6 12.09 6.12
 0 17 7 259.01 13.43
 0 17 -7 277.63 12.84
 0 -17 -7 256.33 12.8
 0 17 -7 260.17 12.23
 0 17 7 264.42 12.92
 0 17 -7 287.93 14.45
 0 -17 -7 246.97 13.82
 0 17 -7 284.6 14.33
 0 17 -8 48.41 6.87
 0 17 -8 46.58 8.41
 0 17 8 44.18 7.7
 0 -17 -8 48.65 8.27
 0 -17 -8 39.04 7.67
 0 17 8 32.79 7.6
 0 17 -8 44.91 6.57
 0 -17 -8 55.61 7.36
 0 -17 8 25.9 4.24
 0 17 -9 584.33 23.65
 0 17 9 608.35 22.61
 0 -17 -9 603.79 23.98
 0 17 9 619.77 24.2
 0 17 9 585.06 22.75
 0 17 -9 558.99 21.76
 0 17 -10 32.25 8.42
 0 17 10 42.22 7.99
 0 17 10 35.15 7.68
 0 17 -10 44.52 7.3
 0 -17 10 28.97 7.59
 0 -17 -10 42.97 8.5
 0 17 10 40.71 8.64
 0 17 11 1.61 8.31
 0 17 -11 12.22 7.73
 0 17 11 15.24 7.36
 0 -17 11 14.01 7.26
 0 -17 -11 20.57 7.85
 0 17 -11 19.02 6.77
 0 17 -12 104.57 9.59
 0 17 -12 96.31 10.32
 0 -17 -12 103.03 9.78
 0 17 -12 98.98 10.23
 0 -17 -12 65.93 6.95
 0 17 12 106.33 10.83
 0 17 12 100.12 10.08
 0 -17 12 91.63 10.08
 0 -17 -12 117.32 10.88
 0 17 -13 100.63 10.12
 0 17 -13 116.31 11.62
 0 17 13 98.81 10.5
 0 17 -13 121.92 11.47
 0 -17 13 113.07 10.9
 0 -17 -13 105.53 10.16
 0 -17 -13 110.03 11.09
 0 17 13 105.93 11.82
 0 17 14 -0.58 7.64
 0 17 -14 12.76 7.61
 0 -17 14 -1.79 7.3
 0 -17 -14 2.88 7.3
 0 -17 -14 -8.17 7.89
 0 17 -14 10.67 8.27
 0 17 -15 23.58 9.28
 0 -17 15 20.95 8.38
 0 17 15 18 8.2
 0 -17 -15 18.36 7.83
 0 -17 -15 28.63 9.31
 0 17 -15 12.91 8.18
 0 17 -16 -0.79 8.58
 0 17 16 0.32 8.37
 0 -17 16 -0.39 8.26
 0 -17 -16 -3.93 7.43
 0 -17 -16 -2.25 8.64
 0 17 -16 -1.23 7.86
 0 17 -17 1.66 9.73
 0 -17 -17 1.57 8.94
 0 -17 17 2.45 8.21
 0 17 17 -0.34 8.36
 0 17 17 -0.45 8.85
 0 17 -18 -4.34 9.72
 0 -17 -18 -0.83 9.52
 0 -17 18 -6.5 9.54
 0 -17 18 2.12 8.11
 0 17 18 -4.62 8.54
 0 17 18 0.47 8.86
 0 17 -19 7.72 10.14
 0 -17 -19 4.74 9.58
 0 -17 19 -1.28 9.98
 0 -17 19 9.25 9.03
 0 17 19 -3.35 9.11
 0 17 19 6.5 9.87
 0 17 -20 6.64 10.61
 0 -17 -20 5.4 10.11
 0 -17 20 0.44 9.89
 0 17 20 5.28 9.99
 0 -17 20 12.35 9.09
 0 17 20 5.1 9.54
 0 -18 0 301.08 14.4
 0 -18 0 276.4 12.89
 0 -18 0 287.12 15.18
 0 18 0 313.04 13.6
 0 18 0 298.83 13.82
 0 18 0 324.56 14.59
 0 18 1 158.9 9.84
 0 18 -1 153.28 9.6
 0 -18 -1 137.99 8.91
 0 -18 1 130.84 8.86
 0 18 -1 157.61 9.74
 0 18 1 160.74 9.5
 0 -18 -1 133.61 10.8
 0 -18 -1 149.2 10.46
 0 -18 1 153.81 10.19
 0 18 -1 158.25 10.42
 0 18 1 149.83 10.28
 0 18 1 127.04 7.88
 0 18 -2 757.59 27.4
 0 -18 2 753.7 26.94
 0 18 2 739.46 25.75
 0 18 2 729.39 26.39
 0 -18 -2 712.49 25.41
 0 18 -2 743.33 25.46
 0 -18 -2 732.74 27.59
 0 18 -2 712.61 26.09
 0 -18 -2 778.71 27.08
 0 18 2 706.9 24.57
 0 18 -3 61.82 7.91
 0 18 -3 41.83 6.45
 0 -18 -3 36.59 6.21
 0 -18 -3 46.6 8.04
 0 18 3 48.66 6.64
 0 18 -3 42.51 7.04
 0 18 3 34.75 7.18
 0 -18 3 48.27 7.76
 0 -18 -3 36.99 7.55
 0 18 -4 570.96 20.6
 0 -18 -4 539.6 20.65
 0 -18 4 577.04 22.39
 0 -18 -4 568.26 22.68
 0 18 -4 580.57 22.87
 0 -18 -4 609.23 22.46
 0 18 -4 515.47 20.8
 0 18 4 560.88 21.79
 0 18 -4 579.2 22.78
 0 18 -5 -2.79 5.45
 0 -18 -5 -4.72 5.74
 0 -18 -5 3.59 6.28
 0 18 5 0.97 5.44
 0 18 -5 -3.07 7.09
 0 -18 -5 4.31 6.6
 0 18 -5 -8.41 6.35
 0 18 5 -0.44 5.99
 0 18 -5 -0.81 6.08
 0 -18 -6 57.69 7.1
 0 18 -6 67.71 7.16
 0 -18 -6 62.25 8.24
 0 18 6 52.96 7.25
 0 -18 -6 60.83 8.08
 0 18 -6 79.44 8.87
 0 18 -6 86.35 9.11
 0 18 -6 74.4 7.39
 0 18 6 61.88 8.02
 0 18 -7 299.22 14.16
 0 -18 -7 333.47 14.52
 0 18 7 357.38 14.74
 0 18 7 341.3 15.36
 0 -18 -7 331.07 15.91
 0 18 -7 320.11 16.08
 0 18 -8 182.12 10.66
 0 -18 -8 168.78 10.81
 0 -18 -8 172.86 11.95
 0 -18 -8 179.87 12.39
 0 18 8 184.45 11.15
 0 18 -8 203.76 12.55
 0 18 -8 190.81 10.39
 0 -18 8 144.46 7.52
 0 18 8 161.81 11.41
 0 18 -9 33.01 6.97
 0 18 9 31.1 7.49
 0 -18 -9 31.43 8.3
 0 18 -9 38.77 8.59
 0 -18 -9 37.91 7.27
 0 18 9 27.25 7.9
 0 18 -9 28.8 6.56
 0 18 -10 123.28 11.1
 0 18 10 114.56 10.18
 0 -18 -10 115.25 10.83
 0 18 10 107.49 9.98
 0 18 -10 84.16 8.28
 0 18 -10 110.81 9.4
 0 18 -11 -1.61 7.66
 0 18 -11 -4.5 7.13
 0 18 11 -4.37 8.24
 0 18 -11 -2.46 5.88
 0 18 11 10.23 7.28
 0 -18 -11 7.79 7.83
 0 -18 11 -3.99 6.79
 0 18 -11 1.61 6.51
 0 18 -12 66.91 9.99
 0 18 -12 50.03 9.43
 0 18 12 59.98 9.86
 0 18 12 73.2 9.09
 0 18 -12 58.54 8.49
 0 -18 -12 55.44 9.72
 0 -18 12 58.09 9.33
 0 18 -12 45.05 6.96
 0 18 -13 10.91 7.89
 0 18 13 14.34 7.6
 0 18 -13 6.72 5.54
 0 18 -13 10.38 7.03
 0 -18 -13 8.68 7.62
 0 -18 13 14.76 7.55
 0 -18 -13 10.11 7.74
 0 18 -13 6.35 7.59
 0 18 14 8.33 7.96
 0 18 -14 3.58 7.31
 0 -18 -14 13.49 7.64
 0 18 -14 4.44 8.72
 0 -18 14 14.57 7.68
 0 -18 -14 4.57 8.45
 0 18 -14 22.79 8.34
 0 -18 -15 27.36 9.36
 0 18 -15 35.58 8.25
 0 18 -15 40.97 9.76
 0 18 15 19.8 8.55
 0 -18 -15 19.1 8
 0 18 -15 41.68 9.58
 0 -18 15 32.53 8.91
 0 18 -16 5.19 7.94
 0 18 -16 -4.1 9.44
 0 18 16 -6.29 8.75
 0 18 -16 0.43 8.19
 0 -18 -16 7.17 7.82
 0 -18 16 3.62 7.84
 0 -18 -16 3.87 8.78
 0 18 16 4.42 9.06
 0 18 17 -9.79 9.78
 0 18 -17 -0.86 9.57
 0 -18 17 -11.29 9.31
 0 18 17 -10.43 8.63
 0 -18 -17 -4.04 9.36
 0 18 18 2.46 9.49
 0 18 -18 -14.84 10.2
 0 -18 18 -3.04 8.45
 0 -18 18 0.83 9.29
 0 18 18 -2.92 8.68
 0 -18 -18 -4.23 9.71
 0 18 19 8.3 10.19
 0 18 -19 11.78 10.63
 0 -18 19 -2.7 9.57
 0 -18 19 -0.44 9.93
 0 18 19 3.07 9.16
 0 -18 -19 3.09 10.09
 0 18 20 6.48 9.9
 0 18 -20 23.11 11.61
 0 -18 20 17.29 9.84
 0 -18 20 23.22 10.77
 0 18 20 16.95 11.05
 0 -19 0 3.91 8.17
 0 -19 0 17.75 6.97
 0 19 0 19.91 6.59
 0 19 0 22.93 6.53
 0 19 0 20.63 6.3
 0 -19 -1 270.25 12.61
 0 -19 -1 273.18 14.69
 0 19 -1 284.82 13.45
 0 19 1 271.7 13.03
 0 -19 -1 282.07 14.1
 0 19 1 269.47 13.5
 0 19 -1 296.35 13.75
 0 19 -1 299.4 14.62
 0 19 1 276.79 14.18
 0 -19 1 303.64 14.42
 0 19 1 237.71 11.42
 0 19 -2 78.08 8.17
 0 19 2 79.72 8.43
 0 19 -2 60.45 7.5
 0 -19 -2 92.12 9.02
 0 -19 2 79.49 8.58
 0 -19 -2 81.45 7.42
 0 19 2 84.08 8.49
 0 19 -2 79.21 8.55
 0 19 2 84.21 7.88
 0 -19 -2 65.07 9.04
 0 19 3 343.88 15.33
 0 19 -3 322.35 14.86
 0 -19 -3 310.83 14.11
 0 19 -3 336.23 14.12
 0 -19 -3 349.08 15.79
 0 19 3 307.1 14.25
 0 19 -3 330.92 16.01
 0 -19 3 322.53 15.69
 0 -19 -3 318.84 16.12
 0 -19 -4 220.5 11.4
 0 19 -4 209.37 11.32
 0 -19 4 216.05 12.8
 0 -19 -4 210.27 13.42
 0 -19 -4 237.7 13.24
 0 19 -4 240.71 13.46
 0 19 4 233.05 12.77
 0 19 -4 201.72 11.82
 0 19 -4 213.68 13.16
 0 19 5 234.17 11.86
 0 19 -5 218.49 12.06
 0 19 -5 213.44 13.73
 0 -19 -5 268.89 13.73
 0 19 5 246.24 13.15
 0 19 -5 221.37 11.72
 0 -19 -5 221.21 11.9
 0 -19 -5 252.36 13.71
 0 19 6 42.17 7.2
 0 -19 -6 36.91 8.13
 0 19 -6 35.1 6.67
 0 -19 -6 39.25 6.72
 0 19 -6 44.29 8.4
 0 19 6 39.4 7.48
 0 19 -6 37.53 7.05
 0 -19 -6 36.08 8.08
 0 19 7 191.15 12.03
 0 -19 -7 198.79 11.13
 0 19 7 173.74 11.2
 0 19 -7 180.37 10.77
 0 19 -7 170.97 10.63
 0 19 -7 191.58 12.71
 0 -19 -7 194.69 12.33
 0 -19 -7 175 12.13
 0 19 -8 74.88 9.53
 0 19 -8 72.84 7.79
 0 -19 -8 87.12 8.32
 0 -19 -8 80.73 9.79
 0 -19 -8 73.5 9.32
 0 19 -8 70.12 7.9
 0 19 8 70.95 9.12
 0 -19 8 59.62 5.32
 0 19 8 77.65 8.66
 0 -19 -9 37.57 7.62
 0 19 9 28.07 7.76
 0 -19 -9 41.52 8.65
 0 19 -9 37.4 8.39
 0 -19 -9 42.47 8.06
 0 19 -9 37.45 7.2
 0 19 -9 34.7 8.58
 0 19 9 41.37 8.16
 0 19 -9 28.83 6.85
 0 -19 -10 91.27 9.36
 0 19 -10 93.99 10.65
 0 19 -10 72.95 8.21
 0 19 10 80.82 9.79
 0 19 10 86.96 9.41
 0 19 -10 100.47 10.77
 0 -19 -10 98 10.58
 0 19 -10 75.87 8.79
 0 19 -11 48.23 9.13
 0 19 -11 35.72 7.03
 0 19 11 39.36 8.54
 0 19 -11 52.8 9.54
 0 -19 -11 46.47 9.1
 0 19 -11 49.4 7.96
 0 19 -12 12.81 7.68
 0 19 -12 19.39 6.15
 0 19 12 21.88 7.82
 0 19 -12 28.99 8.71
 0 -19 -12 14.49 8.12
 0 19 -12 18.38 7.15
 0 19 -13 15.99 7.68
 0 19 13 4.63 7.82
 0 19 -13 8.08 5.87
 0 19 -13 16.36 8.79
 0 -19 -13 16.46 7.82
 0 -19 13 11.23 7.99
 0 -19 -13 21.04 8.73
 0 19 -13 14.85 8.02
 0 19 -14 7.23 7.37
 0 19 -14 12.83 8.77
 0 19 -14 11.9 7.82
 0 19 14 18.06 8.4
 0 -19 -14 11.03 7.79
 0 -19 14 10.12 7.71
 0 -19 -14 17.47 8.86
 0 19 -14 5.23 5.87
 0 -19 -15 1.52 8.76
 0 19 -15 -0.4 8.86
 0 19 15 -9.36 8.72
 0 19 15 -7.37 9.1
 0 19 -15 6.51 7.81
 0 -19 -15 -2.72 7.85
 0 -19 15 6.06 8.04
 0 19 -15 1.28 8.38
 0 -19 -16 93.65 11.97
 0 19 -16 93.13 12.34
 0 19 16 71.35 10.97
 0 19 16 85.28 12.27
 0 19 -16 73.44 10.48
 0 -19 -16 65.12 9.81
 0 -19 16 76.53 11.13
 0 19 -16 77.03 11.48
 0 19 17 0.72 8.72
 0 19 -17 -18.69 11.33
 0 19 17 9.63 9.39
 0 -19 -17 -1.66 9.62
 0 19 -17 -1.31 8.09
 0 -19 17 3.89 8.59
 0 19 18 -6.76 9.66
 0 19 18 14.23 10.19
 0 19 -18 11.66 10.52
 0 -19 -18 11.69 10.07
 0 -19 18 13.75 10.1
 0 19 -18 17.49 8.68
 0 -19 18 5.37 8.52
 0 19 19 2.15 10.35
 0 19 -19 -3.9 11.66
 0 -19 19 7.4 9.15
 0 19 19 9.92 9.74
 0 -19 19 17.64 10.56
 0 19 -19 15.1 9.2
 0 -19 -19 8.57 10.45
 0 20 0 146.74 11.07
 0 20 0 128.72 10.3
 0 20 0 151.92 10.1
 0 -20 0 140.12 11.64
 0 -20 0 145.78 10.85
 0 -20 0 135.18 9.41
 0 -20 -1 144.39 11.91
 0 -20 -1 195.72 11.83
 0 20 -1 168.29 11.74
 0 20 1 169.24 11.44
 0 20 -1 170.92 11.07
 0 20 1 147.45 10.82
 0 20 1 182.44 10.76
 0 20 -1 167.9 10.84
 0 -20 1 160.18 12.38
 0 -20 1 182.17 11.65
 0 -20 -1 164.26 10.1
 0 -20 -2 207.78 13.32
 0 -20 -2 239.35 13.22
 0 20 2 219.24 12.68
 0 20 2 209.73 12.19
 0 20 -2 202.36 11.95
 0 -20 -2 202.82 11.12
 0 20 2 214.75 11.65
 0 20 -2 183.31 11.69
 0 -20 2 208.86 12.67
 0 20 -3 1.67 6.52
 0 -20 -3 8.7 7.41
 0 20 3 15.64 6.4
 0 20 -3 18.96 6.54
 0 20 3 18.41 6.99
 0 -20 -3 2.09 6.54
 0 -20 3 11.77 7.17
 0 -20 -3 -1.43 8.03
 0 -20 -4 344.17 16.42
 0 -20 -4 317.83 16.49
 0 20 -4 332.08 15.22
 0 20 4 318.22 15.71
 0 -20 -4 303.03 14.29
 0 20 -4 330.88 14.59
 0 20 4 299.71 14.12
 0 -20 4 342.9 16.36
 0 -20 -5 59.48 8.93
 0 20 -5 55.76 7.23
 0 -20 -5 56.83 7.4
 0 20 5 53.39 7.63
 0 20 -5 52.65 8.8
 0 -20 -5 54.1 8.99
 0 20 5 54.26 8.34
 0 20 -5 41.19 7.81
 0 20 -6 180.53 11.61
 0 -20 -6 186.67 11.34
 0 20 -6 199.36 11.2
 0 -20 -6 178.08 12.85
 0 20 -6 192.36 13.18
 0 -20 -6 224.17 13.16
 0 20 6 204.73 11.71
 0 20 6 184.25 12.58
 0 -20 -7 23.34 6.68
 0 20 -7 26.6 6.45
 0 20 -7 20.61 8.28
 0 -20 -7 4.45 8.34
 0 -20 -7 25.22 7.93
 0 20 7 23.04 7.14
 0 20 7 12.78 7.29
 0 20 -7 17.69 6.74
 0 20 -8 31.73 7.02
 0 -20 -8 41.66 7.33
 0 20 -8 32 8.36
 0 20 8 31.27 7.4
 0 -20 -8 30.64 8.44
 0 -20 -8 34.23 8.12
 0 -20 -8 34.34 8.57
 0 20 -8 42.54 8.38
 0 20 -8 30.84 7.42
 0 20 8 28.17 7.76
 0 20 -9 52.29 9.23
 0 20 9 30.36 7.84
 0 -20 -9 31.53 8.34
 0 20 -9 53.8 8.98
 0 -20 -9 35.29 8.78
 0 20 -9 28.13 7.14
 0 20 9 32.78 8.48
 0 20 -9 55.99 7.67
 0 -20 -9 49.04 7.69
 0 -20 -10 42.62 7.83
 0 20 10 36.35 8.72
 0 20 -10 43.95 8.98
 0 -20 -10 42.42 9.32
 0 20 -10 45.09 9.31
 0 20 -10 43.06 7.57
 0 20 10 26.08 8.71
 0 20 -10 36.01 7.55
 0 20 11 41.08 8.41
 0 20 -11 53.56 9.26
 0 -20 -11 46.44 9.33
 0 20 -11 45.49 9.47
 0 20 -11 36.61 7.22
 0 20 -11 35.31 7.75
 0 20 12 18.84 8.04
 0 20 -12 10.32 8.14
 0 -20 -12 12.99 8.42
 0 20 -12 16.9 9.18
 0 20 -12 21.17 6.64
 0 20 -12 18.03 7.3
 0 20 -13 5.34 6.97
 0 20 -13 4.63 8.81
 0 -20 -13 8.18 8.11
 0 -20 -13 -7.66 8.61
 0 20 -13 1.64 7.57
 0 20 13 -1.19 7.9
 0 20 -13 8.21 6.1
 0 20 -14 -2.03 8.99
 0 -20 -14 -1.45 7.93
 0 20 14 -4.72 8.17
 0 -20 14 3.23 8.39
 0 -20 -14 -0.38 8.54
 0 20 -14 -0.43 7.88
 0 20 -14 1.7 7.18
 0 20 14 10.77 8.98
 0 20 -15 56.97 11.27
 0 -20 -15 34.51 9.15
 0 20 15 49.83 9.75
 0 -20 -15 42.48 10.35
 0 -20 15 63.1 10.74
 0 20 -15 63.92 10.7
 0 20 15 40.3 10.63
 0 20 -15 47.21 9.08
 0 20 -16 7.21 8.38
 0 20 -16 7.54 10.05
 0 -20 -16 1.93 8.28
 0 20 16 -1.4 9.09
 0 -20 -16 4.09 9.52
 0 20 16 8.08 9.34
 0 20 -16 -0.46 8.44
 0 -20 16 9.09 8.59
 0 20 -17 -0.92 11.09
 0 20 -17 5.8 9.12
 0 20 17 2.5 10.33
 0 20 -17 6.31 8.71
 0 -20 17 18.38 9.22
 0 -20 -17 8.52 10.17
 0 20 17 0.74 9.29
 0 20 18 -1.16 9.87
 0 -20 18 -0.93 8.87
 0 -20 -18 9.75 10.35
 0 20 -18 -4.32 10.76
 0 20 -18 3.15 8.68
 0 20 18 6.81 9.75
 0 -21 0 3.39 8.19
 0 -21 0 -0.71 6.77
 0 21 0 -9.51 8.27
 0 21 0 18.07 7.17
 0 -21 0 -13.18 9.74
 0 -21 -1 293.98 14.97
 0 -21 1 299.71 14.82
 0 -21 -1 241.61 12.88
 0 21 1 272.44 14.3
 0 21 -1 230.58 13.94
 0 21 1 275.4 13.61
 0 21 -1 263.4 13.61
 0 -21 1 270.25 15.74
 0 -21 -1 252.88 15.4
 0 -21 -2 112.76 10.27
 0 -21 2 90.62 9.87
 0 -21 -2 90.77 8.39
 0 21 -2 85.81 9.24
 0 21 2 104.7 9.77
 0 21 -2 95.09 9.43
 0 21 2 105.76 9.11
 0 -21 -2 71.38 10.34
 0 21 -3 -4.73 6.28
 0 -21 -3 -2.65 7.87
 0 -21 3 5.4 7.22
 0 -21 -3 -8.01 6.82
 0 21 3 2.02 6.59
 0 21 -3 8.4 6.74
 0 21 3 7.39 6.95
 0 -21 -3 2.13 7.16
 0 21 4 26.04 7.69
 0 21 -4 20.55 7.19
 0 21 4 8.39 6.15
 0 21 -4 16.03 6.22
 0 -21 -4 8.38 6.88
 0 -21 -4 15.32 7.86
 0 -21 -4 23.34 7.96
 0 -21 4 14.57 7.51
 0 21 5 403.34 17.12
 0 21 -5 391.31 16.96
 0 -21 -5 407.05 17.14
 0 -21 -5 444.97 19.31
 0 -21 -5 427.24 19.5
 0 21 5 401.44 18.74
 0 21 -5 371.5 17.64
 0 21 6 10.67 6.88
 0 21 -6 12.21 8.35
 0 -21 -6 11.11 6.43
 0 21 -6 15.27 6.32
 0 21 -6 12.37 7.76
 0 -21 -6 5.48 8.46
 0 -21 -6 0.62 8.41
 0 21 -6 12.73 7.18
 0 21 6 7.3 7.74
 0 21 7 52.36 8.19
 0 -21 -7 50.26 7.75
 0 21 -7 40.22 7.39
 0 21 -7 47.26 9.62
 0 -21 -7 61.69 9.59
 0 21 -7 48.31 9.02
 0 -21 -7 49.65 8.86
 0 21 -7 44.21 8.14
 0 21 7 45.04 8.89
 0 -21 -8 7.41 6.52
 0 21 -8 1.05 6.33
 0 21 -8 -4.6 8.8
 0 -21 -8 5.41 7.86
 0 21 8 7.97 7.03
 0 -21 -8 7.48 8.1
 0 21 -8 0.73 7.47
 0 -21 -8 9.23 7.66
 0 21 -8 7.47 6.66
 0 21 8 7.4 7.38
 0 21 -9 33.49 9.16
 0 -21 -9 26.98 9.01
 0 -21 -9 34.31 8.37
 0 21 -9 36.91 8.63
 0 21 9 23.06 7.56
 0 -21 -9 36.86 8.72
 0 21 -9 29.66 7.4
 0 21 9 26.81 8.42
 0 21 -9 32.23 7.59
 0 -21 -9 29.52 7.44
 0 21 -10 69.7 10.47
 0 21 -10 72.37 8.6
 0 21 10 69.34 9.95
 0 21 10 66.74 9.4
 0 21 -10 72.19 10.58
 0 -21 -10 92.01 11.04
 0 21 -10 88.31 9.07
 0 21 -11 38.92 9.44
 0 21 -11 42.25 7.72
 0 21 11 38.37 8.79
 0 21 -11 46.7 9.9
 0 -21 -11 55.3 10.17
 0 21 -11 41.21 8.02
 0 21 -12 4.59 8.17
 0 21 -12 9.61 6.44
 0 21 12 3.78 7.88
 0 21 -12 0.76 8.61
 0 -21 -12 8.05 8.12
 0 21 -12 -0.26 6.96
 0 21 -13 4.05 7.55
 0 -21 -13 11.14 8.42
 0 21 -13 7.12 6.28
 0 21 13 5.84 8.1
 0 21 -13 -5.15 8.96
 0 21 -13 2.39 9.25
 0 -21 -13 14.01 8.98
 0 21 -14 11.73 9.85
 0 -21 -14 11.43 8.61
 0 21 -14 13.64 7.86
 0 21 14 14.02 8.73
 0 -21 -14 14.06 9.17
 0 21 -14 21.09 8.84
 0 21 -15 -7.47 10.17
 0 -21 -15 6.81 8.39
 0 21 15 -3.09 8.87
 0 21 15 -0.94 9.1
 0 -21 -15 -4.86 9.23
 0 21 -15 3.32 8.02
 0 21 -15 6.07 8.86
 0 21 -16 105.17 11.76
 0 21 -16 122.06 13.23
 0 21 16 85.79 12.19
 0 21 -16 112.37 14.02
 0 -21 -16 80.23 12.36
 0 21 16 104.36 13.66
 0 21 -17 7.97 9.02
 0 21 -17 9.54 9.18
 0 21 17 14.02 10.34
 0 21 17 12.57 10.06
 0 -21 -17 16.23 10.55
 0 21 -17 13.96 10.78
 0 -21 17 7.39 9.59
 0 21 18 18.76 9.8
 0 21 -18 24.63 11.78
 0 21 -18 6.28 9.01
 0 21 18 8.71 10.68
 0 22 0 407.16 18.41
 0 22 0 389.8 17.76
 0 -22 0 413.8 19.94
 0 -22 0 373.73 17.12
 0 -22 0 417.05 19.04
 0 -22 1 -6.73 10.97
 0 -22 -1 14.49 9.07
 0 -22 1 25.41 8.01
 0 -22 -1 17.95 8.4
 0 22 1 11.89 7.98
 0 22 -1 12.93 7.9
 0 22 1 39.65 7.8
 0 22 -1 26.1 7.7
 0 -22 -1 19.87 7.03
 0 -22 -2 13.32 8.99
 0 -22 -2 41.13 8.34
 0 -22 2 17.54 7.86
 0 22 -2 16.16 7.64
 0 22 2 30.26 8.04
 0 22 -2 31 7.71
 0 22 2 28.89 7.37
 0 -22 -2 24.13 6.81
 0 -22 -3 10.82 6.21
 0 22 3 11.59 5.95
 0 -22 -3 9 7.74
 0 -22 3 11.98 7.34
 0 22 3 14.34 7.42
 0 22 -3 7 7.01
 0 22 3 11.45 6.64
 0 22 -3 9.46 7.1
 0 22 -3 6.01 7.21
 0 -22 -3 0.97 7.92
 0 22 4 40.54 8.65
 0 22 -4 36.33 8.35
 0 -22 -4 67.85 9.41
 0 -22 -4 50.44 7.29
 0 22 4 45.26 7.24
 0 -22 -4 44.37 8.88
 0 22 -4 66.07 9.24
 0 22 -4 41.19 7.16
 0 22 -5 14.11 7.97
 0 22 5 8.68 7.17
 0 22 -5 16.78 6.61
 0 -22 -5 7.8 6.87
 0 -22 -5 23.23 8.45
 0 -22 -5 6.13 8.34
 0 22 -5 12.62 7.43
 0 22 5 9.26 7.55
 0 22 -6 241.82 15.18
 0 22 6 211.29 12.46
 0 22 -6 219.27 12.33
 0 -22 -6 234.53 12.45
 0 -22 -6 241.2 14.65
 0 22 -6 235.83 14.88
 0 -22 -6 211.41 14.45
 0 22 6 210.42 13.96
 0 22 -6 212.86 13.09
 0 22 -7 10.07 7.91
 0 22 -7 1.02 6.35
 0 -22 -7 -1.92 6.71
 0 -22 -7 -1.46 8.98
 0 -22 -7 0.98 8.45
 0 22 7 1.53 7.17
 0 22 -7 2.37 8.47
 0 22 -7 7.44 6.99
 0 22 7 9.37 7.52
 0 22 -8 4.92 6.55
 0 -22 -8 6.22 6.66
 0 -22 -8 4.78 8.19
 0 22 -8 0.7 8.57
 0 22 8 4.94 6.99
 0 -22 -8 2.67 7.75
 0 -22 -8 3.76 8.27
 0 22 -8 6.18 7.49
 0 22 8 -0.3 7.8
 0 22 -8 8.18 7.11
 0 22 -9 -1.43 9.64
 0 22 9 9.58 7.59
 0 -22 -9 19.46 8.48
 0 -22 -9 11.52 8.08
 0 22 -9 13.91 8.12
 0 -22 -9 20.16 9.02
 0 22 -9 14.44 6.96
 0 22 9 9.83 8.1
 0 22 -9 13.64 7.13
 0 22 -10 0.74 9.01
 0 -22 -10 3.38 7.98
 0 22 10 -0.54 7.69
 0 22 -10 6.15 7.96
 0 -22 -10 -1.09 8.7
 0 22 -10 4.74 6.72
 0 22 10 -15.77 9.2
 0 22 -10 1.48 6.53
 0 22 -11 58.16 10.75
 0 22 11 55.31 9.56
 0 22 -11 58.47 10.55
 0 -22 -11 54.11 10.64
 0 22 -11 45.78 8.05
 0 22 -11 52.09 8.46
 0 -22 -12 30.64 8.54
 0 22 -12 22.81 9.78
 0 22 12 23.27 8.89
 0 22 -12 19.27 8.9
 0 -22 -12 26.69 9.82
 0 22 -12 23.84 7.28
 0 22 -12 29.5 8
 0 22 -13 65.16 9.51
 0 -22 -13 77.12 10.11
 0 -22 -13 56.49 10.22
 0 -22 -13 90.03 11.74
 0 22 13 66.43 10.38
 0 22 -13 60.52 8.36
 0 22 -13 71.43 11.84
 0 22 -13 66.9 11.22
 0 -22 -14 51.13 9.98
 0 -22 -14 36.86 9.72
 0 22 -14 49.6 10.62
 0 22 -14 42.38 8.86
 0 22 14 37.05 10.02
 0 22 -14 49.37 10.91
 0 -22 -14 43.75 10.74
 0 -22 -15 20.42 9.23
 0 22 -15 23.55 8.64
 0 -22 -15 35.52 10.61
 0 22 15 10.65 9.35
 0 22 -15 13.65 9.43
 0 22 -15 40.74 11.29
 0 22 16 31.72 11.04
 0 22 -16 24.62 10.26
 0 22 16 14.53 10.24
 0 -22 -16 28.75 11.11
 0 22 -16 34.12 11.87
 0 22 -16 16.21 8.95
 0 22 -17 23.45 10.46
 0 22 17 22.02 11.05
 0 -22 -17 31.63 11.15
 0 22 -17 24.77 11.78
 0 22 -17 30.2 9.38
 0 22 17 28.86 10.34
 0 23 0 -2.75 7.53
 0 -23 0 -3.77 7.82
 0 23 0 3 7.02
 0 23 1 79.78 9.87
 0 23 -1 46.17 9.14
 0 -23 -1 75.65 9.83
 0 -23 1 76.54 9.96
 0 -23 -1 100.21 11
 0 -23 1 75.62 10.49
 0 -23 -1 70.83 8.38
 0 23 1 76.89 9.21
 0 23 -1 72.87 9.21
 0 23 -1 78.42 9.8
 0 23 1 82.45 9.96
 0 23 -2 2.59 7.35
 0 23 2 6.2 7.56
 0 -23 -2 -4.09 8.83
 0 -23 2 -7.9 9.31
 0 -23 -2 6.15 7.97
 0 -23 2 -1.2 8.19
 0 -23 -2 6.26 6.28
 0 23 2 8.3 6.96
 0 23 -2 5.6 7.4
 0 23 2 9.02 7.24
 0 23 -2 9.72 7.36
 0 23 3 3.73 7.55
 0 -23 -3 2.55 6.21
 0 -23 -3 -2.04 7.76
 0 -23 -3 5.6 7.65
 0 23 3 6.74 7.38
 0 -23 3 1.2 7.93
 0 23 -3 7.78 7.35
 0 23 3 2.85 6.89
 0 23 -3 4.06 7.53
 0 23 4 -4.08 7.67
 0 23 -4 -9.56 7.75
 0 23 -4 -7.11 6.38
 0 -23 -4 -0.9 7.87
 0 23 4 -3.57 6.06
 0 -23 -4 -3.62 6.45
 0 -23 -4 -2.39 7.93
 0 23 -4 2.54 7.57
 0 23 4 -0.96 7.08
 0 23 -5 41.53 8.91
 0 23 5 48.35 7.66
 0 -23 -5 33.41 7.31
 0 23 -5 39.94 7.05
 0 -23 -5 52.81 9.31
 0 -23 -5 33.99 9
 0 23 5 46.27 9.13
 0 23 -5 33.9 8.32
 0 23 -6 36.22 8.99
 0 23 6 27.55 7.4
 0 -23 -6 26.74 7.26
 0 23 -6 27.06 7.05
 0 -23 -6 24.82 9.04
 0 -23 -6 23.68 8.66
 0 23 -6 30.68 8.2
 0 23 6 28.13 8.2
 0 23 -7 35.08 9.14
 0 23 -7 44.31 7.62
 0 -23 -7 41.11 7.85
 0 -23 -7 43.63 9.77
 0 23 -7 36.86 9.72
 0 23 7 46.18 8
 0 -23 -7 58.26 9.51
 0 23 7 52.67 9.3
 0 23 -7 38.71 8.43
 0 23 -8 58.38 8.18
 0 -23 -8 59.88 8.69
 0 -23 -8 76.37 10.68
 0 23 8 65.69 9.28
 0 23 -8 78.02 11.17
 0 -23 -8 71.8 11.04
 0 23 -8 77.46 10.88
 0 -23 -8 64.43 9.98
 0 23 8 66.19 9.92
 0 23 -8 59.06 8.89
 0 23 -9 4.15 9.18
 0 -23 -9 -0.63 8.68
 0 -23 -9 5.19 9.51
 0 -23 -9 -1.06 8.41
 0 23 -9 5.44 8.27
 0 23 9 -0.65 9.3
 0 23 -9 3.21 7.3
 0 23 -9 3.43 6.97
 0 23 9 8.26 7.82
 0 23 -10 75.36 11.69
 0 -23 -10 76.36 11.33
 0 23 -10 75.47 11.22
 0 23 10 72.42 10.72
 0 23 -10 70.36 9.16
 0 23 -10 72.8 9.08
 0 -23 -10 75.3 10.84
 0 23 10 69.33 10.05
 0 23 -11 13.68 9.62
 0 -23 -11 9.67 9.37
 0 23 -11 12.55 8.86
 0 23 -11 2.4 7.31
 0 -23 -11 10.45 8.79
 0 23 11 2.63 8.38
 0 23 -11 9.87 7.58
 0 -23 -12 108.35 10.84
 0 23 -12 118.19 13.19
 0 -23 -12 119.91 12.77
 0 23 -12 90.1 11.94
 0 23 -12 84.44 9.5
 0 23 12 92.33 11.46
 0 23 -12 106.29 10.51
 0 -23 -13 5.74 8.16
 0 23 -13 17.79 10.36
 0 -23 -13 4.9 9.28
 0 23 -13 1.88 9.35
 0 23 -13 13.74 7.17
 0 23 -13 10.59 7.86
 0 23 13 -4.25 8.92
 0 -23 -14 73.84 10.57
 0 23 -14 83.9 12.8
 0 23 14 75.2 11.63
 0 23 -14 77.22 12.23
 0 23 -14 79.83 10.15
 0 -23 -14 79.32 12.49
 0 -23 -14 59.95 10.97
 0 -23 -15 19.95 9.31
 0 -23 -15 0.28 9.22
 0 23 -15 17.49 8.48
 0 23 15 6.52 9.34
 0 23 -15 1.87 11.14
 0 -23 -15 10.38 10.05
 0 23 -15 11.69 9.6
 0 23 -16 19.88 8.91
 0 23 -16 8.29 10.87
 0 -23 -16 16.01 9.61
 0 23 16 4.94 9.81
 0 -23 -16 10.78 10.29
 0 23 -16 19.34 10.19
 0 -24 0 36.05 8.76
 0 -24 0 16.53 9.19
 0 24 0 35.1 8.17
 0 24 0 21.32 8.54
 0 24 0 25.76 8.7
 0 24 1 45.98 9.13
 0 24 -1 26.23 8.85
 0 -24 -1 40.56 9.03
 0 -24 1 49.6 9.41
 0 -24 1 40.16 9.67
 0 -24 -1 30.25 9.52
 0 -24 -1 25.85 7.23
 0 24 1 39.51 8.38
 0 24 -1 46.99 8.67
 0 24 1 40.76 8.83
 0 24 -1 50.52 9.51
 0 24 -2 -17.33 9.45
 0 24 2 -3.88 8.01
 0 -24 -2 -4.93 9
 0 -24 2 4.41 8.42
 0 -24 2 -8.68 9.67
 0 -24 -2 2.87 8.63
 0 -24 -2 5.04 6.75
 0 24 2 7.8 7.43
 0 24 -2 2.04 8.49
 0 24 -2 2.57 7.6
 0 24 2 9.94 7.99
 0 24 -3 -3.51 7.58
 0 24 3 -9.39 8.63
 0 -24 -3 -10.44 8.95
 0 -24 -3 -3.7 8.33
 0 -24 3 0.95 8.28
 0 24 3 -1.48 7.21
 0 24 -3 -3.17 7.72
 0 24 3 -1.69 6.98
 0 24 -3 0.38 7.67
 0 -24 -3 -7.36 7.18
 0 24 4 5.42 7.71
 0 -24 -4 4.67 8.47
 0 -24 -4 7.87 8.43
 0 24 -4 3.83 8.06
 0 24 4 -8 8.8
 0 24 -4 -4.25 8.25
 0 24 -4 14.8 7.93
 0 -24 -4 1.87 6.52
 0 24 5 -4.38 7.99
 0 24 -5 0.79 7.54
 0 24 -5 -12.31 6.84
 0 24 5 -0.8 6.56
 0 24 -5 8.32 7.85
 0 -24 -5 -6.07 8.39
 0 -24 -5 -4.7 6.76
 0 -24 -5 1.58 8.51
 0 24 5 -2.36 7.4
 0 -24 -6 9.49 8.73
 0 24 6 9.29 7.02
 0 -24 -6 6.82 6.91
 0 24 -6 5.61 6.83
 0 24 -6 10.58 8.43
 0 24 -6 15.18 7.99
 0 24 6 14.34 8.31
 0 -24 -6 1.08 8.3
 0 -24 -7 150.31 11.28
 0 24 -7 142.03 10.87
 0 24 -7 150.63 13.85
 0 24 7 140.41 11.47
 0 24 -7 141.42 11.75
 0 24 7 167.44 13.23
 0 -24 -7 169.98 13.25
 0 -24 -7 181.82 13.56
 0 24 -8 13.32 7.13
 0 24 -8 3.87 8.69
 0 24 -8 7.26 9
 0 24 8 4.72 7.81
 0 24 -8 16.09 8.07
 0 24 8 -1.33 8.55
 0 -24 -8 -6.23 9.03
 0 -24 -8 2.28 9.48
 0 -24 -8 10.92 9.19
 0 24 -9 90.22 11.72
 0 24 9 82.67 11.5
 0 24 -9 88.24 9.97
 0 -24 -9 83.48 11.64
 0 24 9 96.56 10.46
 0 24 -9 89.68 12.14
 0 24 -9 84.89 9.52
 0 -24 -9 84.16 12.06
 0 24 -10 24.01 9.7
 0 24 10 18.49 9.65
 0 24 -10 24.83 8.27
 0 -24 -10 26.53 9.85
 0 24 -10 21.96 10.55
 0 24 10 31.03 8.83
 0 24 -10 18.97 7.81
 0 -24 -10 33.72 10.59
 0 24 -11 79.9 12.03
 0 24 -11 72.78 9.27
 0 24 -11 85.77 12.15
 0 -24 -11 58.05 11.04
 0 24 11 72.69 10.38
 0 24 -11 63.85 9.36
 0 -24 -11 68.78 9.83
 0 -24 -11 69.34 12.1
 0 24 -12 11.07 9.33
 0 24 -12 10.33 7.59
 0 24 -12 17.79 10.24
 0 24 12 -3.48 9.17
 0 -24 -12 6.22 9.06
 0 -24 -12 -3.72 9.78
 0 24 -12 12.09 7.85
 0 -24 -12 7.64 8.19
 0 -24 -13 119.14 11.81
 0 24 -13 88.54 12.7
 0 24 -13 91.17 10.11
 0 24 -13 109.8 11.24
 0 24 13 101.04 12.13
 0 -24 -13 97.33 12.68
 0 24 -13 103.37 13.45
 0 -24 -13 113.63 13.78
 0 24 -14 -1.88 10.48
 0 -24 -14 -7.83 10.12
 0 24 14 -5.64 9.37
 0 24 -14 -1.48 8
 0 -24 -14 0.97 8.66
 0 -24 -14 -4.97 9.5
 0 24 -14 -0.51 9.23
 0 -24 -15 33.76 10.27
 0 24 -15 25.33 8.86
 0 -24 -15 33.35 9.51
 0 24 15 22.58 9.99
 0 -24 -15 30.38 10.86
 0 24 -15 15.6 11.2
 0 24 -15 28.57 10.37
 0 -25 0 -5.82 8.29
 0 -25 0 -9.28 9.03
 0 25 0 -1.22 7.84
 0 25 0 5.02 7.73
 0 25 0 2.59 7.55
 0 -25 -1 -4.51 8.64
 0 -25 1 5.89 8.51
 0 -25 -1 12.25 8.97
 0 -25 1 -1.56 9.3
 0 25 -1 -18.58 9.54
 0 25 1 -1.86 8.39
 0 25 -1 11.66 7.82
 0 25 1 15.35 7.71
 0 25 1 3.68 7.68
 0 25 -1 -1.9 8.28
 0 -25 -2 47.89 8.09
 0 -25 -2 64.56 10.37
 0 -25 2 61.09 10.38
 0 -25 -2 60.7 10.74
 0 -25 2 44.73 10.61
 0 25 -2 47.4 9.31
 0 25 2 54.1 9.98
 0 25 2 51.63 8.97
 0 25 -2 61.9 9.49
 0 25 2 42.47 9.42
 0 25 -2 48.84 10.11
 0 -25 -3 -12.51 9.92
 0 -25 -3 3.26 8.82
 0 -25 3 9.01 8.64
 0 -25 -3 -8.68 7.77
 0 25 -3 11.23 8.45
 0 -25 3 -15.97 10.43
 0 25 3 11.44 8.15
 0 25 -3 22.21 8.94
 0 25 4 2.14 7.87
 0 -25 -4 -1.89 9.48
 0 -25 -4 5.89 8.47
 0 25 -4 10.93 8.19
 0 -25 -4 -1.07 6.81
 0 25 -4 5.41 8.09
 0 25 -4 5.1 8.02
 0 25 4 1.3 8.61
 0 25 -5 -6.92 8.2
 0 25 5 -2.31 8.44
 0 -25 -5 0.22 6.86
 0 25 -5 -4.77 7.3
 0 -25 -5 -4.98 8.99
 0 25 -5 -1.67 8.12
 0 -25 -5 -14.63 10.07
 0 25 5 0.71 7.53
 0 25 -5 -5.03 8.2
 0 -25 -6 114.22 10.12
 0 25 -6 105.24 9.68
 0 25 -6 118.6 12.93
 0 25 -6 117.79 11.21
 0 25 6 114.36 12.05
 0 25 6 92.49 9.98
 0 -25 -6 137.13 12.58
 0 25 6 91.62 10.89
 0 25 -7 -3.51 7.81
 0 25 -7 7.46 8.94
 0 25 -7 -3.46 9.05
 0 25 7 14.11 9.16
 0 25 7 9.74 7.6
 0 -25 -7 -13.7 10.06
 0 25 -8 246.8 17.22
 0 25 8 238.63 16.26
 0 25 -8 224.72 14.22
 0 -25 -8 227.76 16.87
 0 25 -8 219.84 13.65
 0 25 8 216.1 14.47
 0 -25 -8 259.51 16.7
 0 25 -9 58.72 11.23
 0 25 9 29.08 10.48
 0 25 -9 37.14 9.22
 0 -25 -9 50.65 11.4
 0 25 -9 51.69 8.47
 0 25 9 44.12 9.53
 0 25 -9 47.66 11.03
 0 -25 -9 53.65 11
 0 25 -10 48 11.31
 0 25 -10 55.09 9.47
 0 -25 -10 54.22 11.48
 0 -25 -10 61.28 9.54
 0 25 -10 61.31 9.07
 0 25 -10 81.61 12.17
 0 25 10 53.85 9.8
 0 -25 -10 63.11 11.22
 0 25 -11 7.88 9.23
 0 25 -11 -2.71 8.05
 0 -25 -11 -2.94 9.94
 0 -25 -11 -7.34 8.42
 0 25 -11 0.77 7.25
 0 25 11 0.31 8.34
 0 25 -11 -8.77 10.71
 0 -25 -11 -12.02 9.79
 0 25 -12 147.99 14.68
 0 25 -12 104.23 11.1
 0 -25 -12 138.28 14.35
 0 -25 -12 116.48 13.24
 0 25 12 125.09 12.93
 0 25 -12 136.06 14.82
 0 -25 -12 144.18 12.38
 0 -25 -13 5.03 8.5
 0 -25 -13 2.2 10.19
 0 25 -13 27.22 10.2
 0 25 -13 3.27 10.8
 0 25 13 0.34 8.89
 0 -25 -13 -0.73 9.44
 0 -25 -14 64.46 11.24
 0 25 -14 54.1 11.76
 0 25 -14 73.94 12.92
 0 -25 -14 37.17 11.21
 0 25 14 66.09 11.35
 0 -25 -14 50.71 10.37
 0 26 0 29.77 9.24
 0 26 0 40.11 8.94
 0 -26 0 21.48 10.5
 0 -26 0 21.45 9.34
 0 26 0 29.61 9.48
 0 26 1 17.94 9.3
 0 26 -1 21.52 9.1
 0 26 1 17.84 8.6
 0 26 -1 26.13 9.21
 0 26 -1 10 8.6
 0 26 1 21.22 8.43
 0 -26 1 -0.81 10.34
 0 -26 1 26.61 9.57
 0 -26 -1 19.88 9.09
 0 -26 2 -6.24 9.18
 0 26 -2 -3.63 8.82
 0 26 2 1.45 8.26
 0 -26 -2 -11.54 9.38
 0 26 2 -6.14 8.64
 0 26 -2 -9.81 8.81
 0 26 -3 -2.28 8.97
 0 26 -3 4.59 8.24
 0 26 3 10.6 8.44
 0 -26 -3 -2.05 9.17
 0 26 -3 0.31 8.53
 0 26 3 -4.03 8.91
 0 26 -4 7.09 8.49
 0 26 -4 -9.03 9.18
 0 26 4 -4.44 9.31
 0 26 4 10.86 8.21
 0 26 -4 12.82 8.56
 0 -26 -4 14.7 8.8
 0 26 -5 2.15 8.65
 0 26 5 5.99 8.23
 0 26 -5 7.92 8.88
 0 26 5 3.83 8.53
 0 26 -5 5.92 8.45
 0 -26 -5 -6.24 9.24
 0 26 6 19.49 9.06
 0 -26 -6 12.58 10.05
 0 26 -6 19.78 9.56
 0 26 6 22.04 9.25
 0 26 -6 4.92 9.03
 0 -26 -7 195.36 14.81
 0 26 -7 177.83 15.38
 0 26 7 157.92 14.35
 0 26 -7 168.88 13.42
 0 26 7 146.89 12.46
 0 -26 -8 15.46 9.87
 0 -26 -8 4.12 10.55
 0 26 -8 14.66 9.72
 0 26 -8 -11.42 10.18
 0 26 8 -10.33 11.03
 0 26 8 11.17 8.47
 0 -26 -9 57.14 11.17
 0 -26 -9 73.55 12.14
 0 26 -9 51.3 11.33
 0 26 -9 44.85 9.47
 0 26 9 46.7 11.14
 0 26 9 59.69 9.86
 0 -26 -10 32.51 10.65
 0 -26 -10 31.47 10.7
 0 26 -10 33.42 10.73
 0 26 -10 37.45 11.06
 0 26 10 27.85 9.19
 0 26 -10 23.23 8.87
 0 26 -11 46.69 9.39
 0 -26 -11 43.6 9.49
 0 -26 -11 35.8 11.39
 0 26 -11 40.62 11.11
 0 -26 -11 36.4 10.63
 0 26 -11 33.35 11.18
 0 26 11 39.28 10.02
 0 26 -12 7.1 8.42
 0 -26 -12 10.25 8.53
 0 26 12 17.3 9.3
 0 26 -12 -1.89 11.03
 0 -26 -12 11.82 9.96
 0 26 -12 12.08 9.84
 0 -26 -12 4.01 10.65
 0 27 0 -1.37 8.53
 0 27 0 -2.48 8.96
 0 27 0 1.01 8.61
 0 -27 0 -4.29 9.57
 0 -27 1 15.53 9.9
 0 27 -1 14.59 9
 0 27 1 23.29 8.93
 0 -27 -1 22.29 9.9
 0 27 -1 0.33 9.43
 0 27 1 -5.49 10.17
 0 27 1 11.77 8.95
 0 27 -1 16.05 9.56
 0 -27 2 -1.82 9.56
 0 27 -2 4.31 8.66
 0 27 2 2.42 9.07
 0 -27 -2 -5.66 9.45
 0 27 2 -1.74 9.31
 0 27 -2 -0.66 9.02
 0 27 2 5.77 8.28
 0 27 -2 6.65 8.82
 0 27 3 -0.4 8.27
 0 27 -3 -2.19 8.5
 0 -27 -3 -4.28 8.96
 0 27 -3 -17.8 9.99
 0 27 -3 -4.17 9.15
 0 -27 -4 1.79 9.05
 0 27 -4 -2.86 8.66
 0 27 4 -1.44 9.42
 0 27 -4 -0.9 9.03
 0 27 4 -1.97 8.18
 0 -27 -5 78.92 11.72
 0 27 5 55.78 11.02
 0 27 -5 71.2 10.72
 0 27 -5 62.89 11.43
 0 27 5 55.2 10.29
 0 -27 -6 51.13 11.33
 0 27 6 31.07 10.06
 0 27 -6 36.19 9.97
 0 27 6 39.51 10.35
 0 27 -6 48.49 10.9
 0 -27 -7 1.83 10.05
 0 27 -7 17.46 10.1
 0 27 7 15.35 8.95
 0 27 7 6.46 10.17
 0 27 -7 -3.01 9.74
 0 27 -8 111.54 13.56
 0 -27 -8 125.6 13.3
 0 -27 -8 116.51 13.69
 0 27 8 98.92 11.33
 0 27 -8 96.69 11.51
 0 27 8 92.79 12.39
 0 27 -9 4.05 9.51
 0 -27 -9 2.58 9.67
 0 -27 -9 0.88 10.42
 0 27 9 3.68 8.1
 0 27 -9 -5.19 9.51
 0 27 -10 2.61 10.2
 0 -27 -10 15.3 10.13
 0 -27 -10 22.42 10.97
 0 27 10 8.73 8.56
 0 27 -10 5.63 8.5
 0 27 -11 34.9 11.47
 0 -27 -11 27.54 10.9
 0 27 -11 35.98 9.41
 0 -27 -11 19.04 11.56
 0 27 -11 47.15 12.23
 0 27 11 30 9.72
 0 28 0 81.02 10.93
 0 28 0 83.53 11.67
 0 28 0 70.26 11.76
 0 -28 0 92.32 12.07
 0 -28 1 -11.67 9.76
 0 28 -1 0.29 8.67
 0 28 1 1.62 8.38
 0 -28 -1 -8.93 10.06
 0 28 1 3.96 8.93
 0 28 -1 4.55 9.08
 0 28 1 -4.7 8.98
 0 28 -1 1.77 8.86
 0 -28 2 2.66 9.42
 0 28 -2 7.2 9.01
 0 -28 -2 19.51 9.75
 0 28 2 10.23 9.43
 0 28 -2 1.03 9.29
 0 28 2 5.07 8.34
 0 28 -2 13.13 9.27
 0 -28 -3 -5.56 9.27
 0 28 3 -9.26 9.5
 0 28 -3 -3.39 9.06
 0 28 3 2.94 8.61
 0 28 -3 5.53 9.04
 0 -28 -4 -1.49 9.39
 0 28 4 -10.58 10.18
 0 28 -4 -9.36 9.79
 0 28 4 4.58 8.92
 0 28 -4 9.96 9.27
 0 -28 -5 0.75 9.4
 0 28 5 -11.93 10.27
 0 28 -5 -12.16 9.69
 0 28 5 2.88 8.42
 0 28 -5 0.97 9.34
 0 -28 -6 112.31 13.16
 0 28 -6 93.94 12.12
 0 28 6 91.89 12.62
 0 28 -6 107.56 13.55
 0 28 6 98.35 12.03
 0 28 -7 44.16 11.53
 0 28 -7 56.74 11.62
 0 -28 -7 66.42 12.09
 0 -28 -7 55.34 12.17
 0 28 7 46.57 10.25
 0 28 -7 44.95 10.35
 0 28 7 55.65 11.44
 0 -28 -8 -2.67 10.34
 0 28 -8 -5.82 11.61
 0 28 -8 8.28 10.66
 0 28 -8 -4.65 9.65
 0 28 8 -24.32 12.22
 0 28 8 -0.41 9.06
 0 -28 -8 2.68 10.53
 0 28 -9 41.8 11.44
 0 -28 -9 34.37 11.19
 0 -28 -9 48.55 12.39
 0 28 -9 48.18 10.48
 0 29 0 -7.82 8.99
 0 29 0 2.29 8.83
 0 29 0 -8.93 10.08
 0 -29 0 -2.35 9.75
 0 29 -1 31.14 9.7
 0 29 -1 40.48 10.52
 0 29 1 17.57 9.28
 0 29 -1 17.58 9.66
 0 29 1 15.47 9.82
 0 -29 -1 27.66 10.48
 0 -29 1 30.65 10.44
 0 29 2 8.82 9.56
 0 29 -2 10.83 9.42
 0 -29 -2 -1.16 9.61
 0 29 -2 0.47 9.7
 0 29 2 4.41 9.29
 0 29 3 -3.9 9.36
 0 29 -3 -8.18 9.59
 0 -29 -3 -7.68 9.88
 0 29 3 3.08 8.9
 0 29 -3 -4.84 9.43
 0 29 4 0.4 9.97
 0 29 -4 -9.44 10.13
 0 -29 -4 -5.8 10.67
 0 29 -4 -4.96 9.92
 0 29 4 5.24 9.36
 0 29 5 54.31 11.91
 0 29 -5 83.56 11.84
 0 -29 -5 80.77 12.86
 0 29 -5 86.98 13.15
 0 29 5 74.03 11.76
 0 29 -6 22.38 10.29
 0 29 -6 16.53 10.34
 0 29 6 11.14 9.17
 0 -29 -6 15.97 10.61
 0 29 -6 2.7 10.08
 0 29 6 0.41 10.45
 0 30 0 21.54 9.93
 0 -30 0 30.9 10.91
 0 30 0 13.23 10.46
 0 30 -1 -1.95 9.54
 0 30 1 0.95 9.1
 0 30 1 1.19 9.97
 0 30 -1 -1.15 9.82
 0 -30 -1 -8.96 10.33
 0 -30 1 -1.23 9.9
 -1 0 25 5.59 8.36
 -1 0 25 0.94 8.78
 -1 0 25 -3.22 9.5
 -1 0 24 23.74 8.84
 -1 0 24 10.48 8.45
 -1 0 24 20.77 9.68
 -1 0 23 2.92 8.57
 -1 0 23 13.62 8.23
 -1 0 23 -1.63 9.71
 -1 0 22 237.43 15.74
 -1 0 22 232.92 14.54
 -1 0 22 272.33 16.68
 -1 0 21 -0.32 7.86
 -1 0 21 4.09 7.42
 -1 0 21 2.87 8.98
 -1 0 20 16.52 8.16
 -1 0 20 16.74 7.29
 -1 0 20 20.95 7.39
 1 0 -19 0.09 4.57
 1 0 -19 5.33 4.82
 -1 0 19 1.69 5.99
 -1 0 19 2.94 3.98
 -1 0 19 -0.31 8.53
 -1 0 19 2.55 6.67
 -1 0 19 8.02 6.45
 1 0 -18 737.96 24.48
 -1 0 18 698.16 25.6
 -1 0 18 760.79 27.3
 1 0 -17 -7.65 5.2
 -1 0 17 4.1 6.4
 -1 0 17 -4.25 6.8
 -1 0 17 -10.64 7.19
 1 0 -16 834.85 27.24
 -1 0 16 899.64 30.96
 -1 0 16 790.99 28.23
 -1 0 16 867.27 29.38
 -1 0 16 910.59 30.56
 1 0 -15 -0.8 4.03
 -1 0 15 0.46 5.16
 -1 0 15 1.28 5.35
 -1 0 15 9.62 5.36
 -1 0 15 5.98 6.31
 -1 0 14 70.08 6.76
 -1 0 14 66.89 7.59
 -1 0 13 -0.35 4.55
 -1 0 13 -9.11 6.03
 -1 0 12 2904.56 87.8
 -1 0 12 2851.48 87.13
 -1 0 12 2864.78 88.22
 1 0 -11 -11.75 6.36
 -1 0 11 -3.6 4.72
 -1 0 11 4.73 4.79
 -1 0 11 -6.45 6.05
 1 0 -10 1349.04 42.7
 -1 0 10 1333.69 41.99
 -1 0 10 1330.66 41.63
 -1 0 10 1325.45 42.48
 1 0 -9 0.97 4.33
 -1 0 9 0.9 3.53
 -1 0 9 4.17 3.91
 -1 0 9 -1.07 4.37
 -1 0 8 2833.03 85.24
 -1 0 8 2850.85 85.95
 1 0 -8 2847.49 85.99
 -1 0 7 1.67 2.84
 1 0 -7 2.83 3.43
 -1 0 7 1.26 3.16
 -1 0 6 2234.24 69.95
 -1 0 6 2430.27 70.03
 -1 0 6 2362.37 70.49
 -1 0 5 2.66 2.11
 -1 0 5 3.13 2.45
 -1 0 5 0.65 2.74
 -1 0 4 9162.72 273.87
 1 0 -4 9172.95 273.95
 -1 0 4 9423.57 274.01
 -1 0 4 9449.07 274.29
 1 0 -4 9476.64 274.27
 -1 0 3 3.9 1.73
 1 0 -3 2.99 1.69
 1 0 -3 1.48 1.54
 -1 0 3 3.28 1.51
 -1 0 3 3.78 1.2
 -1 0 2 522.92 15.97
 1 0 -2 534.6 15.97
 -1 0 2 531.61 15.92
 1 0 -2 509.28 15.83
 -1 0 2 514.72 15.85
 -1 0 -2 181.44 6.11
 1 0 2 176.72 6.1
 -1 0 -3 2.66 2.19
 1 0 3 0.24 2.2
 1 0 4 2225.19 67.04
 -1 0 -4 2256.04 67.04
 1 0 5 114.73 5.45
 1 0 6 624.4 19.02
 -1 0 -6 555.8 17.23
 1 0 7 9.04 3.63
 -1 0 -7 12.52 3.69
 -1 0 -7 7.33 1.85
 1 0 8 21.77 4.52
 -1 0 -8 21.61 4.75
 -1 0 -8 17.78 2.33
 1 0 9 19.69 4.9
 -1 0 -9 16.07 4.84
 -1 0 -9 15.83 2.53
 1 0 10 536.38 19.21
 -1 0 -10 540.83 19.49
 -1 0 -10 519.17 16.49
 1 0 11 4.64 4.69
 -1 0 -11 6.82 5.04
 -1 0 -11 4.93 2.65
 1 0 12 10.53 5.04
 -1 0 -12 11.58 5.5
 1 0 13 10.85 5.52
 -1 0 -13 14.58 6.01
 1 0 14 474.64 18.92
 1 0 14 416.51 17.48
 1 0 14 458.84 18.61
 -1 0 -14 477.59 19.21
 1 0 15 9.97 7.38
 1 0 15 10 6.46
 1 0 16 149.48 11.2
 1 0 16 144.12 10.92
 1 0 17 -6.75 6.58
 1 0 17 1.18 6.7
 1 0 18 109.44 9.32
 1 0 18 103.62 10.71
 -1 0 -19 1.64 6.16
 1 0 19 12.81 6.96
 1 0 20 297.62 16.96
 1 0 20 298.56 15.17
 1 0 20 295.74 16.87
 -1 0 -20 248.38 14.07
 1 0 20 255.66 14.84
 1 0 21 -5.22 8.31
 1 0 21 -6.48 8.82
 1 0 21 -11.87 10.49
 1 0 21 9.1 7.58
 1 0 22 19.38 9.11
 1 0 22 15.11 7.97
 1 0 22 20.37 8.68
 1 0 23 -0.42 9.13
 1 0 23 -4.34 8.05
 1 0 23 -0.83 8.34
 1 0 24 42.67 11.36
 1 0 24 53.2 9.81
 1 0 24 44 10.74
 -1 -1 25 -5.02 9.5
 -1 1 25 2.77 9.41
 -1 1 25 -2.92 8.75
 -1 -1 25 3.66 8.55
 -1 -1 25 2.82 8.6
 -1 1 25 -6.78 8.64
 -1 -1 24 13.36 9.43
 -1 1 24 19.61 9.69
 -1 1 24 13.56 8.31
 -1 -1 24 17.72 8.75
 -1 -1 24 18.43 8.84
 -1 1 24 22.39 9.16
 -1 -1 23 140.97 13.77
 -1 1 23 141.89 13.95
 -1 -1 23 116.63 11.44
 -1 1 23 129.05 12.06
 -1 1 23 137.16 12.88
 -1 -1 23 127.27 12.43
 -1 -1 22 -3.84 8.76
 -1 1 22 0.34 8.91
 -1 -1 22 -6.91 10.42
 -1 1 22 10.6 8.43
 -1 -1 22 8.6 8.02
 -1 1 22 -0.38 9.44
 -1 -1 21 150.13 12.56
 -1 1 21 158.3 12.06
 -1 -1 21 142.29 11.4
 -1 1 21 147.44 11.66
 -1 -1 21 154.41 13.16
 -1 1 21 152.83 13.08
 -1 -1 20 10.19 6.67
 -1 1 20 3.2 7.04
 -1 1 20 1.93 6.22
 -1 1 20 -0.34 7.65
 1 -1 -20 2.71 4.59
 -1 1 20 3 6.8
 -1 -1 20 2.47 7.12
 -1 -1 20 6.75 7.84
 1 1 -19 91.5 6.39
 1 -1 -19 82.22 6.78
 -1 -1 19 119.67 9.34
 -1 1 19 101.91 9.41
 1 1 -19 93.47 7.27
 -1 1 19 107.02 10.65
 -1 -1 19 104.91 10.6
 -1 1 19 53.06 5.33
 -1 1 19 120.49 10.26
 -1 -1 19 105.84 10.06
 -1 1 19 72.17 8
 -1 -1 19 94.99 8.48
 -1 -1 18 1.56 6.56
 -1 1 18 -13.6 7.58
 1 1 -18 3.14 4.83
 -1 -1 18 -4.31 7.39
 -1 1 18 -14.01 8.39
 -1 1 18 1.54 3.71
 1 -1 -18 -4.71 5.07
 1 1 -18 -9.07 5.3
 -1 1 18 9.96 6.98
 -1 -1 18 -0.2 6.41
 1 1 -17 783.41 25.06
 -1 1 17 683.82 23.53
 -1 1 17 711.13 25.26
 1 -1 -17 708.39 24.41
 1 1 -17 741.74 24.12
 -1 1 17 829.75 28.01
 -1 -1 17 831.42 28
 -1 1 17 758.09 26.8
 -1 -1 17 756.49 26.61
 -1 -1 16 10.82 5.86
 -1 1 16 17.99 6.14
 -1 1 16 4.39 5.61
 -1 1 16 5.28 3.56
 1 1 -16 -1.98 4.71
 1 -1 -16 7.91 4.59
 -1 -1 16 -0.25 7.63
 -1 1 16 -0.25 7.4
 -1 -1 16 6.24 5.88
 -1 1 16 5.46 6.44
 -1 1 15 238.94 11.2
 1 -1 -15 253.89 10.46
 -1 1 15 281.53 12.43
 -1 1 15 256.55 13.37
 -1 -1 15 247.67 13.26
 -1 1 15 290.73 12.95
 -1 -1 15 257.88 12.67
 -1 -1 14 50.97 6.24
 -1 1 14 46.47 6.31
 1 -1 -14 44.38 7.31
 -1 -1 14 52.39 7.15
 -1 1 14 44.91 7.15
 -1 1 14 42.12 5.67
 1 -1 -14 50.2 5.11
 -1 1 13 856.76 29.62
 1 -1 -13 879.76 30.1
 -1 -1 13 884.6 29.73
 -1 1 13 861.84 29.17
 -1 -1 13 879.05 29.31
 -1 1 13 813.3 27.5
 1 -1 -12 204.11 10.85
 -1 -1 12 195.9 10.4
 -1 1 12 204.49 10.66
 -1 -1 12 208.12 9.61
 -1 -1 12 191.98 9.87
 -1 1 12 201.32 8.83
 1 -1 -11 3623.46 108.97
 -1 -1 11 3681.17 108.91
 -1 1 11 3529.43 108.63
 -1 -1 11 3656.06 107.64
 -1 1 11 3543.11 107.82
 -1 -1 11 3649.9 108.36
 -1 1 11 3485.77 106.81
 -1 1 10 21.57 5.17
 -1 -1 10 19.17 5.18
 -1 1 10 25.19 5.01
 -1 -1 10 24.65 4.63
 1 -1 -10 13.53 5.04
 -1 -1 10 22.02 4.45
 -1 1 9 842.63 26.41
 -1 -1 9 796.89 26.05
 -1 -1 9 777.41 26.43
 -1 -1 9 796.2 27.02
 1 -1 -9 840.64 27.13
 -1 1 9 843.41 27.07
 -1 1 8 415.28 14.09
 -1 -1 8 399.31 13.81
 1 -1 -8 393.25 14.56
 -1 1 8 397.92 14.53
 -1 -1 8 393.4 14.57
 -1 -1 7 1002.4 31.5
 -1 1 7 1060 31.83
 -1 -1 7 1002.82 32.19
 -1 1 7 1027.09 32.24
 1 -1 -7 1006.37 32.24
 -1 1 6 307.8 10.67
 -1 -1 6 301.63 10.4
 -1 1 6 300.13 11
 -1 -1 6 302.89 11.06
 -1 -1 5 6465.32 193.45
 -1 1 5 6562.4 192.88
 -1 -1 5 6668.35 193.88
 -1 1 5 6475.79 193.76
 -1 1 5 6598 193.56
 -1 -1 5 6594.55 193.3
 1 -1 -4 146.71 5.64
 1 1 -4 131.17 5.27
 -1 -1 4 132.03 5.28
 -1 1 4 154.67 5.69
 -1 1 4 154.21 5.82
 1 -1 -4 156.84 5.83
 -1 -1 4 131.02 5.36
 1 1 -4 135.58 5.42
 -1 1 4 159.19 5.08
 -1 1 3 294.92 8.9
 1 -1 -3 269.95 8.83
 -1 1 3 267.46 9.15
 1 1 -3 273.67 9.05
 -1 -1 3 278.64 9.02
 -1 1 3 290.67 9.24
 1 -1 -3 287.83 9.19
 1 1 -3 281.74 8.93
 -1 1 3 281.05 9.23
 1 -1 -3 284.65 9.25
 1 -1 -2 636.55 19.33
 1 -1 -2 647.55 19.26
 -1 1 2 640.6 19.26
 1 1 -2 623.28 19.2
 -1 -1 2 619.16 19.19
 1 -1 -2 653.54 19.35
 -1 1 2 646.8 19.35
 1 1 -1 2503.46 75.53
 1 1 -1 2568.38 75.51
 -1 -1 1 2603.45 75.5
 -1 -1 0 502.62 14.58
 -1 -1 0 478.08 14.59
 1 1 0 456.6 14.52
 -1 -1 -1 254.65 7.91
 1 1 1 262.15 7.92
 1 -1 1 240.12 7.87
 -1 1 -1 228.87 7.6
 1 -1 1 228.97 7.62
 -1 1 -1 240.88 7.87
 1 -1 2 127.66 4.71
 1 1 2 126.78 4.94
 -1 -1 -2 123.15 4.88
 -1 1 -2 130.22 4.79
 1 -1 2 119.04 4.58
 -1 1 -2 115.3 4.55
 1 1 2 119.09 4.68
 -1 -1 -2 122.77 4.63
 1 -1 3 3055.2 91.2
 -1 1 -3 3008.47 91.23
 -1 1 -3 3328.26 91.3
 1 1 3 2934.18 90.53
 -1 -1 -3 3111.92 91.23
 1 1 3 3125.83 91.24
 1 1 3 3213.29 91.29
 1 1 4 93.94 4.87
 1 -1 4 102.74 4.8
 -1 -1 -4 93.98 4.68
 -1 1 -4 97.38 4.78
 1 1 4 95.94 4.72
 1 1 4 84.61 3.59
 1 1 5 14.69 1.99
 1 -1 5 15.92 3.02
 1 1 5 22.24 3.1
 1 1 6 96.03 5.51
 1 -1 6 114.77 5.78
 1 1 7 2.42 3.43
 -1 -1 -7 2.05 3.61
 1 -1 7 0.55 3.41
 -1 1 -7 0.55 1.45
 -1 -1 -7 1.01 2.01
 -1 1 -7 1.13 3.45
 1 1 8 20.53 4.5
 -1 -1 -8 19.77 4.57
 1 -1 8 22.68 4.57
 -1 1 -8 18.56 4.64
 -1 1 -8 6.91 1.98
 -1 -1 -8 13.47 2.57
 1 1 9 407.17 14.05
 -1 -1 -9 423.69 12.11
 -1 1 -9 413.96 14.65
 1 1 9 441.69 14.63
 1 -1 9 399.71 14.43
 -1 -1 -9 427.75 14.74
 1 1 10 71.44 6.47
 -1 1 -10 83.47 3.73
 -1 -1 -10 71.62 4.19
 -1 1 -10 80.2 6.85
 -1 -1 -10 73.89 6.76
 1 -1 10 87.51 6.83
 1 1 10 80.42 6.63
 -1 1 -11 34.65 2.97
 -1 -1 -11 36.71 6.07
 1 -1 11 47.31 5.86
 1 1 11 40.44 5.78
 1 1 11 37.86 5.72
 1 1 12 3.48 5.01
 1 -1 12 0.61 4.35
 -1 1 -12 5.81 4.2
 1 -1 12 2.63 4.92
 1 1 12 4.54 4.97
 -1 -1 -12 7.89 5.22
 1 -1 13 210.93 11.33
 -1 1 -13 207.05 9.93
 1 1 13 219.86 11.38
 1 -1 13 215.86 11.47
 -1 -1 -13 226.21 11.87
 1 1 13 191.75 10.51
 1 1 14 -3.74 6.78
 1 -1 14 12.42 5.57
 -1 1 -14 1.8 4.51
 1 1 14 7.74 6.11
 1 -1 14 4.85 6.11
 -1 -1 -14 -0.24 6.76
 1 1 15 228.62 12.62
 1 -1 15 221.6 12.51
 -1 1 -15 206.63 10.82
 -1 -1 -15 227.56 13.1
 1 -1 15 215.25 12.3
 1 1 16 75.41 8.85
 1 -1 16 82.55 9.23
 1 -1 16 73.43 9.29
 -1 -1 -16 62.03 9.28
 1 1 17 83.33 9.59
 1 -1 17 83.89 9.54
 1 -1 17 80.12 8.16
 1 1 17 98.78 8.64
 1 -1 18 26.57 8.45
 1 1 18 37.19 8.82
 1 -1 18 25.03 8.17
 1 -1 18 46.41 7.6
 1 1 18 46.22 7.6
 1 1 19 332.56 15.72
 1 -1 19 322.97 15.37
 1 -1 19 337.59 17.61
 1 1 19 346.51 17.8
 1 1 19 324.24 17.42
 1 -1 19 306.5 17.23
 -1 -1 -19 273.43 14.52
 1 -1 19 312.7 15.39
 1 1 19 298.66 15.31
 -1 -1 -20 -0.22 6.35
 1 -1 20 -2.07 8.84
 1 1 20 -17.5 10.37
 1 1 20 3.78 7.47
 1 -1 20 10.87 7.35
 1 1 20 -13.22 9.37
 1 -1 20 -13 9.33
 1 1 20 -17.36 9.58
 1 -1 20 -9.56 8.46
 1 1 21 163.46 13.97
 1 -1 21 154.47 13.47
 1 -1 21 142.97 11.59
 1 1 21 153.65 12.08
 1 1 21 128.07 11.66
 1 -1 21 123.29 11.65
 1 -1 21 165.85 13.42
 1 1 21 146.73 13.26
 1 1 22 -0.4 8.94
 1 -1 22 -0.78 8.92
 1 1 22 4.26 7.76
 1 -1 22 -1.33 7.54
 1 -1 22 -0.22 7.93
 1 1 22 0.78 8.36
 1 -1 22 -6.77 8.36
 1 -1 23 2.52 7.93
 1 1 23 14.32 8.24
 1 1 23 13.12 9.17
 1 -1 23 13.79 9.22
 1 -1 23 3.78 8.57
 1 1 23 4.92 8.57
 1 -1 24 9.43 8.41
 1 1 24 13.79 8.68
 1 -1 24 -6.19 10.74
 1 1 24 -2.24 10.32
 1 -1 24 2.65 9.71
 1 1 24 10.76 9.4
 -1 -2 25 8.53 8.37
 -1 2 25 4.67 8.74
 -1 2 25 1.39 9.95
 -1 -2 25 8.66 9.86
 -1 -2 25 4.49 8.55
 -1 2 25 11.03 8.94
 -1 -2 24 23.92 8.86
 -1 2 24 29.2 9.33
 -1 2 24 34.16 10.57
 -1 -2 24 41.43 10.63
 -1 2 24 43.09 9.93
 -1 -2 24 26.86 9.42
 -1 2 23 35.93 10.92
 -1 2 23 35.43 9.67
 -1 -2 23 70.25 10.62
 -1 -2 23 43.35 11.12
 -1 2 23 51.73 9.68
 -1 -2 23 51.17 9.4
 -1 -2 22 152.45 11.95
 -1 2 22 155 12.57
 -1 -2 22 176.47 14.43
 -1 2 22 200.16 14.75
 -1 2 22 159.04 13.08
 -1 -2 22 181.46 13.4
 -1 2 21 5.45 8.92
 -1 2 21 8.26 7.59
 -1 -2 21 5.65 7.67
 -1 -2 21 -1.44 8.98
 -1 2 21 16.76 7.9
 -1 -2 21 14.04 7.36
 -1 -2 20 47.57 9.15
 -1 -2 20 45.26 8.63
 -1 2 20 48.61 8.5
 -1 2 20 52.86 9.35
 1 -2 -20 41.82 5.73
 -1 2 20 44.92 8.31
 -1 -2 20 40.66 7.81
 -1 2 19 20.78 6.43
 -1 -2 19 27.68 8.37
 1 2 -19 26.68 5.41
 -1 2 19 27.91 7.72
 -1 -2 19 35.43 7.99
 -1 2 19 23.02 8.03
 1 2 -19 19.71 4.8
 1 -2 -19 26.15 5.49
 -1 -2 19 36.29 7.48
 -1 2 19 33.62 7.65
 1 2 -18 498.22 18.39
 -1 2 18 490.4 18.76
 -1 -2 18 519.02 21.64
 -1 -2 18 493.52 19.99
 -1 2 18 537.46 20.91
 1 -2 -18 519.23 18.19
 1 2 -18 472.72 17.21
 1 -2 -17 0.29 7.92
 -1 2 17 1.79 5.93
 -1 2 17 0.84 6.44
 -1 -2 17 10.28 6.11
 1 2 -17 2.61 4.41
 -1 2 17 -6.83 7.41
 -1 -2 17 -2.05 6.67
 -1 2 17 1.38 3.06
 1 -2 -17 6.13 4.83
 1 2 -17 -4.94 4.88
 -1 -2 16 200.38 11.75
 1 -2 -16 210.88 12.15
 1 2 -16 158.12 8.42
 -1 2 16 203.93 10.68
 -1 -2 16 190.22 10.1
 -1 -2 16 182.12 10.86
 -1 2 16 191.65 10.94
 -1 2 16 198.04 11.66
 1 -2 -16 180.08 8.62
 -1 2 16 182.53 9.26
 -1 -2 15 11.34 6.43
 -1 2 15 15.49 6.55
 1 -2 -15 3.05 7.45
 -1 2 15 -1.71 6.02
 -1 2 15 19.94 6.23
 1 2 -15 10.38 4.17
 -1 -2 15 9.23 5.48
 -1 2 15 10.34 3.14
 1 -2 -15 7.32 4.85
 1 2 -14 1250.12 39.26
 -1 2 14 1191.23 38.29
 -1 2 14 1305.17 39.58
 -1 2 14 1321.49 42.12
 -1 2 14 1280.24 41.02
 -1 -2 14 1291.23 42.08
 1 -2 -14 1346.5 42.68
 -1 -2 14 1228.97 41.52
 1 -2 -14 1295.16 39.43
 1 2 -13 248.26 10.26
 -1 2 13 251.62 9.48
 -1 2 13 264.21 10.84
 -1 2 13 268.05 12.81
 -1 -2 13 317.73 11.85
 -1 -2 13 295.71 13.12
 1 -2 -13 288.25 13.23
 -1 -2 13 312.17 12.64
 1 -2 -13 283.04 10.82
 1 2 -12 1719.22 51.4
 -1 2 12 1711.07 50.69
 -1 2 12 1703.81 51.57
 -1 2 12 1698.26 53.69
 -1 -2 12 1617.15 52.2
 1 -2 -12 1751.26 54
 -1 -2 12 1695.27 53.82
 1 -2 -12 1647.45 51.61
 -1 -2 12 1644.15 53.21
 -1 2 11 189.75 6.83
 -1 2 11 168.23 7.94
 -1 2 11 177.03 9.6
 -1 2 11 169.74 8.97
 -1 -2 11 180.23 8.54
 1 -2 -11 163.86 9.65
 -1 -2 11 181.08 9.88
 1 -2 -11 163.29 7.84
 -1 -2 11 180.38 9.04
 -1 2 10 2220.95 67.67
 -1 -2 10 2149.4 66.43
 -1 2 10 2194.66 66.95
 -1 -2 10 2152.51 67.64
 1 -2 -10 2200.22 67.77
 -1 -2 10 2146.01 67.21
 -1 2 10 2206.88 65.2
 -1 2 10 2217.37 65.82
 -1 2 9 60.6 5.73
 -1 -2 9 73.56 5.01
 -1 2 9 66.08 5.44
 1 -2 -9 63.81 5.89
 -1 -2 9 75 6.03
 -1 -2 9 79.61 5.39
 -1 2 9 54.51 3.67
 -1 2 9 70.81 4.68
 -1 2 8 879.04 26.99
 -1 2 8 857.16 28.45
 -1 -2 8 862.78 28.55
 1 -2 -8 900.32 28.6
 -1 -2 8 844.13 28.08
 -1 2 8 891.4 26.63
 -1 -2 8 875.81 27.56
 -1 2 8 903.72 28.12
 -1 2 7 4.71 2.52
 -1 2 7 7.13 3.3
 1 -2 -7 8.82 3.43
 -1 -2 7 6.94 3.33
 -1 -2 7 5.94 2.78
 -1 2 7 6.78 3.23
 -1 2 7 3.52 1.86
 -1 2 6 3580.61 103.85
 1 2 -6 3517.86 104.93
 -1 2 6 3440.74 105.06
 -1 -2 6 3526.27 105.21
 1 2 -6 3485.73 103.74
 -1 2 6 3509.72 104.86
 -1 -2 6 3543.05 104.36
 1 2 -5 72.32 3.93
 -1 -2 5 70.47 3.96
 -1 2 5 72.88 4.26
 -1 2 5 70.56 4.25
 -1 -2 5 73.05 3.62
 -1 2 4 1405.4 42.78
 1 -2 -4 1425.68 42.97
 -1 -2 4 1411.81 42.48
 1 2 -4 1408.97 42.45
 -1 2 4 1473.44 43.03
 1 -2 -4 1421.04 42.3
 1 -2 -4 1447.85 43.03
 1 2 -4 1408.75 42.94
 -1 -2 4 1418.59 42.9
 -1 2 4 1446.4 43.04
 -1 2 3 159.03 6.11
 -1 2 3 176.38 6.22
 1 -2 -3 168.8 6.2
 -1 2 3 171.5 5.95
 1 -2 -3 161.97 6.08
 -1 2 3 159.06 6.05
 -1 -2 3 166.75 6.01
 1 2 -3 175.19 6.08
 1 -2 -3 170.2 6.03
 1 -2 -2 1644.26 48.14
 -1 2 2 1648.06 48.17
 1 -2 -2 1624.97 48.04
 1 2 -2 1611.73 48.15
 -1 -2 2 1593.34 48.12
 1 -2 -2 1615.13 48.03
 -1 2 2 1620.15 48.06
 -1 2 2 1572.49 48.13
 -1 -2 2 1621.87 47.95
 1 2 -2 1611.04 47.94
 1 2 -1 360.63 11.48
 -1 -2 1 366.11 11.49
 -1 2 1 360.13 11.49
 -1 -2 1 374.76 11.28
 1 2 0 479.39 14.97
 -1 -2 0 485.15 14.99
 -1 2 0 473.36 15.02
 1 2 0 494.25 14.78
 -1 2 0 497.89 14.87
 1 -2 0 499.09 14.86
 1 -2 0 474.65 14.98
 -1 2 0 486.14 14.99
 -1 2 -1 644.1 19.92
 1 -2 1 659.84 19.93
 1 2 1 653.38 19.85
 -1 2 -1 667.47 19.98
 1 -2 1 669.52 19.98
 1 -2 1 637.92 19.53
 1 2 2 6.82 2.48
 -1 -2 -2 4.7 2.4
 -1 2 -2 5.36 1.89
 1 -2 2 4.18 1.91
 1 -2 2 6.2 1.97
 -1 2 -2 2.2 1.89
 -1 -2 -2 4.37 2.1
 -1 -2 -2 4.56 1.49
 -1 -2 -3 5447.8 158.52
 1 2 3 5536.58 158.57
 1 -2 3 5358.87 158.73
 1 2 3 5175.97 157.98
 -1 -2 -3 5321.6 158.59
 1 2 3 5374.47 158.65
 -1 2 -3 5528.57 158.57
 1 -2 3 5396.01 158.47
 -1 -2 -4 132.4 5.74
 1 2 4 142.48 5.78
 1 2 4 124.77 5.5
 -1 2 -4 112.85 5.26
 1 -2 4 104.68 5.34
 1 2 4 116.64 4.61
 1 2 5 17.76 3.45
 1 2 5 14.1 2.21
 1 2 5 16.92 3.08
 1 -2 5 22.97 3.17
 -1 2 -5 15.37 2.7
 1 -2 6 63.13 4.73
 1 2 6 70.17 4.79
 1 2 6 68.12 4.65
 1 -2 6 69.85 4.71
 1 2 6 69.19 3.56
 1 -2 7 88.16 5.62
 1 2 7 72.32 5.45
 1 2 7 74.42 5.3
 -1 2 -7 80.73 4.96
 -1 -2 -7 79.84 5.48
 1 -2 7 91.19 5.56
 1 -2 8 188.67 8.93
 1 2 8 188.87 8.72
 1 2 8 181.79 8.75
 1 -2 8 197.05 9.12
 -1 -2 -8 200.4 9.17
 -1 2 -8 178.12 8.2
 -1 2 -9 263.36 8.93
 1 2 9 241.26 9.3
 1 -2 9 296.64 10.33
 1 2 9 230.88 9.5
 -1 -2 -9 258.18 10.05
 1 -2 9 297.49 10.22
 1 2 10 174.71 8.46
 1 -2 10 161.36 8.64
 1 -2 10 176.14 8.92
 -1 -2 -10 192.86 9.03
 -1 2 -10 192.16 8.05
 1 2 10 191.59 8.84
 1 2 11 305.98 11.6
 1 -2 11 368.32 12.92
 -1 -2 -11 321.92 12.62
 1 -2 11 344.66 12.47
 1 2 11 319.02 12.25
 -1 2 -11 393.73 11.77
 1 2 12 13.23 5.36
 1 -2 12 8.03 4.97
 -1 -2 -12 8.41 5.57
 1 -2 12 12.43 5.2
 -1 2 -12 6.74 2.14
 -1 2 -12 9.98 4.27
 1 2 12 7.41 5.63
 1 2 13 172.39 10.45
 1 -2 13 189.28 11.12
 -1 -2 -13 197.39 11.53
 1 -2 13 201.53 11.28
 1 2 13 211.59 11.27
 1 2 14 182.7 10.37
 1 -2 14 191.43 11.01
 -1 -2 -14 227.02 11.87
 1 -2 14 188.33 11.06
 1 2 14 187.63 11.04
 -1 2 -14 148.74 9.22
 1 2 15 15.36 6.93
 1 -2 15 20.34 6.89
 -1 -2 -15 12.23 7.16
 1 -2 15 18.52 7.22
 -1 2 -15 28.07 5.81
 1 2 15 6.08 7.46
 1 -2 16 389.12 17.52
 -1 -2 -16 421.44 18.46
 1 -2 16 387.6 17.68
 1 -2 17 63.07 8.92
 1 -2 17 67.32 7.47
 1 2 17 52.87 7.59
 -1 -2 -18 353.72 19.05
 1 2 18 366.63 16.95
 1 -2 18 383.95 16.6
 1 2 18 376.02 18.76
 1 -2 18 392.68 18.78
 1 2 18 386.73 18.8
 1 -2 19 29.37 8.67
 1 2 19 11.96 9.29
 1 2 19 44.14 7.96
 1 -2 19 47.17 7.75
 1 2 19 19.12 8.81
 1 -2 19 2.26 10.02
 1 2 19 -0.76 9.35
 1 -2 19 14.5 8.9
 1 2 20 193.71 12.69
 1 -2 20 191.33 12.11
 -1 -2 -20 144.29 10.98
 1 -2 20 184.72 14.01
 1 2 20 202.26 14.01
 1 2 20 203.99 14.35
 1 -2 20 189.84 14.01
 1 2 20 152.64 12.01
 1 -2 20 170.02 12.56
 1 2 21 5.54 7.94
 1 -2 21 -0.97 7.21
 -1 -2 -21 0.93 6.42
 1 -2 21 -6.89 8.54
 1 -2 21 -5.72 9.19
 1 2 21 -7.83 9.23
 1 -2 21 -8.82 9.61
 1 2 21 -0.38 9.25
 1 -2 22 40.35 8.94
 1 2 22 57 9.83
 1 -2 22 39.78 9.29
 1 -2 22 58.85 10.31
 1 2 22 53.87 9.97
 1 -2 22 51.95 10.39
 1 2 22 52.33 10.82
 1 2 23 6.82 10.04
 1 -2 23 24.47 9.92
 1 -2 23 21.65 9.66
 1 2 23 13.96 9.25
 1 -2 23 25.19 8.52
 1 2 23 21.23 8.81
 1 2 24 95.1 13.33
 1 -2 24 71.77 12.4
 1 2 24 109.1 11.91
 1 -2 24 78.52 10.74
 1 2 24 98.81 12.58
 1 -2 24 88.61 12.69
 -1 -3 25 11.45 10.85
 -1 3 25 6.54 10.58
 -1 -3 25 13.27 9.06
 -1 3 25 3.77 9.27
 -1 -3 25 10.78 8.43
 -1 3 25 11.68 8.85
 -1 -3 24 33.98 9.5
 -1 3 24 31.77 9.29
 -1 3 24 16.32 9.37
 -1 -3 24 27.59 8.64
 -1 -3 24 32.56 10.41
 -1 3 24 26.55 10.47
 -1 3 23 47.53 9.65
 -1 -3 23 40.51 9.78
 -1 -3 23 37.85 9.03
 -1 3 23 43.03 9.71
 -1 -3 23 37.36 10.55
 -1 3 23 52.88 10.85
 -1 3 22 8.06 8.79
 -1 -3 22 37.36 9.1
 -1 -3 22 23.32 7.9
 -1 3 22 24.89 8.79
 -1 -3 22 12.34 9.63
 -1 3 22 10.16 9.66
 -1 3 21 51.28 9.19
 -1 -3 21 52.08 9.16
 -1 3 21 61.87 9.21
 -1 -3 21 56.77 8.5
 -1 -3 21 79.31 10.43
 -1 3 21 67.41 10.49
 -1 3 20 -2.09 6.96
 -1 -3 20 0.63 6.91
 -1 3 20 -4.11 8.64
 -1 -3 20 -5.1 8.54
 -1 3 20 -1.05 7.09
 -1 -3 20 -0.65 6.75
 1 -3 -19 99.41 11.62
 -1 3 19 93.2 9.62
 -1 -3 19 104.35 9.08
 -1 -3 19 126.01 10.48
 -1 3 19 115.78 10.33
 1 -3 -19 114.22 7.49
 1 3 -19 70.28 6.81
 -1 3 19 100.01 10.94
 1 3 -19 75.09 6
 -1 -3 19 102.76 10.97
 -1 -3 18 95.82 9.65
 -1 3 18 72.21 9.29
 1 -3 -18 81.48 7.28
 1 3 -18 75.16 6.55
 1 3 -18 61.26 5.99
 1 -3 -18 97.08 11.15
 -1 3 18 107.28 9.51
 -1 -3 18 112.61 9.08
 1 3 -17 185.82 8.92
 -1 -3 17 201.67 12.04
 1 -3 -17 204.05 13.22
 1 -3 -17 174.32 9.45
 -1 -3 17 191.03 10.59
 -1 3 17 194.28 11.55
 -1 3 16 40.55 7.19
 1 3 -16 41.83 5.11
 -1 -3 16 42.54 7.1
 -1 3 16 48.51 8.05
 -1 -3 16 41.01 8.05
 1 -3 -16 43.11 5.62
 1 -3 -16 48.4 8.5
 -1 3 15 1097.58 36.31
 1 3 -15 1157.14 36.09
 -1 -3 15 1137.48 38.79
 -1 3 15 1163.32 39.14
 -1 -3 15 1155.57 39.23
 1 -3 -15 1216 39.85
 1 -3 -15 1164.08 36.45
 -1 3 15 1136.5 38.14
 1 -3 -14 3.74 6.22
 -1 3 14 5.17 4.99
 1 3 -14 9.71 3.64
 -1 -3 14 9.42 5.2
 -1 3 14 7.97 6
 -1 -3 14 1.78 6.98
 1 -3 -14 7.93 4.51
 -1 3 14 13.59 5.69
 -1 3 13 393.73 14.47
 1 3 -13 382.61 14.05
 -1 -3 13 417.83 16.48
 -1 3 13 421.5 16.66
 -1 -3 13 427.71 16.97
 1 -3 -13 409.21 16.94
 1 -3 -13 404.59 14.62
 -1 -3 13 418.44 15.12
 -1 3 12 127.52 6.77
 1 3 -12 122.98 6.22
 -1 -3 12 135.82 8.19
 -1 3 12 131.99 8.48
 1 -3 -12 135.72 8.81
 -1 -3 12 139.35 8.69
 1 -3 -12 131.07 6.85
 -1 -3 12 134.57 7.26
 -1 3 11 1918.63 58.33
 1 3 -11 1873.93 58.14
 -1 -3 11 1943.8 60.19
 -1 3 11 1907.96 60.3
 -1 -3 11 1895.53 60.45
 1 -3 -11 2006.16 60.71
 -1 -3 11 1969.08 58.98
 1 -3 -11 1970.62 58.77
 1 3 -10 126.96 5.91
 -1 -3 10 142.71 7.79
 -1 3 10 141.24 8.23
 1 -3 -10 136.61 8.32
 -1 -3 10 140.47 8.23
 -1 -3 10 139.15 7
 -1 3 10 136.74 7.78
 1 -3 -10 127.18 6.75
 1 3 -9 1080.46 31.94
 -1 -3 9 1037 33.64
 -1 3 9 1037.83 33.86
 1 -3 -9 1075.93 34.13
 -1 -3 9 1078.01 34.08
 1 -3 -9 1032.18 32.68
 -1 3 9 1027.78 33.4
 -1 -3 9 1014.32 32.63
 -1 -3 8 33.53 3.52
 -1 3 8 30.93 4.26
 1 3 -8 22.75 2.54
 1 -3 -8 31.4 4.53
 -1 -3 8 35.69 3.97
 -1 -3 8 29.39 4.55
 -1 3 8 33.2 4.42
 1 -3 -8 30.15 3.79
 1 -3 -7 2098.4 65.36
 -1 3 7 2109.36 66.05
 -1 3 7 2146.65 65.85
 -1 -3 7 2299.03 65.2
 1 3 -7 2239.21 66.08
 1 -3 -7 2130.74 66.13
 1 3 -6 23.67 3.14
 -1 3 6 30.5 3.81
 -1 -3 6 21.45 2.64
 -1 3 6 23.83 3.39
 1 -3 -6 23 2.55
 1 -3 -5 637.02 20.37
 1 3 -5 693.89 21.45
 1 -3 -5 689.02 20.3
 -1 3 5 645.25 20.92
 -1 3 5 693.61 21.46
 -1 -3 5 673.26 20.54
 -1 3 5 684.2 21.38
 -1 3 4 3055.96 88.88
 1 3 -4 2856.34 88.02
 -1 3 4 2920.62 88.49
 -1 3 4 3061.58 88.98
 -1 3 4 3104.25 88.9
 1 -3 -4 3135.08 88.86
 -1 -3 4 2955.89 88.8
 1 3 -4 3007.47 88.88
 -1 3 3 324.82 10.32
 1 -3 -3 328.81 10.27
 -1 3 3 315.93 9.92
 1 -3 -3 323.33 9.96
 -1 -3 3 276.32 10.12
 1 3 -3 282.53 10.17
 1 3 -3 288.41 9.62
 1 -3 -3 314.17 10.21
 1 -3 -3 302.92 10.15
 -1 3 3 302.33 10.18
 -1 3 3 294.57 10.28
 1 -3 -3 307.26 10.27
 1 3 -2 641.68 20.23
 -1 3 2 671.19 20.18
 1 -3 -2 667 20.13
 -1 3 2 637.77 20.24
 1 -3 -2 639.75 20.21
 1 -3 -2 639.78 20.08
 1 -3 -2 678.87 20.25
 1 3 -2 656.58 20.28
 -1 -3 2 659.89 19.87
 1 -3 -1 717.28 21.8
 1 3 -1 740.78 21.78
 1 -3 -1 747.77 21.98
 -1 -3 1 715.17 22.02
 1 3 -1 675.57 21.97
 -1 3 1 705.43 22.02
 -1 3 1 726.2 21.75
 -1 3 0 139.68 4.74
 1 -3 0 138.62 4.72
 1 3 0 122.23 4.78
 -1 -3 0 121.37 4.8
 -1 -3 0 121.2 4.43
 -1 3 0 127.66 4.94
 1 -3 0 134.03 4.94
 1 3 0 118.61 4.45
 -1 3 0 133.88 4.99
 1 -3 0 135.74 4.72
 -1 3 0 140.08 4.75
 1 -3 1 310.74 10.28
 -1 3 -1 308.53 10.28
 -1 3 -1 312.78 9.82
 1 -3 1 300.41 9.78
 1 3 1 328.55 10.19
 -1 3 -1 321.8 10.26
 1 -3 1 305.57 10.2
 1 3 2 1051.29 30.88
 -1 3 -2 976.72 30.18
 1 -3 2 1019.57 30.86
 -1 3 -2 987.36 30.79
 -1 3 -2 1051.01 30.96
 1 -3 2 1034.33 30.93
 -1 -3 -3 703.63 20.72
 1 -3 3 681.47 20.62
 -1 3 -3 642.89 20.62
 -1 3 -3 609.14 19.7
 1 3 3 681.2 20.18
 -1 3 -3 679.65 20.9
 1 -3 3 644.6 20.81
 -1 -3 -3 668.63 19.86
 -1 -3 -3 680.29 20.83
 -1 3 -4 541.03 17.13
 1 3 4 518.21 16.18
 1 3 4 510.78 16.95
 -1 -3 -4 509.16 16.73
 1 -3 4 507.69 16.54
 -1 3 -5 234.07 8.19
 1 3 5 213.96 8.26
 -1 -3 -5 201.5 8.26
 1 3 5 185.82 7.44
 1 -3 5 189.31 8.27
 1 3 5 208.54 8.49
 1 3 6 2367.78 69.81
 1 -3 6 2359.42 70.46
 -1 3 -6 2396.47 69.75
 1 -3 6 2304.89 70.19
 1 3 6 2241.99 70.15
 -1 -3 -6 2336.25 70.26
 1 3 6 2256.13 69.12
 1 3 7 42.08 4.94
 1 -3 7 61.33 4.96
 -1 3 -7 44.58 4.1
 1 -3 7 57.85 4.96
 -1 -3 -7 40.64 4.86
 1 3 7 52.42 4.91
 1 3 7 49.7 3.77
 1 -3 8 231.65 10.27
 -1 3 -8 232.14 9.47
 1 -3 8 234.07 10.2
 -1 -3 -8 233.9 10.33
 1 3 8 234.37 10.06
 1 3 8 233.74 10.24
 1 -3 9 201.7 9.51
 -1 3 -9 185.17 8.49
 -1 -3 -9 185.39 9.39
 1 -3 9 193.38 9.3
 1 3 9 174.44 9.04
 1 3 9 187.26 9.3
 1 -3 10 52.03 5.58
 -1 3 -10 39.16 4.8
 1 -3 10 43.42 5.74
 -1 -3 -10 40.89 5.75
 1 3 10 45.12 5.77
 1 3 10 39.3 5.75
 1 3 11 32 5.86
 -1 3 -11 51.51 5.12
 1 -3 11 45.45 5.73
 -1 -3 -11 48.29 6.24
 1 -3 11 36 5.93
 1 3 11 45.04 6
 -1 3 -12 1022.87 22.75
 1 -3 12 1055.81 25.07
 -1 -3 -12 1021.72 24.88
 1 -3 12 1017.78 24.5
 1 3 12 990.23 22.94
 1 3 12 957.52 24.3
 1 -3 13 265.08 12.42
 -1 -3 -13 246.38 12.7
 1 -3 13 251.86 12.23
 1 3 13 250.33 12.21
 1 3 13 198.5 11.28
 -1 3 -13 203.1 10.47
 1 -3 14 55.7 7.09
 -1 -3 -14 41.2 7.5
 1 -3 14 46.1 7.38
 1 3 14 51.47 7.19
 1 3 14 33.18 7.03
 -1 3 -14 43.26 5.81
 1 -3 15 488.71 20
 1 -3 15 464.47 19.88
 -1 -3 -15 516.4 20.67
 1 3 15 485.99 19.9
 1 3 15 465.78 18.63
 -1 3 -15 444.43 17.95
 -1 3 -16 124.02 8.95
 1 -3 16 161.79 11.13
 1 -3 16 138.86 11.27
 -1 -3 -16 152.7 11.72
 1 -3 17 392.45 19.28
 1 3 17 450.01 18.36
 1 -3 17 418.7 17.13
 -1 -3 -17 440.82 20.33
 -1 -3 -18 396.28 20.41
 1 -3 18 392.91 17.17
 1 3 18 417.32 18.16
 1 -3 18 419.52 19.94
 1 3 18 424.12 19.74
 1 -3 19 272.33 14.15
 1 3 19 307.18 15.21
 1 -3 19 272.57 16.53
 1 3 19 252.57 14.48
 -1 -3 -19 306.39 17.66
 1 -3 19 281.94 16.66
 1 3 19 327.36 17.07
 1 3 20 -12.67 9.31
 1 -3 20 9.5 8.12
 1 -3 20 5.51 7.04
 1 3 20 6.16 7.18
 1 -3 20 -13.13 10.01
 1 -3 20 -1.12 8.64
 1 3 20 0.36 8.63
 1 3 21 219.16 14.51
 1 -3 21 167.45 13.95
 1 -3 21 139.71 12.3
 1 3 21 183.94 12.91
 1 -3 21 144.24 11.83
 1 3 21 195.56 14.63
 1 -3 21 165.54 13.87
 1 3 22 -4.69 8.8
 1 -3 22 -5.69 8.41
 1 -3 22 -9.7 8.58
 1 -3 22 -10.18 9.87
 1 3 22 -7.33 10.17
 1 -3 22 -5.95 7.38
 1 3 22 -1.21 8.29
 1 3 23 95.12 12.41
 1 -3 23 86.31 11.87
 1 3 23 97.98 12.98
 1 -3 23 84.01 12.04
 1 -3 23 74.78 9.97
 1 3 23 87.79 11.22
 1 3 24 32.2 10.96
 1 -3 24 40.46 10.92
 1 3 24 38.5 9.93
 1 -3 24 37.19 9.06
 1 3 24 28.09 11.58
 1 -3 24 24.53 10.8
 -1 4 25 103.88 13.77
 -1 -4 25 119.43 12.93
 -1 4 25 123.15 12.68
 -1 -4 25 97.63 13.62
 -1 -4 25 83.48 11.08
 -1 4 25 102.75 12.13
 -1 4 25 104.59 12.47
 -1 -4 24 7.2 8.93
 -1 4 24 4.79 9.16
 -1 -4 24 3.49 10.84
 -1 4 24 12.1 9.13
 -1 -4 24 6.23 7.93
 -1 4 24 3.13 10.77
 -1 -4 23 47.01 9.91
 -1 -4 23 50.2 11
 -1 4 23 16.38 10.01
 -1 4 23 33.4 9.57
 -1 -4 23 43.24 8.87
 -1 4 23 20.82 9.11
 -1 -4 22 68.97 11.1
 -1 4 22 87.12 11.56
 -1 4 22 65.93 10.14
 -1 -4 22 51.55 9
 -1 -4 22 70 10.34
 -1 4 22 63.14 10.13
 -1 -4 21 -5.48 8.87
 -1 4 21 0.37 8.12
 -1 -4 21 5.06 6.85
 -1 4 21 7.73 7.6
 -1 4 21 4.43 7.48
 -1 -4 21 1.71 7.44
 -1 4 20 63.77 9.28
 -1 -4 20 60.41 9.36
 -1 4 20 75.18 10.19
 -1 -4 20 67.48 10.47
 1 -4 -20 85.88 11.31
 -1 4 20 66.79 9.3
 -1 -4 20 53.71 8.15
 -1 4 19 156.1 11.73
 -1 -4 19 182.09 12.24
 -1 4 19 185.54 12.71
 -1 -4 19 180.66 12.89
 1 -4 -19 164.16 13.44
 -1 -4 19 178.44 10.94
 -1 4 19 174.05 11.68
 1 -4 -18 237.62 15.2
 -1 -4 18 231.66 13.89
 -1 4 18 282.24 13.89
 -1 -4 18 238.79 12.56
 1 -4 -17 10.05 5.12
 1 -4 -17 5.41 7.68
 -1 -4 17 7.02 5.64
 -1 4 17 10.82 6.65
 -1 -4 17 8.27 6.15
 -1 -4 16 463.28 19.83
 -1 4 16 476.88 20.33
 1 -4 -16 525.92 21.18
 -1 -4 16 484.26 20.58
 -1 4 16 487.03 19.48
 1 -4 -16 483.31 17.66
 -1 -4 15 1.62 5.19
 -1 4 15 -5.19 6.83
 -1 -4 15 -4.81 7.38
 1 -4 -15 -2.57 6.9
 -1 4 15 2.76 5.9
 1 -4 -15 -1.85 4.73
 -1 -4 14 451.15 18.76
 -1 4 14 490.28 19.36
 -1 -4 14 467.54 19.22
 1 -4 -14 533.11 20.03
 -1 4 14 501.56 18.71
 -1 -4 14 443.4 17.26
 1 -4 -14 492.83 17.12
 -1 -4 13 20.33 5.18
 -1 4 13 10.34 5.44
 1 -4 -13 14.52 5.68
 -1 -4 13 14.23 5.6
 -1 -4 13 19.65 4.58
 -1 4 13 21.06 5.55
 1 -4 -13 16.48 4.53
 -1 -4 12 363.8 15.72
 -1 4 12 435.39 16.47
 1 -4 -12 424.23 16.62
 -1 -4 12 391.67 16.26
 -1 -4 12 383.84 14.53
 1 -4 -12 432.54 14.76
 -1 -4 11 126.36 7.91
 -1 4 11 157.22 8.77
 1 -4 -11 162.89 9.05
 -1 -4 11 136.4 8.6
 -1 -4 11 129.01 6.98
 1 -4 -11 144.55 7.25
 -1 -4 10 3515.86 107.97
 -1 4 10 3567.52 108.13
 1 -4 -10 3664.48 108.43
 -1 -4 10 3615.12 108.29
 1 -4 -10 3615.31 106.82
 -1 -4 10 3537.59 106.57
 -1 4 10 3506.52 107.56
 -1 4 9 20.08 4.62
 -1 -4 9 21.1 3.68
 1 4 -9 18.6 4.3
 -1 -4 9 20.97 4.28
 -1 4 9 14.95 4.66
 1 -4 -9 16.4 4.81
 1 -4 -9 15.75 3.99
 -1 -4 9 15.96 4.96
 1 -4 -8 741.55 24.69
 -1 4 8 743.53 24.63
 1 -4 -8 765.29 23.8
 1 4 -8 729 24.47
 -1 -4 8 727.48 24.47
 -1 4 8 754.58 24.35
 -1 -4 8 726.19 23.27
 1 -4 -7 26.07 3.22
 -1 -4 7 23.1 2.92
 -1 4 7 27.71 3.98
 -1 4 7 27.92 3.97
 -1 -4 7 24.03 3.65
 1 -4 -7 26.15 3.99
 1 -4 -7 31.7 3.66
 1 4 -7 23.91 3.63
 -1 -4 6 52.34 2.51
 -1 4 6 48.75 4.14
 -1 -4 6 43.02 2.98
 1 -4 -6 46.66 3.25
 1 -4 -6 53.77 3.97
 -1 4 6 47.92 3.52
 1 4 -6 49.78 4.02
 -1 4 6 56.67 4.24
 -1 4 5 4966.27 147.9
 1 4 -5 5084.76 148.07
 1 4 -5 5070.91 146.92
 -1 4 5 5037.32 148.03
 -1 4 5 5028.61 148.13
 -1 4 5 4811.78 147.35
 1 -4 -5 4918.6 147.66
 1 -4 -4 5333.37 152.45
 -1 4 4 5190.39 152.05
 -1 4 4 5301.14 152.73
 1 4 -4 4926.74 151.47
 -1 4 4 5391.89 152.59
 1 -4 -4 5226.1 152.64
 1 4 -4 5142.58 151.67
 1 4 -4 5181.99 152.68
 -1 4 4 5239.51 152.57
 1 4 -3 190.71 7.03
 -1 -4 3 183.31 6.95
 -1 -4 3 201.53 6.38
 1 -4 -3 159.82 6.35
 -1 4 3 176.85 6.93
 1 -4 -3 170.1 6.89
 1 -4 -3 190.05 7.03
 1 -4 -3 188.34 7.03
 1 -4 -3 177.04 6.97
 -1 4 3 174.53 7.03
 1 -4 -2 791.34 25.3
 -1 4 2 767.24 25.3
 1 -4 -2 802.77 25.21
 -1 4 2 836.63 25.31
 1 -4 -2 833.29 25.3
 1 4 -2 808.51 25.24
 -1 -4 2 830.05 25.29
 1 4 -2 849.98 25.2
 1 4 -2 842.71 25.47
 1 -4 -2 829.51 25.15
 -1 4 2 836.59 25.18
 1 -4 -1 875.05 26.04
 1 -4 -1 899.64 26.27
 -1 4 1 903.82 26.29
 -1 -4 1 847.74 26.07
 1 -4 -1 857.1 26.29
 -1 4 1 840.77 26.28
 1 4 -1 874.54 26.13
 -1 -4 1 817.45 26.26
 1 4 -1 812.79 26.23
 1 -4 0 143.65 5.54
 -1 4 0 148.7 5.6
 -1 -4 0 159.06 5.67
 -1 -4 0 148.68 5.66
 1 4 0 149.24 5.65
 1 4 0 155.77 5.47
 -1 -4 0 156.55 5.43
 1 -4 0 130.45 5.78
 1 -4 0 153.06 5.57
 -1 4 0 151.09 5.6
 1 -4 1 66.75 3.85
 -1 4 -1 65.55 3.79
 1 -4 1 62.41 3.14
 1 4 1 73.61 3.66
 -1 -4 -1 78.89 3.65
 -1 4 -1 68.75 3.26
 1 -4 1 68.12 3.63
 -1 4 -1 66.44 3.59
 -1 4 -2 6515.71 189.49
 1 -4 2 6480.75 189.45
 1 -4 2 6446.75 189.42
 -1 4 -2 6245.08 189.37
 -1 4 -2 6261.07 188.73
 -1 -4 -2 6645.05 189.37
 1 4 2 6477.5 189.39
 -1 4 -3 593.23 18.26
 1 4 3 600.7 18.7
 -1 4 -3 572 19.16
 1 4 3 620.81 19.33
 -1 4 -3 630.12 19.42
 -1 -4 -4 1590.47 46.89
 -1 -4 -4 1533.76 45.9
 1 -4 4 1636.32 46.9
 1 4 4 1558.78 46.49
 -1 4 -4 1465.95 45.85
 -1 4 -4 1607.92 47.41
 1 4 4 1626.61 47.32
 -1 4 -5 748.77 22.54
 -1 -4 -5 672.48 21.81
 1 4 5 668.8 22.19
 1 4 5 671.68 21.36
 1 -4 5 672.63 21.64
 -1 -4 -6 127.18 6.75
 1 -4 6 153.41 7.25
 1 4 6 142.83 7.07
 -1 -4 -6 149.2 7.1
 1 -4 6 146.38 6.32
 1 4 6 147.05 6.13
 1 -4 7 4236.79 127.4
 1 4 7 4244.85 126.02
 1 4 7 4230.69 127.25
 -1 -4 -7 4371.83 127.31
 -1 -4 -7 4122.41 126.52
 1 -4 7 4324.35 127.12
 1 -4 8 7.28 4.05
 1 4 8 14 4.9
 1 4 8 12.99 4.61
 -1 -4 -8 14.46 4.8
 1 -4 8 10.92 4.5
 1 -4 9 209.7 10.21
 1 4 9 213.22 9.7
 1 4 9 223.62 10.31
 1 -4 9 212 10.12
 -1 -4 -9 223.92 10.44
 -1 4 -9 221.03 9.26
 1 -4 10 6.66 4.11
 1 4 10 3.46 4.85
 1 4 10 5.83 4.41
 1 -4 10 5.33 4.5
 -1 -4 -10 1.74 4.57
 -1 4 -10 5.73 3.5
 1 -4 11 360.74 15.08
 1 4 11 363.49 14.25
 1 4 11 376.58 15.09
 -1 -4 -11 379.63 15.45
 1 -4 11 375.65 15.03
 -1 4 -11 346.11 13.72
 1 -4 12 8.12 5.27
 1 4 12 -3.16 5.89
 1 4 12 4.76 5.74
 -1 -4 -12 6.42 6.23
 1 -4 12 0.98 5.76
 -1 4 -12 6.03 4.28
 1 -4 13 1078.3 35.99
 1 4 13 1035.37 34.29
 1 4 13 1060.92 35.69
 -1 -4 -13 1066.38 36.08
 1 -4 13 1021.6 35.58
 -1 4 -13 1024.91 33.89
 1 -4 14 324.32 14.68
 1 4 14 291.97 13.09
 1 4 14 304.2 14.37
 -1 -4 -14 310.54 14.97
 1 -4 14 294.72 14.42
 -1 4 -14 257.63 12.33
 1 -4 15 159.52 10.82
 1 4 15 117.99 9.65
 1 4 15 150.23 10.77
 -1 4 -15 139.01 8.75
 -1 -4 -15 139.92 11.23
 1 -4 15 149.58 10.68
 1 -4 16 446.56 19.57
 1 -4 16 435.65 16.99
 -1 -4 -16 487.41 20.64
 -1 -4 -17 337 17.54
 1 -4 17 319.45 17.08
 1 -4 17 325.14 14.48
 1 4 17 337.46 15.71
 1 4 18 159.94 12.72
 -1 -4 -18 170.06 13.6
 1 -4 18 139.3 12.55
 1 4 18 162.2 11.56
 1 -4 18 166.6 10.57
 1 4 19 139.39 12.38
 -1 -4 -19 122.82 13.11
 1 -4 19 146.78 12.37
 1 -4 19 145.65 10.35
 1 4 19 142.15 11.08
 1 -4 19 134.41 12.28
 1 -4 20 110.15 11.75
 1 -4 20 90.39 11.52
 1 4 20 107.02 11.86
 -1 -4 -20 106.03 12.49
 1 4 20 131.52 10.93
 1 -4 20 112.3 9.87
 1 -4 21 -3.11 8.18
 1 4 21 -13.38 9.58
 1 -4 21 -16.68 10.19
 1 4 21 -4.28 9.57
 -1 -4 -21 2.79 9.31
 1 4 21 -5.28 7.87
 1 -4 21 2.26 7.22
 1 -4 22 94.53 10.24
 1 4 22 128.42 12.14
 1 4 22 123.28 13.23
 1 -4 22 102.43 12.01
 1 -4 22 87.72 11.14
 1 -4 22 113.06 12.73
 1 4 23 0.88 10.45
 1 -4 23 1.67 11.06
 1 4 23 0.82 9.72
 1 -4 23 23.15 10.17
 1 4 23 22.17 9.17
 1 -4 23 22.72 8.42
 1 4 24 87.15 12.86
 1 -4 24 63.55 12.07
 1 4 24 57.7 10.82
 1 -4 24 56.3 9.85
 1 4 24 65.28 11.85
 1 -4 24 71.94 11.95
 -1 -5 25 -7.43 11.55
 -1 -5 25 4.25 9.53
 -1 5 25 -21.1 10.32
 -1 5 25 2.17 9.48
 -1 5 25 2.52 9.6
 -1 5 25 -4.82 10.99
 -1 -5 24 191.72 14.87
 -1 5 24 151.04 14.05
 -1 -5 24 181 15.55
 -1 5 24 161.56 15.54
 -1 -5 24 149.65 12.53
 -1 5 24 137.22 13.63
 -1 5 24 158.77 13.74
 -1 -5 23 84.52 11
 -1 5 23 72.72 10.84
 -1 5 23 74.02 12.12
 -1 -5 23 76.82 9.59
 -1 5 23 62.44 10.82
 -1 -5 23 63.8 11.85
 -1 -5 22 2.94 8.08
 -1 5 22 2 8.18
 -1 5 22 2.41 9.15
 -1 -5 22 1.79 7.04
 -1 5 22 1.56 8.35
 -1 -5 22 -5.88 9.42
 -1 -5 21 27.26 9.08
 -1 -5 21 30.06 8.61
 -1 5 21 26.31 9.13
 -1 5 21 30.66 8.44
 -1 -5 21 23.87 7.31
 1 -5 -21 19.15 9.42
 -1 5 21 27.2 8.22
 -1 5 20 135.06 12.46
 -1 5 20 153.03 11.61
 -1 -5 20 134.27 10.22
 1 -5 -20 127.97 12.92
 -1 -5 20 138.74 12.34
 -1 -5 20 124.71 11.69
 -1 5 20 121.89 11.44
 -1 -5 19 102.61 10.44
 -1 5 19 91.67 9.6
 -1 -5 19 85.21 8.65
 -1 5 19 101.61 11.08
 -1 -5 19 96.34 10.77
 1 -5 -19 95.81 11.53
 -1 5 18 15.1 7.26
 -1 -5 18 13.92 6.41
 1 -5 -18 7.77 8.39
 -1 -5 18 12.6 6.81
 -1 5 17 31.73 7.19
 -1 -5 17 26.63 6.78
 1 -5 -17 26.61 8.04
 -1 -5 16 13.32 6.35
 -1 5 16 12.48 6.54
 -1 5 16 14.35 6.92
 1 -5 -16 14.93 7.36
 -1 -5 16 6.23 7.37
 1 -5 -16 15.49 5.33
 -1 -5 15 220.22 12.54
 -1 5 15 237.23 12.27
 -1 5 15 253.56 13.1
 1 -5 -15 239.54 13.34
 -1 -5 15 247.44 13.07
 1 -5 -15 241.46 10.95
 -1 -5 14 17.75 5.68
 -1 5 14 14.67 5.67
 -1 -5 14 13.58 4.77
 -1 5 14 16.27 6.27
 -1 -5 14 13.1 6.16
 1 -5 -14 15.6 6.48
 1 -5 -14 14.18 4.93
 -1 -5 13 235.83 11.76
 -1 5 13 233.44 11.41
 -1 -5 13 228.1 10.06
 -1 5 13 231.83 11.96
 1 -5 -13 239.63 10.26
 1 -5 -13 241.27 12.38
 -1 -5 13 249.17 12.25
 1 -5 -12 4.53 5.28
 -1 -5 12 3.8 4.29
 -1 -5 12 4.19 3.9
 -1 5 12 6.48 5.08
 -1 -5 12 8.8 5.15
 1 -5 -12 9.06 4.3
 -1 -5 11 840.98 28.41
 -1 -5 11 820.53 26.63
 -1 5 11 813.16 28.41
 1 -5 -11 851.71 27.12
 -1 -5 11 861.87 28.77
 1 -5 -11 815.4 28.64
 1 -5 -10 89.94 6.97
 -1 -5 10 89.49 6.51
 1 5 -10 84.17 6.49
 -1 -5 10 84.22 5.29
 -1 5 10 89.06 6.92
 -1 -5 10 85.87 7.07
 1 -5 -10 76.01 5.84
 1 -5 -9 1593.29 49.71
 -1 -5 9 1591.62 51.27
 1 5 -9 1595.31 51.27
 -1 5 9 1667.64 51.44
 1 -5 -9 1724.22 51.67
 1 -5 -9 1746.79 50.52
 -1 -5 9 1583.84 49.73
 -1 5 9 1707.83 51.13
 1 -5 -8 40.75 4.28
 -1 5 8 51.3 5.22
 -1 -5 8 50.61 3.73
 -1 5 8 43.48 5.18
 -1 -5 8 51.35 4.94
 1 -5 -8 44.48 5.27
 1 5 -8 50.31 4.95
 1 -5 -8 43.97 4.58
 -1 5 7 11.3 3.74
 1 5 -7 12.55 3.48
 -1 5 7 8.94 3.77
 -1 -5 7 11.5 3.49
 1 -5 -7 11.18 3.75
 1 -5 -7 14.27 3.15
 -1 5 7 10.57 3.28
 1 -5 -7 14.11 3.57
 -1 -5 7 8.9 2.03
 -1 5 7 13.04 3.9
 -1 -5 7 7.96 2.47
 -1 5 6 2953.97 88.74
 1 5 -6 2912.6 88.91
 1 -5 -6 3062.25 88.52
 -1 5 6 2900.35 88.02
 1 5 -6 2905 87.39
 -1 5 6 3079.5 89.14
 -1 5 6 3044.86 88.96
 1 -5 -6 3030.17 88.94
 -1 -5 6 2835.96 88.83
 1 5 -5 1585 50.47
 -1 5 5 1716.72 50.41
 -1 5 5 1595.33 49.63
 -1 5 5 1675.2 50.65
 1 -5 -5 1720.66 50.24
 1 -5 -4 236.64 8.79
 1 -5 -4 219.61 8.08
 1 -5 -4 241.56 9
 -1 5 4 248.48 9.09
 1 5 -4 237.34 8.94
 -1 -5 4 244.31 7.95
 -1 5 4 231.89 8.76
 1 5 -3 1570.67 50.53
 1 -5 -3 1664.62 50.48
 1 -5 -3 1666.56 50.78
 -1 5 3 1631.22 50.82
 1 5 -3 1639.32 50.58
 -1 5 3 1768.68 50.6
 1 5 -3 1652.15 50.83
 1 -5 -3 1764.3 50.69
 -1 5 3 1782.76 50.73
 1 -5 -3 1653.29 50
 1 -5 -2 2392.03 74.45
 1 -5 -2 2471.14 74.24
 -1 5 2 2374.41 74.2
 1 5 -2 2486.09 74.61
 -1 5 2 2537.65 74.18
 1 -5 -2 2559.77 74.16
 1 -5 -2 2581.13 74.37
 -1 5 2 2563.28 74.37
 -1 -5 2 2497.07 74.36
 1 5 -2 2378.2 74.26
 1 5 -2 2552.59 74.28
 1 -5 -1 232.47 8.13
 -1 5 1 229.72 8.11
 -1 -5 1 236.13 8.19
 1 -5 -1 201.83 7.21
 1 5 -1 240.37 8.12
 -1 5 1 194.32 8.04
 1 -5 -1 229.41 7.75
 -1 -5 1 238.97 7.96
 1 5 -1 243.75 8.07
 1 5 0 446.6 14.86
 -1 5 0 448.53 14.17
 -1 -5 0 444.48 14.86
 1 -5 0 482.3 14.81
 1 -5 0 489.01 14.46
 1 -5 0 478.58 14.95
 -1 5 0 484.72 15
 1 -5 0 464.31 14.21
 1 -5 0 438.48 15.12
 1 5 0 451.72 14.72
 -1 -5 0 463.54 14.73
 -1 5 0 473.47 14.9
 -1 5 -1 140.28 5.52
 -1 5 -1 139.12 5.04
 -1 -5 -1 133 5.71
 -1 5 -1 145.73 5.82
 1 -5 1 142.22 5.8
 1 5 1 137.36 5.77
 -1 -5 -1 138.61 5.74
 -1 5 -1 141.85 6.02
 1 -5 1 143.21 6.05
 1 -5 1 142.47 5.32
 -1 -5 -2 297.1 10.02
 1 5 2 301.83 10.07
 1 -5 2 278.33 10.08
 -1 5 -2 276.37 10.06
 -1 5 -2 279.57 10.09
 -1 5 -2 266.43 9.35
 -1 5 -3 230.13 9.52
 -1 5 -3 240.65 9.68
 1 5 3 299.55 9.32
 -1 5 -3 237.64 8.65
 1 5 3 307.75 9.89
 -1 -5 -3 299.7 9.82
 -1 5 -4 708.91 23.19
 -1 5 -4 683.96 21.98
 1 5 4 746.39 22.67
 -1 5 -4 738.46 23.44
 -1 -5 -5 916.67 27.55
 -1 -5 -5 923.59 28.8
 -1 5 -5 894.14 29.34
 1 -5 5 887.33 29.31
 -1 -5 -5 960.02 29.31
 1 -5 5 931.6 28.7
 -1 5 -5 872.59 28.97
 1 5 5 900.34 28.45
 1 5 5 978.09 29.45
 -1 5 -6 3691.38 109.26
 1 -5 6 3636.64 109.22
 1 5 6 3594.02 108.05
 -1 -5 -6 3694.34 109.11
 1 -5 6 3737.84 108.34
 -1 -5 -6 3487.58 108.35
 -1 -5 -7 773.27 25.87
 1 -5 7 811.44 26.73
 1 5 7 804.1 25.4
 1 -5 7 786.07 25.5
 1 5 7 812.05 26.61
 -1 -5 -7 843.54 26.68
 1 -5 8 651.58 22.24
 -1 -5 -8 587.33 21.18
 1 5 8 642.92 20.72
 1 5 8 635.8 22.01
 -1 -5 -8 660.6 22.16
 1 -5 8 636.14 21.81
 1 -5 9 194.96 9.74
 1 5 9 198.18 9.71
 -1 -5 -9 189.7 9.68
 1 -5 9 184.24 9.53
 1 -5 10 274.1 11.9
 1 5 10 230.12 11.36
 1 -5 10 266.82 11.57
 -1 -5 -10 235.88 11.5
 1 -5 11 83.49 7.27
 1 5 11 107.49 7.77
 -1 -5 -11 95.96 7.64
 1 -5 11 88.03 7.47
 1 -5 12 1734.89 54.52
 1 5 12 1654.96 53.97
 -1 -5 -12 1669.97 54.31
 1 -5 12 1681.59 53.85
 1 -5 13 14.87 6.06
 1 5 13 15.19 6.53
 1 -5 13 16.78 6.45
 -1 -5 -13 15.26 6.98
 1 -5 14 257.61 13.47
 1 5 14 242.23 13.28
 1 -5 14 244.87 13.36
 -1 -5 -14 267.81 13.9
 1 -5 15 302.22 15.52
 1 5 15 323.92 15.77
 -1 -5 -15 332.16 16.16
 1 -5 15 297.32 15.36
 1 -5 16 309.35 15.79
 -1 -5 -16 258.88 15.74
 1 -5 17 276.28 16.12
 1 -5 17 298.66 13.58
 1 5 17 326.18 15.3
 -1 -5 -17 323.62 17.32
 -1 -5 -18 309.4 17.34
 1 -5 18 296.77 16.88
 1 5 18 320.87 17.21
 1 -5 18 297.08 14.09
 1 5 18 288.15 15.22
 1 -5 18 345.29 17.47
 1 -5 19 15.49 7.75
 -1 -5 -19 11.92 8.83
 1 -5 19 -0.98 9.09
 1 5 19 9.72 8.49
 1 -5 19 26.87 6.98
 1 5 19 22.24 7.81
 1 -5 20 4.84 7.57
 -1 -5 -20 5.01 9.08
 1 -5 20 9.04 8.52
 1 5 20 6.68 8.41
 1 -5 20 5.09 6.6
 1 5 20 8.54 7.55
 1 -5 21 95.6 11.52
 -1 -5 -21 72.04 11.91
 1 -5 21 94.58 11.62
 1 5 21 83.09 11.68
 1 5 21 78.82 10.5
 1 -5 21 68.81 8.89
 1 -5 22 6.21 8.55
 1 5 22 0.39 9.45
 -1 -5 -22 6.37 9.87
 1 -5 22 -0.79 9.49
 1 5 22 9.68 10.08
 1 -5 22 8.71 7.5
 1 5 22 12.45 8.64
 1 -5 23 86.14 10.32
 1 5 23 97.92 11.93
 1 -5 23 84.65 12.61
 1 5 23 118.47 12.88
 1 -5 23 110.46 12.64
 1 5 23 98.45 13.18
 1 -5 23 79.95 11.43
 1 -5 24 25.53 10.53
 1 5 24 29.06 10.22
 1 -5 24 22.07 10.73
 1 5 24 13.66 10.86
 1 5 24 29.13 9.95
 -1 6 25 65.97 11.54
 -1 -6 25 80.25 12.06
 -1 6 25 73.46 11.6
 -1 -6 25 98.28 13.33
 -1 6 25 88.43 11.92
 -1 6 25 85.56 13.29
 -1 6 24 1.07 9.4
 -1 -6 24 2.07 9.29
 -1 6 24 -15.89 10.39
 -1 -6 24 -11.93 10.71
 -1 6 24 -10.14 10.51
 -1 6 24 1.01 8.61
 -1 6 23 79.14 12.44
 -1 6 23 86.34 11.32
 -1 -6 23 102.27 12.14
 -1 6 23 106.82 11.51
 -1 -6 23 75.59 12.49
 -1 6 23 65.92 11.37
 -1 -6 23 84.7 10.13
 -1 6 22 14.16 8.85
 -1 -6 22 17.24 7.16
 -1 6 22 20.89 9.87
 -1 6 22 10.69 8.44
 1 -6 -22 10.86 9.88
 -1 6 22 15.2 8.42
 -1 -6 22 15.34 8.2
 -1 -6 22 13.85 9.49
 -1 6 21 5.38 8.6
 1 -6 -21 11.57 9.61
 -1 -6 21 3.55 7.56
 -1 -6 21 4.21 6.71
 -1 6 21 6.96 8.11
 -1 -6 21 4.09 8.35
 -1 6 20 -0.36 8.12
 -1 -6 20 12.09 7.72
 1 -6 -20 -4.5 9.25
 -1 -6 20 13.79 6.41
 -1 6 20 4.58 7.61
 -1 -6 20 -3.84 8.4
 -1 6 19 175.21 13.45
 -1 -6 19 167.42 12.17
 -1 -6 19 155.21 10.31
 -1 6 19 174.75 12.24
 -1 -6 19 156.79 12.87
 1 -6 -19 182.21 13.83
 -1 6 18 72.65 9.97
 -1 -6 18 72.66 7.72
 -1 6 18 75.42 9.11
 1 -6 -18 87.34 10.62
 -1 -6 18 75.65 9.08
 -1 6 17 4.58 6.6
 1 -6 -17 9.23 7.57
 -1 -6 17 13.21 6.5
 -1 6 16 -3.62 6.62
 -1 -6 16 1.82 7.14
 1 -6 -16 7.99 7.04
 -1 -6 16 3.16 5.57
 -1 6 15 9.54 6.8
 -1 -6 15 4.93 5.59
 -1 -6 15 11.16 4.97
 -1 6 15 14.22 6.28
 -1 -6 15 10.57 6.69
 1 -6 -15 9.81 6.58
 -1 6 14 247.76 12.99
 -1 -6 14 243.48 12.55
 1 -6 -14 248.3 11.19
 1 -6 -14 274.83 13.66
 -1 -6 14 251.39 13.06
 -1 -6 14 245.3 10.78
 -1 6 14 249.97 12.34
 -1 6 13 24.47 5.7
 -1 -6 13 20.38 4.44
 -1 6 13 23.54 6.07
 -1 -6 13 26.84 5.5
 -1 -6 13 22.86 6.13
 1 -6 -13 19.73 4.92
 1 -6 -13 23.1 6.18
 1 -6 -12 221.08 11.18
 -1 -6 12 206.6 11
 -1 6 12 215.23 10.96
 -1 -6 12 223.19 10.76
 1 -6 -12 207.86 9.56
 -1 6 12 202.99 10.5
 -1 -6 12 196.25 8.78
 1 -6 -11 3.97 4.79
 -1 6 11 3.82 4.68
 -1 -6 11 6.4 4.4
 1 6 -11 4.7 4.27
 1 -6 -11 3.34 4.05
 -1 -6 11 4.14 3.34
 1 -6 -10 80.35 5.77
 -1 -6 10 66.32 4.61
 -1 6 10 92.09 6.81
 -1 -6 10 62.42 6.01
 -1 6 10 95.11 6.88
 1 6 -10 73.17 6.32
 1 -6 -10 63.38 5.24
 1 -6 -10 86.13 6.75
 -1 6 9 25.08 4.39
 1 -6 -9 26.32 4.66
 1 6 -9 20.79 4.61
 -1 6 9 33.96 5.26
 -1 6 9 33.56 5.29
 -1 -6 9 19.22 3.37
 -1 6 9 32.27 5.23
 -1 -6 9 21.67 4.71
 1 -6 -9 29.47 5.37
 1 -6 -9 23.08 4.38
 -1 -6 8 1148.48 36.88
 -1 6 8 1204.93 35.78
 1 -6 -8 1225.55 36.19
 1 -6 -8 1104.74 35.38
 -1 6 8 1212.96 36.7
 -1 -6 8 1150.33 34.96
 -1 -6 8 1076.77 34.78
 1 6 -8 1132.04 34.68
 1 6 -8 1166.16 36.92
 -1 6 8 1239.62 37.33
 -1 6 8 1178.66 37
 1 -6 -8 1176.8 36.99
 1 -6 -7 1206.11 35.66
 -1 6 7 1153.66 35.98
 -1 6 7 1122.16 35.09
 -1 6 7 1190.04 36.49
 1 6 -7 1145.02 36.3
 1 6 -7 1089.63 34.17
 -1 -6 7 1163.01 36.29
 -1 6 7 1119.43 36.17
 1 -6 -7 1183.31 36.31
 1 -6 -6 330.22 12.01
 -1 6 6 318.27 11.31
 1 6 -6 358.28 12.6
 -1 6 6 328.59 12.54
 1 -6 -6 335.57 12.4
 -1 -6 6 352.77 12.53
 -1 6 6 308.76 12.19
 -1 6 5 57.58 4.47
 -1 6 5 51.87 3.53
 -1 -6 5 55.39 4.4
 1 6 -5 62.1 4.55
 1 -6 -5 64.87 4.52
 1 -6 -5 63.5 4.44
 -1 6 5 68.54 4.74
 1 -6 -4 101.91 5.14
 -1 6 4 105.52 5.53
 1 -6 -4 110.06 5.42
 1 6 -4 100.27 5.38
 1 6 -4 100.81 5.33
 -1 -6 4 95.39 4.27
 1 -6 -4 95.32 4.37
 1 -6 -4 102.57 5.39
 -1 6 4 107.02 5.43
 -1 6 4 108.73 5.35
 -1 6 3 152.76 6.73
 1 -6 -3 151.74 6.47
 1 -6 -3 163.45 6.74
 1 6 -3 141.34 6.68
 1 6 -3 134.15 6.39
 -1 6 3 175.37 6.76
 1 -6 -3 171.94 6.8
 -1 6 3 168.52 6.52
 -1 6 2 682.03 20.84
 -1 -6 2 620.9 20.7
 1 -6 -2 658.9 20.65
 -1 6 2 613.28 20.59
 1 -6 -2 699.32 20.54
 -1 6 2 695.58 20.59
 1 6 -2 611.33 21
 -1 -6 2 625.24 20.61
 1 6 -2 622.97 20.7
 1 -6 -2 694.54 20.86
 1 -6 -2 654.94 20.98
 -1 -6 1 1207.94 37.28
 1 -6 -1 1140.27 36.5
 1 6 -1 1203.4 37.22
 -1 6 1 1225.53 36.91
 1 -6 -1 1272.19 36.94
 1 -6 -1 1231.54 37.25
 -1 6 1 1244.49 37.32
 -1 6 1 1178.74 37.26
 -1 -6 1 1285.77 37.25
 1 6 -1 1310.22 37.34
 -1 6 0 1442.69 44.59
 1 6 0 1456.66 45.27
 -1 -6 0 1437.55 45.27
 1 -6 0 1586.66 44.81
 1 -6 0 1534.51 45.25
 -1 6 0 1575.28 45.57
 -1 6 0 1542.2 45.29
 -1 -6 0 1501.01 45.19
 1 -6 0 1473.26 45.6
 1 -6 0 1471.67 44.66
 -1 6 -1 5367.79 156.93
 -1 -6 -1 5218.75 157.56
 -1 -6 -1 5443.82 157.77
 -1 6 -1 5234.31 157.33
 1 -6 1 5247.14 157.85
 -1 6 -1 5245.76 157.89
 -1 -6 -1 5375.87 157.38
 -1 6 -1 5478.04 157.86
 -1 6 -2 2279.45 66.11
 1 -6 2 2198.51 65.96
 -1 6 -2 2178.22 66.01
 -1 -6 -2 2264.14 65.93
 1 6 2 2306.06 66.01
 -1 6 -2 2153.01 65.26
 1 6 2 2111.92 64.73
 1 -6 3 5588.14 163.73
 1 6 3 5707.99 163.8
 -1 -6 -3 5718.42 163.74
 -1 6 -3 5736.31 163.93
 1 6 3 5388.81 163.14
 -1 6 -3 5257.46 162.73
 -1 6 -3 5571.93 163.71
 -1 6 -4 29.25 3.75
 -1 6 -4 24.69 2.65
 1 6 4 32.48 3.36
 1 -6 4 28.22 3.66
 -1 6 -4 30.71 3.78
 1 6 4 33.58 3.73
 1 6 5 1963.81 58.47
 1 6 5 1854.68 57.52
 1 -6 5 1970.23 58.56
 -1 6 -5 1906.88 58.47
 -1 -6 -5 1896.43 58.35
 -1 6 -5 1869.17 58.15
 1 -6 6 12.39 3.92
 1 6 6 8.34 4.14
 -1 -6 -6 7.26 2.17
 -1 -6 -6 9.74 4.38
 1 6 6 8.6 3.38
 -1 -6 -6 6.26 4.12
 -1 6 -6 14.98 4
 1 -6 6 13.18 3.37
 -1 6 -6 9.69 4.01
 -1 -6 -7 2742.76 85.16
 1 -6 7 2798.22 85
 -1 -6 -7 2822.25 86.08
 -1 6 -7 2886.6 86.26
 1 -6 7 2946.25 86.39
 1 6 7 2756.46 84.89
 1 6 7 2980.76 86.35
 -1 -6 -8 97.99 7.04
 -1 -6 -8 122.07 7.65
 1 6 8 118.56 6.39
 1 -6 8 109.02 6.07
 1 -6 8 135.32 7.71
 1 6 9 300.62 12.62
 -1 -6 -9 299.67 12.68
 1 -6 9 291.3 12.63
 1 6 9 285.75 11.25
 1 -6 9 276.5 12.28
 -1 -6 -9 290.4 11.86
 1 6 10 139.48 8.37
 1 -6 10 119.84 8.1
 1 -6 10 124.03 8.22
 -1 -6 -10 136.79 8.41
 1 6 11 706.32 25.27
 1 -6 11 707.72 25.47
 -1 -6 -11 726.99 25.56
 1 -6 11 694.4 25.02
 1 6 12 65.82 7.52
 1 -6 12 66.83 7.16
 -1 -6 -12 65.66 7.47
 1 -6 12 49.46 7.18
 1 6 13 1174.94 39.15
 1 -6 13 1145.72 39.26
 1 -6 13 1108.62 38.68
 -1 -6 -13 1197.34 39.6
 1 6 14 25.93 6.9
 1 -6 14 24.13 6.4
 1 -6 14 23.5 6.85
 -1 -6 -14 30.04 7.54
 1 -6 15 342.96 16.61
 -1 -6 -15 377.6 17.47
 1 -6 15 331.43 16.54
 1 -6 16 381.75 18.42
 -1 -6 -16 405.5 19.03
 1 6 17 146.38 10.99
 1 -6 17 135.03 9.3
 1 -6 17 154.79 11.79
 -1 -6 -17 141.1 12.59
 1 -6 18 33.17 8.38
 1 6 18 31.69 8.94
 -1 -6 -18 19.18 8.95
 1 -6 18 11.06 8.39
 1 -6 18 22.87 6.44
 1 6 18 24.6 7.94
 1 -6 19 76.53 8.32
 1 6 19 91.41 10.06
 1 -6 19 99.59 10.82
 1 -6 19 83.17 10.85
 1 6 19 108.28 11.3
 -1 -6 -19 109.8 11.81
 1 -6 20 -0.97 6.52
 1 6 20 2.06 7.33
 1 -6 20 6.06 7.71
 1 -6 20 5.63 8.13
 1 6 20 1.51 8.35
 -1 -6 -20 5.41 8.91
 1 -6 21 14.48 7.04
 1 6 21 25.53 8.65
 1 -6 21 23.95 9.32
 1 -6 21 19.78 9.36
 1 6 21 19.27 9.35
 -1 -6 -21 21.37 10.25
 1 6 22 56.76 10.43
 1 -6 22 46.23 8.51
 1 -6 22 61.77 10.99
 1 -6 22 58.87 10.8
 1 6 22 67.72 11.43
 -1 -6 -22 68.31 12.02
 1 6 23 34.45 9.88
 1 -6 23 25.19 11.11
 1 -6 23 28.68 10.21
 1 6 23 33.56 10.7
 1 6 23 32.87 11.15
 -1 -6 -23 37.86 11.41
 1 -6 24 12.82 10.09
 1 6 24 7.93 9.49
 1 -6 24 18.39 9.96
 1 6 24 20.4 10.54
 1 6 24 22.15 9.83
 -1 7 25 45.2 10.83
 -1 7 25 33.86 10.66
 -1 7 25 40.35 12.26
 -1 7 25 43.36 11.14
 -1 -7 25 45.88 10.75
 -1 7 25 25.03 11.24
 -1 -7 25 43.25 12.05
 -1 -7 24 126.19 14.23
 -1 7 24 154.68 15.66
 -1 7 24 129.3 13.12
 -1 -7 24 141.97 13.94
 -1 7 24 105.77 13.2
 1 -7 -24 151.8 15.71
 -1 7 24 139.24 13.05
 -1 7 24 136.02 14.95
 -1 -7 23 96.19 13.52
 -1 7 23 87.33 13.49
 -1 7 23 77.32 11.83
 -1 -7 23 105.58 12.68
 -1 7 23 109.81 13.64
 1 -7 -23 114.18 14.28
 -1 7 23 110.42 11.51
 -1 7 23 102.99 12.5
 -1 7 22 88.37 11.33
 -1 -7 22 106.69 11.97
 -1 7 22 89.64 12.25
 1 -7 -22 116.41 13.69
 -1 7 22 112.69 11.28
 -1 -7 22 97.12 12.5
 -1 7 21 56.35 9.91
 -1 -7 21 54.12 8.05
 -1 -7 21 61.14 9.92
 -1 7 21 78.93 11.31
 1 -7 -21 90.95 12.11
 -1 7 21 68.61 9.64
 -1 -7 21 68.98 10.81
 -1 7 20 38.9 9.16
 -1 -7 20 48.53 7.57
 -1 7 20 44.67 9.67
 -1 -7 20 50.03 9.22
 1 -7 -20 56.82 10.63
 -1 -7 20 53.01 10.14
 -1 7 20 51.25 8.79
 -1 7 19 2.05 8.17
 1 -7 -19 5.28 5.88
 -1 7 19 7.2 7.27
 -1 -7 19 4.9 7.53
 -1 -7 19 6.46 5.88
 -1 7 19 -10.33 8.33
 1 -7 -19 -1.42 9.26
 -1 -7 19 -7.79 9.34
 -1 7 18 228.68 13.55
 -1 7 18 240.14 12.87
 -1 -7 18 234.1 14.75
 1 -7 -18 200.51 14.56
 -1 7 18 226.01 14.4
 -1 -7 18 232.32 14.14
 1 -7 -17 6.23 7.64
 -1 -7 17 4.06 6.52
 -1 7 17 -8.72 7.38
 1 -7 -16 27.99 8.06
 -1 7 16 32.56 7.1
 -1 -7 16 40.03 7.15
 -1 -7 15 138.65 10.2
 -1 7 15 156.08 10.31
 -1 -7 15 136.28 8.08
 -1 7 15 159.04 10.97
 1 -7 -15 156.16 11.37
 -1 -7 15 148.81 10.85
 -1 -7 14 74.84 7.87
 -1 7 14 79.35 8.33
 1 -7 -14 68 8.51
 -1 -7 14 86.78 8.59
 -1 7 14 75.6 7.77
 -1 -7 14 90.44 6.23
 1 -7 -13 71.17 7.58
 -1 7 13 88.56 7.97
 -1 -7 13 57.52 6.85
 -1 7 13 77.57 7.3
 -1 -7 13 56.81 5.29
 -1 7 13 75.09 6.53
 -1 -7 13 55.65 7.51
 -1 7 13 71.76 7.52
 -1 -7 12 22.42 5.86
 1 7 -12 20.74 5.2
 -1 7 12 5.61 5.59
 -1 -7 12 15.67 3.72
 -1 7 12 11.2 5.08
 -1 7 12 16.47 5.45
 1 -7 -12 11.77 4.74
 -1 7 12 16.3 4.62
 -1 -7 12 20.73 5.07
 1 -7 -12 11.07 5.23
 1 -7 -11 49.11 6.34
 1 -7 -11 60.4 5.67
 -1 7 11 53.98 5.3
 -1 7 11 56.67 6.44
 1 7 -11 73.16 6.29
 -1 -7 11 66.42 4.52
 -1 7 11 54.88 6.38
 1 7 -11 38.61 3.71
 -1 -7 11 65.19 6.07
 1 -7 -11 41.03 4.92
 -1 -7 10 5.46 4.15
 1 7 -10 3.92 2.63
 1 -7 -10 8.72 4.77
 -1 7 10 13.46 4.91
 -1 -7 10 3.5 2.91
 1 -7 -10 6.28 4.06
 1 -7 -10 10.4 4.42
 1 7 -10 8.42 4.48
 -1 7 10 8.28 4.74
 -1 7 10 8.58 3.85
 1 -7 -9 510.59 17.88
 -1 7 9 489.67 17.68
 1 7 -9 436.29 14.77
 -1 7 9 556.29 18.3
 -1 -7 9 430.27 15.12
 1 -7 -9 457.65 15.98
 1 7 -9 491.94 17.61
 -1 -7 9 481.52 17.61
 1 -7 -9 529.96 17.04
 -1 7 9 502.29 16.31
 1 -7 -8 2075.26 60.54
 -1 7 8 1922.57 59.79
 -1 7 8 2047.98 61.57
 -1 -7 8 1953.73 59.26
 -1 7 8 2024.58 60.88
 -1 -7 8 1850.44 61.09
 1 7 -8 1943.54 61.24
 1 -7 -8 2046.77 61.34
 1 -7 -7 61.41 5.25
 -1 7 7 56.56 5.5
 1 7 -7 53.86 5.17
 -1 7 7 60 5.54
 1 -7 -7 52.95 5.43
 -1 -7 7 40.63 4.88
 -1 7 7 60.47 4.34
 1 7 -6 17.18 3.83
 -1 -7 6 10.15 3.61
 -1 7 6 13.54 4.01
 -1 7 6 11.05 2.91
 -1 7 6 11.9 3.97
 1 -7 -6 14.76 4.1
 1 -7 -6 17.15 4.04
 1 -7 -5 223.62 8.68
 -1 7 5 212.82 8.6
 -1 7 5 220.75 8.92
 1 -7 -5 220.85 8.83
 -1 7 5 220.43 8.64
 1 7 -5 170.16 8.36
 -1 -7 5 199.57 7.19
 -1 -7 5 165.82 8.4
 1 7 -5 170.94 8.5
 1 -7 -5 233.12 8.94
 -1 7 4 1677.74 51.35
 -1 -7 4 1713.86 51.88
 1 7 -4 1782.95 52.01
 1 -7 -4 1660.37 51.18
 -1 7 4 1681.57 51.89
 1 -7 -4 1654.71 51.72
 1 7 -4 1759.07 51.64
 1 -7 -4 1726.08 51.5
 -1 7 4 1677.14 51.49
 1 -7 -4 1632.06 50.43
 1 -7 -3 787.59 25.21
 -1 7 3 759.9 25.24
 1 -7 -3 748.08 24.68
 1 7 -3 744.16 25.24
 -1 7 3 836.02 24.86
 1 -7 -3 853.78 25.11
 -1 7 3 824.72 25.05
 1 7 -3 734.5 24.9
 -1 -7 2 326.9 10.94
 -1 -7 2 321.48 10.93
 -1 7 2 276.5 10.72
 1 -7 -2 289.24 11.06
 1 -7 -2 291.89 10.74
 1 7 -2 334.97 11.43
 1 -7 -2 293.25 10.82
 1 7 -2 324.5 11.04
 -1 7 2 304.24 10.61
 -1 7 2 296.96 10.95
 -1 -7 1 14.02 2.94
 1 -7 -1 14.75 2.2
 -1 7 1 15.63 3.22
 -1 7 1 15.32 2.63
 1 -7 -1 13.62 2.56
 1 -7 -1 16.25 3.35
 1 -7 -1 13.52 3.05
 1 7 -1 18.53 3.18
 -1 -7 1 14.78 2.93
 -1 7 1 16.77 3.11
 -1 7 0 722.1 22.56
 -1 7 0 749.49 22.87
 -1 -7 0 702.8 22.54
 -1 7 0 673.59 21.79
 1 -7 0 737.97 21.96
 1 -7 0 708.85 21.88
 -1 -7 0 745.84 22.55
 1 -7 0 685.63 22.87
 -1 7 -1 155.15 5.8
 -1 -7 -1 144.56 6.39
 -1 7 -1 155.41 7
 -1 -7 -1 143.9 6.35
 1 -7 1 151.83 6.83
 -1 -7 -1 141.66 6.62
 -1 7 -1 153.43 6.44
 -1 7 -1 167.86 6.88
 1 -7 1 156.43 5.57
 -1 -7 -2 1386.34 40.87
 -1 7 -2 1304.46 40.89
 1 -7 2 1302.76 40.84
 -1 7 -2 1330 39.91
 1 7 2 1383.39 40.91
 1 7 2 1277.62 39.56
 -1 7 -2 1275.11 40.09
 -1 7 -2 1401.01 41.03
 -1 7 -3 67.83 4.86
 1 -7 3 66.91 4.96
 1 7 3 70.1 4.68
 -1 -7 -3 69.38 4.61
 1 7 3 65.68 4.3
 -1 7 -3 64.96 3.89
 -1 7 -3 66.5 4.67
 1 -7 3 65.72 4.61
 -1 7 -4 3446.62 108.1
 1 7 4 3671.13 107.62
 -1 7 -4 3427.26 106.98
 -1 7 -4 3645.68 108.43
 1 -7 4 3678.19 108.39
 1 7 4 3859.45 108.47
 -1 -7 -4 3761.94 108.31
 1 7 5 559.86 18.34
 -1 7 -5 502.09 17.9
 1 7 5 537.3 17.43
 -1 7 -5 521.8 18.29
 -1 7 -5 489.81 16.51
 1 -7 5 526.4 18.26
 -1 -7 -5 543.36 18.26
 1 7 6 1439.04 43.05
 -1 7 -6 1373.06 42.63
 -1 -7 -6 1297.15 42.04
 1 -7 6 1392.53 43.06
 -1 7 -6 1394.86 42.96
 1 7 6 1280.25 41.74
 -1 -7 -6 1379.45 42.87
 -1 -7 -7 282.2 10.62
 -1 7 -7 301.8 11.06
 1 -7 7 293.18 10.06
 -1 -7 -7 301.69 11.25
 1 -7 7 287.21 11.19
 -1 7 -7 301.6 11.33
 1 7 7 284.64 10.08
 1 7 7 315.22 11.46
 -1 -7 -8 1517.58 49.27
 1 -7 8 1601.05 49.07
 -1 -7 -8 1610.25 50.42
 1 7 8 1575.93 49.07
 -1 7 -8 1588.87 50.45
 1 -7 8 1597.14 50.54
 1 7 8 1715.85 50.81
 -1 -7 -9 189.31 9.47
 1 -7 9 195.44 10.15
 1 7 9 196.55 8.95
 -1 -7 -9 218.13 10.39
 1 -7 9 194.39 8.59
 1 7 9 213.77 10.42
 1 -7 10 138.04 8.72
 -1 -7 -10 130.76 8.13
 -1 -7 -10 162.52 9.17
 1 7 10 161.32 9.3
 1 -7 10 137.82 8.68
 1 7 11 49.99 6.41
 -1 -7 -11 47.6 6.5
 1 -7 11 36.06 6.4
 1 -7 11 41.24 6.18
 1 7 12 1532.2 51.99
 1 -7 12 1662.19 52.03
 -1 -7 -12 1627.18 52.51
 1 -7 12 1630.81 52.58
 1 7 13 30.91 7.2
 1 -7 13 33.27 7.11
 -1 -7 -13 27.65 7.15
 1 -7 13 42.66 6.91
 1 7 14 248.23 13
 1 -7 14 238.69 12.91
 -1 -7 -14 243.14 13.34
 1 -7 14 222.79 12.88
 1 -7 14 196.52 9.92
 1 -7 15 7.71 7.39
 -1 -7 -15 17.06 8.03
 1 -7 15 10.37 6.88
 -1 -7 -16 107.47 10.97
 1 -7 16 102.59 10.18
 1 7 17 137.58 11.92
 -1 -7 -17 154.19 12.69
 1 7 17 143.85 10.95
 1 -7 17 120.28 11.21
 1 7 18 60.67 9.93
 1 -7 18 69.63 9.93
 -1 -7 -18 75.99 10.53
 1 -7 18 66.63 7.52
 1 7 18 59.39 9.07
 1 -7 18 72.97 9.78
 1 7 19 -2.86 7.78
 1 -7 19 -4.32 8.09
 -1 -7 -19 -0.74 8.79
 1 -7 19 -6.05 6.65
 1 7 19 -4.57 7.42
 1 -7 19 5.85 7.49
 1 -7 20 22.74 6.89
 1 7 20 32.07 8.74
 1 7 20 27.83 9.21
 1 -7 20 38.74 9.28
 -1 -7 -20 43.7 10.39
 1 -7 20 41.35 9.39
 1 -7 21 21.55 7.15
 1 7 21 30.42 8.77
 1 7 21 20.25 9.24
 1 -7 21 7.92 8.96
 -1 -7 -21 21.91 10.11
 1 -7 21 15.43 8.88
 1 7 22 17.53 8.88
 1 7 22 15.89 9.69
 1 -7 22 15.16 9.87
 -1 -7 -22 22.33 10.83
 1 -7 22 21.25 9.25
 1 7 23 48.48 10.57
 1 -7 23 43.85 11.06
 1 7 23 57.24 11.8
 -1 -7 -23 58.29 12.45
 1 -7 23 49.33 10.78
 1 7 24 26.59 11.1
 1 7 24 7.67 9.31
 1 -7 24 28.52 10.49
 1 7 24 22.19 10.08
 1 -7 24 30.68 10.29
 -1 8 24 10.32 8.86
 -1 8 24 16.47 9.8
 -1 8 24 8.85 10.95
 -1 8 24 4.78 9.25
 -1 -8 24 8.15 10.15
 -1 8 24 7.51 9.9
 -1 -8 24 1.7 9.14
 1 -8 -24 6.13 11.1
 -1 8 23 136.08 15.24
 -1 8 23 147.34 13.8
 -1 8 23 133.41 13.38
 1 -8 -23 160.71 15.92
 -1 -8 23 134.11 14.57
 -1 8 23 161.83 14.91
 -1 -8 23 138.26 13.73
 -1 8 23 147 12.9
 -1 8 22 42.97 9.26
 -1 8 22 36.74 10.05
 -1 8 22 6.94 11.97
 -1 -8 22 48.93 11.26
 1 -8 -22 34.4 11.52
 -1 8 22 25.17 10.22
 -1 -8 22 35 9.43
 -1 8 21 52.04 9.63
 -1 8 21 55.78 10.63
 1 -8 -21 66.6 11.52
 -1 -8 21 60.44 9.94
 -1 8 21 59.2 9.23
 -1 -8 21 53.58 10.63
 1 -8 -20 29.44 9.92
 -1 -8 20 15.43 9.17
 -1 8 20 32.04 8.2
 -1 8 20 21.21 8.94
 -1 8 20 21.26 8.72
 -1 -8 20 21.52 8.3
 1 -8 -19 415.46 20.95
 -1 -8 19 428.59 20.61
 -1 8 19 386.73 19.13
 -1 8 19 430.89 18.55
 -1 8 19 430.91 21.23
 -1 -8 19 399.73 19.94
 -1 8 19 395.03 20.27
 1 -8 -18 197.42 14.12
 -1 -8 18 178.56 13.67
 -1 8 18 197.79 12.82
 -1 8 18 201.84 12.05
 1 -8 -18 177.09 10.81
 -1 8 18 209.78 14.44
 -1 -8 18 178.5 12.88
 -1 8 18 176.6 13.34
 -1 8 17 186.98 11.38
 -1 8 17 206.44 13.85
 -1 -8 17 169.11 12.12
 1 -8 -17 185.69 13.29
 1 -8 -17 174.8 10.59
 -1 8 17 180.24 12.09
 -1 8 16 8.59 6.14
 1 8 -16 1.61 3.67
 -1 8 16 1.86 7.67
 -1 -8 16 3.57 4.64
 -1 8 16 -5.33 7.22
 1 -8 -16 -0.6 7.73
 -1 -8 16 2.53 6.29
 -1 -8 15 12.36 7.25
 -1 -8 15 13.94 4.77
 -1 8 15 -2.05 6.9
 -1 -8 15 14 6.41
 1 8 -15 3.73 3.63
 -1 8 15 17.68 7.06
 1 -8 -15 15.09 7.19
 -1 8 15 8.13 7.33
 -1 -8 14 188.85 8.72
 -1 8 14 241.47 11.78
 -1 8 14 250.76 12.79
 1 8 -14 150.93 7.36
 -1 -8 14 196.33 11.42
 -1 8 14 216.56 11.9
 -1 -8 14 210.33 11.96
 1 -8 -14 209.52 12.04
 1 -8 -13 56.99 7.47
 -1 -8 13 61.03 7.51
 -1 8 13 58.28 7.7
 -1 -8 13 64.86 6.96
 1 8 -13 31.15 3.78
 -1 8 13 50.73 7.12
 -1 8 13 55.35 6.96
 -1 -8 13 59.93 4.99
 -1 8 13 59.56 6.13
 1 -8 -12 426.09 16.98
 -1 8 12 417.49 14.94
 -1 8 12 456.21 17.49
 -1 8 12 396.5 16.16
 1 -8 -12 362.81 14.41
 -1 8 12 407.35 16.61
 1 8 -12 370.98 12.76
 -1 -8 12 419 16.72
 1 8 -12 427.62 16.77
 1 -8 -11 62.77 6.67
 -1 8 11 63.52 6.64
 1 -8 -11 36.24 5.24
 -1 8 11 64.77 6.7
 1 -8 -11 55.78 5.84
 1 8 -11 54.88 6.22
 -1 8 11 56.44 5.27
 -1 8 11 51.66 6.19
 -1 -8 11 66.75 6.32
 -1 8 10 252.68 9.87
 -1 8 10 268.23 11.86
 1 -8 -10 224.8 9.64
 -1 -8 10 204.02 8.64
 1 8 -10 232.22 11.09
 1 -8 -10 271.15 10.7
 1 -8 -10 260.84 11.64
 -1 -8 10 220.4 11.07
 -1 8 9 361.11 14.1
 -1 -8 9 317.32 11.32
 -1 8 9 344.31 12.05
 1 8 -9 303.1 13.39
 1 -8 -9 300.57 12.05
 1 -8 -9 350.47 13.01
 1 -8 -9 353.6 13.88
 -1 -8 9 305.98 13.38
 1 -8 -8 23.35 4.86
 1 8 -8 23 4.76
 -1 8 8 19.87 3.76
 -1 8 8 20.47 5.01
 -1 8 8 24.35 5.23
 1 -8 -8 21.62 5.04
 -1 -8 8 26.61 4.77
 1 8 -7 455.27 16.94
 -1 8 7 445.26 15.26
 -1 8 7 475.35 17.2
 1 -8 -7 463.38 16.91
 1 -8 -7 470.51 16.39
 -1 -8 7 447.81 16.83
 -1 8 7 462.61 16.58
 -1 8 6 579.69 20
 1 8 -6 594.39 20.56
 -1 8 6 580.16 20.04
 1 -8 -6 586.37 20.43
 -1 8 6 600.17 20.62
 1 8 -6 594.62 20.27
 1 -8 -6 594.07 19.96
 1 -8 -6 619.89 20.53
 -1 -8 6 564.11 20.32
 -1 8 5 12.24 3.91
 1 -8 -5 13.62 3.98
 1 8 -5 11.8 3.67
 -1 8 5 9.13 3.8
 -1 8 5 8.9 3.72
 1 -8 -5 10.13 3.57
 1 -8 -5 10.56 3.65
 1 8 -5 11.81 4.01
 -1 -8 5 10.63 2.75
 1 -8 -5 9.11 3.79
 -1 -8 5 13.06 3.8
 1 8 -5 12.23 3.71
 1 -8 -4 363.27 12.96
 1 -8 -4 358.29 12.66
 -1 8 4 350.42 13.31
 -1 8 4 360 12.78
 1 -8 -4 351.31 13.17
 1 8 -4 390.64 13.25
 1 -8 -4 334.94 11.66
 -1 8 4 348.26 12.93
 1 -8 -3 2622.36 77.5
 -1 8 3 2491.5 77.41
 -1 8 3 2659.79 77.52
 1 8 -3 2453.42 78.12
 1 -8 -3 2550.17 78.07
 1 -8 -3 2668.59 77.78
 -1 8 3 2633.2 77.81
 1 8 -3 2558.11 77.83
 -1 -8 2 182.55 7.45
 -1 8 2 178.9 7.52
 1 -8 -2 159.41 6.52
 -1 8 2 182.9 7.14
 1 8 -2 163.92 7.71
 1 -8 -2 180.04 7.47
 1 8 -2 183.69 7.62
 -1 -8 2 165.33 7.31
 -1 8 2 178.57 7.39
 1 -8 -2 173.23 7.7
 -1 8 1 2659.34 78.05
 1 -8 -1 2495.52 77.23
 -1 8 1 2741.72 77.58
 -1 -8 1 2568.44 77.97
 1 -8 -1 2704.82 78.01
 1 -8 -1 2594.41 78.37
 1 8 -1 2593.14 78.14
 -1 -8 1 2576.13 77.99
 -1 8 1 2496.31 77.97
 1 -8 0 110.46 4.77
 1 -8 0 115.39 4.82
 -1 8 0 120.47 5.81
 -1 8 0 109.77 4.65
 -1 -8 0 102.62 5.36
 -1 -8 0 105 5.47
 1 -8 0 112.8 5.99
 -1 8 0 114.65 5.56
 -1 8 -1 2465.3 72.64
 -1 -8 -1 2361.11 73.26
 1 -8 1 2398.81 72.37
 -1 8 -1 2547.92 73.82
 -1 -8 -1 2455.69 73.7
 -1 8 -1 2417.89 73.17
 -1 8 -1 2458.07 73.86
 -1 -8 -1 2477.27 73.28
 1 -8 1 2426.87 73.75
 -1 8 -2 275.64 10.42
 1 -8 2 269.01 10.28
 -1 -8 -2 291.98 10.42
 -1 8 -2 257.29 10.46
 -1 8 -2 270.9 9.35
 -1 -8 -2 288.46 10.23
 1 -8 2 266.1 10.44
 1 8 2 290.25 9.11
 -1 8 -2 259.18 9.68
 1 -8 2 229.44 8.62
 -1 -8 -3 1234.59 38.28
 1 -8 3 1220.25 38.41
 -1 8 -3 1206.91 38.38
 1 8 3 1197.47 37.74
 -1 8 -3 1176.9 37.3
 -1 8 -3 1267.32 38.55
 1 -8 3 1249.99 38.44
 1 8 3 1256.78 38.41
 -1 8 -4 90.46 6.1
 -1 8 -4 91.3 4.9
 1 8 4 104.39 5.67
 1 -8 4 95.67 5.95
 -1 8 -4 89.8 5.98
 1 8 4 113.66 6.24
 -1 -8 -4 98.15 6.08
 1 8 5 2006.1 57.71
 -1 8 -5 1811 57.23
 -1 -8 -5 1874.62 57.43
 -1 8 -5 1747.72 55.81
 1 8 5 1889.8 56.68
 1 -8 5 1904.71 57.6
 -1 8 -5 1909.48 57.69
 1 8 6 114.32 6.99
 -1 8 -6 109.76 6.81
 -1 -8 -6 108.53 7.01
 -1 8 -6 89.09 4.95
 1 8 6 95.54 6.11
 1 -8 6 101.53 6.7
 -1 8 -6 98.46 6.75
 1 8 7 336.74 12.71
 1 8 7 360.15 13.92
 -1 -8 -7 324.12 13.04
 1 -8 7 321.18 13.7
 -1 8 -7 348.23 13.56
 -1 8 -7 337.99 13.74
 -1 -8 -7 335 13.67
 1 8 8 416.62 14.28
 1 8 8 453.36 15.78
 -1 -8 -8 379.11 14.5
 -1 -8 -8 414.77 15.48
 1 -8 8 432.44 15.72
 -1 8 -8 446.09 15.74
 1 -8 8 421.91 14.12
 -1 -8 -9 1290.86 42.84
 -1 -8 -9 1387.94 44.16
 -1 8 -9 1330.85 44.14
 1 -8 9 1320.81 44.17
 1 8 9 1453.96 44.51
 1 -8 9 1445.49 42.64
 1 8 9 1320.4 42.63
 1 -8 10 29.17 4.59
 -1 -8 -10 54.07 6.55
 1 8 10 43.75 5.33
 1 8 10 55.21 6.48
 -1 -8 -10 38.37 5.92
 1 -8 11 636.47 22.44
 1 8 11 628.93 22.57
 -1 -8 -11 572.18 22.05
 1 -8 11 623.05 21.97
 1 -8 12 -1.22 5.38
 1 -8 12 -1.68 6.37
 -1 -8 -12 1.86 6.07
 1 8 12 -1.97 6.42
 1 8 13 566.02 20.77
 1 -8 13 520.39 20.17
 1 -8 13 485.87 16.53
 -1 -8 -13 536.7 20.4
 1 -8 13 537.64 19.7
 1 8 14 23.35 7.76
 1 -8 14 41.54 7.31
 -1 -8 -14 38.29 8.15
 1 -8 14 25.06 7.49
 -1 8 -14 11.67 2.38
 1 -8 14 28.9 5.16
 1 -8 15 717.27 25.48
 1 -8 15 764.12 29.3
 1 8 15 848.96 30.05
 -1 -8 -15 786.84 29.65
 1 -8 15 781.29 28.88
 1 8 16 118.33 10.33
 1 8 16 139.96 12.12
 1 -8 16 144.03 11.57
 -1 -8 -16 126.86 11.93
 -1 -8 -17 79.95 10.66
 1 8 17 54.26 8.81
 1 -8 17 83 9.71
 1 8 17 84.87 10.63
 1 8 17 67.78 9.85
 -1 -8 -18 44.59 9.55
 1 -8 18 29.03 8.67
 1 8 18 38.99 8.64
 1 -8 18 31.25 6.48
 1 -8 18 42.6 8.83
 1 8 18 56.29 10.12
 1 8 18 53.11 9.57
 1 -8 19 0.34 7.96
 -1 -8 -19 -3.74 8.34
 1 -8 19 -1.11 7.37
 1 8 19 -2.94 7.75
 1 -8 19 0.82 5.81
 1 -8 20 20.04 8.81
 -1 -8 -20 9.5 9.37
 1 -8 20 19.15 8.49
 1 8 20 5.93 7.88
 1 8 21 31.31 9.37
 1 -8 21 29.77 9.77
 1 -8 21 20.16 9.29
 1 8 21 38.19 10.59
 -1 -8 -21 47.09 10.83
 1 8 22 12.46 9.28
 1 -8 22 15.74 9.44
 1 -8 22 15.54 9.05
 1 8 22 22.71 10.27
 -1 -8 -22 11.04 10.12
 1 8 23 -6.54 9.14
 -1 -8 -23 -6.98 10.79
 1 -8 23 1.7 9.48
 1 -8 23 8.16 9.15
 1 8 23 -3.08 10.52
 1 -9 -24 22.14 11.43
 -1 9 24 6.39 10.75
 -1 9 24 10.36 9.6
 -1 9 24 17.45 8.92
 -1 -9 24 11.91 10.24
 -1 -9 24 16.01 9.13
 -1 9 24 12.15 8.99
 -1 9 23 -4.03 11.41
 -1 -9 23 14.05 9.13
 1 -9 -23 14.19 11.03
 -1 -9 23 26.85 10.34
 -1 9 23 16.78 8.96
 -1 9 23 12.88 9.54
 -1 9 22 292.77 19.57
 -1 -9 22 263.45 17.21
 -1 9 22 259.06 15.79
 1 -9 -22 320.97 19.35
 -1 -9 22 282.19 18.47
 -1 9 22 281.89 18.27
 -1 9 22 232.66 16.87
 -1 9 21 -8.01 11.02
 -1 -9 21 22.96 8.33
 -1 9 21 17.47 8.02
 1 -9 -21 0.41 10.44
 -1 -9 21 5.16 9.85
 -1 9 21 9.62 8.93
 -1 9 21 15.19 8.46
 -1 -9 20 120.43 11.9
 -1 9 20 113.44 10.64
 1 -9 -20 123.04 13.14
 -1 -9 20 137.13 13.08
 -1 9 20 128.73 11.6
 -1 9 20 124.61 12.39
 -1 -9 19 11.58 7.71
 -1 9 19 20 7.53
 1 -9 -19 6.21 9.15
 -1 -9 19 10.39 8.72
 -1 9 19 9.54 8.56
 -1 9 19 11.56 7.77
 -1 9 18 116.79 10.97
 -1 9 18 118.3 12.26
 -1 -9 18 106.49 10.76
 -1 9 18 105.82 9.66
 -1 -9 18 110.52 11.5
 1 -9 -18 121 11.94
 -1 9 18 118.63 11.56
 -1 9 17 679.8 26.83
 -1 9 17 777.27 29.02
 -1 -9 17 703.19 27.51
 1 -9 -17 701.86 25.01
 -1 9 17 680.55 25.55
 1 -9 -17 683.59 28.4
 -1 9 17 649.62 27.56
 -1 9 16 223 13.82
 -1 -9 16 172.87 12.11
 -1 9 16 203.68 12.62
 1 -9 -16 193.05 10.98
 -1 9 16 200.36 11.24
 1 -9 -16 202.58 13.47
 -1 9 15 103.66 10.22
 1 -9 -15 94.92 8.21
 -1 9 15 94.69 9.38
 -1 -9 15 85.9 9.56
 -1 -9 15 77.46 8.54
 1 -9 -15 114.61 10.09
 1 -9 -14 22.32 6.93
 -1 -9 14 15.91 6.74
 -1 -9 14 11.52 5.83
 -1 9 14 10.05 6.74
 -1 9 14 11.93 6.31
 1 9 -13 4.94 5.28
 -1 9 13 11.12 6.1
 1 -9 -13 6.11 5.81
 -1 9 13 2.59 4.62
 -1 -9 13 1.93 5.33
 -1 9 13 6.41 5.72
 -1 9 12 21.01 5.98
 1 -9 -12 17 4.94
 -1 9 12 17.49 6.04
 1 -9 -12 27.11 6.36
 -1 9 12 17.56 4.79
 -1 -9 12 25.45 5.72
 1 9 -12 26.12 5.89
 -1 9 11 13.96 5.39
 -1 -9 11 5.99 2.86
 -1 9 11 13.3 4.05
 1 -9 -11 9.14 4.32
 -1 9 11 11.17 5.33
 1 -9 -11 14.65 5.47
 1 9 -11 10.58 4.86
 -1 -9 11 9.69 4.65
 1 9 -10 34.94 5.53
 -1 -9 10 17.61 3.5
 1 -9 -10 26.07 4.79
 -1 9 10 30.53 4.18
 -1 9 10 28.98 5.71
 1 -9 -10 30.21 5.73
 -1 -9 10 35.08 5.43
 1 9 -9 108.01 7.37
 -1 9 9 82 5.36
 1 -9 -9 86.41 6.52
 -1 9 9 96.79 7.26
 1 -9 -9 90.52 7.13
 -1 -9 9 106.18 7.13
 1 9 -8 171.39 9.03
 -1 9 8 155.18 7.22
 -1 9 8 177.53 9.29
 1 -9 -8 176.01 8.59
 -1 -9 8 149.82 8.77
 1 -9 -8 175.66 9.15
 -1 -9 7 41.24 5.18
 -1 9 7 41.35 5.43
 1 9 -7 44.3 5.46
 1 9 -7 47.14 5.61
 -1 9 7 42.45 5.4
 1 -9 -7 41.21 5.34
 -1 9 7 43.12 5.42
 1 -9 -7 45.53 5.65
 1 -9 -6 855.47 28.88
 1 -9 -6 874.1 28.01
 1 -9 -6 867.59 28.99
 -1 9 6 888.54 29.2
 1 9 -6 866.28 28.76
 -1 -9 6 870.42 29.01
 1 9 -6 903.22 29.21
 -1 9 6 863.08 28.44
 -1 -9 6 884.77 26.89
 1 -9 -6 892.17 28.44
 -1 9 6 857.73 28.46
 1 9 -5 283.27 10.83
 1 -9 -5 268.93 10.52
 1 -9 -5 266.97 11.18
 -1 9 5 270.1 11.3
 1 9 -5 285.18 11.16
 -1 9 5 256.24 10.71
 -1 9 5 268.4 10.92
 1 -9 -5 244.76 9.31
 1 9 -5 305.48 11.53
 -1 -9 5 276.65 11.33
 1 -9 -5 266.08 10.82
 1 -9 -4 399.33 13.8
 -1 9 4 383.26 13.47
 1 9 -4 371.69 14.09
 -1 9 4 384.94 13.74
 1 9 -4 365.34 13.53
 -1 9 4 385.32 14.15
 1 -9 -4 375.5 13.34
 1 -9 -4 369.7 13.97
 1 9 -4 372.02 13.87
 1 -9 -4 355.62 12.16
 1 9 -3 134.14 7.06
 1 -9 -3 125.01 6.91
 -1 9 3 128.24 6.69
 1 -9 -3 143.8 6.76
 -1 -9 3 137.47 6.92
 1 -9 -3 149.78 6.93
 -1 9 3 133.96 6.54
 1 9 -3 131.92 7.04
 -1 9 3 137.48 6.9
 -1 9 2 1926.25 57.65
 -1 -9 2 1849.79 57.47
 1 -9 -2 1800.38 56.72
 1 -9 -2 1876.35 58.1
 -1 9 2 1843.6 57.4
 -1 -9 2 1894.17 57.59
 1 -9 -2 1925.14 57.53
 1 9 -2 1963.05 57.8
 -1 9 2 1965.54 57.17
 1 9 -2 1912.73 58.25
 -1 9 1 96.8 5.52
 -1 9 1 78.51 4.66
 -1 9 1 92.54 5.39
 1 9 -1 102.81 5.74
 -1 -9 1 100.48 5.49
 1 -9 -1 88.76 5.72
 1 -9 -1 83.27 4.4
 -1 -9 1 79.18 5.09
 -1 9 1 85.32 5.27
 -1 9 0 1072.56 32.97
 -1 -9 0 1024.29 32.5
 -1 9 0 1014.95 31.66
 -1 9 0 1037.59 32.51
 -1 -9 0 1078.8 32.63
 1 -9 0 998.74 32.93
 1 -9 0 1052.75 31.81
 -1 -9 -1 5.96 3.15
 -1 9 -1 6.4 2.54
 -1 -9 -1 -0.45 3.42
 -1 9 -1 8.19 3.86
 -1 9 -1 7.81 3.37
 -1 9 -1 7.72 3.31
 -1 -9 -1 5.22 3.39
 1 -9 1 7.42 3.86
 -1 9 -2 817.47 26.45
 1 -9 2 818.33 26.28
 -1 9 -2 795.12 25.09
 -1 -9 -2 823.81 25.82
 -1 9 -2 772.31 25.4
 1 9 2 811.13 25.7
 1 -9 2 775.62 24.33
 1 9 2 799.25 24.84
 1 -9 2 824.73 26.27
 -1 9 -2 836.33 26.41
 -1 -9 -2 833.15 26.23
 -1 9 -3 3.1 4.19
 -1 9 -3 3.3 3.57
 1 -9 3 2.93 3.63
 1 -9 3 1.92 1.83
 1 -9 3 4.61 4.21
 -1 9 -3 2.4 3.23
 1 9 3 6.61 3.6
 1 9 3 2.15 3.74
 -1 -9 -3 4.26 3.71
 -1 9 -4 1952.13 59.66
 1 -9 4 1915.79 59.35
 1 -9 4 1872.83 59.45
 -1 9 -4 1868.91 59.39
 1 9 4 2064.57 59.73
 -1 -9 -4 2048.9 59.51
 -1 9 -4 1791.63 58.06
 1 9 4 2004.79 58.79
 -1 9 -5 551.38 18.6
 1 -9 5 627.2 20.49
 1 9 5 614.21 19.59
 -1 -9 -5 572.75 18.12
 1 9 5 535.93 17.48
 -1 9 -5 616.41 20.48
 1 9 5 632.61 20.48
 -1 -9 -5 599.19 20.26
 -1 9 -5 594.56 20.26
 1 9 6 1230.72 36.5
 -1 9 -6 1087.69 35.76
 1 -9 6 1168.1 36.32
 -1 9 -6 1060.75 34.12
 -1 -9 -6 1151.93 36.2
 -1 -9 -6 1081.22 33.86
 -1 9 -6 1123.07 36.3
 1 9 6 1139.4 35.17
 1 9 6 1092.67 33.46
 1 9 7 71.74 6.19
 -1 -9 -7 73.42 6.38
 -1 9 -7 55.66 4.26
 1 9 7 65.83 5.5
 1 -9 7 60.48 5.92
 -1 9 -7 64.78 6.07
 -1 9 -8 657.98 23.26
 1 -9 8 635.36 21.75
 1 9 8 710.29 23.52
 -1 -9 -8 614.26 22.07
 1 9 8 651.06 21.94
 -1 9 -8 628.61 20.51
 1 -9 8 657.92 23.3
 -1 -9 -8 659.08 23.14
 1 9 9 125.65 8.59
 1 -9 9 117.75 7.02
 -1 -9 -9 103.11 7.7
 -1 9 -9 135.08 8.49
 1 9 9 113.32 7.25
 1 -9 9 132.25 8.47
 -1 -9 -9 112.29 8.29
 -1 9 -10 1047.49 36.18
 -1 9 -10 1036.81 35.8
 -1 -9 -10 1033.92 34.83
 1 -9 10 1024.01 36.21
 1 -9 10 1042.81 34.28
 -1 -9 -10 1154.83 36.43
 -1 9 -11 94.58 8
 1 -9 11 91.04 6.3
 -1 -9 -11 84.53 7.46
 1 -9 11 89.13 7.85
 -1 9 -11 69.8 4.66
 1 9 11 110.07 8.63
 -1 -9 -11 95.61 8.27
 1 -9 12 473.29 18.73
 1 9 12 550.25 19.87
 1 -9 12 423.26 15.2
 -1 -9 -12 420.83 17.32
 -1 9 -12 419.9 14.42
 -1 -9 -12 491.61 19.07
 1 -9 12 483.35 19.22
 1 9 13 18.88 7.26
 1 -9 13 23.2 6.53
 -1 9 -13 15.34 3.1
 -1 -9 -13 17.85 6.75
 1 -9 13 11.32 7.07
 1 -9 13 19.94 4.43
 1 9 14 696.1 23.62
 1 -9 14 514.98 18.18
 -1 9 -14 467.13 16.35
 1 -9 14 602.58 22.45
 1 -9 14 585.21 21.83
 -1 -9 -14 636.43 22.92
 1 -9 15 34.99 7.91
 1 -9 15 29.43 5.34
 -1 9 -15 8.57 2.13
 -1 -9 -15 20.66 7.87
 1 9 15 13.76 8.33
 1 9 16 288.95 16.1
 1 9 16 242.71 14.08
 1 -9 16 230.58 14.82
 -1 -9 -16 281.16 15.75
 1 9 17 34.85 8.09
 1 -9 17 28.99 8.33
 1 9 17 43.45 9.74
 -1 -9 -17 33.53 9.23
 1 9 18 10.29 7.52
 1 -9 18 15.51 7.62
 1 -9 18 15.07 8.13
 -1 -9 -18 23.43 8.84
 1 9 19 8.49 7.79
 1 -9 19 8.74 7.67
 1 -9 19 14.94 8.87
 -1 -9 -19 16.63 9.2
 1 9 20 40.08 9.29
 1 -9 20 45.23 9.72
 1 9 20 52.92 10.98
 1 -9 20 39.01 10.14
 -1 -9 -20 40.52 10.57
 1 9 21 -0.34 8.57
 -1 -9 -21 6.77 9.54
 1 -9 21 11.54 9.07
 1 9 21 -4.19 10.17
 1 -9 21 2.52 8.62
 1 -9 22 21.11 9.14
 1 -9 22 10.2 9.46
 1 9 22 10.32 8.97
 -1 -9 -22 18.63 10.58
 1 9 22 4.94 9.75
 1 9 23 6.28 10.18
 1 -9 23 7.35 9.08
 -1 -9 -23 12.18 10.66
 1 9 23 1.49 9.26
 1 9 23 17.89 8.56
 1 -9 23 0.86 9.68
 -1 10 24 37.91 11.8
 -1 -10 24 21.12 9.96
 -1 10 24 25.67 9.38
 -1 10 24 24.79 10.17
 1 -10 -24 18.43 11.44
 -1 -10 24 27.32 11.03
 -1 10 23 36.44 11.58
 -1 -10 23 48.13 10.48
 -1 10 23 29.38 9.14
 -1 10 23 40.75 10.58
 1 -10 -23 51.87 12.11
 -1 -10 23 35.06 11.01
 -1 10 22 16.94 9.43
 -1 -10 22 18.2 8.87
 -1 -10 22 1.28 10.78
 1 -10 -22 8.31 10.5
 -1 10 22 9.16 8.46
 -1 10 22 11.62 10.64
 -1 10 21 243.54 16.52
 -1 -10 21 247.75 16.69
 1 -10 -21 269.56 18.28
 -1 -10 21 248.89 17.45
 -1 10 21 247.64 15.13
 -1 10 21 309.4 19.08
 -1 -10 20 0.38 8.81
 1 -10 -20 7.87 9.12
 -1 -10 20 14.76 8.1
 -1 10 20 2.19 7.19
 -1 10 20 6.45 8.08
 -1 -10 19 26.68 9.11
 1 -10 -19 17.82 8.95
 -1 -10 19 32.66 8.47
 -1 10 19 21.34 7.32
 -1 10 19 32.36 8.45
 -1 10 18 62.23 9.3
 -1 -10 18 84.39 9.97
 1 -10 -18 75.53 10.88
 -1 -10 18 85.25 10.92
 -1 10 18 81.9 11.2
 -1 10 18 59.17 8.36
 -1 10 17 96.28 9.04
 1 -10 -17 86.75 11.38
 -1 10 17 94.77 11.4
 -1 -10 17 88.57 10.07
 -1 10 17 105.04 10.25
 1 -10 -16 480.86 22.47
 -1 10 16 505.96 21.61
 -1 10 16 531.92 23.18
 -1 -10 16 536.96 22.42
 1 -10 -16 537.46 20.2
 1 -10 -15 589.47 25.14
 -1 10 15 617.25 24.34
 -1 10 15 653.7 25.73
 -1 -10 15 623.13 24.8
 1 -10 -15 633.28 23.02
 1 10 -14 12.2 6.54
 1 -10 -14 7.83 6.92
 -1 10 14 7.1 6.4
 -1 10 14 18.03 7.18
 -1 -10 14 8.78 6.01
 1 -10 -14 9.89 5.78
 -1 10 13 110.22 9.2
 1 -10 -13 115.12 7.81
 -1 10 13 150.88 10.48
 1 -10 -13 139.69 10.18
 -1 10 13 122.48 7.61
 -1 -10 13 137.13 9.54
 1 10 -13 136.27 9.64
 -1 10 12 38.08 6.53
 -1 10 12 38.51 5.24
 1 -10 -12 34.93 5.7
 -1 10 12 45.09 7.21
 1 -10 -12 43.49 6.94
 -1 -10 12 50.8 6.56
 1 10 -12 61.37 7.15
 -1 10 11 5.03 5.13
 -1 10 11 8.13 5.55
 -1 -10 11 11.53 3.48
 -1 10 11 4.69 4.01
 1 -10 -11 5.53 4.8
 1 10 -11 6.5 5.07
 -1 -10 11 11.48 5
 1 -10 -11 9.98 5.63
 1 10 -10 233.32 11.08
 -1 -10 10 194.26 8.46
 -1 10 10 199.46 8.69
 -1 10 10 212.02 11.07
 -1 -10 10 223.63 10.77
 -1 10 10 181.92 10.1
 1 -10 -10 196.12 10.71
 -1 10 9 32.77 4.18
 -1 10 9 42.24 5.88
 1 10 -9 35.74 5.62
 1 -10 -9 36.87 5.77
 -1 -10 9 30.17 5.28
 -1 10 8 166.24 8.99
 -1 -10 8 138.64 8.51
 1 -10 -8 176.71 9.06
 1 10 -8 145.53 8.74
 -1 10 7 1163.83 38.36
 -1 -10 7 1176.59 39.05
 1 -10 -7 1252.77 38.43
 -1 10 7 1198.92 38.45
 1 -10 -7 1202.13 37.82
 1 -10 -7 1171.25 38.98
 -1 10 7 1272.88 39.47
 1 10 -7 1189.1 39.19
 1 -10 -7 1218.95 39.09
 -1 10 6 174.64 9.07
 1 10 -6 195.59 9.1
 1 -10 -6 186.67 8.65
 1 -10 -6 179.68 9.32
 -1 10 6 191.75 9.57
 -1 10 6 174.18 8.95
 1 10 -6 207.4 9.46
 -1 -10 6 195.99 7.37
 1 -10 -6 181.37 9.03
 1 -10 -6 185.16 9.34
 -1 -10 6 200.26 9.55
 1 10 -6 219.77 9.84
 1 10 -5 519.57 18.92
 1 -10 -5 550.61 18.67
 -1 10 5 565.61 19.84
 1 -10 -5 570 19.69
 1 10 -5 501.79 19.48
 -1 10 5 593.95 19.07
 1 -10 -5 537.55 17.4
 -1 10 5 571.37 19.25
 1 -10 -5 591.16 19.28
 1 10 -5 517.64 19.24
 1 -10 -4 702.38 22.52
 -1 10 4 677.69 22.49
 1 10 -4 657.57 22.3
 1 -10 -4 708.77 22.15
 1 -10 -4 641.1 20.74
 1 10 -4 695.23 22.77
 1 10 -4 651.76 22.93
 -1 10 4 658.29 22.08
 1 -10 -4 668.76 22.9
 -1 10 3 28.56 4.75
 1 10 -3 32.38 4.79
 1 10 -3 27.12 4.36
 1 -10 -3 27.84 3.66
 -1 10 3 33.8 4.67
 -1 10 3 26.25 4.21
 1 10 -3 25.57 4.58
 1 -10 -3 29.02 4.68
 -1 -10 3 29.74 4.55
 -1 10 2 56.52 5.02
 1 -10 -2 44.04 3.84
 1 -10 -2 52.41 5.22
 -1 10 2 49.26 4.95
 -1 -10 2 41.63 4.71
 1 10 -2 40.36 4.93
 -1 10 2 62.02 4.5
 1 -10 -2 48.95 5.33
 1 10 -2 45.03 5.08
 -1 -10 2 38.31 4.75
 -1 10 1 658.99 22.47
 -1 10 1 729.85 22.95
 -1 -10 1 655.25 22.34
 1 -10 -1 652.75 21.6
 -1 10 1 711.82 21.85
 -1 10 1 697.24 22.54
 1 -10 -1 712.57 22.97
 1 10 -1 697.41 22.72
 -1 -10 1 653.25 22.48
 -1 10 0 208.83 8.06
 -1 10 0 212.28 9.05
 -1 -10 0 236.05 9.27
 1 -10 0 203.36 9.5
 -1 10 0 217.83 9.33
 -1 -10 0 228.64 8.98
 1 -10 0 210.32 8.16
 -1 10 -1 369.41 14.14
 -1 -10 -1 372.13 13.48
 1 -10 1 360.66 13.95
 -1 10 -1 364.97 13.36
 -1 -10 -1 362.71 13.31
 -1 -10 -1 376.21 13.93
 -1 10 -1 385.22 13.93
 1 10 2 252.2 9.39
 -1 -10 -2 275.27 10.39
 -1 10 -2 245.08 10.93
 1 -10 2 237.44 10.68
 -1 -10 -2 280.68 10.52
 -1 -10 -2 270.29 10.79
 1 10 2 278.44 10.42
 -1 10 -2 235.26 9.98
 -1 10 -2 241.3 10.68
 -1 -10 -3 1221.2 37.65
 -1 10 -3 1136.58 36.94
 1 10 3 1200.91 37.43
 -1 10 -3 1172.5 38.08
 1 -10 3 1217.83 38.09
 -1 -10 -3 1197.73 38.02
 -1 10 -3 1232.94 38.29
 1 -10 3 1183.12 38.05
 1 -10 4 330.1 13.3
 1 10 4 344.58 13.46
 -1 10 -4 328.64 13.37
 1 -10 4 339.78 13.37
 1 10 4 347.11 12.76
 -1 10 -4 318.03 12
 -1 10 -4 334.19 13.36
 -1 -10 -4 336.4 13.24
 1 10 5 637.92 20.71
 -1 -10 -5 625.25 20.42
 -1 10 -5 522.47 19.93
 1 -10 5 535.86 20.08
 -1 10 -5 546.03 20.22
 -1 10 -5 518.66 18.53
 1 10 5 617.7 19.65
 1 10 6 223.65 9.37
 1 10 6 172.49 6.91
 1 -10 6 199 9.75
 -1 10 -6 195.03 8.13
 1 10 6 251.95 10.4
 -1 -10 -6 192.69 7.65
 -1 10 -6 191.59 9.9
 -1 -10 -6 234.1 10.2
 -1 -10 -7 465.79 16.8
 -1 10 -7 391.15 14.28
 1 -10 7 425.22 16.61
 1 10 7 488.77 17
 -1 -10 -7 397.51 14.08
 -1 10 -7 429.67 16.72
 1 10 7 449.79 15.66
 1 10 7 417.88 13.65
 -1 -10 -8 3.77 3.22
 1 -10 8 6.39 4.34
 -1 10 -8 6.16 3.31
 1 10 8 4.54 4.9
 1 10 8 5.82 2.91
 -1 -10 -8 7.64 5.04
 -1 10 -8 9.96 4.74
 -1 -10 -8 7.3 4.65
 1 10 9 941.33 27.97
 1 -10 9 960.71 31.16
 -1 10 -9 851.03 27.84
 1 10 9 1000.77 31.33
 1 -10 9 871.43 29.09
 -1 10 -9 929.75 30.7
 -1 -10 -9 829.96 27.07
 -1 -10 -9 882.38 29.65
 -1 10 -9 957.16 31.14
 -1 -10 -9 945.28 30.99
 1 -10 10 80.28 7.5
 -1 10 -10 71.9 4.91
 1 10 10 90.67 8.14
 -1 10 -10 95.23 7.92
 1 -10 10 75.05 6.21
 -1 -10 -10 70.37 7.06
 -1 10 -10 90.34 7.96
 -1 -10 -10 74.78 7.77
 1 -10 11 880.41 30.72
 -1 10 -11 817.14 26.64
 1 10 11 963.36 31.23
 -1 10 -11 897.13 30.41
 1 -10 11 844.59 28.18
 1 -10 11 830.91 26.62
 -1 -10 -11 896.82 30.71
 -1 10 -11 888.32 30.65
 1 -10 12 243.62 9.9
 1 10 12 298.9 14.32
 -1 -10 -12 284.23 14.08
 -1 10 -12 247.75 9.53
 1 -10 12 275.01 13.88
 -1 10 -12 287.89 13.79
 -1 10 -13 618.08 22.7
 1 10 13 618.22 23.28
 1 -10 13 525.96 18.5
 -1 -10 -13 615.43 22.99
 1 -10 13 600.29 22.47
 1 -10 13 602.35 22.99
 -1 10 -13 507.93 17.69
 1 -10 14 53.13 8.64
 -1 10 -14 59.43 8.51
 1 -10 14 42.09 5.22
 1 -10 14 56.33 8.27
 -1 -10 -14 42.74 8.56
 -1 10 -14 27.51 3.92
 1 10 14 36.91 8.39
 1 -10 15 204.28 9.08
 1 10 15 217.73 12.43
 1 -10 15 231.2 13.35
 1 10 15 262.24 14.28
 -1 -10 -15 229.76 13.82
 -1 10 -15 238.55 13.32
 1 10 16 -3.39 7.3
 1 -10 16 -3.27 5.01
 1 -10 16 -6.31 7.27
 -1 -10 -16 -8.68 8.37
 -1 10 -16 -3.71 7.99
 1 10 16 -3.43 7.99
 -1 -10 -17 96.5 11.48
 1 -10 17 99.82 10.78
 1 10 17 120.32 11.98
 1 10 17 103.53 10.09
 1 -10 17 95.98 10.73
 -1 -10 -18 5.91 8.43
 1 -10 18 12.22 8.36
 1 10 18 3.25 7.45
 1 -10 18 20.69 7.87
 1 -10 19 10.64 8.53
 -1 -10 -19 26.66 9.44
 1 -10 19 19.42 8.23
 1 10 19 16.88 8.01
 1 10 20 5.94 8.47
 1 -10 20 14.92 9.23
 -1 -10 -20 10.54 9.89
 1 10 20 13 7.51
 1 -10 20 6.12 8.17
 -1 10 -20 10.79 9.14
 1 10 20 8.55 9.52
 1 10 21 64.05 10.73
 1 -10 21 66.81 11.51
 -1 -10 -21 84.06 12.44
 1 10 21 68.89 9.75
 1 -10 21 83.63 11.57
 -1 10 -21 71.22 11.67
 1 10 21 89.97 12.78
 1 10 22 8.4 9.34
 1 -10 22 1.65 9.51
 -1 -10 -22 -2.25 10.41
 1 10 22 0.81 7.89
 -1 10 -22 1.7 9.79
 1 -10 22 12.03 9.27
 1 10 22 6.1 10.19
 1 -10 23 12.62 10.18
 1 10 23 10.71 10.02
 -1 -10 -23 -0.47 10.42
 -1 10 -23 -8.87 10.49
 1 -10 23 -0.46 9.01
 1 10 23 -3.82 9.51
 1 10 23 5.73 8.16
 1 -11 -23 24.64 11.43
 -1 11 23 41.37 9.13
 -1 -11 23 18.7 10.8
 -1 11 23 9.43 11.54
 -1 11 23 29.41 10.51
 -1 -11 23 48.29 10.54
 -1 11 22 118.09 10.85
 -1 -11 22 88.64 12.85
 1 -11 -22 83.88 13.07
 -1 11 22 101.88 13.92
 -1 11 22 78 11.95
 -1 -11 22 95.06 12.15
 -1 11 21 58.19 9.1
 -1 -11 21 51.4 11.5
 1 -11 -21 52.67 11.82
 -1 11 21 60.56 12.06
 -1 11 21 60.22 10.51
 -1 -11 21 54.14 10.35
 1 -11 -20 59.33 10.9
 -1 -11 20 35.81 10.17
 -1 -11 20 47.18 9.46
 -1 11 20 47.08 8.32
 -1 11 20 50.34 9.65
 1 -11 -19 23.29 9.56
 -1 -11 19 15.36 9.19
 -1 -11 19 23.39 8.25
 -1 11 19 9.75 8.11
 -1 11 19 14.35 7.28
 -1 11 18 5.93 6.56
 1 -11 -18 -0.36 8.55
 -1 11 18 2.98 7.59
 -1 -11 18 13.01 7.31
 -1 -11 18 -0.34 8.14
 -1 -11 17 187.82 13.21
 -1 11 17 185.16 12.65
 -1 11 17 197.23 14.49
 -1 -11 17 174.03 13.81
 1 -11 -17 185.23 13.96
 -1 11 17 196.11 11.25
 1 -11 -16 441.99 21.03
 -1 11 16 477.58 21.56
 -1 -11 16 421.95 20.3
 -1 11 16 474.24 20.03
 1 -11 -15 169.5 12.32
 -1 11 15 147.77 11.18
 -1 11 15 169.79 12.63
 -1 -11 15 149.65 11.61
 1 -11 -14 14.22 6.28
 -1 -11 14 15.81 6.64
 -1 11 14 13.99 5.29
 1 -11 -14 17.43 5.9
 1 -11 -14 23.03 7.58
 -1 11 14 14.44 6.92
 -1 11 14 22.2 7.53
 1 11 -14 15.33 6.71
 1 -11 -13 17.72 5.99
 -1 -11 13 24.53 6.32
 -1 11 13 13.56 6.43
 -1 11 13 16.33 4.91
 1 -11 -13 12.86 5.5
 1 -11 -13 15.52 7
 1 11 -13 22.24 6.57
 -1 11 13 14.67 6.76
 1 -11 -12 1.54 5.21
 1 -11 -12 7.25 5.79
 -1 11 12 -1.82 5.56
 -1 11 12 2.25 4.31
 -1 11 12 4.16 5.99
 -1 -11 12 3.43 5
 1 -11 -12 0.61 4.98
 1 11 -12 7.38 6.07
 -1 -11 12 2.01 3.4
 1 11 -12 5.8 5.55
 -1 11 11 188.14 10.88
 -1 11 11 151.32 8.05
 1 -11 -11 142.22 8.6
 -1 11 11 158.06 9.78
 1 11 -11 177.03 10.32
 1 11 -11 183.24 10.55
 -1 -11 11 168.73 7.69
 1 -11 -11 179.02 10.63
 -1 -11 11 182.73 10.37
 -1 -11 10 1.1 4.65
 1 11 -10 2.26 5.24
 -1 11 10 -1.44 5.04
 1 11 -10 3.72 4.82
 -1 11 10 -2.06 5.17
 1 -11 -10 2.93 5.11
 1 11 -9 145.79 8.74
 1 -11 -9 141.74 8.77
 1 11 -9 130.89 8.69
 -1 -11 9 120.82 8.36
 -1 11 9 125.93 8.71
 1 -11 -9 117.73 7.43
 1 -11 -8 269.27 11.08
 -1 -11 8 250.16 12.09
 1 11 -8 236.37 12.08
 -1 11 8 309.7 12.94
 1 -11 -8 289.4 12.66
 1 11 -7 480.63 17.42
 -1 -11 7 458.55 17.96
 1 11 -7 474.35 18.15
 1 -11 -7 475.64 16.75
 -1 11 7 506.4 18.38
 1 -11 -7 477.28 17.99
 -1 -11 7 454.36 15.34
 1 -11 -7 486.32 18.06
 -1 11 6 179.7 8.61
 1 -11 -6 171.14 8.19
 -1 11 6 187.22 9.32
 1 -11 -6 159.41 8.76
 1 -11 -6 167.38 9.02
 -1 -11 6 147.34 6.82
 -1 -11 6 166.76 9
 1 11 -6 163.66 9.05
 1 11 -6 177.02 8.49
 1 11 -5 32.07 4.62
 1 11 -5 24.17 5.2
 1 -11 -5 19.21 4.48
 -1 11 5 18.94 4.59
 1 11 -5 30.08 5.05
 1 -11 -5 26.57 4.91
 -1 11 5 27.23 4.71
 1 -11 -5 18.81 4.86
 1 -11 -5 17.78 2.95
 1 11 -4 39.28 4.89
 1 -11 -4 35.16 3.22
 1 11 -4 37.34 5.24
 -1 11 4 46.79 5.36
 1 -11 -4 39.74 5.2
 1 11 -4 36.41 5.39
 -1 11 4 36.04 4.88
 -1 -11 3 629.79 21
 1 11 -3 666.41 20.85
 1 -11 -3 651.86 20.06
 1 11 -3 657.18 21.33
 1 11 -3 606.69 21.5
 -1 11 3 676.71 21.17
 1 -11 -3 653.57 21.63
 -1 11 3 681.07 20.56
 -1 11 3 639.39 20.65
 -1 -11 2 575.32 19.64
 -1 11 2 583.04 19.7
 1 11 -2 578.77 19.91
 1 -11 -2 588.68 20.12
 1 11 -2 560.62 20.24
 1 11 -2 585.54 19.46
 1 -11 -2 546.6 18.63
 -1 -11 2 567.59 19.47
 -1 11 2 600.47 19.04
 1 -11 -2 564.47 20.3
 -1 11 2 553.74 19.42
 -1 11 1 107.6 6.52
 1 -11 -1 118.63 7.2
 -1 -11 1 118.44 6.72
 1 11 -1 115.86 6.9
 -1 11 1 114.48 6.78
 1 11 -1 112.47 6.33
 -1 -11 1 108.85 6.33
 1 -11 -1 102.09 5.56
 -1 11 1 102.92 5.69
 -1 11 1 106.06 6.63
 1 -11 0 633.91 20.91
 -1 -11 0 660.16 21.65
 -1 -11 0 672.22 21.95
 1 -11 0 635.66 22.18
 -1 11 0 649.08 22.21
 -1 11 0 637.57 21.71
 -1 11 0 625.89 21.92
 1 11 0 691.61 21.74
 -1 11 -1 -1.68 4.87
 -1 -11 -1 1.5 3.85
 1 -11 1 1.34 4.49
 -1 -11 -1 2.81 4.06
 1 11 1 3.45 3.85
 -1 -11 -1 -3.1 4.4
 -1 11 -1 4.67 3.84
 -1 11 -1 5.18 4.02
 1 11 1 1.27 3.51
 1 -11 2 814.19 27.9
 -1 -11 -2 879.34 27.57
 -1 11 -2 860.42 28.24
 1 11 2 880.21 27.47
 -1 11 -2 802.11 27.07
 -1 -11 -2 841.22 27.96
 -1 -11 -2 849.67 27.37
 -1 11 -2 868.5 28.19
 1 11 2 812.86 26.48
 1 -11 3 140.26 8.1
 -1 -11 -3 134.72 7.38
 -1 -11 -3 140.67 7.86
 -1 11 -3 144.06 8.31
 1 11 3 124.65 6.23
 -1 11 -3 148.19 7.99
 1 -11 3 135.81 7.8
 1 11 3 123.82 7.31
 -1 11 -3 135.96 7.04
 -1 -11 -4 3273.03 97.68
 1 -11 4 3210.03 97.57
 1 11 4 3373.19 97.98
 -1 11 -4 3039.28 96.23
 1 11 4 3260.74 96.95
 1 -11 4 3163.01 97.71
 -1 11 -4 3310.16 97.99
 -1 11 -5 20.76 4.84
 -1 -11 -5 16.42 4.8
 1 11 5 16.38 4.86
 -1 11 -5 14.8 4.12
 -1 11 -5 14.01 3.95
 1 -11 5 20.34 4.68
 -1 11 -6 55.91 4.72
 1 -11 6 60.44 6.02
 1 11 6 67.87 6.27
 -1 -11 -6 63.99 6.19
 -1 11 -6 61.62 6.11
 -1 -11 -7 126.18 6.23
 1 -11 7 146.87 8.54
 -1 11 -7 120.52 6.6
 -1 -11 -7 165.15 8.88
 -1 11 -7 133.89 8.51
 1 11 7 172.45 9.03
 -1 -11 -8 692.6 21.7
 1 11 8 851.55 25.36
 -1 11 -8 760.32 24.59
 1 11 8 730.26 21.21
 1 -11 8 795.79 25.09
 -1 11 -8 709.55 21.93
 -1 -11 -8 812.13 25.08
 1 -11 8 585.16 20.19
 -1 11 -8 791.35 25.09
 1 -11 9 27.18 5.46
 -1 11 -9 30.65 3.98
 1 -11 9 22.72 4.92
 -1 -11 -9 45.92 6.43
 -1 -11 -9 22.7 4.16
 -1 11 -9 26.06 5.76
 1 11 9 30.94 3.82
 1 -11 9 20.39 2.58
 1 11 9 50.16 6.46
 -1 11 -9 29.09 5.88
 -1 11 -10 848.11 28.68
 -1 -11 -10 681.99 23.83
 1 11 10 879.46 25.22
 1 -11 10 792.6 26.45
 -1 11 -10 872.16 28.46
 1 -11 10 774.82 24.12
 1 11 10 963.15 29.4
 -1 11 -10 812.58 25.04
 -1 -11 -10 855.55 28.73
 1 -11 10 828.25 28.59
 1 -11 11 7.92 5.89
 1 -11 11 2.36 3.03
 -1 11 -11 2.61 3.57
 1 11 11 5.22 4.05
 1 11 11 2.54 6.29
 1 -11 11 1.08 4.45
 -1 11 -11 9.34 6.11
 -1 11 -11 5.9 5.76
 -1 -11 -11 4.06 6.1
 1 -11 12 364.76 16.32
 -1 11 -12 319.05 12.06
 1 11 12 370.08 13.4
 1 -11 12 309.82 13.46
 1 11 12 439.18 17.42
 -1 11 -12 328.42 15.92
 1 -11 12 319.21 11.84
 -1 -11 -12 400.95 16.9
 -1 11 -12 328.74 16.04
 -1 11 -13 -2.95 6.92
 1 11 13 -8.15 7.3
 1 -11 13 -3.44 6.21
 1 -11 13 2.55 3.6
 -1 -11 -13 -0.27 7.01
 1 11 13 4.13 4.92
 -1 11 -13 -0.13 3.51
 -1 11 -14 163.63 11.63
 1 11 14 168.23 12.04
 1 -11 14 155.39 11.37
 1 -11 14 116.3 6.97
 -1 11 -14 102.69 6.3
 1 11 14 141.33 8.64
 -1 -11 -14 185.19 12.09
 1 -11 14 152.13 11.39
 1 11 15 24.57 8.59
 1 -11 15 15.92 4.78
 1 11 15 13.95 7.4
 1 -11 15 24.08 7.69
 -1 -11 -15 11.81 8.06
 -1 11 -15 13.71 3.62
 -1 11 -15 23.88 8.29
 1 11 16 503.96 20.39
 1 -11 16 373.41 16.04
 1 -11 16 422.87 20.7
 -1 -11 -16 516.21 22
 1 11 16 559.67 22.72
 -1 11 -16 483.19 21.16
 1 11 17 -3.67 9.18
 1 11 17 1.15 7.33
 1 -11 17 8.57 7.1
 -1 -11 -17 2.09 8.02
 1 -11 17 -0.32 7.99
 1 11 17 5.1 6.3
 -1 11 -17 10.19 8.28
 1 11 18 8.21 7.66
 1 -11 18 30.78 8.52
 1 -11 18 19.8 8.38
 -1 -11 -18 21 9.2
 1 11 18 21.22 6.78
 -1 11 -18 16.52 8.62
 1 11 19 17.72 8.44
 1 -11 19 15.37 8.03
 -1 -11 -19 20.25 9.56
 1 -11 19 18.68 8.9
 1 11 19 16.3 7.09
 -1 11 -19 28.01 9.47
 -1 11 -20 21.47 9.87
 -1 -11 -20 41.22 10.65
 1 -11 20 19.91 9.7
 1 11 20 34.68 10.42
 1 11 20 24.11 9.18
 1 11 20 20.98 7.62
 1 -11 20 23.54 8.84
 -1 11 -21 27.95 10.69
 -1 -11 -21 24.31 10.78
 1 -11 21 14.8 9.97
 1 11 21 25.66 10.58
 1 11 21 17.86 8.95
 1 11 21 19.65 8.11
 1 -11 21 30.66 9.58
 1 -11 22 15.45 9.8
 -1 -11 -22 21.46 11.04
 1 11 22 7.18 10.51
 1 11 22 11.99 9.36
 1 -11 22 11.72 9.49
 -1 11 -22 19.64 10.9
 1 -12 -23 97.55 14.24
 -1 -12 23 84.81 13.46
 -1 12 23 128.46 15.31
 -1 12 23 100.67 13.14
 -1 -12 23 97.69 12.58
 1 12 -23 113.99 14.28
 1 -12 -22 15.29 10.57
 -1 -12 22 7.51 10.52
 -1 12 22 3.57 11.21
 -1 12 22 16.72 9.01
 -1 -12 22 19.91 9.39
 -1 12 22 12.58 7.82
 -1 -12 21 60.09 11.96
 1 -12 -21 95.94 12.66
 -1 12 21 71.7 12.88
 -1 12 21 56.67 10.97
 -1 -12 21 82.78 11.31
 -1 12 21 77.25 9.51
 -1 -12 20 92.07 12.43
 1 -12 -20 129.6 13.36
 -1 12 20 107.26 13.54
 -1 -12 20 95.14 11.64
 -1 12 20 100.5 10.21
 -1 12 20 107.14 11.69
 1 -12 -19 4.29 9.03
 -1 -12 19 -2.62 8.92
 -1 12 19 0.32 8.61
 -1 -12 19 9.64 7.89
 -1 12 19 3.85 6.51
 1 -12 -18 26.74 9.48
 -1 -12 18 38.71 9.34
 -1 12 18 16.58 7.94
 -1 -12 18 33.25 8.46
 -1 12 18 37.12 7.12
 -1 -12 17 32.6 8.19
 1 -12 -17 34.85 8.99
 -1 12 17 26.47 8.19
 -1 -12 17 22.31 8.89
 -1 12 17 22.9 6.64
 -1 12 17 30.22 8.89
 -1 12 16 120.53 12.11
 1 -12 -16 136.38 12.19
 -1 12 16 117.83 10.61
 1 12 -16 141.42 11.89
 -1 -12 16 124.67 11.19
 -1 12 15 266.27 15.45
 1 -12 -15 245.72 15.1
 -1 12 15 243.71 14.09
 1 12 -15 295.23 15.49
 -1 -12 15 263.01 14.72
 -1 12 14 201.76 12.8
 -1 12 14 237.37 10.99
 1 -12 -14 192.49 11.13
 -1 12 14 256.77 14.36
 1 -12 -14 250.85 14.07
 1 12 -14 292.36 14.62
 -1 -12 14 244.04 13.64
 -1 12 13 -3.45 6.73
 -1 12 13 10.1 6.73
 1 12 -13 7.48 6.77
 -1 -12 13 2.52 3.79
 -1 12 13 3.18 4.67
 1 -12 -13 4.07 5.59
 1 -12 -13 8.83 6.86
 -1 -12 13 3.8 5.9
 1 12 -13 2.66 6.03
 1 12 -12 87.69 8.45
 1 12 -12 104.19 9.03
 -1 -12 12 65.84 5.79
 -1 12 12 99.17 8.61
 -1 12 12 73.87 6.3
 -1 -12 12 104.16 8.69
 1 -12 -12 70.01 7.19
 1 -12 -12 88.67 8.76
 -1 12 12 96.47 9.08
 -1 -12 11 2.21 5.14
 1 -12 -11 2.62 5.37
 -1 12 11 7.62 5.66
 1 12 -11 3.5 5.89
 -1 -12 11 2.2 3.69
 1 12 -11 6.04 5.43
 -1 12 11 4.84 5.78
 1 -12 -11 3.97 5.69
 1 -12 -10 126.01 8.18
 -1 -12 10 162.54 9.87
 1 -12 -10 147.71 8.97
 1 12 -10 167.46 10.11
 1 12 -10 172.3 9.95
 -1 12 10 142.15 9.27
 -1 12 10 147.84 10.07
 1 -12 -10 157 9.93
 1 12 -9 19.27 5.71
 1 -12 -9 15.25 5.48
 -1 -12 9 16.09 4.96
 -1 12 9 14.46 5.4
 1 12 -9 16.21 5.45
 1 -12 -9 17.49 4.69
 -1 12 9 13.57 5.27
 1 12 -8 227.88 10.93
 1 -12 -8 162.19 10.19
 -1 12 8 190.7 10.57
 1 -12 -8 181.74 10.38
 -1 -12 8 218.52 10.69
 1 12 -8 212.5 10.01
 1 -12 -8 174.48 8.99
 1 12 -7 163.37 9.3
 1 -12 -7 148.78 7.97
 -1 12 7 161.77 9.25
 1 -12 -7 150.35 9.05
 1 -12 -7 170.6 9.33
 -1 -12 7 164.54 9.18
 1 12 -7 161.49 8.56
 -1 -12 7 134.07 6.57
 1 -12 -6 681.56 25.07
 1 12 -6 802.4 25.8
 1 12 -6 761.38 24.65
 1 -12 -6 713.91 23.86
 -1 12 6 712.1 25.42
 -1 12 6 676.67 24.21
 1 -12 -5 9.63 4.37
 1 12 -5 7.67 4.46
 1 12 -5 11.82 4.28
 1 -12 -5 6.7 2.61
 -1 12 5 8.81 4.38
 1 -12 -4 8.22 3.55
 1 12 -4 5.22 4.2
 1 12 -4 8.3 4.79
 1 -12 -4 9.57 4.38
 1 12 -4 6.46 4.35
 1 -12 -4 5.66 2.6
 -1 12 4 10.22 4.2
 1 12 -3 1117.24 33.26
 1 -12 -3 980.49 32.26
 -1 12 3 1014.87 32.92
 1 12 -3 1131.31 33.87
 1 12 -3 1135.89 34.43
 1 -12 -3 1022.91 33.99
 1 -12 -3 1016.98 33.63
 -1 12 3 1020.51 32.67
 1 12 -3 971.84 31.08
 -1 -12 3 1118.16 33.61
 -1 -12 2 1143.67 34.81
 1 12 -2 1135.32 35.63
 1 12 -2 1169.93 35.22
 1 -12 -2 1112.02 35.19
 -1 -12 2 1090.8 34.51
 -1 12 2 1052.79 34.6
 1 12 -2 1125.42 34.48
 1 -12 -2 999.64 33.58
 -1 12 2 1062.4 33.86
 1 12 -2 1047.88 32.81
 -1 12 2 1091.31 34.52
 1 -12 -2 1065.9 35.55
 -1 12 1 241.34 10.45
 -1 -12 1 241.87 10.3
 1 -12 -1 241.85 10.74
 1 -12 -1 220.1 9.03
 -1 -12 1 233.65 9.88
 -1 12 1 239.76 10.14
 1 12 -1 231.66 9.91
 -1 12 1 222.85 9.13
 -1 12 1 218.7 10.05
 -1 -12 0 1.38 4.1
 1 -12 0 2.01 4.77
 -1 -12 0 3.63 4.35
 1 -12 0 4.66 3.33
 -1 12 0 3.03 4.2
 -1 12 0 5.96 4.31
 -1 -12 0 3.13 4.45
 -1 12 0 5.87 4.42
 1 -12 1 20.51 5.14
 -1 -12 -1 29.4 4.83
 -1 -12 -1 23.6 4.74
 -1 -12 -1 29.19 4.61
 -1 12 -1 21.73 4.77
 -1 12 -1 25.03 4.72
 1 12 1 24.75 4.17
 -1 12 -2 42.1 5.2
 -1 12 -2 49.12 5.51
 -1 -12 -2 42.68 5.2
 1 -12 2 39.7 5.58
 -1 -12 -2 34.3 5.18
 -1 -12 -2 43.02 4.92
 -1 12 -2 46.77 6.18
 1 12 2 44.52 4.5
 -1 -12 -3 1825.21 56.08
 -1 -12 -3 1866.68 56.2
 1 12 3 1778.39 54.92
 -1 12 -3 1876.68 57.05
 -1 12 -3 1752.44 55.61
 -1 -12 -3 1835.83 56.86
 -1 -12 -4 111.45 7.48
 -1 12 -4 108.12 7.46
 -1 12 -4 111.62 6.29
 1 -12 4 104.49 7.33
 -1 12 -4 103.76 6.44
 -1 -12 -4 116.23 7.22
 -1 12 -5 1515.16 49.78
 1 -12 5 1523.44 49.6
 -1 -12 -5 1625.28 49.68
 -1 12 -5 1489.09 47.89
 -1 12 -5 1572.33 48.27
 1 12 5 1667.96 50.09
 1 -12 6 6.27 4.33
 1 12 6 5.62 4.58
 -1 -12 -6 3.46 4.38
 -1 12 -6 5.94 4.52
 -1 12 -6 4.02 3.59
 1 -12 7 107.9 7.71
 -1 12 -7 96.56 5.92
 1 12 7 105.32 7.86
 -1 12 -7 117.84 7.97
 -1 -12 -7 103.39 7.86
 -1 12 -7 101.96 7.79
 -1 12 -8 34.26 4.51
 -1 -12 -8 31.99 4.16
 -1 12 -8 55.59 6.54
 -1 -12 -8 39.91 6.24
 1 12 8 48.75 6.49
 1 -12 8 35.2 5.82
 -1 12 -8 46.34 6.41
 1 -12 9 436.02 18.49
 -1 12 -9 417.79 15.51
 -1 -12 -9 497.59 18.78
 1 12 9 546.72 19.31
 1 12 9 504.58 17.63
 1 12 9 471.69 14.97
 -1 12 -9 447.78 18.31
 -1 -12 -9 388.99 15.26
 -1 12 -9 443.99 18.49
 -1 12 -10 38.01 6.69
 -1 -12 -10 36.01 3.59
 1 -12 10 33.61 6.37
 1 -12 10 27.57 2.52
 -1 -12 -10 52.48 7.42
 -1 -12 -10 35.82 4.7
 -1 12 -10 39.45 4.63
 1 12 10 54.15 6.63
 1 12 10 37.43 4.27
 1 12 10 61.49 7.71
 -1 12 -10 46.54 7.09
 1 -12 10 34.48 5.5
 -1 -12 -11 1051.77 34.31
 -1 12 -11 943.98 30.21
 1 -12 11 872.28 28.97
 1 12 11 1097.36 34.86
 1 -12 11 1021.4 31.95
 -1 12 -11 1068.56 34.14
 1 12 11 1058.94 32.7
 1 12 11 1001.9 30.39
 -1 -12 -11 854.27 30.34
 1 -12 11 1037.64 34.47
 -1 12 -11 1068.01 34.41
 -1 12 -12 746.45 27.17
 1 12 12 721.98 23.37
 1 -12 12 671.16 24.2
 1 12 12 805.63 27.79
 1 -12 12 662.71 21.87
 1 -12 12 766.58 27.36
 -1 12 -12 665.66 22.75
 -1 -12 -12 752.58 27.23
 -1 12 -12 752.92 26.93
 1 12 13 21.11 5.24
 1 -12 13 14.1 5.11
 -1 12 -13 29.98 7.6
 1 12 13 22.7 7.96
 -1 -12 -13 19.43 7.63
 1 -12 13 16.15 3.69
 1 -12 13 25.87 7.21
 -1 12 -13 22.1 4.37
 -1 12 -14 21.65 4.24
 1 12 14 23.16 5.68
 -1 -12 -14 13.01 7.31
 -1 12 -14 36.12 8.29
 1 -12 14 21.14 4.12
 1 12 14 26.38 7.37
 -1 -12 -14 25.43 8.17
 1 12 14 24.48 8.37
 1 -12 14 34.01 7.82
 1 12 15 634.39 24.02
 -1 12 -15 604.05 23.26
 -1 12 -15 432.05 16.49
 -1 -12 -15 639.3 23.84
 1 -12 15 478.08 17.09
 1 12 15 563.24 21.97
 1 -12 15 541.9 22.79
 -1 12 -16 17.41 8.57
 1 12 16 16.45 7.53
 1 12 16 12.55 8.49
 1 -12 16 14.66 7.46
 -1 -12 -16 9.12 8.26
 -1 12 -17 2.83 8.09
 1 12 17 11.73 6.13
 -1 -12 -17 6.05 8.45
 1 -12 17 7.81 8.17
 1 -12 17 6.97 7.66
 1 12 17 3.56 7.7
 -1 12 -18 36.57 9.45
 1 12 18 21.16 6.91
 -1 -12 -18 26.87 9.61
 1 -12 18 30.34 9.4
 1 12 18 30.45 8.82
 1 -12 18 32.71 8.73
 1 -12 19 10.9 8.2
 -1 12 -19 11.78 9.03
 1 12 19 6.62 6.91
 1 12 19 17.27 9.51
 1 -12 19 4 8.52
 -1 -12 -19 10.93 9.56
 1 12 19 12.27 8.72
 -1 12 -20 22.27 9.82
 1 12 20 13.99 8.99
 1 12 20 8.48 9.57
 -1 -12 -20 2.96 9.48
 1 -12 20 7.4 9.21
 1 -12 20 -1.69 8.5
 -1 12 -21 16.43 10.43
 1 12 21 10.27 9.35
 1 12 21 7.99 10.35
 1 -12 21 10.72 10.05
 -1 -12 -21 11.84 10.58
 1 -12 21 10.17 9.51
 -1 12 -22 33.44 11.33
 1 12 22 21.11 10.16
 1 12 22 19.56 11.48
 -1 -12 -22 23.52 11.15
 1 -12 22 30.76 10.72
 1 -12 22 30.89 10.28
 1 13 -23 -3.83 10.68
 -1 13 23 2.03 9.69
 -1 13 23 -0.55 11.57
 -1 -13 23 -4.27 11.29
 -1 -13 23 0.89 9.17
 1 13 -22 90.78 12.98
 -1 13 22 75.54 11.93
 -1 13 22 81.71 13.05
 1 -13 -22 85.1 13.26
 -1 -13 22 91.51 12.96
 -1 -13 22 73.82 11.64
 1 13 -21 81.86 12.43
 -1 13 21 63.98 11.17
 -1 13 21 59.45 12.4
 -1 -13 21 53.65 11.74
 1 -13 -21 73.3 12.27
 -1 -13 21 61.89 10.68
 -1 -13 20 45.08 9.81
 1 13 -20 55.46 11.21
 -1 13 20 37.35 8.3
 -1 13 20 51.81 11.48
 -1 13 20 49.3 10.15
 -1 -13 20 38.12 11.08
 1 -13 -20 54.87 11.45
 -1 13 19 229.14 13.82
 1 -13 -19 257.85 17.52
 -1 -13 19 263.8 17.04
 -1 13 19 241.9 15.99
 -1 -13 19 275.31 16.51
 -1 -13 18 40.42 8.84
 1 13 -18 48.87 9.72
 -1 13 18 31.44 7.23
 -1 -13 18 29.77 9.69
 1 -13 -18 41.94 10.05
 -1 13 18 28.12 8.96
 1 13 -17 33.05 9.31
 -1 13 17 26.69 8.3
 -1 -13 17 27.38 9.29
 1 -13 -17 36.02 9.28
 -1 -13 17 30.32 8.13
 1 13 -16 152.86 12.52
 -1 13 16 147.3 11.56
 1 -13 -16 146.71 12.59
 -1 -13 16 114.95 11.21
 -1 13 16 149.8 12.97
 1 13 -15 489.45 21.24
 -1 13 15 429.7 19.61
 -1 13 15 454.57 21.3
 -1 -13 15 431.23 20.35
 1 -13 -15 452.65 20.85
 -1 13 14 14.28 7.58
 -1 13 14 24.52 7.54
 1 13 -14 29.44 7.99
 -1 13 14 12.98 5.25
 -1 -13 14 20.39 7.04
 1 -13 -14 11.16 7.6
 -1 13 13 156.75 10.87
 -1 13 13 153.48 11.79
 -1 -13 13 180.73 11.41
 -1 -13 13 122.99 7.51
 1 -13 -13 142.82 11.31
 1 13 -13 185.79 11.69
 -1 13 12 11.23 6.81
 1 13 -12 11.98 6.75
 -1 -13 12 9.11 4.16
 -1 13 12 6.92 6.25
 1 -13 -12 13.69 6.75
 1 -13 -12 8.28 5.47
 -1 -13 12 9.21 5.88
 1 13 -12 16.83 6.31
 -1 13 11 46.31 7.55
 1 13 -11 74.51 8.05
 1 -13 -11 45.06 7.53
 1 -13 -11 40.26 6.13
 -1 -13 11 64.05 7.42
 -1 13 11 42.21 7.1
 1 13 -11 66.33 7.56
 -1 -13 10 46.99 6.68
 1 -13 -10 32.89 5.73
 -1 13 10 42.09 7.05
 1 13 -10 37.08 6.52
 1 -13 -10 38.32 6.71
 -1 13 10 40.14 6.66
 1 13 -10 42.94 6.96
 1 13 -9 226.43 11.39
 -1 13 9 247.65 12.71
 1 13 -9 234.79 12.1
 1 -13 -9 221.26 10.5
 -1 -13 9 220.46 11.94
 1 13 -9 240.65 12.38
 -1 13 9 237.9 11.61
 1 -13 -9 249.84 12.38
 -1 13 8 121.8 8.46
 1 13 -8 121.75 8.08
 -1 -13 8 114.25 8.5
 1 13 -8 117.82 8.7
 -1 13 8 131.57 8.92
 1 -13 -8 122.91 7.41
 1 -13 -8 113.96 8.55
 1 13 -8 121.65 8.65
 1 -13 -8 131.94 8.88
 -1 13 7 678.37 23.49
 1 13 -7 691.73 24.41
 -1 -13 7 643.56 21.04
 1 -13 -7 643.49 24
 -1 13 7 679 24.4
 1 -13 -7 672.6 22.4
 1 -13 -7 651.18 23.86
 1 13 -7 653.23 23.21
 1 13 -6 58.42 6.54
 1 13 -6 60.43 5.71
 1 -13 -6 54.9 5.72
 1 -13 -6 64.58 6.53
 -1 13 5 564.13 19.07
 1 -13 -5 564.1 20.18
 1 13 -5 542.4 20.28
 1 -13 -5 578.76 18.8
 1 13 -5 570.7 19.31
 -1 13 4 38.5 4.96
 1 -13 -4 29.66 5.57
 1 13 -4 32.04 5.21
 1 -13 -4 24.37 3.02
 1 13 -4 28.99 4.88
 1 -13 -4 34.33 4.3
 1 -13 -3 151.85 6.99
 1 13 -3 145 7.68
 1 13 -3 114.16 5.45
 -1 13 3 168.3 7.6
 -1 13 3 149.75 7.76
 1 -13 -3 162.57 8.79
 1 13 -3 141.64 8.4
 -1 -13 3 139.37 8.03
 1 -13 -3 152.75 8.68
 1 13 -3 137.34 8.43
 -1 -13 2 165.5 8.52
 -1 13 2 181.1 8
 1 13 -2 146.43 6.68
 1 13 -2 178.28 9.17
 1 -13 -2 188.77 9.34
 1 -13 -2 175.1 7.71
 1 13 -2 183.78 8.55
 -1 -13 2 162.05 8.66
 1 -13 -2 179.69 9.6
 -1 13 2 189.48 8.76
 1 13 -2 159.05 9.09
 1 13 -1 213.35 8.21
 1 13 -1 241.04 10.74
 -1 13 1 222.52 10.2
 1 13 -1 222.78 9.67
 -1 -13 1 210.53 9.54
 1 -13 -1 207.86 8.81
 -1 -13 1 224.81 10.1
 1 -13 -1 202 10.27
 -1 13 1 203.78 9.83
 1 -13 0 223.43 9.44
 -1 -13 0 218.02 9.96
 -1 -13 0 226.76 10.35
 -1 13 0 223.94 10.41
 -1 -13 0 233.26 10.83
 -1 -13 -1 -3.75 4.74
 -1 13 -1 0.17 4.17
 1 13 1 0.2 3.69
 -1 -13 -1 -0.5 4.05
 -1 13 -1 -0.5 4.18
 -1 -13 -1 -7.31 4.98
 -1 -13 -2 405.6 15.33
 1 13 2 397.78 14.29
 -1 13 -2 434.76 16.13
 -1 -13 -2 397.41 15.06
 -1 13 -2 406.47 15.06
 -1 -13 -2 393.97 15.82
 -1 -13 -3 589.11 19.97
 1 13 3 556.37 18.75
 -1 13 -3 561.82 20.73
 -1 -13 -3 605.57 20.22
 -1 13 -3 516.35 19.42
 -1 -13 -3 581.75 20.71
 -1 -13 -4 1570.93 49.55
 -1 13 -4 1570.54 49.84
 -1 13 -4 1465.03 48.05
 -1 -13 -4 1606.67 48.87
 1 -13 4 1537.75 49.59
 -1 13 -4 1576.44 48.05
 -1 13 -5 -0.8 4.42
 -1 -13 -5 -1.48 4.74
 -1 13 -5 2.01 3.75
 1 -13 5 6.13 4.52
 -1 -13 -5 -1.57 4.72
 -1 13 -5 1.12 4.08
 -1 -13 -6 10.47 4.79
 1 13 6 6.23 4.8
 -1 13 -6 9.9 4.89
 1 -13 6 6.63 4.49
 -1 13 -6 6.66 4.01
 -1 13 -6 10.91 5.29
 -1 13 -6 9.3 4.04
 -1 13 -7 72.2 6.99
 1 -13 7 66.63 6.83
 -1 13 -7 59.73 5.35
 -1 -13 -7 62.19 6.91
 1 13 7 52.89 6.28
 1 13 7 59.84 6.85
 -1 13 -7 64.66 6.87
 -1 13 -8 274.92 13.17
 1 -13 8 258.42 12.9
 -1 13 -8 262.29 10.66
 -1 -13 -8 301.21 13.41
 1 13 8 293.73 12.43
 1 13 8 293.76 13.49
 -1 13 -8 297.25 13.16
 -1 -13 -9 38.03 4.8
 1 13 9 60.11 6.88
 1 -13 9 66.93 7.45
 -1 13 -9 67.12 5.48
 -1 13 -9 72.21 7.67
 -1 -13 -9 69.02 7.65
 -1 13 -9 68.74 7.59
 1 13 9 66.89 7.91
 1 -13 10 380.2 16.12
 -1 13 -10 337.41 12.75
 1 -13 10 329.65 14.11
 -1 -13 -10 376.42 16.24
 -1 -13 -10 298.18 12.34
 1 13 10 370.74 14.87
 1 13 10 300.66 11.99
 -1 13 -10 362.99 16.16
 -1 13 -10 360.36 15.92
 1 13 10 404.21 16.82
 1 -13 11 61.81 8.11
 -1 13 -11 60.15 5.46
 -1 -13 -11 55.7 8.14
 1 -13 11 46.49 6.14
 1 13 11 55.39 8.64
 -1 -13 -11 26.33 3.37
 1 13 11 56.96 7.33
 1 13 11 47.39 4.92
 -1 13 -11 61 8.13
 -1 -13 -11 30.14 5.26
 -1 13 -11 60.12 7.96
 1 -13 12 42.73 7.78
 1 -13 12 33.91 5.77
 -1 -13 -12 24.53 5.08
 -1 13 -12 33.05 5.02
 1 13 12 30.01 4.91
 -1 13 -12 46.9 7.92
 1 13 12 37.57 8.08
 -1 -13 -12 45.35 8.22
 -1 -13 -12 38.05 7.51
 1 -13 13 0.73 4.78
 1 -13 13 -1.85 6.5
 -1 -13 -13 -4.08 7.29
 -1 13 -13 -0.08 4.09
 1 13 13 3.38 4.49
 -1 13 -13 -3.45 7.14
 1 13 13 -3.11 7.55
 1 13 13 -2.64 6.61
 -1 -13 -13 0.55 7.05
 -1 13 -14 104.05 6.98
 1 13 14 143.32 8.31
 1 13 14 159.47 11.09
 1 13 14 171.58 12.49
 1 -13 14 138.29 11.43
 -1 13 -14 141.96 11.89
 -1 -13 -14 167.77 12.34
 -1 -13 -14 114.81 10.23
 -1 13 -15 2.88 3.99
 -1 13 -15 6.51 7.65
 1 13 15 4.84 8.16
 1 13 15 3.41 5.32
 1 -13 15 5.12 7.02
 -1 -13 -15 2.28 8.33
 1 13 15 5.15 7
 1 13 16 209.56 13.86
 1 -13 16 194.45 14.17
 1 13 16 241.24 15.47
 -1 13 -16 246.25 15.01
 -1 -13 -16 209.47 15.2
 1 -13 16 199.23 14.41
 1 13 17 76.11 10.4
 1 -13 17 70.35 10.3
 -1 13 -17 86.08 11.04
 -1 -13 -17 97 11.61
 1 -13 17 73.8 10.47
 1 -13 18 31.14 8.93
 -1 13 -18 30.34 9.68
 -1 -13 -18 20.3 9.41
 1 -13 18 27.96 9.53
 1 13 18 22.64 8.47
 1 13 19 16.03 8.87
 1 -13 19 24.75 8.86
 1 13 19 10.88 9.39
 -1 -13 -19 15.1 9.9
 1 -13 19 14.53 9.01
 -1 13 -19 27.09 9.65
 1 13 20 -2.51 8.67
 1 -13 20 -7.33 8.7
 1 13 20 -4.82 9.99
 1 -13 20 -0.39 9.14
 -1 -13 -20 -2.59 9.62
 -1 13 -20 -12.72 10.08
 1 13 21 73.68 11.48
 1 -13 21 94.87 12.19
 1 13 21 52.55 12.72
 -1 -13 -21 84.21 12.88
 1 -13 21 69.56 12.31
 -1 13 -21 95.4 12.92
 1 13 22 -6.68 9.97
 1 -13 22 -2.81 9.11
 1 13 22 -3.78 10.89
 1 -13 22 1.76 10.43
 -1 -13 -22 3.73 10.6
 -1 13 -22 9.71 10.52
 -1 14 22 9.17 9.92
 -1 -14 22 19.02 9.36
 -1 14 22 26.32 11.34
 1 -14 -22 23.03 11.18
 -1 -14 22 16.86 10.63
 1 14 -22 22.73 11.29
 -1 14 21 60.38 11.06
 -1 -14 21 49.35 10.56
 -1 14 21 34.57 11.82
 -1 -14 21 50.69 11.52
 1 -14 -21 62.39 12.36
 1 14 -21 62.38 12.06
 -1 14 20 236.94 16.38
 -1 -14 20 216.87 16.29
 -1 14 20 265.04 18.52
 1 14 -20 263.04 17.92
 1 -14 -20 239.89 17.96
 -1 -14 20 225.81 17.09
 -1 -14 19 30.54 10.13
 -1 14 19 45.86 9.94
 -1 -14 19 35.25 9.65
 -1 14 19 31.56 10.71
 1 -14 -19 51.37 11.07
 1 14 -19 58.79 11.11
 1 14 -18 28.5 9.75
 -1 -14 18 28.52 8.68
 -1 14 18 22.15 8.69
 1 -14 -18 34.31 9.64
 -1 -14 18 26.99 9.92
 1 14 -17 8.51 8.59
 -1 -14 17 7.54 7.51
 -1 14 17 10.19 7.87
 1 -14 -17 3.95 8.69
 -1 -14 17 -2.14 8.55
 -1 14 16 235.53 14.48
 -1 14 16 256.88 16.3
 1 14 -16 261.31 15.78
 -1 -14 16 210.96 14.66
 1 14 -16 234.94 15.25
 1 -14 -16 248.13 15.58
 -1 14 15 148.38 11.94
 1 14 -15 170.36 13
 -1 -14 15 150.26 12.24
 -1 14 15 177.79 13.52
 1 -14 -15 182.53 13.07
 1 14 -15 160.36 12.43
 -1 14 14 567.52 22.49
 -1 -14 14 504.9 18.57
 1 -14 -14 585.06 23.5
 -1 14 14 576.94 23.98
 -1 -14 14 542.87 23.07
 1 14 -14 610.16 23.65
 1 -14 -14 462.82 19.92
 1 -14 -13 14.86 7.54
 1 -14 -13 6.09 5.92
 -1 14 13 8.01 7.08
 -1 -14 13 11.29 6.55
 1 14 -13 8.09 7.18
 -1 -14 13 5.2 4.47
 -1 14 13 15 7.2
 1 -14 -12 86.79 7.8
 -1 14 12 102.13 10.08
 -1 -14 12 108.02 9.43
 1 14 -12 114.07 9.83
 -1 -14 12 82.01 6.96
 1 -14 -12 117.74 10.03
 -1 14 12 105.46 9.08
 1 -14 -11 111.62 8.3
 -1 14 11 140.65 10.68
 -1 -14 11 113.75 9.69
 1 14 -11 137.82 10.16
 1 14 -11 119.5 9.98
 1 -14 -11 140.69 10.36
 -1 14 11 136.01 9.75
 1 14 -10 171.79 10.31
 1 -14 -10 168.22 9.32
 -1 14 10 186.36 10.62
 -1 14 10 188.94 11.68
 -1 -14 10 162.67 10.82
 1 14 -10 160.73 10.95
 1 -14 -10 184.85 11.23
 1 14 -10 184.69 11.09
 1 14 -9 32.86 6.07
 -1 14 9 29.83 6.74
 1 14 -9 25.77 6.25
 -1 14 9 28.6 6.3
 1 -14 -9 31.09 6.68
 -1 -14 9 25.74 6.13
 1 -14 -9 25.41 5.5
 1 14 -9 36.59 6.73
 -1 14 8 492.59 19.7
 1 -14 -8 460.39 17.31
 1 -14 -8 490.46 19.31
 -1 14 8 475.42 18.64
 1 14 -8 506.4 18.52
 1 -14 -8 473.87 19.18
 -1 -14 8 437.24 15.76
 -1 14 8 500.05 18.53
 1 14 -8 523.4 19.74
 1 14 -8 511.48 19.32
 1 14 -7 128.39 8.14
 1 -14 -7 137.65 9.22
 1 -14 -7 129.16 7.89
 -1 -14 7 121.01 6.43
 1 -14 -7 129.93 9.04
 -1 14 7 141.2 8.93
 1 14 -7 144.2 9.38
 1 14 -7 148.99 9.19
 1 14 -6 582.62 21.06
 -1 14 6 502.71 19.86
 1 -14 -6 490.68 20.4
 1 14 -6 575.45 20.71
 1 14 -6 557.88 19.77
 1 14 -5 24.84 5.29
 1 -14 -5 18.9 4.41
 1 14 -5 19.19 4.79
 1 -14 -5 19.91 5.32
 -1 14 5 20.81 5.25
 1 -14 -5 8.67 2.73
 1 14 -4 457.34 17.4
 1 -14 -4 437.86 17.29
 1 -14 -4 409.33 15.48
 1 14 -4 450.18 16.37
 -1 14 4 423.44 15.92
 1 14 -3 252.58 8.99
 -1 14 3 259.51 10.72
 1 -14 -3 261.45 12.36
 1 14 -3 281.15 12.5
 -1 14 3 268.12 11.33
 1 14 -3 280.72 11.42
 1 -14 -3 250.03 10.42
 1 14 -2 44.03 5.39
 1 -14 -2 39.76 4.56
 -1 14 2 40.81 4.75
 1 14 -2 39.33 3.64
 -1 14 2 40.63 5.58
 1 -14 -2 43.22 6.25
 1 14 -2 48.64 5.95
 -1 -14 2 40.24 5.27
 -1 14 2 50.66 5.63
 1 14 -1 33.73 3.94
 1 14 -1 45.52 5.85
 -1 14 1 51 5.72
 -1 -14 1 42.1 5.2
 1 -14 -1 34.36 4.56
 1 -14 -1 40.02 6.23
 -1 14 1 47.47 5.8
 1 14 -1 41.31 5.22
 -1 -14 1 46.93 5.79
 1 14 0 172.28 7.66
 -1 -14 0 187.79 9.37
 -1 -14 0 177.06 8.8
 1 -14 0 175.47 8.09
 -1 14 0 189.4 9.64
 -1 -14 0 176.28 9.76
 -1 14 0 176.42 9.27
 1 14 1 264.23 10.32
 -1 -14 -1 273.34 11.7
 -1 -14 -1 260.34 11.27
 -1 -14 -1 263.1 12.2
 1 14 1 265.76 10.76
 -1 14 -1 261.37 11.97
 -1 -14 -2 463.31 17.15
 -1 14 -2 438.59 15.86
 -1 -14 -2 457.94 16.75
 -1 -14 -2 440.83 17.68
 1 14 2 455.04 15.99
 -1 14 -2 481.66 17.9
 -1 -14 -3 484.54 17.9
 -1 -14 -3 481.14 18.53
 -1 14 -3 476.51 16.83
 -1 -14 -3 484.1 17.65
 -1 14 -3 503.25 18.68
 1 14 3 467.62 16.54
 -1 14 -4 26.53 5.86
 -1 -14 -4 38.67 5.46
 -1 14 -4 30.77 4.58
 -1 -14 -4 30.92 5.47
 -1 -14 -4 41.96 5.65
 -1 14 -4 27.1 5.65
 1 14 4 37.54 5.62
 -1 14 -5 188.78 9.09
 -1 -14 -5 210.67 10.15
 -1 14 -5 183.59 10.48
 1 -14 5 185.16 10.35
 -1 14 -5 182.53 10.56
 -1 14 -5 171.49 9.05
 -1 -14 -5 199.43 10.53
 -1 14 -6 2.02 4.46
 -1 14 -6 5.27 5.42
 -1 14 -6 2.47 5.04
 1 -14 6 1.33 4.83
 -1 14 -6 1.44 4.4
 1 14 6 -4.54 5.08
 1 14 6 -2.65 5.41
 -1 -14 -6 -9.12 5.67
 1 14 7 69.63 7.18
 -1 14 -7 72.26 6.5
 -1 14 -7 87.05 7.9
 -1 -14 -7 74.03 7.27
 -1 -14 -7 66.2 7.42
 -1 14 -7 65.11 5.87
 1 14 7 71.33 7.61
 -1 14 -7 72.82 7.47
 1 -14 7 67.03 7.13
 -1 14 -8 49.77 6.99
 1 14 8 45.56 7.1
 -1 -14 -8 44.57 7.04
 -1 14 -8 61.47 7.43
 -1 14 -8 47.05 5.32
 1 14 8 42.92 6.55
 1 -14 8 45.03 6.97
 -1 14 -9 465.25 18.95
 1 14 9 513.16 19.77
 -1 -14 -9 470.79 19.21
 -1 14 -9 415.8 16.08
 -1 14 -9 423.12 18.91
 1 -14 9 424.8 18.94
 1 14 9 473.93 18.06
 1 -14 10 132.24 9.84
 -1 14 -10 109.28 7.26
 -1 -14 -10 124.81 9.97
 -1 -14 -10 90.55 6.37
 1 14 10 112.48 8.97
 -1 14 -10 141.29 10.11
 1 14 10 134.32 10.24
 -1 14 -10 124.75 9.93
 -1 -14 -10 114.61 9.34
 1 -14 11 4.59 6
 -1 -14 -11 1.23 4.2
 -1 -14 -11 2.7 6.78
 1 14 11 8.52 6.39
 1 14 11 2.01 6.07
 -1 14 -11 -0.21 4.52
 -1 -14 -11 -0.75 6.67
 -1 14 -11 1.08 6.62
 1 -14 11 4.06 4.89
 -1 -14 -11 3.77 3.24
 1 14 11 2 6.99
 -1 -14 -12 76.25 9.37
 -1 14 -12 71.59 6.2
 -1 -14 -12 41.62 5.81
 1 -14 12 85.51 9.14
 1 -14 12 67.21 7.1
 -1 14 -12 96.65 9.68
 1 14 12 68.92 9.26
 1 14 12 65.45 8.48
 -1 -14 -12 57.07 8.48
 1 14 12 46.29 5.37
 -1 -14 -13 52.94 6.08
 -1 14 -13 59.17 6
 1 -14 13 72.87 7.2
 1 14 13 74.11 6.14
 -1 -14 -13 75.84 9.02
 -1 14 -13 86.33 9.67
 1 -14 13 72.36 9.22
 1 14 13 81.17 9.22
 -1 -14 -13 73.7 9.93
 1 14 13 105.49 10.46
 -1 14 -14 10.63 4.57
 -1 -14 -14 10.44 7.2
 1 14 14 19.72 8.27
 1 14 14 9.23 6.93
 1 14 14 9.89 4.75
 1 -14 14 14.57 5.35
 -1 -14 -14 23.77 8.14
 1 -14 14 9.04 7.33
 -1 14 -14 16.23 7.64
 -1 -14 -15 16.28 7.61
 1 14 15 15 5.25
 1 14 15 12.54 8.43
 -1 -14 -15 22.09 8.41
 -1 14 -15 8.06 7.82
 1 14 15 0.28 7.5
 1 -14 15 13.74 7.44
 -1 14 -16 119.62 11.71
 1 14 16 100.41 10.81
 1 -14 16 129.95 11.85
 -1 -14 -16 102.37 11.74
 1 -14 16 119.97 12.08
 -1 -14 -17 33.21 9.86
 -1 14 -17 28.87 9.46
 1 -14 17 14.15 9.07
 1 14 17 24.89 8.89
 1 -14 17 30.65 8.91
 1 14 18 43.2 10.91
 -1 14 -18 54.59 10.82
 1 -14 18 51.94 10.24
 -1 -14 -18 55.55 10.98
 1 14 18 56.37 10.11
 1 -14 18 49.91 10.06
 1 14 19 15.4 10.29
 -1 14 -19 21.17 9.85
 1 -14 19 29.84 10.03
 -1 -14 -19 15.26 9.68
 1 14 19 16.85 8.87
 1 -14 19 29.66 9.07
 1 14 20 41.09 10.98
 -1 14 -20 49.23 11.35
 -1 -14 -20 44.03 11.45
 1 -14 20 43.26 10.7
 1 14 20 51.92 10.56
 1 -14 20 44.19 10.49
 1 14 21 5.74 10.23
 -1 -14 -21 -0.46 10.22
 1 -14 21 -0.43 9.91
 -1 14 -21 -5.46 10.79
 1 -14 21 -6.44 9.52
 1 14 21 -2.31 9.44
 1 -15 -22 42.82 11.9
 -1 -15 22 42.58 12.15
 -1 15 22 68.39 13.09
 1 15 -22 52.43 12.32
 -1 -15 22 55.92 11.22
 -1 15 22 56.33 11.75
 -1 -15 21 85.06 12.99
 1 -15 -21 126.04 14.53
 -1 15 21 110.84 14.1
 1 15 -21 111.07 14.3
 -1 15 21 118.19 13.35
 -1 -15 21 94.15 12.61
 -1 -15 20 26.96 9.36
 1 15 -20 29.73 11.3
 1 -15 -20 26.41 11.03
 -1 15 20 26.65 11.11
 -1 -15 20 17.48 10.17
 -1 15 20 30.73 10.03
 1 -15 -19 95.48 12.95
 -1 -15 19 132.94 13.93
 -1 15 19 130.02 14.29
 1 15 -19 139.58 13.97
 -1 -15 19 133.54 12.99
 -1 15 19 113.36 12.68
 1 15 -18 106.4 12.63
 -1 -15 18 84.82 11.94
 -1 -15 18 87.62 11.36
 1 -15 -18 113.27 12.34
 -1 15 18 101.88 11.68
 1 15 -17 215.86 15.33
 -1 -15 17 205.53 14.47
 -1 15 17 205.92 14.29
 1 -15 -17 201.85 15.02
 1 -15 -16 22.83 7.15
 1 15 -16 27.3 8.9
 1 15 -16 24.92 8.39
 -1 -15 16 19.55 7.92
 1 -15 -16 31.69 9.08
 -1 15 16 12.35 8.12
 -1 15 15 348.45 17.58
 -1 15 15 370.28 18.81
 1 15 -15 380.46 18.78
 1 -15 -15 368.86 18.59
 -1 -15 15 339.73 18.05
 1 15 -15 364.96 18.48
 1 15 -14 154.43 12.21
 -1 15 14 164.58 11.84
 -1 -15 14 110.16 8.01
 1 -15 -14 143.37 12.31
 -1 15 14 144.28 12.77
 -1 -15 14 166.52 12.07
 1 -15 -14 105.74 9.28
 1 15 -14 176.43 12.64
 -1 15 13 381.16 17.45
 1 15 -13 446.17 18.81
 -1 -15 13 327.04 14.34
 -1 -15 13 418.9 18.28
 1 -15 -13 314.37 15.18
 -1 15 13 405.6 19.06
 1 -15 -13 385.99 18.29
 1 15 -12 56 8.5
 -1 15 12 55.88 8.1
 1 15 -12 44.37 7.4
 1 -15 -12 39.64 6.41
 1 -15 -12 51.95 8.41
 -1 -15 12 39.47 7.57
 -1 15 12 51.32 8.5
 1 15 -11 152.25 11.24
 1 -15 -11 123.8 8.94
 -1 15 11 167.58 11.81
 1 15 -11 158.98 10.32
 -1 -15 11 142.4 10.81
 1 -15 -11 163.1 11.42
 -1 15 11 163.08 10.69
 1 15 -10 63.64 8.29
 -1 15 10 50.94 7.92
 -1 15 10 59.52 8.27
 1 15 -10 55.34 7.47
 1 -15 -10 59.86 8.41
 -1 -15 10 52.54 7.67
 1 15 -10 38.58 7.51
 1 -15 -10 47.77 6.59
 1 15 -9 983.52 34
 1 15 -9 999.3 33.16
 1 -15 -9 904.09 31.6
 -1 15 9 985.2 34.74
 1 15 -9 976.42 34.41
 1 -15 -9 978.08 34.16
 -1 15 9 981.62 33.12
 -1 15 8 14.54 6.1
 1 15 -8 20.28 5.78
 -1 15 8 6.56 6.15
 1 -15 -8 12.16 5.44
 -1 15 8 15.05 5.96
 1 15 -8 16.19 6.05
 -1 -15 8 11.34 3.83
 1 -15 -8 18.66 6.21
 1 15 -8 20.18 6.36
 1 -15 -8 7.69 5.96
 1 15 -7 535.82 19.91
 1 -15 -7 520.67 20.78
 -1 15 7 545.06 19.97
 1 15 -7 550.82 21.34
 -1 -15 7 488.37 17.69
 1 -15 -7 570.17 21.08
 -1 15 7 541.83 20.42
 1 15 -7 577.37 21.09
 1 -15 -6 3.95 5.49
 1 15 -6 6.95 5.32
 1 15 -6 3.48 4.93
 -1 15 6 6.77 5.25
 1 15 -6 6.4 5.49
 1 -15 -6 4.49 4.67
 1 -15 -5 210.96 11.08
 1 15 -5 240.19 11.43
 1 15 -5 219.42 10.29
 -1 15 5 212.55 10.69
 1 -15 -5 205.27 9.48
 1 15 -5 239.54 11.56
 1 15 -4 55.73 6.58
 1 -15 -4 51.91 6.84
 -1 15 4 56.73 6.69
 1 -15 -4 56.85 5.42
 1 15 -4 44.74 5.77
 -1 15 4 62.03 5.86
 1 15 -3 426.64 14.17
 -1 15 3 423.1 15.88
 1 15 -3 478.11 17.92
 1 -15 -3 432.79 17.73
 -1 15 3 434.25 17.01
 -1 15 3 437.92 16.46
 1 15 -3 481.96 16.65
 1 -15 -3 415.32 15.59
 -1 15 2 15.67 4.9
 1 15 -2 7.72 4.91
 1 -15 -2 8.73 4.14
 1 15 -2 10.99 3.16
 -1 15 2 14.28 4.25
 1 15 -2 13.91 4.95
 -1 -15 2 8.56 4.73
 -1 15 2 16.48 5.19
 1 -15 -2 9.39 5.3
 -1 15 2 11.2 4.87
 1 -15 -1 15.94 3.98
 -1 -15 1 12.68 4.58
 1 15 -1 14.44 4.69
 1 15 -1 15.92 3.5
 -1 15 1 12.99 4.57
 1 -15 -1 16.06 5.46
 1 15 -1 17.5 5.2
 -1 15 1 15.86 5.12
 1 15 0 8.67 3.56
 1 15 0 7.39 4.49
 -1 15 0 13.19 4.77
 1 -15 0 4.45 3.87
 -1 -15 0 3.99 4.39
 -1 -15 0 -5.09 5.29
 -1 15 0 7.3 4.82
 -1 15 -1 146.16 7.79
 1 15 1 169.61 7.81
 1 15 1 169.08 8.97
 -1 15 -1 177.69 9.63
 -1 -15 -1 156.94 9.62
 -1 -15 -1 151.38 8.55
 1 15 1 174.58 8.24
 -1 -15 -2 46.08 6.43
 -1 -15 -2 41.89 5.48
 -1 15 -2 37.91 4.89
 1 15 2 52.33 5.23
 -1 15 -2 54.71 6.54
 1 15 2 42.37 5.11
 1 15 2 44.42 6.16
 -1 15 -3 567.75 21.24
 -1 -15 -3 540.26 19.88
 -1 15 -3 545.3 19.13
 1 15 3 542.85 19.22
 1 15 3 539.3 18.91
 -1 -15 -3 567.88 21.05
 1 15 3 579.91 20.43
 1 -15 3 532.86 20.72
 -1 15 -3 579.12 21.19
 -1 -15 -4 5.57 5.38
 1 -15 4 8.66 5.43
 -1 15 -4 9.44 4.28
 -1 -15 -4 7.04 4.85
 -1 15 -4 13.16 5.75
 -1 15 -4 12.15 5.47
 1 15 4 12.81 5.11
 -1 15 -5 26.05 4.93
 -1 -15 -5 8.7 5.42
 1 15 5 21.44 5.54
 -1 -15 -5 23.81 5.25
 -1 15 -5 23.02 6.26
 -1 15 -5 31.31 6.03
 -1 15 -6 5.86 4.45
 -1 -15 -6 2.72 5.46
 -1 15 -6 7.23 5.88
 -1 -15 -6 4.39 5.43
 1 -15 6 8.48 5.29
 1 15 6 -7.23 6.38
 -1 15 -6 7.16 5.26
 -1 15 -7 105.42 7.67
 -1 15 -7 128.87 9.51
 -1 15 -7 128.12 9.38
 -1 -15 -7 109.97 8.85
 1 15 7 112.93 9.12
 1 -15 7 112.66 8.92
 1 15 7 102.24 8.33
 1 15 8 496.06 18.88
 -1 15 -8 454.44 17.96
 -1 15 -8 467.36 19.69
 -1 15 -8 463.79 19.84
 -1 -15 -8 476.19 19.75
 1 15 8 529.71 20.31
 1 15 8 459.35 18.56
 1 -15 8 431.11 19.37
 1 15 9 6.01 6.29
 -1 15 -9 9.31 6.79
 -1 15 -9 18 6.67
 -1 -15 -9 16.77 6.91
 1 -15 9 14.9 6.17
 1 15 9 1.78 6.58
 -1 15 -9 9.18 5.53
 1 15 9 19.95 7.05
 -1 15 -10 25.84 7.27
 1 -15 10 13.74 6.55
 1 15 10 13.55 6.62
 1 15 10 18.62 6.57
 -1 15 -10 20.5 5.27
 1 15 10 19.68 7.18
 -1 -15 -10 20.05 7.04
 -1 -15 -11 87.28 9.45
 -1 -15 -11 53.21 5.85
 1 15 11 83.12 8.73
 -1 15 -11 75.03 6.73
 -1 15 -11 111.7 9.89
 1 -15 11 97.94 9.43
 1 15 11 84.58 8.9
 -1 -15 -11 90.84 9.07
 1 15 11 94.58 9.87
 -1 -15 -12 50.16 8.58
 -1 -15 -12 29 5
 1 15 12 44.73 8.59
 -1 15 -12 33.89 5.69
 1 15 12 24.24 7.74
 1 15 12 56.19 8.12
 -1 15 -12 43.82 8.41
 -1 -15 -12 17.59 3.35
 1 -15 12 42.01 7.83
 -1 -15 -12 55.5 8.27
 -1 15 -13 -1.15 4.68
 -1 -15 -13 -1.63 7.11
 -1 15 -13 -3.81 7.57
 1 15 13 -1.65 7.61
 1 -15 13 0.99 6.55
 1 15 13 0.51 6.86
 -1 15 -13 0.33 6.88
 -1 -15 -13 -4.02 7.52
 -1 15 -14 148.55 12.28
 -1 15 -14 120.73 7.41
 1 15 14 90.19 7.51
 -1 -15 -14 111.85 10.57
 -1 -15 -14 141.81 12.01
 1 15 14 170.64 12.73
 1 15 14 146 11.54
 -1 15 -14 146.66 12.13
 1 -15 14 136.17 11.81
 -1 -15 -15 13.47 8.59
 -1 -15 -15 5.49 7.42
 -1 15 -15 1.76 8.15
 1 15 15 7.26 7.48
 1 -15 15 5.41 7.3
 1 -15 16 15.48 8.08
 -1 -15 -16 15.58 9.23
 -1 15 -16 15.91 8.84
 1 -15 16 12.51 8.97
 1 15 16 15.07 7.77
 -1 15 -17 321.22 18.44
 1 15 17 272.5 16.98
 1 -15 17 302.48 17.94
 -1 -15 -17 308.55 18.56
 1 -15 17 288.64 18.01
 1 -15 18 11.18 8.76
 -1 -15 -18 8.82 9.26
 1 -15 18 10.32 8.42
 -1 15 -18 0.82 9.64
 1 15 18 19.08 9.82
 1 15 18 12.68 9.02
 -1 -15 -19 41.04 10.58
 1 -15 19 23.18 9.95
 1 -15 19 26.76 9.56
 -1 15 -19 12.82 10.56
 1 15 19 20.22 10.22
 1 15 19 23.76 9.56
 -1 -15 -20 1.33 9.88
 1 -15 20 -10.7 10.43
 1 -15 20 0.45 8.81
 -1 15 -20 6.7 10.18
 1 15 20 -2.04 10.41
 1 15 20 4.53 9.1
 1 -15 21 90.4 12.81
 -1 -15 -21 86.92 13.95
 1 -15 21 98.27 12.86
 -1 15 -21 94.62 13.59
 1 15 21 88.89 14.03
 1 15 21 71.8 11.99
 1 -16 -21 6.95 10.42
 -1 -16 21 1.84 9.94
 -1 -16 21 0.9 8.8
 1 16 -21 -0.48 10.71
 -1 16 21 -11.22 10.94
 -1 16 21 -0.4 9.47
 -1 -16 20 132.03 14.54
 1 -16 -20 125.27 14.66
 -1 -16 20 122.23 13.38
 1 16 -20 127.13 14.74
 -1 16 20 142.88 15.07
 -1 16 20 131.27 13.48
 -1 -16 19 64.01 11.9
 -1 -16 19 79.79 11.3
 1 -16 -19 97.21 12.4
 1 16 -19 63.78 12.12
 -1 16 19 78.63 12.81
 -1 16 19 87.73 11.81
 -1 16 18 120.3 12.65
 1 16 -18 137.6 13.87
 1 -16 -18 129.67 13.72
 -1 -16 18 117.12 13.58
 -1 -16 18 125.88 12.74
 -1 16 18 148.92 14.19
 -1 -16 17 27.95 8.77
 1 16 -17 19.29 8.58
 1 16 -17 38.73 10.27
 -1 16 17 23.07 8.86
 1 -16 -17 28.71 9.62
 1 -16 -16 125.39 10.75
 1 16 -16 186.98 13.92
 1 16 -16 176.77 13.7
 -1 16 16 162.98 13.06
 1 -16 -16 217.94 14.5
 -1 -16 16 169.47 13.4
 -1 -16 15 6.66 7.3
 1 16 -15 -5.49 7.9
 1 16 -15 2.45 8.33
 1 -16 -15 0.68 8.2
 -1 16 15 -4.71 7.87
 1 -16 -15 3.16 6.85
 1 -16 -14 679.23 27.1
 -1 16 14 660.35 26.08
 -1 -16 14 652.64 26.82
 1 -16 -14 539.71 22.83
 -1 16 14 742.97 28.25
 -1 -16 14 658.62 22.56
 1 16 -14 716.65 27.57
 1 16 -14 670.37 27.21
 1 -16 -14 595.21 23.84
 1 16 -13 128.02 11.1
 1 16 -13 119.38 10.05
 1 -16 -13 78.47 8.23
 1 -16 -13 106.35 9.42
 1 -16 -13 137.02 11.45
 -1 16 13 120.9 10.55
 -1 -16 13 113.32 10.63
 1 16 -13 128.34 11.24
 -1 -16 13 80.35 7.43
 -1 16 13 122.55 11.77
 1 16 -12 266.87 13.89
 1 16 -12 293.76 15.12
 -1 16 12 270.78 14.13
 -1 16 12 264.02 15.48
 1 -16 -12 260.83 14.95
 -1 -16 12 256.22 14.61
 1 16 -11 9.99 6.51
 -1 16 11 4.63 6.6
 1 16 -11 16.04 7.59
 1 -16 -11 8.75 5.75
 -1 16 11 3.65 7.99
 1 -16 -11 16.34 7.56
 -1 -16 11 6.53 6.36
 -1 16 10 804.03 27.28
 -1 16 10 763.97 28.64
 1 16 -10 763.28 27.88
 1 -16 -10 748.9 28.09
 1 16 -10 713.88 26.67
 1 -16 -9 65.45 8.64
 -1 16 9 71.51 9.11
 -1 16 9 68.81 8.06
 -1 16 9 56.24 8.44
 1 16 -9 67.16 7.69
 1 -16 -9 59.14 8.25
 1 -16 -9 51.4 6.94
 1 16 -9 68.79 8.78
 1 16 -9 63.53 8.52
 -1 16 8 609.62 22.77
 1 16 -8 614.93 22.22
 -1 -16 8 549.64 19.45
 1 16 -8 622.12 23.61
 -1 16 8 605.45 22.17
 1 -16 -8 584.21 23.18
 1 -16 -8 571 23
 1 16 -8 634.87 23.47
 1 -16 -7 4.26 5.06
 1 16 -7 5.12 5.97
 1 -16 -7 6.9 5.76
 1 16 -7 3.81 5.3
 -1 16 7 7.58 5.51
 -1 16 7 2.7 5.77
 1 16 -7 9 6.29
 1 -16 -6 296.56 12.72
 1 16 -6 309.18 14.49
 1 16 -6 308.91 13.39
 1 -16 -6 279.69 14.28
 1 16 -6 302.03 14.42
 -1 16 6 314.95 13.98
 1 -16 -5 8.65 2.71
 -1 16 5 8.77 5.87
 1 -16 -5 10.85 5.89
 1 16 -5 16.41 5.17
 1 -16 -5 12.95 4.63
 1 -16 -5 10.73 6.27
 1 16 -5 20.35 5.81
 1 16 -5 20.97 6.37
 1 16 -4 554.34 20.03
 1 -16 -4 542.39 20.21
 1 -16 -4 485.27 17.86
 1 16 -4 521.48 18.83
 -1 16 4 541.24 19.58
 1 -16 -4 546.4 20.24
 1 16 -4 516.37 20.05
 1 16 -3 -3.02 6.27
 -1 16 3 8.11 4.8
 1 16 -3 0.62 5.39
 1 -16 -3 0.49 4.38
 1 -16 -3 -0.2 6.79
 -1 16 3 4.78 5.35
 -1 16 3 6.48 5.41
 1 16 -3 4.34 5.32
 1 -16 -3 -5.72 6.67
 1 16 -3 -2.5 5.82
 1 16 -2 471.39 17.98
 1 16 -2 510.7 19.27
 -1 16 2 486.37 18.88
 -1 16 2 472.41 18.39
 1 -16 -2 452.57 17.04
 -1 -16 2 492.97 18.12
 1 16 -2 518.38 18.04
 1 -16 -2 490.09 19.45
 -1 16 2 474.08 18.1
 1 16 -2 481 15.89
 -1 16 2 435.13 17.02
 1 -16 -2 499.2 19.18
 1 16 -1 6.82 5.32
 -1 16 1 9.38 5.25
 1 -16 -1 12.3 4.25
 -1 -16 1 1.07 5.07
 1 -16 -1 13.97 5.7
 1 16 -1 -2.56 5.74
 -1 16 1 11.55 5.26
 -1 16 1 8.41 5.24
 1 16 -1 12.77 4.98
 1 -16 -1 0.7 6.41
 1 16 -1 13.28 3.7
 -1 -16 0 9.4 5.46
 1 -16 0 21.13 4.76
 -1 -16 0 20.64 6.14
 1 -16 0 37.15 6.45
 -1 16 0 38.34 6.12
 1 16 0 26.01 5.22
 -1 16 0 28.37 5.85
 1 16 0 31.3 5.81
 -1 16 0 26.74 5.84
 1 16 0 24.51 4.25
 -1 16 -1 175.05 9.96
 -1 -16 -1 182.86 9.7
 -1 16 -1 178.58 8.79
 1 -16 1 186.61 10.74
 -1 16 -1 188.96 10.4
 -1 16 -1 171.37 10.12
 1 16 1 185.76 9.25
 1 16 1 211.94 10.31
 -1 -16 -1 186.07 10.84
 1 16 1 197.35 8.78
 1 16 2 233.14 10.29
 -1 16 -2 243.72 10.32
 -1 -16 -2 233.42 11.2
 -1 -16 -2 236.06 12.25
 -1 16 -2 231.6 11.98
 1 16 2 242.34 10.47
 1 16 2 258.48 11.77
 -1 16 -2 221.13 11.38
 1 -16 2 230.29 12.09
 -1 16 -3 95.55 6.54
 -1 -16 -3 96.77 7.27
 -1 16 -3 87.67 8.19
 1 -16 3 86.95 7.95
 -1 -16 -3 98.66 8.27
 1 16 3 101.25 7.82
 -1 16 -3 100.46 8.1
 1 16 3 95.93 6.58
 -1 16 -4 83.31 7.92
 -1 -16 -4 80.82 7.64
 1 16 4 86.89 7.57
 -1 16 -4 80.55 8.01
 -1 16 -4 82.41 6.22
 -1 -16 -4 74.28 6.93
 1 -16 4 81.93 7.83
 -1 16 -5 23.86 6.45
 -1 16 -5 23.7 5.17
 -1 -16 -5 25.64 5.85
 -1 16 -5 27.21 6.3
 1 16 5 15.58 5.89
 -1 -16 -5 26.73 5.98
 1 16 6 71.38 7.36
 -1 16 -6 59.32 6.29
 -1 -16 -6 58.15 7.06
 1 16 6 68.42 6.89
 -1 16 -6 58.13 7.56
 -1 16 -6 63.79 7.86
 -1 -16 -6 62.42 7.33
 1 16 7 57.53 7.73
 -1 -16 -7 63.23 7.87
 1 16 7 79.96 7.72
 -1 16 -7 62.97 8.07
 1 -16 7 72.22 7.97
 -1 16 -7 64 6.61
 -1 16 -7 66.83 7.98
 -1 -16 -7 60.24 7.95
 -1 16 -8 53.09 6.9
 -1 16 -8 61.2 8.44
 1 16 8 50.91 7.53
 1 16 8 64.01 8.34
 -1 -16 -8 60.1 8.48
 1 -16 8 59.72 8
 -1 16 -8 67.88 8.36
 1 16 8 52.13 7.69
 -1 16 -9 22.16 7.24
 1 16 9 14.36 6.6
 -1 -16 -9 15.73 7.26
 1 16 9 18.47 7.27
 -1 16 -9 22.53 6.08
 1 -16 9 25.53 7.06
 1 16 9 -1.28 7.27
 -1 16 -10 81.94 9.23
 1 16 10 67.79 8.19
 -1 -16 -10 70.46 8.93
 1 16 10 77.65 9.11
 -1 16 -10 52.48 7.36
 1 -16 10 51.78 8.23
 1 16 10 62.21 8.13
 1 16 11 3.43 6.52
 -1 16 -11 15.54 7.55
 1 16 11 3.53 6.6
 -1 -16 -11 6.15 7.34
 1 16 11 9.67 7.54
 -1 -16 -11 6.24 7.41
 1 -16 11 5.64 6.77
 1 16 12 47.29 8.26
 -1 16 -12 61.53 9.17
 1 16 12 64.25 8.79
 1 16 12 68.02 9.53
 -1 -16 -12 57.42 9.26
 -1 16 -12 57.62 8.87
 -1 -16 -12 54.81 8.8
 1 -16 12 65.01 9.06
 -1 16 -13 1.25 5.02
 -1 16 -13 -0.33 7.9
 1 16 13 -9.88 7.75
 1 16 13 6.54 7.77
 -1 -16 -13 2.56 7.5
 1 -16 13 5.16 7.09
 -1 -16 -13 12.35 7.64
 -1 16 -13 0.7 7.36
 -1 16 -14 42.9 9.05
 1 16 14 35.99 8.42
 1 16 14 33.94 9
 1 -16 14 27.39 8.2
 -1 -16 -14 22.74 8.02
 -1 -16 -14 30.68 8.91
 -1 16 -14 25.81 8.32
 -1 -16 -15 18.79 8.56
 -1 16 -15 7.72 8.31
 -1 -16 -15 15.09 7.63
 1 16 15 8.4 7.71
 1 -16 15 1.88 7.25
 1 16 16 33.34 9.11
 -1 -16 -16 50.25 10.35
 1 -16 16 20.17 9.66
 -1 -16 -16 33.56 8.7
 -1 16 -16 48.7 10.38
 1 -16 16 40.39 9.25
 -1 -16 -17 25.8 9.97
 1 16 17 23.7 10.34
 1 -16 17 9.62 9.26
 -1 16 -17 23.11 10
 1 -16 17 27 9.17
 1 16 17 21.77 9.16
 1 16 18 136.33 13.2
 1 -16 18 165.68 14.24
 -1 16 -18 164.03 14.79
 -1 -16 -18 149.28 14.39
 1 -16 18 160.71 14.36
 1 16 18 156.63 15.11
 1 16 19 5.44 9.8
 -1 16 -19 5.78 10.07
 1 16 19 3.33 8.94
 1 -16 19 3.22 9.28
 -1 -16 -19 10.68 10.13
 1 -16 19 8.84 8.6
 1 16 20 46 11.94
 1 16 20 61.08 10.96
 -1 16 -20 44.57 11.77
 1 -16 20 56.98 11.11
 1 -16 20 29.99 10.95
 -1 -16 -20 42.73 11.59
 -1 17 21 124.28 14.74
 -1 -17 21 94 13.89
 -1 -17 21 111.66 13.14
 1 -17 -21 101.02 14.29
 -1 17 21 109.74 13.4
 1 17 -21 135.53 15.23
 1 -17 -20 12.89 10.63
 -1 17 20 25.45 11.11
 -1 -17 20 24.09 11.28
 1 17 -20 15.41 10.72
 -1 -17 20 6.63 9.37
 -1 17 20 16.9 10.03
 -1 17 19 132.39 14.5
 -1 -17 19 114.75 14.27
 -1 -17 19 130.18 13.46
 1 -17 -19 145.6 14.43
 1 17 -19 156.19 14.82
 -1 17 19 129.68 13.27
 1 17 -18 48.07 10.84
 -1 17 18 48.2 11.02
 1 -17 -18 52.74 10.99
 -1 -17 18 29.49 9.82
 -1 17 18 47.04 9.94
 1 17 -17 90.81 12.36
 1 17 -17 75.62 10.98
 -1 17 17 81.74 12.13
 -1 17 17 85.02 11.07
 -1 -17 17 65.72 10.71
 1 -17 -17 91.8 11.86
 1 17 -16 14.65 9.25
 -1 17 16 -3.23 8.17
 1 -17 -16 8.82 8.87
 -1 -17 16 2.65 7.71
 1 17 -16 7.57 8.4
 1 -17 -16 1.5 7.33
 1 17 -15 358.42 18.57
 -1 17 15 391.13 19.2
 1 -17 -15 360.56 16.78
 1 17 -15 391.5 20.1
 1 -17 -15 415.83 20.43
 -1 -17 15 373.26 19.85
 1 17 -15 413.31 20.62
 1 17 -14 11.48 8.3
 1 17 -14 7.52 7.25
 -1 17 14 12.94 7.87
 1 -17 -14 3.36 6.95
 1 17 -14 5.8 7.17
 1 -17 -14 11.67 8.26
 -1 -17 14 8.09 7.44
 -1 -17 14 4.74 5.07
 -1 17 14 4 8.19
 -1 -17 13 381.52 18.84
 -1 -17 13 300.07 15.01
 1 -17 -13 417.15 19.3
 1 -17 -13 289.92 15.02
 1 17 -13 410.93 18.06
 -1 17 13 425.81 18.42
 -1 17 13 395.59 19.8
 1 17 -13 415.37 19.5
 1 -17 -13 352.91 16.48
 1 17 -13 404.98 19.44
 -1 17 12 220.99 13.39
 1 17 -12 242.24 14.58
 1 17 -12 251.2 14.56
 -1 -17 12 220.58 14.02
 1 -17 -12 228.82 14.41
 -1 17 12 248.22 14.82
 1 17 -12 221.92 13.18
 1 17 -11 186.32 12.39
 1 -17 -11 246.67 14.04
 1 -17 -11 180.86 10.74
 -1 17 11 227.49 14.24
 1 17 -11 234.58 13.72
 -1 17 11 230.29 12.93
 -1 17 10 84.98 9.13
 -1 17 10 85.94 9.89
 1 17 -10 72.36 9.59
 1 17 -10 73.29 8.4
 1 -17 -10 80.19 9.67
 1 17 -9 1099.12 36
 1 -17 -9 994.35 36.85
 -1 17 9 1070.15 36.04
 -1 -17 9 1001.19 32.47
 1 17 -9 1151.21 37.63
 1 -17 -9 1102.23 37.37
 -1 17 9 1042.75 36.38
 -1 17 8 13.02 6.79
 1 17 -8 11.49 6.2
 -1 17 8 12.86 6.23
 1 -17 -8 4.17 7.05
 1 -17 -8 15.8 5.94
 1 -17 -8 13.83 6.97
 -1 -17 8 8.41 4.27
 1 17 -8 15.89 7.23
 1 17 -7 427.25 16.85
 1 -17 -7 383.89 16.06
 1 17 -7 417.22 18.29
 1 -17 -7 399.67 18.01
 1 17 -7 433.13 18.17
 -1 17 7 394.04 16.82
 -1 17 7 391.59 17.28
 1 -17 -6 7.4 4.99
 1 17 -6 4.73 5.41
 1 17 -6 12 6.13
 1 -17 -6 8.95 6
 1 17 -6 4.02 6.54
 -1 17 6 8.01 5.52
 -1 17 6 5.79 5.91
 1 -17 -5 371.78 16.64
 1 17 -5 331.97 16.12
 1 -17 -5 386.17 16.63
 1 17 -5 368.69 16.38
 -1 17 5 365.32 15.75
 1 -17 -5 354.41 14.27
 1 17 -5 345.24 15.02
 -1 17 4 -4.88 6.37
 1 -17 -4 -6.62 7.07
 1 17 -4 -4.68 5.83
 1 -17 -4 -3.06 5.13
 1 -17 -4 0.29 2.78
 1 17 -4 -8.82 6.31
 1 17 -4 1.24 5.8
 1 -17 -4 -8.04 6.87
 1 17 -4 -6.47 6.84
 -1 -17 3 668.91 24.15
 -1 17 3 601 22.48
 -1 17 3 655.43 23.99
 1 -17 -3 631.08 22.43
 1 17 -3 669.89 23.45
 1 17 -3 704.72 24.65
 1 -17 -3 653.89 24.51
 -1 17 3 644.62 24.12
 1 17 -3 668.62 24.89
 1 17 -3 663.82 23.44
 1 -17 -3 682.4 25.11
 -1 17 3 657.03 23.4
 1 17 -2 26.18 4.04
 -1 17 2 49.9 6.85
 -1 -17 2 22.13 5.88
 1 -17 -2 29.7 5.32
 1 17 -2 25.55 6
 1 -17 -2 27.8 6.98
 -1 -17 2 32.46 6.64
 1 17 -2 37.3 7.01
 1 17 -2 36.65 6.27
 -1 17 2 34.34 6.53
 -1 17 2 37.35 6.39
 1 -17 -2 24.9 7.1
 -1 -17 1 108.62 8.02
 1 -17 -1 106.57 7.25
 1 17 -1 114.43 6.47
 1 -17 -1 119.64 9.17
 1 17 -1 126.79 9.09
 -1 17 1 122.11 8.65
 1 17 -1 146.78 8.7
 -1 17 1 114.7 8.47
 1 -17 -1 122.63 9.58
 -1 17 1 111.9 8.67
 -1 17 0 51.97 6.94
 1 17 0 61.21 6.97
 1 -17 0 50.39 5.79
 -1 -17 0 46.94 6.42
 -1 -17 0 53.1 7.55
 1 -17 0 57.81 7.35
 -1 17 0 62.94 7.33
 1 17 0 58.95 7.13
 1 17 0 63.58 5.27
 1 17 0 57.16 6.49
 -1 17 0 66.68 7.11
 -1 -17 -1 51.34 6.58
 -1 -17 -1 56.37 7.46
 1 -17 1 56.32 7.64
 -1 17 -1 74.52 7.47
 1 17 1 56.52 5.64
 1 17 1 68.1 7.13
 -1 17 -1 61.2 7.26
 1 17 1 61.65 6.43
 -1 17 -1 57.09 7.08
 -1 -17 -2 41.76 6.3
 -1 17 -2 48.3 5.65
 1 -17 2 49.99 7.13
 1 17 2 60.38 5.89
 1 17 2 47.12 6.98
 -1 17 -2 37.04 6.71
 -1 -17 -2 53.36 7.32
 1 17 2 47.62 5.99
 -1 17 -2 47.73 7.07
 -1 -17 -3 68.71 6.83
 -1 17 -3 51.62 5.93
 -1 -17 -3 70.41 7.73
 -1 17 -3 67.68 7.59
 1 17 3 68.99 7.38
 -1 17 -3 54 6.78
 1 -17 3 67.37 7.71
 1 17 3 65.64 6.11
 -1 -17 -4 2.6 5.77
 1 17 4 8.78 5.71
 -1 17 -4 9.34 5.31
 -1 17 -4 8.99 5.78
 -1 17 -4 6.13 6.17
 1 -17 4 15.56 6.22
 -1 17 -4 4.43 4.54
 -1 -17 -4 3.66 5.12
 1 17 5 4.57 5.2
 -1 -17 -5 1.69 5.68
 -1 17 -5 3.61 4.73
 -1 -17 -5 4.04 5.17
 -1 17 -5 5.87 5.31
 1 17 5 0.41 5.61
 -1 17 -5 9.25 6.29
 -1 17 -5 1.03 5.6
 -1 17 -6 1.03 6.56
 -1 -17 -6 14.72 5.89
 -1 -17 -6 8.54 6.19
 1 17 6 10.75 5.65
 -1 17 -6 7.95 5.16
 1 17 6 -8.95 6.74
 -1 17 -6 8.77 5.49
 -1 -17 -6 9.81 5.95
 -1 17 -6 9.34 6
 -1 17 -7 7.67 5.34
 -1 -17 -7 3.68 6.46
 -1 -17 -7 3.54 6.38
 1 17 7 5.42 6.28
 -1 17 -7 6.33 6.36
 1 17 7 11.08 6.18
 -1 17 -7 7.18 6.92
 -1 17 -8 24.41 7.53
 1 -17 8 11.95 2.45
 -1 17 -8 27.79 6.11
 -1 -17 -8 28.03 7.15
 1 17 8 20.07 7.01
 1 -17 8 26.67 7.02
 -1 -17 -8 16.91 7.52
 1 17 8 27.37 7.08
 1 17 9 7.29 7.25
 -1 17 -9 29.51 7.84
 -1 17 -9 24.53 6.51
 1 17 9 7.7 7.15
 1 17 9 12.2 7.55
 1 -17 9 34.48 7.58
 -1 -17 -9 19.94 7.65
 1 17 10 3.06 6.66
 -1 17 -10 2.62 6.07
 -1 17 -10 -6.03 7.21
 1 17 10 -9.96 8.27
 1 17 10 -0.23 6.62
 1 -17 10 -0.31 6.37
 -1 -17 -10 0.29 7.73
 -1 -17 -11 220.14 13.67
 1 17 11 219.86 13.97
 1 17 11 191.17 12.48
 -1 17 -11 200.29 12.04
 -1 17 -11 203.29 13.81
 1 17 11 202.76 12.62
 -1 -17 -11 198.47 12.78
 -1 17 -11 197.68 13.51
 1 -17 11 193.24 13.27
 1 17 12 -12.04 8.93
 -1 17 -12 18.37 6.68
 -1 17 -12 14.87 8.06
 1 17 12 19.69 7.91
 1 17 12 12.74 7.56
 -1 -17 -12 14.67 8.1
 -1 -17 -12 18.34 7.98
 -1 17 -12 16.84 7.53
 1 -17 12 17.32 7.48
 -1 17 -13 10.02 7.95
 1 17 13 9.64 8.32
 -1 -17 -13 -0.33 7.91
 -1 -17 -13 12.4 7.87
 1 -17 13 14.58 7.38
 -1 17 -13 17.27 7.87
 1 17 13 11.62 7.3
 1 17 14 -0.29 7.6
 -1 -17 -14 5.21 8.02
 -1 -17 -14 9.82 7.87
 1 -17 14 12.65 7.69
 -1 17 -14 13.1 8.6
 -1 17 -14 0.39 7.59
 -1 17 -15 86.97 11.45
 -1 17 -15 86.07 11.05
 1 17 15 85.04 10.45
 -1 -17 -15 69.51 9.79
 1 -17 15 89.06 11.11
 -1 -17 -15 82.55 11.2
 -1 -17 -16 33.68 10.03
 -1 17 -16 53.86 10.78
 1 17 16 41.21 9.5
 -1 -17 -16 30.87 8.9
 1 -17 16 43.76 9.6
 1 17 17 112.11 13.84
 1 -17 17 116.04 13.49
 -1 -17 -17 127.11 13.49
 -1 17 -17 155.3 14.19
 1 17 17 130.85 12.86
 1 -17 17 144.03 13.51
 1 17 18 8.62 10.09
 1 -17 18 5.58 10.35
 -1 -17 -18 11.32 9.87
 -1 17 -18 26.86 10.54
 1 -17 18 17.57 8.92
 1 17 18 16.63 9.29
 1 17 19 144.7 13.81
 -1 17 -19 137.91 14.82
 1 -17 19 124.86 13.95
 -1 -17 -19 142.59 14.54
 1 17 19 149.68 14.82
 1 -17 19 125.5 13.4
 1 17 20 26.15 10.7
 -1 17 -20 51.47 12.43
 -1 -17 -20 31.47 11.31
 1 -17 20 42.43 11.73
 1 -17 20 44.03 11.16
 1 17 20 29.38 11.56
 -1 18 20 127.85 15.13
 -1 -18 20 91.36 14.07
 1 -18 -20 122.76 14.37
 1 18 -20 132.79 15.24
 -1 18 20 114.85 13.56
 -1 -18 20 115.29 13.55
 1 18 -19 12.52 10.43
 -1 -18 19 3.56 10.8
 1 -18 -19 11.72 10.39
 -1 18 19 14.84 10.61
 -1 -18 19 21.06 9.63
 -1 18 19 24.63 10
 1 18 -18 62.87 11.92
 -1 18 18 32.04 11.27
 1 18 -18 52.38 10.27
 1 -18 -18 44.86 11.07
 -1 18 18 47.09 10.29
 -1 -18 18 44.1 10.07
 1 18 -17 15.63 9.89
 -1 18 17 -2.76 9.48
 1 18 -17 9.25 8.46
 1 -18 -17 7.92 9.51
 1 18 -17 13.48 8.54
 -1 18 17 8.77 8.74
 -1 -18 17 2.87 8.17
 1 18 -16 223.69 14.99
 1 18 -16 269.25 17.16
 -1 -18 16 213.8 15.63
 1 18 -16 225.86 16.09
 -1 18 16 225.8 15.39
 1 -18 -16 234.17 16.34
 -1 -18 15 27.42 8.7
 1 18 -15 26.13 8.22
 1 18 -15 31.65 9.81
 -1 18 15 33.23 9.07
 1 -18 -15 26.43 7.99
 1 -18 -15 32.52 9.86
 1 18 -15 22.77 8.46
 1 18 -15 23.95 6.11
 1 18 -14 196.65 14.75
 1 18 -14 210.54 13.24
 1 -18 -14 171.15 12.07
 1 18 -14 206.18 14.44
 -1 18 14 180.86 13.51
 1 18 -14 153.05 10
 1 -18 -14 178.04 14.1
 -1 -18 14 191.72 14.04
 1 -18 -13 49.66 9.39
 -1 -18 13 40.53 8.59
 -1 18 13 34.76 9.46
 1 18 -13 43.61 8.95
 1 18 -13 49.05 6.64
 1 18 -13 49.14 9.69
 1 18 -13 39.93 8.4
 -1 18 13 47.4 8.75
 -1 18 12 274.53 16.39
 1 -18 -12 208.5 11.94
 -1 18 12 281.54 14.86
 1 18 -12 257.72 15.85
 1 18 -12 268.01 15.76
 1 18 -12 257.14 14.28
 1 -18 -12 260.02 15.49
 -1 18 11 -7.3 8.99
 1 18 -11 -1.35 7.66
 1 -18 -11 6.66 7.83
 1 18 -11 5.94 8.13
 -1 18 11 10.76 7.34
 1 18 -11 7.6 6.7
 1 -18 -10 386.71 19.04
 1 18 -10 409.97 17.75
 1 18 -10 411.95 19.21
 -1 18 10 396.91 18.03
 -1 18 9 43.78 8.32
 1 18 -9 49.12 7.59
 -1 18 9 39.78 7.73
 1 -18 -9 38.7 7.06
 1 -18 -9 43.87 8.29
 1 -18 -9 42.28 8.62
 1 18 -9 61.16 8.79
 -1 -18 9 30.84 4.83
 -1 18 8 291 14.33
 1 -18 -8 288.44 13.27
 1 -18 -8 264.79 14.86
 -1 18 8 288.66 13.9
 1 18 -8 294.24 13.69
 1 -18 -8 283.89 14.98
 -1 -18 8 242.23 10.75
 1 18 -8 274.28 14.68
 1 18 -7 92.65 8.13
 1 -18 -7 83.13 7.57
 -1 18 7 62.65 8.04
 -1 18 7 76.37 8.45
 1 18 -7 95.34 9.31
 1 -18 -7 74.69 8.79
 1 18 -7 83.86 7.68
 1 -18 -6 369.68 15.18
 1 18 -6 367.35 15.83
 1 18 -6 361.55 17.17
 -1 18 6 377.13 15.76
 1 -18 -6 410.07 17.52
 1 18 -6 369.17 17.21
 1 18 -6 342.65 15.39
 1 -18 -6 380.98 17.39
 -1 18 6 369.46 16.46
 1 18 -5 7.81 6.45
 1 18 -5 6.37 6.97
 1 -18 -5 8.16 7.42
 1 18 -5 5.49 6.27
 1 18 -5 5.97 6.17
 1 -18 -5 2.66 5.61
 1 -18 -5 0.26 7.63
 -1 18 5 9.12 6.79
 -1 18 4 606.02 22.6
 1 -18 -4 643.5 23.21
 1 18 -4 663.4 23.5
 1 18 -4 635.77 21.84
 1 -18 -4 601.92 20.82
 1 18 -4 632.31 23.52
 1 -18 -4 631.72 23.57
 1 18 -4 598.61 21.69
 -1 18 3 0.42 6.23
 -1 -18 3 -3.19 6.57
 1 -18 -3 -7.26 5.82
 1 -18 -3 -0.7 7.23
 1 18 -3 0.77 6.1
 1 18 -3 3.31 5.61
 -1 18 3 -0.88 6.15
 -1 18 3 2.04 6.16
 -1 -18 2 363.44 15.57
 -1 18 2 341.89 14.98
 -1 18 2 367.61 15.61
 -1 -18 2 316.77 14.68
 1 -18 -2 338.49 13.88
 1 18 -2 358.01 14.98
 1 -18 -2 384.71 16.77
 1 18 -2 313.65 12.38
 -1 18 2 352.83 15.6
 1 18 -2 358.73 16.18
 1 18 -2 351.7 14.96
 1 -18 -2 358.53 16.12
 1 18 -1 206.77 10.8
 -1 -18 1 189.43 10.38
 1 -18 -1 156.1 9.23
 -1 -18 1 211.46 11.24
 1 -18 -1 182.34 11.5
 1 18 -1 224.17 11.84
 -1 18 1 165.02 10.82
 1 -18 -1 198.59 12.2
 -1 18 1 184.35 10.66
 -1 -18 1 208.04 11.95
 -1 18 1 171.53 10.6
 1 18 -1 191.65 8.46
 -1 -18 0 12.31 6.16
 1 -18 0 29.19 5.33
 -1 -18 0 11.6 7.08
 -1 -18 0 25.68 6.53
 1 -18 0 30.11 6.77
 -1 18 0 37.04 6.54
 -1 18 0 42.44 6.62
 1 18 0 32.64 6.04
 1 18 0 37.25 6.72
 -1 18 0 33.17 6.62
 1 18 0 29.94 6.51
 1 18 0 33.2 4.8
 -1 -18 -1 52.24 7.68
 1 -18 1 51.53 7.43
 -1 -18 -1 49.38 7.33
 1 18 1 60 6.65
 -1 18 -1 62.87 7.51
 -1 18 -1 50.54 7.13
 1 18 1 48.47 7.29
 -1 18 -1 36.01 7.13
 1 18 1 64.91 5.76
 -1 -18 -1 52.07 6.66
 -1 18 -2 48.99 6.09
 -1 -18 -2 62.18 7.14
 -1 -18 -2 68.96 7.96
 -1 18 -2 59.61 7.61
 1 18 2 64.96 6.72
 -1 18 -2 63.68 8
 -1 18 -2 50.4 7.34
 1 18 2 85.41 8.06
 1 -18 2 78.41 8.17
 -1 -18 -2 62.8 7.83
 -1 18 -3 40.18 6.16
 -1 -18 -3 48.02 6.89
 -1 -18 -3 72.46 7.89
 1 18 3 58.53 6.48
 -1 18 -3 27.5 7.14
 1 18 3 66.39 7.65
 -1 -18 -3 39.33 7.5
 -1 18 -3 75.94 8.23
 1 -18 3 56.6 7.94
 -1 -18 -4 -1.46 5.83
 -1 18 -4 7.72 4.88
 -1 18 -4 -1.56 6.58
 1 18 4 7.25 5.95
 -1 18 -4 1.62 5.66
 -1 -18 -4 -0.42 6.6
 -1 -18 -4 2.02 6.45
 -1 18 -4 1.06 6.01
 1 -18 4 7.05 6.41
 -1 -18 -5 5.93 6.05
 1 18 5 4.12 5.34
 -1 18 -5 -0.53 6.62
 -1 18 -5 0.53 5.61
 -1 -18 -5 3.8 5.56
 -1 18 -5 5.21 4.89
 -1 -18 -5 -3.32 6.04
 -1 18 -5 3 6.15
 -1 -18 -6 1.01 5.7
 -1 18 -6 4.45 5.18
 1 18 6 -10.09 7.21
 -1 18 -6 0.52 5.84
 -1 18 -6 7.08 6.8
 -1 -18 -6 1.29 6.08
 -1 -18 -6 4.58 6.33
 1 18 6 5.89 5.63
 -1 18 -7 1.52 5.46
 -1 -18 -7 3.16 6.02
 -1 18 -7 3.67 7.14
 1 18 7 7.86 6.55
 -1 18 -7 2.52 5.65
 -1 -18 -7 -0.53 6.5
 1 18 7 5.01 5.89
 -1 -18 -8 16.1 7.67
 -1 18 -8 21.04 6.22
 -1 -18 -8 11.12 6.79
 -1 18 -8 20.4 7.76
 1 18 8 14.94 6.86
 -1 18 -8 16.73 6.11
 1 18 8 23.67 7.29
 1 -18 8 3.86 3.04
 -1 -18 -8 4.11 7.13
 -1 18 -9 326.35 14.51
 -1 18 -9 343.96 15.13
 -1 -18 -9 327.97 16.18
 -1 -18 -9 345.06 17.24
 1 18 9 307.57 15.63
 1 -18 9 363.39 17.38
 -1 18 -9 376.58 17.63
 -1 18 -10 41.56 8.8
 1 18 10 16.23 8.31
 1 18 10 28.71 7.83
 -1 18 -10 30.29 6.91
 -1 -18 -10 30.62 8.75
 1 -18 10 31.75 7.85
 -1 18 -10 35.44 8.18
 -1 18 -10 28.14 6.6
 1 18 10 36.75 7.84
 -1 18 -11 1.32 7.55
 1 18 11 -13.57 8.37
 1 18 11 -7.6 7.44
 -1 18 -11 -1.98 6.35
 1 -18 11 3.06 7.02
 -1 -18 -11 -3.52 8.14
 -1 18 -11 -1.05 7.13
 1 18 11 4.64 7.23
 1 18 12 50.21 8.63
 -1 18 -12 48.49 8
 -1 18 -12 54.26 9.58
 -1 -18 -12 51.2 9.21
 1 18 12 56.59 8.76
 1 18 12 40.25 9.18
 -1 -18 -12 48.43 9.32
 1 -18 12 59 9.03
 -1 18 -12 54.1 9.35
 -1 18 -13 -0.37 7.96
 -1 -18 -13 -5.23 7.89
 1 18 13 6.29 7.94
 1 -18 13 3.68 7.46
 -1 18 -13 -0.5 6.61
 -1 -18 -13 0.35 7.85
 -1 18 -13 -5.4 7.47
 -1 18 -14 42.97 9.7
 -1 -18 -14 38.38 8.86
 1 18 14 43.85 9.32
 -1 18 -14 40.87 8.33
 1 -18 14 51.37 9.18
 -1 -18 -14 55.63 9.95
 -1 18 -14 50.62 9.52
 1 18 15 42.52 9.67
 -1 18 -15 48.02 10.67
 -1 -18 -15 48.13 9.38
 -1 -18 -15 55.38 10.42
 1 -18 15 36.34 9.65
 -1 18 -15 60.26 10.52
 -1 -18 -16 137.57 12.3
 1 18 16 157.72 13.73
 1 18 16 179.18 15.64
 1 -18 16 188.12 14.79
 -1 -18 -16 178.31 14.74
 -1 18 -16 175.18 15.05
 1 -18 17 33.81 9.7
 -1 -18 -17 25.34 9.25
 1 -18 17 12.87 10.34
 -1 18 -17 27.07 10.8
 -1 -18 -17 30.4 10.45
 1 18 17 24.39 9.62
 1 18 17 30.25 10.87
 -1 -18 -18 68.39 12.22
 1 -18 18 77.04 12.75
 -1 18 -18 81.83 12.95
 1 -18 18 75.59 11.74
 1 18 18 93.4 11.87
 1 18 18 68.27 13.07
 -1 -18 -19 16.13 10.62
 1 18 19 -0.39 10.04
 1 -18 19 -6.38 10.6
 -1 18 -19 14.8 11.35
 1 18 19 4.2 10.74
 1 -18 19 4.67 9.06
 1 19 -20 2.51 11.02
 -1 -19 20 -0.96 10.55
 1 19 -20 4.62 9.33
 -1 19 20 1.11 10.66
 -1 19 20 -4.94 10.27
 -1 -19 20 12.21 9.55
 1 -19 -19 123.44 14.24
 -1 19 19 98.71 12.98
 1 19 -19 124.11 14.94
 -1 -19 19 90.11 13.82
 1 19 -19 98.56 12.35
 -1 19 19 106.08 14.63
 -1 -19 19 97.35 12.77
 1 -19 -18 51.55 11.56
 1 19 -18 42.16 11.96
 1 19 -18 42.51 10.07
 -1 19 18 48.19 10.59
 1 19 -18 43.57 10.05
 -1 19 18 48.52 11.65
 -1 -19 18 58.43 10.86
 1 -19 -17 119.77 13.23
 1 19 -17 117.79 13.71
 1 19 -17 109.85 12.78
 -1 19 17 134.01 12.9
 1 19 -17 103.23 11.98
 -1 19 17 117.53 13.75
 -1 -19 17 116.17 12.92
 1 -19 -16 12.49 9.36
 1 19 -16 2.88 8.11
 1 19 -16 -0.83 9.65
 -1 19 16 -0.9 8.61
 -1 -19 16 4.91 8.01
 -1 19 16 -7.87 9.17
 1 19 -16 2.61 8.57
 1 19 -15 97.04 10.69
 1 19 -15 84.04 12.34
 1 -19 -15 93.56 10.07
 -1 -19 15 94.78 11.52
 -1 19 15 113.55 11.88
 1 -19 -15 103.81 12.39
 1 19 -15 81.05 8.21
 1 19 -15 84.74 11.21
 -1 19 14 92.57 10.58
 1 19 -14 60.47 10.02
 1 19 -14 84.53 11.39
 1 -19 -14 90.03 9.55
 1 19 -14 77.23 10.01
 1 19 -14 70.17 7.75
 1 -19 -14 95.64 11.16
 -1 19 13 119.7 11.34
 1 19 -13 111.08 11.92
 1 19 -13 137.35 12.73
 1 19 -13 114.39 10.64
 1 19 -13 107.95 8.77
 1 -19 -13 120.03 12.01
 -1 19 12 77.14 10
 1 19 -12 84.87 10.46
 1 19 -12 85.17 10.79
 -1 19 12 73.01 10.67
 1 -19 -12 90.69 10.83
 1 19 -12 81.87 9.32
 1 19 -12 76.94 8.08
 1 19 -11 349.32 15.92
 1 19 -11 375.61 19.18
 1 19 -11 379.49 17.64
 -1 19 11 407.05 18.25
 1 -19 -11 386.95 19.17
 1 19 -11 374.51 19.01
 1 19 -10 75.32 9.88
 1 19 -10 68.99 8.63
 1 -19 -10 67.86 8.47
 1 19 -10 59.36 7.5
 1 19 -10 65.49 9.41
 1 -19 -10 73.78 9.91
 -1 19 10 46.71 8.78
 -1 19 9 165.16 11.69
 1 19 -9 183.7 11.2
 1 -19 -9 179.88 10.72
 -1 19 9 164.76 11.32
 1 -19 -9 165.16 12.35
 1 -19 -9 159.38 11.91
 1 19 -9 180.07 12.37
 1 19 -9 160.87 10.11
 1 -19 -8 70.28 7.31
 1 19 -8 56.14 7.81
 1 -19 -8 55.33 8.97
 -1 19 8 59.69 8.74
 -1 19 8 48.37 7.91
 1 19 -8 58.73 9.06
 -1 -19 8 52.6 5.58
 1 19 -8 48.52 7.5
 1 -19 -8 67.15 9.24
 1 -19 -7 530.29 22.74
 1 19 -7 552.38 22.9
 1 -19 -7 569.8 22.94
 -1 19 7 566.42 22.22
 1 -19 -7 530.62 20.56
 1 19 -7 551.76 21.26
 -1 19 7 549.66 21.22
 1 19 -7 510.23 20.62
 1 -19 -6 50.09 8.41
 1 19 -6 64.65 8.99
 -1 19 6 58.7 8.28
 1 19 -6 61.13 7.8
 1 -19 -6 45.05 6.62
 1 -19 -6 45.54 8.8
 -1 19 6 58.4 7.36
 1 19 -6 63.91 7.63
 1 -19 -5 253.56 14.15
 1 19 -5 252.67 14.22
 1 -19 -5 282.78 14.19
 -1 19 5 244.56 13.35
 1 19 -5 260.81 12.53
 1 -19 -5 227.77 11.69
 -1 19 5 232.56 12.21
 1 19 -5 233.34 12.4
 1 19 -4 15.91 6.33
 -1 19 4 -0.92 7.33
 1 -19 -4 7.76 7.32
 1 -19 -4 4.35 5.45
 1 19 -4 9.4 6.05
 1 -19 -4 4.7 2.87
 1 -19 -4 -1.39 7.52
 1 19 -4 5.04 6.81
 -1 -19 3 40.54 7.42
 -1 19 3 47.08 7.47
 1 19 -3 51.75 7.41
 1 -19 -3 27.17 6.04
 1 19 -3 13.25 7.44
 1 -19 -3 44.55 7.89
 1 19 -3 49.68 7.68
 -1 19 3 32.53 7.08
 1 -19 -3 7.55 8.49
 -1 19 3 39.53 7.08
 -1 -19 2 395.41 17.07
 -1 19 2 389.68 16.91
 1 -19 -2 353.01 15.13
 1 19 -2 370.18 16.12
 1 -19 -2 408.76 18.31
 -1 19 2 389.32 17.04
 1 19 -2 379.13 17.6
 -1 19 2 388.01 16.71
 1 -19 -2 412.26 17.91
 1 19 -2 374.14 16.24
 1 19 -1 215.53 12.02
 -1 -19 1 215.97 11.65
 1 -19 -1 188.09 10.7
 -1 -19 1 255.48 12.6
 1 -19 -1 217.91 13.09
 -1 19 1 225.61 12.57
 1 19 -1 237.18 12.89
 1 19 -1 206.57 9.55
 -1 -19 1 245.7 13.43
 1 19 -1 234 11.79
 1 -19 -1 239.28 13.65
 -1 19 1 230.27 12.09
 -1 19 1 222.82 12.28
 1 19 0 -8.79 6.79
 -1 19 0 6.35 6.2
 -1 -19 0 -2.82 6.67
 1 -19 0 3.66 6.77
 -1 19 0 2.27 5.91
 1 19 0 1.57 4.38
 1 19 0 3.14 6.07
 1 19 0 3.33 5.67
 -1 19 0 6.93 6.35
 -1 -19 0 -4.13 6.01
 -1 -19 -1 104.5 8.19
 -1 -19 -1 117.81 9.64
 1 -19 1 126.76 9.63
 -1 -19 -1 137.44 9.46
 1 19 1 142.09 9.82
 1 19 1 102 6.94
 -1 19 -1 117.63 9.07
 1 19 1 127.24 8.38
 -1 19 -1 120.72 9.48
 -1 19 -1 122.12 9.07
 1 19 1 121.34 9.15
 1 -19 2 14 6.79
 -1 -19 -2 3.51 6.67
 1 19 2 13.62 6.35
 -1 19 -2 6.61 6.71
 -1 19 -2 10.21 5.08
 -1 -19 -2 -3.46 6.32
 -1 19 -2 15.83 6.69
 1 19 2 13.47 5.83
 -1 19 -2 12.92 6.52
 -1 -19 -2 6.58 7.17
 -1 19 -3 78.62 8.53
 -1 19 -3 64.47 6.48
 -1 -19 -3 59.14 7.28
 -1 -19 -3 62.97 8.07
 1 19 3 54.1 7.67
 -1 19 -3 40.03 7.55
 1 19 3 56.44 6.79
 1 -19 3 69.28 8.64
 -1 -19 -3 58.95 8.25
 1 19 4 99.51 8.26
 -1 -19 -4 96.1 9.58
 -1 -19 -4 119.07 9.61
 1 19 4 101.32 9.32
 -1 19 -4 88.01 8.8
 -1 19 -4 93.39 7.59
 -1 -19 -4 116.74 8.89
 -1 19 -4 102.27 9.7
 1 -19 4 114.78 9.83
 -1 -19 -5 4.75 6.02
 -1 19 -5 6.94 5.25
 -1 19 -5 5.67 6.25
 1 19 5 11.09 6.76
 -1 -19 -5 6.22 6.55
 -1 -19 -5 10.18 6.94
 -1 19 -5 14.47 7.5
 1 19 5 12.03 6.01
 -1 19 -6 57.29 7.02
 -1 -19 -6 51.45 7.66
 -1 19 -6 47.66 7.64
 1 19 6 50.57 8.37
 -1 -19 -6 49.99 8.21
 -1 -19 -6 50.21 8.19
 -1 19 -6 70.35 9.34
 1 19 6 54.74 7.53
 -1 19 -7 53.31 7
 -1 -19 -7 47.99 7.85
 -1 -19 -7 46.98 8.4
 -1 19 -7 59.16 8.92
 1 19 7 42.72 7.49
 -1 -19 -7 47.97 8.22
 -1 19 -7 47.52 7.46
 1 19 7 38.67 7.79
 -1 19 -8 30.85 6.77
 -1 -19 -8 27.8 7.4
 1 19 8 32.34 7.44
 -1 -19 -8 20.72 7.71
 -1 19 -8 29.24 6.62
 -1 -19 -8 31.76 8.34
 -1 19 -8 38.8 8.19
 1 -19 8 21.17 3.62
 -1 19 -9 121.9 9.81
 -1 -19 -9 138.37 10.93
 1 19 9 130.38 10.75
 -1 19 -9 156.17 12.29
 -1 -19 -9 148.27 12.02
 1 19 9 127.13 11.06
 -1 19 -9 120.2 9.62
 -1 19 -9 166.1 12.48
 -1 19 -10 206.11 14.33
 1 -19 10 226.01 14.14
 -1 -19 -10 222.15 14.6
 -1 19 -10 210.17 14.35
 -1 19 -10 189.14 11.3
 1 19 10 181.74 13.03
 -1 19 -10 198.02 11.88
 1 19 10 209.24 13.05
 -1 19 -11 25.48 8.66
 1 19 11 19.01 8.46
 1 19 11 31.61 8.09
 -1 19 -11 15.94 6.36
 1 19 11 23.61 7.74
 -1 19 -11 14.14 6.78
 -1 19 -11 27.23 8.25
 1 -19 11 26.62 8.13
 -1 -19 -11 41.26 9.1
 -1 -19 -12 9.32 7.9
 1 -19 12 14.43 7.87
 1 19 12 9.47 7.62
 -1 -19 -12 8.64 8.18
 1 -19 12 5.54 6.21
 -1 19 -12 0.31 5.81
 1 19 12 -14.32 8.35
 -1 19 -12 7.14 6.71
 -1 19 -12 6.94 7.82
 -1 19 -12 9.77 8.27
 1 -19 13 64.4 9.93
 -1 -19 -13 71.03 10.66
 1 19 13 60.82 9.6
 -1 -19 -13 48.24 9.63
 1 -19 13 62.63 7.55
 -1 19 -13 60.88 8.79
 -1 19 -13 71.81 10.73
 -1 19 -13 54.64 7.24
 -1 19 -13 61.09 10.01
 -1 19 -14 50.58 8.88
 -1 -19 -14 44.94 9.16
 -1 19 -14 52.91 9.84
 -1 -19 -14 58.74 10.41
 1 -19 14 43.69 9.36
 1 19 14 44.25 9.42
 -1 19 -14 57.39 10.88
 -1 -19 -15 68.84 11.44
 -1 -19 -15 62.35 10.02
 -1 19 -15 64.48 10.9
 1 19 15 65.29 11.53
 -1 19 -15 72.26 11.64
 -1 19 -15 62.48 9.86
 1 -19 15 74.1 10.99
 1 19 15 83.12 11.03
 -1 -19 -16 67.21 11.78
 -1 -19 -16 69.93 9.99
 1 19 16 57.39 10.43
 1 19 16 69.34 12.03
 -1 19 -16 59.01 11.87
 -1 19 -16 57.09 9.91
 1 -19 16 60.74 10.81
 1 19 17 159.46 13.64
 -1 -19 -17 153.51 14.52
 -1 19 -17 141.56 15.03
 1 -19 17 114.7 13.81
 1 -19 17 129.58 13.75
 1 19 17 146.41 15.35
 1 -19 18 52.14 12.01
 1 19 18 57.27 12.5
 1 19 18 51.66 11.4
 -1 19 -18 62.22 12.66
 -1 -19 -18 57.19 11.78
 1 -19 18 47.87 11.06
 -1 19 -19 66.25 12.74
 1 19 19 44.91 10.95
 1 -19 19 45.36 11.57
 1 19 19 38.52 12.16
 1 20 -19 13.88 11.25
 -1 20 19 -3.63 10.08
 1 -20 -19 10.9 10.48
 -1 20 19 -7.07 10.69
 1 20 -19 6.73 9.21
 -1 -20 19 12.62 9.53
 1 20 -18 45.96 12.79
 1 20 -18 61.78 11.58
 -1 20 18 43.92 11.21
 1 -20 -18 69.67 12.26
 -1 20 18 55.97 12.37
 1 20 -18 55.08 10.88
 -1 -20 18 69.27 11.25
 1 20 -17 3.61 10.39
 -1 20 17 5.51 9.17
 1 20 -17 5.65 9.08
 1 -20 -17 8.77 9.56
 1 20 -17 8.8 8.58
 -1 20 17 -2.96 9.4
 1 20 -16 78.87 12.43
 1 20 -16 56.42 11.06
 -1 20 16 61.31 11.08
 1 -20 -16 64.64 11.55
 1 20 -16 72.19 10.13
 -1 20 16 58.3 11.67
 1 20 -15 9.86 6.4
 -1 20 15 13.86 9.21
 1 -20 -15 7.08 7.87
 1 20 -15 14.37 8.59
 1 20 -15 3.3 9.28
 1 -20 -15 10.38 8.93
 1 20 -15 7.08 7.94
 -1 20 15 14.34 8.69
 -1 20 14 102.85 11.35
 1 -20 -14 84.05 10.02
 1 20 -14 95.39 11.63
 1 20 -14 69.34 8.14
 1 -20 -14 95.83 11.83
 1 20 -14 97.86 10.64
 1 20 -14 91.54 12.11
 1 20 -13 130.86 12.97
 1 20 -13 116.78 12.14
 1 20 -13 120.54 10.69
 1 -20 -13 112.36 12.22
 1 20 -13 99.69 8.97
 -1 20 13 104.56 11.32
 1 20 -12 171.98 13.54
 1 20 -12 154.74 13.43
 1 20 -12 165.2 12.12
 1 -20 -12 171.71 13.74
 1 20 -12 150.76 10.34
 -1 20 12 174.52 12.8
 -1 20 11 -9.06 7.9
 1 -20 -11 1.36 6.78
 1 20 -11 6.67 6.48
 1 20 -11 6.03 6.84
 1 20 -11 7.15 8.44
 1 -20 -11 5.28 8.1
 1 20 -11 0.75 7.66
 1 20 -10 219.21 12.78
 1 -20 -10 190.05 12.03
 -1 20 10 210.01 13.1
 1 -20 -10 212.24 14.46
 1 20 -10 215.93 14.28
 1 20 -10 204.91 14.32
 1 20 -10 190.25 11.63
 -1 20 9 1.96 7.31
 1 20 -9 5.02 7.7
 1 -20 -9 -3.61 6.3
 1 20 -9 0.92 6.63
 -1 20 9 3.98 7.07
 1 -20 -9 -1.24 7.79
 1 20 -9 2.69 6.1
 1 20 -9 4.95 7.25
 1 -20 -9 4.04 7.41
 1 20 -8 101.37 10.48
 1 -20 -8 105.8 10.62
 1 -20 -8 89.68 8.47
 1 20 -8 97.56 9.04
 1 -20 -8 89.84 10.06
 1 -20 -8 103.74 10.64
 -1 20 8 100.69 10.06
 1 20 -8 96.98 10.5
 -1 -20 8 68.24 6.48
 1 20 -8 86.07 8.69
 -1 20 8 93.57 9.26
 1 20 -7 148.78 10.58
 1 -20 -7 158.15 9.85
 -1 20 7 181.32 11.76
 1 -20 -7 168.11 12.21
 1 20 -7 174.28 12.13
 1 20 -7 141.71 10.18
 1 -20 -7 151.82 11.88
 -1 20 7 138.39 10.71
 1 -20 -6 394.16 16.79
 1 20 -6 432.45 17.89
 -1 20 6 410.56 18.7
 1 -20 -6 443.28 19.61
 1 20 -6 432.57 19.52
 1 20 -6 392.78 17.48
 -1 20 6 423.99 17.7
 1 -20 -6 430.37 19.61
 1 -20 -5 0.54 7.43
 1 20 -5 0.61 6.08
 -1 20 5 -3.77 7.01
 1 20 -5 -3.14 6.43
 1 -20 -5 4.07 5.47
 1 20 -5 -3.32 7.52
 -1 20 5 4.22 5.86
 1 -20 -5 4.15 7.19
 1 20 -4 21.57 6.96
 -1 20 4 17.45 7.27
 1 -20 -4 15.12 7.79
 1 -20 -4 22.62 5.73
 1 20 -4 24.89 6.33
 1 -20 -4 8.75 2.81
 -1 20 4 12.62 6.8
 1 -20 -4 14.46 7.27
 -1 -20 3 230.57 13.01
 1 -20 -3 191.92 10.97
 1 20 -3 206.21 11.92
 1 -20 -3 251.2 13.71
 -1 20 3 213.91 12.86
 -1 20 3 235.71 12.5
 1 20 -3 218.71 12.2
 -1 20 3 219.66 12.99
 1 -20 -3 229.08 14.02
 -1 20 2 118.37 10.01
 1 -20 -2 90.09 7.87
 1 -20 -2 86.84 10.45
 1 -20 -2 99.44 10.33
 -1 20 2 113.52 9.67
 1 20 -2 107.83 9.26
 -1 20 2 110.76 9.47
 -1 -20 2 102.47 9.88
 1 -20 -1 272.09 13.11
 -1 -20 1 299.54 14.25
 -1 -20 1 340.73 15.2
 1 -20 -1 309.59 15.62
 -1 20 1 280.37 15.1
 1 20 -1 288.18 11.96
 1 20 -1 314.04 14.69
 -1 20 1 287.93 14.74
 1 -20 -1 299.46 16.29
 1 20 -1 329.73 14.29
 -1 -20 1 303.14 16.15
 -1 20 1 296.62 14.42
 -1 -20 0 159.22 10.81
 -1 -20 0 177.43 11.61
 1 -20 0 206.56 12.57
 -1 20 0 191.69 12
 1 20 0 180.89 8.98
 1 20 0 176.66 11.48
 -1 20 0 193.6 11.74
 -1 20 0 183.99 11.53
 -1 -20 0 181.63 12.39
 1 20 0 175.71 10.54
 1 -20 0 178.12 13.02
 -1 20 -1 5.72 6.26
 1 20 1 2.07 6.42
 -1 20 -1 -1.55 6.33
 -1 -20 -1 -3.94 6.54
 -1 20 -1 -5.26 6.84
 1 20 1 1.36 5.88
 1 -20 1 -10.38 7.96
 -1 -20 -1 -9.71 7.7
 1 20 1 3.88 4.76
 -1 20 -2 2.16 6.91
 1 20 2 11.94 6.74
 -1 -20 -2 1.14 6.06
 1 20 2 10.66 6.09
 -1 20 -2 2.96 6.79
 1 -20 2 4.2 7.46
 -1 -20 -2 -2.79 7.48
 -1 -20 -2 -8.67 8.03
 -1 -20 -3 130.59 11.34
 -1 20 -3 131.13 8.99
 -1 -20 -3 170.79 11.15
 -1 20 -3 132.79 10.46
 1 20 3 136.03 10.79
 -1 -20 -3 124.16 9.73
 1 20 3 144.47 9.43
 1 -20 3 157.62 11.45
 -1 -20 -4 110.46 10.06
 1 20 4 94.73 8.32
 1 -20 4 102.14 10.21
 1 20 4 111.65 9.63
 -1 20 -4 93.21 9.19
 -1 -20 -4 90.81 9.99
 -1 -20 -4 92.65 8.88
 -1 20 -4 77.31 7.62
 -1 -20 -5 328.01 15.3
 -1 20 -5 338.5 14.32
 1 20 5 342.37 16.21
 -1 20 -5 289.76 15.08
 -1 20 -5 328.88 17
 -1 -20 -5 345.04 16.52
 1 20 5 317.73 14.8
 -1 -20 -5 317.66 16.8
 -1 20 -6 2.35 6.39
 -1 -20 -6 6.19 6.84
 -1 20 -6 11.85 6.88
 1 20 6 9.71 7.22
 -1 -20 -6 -4.62 8.41
 -1 -20 -6 0.86 7.84
 1 20 6 6.75 6.65
 -1 20 -6 5.55 7.91
 -1 20 -7 119.52 9.31
 -1 -20 -7 130.69 10.17
 -1 20 -7 132.33 11.72
 -1 -20 -7 127.26 10.89
 1 20 7 114.77 10.56
 -1 20 -7 126.35 9.7
 1 20 7 105.18 9.89
 -1 -20 -7 124.25 11.31
 -1 20 -8 61.86 9.67
 -1 -20 -8 38.63 8.84
 -1 20 -8 76.15 9.92
 1 20 8 56.48 8.6
 -1 -20 -8 39.7 8.85
 1 20 8 26.93 9.12
 -1 20 -8 56.77 7.86
 -1 -20 -8 47.79 9.53
 -1 20 -8 55.22 7.46
 -1 -20 -8 44.59 8.46
 -1 20 -9 113.52 11.56
 1 20 9 76.89 9.84
 -1 20 -9 119.19 11.45
 -1 20 -9 95.34 9.11
 -1 -20 -9 113.95 11.48
 1 20 9 91.63 10.55
 -1 20 -9 90.94 9.06
 -1 20 -10 -5.26 7.37
 1 20 10 -4.33 7.45
 -1 20 -10 -2.09 8.3
 -1 20 -10 3.43 6.34
 -1 -20 -10 8.85 8.22
 1 20 10 1.12 7.4
 -1 20 -10 -15.58 7.44
 -1 20 -11 57.38 10.02
 1 20 11 58.46 9.27
 -1 20 -11 51.91 10.07
 -1 20 -11 64.03 8.21
 -1 -20 -11 67.15 10.28
 1 20 11 60.29 9.38
 -1 20 -11 44.86 7.56
 1 20 12 40.59 9.01
 -1 20 -12 52.78 7.46
 -1 20 -12 57.41 8.33
 -1 -20 -12 38.96 9.36
 1 20 12 39.64 9.26
 -1 20 -12 55.2 10.26
 -1 20 -12 65.78 10.1
 1 -20 12 51.44 9.56
 -1 -20 -12 55.01 10.13
 -1 20 -13 21.13 7.69
 -1 20 -13 25.95 9.4
 -1 -20 -13 17.86 8.8
 1 20 13 9.11 8.26
 1 -20 13 22.13 6.69
 -1 -20 -13 22.37 9.36
 1 -20 13 28.29 8.95
 -1 20 -13 30.05 9.22
 -1 20 -14 111.9 12.98
 1 20 14 105.42 13.48
 1 20 14 112.7 11.91
 1 -20 14 108.48 12.55
 -1 -20 -14 127.02 13.01
 -1 20 -14 115.89 12.89
 -1 20 -14 108.88 10.84
 -1 -20 -14 119.26 11.6
 -1 20 -15 82.65 12.65
 1 20 15 79.23 12.6
 1 20 15 66.09 10.63
 -1 -20 -15 66.39 11.45
 1 -20 15 70.69 11.28
 -1 20 -15 77.24 11.75
 -1 20 -15 83.54 10.31
 -1 -20 -15 80.99 10.72
 -1 20 -16 54.23 9.85
 1 20 16 52.86 12.11
 1 -20 16 68.18 11.41
 1 20 16 72.58 11.25
 -1 20 -16 63.85 11.97
 -1 -20 -16 40.67 10
 -1 -20 -16 59.59 11.74
 -1 20 -17 57.66 10.5
 -1 20 -17 74.33 13.27
 1 -20 17 60.39 11.69
 1 20 17 64.6 13.04
 -1 -20 -17 70.19 12.34
 1 20 17 85.03 11.73
 -1 20 -18 72.81 11.06
 1 -20 18 55.24 12.28
 1 20 18 64.05 12.94
 -1 20 -18 81.43 13.57
 1 -20 18 80.8 12.44
 1 20 18 84.4 12
 -1 -20 -18 84.96 13
 1 21 -18 -0.49 10.81
 -1 21 18 -3.95 10.01
 -1 21 18 7 10.16
 1 21 -18 5.59 9.51
 1 21 -18 0.72 8.77
 1 -21 -18 0.45 10.16
 1 21 -17 73.57 13.08
 -1 21 17 64.45 11.62
 -1 21 17 83.63 13.24
 1 21 -17 72.99 11.72
 1 21 -17 91.96 11.59
 1 -21 -17 89.93 12.9
 1 21 -16 4.07 9.78
 -1 21 16 -6.84 9.31
 1 21 -16 1.42 8.5
 1 -21 -16 -1.65 9.4
 1 21 -16 3.92 8.23
 -1 21 16 -3.95 9.4
 -1 21 15 17.18 9.58
 1 -21 -15 15.43 8.57
 1 -21 -15 21.03 9.67
 -1 21 15 21.18 9.23
 1 21 -15 19.4 9.95
 1 21 -15 17.58 8.16
 1 21 -15 15.89 9.16
 1 21 -14 10.62 8.51
 -1 21 14 16.87 8.7
 1 -21 -14 25.26 8.56
 1 21 -14 8.87 6.73
 1 21 -14 25.43 10.27
 1 21 -14 2.18 9.65
 1 -21 -14 21.35 9.61
 -1 21 13 167.76 12.77
 1 21 -13 154.33 13.81
 1 21 -13 135.72 11.65
 1 21 -13 120.48 10.02
 1 -21 -13 148.24 13.49
 1 21 -13 125.51 13.14
 1 21 -12 27.73 9.01
 -1 21 12 30.76 8.81
 1 21 -12 24.71 7.18
 1 21 -12 20.18 7.8
 1 -21 -12 34.91 9.92
 1 21 -12 17.46 9.34
 1 -21 -11 170.52 11.71
 -1 21 11 190.41 12.9
 1 21 -11 159.47 13.59
 1 21 -11 184.44 12.36
 1 21 -11 153.69 11.05
 1 -21 -11 186.96 13.95
 1 21 -11 161.84 13.55
 1 21 -10 23.33 7.01
 1 21 -10 26 7.48
 1 -21 -10 23.65 6.94
 -1 21 10 15.75 7.74
 1 21 -10 24.67 8.73
 1 -21 -10 23.92 8.64
 1 21 -10 25.4 8.46
 1 21 -9 22.13 8.47
 1 21 -9 17.69 7.04
 1 -21 -9 12.37 6.61
 1 -21 -9 9.45 8.14
 -1 21 9 17.2 7.52
 1 -21 -9 16.95 8.39
 1 -21 -9 21.55 8.32
 1 21 -9 24.32 8.47
 1 21 -9 20.89 7.04
 1 21 -8 79.18 10.26
 1 -21 -8 78.57 8.35
 1 21 -8 82.86 8.75
 1 -21 -8 68.48 10.18
 -1 21 8 70.21 9.04
 1 -21 -8 88.02 10.49
 1 -21 -8 83.8 10.21
 -1 21 8 76.04 9.88
 1 21 -8 92.26 10.49
 1 21 -8 76.45 8.61
 1 21 -7 122.57 9.98
 1 -21 -7 130.27 9.68
 1 -21 -7 124.18 11.65
 1 21 -7 145.16 12.25
 -1 21 7 131.18 10.41
 -1 21 7 130.02 11.28
 1 21 -7 134.87 11.63
 1 -21 -7 154.85 12.24
 1 21 -7 126.23 10.11
 1 -21 -6 165.33 10.31
 1 21 -6 170.99 10.96
 1 -21 -6 162.1 12.67
 1 21 -6 175.95 12.82
 1 21 -6 165.15 11.27
 -1 21 6 167.36 10.94
 -1 21 6 153.92 11.84
 1 21 -6 186.88 13.28
 1 -21 -6 164.37 12.66
 1 21 -5 150.66 10.63
 -1 21 5 150.98 11.61
 1 21 -5 138.94 10.74
 -1 21 5 127.66 10
 1 -21 -5 149.45 12.03
 1 -21 -5 143.85 9.65
 1 21 -5 184 12.66
 1 -21 -5 155.15 12.23
 1 -21 -4 43.58 8.75
 1 21 -4 36.93 7.14
 -1 21 4 54.56 8.1
 1 21 -4 43.32 7.67
 1 -21 -4 33.48 6.56
 1 -21 -4 31.94 8.67
 1 -21 -3 15.87 6.03
 1 21 -3 5.11 6.93
 1 -21 -3 4.46 8.23
 -1 21 3 20.06 7.25
 -1 21 3 13.05 7.72
 1 21 -3 14.99 7.19
 -1 -21 3 12.27 7.63
 1 -21 -3 -7.51 9.99
 1 -21 -2 296.49 16.84
 1 -21 -2 333.39 16.54
 1 21 -2 310.85 14.91
 -1 -21 2 313.29 16.87
 -1 21 2 324.53 15.32
 -1 -21 2 336.1 16
 -1 21 2 271.12 15.4
 1 -21 -2 278.61 13.55
 1 21 -2 278.3 15
 1 -21 -1 213.21 14.3
 1 -21 -1 232.98 13.61
 -1 -21 1 205.51 14.18
 1 21 -1 220.44 12.24
 -1 21 1 215.24 12.74
 -1 -21 1 227.26 13.09
 -1 21 1 212.88 12.87
 1 -21 -1 196.83 11.15
 -1 -21 1 209.25 12.01
 1 21 -1 218.69 12.79
 -1 -21 0 26.93 7.56
 1 -21 0 26.7 7.92
 -1 21 0 25.37 7.42
 1 21 0 18.08 7.44
 -1 21 0 22.67 7.67
 1 21 0 29.46 6.93
 -1 -21 0 16.5 6.53
 1 21 0 21.54 5.26
 1 -21 0 9.78 9.08
 -1 -21 0 21.44 8.04
 -1 21 -1 26.3 7.69
 1 21 1 36.74 7.83
 -1 -21 -1 31.7 6.97
 -1 21 -1 37.04 7.72
 1 21 1 29.7 6.95
 -1 -21 -1 26.47 8.23
 1 -21 1 23.03 7.81
 -1 -21 -1 34.81 7.93
 -1 21 -2 40.81 8.12
 1 21 2 29.57 8.01
 -1 -21 -2 27.7 7.18
 -1 21 -2 43.25 8.33
 1 21 2 44.17 7.21
 -1 -21 -2 43.9 7.99
 1 -21 2 49.22 8.61
 -1 -21 -2 34.65 8.27
 1 -21 3 -1.42 8
 -1 21 -3 -12.02 7.67
 1 21 3 -12.1 7.83
 1 21 3 5.72 5.68
 1 21 3 3.69 6.14
 -1 21 -3 1.24 7.55
 -1 -21 -3 -9.11 7.31
 -1 21 -3 -11.02 6.46
 -1 21 -4 191.38 13.37
 1 21 4 232.27 13.81
 1 21 4 230.25 12.23
 -1 -21 -4 230.73 13.05
 -1 -21 -4 238.6 14.57
 -1 -21 -4 275.93 14.45
 1 -21 4 268.66 15.03
 -1 21 -4 238.95 11.99
 -1 21 -5 10.41 6.73
 -1 -21 -5 16.67 7.07
 1 21 5 16.17 7.06
 -1 21 -5 -3.24 7.94
 1 21 5 20.4 7.82
 -1 -21 -5 11.18 8.42
 -1 -21 -5 9.86 8.26
 -1 21 -6 331.67 15.58
 -1 -21 -6 377.23 16.98
 -1 -21 -6 395.29 18.03
 -1 21 -6 383.09 18.94
 1 21 6 370.82 17.73
 -1 21 -6 323.68 16.37
 -1 21 -6 372.28 18.97
 -1 -21 -6 371.58 18.34
 1 21 6 371.46 16.26
 -1 21 -7 8.42 6.19
 -1 -21 -7 12.38 7.18
 1 21 7 -2.36 7.39
 -1 21 -7 -2.34 8.71
 -1 -21 -7 6.29 8.36
 -1 21 -7 -12.41 8
 1 21 7 -13 8.79
 -1 -21 -7 -4.67 8.71
 -1 21 -7 6.77 7.71
 -1 -21 -8 156.11 12.71
 -1 21 -8 150.68 12.53
 -1 21 -8 162.86 12.98
 -1 -21 -8 138.52 11.81
 1 21 8 128.74 10.89
 -1 21 -8 98.66 10.28
 1 21 8 113.66 11.81
 -1 -21 -8 142.08 12.19
 -1 21 -8 133.87 10.07
 1 21 9 8.37 7.61
 -1 -21 -9 -0.27 8.04
 -1 21 -9 -10.11 8.03
 1 21 9 4.32 8.4
 -1 21 -9 4.22 8.79
 -1 21 -9 12.66 8
 -1 -21 -9 15.6 8.87
 -1 21 -9 8.22 6.54
 1 21 10 71.62 9.73
 -1 21 -10 41.04 8.47
 1 21 10 67.38 10.04
 -1 21 -10 68.19 10.41
 -1 21 -10 67.64 8.49
 -1 21 -10 73.49 10.73
 -1 -21 -10 98.01 11.46
 1 21 11 -3.62 7.93
 -1 21 -11 4.91 6.63
 1 21 11 4.26 8.09
 -1 21 -11 9.8 8.44
 -1 21 -11 11.81 6.93
 -1 21 -11 -1.14 8.31
 -1 -21 -11 -5.09 8.71
 -1 -21 -12 67.8 10.51
 -1 21 -12 55.35 10.45
 -1 -21 -12 51.66 9.46
 1 21 12 45.15 9.39
 -1 21 -12 56.5 8.53
 -1 21 -12 58.92 10.7
 -1 -21 -12 59.42 10.27
 -1 21 -12 47.45 7.71
 1 21 12 46.85 9.66
 -1 21 -13 86.3 9.86
 1 21 13 105.33 11.2
 -1 21 -13 84.58 12.28
 -1 -21 -13 105.01 11.42
 -1 -21 -13 81.09 11.42
 -1 21 -13 96.77 11.88
 -1 -21 -13 107.62 12.28
 -1 21 -14 46.19 9.14
 1 21 14 51.89 10.28
 -1 -21 -14 47.52 10.12
 -1 21 -14 58.41 11.42
 1 21 14 29.45 10.84
 -1 21 -14 34.86 10.05
 -1 -21 -14 57.02 10.84
 1 -21 14 57.74 10.71
 -1 21 -15 52.55 9.81
 -1 21 -15 51.82 11.75
 1 21 15 60.86 10.59
 -1 -21 -15 42.02 10.3
 1 21 15 54.7 12.33
 1 -21 15 65.05 11.01
 -1 -21 -15 39.21 10.86
 -1 21 -15 47.63 10.9
 -1 21 -16 164 13.92
 -1 21 -16 189.08 16.87
 1 21 16 157.89 14.54
 -1 -21 -16 153.07 13.9
 1 -21 16 179.71 15.66
 -1 21 -16 210.12 16.63
 1 21 16 149.82 16.61
 -1 -21 -16 194.34 16.17
 -1 21 -17 46.32 12.29
 -1 -21 -17 47.72 11.42
 1 -21 17 48.35 11.26
 1 21 17 51.76 11.24
 -1 21 -17 45.43 10.04
 1 21 17 41.37 11.75
 1 22 -17 -5.86 10.71
 1 22 -17 -10.2 9.77
 -1 22 17 2.71 9.48
 1 -22 -17 7.09 10.25
 -1 22 17 -0.53 9.78
 1 22 -17 5.82 8.55
 1 22 -16 6.52 10.59
 1 22 -16 8.41 9.42
 1 22 -16 19 8.81
 1 -22 -16 16.2 10.09
 -1 22 16 16.97 9.44
 1 22 -15 4.89 9.82
 1 -22 -15 -3.28 9.48
 1 -22 -15 -0.49 8.39
 -1 22 15 -11.59 9.69
 1 22 -15 1.26 8.26
 1 22 -15 -7.59 9.16
 1 22 -14 6.62 7.99
 1 22 -14 2.96 9.71
 1 -22 -14 19.37 9.76
 1 -22 -14 14.8 8.79
 1 -22 -14 6.94 8.08
 -1 22 14 12.99 9.06
 1 22 -14 10.28 6.9
 1 22 -14 5.03 9.14
 1 22 -13 19.82 9.96
 1 22 -13 11.55 7.41
 1 -22 -13 15.35 9.42
 1 22 -13 20.93 8.26
 1 22 -13 12.06 8.6
 -1 22 13 7.89 9.42
 1 22 -12 181.61 15.12
 -1 22 12 177.64 13.93
 1 22 -12 173.54 12.49
 1 -22 -12 216.33 15.18
 1 22 -12 158.38 11.62
 1 22 -12 169.14 14.48
 1 22 -11 5.24 7.07
 -1 22 11 5.07 8.18
 1 -22 -11 8.63 8.55
 1 22 -11 14.57 9.25
 1 22 -11 5.43 8.55
 1 22 -11 1.9 7.51
 1 -22 -10 62.88 8.4
 1 22 -10 59.28 8.82
 1 22 -10 66.49 10.76
 1 -22 -10 66.5 10.29
 -1 22 10 58.42 9.67
 1 -22 -10 61.36 10.77
 1 22 -10 63.29 10.04
 1 -22 -10 55.13 9.68
 1 22 -10 43.88 8.37
 -1 22 9 -5.75 7.86
 1 -22 -9 10.22 8.47
 1 -22 -9 3.76 7.55
 1 22 -9 4.74 7.56
 1 22 -9 -0.24 6.68
 1 -22 -9 -0.42 6.4
 1 22 -9 1.75 6.99
 1 -22 -9 6.16 8.29
 1 22 -9 -7.26 9.07
 -1 22 8 11.67 7.1
 1 -22 -8 10.14 7.76
 1 22 -8 11.08 7.76
 1 22 -8 8.07 6.61
 1 -22 -8 6.97 6.14
 -1 22 8 4.26 7.46
 1 22 -8 -1.34 7.32
 1 -22 -8 9.94 8.19
 1 22 -8 4.71 7.92
 1 -22 -8 5.02 8.05
 1 -22 -7 15.96 6.38
 1 22 -7 17.1 7.03
 1 -22 -7 8.98 8.23
 1 22 -7 21.63 7.94
 1 -22 -7 14.43 8.41
 -1 22 7 13.36 7.99
 1 22 -7 18.87 7.19
 -1 22 7 20.21 7.12
 1 22 -7 15.05 8.45
 1 -22 -6 164.07 10.74
 1 22 -6 173.68 11.53
 1 -22 -6 196.83 13.72
 1 22 -6 194.72 13.76
 1 22 -6 184.28 13.5
 1 -22 -6 180.8 13.54
 1 22 -6 181.54 11.86
 -1 22 6 183.61 12.9
 -1 22 6 165.96 11.47
 1 22 -5 178.64 11.86
 1 -22 -5 208.76 14.29
 1 22 -5 201.44 14.09
 1 -22 -5 221.11 14.23
 1 22 -5 188.13 12.23
 -1 22 5 189.1 13.21
 1 -22 -5 193.55 11.24
 1 22 -4 -9.91 8.1
 1 -22 -4 -5.51 6.92
 -1 22 4 2.77 8.01
 1 22 -4 12.69 7.58
 1 -22 -4 10.64 8.24
 1 22 -4 9.62 7.95
 1 22 -3 44.93 8.82
 1 -22 -3 39.95 9
 -1 -22 3 33.84 8.73
 1 -22 -3 16.21 9.54
 -1 22 3 36.32 8.46
 1 22 -3 39.45 8.02
 -1 22 3 34.61 8.05
 1 -22 -3 26.95 6.94
 1 -22 -2 185.03 12.69
 -1 -22 2 131.51 11.26
 -1 -22 2 108.13 11.79
 1 -22 -2 146.98 12.89
 1 22 -2 119.7 10.77
 -1 22 2 129.68 11.1
 1 22 -2 138.29 10.64
 -1 22 2 157.9 11.42
 1 -22 -2 129.7 9.53
 1 -22 -1 139.98 12
 -1 -22 1 169.49 11.95
 -1 -22 1 143.21 10.75
 1 22 -1 150.66 11.59
 -1 22 1 136.76 11.75
 1 22 -1 170.44 10.97
 -1 22 1 168.72 11.66
 -1 -22 1 160.12 12.92
 1 -22 -1 140.13 12.87
 -1 -22 0 68.83 8.81
 1 -22 0 83.17 10.2
 -1 -22 0 106.94 9.96
 1 22 0 90.71 9.88
 -1 22 0 86.42 9.77
 -1 -22 0 84.11 10.56
 1 -22 0 81.93 10.95
 -1 22 0 94.95 9.75
 1 22 0 101.7 9.15
 1 22 0 68.3 6.85
 1 -22 1 81.4 9.81
 -1 -22 -1 71.35 9.54
 -1 -22 -1 60.99 9.97
 1 -22 1 50.19 10.2
 -1 22 -1 71.99 9.21
 1 22 1 81.89 9.32
 -1 22 -1 72.87 9.28
 1 22 1 82.98 8.67
 -1 -22 -1 58.96 8.39
 -1 -22 -2 44.15 8.64
 1 -22 2 37.16 8.97
 -1 -22 -2 13.25 8.03
 -1 22 -2 35.62 8.31
 1 22 2 22.92 8.25
 -1 22 -2 51.87 8.77
 1 22 2 39.89 7.22
 -1 -22 -2 18.82 8.78
 -1 -22 -3 170.8 11.29
 1 22 3 151.18 10.21
 -1 -22 -3 196.29 12.83
 1 22 3 187.8 12.24
 -1 22 -3 145.62 11.83
 -1 22 -3 170.47 12.27
 1 22 3 155.46 10.54
 -1 -22 -3 187.52 13.26
 1 -22 3 174.69 12.91
 1 -22 4 6.99 7.9
 1 22 4 10.4 7.62
 -1 22 -4 3.56 7.54
 -1 22 -4 7.34 6.38
 -1 -22 -4 6.04 7.03
 -1 -22 -4 4.26 8.61
 -1 22 -4 11.25 7.87
 -1 22 -4 17.91 8.08
 1 22 4 7.22 6.4
 -1 -22 -4 -5.68 8.98
 -1 22 -5 119.55 11.68
 1 22 5 106.74 9.58
 -1 -22 -5 126.93 10.16
 -1 22 -5 105.2 9
 -1 -22 -5 142.64 11.29
 -1 -22 -5 140.2 11.87
 1 22 5 106.37 11.11
 -1 22 -5 99.75 10.38
 1 22 6 5.13 7.35
 -1 22 -6 25.15 8.89
 -1 -22 -6 14.66 8.29
 -1 22 -6 10.45 6.38
 -1 -22 -6 24.17 7.27
 -1 22 -6 14.62 8.15
 -1 -22 -6 10.54 8.29
 1 22 6 10.63 7.76
 -1 22 -6 4.32 7.61
 -1 22 -7 102.94 8.92
 -1 22 -7 107.9 11.77
 -1 -22 -7 118.75 11.11
 1 22 7 105.56 9.79
 -1 -22 -7 109.8 11.12
 -1 22 -7 95.34 11.34
 -1 22 -7 77.96 9.75
 1 22 7 88.27 10.79
 -1 -22 -8 22.65 8.44
 -1 -22 -8 29.22 9.24
 1 22 8 22.95 7.57
 -1 22 -8 31.01 9.34
 -1 22 -8 33.35 8.96
 -1 -22 -8 15.26 8.31
 1 22 8 13.72 8.72
 -1 22 -8 17.46 7.75
 -1 22 -8 29.28 6.88
 -1 22 -9 115.03 12.31
 -1 -22 -9 101.08 11.75
 1 22 9 107.49 10.28
 -1 -22 -9 95.38 11.13
 -1 22 -9 90.4 9.3
 -1 22 -9 109.43 11.91
 1 22 9 100.35 10.89
 -1 22 -9 74.94 9.57
 -1 22 -10 -0.76 8.78
 -1 -22 -10 0.37 8.81
 -1 -22 -10 -5.83 8.36
 1 22 10 0.81 7.6
 -1 22 -10 2.08 8.2
 1 22 10 -9.7 8.36
 -1 22 -10 -1.45 7.18
 -1 22 -10 -1.55 6.57
 -1 -22 -11 130 11.28
 -1 22 -11 113.37 12.66
 -1 -22 -11 101.05 12.18
 1 22 11 94.95 10.68
 -1 22 -11 103.54 10.09
 -1 22 -11 105.49 12.54
 -1 22 -11 91.96 9.42
 1 22 11 92.99 11.25
 -1 22 -12 5.27 7.06
 -1 22 -12 6.22 7.15
 -1 22 -12 6.99 9.41
 -1 -22 -12 8.98 9.07
 1 22 12 7.57 8.38
 -1 -22 -12 5.55 8.03
 -1 22 -12 -4.42 8.8
 -1 -22 -12 10.01 9.05
 -1 22 -13 67.3 9.44
 -1 22 -13 88.06 12.44
 -1 -22 -13 65.12 11.49
 1 22 13 82.2 10.91
 -1 -22 -13 82.18 10.68
 -1 22 -13 68.81 11.32
 -1 -22 -13 69.64 11.1
 -1 22 -14 147.81 11.89
 -1 22 -14 151.51 14.81
 -1 -22 -14 162.53 14.54
 1 22 14 135.18 12.97
 -1 -22 -14 129.46 12.91
 -1 22 -14 130.91 14.22
 -1 -22 -14 126.75 13.07
 -1 -22 -15 106.54 12.86
 -1 -22 -15 103.29 12.1
 -1 22 -15 142.68 14.61
 1 22 15 108.43 12.88
 -1 -22 -15 118.46 13.93
 -1 22 -15 99.8 11.61
 -1 22 -15 125.46 14.76
 -1 22 -16 8.38 8.66
 -1 -22 -16 6.29 9.47
 -1 -22 -16 6.21 10.39
 1 22 16 11.16 9.54
 1 -22 16 6.61 9.34
 1 22 16 -4.14 10.22
 -1 22 -16 9.27 9.97
 -1 22 -16 13.93 10.87
 1 -23 -16 6.9 8.83
 1 23 -16 -2.39 10.56
 -1 23 16 0.38 9.61
 1 -23 -16 0.44 9.87
 1 23 -16 0.33 8.48
 1 23 -16 11.33 9.67
 1 23 -15 15.81 9.41
 1 23 -15 -10.52 10.45
 1 23 -15 5.1 8.17
 1 -23 -15 -1.69 9.65
 -1 23 15 12.97 9.27
 1 -23 -15 3.72 8.37
 -1 23 14 -9.93 9.54
 1 -23 -14 5.84 8.05
 1 23 -14 -1.75 9.93
 1 23 -14 0.42 7
 1 -23 -14 2.46 9.46
 1 23 -14 3.35 8.25
 1 -23 -14 -0.78 8.63
 1 23 -14 5.75 9.32
 1 23 -13 24.05 10.46
 1 23 -13 35.79 8.84
 1 -23 -13 33.43 8.62
 1 23 -13 30.7 7.98
 1 23 -13 39.3 10.05
 -1 23 13 26.3 9.61
 1 -23 -13 54.54 10.8
 1 23 -12 0.41 9.38
 1 23 -12 -0.84 8.05
 1 23 -12 -3.32 7.18
 1 23 -12 -0.91 8.97
 -1 23 12 -6.15 9.62
 1 -23 -12 2.7 9.08
 1 23 -11 77.72 11.68
 1 23 -11 64.7 9.5
 1 23 -11 73.46 9.2
 1 23 -11 82.49 11.53
 -1 23 11 53.94 10.08
 1 -23 -11 71.67 10.9
 1 -23 -11 75.42 11.2
 1 23 -10 -1.88 10.54
 1 23 -10 13.28 7.44
 1 23 -10 12.82 8.55
 1 -23 -10 9.78 8.42
 1 -23 -10 8.48 9.1
 1 23 -10 11.76 7.54
 1 -23 -10 8.14 9
 -1 23 10 1.91 8.09
 1 23 -9 6.12 7.1
 1 -23 -9 12.84 6.72
 -1 23 9 14.06 7.74
 1 -23 -9 13.24 8.39
 1 23 -9 4.38 9.13
 1 -23 -9 7.02 8.9
 1 -23 -9 7.9 8.88
 1 23 -9 10.07 7.52
 1 23 -9 8.34 8.14
 1 -23 -8 2.46 6.39
 1 23 -8 -2.12 6.98
 1 23 -8 -1.06 8.56
 -1 23 8 -5.03 7.26
 1 -23 -8 -2.48 8.54
 1 -23 -8 -4.25 8.81
 1 -23 -8 3.48 8.56
 -1 23 8 0.96 8.42
 1 23 -8 0.24 7.38
 1 23 -8 3.23 7.67
 1 23 -7 16.43 8.76
 -1 23 7 17.52 7.32
 -1 23 7 21.62 8.47
 1 23 -7 22.61 7.75
 1 -23 -7 17.5 8.48
 1 -23 -7 21.04 8.8
 1 23 -7 20.55 7.15
 1 -23 -7 19.08 6.42
 1 23 -7 18.54 8.2
 1 23 -6 40.58 8.44
 -1 23 6 40.41 8.9
 1 -23 -6 35.25 9.19
 1 -23 -6 50.79 9.84
 1 23 -6 45.5 9.23
 1 -23 -6 40.9 7.32
 1 23 -6 46.45 8.21
 1 23 -5 46.64 8.49
 1 23 -5 67.85 8.99
 -1 23 5 54.92 9.56
 1 -23 -5 50.47 7.62
 1 -23 -5 72.58 9.96
 1 -23 -5 54.21 9.96
 1 23 -5 54.86 9.65
 1 23 -4 171.28 11.77
 1 23 -4 193.53 13.84
 1 -23 -4 167.65 10.98
 1 -23 -4 196.91 14.32
 1 -23 -4 207.3 14.12
 -1 23 4 187.92 13.15
 1 23 -4 186.97 12.66
 -1 23 3 12.06 8.2
 1 23 -3 11.98 7.71
 1 -23 -3 1.57 9.8
 1 -23 -3 -1.76 6.89
 -1 -23 3 10.58 8.04
 1 -23 -3 2.44 9.78
 -1 23 3 18.02 7.84
 1 23 -3 16.14 7.81
 1 23 -3 16.02 8.09
 1 23 -2 9.51 7.62
 -1 23 2 -3.38 8.41
 1 -23 -2 12.59 8.34
 1 -23 -2 -5.71 6.85
 -1 -23 2 3.39 8.21
 1 -23 -2 -21.64 10.5
 -1 23 2 12.47 7.4
 1 23 -2 1.59 7.28
 1 23 -2 13.61 7.75
 1 -23 -1 173.25 13.26
 1 23 -1 166.64 11.53
 -1 23 1 176.92 12.39
 -1 -23 1 175.11 13.54
 1 -23 -1 174.86 13.95
 -1 -23 1 169.68 12.61
 1 23 -1 166.94 12.31
 -1 23 1 176.72 12.52
 1 23 -1 186.4 13.37
 1 23 0 214.32 14.18
 -1 -23 0 184.17 12.53
 1 -23 0 220.49 14.26
 -1 -23 0 223.18 13.79
 -1 -23 0 209.52 14.69
 1 23 0 214.79 13.38
 -1 23 0 184.3 13.43
 1 -23 0 214.99 15.16
 -1 23 0 215.06 13.26
 1 23 0 201.25 12.59
 1 23 1 6.87 8.56
 -1 23 -1 23.85 7.98
 -1 -23 -1 24.45 8.49
 1 -23 1 15.95 8.34
 -1 -23 -1 -0.43 8
 -1 -23 -1 -13.07 10.34
 1 -23 1 -11.39 11.07
 1 23 1 27.51 7.5
 -1 23 -1 16.68 7.89
 -1 23 -1 19.44 7.93
 1 23 1 18.41 7.72
 1 23 2 111.3 10.59
 -1 23 -2 104.23 10.39
 -1 -23 -2 106.01 9.64
 -1 -23 -2 109.4 11.46
 -1 -23 -2 123.52 11.13
 1 -23 2 116.76 11.25
 -1 23 -2 98.66 10.96
 1 23 2 112.4 11.18
 -1 23 -2 97.73 10.34
 1 23 2 109.51 9.27
 -1 23 -3 13.16 7.61
 1 23 3 17.94 7.66
 -1 -23 -3 11.17 7.15
 1 23 3 15.18 6.45
 -1 -23 -3 -2 9.12
 -1 -23 -3 14.91 8.01
 -1 23 -3 11.98 8.01
 1 -23 3 16.43 8.2
 1 23 3 9.36 7.53
 -1 23 -3 21.31 8.19
 1 -23 4 48.34 9.39
 -1 23 -4 36.2 8.56
 1 23 4 26.83 8.51
 -1 -23 -4 47.09 9.14
 -1 23 -4 40.51 8.84
 -1 23 -4 39.01 9.32
 1 23 4 35.83 7.2
 -1 -23 -4 44.74 9.09
 -1 23 -4 41.59 6.94
 -1 -23 -4 57.02 8.2
 -1 -23 -5 1.7 8.38
 1 23 5 22.64 7.38
 -1 23 -5 12.36 6.23
 -1 -23 -5 11.95 7.58
 -1 23 -5 14.98 8.61
 -1 23 -5 15.89 7.72
 1 23 5 13.7 8.16
 -1 -23 -5 -3.35 9.14
 -1 23 -6 227.17 12.83
 1 23 6 242.91 13.64
 -1 23 -6 248.51 16.22
 -1 23 -6 211.12 14.06
 1 23 6 254.44 15.21
 -1 -23 -6 279.3 15.44
 -1 -23 -6 259.61 15.77
 -1 23 -7 6.27 6.44
 -1 23 -7 6.36 8.12
 -1 23 -7 10.61 8.88
 1 23 7 2.96 7.39
 -1 23 -7 -7.62 8.19
 1 23 7 -15.12 9.74
 -1 -23 -7 -3.76 9.16
 -1 -23 -7 1.03 8.29
 -1 23 -8 141.79 10.47
 -1 23 -8 151.65 13.87
 1 23 8 132.61 11.45
 -1 23 -8 129.38 11.36
 1 23 8 145.96 12.75
 -1 -23 -8 143.61 12.94
 -1 23 -8 172.85 13.86
 -1 -23 -8 158.54 13.04
 -1 -23 -8 164.09 13.75
 -1 23 -9 2.97 8.25
 -1 23 -9 -0.78 9.33
 1 23 9 -4.94 7.93
 -1 -23 -9 -13.73 9.43
 1 23 9 -9.05 8.67
 -1 23 -9 1.59 7.37
 -1 23 -9 0.42 6.51
 -1 -23 -9 -3.43 9.09
 -1 23 -10 59.7 10.9
 -1 -23 -10 66.42 10.54
 1 23 10 65.52 9.81
 -1 23 -10 73.54 11.73
 -1 23 -10 62 8.91
 1 23 10 69.21 10.57
 -1 -23 -10 77.33 9.99
 -1 23 -10 62.66 8.68
 -1 -23 -10 84.25 11.76
 -1 23 -11 -0.9 8.9
 -1 -23 -11 3.41 8.63
 1 23 11 -2.93 8.18
 -1 23 -11 -4.54 9.84
 1 23 11 4.05 8.92
 -1 23 -11 2.58 7.1
 -1 -23 -11 -1.19 9.32
 -1 23 -11 -0.24 7.13
 -1 -23 -11 11.17 8.1
 -1 -23 -12 53.65 10.89
 -1 -23 -12 60.05 9.82
 -1 23 -12 45.88 11.18
 1 23 12 51.22 9.96
 -1 -23 -12 45.82 10.16
 -1 23 -12 47.38 8.63
 -1 23 -12 43.08 8.19
 -1 -23 -12 51.88 10.74
 -1 23 -12 42.59 10.86
 -1 -23 -13 81.02 11.17
 -1 23 -13 92.2 12.89
 1 23 13 73.44 11.06
 -1 23 -13 68.54 9.66
 -1 -23 -13 51.34 11.17
 -1 -23 -13 83.91 12.31
 -1 23 -13 80.1 12.07
 -1 -23 -14 81.73 11.56
 -1 23 -14 101.67 13.81
 1 23 14 89.01 11.88
 -1 23 -14 84.36 10.67
 -1 -23 -14 79.08 11.85
 -1 -23 -14 108.84 13.56
 -1 23 -14 79.02 13
 -1 -23 -15 45.73 10.56
 -1 23 -15 38.85 11.99
 1 23 15 29.08 10.25
 -1 23 -15 38.24 9.12
 -1 -23 -15 38.46 10.38
 -1 -23 -15 45.37 11.34
 -1 23 -15 51.57 11.19
 1 24 -15 -3.09 9.35
 1 -24 -15 5.68 10.12
 1 -24 -15 1.56 8.55
 1 24 -15 -2.9 8.44
 1 24 -15 3.32 10.74
 -1 24 15 -6.25 9.78
 1 24 -14 -3.66 10.47
 1 -24 -14 -2.12 9.7
 1 24 -14 -1 9.11
 1 -24 -14 1.47 8.46
 1 24 -14 3.69 8.31
 1 24 -14 10.25 7.56
 -1 24 14 11.54 9.52
 1 24 -13 25.91 10.79
 1 -24 -13 27.69 10.57
 1 24 -13 24.97 9.85
 1 24 -13 20.72 8.71
 1 -24 -13 27.92 8.82
 1 24 -13 27.1 8.12
 -1 24 13 8.63 9.18
 1 24 -12 24.94 10.55
 1 -24 -12 48.63 10.89
 1 24 -12 23.43 9.8
 1 24 -12 29.29 8.6
 1 24 -12 27.83 8.28
 -1 24 12 37.67 9.95
 1 -24 -12 36.62 10.69
 1 24 -11 23.12 10.3
 1 -24 -11 28.19 10.12
 1 24 -11 14.74 9.14
 1 24 -11 22.48 8.35
 1 24 -11 18.32 8.03
 1 -24 -11 25.13 9.71
 -1 24 11 22.79 9.1
 1 24 -10 -7.1 10.74
 1 -24 -10 -9.91 9.98
 1 24 -10 9.43 8.67
 1 -24 -10 8.46 9.41
 -1 24 10 -1.11 8.07
 1 24 -10 12.2 7.66
 1 24 -10 -1.23 8.09
 1 24 -9 3.25 7.36
 1 -24 -9 5.47 6.89
 1 24 -9 3.44 9.31
 -1 24 9 -3.41 8.41
 1 24 -9 7.52 7.86
 1 -24 -9 9.76 9.16
 1 -24 -9 3.46 9.1
 1 24 -9 10.1 8.65
 1 -24 -8 12.61 6.79
 1 24 -8 7.96 7.22
 -1 24 8 11.61 7.67
 1 24 -8 3.33 9.35
 1 -24 -8 16.38 9.33
 1 -24 -8 4.8 8.91
 1 24 -8 10.46 8.41
 -1 24 8 -0.34 9.76
 1 24 -8 19.13 9.3
 1 -24 -8 21.94 8.96
 1 -24 -7 -7.71 8.67
 -1 24 7 -2.58 7.23
 1 -24 -7 -3.39 8.76
 1 24 -7 2.08 7.74
 -1 24 7 -2.31 8.32
 1 -24 -7 -5.5 6.82
 1 24 -7 -3.54 7.2
 1 24 -7 9.16 8.15
 1 -24 -6 20.55 8.94
 -1 24 6 17.08 8.1
 1 -24 -6 35.02 9.22
 1 24 -6 27.72 8.36
 -1 24 6 26.16 8.92
 1 24 -6 29.15 8.65
 1 -24 -6 26.77 6.82
 1 24 -6 34.96 7.63
 1 24 -5 78.97 9.01
 1 24 -5 87.52 10.81
 -1 24 5 73.48 10.13
 1 24 -5 80.42 9.9
 1 -24 -5 72.34 8.28
 1 -24 -5 81.57 10.93
 1 -24 -5 89.82 11.01
 -1 24 5 83.04 9.92
 1 -24 -4 -3.49 6.81
 1 24 -4 11.43 7.79
 -1 24 4 -8.37 8.86
 1 -24 -4 -14.76 10.14
 1 -24 -4 -8.61 9.21
 -1 24 4 17.84 7.41
 1 24 -4 4.24 7.94
 1 -24 -3 107.89 11.2
 1 -24 -3 77.03 8.36
 -1 24 3 90.32 10.48
 1 24 -3 95.43 10.23
 1 -24 -3 85.01 11.29
 -1 -24 3 117.09 12.07
 -1 24 3 99.25 10.19
 1 24 -3 98.09 10.19
 -1 24 3 94.03 10.48
 1 24 -3 110.59 11.33
 -1 -24 2 -3.27 7.88
 1 -24 -2 4.23 8.43
 1 -24 -2 -12.79 6.76
 -1 24 2 -14.9 8.77
 1 24 -2 -7.27 8.7
 1 -24 -2 -11.19 9.59
 -1 -24 2 -12 9.72
 1 24 -2 -6.38 7.9
 -1 24 2 -2.7 7.79
 -1 24 2 0.67 7.6
 1 24 -2 -4.79 8.21
 1 -24 -1 44.05 9.65
 -1 24 1 54.24 9.02
 1 24 -1 46.1 8.35
 1 -24 -1 42.67 9.92
 -1 -24 1 17.53 10.76
 1 24 -1 46.13 9.16
 -1 24 1 44.78 9.17
 -1 -24 1 54.11 9.54
 -1 24 1 53.04 9.06
 1 24 -1 55.23 9.72
 -1 -24 0 71.47 9.89
 1 -24 0 84.58 10.66
 1 -24 0 48.65 10.79
 -1 -24 0 29.93 10.76
 -1 24 0 68.24 9.77
 1 24 0 54.17 9.65
 -1 24 0 78 9.87
 1 24 0 72.36 9.11
 -1 24 0 56.72 10.04
 1 24 0 60.99 9.88
 -1 -24 0 18.59 9.31
 -1 -24 -1 229.61 13.71
 -1 -24 -1 244.4 16.2
 1 24 1 258.91 15.47
 -1 24 -1 229.55 15.35
 1 24 1 265.57 14.99
 -1 24 -1 248.51 14.87
 1 -24 1 259.75 15.74
 -1 -24 -1 270.48 15.4
 1 24 1 246.1 13.74
 1 -24 1 224.69 16.59
 -1 24 -1 239.92 14.68
 1 24 2 42.78 8.96
 1 -24 2 28.78 9.61
 -1 -24 -2 6.26 8.84
 1 24 2 26.64 6.54
 -1 -24 -2 23.07 9.13
 -1 -24 -2 26.19 9.23
 -1 24 -2 37.03 8.58
 1 24 2 45.69 9.04
 -1 24 -2 53.46 9.44
 -1 24 -2 43.03 9.11
 1 -24 2 9.35 11.72
 1 24 2 32.41 7.82
 1 24 3 66.75 10.12
 -1 24 -3 65.7 9.43
 1 24 3 74.28 10.08
 1 24 3 60.21 7.85
 -1 -24 -3 69.88 10.22
 1 -24 3 61.49 10.11
 -1 24 -3 51.17 9.89
 -1 -24 -3 64.81 8.65
 -1 24 -3 66.65 9.69
 -1 -24 -3 80.23 10.63
 -1 -24 -4 -4.39 7.48
 -1 24 -4 3.09 7.8
 -1 -24 -4 -5.3 8.65
 -1 24 -4 2.03 7.86
 -1 -24 -4 -19.5 10.25
 1 24 4 1.31 6.3
 -1 24 -4 9.68 7.83
 1 24 4 -2.78 7.81
 -1 24 -5 104.46 9.14
 -1 -24 -5 128 11.78
 1 24 5 103.9 9.91
 -1 24 -5 119.25 11.57
 -1 -24 -5 122.54 12.24
 -1 24 -5 141.81 12.67
 -1 24 -5 125.78 11.29
 1 24 5 92.24 11.25
 -1 -24 -6 0.6 8.6
 -1 24 -6 4.49 8.61
 -1 -24 -6 -5.98 8.96
 1 24 6 0.88 7.28
 1 24 6 -3.83 8.87
 -1 24 -6 4.65 7.79
 -1 24 -6 3.91 6.77
 -1 24 -7 263.6 14.37
 -1 -24 -7 291.1 17.62
 1 24 7 311.27 17.34
 -1 24 -7 275.92 15.85
 -1 -24 -7 339.11 17.61
 -1 24 -7 287.07 18.26
 1 24 7 282.94 15.63
 1 24 8 33.65 8.64
 -1 24 -8 29.53 10.06
 -1 -24 -8 20.94 9.73
 -1 24 -8 30.5 7.15
 -1 -24 -8 23.93 9.58
 -1 -24 -8 22.1 9.54
 -1 24 -8 24.95 9.22
 1 24 8 23.91 9.33
 -1 24 -8 19.03 8.38
 1 24 9 40.89 8.88
 -1 24 -9 45.2 10.85
 -1 -24 -9 30.71 10.13
 -1 -24 -9 44.56 8.9
 -1 24 -9 29.82 7.48
 -1 -24 -9 45.18 9.85
 -1 24 -9 38.84 10.07
 -1 24 -9 34.72 8.52
 1 24 9 22.44 9.64
 1 24 10 -2.86 8.16
 -1 24 -10 -3.36 9.62
 -1 -24 -10 -8.96 9.43
 -1 24 -10 -2.27 6.92
 -1 -24 -10 -4.97 8.4
 -1 -24 -10 -1.89 9.07
 -1 24 -10 -2.3 8.72
 -1 24 -10 -1.88 7.67
 1 24 10 -9.02 8.95
 1 24 11 93.96 11.05
 -1 -24 -11 88.55 12.33
 -1 -24 -11 97.51 11.25
 -1 24 -11 92.15 12.95
 -1 -24 -11 85.19 11.39
 -1 24 -11 75.53 12.34
 1 24 11 96.2 11.97
 -1 24 -11 79.04 9.6
 -1 -24 -12 9.82 9.63
 1 24 12 17.25 9.27
 -1 -24 -12 22 10.35
 -1 -24 -12 12.94 8.82
 -1 24 -12 14.66 10.53
 -1 24 -12 19.36 9.89
 -1 24 -12 12.51 7.96
 -1 24 -13 129.36 14.67
 -1 -24 -13 124.39 14.02
 -1 -24 -13 117.02 12.23
 -1 -24 -13 110.94 12.8
 -1 24 -13 112.31 13.79
 1 24 13 120.98 12.82
 -1 -24 -13 89.44 12.52
 -1 24 -14 19.2 11.07
 -1 -24 -14 33.32 11.12
 -1 -24 -14 28.59 9.78
 -1 -24 -14 19.13 10.23
 -1 24 -14 16.7 10.04
 1 24 14 31.71 9.98
 1 -25 -14 2.2 10.06
 -1 25 14 1.07 9.51
 1 -25 -14 1.94 9.47
 1 25 -14 11.23 8.56
 1 25 -14 16.6 10.82
 1 25 -14 3.65 9.58
 1 25 -13 -2.74 10.67
 1 -25 -13 7.28 9.94
 -1 25 13 -1.02 8.77
 1 -25 -13 2.29 9.56
 1 25 -13 5.69 8.05
 1 25 -13 0.51 8.87
 1 25 -13 -4.35 7.87
 1 25 -12 5.69 9.78
 1 -25 -12 5.01 9.63
 1 -25 -12 -0.76 9.82
 -1 25 12 -1.92 9.47
 1 25 -12 -2.57 8.37
 1 25 -12 -7.01 9.58
 1 25 -12 6.7 7.66
 1 -25 -11 2.23 9.83
 1 25 -11 0.43 10.26
 1 -25 -11 1.22 9.62
 -1 25 11 10.01 8.49
 1 25 -11 10.14 7.94
 1 25 -11 -0.48 9.18
 1 25 -11 4.33 8.1
 1 -25 -10 6.94 9.47
 1 25 -10 8.66 9.69
 -1 25 10 7.76 8.63
 1 -25 -10 12.43 10.18
 1 25 -10 13.19 7.96
 1 25 -10 1.89 8.9
 1 25 -10 3.38 8.21
 1 25 -9 10.67 7.66
 1 25 -9 -1.33 8.3
 1 25 -9 6 9.13
 1 -25 -9 10.58 9.55
 1 -25 -9 5.79 9.62
 1 25 -9 2.79 9.84
 1 25 -8 4.22 7.49
 1 25 -8 4.05 8.03
 1 25 -8 5.81 9.15
 1 -25 -8 13.73 9.52
 1 -25 -8 2.5 9.3
 1 25 -8 0.39 9.46
 1 25 -7 -1.32 8.52
 1 -25 -7 8.47 8.9
 -1 25 7 1.02 7.95
 1 25 -7 -5.22 8.15
 -1 25 7 -5.91 10.14
 1 25 -7 0.48 7.21
 1 25 -6 28.65 9.33
 1 -25 -6 31.41 9.71
 -1 25 6 35.28 8.77
 -1 25 6 29.58 9.34
 1 25 -6 35.16 8.9
 1 25 -6 26.49 7.92
 -1 25 5 2.67 8.57
 1 25 -5 -1.13 8.38
 1 25 -5 10.87 7.15
 1 -25 -5 -14.2 10.03
 -1 25 5 13.58 8.04
 1 25 -5 7.06 8.28
 1 -25 -5 -4.54 9.98
 1 25 -4 159.72 12.51
 1 25 -4 158.64 12.6
 -1 25 4 146.78 12.82
 1 -25 -4 179.08 14.51
 1 25 -4 145.79 13.56
 -1 25 4 149.28 12.82
 1 -25 -4 188.95 14.33
 1 25 -3 -3.61 8.43
 1 25 -3 -14.54 9.7
 -1 25 3 -21.21 10.41
 1 -25 -3 -13.16 10.57
 1 -25 -3 17.43 9.33
 1 25 -3 0.4 8.36
 -1 25 3 8.05 7.91
 1 -25 -2 66.82 10.43
 -1 25 2 48.52 9.04
 1 25 -2 63.1 9.15
 -1 25 2 56.88 9.79
 1 25 -2 66.3 9.86
 1 -25 -2 33.89 10.48
 -1 -25 2 54.03 11
 -1 25 2 45.83 9.06
 1 25 -2 57.48 10.09
 -1 -25 2 58.24 9.63
 1 25 -1 -2.16 7.53
 -1 25 1 -0.27 8.27
 1 -25 -1 -7.81 9.01
 1 25 -1 -6.86 8.14
 -1 25 1 5.87 8.1
 -1 -25 1 -8.1 9.2
 -1 25 1 -10.41 8.94
 1 25 -1 1.93 8.62
 1 25 0 127.9 11.01
 -1 25 0 133.67 11.89
 1 25 0 133.43 11.81
 -1 25 0 135.2 12.14
 -1 -25 0 139.74 12.88
 1 -25 0 131.29 13.26
 1 -25 0 141.76 12.74
 -1 -25 0 137.06 12.22
 1 25 0 133.24 12.57
 -1 25 0 126.47 12.35
 1 25 1 -2.15 8.74
 -1 25 -1 -6.58 8.79
 -1 25 -1 4.51 7.75
 1 25 1 -1.88 8.16
 1 25 1 1.54 7.56
 -1 25 -1 -2.23 8.64
 -1 -25 -1 -3.94 9.06
 1 -25 1 -8.9 10.13
 -1 -25 -2 260.78 14.76
 -1 25 -2 257.11 16.55
 1 25 2 275.43 16.64
 1 -25 2 276.47 17
 -1 -25 -2 320.72 16.97
 1 25 2 252.99 14.44
 -1 25 -2 283.74 16.17
 1 -25 2 292.79 18.33
 -1 -25 -2 297.82 17.57
 1 25 2 284.88 16.48
 -1 25 -2 267.06 15.99
 -1 25 -3 10.68 8.27
 1 25 3 8.02 8.41
 -1 25 -3 13.06 8.2
 1 -25 3 -4.54 9.68
 -1 -25 -3 -1.53 9.78
 1 25 3 18.27 8.41
 -1 25 -3 14.89 8.74
 -1 -25 -3 -15.81 11.25
 1 25 3 9.32 6.33
 -1 25 -4 32.24 9.1
 -1 25 -4 26.94 8.65
 1 25 4 23.18 8.85
 1 25 4 33.13 8.55
 -1 -25 -4 16.45 9.09
 1 25 4 30.31 7.13
 -1 -25 -4 35.03 9.18
 -1 25 -4 26.05 8.83
 -1 25 -5 -1.87 8.79
 1 25 5 -6.29 8.59
 -1 25 -5 -15.03 9.29
 -1 25 -5 -3.33 8.7
 -1 -25 -5 -14.75 9.49
 1 25 5 -8.78 7.06
 -1 -25 -5 -7.38 9.38
 -1 -25 -6 204.38 14.61
 -1 25 -6 202.04 15.72
 1 25 6 216.76 12.98
 1 25 6 204.08 14.93
 -1 25 -6 191.29 13.92
 -1 -25 -7 -0.95 9.39
 1 25 7 -14.72 10.27
 -1 25 -7 -15.76 10.08
 -1 25 -7 12.33 9.23
 1 25 7 6.06 7.8
 1 25 8 119.1 11.47
 -1 -25 -8 131.1 13.71
 -1 -25 -8 140.16 11.64
 -1 25 -8 90.75 11.09
 1 25 8 99.02 12.47
 -1 25 -8 109.83 13.18
 -1 -25 -8 139.44 12.73
 -1 25 -9 30.01 10.77
 1 25 9 20.83 8.74
 -1 -25 -9 14.59 10.15
 -1 -25 -9 25.06 8.66
 1 25 9 8.57 9.17
 -1 25 -9 7.63 8.59
 -1 25 -9 18.27 9.49
 -1 -25 -9 21.36 9.31
 -1 25 -10 31.49 10.96
 1 25 10 23.95 8.99
 -1 -25 -10 26.36 10.6
 -1 -25 -10 33.03 8.97
 1 25 10 22.25 9.8
 -1 25 -10 25.24 8.55
 -1 25 -10 22.2 10.2
 -1 -25 -10 15.11 9.47
 -1 25 -11 -5.42 9.91
 1 25 11 -0.94 8.42
 -1 -25 -11 -8.19 10.02
 -1 -25 -11 -7.2 8.99
 -1 25 -11 -17.03 8.84
 1 25 11 -4.47 9.12
 -1 -25 -11 -6.97 9.72
 -1 25 -11 3.46 9.35
 -1 -25 -12 164.47 15.13
 -1 -25 -12 141.22 12.97
 -1 25 -12 126.88 14.77
 -1 -25 -12 109.52 13.23
 -1 25 -12 146.25 15.66
 1 25 12 156.47 13.65
 -1 25 -13 48.36 12.3
 -1 -25 -13 74.68 12.53
 -1 -25 -13 57.31 10.67
 -1 25 -13 51.47 11.85
 -1 -25 -13 49.42 11.54
 1 25 13 70.24 11.14
 -1 -25 -13 46.78 11
 1 26 -13 4.5 7.98
 1 26 -13 -6.32 8.24
 -1 26 13 -17.02 10.8
 1 -26 -13 -0.4 9.76
 1 26 -13 -3.2 9.39
 1 26 -13 2.36 10.82
 1 -26 -13 -4.44 10.03
 1 26 -12 5.48 7.83
 1 26 -12 -0.26 8.08
 -1 26 12 -1.97 8.99
 1 26 -12 -4.19 9.24
 1 26 -12 1.83 10.25
 1 -26 -12 -1.56 9.77
 1 -26 -12 0.43 10.08
 1 26 -11 19.69 8.36
 1 26 -11 19.23 8.57
 1 26 -11 16.4 10.53
 1 26 -11 14.16 9.96
 1 -26 -11 21.05 10.56
 1 -26 -11 6.78 10.18
 1 26 -10 22.43 8.02
 1 26 -10 7.37 8.52
 1 26 -10 6.42 10.45
 1 26 -10 9.88 9.68
 1 -26 -10 12.56 9.68
 1 -26 -10 15.04 10.09
 1 26 -9 -5.46 7.84
 1 -26 -9 3.76 9.53
 1 26 -9 -0.84 8.55
 1 26 -9 -10.34 10.42
 1 -26 -9 -0.41 9.75
 1 26 -9 8.22 9
 1 26 -8 0.28 8.59
 1 26 -8 11.29 9.57
 -1 26 8 11.05 8.5
 1 -26 -8 12.74 9.98
 1 26 -8 15.64 7.66
 1 -26 -8 -1.48 9.68
 1 26 -7 -2.03 8.14
 -1 26 7 -1.09 9.11
 1 26 -7 1.85 8.88
 -1 26 7 2.5 8.07
 1 -26 -7 -1.84 9.58
 1 26 -7 1.22 7.36
 -1 26 6 0.36 7.91
 1 26 -6 -0.45 8.9
 1 26 -6 6.28 7.62
 1 26 -6 -6.46 8.82
 -1 26 6 5.73 8.77
 1 -26 -6 3.3 9.94
 1 26 -5 87.07 11.04
 -1 26 5 73.8 11.27
 1 26 -5 88.26 10.77
 1 26 -5 84.02 11.74
 -1 26 5 78.53 10.71
 1 -26 -5 96.02 12.15
 1 26 -4 3.9 8.46
 1 -26 -4 -1.8 9.6
 -1 26 4 -5.1 8.59
 1 26 -4 2.58 9.11
 -1 26 4 -9.3 9.67
 1 26 -4 -11.49 9.87
 -1 -26 3 67.38 11.54
 1 26 -3 77.3 10.15
 1 -26 -3 95.65 12.08
 1 26 -3 66.2 10.88
 -1 26 3 77.92 11.2
 1 26 -3 75.4 11.38
 -1 26 3 71.11 10.55
 1 26 -2 -12.7 9.87
 -1 26 2 -15.3 10.58
 -1 -26 2 0.4 9.9
 -1 26 2 7.2 8.31
 1 26 -2 10.9 8.06
 1 -26 -2 -4.29 9.99
 1 26 -2 5.79 8.84
 -1 26 2 4.45 7.96
 -1 -26 2 7.89 8.9
 1 26 -1 23.22 8.9
 -1 26 1 39.71 9.76
 -1 -26 1 17.37 9.61
 -1 26 1 31.14 9.24
 1 26 -1 35.18 8.63
 1 -26 -1 26.99 9.56
 1 26 -1 32.76 9.57
 -1 26 1 32.32 9.03
 -1 -26 1 33.94 9.95
 1 26 0 8.98 9.08
 -1 26 0 13.46 9.19
 -1 -26 0 3.13 9.57
 -1 26 0 20.76 9.05
 1 26 0 7.93 8
 1 -26 0 12.13 9.7
 -1 26 0 19.77 8.88
 1 26 0 20.14 8.48
 -1 -26 0 -1.94 10.03
 -1 -26 -1 272.94 17.67
 -1 -26 -1 287.45 17.01
 1 -26 1 297.63 17.84
 1 26 1 273.04 15.18
 -1 26 -1 287.54 16.43
 -1 26 -1 304.04 16.85
 1 26 1 261.89 16.62
 1 26 1 258.01 17.29
 -1 26 -1 292.67 17.84
 1 26 2 -2.75 8.72
 -1 26 -2 3.24 8.06
 -1 -26 -2 6.71 8.81
 1 -26 2 -14.89 10.6
 -1 26 -2 0.31 8.36
 1 26 2 3.66 8.77
 1 26 2 -2.16 7.92
 -1 26 -2 8.04 8.5
 -1 26 -3 63.68 10.43
 1 26 3 72.67 10.73
 -1 26 -3 64.75 10.98
 1 -26 3 69.52 11.18
 -1 -26 -3 89.46 11.04
 -1 26 -3 67.55 10.44
 1 26 3 70.42 10.86
 -1 26 -4 6.86 8.46
 1 26 4 2.56 6.51
 1 26 4 0.34 8.8
 -1 26 -4 1.79 8.46
 -1 -26 -4 -2.27 9.01
 1 26 4 9.42 8.27
 -1 26 -5 84.86 11.7
 1 26 5 57.3 8.52
 -1 26 -5 64.22 10.31
 1 26 5 73.09 10.87
 -1 -26 -5 68.37 10.62
 1 26 5 61.16 10.18
 -1 26 -6 -16.96 10.63
 1 26 6 18.03 9.5
 -1 -26 -6 4.96 10.37
 1 26 6 9.48 7.76
 -1 26 -6 23.04 9.89
 1 26 7 192.11 13.35
 -1 -26 -7 187.52 13.4
 -1 26 -7 166.75 15.65
 -1 -26 -7 209.26 15.21
 1 26 7 194.91 15.15
 -1 26 -7 145.17 13.28
 -1 -26 -8 -6.3 8.27
 1 26 8 3.71 8.13
 -1 -26 -8 1.33 9.68
 -1 26 -8 3.32 9.14
 -1 -26 -8 -8.07 10.95
 -1 26 -8 -10.99 9.12
 1 26 8 -4.79 9.88
 -1 -26 -9 59.99 9.83
 1 26 9 65.32 10.1
 -1 -26 -9 66.72 11.14
 -1 26 -9 51.1 11.48
 -1 -26 -9 63.07 12.39
 1 26 9 62.25 11.16
 -1 26 -9 37.23 9.43
 -1 -26 -10 5.53 8.33
 -1 26 -10 -14.48 11.59
 1 26 10 3.61 9.4
 -1 -26 -10 6.12 9.39
 -1 26 -10 16.62 9.49
 -1 -26 -10 3.99 10.27
 1 26 10 6.5 9.82
 -1 26 -10 1.56 8.49
 -1 -26 -11 90.58 11.24
 1 26 11 77.58 11.75
 -1 26 -11 113.35 13.95
 -1 -26 -11 95.67 12.03
 -1 26 -11 95.23 13.24
 -1 -26 -11 113.01 13.91
 -1 26 -11 82.18 10.6
 -1 26 -12 17.93 10.35
 -1 -26 -12 11.78 9.87
 -1 -26 -12 22.32 9.41
 1 26 12 22.28 9.91
 -1 26 -12 15.99 11.01
 1 -27 -11 2.63 9.98
 1 -27 -11 -1.19 9.7
 1 27 -11 1.38 10.42
 1 27 -11 4.47 8.43
 1 27 -11 -2.12 9.74
 1 -27 -10 43.39 11.51
 1 -27 -10 27.93 10.58
 1 27 -10 23.48 10.78
 1 27 -10 18.31 8.94
 1 27 -10 31 10.97
 1 -27 -9 7.39 10.23
 -1 27 9 4.12 7.86
 1 -27 -9 5.54 10.24
 1 27 -9 -4.68 9.52
 1 27 -9 9.62 9.67
 -1 27 8 -6.74 8.38
 1 -27 -8 2.08 9.68
 1 -27 -8 -10.01 10.17
 1 27 -8 -0.49 9.21
 1 27 -8 -3.28 8.9
 1 -27 -7 7.69 9.78
 1 27 -7 -3.86 9.82
 -1 27 7 13.03 8.49
 1 27 -7 1.52 8.72
 1 -27 -6 16.14 9.92
 1 27 -6 13.56 8.99
 -1 27 6 2.25 9.9
 -1 27 6 10.86 8.2
 1 27 -6 4.73 9.29
 1 27 -5 17.11 9.09
 1 -27 -5 26.56 10.3
 1 27 -5 22.85 9.52
 -1 27 5 25.07 9.76
 -1 27 5 12.5 9.21
 1 27 -5 26.75 9.53
 1 27 -4 72.86 10.85
 1 -27 -4 103.56 12.25
 -1 27 4 68.45 11.17
 1 27 -4 72.29 10.89
 1 27 -4 105.7 12.57
 -1 27 4 69.49 11.27
 1 27 -3 -1.95 8.63
 1 -27 -3 -8.62 10.16
 -1 27 3 -15.31 10.63
 1 27 -3 -12.53 9.79
 -1 27 3 3.09 8.27
 1 27 -3 -1.33 9.1
 1 27 -2 39.03 9.42
 -1 27 2 29.34 9.21
 1 -27 -2 39.2 10.64
 -1 27 2 41.33 9.91
 1 27 -2 43.77 9.85
 1 27 -2 36.26 10.23
 -1 27 2 41.19 9.57
 1 27 -1 2.13 8.36
 -1 27 1 5.62 8.6
 1 -27 -1 -6.67 9.72
 -1 -27 1 -11.28 9.87
 1 27 -1 5.68 8.58
 -1 27 1 -7.57 9.31
 -1 27 1 -3.71 8.83
 1 27 -1 1.3 8.15
 -1 27 0 90.54 11.95
 1 27 0 100.72 12.19
 1 -27 0 114.5 12.76
 -1 -27 0 127.6 12.66
 -1 27 0 109.1 12.24
 1 27 0 105.01 12.22
 1 27 0 107.82 10.82
 -1 27 0 115.06 12
 1 27 1 24.75 9.37
 -1 27 -1 27.94 9.44
 -1 -27 -1 15.14 9.7
 1 -27 1 14.42 10.1
 1 27 1 29.71 9.81
 -1 27 -1 25.18 9.51
 -1 27 -1 24.49 9.51
 1 27 1 22.47 8.04
 -1 -27 -2 167.55 13.48
 1 -27 2 166.81 14.36
 -1 27 -2 157.65 13.5
 -1 27 -2 142.11 13.81
 1 27 2 163.25 14.1
 -1 27 -2 156.71 13.14
 1 27 2 151.99 13.57
 -1 -27 -3 -0.34 8.78
 -1 27 -3 -5.27 8.93
 1 27 3 -3.69 8.28
 -1 27 -3 -3.84 9.2
 -1 27 -4 11.69 8.99
 -1 27 -4 -6.6 9.32
 1 27 4 13.32 9.13
 -1 -27 -4 3.03 8.87
 1 27 4 13.14 8.47
 -1 27 -5 40.46 10.43
 1 27 5 28.31 7.95
 1 27 5 33.59 10.08
 -1 27 -5 17.89 9.31
 -1 -27 -5 45.38 10.11
 1 27 5 42.44 10.03
 -1 -27 -6 131.42 12.8
 1 27 6 93.31 10.45
 -1 -27 -6 117.09 11.34
 1 27 6 107.58 12.37
 -1 27 -6 116.31 11.92
 1 27 6 113.13 12.69
 -1 27 -6 128.76 13.83
 -1 -27 -7 -10.72 10.41
 1 27 7 -1.27 7.81
 -1 27 -7 -5.81 9.42
 -1 27 -7 -9.75 9.63
 1 27 7 -10.22 10.39
 -1 27 -7 -4.89 10.47
 -1 -27 -7 1.69 8.28
 -1 27 -8 99.46 12.98
 -1 -27 -8 151.5 13.7
 1 27 8 123.79 12.17
 -1 -27 -8 133.66 12.07
 -1 27 -8 117.61 11.94
 1 27 8 132.25 13.83
 -1 27 -8 121.55 14.11
 -1 -27 -8 139.17 15.11
 -1 -27 -9 0.3 8.37
 -1 -27 -9 9.51 10.85
 -1 27 -9 7.2 9.61
 1 27 9 -9.04 10.08
 -1 27 -9 7.04 8.74
 1 27 9 4.92 8.49
 -1 -27 -9 -8.33 10.51
 -1 -27 -10 26.39 9.13
 1 27 10 32.29 9.62
 -1 27 -10 29.46 10.8
 -1 -27 -10 21.19 11.49
 -1 27 -10 23.27 9.08
 1 27 10 22.02 10.77
 -1 -27 -10 25.89 10.04
 1 28 -9 15.33 10.45
 1 -28 -9 6.83 10.23
 1 28 -9 3.36 8.97
 1 -28 -9 18.57 10.67
 -1 28 9 16.07 8.86
 1 -28 -8 5.19 10.53
 -1 28 8 2.73 9.41
 1 28 -8 -1.55 9.29
 1 -28 -8 -3.62 10.45
 1 28 -8 0.31 9.23
 1 -28 -7 -6.77 10.4
 -1 28 7 3.12 8.36
 1 28 -7 5.56 9.97
 1 -28 -7 -11.24 10.9
 1 28 -7 -4.76 9.14
 -1 28 6 50.94 10.39
 1 28 -6 76.52 12.54
 1 -28 -6 96.52 13.02
 1 28 -6 58.87 10.58
 -1 28 6 65.34 11.66
 1 28 -5 52.87 11.57
 -1 28 5 64.16 10.86
 1 28 -5 61.79 10.91
 -1 28 5 79 11.91
 -1 28 4 1.21 8.75
 1 28 -4 -8.52 9.79
 1 28 -4 11.75 9.25
 -1 28 4 -2.66 9.54
 1 -28 -4 -6.68 10.46
 1 28 -3 26.59 9.28
 1 28 -3 39.61 10.61
 -1 28 3 25.88 9.07
 1 28 -3 37.59 9.85
 -1 28 3 22.43 10.22
 1 -28 -3 23.85 10.73
 -1 28 2 10.24 8.79
 1 28 -2 0.56 8.55
 -1 28 2 -3.31 8.79
 1 28 -2 18.32 9.14
 1 28 -2 6.95 9.03
 -1 28 2 5.15 9.15
 1 -28 -2 9.31 9.96
 1 -28 -1 60.79 11.42
 -1 28 1 61.16 10.6
 1 28 -1 60.01 9.81
 -1 -28 1 62.2 11.08
 1 28 -1 35.3 10.8
 -1 28 1 59.73 11
 1 28 -1 67.93 11.04
 -1 28 1 53.87 10.61
 -1 28 0 8.85 9.07
 1 28 0 21.71 8.51
 1 28 0 1.79 9.1
 -1 28 0 3.56 9.37
 1 28 0 13.25 9.21
 -1 28 0 6.44 8.52
 -1 -28 0 12.8 9.44
 1 -28 0 11.4 10.05
 -1 28 -1 47.07 10.34
 1 28 1 51.62 10.51
 1 28 1 36.56 10.59
 -1 28 -1 65.08 10.79
 -1 -28 -1 63.25 10.72
 1 -28 1 56.94 11.35
 -1 -28 -2 -5.95 9.44
 -1 28 -2 -6.52 9.85
 1 28 2 -19.14 10.47
 1 28 2 2.18 8.65
 -1 28 -2 -1.8 9
 1 -28 2 0.4 9.76
 -1 28 -3 52.56 10.58
 1 28 3 58.66 10.73
 -1 28 -3 35.64 10.22
 1 28 3 41.72 10.62
 -1 -28 -3 52.58 10.56
 -1 28 -4 14.1 9.38
 1 28 4 12 9.07
 1 28 4 -4.91 10.46
 -1 28 -4 14.86 9.48
 -1 -28 -4 18.25 9.5
 1 28 5 13.34 8.96
 -1 -28 -5 11.28 9.53
 -1 28 -5 11.98 9.35
 1 28 5 8.81 10.1
 -1 28 -5 3.38 9.43
 1 28 6 2.73 10.19
 -1 28 -6 10.47 9.14
 -1 28 -6 2.62 9.89
 -1 28 -6 5.45 9.51
 -1 -28 -6 12.36 9.72
 1 28 6 0.43 9.23
 1 28 6 6.49 7.8
 1 28 7 170.03 15.05
 -1 28 -7 167.57 13.69
 -1 28 -7 156.71 14.88
 -1 28 -7 161.97 15.86
 -1 -28 -7 183.27 14.68
 1 28 7 130.19 12.29
 1 28 7 154.06 14.46
 -1 28 -8 -21.21 10.1
 1 28 8 -23.43 11.59
 -1 28 -8 -4.09 10.69
 -1 28 -8 -6.22 10.17
 -1 -28 -8 -10.82 10.58
 -1 -28 -8 1.85 11.21
 1 28 8 -3.04 8.4
 1 -29 -7 73.94 12.46
 1 29 -7 49.56 11.35
 1 29 -7 52.14 11.04
 1 29 -7 61.23 12.15
 -1 29 7 36.99 10.17
 1 -29 -7 55.78 12.13
 1 -29 -6 6.96 10.21
 -1 29 6 -0.83 8.82
 1 29 -6 -0.52 10.23
 1 29 -6 -14.72 10.44
 1 -29 -5 28.69 10.99
 1 29 -5 28.03 11
 -1 29 5 19.2 9.46
 1 29 -5 23.03 10.28
 -1 29 5 17.42 10.23
 1 -29 -4 19.18 10.4
 1 29 -4 8.43 9.91
 -1 29 4 7.11 9.14
 1 29 -4 26.63 10.22
 -1 29 4 24.69 10.05
 1 -29 -3 -3.24 9.99
 -1 29 3 -6.27 9.89
 1 29 -3 -3.6 9.15
 -1 29 3 0.85 8.57
 1 29 -3 -12.22 9.68
 1 29 -2 14.39 8.83
 1 -29 -2 3.63 9.99
 -1 29 2 6.94 9.64
 1 29 -2 8.41 9.57
 1 29 -2 -1.44 9.28
 -1 29 2 13.46 9.43
 -1 -29 1 39.12 10.65
 -1 29 1 32.01 9.94
 1 29 -1 35.27 10.74
 -1 29 1 23.51 10.66
 -1 29 1 41.45 10.29
 1 29 -1 37.45 10.48
 1 -29 -1 23.19 10.59
 -1 29 0 69.07 11.34
 1 29 0 46.64 10.89
 -1 -29 0 56.24 11.26
 1 -29 0 53.57 11.59
 -1 29 0 62.59 11.46
 1 29 0 44.06 10.86
 1 29 1 -2.66 10.13
 -1 29 -1 16.9 10.07
 1 -29 1 14.81 10.26
 -1 -29 -1 8.89 9.91
 1 29 1 7.81 9.19
 -1 29 -1 15.59 9.71
 -1 29 -2 27.46 9.96
 1 29 2 23.88 9.95
 -1 -29 -2 20.14 9.78
 1 -29 2 21.94 10.46
 1 29 2 14.21 9.51
 -1 29 -2 29.73 10.14
 -1 29 -3 -13.45 10.11
 1 29 3 -21.84 10.68
 -1 -29 -3 5.07 9.51
 1 29 3 -1.81 9.16
 -1 29 -3 3.38 9.25
 1 29 4 31.25 10.82
 -1 29 -4 16.34 10.42
 -1 -29 -4 27.25 10.57
 1 29 4 38.65 10.46
 -1 29 -4 47.66 10.85
 -1 -29 -5 35.48 10.89
 -1 29 -5 38.84 10.76
 -1 29 -5 35.9 11.07
 1 29 5 37.62 10.44
 -1 29 -5 39.57 10.47
 1 29 5 31.34 10.99
 -1 29 -6 61.46 11.79
 -1 29 -6 55.78 11.73
 1 29 6 61.78 12.13
 -1 29 -6 52.76 10.61
 1 29 6 49.56 11.03
 -1 -29 -6 67.54 11.63
 -1 30 1 28.19 10.18
 1 30 -1 19.8 9.9
 1 -30 -1 28.47 10.92
 -1 30 1 24.64 11.1
 1 30 -1 18.24 10.04
 -1 30 0 24.43 9.88
 1 30 0 21.49 10.07
 1 30 0 12.57 10.1
 -1 30 0 13.29 10.36
 1 -30 0 23.54 11.07
 -1 -30 0 23.12 10.21
 -2 0 26 100.84 13.86
 -2 0 26 108.46 12.53
 -2 0 25 -3.77 8.5
 -2 0 25 -9.52 10
 -2 0 25 -5.94 8.62
 -2 0 24 118.4 12.05
 -2 0 24 119.28 13.53
 -2 0 24 114.81 12
 -2 0 23 11.37 8.3
 -2 0 23 -2.01 10.16
 -2 0 23 -7.72 8.69
 -2 0 22 321.78 17.2
 -2 0 22 328.36 17.92
 -2 0 22 359.65 19.19
 -2 0 21 16.89 7.76
 -2 0 21 -8.74 8.48
 -2 0 21 -16.73 11.04
 -2 0 20 63.73 6.84
 -2 0 20 74.21 9.04
 -2 0 20 54.97 8.75
 2 0 -20 52.71 6.33
 -2 0 20 57.57 5.7
 -2 0 20 56.55 9.81
 -2 0 19 3.21 5.59
 -2 0 19 1.31 6.64
 -2 0 19 -0.68 6.92
 2 0 -19 1.93 4.96
 -2 0 19 0.1 4.26
 -2 0 19 -5.28 8.18
 -2 0 18 345.52 15.51
 2 0 -18 287.2 12.52
 -2 0 18 306.21 12.13
 -2 0 18 287.6 12.85
 -2 0 18 330.28 15.32
 -2 0 17 0.8 6.09
 -2 0 17 1.8 5.83
 -2 0 17 3.02 5.52
 -2 0 17 2.76 4.36
 -2 0 16 311.74 13.6
 -2 0 16 307.53 14.68
 -2 0 16 337.61 13.83
 -2 0 16 265.36 11.77
 -2 0 16 275.06 11.31
 -2 0 15 2.66 4.6
 -2 0 15 0.23 5.98
 -2 0 14 6.77 4.43
 -2 0 14 13.55 5.61
 -2 0 13 -0.79 4.28
 -2 0 13 -1.56 5.62
 -2 0 12 302.24 13.22
 -2 0 12 300.47 12.42
 -2 0 12 320.99 12.59
 -2 0 11 1.15 5.13
 -2 0 11 4.04 3.87
 -2 0 11 9.49 4.71
 -2 0 10 20.48 4.93
 -2 0 10 14.84 3.72
 -2 0 10 9.9 4.44
 -2 0 9 -0.27 4.13
 -2 0 9 -2.13 3.76
 -2 0 8 6.1 3.68
 -2 0 8 4.38 3.3
 -2 0 7 0.91 3.11
 -2 0 7 -0.48 2.83
 2 0 -7 1.35 2.79
 -2 0 7 0.85 2.19
 -2 0 6 208.94 7.46
 -2 0 6 219.43 8.26
 2 0 -6 202.76 7.78
 -2 0 6 207.64 7.59
 2 0 -5 1.43 2.37
 -2 0 5 0.99 2.66
 -2 0 5 0.49 2.34
 -2 0 5 0.78 2.67
 -2 0 5 1.53 1.77
 -2 0 4 25.2 3.08
 -2 0 4 27.27 2.85
 -2 0 4 29.48 2.95
 2 0 -4 34.67 3.24
 -2 0 4 26.71 1.96
 2 0 -4 24.64 1.95
 2 0 -3 5.14 2.27
 -2 0 3 7.56 2.26
 2 0 -3 4.05 2.13
 -2 0 3 6.67 2.25
 2 0 -2 298.05 9.61
 2 0 -2 296.34 9.45
 -2 0 2 304.2 9.51
 -2 0 2 305.11 10
 2 0 -2 300.25 9.96
 2 0 -2 291.47 9.63
 -2 0 1 27.98 2.18
 2 0 -1 23.82 2.15
 2 0 -1 29.11 2.43
 2 0 -1 29.39 2.44
 2 0 -1 35.11 2.44
 -2 0 1 38.2 2.11
 2 0 -1 40.34 2.07
 -2 0 0 3602.22 108.24
 2 0 0 3702.46 108.22
 2 0 0 3743.77 108.4
 -2 0 0 3738.1 108.45
 -2 0 0 3660.04 108.12
 -2 0 0 3578.44 108.04
 -2 0 -1 5.77 1.4
 -2 0 -1 5.68 2.19
 -2 0 -1 6.68 2.27
 -2 0 -1 6.95 2
 -2 0 -1 3.24 1.54
 2 0 1 3.67 1.51
 -2 0 -2 1515.46 45.93
 2 0 2 1562.55 45.96
 -2 0 -3 69.41 3.84
 2 0 3 74.74 3.76
 -2 0 -4 934.36 28.97
 2 0 4 937.66 28.96
 2 0 5 4.42 2.91
 2 0 5 6.38 1.4
 2 0 6 3340.1 100.06
 -2 0 -7 2.68 4.02
 2 0 7 2.48 3.92
 -2 0 -8 1869.05 57.13
 2 0 8 1823.41 56.98
 -2 0 -9 -2.88 5.21
 2 0 9 4.17 4.66
 -2 0 -10 741.88 25.35
 2 0 10 717.08 25.01
 -2 0 -11 -8.15 5.72
 2 0 11 -6.69 5.59
 -2 0 -12 1209.57 39.78
 2 0 12 1169.81 39.29
 -2 0 -13 -11.59 6.76
 2 0 13 -3.55 6.34
 -2 0 -14 513.2 20.56
 2 0 14 473.72 19.77
 2 0 15 -10.34 7.5
 2 0 16 346.46 16.57
 2 0 16 400.91 18.3
 2 0 17 23.27 7.93
 -2 0 -17 11.78 6.58
 2 0 17 9.57 8.02
 -2 0 -18 94.71 9.19
 2 0 18 105 10.97
 2 0 18 109.89 11.04
 2 0 18 95.55 10.51
 -2 0 -19 1.65 6.98
 2 0 19 -2.52 9.4
 2 0 19 -18.55 10.58
 2 0 19 -22.59 10.7
 2 0 20 288.3 16.61
 -2 0 -20 344.83 16.22
 2 0 20 308.69 18.48
 2 0 20 305.32 16.05
 2 0 20 342.29 18.54
 2 0 21 9.29 7.6
 2 0 21 -10.49 8.64
 2 0 21 -3.6 8.91
 2 0 21 0.38 9.18
 2 0 22 10.99 8.07
 2 0 22 11.57 8.78
 2 0 22 17.58 9.02
 2 0 22 7.64 9.15
 2 0 23 7.69 9.41
 2 0 23 -3.07 9.08
 2 0 23 -7.15 8.74
 2 0 24 99.81 13.42
 2 0 24 71.62 11.14
 2 0 24 78.48 12.68
 -2 -1 26 1.98 8.94
 -2 -1 26 16.72 10.73
 -2 1 26 2.41 11.33
 -2 1 26 3.84 8.87
 -2 1 26 8.96 10.18
 -2 1 26 11.18 9.26
 -2 1 25 46.95 9.69
 -2 -1 25 43.69 9.66
 -2 -1 25 32.28 9.62
 -2 1 25 38.36 9.69
 -2 1 25 33.31 10.58
 -2 -1 25 37.99 10.63
 -2 1 24 -4.57 8.73
 -2 -1 24 5.02 8.66
 -2 1 24 20.32 8.98
 -2 -1 24 6.94 8.34
 -2 -1 24 2.14 10.22
 -2 1 24 -7.3 10.82
 -2 1 23 319.8 18.34
 -2 -1 23 322.06 18.12
 -2 1 23 336.78 17.91
 -2 -1 23 327 17.34
 -2 1 23 346.13 19.75
 -2 -1 23 347.95 19.64
 -2 -1 22 -16.32 10.65
 -2 1 22 -4.17 9.23
 -2 1 22 5.02 7.93
 -2 -1 22 11.75 7.85
 -2 -1 22 3.53 7.66
 -2 1 22 -5.36 8.99
 -2 -1 21 391.1 19.8
 -2 1 21 356.96 19.05
 -2 1 21 363.31 18.02
 -2 -1 21 384.73 18.18
 -2 -1 21 334.95 17.21
 -2 1 21 351.57 17.66
 -2 -1 20 25.9 7.8
 -2 1 20 35.06 7.88
 -2 -1 20 19.55 6.32
 -2 1 20 22.82 6.14
 -2 -1 20 24.64 5.11
 -2 -1 20 31.62 8.9
 -2 1 20 24.66 8.6
 -2 -1 20 32.65 7.92
 -2 1 20 26.5 7.39
 2 1 -20 22.09 5.43
 2 1 -19 80.01 6.9
 2 -1 -19 106.82 7.45
 -2 -1 19 116.27 9.41
 -2 1 19 113.01 9.79
 2 1 -19 85.41 6.59
 -2 1 19 63.52 6.27
 -2 -1 19 113.91 10.86
 -2 1 19 113.59 10.82
 -2 -1 19 83.95 7.71
 -2 -1 19 86.92 6.96
 -2 1 19 89.98 7.59
 -2 -1 19 119.28 9.88
 -2 1 19 136.12 9.81
 2 1 -18 2.88 4.22
 -2 1 18 1.63 4.02
 -2 -1 18 1.89 5.74
 -2 1 18 -2.55 5.72
 -2 -1 18 2.25 6.43
 -2 1 18 -1.77 7.02
 2 -1 -18 -0.59 5.34
 -2 1 18 -6.93 6.95
 -2 -1 18 -4 6.91
 -2 1 17 364.06 14.29
 -2 -1 17 407.7 17.07
 -2 1 17 451.64 17.69
 -2 1 17 401.89 14.97
 2 -1 -17 395.7 15.21
 -2 -1 17 440.07 17.84
 -2 1 17 439.98 17.6
 -2 -1 16 68.75 7.17
 -2 1 16 71.41 7.41
 -2 1 16 53.34 5.94
 -2 -1 16 66.35 8.26
 -2 1 16 62.19 8.2
 -2 1 16 54.25 5.21
 -2 1 16 61 7.12
 -2 -1 16 68.79 7.29
 -2 1 15 77.36 7.24
 -2 1 15 52.47 5.47
 -2 1 15 54.53 4.94
 -2 1 15 64.91 6.64
 -2 -1 15 62.01 6.63
 -2 -1 15 76.71 7.93
 -2 1 15 74.16 7.81
 -2 1 14 9.59 4.1
 -2 -1 14 12.96 5.57
 -2 1 14 14.14 5.76
 -2 1 14 12.03 4.56
 -2 -1 14 10.22 4.64
 -2 1 14 11.57 3.57
 -2 -1 13 629.35 21.72
 -2 1 13 610.5 20.1
 -2 1 13 617.65 20.17
 -2 1 13 641.97 22.83
 -2 -1 13 631.64 22.83
 2 -1 -13 621.71 22.91
 -2 -1 13 634.11 22.06
 -2 1 13 607.71 21.76
 -2 1 12 86.23 6.71
 -2 -1 12 81.76 6.47
 -2 1 12 95.68 5.3
 -2 1 12 88.93 5.25
 -2 1 12 98.97 7.4
 -2 -1 12 96.75 7.5
 2 -1 -12 98.4 7.55
 -2 -1 12 89.32 6.51
 -2 1 12 92.18 6.32
 -2 -1 11 894.73 31.38
 -2 1 11 956.46 31.37
 2 -1 -11 989.63 31.7
 -2 1 11 936.5 29.32
 -2 1 11 929.51 28.98
 -2 -1 11 940.08 30.4
 -2 1 11 994.51 30.85
 -2 1 11 964.15 30.44
 -2 -1 11 889.52 30.46
 -2 -1 10 262.9 11.02
 -2 1 10 229.11 10.63
 2 -1 -10 238.18 10.85
 -2 1 10 222.66 8.94
 -2 1 10 244.63 10.32
 -2 -1 10 268.03 10.1
 -2 -1 10 254.28 10.06
 -2 1 10 221.67 9.61
 -2 1 9 78.62 5.79
 -2 -1 9 66.39 5.85
 2 -1 -9 72.98 5.93
 -2 1 9 75.12 4.51
 -2 1 9 55.69 5.38
 -2 -1 9 64.4 5.13
 -2 -1 8 35.54 4.43
 -2 1 8 41.06 4.34
 -2 1 8 31.93 3.26
 2 -1 -8 34.66 4.39
 2 1 -8 35.19 3.84
 -2 1 8 32.59 4.08
 -2 -1 8 36.34 3.88
 -2 1 7 266.98 9.73
 -2 1 7 307.27 10.54
 2 1 -7 280.87 10.02
 2 -1 -7 282.82 10.3
 -2 -1 7 291.81 10.2
 -2 1 7 269.75 9.7
 -2 -1 7 294.88 10.8
 -2 1 7 276.69 10.61
 -2 1 6 52.59 3.3
 -2 1 6 64.57 3.97
 2 1 -6 50.03 3.44
 2 -1 -6 65.8 3.91
 -2 1 6 56.98 3.98
 -2 1 6 54.95 3.09
 -2 -1 6 44.08 3.21
 2 1 -6 44.49 3.22
 -2 1 6 56.91 3.97
 -2 -1 6 46.4 3.98
 2 -1 -5 63.58 3.45
 -2 1 5 68.6 3.58
 2 1 -5 45.11 3.32
 2 -1 -5 58.06 3.74
 2 1 -5 51.75 3.15
 -2 1 5 59.92 2.85
 -2 1 5 50.08 3.8
 -2 -1 5 49.05 3.1
 2 -1 -5 59.98 3.89
 -2 1 5 67.02 3.94
 -2 1 4 40.61 3.27
 2 -1 -4 40.09 3.03
 -2 1 4 44.92 3.2
 2 -1 -4 37.59 3.07
 2 -1 -4 45.44 3.19
 -2 1 4 44.06 3.19
 2 -1 -4 39.89 3.3
 -2 -1 4 44.26 3.5
 -2 -1 4 40.44 2.49
 -2 1 4 37.71 2.04
 2 1 -4 41.94 2.63
 2 -1 -3 377.61 12.31
 -2 -1 3 369.28 12.38
 2 -1 -3 372.61 12.34
 2 1 -3 401.36 11.75
 2 1 -3 380.62 12.36
 -2 1 3 373.62 12.06
 2 -1 -3 366.64 12.01
 2 1 -3 371.37 11.8
 -2 -1 3 379.09 12.38
 -2 -1 2 24.66 2.57
 2 1 -2 26.26 2.52
 2 1 -2 21.28 2.54
 -2 -1 2 23.98 2
 2 1 -2 30.63 2.47
 -2 1 2 30.3 1.83
 2 1 -2 29.52 2.33
 -2 -1 2 30.41 2.4
 -2 1 2 29.9 2.02
 2 1 -1 1461.79 43.47
 -2 -1 1 1444.51 43.49
 2 1 -1 1422.74 43.55
 -2 -1 1 1433.14 43.56
 -2 -1 1 1443.61 43.36
 -2 1 1 1501.54 43.03
 2 1 -1 1397.8 43.3
 2 -1 -1 1447.84 42.99
 2 1 -1 1441.59 43.34
 -2 -1 1 1471.51 43.37
 2 -1 0 28.03 1.98
 -2 -1 0 32.16 2.27
 -2 -1 0 29.07 2.84
 2 1 0 32.82 2.89
 2 -1 0 26.34 2.36
 -2 -1 0 24.64 2.59
 2 1 0 19.75 2.55
 -2 -1 0 28.71 2.56
 -2 1 0 29.24 2.59
 2 -1 0 21.85 2.35
 -2 1 0 20.47 2.37
 -2 1 -1 1509.42 40.51
 2 -1 1 1574.86 39.84
 2 1 1 1441.97 40.14
 2 -1 1 1464.71 40.39
 -2 -1 -1 1563.83 40.49
 2 1 1 1593.47 40.49
 -2 -1 -1 1535.92 39.69
 -2 1 -1 1522.86 40.12
 -2 1 -1 1500.94 39.96
 2 -1 1 1555.08 39.95
 2 -1 1 1437.52 39.47
 -2 1 -1 1548.61 39.85
 2 1 2 592.71 16.82
 2 1 2 566.53 16.19
 -2 -1 -2 549.88 16.15
 -2 1 -2 516.88 15.96
 2 -1 2 490.4 15.86
 -2 1 -2 464.29 15.86
 2 -1 2 465.33 16.41
 -2 1 -2 500.54 15.97
 -2 1 -2 501.81 16.59
 -2 -1 -3 1041.48 32.24
 2 1 3 1096.36 32.31
 2 1 3 1090.32 32.72
 -2 1 -3 1008.16 32.1
 2 -1 3 1006.03 32.09
 -2 1 -3 1155.88 32.86
 2 1 4 108.68 4.81
 -2 1 -4 80.11 4.78
 2 1 4 112.45 5.5
 2 -1 4 86.59 4.54
 -2 1 -4 70.65 4.63
 2 1 5 6508.77 187.72
 2 1 5 6114.04 186.43
 2 -1 5 6540.01 187.63
 2 1 5 6592.05 187.93
 -2 1 -5 6460.43 187.93
 -2 1 -6 864.57 26.95
 2 -1 6 862.14 26.79
 -2 -1 -6 823.37 26.84
 2 1 6 829.29 26.95
 2 1 6 823.91 25.27
 2 1 6 840.21 26.8
 2 1 7 813.08 26.63
 2 1 7 808.2 26.74
 -2 -1 -7 826.23 26.87
 2 -1 7 851.66 26.73
 -2 1 -7 871.69 26.9
 -2 1 -7 757.35 26.48
 -2 1 -8 20.85 4.54
 -2 1 -8 13.61 4.79
 2 -1 8 15.33 4.7
 -2 -1 -8 13.07 4.85
 2 1 8 17.63 4.9
 2 1 8 15.59 5.36
 2 1 9 924.31 30.73
 2 1 9 894.8 30.58
 -2 1 -9 994.96 31.17
 -2 -1 -9 962.53 31.01
 2 -1 9 966.16 30.84
 -2 1 -9 892.7 30.42
 -2 1 -10 95.13 7.41
 2 1 10 93 6.96
 2 1 10 79.31 7.12
 -2 -1 -10 83.94 7.11
 2 -1 10 98.46 7.17
 -2 1 -11 652.33 24.08
 -2 1 -11 740.91 25.24
 2 1 11 726.29 24.9
 2 -1 11 738.09 24.91
 2 1 11 672.56 24.48
 -2 -1 -11 743.23 25.34
 -2 1 -12 37.6 5.78
 2 1 12 23.84 6.87
 -2 -1 -12 52.45 7.06
 2 -1 12 35.42 6.61
 2 1 12 43.08 6.54
 2 1 13 411.87 16.87
 2 -1 13 418.37 16.92
 -2 -1 -13 431.38 17.46
 2 -1 13 410.03 17.31
 -2 -1 -14 4.5 7.31
 2 1 14 3.39 6.7
 2 -1 14 4.04 7.21
 2 -1 14 18.33 6.55
 2 1 15 384.32 17.51
 2 -1 15 389.19 17.52
 -2 -1 -15 391.12 18.1
 2 -1 15 383.44 17.82
 2 -1 16 -0.41 8.43
 -2 -1 -16 -2.02 8.72
 2 -1 16 7.8 7.4
 2 -1 17 73.61 9.58
 2 1 17 76.81 9.65
 -2 1 -17 98.46 8.78
 -2 -1 -17 102.95 9.02
 2 1 17 86.3 10.12
 2 -1 17 78.32 9.56
 2 -1 18 -12.99 8.95
 2 1 18 -11.5 8.93
 2 1 18 -10.93 8.89
 2 -1 18 -10.44 9.09
 -2 1 -18 -2.01 6.89
 2 -1 18 -0.31 8.3
 2 1 18 -12.46 9.34
 -2 -1 -18 2.95 6.42
 -2 -1 -19 252.21 14.26
 2 -1 19 282.41 14.5
 -2 1 -19 229.47 14.23
 2 1 19 310.75 16.97
 2 -1 19 272.21 16.64
 2 -1 19 269.82 15.07
 2 1 19 275.24 15.01
 2 -1 19 275.03 16.37
 2 1 19 293.82 16.82
 2 -1 20 21.71 7.73
 2 1 20 10.29 7.72
 -2 1 -20 5.59 7.55
 -2 -1 -20 10.52 7.31
 2 1 20 -4.55 9.78
 2 -1 20 -2.66 9.3
 2 1 20 -15.38 10.21
 2 -1 20 -14.84 10.49
 2 -1 20 -4.21 10.4
 2 1 20 2.5 9.74
 2 1 21 63.04 9.32
 2 -1 21 73.7 9.48
 -2 -1 -21 61.26 8.96
 2 -1 21 60.86 10.83
 2 1 21 56.93 10.45
 2 -1 21 62.77 10.38
 2 1 21 67 10.77
 2 1 21 45.87 9.69
 2 -1 21 45.58 9.79
 2 1 22 22.69 9.39
 2 -1 22 7.59 8.81
 2 -1 22 17.51 8.13
 2 1 22 13.67 8.23
 2 1 22 11.8 8.97
 2 -1 22 9.19 9.06
 2 -1 22 18.08 8.63
 2 1 22 9.63 8.36
 2 1 23 13.83 9.01
 2 -1 23 21.68 8.76
 2 1 23 43.32 10.35
 2 -1 23 19.57 9.96
 2 1 23 29.26 9.97
 2 -1 23 23.74 9.91
 2 -1 24 -0.91 8.87
 2 1 24 6.45 9.19
 2 -1 24 3.14 10.06
 2 1 24 1.83 10.41
 2 -1 24 -4.2 10.15
 2 1 24 9.12 9.91
 -2 2 26 67.3 10.59
 -2 2 26 54.14 10.71
 -2 -2 26 45.45 10.64
 -2 -2 26 40.15 11.48
 -2 2 26 63.41 12.05
 -2 2 26 58.64 11.78
 -2 2 25 -3.29 8.87
 -2 2 25 8.63 8.59
 -2 -2 25 -0.38 8.35
 -2 2 25 12.2 9.47
 -2 2 25 2.75 9.52
 -2 -2 25 3.64 9.87
 -2 2 24 135.94 12.9
 -2 -2 24 133.58 12.85
 -2 -2 24 116.42 11.65
 -2 2 24 128.63 12.63
 -2 -2 24 147.08 13.99
 -2 2 24 138.79 13.98
 -2 2 23 -6.51 11.4
 -2 -2 23 -10.57 11.58
 -2 -2 23 9.69 8.51
 -2 2 23 -0.99 9.67
 -2 2 23 29.39 8.96
 -2 -2 23 18.34 8.56
 -2 -2 22 169.07 13.16
 -2 2 22 168.1 12.97
 -2 -2 22 168.82 12.36
 -2 2 22 174.44 13.1
 -2 2 22 195.59 14.43
 -2 -2 22 172.38 14.42
 -2 2 21 22.81 8.81
 -2 -2 21 16.1 8.93
 -2 2 21 14.13 7.89
 -2 -2 21 21.68 7.69
 -2 -2 21 11.1 7.3
 -2 2 21 14.8 7.55
 -2 -2 20 57.29 7.55
 -2 2 20 69.08 9.19
 -2 -2 20 63.27 8.55
 -2 -2 20 67.25 8.74
 -2 2 20 77.32 9.04
 -2 2 20 95.27 10.46
 2 2 -20 48.34 6.12
 -2 -2 20 79.92 10.22
 -2 2 19 -7.92 7.25
 -2 -2 19 6.51 6.47
 -2 2 19 -3.1 7.91
 2 2 -19 1.34 4.13
 -2 -2 19 -10.95 9.15
 -2 2 19 -3.89 7.23
 -2 -2 19 8.87 6.63
 -2 2 18 581.69 21.81
 -2 -2 18 555.79 21.85
 2 -2 -18 538.56 19.19
 -2 2 18 552.31 21.67
 -2 -2 18 587.9 21.11
 2 2 -17 84.2 5.86
 -2 2 17 54.94 5.57
 -2 2 17 85.91 6.62
 -2 2 17 114.65 9.1
 -2 -2 17 116.39 8.7
 -2 -2 17 102.26 8.89
 -2 2 17 90.26 8.47
 2 -2 -17 89.13 7.03
 -2 -2 16 226.32 11.96
 -2 2 16 260.2 12.01
 2 -2 -16 247.95 13.5
 2 2 -16 196.93 9.14
 -2 2 16 216.63 9.62
 -2 2 16 258.26 12.17
 -2 -2 16 248.93 12.95
 -2 2 16 240.38 12.94
 -2 2 16 204.45 9
 2 -2 -16 228.4 10.3
 2 -2 -15 171.49 11
 2 2 -15 177.77 7.53
 -2 2 15 149.25 7.88
 -2 2 15 176.39 10.13
 -2 2 15 163.21 10.84
 -2 2 15 166.01 7.49
 -2 2 15 179.05 9.75
 -2 -2 15 180.98 10.2
 -2 -2 15 164.63 10.77
 2 2 -14 42.92 4.04
 -2 2 14 56.71 5.03
 -2 -2 14 65.79 7.49
 2 -2 -14 78.48 7.55
 -2 2 14 73.96 7.19
 -2 2 14 70.67 6.19
 -2 -2 14 64.05 6.37
 -2 2 14 46.94 4.42
 -2 2 13 17.57 3.4
 -2 2 13 19.1 3.8
 -2 -2 13 21.35 4.93
 2 -2 -13 18.57 5.66
 -2 -2 13 13.91 5.62
 -2 2 13 23.99 5.6
 -2 -2 13 15.63 4.61
 -2 2 13 22.3 4.62
 -2 2 12 691.16 22.25
 -2 -2 12 735.21 23.79
 -2 -2 12 703.69 25
 2 -2 -12 732.08 25.2
 -2 2 12 708.9 24.85
 -2 -2 12 729.23 24.37
 -2 2 12 691.93 22.5
 -2 2 11 108.13 7.05
 -2 -2 11 118.27 6.66
 -2 2 11 93.36 5.34
 -2 2 11 103.12 7.41
 2 -2 -11 107.33 7.46
 -2 -2 11 108.43 7.61
 -2 2 11 88.31 5.09
 -2 -2 11 106.65 6.68
 -2 2 10 93.17 6.49
 -2 -2 10 92.1 5.87
 -2 2 10 81.58 4.95
 -2 2 10 96.06 6.75
 -2 -2 10 91.47 6.95
 2 -2 -10 94.18 6.93
 -2 -2 10 87.58 5.92
 -2 2 10 91.31 4.55
 -2 2 9 14.75 4.55
 -2 -2 9 22.23 4.04
 -2 -2 9 18.38 3.84
 2 -2 -9 17.19 4.6
 -2 2 9 18.27 4.53
 -2 2 9 16.51 3.29
 -2 -2 9 23.27 4.87
 -2 -2 8 12.09 3.29
 -2 2 8 13.88 3.58
 2 2 -8 8.71 3.03
 2 2 -8 9.79 3.24
 -2 2 8 19.78 3.87
 2 -2 -8 13.47 3.85
 -2 -2 8 12.45 3.89
 -2 2 8 12.72 2.78
 -2 2 7 138.94 6.44
 -2 2 7 116.8 6.06
 2 2 -7 138.97 6
 2 -2 -7 123.73 6.16
 -2 2 7 133.84 6.29
 2 2 -7 124.32 5.59
 2 -2 -6 163.07 6.57
 -2 2 6 189.8 7.41
 -2 2 6 211.32 7.76
 2 2 -6 190.96 6.94
 2 -2 -6 204.83 7.55
 -2 2 6 184.01 7.53
 -2 -2 6 172.82 7.06
 2 2 -6 177.14 7.09
 -2 2 5 1386.14 41.87
 2 -2 -5 1413.82 41.87
 -2 2 5 1366.65 41.84
 2 -2 -5 1375.61 41.41
 -2 -2 5 1363.98 41.56
 2 -2 -5 1367.72 41.82
 2 2 -5 1328.53 41.38
 2 2 -5 1419.9 41.67
 -2 -2 4 344.93 12.49
 2 -2 -4 368.01 12.46
 -2 2 4 377.09 12.57
 -2 2 4 383.81 12.41
 2 -2 -4 420.52 12.49
 2 2 -4 368.64 12.21
 -2 -2 4 351.76 12.13
 2 -2 -4 361.55 12.47
 -2 2 4 416.82 12.48
 2 -2 -3 9530.87 276.61
 2 2 -3 9151.46 276.92
 2 2 -3 9353.23 276.81
 -2 2 3 9416.2 276.61
 2 2 -3 9573.02 276.7
 -2 2 3 9219.75 276.69
 2 -2 -3 9152.97 276.67
 2 -2 -3 9595.88 276.93
 -2 -2 3 9600.01 276.98
 2 2 -3 9567.97 276.92
 2 2 -2 1589.28 47.54
 -2 -2 2 1633.72 47.6
 -2 2 2 1535.9 47.24
 2 2 -2 1573.91 47.6
 -2 -2 2 1605.27 47.65
 2 -2 -2 1574 47.04
 -2 2 2 1543.86 47.04
 -2 -2 2 1654.58 47.56
 2 2 -2 1641.11 47.5
 2 2 -1 1252.03 39.13
 -2 -2 1 1419.77 39.35
 2 -2 -1 1270.78 38.65
 2 -2 -1 1322.95 39.31
 -2 2 1 1318.65 39.32
 -2 -2 1 1329.2 39.19
 -2 -2 1 1253.07 39.17
 -2 -2 0 559.65 18.06
 -2 -2 0 602.03 18.24
 2 2 0 566.4 18.04
 2 2 0 655.41 18.26
 -2 -2 0 650.41 18.23
 2 -2 0 543.28 17.88
 2 -2 0 547.83 17.78
 -2 2 0 579.31 18.2
 2 -2 0 590.21 18.15
 2 2 0 560.03 17.51
 2 -2 1 355.91 11.84
 -2 2 -1 348.39 11.39
 2 -2 1 371.83 11.45
 2 2 1 349.31 11.88
 -2 -2 -1 354.82 11.83
 -2 -2 -1 343.36 11.49
 2 2 1 326.92 11.46
 2 -2 1 357.51 11.31
 -2 -2 -2 253.89 8.9
 2 2 2 255.61 8.97
 -2 2 -2 238.79 8.81
 -2 2 -2 210.84 8.16
 2 -2 2 257.13 8.8
 -2 -2 -2 255.4 8.39
 2 -2 2 214.69 7.94
 -2 2 -2 225.41 8
 2 2 2 259.11 8.35
 2 -2 3 200.69 8.59
 -2 -2 -3 242.28 9.09
 2 2 3 260.54 9.16
 -2 2 -3 249.26 8
 -2 -2 -3 229.61 8.56
 -2 2 -3 252.78 8.52
 -2 2 -3 227.71 8.85
 2 2 3 227.72 8.2
 2 -2 3 240.65 8.42
 2 2 4 316.2 10.82
 2 2 4 328.82 11.19
 2 -2 4 294.92 10.47
 2 2 5 840.68 25.92
 2 2 5 838.25 26.08
 2 -2 5 825.49 25.73
 -2 -2 -6 713.25 23.56
 2 -2 6 715.01 23.38
 2 2 6 744.82 23.65
 -2 2 -6 710.73 23.5
 2 2 6 712.85 22.07
 2 2 6 723.94 23.46
 -2 -2 -7 16.24 4.37
 2 -2 7 15.14 4.24
 2 2 7 15.05 5.08
 -2 2 -7 17.24 4.23
 2 2 7 9.57 2.68
 2 2 7 14.58 4.37
 2 2 8 1942.22 60.73
 2 2 8 1948.03 60.9
 -2 2 -8 2033.17 60.81
 2 -2 8 1963.15 60.78
 -2 -2 -8 2000.84 61.07
 2 2 9 2.68 4.45
 -2 2 -9 -0.8 4.35
 -2 -2 -9 -0.16 4.82
 2 -2 9 -8.18 5.08
 2 2 9 -2.83 5.78
 2 2 10 327.18 13.62
 2 -2 10 335.92 14.18
 2 2 10 343.17 13.85
 -2 2 -10 338.79 13.46
 -2 -2 -10 333.65 14.01
 2 -2 10 327.52 13.74
 2 -2 11 6.9 4.92
 2 2 11 5.96 5.04
 -2 2 -11 4.55 4.47
 2 -2 11 -4.04 5.5
 -2 -2 -11 -3.44 5.37
 2 2 11 -5 5.93
 2 2 12 894.4 30.42
 2 -2 12 923.06 31.68
 2 2 12 916.11 31.04
 2 -2 12 867.11 30.84
 -2 -2 -12 932.7 31.48
 -2 2 -12 889.11 30.24
 -2 2 -13 23.33 5.65
 2 2 13 14.91 6.34
 2 -2 13 22.01 6.41
 2 -2 13 11.62 6.36
 -2 -2 -13 17.27 6.59
 2 -2 14 388.13 16.7
 2 2 14 355.84 16.62
 2 -2 14 387.64 17.24
 -2 -2 -14 390.74 17.29
 -2 -2 -15 28.82 8.04
 2 2 15 15.02 7.55
 2 -2 15 22.13 7.77
 2 -2 15 32.33 7.77
 -2 -2 -16 362.13 17.96
 2 -2 16 338.84 17.39
 -2 -2 -17 -9.11 9.17
 2 -2 17 -0.97 7.55
 2 2 17 -17.53 9.39
 2 -2 18 339.14 17.99
 -2 -2 -18 330.82 17.94
 -2 2 -18 289.96 15.55
 2 2 18 352.33 17.45
 2 -2 18 324.83 17.37
 2 -2 18 304.36 16.33
 2 2 18 315.53 16.19
 -2 -2 -19 -0.72 6.79
 2 2 19 -12.19 9.7
 2 -2 19 0.72 8.15
 2 -2 19 3.95 7.15
 -2 2 -19 1.81 6.66
 2 2 19 -8.47 9.27
 2 -2 19 -3.27 9.15
 2 -2 19 -14.69 9.83
 -2 -2 -20 200.34 12.68
 2 2 20 190.81 13.12
 2 -2 20 208.94 12.53
 2 -2 20 215.32 14.79
 2 2 20 206.17 15.11
 2 -2 20 176.36 13.25
 2 2 20 159.3 13.19
 2 -2 20 218.5 14.77
 2 2 20 181.22 14.56
 2 -2 21 90.31 9.89
 2 2 21 95.54 10.65
 -2 -2 -21 56.46 8.86
 2 -2 21 90.45 11.52
 2 2 21 74.05 11.48
 2 -2 21 85.52 11.96
 2 2 21 90.08 11.5
 2 -2 21 80.44 10.64
 2 2 21 65.78 10.4
 2 -2 22 11.53 8.84
 2 2 22 22.69 9.43
 2 -2 22 7.68 7.97
 2 2 22 15.84 8.56
 2 2 22 14.82 9.39
 2 -2 22 8.33 9.42
 2 -2 22 17.11 9.03
 2 -2 23 -2.95 9.62
 2 2 23 -0.44 9.81
 2 2 23 0.63 8.67
 2 -2 23 -1.4 8.72
 2 2 23 2.63 9.2
 2 -2 23 -0.9 9.38
 2 -2 24 50.84 11.79
 2 2 24 45.03 11.49
 2 2 24 33.87 10.17
 2 -2 24 41.03 9.54
 2 2 24 52.02 11.4
 2 -2 24 53.73 11.67
 -2 3 25 57.72 10.82
 -2 3 25 77.89 11.1
 -2 3 25 95.59 12.71
 -2 -3 25 78.91 10.83
 -2 3 25 73.72 11.77
 -2 -3 25 66.21 12.17
 -2 3 24 19.67 9.03
 -2 3 24 -6.88 9.44
 -2 3 24 6.09 9.86
 -2 -3 24 7.76 8.38
 -2 3 24 13.88 9.29
 -2 -3 24 -6.5 10.92
 -2 3 23 166.58 13.62
 -2 -3 23 165.66 13.7
 -2 -3 23 181.95 15.24
 -2 3 23 172.14 14.86
 -2 3 23 195.59 14.29
 -2 3 23 184.14 13.71
 -2 -3 23 174.5 12.78
 -2 3 22 -9.24 9.72
 -2 -3 22 4.68 7.96
 -2 -3 22 3.83 9.43
 -2 3 22 6.11 7.94
 -2 3 22 10.95 8.56
 -2 -3 22 7.28 7.32
 -2 3 21 80.34 9.84
 -2 -3 21 77.52 9.67
 -2 3 21 78.64 10.68
 -2 -3 21 76.14 10.84
 -2 -3 21 76.4 9.01
 -2 3 21 95.25 10.12
 -2 -3 20 -0.3 6.61
 -2 3 20 -3.82 7.12
 -2 3 20 -8.75 8.67
 -2 -3 20 -6.75 8.74
 -2 -3 20 5.18 6.41
 -2 3 20 -1.33 7.29
 -2 -3 19 361.86 17.97
 -2 3 19 400.72 18
 -2 -3 19 378.97 16.87
 -2 3 19 389.04 18.04
 -2 -3 19 403.56 19.24
 -2 3 19 433.08 19.42
 -2 3 18 3.08 6.83
 -2 -3 18 6.64 6.33
 -2 -3 18 9.36 6.35
 -2 3 18 -4.26 7
 2 -3 -18 2.79 7.61
 2 3 -18 6.02 3.72
 2 3 -17 32.04 4.42
 -2 3 17 50.83 7.46
 -2 -3 17 55.75 7.54
 -2 3 17 70.41 7.94
 -2 -3 17 63.22 7.35
 2 -3 -17 61.59 9.13
 2 -3 -17 58.37 6.35
 -2 3 16 183.02 11.14
 -2 -3 16 215.57 11.68
 -2 3 16 210.14 11.21
 -2 3 16 203.48 12.17
 2 3 -16 196.68 8.19
 2 -3 -16 185.15 9.63
 -2 -3 16 204.03 12.42
 2 -3 -16 200.12 12.57
 -2 3 15 603.29 20.86
 -2 -3 15 525.78 20.54
 -2 3 15 588.14 21.55
 2 3 -15 488.11 17.35
 2 -3 -15 537.47 18.91
 -2 -3 15 538.68 21.42
 2 -3 -15 581.07 21.95
 -2 -3 14 143.57 7.85
 -2 3 14 134.53 8.51
 -2 -3 14 136.07 8.35
 -2 3 14 132.01 8.91
 2 3 -14 97.57 5.51
 2 -3 -14 108.59 7.12
 -2 -3 14 135.05 9.18
 2 -3 -14 134.07 9.15
 -2 3 13 99.41 7.56
 -2 -3 13 98.13 6.96
 -2 -3 13 97.14 6.49
 2 -3 -13 114.03 7.99
 -2 -3 13 103.18 7.8
 -2 3 12 508.53 19.26
 2 3 -12 495.16 16.24
 -2 -3 12 527.33 18.9
 -2 -3 12 556.6 18.15
 -2 -3 12 547.11 19.75
 2 -3 -12 487.85 19.29
 -2 3 11 900.55 29.37
 2 3 -11 816.82 26.3
 -2 3 11 904.98 28.85
 -2 -3 11 921.55 28.11
 2 -3 -11 899.71 29.55
 -2 -3 11 898.87 29.54
 -2 -3 11 879.29 28.82
 -2 3 10 871.1 29.56
 -2 -3 10 908.99 28.85
 -2 3 10 896.18 29.95
 2 -3 -10 891.42 30.11
 -2 -3 10 959.74 30.4
 -2 -3 10 916.12 29.63
 2 3 -9 10.03 3.93
 2 -3 -9 11.17 4.69
 -2 3 9 14.79 4.47
 -2 -3 9 12.31 3.82
 -2 3 9 14.71 4.32
 -2 3 9 16.04 4.53
 -2 -3 9 13.17 3.79
 -2 -3 9 15.09 4.66
 2 -3 -8 632.59 21.13
 -2 3 8 622.85 20.99
 -2 3 8 586.42 20.51
 2 3 -8 678.39 20.86
 -2 3 8 603.6 20.82
 2 3 -8 622.34 19.92
 2 -3 -7 908.42 27.83
 -2 3 7 899.37 28.76
 2 -3 -7 923.14 29.15
 -2 3 7 922.93 29.07
 2 3 -7 913.31 28.85
 -2 3 7 956.68 29.13
 2 -3 -7 928.04 28.9
 2 3 -7 885.75 28.15
 -2 3 6 871.67 26.29
 2 3 -6 826.01 25.36
 2 -3 -6 833.45 26.09
 2 3 -6 826.19 25.96
 -2 3 6 818.33 26.08
 -2 3 6 841.94 25.95
 2 -3 -6 782.94 25.25
 2 -3 -5 4084.58 118.94
 -2 3 5 3985.08 119.09
 2 3 -5 4020.73 118.97
 -2 3 5 3920.66 118.94
 -2 3 5 3991.01 118.98
 -2 -3 5 3929.1 118.86
 -2 3 5 4160.73 119.2
 2 -3 -5 3994.24 119.02
 2 -3 -4 2625.37 79.09
 2 -3 -4 2659.39 79
 -2 -3 4 2662.48 78.99
 2 3 -4 2680.83 79.03
 -2 3 4 2590.81 79.06
 2 3 -4 2670.98 78.84
 2 -3 -4 2672.11 78.93
 -2 3 4 2638.89 78.95
 -2 3 3 812.67 25.08
 2 -3 -3 798.98 25.04
 2 3 -3 806 25.19
 2 3 -3 839.58 25.33
 2 -3 -3 813.86 25.25
 -2 3 3 822.28 25.27
 -2 -3 3 847.38 25.39
 -2 -3 3 815.67 25.27
 2 3 -3 845.25 25.51
 2 3 -2 754.98 22.4
 -2 -3 2 739.13 22.73
 2 3 -2 722.74 22.67
 2 -3 -2 711.53 22.37
 -2 -3 2 732.42 22.45
 -2 3 2 721.39 21.86
 -2 -3 2 731.71 22.52
 2 -3 -2 720.44 22.11
 2 -3 -2 734.62 22.81
 2 3 -1 268.6 9.25
 2 3 -1 278.26 8.88
 2 -3 -1 274.01 9.4
 -2 3 1 271.79 9.48
 -2 -3 1 257.96 9.25
 2 -3 -1 260.38 8.63
 -2 3 1 274.6 8.7
 2 -3 0 42.79 2.62
 -2 3 0 39.98 2.65
 -2 3 0 43.77 3.44
 2 -3 0 44.37 3.29
 2 3 0 40.4 2.4
 -2 -3 0 39.35 3.02
 2 3 0 40.27 3.03
 2 -3 0 38.81 2.96
 2 -3 1 156.53 5.97
 -2 3 -1 149.52 5.97
 2 3 1 155.98 5.67
 -2 -3 -1 143.17 5.81
 -2 -3 -1 157.39 6.36
 2 -3 1 137.9 5.83
 -2 3 -1 142.17 5.88
 -2 3 -2 2132.09 65.35
 -2 -3 -2 2213.49 65.61
 2 -3 2 2191.65 65.43
 2 -3 2 2175.57 65.67
 2 -3 2 2230.97 64.81
 -2 -3 -2 2247.02 65.15
 2 -3 2 2054.08 65.48
 2 -3 3 705.83 22.54
 -2 -3 -3 790.27 23.97
 2 3 3 779.98 23.14
 2 3 3 810.1 24
 -2 3 -3 762.32 22.84
 2 -3 3 736.56 23.81
 -2 3 -3 762.37 23.56
 -2 3 -4 1053.6 34.72
 -2 3 -4 1096.57 33.89
 2 -3 4 1212.75 35.11
 2 3 4 1164.82 35.16
 -2 -3 -4 1135.29 35.11
 2 3 4 1150.84 34.16
 2 -3 4 1138.77 34.72
 2 3 5 1737.29 52.99
 2 -3 5 1734.29 53.31
 -2 3 -5 1708.33 52.99
 2 3 5 1672.72 51.85
 2 -3 5 1725.76 52.79
 2 3 5 1769.74 51.82
 2 -3 5 1748.1 52.74
 2 3 5 1802.63 53.08
 2 3 6 215.75 9.39
 2 3 6 200.8 7.58
 -2 3 -6 215.96 8.9
 2 3 6 208.02 7.67
 2 3 6 231.37 9.17
 -2 -3 -6 223.63 9.21
 2 -3 6 216.87 9.33
 2 -3 6 204.74 8.7
 2 3 7 109.69 7.38
 2 3 7 111.9 5
 2 -3 7 106.32 6.98
 2 3 7 119.93 6.91
 -2 3 -7 127.28 6.78
 2 3 7 106.74 5.24
 -2 -3 -7 121.88 6.95
 2 -3 7 119.88 6.69
 2 3 8 399.93 15.3
 2 3 8 349.78 13.02
 2 -3 8 463.28 15.9
 2 3 8 408.14 15.21
 -2 3 -8 437.53 15.13
 2 3 8 401.41 13.42
 2 -3 8 429.58 15.34
 -2 -3 -8 444.22 15.53
 2 -3 9 710.13 25.13
 -2 -3 -9 766.69 25.08
 2 -3 9 731.81 24.8
 -2 3 -9 678.16 24.34
 2 3 9 749.7 24.63
 2 3 9 721.19 24.81
 2 -3 10 72.96 6.52
 -2 -3 -10 61.79 6.45
 2 -3 10 68.09 6.46
 -2 3 -10 53.08 5.63
 2 3 10 54.06 6.52
 2 3 10 68.76 6.25
 2 -3 11 265.39 12.64
 -2 -3 -11 311.36 13.25
 2 -3 11 265.38 12.19
 2 3 11 286.35 12.32
 2 3 11 298.4 12.66
 2 -3 12 64.12 7.45
 -2 -3 -12 74.35 7.52
 2 -3 12 52.51 7.28
 -2 3 -12 67.31 6.75
 2 3 12 74.02 7.43
 2 -3 13 767.23 25.2
 -2 -3 -13 825.62 25.44
 2 -3 13 742.67 24.33
 -2 3 -13 723.34 23.43
 2 3 13 796.49 24.74
 2 -3 14 6.14 6.4
 -2 -3 -14 0.25 7.4
 2 -3 14 -1.8 6.98
 -2 3 -14 -1.96 5.69
 2 3 14 12.61 6.45
 2 3 14 1.65 2.23
 2 3 15 516.24 21.07
 2 -3 15 467.01 20.54
 2 -3 15 490.03 21.27
 2 -3 16 61.7 9.08
 -2 -3 -16 55.22 9.48
 -2 -3 -17 261.32 15.27
 2 3 17 226.79 13.27
 2 -3 18 2.14 9.55
 2 -3 18 23.02 8.2
 2 3 18 24.59 8.68
 -2 3 -18 26.63 7.06
 -2 -3 -18 10.52 9.71
 2 -3 19 294.52 14.55
 2 -3 19 293.4 17.14
 2 3 19 283.83 15.28
 2 3 19 318.18 17.27
 2 -3 19 306.1 16.97
 -2 -3 -19 319.5 18.04
 2 3 20 71.43 11.29
 2 -3 20 78.47 11.07
 2 3 20 80.16 9.96
 2 -3 20 96.82 9.4
 2 -3 20 57.52 10.49
 2 3 20 59.46 11.06
 2 -3 20 78.44 10.99
 2 -3 21 20.51 9.6
 2 3 21 25.88 9.86
 2 -3 21 17.63 7.89
 2 3 21 37.72 8.92
 2 3 21 23.97 9.87
 2 -3 21 27.5 9.51
 2 -3 21 17.62 9.29
 -2 -3 -21 36.05 8.11
 2 -3 22 30.52 8.5
 2 3 22 39.4 9.46
 2 3 22 30.59 10.04
 2 -3 22 38.31 10.11
 2 3 22 48.04 10.34
 2 -3 22 37.69 10.42
 2 -3 22 38.03 9.54
 -2 -3 -22 37.93 8.08
 2 -3 23 29.18 8.87
 2 3 23 26.03 9.76
 2 3 23 47.87 10.67
 2 -3 23 47.2 10.9
 2 -3 23 37.95 9.94
 2 -3 23 42.73 10.48
 2 3 23 43.55 11.49
 2 -3 24 15.09 10.65
 2 3 24 11.73 10.67
 2 3 24 -2.29 9.97
 2 -3 24 17.91 9.98
 2 3 24 7.17 8.95
 2 -3 24 4.53 8.54
 -2 4 25 4.92 9.16
 -2 4 25 11.63 10.01
 -2 -4 25 4.74 8.64
 -2 -4 25 -1.84 10.32
 -2 4 25 1.07 8.85
 -2 4 25 2.58 9.34
 -2 -4 24 170.64 14.28
 -2 4 24 204.02 14.32
 -2 4 24 171.81 14.34
 -2 4 24 149.95 13.91
 -2 4 24 184.06 15.5
 -2 -4 24 176.45 15.38
 -2 4 23 28.62 8.91
 -2 -4 23 28.68 10.19
 -2 4 23 33.82 9.67
 -2 -4 23 32.12 9.03
 -2 4 23 29.84 9.48
 -2 4 23 36.87 10.45
 -2 4 22 78.45 10.56
 -2 -4 22 102.29 10.8
 -2 -4 22 84.52 12.04
 -2 4 22 81.75 10.98
 -2 4 22 116.15 11.22
 -2 4 22 94.39 11.83
 -2 4 21 1.16 8.07
 -2 -4 21 6.54 9.05
 -2 4 21 5.57 8.57
 -2 -4 21 15.73 7.59
 -2 -4 21 13.88 7.36
 -2 4 21 18.17 7.77
 -2 4 21 10.55 8.57
 -2 4 20 59.4 8.54
 -2 -4 20 54.44 9.56
 -2 -4 20 51.9 8.36
 -2 4 20 59.73 9.28
 -2 -4 20 50.16 7.7
 -2 4 20 58.2 9.65
 -2 4 19 -2.02 7.29
 -2 -4 19 5.71 7.85
 -2 -4 19 6 6.7
 -2 -4 19 6.38 6.46
 -2 4 19 -3.89 7.84
 -2 4 19 3.8 8
 2 -4 -19 -4.37 8.65
 2 -4 -18 88.54 10.28
 -2 4 18 89.1 8.94
 -2 -4 18 94.26 9.37
 -2 4 18 89.01 9.38
 -2 -4 18 95.1 8.28
 2 -4 -17 94.87 10.21
 -2 4 17 105.23 9.3
 -2 -4 17 111.38 9.35
 -2 -4 16 168.74 11.47
 2 -4 -16 179.59 11.85
 -2 -4 16 169.7 10.75
 -2 4 16 183.55 10.92
 -2 4 16 165.72 11.34
 -2 -4 15 192 11.54
 2 -4 -15 211.24 12
 -2 -4 15 207.38 11.08
 2 -4 -15 182.93 9.39
 -2 4 15 174.81 10.7
 -2 4 15 196.72 11.57
 -2 -4 14 559.31 22.09
 2 -4 -14 631.58 22.73
 -2 -4 14 557.3 21.5
 2 -4 -14 562.35 20.12
 -2 -4 14 563.52 20.29
 -2 4 14 615.34 21.66
 -2 4 14 591.08 22.13
 -2 -4 13 73.21 7.22
 2 -4 -13 82.32 7.46
 -2 -4 13 83.69 6.74
 2 -4 -13 71.99 5.88
 -2 -4 13 76.52 6.05
 -2 4 13 81.73 7.26
 2 -4 -12 242.7 11.62
 -2 -4 12 234.62 11.47
 -2 -4 12 236.21 10.88
 2 -4 -12 220.88 9.99
 -2 -4 12 237.3 9.91
 -2 4 12 240.63 11.32
 -2 -4 11 1249.05 39.09
 2 -4 -11 1235.57 38.96
 -2 -4 11 1197.81 38.33
 -2 4 11 1123.86 37.73
 -2 4 11 1210.37 38.67
 -2 -4 11 1159.59 37.17
 -2 4 10 383.6 14.08
 2 4 -10 334.81 13.61
 -2 -4 10 339.51 13.59
 2 -4 -10 369.28 14.42
 -2 -4 10 347.58 14.28
 -2 4 10 346.03 14.01
 -2 4 10 355.38 13.54
 -2 -4 9 858.94 27.11
 -2 4 9 766.51 26.51
 -2 4 9 815.22 27.22
 -2 4 9 803.25 27.07
 2 4 -9 868.74 27.16
 2 -4 -9 839.12 27.42
 2 -4 -8 581.25 19.28
 -2 4 8 570.39 18.67
 2 -4 -8 521.82 17.17
 2 -4 -8 555.26 17.4
 -2 4 8 608.73 19.27
 -2 -4 8 549.43 18.84
 2 4 -8 561.59 18.92
 -2 4 8 578.09 19.19
 -2 4 7 56.77 4.52
 2 4 -7 59.75 4.43
 -2 4 7 61.39 4.29
 2 -4 -7 58.24 4.7
 -2 4 7 55.26 4.73
 2 4 -7 57.42 3.66
 -2 4 7 56.64 4.59
 2 -4 -7 51.91 3.4
 2 -4 -7 52.65 3.05
 2 -4 -7 51.57 4.57
 -2 4 6 4.01 3.29
 2 4 -6 5.52 2.33
 2 -4 -6 4.37 3.16
 -2 4 6 4.6 2.94
 2 4 -6 4.34 2.82
 -2 4 6 2.8 3.01
 2 4 -6 3.65 2.71
 -2 4 6 3.01 2.82
 -2 4 5 9999 288.16
 2 -4 -5 9693.95 288.01
 -2 4 5 9726.91 288.13
 2 4 -5 9804.48 288.04
 2 4 -5 9731.84 287.47
 -2 4 5 9744.82 287.97
 2 -4 -5 9864.21 287.78
 -2 4 5 9633.21 287.82
 2 -4 -4 21.81 3.05
 -2 4 4 22.99 2.99
 2 -4 -4 25.1 2.95
 2 4 -4 18.42 2.81
 2 4 -4 20.52 2.77
 -2 4 4 24.44 2.89
 2 -4 -4 24.46 2.88
 -2 -4 4 18.18 2.88
 2 -4 -4 24.56 2.79
 2 4 -3 739.14 24.06
 -2 -4 3 757.88 23.82
 2 -4 -3 772.66 24.02
 -2 4 3 788.25 24.08
 2 -4 -3 781.37 23.79
 -2 -4 3 726.02 23.82
 2 -4 -3 831.93 24.07
 -2 -4 2 30.99 2.88
 -2 4 2 33.9 2.25
 -2 -4 2 35.1 3.19
 2 4 -2 35.55 3.27
 2 -4 -2 36.32 3.55
 2 -4 -2 32.77 2.78
 2 4 -1 1202.57 37.44
 -2 4 1 1211.27 37.61
 2 -4 -1 1237.09 37.59
 2 -4 -1 1176.75 36.95
 -2 4 1 1223.22 37.01
 2 4 -1 1268.35 36.85
 -2 -4 1 1216.94 37.5
 2 4 -1 1283.52 36.94
 -2 -4 0 17.61 1.83
 2 -4 0 25.54 2.96
 -2 4 0 22.7 3.21
 2 -4 0 21.46 2.61
 -2 -4 0 21.84 2.28
 -2 4 0 18.9 2.35
 2 -4 0 18.1 2.42
 -2 -4 0 18.72 2.75
 2 4 0 18.24 2.86
 -2 -4 -1 8143.01 236.33
 2 4 1 7964.99 236.32
 2 -4 1 8064.05 236.1
 -2 -4 -1 7844.53 236.71
 2 -4 1 7951.95 236.54
 -2 4 -1 8215.03 236.59
 -2 4 -1 7918.27 236.65
 2 -4 1 8057.7 236.65
 2 -4 2 579.63 17.62
 2 4 2 566.11 18.19
 -2 4 -2 559.34 18.42
 -2 -4 -2 555.36 17.93
 -2 -4 -2 540.34 18.46
 2 -4 2 591.46 18.46
 -2 4 -2 605.86 18.56
 2 4 3 119.18 5.48
 -2 -4 -3 124.74 5.94
 2 -4 3 109.89 4.3
 2 -4 3 120.16 4.26
 -2 -4 -3 111.1 4.76
 -2 4 -3 103.8 5.39
 2 -4 3 99.97 5.41
 -2 4 -3 111.74 5.56
 -2 -4 -4 2870.07 85.63
 -2 -4 -4 2925.23 84.67
 -2 4 -4 2758.7 85.41
 2 -4 4 2804.31 85.57
 2 -4 5 166.85 7.26
 2 -4 5 157.38 7.19
 -2 -4 -5 168.35 7.75
 -2 4 -5 168.23 7.32
 2 -4 5 169.59 7.76
 -2 -4 -5 163.92 7.47
 2 4 5 158.28 6.41
 -2 4 -5 160.09 5.83
 -2 -4 -6 424.91 14.4
 2 4 6 438.63 14.47
 2 -4 6 385.16 14.36
 -2 -4 -6 436.61 14.38
 2 4 6 439.81 14.45
 -2 4 -6 350.7 12.2
 2 4 6 448.8 13.04
 2 -4 6 392.64 13.9
 2 -4 7 853.05 28.92
 2 -4 7 864.38 28.37
 -2 -4 -7 894.95 28.77
 2 4 7 872.13 28.69
 2 4 7 884.98 28.55
 2 4 7 874.17 27.2
 -2 4 -8 355.97 14.21
 2 -4 8 363.17 14.95
 2 -4 8 359.49 14.45
 -2 -4 -8 402.14 14.95
 2 4 8 421.57 15.07
 2 4 8 411.57 14.94
 2 4 8 381.49 13.19
 -2 4 -9 58.78 5.59
 2 -4 9 49.19 5.68
 2 -4 9 47.36 5.56
 -2 -4 -9 49.74 5.81
 2 4 9 51.04 5.79
 2 4 9 45.18 6.27
 2 4 9 41.58 4.21
 2 -4 10 111.06 7.62
 -2 4 -10 86.17 6.71
 2 4 10 113.99 7.62
 2 -4 10 105.77 7.52
 -2 -4 -10 137.84 8.21
 2 4 10 127.73 7.94
 2 -4 11 64.42 6.91
 -2 4 -11 58.61 6.11
 2 4 11 58.4 6.65
 2 -4 11 62.98 6.84
 -2 -4 -11 76.11 7.25
 2 4 11 42.56 6.92
 2 -4 12 716.97 26.29
 -2 4 -12 674.43 24.77
 2 4 12 716.73 25.94
 -2 -4 -12 772.45 26.65
 2 -4 12 695.8 25.63
 2 4 12 757.18 25.5
 2 4 13 31.52 6.89
 -2 4 -13 32 5.78
 2 -4 13 33.58 6.69
 2 -4 13 29.66 6.69
 -2 -4 -13 34.38 7.14
 2 4 14 229.82 12.63
 -2 4 -14 201.67 11.26
 2 -4 14 234.49 12.83
 2 -4 14 212.35 12.3
 2 4 15 16.33 7.74
 -2 -4 -15 12.19 7.67
 2 -4 15 4.11 8.08
 2 -4 15 23.33 7.08
 -2 -4 -16 400.42 18.81
 2 -4 16 355.2 18.01
 2 4 17 -18.36 9.32
 2 -4 17 -1.98 7.9
 -2 -4 -17 -5.09 8.94
 2 -4 18 114.59 11.38
 2 4 18 117.2 11.71
 -2 -4 -18 126.57 12.48
 2 -4 18 120.91 11.7
 2 -4 19 -20.04 9.56
 2 4 19 -3.16 9.04
 2 -4 19 2.85 6.5
 2 -4 19 -2.23 8.31
 -2 -4 -19 -16.08 10
 2 -4 20 11.19 8.9
 2 4 20 16.51 9.18
 2 4 20 20.29 8.1
 2 -4 20 21.64 7.46
 2 -4 20 27.63 9.35
 -2 -4 -20 23.09 10.15
 2 4 21 92.03 10.91
 2 -4 21 101.61 10.2
 2 -4 21 100.01 12.33
 2 4 21 99.09 12.13
 2 -4 21 84.31 11.42
 -2 -4 -21 89.38 12.64
 2 -4 21 110.52 12.95
 2 4 21 86.94 11.84
 2 -4 22 31.64 8.66
 2 4 22 52.25 9.8
 2 4 22 59.86 10.99
 2 -4 22 37.91 10.32
 2 -4 22 37.84 10.33
 2 4 22 41.78 10.53
 -2 -4 -22 44.79 8.86
 2 -4 22 24.14 9.59
 2 -4 23 6.8 9.25
 2 4 23 -2.62 9.73
 2 -4 23 11.27 9.6
 2 4 23 8.08 9.64
 2 4 23 5.02 8.94
 2 -4 23 13.27 8.14
 2 -4 23 2.5 9.08
 -2 5 25 6.14 9.5
 -2 -5 25 16.86 9.09
 -2 5 25 21.68 9.98
 -2 -5 25 16.19 10.03
 -2 5 25 18.91 10.33
 -2 5 25 10.93 8.48
 -2 5 24 12.11 8.7
 -2 -5 24 8.83 8.51
 -2 5 24 26.09 9.34
 -2 -5 24 16.18 10.36
 -2 5 24 6.24 10.13
 -2 5 24 7.75 8.41
 -2 5 23 108.07 11.73
 -2 -5 23 113.73 11.92
 -2 5 23 104.05 11.72
 -2 -5 23 105.46 12.88
 -2 5 23 102.23 11.63
 -2 5 23 103.02 12.86
 -2 5 22 117.75 11.82
 -2 5 22 100.17 11.19
 -2 5 22 119.31 12.65
 -2 5 22 118.18 11.94
 -2 -5 22 106.12 11.49
 -2 -5 22 103.21 12.63
 -2 -5 21 70.36 10.91
 -2 5 21 78.45 10.17
 -2 5 21 88.63 9.89
 -2 5 21 84.52 11.25
 2 -5 -21 88.48 8.02
 -2 5 21 82.52 10.51
 -2 -5 21 63.28 9.86
 2 -5 -21 94.6 11.82
 2 -5 -20 -1.09 9.05
 -2 5 20 -8.12 7.51
 -2 -5 20 1.24 7.12
 -2 5 20 0.85 8.22
 -2 -5 20 -5.51 9.01
 2 -5 -20 4.2 5.97
 -2 5 20 7.85 7.82
 -2 5 20 2.41 8.11
 2 -5 -19 19.87 8.61
 -2 5 19 9.14 6.61
 -2 -5 19 9.61 6.79
 -2 -5 19 10.74 7.83
 -2 5 19 14.73 7.61
 -2 -5 19 8.53 6.49
 -2 5 19 25.03 7.73
 -2 5 19 18.62 7.98
 -2 5 18 159.65 11.51
 -2 -5 18 146.16 10.02
 2 -5 -18 175.88 12.81
 -2 -5 18 186.37 11.7
 -2 5 18 146.46 11.14
 -2 5 17 23.59 6.91
 -2 5 17 25.96 7.21
 -2 -5 17 14.36 6.38
 2 -5 -17 27.76 8.04
 -2 -5 16 139.14 9.48
 2 -5 -16 134 10.45
 -2 -5 16 121.48 10.16
 -2 5 16 122.36 9.44
 -2 5 16 109.04 9.02
 -2 5 16 101.01 9.65
 -2 -5 15 166.49 10.23
 -2 -5 15 169.62 11.23
 2 -5 -15 186.58 11.55
 -2 -5 15 161.57 9.2
 -2 5 15 186.87 10.59
 -2 5 15 184.85 10.29
 -2 5 15 180.45 11.19
 -2 -5 14 193.77 10.25
 -2 -5 14 176.88 10.79
 2 -5 -14 173.34 10.8
 -2 5 14 186.63 10.2
 -2 -5 14 179.53 8.9
 2 -5 -14 153.5 8.88
 -2 5 14 171.33 10.5
 -2 -5 13 300.02 13.95
 -2 -5 13 325.99 14.74
 2 -5 -13 363.11 15.04
 -2 5 13 360.8 14.4
 -2 -5 13 311.27 12.75
 2 -5 -13 350.61 13.19
 -2 5 13 348.16 14.71
 -2 5 12 156.38 8.98
 2 -5 -12 158.79 9.33
 -2 -5 12 154.19 9.37
 2 -5 -12 139.14 7.79
 -2 5 12 144.3 8.18
 -2 -5 12 140.5 8.48
 2 5 -11 155.96 8.72
 -2 -5 11 144.21 8.6
 -2 -5 11 160.28 9.46
 -2 5 11 191.91 8.68
 2 -5 -11 182.45 8.39
 2 -5 -11 182.65 9.63
 -2 5 11 168.13 9.16
 -2 5 10 3153.8 94.74
 -2 -5 10 3122.04 94.85
 -2 5 10 3133.91 95.02
 2 -5 -10 3068.16 94.02
 -2 5 10 3090.02 94.11
 2 5 -10 3187.69 94.93
 2 -5 -10 3139.36 95.16
 2 -5 -9 173.6 8.94
 -2 5 9 184.53 8.29
 2 -5 -9 183.82 8.28
 2 -5 -9 164.76 6.75
 2 -5 -9 161.78 6.45
 -2 5 9 201.81 9
 -2 5 9 170.7 8.78
 -2 5 9 191.31 9.04
 -2 -5 9 167.08 8.31
 2 5 -9 163.33 8.29
 -2 -5 8 25.97 4.06
 -2 5 8 20.19 4.47
 2 -5 -8 15.71 2.9
 2 -5 -8 19.33 4.57
 2 -5 -8 18.71 3.15
 -2 5 8 20.32 4.63
 -2 5 8 18.6 4.05
 -2 5 8 24.55 4.59
 2 5 -8 29.93 4.23
 2 -5 -8 21.53 4.31
 2 -5 -7 392.1 13.47
 -2 5 7 392.28 13.91
 2 5 -7 357.16 12.55
 -2 5 7 423.26 13.97
 2 5 -7 357.91 12.3
 -2 5 7 388.83 13.22
 2 -5 -7 380.96 13.75
 -2 5 7 381.01 13.73
 -2 -5 7 356.22 13.48
 2 5 -7 375.73 13.61
 2 5 -6 2377.69 73.16
 2 -5 -6 2512.12 73.08
 -2 5 6 2553.15 73.27
 2 5 -6 2318.49 71.83
 -2 5 6 2434.85 72.7
 2 5 -6 2369.13 72.24
 2 -5 -6 2430.49 72.96
 2 -5 -6 2465.53 72.64
 -2 5 6 2437.38 73.33
 -2 5 6 2486.42 73.16
 -2 5 5 36.91 3.89
 2 -5 -5 32.09 3.78
 2 -5 -5 35.67 3.33
 2 5 -5 25.93 3.43
 2 5 -5 27.36 3.12
 2 -5 -5 34.75 3.87
 -2 5 5 37.14 3.71
 2 -5 -5 37.49 3.65
 -2 5 5 37.25 3.59
 2 -5 -4 2995.39 88.87
 2 -5 -4 2884.23 88.57
 2 5 -4 3041 89.15
 -2 -5 4 3091.8 88.51
 -2 5 4 2930.11 89.04
 2 -5 -4 2902.99 88.97
 2 -5 -4 2976.99 88.97
 2 -5 -3 3999.19 115.37
 -2 -5 3 3957.66 115.48
 2 -5 -3 3906.57 115.16
 2 -5 -3 3769.96 115.27
 2 5 -3 3923.83 115.49
 -2 -5 3 3800.09 114.9
 -2 5 3 3837.91 115.35
 2 -5 -3 3866.02 115.42
 2 -5 -3 3894.57 114.99
 2 5 -2 5103.45 146.7
 -2 5 2 4979.41 146.54
 2 -5 -2 4811.94 147.05
 2 -5 -2 4950.54 147.17
 -2 5 2 4820.66 147.17
 -2 -5 2 5040.49 147.19
 -2 -5 2 4986.54 146.62
 2 -5 -2 4976.91 147.04
 -2 -5 1 112.97 5.31
 -2 5 1 95.28 4.49
 2 -5 -1 95.36 4.42
 -2 -5 1 86.91 4.27
 -2 5 1 98.58 5.29
 2 -5 -1 102.23 5.26
 2 -5 -1 86.04 4.74
 2 -5 0 3620.11 109.16
 -2 5 0 3600.67 109.51
 -2 -5 0 3536.18 109.37
 2 5 0 3729.63 108.5
 2 -5 0 3697.9 109.1
 -2 5 0 3792.16 109.27
 -2 -5 0 3745.37 109.12
 2 -5 0 3561.29 109.45
 -2 -5 0 3716.35 108.67
 2 -5 1 1322.58 41.04
 -2 5 -1 1300.35 41.04
 -2 -5 -1 1402.79 40.76
 2 5 1 1399.76 40.77
 -2 -5 -1 1307.95 41.03
 -2 5 -1 1338.65 40.94
 2 -5 1 1312.52 40.41
 2 -5 2 5039.31 151.73
 -2 -5 -2 5236.41 152.39
 2 5 2 5302.98 152.45
 -2 5 -2 4991.42 152.55
 -2 5 -2 5207.42 152.63
 2 -5 2 5170.75 152.58
 -2 5 -3 709.94 22.5
 -2 -5 -3 754.92 22.47
 -2 -5 -3 722.19 21.54
 2 -5 3 690.32 21.11
 -2 5 -3 698.58 22.28
 2 -5 3 719.26 22.38
 2 5 4 107.15 5.71
 -2 -5 -4 113.43 6.14
 -2 5 -4 99.71 5.62
 2 -5 4 105.33 5.74
 -2 5 -4 105.93 5.85
 2 -5 4 106.85 5.93
 -2 -5 -4 110.21 5.87
 -2 -5 -4 113.82 4.74
 -2 -5 -5 943.82 28.87
 -2 5 -5 807.75 28.5
 2 -5 5 819.85 28.49
 2 5 5 963.73 27.97
 2 -5 5 846.35 28.99
 -2 -5 -5 983.47 29.09
 -2 -5 -5 908.32 27.49
 -2 -5 -6 1520.42 48.54
 2 -5 6 1643.98 49.27
 -2 -5 -6 1617.86 48.9
 2 5 6 1525.75 47.58
 -2 5 -6 1542.86 48.53
 2 -5 6 1615.59 48.47
 2 -5 7 645.66 22.44
 -2 -5 -7 721.32 23.36
 -2 5 -7 659.26 20.79
 2 -5 7 738.89 23.1
 -2 -5 -7 688.79 23.08
 2 5 7 668.88 21.82
 2 -5 7 734.27 23.73
 2 -5 8 36.68 5.19
 2 -5 8 32.36 5.01
 -2 -5 -8 23.78 5.12
 2 5 8 25.14 3.84
 2 5 8 25.12 5.12
 2 -5 9 374.41 14.36
 2 5 9 338.45 12.77
 2 5 9 358.13 14.52
 -2 -5 -9 371.94 14.65
 2 -5 9 381.23 14.97
 2 -5 10 43.04 5.94
 -2 -5 -10 50.05 6.16
 2 5 10 46.22 6.03
 2 -5 10 41.41 5.73
 2 -5 11 381.99 15.85
 -2 -5 -11 419.34 16.62
 2 5 11 430.13 16.47
 -2 -5 -12 532.55 20.71
 2 -5 12 514.66 20.21
 2 5 12 528.02 20.47
 2 -5 12 517.02 20.76
 2 -5 13 146.63 10.19
 -2 -5 -13 184.02 11.32
 2 5 13 173.04 10.75
 2 -5 13 153.28 10.57
 2 -5 14 5.7 6.3
 -2 -5 -14 -2.11 6.46
 2 5 14 -0.24 6.48
 2 -5 14 8.85 6.24
 2 -5 15 187.69 12.19
 -2 -5 -15 207.73 13.08
 2 -5 15 197.25 12.71
 -2 -5 -16 15.7 8.52
 2 -5 16 22.41 8.01
 -2 -5 -17 448.34 20.66
 2 5 17 415.18 19.91
 2 -5 17 384.42 19.65
 2 -5 18 7.87 7.6
 -2 -5 -18 18.91 8.92
 2 -5 18 20.27 8.31
 2 5 18 10 8.32
 2 -5 18 25.02 6.66
 2 -5 19 22.29 8.35
 -2 -5 -19 8.83 8.75
 2 -5 19 16.46 8.11
 2 5 19 10 8.55
 2 5 19 12.36 7.56
 2 -5 19 11.74 6.54
 2 -5 20 43.29 9.49
 -2 -5 -20 36.02 10.22
 2 -5 20 29.86 9.48
 2 5 20 27.38 9.52
 2 5 20 25.82 8.3
 2 -5 20 27.14 7.58
 2 -5 21 29.15 9.57
 -2 -5 -21 22.24 10.52
 2 -5 21 25.03 10.1
 2 5 21 21.87 9.51
 2 -5 21 22 7.66
 2 5 21 28.99 9.04
 2 -5 22 49.55 10.48
 2 -5 22 65.12 11.08
 2 5 22 42.26 10.44
 -2 -5 -22 37.43 11.46
 2 5 22 54.11 11.7
 2 -5 22 48 10.95
 2 5 22 50.14 10.07
 2 -5 22 41.13 9.06
 2 -5 23 22.95 10.11
 2 5 23 43.66 10.79
 2 5 23 20.86 10.22
 2 -5 23 31.77 10.4
 2 -5 23 21.02 8.23
 2 5 23 32.33 9.66
 2 -5 23 24.03 9.91
 -2 6 25 44.95 10.86
 -2 6 25 42.87 9.76
 -2 6 25 36.41 10.56
 -2 -6 25 52.8 10.45
 -2 -6 25 34.95 11.51
 -2 6 25 41.71 11.53
 -2 6 24 2.84 9.05
 -2 6 24 3.72 7.98
 -2 6 24 -7.09 9.31
 -2 -6 24 0.39 8.35
 -2 -6 24 2.22 9.73
 -2 6 24 2.72 9.43
 -2 6 23 116.19 12.91
 -2 -6 23 97.66 11.68
 -2 6 23 82.31 11.52
 -2 6 23 99.35 11.52
 -2 -6 23 84.27 12.6
 -2 6 23 98.55 11.45
 2 -6 -22 100.89 12.75
 -2 6 22 82.77 10.62
 -2 6 22 97.94 11.08
 -2 6 22 77.99 10.38
 -2 -6 22 103.57 11.53
 2 -6 -22 81.82 8.49
 -2 6 22 84.53 11.94
 -2 -6 22 80.05 12.14
 2 -6 -21 68.68 11.77
 -2 6 21 79.98 10
 -2 6 21 58.12 9.92
 -2 -6 21 68.27 10.14
 -2 6 21 64.85 9.9
 -2 6 21 71.69 11.39
 2 -6 -21 69.21 7.91
 -2 -6 21 60.23 11.09
 2 -6 -20 44.95 10.4
 -2 6 20 49.19 9.24
 -2 -6 20 40.44 8.49
 -2 6 20 49.06 8.85
 -2 6 20 46.56 9.74
 2 -6 -20 42.6 7.2
 -2 -6 20 40.93 9.7
 2 -6 -19 6.22 8.32
 -2 6 19 1.1 7.87
 -2 -6 19 12.33 7.02
 -2 6 19 11.95 7.44
 -2 6 19 6.85 7.84
 2 -6 -19 10.07 6.29
 -2 -6 19 8.67 8.18
 -2 -6 18 8.77 6.99
 -2 6 18 7.04 7.38
 2 -6 -18 4.49 7.66
 -2 6 18 9.05 6.95
 -2 6 17 143.69 10.63
 -2 -6 17 127.87 10.41
 -2 6 17 134.96 10.18
 2 -6 -17 145.99 11.82
 -2 -6 16 35.36 6.9
 -2 6 16 61.02 8
 -2 6 16 59.21 8.34
 -2 6 16 53.73 7.4
 2 -6 -16 53.91 8.5
 -2 -6 16 48.55 8.32
 -2 6 15 289.48 14.16
 -2 -6 15 262.63 13.35
 -2 -6 15 268.39 14.25
 2 -6 -15 303.16 14.69
 -2 6 15 238.36 13.1
 -2 6 14 122.34 9.19
 -2 -6 14 119.75 8.71
 2 -6 -14 133.93 9.64
 -2 -6 14 117.46 9.44
 -2 6 14 121.19 8.83
 -2 6 13 136.01 8.84
 -2 -6 13 139.26 8.99
 -2 -6 13 153.02 9.75
 2 -6 -13 144.78 9.75
 2 -6 -13 140.37 8.2
 -2 6 13 158.35 9.5
 -2 -6 12 144.48 9.1
 -2 6 12 137.96 8.87
 -2 -6 12 137.25 8.41
 2 -6 -12 124.46 7.7
 -2 6 12 133.43 7.73
 2 6 -12 136.59 8.35
 2 -6 -12 152.15 9.15
 2 6 -11 770.68 26.71
 -2 6 11 765.59 26.84
 -2 -6 11 763.83 26.58
 2 -6 -11 759.81 25.73
 -2 6 11 771.39 25.79
 -2 6 11 829.81 27.41
 2 -6 -11 798.3 27.07
 2 -6 -10 271.34 11.53
 2 -6 -10 258.24 10.53
 -2 6 10 248.29 10.25
 2 -6 -10 221.79 8.93
 -2 6 10 244.75 11.12
 -2 -6 10 227.1 10.71
 2 6 -10 224.75 10.68
 -2 6 10 262.68 11.53
 2 6 -9 1526.19 45.98
 2 -6 -9 1399.2 43.65
 2 6 -9 1477.94 44.13
 -2 6 9 1474.73 45.95
 -2 -6 9 1521.11 45.95
 2 -6 -9 1463.26 46.02
 2 -6 -9 1471.6 45.2
 -2 6 9 1494.44 44.98
 -2 6 9 1512.83 45.81
 2 -6 -9 1357.52 43.83
 -2 6 9 1496.02 46.29
 -2 -6 8 15.68 3.9
 2 6 -8 14.66 3.48
 2 -6 -8 18.85 4.71
 -2 6 8 14.62 4.41
 -2 -6 8 8.03 1.87
 -2 6 8 18.77 4.93
 -2 6 8 18.07 4.01
 -2 6 8 20.91 4.62
 2 6 -8 15.42 4.18
 2 -6 -8 20.39 4.45
 2 -6 -7 570.09 19.64
 -2 6 7 589.59 20.04
 2 6 -7 595.15 18.35
 -2 6 7 583.76 19.31
 -2 -6 7 632.56 20.16
 2 6 -7 592.85 18.69
 -2 6 7 552.27 20.08
 2 -6 -7 556.77 19.91
 -2 6 7 558.66 19.9
 2 6 -7 636.03 20.24
 2 6 -6 5.95 2.11
 2 -6 -6 9.48 3.74
 -2 6 6 7.21 3.72
 2 -6 -6 7.21 3.14
 -2 6 6 10.86 3.6
 2 -6 -6 8.38 3.59
 2 -6 -6 6.69 3.63
 -2 -6 6 7.21 3.22
 2 6 -6 10.27 3.34
 2 6 -5 1547.45 50.64
 2 -6 -5 1720.04 50.63
 -2 6 5 1757.5 50.8
 2 -6 -5 1637.61 50.77
 -2 6 5 1657.07 50.86
 2 -6 -5 1660.4 50.05
 -2 -6 5 1675.4 49.94
 2 -6 -5 1720.95 50.68
 2 6 -5 1630.86 50.84
 -2 -6 5 1548.34 50.68
 2 -6 -4 114.08 5.65
 -2 6 4 120.7 5.75
 2 -6 -4 121.7 5.98
 2 -6 -4 121.15 5.76
 -2 6 4 113.55 5.79
 2 6 -4 101.96 5.68
 -2 -6 4 111.86 5.3
 2 -6 -4 127.87 5.98
 2 -6 -3 1585.6 47.96
 2 -6 -3 1541.1 48.26
 2 6 -3 1606.36 48.49
 2 -6 -3 1503.09 48.2
 2 6 -3 1627.18 47.97
 -2 -6 3 1615.78 48.39
 2 -6 -3 1592.43 48.23
 2 -6 -2 145.39 5.81
 2 -6 -2 138.83 6.13
 2 -6 -2 131.57 6.3
 -2 6 2 137.3 6.33
 -2 6 2 148.42 5.66
 -2 -6 2 128.05 6.08
 2 6 -2 129.43 5.69
 2 -6 -2 142.46 6.2
 -2 -6 2 126.81 5.44
 2 -6 -1 1431.67 43.76
 -2 -6 1 1390.73 43.94
 -2 6 1 1410.99 44.03
 -2 -6 1 1436.27 43.08
 -2 -6 1 1507.24 43.38
 2 -6 -1 1327.4 43.93
 2 6 -1 1511.7 43.46
 -2 6 1 1439.87 43.62
 -2 -6 0 90.41 4.95
 -2 -6 0 100.4 4.72
 2 -6 0 98.76 4.7
 -2 -6 0 92.61 4.27
 2 -6 0 96.8 5.28
 -2 6 0 92.97 5.3
 -2 6 0 101.59 4.85
 -2 -6 -1 6227.89 178.26
 -2 6 -1 5980.27 179.19
 2 -6 1 6162 179.17
 -2 6 -1 6262.67 178.61
 2 -6 1 6211.11 178.5
 -2 -6 -1 6097.87 179.06
 2 6 1 6285.39 178.89
 -2 6 -1 6299.97 179.08
 -2 -6 -1 6329.89 178.89
 2 6 1 5569.34 177.69
 2 -6 2 531.72 17.54
 2 6 2 539.2 17.28
 -2 -6 -2 534.27 17.23
 -2 6 -2 506.6 16.68
 -2 6 -2 524.93 17.49
 2 -6 2 508.38 16.49
 -2 6 -2 516.35 17.49
 2 -6 3 1144.96 35.65
 -2 6 -3 1097.82 34.57
 2 6 3 1251.26 35.68
 -2 6 -3 1116.14 35.58
 -2 6 -3 1148.3 35.69
 2 -6 3 1104.28 35.65
 -2 -6 -4 128.64 6.82
 -2 -6 -4 116.78 5.42
 -2 6 -4 122.31 5.3
 -2 6 -4 143.09 6.84
 2 -6 4 130.19 6.68
 2 6 4 136.83 6.58
 -2 6 -4 132.23 6.56
 2 -6 4 121.09 4.61
 -2 6 -5 327.37 10.98
 2 6 5 332.7 11.71
 -2 6 -5 340.83 12.53
 2 -6 5 305.58 12.24
 2 -6 5 339.71 12.86
 -2 6 -5 332.18 12.82
 -2 -6 -5 315.35 11.04
 2 6 5 359.66 12.84
 -2 -6 -5 336.08 12.78
 -2 -6 -5 346.87 12.75
 2 6 6 1511.22 43.83
 -2 -6 -6 1467.87 44.68
 2 6 6 1607.77 45.25
 -2 6 -6 1302.13 42.79
 2 -6 6 1452.97 45.19
 2 -6 6 1396.84 44.42
 -2 6 -6 1400.55 44.63
 -2 -6 -6 1588.43 45.19
 -2 -6 -7 2199.51 69.49
 2 6 7 2208.13 68.66
 2 -6 7 2397.02 70.53
 2 -6 7 2345.7 69.42
 -2 6 -7 2238.62 69.66
 -2 -6 -7 2350.95 70.13
 2 -6 8 389.49 14.5
 -2 6 -8 359.25 14.39
 2 -6 8 370.03 14.99
 -2 -6 -8 410.89 15.01
 2 6 8 408.23 13.5
 -2 -6 -8 396.32 14.71
 2 -6 9 154.45 8.89
 2 -6 9 165.72 8.53
 2 6 9 153.93 7.13
 2 6 10 268.1 11.66
 2 6 10 256.14 9.87
 2 -6 10 244.05 11.63
 2 -6 10 251.42 11.23
 -2 -6 -10 280.3 11.82
 2 -6 11 179.67 10.57
 -2 -6 -11 185.37 10.7
 2 -6 11 174.72 10.07
 2 6 11 177.26 10.33
 2 -6 12 226.59 12.39
 2 -6 12 231.4 11.88
 -2 -6 -12 238.68 12.57
 2 6 12 231.04 12.25
 2 -6 13 0.8 5.64
 2 -6 13 -1.3 6.12
 -2 -6 -13 10.37 6.35
 2 6 13 8.14 6.2
 2 -6 14 41.19 7.39
 -2 -6 -14 27.89 7.75
 2 -6 14 40.51 7.72
 2 6 14 27.6 7.5
 2 -6 15 41.8 8.14
 2 -6 15 28.09 7.87
 -2 -6 -15 29.55 8.24
 2 -6 16 527.7 24.61
 -2 -6 -16 709.96 26.03
 2 -6 17 16.67 7.62
 -2 -6 -17 -1.31 8.87
 2 6 17 -3.48 8.65
 2 6 18 6.09 7.96
 -2 -6 -18 4.19 8.25
 2 -6 18 4.96 8.07
 2 -6 18 10.31 6.06
 2 -6 18 10.43 7.92
 -2 -6 -19 5.92 8.63
 2 6 19 0.72 8.17
 2 -6 19 9.61 8.18
 2 6 19 -1.98 7.24
 2 -6 19 3.4 6.11
 2 -6 19 3.8 7.67
 -2 -6 -20 -2.75 9.26
 2 6 20 1.54 8.66
 2 -6 20 5.64 8.65
 2 -6 20 7.69 6.84
 2 6 20 7.18 7.77
 2 -6 20 7.61 8.18
 -2 -6 -21 64.23 11.81
 2 6 21 70.74 11.69
 2 -6 21 70.49 11.37
 2 -6 21 62.91 8.88
 2 6 21 61.82 10.03
 2 -6 21 64.59 10.97
 -2 -6 -22 38.54 11.43
 2 6 22 35.51 10.63
 2 -6 22 19.13 10.19
 2 6 22 28.52 9.71
 2 -6 22 21.17 8.3
 2 -6 22 36.34 10.51
 2 -6 23 1.79 9.39
 2 6 23 5.49 9.84
 2 -6 23 1.86 9.24
 2 6 23 -4.81 9.65
 2 -6 23 0.42 9.76
 -2 -6 -23 -5.01 10.8
 2 6 23 8.48 8.83
 -2 7 25 28.99 10.53
 -2 7 25 16.01 10.49
 -2 7 25 26.06 10.34
 -2 -7 25 30.77 11.15
 -2 -7 25 35.48 10.49
 -2 7 25 27.13 9.36
 -2 7 25 29.4 11.24
 -2 7 24 5.11 9.24
 -2 7 24 10.09 9.9
 -2 7 24 9.01 8.95
 -2 -7 24 15.25 10.56
 -2 -7 24 7.5 8.67
 -2 7 24 7.44 8.33
 -2 7 24 6.45 10.2
 2 -7 -23 -2.62 10.1
 -2 7 23 7.88 8.54
 -2 7 23 15.99 9.04
 -2 7 23 -5.2 9.38
 -2 -7 23 8.47 9.32
 -2 7 23 -6.74 8.83
 -2 7 23 0.47 9.74
 -2 -7 23 5.29 8.2
 2 -7 -22 17.99 10.2
 -2 7 22 16.93 8.55
 -2 7 22 22.82 9.01
 -2 7 22 28.96 10.17
 2 -7 -22 14.84 6.69
 -2 -7 22 18.02 9.58
 -2 7 22 17.12 9.71
 -2 7 22 12.51 8.29
 -2 -7 22 15.86 8.48
 -2 7 21 83.61 10.34
 -2 7 21 90.98 11.11
 -2 7 21 99.25 11.7
 2 -7 -21 98.49 8.87
 -2 -7 21 88.87 11.72
 2 -7 -21 104.84 12.81
 -2 -7 21 77.76 10.24
 -2 7 20 145.99 12.23
 -2 7 20 135.58 12.75
 2 -7 -20 120.89 9.65
 2 -7 -20 140.61 13.21
 -2 -7 20 134.21 12.92
 -2 7 20 115.49 11.27
 -2 -7 20 132.14 11.7
 -2 7 19 17.53 7.67
 -2 7 19 29.32 8.64
 -2 -7 19 20.02 7.62
 2 -7 -19 22.26 9.33
 -2 -7 19 19.56 8.72
 -2 7 19 17.08 8.43
 2 -7 -19 21.01 6.78
 -2 -7 18 40.1 8.24
 -2 7 18 25.29 7.97
 2 -7 -18 42.78 9.15
 2 -7 -18 47.58 7.21
 -2 7 18 36.71 7.56
 -2 7 17 22.91 6.88
 -2 -7 17 30.91 7.29
 -2 7 17 24.19 7.46
 2 -7 -17 15.25 7.84
 2 -7 -17 22.69 6.28
 -2 7 17 22.59 8.01
 -2 7 16 32.13 6.96
 -2 7 16 32.86 8.05
 -2 -7 16 36.42 6.95
 2 -7 -16 33.68 7.9
 -2 7 16 33.39 6.78
 -2 7 15 106.98 8.72
 -2 -7 15 83.22 8.1
 -2 7 15 113.79 9.62
 2 -7 -15 104.64 9.66
 -2 7 15 98.36 9.28
 -2 -7 15 74.9 8.99
 -2 -7 14 177.79 10.78
 -2 7 14 202.17 11.93
 -2 7 14 184.62 10.87
 2 -7 -14 202.04 11.85
 -2 -7 14 190.31 11.69
 -2 7 14 214.04 11.7
 -2 -7 13 6.44 5.75
 -2 -7 13 10.65 5.19
 -2 7 13 12.57 5.38
 -2 7 13 10.43 5.72
 2 -7 -13 10.39 5.63
 -2 7 13 11.77 5.91
 2 7 -13 9.55 5.2
 2 7 -12 890.17 30.85
 2 7 -12 879.18 28.26
 -2 7 12 878.03 29.66
 -2 7 12 913.22 30.72
 2 -7 -12 949.28 31.39
 -2 7 12 969.88 31.74
 -2 -7 12 865.78 30.72
 -2 7 12 936.29 31.26
 -2 7 11 162.03 9.03
 -2 7 11 182.37 9.53
 2 7 -11 125.48 6.69
 2 -7 -11 168.84 9.32
 2 -7 -11 164.15 8.42
 -2 7 11 174.93 8.09
 2 -7 -11 140.13 6.72
 -2 -7 11 143.08 8.52
 2 7 -11 143.74 8.61
 -2 7 10 178.67 9.33
 2 7 -10 181.49 7.29
 -2 7 10 189.39 9.62
 2 -7 -10 170.76 6.54
 -2 7 10 177.42 8.25
 2 -7 -10 156.47 7.34
 -2 -7 10 180.72 9.16
 2 -7 -10 160.12 8.71
 2 7 -10 198.51 9.34
 2 -7 -10 190.96 9.69
 -2 -7 9 516.71 17.93
 2 7 -9 516.62 15.86
 -2 7 9 510.06 16.95
 2 7 -9 526.46 18.07
 2 -7 -9 511.83 18.11
 -2 7 9 542.41 18.17
 2 -7 -9 535.94 17.49
 -2 7 9 542.04 18.44
 2 7 -8 2917.02 87.42
 -2 7 8 2879.55 86.29
 -2 7 8 2939.12 87.2
 2 -7 -8 2861.07 87.32
 -2 7 8 2783.27 87.17
 -2 7 8 2890.01 87.57
 -2 -7 8 2827.7 87.27
 2 -7 -8 2875.92 86.77
 2 7 -7 42.72 4.82
 -2 7 7 32.99 5.11
 2 7 -7 27.91 2.86
 2 -7 -7 42.24 4.97
 -2 7 7 36.53 5.03
 -2 -7 7 37.96 4.62
 2 -7 -7 43.9 4.96
 -2 7 6 605.41 20.27
 2 7 -6 569.98 18.36
 2 -7 -6 587.45 20.35
 -2 7 6 607.92 20.51
 2 -7 -6 606.09 19.41
 2 -7 -6 623.51 20.22
 2 -7 -6 608.7 20.28
 2 7 -6 643.22 20.55
 -2 -7 6 616.65 20.44
 2 -7 -5 59.24 4.78
 2 -7 -5 54.64 4.82
 2 7 -5 63.59 4.86
 2 -7 -5 57.79 4.71
 -2 7 5 60.14 4.86
 2 -7 -5 57.32 3.97
 2 7 -5 69.95 4.86
 2 -7 -5 53.92 4.92
 -2 -7 5 60.02 4.18
 2 -7 -5 50.32 4.48
 -2 7 5 52.93 4.65
 2 -7 -4 3423.48 105.07
 -2 7 4 3584.48 104.86
 2 -7 -4 3575.99 104.75
 2 7 -4 3541.07 104.77
 2 7 -4 3535.4 105.25
 2 -7 -4 3452.41 104.92
 -2 7 4 3467.44 105.16
 -2 -7 4 3412.59 104.19
 2 -7 -4 3622.47 105.03
 2 -7 -3 224.15 9.42
 2 -7 -3 216.26 8.92
 2 -7 -3 242.33 9.58
 2 7 -3 277.53 9.31
 2 -7 -3 230.21 9.42
 -2 -7 3 265.19 9.67
 2 7 -3 271.21 9.86
 -2 -7 2 1898.64 57.91
 -2 7 2 2054.81 57.56
 2 -7 -2 1947.99 57.94
 -2 7 2 1925 57.94
 2 -7 -2 1934.35 58.09
 2 -7 -2 2006.27 57.84
 2 7 -2 1993.45 57.55
 2 -7 -2 2032.86 57.47
 2 -7 -1 123.94 4.55
 -2 -7 1 130.96 6.2
 2 -7 -1 124.07 5.52
 -2 -7 1 135.05 5.12
 -2 -7 1 147.18 5.75
 -2 7 1 126.72 6.39
 2 7 -1 149.6 5.86
 2 -7 -1 133.48 6.39
 -2 7 1 130.95 6.2
 2 -7 -1 130.47 5.97
 -2 7 1 122.85 5.75
 -2 -7 0 3372.93 105.14
 -2 7 0 3456.89 103.8
 -2 7 0 3485.39 105.35
 -2 -7 0 3531.18 105.07
 2 -7 0 3665.84 104.94
 -2 7 0 3710.57 105.06
 -2 -7 0 3477.89 104.58
 2 -7 0 3451.59 105.4
 -2 7 0 3716.31 105.22
 -2 7 -1 38.72 3.74
 -2 -7 -1 29.03 3.7
 2 -7 1 36.68 4.08
 -2 -7 -1 35.88 3.15
 -2 7 -1 39.1 3.7
 2 -7 1 34.53 3.22
 -2 7 -1 35.96 2.44
 -2 7 -1 33.56 4.15
 -2 -7 -1 35.55 3.55
 -2 -7 -2 2784.03 84.08
 2 -7 2 2705.95 83.15
 2 7 2 2826.5 83.97
 -2 -7 -2 2815.76 83.93
 -2 7 -2 2837.2 83.36
 -2 7 -2 2911.69 84.24
 2 -7 2 2791.23 84.18
 -2 7 -2 2713.94 84.21
 -2 7 -3 195.81 8.62
 2 -7 3 200.01 8.64
 2 7 3 195.98 8.32
 -2 -7 -3 170.65 8.18
 -2 7 -3 205.31 8.64
 -2 7 -3 196.5 7.57
 2 -7 3 207.59 8.59
 2 -7 4 1019.32 32.11
 -2 7 -4 999.73 32.03
 -2 7 -4 961.6 31.78
 -2 7 -4 952.96 30.51
 -2 7 -5 2339.96 70.69
 -2 7 -5 2336.97 72.58
 2 -7 5 2370 72.59
 -2 -7 -5 2413.81 72.14
 -2 -7 -5 2338.37 70.82
 -2 -7 -5 2446.59 72.47
 2 7 5 2578.55 72.6
 2 7 5 2371.38 71.42
 -2 7 -5 2247.25 72.12
 2 7 6 834.58 28.36
 2 7 6 957.21 29.78
 -2 -7 -6 906.75 27.62
 -2 -7 -6 913.2 29.67
 -2 7 -6 920.59 29.89
 2 -7 6 945.37 30.04
 -2 7 -6 886.23 27.55
 -2 7 -6 889.39 29.34
 2 -7 6 934.37 29.21
 -2 -7 -6 859.61 29.27
 -2 -7 -7 7.84 5.3
 -2 -7 -7 15.23 4.87
 -2 7 -7 11.83 4.69
 2 -7 7 14.18 4.67
 -2 7 -7 12.39 2.78
 2 7 7 9.41 3.86
 -2 7 -7 14.86 4.7
 2 -7 7 11.11 4.12
 2 7 7 8.28 4.76
 -2 -7 -8 340.57 13.79
 2 7 8 355.03 12.72
 -2 -7 -8 389.88 14.44
 2 -7 8 388.55 14.64
 2 7 8 396.06 14.53
 2 -7 8 372.6 13.37
 -2 -7 -9 -0.84 5.13
 2 -7 9 8.08 4.61
 2 7 9 3.25 4.71
 2 7 9 4.36 3.86
 -2 -7 -9 6.03 4.78
 2 -7 9 3.22 3.82
 2 -7 9 5.75 4.48
 -2 -7 -10 6.99 5.09
 2 7 10 7.33 3.95
 2 -7 10 4.2 4.84
 2 -7 10 4.79 4.66
 2 -7 11 343.59 15.16
 2 -7 11 335.14 15.55
 -2 -7 -12 97.17 8.35
 2 -7 12 82.85 7.81
 2 -7 12 99.82 8.08
 2 -7 13 48.28 7.13
 -2 -7 -13 65.82 7.96
 2 -7 13 52.34 7.15
 2 7 14 0.76 6.93
 -2 7 -14 3.73 2.8
 2 -7 14 7.55 6.86
 -2 -7 -14 4.62 6.99
 2 -7 14 14.12 6.55
 -2 -7 -15 96.66 10.44
 2 -7 15 74 9.55
 2 -7 15 89.88 9.61
 -2 -7 -16 12.94 8.37
 2 -7 16 4.24 6.79
 2 -7 17 115.98 11.39
 2 -7 17 117.13 8.83
 -2 -7 -17 153.82 12.55
 2 7 17 142.74 11.95
 2 -7 18 10.62 7.71
 2 -7 18 8.53 6.07
 -2 -7 -18 9.55 8.35
 2 -7 18 9.69 8.1
 2 7 18 2.4 7.88
 2 -7 19 5.41 7.79
 2 7 19 3.3 8.33
 2 7 19 4.95 7.57
 2 -7 19 3.96 6.11
 -2 -7 -19 -3.76 9.05
 2 -7 19 -4.35 8.89
 -2 -7 -20 50.38 10.68
 2 -7 20 56.25 10.3
 2 -7 20 43.72 7.79
 2 7 20 48.89 9.38
 2 -7 20 39.89 9.84
 -2 -7 -21 2.1 9.86
 2 -7 21 9.87 8.92
 2 7 21 11.11 8.47
 2 -7 21 8.29 8.92
 2 7 22 27.55 9.34
 2 -7 22 57.62 11.05
 2 -7 22 39.53 10.55
 -2 -7 -22 29.31 11.02
 2 7 23 34.79 10.63
 -2 -7 -23 38.96 11.97
 2 -7 23 35.52 11.13
 2 -7 23 43.73 10.58
 -2 8 25 1.03 9.36
 -2 8 25 1.96 9.69
 -2 8 25 -1.41 8.68
 -2 -8 25 4.21 8.75
 -2 8 25 7.81 10.34
 -2 8 25 5.36 10.64
 -2 -8 25 -6.22 10.42
 -2 -8 24 25.41 10.5
 -2 8 24 27.24 9.8
 -2 8 24 12.74 9.51
 -2 8 24 19.16 8.56
 2 -8 -24 24.62 11.08
 -2 8 24 29.67 10.71
 -2 -8 24 38.46 9.7
 -2 8 24 28.94 10.82
 -2 -8 23 14.16 9.63
 2 -8 -23 18.74 10.32
 -2 8 23 11.82 8.47
 -2 8 23 3.57 8.87
 -2 8 23 4.18 7.85
 -2 8 23 20.19 10
 -2 8 23 17.23 10.25
 -2 -8 23 6.19 8.25
 2 -8 -22 29.2 10.42
 -2 8 22 26.11 8.55
 -2 8 22 21.45 9.06
 -2 8 22 28.37 9.97
 2 -8 -22 25.67 7.2
 -2 -8 22 38.66 10.52
 -2 8 22 28.57 9.76
 -2 -8 22 24.32 8.61
 -2 8 21 35.82 8.78
 -2 8 21 31.09 9.15
 -2 8 21 50.62 10.12
 2 -8 -21 35.7 7.49
 -2 -8 21 42.02 9.2
 2 -8 -21 46.21 10.77
 -2 -8 21 42.28 10.44
 -2 8 20 168.1 13.49
 2 -8 -20 160.43 10.76
 -2 8 20 168.04 12.31
 -2 -8 20 164.76 13.88
 2 -8 -20 200.27 14.81
 -2 -8 20 138.35 12.19
 -2 8 20 177.08 13.37
 -2 8 19 77.09 9.34
 -2 8 19 69.2 10.15
 -2 8 19 78.41 10.95
 2 -8 -19 66.13 8.16
 2 -8 -19 78.47 11.1
 -2 -8 19 77.38 10.61
 -2 -8 19 65.58 9.45
 -2 8 19 73.98 10.46
 -2 8 18 11.47 8.22
 -2 8 18 7.53 8.54
 -2 8 18 13.45 7.08
 -2 8 18 11.37 7.89
 2 -8 -18 14.92 8.67
 -2 -8 18 16.07 8.62
 2 -8 -18 19.64 6.92
 -2 -8 18 19.09 7.26
 2 8 -18 11.03 4.9
 -2 8 17 45.96 7.44
 -2 8 17 53.03 8.53
 2 -8 -17 50.99 9.23
 -2 8 17 44.4 8.92
 -2 -8 17 49.24 7.79
 2 -8 -17 34 6.98
 2 8 -17 32.8 5.26
 2 8 -16 4.45 4.27
 2 -8 -16 2.34 7.65
 -2 8 16 9.61 6.02
 -2 8 16 10.25 6.3
 -2 8 16 13.57 7.43
 2 -8 -16 7.99 5.96
 -2 -8 16 14.34 6.22
 2 8 -15 166.8 8.71
 -2 8 15 210.54 11.81
 -2 8 15 260.66 13.51
 -2 -8 15 197.59 11.82
 -2 8 15 215.36 12.34
 2 -8 -15 222.64 13.02
 -2 -8 15 201.81 12.76
 2 -8 -14 114.79 9.19
 -2 -8 14 103.3 9.1
 -2 -8 14 85.71 8.23
 -2 8 14 124.12 8.84
 2 8 -14 71.69 5.68
 2 8 -14 89.71 8.31
 -2 8 14 121.72 9.16
 -2 8 14 118.51 9.45
 -2 8 13 591.31 21.99
 -2 8 13 546.19 19.55
 -2 8 13 545.78 20.78
 -2 -8 13 515.22 20.74
 2 8 -13 526 17.82
 2 -8 -13 548.06 21.44
 -2 8 13 535.6 21
 2 8 -13 567.04 21.09
 -2 8 12 33.98 6.09
 2 8 -12 33.96 4.17
 -2 8 12 58.1 6.91
 -2 8 12 37.4 5.19
 -2 8 12 45.48 6.39
 -2 -8 12 48.26 6.04
 2 -8 -12 45.88 6.64
 2 -8 -12 36.03 4.64
 2 8 -12 51.6 6.46
 -2 8 11 915.19 29.95
 2 8 -11 890.09 26.93
 2 -8 -11 913.71 30.13
 2 8 -11 893.77 29.79
 -2 8 11 940.09 30.43
 -2 8 11 864.67 28.27
 -2 8 11 870.67 29.53
 2 -8 -11 838.44 27.26
 2 -8 -11 823.26 26.29
 -2 -8 11 852.7 29.66
 2 -8 -10 33.3 5.63
 2 -8 -10 26.84 4.16
 2 8 -10 35.2 5.34
 -2 8 10 34.43 4.56
 -2 -8 10 37.47 5.11
 -2 -8 10 21.92 2.67
 -2 8 10 38.64 5.68
 2 -8 -10 43.88 5.51
 -2 8 10 41.06 5.71
 -2 8 9 1838.25 56.62
 2 -8 -9 1840.13 57.23
 2 8 -9 1861.49 58.02
 2 -8 -9 1879.57 58.04
 -2 8 9 1901.74 58.34
 -2 -8 9 1807.31 57.91
 -2 8 8 1152.91 36.14
 2 -8 -8 1146.39 35.8
 2 8 -8 1076.89 36.25
 -2 8 8 1150.49 36.62
 2 -8 -8 1142.94 36.3
 -2 -8 8 1047.09 36.1
 -2 -8 7 2255.73 71.52
 2 8 -7 2320.81 71.7
 -2 8 7 2350.66 71.81
 2 -8 -7 2367.48 71.17
 2 -8 -7 2291.58 71.44
 -2 8 7 2422.12 71.46
 2 -8 -6 360.01 13.2
 -2 8 6 370.09 13.45
 2 -8 -6 351.32 13.23
 2 -8 -6 345.7 12.02
 2 -8 -6 361.59 13.02
 2 8 -6 328.23 12.92
 -2 8 6 378.64 13.22
 2 8 -6 306.27 10.65
 2 -8 -6 343.54 12.87
 2 8 -6 359.7 13.28
 -2 -8 6 345.86 13.21
 -2 -8 6 336.66 11.83
 2 -8 -5 491.17 16.68
 2 -8 -5 499.99 16.65
 2 8 -5 461.52 16.62
 -2 8 5 482.1 16.62
 2 -8 -5 499.19 16.5
 2 -8 -5 454.28 15.62
 2 8 -5 461.81 16.81
 2 -8 -5 459.13 16.74
 -2 -8 5 462.39 15.63
 2 8 -5 467.44 16.53
 -2 8 5 489.28 16.98
 2 -8 -5 486.75 16.65
 2 -8 -4 20.94 4.13
 2 8 -4 21.39 3.92
 2 8 -4 17.95 3.82
 2 -8 -4 29.52 4.21
 2 -8 -4 25.22 3.82
 2 8 -4 18.67 3.7
 -2 8 4 28.71 3.98
 2 -8 -4 30.54 3.88
 2 -8 -3 3288.13 99.73
 -2 8 3 3186.62 99.7
 2 -8 -3 3319.73 99.35
 2 8 -3 3394.54 100.24
 2 -8 -3 3366.7 99.74
 2 -8 -3 3192.41 99.97
 2 8 -3 3518.43 99.63
 -2 -8 3 3375.52 99.9
 2 8 -3 3310.07 99.81
 -2 -8 2 330.42 11.35
 -2 -8 2 314.79 11.79
 2 -8 -2 288.57 10.22
 2 -8 -2 321.56 11.22
 -2 8 2 336.23 11.48
 2 -8 -2 335.59 11.78
 -2 8 2 331.59 11.88
 2 8 -2 335.29 11.54
 2 -8 -2 319.21 12
 -2 8 2 308.24 11.85
 2 -8 -2 317.77 11.89
 -2 -8 1 2689.8 80.77
 2 -8 -1 2581.3 79.29
 -2 8 1 2625.1 80.83
 2 -8 -1 2682.07 80.01
 -2 8 1 2727.35 80.6
 2 8 -1 2880.32 80.44
 2 -8 -1 2615.26 80.94
 2 -8 -1 2774.4 80.61
 -2 -8 1 2797.23 80.26
 -2 -8 1 2591.42 79.58
 -2 8 1 2763.16 80.69
 2 -8 0 850.49 27.71
 -2 -8 0 880.03 26.9
 -2 8 0 816.44 25.92
 -2 -8 0 841.62 27.39
 2 -8 0 850.62 26.5
 2 -8 0 879.09 27.1
 -2 8 0 883.64 27.26
 -2 -8 0 892.16 27.43
 -2 8 0 867.76 27.64
 -2 8 0 917.02 27.52
 -2 8 -1 1174.82 35.85
 -2 -8 -1 1230.6 37.19
 -2 8 -1 1167.64 37.54
 -2 -8 -1 1204.44 36.55
 2 -8 1 1192.86 37.48
 -2 8 -1 1197.68 36.81
 2 -8 1 1161.11 37.16
 -2 8 -1 1246.07 37.42
 2 -8 1 1198.03 36.63
 -2 -8 -1 1161.06 37.2
 2 -8 2 7.43 3.23
 -2 -8 -2 7.14 3.58
 -2 8 -2 7.15 3.36
 2 -8 2 9.11 3.86
 -2 8 -2 7.16 3.9
 -2 8 -2 7.66 3.26
 2 8 2 7.34 3.39
 -2 -8 -2 9.63 3.27
 2 8 2 5.15 1.95
 -2 8 -3 441.38 16.23
 2 -8 3 457.13 16.31
 2 -8 3 453.5 16.18
 -2 -8 -3 453.5 16.01
 2 8 3 480.87 16.2
 -2 8 -3 461.89 16.28
 -2 8 -3 440.74 15.17
 -2 8 -4 10.08 4.55
 2 -8 4 5.57 3.83
 2 -8 4 5.91 4.35
 2 8 4 7.21 3.97
 -2 8 -4 6.98 3.89
 -2 8 -4 10.07 3.42
 -2 8 -5 412.16 14.5
 -2 8 -5 413.46 15.97
 -2 -8 -5 475.39 16.4
 2 8 5 456.27 15.34
 2 -8 5 423.25 16.28
 2 8 5 484.35 16.36
 -2 8 -5 423.57 16.21
 -2 8 -6 1352.19 43.38
 2 -8 6 1390.94 43.48
 2 8 6 1445.39 43.35
 -2 -8 -6 1342.46 42.72
 -2 -8 -6 1328.28 41.08
 -2 8 -6 1362.1 41.18
 -2 8 -6 1277.53 42.78
 2 8 6 1360.32 42.05
 -2 -8 -6 1377.33 43.21
 2 8 7 337.02 13.38
 -2 8 -7 375.26 12.42
 -2 -8 -7 348.59 14.37
 -2 -8 -7 328.69 12.24
 -2 8 -7 404.81 15.09
 2 -8 7 411 15.17
 2 -8 7 402.53 14.12
 -2 -8 -7 380.04 14.77
 2 8 7 398.68 14.87
 2 8 8 72.7 6.46
 2 -8 8 72.36 5.76
 2 -8 8 76.3 6.55
 -2 8 -8 69.59 6.61
 -2 -8 -8 61.7 6.55
 -2 -8 -8 59.78 6.32
 2 8 8 63.34 5.29
 -2 8 -8 57.64 4
 2 8 9 41.32 4.99
 -2 8 -9 32.18 3.24
 2 -8 9 52.94 5.32
 -2 -8 -9 43.34 6.05
 2 -8 9 47.72 6.03
 -2 -8 -9 53 6.17
 2 8 9 43.77 6.03
 2 -8 10 29.96 5.74
 2 -8 10 18.13 4.59
 2 8 10 34.89 6.11
 -2 -8 -10 31.81 5.88
 -2 -8 -10 30.09 6.07
 2 -8 10 20.9 5.5
 -2 8 -10 30.11 5.78
 2 8 10 33.35 4.91
 2 -8 11 32.7 6.37
 2 -8 11 33.4 6.37
 2 8 11 35.65 6.67
 -2 8 -11 37.67 6.39
 2 8 11 31.5 5.19
 -2 -8 -11 40.7 6.71
 -2 -8 -12 55.49 7.62
 2 8 12 62.93 7.84
 2 -8 12 48.73 7.12
 2 -8 12 43.2 6.99
 -2 8 -12 50.04 7.2
 2 8 13 27.18 7.21
 2 -8 13 29.78 6.79
 2 -8 13 26.52 6.71
 -2 -8 -13 25.64 7.11
 2 -8 14 70.85 8.78
 2 8 14 64.35 9.18
 -2 -8 -14 57.87 8.83
 2 -8 14 56.34 8.4
 2 -8 15 125.36 10.96
 2 -8 15 113.12 10.63
 -2 -8 -15 140.62 11.69
 2 -8 16 92.35 10.28
 -2 -8 -16 115.23 11.34
 2 -8 17 114.31 11.3
 2 -8 17 114.76 8.3
 -2 -8 -17 113.73 11.85
 2 -8 18 31.05 8.44
 2 -8 18 34.45 6.63
 2 -8 18 23.96 8.66
 -2 -8 -18 30.77 9.48
 2 -8 19 98.22 11.43
 2 -8 19 82.06 8.53
 2 8 19 93.46 10.43
 -2 -8 -19 98.16 12.25
 2 -8 19 86.28 11.22
 2 -8 20 38.07 10.46
 -2 -8 -20 35 10.72
 2 8 20 38.94 9.31
 2 -8 20 58.04 10.42
 2 8 20 39.23 11.08
 2 8 21 12.53 10.17
 2 -8 21 6.86 8.88
 2 -8 21 20.4 9.66
 2 8 21 18.12 8.71
 -2 -8 -21 13.11 10.14
 2 8 22 11.33 9.97
 2 -8 22 12.46 9.3
 2 -8 22 0.91 9.61
 2 8 22 2.48 8.82
 -2 -8 -22 -0.89 10.41
 -2 -8 -23 62.08 12.64
 -2 8 -23 42.57 11.59
 2 8 23 48.04 12.01
 2 -8 23 50.19 11
 2 8 23 47.28 10.71
 2 -8 23 58.11 11.61
 -2 -9 24 -1.38 9.78
 -2 9 24 6.73 8.56
 -2 9 24 -5 10.18
 -2 9 24 1.01 8.24
 -2 9 24 1.87 9.59
 2 -9 -24 10.4 10.72
 -2 -9 24 8.65 8.75
 -2 9 24 8.36 10.47
 2 -9 -23 31.58 10.57
 -2 9 23 14.68 9.27
 -2 -9 23 20.11 8.6
 -2 9 23 15.8 8.87
 -2 -9 23 15.42 9.68
 -2 9 23 11.51 9.07
 -2 9 23 6.4 10.05
 2 -9 -22 -1.28 9.72
 -2 9 22 -2.3 8.85
 -2 9 22 -6.64 9.94
 -2 -9 22 6.79 8.16
 -2 -9 22 4.22 9.82
 -2 9 22 13.45 9.59
 -2 9 22 6.69 9.18
 -2 9 21 30 8.43
 -2 9 21 28.95 9.31
 -2 -9 21 29.49 8.38
 2 -9 -21 25.91 7.3
 -2 -9 21 22.25 9.65
 2 -9 -21 42.27 10.49
 -2 9 21 34.26 9.69
 -2 9 20 28.87 9.28
 -2 -9 20 40.05 8.81
 2 -9 -20 30.74 7.55
 -2 -9 20 43.32 9.85
 2 -9 -20 44.96 10.57
 -2 9 20 39.77 8.53
 -2 9 20 39.55 9.75
 2 -9 -19 55.13 8
 -2 9 19 64.09 8.81
 -2 9 19 57.05 9.58
 -2 -9 19 37.71 8.84
 2 -9 -19 48.06 10.46
 -2 -9 19 49.04 9.78
 -2 9 19 56.8 10
 -2 9 19 57.09 10.64
 -2 9 18 226.91 12.93
 -2 9 18 226.65 14.14
 -2 -9 18 238.26 14.42
 2 -9 -18 259.61 12.64
 -2 -9 18 254.29 15.33
 2 -9 -18 285.07 16
 -2 9 18 284.74 15.49
 -2 9 18 277.85 15.88
 -2 9 17 126.88 10.66
 -2 -9 17 151.81 11.11
[truncated: 1,877,947 more chars]
