# Supplementary material for: Enabling nucleophilic reactivity in molecular calcium fluoride complexes
Source: Nat Chem. 2024 May 14;16(9):1473–80. doi: 10.1038/s41557-024-01524-x (PMC11375610; doi:10.1038/s41557-024-01524-x)
Supplement: Supplementary file 17 — Structure factor file for compound 5; CCDC reference 2282807. [file 41557_2024_1524_MOESM17_ESM.fcf]

#
# h,k,l, Fc-squared, Fo-squared, sigma(Fo-squared), status flag
#
data_232jsaec2377
_shelx_title ' 232jsaec2377_a.res in P2(1)/c'
_shelx_refln_list_code          4
_shelx_F_calc_maximum      336.41
_exptl_crystal_F_000      2464.00
_reflns_d_resolution_high  0.7700

loop_
 _space_group_symop_operation_xyz
 'x, y, z'
 '-x, y+1/2, -z+1/2'
 '-x, -y, -z'
 'x, -y-1/2, z-1/2'

_cell_length_a    13.9207
_cell_length_b    23.1542
_cell_length_c    20.6149
_cell_angle_alpha  90.000
_cell_angle_beta  109.306
_cell_angle_gamma  90.000

_shelx_F_squared_multiplier     1.000

loop_
 _refln_index_h
 _refln_index_k
 _refln_index_l
 _refln_F_squared_calc
 _refln_F_squared_meas
 _refln_F_squared_sigma
 _refln_observed_status
   2   0   0      44950.85      43667.94       525.55 o
   3   0   0         87.49        476.10        13.66 o
   4   0   0       7940.59       8217.81       106.98 o
   5   0   0      18038.22      17357.67       202.84 o
   6   0   0      16474.38      16096.95       189.93 o
   7   0   0      10081.85       8857.80       224.51 o
   8   0   0         68.69         86.22        22.93 o
   9   0   0      10949.13      10344.71       172.35 o
  10   0   0       6113.38       6522.56       103.55 o
  11   0   0       2604.48       2590.80       102.27 o
  12   0   0       1824.42       1356.10        99.16 o
  13   0   0        680.00        504.81        63.11 o
  14   0   0        296.94        263.37        80.71 o
  15   0   0       1190.51       1265.57       131.83 o
  16   0   0       2450.54       2624.85       136.80 o
  17   0   0        388.37        384.41        74.50 o
   1   1   0       5492.40       5705.89       133.76 o
   2   1   0          2.76        323.34        13.60 o
   3   1   0      11625.34      10682.43        88.02 o
   4   1   0        347.32        385.78        10.53 o
   5   1   0         19.24         71.61         9.20 o
   6   1   0         22.13         60.21        11.55 o
   7   1   0       2577.53       2423.25        35.30 o
   8   1   0       3905.32       4090.16        63.19 o
   9   1   0          1.76         -6.52        17.08 o
  10   1   0        533.81        304.30        52.52 o
  11   1   0       5665.73       5950.33       143.33 o
  12   1   0        401.68        292.58        42.97 o
  13   1   0        559.48        465.65        50.87 o
  14   1   0          1.05        -57.27        57.27 o
  15   1   0        259.49        260.99        54.59 o
  16   1   0         95.75        542.58       164.77 o
  17   1   0        204.26        405.29        74.34 o
   0   2   0      22333.99      22281.98       658.86 o
   1   2   0       4984.54       5785.91        62.78 o
   2   2   0       6556.99       6983.62       125.27 o
   3   2   0      17050.53      15611.54       136.53 o
   4   2   0      20225.63      20981.60       183.25 o
   5   2   0       1050.48       1060.75        33.12 o
   6   2   0      23370.00      23041.80       222.38 o
   7   2   0       7640.58       7764.81       103.73 o
   8   2   0       1515.16       1413.16        37.54 o
   9   2   0       8048.97       8311.74        97.94 o
  10   2   0      10502.72      11591.87       125.98 o
  11   2   0         72.94        201.29        71.65 o
  12   2   0       1815.50       1621.38        68.00 o
  13   2   0       2253.59       2257.14        68.06 o
  14   2   0        102.46         34.00        44.34 o
  15   2   0        751.15        699.29        95.61 o
  16   2   0       2020.71       2352.54        84.16 o
  17   2   0        997.77       1167.74        82.82 o
   1   3   0       1322.88       1552.14        27.50 o
   2   3   0         35.48        489.15        12.07 o
   3   3   0      42423.13      41084.23       429.90 o
   4   3   0       2183.31       1947.24        25.06 o
   5   3   0       1921.09       1698.72        40.79 o
   6   3   0       1025.51       1150.60        30.20 o
   7   3   0       9010.00       9305.30       109.75 o
   8   3   0      10471.30      11209.95       150.57 o
   9   3   0       2281.66       2110.75        47.43 o
  10   3   0       1213.63        995.86        49.11 o
  11   3   0       8007.09       8025.18       204.83 o
  12   3   0        296.61        355.02        38.83 o
  13   3   0        628.09        282.64        61.95 o
  14   3   0        432.33        446.29        44.50 o
  15   3   0         67.66         66.44        89.64 o
  16   3   0         53.27        225.65        97.18 o
   0   4   0      47104.21      47264.58       695.76 o
   1   4   0       1871.52       1785.93        21.73 o
   2   4   0         37.71        239.96         9.86 o
   3   4   0      15627.81      14734.50       169.73 o
   4   4   0        781.11        717.22        19.24 o
   5   4   0       3839.58       3857.28        39.73 o
   6   4   0       5583.87       5075.60        52.91 o
   7   4   0       3345.26       3020.85        65.15 o
   8   4   0         19.59        -14.38        21.58 o
   9   4   0       4423.37       4334.84        63.80 o
  10   4   0       3586.68       3321.92       104.25 o
  11   4   0          2.74        -20.44        26.97 o
  12   4   0       3806.84       3439.79        82.97 o
  13   4   0       3556.33       3669.70        93.04 o
  14   4   0        332.67        265.28        40.61 o
  15   4   0       1692.18       1699.78        80.48 o
  16   4   0        830.76        931.49        75.43 o
   1   5   0       5702.12       5523.32        53.57 o
   2   5   0      45290.73      43632.81       432.61 o
   3   5   0       9926.57       9737.88       114.99 o
   4   5   0       5303.73       5131.53        66.34 o
   5   5   0       5248.70       5117.00        69.90 o
   6   5   0       1446.58       1404.97        26.54 o
   7   5   0      16144.42      16513.87       179.24 o
   8   5   0      15886.95      16201.07       210.86 o
   9   5   0       3800.30       3598.54        82.81 o
  10   5   0        164.12        157.31        22.01 o
  11   5   0       1578.91       1481.18        46.97 o
  12   5   0       3575.74       3776.89       156.38 o
  13   5   0        320.48        299.90        54.68 o
  14   5   0       1944.35       1793.70        80.89 o
  15   5   0        468.25        465.82        55.86 o
  16   5   0        276.72        344.65        63.50 o
   0   6   0       5618.26       5141.76        73.98 o
   1   6   0      18621.50      17884.17       183.69 o
   2   6   0       1251.72       1146.33        21.72 o
   3   6   0        256.89        145.88        11.44 o
   4   6   0       7344.53       6865.06        93.68 o
   5   6   0          8.56         22.37        15.45 o
   6   6   0       4267.87       3985.51        59.83 o
   7   6   0       2223.10       1855.19        43.13 o
   8   6   0          5.48        -13.01        16.74 o
   9   6   0        812.36        778.77        41.83 o
  10   6   0       1794.85       1532.31        41.49 o
  11   6   0        598.10        669.25        35.39 o
  12   6   0       1059.43       1055.18        69.00 o
  13   6   0        874.43        859.81        54.59 o
  14   6   0        236.84        336.32        55.63 o
  15   6   0         55.60         91.57        49.36 o
  16   6   0        243.18        265.18        63.42 o
   1   7   0       9396.97       8520.65       103.68 o
   2   7   0      41719.36      42156.31       444.27 o
   3   7   0      11997.97      11447.29       126.69 o
   4   7   0      12462.30      11832.39       153.73 o
   5   7   0      17534.73      17841.87       200.35 o
   6   7   0       1235.72       1228.15        30.71 o
   7   7   0       7446.04       7203.24       110.18 o
   8   7   0      12104.50      12798.14       177.25 o
   9   7   0       1303.87       1113.33        41.88 o
  10   7   0         13.06         13.68        28.31 o
  11   7   0       3161.43       2897.28        97.35 o
  12   7   0        877.98        877.42        45.04 o
  13   7   0        687.83        574.08        32.84 o
  14   7   0       2608.07       2831.86       118.18 o
  15   7   0       1068.62       1247.23       117.85 o
  16   7   0          0.50         30.41        58.31 o
   0   8   0        687.97        994.86        23.82 o
   1   8   0       1105.92       1325.58        22.03 o
   2   8   0      10876.26      10324.49       102.00 o
   3   8   0       1108.78       1176.70        43.24 o
   4   8   0          6.43        146.27        14.17 o
   5   8   0       2340.30       2513.36        78.50 o
   6   8   0       1882.91       1831.07        42.34 o
   7   8   0        197.31        117.49        19.86 o
   8   8   0        424.65        274.46        21.45 o
   9   8   0        242.08        270.77        23.50 o
  10   8   0        158.62        181.64        23.76 o
  11   8   0         57.53         17.38        33.13 o
  12   8   0        711.01        611.54        44.05 o
  13   8   0        128.78        147.94        27.27 o
  14   8   0        217.93        443.92        54.78 o
  15   8   0          0.16        100.74        70.03 o
  16   8   0        131.28        147.25        62.01 o
   1   9   0      13029.23      12374.92       145.73 o
   2   9   0      14205.31      13507.20       134.73 o
   3   9   0       1361.80       1337.03        33.67 o
   4   9   0       3485.06       2752.72        38.03 o
   5   9   0      16808.09      16886.50       176.03 o
   6   9   0       2310.28       2338.48        76.14 o
   7   9   0       8903.93      10193.31       162.25 o
   8   9   0       3424.23       3049.25        77.08 o
   9   9   0       1247.59        979.92        43.58 o
  10   9   0        796.44        903.43        31.72 o
  11   9   0       4284.64       4659.33       155.94 o
  12   9   0       1997.25       1785.38        69.82 o
  13   9   0        102.19         74.77        30.13 o
  14   9   0       2102.59       2333.83        71.57 o
  15   9   0       1049.70       1261.59        79.71 o
  16   9   0          6.55         20.08        62.41 o
   0  10   0       7971.53       8768.57       140.67 o
   1  10   0       2523.68       2578.93        44.79 o
   2  10   0        811.23        841.02        17.44 o
   3  10   0       2035.48       1787.62        37.07 o
   4  10   0          1.33         17.52        16.97 o
   5  10   0        161.70        117.05        21.30 o
   6  10   0       2930.09       3110.10        83.71 o
   7  10   0       1209.71       1048.24        37.84 o
   8  10   0         57.98         71.32        17.15 o
   9  10   0       3535.26       3622.97        66.59 o
  10  10   0        825.80        847.30        34.63 o
  11  10   0        102.06        -10.87        28.81 o
  12  10   0          0.56        -32.61        32.61 o
  13  10   0         27.20         38.76        34.53 o
  14  10   0         25.26         42.32        48.66 o
  15  10   0        316.96        486.05        71.65 o
  16  10   0        186.34        305.49        64.58 o
   1  11   0       7994.09       7746.47        91.55 o
   2  11   0      13608.17      14880.34       204.11 o
   3  11   0        107.82         61.23        17.63 o
   4  11   0      12777.01      12776.33       155.12 o
   5  11   0      25491.18      25860.23       297.04 o
   6  11   0       4208.14       3937.21        60.12 o
   7  11   0       3195.17       3005.13        66.23 o
   8  11   0       6302.32       6632.36        87.02 o
   9  11   0        261.50        205.37        23.29 o
  10  11   0       4719.42       4542.94        95.68 o
  11  11   0       5310.52       5483.22       109.81 o
  12  11   0       1113.41        831.49        41.38 o
  13  11   0         85.70         64.07        36.23 o
  14  11   0       1313.00       1491.12        73.94 o
  15  11   0        656.93        723.05        93.30 o
   0  12   0       1572.64       1256.11        36.42 o
   1  12   0        101.24         44.50        17.56 o
   2  12   0       9630.96      10052.47       113.21 o
   3  12   0      10890.44      11020.97       126.92 o
   4  12   0       5181.64       5206.65        73.26 o
   5  12   0        266.51        207.12        23.60 o
   6  12   0       1927.53       1723.26        42.47 o
   7  12   0       2770.39       2670.74        59.83 o
   8  12   0        121.86        126.09        23.04 o
   9  12   0       1951.78       1587.50        72.80 o
  10  12   0        971.28        890.59        52.88 o
  11  12   0        401.44        175.27        44.18 o
  12  12   0        411.45        302.88        30.43 o
  13  12   0        893.21        897.11        63.01 o
  14  12   0         30.90        110.39        42.07 o
  15  12   0         54.54        130.84        45.98 o
   1  13   0       3001.67       2674.44        54.06 o
   2  13   0       5382.78       5033.34        76.62 o
   3  13   0        368.95        308.63        23.58 o
   4  13   0       2736.10       2210.20        44.99 o
   5  13   0       1888.83       1626.83        50.69 o
   6  13   0       1622.28       1401.16        40.64 o
   7  13   0         76.84         49.38        25.58 o
   8  13   0       2796.59       2394.96        52.12 o
   9  13   0         99.57        153.98        24.51 o
  10  13   0        544.56        413.38        30.91 o
  11  13   0        309.16        410.90        32.96 o
  12  13   0        398.56        341.11        33.81 o
  13  13   0        330.06        323.66        36.63 o
  14  13   0       1124.59       1332.59        79.51 o
  15  13   0        630.12        770.78        66.15 o
   0  14   0      16144.16      17769.12       277.22 o
   1  14   0       2288.34       2125.86        39.75 o
   2  14   0       4929.04       4948.31        96.10 o
   3  14   0      19411.28      19849.38       253.84 o
   4  14   0       6166.19       6471.76        88.96 o
   5  14   0          1.25        -20.95        21.14 o
   6  14   0       2416.66       2393.53        54.20 o
   7  14   0       2403.07       2457.30        49.46 o
   8  14   0        727.53        775.06        41.19 o
   9  14   0       2185.24       2168.23        54.25 o
  10  14   0       1177.21       1336.25        54.65 o
  11  14   0        234.06        177.76        31.17 o
  12  14   0       2012.76       2005.98       115.39 o
  13  14   0       2477.05       2746.57        84.91 o
  14  14   0        404.89        538.06        46.28 o
  15  14   0         63.32        214.81        53.14 o
   1  15   0        150.32         70.48        19.55 o
   2  15   0       1695.32       1462.92        35.67 o
   3  15   0       1201.83       1027.82        31.90 o
   4  15   0          6.43         43.81        33.55 o
   5  15   0          8.85         67.04        22.65 o
   6  15   0        536.60        397.63        29.75 o
   7  15   0        484.78        586.28        37.28 o
   8  15   0       1718.15       1668.79        52.63 o
   9  15   0        330.05        211.99        30.21 o
  10  15   0        101.98         88.65        29.25 o
  11  15   0        371.84        242.23        32.47 o
  12  15   0         49.68          6.79        36.24 o
  13  15   0         31.49         93.09        40.72 o
  14  15   0        325.79        298.13        44.60 o
   0  16   0       1806.20       1991.41        44.40 o
   1  16   0        182.70        324.67        24.31 o
   2  16   0       3852.45       3827.69        65.08 o
   3  16   0      12732.79      13600.93       171.17 o
   4  16   0       5602.60       5644.35        82.91 o
   5  16   0        563.09        417.03        40.75 o
   6  16   0       3467.71       3783.82        73.31 o
   7  16   0       3038.81       3443.78        67.51 o
   8  16   0          2.71         10.41        34.61 o
   9  16   0       3467.02       3532.05        67.89 o
  10  16   0       2243.17       2372.62        54.50 o
  11  16   0         84.03         31.49        31.30 o
  12  16   0       1724.62       1865.86        55.41 o
  13  16   0       2021.05       2438.59        81.64 o
  14  16   0        390.84        590.12        60.56 o
   1  17   0        719.56        688.71        23.82 o
   2  17   0        550.38        376.27        34.92 o
   3  17   0        306.33        221.12        53.62 o
   4  17   0       1233.38       1111.80       109.10 o
   5  17   0        878.05        834.32        39.70 o
   6  17   0          2.61        -21.24        43.33 o
   7  17   0        931.82        770.37        56.69 o
   8  17   0        578.75        677.09        36.87 o
   9  17   0         88.57         70.59        35.66 o
  10  17   0        503.94        475.72        35.85 o
  11  17   0        210.13        149.58        32.53 o
  12  17   0         24.41         91.73        35.96 o
  13  17   0         58.49        186.16        51.23 o
  14  17   0         16.57         23.62        49.58 o
   0  18   0       3471.53       3572.97        68.07 o
   1  18   0        418.05        373.63        22.98 o
   2  18   0       1398.79       1531.27        34.35 o
   3  18   0       2414.06       2310.58        50.64 o
   4  18   0       1152.76       1236.11        55.91 o
   5  18   0         94.33         94.74        37.49 o
   6  18   0       4581.56       4594.02       152.69 o
   7  18   0       2481.27       2671.96        71.04 o
   8  18   0          1.13        -32.11        32.11 o
   9  18   0       1223.91       1176.46        52.00 o
  10  18   0       1632.02       1788.59        57.38 o
  11  18   0          0.24        -35.30        35.30 o
  12  18   0        741.17        949.72        74.97 o
  13  18   0        974.29       1304.11        64.09 o
   1  19   0         26.16         14.96        22.34 o
   2  19   0        308.25        260.18        24.02 o
   3  19   0        188.48        217.85        29.97 o
   4  19   0       1163.14        859.03        81.76 o
   5  19   0       1943.23       1599.53       102.90 o
   6  19   0       1620.04       1538.81       125.04 o
   7  19   0         29.11        -31.43        39.60 o
   8  19   0          0.84         29.84        29.32 o
   9  19   0          2.89        -43.92        43.92 o
  10  19   0        261.78        364.00        46.12 o
  11  19   0        536.65        640.56        43.53 o
  12  19   0        331.46        258.76        46.06 o
  13  19   0         24.07         35.46        45.55 o
   0  20   0       2057.69       1683.62        50.92 o
   1  20   0       2222.56       2166.70        40.69 o
   2  20   0         35.08         45.41        26.02 o
   3  20   0       1443.32       1346.87        38.71 o
   4  20   0       1065.93        962.59        59.34 o
   5  20   0        941.42       1060.81        49.32 o
   6  20   0       2160.35       1938.00        84.00 o
   7  20   0        528.84        657.07        52.08 o
   8  20   0        107.42         69.13        38.49 o
   9  20   0        849.12        762.78        48.04 o
  10  20   0       1204.80       1387.27        51.27 o
  11  20   0         72.05         26.95        43.54 o
  12  20   0        298.68        285.52        47.24 o
   1  21   0        375.20        266.70        26.95 o
   2  21   0       1836.02       1933.12        45.93 o
   3  21   0          8.42        -23.20        35.05 o
   4  21   0       6170.82       6968.67       164.64 o
   5  21   0       6928.96       6932.84       179.52 o
   6  21   0        756.50        828.36        64.24 o
   7  21   0         28.69        -59.09        77.45 o
   8  21   0        132.34         86.52        47.88 o
   9  21   0         77.84         44.68        51.93 o
  10  21   0        119.11         80.81        44.12 o
  11  21   0       1258.13       1503.11        61.92 o
  12  21   0        215.93        251.66        48.15 o
   0  22   0       4354.05       4750.02        97.74 o
   1  22   0       1322.56       1032.44        37.73 o
   2  22   0         82.21        -35.97        35.97 o
   3  22   0        101.80         33.41        29.75 o
   4  22   0        109.67         92.25        36.51 o
   5  22   0        211.17        138.77        50.34 o
   6  22   0       1755.35       1877.82        76.82 o
   7  22   0        791.57        815.54        69.11 o
   8  22   0         36.43        -53.85        53.85 o
   9  22   0        841.58        955.51        64.53 o
  10  22   0        930.61       1094.88        63.03 o
  11  22   0         89.00         32.80        52.54 o
   1  23   0       2362.73       2476.00        51.35 o
   2  23   0       1708.39       1595.67        43.67 o
   3  23   0         35.49        -33.00        33.00 o
   4  23   0       1100.80       1098.28        41.06 o
   5  23   0       1147.23       1213.98        65.61 o
   6  23   0          0.77        -59.83        59.83 o
   7  23   0        915.85        955.68        58.99 o
   8  23   0       1108.51       1005.48        55.66 o
   9  23   0        203.75        211.00        55.86 o
  10  23   0        371.01        338.55        55.35 o
   0  24   0        345.29        336.84        46.02 o
   1  24   0       1034.77        761.25        57.99 o
   2  24   0        957.20        846.58        38.52 o
   3  24   0        168.62        222.19        32.37 o
   4  24   0         72.89         45.76        30.50 o
   5  24   0         30.68        -46.62        46.62 o
   6  24   0         32.37        -24.79        45.50 o
   7  24   0         75.91          7.18        48.14 o
   8  24   0         27.43         23.39        50.59 o
   9  24   0         16.89         16.39        55.25 o
  10  24   0        480.10        408.94        62.47 o
   1  25   0       1381.71       1592.73        46.04 o
   2  25   0       1998.30       1930.50        49.24 o
   3  25   0        296.02        320.23        34.59 o
   4  25   0        187.43        188.02        40.80 o
   5  25   0        773.67       1131.27        60.75 o
   6  25   0          7.68        -34.28        46.00 o
   7  25   0        838.12        960.30        54.78 o
   8  25   0       1284.07       1260.94        61.54 o
   9  25   0        885.58        855.49        69.57 o
   0  26   0        359.35        354.68        50.31 o
   1  26   0        198.26        140.52        35.88 o
   2  26   0        118.20         63.59        35.71 o
   3  26   0        180.28        137.53        37.66 o
   4  26   0         13.87        -43.95        43.95 o
   5  26   0         14.26          5.41        53.52 o
   6  26   0          0.27        -30.75        43.91 o
   7  26   0        163.64        230.92        48.00 o
   8  26   0        107.09         39.82        45.86 o
   1  27   0       1080.41       1301.06        50.72 o
   2  27   0        605.20        559.37        46.11 o
   3  27   0         69.90        119.61        42.77 o
   4  27   0        141.16        166.38        49.90 o
   5  27   0        285.56        473.19        68.68 o
   6  27   0         78.07         59.73        46.84 o
   7  27   0        894.91        961.04        67.47 o
   0  28   0        597.53        979.36        68.88 o
   1  28   0        132.06        119.34        38.36 o
   2  28   0         32.01         -7.18        45.28 o
   3  28   0          4.26        -49.75        49.75 o
   4  28   0          0.33        -15.60        57.94 o
   5  28   0         11.63        -48.43        48.43 o
   6  28   0        108.02         73.47        49.08 o
   1  29   0        633.26        671.24        54.49 o
   2  29   0        514.97        551.40        52.67 o
   3  29   0         10.75        -16.20        55.88 o
   4  29   0        306.80        320.05        50.90 o
   0  30   0        237.69        258.79        71.48 o
   1  30   0        235.41        234.57        49.82 o
 -17   1   1       1083.87       1331.58        70.25 o
 -16   1   1       2248.42       2502.89        85.25 o
 -15   1   1        909.13        937.29        75.42 o
 -14   1   1          1.60        -44.95        44.95 o
 -13   1   1       3646.51       3958.11        85.58 o
 -12   1   1       5640.86       6633.74        81.61 o
 -11   1   1          0.79         58.53        26.01 o
 -10   1   1       7738.70       8394.88        78.19 o
  -9   1   1       6075.03       5921.56        89.10 o
  -8   1   1       6617.28       6626.33        79.86 o
  -7   1   1      28901.40      28346.95       212.31 o
  -6   1   1      32638.94      30995.84       215.34 o
  -5   1   1      23700.80      23911.23       210.33 o
  -4   1   1       1303.68        767.76        14.83 o
  -3   1   1         45.71        751.92        18.55 o
  -2   1   1      17342.17      17211.18       163.01 o
  -1   1   1      32488.56      30435.01       518.50 o
   1   1   1       3408.69       2888.32        56.45 o
   2   1   1      21601.13      18102.92       148.13 o
   3   1   1      55943.09      53141.31       410.98 o
   4   1   1      46079.28      43026.60       324.46 o
   5   1   1       2754.92       2581.34        35.12 o
   6   1   1       9062.67       7739.72       181.22 o
   7   1   1        484.78        259.06        17.58 o
   8   1   1        874.75        976.23        63.92 o
   9   1   1      11374.55      11375.89       212.68 o
  10   1   1      10822.98      11705.28       185.94 o
  11   1   1       1230.80       1202.80        44.91 o
  12   1   1       1188.49       1250.02        47.63 o
  13   1   1        855.81        983.50        60.97 o
  14   1   1         10.52        -56.96        56.96 o
  15   1   1        731.79        597.24        79.58 o
  16   1   1       2154.74       2731.05        82.68 o
 -17   2   1        140.51        237.91        65.56 o
 -16   2   1         30.27        102.95        66.35 o
 -15   2   1        494.96        520.75       130.20 o
 -14   2   1        345.92        320.86        48.53 o
 -13   2   1       1759.15       1350.72        64.87 o
 -12   2   1        831.48        659.51        66.42 o
 -11   2   1         10.89        -12.48        15.56 o
 -10   2   1         49.70        120.47        30.36 o
  -9   2   1        518.13        297.00        24.67 o
  -8   2   1      10079.74       9723.02       122.38 o
  -7   2   1       2322.63       1984.84        53.91 o
  -6   2   1       2129.25       2267.17        33.09 o
  -5   2   1        804.29        577.85        16.78 o
  -4   2   1      11039.33      11219.82       111.33 o
  -3   2   1         58.06        708.00        16.75 o
  -2   2   1      14975.77      15596.41       210.35 o
  -1   2   1       3206.18       4347.87        67.99 o
   0   2   1      62588.91      63137.90       928.87 o
   1   2   1       8069.69       7794.91        96.44 o
   2   2   1       4050.41       4179.15        48.67 o
   3   2   1         73.45        127.25        11.70 o
   4   2   1       3987.46       3670.65        36.01 o
   5   2   1          8.89        282.04        14.62 o
   6   2   1       1781.21       1570.81        27.27 o
   7   2   1       3974.37       3965.88        57.88 o
   8   2   1       5074.39       4903.00        90.34 o
   9   2   1         37.61         21.09        40.51 o
  10   2   1       1764.63       1663.10        97.59 o
  11   2   1       1223.77       1229.94        68.34 o
  12   2   1        588.54        513.04        92.94 o
  13   2   1        151.29        102.13        71.52 o
  14   2   1         15.44         73.41        48.52 o
  15   2   1        507.43        504.68        73.86 o
  16   2   1         10.62        358.33       178.86 o
 -17   3   1        313.01        421.58        68.02 o
 -16   3   1        892.94        966.80        75.95 o
 -15   3   1        845.10        945.42        71.06 o
 -14   3   1        707.88        647.02        62.79 o
 -13   3   1       3081.07       2895.54        85.80 o
 -12   3   1         16.18        -21.63        24.53 o
 -11   3   1        512.35        587.40        26.37 o
 -10   3   1       4229.06       4343.94        51.62 o
  -9   3   1       7286.56       7352.53        80.45 o
  -8   3   1        802.23        708.60        29.23 o
  -7   3   1       4329.30       3809.03        64.55 o
  -6   3   1      24109.43      24116.87       255.02 o
  -5   3   1       5611.39       5551.41        54.66 o
  -4   3   1       3506.75       3215.48        39.42 o
  -3   3   1      32407.55      35437.84       397.66 o
  -2   3   1       2796.49       3205.53        40.76 o
  -1   3   1       9526.13       8551.85        98.45 o
   0   3   1      25985.77      25697.58       269.03 o
   1   3   1       4103.34       3719.29        45.44 o
   2   3   1       2221.09       1773.59        32.63 o
   3   3   1      12581.17      12183.11       142.52 o
   4   3   1       4081.54       3946.19        39.58 o
   5   3   1        689.78       1025.51        21.42 o
   6   3   1      23979.09      23993.03       252.67 o
   7   3   1       9986.96      10435.18       138.54 o
   8   3   1       1479.33       1176.09        38.35 o
   9   3   1       6578.62       6813.58       137.26 o
  10   3   1       6191.90       6085.10       147.02 o
  11   3   1         71.19        -35.81        35.81 o
  12   3   1       4265.61       3943.28       170.40 o
  13   3   1       1678.20       1937.87        63.82 o
  14   3   1         17.63         46.94        38.80 o
  15   3   1       1225.66       1451.72        83.13 o
  16   3   1       1370.33       1700.38       176.85 o
 -17   4   1         52.09          0.26        73.27 o
 -16   4   1         18.18        196.01        72.48 o
 -15   4   1        546.43        567.98        44.91 o
 -14   4   1       4203.49       4386.72       217.88 o
 -13   4   1        759.57        352.04        43.45 o
 -12   4   1        620.47        641.19        49.17 o
 -11   4   1       1190.24        907.48        38.34 o
 -10   4   1         30.73         12.52        22.90 o
  -9   4   1       3756.77       3552.42        52.79 o
  -8   4   1      11405.64      12817.03       164.10 o
  -7   4   1       6806.74       6853.83        77.01 o
  -6   4   1       2292.51       2775.87        52.31 o
  -5   4   1      29203.04      28593.02       273.65 o
  -4   4   1       4736.19       4311.48        53.24 o
  -3   4   1      32760.94      31396.88       380.67 o
  -2   4   1      14574.16      14610.58       156.55 o
  -1   4   1      10410.98      10226.23       110.76 o
   0   4   1       9568.24       9948.13       100.92 o
   1   4   1        799.17        819.77        16.97 o
   2   4   1      96428.20      95399.73       994.36 o
   3   4   1       3236.09       3605.52       104.89 o
   4   4   1      10153.79      10530.77        97.32 o
   5   4   1         42.82        168.34        12.43 o
   6   4   1          0.48          8.85        15.55 o
   7   4   1       7229.06       7141.59       155.15 o
   8   4   1      13794.16      14380.50       188.03 o
   9   4   1        859.99        672.43        31.87 o
  10   4   1        652.12        526.15        71.12 o
  11   4   1       5021.12       5172.83       154.41 o
  12   4   1        946.03        953.08        97.52 o
  13   4   1        179.38        121.52        41.75 o
  14   4   1        502.71        560.87        41.86 o
  15   4   1        196.24        225.18        72.18 o
  16   4   1       1154.97       1429.79       151.21 o
 -17   5   1         38.13        196.09        77.23 o
 -16   5   1        949.09       1208.54        77.98 o
 -15   5   1        237.46        289.59        78.73 o
 -14   5   1        281.15        405.27        99.45 o
 -13   5   1        328.49        276.53        30.95 o
 -12   5   1       1902.99       1843.79        67.73 o
 -11   5   1        809.26        624.10        30.28 o
 -10   5   1       1512.78       1456.70        50.11 o
  -9   5   1       3559.46       3320.29        49.72 o
  -8   5   1        611.79        565.45        38.75 o
  -7   5   1       4146.84       4060.74        60.12 o
  -6   5   1         84.97        222.36        17.99 o
  -5   5   1        633.33        890.99        21.22 o
  -4   5   1       3535.19       3070.12        35.38 o
  -3   5   1       2895.12       2672.63        64.31 o
  -2   5   1        580.80       1146.60        32.32 o
  -1   5   1       2469.50       2710.93        53.70 o
   0   5   1      52975.80      53254.96       523.52 o
   1   5   1       1284.42       1669.72        21.27 o
   2   5   1      16120.44      15959.57       183.64 o
   3   5   1       8054.34       8157.72       183.52 o
   4   5   1       3247.49       3132.04        78.77 o
   5   5   1      10565.56      11859.41       115.08 o
   6   5   1      14267.38      14821.17       133.14 o
   7   5   1       2466.93       1964.67        47.80 o
   8   5   1         14.38        -17.41        17.41 o
   9   5   1       2509.57       2530.82        89.02 o
  10   5   1       1144.00        795.42        51.62 o
  11   5   1        191.40        126.52        70.85 o
  12   5   1        765.81        560.06        76.39 o
  13   5   1       3584.03       3471.20       210.81 o
  14   5   1         10.74         47.98        40.38 o
  15   5   1        969.51       1030.16        73.64 o
  16   5   1        354.08        662.89        94.26 o
 -16   6   1         61.33         60.72        59.96 o
 -15   6   1       1762.67       1667.06        72.90 o
 -14   6   1       2062.51       2172.79       125.87 o
 -13   6   1        439.09        478.95        31.24 o
 -12   6   1       1775.77       1499.43        54.33 o
 -11   6   1       1057.72        891.22        34.87 o
 -10   6   1         58.14         11.13        23.28 o
  -9   6   1        624.71        480.15        24.04 o
  -8   6   1      12214.71      12722.75       226.61 o
  -7   6   1       5894.88       5828.56       117.16 o
  -6   6   1         81.17         83.05        17.90 o
  -5   6   1      12817.11      12094.22       115.19 o
  -4   6   1      18693.99      19457.74       200.71 o
  -3   6   1       4229.52       4644.52        49.81 o
  -2   6   1      17282.65      17062.30       187.83 o
  -1   6   1      14476.17      14646.91       153.98 o
   0   6   1        481.88        539.99        11.76 o
   1   6   1      64588.56      63366.62       662.54 o
   2   6   1      75495.95      73136.25       672.18 o
   3   6   1      12596.18      12615.07       130.87 o
   4   6   1       8309.40       7667.08       100.65 o
   5   6   1      50851.04      53607.14       568.31 o
   6   6   1       1153.76        951.34        22.83 o
   7   6   1       7295.56       6870.56        83.63 o
   8   6   1       8371.55       8319.50        91.40 o
   9   6   1       1124.66       1261.81        64.36 o
  10   6   1       1059.40        925.42        51.83 o
  11   6   1       6110.44       6016.17       197.74 o
  12   6   1       3045.36       2448.61       184.47 o
  13   6   1        662.52        573.63        84.80 o
  14   6   1       1620.57       1493.55        70.50 o
  15   6   1        188.81        231.42        52.85 o
  16   6   1         27.99         13.24        61.29 o
 -16   7   1         26.26         36.06        57.77 o
 -15   7   1          0.84        134.05        61.91 o
 -14   7   1        156.67        193.23       104.32 o
 -13   7   1         25.43         25.13        23.94 o
 -12   7   1        566.07        555.59        62.53 o
 -11   7   1        228.68        120.98        41.21 o
 -10   7   1       2813.15       2862.32        90.80 o
  -9   7   1       3128.39       3098.46        69.77 o
  -8   7   1        343.29        302.03        30.47 o
  -7   7   1        984.40        897.20        43.28 o
  -6   7   1       6125.93       6755.54        98.32 o
  -5   7   1        726.79        718.21        22.54 o
  -4   7   1       8761.80       9285.87        99.75 o
  -3   7   1       5324.90       4589.84        56.75 o
  -2   7   1       1250.12       1575.49        24.88 o
  -1   7   1        118.37        181.74        10.72 o
   0   7   1       1629.21       1518.69        21.24 o
   1   7   1       1491.65       1814.77        25.29 o
   2   7   1        440.63        424.49        13.46 o
   3   7   1       1121.96       1037.46        20.25 o
   4   7   1        133.85        308.50        14.41 o
   5   7   1       1788.84       2189.12        40.25 o
   6   7   1       2586.22       2518.81        39.58 o
   7   7   1       1627.64       1377.95        28.58 o
   8   7   1        252.83        322.19        23.95 o
   9   7   1        122.30         85.75        21.38 o
  10   7   1         23.08         -9.01        21.69 o
  11   7   1       1554.19       1229.27        86.77 o
  12   7   1        314.10        394.76        44.06 o
  13   7   1        104.16        177.12        31.95 o
  14   7   1        153.12         56.34        75.86 o
  15   7   1        249.41        350.34        55.92 o
  16   7   1        241.45        378.06        66.93 o
 -16   8   1         78.32        137.63        59.53 o
 -15   8   1        858.84       1045.98        74.93 o
 -14   8   1       2285.57       2501.37        88.75 o
 -13   8   1        325.10        254.56        27.98 o
 -12   8   1       2771.32       2906.62        92.76 o
 -11   8   1       5841.42       6181.43       168.54 o
 -10   8   1        112.57         90.46        22.51 o
  -9   8   1       4223.40       4140.96        66.84 o
  -8   8   1       6054.96       6114.97        99.49 o
  -7   8   1       5970.48       6314.20       117.52 o
  -6   8   1       4923.73       5214.26        84.59 o
  -5   8   1      16073.43      15972.89       177.54 o
  -4   8   1       4800.65       4594.04        55.04 o
  -3   8   1        207.82        830.11        31.67 o
  -2   8   1      32132.38      32171.87       294.94 o
  -1   8   1      30401.97      30989.20       308.90 o
   0   8   1        887.85        840.19        30.50 o
   1   8   1      30302.51      29091.88       290.63 o
   2   8   1      15698.47      14199.35       139.05 o
   3   8   1        730.14        821.55        17.88 o
   4   8   1       3174.56       3003.39        80.40 o
   5   8   1       4334.58       4064.02        59.71 o
   6   8   1        124.94        175.12        21.35 o
   7   8   1       6586.61       6335.47        76.17 o
   8   8   1       7844.32       7138.88        84.96 o
   9   8   1       2602.71       2727.96        89.80 o
  10   8   1       1080.01        901.17        40.19 o
  11   8   1       5951.72       6598.54       204.57 o
  12   8   1       1417.84       1505.58        81.56 o
  13   8   1        844.70        777.62        58.41 o
  14   8   1       2612.70       3037.17       103.31 o
  15   8   1        975.02       1098.34       112.50 o
  16   8   1        247.76        369.54        67.92 o
 -16   9   1         49.26        192.51        62.73 o
 -15   9   1         87.74        169.26        62.55 o
 -14   9   1        112.33        155.69        58.59 o
 -13   9   1          1.63         76.29        32.59 o
 -12   9   1         35.03          3.78        29.41 o
 -11   9   1         71.29        180.04        33.77 o
 -10   9   1       1226.01       1212.39        72.07 o
  -9   9   1        626.94        683.15        35.65 o
  -8   9   1        212.23         76.45        19.38 o
  -7   9   1        879.20        745.75        47.99 o
  -6   9   1       5075.40       5321.06        91.23 o
  -5   9   1       1405.04       1548.09        75.07 o
  -4   9   1         25.14         83.43        15.40 o
  -3   9   1       1141.62       1222.98        24.00 o
  -2   9   1       1380.23       1344.12        19.91 o
  -1   9   1        911.56       1063.64        31.31 o
   0   9   1       2420.27       2636.81        41.12 o
   1   9   1         38.91         71.46        13.81 o
   2   9   1        850.30        990.19        19.35 o
   3   9   1         53.03        143.58        13.76 o
   4   9   1       7272.31       7940.06       127.09 o
   5   9   1        922.83        847.94        33.99 o
   6   9   1        233.40        252.55        26.00 o
   7   9   1         25.14         25.38        16.37 o
   8   9   1         76.86         64.72        16.11 o
   9   9   1       2449.77       2365.12        52.70 o
  10   9   1       1501.28       1393.34        46.87 o
  11   9   1         65.63         50.42        33.53 o
  12   9   1         14.90         86.49        27.25 o
  13   9   1         70.21         91.65        39.27 o
  14   9   1         28.86        165.80        81.08 o
  15   9   1          7.50         67.58        62.04 o
  16   9   1         61.50        125.26        63.68 o
 -16  10   1         96.00        130.08        55.59 o
 -15  10   1        941.90       1101.35        60.79 o
 -14  10   1       1060.08       1245.03        55.57 o
 -13  10   1         24.72         37.18        33.03 o
 -12  10   1       4043.86       4683.57       182.45 o
 -11  10   1       7490.78       7810.09       116.12 o
 -10  10   1       1751.31       1641.40        59.35 o
  -9  10   1        155.90        188.51        24.43 o
  -8  10   1       5148.13       5161.04        71.93 o
  -7  10   1       4581.76       4873.68       104.61 o
  -6  10   1        257.91        152.91        19.29 o
  -5  10   1      11518.62      11097.66       127.86 o
  -4  10   1      18768.32      20145.55       221.67 o
  -3  10   1        138.51        132.09        15.00 o
  -2  10   1      18485.90      18442.87       162.75 o
  -1  10   1       8519.44       8159.91       113.31 o
   0  10   1       1633.65       1735.50        24.13 o
   1  10   1       4194.96       4402.93        61.66 o
   2  10   1      17041.01      16554.53       162.66 o
   3  10   1         18.52         71.56        14.38 o
   4  10   1      20557.93      19234.51       245.77 o
   5  10   1      16870.50      17395.34       201.58 o
   6  10   1        397.63        331.83        28.71 o
   7  10   1       6922.86       6841.04       115.91 o
   8  10   1       7981.74       8299.18       190.86 o
   9  10   1        311.65        354.64        33.51 o
  10  10   1       1521.47       1175.44        78.14 o
  11  10   1       1682.78       1798.10        62.22 o
  12  10   1        120.29        167.81        30.96 o
  13  10   1        564.69        505.03        39.80 o
  14  10   1       2592.78       2881.51       262.79 o
  15  10   1       1290.85       1598.60        88.82 o
 -16  11   1        207.56        189.61        62.10 o
 -15  11   1         58.03         61.39        42.52 o
 -14  11   1        221.49        194.22        41.62 o
 -13  11   1        787.40        874.95        41.79 o
 -12  11   1         48.43         41.28        36.86 o
 -11  11   1        157.94        105.89        54.41 o
 -10  11   1        697.47        893.24        38.94 o
  -9  11   1       2460.68       2481.80        46.89 o
  -8  11   1          2.15        -26.34        26.34 o
  -7  11   1       2125.59       2361.64       114.13 o
  -6  11   1       2037.09       2102.77        52.28 o
  -5  11   1        233.41        301.01        34.57 o
  -4  11   1       1619.75       1398.06        35.55 o
  -3  11   1       3978.14       3666.29        64.96 o
  -2  11   1        471.16        419.68        16.85 o
  -1  11   1       1344.09       1311.27        24.10 o
   0  11   1        527.80        546.33        15.88 o
   1  11   1          9.24         21.98        16.04 o
   2  11   1        675.74        691.83        20.83 o
   3  11   1       9089.57       9294.35        96.82 o
   4  11   1       6158.79       6194.22       137.29 o
   5  11   1        518.96        469.35        26.46 o
   6  11   1       1028.10       1022.03        52.78 o
   7  11   1        725.75        548.61        60.43 o
   8  11   1         11.59         67.86        21.60 o
   9  11   1       4725.69       5038.50        72.43 o
  10  11   1       1962.44       1744.88        85.43 o
  11  11   1        161.64        124.45        25.41 o
  12  11   1        354.02        429.51        37.55 o
  13  11   1        207.77        211.75        35.60 o
  14  11   1         53.05        152.16        43.16 o
  15  11   1         19.44        167.61        63.51 o
 -15  12   1        246.73        469.58        45.48 o
 -14  12   1        885.52        936.38        59.92 o
 -13  12   1         12.63         30.62        32.34 o
 -12  12   1       1016.62       1191.53        46.96 o
 -11  12   1       2767.18       2753.55        88.96 o
 -10  12   1       1583.78       1525.71        64.54 o
  -9  12   1         32.54        -11.20        27.46 o
  -8  12   1       4838.43       5545.90       129.18 o
  -7  12   1       1708.05       1337.27        57.90 o
  -6  12   1        689.50        605.94        29.32 o
  -5  12   1       6273.07       5938.62        98.58 o
  -4  12   1       4533.46       4341.35        59.43 o
  -3  12   1      10908.57      11619.83       124.37 o
  -2  12   1      33607.71      34777.79       370.91 o
  -1  12   1       3304.75       2758.94        39.30 o
   0  12   1         70.24        140.12        14.75 o
   1  12   1        184.88        301.65        21.07 o
   2  12   1       2055.76       1731.27        51.33 o
   3  12   1       2411.13       2306.20        56.49 o
   4  12   1      17415.67      18257.83       204.25 o
   5  12   1       7520.69       7897.14       103.09 o
   6  12   1       4113.77       4004.66        69.47 o
   7  12   1        730.15        663.98        39.61 o
   8  12   1       5710.66       6444.90       115.88 o
   9  12   1        706.12        520.92        51.67 o
  10  12   1        304.94        402.25        26.63 o
  11  12   1        573.43        519.11        34.66 o
  12  12   1         64.92         80.80        31.39 o
  13  12   1       1408.24       1282.35        93.55 o
  14  12   1       2298.88       2470.97        93.08 o
  15  12   1        831.67       1044.97        75.83 o
 -15  13   1        371.69        471.74        42.77 o
 -14  13   1        111.03        123.12        38.56 o
 -13  13   1        889.53        997.12        46.48 o
 -12  13   1        660.47        641.99        42.71 o
 -11  13   1         88.87         72.75        30.31 o
 -10  13   1       4518.46       4154.59       161.86 o
  -9  13   1       6796.90       6999.04       181.88 o
  -8  13   1        374.35        336.94        27.05 o
  -7  13   1        335.87        307.48        24.12 o
  -6  13   1         28.65         24.36        23.90 o
  -5  13   1       1043.23        960.33        47.28 o
  -4  13   1       7967.81       8286.83       107.71 o
  -3  13   1      21756.69      21659.62       235.23 o
  -2  13   1       5991.37       6301.26        90.66 o
  -1  13   1       2184.68       2572.48        42.02 o
   0  13   1       6960.70       7245.04        77.87 o
   1  13   1         20.65        -20.32        20.58 o
   2  13   1        675.60        914.55        31.83 o
   3  13   1       5102.93       4730.15        81.98 o
   4  13   1       1684.68       1388.54        51.32 o
   5  13   1       1143.43       1162.14        50.84 o
   6  13   1       3170.82       3243.12        78.14 o
   7  13   1       9880.32      10886.03       150.14 o
   8  13   1       2812.18       2734.64        69.62 o
   9  13   1       1276.07       1404.56        42.59 o
  10  13   1         85.08         65.95        27.50 o
  11  13   1        351.34        357.43        33.07 o
  12  13   1       2015.50       2103.53        55.55 o
  13  13   1       2047.98       2214.50       112.20 o
  14  13   1         57.39         99.68        46.06 o
  15  13   1        275.68        322.02        64.76 o
 -15  14   1        158.49        248.40        43.20 o
 -14  14   1        178.29        237.89        42.04 o
 -13  14   1          1.80          6.63        39.21 o
 -12  14   1        866.59        950.40        43.07 o
 -11  14   1        477.83        615.36        36.06 o
 -10  14   1          3.62         24.36        32.73 o
  -9  14   1        330.33        324.43        31.67 o
  -8  14   1       1372.66       1065.50        61.41 o
  -7  14   1          1.62         29.57        26.96 o
  -6  14   1       1305.82       1185.64        43.13 o
  -5  14   1       1404.74       1353.87        41.62 o
  -4  14   1       1186.76        807.07        29.36 o
  -3  14   1        186.49         86.32        18.38 o
  -2  14   1         18.82         74.42        22.13 o
  -1  14   1        109.11        499.33        20.66 o
   0  14   1        475.86        603.84        21.59 o
   1  14   1       3076.41       3148.67        54.91 o
   2  14   1       2225.63       2139.42        44.80 o
   3  14   1        127.33        173.72        16.85 o
   4  14   1        148.99        257.30        19.52 o
   5  14   1       1088.23       1181.55        80.25 o
   6  14   1        399.72        274.90        30.51 o
   7  14   1        459.48        358.07        37.84 o
   8  14   1       4279.98       4778.55       103.97 o
   9  14   1        800.10        695.95        34.87 o
  10  14   1        771.17        681.47        34.48 o
  11  14   1        520.13        540.01        37.58 o
  12  14   1         73.66         76.85        43.05 o
  13  14   1         62.54         52.63        38.46 o
  14  14   1        732.97        664.67        52.67 o
 -14  15   1        295.10        372.70        42.77 o
 -13  15   1       2285.22       2441.68        79.31 o
 -12  15   1        845.72        867.29        41.86 o
 -11  15   1         35.69         38.23        30.89 o
 -10  15   1       2338.66       2106.24        54.23 o
  -9  15   1       4692.37       5116.74        87.67 o
  -8  15   1        380.22        403.80        33.68 o
  -7  15   1       4149.62       4040.15        65.79 o
  -6  15   1       2205.38       2062.34        56.67 o
  -5  15   1        266.23        218.80        26.56 o
  -4  15   1       9241.73       9571.51       124.40 o
  -3  15   1      15734.06      16316.30       181.38 o
  -2  15   1       9740.29       9924.90       165.90 o
  -1  15   1          9.61        181.63        18.94 o
   0  15   1       7584.74       7617.86        93.42 o
   1  15   1       2075.79       1949.37        50.33 o
   2  15   1       2383.17       2283.11        41.69 o
   3  15   1       4916.85       5132.36        95.37 o
   4  15   1       1609.29       1401.96        39.04 o
   5  15   1       2439.30       2349.09        45.83 o
   6  15   1      11240.43      11703.60       147.08 o
   7  15   1       7245.34       7625.55       147.30 o
   8  15   1        152.44        193.32        29.84 o
   9  15   1       2254.35       2153.71        49.26 o
  10  15   1        941.33        982.38        36.15 o
  11  15   1        429.09        420.74        34.60 o
  12  15   1       1203.35       1399.73        57.76 o
  13  15   1       1713.50       1899.65        73.34 o
  14  15   1        128.74        210.14        46.39 o
 -14  16   1         85.44        172.33        41.63 o
 -13  16   1         29.37         27.15        42.13 o
 -12  16   1          2.45         16.59        34.33 o
 -11  16   1          1.73          7.82        30.82 o
 -10  16   1         56.47         99.99        36.99 o
  -9  16   1        718.54        528.85        37.66 o
  -8  16   1       1617.01       1384.25        48.59 o
  -7  16   1        115.42         68.08        49.56 o
  -6  16   1        445.18        314.17        49.40 o
  -5  16   1        456.10        614.40        30.96 o
  -4  16   1         65.14         83.20        28.86 o
  -3  16   1        634.88        570.80        40.72 o
  -2  16   1         12.19        -20.77        20.77 o
  -1  16   1          2.38        101.42        17.98 o
   0  16   1       2252.10       2363.76        59.86 o
   1  16   1       2259.93       2224.02        36.89 o
   2  16   1        913.57        706.03        29.34 o
   3  16   1       2078.19       1750.39        47.30 o
   4  16   1        889.89        722.88        27.15 o
   5  16   1        193.02         90.22        22.43 o
   6  16   1         17.29         -4.18        23.16 o
   7  16   1        124.80        253.83        36.37 o
   8  16   1         42.76        159.82        35.36 o
   9  16   1        308.81        385.58        37.83 o
  10  16   1         21.64         11.46        31.67 o
  11  16   1          2.85         -5.30        31.41 o
  12  16   1          1.97         37.87        37.75 o
  13  16   1         29.02        118.92        54.23 o
  14  16   1         27.76         49.23        45.20 o
 -14  17   1        606.84        546.15        50.60 o
 -13  17   1       1020.33       1069.51        50.71 o
 -12  17   1        464.12        539.30        42.69 o
 -11  17   1        127.73         80.78        32.30 o
 -10  17   1       1710.28       1556.49        53.47 o
  -9  17   1       1920.16       2358.47        66.44 o
  -8  17   1        128.00         53.50        41.09 o
  -7  17   1       2966.84       2745.93        70.09 o
  -6  17   1       5844.91       6547.73       115.60 o
  -5  17   1        558.64        398.24        47.26 o
  -4  17   1       3477.24       3203.90        87.86 o
  -3  17   1      11527.60      12138.16       169.65 o
  -2  17   1       3498.62       3242.01        68.97 o
  -1  17   1       1495.46       1417.97        32.40 o
   0  17   1      11977.22      12502.79       125.72 o
   1  17   1        843.40        720.97        27.26 o
   2  17   1       2200.11       2024.69        42.12 o
   3  17   1       5334.93       5141.73        90.61 o
   4  17   1       5119.56       5022.27        71.01 o
   5  17   1        336.32        327.92        25.13 o
   6  17   1       6910.16       7538.38       134.81 o
   7  17   1       1967.00       1507.44        46.62 o
   8  17   1         23.22          4.06        33.06 o
   9  17   1       1368.08       1452.38        54.02 o
  10  17   1       1719.75       1671.38        50.78 o
  11  17   1        147.62         87.21        31.50 o
  12  17   1       2201.75       2411.04        83.61 o
  13  17   1       1007.71       1207.58        71.14 o
 -13  18   1         48.56        133.59        40.26 o
 -12  18   1        243.43        187.46        37.44 o
 -11  18   1       1191.92       1108.53        45.11 o
 -10  18   1        476.03        371.34        45.58 o
  -9  18   1         36.54        -19.15        39.85 o
  -8  18   1        466.56        411.71        32.74 o
  -7  18   1       1335.53       1214.68        62.99 o
  -6  18   1        750.64        905.17        53.65 o
  -5  18   1       2043.02       1828.48        58.87 o
  -4  18   1        508.81        408.37        39.51 o
  -3  18   1          3.23        -41.84        42.90 o
  -2  18   1        455.95        598.09        22.50 o
  -1  18   1       1925.07       2269.24        57.35 o
   0  18   1       1908.49       1752.48        36.67 o
   1  18   1        688.06        650.65        26.31 o
   2  18   1        204.30        232.03        23.74 o
   3  18   1        630.38        500.18        43.56 o
   4  18   1        806.45        766.08        47.35 o
   5  18   1        398.29        289.92        28.93 o
   6  18   1        361.27        218.23        60.75 o
   7  18   1        179.07        169.57        46.70 o
   8  18   1         78.04         73.95        34.09 o
   9  18   1         33.20         43.43        38.89 o
  10  18   1         12.39        -14.33        32.61 o
  11  18   1        167.01        201.87        35.28 o
  12  18   1         86.06        110.67        39.89 o
  13  18   1          7.94         71.27        55.97 o
 -13  19   1        537.36        777.21        49.66 o
 -12  19   1        595.85        740.14        44.68 o
 -11  19   1          0.27        -39.59        39.59 o
 -10  19   1        885.12        777.27        50.89 o
  -9  19   1        414.24        421.02        39.35 o
  -8  19   1        101.08         61.70        29.75 o
  -7  19   1       1339.38       1071.43        42.34 o
  -6  19   1       1328.82       1361.01        63.62 o
  -5  19   1        883.50        739.63        47.22 o
  -4  19   1       3198.62       3020.25        73.28 o
  -3  19   1       1671.84       1501.64        44.75 o
  -2  19   1          1.64        -20.67        20.67 o
  -1  19   1       2820.61       2672.44        46.46 o
   0  19   1       3222.36       3303.07        49.55 o
   1  19   1       1691.43       1440.78        31.86 o
   2  19   1        461.46        499.84        36.03 o
   3  19   1       6678.09       6667.73        92.38 o
   4  19   1       1607.59       1418.92        47.10 o
   5  19   1       3224.70       2830.07       103.68 o
   6  19   1       6352.93       6633.36       149.86 o
   7  19   1        636.95        473.21        41.13 o
   8  19   1        169.48        202.12        42.16 o
   9  19   1       1330.36       1540.94        58.70 o
  10  19   1       1567.00       1555.57        50.34 o
  11  19   1         46.19         14.42        35.15 o
  12  19   1        507.24        560.44        48.93 o
 -12  20   1        355.56        455.06        45.70 o
 -11  20   1       1400.98       1424.23        61.05 o
 -10  20   1        364.61        288.16        39.04 o
  -9  20   1         61.67         10.34        33.73 o
  -8  20   1          9.63        -18.50        32.07 o
  -7  20   1        113.77         31.39        42.70 o
  -6  20   1         22.64          0.33        80.44 o
  -5  20   1        140.44        192.42        47.33 o
  -4  20   1         66.06        -32.21        52.35 o
  -3  20   1        740.66        657.47        39.28 o
  -2  20   1       2551.75       2679.18        44.14 o
  -1  20   1       3522.23       3588.69        52.76 o
   0  20   1       2095.29       2016.18        40.40 o
   1  20   1          2.25        -16.04        25.06 o
   2  20   1        593.92        658.07        35.09 o
   3  20   1        106.52         75.69        37.98 o
   4  20   1       4784.83       4497.10        93.20 o
   5  20   1       6118.97       6512.39       257.15 o
   6  20   1       1388.42       1122.11       110.48 o
   7  20   1          2.91         60.96        47.86 o
   8  20   1        720.97        681.65        50.07 o
   9  20   1        224.53        241.71        57.52 o
  10  20   1          3.36         -3.74        40.45 o
  11  20   1        762.39        901.93        46.15 o
  12  20   1         44.84         71.26        49.99 o
 -12  21   1        604.39        538.40        53.67 o
 -11  21   1         33.80        -37.30        45.11 o
 -10  21   1        661.86        598.74        43.46 o
  -9  21   1        599.83        509.54        37.43 o
  -8  21   1        115.07        106.46        40.38 o
  -7  21   1       4385.94       4507.45        98.62 o
  -6  21   1       4835.49       5161.84       108.32 o
  -5  21   1       2020.94       1751.26       135.60 o
  -4  21   1         90.17         77.39        36.00 o
  -3  21   1       4219.91       4109.90        84.33 o
  -2  21   1         31.61         34.12        23.09 o
  -1  21   1       2329.84       2557.61        48.13 o
   0  21   1       3116.99       3178.36        72.91 o
   1  21   1        360.38        374.36        31.97 o
   2  21   1        903.40        893.35        39.65 o
   3  21   1        982.56       1004.55        38.56 o
   4  21   1        728.43        519.40        92.39 o
   5  21   1        144.92         45.61        43.60 o
   6  21   1          6.65        -47.54        51.36 o
   7  21   1         82.79          6.67        53.88 o
   8  21   1        106.34        108.31        59.19 o
   9  21   1       1727.63       1677.81        73.86 o
  10  21   1       1446.49       1583.88        68.18 o
  11  21   1          0.16        -50.38        50.38 o
 -11  22   1       1617.92       1863.62        73.94 o
 -10  22   1        265.00        276.10        56.45 o
  -9  22   1        151.51         89.95        41.98 o
  -8  22   1       1366.32       1429.02        65.49 o
  -7  22   1        422.19        354.05        55.05 o
  -6  22   1       1226.07       1141.37       102.96 o
  -5  22   1       4428.88       4491.84       112.70 o
  -4  22   1       1575.32       1389.76        89.29 o
  -3  22   1        453.35        383.34        31.11 o
  -2  22   1       3624.51       4081.40        77.46 o
  -1  22   1       1984.40       1838.94        52.63 o
   0  22   1        351.73        244.34        38.49 o
   1  22   1        866.58        858.58        36.97 o
   2  22   1        899.97        869.15        36.83 o
   3  22   1         91.53         11.62        31.96 o
   4  22   1        886.48        687.37        41.09 o
   5  22   1        349.31        491.27        41.46 o
   6  22   1          0.73        -76.30        76.30 o
   7  22   1        134.63        143.12        56.11 o
   8  22   1        385.90        351.11        57.37 o
   9  22   1        538.54        612.46        60.22 o
  10  22   1        217.96        205.38        51.85 o
  11  22   1        383.00        348.02        51.05 o
 -11  23   1         27.44        -24.89        61.14 o
 -10  23   1        175.81        225.26        57.02 o
  -9  23   1         33.86        -45.94        45.94 o
  -8  23   1        607.72        439.08        60.75 o
  -7  23   1       1565.27       1592.51        75.72 o
  -6  23   1       1285.27       1217.91        75.44 o
  -5  23   1        534.42        378.15       112.44 o
  -4  23   1        406.56        279.58        40.74 o
  -3  23   1          3.78         89.29        32.59 o
  -2  23   1         19.20        -29.86        29.86 o
  -1  23   1       1983.29       2067.91        50.63 o
   0  23   1       1006.11        912.95        34.57 o
   1  23   1        264.27        157.16        42.62 o
   2  23   1         34.05         92.22        31.89 o
   3  23   1        746.75        824.21        35.90 o
   4  23   1       1050.52        904.03        43.15 o
   5  23   1         93.34        -41.09        41.60 o
   6  23   1         60.63        -37.86        53.26 o
   7  23   1         66.56        132.62        51.10 o
   8  23   1        672.36        696.46        58.23 o
   9  23   1        561.21        561.32        60.25 o
  10  23   1        776.57       1156.64        65.99 o
 -10  24   1         27.25         20.97        55.86 o
  -9  24   1        699.85        831.51        56.94 o
  -8  24   1        834.10        745.08        57.71 o
  -7  24   1        251.62        128.74        74.22 o
  -6  24   1        346.75        303.76        50.38 o
  -5  24   1        946.81        947.11        45.29 o
  -4  24   1        749.03        632.14        39.44 o
  -3  24   1          0.44        -31.34        31.34 o
  -2  24   1       1332.64       1381.69        41.55 o
  -1  24   1        673.85        567.79        35.26 o
   0  24   1        568.13        485.42        31.72 o
   1  24   1       2863.97       2946.23        54.09 o
   2  24   1       2122.46       2290.78        50.85 o
   3  24   1         58.63        -16.93        26.93 o
   4  24   1        418.62        265.39        34.23 o
   5  24   1        853.19        771.52        54.25 o
   6  24   1          0.56        -47.06        47.06 o
   7  24   1       1407.61       1510.76        79.00 o
   8  24   1        944.07       1046.10        65.21 o
   9  24   1          9.08         -5.56        55.14 o
  10  24   1         88.37        160.65        54.14 o
  -9  25   1         84.75        102.66        56.28 o
  -8  25   1          2.10        -55.87        55.87 o
  -7  25   1         34.03        -18.44        49.26 o
  -6  25   1         12.18        -45.27        45.27 o
  -5  25   1         21.16        -47.29        47.29 o
  -4  25   1          0.13        -37.66        37.66 o
  -3  25   1        113.41         86.86        35.30 o
  -2  25   1        225.04        129.03        33.23 o
  -1  25   1          4.73        -35.43        35.43 o
   0  25   1         71.93         29.41        31.66 o
   1  25   1          0.11        -25.53        35.77 o
   2  25   1          9.88          1.30        33.24 o
   3  25   1         36.81        -20.16        36.32 o
   4  25   1        131.88         76.95        35.89 o
   5  25   1          0.00        -46.26        46.26 o
   6  25   1          8.64        -26.29        44.63 o
   7  25   1         26.12        -45.03        45.03 o
   8  25   1         25.98        -15.03        48.15 o
   9  25   1         28.21        -33.80        57.30 o
  -8  26   1        845.19        906.78        62.92 o
  -7  26   1        370.75        486.48        49.95 o
  -6  26   1        113.61        137.05        40.53 o
  -5  26   1        897.93        772.07        52.83 o
  -4  26   1        230.56        274.40        44.42 o
  -3  26   1          0.22        -23.29        36.26 o
  -2  26   1        329.92        287.72        36.50 o
  -1  26   1        434.73        367.53        37.00 o
   0  26   1        226.84        213.87        36.04 o
   1  26   1       3019.26       3355.16        67.04 o
   2  26   1       2136.77       2186.65        60.26 o
   3  26   1        299.43        336.94        41.61 o
   4  26   1        381.75        499.99        43.87 o
   5  26   1        827.39        803.39        58.84 o
   6  26   1         34.76          6.20        45.69 o
   7  26   1        351.31        360.37        49.00 o
   8  26   1        823.54       1058.14        62.13 o
  -7  27   1         55.34         64.15        49.53 o
  -6  27   1         26.97         -4.63        45.28 o
  -5  27   1          7.69        -51.39        51.39 o
  -4  27   1          1.24        -48.71        48.71 o
  -3  27   1         26.17         53.99        52.58 o
  -2  27   1          0.09        -36.97        36.97 o
  -1  27   1          0.68        -17.61        37.30 o
   0  27   1        238.51        148.18        39.72 o
   1  27   1        248.41        274.38        39.42 o
   2  27   1         12.53        -45.79        45.79 o
   3  27   1        152.25         65.61        42.30 o
   4  27   1         71.99        111.26        56.16 o
   5  27   1        125.17         -5.95        49.39 o
   6  27   1          1.98         16.94        52.10 o
   7  27   1        126.74         15.99        53.94 o
  -6  28   1        179.68        221.64        49.78 o
  -5  28   1        798.74       1121.11        61.46 o
  -4  28   1        375.02        276.28        51.83 o
  -3  28   1          9.48         30.13        55.82 o
  -2  28   1        408.63        210.10        51.49 o
  -1  28   1        565.10        701.59        45.27 o
   0  28   1          5.85        -16.65        38.04 o
   1  28   1        640.04        653.89        51.97 o
   2  28   1        863.14        844.42        50.27 o
   3  28   1         52.44         56.03        46.13 o
   4  28   1        587.23        913.96        59.28 o
   5  28   1        347.07        406.88        52.89 o
  -4  29   1         44.69         16.99        52.94 o
  -3  29   1        121.45        167.59        58.64 o
  -2  29   1          0.47        -49.16        57.67 o
  -1  29   1        347.96        402.20        47.06 o
   0  29   1        279.74        310.57        44.75 o
   1  29   1        166.63        121.46        47.86 o
   2  29   1         12.91         -8.89        46.41 o
   3  29   1        276.42        300.89        46.85 o
   4  29   1        181.67         91.28        50.76 o
  -1  30   1        185.23        282.47        55.29 o
   0  30   1          0.05        -21.08        47.36 o
 -17   0   2       1155.16       1307.40       106.67 o
 -16   0   2       1190.07       1627.86        93.87 o
 -15   0   2       1478.98       1278.62       113.18 o
 -14   0   2        229.53         73.92        85.47 o
 -13   0   2      10139.33      11219.54       205.98 o
 -12   0   2       8170.52       8185.07       379.47 o
 -11   0   2         24.65         46.01        21.96 o
 -10   0   2       8872.18       8744.47       156.24 o
  -9   0   2       4865.94       4765.42       143.64 o
  -8   0   2       4558.85       4265.46       137.72 o
  -7   0   2      23467.12      24162.24       367.88 o
  -6   0   2      19590.86      19596.56       284.58 o
  -5   0   2       2135.93       2082.97        45.56 o
  -4   0   2       3042.35       2665.96       131.41 o
  -3   0   2      83419.72      82022.99       987.59 o
  -2   0   2       3723.28       3558.65        47.03 o
  -1   0   2       6051.70       6216.89        84.61 o
   0   0   2         96.25         53.73         9.69 o
   1   0   2       2370.85       2130.08        51.34 o
   2   0   2      19183.85      18307.17       386.37 o
   3   0   2      13888.54      11503.10       184.90 o
   4   0   2      30505.15      29057.27       421.16 o
   5   0   2         20.70         31.44        16.39 o
   6   0   2       9425.74       9273.43       149.10 o
   7   0   2       1479.38       1117.41        46.17 o
   8   0   2        629.70        613.16       119.58 o
   9   0   2       5561.87       5187.43       163.70 o
  10   0   2       4937.17       5280.09       135.59 o
  11   0   2         31.35        -63.25        63.25 o
  12   0   2       3504.89       3629.18        99.15 o
  13   0   2       4305.35       4413.66       273.00 o
  14   0   2        109.66        220.38        82.51 o
  15   0   2        481.12        318.15        97.86 o
  16   0   2       1556.19       1927.54       104.75 o
 -17   1   2          2.59         96.34        59.96 o
 -16   1   2          2.12         31.26        92.54 o
 -15   1   2        149.49         48.17        61.75 o
 -14   1   2        206.01        130.17        44.88 o
 -13   1   2        126.53        287.76       126.40 o
 -12   1   2       1429.71       1242.92        90.34 o
 -11   1   2       6632.30       6855.05        74.91 o
 -10   1   2         63.09         37.54        23.34 o
  -9   1   2         10.65          6.04        13.45 o
  -8   1   2        328.26        279.30        22.01 o
  -7   1   2          9.17         57.42        17.68 o
  -6   1   2         29.09        124.32        16.01 o
  -5   1   2       2855.01       2620.11        32.48 o
  -4   1   2         22.96         48.45         9.90 o
  -3   1   2       2926.23       2471.68        25.56 o
  -2   1   2        259.89        333.72        12.39 o
  -1   1   2       7800.41       7592.01        86.65 o
   0   1   2      11451.32      12085.45       147.86 o
   1   1   2       1625.82       1462.89        19.82 o
   2   1   2       6325.77       6172.96       152.78 o
   3   1   2       1331.43       1379.36        41.45 o
   4   1   2       5153.19       4715.63        47.07 o
   5   1   2       1667.26       1518.30        58.18 o
   6   1   2       2118.21       2071.83        88.30 o
   7   1   2        561.47        572.74        30.56 o
   8   1   2         83.37         83.51        21.02 o
   9   1   2         22.07          7.41        37.46 o
  10   1   2       6934.40       7176.51       118.26 o
  11   1   2       4542.14       4507.93        97.32 o
  12   1   2        290.58        439.24       156.98 o
  13   1   2        158.21         71.42        55.11 o
  14   1   2         70.61         50.78        55.59 o
  15   1   2        221.52        324.45        91.32 o
  16   1   2         13.04        274.72        90.48 o
 -17   2   2        127.57        119.91        61.48 o
 -16   2   2       1482.18       1742.59        86.63 o
 -15   2   2        247.55         90.95        56.42 o
 -14   2   2       2312.41       1982.53        71.37 o
 -13   2   2       6864.63       6850.42       111.27 o
 -12   2   2        727.38        572.70        45.13 o
 -11   2   2       1051.06        676.66        46.14 o
 -10   2   2       1359.47       1214.93        30.53 o
  -9   2   2       3101.29       3159.03        65.17 o
  -8   2   2      12107.98      12921.79       170.16 o
  -7   2   2      24072.01      24504.59       228.35 o
  -6   2   2      42622.73      40858.57       355.07 o
  -5   2   2      10169.33      10405.74        95.63 o
  -4   2   2      15069.31      15242.36       154.38 o
  -3   2   2       2219.83       2369.82        31.65 o
  -2   2   2      19479.75      18973.35       187.97 o
  -1   2   2      17337.12      19225.56       180.79 o
   0   2   2      71192.60      72097.12       803.16 o
   1   2   2         23.93         56.35         8.20 o
   2   2   2       2474.41       2871.68        70.05 o
   3   2   2      70951.80      68616.98       606.56 o
   4   2   2      19069.34      17496.63       158.96 o
   5   2   2        296.58        246.30        11.76 o
   6   2   2       7019.34       7008.86        85.57 o
   7   2   2       3067.94       3039.89        90.56 o
   8   2   2       3741.55       3647.42        71.30 o
   9   2   2      14634.82      15042.85       356.50 o
  10   2   2       9226.15       9405.04       124.92 o
  11   2   2        473.71        494.68        68.86 o
  12   2   2       2269.38       2505.35        83.57 o
  13   2   2       1574.93       1609.84        61.33 o
  14   2   2        293.44        285.95        45.90 o
  15   2   2       1343.05       1394.07        74.31 o
  16   2   2        842.52        956.66        64.82 o
 -17   3   2         21.61         54.16        83.80 o
 -16   3   2        297.88        344.31        81.01 o
 -15   3   2        721.06        700.40        54.69 o
 -14   3   2       1333.10       1526.32        64.95 o
 -13   3   2        289.90        218.77        67.95 o
 -12   3   2        114.69        117.91        22.95 o
 -11   3   2        381.29        251.26        25.40 o
 -10   3   2        836.54        615.51        28.33 o
  -9   3   2       1077.20       1147.48        34.31 o
  -8   3   2        790.13        789.95        43.98 o
  -7   3   2        473.20        525.19        21.69 o
  -6   3   2      14085.41      14614.67       139.91 o
  -5   3   2      11965.58      12356.21       117.07 o
  -4   3   2      14510.62      14293.99       153.32 o
  -3   3   2         33.81        490.14        19.82 o
  -2   3   2       8433.84       8681.37        88.92 o
  -1   3   2       7813.75       7790.52        79.93 o
   0   3   2      32672.55      32286.90       361.56 o
   1   3   2      12115.00      12136.40       149.36 o
   2   3   2      25809.98      25923.81       293.78 o
   3   3   2       2525.05       2714.42        60.32 o
   4   3   2       6285.17       5471.47       158.90 o
   5   3   2       5117.40       5024.01        68.37 o
   6   3   2       4616.66       4910.72        65.46 o
   7   3   2       1191.60       1022.75        86.99 o
   8   3   2       3338.80       3554.51        92.52 o
   9   3   2        365.21        253.80        27.80 o
  10   3   2        136.91        249.95        71.91 o
  11   3   2       2290.29       2025.67       135.63 o
  12   3   2       2154.45       2033.17        62.12 o
  13   3   2        393.00        277.72        54.20 o
  14   3   2        330.32        435.39        56.15 o
  15   3   2        864.71       1073.05        91.75 o
  16   3   2        422.11        348.22        71.62 o
 -17   4   2        572.53        740.33        83.52 o
 -16   4   2       1118.79        980.95        86.76 o
 -15   4   2        555.51        443.55        59.63 o
 -14   4   2       1204.93       1040.42       128.16 o
 -13   4   2        300.38        236.81        36.78 o
 -12   4   2         10.66        -27.79        27.79 o
 -11   4   2         10.05        -25.05        25.05 o
 -10   4   2       3467.28       3510.03        51.62 o
  -9   4   2       3608.26       3557.60        92.67 o
  -8   4   2       1414.46       1181.52        35.87 o
  -7   4   2      10155.55      10020.45       116.58 o
  -6   4   2      10138.61      10262.41       112.25 o
  -5   4   2       8656.91       9069.86       103.45 o
  -4   4   2       6781.03       6679.56       166.97 o
  -3   4   2      48144.49      45803.45       509.01 o
  -2   4   2        381.62        403.62        14.03 o
  -1   4   2       9687.30       9769.78        90.61 o
   0   4   2       8740.17       9552.15       182.12 o
   1   4   2      75369.98      76605.46       850.99 o
   2   4   2       6453.31       6800.38        88.51 o
   3   4   2      25478.78      25321.23       288.36 o
   4   4   2        505.75        559.97        21.31 o
   5   4   2      15617.97      16451.35       213.54 o
   6   4   2       7090.54       6963.31       133.06 o
   7   4   2       2580.54       2585.54        53.57 o
   8   4   2         72.75        112.27        33.44 o
   9   4   2       7006.86       6655.24        80.90 o
  10   4   2       4547.46       4508.07       127.46 o
  11   4   2        169.54        271.85        99.02 o
  12   4   2       1662.82       1608.76       127.28 o
  13   4   2       1031.17       1101.85        61.37 o
  14   4   2        163.13        235.71        67.57 o
  15   4   2        280.02        316.67        50.73 o
  16   4   2       1003.96       1250.51       101.01 o
 -17   5   2         82.80        113.13        72.19 o
 -16   5   2         51.64        225.69        76.38 o
 -15   5   2       1491.34       1461.98        81.52 o
 -14   5   2       3656.49       3987.15       115.94 o
 -13   5   2        705.65        548.81        37.99 o
 -12   5   2        748.11        689.72        35.77 o
 -11   5   2       4133.26       3565.80        58.38 o
 -10   5   2        385.72        296.85        22.12 o
  -9   5   2       3253.35       3471.65        89.14 o
  -8   5   2       8885.96       8880.99       133.48 o
  -7   5   2       1950.55       2128.15        40.95 o
  -6   5   2        197.51        115.66        19.15 o
  -5   5   2      21211.32      22199.26       193.96 o
  -4   5   2      24937.47      26134.73       236.41 o
  -3   5   2        841.87        918.76        18.67 o
  -2   5   2      60912.47      58995.82       617.82 o
  -1   5   2      28550.47      29643.12       266.48 o
   0   5   2        105.01        195.10        11.18 o
   1   5   2       3821.56       3370.47        57.65 o
   2   5   2      61501.43      61369.16       739.87 o
   3   5   2       7091.65       7766.37       141.63 o
   4   5   2      23727.58      24342.63       247.48 o
   5   5   2        401.68        301.18        15.86 o
   6   5   2       1416.32       1128.65        31.16 o
   7   5   2       3124.85       2680.65        74.73 o
   8   5   2       5963.82       6011.12        82.36 o
   9   5   2        141.67        123.08        20.55 o
  10   5   2       5123.77       5061.59       164.04 o
  11   5   2       6936.95       6770.36       233.42 o
  12   5   2        191.19        223.19        33.50 o
  13   5   2        629.84        738.33        45.63 o
  14   5   2        610.11        651.45        42.08 o
  15   5   2        226.79        194.46        64.96 o
  16   5   2        220.36        357.59        92.07 o
 -17   6   2          0.53        108.67        74.78 o
 -16   6   2        465.70        605.92        67.87 o
 -15   6   2        128.66         45.51        67.99 o
 -14   6   2         29.37        169.47        35.45 o
 -13   6   2         19.24        -18.58        28.50 o
 -12   6   2       1515.01       1577.82        78.19 o
 -11   6   2        624.52        457.82        29.50 o
 -10   6   2       2597.30       2500.86        65.91 o
  -9   6   2       3335.84       3256.88        63.00 o
  -8   6   2        617.62        471.67        29.61 o
  -7   6   2       1401.51       1069.87        36.52 o
  -6   6   2       2389.01       2443.22        53.45 o
  -5   6   2          2.23         66.25        12.34 o
  -4   6   2       7659.32       7811.82        79.99 o
  -3   6   2      23986.80      24773.71       264.49 o
  -2   6   2       1247.53       1627.31        27.90 o
  -1   6   2       7380.52       7783.28       115.26 o
   0   6   2         15.79         54.28        10.51 o
   1   6   2      26149.92      26333.87       295.37 o
   2   6   2       6240.78       6219.45        77.13 o
   3   6   2       2298.17       2358.57        44.10 o
   4   6   2        247.36        324.63        16.18 o
   5   6   2        725.78        492.70        19.38 o
   6   6   2      14846.77      14565.85       187.86 o
   7   6   2       3298.05       3429.62        59.88 o
   8   6   2        248.93        186.97        20.92 o
   9   6   2       3228.74       3051.54        69.68 o
  10   6   2       1038.90        760.56        56.92 o
  11   6   2         21.72        -13.11        75.99 o
  12   6   2          7.23         14.04        33.29 o
  13   6   2        272.32        313.78        43.94 o
  14   6   2         62.98        143.96        84.29 o
  15   6   2       1435.16       1541.83       106.28 o
  16   6   2        361.06        536.11        61.67 o
 -16   7   2         52.58         71.89        58.68 o
 -15   7   2       2543.15       2808.19       102.99 o
 -14   7   2       1545.60       1552.46        58.05 o
 -13   7   2         47.90         41.44        25.07 o
 -12   7   2       1864.24       1799.37       101.95 o
 -11   7   2       5916.26       6141.87       183.43 o
 -10   7   2        472.69        415.09        24.62 o
  -9   7   2       3343.49       3222.08        99.39 o
  -8   7   2       9982.93      10378.58       163.43 o
  -7   7   2       3969.00       3232.93        63.52 o
  -6   7   2      13388.85      13107.58       136.87 o
  -5   7   2       7019.08       6538.71        70.71 o
  -4   7   2      16847.17      17666.15       192.62 o
  -3   7   2       2327.92       3176.05        79.12 o
  -2   7   2      25026.59      23498.54       242.98 o
  -1   7   2       3264.61       3647.02        67.03 o
   0   7   2       2031.11       2158.25        58.59 o
   1   7   2      16434.55      15858.57       195.37 o
   2   7   2      34512.50      33294.02       352.72 o
   3   7   2          9.18         67.51        14.21 o
   4   7   2       6927.24       6817.54        69.80 o
   5   7   2      13824.74      13501.23       130.06 o
   6   7   2         95.05        108.78        16.71 o
   7   7   2       2390.53       2344.07        56.92 o
   8   7   2       5039.14       4655.41        56.44 o
   9   7   2        698.59        643.89        41.61 o
  10   7   2        999.04        951.82        50.23 o
  11   7   2       5053.97       4599.13       186.77 o
  12   7   2       1283.75       1080.46        50.33 o
  13   7   2        704.53        636.81        39.14 o
  14   7   2       2356.14       2700.41        90.55 o
  15   7   2        468.39        601.98        55.52 o
  16   7   2        309.59        240.73        66.17 o
 -16   8   2          0.17         -4.34        57.95 o
 -15   8   2         56.15        186.53        66.09 o
 -14   8   2         27.61          3.31        45.48 o
 -13   8   2         97.41        162.53        26.72 o
 -12   8   2          5.60        -20.30        30.45 o
 -11   8   2       1060.10        807.02        42.09 o
 -10   8   2       1521.38       1216.68        45.12 o
  -9   8   2        186.22        131.53        22.30 o
  -8   8   2         15.58        -23.78        23.78 o
  -7   8   2         92.17        110.38        17.64 o
  -6   8   2         40.64          5.77        15.95 o
  -5   8   2         10.89         92.25        15.75 o
  -4   8   2       1084.08       1201.34        25.46 o
  -3   8   2        514.55        598.29        18.44 o
  -2   8   2       3741.88       3825.48        41.28 o
  -1   8   2       2405.50       2080.07        29.71 o
   0   8   2       3997.78       3930.57        74.68 o
   1   8   2       3568.00       3211.40        54.00 o
   2   8   2        103.35         87.31        12.31 o
   3   8   2       9418.31       9405.60       109.85 o
   4   8   2        656.29        510.08        17.62 o
   5   8   2        669.39        554.32        24.80 o
   6   8   2       1815.08       1494.33        67.43 o
   7   8   2        452.54        349.98        21.85 o
   8   8   2        105.34         94.77        17.91 o
   9   8   2         99.09         95.25        23.28 o
  10   8   2          0.01        -18.08        22.77 o
  11   8   2         21.32        191.63        58.12 o
  12   8   2        280.02        230.83        32.34 o
  13   8   2         30.87         94.24        34.83 o
  14   8   2         55.63         35.42        89.38 o
  15   8   2        151.44        229.70        76.63 o
 -16   9   2          1.79        -29.24        51.60 o
 -15   9   2        809.45        862.02        49.75 o
 -14   9   2       2196.74       2388.69        67.53 o
 -13   9   2        269.58        104.88        28.66 o
 -12   9   2       4884.99       5159.59       175.23 o
 -11   9   2      10312.86      11606.72       143.36 o
 -10   9   2         20.32         -9.56        25.15 o
  -9   9   2       5624.14       6256.59       101.66 o
  -8   9   2       8106.22       8263.27       130.41 o
  -7   9   2        675.13        373.49        27.90 o
  -6   9   2       4634.05       5140.92        66.45 o
  -5   9   2      12773.85      12250.07       127.28 o
  -4   9   2       1404.18       1114.53        24.52 o
  -3   9   2       3129.13       3788.70        64.32 o
  -2   9   2      30716.51      29931.27       307.08 o
  -1   9   2      22569.43      22557.98       216.49 o
   0   9   2       1616.90       1867.05        30.15 o
   1   9   2      10909.68       9625.56        92.10 o
   2   9   2       8014.79       7154.16        74.75 o
   3   9   2       1663.86       1609.73        27.24 o
   4   9   2       9527.40       9909.79       123.94 o
   5   9   2      13538.98      14305.05       168.47 o
   6   9   2       1167.35        957.53        29.61 o
   7   9   2      10164.05      10248.27       129.75 o
   8   9   2      11481.16      12531.95       136.35 o
   9   9   2       1217.78       1290.89        51.87 o
  10   9   2       2403.36       1906.92        49.84 o
  11   9   2       2692.48       2632.28        67.27 o
  12   9   2        383.71        374.57        31.23 o
  13   9   2        626.96        621.75        70.99 o
  14   9   2       2088.05       2252.40       134.94 o
  15   9   2        983.67       1236.67        70.18 o
 -16  10   2          1.57         -8.99        52.70 o
 -15  10   2         14.70         -1.42        42.06 o
 -14  10   2        237.99        268.98        45.03 o
 -13  10   2        340.98        500.48        36.26 o
 -12  10   2         43.05         28.03        29.10 o
 -11  10   2          1.79         49.66        29.57 o
 -10  10   2          1.28         -2.10        25.83 o
  -9  10   2         84.06         67.08        27.28 o
  -8  10   2          5.12        -18.14        23.17 o
  -7  10   2        287.24        239.39        28.96 o
  -6  10   2        553.55        475.15        22.26 o
  -5  10   2         20.88         -1.82        19.29 o
  -4  10   2       1245.61       1210.08        27.66 o
  -3  10   2       2123.11       2399.83        32.41 o
  -2  10   2       5432.96       5953.19        60.54 o
  -1  10   2        574.26        580.29        23.70 o
   0  10   2       1305.03       1579.95        27.39 o
   1  10   2       3101.35       3072.54        70.90 o
   2  10   2        103.72        128.89        13.03 o
   3  10   2       2246.57       2546.17        72.19 o
   4  10   2       4320.92       4377.86        70.30 o
   5  10   2        299.19        341.93        24.89 o
   6  10   2          3.07        212.65        22.58 o
   7  10   2       2435.15       2582.95        47.15 o
   8  10   2        101.32         58.12        18.65 o
   9  10   2       1896.18       1739.72        71.65 o
  10  10   2        799.61        755.47        51.42 o
  11  10   2        350.07        228.15        33.04 o
  12  10   2        349.80        441.12        36.99 o
  13  10   2        281.31        402.94        51.19 o
  14  10   2        143.05         67.49        92.85 o
  15  10   2         38.82        106.70        63.26 o
 -16  11   2        135.12        159.26        54.44 o
 -15  11   2        641.34        726.14        47.66 o
 -14  11   2        474.11        642.17        61.93 o
 -13  11   2         77.28         33.74        28.49 o
 -12  11   2       1213.01       1135.93        55.05 o
 -11  11   2       1996.56       2164.44        63.50 o
 -10  11   2         92.46         72.92        26.70 o
  -9  11   2       1223.44       1084.42        42.90 o
  -8  11   2       7349.96       7426.35       242.79 o
  -7  11   2       7471.50       8230.36       102.52 o
  -6  11   2        308.44        103.93        21.68 o
  -5  11   2       5291.67       5617.61        77.79 o
  -4  11   2       2575.87       2866.31        44.15 o
  -3  11   2      15767.66      16312.79       152.03 o
  -2  11   2      25629.39      26003.10       228.42 o
  -1  11   2       7721.56       6820.43        70.32 o
   0  11   2         77.47        241.51        16.44 o
   1  11   2      10113.42      10058.82       109.28 o
   2  11   2       6248.36       5909.39        65.14 o
   3  11   2         12.61        168.30        22.44 o
   4  11   2       3315.72       2898.51        75.33 o
   5  11   2       7210.22       7465.42       104.61 o
   6  11   2       1703.94       1810.21        49.43 o
   7  11   2      11552.85      11779.63       141.90 o
   8  11   2      15913.86      16155.98       332.25 o
   9  11   2       1256.30       1231.16        58.66 o
  10  11   2          3.70        160.77        27.19 o
  11  11   2         37.87         37.67        24.79 o
  12  11   2        133.38         96.03        31.27 o
  13  11   2        825.43        734.22        56.18 o
  14  11   2       1973.87       2279.91       101.11 o
  15  11   2        700.53        792.52        76.12 o
 -16  12   2        600.40        748.39        65.18 o
 -15  12   2        298.35        359.24        45.06 o
 -14  12   2         80.06         83.43        41.64 o
 -13  12   2        669.71        680.13        37.95 o
 -12  12   2          3.08          0.55        30.23 o
 -11  12   2        523.85        395.90        31.75 o
 -10  12   2       1898.79       1961.72        75.83 o
  -9  12   2       1421.06       1560.90        85.52 o
  -8  12   2         55.04         12.94        24.00 o
  -7  12   2       2504.30       2385.03        65.42 o
  -6  12   2       3404.11       3882.16        62.27 o
  -5  12   2         15.90        -26.34        26.34 o
  -4  12   2       6106.67       6014.61        82.28 o
  -3  12   2       6301.04       7130.49       115.84 o
  -2  12   2        133.91        107.93        15.84 o
  -1  12   2      12513.87      12987.08       137.36 o
   0  12   2      15145.54      16443.85       162.67 o
   1  12   2        669.34        512.02        21.96 o
   2  12   2       1025.00        832.79        26.25 o
   3  12   2         13.12         43.60        14.99 o
   4  12   2         86.58        219.93        14.84 o
   5  12   2       2025.40       1681.62        59.13 o
   6  12   2       3659.79       3583.03        77.99 o
   7  12   2       1401.01       1218.17        47.42 o
   8  12   2       1381.39       1552.50       104.08 o
   9  12   2        801.27        622.90        74.20 o
  10  12   2       1798.76       1581.35        76.41 o
  11  12   2        190.05        122.00        30.99 o
  12  12   2       1102.19       1066.62        40.53 o
  13  12   2       1771.99       1774.63        82.48 o
  14  12   2          2.98         72.88        46.57 o
  15  12   2        564.27        667.89       109.10 o
 -15  13   2         96.21        184.14        40.27 o
 -14  13   2        506.99        585.10        55.69 o
 -13  13   2          8.21        -11.66        36.39 o
 -12  13   2       1855.23       1850.43        72.13 o
 -11  13   2       1926.38       1576.26        77.70 o
 -10  13   2        170.76         78.93        33.64 o
  -9  13   2       1853.10       1477.22       102.26 o
  -8  13   2       3372.17       3682.00        57.13 o
  -7  13   2        236.44        331.89        24.97 o
  -6  13   2         65.89          4.59        34.30 o
  -5  13   2       2188.90       1960.64        41.67 o
  -4  13   2        826.46        785.05        28.27 o
  -3  13   2       1898.77       1794.92        32.70 o
  -2  13   2      14593.16      14843.63       168.12 o
  -1  13   2       1946.91       2057.66        42.44 o
   0  13   2       1367.02       1546.04        54.13 o
   1  13   2       5092.67       4826.44        74.03 o
   2  13   2       2204.99       1985.47        36.67 o
   3  13   2         86.77         33.10        16.07 o
   4  13   2       3201.51       2652.10        86.91 o
   5  13   2       1717.84       1628.77        34.42 o
   6  13   2        195.23        162.77        18.82 o
   7  13   2       1595.92       1299.05        53.36 o
   8  13   2       8086.55       8879.32       178.87 o
   9  13   2       1870.15       1756.37        87.01 o
  10  13   2       1448.33       1365.11        43.29 o
  11  13   2       1022.69       1064.43        49.24 o
  12  13   2        143.14        134.53        31.47 o
  13  13   2        848.88        895.44        72.40 o
  14  13   2        961.59       1240.77        65.08 o
 -15  14   2        806.09        744.56        50.57 o
 -14  14   2         54.91        123.52        35.85 o
 -13  14   2       1543.55       1695.62        85.28 o
 -12  14   2        218.54        237.95        29.13 o
 -11  14   2       1937.65       1894.91        55.89 o
 -10  14   2       6326.72       6906.46       117.28 o
  -9  14   2       6064.01       6613.13       114.46 o
  -8  14   2        315.86        325.08        30.36 o
  -7  14   2       1123.18       1021.27        39.71 o
  -6  14   2       1994.55       1859.45        47.30 o
  -5  14   2        244.60        163.52        23.93 o
  -4  14   2       8790.74       8632.03       114.33 o
  -3  14   2       4816.83       4726.56        56.35 o
  -2  14   2         85.78         89.23        17.74 o
  -1  14   2        933.29        506.37        19.94 o
   0  14   2       7111.22       7123.25       101.12 o
   1  14   2       5563.65       5422.86        81.74 o
   2  14   2         14.45        -12.89        21.01 o
   3  14   2       1206.08        958.21        26.17 o
   4  14   2         45.21          8.14        15.53 o
   5  14   2       3866.61       3732.93       100.25 o
   6  14   2       5496.35       5816.69        85.50 o
   7  14   2       4243.27       3946.80        87.08 o
   8  14   2        149.40        170.31        31.91 o
   9  14   2       1089.88        950.05        50.94 o
  10  14   2       1565.06       1594.89        55.69 o
  11  14   2         16.82         17.15        32.14 o
  12  14   2       1802.86       1677.24        49.98 o
  13  14   2        947.64       1205.62        80.37 o
  14  14   2        159.38        104.82        51.58 o
 -15  15   2        166.03        178.34        43.53 o
 -14  15   2         15.96          8.93        38.96 o
 -13  15   2        105.21         47.17        39.58 o
 -12  15   2          5.22         37.24        30.29 o
 -11  15   2          2.14         20.52        31.96 o
 -10  15   2        179.55        184.62        47.52 o
  -9  15   2         97.40         60.98        36.67 o
  -8  15   2       2440.41       2516.88        59.98 o
  -7  15   2          8.36          9.37        37.76 o
  -6  15   2       2983.01       2800.09        74.94 o
  -5  15   2       2272.25       1999.51        42.30 o
  -4  15   2       2918.26       2877.13        47.59 o
  -3  15   2          1.41         15.70        17.41 o
  -2  15   2        567.76        495.91        23.65 o
  -1  15   2        195.65        139.01        16.86 o
   0  15   2       1020.37        865.05        28.58 o
   1  15   2        459.84        543.58        25.13 o
   2  15   2       1381.36       1289.09        33.62 o
   3  15   2        138.14        136.71        19.74 o
   4  15   2       1946.15       1814.37        61.98 o
   5  15   2         64.03         67.25        19.03 o
   6  15   2        113.81         39.08        34.34 o
   7  15   2         26.85         -3.57        37.46 o
   8  15   2       1021.23       1021.98        44.36 o
   9  15   2        168.14         69.74        28.48 o
  10  15   2          2.35         58.97        30.72 o
  11  15   2         87.90        252.29        34.78 o
  12  15   2         37.70        128.42        44.00 o
  13  15   2          8.57        -26.55        45.91 o
  14  15   2        170.06        118.55        51.26 o
 -14  16   2        205.25        227.65        41.34 o
 -13  16   2       1381.73       1546.50        66.31 o
 -12  16   2        556.57        545.77        38.89 o
 -11  16   2        735.97        738.76        44.43 o
 -10  16   2       4390.69       4809.79        95.78 o
  -9  16   2       3700.93       3834.96       124.73 o
  -8  16   2        480.00        445.75        33.94 o
  -7  16   2        867.48        974.24        45.41 o
  -6  16   2       3374.34       3401.79        68.14 o
  -5  16   2        140.93         92.99        40.23 o
  -4  16   2       4522.61       4367.94        79.29 o
  -3  16   2       8887.97       9017.69       105.75 o
  -2  16   2       2354.92       2287.49        40.69 o
  -1  16   2       5288.69       5729.09        63.09 o
   0  16   2      19795.29      21071.31       220.61 o
   1  16   2       2853.92       2821.57        44.53 o
   2  16   2       1251.16       1216.71        35.05 o
   3  16   2       3732.17       3535.21        59.98 o
   4  16   2       1420.16        950.74        44.14 o
   5  16   2       1418.04       1478.64        92.74 o
   6  16   2      10056.15      10482.73       139.04 o
   7  16   2       2134.87       2231.77        77.01 o
   8  16   2         39.87         96.45        32.38 o
   9  16   2       2750.77       2585.29        59.15 o
  10  16   2       1354.28       1469.79        45.37 o
  11  16   2         91.37         60.59        37.15 o
  12  16   2       1208.80       1264.85        57.10 o
  13  16   2        466.71        544.08        47.67 o
 -14  17   2        354.86        414.83        44.92 o
 -13  17   2        162.27        203.88        39.43 o
 -12  17   2         11.96         21.71        35.81 o
 -11  17   2          0.23         35.46        32.21 o
 -10  17   2          1.22        -18.91        44.90 o
  -9  17   2         52.33        -10.66        38.20 o
  -8  17   2        222.75        256.17        31.31 o
  -7  17   2         85.08         89.35        34.88 o
  -6  17   2        102.11        174.12        74.79 o
  -5  17   2       2985.03       3036.76        60.45 o
  -4  17   2       2694.85       2249.50        60.36 o
  -3  17   2       1769.07       1744.13        40.28 o
  -2  17   2       1306.88       1125.32        43.00 o
  -1  17   2        433.17        387.47        21.51 o
   0  17   2        476.59        395.38        35.02 o
   1  17   2        713.58        584.75        25.69 o
   2  17   2         90.55        103.42        21.05 o
   3  17   2          7.28         72.30        24.44 o
   4  17   2        167.33        127.20        22.22 o
   5  17   2       1652.46       1400.76        56.36 o
   6  17   2        748.88        557.24        34.02 o
   7  17   2       1385.07       1381.72        51.89 o
   8  17   2        101.70         84.60        33.16 o
   9  17   2          5.84        -12.33        31.97 o
  10  17   2        718.54        844.92        52.59 o
  11  17   2        112.57        227.94        34.97 o
  12  17   2          0.24         -1.65        44.42 o
  13  17   2          7.43         -6.79        48.41 o
 -14  18   2        158.94        197.31        42.66 o
 -13  18   2        847.98        963.11        47.60 o
 -12  18   2        453.08        413.42        40.96 o
 -11  18   2        494.85        446.06        44.09 o
 -10  18   2       1167.26       1171.05        50.73 o
  -9  18   2       1145.75       1113.73        40.63 o
  -8  18   2          8.95        -28.51        28.51 o
  -7  18   2       1225.40       1421.24        67.70 o
  -6  18   2       1655.77       1523.49        51.38 o
  -5  18   2         65.09        -34.49        41.38 o
  -4  18   2       5912.15       6437.72       136.72 o
  -3  18   2       5310.40       5452.08        74.91 o
  -2  18   2        608.76        418.93        21.88 o
  -1  18   2       3788.83       4150.72        56.39 o
   0  18   2       8513.31       8756.67        98.60 o
   1  18   2        935.90        772.49        31.71 o
   2  18   2       1874.30       1825.79        41.31 o
   3  18   2       9404.62       9820.91       122.80 o
   4  18   2       1405.16       1234.87        36.49 o
   5  18   2       3541.87       3166.47        72.22 o
   6  18   2       4595.07       4309.84       120.93 o
   7  18   2       1859.39       1975.71        59.57 o
   8  18   2        327.25        321.31        42.13 o
   9  18   2       1787.90       1906.67        65.73 o
  10  18   2       1148.19       1160.14        51.00 o
  11  18   2         26.42         38.67        34.18 o
  12  18   2       1142.72       1324.87        60.05 o
  13  18   2        328.33        353.76        52.52 o
 -13  19   2         21.97         20.43        39.87 o
 -12  19   2        176.20        143.27        38.77 o
 -11  19   2        932.73       1009.06        55.83 o
 -10  19   2        495.27        463.39        45.30 o
  -9  19   2         16.87        -34.31        34.31 o
  -8  19   2        402.43        509.08        33.01 o
  -7  19   2        700.75        632.72        61.09 o
  -6  19   2        635.70        576.53        78.83 o
  -5  19   2        368.14        195.28        36.46 o
  -4  19   2         43.89        -48.91        48.91 o
  -3  19   2       1330.52        980.02        58.26 o
  -2  19   2       3680.06       3784.62        62.42 o
  -1  19   2       4592.75       4580.00        63.31 o
   0  19   2       1005.40        940.50        31.04 o
   1  19   2         86.55        111.59        23.80 o
   2  19   2        421.29        347.09        28.00 o
   3  19   2          3.06        -19.66        28.88 o
   4  19   2       1473.66       1230.11        50.43 o
   5  19   2        294.38        282.16        60.64 o
   6  19   2         23.51        -35.96        42.52 o
   7  19   2        119.86        103.14        48.24 o
   8  19   2        504.34        457.81        48.40 o
   9  19   2        248.15        277.41        49.37 o
  10  19   2         56.68        -24.07        36.97 o
  11  19   2         34.17        -21.09        35.44 o
  12  19   2          2.74         29.35        44.51 o
 -13  20   2        785.76        831.19        59.82 o
 -12  20   2        446.07        422.30        48.47 o
 -11  20   2         14.30         -2.16        39.77 o
 -10  20   2        385.85        411.87        39.74 o
  -9  20   2        495.94        457.40        37.32 o
  -8  20   2        363.89        234.25        57.31 o
  -7  20   2       5213.47       5609.07       109.16 o
  -6  20   2       1546.52       1543.16        67.10 o
  -5  20   2        176.95        156.77        39.69 o
  -4  20   2       1451.78       1530.26        52.43 o
  -3  20   2       1290.14       1119.67        37.35 o
  -2  20   2          3.32         48.00        26.07 o
  -1  20   2       1590.89       1239.41        40.25 o
   0  20   2       2673.83       2495.07        48.43 o
   1  20   2         42.29         36.53        28.83 o
   2  20   2       2198.95       2091.68        59.04 o
   3  20   2       2181.82       2293.64        60.06 o
   4  20   2       1632.58       1595.85       125.87 o
   5  20   2         12.51          6.03        42.82 o
   6  20   2       3059.37       2758.94       126.46 o
   7  20   2        440.34        498.85        51.75 o
   8  20   2         75.83         47.95        52.62 o
   9  20   2       1273.39       1414.79        70.65 o
  10  20   2        679.14        649.57        48.21 o
  11  20   2          3.95        -32.97        39.76 o
  12  20   2        284.32        289.65        54.38 o
 -12  21   2        415.91        401.93        48.06 o
 -11  21   2       1461.99       1780.57        59.70 o
 -10  21   2        546.03        497.55        42.30 o
  -9  21   2        570.73        544.56        39.22 o
  -8  21   2       2733.37       2846.62        86.26 o
  -7  21   2       1710.13       1635.26        65.14 o
  -6  21   2         37.26        -28.44        41.54 o
  -5  21   2        125.47         65.77        43.08 o
  -4  21   2         28.04        -40.52        40.52 o
  -3  21   2        641.77        726.30        53.20 o
  -2  21   2       1911.05       1861.46        45.17 o
  -1  21   2       3694.98       3626.29        88.17 o
   0  21   2       1046.73       1142.41        45.89 o
   1  21   2        458.87        477.51        33.30 o
   2  21   2       1132.15        978.20        38.32 o
   3  21   2         26.30        -28.19        28.19 o
   4  21   2          7.36         73.95        31.52 o
   5  21   2        292.88        195.77        47.41 o
   6  21   2         43.21        -50.10        50.10 o
   7  21   2        629.26        602.32        56.12 o
   8  21   2        954.01        824.85        66.07 o
   9  21   2         24.00        -37.18        53.45 o
  10  21   2        129.93        143.67        48.51 o
  11  21   2        185.35        261.31        44.40 o
 -12  22   2       1252.36       1345.85        66.08 o
 -11  22   2         89.85         -0.75        51.71 o
 -10  22   2        185.89        196.75        42.33 o
  -9  22   2         49.63        -13.59        39.27 o
  -8  22   2        324.58        173.84        62.00 o
  -7  22   2        812.45        642.25        86.21 o
  -6  22   2       1066.50       1175.70        77.04 o
  -5  22   2        500.82        418.67        61.51 o
  -4  22   2       1188.66       1393.63        70.90 o
  -3  22   2       2910.57       2754.35        57.59 o
  -2  22   2          7.06        -28.65        28.65 o
  -1  22   2       1329.41       1661.81        71.06 o
   0  22   2        324.50        318.08        33.79 o
   1  22   2        384.53        427.31        46.33 o
   2  22   2       2598.13       2337.73        49.04 o
   3  22   2       2332.20       2422.69        77.22 o
   4  22   2        745.73        727.84        48.80 o
   5  22   2         59.14        -38.48        38.48 o
   6  22   2         39.90        -25.57        43.88 o
   7  22   2         35.35         -9.93        43.28 o
   8  22   2        153.87        186.07        47.14 o
   9  22   2        191.71        243.20        54.81 o
  10  22   2        712.44        720.61        57.81 o
  11  22   2         13.66         -5.91        47.85 o
 -11  23   2        919.95       1111.31        66.27 o
 -10  23   2          5.87        -54.76        54.76 o
  -9  23   2        291.60        291.58        51.45 o
  -8  23   2       1411.02       1414.37        75.46 o
  -7  23   2         28.28       -101.62       101.62 o
  -6  23   2       1321.55       1297.90        85.23 o
  -5  23   2       3431.41       3816.73        95.35 o
  -4  23   2        797.62        788.00        45.29 o
  -3  23   2        978.30        848.41        44.67 o
  -2  23   2       1897.52       2001.32        50.13 o
  -1  23   2        160.15         37.04        36.25 o
   0  23   2         52.93         49.25        27.08 o
   1  23   2       1339.46       1297.71        39.68 o
   2  23   2       1195.68       1032.03        36.69 o
   3  23   2         28.60        -28.78        28.78 o
   4  23   2       1972.86       2228.63        64.84 o
   5  23   2       2615.04       2502.73        90.50 o
   6  23   2        439.05        282.09        47.74 o
   7  23   2        538.65        457.71        43.62 o
   8  23   2        674.68        655.05        54.34 o
   9  23   2        100.36         36.04        54.55 o
  10  23   2        115.72        141.96        52.26 o
 -10  24   2         26.08         29.09        56.05 o
  -9  24   2          0.07        -49.96        49.96 o
  -8  24   2        201.86         23.70        69.25 o
  -7  24   2        887.72        717.67        71.02 o
  -6  24   2        369.05        273.45        65.31 o
  -5  24   2        141.79         15.38        63.75 o
  -4  24   2         13.68         34.22        52.62 o
  -3  24   2        113.07         -0.33        34.03 o
  -2  24   2        196.79        192.91        35.11 o
  -1  24   2          2.48        -29.33        29.33 o
   0  24   2         16.57          6.33        29.34 o
   1  24   2        444.17        404.76        41.04 o
   2  24   2        232.41        249.17        30.86 o
   3  24   2        730.78        615.08        38.07 o
   4  24   2        627.12        579.71        55.29 o
   5  24   2          0.11         50.04        52.96 o
   6  24   2         29.44         34.15        48.54 o
   7  24   2        214.51        152.87        48.47 o
   8  24   2        459.84        505.36        59.71 o
   9  24   2        113.70        130.65        55.73 o
  -9  25   2         71.83         82.73        51.31 o
  -8  25   2        335.49        412.87        56.81 o
  -7  25   2          1.65        -52.84        52.84 o
  -6  25   2        906.48        893.25        57.31 o
  -5  25   2       1408.61       1623.55        66.21 o
  -4  25   2       1030.15        871.51        43.44 o
  -3  25   2         41.67          4.09        34.62 o
  -2  25   2        415.70        284.25        35.63 o
  -1  25   2        542.91        674.21        36.83 o
   0  25   2        533.58        638.57        34.68 o
   1  25   2       2949.87       3313.50        58.58 o
   2  25   2       1639.61       1619.03        42.86 o
   3  25   2        120.18         83.90        35.74 o
   4  25   2       1171.21       1317.56        51.22 o
   5  25   2       2668.35       2798.62       106.79 o
   6  25   2         64.72         21.77        45.63 o
   7  25   2        814.23        767.07        53.74 o
   8  25   2        503.65        830.80        53.56 o
  -8  26   2         13.28        -18.88        49.41 o
  -7  26   2          7.80        -47.27        47.27 o
  -6  26   2          7.88        -43.71        43.71 o
  -5  26   2        118.09        114.04        49.28 o
  -4  26   2         29.98        -47.45        47.45 o
  -3  26   2         74.32         93.42        38.36 o
  -2  26   2        189.52         84.06        37.41 o
  -1  26   2        102.55         14.35        35.78 o
   0  26   2         19.93        -42.85        42.85 o
   1  26   2          1.68          7.35        36.29 o
   2  26   2         10.23        -39.93        39.93 o
   3  26   2          8.50        -38.65        38.65 o
   4  26   2        104.97        105.18        50.41 o
   5  26   2         58.43        -46.19        46.19 o
   6  26   2         17.45         12.16        51.86 o
   7  26   2         46.44        -16.52        52.13 o
   8  26   2         18.02        -35.38        45.94 o
  -7  27   2        332.26        292.64        53.60 o
  -6  27   2        448.85        446.47        54.36 o
  -5  27   2       1462.27       1716.91        73.12 o
  -4  27   2        532.14        458.29        59.90 o
  -3  27   2          8.92        -38.96        47.53 o
  -2  27   2        578.04        567.30        45.22 o
  -1  27   2        379.34        463.43        44.06 o
   0  27   2         40.97         15.61        37.82 o
   1  27   2       1597.32       1883.03        61.55 o
   2  27   2       1475.95       1710.21        73.62 o
   3  27   2          0.01          0.60        43.47 o
   4  27   2       1570.02       1804.96        63.88 o
   5  27   2       1216.36       1311.25        69.71 o
   6  27   2         60.74         19.37        52.20 o
  -6  28   2        209.23        149.64        52.74 o
  -5  28   2         11.49        -13.48        56.38 o
  -4  28   2         64.16         98.34        54.93 o
  -3  28   2        755.54        850.44        68.91 o
  -2  28   2        121.50         94.53        41.40 o
  -1  28   2         82.09         78.72        40.60 o
   0  28   2         92.41         98.47        41.29 o
   1  28   2         14.19        -45.99        45.99 o
   2  28   2        483.31        417.62        46.26 o
   3  28   2        534.03        637.80        62.31 o
   4  28   2        199.76        166.94        47.20 o
   5  28   2         22.17        -53.48        53.48 o
  -4  29   2        158.29        136.30        59.47 o
  -3  29   2         12.01         -7.06        56.68 o
  -2  29   2        116.40        172.93        58.05 o
  -1  29   2        105.67         91.04        45.82 o
   0  29   2         33.84         56.00        50.59 o
   1  29   2        317.80        271.20        48.33 o
   2  29   2        495.75        684.09        54.76 o
   3  29   2          0.39        -21.39        45.14 o
 -17   1   3        221.23        208.28        51.43 o
 -16   1   3        700.22        698.51        68.89 o
 -15   1   3        720.26        719.60        70.26 o
 -14   1   3       2803.35       3026.95        73.30 o
 -13   1   3       9846.75      11072.20       133.10 o
 -12   1   3       2882.19       2651.04        54.56 o
 -11   1   3          5.87        -14.85        21.23 o
 -10   1   3       4831.76       5014.93        66.83 o
  -9   1   3       2046.45       2092.69        51.25 o
  -8   1   3       2912.57       3133.38        51.97 o
  -7   1   3      12044.94      10867.62        99.16 o
  -6   1   3      13014.80      12828.66       123.40 o
  -5   1   3       4756.71       4927.48        52.08 o
  -4   1   3      75079.16      75953.16       599.28 o
  -3   1   3      37972.42      38440.15       470.37 o
  -2   1   3       4271.66       4487.28        48.15 o
  -1   1   3       3452.38       3344.96        34.13 o
   0   1   3       6579.11       6484.97        82.31 o
   1   1   3      36047.64      37049.46       466.72 o
   2   1   3      13004.05      12703.31       254.31 o
   3   1   3     101140.12      96340.50       998.99 o
   4   1   3      19660.30      19885.23       203.68 o
   5   1   3       7051.97       5945.99        61.18 o
   6   1   3       9581.13       9294.29       103.16 o
   7   1   3       1587.14       1438.54        51.09 o
   8   1   3       1423.37       1106.32        39.48 o
   9   1   3       6670.36       6274.24       107.73 o
  10   1   3       2057.67       2055.35        78.91 o
  11   1   3       1827.32       1666.09        44.68 o
  12   1   3       6093.10       6448.81       218.39 o
  13   1   3       2966.27       3061.83       115.31 o
  14   1   3        156.88        224.04        50.01 o
  15   1   3       1160.54       1220.23        77.82 o
  16   1   3        785.49       1072.57        62.28 o
 -17   2   3         17.96         24.96        62.57 o
 -16   2   3         32.85          8.85        78.50 o
 -15   2   3        836.48        706.96        66.40 o
 -14   2   3        209.88        194.74        83.83 o
 -13   2   3       1248.47       1326.47       109.03 o
 -12   2   3       2034.04       1531.50        34.12 o
 -11   2   3       3723.85       3603.23        57.15 o
 -10   2   3         20.98          4.50        15.86 o
  -9   2   3        487.83        427.99        23.20 o
  -8   2   3        232.66        208.64        18.02 o
  -7   2   3       2893.08       3237.83        41.96 o
  -6   2   3      14173.54      13874.77       112.39 o
  -5   2   3       7910.48       7747.75       109.79 o
  -4   2   3       1013.14       1108.32        25.19 o
  -3   2   3       3500.88       3605.72        43.21 o
  -2   2   3     113170.43     112022.59      1040.94 o
  -1   2   3       1564.58       1996.18        24.10 o
   0   2   3        224.38        324.46        12.58 o
   1   2   3      60807.12      64155.95       666.49 o
   2   2   3       2784.55       2828.17        56.99 o
   3   2   3       1400.79       2378.50       107.76 o
   4   2   3       1471.28       1250.27        35.79 o
   5   2   3       9122.49       8339.48       125.88 o
   6   2   3      11907.52      12052.86       161.18 o
   7   2   3        163.12        182.27        23.29 o
   8   2   3       1354.20       1168.17        54.25 o
   9   2   3        150.53        235.50        54.19 o
  10   2   3        125.59         96.60        51.13 o
  11   2   3        669.53        478.34        39.65 o
  12   2   3        387.46        221.80        40.57 o
  13   2   3         50.28          2.83        53.62 o
  14   2   3        979.87       1180.03        84.18 o
  15   2   3        353.73        559.06        88.69 o
  16   2   3        298.79        536.33        58.30 o
 -17   3   3        527.27        575.95        79.88 o
 -16   3   3       1361.35       1447.11        82.35 o
 -15   3   3        101.05         81.23        53.38 o
 -14   3   3       2308.91       2227.63        69.98 o
 -13   3   3       5077.48       4913.07       123.15 o
 -12   3   3       1887.28       1341.33        61.41 o
 -11   3   3        170.68         50.92        18.54 o
 -10   3   3       2437.78       2172.78        45.23 o
  -9   3   3       5822.84       6082.13       107.73 o
  -8   3   3       2049.16       2040.37        47.70 o
  -7   3   3      19061.17      20138.52       180.92 o
  -6   3   3       6966.63       6481.46        65.15 o
  -5   3   3          6.62          7.41         9.89 o
  -4   3   3      44299.13      44661.87       394.68 o
  -3   3   3      29710.55      29227.23       289.98 o
  -2   3   3       9008.57       9782.78       100.13 o
  -1   3   3       3593.94       3637.38        49.97 o
   0   3   3      24024.70      24682.27       279.09 o
   1   3   3       7308.86       7923.89        93.16 o
   2   3   3       9427.72       9089.85       123.17 o
   3   3   3      13745.89      13974.12       150.92 o
   4   3   3        368.64        341.97        17.70 o
   5   3   3      14444.32      13970.02       137.73 o
   6   3   3       8464.58       8186.98       159.88 o
   7   3   3       2175.58       1801.94        54.95 o
   8   3   3       2989.41       3006.24        73.65 o
   9   3   3      10959.11      11530.25       187.72 o
  10   3   3       5122.61       5741.18       126.83 o
  11   3   3        416.99        448.84        38.56 o
  12   3   3       1424.85       1188.67        57.75 o
  13   3   3       1805.77       1718.19        53.67 o
  14   3   3         73.24        252.75        65.81 o
  15   3   3        268.18        295.95        67.03 o
  16   3   3        620.55        668.03        63.68 o
 -17   4   3        476.68        503.19        80.86 o
 -16   4   3         67.06         60.23        78.62 o
 -15   4   3       1289.13       1406.69        71.64 o
 -14   4   3        497.53        432.08        55.69 o
 -13   4   3         24.36         33.88        37.13 o
 -12   4   3        453.74        202.14        29.60 o
 -11   4   3       2436.69       2385.62        75.48 o
 -10   4   3       2418.78       2200.22        35.88 o
  -9   4   3       1429.95       1338.30        37.17 o
  -8   4   3       3036.62       2844.11        64.21 o
  -7   4   3        898.11        895.95        26.83 o
  -6   4   3       1184.68        781.00        21.07 o
  -5   4   3      20535.56      20199.15       187.53 o
  -4   4   3      20611.04      20825.90       209.65 o
  -3   4   3       3892.75       4297.76        59.14 o
  -2   4   3       9115.45       9184.16       124.10 o
  -1   4   3       2020.16       2163.39        37.90 o
   0   4   3      21147.38      22660.36       340.56 o
   1   4   3       7708.84       7178.82       105.40 o
   2   4   3       1444.51       1345.13        30.22 o
   3   4   3      10826.33      10563.46       126.01 o
   4   4   3      10062.18       9709.44       104.27 o
   5   4   3      12454.50      12487.08       129.09 o
   6   4   3       7916.28       7905.07       160.90 o
   7   4   3        859.99        628.20        59.76 o
   8   4   3       3209.22       3375.85        87.02 o
   9   4   3          2.28        -24.79        28.70 o
  10   4   3       1907.50       1826.63       104.57 o
  11   4   3       3972.24       3706.31       213.01 o
  12   4   3        735.26        723.15        68.59 o
  13   4   3        129.03        174.52        36.43 o
  14   4   3       1416.78       1626.88        66.55 o
  15   4   3       1207.52       1307.16        77.85 o
  16   4   3          4.67         83.86        71.30 o
 -17   5   3         59.13        110.31        76.20 o
 -16   5   3        556.21        784.24        96.71 o
 -15   5   3        342.00        483.47        48.29 o
 -14   5   3        407.62        207.40        42.82 o
 -13   5   3        199.72        140.83        29.23 o
 -12   5   3         28.07        -24.50        24.50 o
 -11   5   3          2.53        -32.90        32.90 o
 -10   5   3       2089.71       1959.35        59.69 o
  -9   5   3       3333.45       3290.23        83.37 o
  -8   5   3        331.24        221.23        44.25 o
  -7   5   3      14651.97      14535.32       189.31 o
  -6   5   3      17822.75      18990.46       195.04 o
  -5   5   3        180.56         96.30        11.14 o
  -4   5   3       9717.42       9389.10        92.92 o
  -3   5   3       2840.06       3317.92       100.15 o
  -2   5   3      45648.86      46204.84       456.96 o
  -1   5   3      19155.64      20001.63       224.07 o
   0   5   3      39037.14      38504.36       431.03 o
   1   5   3       2655.10       3233.26       176.03 o
   2   5   3       8620.62       8514.86       106.95 o
   3   5   3       2017.84       1617.63        42.54 o
   4   5   3       6314.77       6499.34        91.58 o
   5   5   3       1595.04       2114.87        48.12 o
   6   5   3       4428.34       4245.51        71.60 o
   7   5   3        695.63        503.58        37.11 o
   8   5   3        575.48        430.64        53.77 o
   9   5   3       6187.19       5973.64       145.75 o
  10   5   3       2163.55       1777.59       129.96 o
  11   5   3        269.45        160.07        60.80 o
  12   5   3        354.88        350.65        42.47 o
  13   5   3         75.53         63.22        34.33 o
  14   5   3         29.76        181.46        73.95 o
  15   5   3        541.69        760.15        64.24 o
  16   5   3        765.78       1001.75        70.82 o
 -17   6   3         36.50        -38.97        74.98 o
 -16   6   3          8.81         89.07        60.07 o
 -15   6   3       1777.13       1851.98        68.20 o
 -14   6   3       1982.44       2180.31        96.19 o
 -13   6   3        296.88        292.77        28.91 o
 -12   6   3       1911.42       1733.80        48.78 o
 -11   6   3      12454.21      13934.08       259.93 o
 -10   6   3        843.11        661.08        28.91 o
  -9   6   3       1695.72       1459.96        58.41 o
  -8   6   3       4355.95       4238.87        85.43 o
  -7   6   3        519.35        481.82        30.18 o
  -6   6   3      31623.11      33474.80       325.30 o
  -5   6   3      12455.35      11962.01       111.96 o
  -4   6   3       7194.51       7112.60        77.04 o
  -3   6   3        266.07        632.05        19.87 o
  -2   6   3      19148.48      18822.90       216.72 o
  -1   6   3       1426.57       1882.52        55.79 o
   0   6   3        886.81       1020.23        22.47 o
   1   6   3      66455.66      66258.83       735.11 o
   2   6   3      13881.47      13624.25       201.70 o
   3   6   3      19229.94      21405.66       217.13 o
   4   6   3       3743.79       3009.77        51.45 o
   5   6   3       2626.84       1771.65        50.30 o
   6   6   3       2526.79       2338.78        50.78 o
   7   6   3       2448.96       2211.29        42.79 o
   8   6   3       5641.98       5767.29        98.01 o
   9   6   3         79.34        122.25        22.11 o
  10   6   3       3199.67       2884.66        92.95 o
  11   6   3       4585.99       4420.63       207.04 o
  12   6   3        282.09        302.99        33.30 o
  13   6   3        278.16        241.47        38.74 o
  14   6   3       1326.29       1525.95        84.52 o
  15   6   3        231.38        428.87        53.13 o
 -17   7   3        314.93        405.50        73.16 o
 -16   7   3        649.93        811.25        62.66 o
 -15   7   3        118.11        199.36        57.46 o
 -14   7   3         99.02         81.14        33.39 o
 -13   7   3          6.52         18.38        27.63 o
 -12   7   3         15.52         29.36        25.96 o
 -11   7   3        376.84        149.71        40.34 o
 -10   7   3        507.34        361.59        24.71 o
  -9   7   3        191.11        161.28        27.11 o
  -8   7   3          5.91        -17.30        21.11 o
  -7   7   3        655.35        380.42        42.93 o
  -6   7   3        953.65       1189.48        41.18 o
  -5   7   3        234.69        479.39        18.36 o
  -4   7   3         28.29         63.74        14.91 o
  -3   7   3       4482.92       4235.49        50.18 o
  -2   7   3       2422.79       2949.67       103.35 o
  -1   7   3       8447.07       9377.03       178.24 o
   0   7   3       6012.47       5602.20        71.29 o
   1   7   3        631.72        797.23        19.07 o
   2   7   3       1782.86       2334.29        37.49 o
   3   7   3       1221.74       1374.42        77.41 o
   4   7   3       1412.64       1239.33        36.92 o
   5   7   3       6192.21       7101.92        87.39 o
   6   7   3        639.50        532.46        22.48 o
   7   7   3         49.16         67.45        19.05 o
   8   7   3       1879.80       1778.50        38.55 o
   9   7   3       2582.82       1981.04        54.10 o
  10   7   3        615.65        630.06        51.26 o
  11   7   3        321.05        326.41        74.23 o
  12   7   3          1.49          2.23        32.23 o
  13   7   3          5.93         16.00        32.57 o
  14   7   3        230.79        337.61       114.39 o
  15   7   3        421.37        558.61        55.05 o
 -17   8   3       1486.67       2004.10       126.60 o
 -16   8   3         78.96         89.26        52.35 o
 -15   8   3       1864.77       2405.54        71.51 o
 -14   8   3       1454.34       1442.99        79.80 o
 -13   8   3        161.27        116.51        28.87 o
 -12   8   3       7891.27       8438.01       216.49 o
 -11   8   3       9349.79      10050.26       147.51 o
 -10   8   3         63.26         57.69        23.39 o
  -9   8   3       5475.88       5588.67        97.90 o
  -8   8   3       4923.96       4960.36        81.82 o
  -7   8   3        810.26        567.60        43.09 o
  -6   8   3        157.39        140.52        16.07 o
  -5   8   3       2307.52       1760.30        38.29 o
  -4   8   3       3794.80       3552.10        58.95 o
  -3   8   3         15.31         54.46        12.78 o
  -2   8   3      38126.54      39613.18       395.57 o
  -1   8   3      29150.94      30706.45       326.93 o
   0   8   3       5092.26       5434.25        71.53 o
   1   8   3      15318.82      14585.99       160.55 o
   2   8   3       5080.26       5418.60        72.10 o
   3   8   3        772.88        987.66        30.78 o
   4   8   3       9495.31      10700.98       116.54 o
   5   8   3      13608.27      14828.55       149.43 o
   6   8   3        147.84        109.66        17.43 o
   7   8   3       7773.79       7526.43        94.47 o
   8   8   3       7821.29       8806.77       127.67 o
   9   8   3        368.21        389.04        26.67 o
  10   8   3       2331.06       2042.72        79.58 o
  11   8   3       4277.37       4484.88       174.06 o
  12   8   3        519.84        500.47        41.20 o
  13   8   3        772.24        610.32        49.69 o
  14   8   3       1670.80       1920.85        78.84 o
  15   8   3        801.33        955.65        66.85 o
 -16   9   3          1.22        -46.60        46.60 o
 -15   9   3          3.36         62.77        44.13 o
 -14   9   3          0.30        -31.24        44.67 o
 -13   9   3          2.02         58.74        28.14 o
 -12   9   3          9.28          7.70        32.83 o
 -11   9   3         98.61         -3.50        29.32 o
 -10   9   3          5.44         -3.40        23.56 o
  -9   9   3         72.89         63.51        26.14 o
  -8   9   3        165.89        128.75        26.29 o
  -7   9   3        380.15        306.98        22.63 o
  -6   9   3        843.07        742.78        24.01 o
  -5   9   3       1466.38       1122.29        24.99 o
  -4   9   3       1598.44       1549.12        30.46 o
  -3   9   3       3701.53       4030.57        56.98 o
  -2   9   3       2699.85       2695.18        35.98 o
  -1   9   3       1556.56       1618.68        27.18 o
   0   9   3        317.46        642.38        37.30 o
   1   9   3          2.92         39.24        12.65 o
   2   9   3       4675.76       4535.81        72.22 o
   3   9   3       3299.16       3765.42        77.69 o
   4   9   3       1253.66       1394.03        42.33 o
   5   9   3        189.34        277.02        17.65 o
   6   9   3       1126.96       1099.85        28.41 o
   7   9   3        565.30        402.85        23.05 o
   8   9   3        158.44         59.52        21.36 o
   9   9   3        465.12        373.78        23.89 o
  10   9   3       1090.19        905.42        58.52 o
  11   9   3       1479.12       1231.98        86.36 o
  12   9   3        689.56        694.74        36.91 o
  13   9   3        328.85        324.85        47.57 o
  14   9   3         92.91        220.15        56.94 o
  15   9   3        238.96        230.57        56.02 o
 -16  10   3         22.20        -43.56        43.56 o
 -15  10   3       1197.63       1172.76        57.18 o
 -14  10   3       1554.50       1548.95        79.41 o
 -13  10   3        462.78        404.68        32.11 o
 -12  10   3        982.83        988.41        37.31 o
 -11  10   3       2116.76       1781.12        61.11 o
 -10  10   3        617.94        443.43        34.94 o
  -9  10   3       8559.99       9234.45       125.97 o
  -8  10   3      18224.98      19019.59       242.32 o
  -7  10   3       6228.26       5950.85        79.44 o
  -6  10   3       7746.80       7928.95        94.91 o
  -5  10   3       8157.20       8249.02        93.90 o
  -4  10   3       3571.82       3666.27        46.23 o
  -3  10   3       5121.52       5308.44        66.77 o
  -2  10   3      11100.69      11700.32       145.05 o
  -1  10   3        487.22        344.35        17.55 o
   0  10   3       3468.33       3880.07        52.02 o
   1  10   3      14996.83      14219.72       158.99 o
   2  10   3      16862.21      16534.70       184.19 o
   3  10   3       5854.74       5751.51        86.06 o
   4  10   3       1964.15       2070.15        44.23 o
   5  10   3       2380.53       2043.04        45.61 o
   6  10   3        776.10        630.96        24.40 o
   7  10   3      10427.30      11294.41       125.72 o
   8  10   3      14681.73      16273.35       179.24 o
   9  10   3       1899.77       1673.22        55.38 o
  10  10   3        439.73        394.79        26.54 o
  11  10   3       2627.16       2598.53       102.12 o
  12  10   3        230.97        274.85        36.39 o
  13  10   3        785.55        646.67        53.80 o
  14  10   3       1217.38       1107.54        73.08 o
  15  10   3        178.98        276.52        56.32 o
 -16  11   3        122.48         95.20        54.84 o
 -15  11   3         40.34         64.90        46.01 o
 -14  11   3         81.25         60.29        41.51 o
 -13  11   3        230.17        238.59        35.83 o
 -12  11   3        229.86        120.68        26.00 o
 -11  11   3        132.46        211.99        38.56 o
 -10  11   3       1515.21       1380.64        43.72 o
  -9  11   3        506.27        510.68        36.59 o
  -8  11   3         91.82         16.13        28.72 o
  -7  11   3        477.16        512.03        24.88 o
  -6  11   3       2154.74       1840.06        36.13 o
  -5  11   3        629.40        421.72        21.93 o
  -4  11   3       3085.60       3080.02        43.63 o
  -3  11   3       1983.99       1968.82        43.26 o
  -2  11   3         55.71         92.12        16.53 o
  -1  11   3       6334.85       7759.08        83.08 o
   0  11   3       6064.85       6016.33        81.95 o
   1  11   3       1420.03       1615.50        29.64 o
   2  11   3         11.44         17.31        16.65 o
   3  11   3       6158.64       6281.42        84.60 o
   4  11   3        478.18        320.59        25.24 o
   5  11   3        632.50        511.90        21.54 o
   6  11   3        863.44        606.63        38.94 o
   7  11   3       1606.14       1301.83        34.19 o
   8  11   3       1186.54        898.32        56.01 o
   9  11   3        363.66        366.19        34.53 o
  10  11   3        847.71        650.11        34.05 o
  11  11   3        182.74        285.87        35.41 o
  12  11   3        416.19        434.29        43.38 o
  13  11   3       1247.82       1452.48        66.84 o
  14  11   3         37.16        124.49        57.70 o
  15  11   3        502.45        605.73        72.95 o
 -16  12   3         13.99         49.84        46.54 o
 -15  12   3        900.51        903.61        60.14 o
 -14  12   3       1234.88       1297.54        90.17 o
 -13  12   3         13.73        -32.13        32.13 o
 -12  12   3       1064.52        951.56        34.09 o
 -11  12   3        528.96        493.66        30.62 o
 -10  12   3         81.84         -0.18        36.11 o
  -9  12   3       1966.86       1843.88        78.89 o
  -8  12   3       4695.77       4437.58        72.73 o
  -7  12   3       2936.33       2653.32        42.45 o
  -6  12   3          8.18        -19.03        24.31 o
  -5  12   3       7768.77       7765.32        96.06 o
  -4  12   3       1088.66        888.57        25.88 o
  -3  12   3       3490.76       3290.73        45.82 o
  -2  12   3      11908.83      12108.84       123.83 o
  -1  12   3      11734.27      12535.86       231.17 o
   0  12   3        830.79       1007.53        41.42 o
   1  12   3      21182.38      21677.30       272.41 o
   2  12   3      15179.97      14449.84       180.89 o
   3  12   3        286.47        154.54        22.28 o
   4  12   3       2728.68       2772.66        55.81 o
   5  12   3         23.26         64.88        16.11 o
   6  12   3        303.08        255.61        22.98 o
   7  12   3       4772.95       4992.76        69.59 o
   8  12   3       9697.31       9962.50       193.52 o
   9  12   3        481.44        283.36        25.71 o
  10  12   3       1439.37       1107.87        54.40 o
  11  12   3       1825.80       1548.45        55.47 o
  12  12   3        562.03        624.64        57.41 o
  13  12   3        273.06        365.23        48.68 o
  14  12   3        325.69        340.81        90.72 o
 -15  13   3        518.39        459.89        42.90 o
 -14  13   3        455.84        493.17        50.84 o
 -13  13   3       1379.51       1284.98        54.50 o
 -12  13   3         59.13         34.06        26.22 o
 -11  13   3        623.73        605.22        32.65 o
 -10  13   3       3126.48       3093.51        67.28 o
  -9  13   3       1917.28       1712.45        61.23 o
  -8  13   3        307.98        341.45        36.99 o
  -7  13   3       4196.74       4735.88        77.99 o
  -6  13   3       5934.83       5646.70        72.68 o
  -5  13   3       1092.17       1167.02        28.99 o
  -4  13   3       4342.67       4388.87        61.27 o
  -3  13   3       1088.43        920.31        32.63 o
  -2  13   3        504.56        469.33        20.45 o
  -1  13   3       2030.82       1725.13        42.70 o
   0  13   3      12737.32      13219.33       184.95 o
   1  13   3       6556.67       6766.59       125.78 o
   2  13   3       1123.55        992.01        45.29 o
   3  13   3       5092.31       5318.32       124.48 o
   4  13   3        157.14         95.81        20.75 o
   5  13   3       1748.64       1584.19        62.61 o
   6  13   3        973.65        776.96        67.12 o
   7  13   3        801.43        708.57        49.99 o
   8  13   3         81.11        189.76        31.81 o
   9  13   3       1740.71       1602.73        69.02 o
  10  13   3       2258.74       2211.61        74.07 o
  11  13   3        672.74        699.36        37.28 o
  12  13   3        303.38        180.19        46.05 o
  13  13   3        892.56       1193.52        70.43 o
  14  13   3         85.82         59.69        45.71 o
 -15  14   3         48.37         23.92        39.61 o
 -14  14   3        215.41        191.93        37.52 o
 -13  14   3         85.81         89.40        38.26 o
 -12  14   3        297.42        190.23        30.37 o
 -11  14   3        745.60        710.55        59.27 o
 -10  14   3         61.33          3.74        34.66 o
  -9  14   3       1223.59       1158.23        42.28 o
  -8  14   3        978.05        618.30        31.47 o
  -7  14   3         43.24         -9.55        36.76 o
  -6  14   3       1570.62       1321.55        42.34 o
  -5  14   3       2882.95       2633.91        49.99 o
  -4  14   3       1513.70       1202.33        32.90 o
  -3  14   3       1100.30        792.44        31.10 o
  -2  14   3       6212.72       6074.93        78.48 o
  -1  14   3       3369.07       3134.37        49.09 o
   0  14   3         87.62        160.94        16.66 o
   1  14   3       6120.50       5735.82        85.62 o
   2  14   3       4449.35       4204.17        70.61 o
   3  14   3         20.03        -19.67        19.67 o
   4  14   3       1247.94       1360.80        35.00 o
   5  14   3         88.32        138.47        19.93 o
   6  14   3        651.90        454.50        58.76 o
   7  14   3       3120.69       2630.46        86.96 o
   8  14   3       2289.91       2099.44       130.34 o
   9  14   3         46.28         -9.48        19.97 o
  10  14   3        176.64        208.92        32.44 o
  11  14   3        338.51        383.94        33.56 o
  12  14   3        187.77        155.75        41.52 o
  13  14   3        100.43        122.47        45.20 o
  14  14   3        404.74        413.98        50.56 o
 -15  15   3        947.95        884.12        53.99 o
 -14  15   3          0.93        -36.46        38.26 o
 -13  15   3        760.93        662.41        42.12 o
 -12  15   3        145.58        118.66        30.52 o
 -11  15   3        969.92        879.20        39.70 o
 -10  15   3       6142.97       6996.66       115.71 o
  -9  15   3       4248.82       4625.68        87.70 o
  -8  15   3         72.15         70.56        26.95 o
  -7  15   3       2620.10       2833.29        50.76 o
  -6  15   3       6856.66       7151.95       108.26 o
  -5  15   3        334.86        202.17        26.79 o
  -4  15   3       2394.84       2425.47        39.80 o
  -3  15   3        501.22        306.64        19.28 o
  -2  15   3         27.80         -2.30        18.96 o
  -1  15   3       5307.03       5240.79        85.81 o
   0  15   3      18505.41      19342.62       208.35 o
   1  15   3       6760.49       6595.33        79.83 o
   2  15   3         18.89         -0.29        19.70 o
   3  15   3       4989.73       4889.32        92.65 o
   4  15   3       1930.84       1768.94        73.66 o
   5  15   3        805.22        812.93        29.01 o
   6  15   3       9134.34       9474.06       240.34 o
   7  15   3       1049.01       1568.03        59.69 o
   8  15   3       2480.98       2414.58        65.30 o
   9  15   3       1716.20       2090.19        79.01 o
  10  15   3       1782.26       1665.60        53.29 o
  11  15   3        121.13        185.16        34.29 o
  12  15   3       1422.49       1682.35        68.78 o
  13  15   3        364.19        394.93        53.85 o
 -14  16   3         43.71         42.49        39.35 o
 -13  16   3         58.23         55.49        38.25 o
 -12  16   3         10.28          9.82        33.94 o
 -11  16   3        226.94        258.16        39.99 o
 -10  16   3        511.04        456.28        84.88 o
  -9  16   3        565.47        393.19        92.14 o
  -8  16   3        163.89         73.52        34.33 o
  -7  16   3        227.40         89.61        39.62 o
  -6  16   3          3.29         -1.97        42.15 o
  -5  16   3        623.22        470.66        30.56 o
  -4  16   3       1972.07       1657.18        62.80 o
  -3  16   3        377.45        261.11        26.57 o
  -2  16   3         90.28         99.27        17.90 o
  -1  16   3         20.73         19.87        20.59 o
   0  16   3        639.09        612.02        31.19 o
   1  16   3       1334.58       1138.44        31.52 o
   2  16   3         96.78         64.11        21.06 o
   3  16   3        553.64        476.86        25.74 o
   4  16   3       1676.01       1442.55        48.29 o
   5  16   3        119.14        137.23        23.30 o
   6  16   3        876.48        707.62        43.05 o
   7  16   3         99.14        130.90        44.32 o
   8  16   3         38.13         71.36        31.22 o
   9  16   3        216.11        148.54        35.80 o
  10  16   3        816.64        629.18        46.31 o
  11  16   3         95.76        102.16        39.50 o
  12  16   3         50.42         29.46        43.03 o
  13  16   3         41.68         42.66        50.50 o
 -14  17   3          3.17          2.21        39.67 o
 -13  17   3       1310.72       1580.65        56.29 o
 -12  17   3       1005.00       1117.39        46.47 o
 -11  17   3        645.59        668.05        44.96 o
 -10  17   3       3172.41       3699.73       112.56 o
  -9  17   3       1920.17       1874.33        88.14 o
  -8  17   3         66.19        -13.70        28.23 o
  -7  17   3       3980.14       3727.45        87.65 o
  -6  17   3       3355.90       3304.89        64.27 o
  -5  17   3         70.02        -34.00        37.40 o
  -4  17   3       3443.46       3428.84        58.28 o
  -3  17   3       2825.29       2763.50        65.02 o
  -2  17   3          5.23        -13.01        18.54 o
  -1  17   3       7728.90       7826.43        81.85 o
   0  17   3      15069.65      16556.02       169.93 o
   1  17   3       1041.17        763.28        29.04 o
   2  17   3       3722.95       3492.94        71.02 o
   3  17   3       1440.16       1477.59        42.01 o
   4  17   3         16.74         -7.38        26.57 o
   5  17   3       4466.37       4455.57       124.19 o
   6  17   3       7412.11       7729.16       115.62 o
   7  17   3       1287.35       1244.17        56.28 o
   8  17   3        465.51        348.52        41.50 o
   9  17   3       2555.50       2710.80        90.15 o
  10  17   3       2941.39       3119.55        72.68 o
  11  17   3         21.61         -7.64        41.08 o
  12  17   3        735.15        911.18        53.35 o
  13  17   3        478.58        476.73        52.72 o
 -14  18   3          7.47         11.56        41.55 o
 -13  18   3          0.70         39.60        45.47 o
 -12  18   3         63.79          6.93        39.32 o
 -11  18   3         15.63         -5.75        38.66 o
 -10  18   3        332.06        289.48        51.85 o
  -9  18   3        449.88        412.86        47.14 o
  -8  18   3        991.58        913.76        40.17 o
  -7  18   3       2117.08       1851.40        55.56 o
  -6  18   3       1621.05       1809.60        60.30 o
  -5  18   3          9.14         42.09        29.72 o
  -4  18   3          1.42        -13.51        49.45 o
  -3  18   3       1511.49       1307.64        43.19 o
  -2  18   3       1202.21        931.00        33.39 o
  -1  18   3          8.06         -7.91        26.01 o
   0  18   3        439.31        533.68        28.20 o
   1  18   3        766.61        673.27        55.27 o
   2  18   3         31.36          0.03        23.60 o
   3  18   3          2.23        -12.45        25.08 o
   4  18   3         47.59        -28.06        28.06 o
   5  18   3        163.62        289.53        31.37 o
   6  18   3        323.72        143.57        35.81 o
   7  18   3        961.47        823.70        51.81 o
   8  18   3        717.08        670.20        51.54 o
   9  18   3        263.02        291.58        44.17 o
  10  18   3        374.80        285.18        43.71 o
  11  18   3          0.54        -20.65        41.50 o
  12  18   3         17.09         14.11        44.48 o
 -13  19   3        755.65       1037.46        49.40 o
 -12  19   3        148.45        186.44        41.42 o
 -11  19   3        448.10        516.01        42.19 o
 -10  19   3       2189.25       2143.84        71.60 o
  -9  19   3       1432.28       1395.79        51.90 o
  -8  19   3        497.47        383.22        55.18 o
  -7  19   3       3709.52       3676.49       103.38 o
  -6  19   3       2690.46       2599.23        58.97 o
  -5  19   3         56.02          4.04        39.42 o
  -4  19   3       5062.96       5097.16        83.63 o
  -3  19   3       1781.49       1809.84        53.30 o
  -2  19   3        172.21        195.75        35.52 o
  -1  19   3        469.97        461.87        45.57 o
   0  19   3       3951.63       3887.32        59.79 o
   1  19   3        711.89        729.85        31.79 o
   2  19   3       2076.52       2084.13        47.51 o
   3  19   3       6000.58       5926.54        84.76 o
   4  19   3       4760.74       5070.72        92.72 o
   5  19   3         25.04         -4.44        36.13 o
   6  19   3       3676.93       3360.66       102.36 o
   7  19   3       1242.39       1144.39        53.12 o
   8  19   3         33.03         59.08        43.29 o
   9  19   3       1488.52       1605.76        71.22 o
  10  19   3        747.89        758.35        48.94 o
  11  19   3         43.59          3.30        39.63 o
  12  19   3        544.97        657.19        52.48 o
 -13  20   3        152.86        106.91        41.35 o
 -12  20   3        120.81        143.35        39.86 o
 -11  20   3        290.75        309.88        40.98 o
 -10  20   3         25.28        -22.91        40.13 o
  -9  20   3        694.45        600.45        38.95 o
  -8  20   3       2886.02       2786.10        72.35 o
  -7  20   3       1155.50        847.29       105.40 o
  -6  20   3          0.26        -38.38        38.38 o
  -5  20   3         65.43         42.07        39.58 o
  -4  20   3        360.70        199.72        55.14 o
  -3  20   3         68.88          2.19        27.58 o
  -2  20   3       2990.57       2526.76        70.23 o
  -1  20   3       2718.93       2631.05        54.84 o
   0  20   3         99.72        114.98        30.20 o
   1  20   3       1944.07       1679.26        56.51 o
   2  20   3        312.40        141.35        25.89 o
   3  20   3          0.77        -28.87        28.87 o
   4  20   3          3.62        -25.36        44.90 o
   5  20   3         32.69         55.70        44.53 o
   6  20   3        102.76         50.49        48.97 o
   7  20   3        380.51        314.84        52.70 o
   8  20   3        727.33        839.40        62.86 o
   9  20   3        257.58        256.98        43.00 o
  10  20   3         22.51         61.68        40.91 o
  11  20   3        115.82        113.34        41.16 o
 -12  21   3        602.62        535.13        51.84 o
 -11  21   3          0.27        -32.66        40.49 o
 -10  21   3        756.83        911.59        47.11 o
  -9  21   3          2.94         53.63        38.26 o
  -8  21   3        132.61         92.32        40.36 o
  -7  21   3         40.99        -12.76        44.05 o
  -6  21   3        357.38        338.03        40.11 o
  -5  21   3         37.74        -40.58        40.58 o
  -4  21   3        947.81        725.19        44.97 o
  -3  21   3       3056.03       3320.19        55.56 o
  -2  21   3        537.87        381.84        32.67 o
  -1  21   3        270.11        125.78        31.19 o
   0  21   3        115.31         14.38        29.06 o
   1  21   3          6.24        -30.05        30.05 o
   2  21   3       3218.38       3340.40        67.42 o
   3  21   3       3029.26       3037.10        79.85 o
   4  21   3         46.15         71.81        40.68 o
   5  21   3        133.17         36.62        45.00 o
   6  21   3       1065.06       1140.55        72.59 o
   7  21   3        429.65        517.32        55.87 o
   8  21   3        202.77        261.36        52.86 o
   9  21   3        622.14        690.49        49.08 o
  10  21   3        396.82        447.14        47.20 o
  11  21   3        114.19         58.09        43.17 o
 -12  22   3        166.85        158.59        57.86 o
 -11  22   3        505.18        559.82        49.77 o
 -10  22   3         70.27         27.67        38.70 o
  -9  22   3        535.93        544.44        41.67 o
  -8  22   3       1979.19       1990.32        64.30 o
  -7  22   3        707.55        629.55        61.68 o
  -6  22   3          2.44        -37.06        39.49 o
  -5  22   3        493.00        516.02        43.43 o
  -4  22   3        881.09        765.90        54.33 o
  -3  22   3         10.89        -33.49        35.02 o
  -2  22   3       1616.90       1310.41        44.68 o
  -1  22   3        501.32        417.54        35.07 o
   0  22   3        188.99        111.81        26.23 o
   1  22   3       1997.56       2028.15        57.85 o
   2  22   3        968.15        886.42        53.47 o
   3  22   3          8.28        -33.87        33.87 o
   4  22   3        604.82        543.27        42.03 o
   5  22   3       1547.54       1482.51        73.44 o
   6  22   3        146.84        112.94        45.94 o
   7  22   3       1922.78       1886.71        71.38 o
   8  22   3       1270.34       1402.01        69.69 o
   9  22   3         69.27         18.79        52.88 o
  10  22   3        343.67        432.38        53.83 o
 -11  23   3         40.98         39.60        66.75 o
 -10  23   3         95.92        114.22        47.63 o
  -9  23   3        558.26        568.20        61.90 o
  -8  23   3         20.58        -52.64        52.64 o
  -7  23   3          2.64        -53.48        53.48 o
  -6  23   3         57.84        -47.47        52.38 o
  -5  23   3          3.83        -62.06        67.02 o
  -4  23   3       2301.99       2176.66        80.39 o
  -3  23   3       1969.95       1760.69        62.05 o
  -2  23   3        315.58        239.79        36.33 o
  -1  23   3        213.85        116.70        32.13 o
   0  23   3          9.61         43.07        28.96 o
   1  23   3        257.66        156.11        28.97 o
   2  23   3        989.99       1028.36        39.23 o
   3  23   3        500.41        739.85        38.76 o
   4  23   3          4.72        -18.78        37.07 o
   5  23   3         65.80         -2.71        54.74 o
   6  23   3        500.55        516.58        51.08 o
   7  23   3        195.76        241.59        45.32 o
   8  23   3          5.89         76.71        48.04 o
   9  23   3          1.16         31.96        53.53 o
  10  23   3        290.75        301.88        54.69 o
 -10  24   3         89.73        -37.84        60.31 o
  -9  24   3        301.84        352.66        52.47 o
  -8  24   3       1042.77        988.96        68.12 o
  -7  24   3        118.68         28.19        52.29 o
  -6  24   3       1386.75       1288.33        64.23 o
  -5  24   3       3613.60       3920.33       129.74 o
  -4  24   3        599.97        630.62        53.69 o
  -3  24   3       1330.01       1252.04        56.35 o
  -2  24   3       2289.18       2663.78        58.00 o
  -1  24   3       1182.64       1154.86        39.25 o
   0  24   3          4.10        -29.26        29.26 o
   1  24   3        809.40        788.77        35.94 o
   2  24   3        458.07        529.92        37.56 o
   3  24   3         46.63         43.25        32.94 o
   4  24   3       2345.94       2588.19        64.24 o
   5  24   3       4590.87       4858.90       159.15 o
   6  24   3       1200.88       1295.37        59.41 o
   7  24   3         72.81         99.39        44.20 o
   8  24   3        811.31        988.95        59.88 o
   9  24   3         76.03         44.36        50.73 o
  -9  25   3         10.11         -3.16        59.20 o
  -8  25   3         85.69        -43.53        43.53 o
  -7  25   3          3.24         -6.85        44.77 o
  -6  25   3         57.86        -27.30        56.56 o
  -5  25   3        121.94         25.34        57.80 o
  -4  25   3          0.63         36.50        42.42 o
  -3  25   3        199.15        171.70        38.24 o
  -2  25   3        119.71         49.66        39.67 o
  -1  25   3        136.92        -35.35        52.32 o
   0  25   3         60.81         35.65        49.62 o
   1  25   3        180.55         81.24        35.33 o
   2  25   3        405.45        322.30        34.41 o
   3  25   3          8.04        -36.27        36.27 o
   4  25   3         89.63         33.21        50.58 o
   5  25   3          1.10        -52.79        52.79 o
   6  25   3         37.59         -1.76        44.75 o
   7  25   3          5.05        -23.42        46.10 o
   8  25   3         43.36         48.78        49.05 o
  -9  26   3          4.94         49.12        54.45 o
  -8  26   3        233.80        271.36        46.12 o
  -7  26   3          0.21         40.77        52.22 o
  -6  26   3        530.07        578.15        49.78 o
  -5  26   3       2461.59       2766.72        84.95 o
  -4  26   3       1291.10       1468.41        59.88 o
  -3  26   3         85.52        128.43        41.47 o
  -2  26   3       1976.19       2580.22        68.68 o
  -1  26   3        996.79        908.63        49.73 o
   0  26   3         67.34         15.85        42.20 o
   1  26   3        777.51        854.59        48.54 o
   2  26   3        306.11        378.78        39.47 o
   3  26   3        286.67        334.36        43.05 o
   4  26   3       2570.79       2807.58        76.15 o
   5  26   3       2733.96       3122.62        82.85 o
   6  26   3        198.26        281.85        59.31 o
   7  26   3        262.19        342.63        49.98 o
  -7  27   3         54.13         76.68        49.86 o
  -6  27   3         31.41         16.34        54.59 o
  -5  27   3         29.90          5.29        54.72 o
  -4  27   3         62.57         20.41        54.28 o
  -3  27   3        615.97        687.59        55.29 o
  -2  27   3        121.07         28.40        42.73 o
  -1  27   3          0.20        -45.24        45.24 o
   0  27   3          8.29        -47.43        47.43 o
   1  27   3          2.04        -38.97        52.20 o
   2  27   3         69.76         47.31        40.71 o
   3  27   3        234.26        205.44        46.27 o
   4  27   3        107.53         41.45        49.16 o
   5  27   3        106.95         30.79        55.17 o
   6  27   3         13.02        -15.98        46.39 o
  -6  28   3        512.59        480.66        64.76 o
  -5  28   3       1160.47       1146.17        87.60 o
  -4  28   3        159.20        131.85        57.13 o
  -3  28   3         46.89        -32.94        69.86 o
  -2  28   3        161.54        211.71        50.75 o
  -1  28   3        247.89        356.27        48.07 o
   0  28   3         11.29        -21.52        48.30 o
   1  28   3        505.93        588.41        56.05 o
   2  28   3        438.10        524.64        50.22 o
   3  28   3        216.51        280.22        45.63 o
   4  28   3       1187.03       1459.63        60.73 o
   5  28   3        584.57        493.17        59.33 o
  -4  29   3        474.47        687.60        68.61 o
  -3  29   3        568.27        661.02        66.85 o
  -2  29   3        269.85        237.17        60.33 o
  -1  29   3          9.19        -50.04        50.04 o
   0  29   3         10.31        -49.62        50.08 o
   1  29   3         81.05        -56.04        56.04 o
   2  29   3        459.58        462.15        52.67 o
   3  29   3        972.36       1239.15        63.32 o
 -17   0   4          7.29        -22.42        77.65 o
 -16   0   4        929.25       1111.79       106.74 o
 -15   0   4        602.42        477.28        69.67 o
 -14   0   4       2233.92       2125.95        80.03 o
 -13   0   4       9014.36       9707.76       210.36 o
 -12   0   4        927.00        841.67        44.43 o
 -11   0   4        479.09        264.51        29.98 o
 -10   0   4       9695.32      10439.41       183.01 o
  -9   0   4       5791.91       6226.70       116.09 o
  -8   0   4       5879.26       6219.98       113.53 o
  -7   0   4        412.56        332.48        24.78 o
  -6   0   4       4603.84       4592.97       114.08 o
  -5   0   4      18665.30      18239.59       360.55 o
  -4   0   4      49381.07      46128.30       551.01 o
  -3   0   4       7073.71       6345.47        90.00 o
  -2   0   4        178.67        326.82        13.55 o
  -1   0   4     108284.83     111065.78      1457.72 o
   0   0   4       4319.62       3819.12        91.71 o
   1   0   4      26410.71      26648.43       563.77 o
   2   0   4      10724.65      11131.81       243.58 o
   3   0   4      31381.05      29364.86       964.56 o
   4   0   4      14735.93      14044.69       424.28 o
   5   0   4       1426.73       1880.35        44.72 o
   6   0   4      36182.76      36141.21       628.58 o
   7   0   4       6331.69       5821.44       119.67 o
   8   0   4       3165.51       2986.27        87.25 o
   9   0   4       6902.47       6703.52       191.43 o
  10   0   4       6722.64       6655.07       176.82 o
  11   0   4       1225.00        880.85        57.32 o
  12   0   4       6575.13       7153.75       319.98 o
  13   0   4       2911.63       2805.45       140.85 o
  14   0   4        404.04        416.73        87.18 o
  15   0   4       2682.58       3526.87       134.48 o
 -17   1   4         69.55          8.10        68.17 o
 -16   1   4          7.84         22.83        48.86 o
 -15   1   4          1.78        -42.74        50.15 o
 -14   1   4          3.08         68.05        64.72 o
 -13   1   4        663.58        895.29        69.07 o
 -12   1   4         35.91        -24.96        24.96 o
 -11   1   4          1.59        -23.21        23.21 o
 -10   1   4        636.20        364.22        34.92 o
  -9   1   4         28.81        -23.66        23.66 o
  -8   1   4         56.41        -18.78        18.78 o
  -7   1   4        284.22        207.67        16.67 o
  -6   1   4       4965.89       5460.17        69.32 o
  -5   1   4       4016.76       4081.07        44.45 o
  -4   1   4       2284.86       2393.46        47.61 o
  -3   1   4       1598.97       1845.05        48.25 o
  -2   1   4        581.43        490.05        10.34 o
  -1   1   4       1244.55       1725.61        45.19 o
   0   1   4       2572.26       2864.63        50.49 o
   1   1   4        611.36       1117.82        21.81 o
   2   1   4        987.40       1106.14        91.32 o
   3   1   4       3104.87       3128.87        59.66 o
   4   1   4         82.82        148.85        17.78 o
   5   1   4       1327.55       1196.02        24.22 o
   6   1   4       2100.14       2194.15        64.27 o
   7   1   4        337.14        361.87        37.54 o
   8   1   4         70.66         72.56        25.03 o
   9   1   4         71.91         -6.66        25.01 o
  10   1   4       2036.73       1708.15        72.36 o
  11   1   4         10.35         55.05        28.75 o
  12   1   4         36.63        -23.89        79.91 o
  13   1   4         26.18        -48.55        56.12 o
  14   1   4        214.32        256.87        45.13 o
  15   1   4          6.16        188.67        82.80 o
 -17   2   4        954.76       1068.03        78.77 o
 -16   2   4        922.63        975.39        64.30 o
 -15   2   4        369.62        269.50        44.72 o
 -14   2   4       1412.01       1404.85        57.76 o
 -13   2   4       6728.77       7185.82        94.82 o
 -12   2   4       1309.17       1217.83        44.30 o
 -11   2   4       3116.56       2670.02        53.79 o
 -10   2   4       8835.42       9536.98       107.77 o
  -9   2   4       7853.66       7375.32        94.50 o
  -8   2   4        875.60        831.28        39.85 o
  -7   2   4      10172.39       9898.03       141.74 o
  -6   2   4      10220.09      10954.34       134.54 o
  -5   2   4       1897.69       1629.48        25.52 o
  -4   2   4      15154.69      13849.25       134.00 o
  -3   2   4        679.29       1104.43        20.69 o
  -2   2   4       4001.59       4500.82        86.21 o
  -1   2   4      14975.45      16970.49       160.92 o
   0   2   4      23047.82      22674.50       239.82 o
   1   2   4       1306.15       1455.67        58.04 o
   2   2   4       3817.92       3724.74       103.46 o
   3   2   4      18481.49      17869.12       287.09 o
   4   2   4        141.20        156.20        16.72 o
   5   2   4       3992.54       3851.82        58.53 o
   6   2   4      20161.65      20582.98       344.82 o
   7   2   4       2567.74       2180.41        60.56 o
   8   2   4        345.60        290.11        31.81 o
   9   2   4       1070.53        966.09        51.71 o
  10   2   4        590.04        617.80        46.93 o
  11   2   4        680.62        553.94        32.90 o
  12   2   4       5021.83       5564.52        95.21 o
  13   2   4       1885.23       1919.73        71.69 o
  14   2   4          1.36        -55.13        55.13 o
  15   2   4        829.47        952.08        94.87 o
 -17   3   4        309.85        346.99        76.21 o
 -16   3   4         23.31         24.10        66.43 o
 -15   3   4        923.31        911.20        48.46 o
 -14   3   4          4.51        -46.07        47.07 o
 -13   3   4        482.80        564.94        95.13 o
 -12   3   4       6116.90       6344.63       150.75 o
 -11   3   4       4407.68       3932.97        53.91 o
 -10   3   4          9.35        -21.75        21.75 o
  -9   3   4        356.59        117.27        20.73 o
  -8   3   4       1351.82       1156.30        25.86 o
  -7   3   4      11793.60      12661.59       110.83 o
  -6   3   4         85.88         55.96        12.91 o
  -5   3   4      12438.58      12551.22       150.65 o
  -4   3   4       7030.72       6693.21        89.53 o
  -3   3   4        576.10        639.92        28.97 o
  -2   3   4      28946.03      31521.08       332.12 o
  -1   3   4      35281.99      35848.48       373.06 o
   0   3   4       9854.57       9781.60       122.95 o
   1   3   4       6176.38       6153.83        88.80 o
   2   3   4      12799.47      13527.48       169.42 o
   3   3   4      16139.56      16619.76       180.70 o
   4   3   4      14311.83      13359.65       147.30 o
   5   3   4        341.93        353.07        17.59 o
   6   3   4        676.76        595.33        19.59 o
   7   3   4       4187.98       4275.59       168.08 o
   8   3   4       2171.40       2234.76        95.05 o
   9   3   4         62.56         14.32        29.88 o
  10   3   4       2597.23       2662.18        55.09 o
  11   3   4        212.64        159.14        32.55 o
  12   3   4        169.21         72.26        37.65 o
  13   3   4        489.15        349.88        51.10 o
  14   3   4       2040.99       2145.68        75.77 o
  15   3   4        591.68        844.18        59.11 o
 -17   4   4         55.90         15.34        75.34 o
 -16   4   4       1219.93       1329.17        76.21 o
 -15   4   4         54.95         74.65        39.76 o
 -14   4   4       2705.29       2615.36        98.16 o
 -13   4   4       5433.45       5758.88       133.71 o
 -12   4   4       1792.22       1333.20        75.65 o
 -11   4   4         17.13        -27.27        27.27 o
 -10   4   4       3694.19       3400.21        61.87 o
  -9   4   4       1973.39       1949.40        75.24 o
  -8   4   4        565.07        373.61        22.59 o
  -7   4   4      12732.29      12956.03       121.49 o
  -6   4   4      10682.37      10962.74        98.31 o
  -5   4   4        307.38        277.95        14.12 o
  -4   4   4      48958.00      49875.48       465.48 o
  -3   4   4      31840.59      32339.73       343.04 o
  -2   4   4        192.50        267.99        11.44 o
  -1   4   4      60331.36      62048.87       603.82 o
   0   4   4       8543.59       8699.21       160.02 o
   1   4   4      17106.59      18731.34       227.37 o
   2   4   4      33281.42      33791.78       507.33 o
   3   4   4       3645.21       2799.93        73.49 o
   4   4   4      10101.16      10546.16       186.73 o
   5   4   4       8244.44       9750.17       144.97 o
   6   4   4         31.70         40.64        15.61 o
   7   4   4       1810.53       1553.72        71.58 o
   8   4   4       1117.47       1078.01        63.75 o
   9   4   4       7212.44       7253.40       164.68 o
  10   4   4       4028.46       4063.60       133.98 o
  11   4   4         11.31          3.43        34.79 o
  12   4   4        745.92        612.54        49.64 o
  13   4   4        635.28        820.46        45.11 o
  14   4   4          6.85        -48.86        63.39 o
  15   4   4        179.06        221.08        50.39 o
 -17   5   4        958.14        827.37        77.87 o
 -16   5   4         19.32        -58.55        58.55 o
 -15   5   4        656.84        514.94        46.46 o
 -14   5   4         44.50         26.90        51.30 o
 -13   5   4        214.40         89.38        44.12 o
 -12   5   4        765.47        627.50        35.55 o
 -11   5   4      11224.51      11469.78       324.35 o
 -10   5   4       4837.17       4672.01        63.74 o
  -9   5   4       2809.16       2797.43        49.16 o
  -8   5   4       3470.57       3246.81       113.10 o
  -7   5   4        659.42       1052.60        47.60 o
  -6   5   4      13168.48      14653.49       135.31 o
  -5   5   4      10006.85       9578.34       129.99 o
  -4   5   4       3761.67       3425.56        43.85 o
  -3   5   4      17444.82      17409.87       200.18 o
  -2   5   4      33374.98      35396.66       399.47 o
  -1   5   4       3045.34       2819.84        38.77 o
   0   5   4      10550.10      10765.48       171.90 o
   1   5   4       8856.80       8557.42       157.89 o
   2   5   4       1143.36       1286.83        23.77 o
   3   5   4      19397.53      20338.58       218.42 o
   4   5   4      18469.22      18465.67       201.62 o
   5   5   4      13266.39      12437.57       151.45 o
   6   5   4       1189.34       1290.70        32.15 o
   7   5   4       7040.56       6843.59        91.76 o
   8   5   4       4337.60       3888.14       127.37 o
   9   5   4        210.44        105.08        39.50 o
  10   5   4       1092.21        937.24        59.33 o
  11   5   4       4581.02       4342.61       159.24 o
  12   5   4         35.49         35.48        26.67 o
  13   5   4        559.81        562.45        41.90 o
  14   5   4       2176.40       2582.04        74.31 o
  15   5   4        618.33        796.91        65.17 o
 -17   6   4        280.31        440.30       124.16 o
 -16   6   4        126.95        120.03        63.82 o
 -15   6   4         34.74         92.36        53.46 o
 -14   6   4        313.20        566.73        43.33 o
 -13   6   4         92.94          9.58        30.82 o
 -12   6   4         42.88         66.53        32.92 o
 -11   6   4        936.26        585.37        89.09 o
 -10   6   4        246.60        176.48        20.34 o
  -9   6   4         92.20         -7.79        25.82 o
  -8   6   4        312.86        138.63        25.10 o
  -7   6   4       4100.49       3398.40        83.40 o
  -6   6   4      12174.80      12901.66       193.19 o
  -5   6   4       4565.64       4349.00        53.86 o
  -4   6   4       9462.61       9968.78       112.58 o
  -3   6   4       1324.38       1449.79        23.53 o
  -2   6   4        991.38       1388.69        28.08 o
  -1   6   4       1367.41       1215.99        19.17 o
   0   6   4      22477.43      23808.27       408.26 o
   1   6   4        393.85        351.54        16.51 o
   2   6   4       1299.73       1516.73        31.32 o
   3   6   4      11103.09      10945.31       139.53 o
   4   6   4       3263.31       3266.83        78.26 o
   5   6   4        935.92        775.83        26.69 o
   6   6   4         60.32         53.35        19.19 o
   7   6   4        635.40        448.29        44.35 o
   8   6   4       2344.64       2132.45        65.78 o
   9   6   4       3931.68       3836.49        91.88 o
  10   6   4        418.71        336.65        53.35 o
  11   6   4          4.33        -46.72        46.72 o
  12   6   4          6.41         -3.91        31.68 o
  13   6   4         11.38         49.77        44.33 o
  14   6   4         16.64        308.25       148.15 o
  15   6   4        223.12        396.01        54.39 o
 -17   7   4        474.00        625.84        73.19 o
 -16   7   4          0.30        -46.02        46.02 o
 -15   7   4       1510.02       1601.44        84.55 o
 -14   7   4       2415.19       2390.42        66.46 o
 -13   7   4       1106.83        893.89        40.43 o
 -12   7   4       4754.78       4817.40       139.26 o
 -11   7   4      13756.50      15765.59       189.03 o
 -10   7   4          1.94         -3.70        15.42 o
  -9   7   4       6598.85       7173.97       100.48 o
  -8   7   4      10082.87      10023.95       140.08 o
  -7   7   4         16.86        -12.48        14.55 o
  -6   7   4      19024.06      18721.72       172.83 o
  -5   7   4       5683.03       5455.51       112.35 o
  -4   7   4       2001.69       2116.42        62.08 o
  -3   7   4        209.17        126.07        13.19 o
  -2   7   4      40835.12      41793.32       415.80 o
  -1   7   4      18843.82      20185.32       193.70 o
   0   7   4        854.04        942.27        23.95 o
   1   7   4      43793.84      43365.64       558.19 o
   2   7   4      12658.44      11693.88       187.83 o
   3   7   4       3710.39       3760.94        54.20 o
   4   7   4      17619.13      18282.96       189.19 o
   5   7   4      10412.72      10517.69       146.58 o
   6   7   4         91.92         57.05        18.83 o
   7   7   4      10459.76      10567.71       127.11 o
   8   7   4       6345.62       5930.41        91.75 o
   9   7   4        232.80        190.05        43.57 o
  10   7   4       2641.26       2295.62        74.57 o
  11   7   4       1496.27       1334.46        85.50 o
  12   7   4        472.62        531.90        37.49 o
  13   7   4        397.78        436.44        37.73 o
  14   7   4       1594.96       1860.91        77.86 o
  15   7   4        811.94        950.87        74.17 o
 -17   8   4        109.39        207.63        93.56 o
 -16   8   4        130.83        173.72        48.51 o
 -15   8   4         36.52         21.14        44.23 o
 -14   8   4        128.15         73.55        42.42 o
 -13   8   4        372.48        112.95        28.64 o
 -12   8   4        109.36        100.35        36.48 o
 -11   8   4         94.03         72.77        34.24 o
 -10   8   4       1559.27       1344.49        36.40 o
  -9   8   4        813.97        611.58        59.11 o
  -8   8   4         12.05        -26.49        26.49 o
  -7   8   4       2369.22       2436.33        63.22 o
  -6   8   4       1139.06        852.90        27.59 o
  -5   8   4       7996.15       7616.23        97.38 o
  -4   8   4      12229.46      13335.75       133.18 o
  -3   8   4       2185.00       2111.09        31.39 o
  -2   8   4        206.87        295.94        19.69 o
  -1   8   4       4137.01       4246.28        53.86 o
   0   8   4        255.06        297.78        21.57 o
   1   8   4        975.86       1163.24        32.45 o
   2   8   4        117.54         91.10        19.18 o
   3   8   4         21.94         89.06        16.80 o
   4   8   4       1553.66       1278.54        27.90 o
   5   8   4          3.21          6.43        19.01 o
   6   8   4        257.42        255.10        19.07 o
   7   8   4       2248.26       2083.37        51.18 o
   8   8   4       2733.10       2000.78        84.30 o
   9   8   4       2226.82       2396.79        84.16 o
  10   8   4       1908.15       1691.13       115.00 o
  11   8   4         51.89         91.05        55.19 o
  12   8   4        438.17        402.73        35.76 o
  13   8   4          4.34        -40.84        41.97 o
  14   8   4        155.35        322.50        95.57 o
  15   8   4         47.17         19.83        57.48 o
 -16   9   4        515.13        685.77        50.27 o
 -15   9   4       2151.10       2639.19       106.36 o
 -14   9   4       1873.01       1940.50        55.69 o
 -13   9   4        606.54        431.55        35.57 o
 -12   9   4       3418.05       3505.04       108.07 o
 -11   9   4       4281.19       4711.38       112.87 o
 -10   9   4        961.09        906.93        29.34 o
  -9   9   4       4068.01       4386.87        61.09 o
  -8   9   4      15212.30      15441.00       270.92 o
  -7   9   4       1915.98       1698.92        51.92 o
  -6   9   4       4313.15       3799.91        50.01 o
  -5   9   4       9301.34       7927.37       107.90 o
  -4   9   4      10024.84      10344.38       106.37 o
  -3   9   4        363.05        778.21        21.57 o
  -2   9   4       6162.80       5728.84       110.08 o
  -1   9   4       4784.18       4472.49        51.06 o
   0   9   4      11847.51      11477.96       138.96 o
   1   9   4      23599.11      23109.78       349.06 o
   2   9   4      11641.76      11917.79       135.52 o
   3   9   4       2495.26       2700.07        55.23 o
   4   9   4       2355.16       1977.83        86.46 o
   5   9   4       3755.46       3650.94        56.23 o
   6   9   4       1695.87       1356.42        59.52 o
   7   9   4      10026.20       9622.12       100.01 o
   8   9   4       7503.75       7832.69       127.73 o
   9   9   4         41.58         12.49        23.01 o
  10   9   4       2968.04       3044.39        66.08 o
  11   9   4       6557.48       6707.42       203.34 o
  12   9   4        642.01        746.82        40.31 o
  13   9   4        495.19        493.49        49.62 o
  14   9   4        973.19       1108.14       104.42 o
  15   9   4         55.98         70.57        53.33 o
 -16  10   4        162.08        179.88        46.98 o
 -15  10   4          0.14        -21.88        46.37 o
 -14  10   4          2.82          2.60        42.94 o
 -13  10   4        170.64        184.29        31.35 o
 -12  10   4         11.69        -29.09        29.09 o
 -11  10   4        147.86         74.42        27.75 o
 -10  10   4       1497.04       1737.18        78.27 o
  -9  10   4        118.35        186.80        38.73 o
  -8  10   4         22.57        -19.05        19.05 o
  -7  10   4        150.41        112.32        36.36 o
  -6  10   4        820.38        685.55        43.42 o
  -5  10   4        952.38       1048.52        37.00 o
  -4  10   4      11082.30      12598.47       209.28 o
  -3  10   4       8862.00       8979.62        94.43 o
  -2  10   4       2773.85       3222.02        47.10 o
  -1  10   4       7173.57       8012.54        88.37 o
   0  10   4        778.92        912.32        26.41 o
   1  10   4       4022.75       3981.03        55.00 o
   2  10   4         40.92         95.51        18.09 o
   3  10   4        165.77        197.06        30.28 o
   4  10   4        684.16        598.39        53.96 o
   5  10   4      10640.83      11720.47       134.19 o
   6  10   4       4380.61       4426.97        53.37 o
   7  10   4       1494.78       1572.58        33.97 o
   8  10   4        259.51        126.49        21.28 o
   9  10   4        367.27        390.50        29.61 o
  10  10   4          2.92          0.53        28.96 o
  11  10   4          3.31        154.05        75.10 o
  12  10   4         10.18         64.09        38.74 o
  13  10   4        548.71        652.87        54.44 o
  14  10   4         39.07         76.64        56.36 o
 -16  11   4        235.01        278.31        43.62 o
 -15  11   4       1674.32       2014.50        71.00 o
 -14  11   4       1490.45       1644.15        63.29 o
 -13  11   4        142.83        142.65        28.69 o
 -12  11   4       1152.35       1052.64        36.99 o
 -11  11   4       2449.78       2653.78        80.44 o
 -10  11   4         64.19        105.78        31.72 o
  -9  11   4       2361.97       1984.94        54.23 o
  -8  11   4       7591.32       8316.36        88.48 o
  -7  11   4       1332.74       1361.33        62.50 o
  -6  11   4      16666.44      17932.32       214.65 o
  -5  11   4      14951.80      15206.56       171.94 o
  -4  11   4        819.20       1149.25        62.89 o
  -3  11   4         17.47        201.55        16.27 o
  -2  11   4       4773.64       5119.98        67.18 o
  -1  11   4        459.82        455.31        20.93 o
   0  11   4       6050.88       5675.75        77.42 o
   1  11   4      38362.82      38472.85       437.99 o
   2  11   4      20492.31      21799.11       321.82 o
   3  11   4        967.94        932.71        31.00 o
   4  11   4       3273.49       2754.52        61.67 o
   5  11   4       7582.42       7568.93        85.29 o
   6  11   4         15.30         -5.86        16.82 o
   7  11   4       5485.38       5768.65       117.64 o
   8  11   4       2727.03       2211.73        43.76 o
   9  11   4        174.22        211.86        42.26 o
  10  11   4       5248.91       4834.57       118.99 o
  11  11   4       4072.35       3928.83       168.23 o
  12  11   4       1120.73       1139.02        71.99 o
  13  11   4        279.19        169.23        48.83 o
  14  11   4        307.22        367.50        61.20 o
 -16  12   4        726.34        842.23        54.34 o
 -15  12   4        593.96        697.52        78.99 o
 -14  12   4        342.00        362.90        44.92 o
 -13  12   4        848.97        790.57        42.47 o
 -12  12   4        458.95        519.65        33.80 o
 -11  12   4        397.16        390.87        33.90 o
 -10  12   4       1991.21       1964.75        53.92 o
  -9  12   4       2215.64       2039.60        63.87 o
  -8  12   4        157.36        125.61        33.70 o
  -7  12   4       4021.18       3713.76        56.65 o
  -6  12   4       1615.90       1775.44        42.96 o
  -5  12   4        615.99        454.54        26.34 o
  -4  12   4       2908.32       3032.49        45.78 o
  -3  12   4        188.19        138.78        16.37 o
  -2  12   4       1503.34       1954.51        56.66 o
  -1  12   4         22.09         89.20        17.00 o
   0  12   4       4356.66       4297.52       101.34 o
   1  12   4       1302.73       1300.57        33.91 o
   2  12   4       5535.50       5316.48        79.84 o
   3  12   4       4732.63       4584.20        82.17 o
   4  12   4          4.22         13.08        14.02 o
   5  12   4        373.44        364.04        21.74 o
   6  12   4       1534.10       1489.72        52.46 o
   7  12   4       1014.73        948.14        32.10 o
   8  12   4         32.35         -8.95        22.02 o
   9  12   4       1060.31        913.71        52.51 o
  10  12   4        991.10        965.17        50.75 o
  11  12   4         27.91        -11.45        44.73 o
  12  12   4        575.01        659.85        48.28 o
  13  12   4       1286.20       1461.89        57.80 o
  14  12   4          8.44         53.62        56.90 o
 -16  13   4        268.08        494.36        71.16 o
 -15  13   4        884.31       1254.45        67.40 o
 -14  13   4        590.18        665.67        57.28 o
 -13  13   4         40.93        -13.68        35.72 o
 -12  13   4        252.91        226.51        31.22 o
 -11  13   4         36.01        141.79        27.52 o
 -10  13   4         28.04         80.36        33.92 o
  -9  13   4       1975.53       1890.75        56.93 o
  -8  13   4       2903.42       2952.93        64.96 o
  -7  13   4        338.22        207.15        30.14 o
  -6  13   4       1281.40       1352.05        49.25 o
  -5  13   4       5820.32       5795.24        82.42 o
  -4  13   4       4139.46       4238.63        71.66 o
  -3  13   4          6.06        171.79        18.09 o
  -2  13   4       1458.69       1368.68        38.18 o
  -1  13   4        189.72        365.79        21.18 o
   0  13   4      16745.33      17342.48       222.29 o
   1  13   4      17801.94      18498.00       237.79 o
   2  13   4      12659.11      13041.33       211.89 o
   3  13   4       1800.00       1655.67        36.91 o
   4  13   4       2135.67       1908.39        39.90 o
   5  13   4       1112.38        982.04        27.90 o
   6  13   4        362.59        276.46        21.37 o
   7  13   4       1164.54       1297.05        46.37 o
   8  13   4        696.99        665.04        30.35 o
   9  13   4         21.25        -29.66        29.66 o
  10  13   4         85.68         58.66        37.88 o
  11  13   4       1582.16       1641.59        61.48 o
  12  13   4        385.34        375.67        49.96 o
  13  13   4         16.38         76.72        42.58 o
  14  13   4        103.75        192.17        60.09 o
 -15  14   4        188.27        226.15        47.65 o
 -14  14   4        564.40        552.06        41.42 o
 -13  14   4       1910.72       2043.06       108.28 o
 -12  14   4        694.59        783.33        38.84 o
 -11  14   4         12.03        -22.94        29.07 o
 -10  14   4       1188.57       1198.68        47.04 o
  -9  14   4        401.62        286.17        29.90 o
  -8  14   4        414.67        208.78        31.25 o
  -7  14   4       7305.42       7111.09        93.99 o
  -6  14   4       9526.21      10275.85       118.42 o
  -5  14   4       1362.18       1178.15        32.40 o
  -4  14   4       1839.05       1672.11        39.84 o
  -3  14   4        646.59        541.25        25.79 o
  -2  14   4        393.38        438.03        31.59 o
  -1  14   4       5342.50       5173.77        92.26 o
   0  14   4      10764.97      11066.97       150.29 o
   1  14   4        277.42        406.12        25.66 o
   2  14   4       9074.18       9486.39       102.88 o
   3  14   4      10241.26      10903.52       114.75 o
   4  14   4       6938.37       6882.40        97.74 o
   5  14   4        914.47       1004.14        42.50 o
   6  14   4       2343.05       2290.04        79.29 o
   7  14   4         69.80         61.55        20.28 o
   8  14   4       1535.04       1294.68        44.71 o
   9  14   4       5409.52       5735.49        98.63 o
  10  14   4       2953.36       2813.05        71.60 o
  11  14   4         50.22         46.80        40.92 o
  12  14   4        738.16        610.26        50.37 o
  13  14   4        546.53        592.96        48.32 o
 -15  15   4          2.18         32.91        41.26 o
 -14  15   4        354.15        308.58        38.68 o
 -13  15   4          7.00        -33.99        36.84 o
 -12  15   4        689.24        592.87        52.63 o
 -11  15   4        650.47        668.46        43.04 o
 -10  15   4         27.72        -21.82        32.20 o
  -9  15   4       2050.05       1807.34        66.31 o
  -8  15   4        830.47        688.42        41.30 o
  -7  15   4       1300.13        914.89        28.38 o
  -6  15   4         37.63        221.31        30.42 o
  -5  15   4       1110.62       1034.27        35.26 o
  -4  15   4       1698.95       1303.64        43.34 o
  -3  15   4        645.44        704.80        25.15 o
  -2  15   4        864.27        637.11        39.97 o
  -1  15   4        618.82        657.09        29.73 o
   0  15   4        596.55        561.33        25.78 o
   1  15   4         36.58        116.14        22.99 o
   2  15   4        317.94        147.20        22.08 o
   3  15   4         43.41         20.86        20.73 o
   4  15   4       1280.71       1200.51        37.97 o
   5  15   4         91.67        122.62        26.53 o
   6  15   4         81.62         20.08        30.38 o
   7  15   4         57.06         60.23        21.41 o
   8  15   4        170.92        201.10        26.85 o
   9  15   4        103.59         22.79        33.13 o
  10  15   4        537.12        414.09        43.04 o
  11  15   4         70.30        145.22        42.20 o
  12  15   4        196.01        230.64        46.33 o
  13  15   4         81.07         93.76        43.37 o
 -15  16   4       1077.12       1177.56        55.23 o
 -14  16   4          2.26          6.96        39.64 o
 -13  16   4       1688.76       1881.69        61.72 o
 -12  16   4        356.82        294.88        38.57 o
 -11  16   4       1192.38       1160.88        49.80 o
 -10  16   4       3207.43       3140.49        69.88 o
  -9  16   4       1454.61       1240.97        55.97 o
  -8  16   4       1257.18       1090.47        44.76 o
  -7  16   4       7559.23       7854.54       104.42 o
  -6  16   4      12324.56      13120.67       157.52 o
  -5  16   4        368.84        362.23        33.00 o
  -4  16   4       3281.95       3020.59        67.73 o
  -3  16   4       1781.65       1333.33        34.28 o
  -2  16   4        135.04         46.86        18.09 o
  -1  16   4       6253.50       6290.64        91.77 o
   0  16   4       8023.72       8236.90       111.82 o
   1  16   4       1110.83        969.02        33.10 o
   2  16   4       2236.42       2024.31        65.14 o
   3  16   4       9019.66       8689.80        96.19 o
   4  16   4         25.49         25.87        21.93 o
   5  16   4       3617.21       3801.42       109.66 o
   6  16   4       4312.17       4019.59       118.91 o
   7  16   4         35.34         56.61        21.01 o
   8  16   4       2359.60       2444.74        77.15 o
   9  16   4       3067.65       3336.34       111.64 o
  10  16   4       2126.74       2112.36        75.66 o
  11  16   4          8.15         51.89        39.36 o
  12  16   4       1467.76       1496.67        61.88 o
  13  16   4        535.40        711.58        61.13 o
 -14  17   4         90.62        162.68        39.88 o
 -13  17   4         28.23         26.56        45.76 o
 -12  17   4        203.16        156.57        38.90 o
 -11  17   4        177.12        151.84        39.54 o
 -10  17   4        382.29        256.20        70.95 o
  -9  17   4       1462.66       1381.91       102.20 o
  -8  17   4        454.90        399.06        33.52 o
  -7  17   4       1960.47       1754.18       107.30 o
  -6  17   4        414.10        343.72        95.25 o
  -5  17   4        317.41        342.16        30.73 o
  -4  17   4         73.51         16.81        26.49 o
  -3  17   4         26.92         46.93        21.50 o
  -2  17   4        247.45        293.56        29.44 o
  -1  17   4         24.10        -20.43        20.43 o
   0  17   4         10.41         -9.81        24.29 o
   1  17   4         97.61         86.13        23.11 o
   2  17   4         21.65         57.05        23.07 o
   3  17   4        677.52        534.64        28.89 o
   4  17   4        166.45        194.70        29.87 o
   5  17   4         29.34         12.12        26.96 o
   6  17   4         11.08        -29.40        29.74 o
   7  17   4        229.04        179.21        28.12 o
   8  17   4          1.70         53.56        37.91 o
   9  17   4         81.14          3.28        41.75 o
  10  17   4          5.95         16.45        47.55 o
  11  17   4         39.48        111.80        41.66 o
  12  17   4          0.56         42.03        49.25 o
 -14  18   4        333.97        410.22        43.55 o
 -13  18   4       1191.93       1385.09        55.45 o
 -12  18   4        376.39        246.61        43.54 o
 -11  18   4        140.24        178.32        39.82 o
 -10  18   4       2730.36       2614.77        91.72 o
  -9  18   4       1100.26       1093.78        45.33 o
  -8  18   4        694.44        560.84        37.57 o
  -7  18   4       5998.28       6235.51       103.98 o
  -6  18   4       4379.04       3750.35        79.36 o
  -5  18   4          1.86        -41.11        41.11 o
  -4  18   4       6218.88       6136.67       172.14 o
  -3  18   4       3983.11       3841.01        95.95 o
  -2  18   4         79.81        124.52        22.26 o
  -1  18   4       7527.78       7445.58        94.73 o
   0  18   4       6389.94       6737.26        86.55 o
   1  18   4         52.17         32.66        23.64 o
   2  18   4       2581.66       2456.47        55.95 o
   3  18   4       3924.39       3852.87        86.83 o
   4  18   4       5854.26       6011.97       109.86 o
   5  18   4         32.10         80.32        27.25 o
   6  18   4       4126.97       4233.97       102.64 o
   7  18   4       1190.99       1198.76        52.58 o
   8  18   4        512.38        611.65        46.89 o
   9  18   4       3250.10       3061.08        99.81 o
  10  18   4        695.82        656.77        51.52 o
  11  18   4         19.27         92.83        42.70 o
  12  18   4        514.79        554.19        50.91 o
 -13  19   4        430.33        371.70        43.08 o
 -12  19   4         34.29        -40.43        40.43 o
 -11  19   4        147.25         81.37        37.66 o
 -10  19   4         79.16        119.12        39.95 o
  -9  19   4       1687.14       1627.37        51.69 o
  -8  19   4       2370.33       2352.68        88.10 o
  -7  19   4          3.25         24.76        36.78 o
  -6  19   4        220.24        154.39        35.27 o
  -5  19   4          3.48         74.51        29.86 o
  -4  19   4        774.57        502.67        43.83 o
  -3  19   4          4.03        -22.97        22.97 o
  -2  19   4       1750.37       1831.15        58.84 o
  -1  19   4          1.54         67.51        22.32 o
   0  19   4       2584.10       2619.14        49.62 o
   1  19   4       1271.47       1232.55        37.80 o
   2  19   4        579.46        478.91        30.04 o
   3  19   4        161.03        119.42        29.78 o
   4  19   4        491.17        436.34        47.40 o
   5  19   4          1.45        106.84        35.10 o
   6  19   4          3.43        -36.42        36.42 o
   7  19   4        240.60        268.97        44.96 o
   8  19   4        757.13        740.76        54.00 o
   9  19   4        236.70        221.44        41.93 o
  10  19   4         47.98         50.98        44.21 o
  11  19   4        378.74        357.35        47.93 o
  12  19   4        162.00        257.82        49.25 o
 -13  20   4        363.25        256.92        39.36 o
 -12  20   4         91.15        148.03        41.47 o
 -11  20   4        409.30        384.73        45.51 o
 -10  20   4       1452.77       1730.79        57.97 o
  -9  20   4        954.44        775.55        42.36 o
  -8  20   4         86.05         53.62        32.66 o
  -7  20   4        241.64        220.01        33.36 o
  -6  20   4        388.15        278.80        31.60 o
  -5  20   4        224.44        154.11        36.98 o
  -4  20   4       5181.97       5190.05        85.02 o
  -3  20   4       4750.59       4749.88       126.56 o
  -2  20   4        675.86        534.65        45.46 o
  -1  20   4        246.69        197.30        22.53 o
   0  20   4       3791.21       3842.38        64.40 o
   1  20   4       1158.26       1144.67        38.29 o
   2  20   4       2714.30       2872.94        77.29 o
   3  20   4       3317.43       3220.25        87.46 o
   4  20   4          0.94        -18.74        33.27 o
   5  20   4        550.19        438.00        67.70 o
   6  20   4       3534.09       3677.09       134.79 o
   7  20   4       1046.14       1145.59        53.66 o
   8  20   4        402.78        349.16        50.36 o
   9  20   4        643.33        616.11        47.88 o
  10  20   4        207.38        282.75        48.12 o
  11  20   4        287.67        213.78        46.67 o
 -12  21   4         59.78         19.08        45.84 o
 -11  21   4        146.55        145.14        40.43 o
 -10  21   4         20.26        -44.19        44.19 o
  -9  21   4        620.78        608.73        39.92 o
  -8  21   4        376.82        295.67        47.42 o
  -7  21   4          1.73        -32.56        32.56 o
  -6  21   4         83.67         71.23        36.77 o
  -5  21   4       1892.21       1981.36        73.03 o
  -4  21   4        990.17        770.97        33.31 o
  -3  21   4         46.53         61.60        26.05 o
  -2  21   4        991.06        948.01        40.17 o
  -1  21   4        650.65        492.88        37.34 o
   0  21   4        253.86        194.58        29.79 o
   1  21   4       2624.76       2842.03        77.70 o
   2  21   4       1577.69       1306.80        39.93 o
   3  21   4        484.35        538.43        46.44 o
   4  21   4       2478.26       2783.66        75.21 o
   5  21   4        487.41        532.12        43.49 o
   6  21   4        104.66         70.86        43.24 o
   7  21   4        489.57        560.21        46.98 o
   8  21   4       1337.10       1354.79        61.80 o
   9  21   4         70.17        106.38        45.29 o
  10  21   4        557.76        588.47        53.61 o
  11  21   4        810.77       1026.86        59.82 o
 -12  22   4          7.59        -47.82        47.82 o
 -11  22   4          0.95          7.42        43.31 o
 -10  22   4        785.46        906.98        50.00 o
  -9  22   4        557.86        477.86        48.12 o
  -8  22   4         24.72         -9.50        42.92 o
  -7  22   4        248.14        133.34        36.53 o
  -6  22   4         60.14         55.84        37.59 o
  -5  22   4         12.37        -41.20        41.20 o
  -4  22   4       1071.78       1040.59        87.26 o
  -3  22   4       2592.67       2378.41        62.29 o
  -2  22   4        373.63        250.42        59.65 o
  -1  22   4         58.73         38.54        40.42 o
   0  22   4        662.85        594.52        43.07 o
   1  22   4        176.79         84.15        28.24 o
   2  22   4        483.37        300.95        29.13 o
   3  22   4          3.55         25.64        30.59 o
   4  22   4        281.33        277.44        43.62 o
   5  22   4       2087.64       2232.72        73.07 o
   6  22   4       2829.17       3000.84        96.11 o
   7  22   4        585.52        634.92        58.94 o
   8  22   4        200.61        127.03        48.51 o
   9  22   4        102.26        123.28        52.71 o
  10  22   4         53.74         13.10        50.61 o
 -11  23   4        530.45        941.42        62.98 o
 -10  23   4         77.19         90.68        44.27 o
  -9  23   4        712.29        677.74        47.02 o
  -8  23   4       1286.42       1161.34        51.27 o
  -7  23   4        314.99        222.20        42.66 o
  -6  23   4         82.82          6.67        44.32 o
  -5  23   4       1621.16       1334.09        89.58 o
  -4  23   4        532.30        342.48        68.94 o
  -3  23   4        546.40        547.67        67.27 o
  -2  23   4       2608.65       2589.30        70.57 o
  -1  23   4       2325.03       2211.66        57.59 o
   0  23   4          1.18        -28.12        28.12 o
   1  23   4        512.88        510.30        31.55 o
   2  23   4        104.56         99.52        29.25 o
   3  23   4         10.98         34.33        32.00 o
   4  23   4        700.45        729.20        48.03 o
   5  23   4       1622.13       1739.23        82.82 o
   6  23   4          2.93         83.58        52.57 o
   7  23   4       1303.47       1171.64        55.24 o
   8  23   4       1185.73       1226.92        62.27 o
   9  23   4          1.24        -18.41        47.66 o
 -10  24   4        302.45        255.15        62.06 o
  -9  24   4         49.79         -0.11        67.65 o
  -8  24   4         80.52         98.67        66.92 o
  -7  24   4        102.97         49.24        47.23 o
  -6  24   4         69.80         10.90        53.73 o
  -5  24   4        602.59        365.69       113.95 o
  -4  24   4        653.10        574.02        52.25 o
  -3  24   4        217.64        276.87        51.60 o
  -2  24   4        277.03         55.07        49.14 o
  -1  24   4         44.94          7.80        48.13 o
   0  24   4         99.35         40.15        33.34 o
   1  24   4         12.33        -15.90        32.82 o
   2  24   4        618.81        576.26        38.50 o
   3  24   4         56.53         46.98        47.50 o
   4  24   4         60.50        -13.70        41.97 o
   5  24   4         48.81        -45.81        54.87 o
   6  24   4        168.94        308.26        50.99 o
   7  24   4         26.33        -43.59        43.59 o
   8  24   4          7.87        -25.73        53.96 o
   9  24   4          7.30        -38.06        55.93 o
 -10  25   4          5.28        -43.05        54.77 o
  -9  25   4        219.96        201.05        54.72 o
  -8  25   4        762.02        930.13        70.21 o
  -7  25   4        118.24         97.80        47.61 o
  -6  25   4        536.88        475.16        66.82 o
  -5  25   4       1239.25       1140.52        60.65 o
  -4  25   4          1.53         49.13        45.36 o
  -3  25   4       2241.32       2253.35        70.28 o
  -2  25   4       3961.59       4381.10       102.90 o
  -1  25   4       1725.90       1918.52        63.65 o
   0  25   4        109.47         41.11        34.05 o
   1  25   4        411.66        339.58        36.13 o
   2  25   4        136.36        133.68        39.16 o
   3  25   4        135.02         90.01        37.14 o
   4  25   4       2331.88       2353.85        65.05 o
   5  25   4       2214.63       2476.79       114.06 o
   6  25   4        174.22        206.43        51.23 o
   7  25   4        321.06        358.13        50.99 o
   8  25   4       1077.25       1176.49        71.54 o
  -9  26   4         63.75         17.48        54.78 o
  -8  26   4        155.69        146.39        45.93 o
  -7  26   4         13.21         37.19        46.84 o
  -6  26   4          1.60        -13.35        50.54 o
  -5  26   4         26.66        -10.31        52.00 o
  -4  26   4         53.21         75.18        53.32 o
  -3  26   4          6.93        -43.07        43.07 o
  -2  26   4         73.69         -5.31        43.83 o
  -1  26   4          1.62        -39.37        44.51 o
   0  26   4         56.10         66.97        42.40 o
   1  26   4        100.56         37.86        39.34 o
   2  26   4         61.73        -12.08        44.13 o
   3  26   4         55.37         40.22        47.43 o
   4  26   4         60.34        -60.61        60.61 o
   5  26   4        195.74        273.10        53.14 o
   6  26   4         92.73         60.94        57.76 o
   7  26   4          1.39        -11.87        49.08 o
  -7  27   4          0.70         63.34        57.95 o
  -6  27   4        567.75        648.43        64.17 o
  -5  27   4       1243.10       1264.86        73.68 o
  -4  27   4         93.50        140.04        54.15 o
  -3  27   4        513.69        513.12        52.42 o
  -2  27   4       1973.86       2260.45        77.71 o
  -1  27   4        986.76        990.96        82.28 o
   0  27   4          0.34        -13.17        47.00 o
   1  27   4        120.34         83.93        47.56 o
   2  27   4         74.38        130.00        38.80 o
   3  27   4        208.64        325.17        45.87 o
   4  27   4       1447.59       1379.67        61.28 o
   5  27   4        867.07       1188.68        65.99 o
   6  27   4         18.23         82.70        50.45 o
  -6  28   4          9.58        -35.33        50.58 o
  -5  28   4         35.23        -25.28        55.90 o
  -4  28   4        347.97        323.95        59.94 o
  -3  28   4        659.47        626.81        55.96 o
  -2  28   4        361.12        297.85        52.17 o
  -1  28   4         24.25         -8.59        50.57 o
   0  28   4         18.78        -12.78        50.42 o
   1  28   4          6.57        132.87        50.77 o
   2  28   4          0.24        -40.59        40.59 o
   3  28   4        265.92        197.77        46.88 o
   4  28   4          2.51         62.62        59.47 o
  -4  29   4         22.48         -1.18        58.12 o
  -3  29   4        234.09        209.85        60.50 o
  -2  29   4        541.36        696.13        68.95 o
  -1  29   4        244.00        201.47        52.73 o
   0  29   4          5.01        -32.69        53.10 o
   1  29   4        359.18        399.99        56.48 o
   2  29   4         14.57        -25.29        50.92 o
 -17   1   5        488.52        390.09        52.38 o
 -16   1   5        520.78        361.39        50.89 o
 -15   1   5       1075.59        855.19        60.36 o
 -14   1   5        309.24        422.38        41.72 o
 -13   1   5       4892.58       4984.61        81.98 o
 -12   1   5       1417.10       1450.21        38.96 o
 -11   1   5       2820.50       2941.45        47.96 o
 -10   1   5      10430.87      10552.34       103.85 o
  -9   1   5       6658.15       6659.08        72.02 o
  -8   1   5          7.74         87.95        17.76 o
  -7   1   5      11959.33      11927.28       131.74 o
  -6   1   5      16243.51      16053.81       166.81 o
  -5   1   5       1257.45       1209.10        27.90 o
  -4   1   5      29069.44      29777.69       266.99 o
  -3   1   5      15111.17      16192.10       147.44 o
  -2   1   5        548.06        687.14        26.01 o
  -1   1   5      74813.55      78034.26       939.34 o
   0   1   5      81733.76      84186.71      1435.16 o
   1   1   5        125.59        204.74        24.79 o
   2   1   5      75524.55      76668.23       997.38 o
   3   1   5      18661.04      18164.81       279.63 o
   4   1   5        685.12        947.33        34.45 o
   5   1   5      16266.59      15875.29       164.83 o
   6   1   5      30587.11      31573.32       337.28 o
   7   1   5       1803.32       1655.94        57.23 o
   8   1   5       1252.56        884.51        25.33 o
   9   1   5       9513.86       8976.53       186.87 o
  10   1   5       6540.56       6645.56       202.65 o
  11   1   5          1.78        -23.12        28.49 o
  12   1   5       3341.67       3097.16       119.62 o
  13   1   5       1244.43       1323.83        72.27 o
  14   1   5       1197.66       1326.56        95.17 o
  15   1   5       1738.44       1894.11        72.38 o
 -17   2   5        329.13        228.44        54.10 o
 -16   2   5         87.04         36.91        68.65 o
 -15   2   5        734.86        618.56        49.77 o
 -14   2   5         36.36        -39.74        39.74 o
 -13   2   5         89.54        115.61        77.12 o
 -12   2   5         10.10        -29.80        29.80 o
 -11   2   5        930.36       1101.95        33.32 o
 -10   2   5        321.19        157.02        21.66 o
  -9   2   5       1005.49        734.76        43.17 o
  -8   2   5       7430.94       7638.41       278.86 o
  -7   2   5       4358.24       4908.43        54.93 o
  -6   2   5        170.26        211.09        15.38 o
  -5   2   5       1965.15       2347.72        35.05 o
  -4   2   5        449.42        993.86        27.37 o
  -3   2   5       5554.18       5772.68        71.19 o
  -2   2   5      16982.80      16390.73       175.24 o
  -1   2   5        844.20        855.43        21.18 o
   0   2   5        828.69       1404.94        56.15 o
   1   2   5        100.30        205.36        14.97 o
   2   2   5       9510.43       9928.10       177.90 o
   3   2   5        681.88        679.64        28.92 o
   4   2   5       1848.54       1883.03        37.63 o
   5   2   5        480.75        486.96        21.09 o
   6   2   5       4731.23       4022.09        56.71 o
   7   2   5       2268.47       1940.12        39.84 o
   8   2   5        741.78        439.91        23.54 o
   9   2   5       1258.37       1184.64        58.91 o
  10   2   5         93.69        129.08        29.56 o
  11   2   5        130.53        319.41        35.61 o
  12   2   5        115.35        -39.76        47.00 o
  13   2   5        300.64        303.77        63.07 o
  14   2   5        445.16        548.37        54.13 o
  15   2   5         26.42        148.43        80.76 o
 -17   3   5        272.56        236.96        66.93 o
 -16   3   5       1524.84       1502.75        72.06 o
 -15   3   5        296.84        114.70        45.64 o
 -14   3   5       1002.67        878.39        46.83 o
 -13   3   5       3271.49       3021.35        62.16 o
 -12   3   5         78.21        413.63        47.03 o
 -11   3   5       6047.07       6283.27        78.05 o
 -10   3   5      14476.93      15586.78       159.38 o
  -9   3   5       4785.31       4456.23        82.42 o
  -8   3   5       1322.19       1224.84        41.94 o
  -7   3   5       8023.35       7726.40        77.60 o
  -6   3   5       9712.31       9153.30       153.96 o
  -5   3   5       1963.54       2035.89        38.69 o
  -4   3   5      42429.13      42408.92       381.60 o
  -3   3   5      35056.84      36538.30       363.05 o
  -2   3   5      44736.54      47714.55       500.36 o
  -1   3   5       7333.92       8015.27        93.95 o
   0   3   5      11294.74      11841.72       206.36 o
   1   3   5       1916.59       2451.85        70.86 o
   2   3   5      19738.46      20668.88       221.54 o
   3   3   5       6413.19       6377.57       143.07 o
   4   3   5       6654.36       6733.51       111.34 o
   5   3   5        478.21        199.08        18.35 o
   6   3   5      15476.88      15055.78       198.69 o
   7   3   5        765.83        664.07        22.13 o
   8   3   5       1161.88        728.50        37.98 o
   9   3   5       2038.57       2220.97       116.37 o
  10   3   5        212.43        185.93        30.83 o
  11   3   5       1375.45       1070.18        52.13 o
  12   3   5       2225.79       2399.22        74.24 o
  13   3   5        808.68        786.56        69.34 o
  14   3   5         10.29         18.59        58.87 o
  15   3   5        686.00        767.77        51.21 o
 -17   4   5       1266.93       1335.01       173.89 o
 -16   4   5         30.67         -7.92        54.57 o
 -15   4   5       1109.76       1057.28        57.45 o
 -14   4   5         89.00        104.02        50.43 o
 -13   4   5        929.05        771.60        42.14 o
 -12   4   5       3751.06       3799.51       116.51 o
 -11   4   5       4814.16       5282.57       156.63 o
 -10   4   5        876.28        658.34        38.26 o
  -9   4   5       2182.90       1899.58        47.97 o
  -8   4   5       7034.61       6889.00        95.21 o
  -7   4   5       1281.04       1300.79        36.00 o
  -6   4   5       3587.53       3835.88        58.69 o
  -5   4   5       6278.55       6480.36        68.24 o
  -4   4   5       1977.38       2834.34        46.24 o
  -3   4   5      25185.99      24666.75       263.02 o
  -2   4   5     112966.09     116262.85      1210.64 o
  -1   4   5      57082.16      59342.94       664.01 o
   0   4   5       9832.98      11050.01       139.80 o
   1   4   5       8736.29       8174.66       148.98 o
   2   4   5       1921.54       1945.65        29.56 o
   3   4   5       6697.54       6716.68       111.53 o
   4   4   5        424.06        226.33        18.51 o
   5   4   5       3075.45       2815.68        75.50 o
   6   4   5          6.28         32.34        17.13 o
   7   4   5       7774.63       7360.82       181.97 o
   8   4   5       6000.87       5935.29       204.02 o
   9   4   5         23.28         58.71        29.78 o
  10   4   5       2398.79       2129.59        63.03 o
  11   4   5       1109.12        982.39        53.81 o
  12   4   5        128.47        162.89        75.42 o
  13   4   5        877.38        945.48        52.22 o
  14   4   5       1043.77       1045.86        55.36 o
  15   4   5         18.97        104.09        49.62 o
 -17   5   5        476.20        530.33        83.41 o
 -16   5   5        732.72        902.17        52.97 o
 -15   5   5          1.78        -46.53        46.53 o
 -14   5   5       2218.05       2155.59        74.99 o
 -13   5   5       5966.45       6450.64       115.83 o
 -12   5   5       1443.20       1367.93        81.66 o
 -11   5   5        627.18        679.24        61.10 o
 -10   5   5       2453.51       2128.45        44.62 o
  -9   5   5        145.11         17.22        30.39 o
  -8   5   5       2892.06       2626.38        48.54 o
  -7   5   5       3355.71       2827.03        43.60 o
  -6   5   5       9733.84       9718.81       100.70 o
  -5   5   5       9558.65      10810.18       114.73 o
  -4   5   5       1189.73       1305.11        24.56 o
  -3   5   5      19759.93      20323.94       206.04 o
  -2   5   5        211.74        404.94        14.80 o
  -1   5   5      19140.79      19745.81       323.40 o
   0   5   5       5580.73       6253.07       116.27 o
   1   5   5      10662.97      10931.25       114.40 o
   2   5   5      10286.24      10716.44       294.30 o
   3   5   5       6330.77       6252.98       169.28 o
   4   5   5       2976.47       2395.26        53.28 o
   5   5   5         11.84         -8.87        17.86 o
   6   5   5       2520.51       2148.35        59.33 o
   7   5   5        618.56        437.71        29.26 o
   8   5   5       1307.91       1035.10        90.41 o
   9   5   5       2008.60       2023.74        56.62 o
  10   5   5        985.98        753.74        80.64 o
  11   5   5          5.82         -1.75        31.72 o
  12   5   5       1868.26       1770.25        69.84 o
  13   5   5        620.17        573.54        54.21 o
  14   5   5         76.90        113.63        51.95 o
  15   5   5        312.41        489.02        56.18 o
 -17   6   5       1233.91       1418.39       105.88 o
 -16   6   5         79.94         72.30        44.65 o
 -15   6   5        793.17        801.09        46.77 o
 -14   6   5        554.07        474.07        54.78 o
 -13   6   5        214.14         52.21        31.16 o
 -12   6   5       3036.28       2849.80       111.23 o
 -11   6   5       8931.51       9256.75       200.61 o
 -10   6   5        292.98        224.10        22.99 o
  -9   6   5       5977.46       5658.97        84.42 o
  -8   6   5      12726.09      13419.44       182.53 o
  -7   6   5       3184.53       3480.54        46.17 o
  -6   6   5      11212.81      11737.06       172.54 o
  -5   6   5      10691.57      10602.68       119.69 o
  -4   6   5       1537.40       1743.43        33.60 o
  -3   6   5       5259.15       4635.80        57.87 o
  -2   6   5      20676.00      19720.75       203.35 o
  -1   6   5        256.70        716.27        23.54 o
   0   6   5       7586.75       8037.94       111.49 o
   1   6   5      23362.83      22724.51       282.82 o
   2   6   5       4051.05       3963.28        45.84 o
   3   6   5        568.18       1120.54        54.53 o
   4   6   5       4485.14       4160.45        61.27 o
   5   6   5      15609.90      16524.04       196.21 o
   6   6   5        144.91        236.01        20.51 o
   7   6   5      12087.92      12431.77       165.53 o
   8   6   5       5126.80       5020.42        90.52 o
   9   6   5        408.30        375.13        35.92 o
  10   6   5       1400.67       1065.54        69.34 o
  11   6   5       2088.28       1827.09        88.18 o
  12   6   5        258.64        338.35        47.05 o
  13   6   5       1043.51       1134.76        79.62 o
  14   6   5       3014.32       3623.09       202.86 o
  15   6   5       1159.12       1623.63        74.23 o
 -17   7   5         64.51         60.38        71.11 o
 -16   7   5          0.60         18.34        49.11 o
 -15   7   5        121.67        133.84        37.29 o
 -14   7   5        357.61        159.33        43.07 o
 -13   7   5       1055.45        977.14        43.40 o
 -12   7   5         17.02        -42.54        42.54 o
 -11   7   5        141.17        124.84        36.88 o
 -10   7   5       1241.79       1209.33        32.55 o
  -9   7   5        474.04        442.65        35.60 o
  -8   7   5       1489.58       1286.42        62.36 o
  -7   7   5       4693.19       4833.04        78.53 o
  -6   7   5       4267.05       3928.05        58.31 o
  -5   7   5        397.34        709.62        26.07 o
  -4   7   5        680.77        738.43        30.37 o
  -3   7   5       3810.55       3944.81        52.10 o
  -2   7   5        732.96        695.48        16.54 o
  -1   7   5       1779.61       2444.53        84.84 o
   0   7   5         61.44        253.33        14.68 o
   1   7   5       6250.87       6251.72        88.47 o
   2   7   5      28009.10      28364.33       285.13 o
   3   7   5      37776.27      40608.23       462.38 o
   4   7   5      12682.28      13432.23       239.75 o
   5   7   5       1135.00        934.94        38.36 o
   6   7   5          9.71         26.69        18.93 o
   7   7   5        805.24        525.31        46.60 o
   8   7   5       1693.62       1547.99       112.00 o
   9   7   5       1127.53        866.03        46.30 o
  10   7   5        230.93        233.49        39.73 o
  11   7   5        101.16        203.83        51.20 o
  12   7   5        193.67        341.36        35.82 o
  13   7   5        236.11        334.84        45.52 o
  14   7   5         73.25        265.60        95.61 o
  15   7   5         13.44        116.20        50.76 o
 -17   8   5        303.69        287.44        69.30 o
 -16   8   5         14.50        -30.84        42.36 o
 -15   8   5       2108.84       2128.93       111.72 o
 -14   8   5       2311.43       2435.51        82.26 o
 -13   8   5        465.31        433.40        34.95 o
 -12   8   5       5229.31       5389.74       157.74 o
 -11   8   5       4492.20       4140.70        83.10 o
 -10   8   5          0.82         52.52        23.75 o
  -9   8   5       1167.60        946.31        35.25 o
  -8   8   5      11228.89      11662.99       208.56 o
  -7   8   5        322.05        387.28        27.73 o
  -6   8   5      28645.25      29450.73       335.09 o
  -5   8   5      18763.00      18162.84       260.35 o
  -4   8   5       5743.41       5008.58        67.95 o
  -3   8   5       1495.62       1522.55        26.12 o
  -2   8   5       6865.03       5665.93        56.60 o
  -1   8   5         14.72        132.21        12.51 o
   0   8   5      17306.64      17814.71       195.39 o
   1   8   5      22567.99      22350.72       275.64 o
   2   8   5       5229.03       5255.56       128.65 o
   3   8   5         68.17        168.92        21.00 o
   4   8   5      13301.97      13276.49       206.71 o
   5   8   5       7792.66       7542.00       115.38 o
   6   8   5        400.86        495.76        27.64 o
   7   8   5       2546.38       2316.79        41.43 o
   8   8   5       3654.85       3515.64       106.57 o
   9   8   5         74.85         68.19        23.16 o
  10   8   5       2890.56       2567.08       133.56 o
  11   8   5       3979.88       3850.95       165.89 o
  12   8   5        234.53        176.91        34.15 o
  13   8   5        343.38        205.91        44.55 o
  14   8   5        841.88        831.82        64.94 o
  15   8   5         21.87         -9.39        55.12 o
 -17   9   5         55.30         36.66        52.49 o
 -16   9   5         63.04         66.00        43.04 o
 -15   9   5         16.56         67.80        45.01 o
 -14   9   5          0.57         -5.95        37.51 o
 -13   9   5         27.88         27.62        31.33 o
 -12   9   5         25.28        -28.34        35.19 o
 -11   9   5       1617.97       1574.65        85.87 o
 -10   9   5        594.03        532.44        33.06 o
  -9   9   5        832.28        627.32        36.98 o
  -8   9   5       2796.70       2461.60        89.28 o
  -7   9   5        219.11        181.20        19.30 o
  -6   9   5       2731.97       2934.99        45.44 o
  -5   9   5       1940.05       1982.21        35.82 o
  -4   9   5         27.52        396.18        16.93 o
  -3   9   5         22.95        143.69        17.34 o
  -2   9   5       5091.66       5740.84        80.32 o
  -1   9   5       2931.12       3229.43        42.30 o
   0   9   5       3144.16       2962.70        53.04 o
   1   9   5       6370.17       7042.89       115.64 o
   2   9   5       3063.25       3153.78        62.38 o
   3   9   5       1349.67       1172.04        34.79 o
   4   9   5        646.85        839.43        30.67 o
   5   9   5       1023.96        769.03        39.31 o
   6   9   5       1482.85       1448.72        33.88 o
   7   9   5        188.67        157.99        20.41 o
   8   9   5          9.36         79.52        22.56 o
   9   9   5        621.08        524.82        49.05 o
  10   9   5         15.54         47.94        64.18 o
  11   9   5         49.60        230.27        76.34 o
  12   9   5        658.16        589.90        46.72 o
  13   9   5         26.45         63.69        47.77 o
  14   9   5         63.19        107.34        55.43 o
 -16  10   5        945.12       1042.37        75.85 o
 -15  10   5       1650.91       1731.46        69.92 o
 -14  10   5        898.84        932.12        85.46 o
 -13  10   5         83.89         10.12        30.17 o
 -12  10   5       3446.14       3802.44        61.51 o
 -11  10   5       3101.11       2867.61        63.18 o
 -10  10   5        743.74        623.26        30.92 o
  -9  10   5       3590.33       3239.39       121.00 o
  -8  10   5       8606.10       8995.76       139.30 o
  -7  10   5       1627.39       1473.15        62.79 o
  -6  10   5      12400.49      12608.50       167.36 o
  -5  10   5      27762.91      27245.82       263.96 o
  -4  10   5       2428.62       2274.58        31.37 o
  -3  10   5         44.91        507.22        20.82 o
  -2  10   5      16772.41      17243.54       244.09 o
  -1  10   5       6686.21       6578.37       105.03 o
   0  10   5       6863.56       7694.25        92.68 o
   1  10   5       6482.94       6829.31       230.34 o
   2  10   5      12932.58      12048.78       180.12 o
   3  10   5         58.09        131.78        24.58 o
   4  10   5      24274.22      26213.37       382.49 o
   5  10   5       8929.56       9161.61       162.40 o
   6  10   5        115.24         87.85        18.33 o
   7  10   5       1803.59       1618.94        32.72 o
   8  10   5       1719.52       1485.45        39.83 o
   9  10   5       1258.31        959.50        52.05 o
  10  10   5       9072.71       9317.39       126.67 o
  11  10   5       6058.34       6418.33       187.78 o
  12  10   5        207.60        211.71        43.93 o
  13  10   5        625.85        717.68        54.69 o
  14  10   5        386.35        492.34        64.71 o
 -16  11   5        212.88        421.46        45.95 o
 -15  11   5        161.71        235.91        56.72 o
 -14  11   5          6.57        -40.16        43.44 o
 -13  11   5        508.27        621.88        38.35 o
 -12  11   5          6.36         55.81        29.93 o
 -11  11   5        355.90        304.40        56.00 o
 -10  11   5        542.51        416.69        31.68 o
  -9  11   5       1719.58       1395.80        63.83 o
  -8  11   5       1239.13       1198.53        50.85 o
  -7  11   5       2201.38       2063.16        38.98 o
  -6  11   5       2320.95       2393.59        44.50 o
  -5  11   5       2120.89       2185.59        34.69 o
  -4  11   5       4478.37       4636.48        63.26 o
  -3  11   5       4971.90       5139.96        78.80 o
  -2  11   5        834.60       1120.23        27.20 o
  -1  11   5        126.90        285.73        19.32 o
   0  11   5       8313.41       8400.29       117.22 o
   1  11   5        135.08        204.53        21.82 o
   2  11   5        663.31        544.54        28.21 o
   3  11   5       3906.50       4266.24       161.62 o
   4  11   5        146.40        189.80        28.01 o
   5  11   5       5419.81       5319.84        92.12 o
   6  11   5        397.69        388.56        19.22 o
   7  11   5        223.81        154.20        16.96 o
   8  11   5        292.59        203.58        26.06 o
   9  11   5        941.89        921.24        38.21 o
  10  11   5          2.62        -26.14        44.61 o
  11  11   5          1.47         63.52        48.16 o
  12  11   5        340.59        369.80        47.54 o
  13  11   5        415.01        520.96        61.86 o
  14  11   5          0.59         40.37        57.63 o
 -16  12   5        266.87        463.09        46.18 o
 -15  12   5       1503.21       1668.00        73.72 o
 -14  12   5        622.77        770.40        55.76 o
 -13  12   5         26.12         26.51        32.72 o
 -12  12   5        757.99        881.16        38.70 o
 -11  12   5       2409.70       2438.12        79.86 o
 -10  12   5        468.98        381.53        29.52 o
  -9  12   5       1772.57       1520.59        67.41 o
  -8  12   5       1421.13       1313.10        43.31 o
  -7  12   5       1628.51       1336.31        47.27 o
  -6  12   5      14163.84      15034.74       171.98 o
  -5  12   5      19600.82      20369.02       195.42 o
  -4  12   5       6192.47       6224.37        71.34 o
  -3  12   5         76.19        128.96        22.44 o
  -2  12   5        691.55        578.28        24.34 o
  -1  12   5         47.82        103.19        19.93 o
   0  12   5       8269.66       8657.29       121.48 o
   1  12   5      17811.36      18635.50       299.51 o
   2  12   5       5192.83       4631.47       144.65 o
   3  12   5       1437.28       1321.95        37.84 o
   4  12   5      12256.57      12802.85       148.65 o
   5  12   5       9962.07       9961.45       119.56 o
   6  12   5        574.73        537.00        24.14 o
   7  12   5       1128.83        834.28        39.73 o
   8  12   5       1493.97       1249.82        39.02 o
   9  12   5        383.50        328.34        32.50 o
  10  12   5       3395.73       3154.95       101.80 o
  11  12   5       2333.62       2145.62       105.25 o
  12  12   5        103.96        130.91        41.30 o
  13  12   5         84.32        124.51        44.90 o
  14  12   5        197.62        185.58        60.40 o
 -16  13   5        487.95        803.31        95.66 o
 -15  13   5         46.68         18.88        76.22 o
 -14  13   5        555.72        635.06        49.83 o
 -13  13   5       1545.49       1746.91        79.35 o
 -12  13   5       1191.06       1057.75        47.08 o
 -11  13   5        168.81        100.50        35.11 o
 -10  13   5       1682.27       1450.55        82.07 o
  -9  13   5        595.85        460.40        44.58 o
  -8  13   5        812.76        725.34        35.97 o
  -7  13   5       2857.49       2614.50        53.18 o
  -6  13   5       1384.60       1065.42        35.83 o
  -5  13   5        180.09         78.39        22.01 o
  -4  13   5       3904.99       4080.96        82.62 o
  -3  13   5       5805.55       5428.60        97.94 o
  -2  13   5         71.28         96.73        19.14 o
  -1  13   5       6751.67       6717.59       103.72 o
   0  13   5       2710.74       2760.52        63.25 o
   1  13   5          2.09         11.54        21.00 o
   2  13   5       4929.63       4981.71        74.25 o
   3  13   5      12741.94      13781.36       151.50 o
   4  13   5       2979.57       2747.31        59.96 o
   5  13   5       1927.43       1721.01        64.22 o
   6  13   5       2257.91       1972.45        77.52 o
   7  13   5        296.38        311.59        33.83 o
   8  13   5        433.46        483.79        30.36 o
   9  13   5       3065.38       2548.89        75.81 o
  10  13   5        881.50        944.86        54.44 o
  11  13   5         48.36         55.86        43.54 o
  12  13   5        656.61        644.18        50.04 o
  13  13   5        933.29       1125.35        59.79 o
 -15  14   5        519.43        547.44        64.07 o
 -14  14   5        416.09        309.98        39.96 o
 -13  14   5        163.18        167.44        35.92 o
 -12  14   5        711.43        694.09        54.80 o
 -11  14   5        253.69        215.30        36.49 o
 -10  14   5         12.88          7.43        37.22 o
  -9  14   5         50.04         -2.27        31.44 o
  -8  14   5        352.91        197.75        21.54 o
  -7  14   5        434.78        543.22        35.05 o
  -6  14   5        753.94        520.46        49.70 o
  -5  14   5       6227.68       6538.28        75.43 o
  -4  14   5       1063.50        956.09        32.20 o
  -3  14   5        130.53        116.78        22.27 o
  -2  14   5        155.00        130.65        19.58 o
  -1  14   5        379.33        215.31        20.50 o
   0  14   5       3242.12       3159.33        58.72 o
   1  14   5       2308.75       2247.41        45.41 o
   2  14   5        391.65        392.67        23.91 o
   3  14   5        481.17        402.99        31.85 o
   4  14   5       2969.73       2852.82        52.08 o
   5  14   5         53.26         71.91        20.88 o
   6  14   5          0.46         19.03        19.65 o
   7  14   5          4.80         37.08        24.22 o
   8  14   5          2.92          4.22        24.18 o
   9  14   5         88.73         33.56        35.25 o
  10  14   5        626.93        727.98        53.78 o
  11  14   5        466.19        371.26        48.42 o
  12  14   5        475.78        629.41        57.37 o
  13  14   5          1.55         92.86        47.12 o
 -15  15   5         52.51         76.11        37.93 o
 -14  15   5        611.72        597.98        40.64 o
 -13  15   5       3425.35       4191.28       102.86 o
 -12  15   5       1420.01       1368.40        75.19 o
 -11  15   5          3.20        -34.02        36.77 o
 -10  15   5        972.13       1166.31        46.49 o
  -9  15   5       1714.22       1530.44        45.53 o
  -8  15   5       3141.39       3614.44        62.54 o
  -7  15   5       9174.15       9167.67       112.34 o
  -6  15   5       4821.68       5083.68        69.67 o
  -5  15   5         99.67         41.76        26.84 o
  -4  15   5       6914.48       7285.55       105.80 o
  -3  15   5       4925.30       4510.94        74.31 o
  -2  15   5        277.40        390.60        35.05 o
  -1  15   5       2672.38       2624.55        64.62 o
   0  15   5       6791.48       7259.40       108.28 o
   1  15   5        109.26        279.00        26.79 o
   2  15   5       8646.96       9102.12       113.79 o
   3  15   5      11748.71      12300.53       133.22 o
   4  15   5        443.00        432.72        26.55 o
   5  15   5       3053.45       3151.08        57.73 o
   6  15   5       1466.55       1371.36        60.46 o
   7  15   5          3.49         10.88        21.27 o
   8  15   5       1087.14        888.20        61.15 o
   9  15   5       2439.21       2501.36        78.06 o
  10  15   5       1213.52       1148.94        60.31 o
  11  15   5        103.24        108.54        40.13 o
  12  15   5       1653.57       1806.37        69.25 o
  13  15   5       1201.96       1443.39        62.32 o
 -15  16   5         46.79         87.30        41.96 o
 -14  16   5         38.88        -10.27        39.30 o
 -13  16   5         13.97         71.09        41.63 o
 -12  16   5        350.82        284.51        47.77 o
 -11  16   5         56.87         28.47        37.78 o
 -10  16   5         90.55        137.22        46.39 o
  -9  16   5        544.98        374.50        34.71 o
  -8  16   5          6.63        -19.61        27.14 o
  -7  16   5        657.54        552.70        52.39 o
  -6  16   5        611.15        706.10        83.16 o
  -5  16   5        228.55        143.68        23.50 o
  -4  16   5        234.01        206.45        22.64 o
  -3  16   5         31.43        -14.53        24.51 o
  -2  16   5        174.97        119.96        21.15 o
  -1  16   5        210.53        157.30        19.88 o
   0  16   5        361.52        330.75        28.53 o
   1  16   5        222.64        287.82        28.62 o
   2  16   5         17.38         25.15        23.13 o
   3  16   5         78.39         58.60        20.77 o
   4  16   5       1132.01       1052.87        59.04 o
   5  16   5        700.50        695.77        35.35 o
   6  16   5        637.96        627.72        57.35 o
   7  16   5        513.41        304.65        30.18 o
   8  16   5        126.56        135.26        38.08 o
   9  16   5          0.64        -45.15        45.15 o
  10  16   5          8.24         22.79        48.92 o
  11  16   5          1.78         23.29        40.61 o
  12  16   5        107.59        119.27        69.05 o
 -14  17   5        512.61        581.63        44.71 o
 -13  17   5       2937.60       3891.04        99.26 o
 -12  17   5        190.64        143.23        40.60 o
 -11  17   5        627.92        720.89        45.42 o
 -10  17   5       2699.11       2628.69        92.31 o
  -9  17   5        240.44         95.20        40.09 o
  -8  17   5       2482.87       2608.99       102.64 o
  -7  17   5       7667.94       7680.21       141.17 o
  -6  17   5       3326.70       3705.77        84.76 o
  -5  17   5        243.20        298.60        25.64 o
  -4  17   5       4559.27       5135.82        98.84 o
  -3  17   5       4666.52       4605.06        80.27 o
  -2  17   5          0.26         83.90        21.92 o
  -1  17   5       3939.69       4286.11        70.85 o
   0  17   5       1196.66       1186.75        34.81 o
   1  17   5          1.17         44.71        22.70 o
   2  17   5        917.52        858.87        32.74 o
   3  17   5       7142.07       7875.93       104.81 o
   4  17   5       8161.20       8257.99       170.67 o
   5  17   5         21.78         96.54        33.72 o
   6  17   5       4154.06       3726.44       151.10 o
   7  17   5        777.17        745.05        45.74 o
   8  17   5       1057.49        885.49        53.59 o
   9  17   5       2829.80       3029.24        85.34 o
  10  17   5        808.26        881.15        57.17 o
  11  17   5        585.89        479.76        48.27 o
  12  17   5       1494.53       1760.61        67.44 o
 -14  18   5        757.54       1055.24        56.50 o
 -13  18   5        103.34        231.59        50.80 o
 -12  18   5         98.88         11.78        41.16 o
 -11  18   5          0.87        -35.84        35.84 o
 -10  18   5          0.20        -44.62        44.62 o
  -9  18   5        183.01         48.88        46.64 o
  -8  18   5         89.08         93.58        27.07 o
  -7  18   5        281.21        150.19        34.07 o
  -6  18   5        817.62        606.68        59.50 o
  -5  18   5       1133.83       1040.05        36.16 o
  -4  18   5        574.11        455.85        31.10 o
  -3  18   5         95.10         22.45        22.08 o
  -2  18   5        248.63        182.69        23.72 o
  -1  18   5         28.34         67.93        27.64 o
   0  18   5          1.17        -15.21        23.99 o
   1  18   5         14.59         29.45        24.03 o
   2  18   5        922.40        874.96        36.44 o
   3  18   5        410.48        411.25        32.03 o
   4  18   5        479.76        277.41        30.28 o
   5  18   5         89.10        171.16        32.92 o
   6  18   5        317.23        419.13        34.65 o
   7  18   5        106.46         83.48        47.96 o
   8  18   5         26.01         16.88        43.11 o
   9  18   5         30.93        -34.45        42.45 o
  10  18   5        143.87        104.90        44.62 o
  11  18   5        529.72        623.43        50.93 o
  12  18   5        155.31        191.44        48.71 o
 -13  19   5       1197.38       1309.03        55.69 o
 -12  19   5        503.94        486.35        43.86 o
 -11  19   5        385.82        445.84        40.96 o
 -10  19   5        765.34        706.30        40.43 o
  -9  19   5        694.55        735.51        56.60 o
  -8  19   5         13.76        -14.42        28.16 o
  -7  19   5       2598.02       2691.49        59.90 o
  -6  19   5        378.93        392.68        29.52 o
  -5  19   5        346.24        432.55        32.15 o
  -4  19   5       1435.18       1501.63        53.61 o
  -3  19   5       3536.75       3552.52        86.48 o
  -2  19   5         58.28        -24.34        25.27 o
  -1  19   5       2829.49       2947.61        62.70 o
   0  19   5       2718.72       2788.23        71.75 o
   1  19   5        111.14        103.80        26.53 o
   2  19   5       1361.69       1230.24        38.34 o
   3  19   5       1635.21       1591.68        43.15 o
   4  19   5          2.24         -7.15        32.71 o
   5  19   5       1135.85       1168.50        61.23 o
   6  19   5       2145.06       2276.80        64.68 o
   7  19   5        452.74        535.45        50.87 o
   8  19   5        295.32        247.58        46.99 o
   9  19   5       1415.93       1485.10        57.84 o
  10  19   5        320.95        355.61        48.86 o
  11  19   5        302.25        342.91        48.41 o
 -13  20   5         31.16         12.49        40.33 o
 -12  20   5          7.60        -23.43        40.47 o
 -11  20   5        600.56        666.36        44.55 o
 -10  20   5        113.05          4.50        49.96 o
  -9  20   5         94.10         28.79        35.66 o
  -8  20   5        277.19        233.53        30.94 o
  -7  20   5         48.67         16.94        27.07 o
  -6  20   5        125.93        119.30        30.92 o
  -5  20   5        923.35        760.72        41.29 o
  -4  20   5       2324.58       2380.38        64.68 o
  -3  20   5         85.12         59.19        23.09 o
  -2  20   5       1237.93       1033.87        43.88 o
  -1  20   5          4.10          7.26        27.34 o
   0  20   5        681.95        640.48        33.89 o
   1  20   5       4103.77       3882.17        65.88 o
   2  20   5       1663.06       1372.79        45.34 o
   3  20   5        339.24        342.80        35.13 o
   4  20   5       1327.01       1393.49        55.32 o
   5  20   5        438.37        426.51        52.85 o
   6  20   5         22.19        -28.28        41.83 o
   7  20   5        279.92        241.28        46.14 o
   8  20   5        106.31         62.35        43.00 o
   9  20   5         13.67         -6.78        40.02 o
  10  20   5        763.76        717.14        50.90 o
  11  20   5        921.82       1110.92        59.76 o
 -12  21   5        241.53        199.52        46.84 o
 -11  21   5        407.30        339.31        42.07 o
 -10  21   5       1801.09       1910.10        61.57 o
  -9  21   5       1158.97       1020.30        50.19 o
  -8  21   5         38.33         54.91        29.62 o
  -7  21   5        587.34        636.90        31.26 o
  -6  21   5        412.68        405.13        34.49 o
  -5  21   5        187.47         60.65        67.10 o
  -4  21   5       3746.88       3290.25       134.06 o
  -3  21   5        507.86        654.67        39.50 o
  -2  21   5        140.17         70.64        24.18 o
  -1  21   5       1908.25       1777.10        46.46 o
   0  21   5       4689.69       4830.88        81.76 o
   1  21   5        215.17        140.31        33.89 o
   2  21   5        644.93        719.10        46.86 o
   3  21   5        483.51        388.14        34.84 o
   4  21   5          1.18        -41.66        41.66 o
   5  21   5       1048.37       1104.83        73.40 o
   6  21   5       1422.84       1570.87        79.74 o
   7  21   5        612.11        675.81        53.49 o
   8  21   5         72.03        -13.52        39.77 o
   9  21   5        189.34        230.16        41.07 o
  10  21   5         16.43         94.55        48.89 o
 -12  22   5        201.96        279.07        47.83 o
 -11  22   5        205.00        229.72        45.29 o
 -10  22   5          7.43        -43.00        43.00 o
  -9  22   5        885.75        866.45        48.21 o
  -8  22   5       1472.41       1616.72        53.42 o
  -7  22   5        216.78        203.02        34.16 o
  -6  22   5        312.82        271.35        36.49 o
  -5  22   5       1307.90       1111.85        51.12 o
  -4  22   5        299.06        156.48        43.78 o
  -3  22   5       1296.02        943.72        98.81 o
  -2  22   5       4980.67       5141.94        88.02 o
  -1  22   5       2388.02       2335.02        57.82 o
   0  22   5        246.30        145.60        31.42 o
   1  22   5       1446.84       1410.88        62.51 o
   2  22   5        708.47        663.10        36.25 o
   3  22   5        124.40         77.05        35.42 o
   4  22   5       1753.78       1610.19        61.38 o
   5  22   5        641.75        567.20        62.91 o
   6  22   5         21.91          3.87        52.54 o
   7  22   5        592.29        747.55        52.57 o
   8  22   5       1203.51       1372.99        58.04 o
   9  22   5         11.05        -33.38        43.86 o
  10  22   5        216.66        135.06        46.38 o
 -11  23   5        101.92         84.29        45.01 o
 -10  23   5        448.38        329.97        48.49 o
  -9  23   5        120.31         40.90        53.86 o
  -8  23   5         11.12        -41.15        41.15 o
  -7  23   5         37.15         13.00        37.11 o
  -6  23   5         56.30         -6.64        45.11 o
  -5  23   5        199.51        -24.78        51.18 o
  -4  23   5        167.99        131.21        45.66 o
  -3  23   5         90.52         55.64        45.00 o
  -2  23   5        650.24        552.52        39.27 o
  -1  23   5        842.64        687.98        40.72 o
   0  23   5        577.17        498.49        34.50 o
   1  23   5        180.33        138.96        32.61 o
   2  23   5        388.29        429.92        43.30 o
   3  23   5         88.74         -8.50        36.13 o
   4  23   5        678.49        483.59        49.19 o
   5  23   5        900.80        767.26        58.40 o
   6  23   5        651.55        773.93        56.60 o
   7  23   5         18.65         -5.30        45.67 o
   8  23   5         59.47         78.05        53.07 o
   9  23   5        247.68        224.76        51.61 o
 -10  24   5         20.04         25.60        41.69 o
  -9  24   5        854.73        914.60        54.27 o
  -8  24   5       1226.11       1549.11        69.82 o
  -7  24   5        563.94        555.32        50.17 o
  -6  24   5          2.86        -33.32        45.50 o
  -5  24   5        618.29        492.98        58.09 o
  -4  24   5         31.52        -42.65        42.65 o
  -3  24   5       1305.41       1428.57        62.69 o
  -2  24   5       2634.69       2836.47        73.46 o
  -1  24   5       1020.93        957.09        41.48 o
   0  24   5         28.00        -28.23        29.52 o
   1  24   5       1346.26       1390.95        57.80 o
   2  24   5        789.79        644.56        42.78 o
   3  24   5          0.44        -30.39        36.02 o
   4  24   5       1171.83       1189.05        53.72 o
   5  24   5        398.15        477.52        59.55 o
   6  24   5        246.07        225.64        49.94 o
   7  24   5        992.79       1206.72        61.04 o
   8  24   5       1052.39       1073.22        78.73 o
 -10  25   5          2.94        -38.17        54.57 o
  -9  25   5          0.48         20.60        57.64 o
  -8  25   5          0.69          6.04        67.93 o
  -7  25   5         20.80        -42.21        45.94 o
  -6  25   5        589.64        450.51        57.09 o
  -5  25   5        198.40        121.44        70.16 o
  -4  25   5          1.47         64.11        44.31 o
  -3  25   5         74.60         86.11        51.63 o
  -2  25   5         65.38        -46.51        46.51 o
  -1  25   5         71.36         34.31        38.10 o
   0  25   5          0.21        -31.92        31.92 o
   1  25   5          0.27        -38.83        38.83 o
   2  25   5         23.79         29.89        42.80 o
   3  25   5        165.32         75.12        42.51 o
   4  25   5        189.28        128.18        61.78 o
   5  25   5          3.26        -38.27        53.86 o
   6  25   5          5.74        -21.36        48.70 o
   7  25   5         53.72         41.73        55.12 o
  -9  26   5        839.79        984.25        88.68 o
  -8  26   5        976.96       1065.12        71.47 o
  -7  26   5        454.90        538.79        47.62 o
  -6  26   5         84.16         37.68        45.52 o
  -5  26   5        280.21        297.51        55.37 o
  -4  26   5        116.50         86.03        46.66 o
  -3  26   5       1330.74       1612.99        69.40 o
  -2  26   5       1859.22       2230.07        86.83 o
  -1  26   5       1292.98       1009.68        54.60 o
   0  26   5         47.87         40.17        41.98 o
   1  26   5        702.22        805.78        49.61 o
   2  26   5        714.45        667.82        47.23 o
   3  26   5          0.73        -31.81        45.26 o
   4  26   5        528.26        769.74        51.72 o
   5  26   5        320.71        595.55        55.80 o
   6  26   5         12.91         21.21        56.80 o
  -7  27   5          9.28        -54.96        54.96 o
  -6  27   5         51.52        103.19        43.61 o
  -5  27   5          0.10        -32.97        52.68 o
  -4  27   5          2.14         85.91        53.72 o
  -3  27   5         51.87         -6.80        48.99 o
  -2  27   5          5.06        -15.73        47.81 o
  -1  27   5        237.72        257.39        46.34 o
   0  27   5        697.47        779.66        58.51 o
   1  27   5        432.51        420.32        46.25 o
   2  27   5          5.94        -42.46        42.46 o
   3  27   5        140.38        115.31        45.05 o
   4  27   5         27.86        -51.47        51.47 o
   5  27   5        288.59        247.98        52.80 o
  -6  28   5         90.46        107.44        45.48 o
  -5  28   5        221.35        271.06        51.77 o
  -4  28   5          4.67        -36.35        53.09 o
  -3  28   5        783.92        842.10        60.47 o
  -2  28   5       2073.21       2518.64       126.56 o
  -1  28   5        844.40        778.24        67.11 o
   0  28   5          3.53        -42.21        49.81 o
   1  28   5        128.71        116.66        50.28 o
   2  28   5          2.64         -4.07        41.56 o
   3  28   5         46.06         39.40        49.43 o
   4  28   5        267.31        351.37        53.92 o
  -4  29   5        343.67        416.82        64.02 o
  -3  29   5        317.54        388.20        63.84 o
  -2  29   5          4.97        -57.64        57.64 o
  -1  29   5        348.20        274.29        55.01 o
   0  29   5        696.02        918.09        65.23 o
   1  29   5        384.39        436.52        52.25 o
   2  29   5         69.09        -17.33        47.16 o
 -17   0   6       1665.73       1946.57       132.61 o
 -16   0   6        569.03        572.36        98.03 o
 -15   0   6       1524.21       1170.32       241.84 o
 -14   0   6         13.52        -61.59        62.52 o
 -13   0   6       7015.46       7878.90       144.32 o
 -12   0   6        386.05        276.41        48.22 o
 -11   0   6       2913.06       3448.47       103.14 o
 -10   0   6      10610.47      11114.52       192.09 o
  -9   0   6       1548.62       1464.00        54.38 o
  -8   0   6       8401.00       8695.81       169.50 o
  -7   0   6      30711.28      31195.98       388.14 o
  -6   0   6      17679.74      17158.89       235.83 o
  -5   0   6        704.51        651.15        40.17 o
  -4   0   6      12012.12      12230.56       143.25 o
  -3   0   6      60223.80      63004.53       833.14 o
  -2   0   6       2167.12       2492.01        46.12 o
  -1   0   6      29034.67      27888.09       598.31 o
   0   0   6      43055.64      44911.69      1339.96 o
   1   0   6       7125.03       7001.36       407.92 o
   2   0   6      37678.68      39723.11      1189.99 o
   3   0   6      21425.86      21406.58       463.19 o
   4   0   6         39.14         14.23        29.49 o
   5   0   6      13353.71      13142.03       275.75 o
   6   0   6      14990.89      13688.02       217.13 o
   7   0   6        538.82        450.44        29.48 o
   8   0   6        296.63        225.70        31.00 o
   9   0   6       8067.65       8082.51       245.01 o
  10   0   6       4882.42       4420.52        93.35 o
  11   0   6         34.60         23.87        38.42 o
  12   0   6       3094.79       3429.80       171.00 o
  13   0   6        298.00        296.18        63.96 o
  14   0   6        994.61        758.35        77.77 o
  15   0   6       1403.36       1918.01       104.53 o
 -17   1   6         12.53          0.57        68.66 o
 -16   1   6         79.77         43.11        64.29 o
 -15   1   6        739.26        654.03        88.41 o
 -14   1   6        388.74        252.64        36.38 o
 -13   1   6          0.29        -49.03        49.03 o
 -12   1   6       1731.70       1367.44        44.53 o
 -11   1   6          4.42         12.42        22.54 o
 -10   1   6         99.13        -25.06        25.06 o
  -9   1   6        333.71        151.08        20.42 o
  -8   1   6       3901.65       4116.11        70.80 o
  -7   1   6      11410.13      11894.41       121.93 o
  -6   1   6       1314.13       1340.44        35.50 o
  -5   1   6       2487.72       2725.30        37.73 o
  -4   1   6         61.08        166.46        12.29 o
  -3   1   6       6212.75       6174.15        60.52 o
  -2   1   6        279.29        639.85        24.43 o
  -1   1   6       2964.42       3605.52        64.06 o
   0   1   6          2.66        139.85        19.95 o
   1   1   6       1199.01       1258.10       111.44 o
   2   1   6       9579.29       9996.76       129.05 o
   3   1   6        889.72        970.18        36.38 o
   4   1   6       2750.96       3351.39        93.04 o
   5   1   6       1361.60       2862.28       178.24 o
   6   1   6         15.04         25.43        17.71 o
   7   1   6         81.35         65.68        16.68 o
   8   1   6        655.38        547.52        40.90 o
   9   1   6        552.05        400.84        35.05 o
  10   1   6       1345.82       1146.58        41.90 o
  11   1   6         49.82         67.66        30.56 o
  12   1   6         67.10        -48.67        48.67 o
  13   1   6          1.45        168.93        63.94 o
  14   1   6         27.18        239.16        75.08 o
  15   1   6          1.68        279.37        73.73 o
 -17   2   6        801.10        705.73        64.59 o
 -16   2   6       1308.04       1364.11        65.06 o
 -15   2   6        390.98        280.48        49.62 o
 -14   2   6        162.11          3.28        44.02 o
 -13   2   6       1344.29       1481.10        53.82 o
 -12   2   6        853.32        646.70        39.34 o
 -11   2   6       1480.91       1571.75        52.04 o
 -10   2   6      11970.83      12394.83       130.86 o
  -9   2   6       6411.74       6601.03       175.16 o
  -8   2   6       1814.85       1552.47        40.85 o
  -7   2   6      10031.22       9512.89        95.52 o
  -6   2   6       1052.20        606.58        18.96 o
  -5   2   6       1050.72       1006.15        23.92 o
  -4   2   6      33123.46      34490.51       300.79 o
  -3   2   6      31584.68      32149.85       319.39 o
  -2   2   6       1730.15       2220.11        56.12 o
  -1   2   6      40755.18      41808.96       470.04 o
   0   2   6      28460.99      27937.95       375.12 o
   1   2   6        452.76        812.48        23.39 o
   2   2   6       9512.26       8563.76       112.88 o
   3   2   6      11561.42      12202.45       174.38 o
   4   2   6       9274.65      10336.86       128.91 o
   5   2   6      10862.10      10470.00       151.07 o
   6   2   6      16472.87      15682.51       164.17 o
   7   2   6        211.05        227.25        17.75 o
   8   2   6       9040.68       9196.21       107.79 o
   9   2   6       9384.62       9614.39       190.62 o
  10   2   6       2485.28       2473.77        63.95 o
  11   2   6         60.99         47.15        31.04 o
  12   2   6       1865.88       1928.79        82.11 o
  13   2   6       1431.83       1543.33        60.38 o
  14   2   6        318.84        255.65        44.41 o
  15   2   6        591.31        609.66        51.15 o
 -17   3   6        635.58        534.93        63.58 o
 -16   3   6          0.30        -49.01        49.01 o
 -15   3   6        876.22        681.13        46.26 o
 -14   3   6        384.37        283.68        46.49 o
 -13   3   6          2.23        -41.85        41.85 o
 -12   3   6          9.92        -33.98        33.98 o
 -11   3   6       1750.90       1485.06        51.92 o
 -10   3   6        119.09         -0.68        20.17 o
  -9   3   6       4592.53       4101.70        83.02 o
  -8   3   6       8359.72       8214.43       155.18 o
  -7   3   6       3392.32       3102.49        44.06 o
  -6   3   6       6878.93       6974.77        79.05 o
  -5   3   6       2118.72       1751.15        39.98 o
  -4   3   6       1951.36       2153.00        30.76 o
  -3   3   6       4269.25       4860.53        58.89 o
  -2   3   6       9798.26       9857.42       116.18 o
  -1   3   6        162.04        286.44        15.97 o
   0   3   6       1972.28       2025.56        69.64 o
   1   3   6      28191.38      27643.30       314.47 o
   2   3   6       2856.02       2543.82        36.40 o
   3   3   6       3655.19       4044.28        61.21 o
   4   3   6         25.86         16.79        18.42 o
   5   3   6          8.83         44.47        18.83 o
   6   3   6        156.53        113.14        17.71 o
   7   3   6       2077.78       1422.61        41.93 o
   8   3   6        925.44        762.84        48.66 o
   9   3   6        916.19        600.92        51.42 o
  10   3   6        397.35        316.34        38.08 o
  11   3   6       1123.82       1059.68        44.90 o
  12   3   6          0.27        -46.41        46.41 o
  13   3   6        123.43         79.96        49.63 o
  14   3   6        146.46        172.26        37.82 o
  15   3   6         58.02        109.23        61.99 o
 -17   4   6        685.14        762.71        96.27 o
 -16   4   6       1018.53       1010.08        63.13 o
 -15   4   6         32.47        -56.25        56.25 o
 -14   4   6       1409.67       1345.33        53.12 o
 -13   4   6       2288.31       2216.64        60.86 o
 -12   4   6        122.68         31.32        27.48 o
 -11   4   6       2543.78       2310.22        79.32 o
 -10   4   6       4787.62       4672.78        67.43 o
  -9   4   6        165.62        116.55        15.08 o
  -8   4   6       3792.93       4046.58        51.93 o
  -7   4   6        490.23        370.05        20.51 o
  -6   4   6       4381.88       4262.25        57.86 o
  -5   4   6       1130.14       1363.07        23.94 o
  -4   4   6      26016.22      26710.79       283.69 o
  -3   4   6       8452.79       8364.21       158.71 o
  -2   4   6          6.74         48.50        11.95 o
  -1   4   6        238.55        592.00        14.73 o
   0   4   6       9810.07       8277.55       116.52 o
   1   4   6       1447.19       1720.79        32.68 o
   2   4   6       4437.98       4938.42       129.10 o
   3   4   6        441.81        204.10        17.21 o
   4   4   6        306.32        305.00        25.21 o
   5   4   6       3037.09       2936.23        72.96 o
   6   4   6       7082.42       6764.13       186.11 o
   7   4   6        589.81        472.66        22.60 o
   8   4   6       1878.72       1818.06        47.49 o
   9   4   6       3847.63       3547.74        81.71 o
  10   4   6          8.56        -33.25        33.25 o
  11   4   6        235.48        194.28        39.13 o
  12   4   6       1489.73       1490.42       104.83 o
  13   4   6        453.02        543.83        47.41 o
  14   4   6         51.92        146.83        39.29 o
  15   4   6        855.12        893.41        61.64 o
 -17   5   6        898.96       1113.65       105.99 o
 -16   5   6        168.31         61.42        46.69 o
 -15   5   6       2616.88       2664.64       116.94 o
 -14   5   6        684.41        568.62        54.08 o
 -13   5   6          4.46          6.70        41.00 o
 -12   5   6       3209.51       3032.70        91.77 o
 -11   5   6        523.42        448.67        29.31 o
 -10   5   6       1012.98        637.46        28.13 o
  -9   5   6       5111.25       5106.93        78.65 o
  -8   5   6       9448.69       9399.57       121.17 o
  -7   5   6       6860.20       6864.15       113.25 o
  -6   5   6       2641.33       2425.05        58.46 o
  -5   5   6       4300.42       4341.30        50.38 o
  -4   5   6       2889.02       2731.29        37.15 o
  -3   5   6      11804.80      12199.14       234.93 o
  -2   5   6      29130.96      29015.48       273.91 o
  -1   5   6      33099.48      35336.28       351.24 o
   0   5   6       3534.46       3509.01        67.16 o
   1   5   6      41537.54      43311.95       527.85 o
   2   5   6      19761.30      18773.07       255.65 o
   3   5   6         12.71         86.23        21.02 o
   4   5   6      15243.52      15575.82       353.79 o
   5   5   6       5630.62       5395.00        90.43 o
   6   5   6       2390.08       2203.32        91.97 o
   7   5   6      11046.86      11638.90       222.15 o
   8   5   6      12672.75      12659.15       235.89 o
   9   5   6        416.61        525.82        45.16 o
  10   5   6       1303.06       1188.79        45.31 o
  11   5   6        916.57        960.91        65.95 o
  12   5   6         15.46          5.07        38.59 o
  13   5   6        493.00        764.55       127.93 o
  14   5   6        738.77        905.48        54.76 o
  15   5   6        107.03        275.29        53.62 o
 -17   6   6          0.87         31.37       141.53 o
 -16   6   6        174.65         55.83        48.22 o
 -15   6   6          6.55         -7.99        38.14 o
 -14   6   6       2683.92       2513.12        76.38 o
 -13   6   6       4869.47       4979.85        79.36 o
 -12   6   6       2708.47       2446.44       126.66 o
 -11   6   6         42.17         12.59        28.88 o
 -10   6   6       1149.96       1053.49        45.62 o
  -9   6   6        855.33        741.01        64.94 o
  -8   6   6        862.82        913.88        32.30 o
  -7   6   6       1426.38       1143.13        35.21 o
  -6   6   6       3144.14       3211.67        71.70 o
  -5   6   6       2276.82       2002.08        38.07 o
  -4   6   6      29463.47      30527.99       326.62 o
  -3   6   6      36984.43      38675.55       438.45 o
  -2   6   6         63.28         94.95        12.63 o
  -1   6   6       3426.78       3963.71        65.24 o
   0   6   6       4904.18       6164.62        86.05 o
   1   6   6         35.06        119.62        13.76 o
   2   6   6      16835.29      17480.46       352.15 o
   3   6   6      10019.76      10078.68       206.37 o
   4   6   6         13.83        153.33        21.83 o
   5   6   6       2905.08       2808.75        74.65 o
   6   6   6       1080.98        586.79        54.35 o
   7   6   6       1369.00       1099.78        81.72 o
   8   6   6        235.47         55.53        31.25 o
   9   6   6        987.91        554.63        32.27 o
  10   6   6        123.28         40.42        33.59 o
  11   6   6        698.56        516.00        89.99 o
  12   6   6       2366.94       2053.83        90.66 o
  13   6   6       1551.94       1778.02        90.87 o
  14   6   6         14.51        127.95       114.31 o
 -17   7   6        705.73        695.33        65.60 o
 -16   7   6        154.64         89.10        45.78 o
 -15   7   6       1070.68       1172.38        81.26 o
 -14   7   6        632.65        678.43        42.15 o
 -13   7   6          8.51         68.23        33.01 o
 -12   7   6       2057.69       2262.73        95.44 o
 -11   7   6       5889.60       5939.05        86.28 o
 -10   7   6          3.78        -32.11        32.11 o
  -9   7   6       4735.61       4490.05        82.92 o
  -8   7   6       8565.02       8770.40       180.74 o
  -7   7   6         23.79          3.96        24.20 o
  -6   7   6       8111.46       8517.89       108.37 o
  -5   7   6       4523.75       4499.16        63.67 o
  -4   7   6       6441.62       6548.30        79.94 o
  -3   7   6      14335.19      14770.11       154.27 o
  -2   7   6       8143.50       7222.67        79.31 o
  -1   7   6        104.87        164.20        16.66 o
   0   7   6       3765.97       3525.79        85.62 o
   1   7   6      15916.31      16246.31       210.40 o
   2   7   6      11076.71      10763.86       117.95 o
   3   7   6        140.66        182.63        18.64 o
   4   7   6      29557.67      31859.68       449.98 o
   5   7   6      12623.85      12804.97       221.68 o
   6   7   6        585.26        444.94        25.67 o
   7   7   6       3046.65       2838.46        76.03 o
   8   7   6       2650.79       2441.42        98.50 o
   9   7   6        911.88        803.44        62.28 o
  10   7   6       3549.23       3278.42       136.75 o
  11   7   6       6474.32       6663.07       274.10 o
  12   7   6        445.27        704.95        50.06 o
  13   7   6        928.96        932.02        67.04 o
  14   7   6       1485.23       1759.85        80.39 o
 -17   8   6        243.18        222.89        62.48 o
 -16   8   6         95.54        140.66        41.88 o
 -15   8   6        325.43        230.71        38.00 o
 -14   8   6        208.99        275.75        34.90 o
 -13   8   6        165.09         58.36        31.76 o
 -12   8   6        128.81         96.88        37.00 o
 -11   8   6          3.95         50.70        41.80 o
 -10   8   6         34.28         42.96        27.63 o
  -9   8   6         16.89        -20.63        24.83 o
  -8   8   6        657.87        758.20        38.41 o
  -7   8   6         40.34         37.86        18.21 o
  -6   8   6       2931.18       2632.18        89.50 o
  -5   8   6       7280.88       7461.79        90.69 o
  -4   8   6       4423.28       4793.82        56.42 o
  -3   8   6       2765.72       2886.53        50.59 o
  -2   8   6       3922.68       4137.81        52.32 o
  -1   8   6       6567.26       7023.77        80.47 o
   0   8   6        647.68        652.37        25.44 o
   1   8   6       1442.84       1205.89        34.44 o
   2   8   6      14787.29      16177.91       168.69 o
   3   8   6       4354.90       5592.92       105.94 o
   4   8   6       3946.54       4631.43       183.78 o
   5   8   6         22.93        501.40        34.19 o
   6   8   6        152.96        247.05        22.33 o
   7   8   6        107.94         75.12        21.11 o
   8   8   6         97.04         39.28        28.58 o
   9   8   6        954.27        576.35        38.70 o
  10   8   6       1710.16       1464.79       113.52 o
  11   8   6        253.16        355.55        83.01 o
  12   8   6         47.38        103.35        36.37 o
  13   8   6         63.79        237.74        70.86 o
  14   8   6        775.95       1115.18       160.35 o
 -17   9   6        562.07        462.73        88.36 o
 -16   9   6         47.94         50.75        38.52 o
 -15   9   6       1712.40       1708.73        79.22 o
 -14   9   6        843.96        874.44        51.82 o
 -13   9   6        302.58        237.13        34.39 o
 -12   9   6       6925.87       7543.86       100.42 o
 -11   9   6       2615.92       2694.74        68.74 o
 -10   9   6        281.49        341.62        26.96 o
  -9   9   6         49.71          8.84        20.97 o
  -8   9   6       5337.97       5173.80        91.21 o
  -7   9   6        251.35        235.88        25.75 o
  -6   9   6      29362.77      30712.72       383.64 o
  -5   9   6      30314.57      31610.32       321.69 o
  -4   9   6      15069.11      16289.10       177.60 o
  -3   9   6       9850.00      10266.34       101.47 o
  -2   9   6      26243.62      27635.44       253.39 o
  -1   9   6       9934.66      10407.52       102.37 o
   0   9   6       1703.03       1601.99        31.90 o
   1   9   6      13784.24      13391.08       173.20 o
   2   9   6       1595.22       1536.83        54.36 o
   3   9   6       4276.46       4193.17        92.78 o
   4   9   6      19077.63      20228.62       285.06 o
   5   9   6       6827.74       7319.06       118.57 o
   6   9   6        713.62        669.22        29.14 o
   7   9   6       1118.12        873.90        34.69 o
   8   9   6       3463.87       3410.41        81.10 o
   9   9   6        661.21        336.28        31.13 o
  10   9   6       4090.85       4325.77       161.71 o
  11   9   6       2805.01       2597.57       139.79 o
  12   9   6         69.57         88.37        42.64 o
  13   9   6        881.27        811.08        57.16 o
  14   9   6        940.65       1258.25        75.09 o
 -16  10   6        341.47        402.21        44.01 o
 -15  10   6         87.22         21.33        41.32 o
 -14  10   6         22.61        -19.08        34.01 o
 -13  10   6         76.45         21.58        32.29 o
 -12  10   6        359.85        313.34        51.45 o
 -11  10   6        113.12         41.48        36.98 o
 -10  10   6        184.13         60.37        23.07 o
  -9  10   6       1356.46       1067.47        44.79 o
  -8  10   6         17.59         19.40        32.99 o
  -7  10   6       1539.66       1332.28        37.11 o
  -6  10   6       4212.72       4293.50        56.45 o
  -5  10   6       1234.50       1407.59        50.07 o
  -4  10   6       4546.57       4300.97        54.72 o
  -3  10   6        671.90        842.92        21.76 o
  -2  10   6         32.35         36.27        15.10 o
  -1  10   6       2628.06       2277.76        38.57 o
   0  10   6      15580.78      17084.65       177.31 o
   1  10   6       2207.13       2435.87        94.70 o
   2  10   6       1258.48        925.07        32.80 o
   3  10   6       2988.35       2668.97        68.86 o
   4  10   6       1962.69       2211.36        63.24 o
   5  10   6        225.69        166.72        26.60 o
   6  10   6        632.62        626.24        29.31 o
   7  10   6         66.79         72.63        21.19 o
   8  10   6        404.87        327.19        28.23 o
   9  10   6       1211.72       1175.78        81.84 o
  10  10   6         14.30         68.44        47.95 o
  11  10   6          9.15        154.62        41.27 o
  12  10   6          8.47         64.62        42.22 o
  13  10   6         86.86        206.51        45.06 o
  14  10   6          0.71        208.76        63.81 o
 -16  11   6        590.51        762.59        72.40 o
 -15  11   6        798.69        881.21        68.20 o
 -14  11   6        284.38        343.41        36.39 o
 -13  11   6        348.52        349.96        45.20 o
 -12  11   6       3277.40       3105.66        75.87 o
 -11  11   6       8966.16       9654.12       120.30 o
 -10  11   6       2089.41       1628.48       100.32 o
  -9  11   6       3310.52       3103.69        79.52 o
  -8  11   6       3959.02       4070.85        69.89 o
  -7  11   6        267.83        223.80        20.93 o
  -6  11   6      10860.39      11016.18       129.45 o
  -5  11   6      25628.26      27423.24       281.53 o
  -4  11   6       5492.14       5250.58        61.87 o
  -3  11   6         64.09         60.82        16.52 o
  -2  11   6      11015.66      10667.89       110.65 o
  -1  11   6       2173.23       2000.35        36.78 o
   0  11   6        436.37        768.15        40.56 o
   1  11   6       1162.76        730.84        30.63 o
   2  11   6        181.04        204.12        29.07 o
   3  11   6       5587.04       5564.11       174.42 o
   4  11   6      23326.97      23729.91       282.40 o
   5  11   6       8557.79       9177.96       146.25 o
   6  11   6         69.57         -3.48        22.54 o
   7  11   6       1758.74       1554.77        64.65 o
   8  11   6       1069.90        904.78        32.32 o
   9  11   6         98.37          9.18        28.54 o
  10  11   6       3605.02       3722.03       122.74 o
  11  11   6       2143.87       2115.42        87.81 o
  12  11   6         27.28        -11.55        43.33 o
  13  11   6        810.67        860.99        67.27 o
  14  11   6        600.46        646.25        69.99 o
 -16  12   6         88.93        185.66        43.34 o
 -15  12   6          2.60         -8.53        44.32 o
 -14  12   6         97.28        130.57        40.69 o
 -13  12   6       1589.37       1619.07        60.83 o
 -12  12   6        526.62        450.89        41.73 o
 -11  12   6        275.23        222.25        72.65 o
 -10  12   6       1532.39       1254.25        78.37 o
  -9  12   6       1028.74        754.39        61.27 o
  -8  12   6        491.00        318.95        22.20 o
  -7  12   6       1311.69       1167.78        30.15 o
  -6  12   6        661.86        605.65        24.23 o
  -5  12   6        642.66        610.67        22.72 o
  -4  12   6       5523.02       5263.68        66.18 o
  -3  12   6       6650.73       6301.78        80.27 o
  -2  12   6          7.33         21.60        17.38 o
  -1  12   6       8566.82       8635.53       205.45 o
   0  12   6       7427.36       7407.82       106.67 o
   1  12   6         10.16         59.59        22.49 o
   2  12   6       2310.51       2232.86        61.96 o
   3  12   6       8153.77       8888.05       131.59 o
   4  12   6       1374.19       1325.41        34.64 o
   5  12   6       3178.83       3122.41        61.09 o
   6  12   6       1007.44        830.65        31.97 o
   7  12   6       1061.64        729.82        43.45 o
   8  12   6        871.77        673.17        30.96 o
   9  12   6       2422.95       2372.52       108.11 o
  10  12   6         83.12         21.05        42.08 o
  11  12   6        126.17        125.52        39.10 o
  12  12   6        473.89        500.28        47.76 o
  13  12   6        485.34        607.62        52.20 o
 -16  13   6         33.06         69.84        44.42 o
 -15  13   6       1722.53       1758.06        97.23 o
 -14  13   6         89.06         96.18        40.80 o
 -13  13   6        731.95        719.28        52.27 o
 -12  13   6        983.38        856.77        57.43 o
 -11  13   6       2255.35       2002.24        63.76 o
 -10  13   6         49.16        -14.93        29.64 o
  -9  13   6        866.06        640.50        29.10 o
  -8  13   6         15.25        -24.78        24.78 o
  -7  13   6       1508.11       1235.04        30.16 o
  -6  13   6       4223.12       3991.54        56.48 o
  -5  13   6       3464.93       3152.29        49.35 o
  -4  13   6        485.50        224.39        20.37 o
  -3  13   6       1288.48       1033.41        31.68 o
  -2  13   6      11385.32      11609.44       199.71 o
  -1  13   6        823.53        708.04        36.18 o
   0  13   6        664.45        772.81        42.54 o
   1  13   6         54.86        101.11        20.47 o
   2  13   6         25.44         26.70        16.35 o
   3  13   6       3664.82       3821.14        67.92 o
   4  13   6       6616.05       6953.75        87.99 o
   5  13   6       3188.38       3350.83        73.71 o
   6  13   6         42.11         37.37        25.23 o
   7  13   6        514.74        509.54        36.25 o
   8  13   6        759.11        636.16        36.07 o
   9  13   6        464.05        365.85        44.99 o
  10  13   6       2559.08       2289.77        72.95 o
  11  13   6        536.19        647.06        45.67 o
  12  13   6         38.05         75.13        43.46 o
  13  13   6        237.69        255.63        49.19 o
 -15  14   6        122.47        183.94        43.26 o
 -14  14   6        685.84        890.15        60.93 o
 -13  14   6       2354.79       2318.29        92.78 o
 -12  14   6        540.81        518.17        36.11 o
 -11  14   6        171.63         51.76        35.86 o
 -10  14   6       2437.12       2189.07        69.98 o
  -9  14   6       1750.27       1528.29        37.99 o
  -8  14   6        737.82        581.62        25.83 o
  -7  14   6       4684.69       4614.25        61.65 o
  -6  14   6       1728.12       1523.18        31.36 o
  -5  14   6       1127.97       1008.39        41.78 o
  -4  14   6       6417.95       5927.60        84.14 o
  -3  14   6      10263.73      10539.76       137.49 o
  -2  14   6        838.67        799.86        42.01 o
  -1  14   6       5880.49       6464.67       212.86 o
   0  14   6       6407.86       6491.91       108.75 o
   1  14   6         12.25         -3.52        20.95 o
   2  14   6       4584.94       4400.68        61.23 o
   3  14   6       4653.21       4850.72        88.93 o
   4  14   6          7.13         53.85        20.28 o
   5  14   6       1729.09       1498.94        55.90 o
   6  14   6      10386.81      11158.26       161.29 o
   7  14   6       2306.31       2108.54        54.03 o
   8  14   6         45.72         47.33        28.90 o
   9  14   6        715.79        703.50        45.35 o
  10  14   6         27.44          7.06        38.90 o
  11  14   6        982.92        987.89        54.93 o
  12  14   6        989.27       1047.80        63.25 o
  13  14   6       1015.58       1073.00        78.06 o
 -15  15   6         32.04         39.74        38.51 o
 -14  15   6          8.81         -5.75        38.81 o
 -13  15   6        362.60        300.80        70.67 o
 -12  15   6        497.60        466.96        38.85 o
 -11  15   6          6.96        -28.89        40.08 o
 -10  15   6          0.48        -44.80        44.80 o
  -9  15   6        151.90         70.73        26.71 o
  -8  15   6       1414.57       1154.18        34.94 o
  -7  15   6       6488.31       7298.22       103.62 o
  -6  15   6       1138.04        989.13        40.53 o
  -5  15   6       3602.19       3293.75        83.64 o
  -4  15   6        556.76        356.80        21.71 o
  -3  15   6        184.26        168.08        24.02 o
  -2  15   6         10.15         50.98        21.15 o
  -1  15   6         71.17         63.05        25.07 o
   0  15   6         70.36        266.24        27.24 o
   1  15   6          3.93         52.08        24.11 o
   2  15   6        248.17        229.34        25.77 o
   3  15   6        400.71        340.87        23.57 o
   4  15   6       4924.99       4882.57       151.27 o
   5  15   6        357.69        472.80        37.93 o
   6  15   6        461.77        420.89        38.53 o
   7  15   6         96.49        149.22        23.26 o
   8  15   6         36.16         76.95        30.48 o
   9  15   6        198.41        158.54        39.38 o
  10  15   6        320.35        339.19        48.57 o
  11  15   6        217.33        189.89        44.52 o
  12  15   6        247.46        301.62        50.35 o
 -15  16   6         13.19         -9.60        42.92 o
 -14  16   6       1316.13       1462.30        54.25 o
 -13  16   6       2729.62       3243.15       105.15 o
 -12  16   6        742.21        641.16        45.11 o
 -11  16   6         36.94        -38.15        38.15 o
 -10  16   6       1435.38       1314.13        43.28 o
  -9  16   6       1218.29       1350.57        36.47 o
  -8  16   6        821.72        700.29        31.28 o
  -7  16   6       7599.56       8784.69       147.68 o
  -6  16   6       2037.06       1730.12        36.03 o
  -5  16   6       2555.66       2317.32        56.21 o
  -4  16   6      14253.73      14683.14       169.18 o
  -3  16   6      11371.08      11516.04       158.65 o
  -2  16   6       1202.92       1193.79        39.40 o
  -1  16   6       3293.97       3595.17        67.17 o
   0  16   6        888.65        746.21        34.95 o
   1  16   6        788.47        753.19        32.11 o
   2  16   6       3612.19       3586.86        63.78 o
   3  16   6      17124.92      19113.92       247.51 o
   4  16   6      10265.05      10535.88       142.02 o
   5  16   6       1125.99        793.56        62.28 o
   6  16   6       3405.85       3153.42        96.85 o
   7  16   6       1402.84       1311.07        71.44 o
   8  16   6        445.26        403.61        37.37 o
   9  16   6       2621.82       2566.85        90.14 o
  10  16   6        726.69        816.89        52.73 o
  11  16   6        765.43        838.51        52.43 o
  12  16   6       2383.90       2687.73       136.48 o
 -14  17   6          9.61         35.54        41.09 o
 -13  17   6          1.23         43.18        45.26 o
 -12  17   6        119.20        134.65        39.03 o
 -11  17   6        264.89        127.49        36.96 o
 -10  17   6        650.99        437.03        50.50 o
  -9  17   6        490.23        310.11        48.96 o
  -8  17   6        175.69        105.34        29.25 o
  -7  17   6       3131.71       3294.36        77.31 o
  -6  17   6        214.38        357.97        28.89 o
  -5  17   6         25.18         54.87        19.42 o
  -4  17   6        947.47        847.92        33.72 o
  -3  17   6        602.48        435.97        29.29 o
  -2  17   6        285.56        257.02        23.80 o
  -1  17   6         90.08         86.41        25.74 o
   0  17   6         59.96         77.25        23.25 o
   1  17   6        156.76         85.72        23.40 o
   2  17   6         20.16         70.41        27.43 o
   3  17   6          0.23         -0.95        29.53 o
   4  17   6          5.84         36.51        26.09 o
   5  17   6        228.23        236.98        25.53 o
   6  17   6        833.82        641.21        46.94 o
   7  17   6        724.97        665.84        43.08 o
   8  17   6        375.83        495.21        43.78 o
   9  17   6         61.98        117.98        47.26 o
  10  17   6          4.08        -16.83        43.14 o
  11  17   6        232.10        248.31        46.34 o
  12  17   6         46.52        141.50        51.41 o
 -14  18   6        608.45        880.53        49.66 o
 -13  18   6       2405.40       2944.36        85.50 o
 -12  18   6         40.15         26.47        37.05 o
 -11  18   6        725.96        585.46        41.25 o
 -10  18   6       1760.07       1707.22        70.44 o
  -9  18   6       1016.04        819.23        32.27 o
  -8  18   6        204.24        104.82        26.56 o
  -7  18   6       2193.73       2092.59        82.12 o
  -6  18   6       2139.79       1835.02        53.84 o
  -5  18   6        270.73        165.81        21.56 o
  -4  18   6       4363.14       4407.55        93.87 o
  -3  18   6       2386.47       2036.90        72.15 o
  -2  18   6       1023.05       1072.80        40.48 o
  -1  18   6       4149.55       4421.41        64.88 o
   0  18   6        612.31        801.58        37.23 o
   1  18   6         67.86         24.66        25.25 o
   2  18   6       1766.07       1745.68        46.40 o
   3  18   6       2271.28       1958.47        64.47 o
   4  18   6        145.95        118.61        27.85 o
   5  18   6       1242.72       1114.46        59.21 o
   6  18   6       4988.16       4651.34       172.18 o
   7  18   6        904.53        806.53        44.76 o
   8  18   6        301.61        401.29        44.50 o
   9  18   6       2200.81       2229.78        77.82 o
  10  18   6        323.37        448.03        49.42 o
  11  18   6        824.22        808.37        58.78 o
 -13  19   6         99.58        132.18        56.93 o
 -12  19   6        178.82         42.07        39.46 o
 -11  19   6        184.82        120.44        43.24 o
 -10  19   6         47.16        -30.77        43.53 o
  -9  19   6         56.19        -18.53        31.19 o
  -8  19   6         24.24          3.29        25.08 o
  -7  19   6        118.65         42.89        29.52 o
  -6  19   6        113.64         87.57        30.15 o
  -5  19   6        646.74        535.86        34.70 o
  -4  19   6        715.24        641.63        34.93 o
  -3  19   6         20.21        -22.07        26.03 o
  -2  19   6        212.22        104.41        25.98 o
  -1  19   6        606.56        672.74        33.12 o
   0  19   6        538.85        462.62        31.07 o
   1  19   6        715.64        645.73        33.30 o
   2  19   6       2290.07       2032.04        47.25 o
   3  19   6       2465.94       2439.33        64.93 o
   4  19   6       5092.80       4877.80       129.49 o
   5  19   6       1526.36       1318.64        78.76 o
   6  19   6        855.11        883.09        48.23 o
   7  19   6          4.94        -19.38        35.31 o
   8  19   6        158.97        106.47        37.13 o
   9  19   6          3.44        -26.98        44.27 o
  10  19   6        159.56        121.30        46.05 o
  11  19   6        161.70        199.96        50.21 o
 -13  20   6        235.77        400.14        45.55 o
 -12  20   6        166.64        215.58        42.38 o
 -11  20   6        263.52        153.65        39.65 o
 -10  20   6       2408.90       2539.92        77.68 o
  -9  20   6        960.87        796.29        38.92 o
  -8  20   6        675.22        582.67        31.24 o
  -7  20   6       2634.53       2400.78        55.18 o
  -6  20   6        477.37        433.15        30.06 o
  -5  20   6          2.46        -31.13        31.13 o
  -4  20   6       1058.73        802.48        44.77 o
  -3  20   6        964.82        820.18        48.54 o
  -2  20   6        450.82        473.35        37.51 o
  -1  20   6       4858.48       4986.30        77.05 o
   0  20   6       2375.42       2312.37        53.51 o
   1  20   6          4.25         60.19        30.19 o
   2  20   6        654.90        531.90        33.94 o
   3  20   6        558.37        443.43        37.58 o
   4  20   6          9.20        -25.45        34.59 o
   5  20   6       1477.23       1512.70        63.62 o
   6  20   6       1359.19       1514.18        74.65 o
   7  20   6         99.58        168.36        37.89 o
   8  20   6        872.08        773.20        45.47 o
   9  20   6        420.71        488.29        46.92 o
  10  20   6        280.88        284.46        48.82 o
 -12  21   6        324.23        333.14        44.24 o
 -11  21   6        693.52        780.65        54.60 o
 -10  21   6         90.86         19.82        49.05 o
  -9  21   6        830.03        749.60        46.90 o
  -8  21   6       1288.47       1075.19        37.33 o
  -7  21   6         10.76        -13.08        33.09 o
  -6  21   6         73.62         51.58        28.01 o
  -5  21   6        888.03       1010.22        43.71 o
  -4  21   6        954.57        673.90        32.87 o
  -3  21   6         99.58         23.01        35.38 o
  -2  21   6       3474.74       3222.81        94.10 o
  -1  21   6       2086.77       1996.77        46.53 o
   0  21   6        233.67        119.47        29.23 o
   1  21   6       4190.52       4349.00        73.81 o
   2  21   6       2266.35       2182.73        66.63 o
   3  21   6        514.61        429.23        37.67 o
   4  21   6       1780.44       1613.87        61.99 o
   5  21   6        605.31        552.17        50.53 o
   6  21   6          0.14         -4.41        39.45 o
   7  21   6        693.34        891.51        48.80 o
   8  21   6        529.20        435.34        46.36 o
   9  21   6          0.53        -44.19        44.19 o
  10  21   6         36.64         82.84        45.19 o
 -12  22   6         16.65        -46.31        46.31 o
 -11  22   6        698.38        923.61        54.22 o
 -10  22   6        469.56        347.62        41.32 o
  -9  22   6        198.35         89.22        47.49 o
  -8  22   6        303.76         89.18        44.76 o
  -7  22   6       1401.15       1325.40        44.29 o
  -6  22   6        179.49          2.21        35.00 o
  -5  22   6        265.81        103.06        57.32 o
  -4  22   6        287.66        330.94        40.07 o
  -3  22   6          6.74        -17.56        33.06 o
  -2  22   6        803.31        781.12        39.01 o
  -1  22   6       2483.83       2135.24        49.19 o
   0  22   6       2666.57       2665.29        53.87 o
   1  22   6        150.28        157.17        30.44 o
   2  22   6        822.27        756.13        48.10 o
   3  22   6        700.17        492.91        39.62 o
   4  22   6          2.43         -3.34        50.04 o
   5  22   6        172.32        153.79        65.48 o
   6  22   6        169.07        109.22        43.19 o
   7  22   6         54.24         36.86        51.00 o
   8  22   6        248.17        178.15        44.77 o
   9  22   6       1235.85       1425.14        62.58 o
 -11  23   6        223.04        219.99        42.62 o
 -10  23   6          6.16        -42.10        42.10 o
  -9  23   6       1140.95       1217.19        55.90 o
  -8  23   6       1741.82       1672.53        57.37 o
  -7  23   6         70.68         -2.98        38.01 o
  -6  23   6       1497.57       1367.43        48.24 o
  -5  23   6       1682.21       1725.57        72.46 o
  -4  23   6          2.80        -49.11        49.11 o
  -3  23   6       1070.44       1355.83        60.24 o
  -2  23   6        926.29        824.28        44.93 o
  -1  23   6        535.01        512.17        38.78 o
   0  23   6        388.15        336.45        33.63 o
   1  23   6       2925.85       2922.07        79.74 o
   2  23   6       1641.02       1580.64        58.09 o
   3  23   6         88.55         18.87        39.39 o
   4  23   6        623.17        835.18        60.07 o
   5  23   6        104.22         39.34        59.01 o
   6  23   6         12.34          9.05        48.59 o
   7  23   6        726.13        780.94        62.50 o
   8  23   6       1160.30       1003.43        61.88 o
 -10  24   6          7.80          4.13        44.50 o
  -9  24   6         17.32        -20.12        56.22 o
  -8  24   6        117.08        135.77        66.20 o
  -7  24   6        228.47        283.70        46.55 o
  -6  24   6         12.00        -51.31        51.31 o
  -5  24   6         80.50        -31.80        66.75 o
  -4  24   6        478.82        579.91        59.64 o
  -3  24   6          1.67        -32.00        49.74 o
  -2  24   6          1.30        -39.65        39.65 o
  -1  24   6        311.85        331.39        34.56 o
   0  24   6        168.20        106.29        32.43 o
   1  24   6         81.08         10.76        35.97 o
   2  24   6        266.25        245.46        46.44 o
   3  24   6        481.95        483.41        44.00 o
   4  24   6        133.26         77.64        44.49 o
   5  24   6        384.43        430.67        59.02 o
   6  24   6          8.47         43.30        50.02 o
   7  24   6         94.88        227.15        56.73 o
   8  24   6        280.34        196.20        54.02 o
 -10  25   6        125.88         36.15        61.09 o
  -9  25   6       1293.78       1258.05        91.64 o
  -8  25   6       1731.67       1986.23        85.64 o
  -7  25   6        691.83        696.03        54.84 o
  -6  25   6         59.06         47.28        49.96 o
  -5  25   6        638.90        611.61        47.88 o
  -4  25   6         96.42         71.04        40.67 o
  -3  25   6        154.58        122.36        43.71 o
  -2  25   6       2058.64       2123.50       126.21 o
  -1  25   6        366.69        372.70        43.39 o
   0  25   6       1143.39       1323.39        50.68 o
   1  25   6       2268.91       2432.61        76.27 o
   2  25   6       1044.06       1027.21        55.21 o
   3  25   6         14.06         51.30        43.76 o
   4  25   6        321.96        392.20        45.73 o
   5  25   6          3.83        -21.77        53.42 o
   6  25   6        590.83        790.64        63.57 o
   7  25   6       1028.13       1137.77        71.82 o
  -9  26   6         14.72         54.95        71.35 o
  -8  26   6          0.97        -59.19        59.19 o
  -7  26   6         45.85          2.71        42.19 o
  -6  26   6        385.67        298.90        44.62 o
  -5  26   6        196.29         84.39        40.29 o
  -4  26   6         12.14         17.35        46.82 o
  -3  26   6        222.26        193.45        47.55 o
  -2  26   6        220.89         88.96        48.74 o
  -1  26   6         35.04         18.27        41.58 o
   0  26   6        184.47        187.30        49.82 o
   1  26   6        219.56         97.99        64.59 o
   2  26   6          5.63         37.80        40.64 o
   3  26   6        312.86        405.10        47.15 o
   4  26   6        137.18        110.23        44.40 o
   5  26   6         17.14         22.86        48.16 o
   6  26   6         26.79        -48.06        56.22 o
  -7  27   6        436.34        411.22        78.64 o
  -6  27   6         92.93        107.62        47.47 o
  -5  27   6        128.48         91.78        46.94 o
  -4  27   6         23.34         10.59        53.13 o
  -3  27   6        561.00        626.53        62.83 o
  -2  27   6        708.83        678.17        63.41 o
  -1  27   6         79.04        113.88        48.88 o
   0  27   6        527.19        498.83        55.76 o
   1  27   6       1281.34       1368.42        54.26 o
   2  27   6        724.39        790.49        48.14 o
   3  27   6         78.96         78.54        44.13 o
   4  27   6        112.81         99.45        50.67 o
   5  27   6         38.14         19.20        49.49 o
  -6  28   6        186.69        244.94        52.09 o
  -5  28   6         54.82         51.25        50.20 o
  -4  28   6         53.00        -37.60        48.54 o
  -3  28   6         81.41         19.10        57.75 o
  -2  28   6        200.20         61.34        56.49 o
  -1  28   6        619.64        838.06        81.30 o
   0  28   6       1036.47       1199.67        67.31 o
   1  28   6        144.76         69.50        41.62 o
   2  28   6          2.68        -29.44        44.17 o
   3  28   6          1.06          2.32        45.64 o
  -3  29   6        464.29        570.22        65.17 o
  -2  29   6        597.66        582.00        85.99 o
  -1  29   6         12.97        -25.65        58.61 o
   0  29   6        205.55        136.60        49.14 o
   1  29   6        545.73        694.67        55.60 o
 -18   1   7        240.85        230.76        67.61 o
 -17   1   7       1321.57       1241.62       132.69 o
 -16   1   7        889.03        830.21        65.61 o
 -15   1   7        801.30        855.61        61.59 o
 -14   1   7       1079.04        926.10        71.25 o
 -13   1   7       5286.57       5508.61        83.35 o
 -12   1   7        568.33        447.83        33.73 o
 -11   1   7       2332.24       2300.03        55.55 o
 -10   1   7       9487.02      10226.32       123.58 o
  -9   1   7       5622.29       6105.08        97.44 o
  -8   1   7       9553.12       9309.18       167.89 o
  -7   1   7      16871.90      16940.88       140.17 o
  -6   1   7         67.44        282.69        13.64 o
  -5   1   7        156.78        137.15        11.63 o
  -4   1   7      16754.19      16622.13       152.79 o
  -3   1   7      10084.74       9953.31        94.55 o
  -2   1   7       3426.86       3374.84        47.42 o
  -1   1   7      12155.51      12133.64       170.17 o
   0   1   7      24555.14      24265.47       328.58 o
   1   1   7          1.23         13.44        11.58 o
   2   1   7      10221.29       9783.46       151.54 o
   3   1   7      20481.91      20290.87       268.85 o
   4   1   7       6767.54       7323.50       103.71 o
   5   1   7        988.48       1018.78        38.83 o
   6   1   7       3551.69       3265.18        57.84 o
   7   1   7       1046.98        918.98        25.07 o
   8   1   7       2817.01       2580.29        72.89 o
   9   1   7      10125.27      10171.73       235.63 o
  10   1   7       1565.62       1383.69        51.29 o
  11   1   7        327.16        293.50        31.09 o
  12   1   7       2732.04       2601.95        73.02 o
  13   1   7       1871.80       2271.24        68.38 o
  14   1   7         44.55        145.45        46.40 o
 -17   2   7        242.39        154.32        80.62 o
 -16   2   7        127.39        142.42        63.95 o
 -15   2   7       1900.18       1667.70        95.87 o
 -14   2   7        402.81        111.23        44.55 o
 -13   2   7        395.44        231.20        35.90 o
 -12   2   7        880.65        890.19        34.50 o
 -11   2   7        250.51        167.34        25.37 o
 -10   2   7        426.96        330.71        38.73 o
  -9   2   7        776.84        563.20        43.95 o
  -8   2   7       1994.65       1523.23        59.34 o
  -7   2   7        691.17        611.80        18.75 o
  -6   2   7        503.71        630.74        17.09 o
  -5   2   7        114.11        197.67        12.66 o
  -4   2   7        542.55        324.16        19.27 o
  -3   2   7       1128.69       2034.05        73.65 o
  -2   2   7       1747.30       1541.84        41.57 o
  -1   2   7          9.01         70.51        12.27 o
   0   2   7        823.41        819.87        20.54 o
   1   2   7        827.27        968.64        30.97 o
   2   2   7        103.02        169.05        18.94 o
   3   2   7       4790.70       4918.18        72.61 o
   4   2   7       2143.37       2546.16        83.68 o
   5   2   7        127.02        157.93        23.37 o
   6   2   7        132.95         86.46        17.92 o
   7   2   7        995.89        844.40        32.44 o
   8   2   7        764.63        869.08        38.60 o
   9   2   7        193.71        164.17        51.47 o
  10   2   7       3302.52       2796.46        99.01 o
  11   2   7        797.90        671.40        50.00 o
  12   2   7          6.19        -49.23        49.23 o
  13   2   7          0.42        123.18        54.07 o
  14   2   7          2.26         70.98        42.50 o
 -17   3   7       1436.39       1360.71       120.38 o
 -16   3   7        572.99        508.58        62.76 o
 -15   3   7         31.31        -46.75        46.75 o
 -14   3   7       1371.17       1201.19        81.43 o
 -13   3   7       2977.20       2865.93        65.91 o
 -12   3   7       1267.74       1036.88        38.85 o
 -11   3   7        531.77        437.39        41.02 o
 -10   3   7       2728.26       2541.40        84.75 o
  -9   3   7        685.72        433.88        36.00 o
  -8   3   7       3930.59       4043.02        92.10 o
  -7   3   7       6369.61       5649.64        76.12 o
  -6   3   7       2525.17       2711.72        45.17 o
  -5   3   7        487.68        720.02        18.11 o
  -4   3   7      28219.37      28507.98       325.54 o
  -3   3   7      14485.44      15669.72       170.38 o
  -2   3   7      10179.28      10908.28       120.76 o
  -1   3   7      24002.35      25847.23       354.39 o
   0   3   7      11741.34      12579.82       196.68 o
   1   3   7        330.52        599.49        31.22 o
   2   3   7       1787.13       1368.29        30.52 o
   3   3   7      11084.34      11370.58       128.87 o
   4   3   7         24.16         -4.58        18.77 o
   5   3   7       4715.61       4288.07        81.76 o
   6   3   7       1910.26       1667.15        36.55 o
   7   3   7        110.23         67.48        18.55 o
   8   3   7       5494.62       5021.19       124.74 o
   9   3   7       5674.04       5770.41       179.77 o
  10   3   7        715.46        577.20        68.14 o
  11   3   7         30.51          2.32        37.59 o
  12   3   7       2150.22       2260.05       112.58 o
  13   3   7        932.08        964.58        45.65 o
  14   3   7         94.28         89.42        37.75 o
 -17   4   7        174.52         69.68        63.03 o
 -16   4   7        361.57        276.27        48.37 o
 -15   4   7       2465.22       2427.02        84.03 o
 -14   4   7       1357.24       1273.29        60.01 o
 -13   4   7        879.93        531.70        40.21 o
 -12   4   7         45.67        -31.95        31.95 o
 -11   4   7       1614.35       1228.42        55.52 o
 -10   4   7        108.28         47.43        24.99 o
  -9   4   7       2729.73       2625.50        93.45 o
  -8   4   7       6789.91       6652.78       101.03 o
  -7   4   7       1643.43       1649.67        40.43 o
  -6   4   7         41.38        105.84        15.47 o
  -5   4   7      12659.34      12625.81       126.96 o
  -4   4   7      24142.57      25866.98       277.73 o
  -3   4   7       1603.42       1428.20        27.84 o
  -2   4   7        684.60        664.30        15.25 o
  -1   4   7        296.32        312.92        15.00 o
   0   4   7      16361.15      16950.97       213.33 o
   1   4   7      49175.92      50619.65       616.29 o
   2   4   7      10344.13      10396.30       137.88 o
   3   4   7        963.92       1086.39        24.42 o
   4   4   7       5256.22       5594.89        90.33 o
   5   4   7        857.97        710.98        27.21 o
   6   4   7       5377.07       5162.51       113.68 o
   7   4   7       3903.00       3265.88       111.43 o
   8   4   7       1870.88       1308.01        68.56 o
   9   4   7         65.50         50.20        27.16 o
  10   4   7       3474.60       3476.20       107.07 o
  11   4   7       2974.89       2813.78       125.87 o
  12   4   7        828.60        950.77       105.62 o
  13   4   7         89.86        173.67        42.92 o
  14   4   7        274.07        331.25        42.35 o
 -17   5   7        265.96        215.14        87.77 o
 -16   5   7       1030.13        984.90        56.99 o
 -15   5   7        127.84         97.66        54.47 o
 -14   5   7        666.00        597.65        56.53 o
 -13   5   7       1396.65       1310.98        57.69 o
 -12   5   7       1005.74        962.81        42.31 o
 -11   5   7       2909.11       2506.84        48.41 o
 -10   5   7       8082.88       8136.49        97.77 o
  -9   5   7       4219.88       3981.11        54.24 o
  -8   5   7         18.53         17.60        21.73 o
  -7   5   7        914.55        885.16        34.31 o
  -6   5   7         11.93        178.48        17.18 o
  -5   5   7        355.39        321.60        17.86 o
  -4   5   7      14193.77      14047.34       145.40 o
  -3   5   7      19406.30      18799.07       204.58 o
  -2   5   7       4297.98       4524.39        59.69 o
  -1   5   7         17.19        132.57        11.23 o
   0   5   7       7220.50       6946.87        87.55 o
   1   5   7       8866.84       9574.38       126.79 o
   2   5   7       8491.56       8245.83       156.22 o
   3   5   7      16287.35      17193.19       247.75 o
   4   5   7        482.77       1052.76        45.86 o
   5   5   7       5481.56       5133.86       187.97 o
   6   5   7       6112.72       5513.17       255.11 o
   7   5   7       2724.96       2409.53        97.99 o
   8   5   7        581.89        430.60        50.38 o
   9   5   7        655.82        456.63        43.71 o
  10   5   7        334.68        308.74       105.69 o
  11   5   7       1921.83       1830.89       128.74 o
  12   5   7       1669.46       1782.63        96.85 o
  13   5   7        772.28        748.87        54.20 o
  14   5   7         56.93        179.48        44.01 o
 -17   6   7        249.33        143.91        59.79 o
 -16   6   7        530.49        415.58        52.74 o
 -15   6   7       2776.41       3021.18        77.37 o
 -14   6   7        883.52       1083.90        57.92 o
 -13   6   7         16.17        150.02        35.38 o
 -12   6   7       2454.53       2134.72        61.60 o
 -11   6   7        775.23        549.64        27.59 o
 -10   6   7        742.58        431.80        27.40 o
  -9   6   7       3118.56       3323.38        57.34 o
  -8   6   7      10246.44      10818.16       174.33 o
  -7   6   7        324.81        184.47        24.61 o
  -6   6   7      15612.41      15591.31       271.53 o
  -5   6   7      13596.21      13200.13       140.42 o
  -4   6   7        124.21        211.56        17.26 o
  -3   6   7       1056.51       1096.27        32.95 o
  -2   6   7       6582.74       6992.82        89.05 o
  -1   6   7      13577.10      13708.28       141.95 o
   0   6   7       1966.63       1516.87        42.13 o
   1   6   7      34607.13      33883.52       385.34 o
   2   6   7      24763.33      27253.59       396.60 o
   3   6   7         71.74        104.39        19.79 o
   4   6   7      23178.85      23902.10       400.79 o
   5   6   7       8970.78       9299.03       167.98 o
   6   6   7        614.31        666.72        32.41 o
   7   6   7       9473.56       8658.66       131.97 o
   8   6   7       4476.85       4075.42       107.95 o
   9   6   7          3.75         -1.11        24.72 o
  10   6   7       3867.60       3691.66        88.88 o
  11   6   7       3465.31       3154.50       199.37 o
  12   6   7         72.39         90.51        39.36 o
  13   6   7        315.84        209.45        52.31 o
  14   6   7        262.47        335.93        56.65 o
 -17   7   7          0.22        -58.46        58.46 o
 -16   7   7         18.95        -44.39        44.39 o
 -15   7   7          0.54         31.40        50.81 o
 -14   7   7        622.79        542.26        45.92 o
 -13   7   7         62.39         35.43        33.03 o
 -12   7   7         84.96        -23.26        35.82 o
 -11   7   7         11.99         25.18        41.50 o
 -10   7   7       4661.65       4462.90        95.42 o
  -9   7   7       3250.34       2962.27        74.97 o
  -8   7   7         51.18        -25.45        25.45 o
  -7   7   7        781.31        862.15        32.29 o
  -6   7   7       1040.32        818.45        32.34 o
  -5   7   7       2022.17       2188.69        36.24 o
  -4   7   7      11250.04      11204.16       128.57 o
  -3   7   7       9177.86       8885.54       111.38 o
  -2   7   7        376.06        437.10        22.64 o
  -1   7   7        396.88        665.40        24.31 o
   0   7   7        503.61        573.53        24.67 o
   1   7   7       3014.47       3515.81        45.59 o
   2   7   7        141.33        140.26        16.59 o
   3   7   7       1224.79       1737.66        47.53 o
   4   7   7       7733.46       8452.33       165.06 o
   5   7   7       2906.28       2793.98        60.25 o
   6   7   7       3121.77       2823.44       120.34 o
   7   7   7       1475.72       1063.00        91.72 o
   8   7   7        309.72        206.07        66.46 o
   9   7   7        326.68        237.34        26.20 o
  10   7   7        246.76        191.59        73.29 o
  11   7   7        330.90        390.56       100.29 o
  12   7   7        714.66        860.36        44.98 o
  13   7   7         82.64        282.74        54.71 o
  14   7   7         13.09         41.83        68.18 o
 -17   8   7        370.80        394.19       110.49 o
 -16   8   7        287.89        356.90        49.97 o
 -15   8   7       1222.73       1191.70        52.91 o
 -14   8   7        144.19        201.27        32.70 o
 -13   8   7       2146.84       1895.90        47.91 o
 -12   8   7       5137.02       5027.25       120.95 o
 -11   8   7       2881.60       2701.43        96.37 o
 -10   8   7        279.16        195.87        37.82 o
  -9   8   7       4334.21       4188.99       141.59 o
  -8   8   7       9990.23      10698.04       149.30 o
  -7   8   7        979.94       1031.55        42.56 o
  -6   8   7      25004.21      26501.82       295.55 o
  -5   8   7      14965.59      15641.75       156.71 o
  -4   8   7         48.52        124.50        17.47 o
  -3   8   7       5231.48       4956.33        72.25 o
  -2   8   7      26765.16      27781.75       347.22 o
  -1   8   7       4972.95       5468.64        74.41 o
   0   8   7        868.10        630.87        21.07 o
   1   8   7       4559.22       4017.28        60.50 o
   2   8   7       4491.60       4464.81       108.43 o
   3   8   7       6548.56       6065.34       136.43 o
   4   8   7      20832.32      21376.12       273.20 o
   5   8   7       3994.25       3951.04        80.38 o
   6   8   7          1.83         -3.42        23.96 o
   7   8   7       3912.96       3558.76        69.97 o
   8   8   7       4119.81       3782.79       113.92 o
   9   8   7         70.74         28.52        25.18 o
  10   8   7       2578.39       2176.72        95.23 o
  11   8   7       4827.00       5095.26       198.60 o
  12   8   7          0.49          8.09        36.90 o
  13   8   7       1950.50       1970.01        81.61 o
  14   8   7       1632.85       2419.38       106.02 o
 -17   9   7        229.81        329.82        57.02 o
 -16   9   7        162.50        172.60        40.31 o
 -15   9   7        163.98        240.94        69.85 o
 -14   9   7         88.77         81.19        33.47 o
 -13   9   7        135.30         81.85        41.36 o
 -12   9   7          4.33         16.65        46.25 o
 -11   9   7        134.23         29.44        36.96 o
 -10   9   7         97.35          5.58        29.34 o
  -9   9   7         54.25         -1.51        30.45 o
  -8   9   7         79.20          3.73        34.22 o
  -7   9   7       1051.77       1026.56        40.59 o
  -6   9   7      13639.01      14319.69       162.54 o
  -5   9   7       3439.69       3707.25        49.89 o
  -4   9   7        540.61        702.01        21.75 o
  -3   9   7        157.63        411.76        20.62 o
  -2   9   7       2291.57       2730.40        39.13 o
  -1   9   7        474.91        514.95        22.84 o
   0   9   7        188.98        220.41        19.57 o
   1   9   7        436.83        766.11        27.30 o
   2   9   7        431.50        350.51        18.01 o
   3   9   7       1124.79       1106.87        40.85 o
   4   9   7        524.11        366.24        41.89 o
   5   9   7        240.18        187.18        27.08 o
   6   9   7          0.43         65.57        24.36 o
   7   9   7         18.75        -24.11        27.64 o
   8   9   7        441.78        359.62        35.89 o
   9   9   7        289.90        332.39        32.09 o
  10   9   7        369.09        417.22        95.27 o
  11   9   7          0.35         21.26        60.48 o
  12   9   7        114.20        147.06        45.12 o
  13   9   7         60.62        384.24        65.47 o
  14   9   7         15.76        364.04        71.75 o
 -17  10   7       1002.01       1326.00       134.92 o
 -16  10   7          4.18        -13.91        39.65 o
 -15  10   7       1061.03       1427.68        58.50 o
 -14  10   7        449.52        589.58        39.21 o
 -13  10   7        187.13        150.66        34.00 o
 -12  10   7       4199.29       4466.98       117.99 o
 -11  10   7       6030.84       5915.39       205.57 o
 -10  10   7        223.87        192.01        26.94 o
  -9  10   7       4204.00       4197.13        63.04 o
  -8  10   7       3825.78       3650.29        67.23 o
  -7  10   7         86.00         75.00        20.86 o
  -6  10   7       3940.92       3777.82        55.26 o
  -5  10   7       8508.40       8053.85        97.88 o
  -4  10   7        168.83        196.63        17.18 o
  -3  10   7      22030.85      22048.48       216.41 o
  -2  10   7      20503.80      20089.74       196.83 o
  -1  10   7      13817.66      14342.27       153.62 o
   0  10   7        501.68        385.18        24.01 o
   1  10   7       5543.59       5130.42       115.58 o
   2  10   7        296.35        434.20        25.27 o
   3  10   7       8856.18       8766.92       124.08 o
   4  10   7      13579.38      13536.78       242.33 o
   5  10   7       3977.67       4276.75        97.30 o
   6  10   7         13.62         23.51        25.12 o
   7  10   7       4045.29       3906.07        65.45 o
   8  10   7       3750.83       3313.82        84.24 o
   9  10   7          0.21         87.47        29.41 o
  10  10   7       1977.35       1862.50        74.38 o
  11  10   7       1302.78       1272.95        65.08 o
  12  10   7         35.66         25.00        44.91 o
  13  10   7       1183.46       1289.17        61.86 o
 -16  11   7        484.16        853.98        59.60 o
 -15  11   7         22.16         54.15        42.35 o
 -14  11   7        122.00        142.35        37.27 o
 -13  11   7       1487.81       1393.56        54.02 o
 -12  11   7         72.65         76.26        38.13 o
 -11  11   7        131.21         23.18        34.47 o
 -10  11   7        157.12         87.63        23.25 o
  -9  11   7        431.75        243.22        42.92 o
  -8  11   7         90.74        183.81        34.57 o
  -7  11   7        382.25        359.36        23.63 o
  -6  11   7        284.50        233.03        19.09 o
  -5  11   7        354.46        428.95        20.63 o
  -4  11   7        640.95        666.67        23.19 o
  -3  11   7        700.24        766.69        24.55 o
  -2  11   7        890.54       1101.19        29.98 o
  -1  11   7       5030.26       5661.54        73.25 o
   0  11   7       1444.68       1368.31        39.36 o
   1  11   7       1414.58       1686.11        92.08 o
   2  11   7       1562.43       1367.23        78.74 o
   3  11   7       2082.54       1995.30        66.11 o
   4  11   7       2170.98       2336.88        51.79 o
   5  11   7       1118.99        980.95        35.70 o
   6  11   7       1034.39        915.08        37.06 o
   7  11   7        624.54        529.86        32.66 o
   8  11   7        598.84        549.81        42.98 o
   9  11   7       2448.91       2178.38       111.62 o
  10  11   7        114.78         75.41        50.40 o
  11  11   7         27.40         24.45        41.24 o
  12  11   7        314.62        249.98        48.74 o
  13  11   7        564.67        905.54        59.98 o
 -16  12   7        155.11        117.20        43.12 o
 -15  12   7        937.09       1162.32        63.28 o
 -14  12   7         48.86         22.47        39.18 o
 -13  12   7        922.68       1010.63        56.24 o
 -12  12   7       3138.84       3157.42        61.07 o
 -11  12   7       5994.85       6372.06       137.91 o
 -10  12   7        143.16         76.02        54.46 o
  -9  12   7       1273.44       1213.22        52.55 o
  -8  12   7        610.00        569.74        27.62 o
  -7  12   7       3450.31       3220.01        51.43 o
  -6  12   7       1463.15       1449.27        48.98 o
  -5  12   7       6915.58       6352.66        73.80 o
  -4  12   7        704.04        547.50        24.46 o
  -3  12   7      14961.35      15133.59       183.55 o
  -2  12   7      18447.79      19043.78       211.70 o
  -1  12   7       2022.10       1846.15        43.89 o
   0  12   7        523.87        421.95        19.91 o
   1  12   7       1174.21       1247.27        35.87 o
   2  12   7        134.17         96.16        15.73 o
   3  12   7       2654.98       2275.02        58.02 o
   4  12   7       1743.49       1750.02        44.33 o
   5  12   7       1563.13       1404.94        39.90 o
   6  12   7          7.96        -22.90        28.91 o
   7  12   7       4216.72       4000.14        71.24 o
   8  12   7       2416.92       2157.73        57.66 o
   9  12   7        168.05        133.43        47.34 o
  10  12   7       2207.51       2065.92        94.63 o
  11  12   7        174.53        231.34        42.93 o
  12  12   7        302.80        334.48        49.00 o
  13  12   7        601.03        690.80        55.78 o
 -16  13   7         66.47        102.84        41.26 o
 -15  13   7         80.23          6.94        43.90 o
 -14  13   7        356.65        331.23        44.01 o
 -13  13   7       2343.25       2282.06        84.79 o
 -12  13   7         86.60        116.94        36.17 o
 -11  13   7        985.71        705.53        75.20 o
 -10  13   7       6372.87       6869.02       159.06 o
  -9  13   7        256.79        254.68        29.70 o
  -8  13   7       5116.40       4856.24        92.71 o
  -7  13   7        255.35        312.72        22.06 o
  -6  13   7       1108.53        831.53        29.24 o
  -5  13   7        516.31        370.88        22.39 o
  -4  13   7       7871.08       7866.74        92.89 o
  -3  13   7       1394.18       1369.09        37.16 o
  -2  13   7         78.26        140.71        19.07 o
  -1  13   7       7666.03       7894.56        97.85 o
   0  13   7       3766.32       3715.29        68.19 o
   1  13   7        749.91        744.14        29.22 o
   2  13   7       2147.80       2220.81        60.68 o
   3  13   7        698.74        524.56        27.36 o
   4  13   7         80.07         61.64        23.43 o
   5  13   7       1185.02       1163.59        36.55 o
   6  13   7       6912.08       6918.73       115.99 o
   7  13   7       1644.56       1571.37        60.29 o
   8  13   7         52.67         24.98        28.08 o
   9  13   7        629.24        580.12        44.63 o
  10  13   7        259.56        292.51        44.46 o
  11  13   7         87.27         82.21        45.63 o
  12  13   7        403.30        500.38        54.61 o
  13  13   7        298.13        357.41        51.63 o
 -15  14   7        555.82        592.38        48.69 o
 -14  14   7         16.42         15.80        41.20 o
 -13  14   7        575.38        603.23        54.11 o
 -12  14   7        946.38        918.42        38.88 o
 -11  14   7        988.33        836.76        42.37 o
 -10  14   7        639.42        444.51        66.06 o
  -9  14   7        969.62        907.95        54.31 o
  -8  14   7        215.67        349.45        26.32 o
  -7  14   7       2990.19       3120.87        81.28 o
  -6  14   7       1869.98       1665.55        38.52 o
  -5  14   7        484.72        376.52        23.73 o
  -4  14   7        649.09        547.71        23.90 o
  -3  14   7       5490.75       5540.49        96.39 o
  -2  14   7       5348.25       5735.41        76.77 o
  -1  14   7       1696.81       1590.85        35.71 o
   0  14   7          4.48         37.78        18.79 o
   1  14   7        957.54        851.43        28.03 o
   2  14   7         37.84         26.58        23.79 o
   3  14   7       3259.97       3121.85        58.45 o
   4  14   7       5380.26       5560.83        91.26 o
   5  14   7        928.35        943.87        36.64 o
   6  14   7         95.72         60.86        26.89 o
   7  14   7        720.29        678.98        32.74 o
   8  14   7        231.46        220.53        29.60 o
   9  14   7        131.26         11.49        39.07 o
  10  14   7        813.40        811.28        64.25 o
  11  14   7        247.60        343.60        46.03 o
  12  14   7          9.87         71.52        53.10 o
 -15  15   7          4.39         -0.10        42.04 o
 -14  15   7        576.16        740.74        47.54 o
 -13  15   7        597.41        639.20        46.74 o
 -12  15   7        242.50        188.31        33.26 o
 -11  15   7       2248.38       2042.62        53.25 o
 -10  15   7       7103.08       7945.81       144.78 o
  -9  15   7       1131.56       1059.83        33.69 o
  -8  15   7         26.43         33.98        29.15 o
  -7  15   7       1040.56        889.42        34.32 o
  -6  15   7        250.59        252.64        26.23 o
  -5  15   7       1368.31       1089.06        41.41 o
  -4  15   7       8627.90       8450.40       100.23 o
  -3  15   7      11063.87      11379.06       133.09 o
  -2  15   7         30.08        111.53        23.65 o
  -1  15   7       6322.45       6422.18        90.11 o
   0  15   7       7284.60       7184.33       101.78 o
   1  15   7       1447.75       1355.82        39.38 o
   2  15   7       2537.44       2498.07        56.50 o
   3  15   7       5261.81       5392.10       116.88 o
   4  15   7        935.43        991.79        34.46 o
   5  15   7       4551.88       4502.47        77.33 o
   6  15   7       9637.06      10315.36       190.81 o
   7  15   7       1829.62       1559.70        55.44 o
   8  15   7        230.16        266.33        35.01 o
   9  15   7        971.22        870.01        50.43 o
  10  15   7        163.57        173.15        41.70 o
  11  15   7        611.99        583.84        51.21 o
  12  15   7       1449.08       1697.71       130.40 o
 -15  16   7         86.76         73.53        42.97 o
 -14  16   7         19.27         82.24        45.77 o
 -13  16   7         83.22         73.08        40.41 o
 -12  16   7        204.88        178.31        33.82 o
 -11  16   7         98.89         10.00        34.83 o
 -10  16   7         94.47         95.57        53.05 o
  -9  16   7        115.50         65.86        28.90 o
  -8  16   7        351.38        363.03        26.70 o
  -7  16   7          0.85          9.85        31.45 o
  -6  16   7       1034.34       1016.95        54.84 o
  -5  16   7        398.46        387.98        29.66 o
  -4  16   7         44.34         29.00        20.26 o
  -3  16   7       1192.60       1004.01        36.80 o
  -2  16   7         68.55        131.37        22.83 o
  -1  16   7         55.13         66.02        25.29 o
   0  16   7        260.54        280.96        28.54 o
   1  16   7        773.49        790.73        32.35 o
   2  16   7        412.66        292.52        30.36 o
   3  16   7        217.02        177.51        24.70 o
   4  16   7         67.28         57.14        25.38 o
   5  16   7         55.39         66.53        30.28 o
   6  16   7        129.88        163.00        27.97 o
   7  16   7         51.99        281.87        31.16 o
   8  16   7         26.95         87.55        38.38 o
   9  16   7        300.64        227.25        43.45 o
  10  16   7        216.97        231.46        45.51 o
  11  16   7         30.70        104.26        49.80 o
  12  16   7          2.86         91.74        50.34 o
 -14  17   7        993.50       1315.66        59.63 o
 -13  17   7       1919.60       2038.89        78.17 o
 -12  17   7         10.24        -11.20        35.91 o
 -11  17   7       1197.08       1235.13        45.76 o
 -10  17   7       1277.59       1251.74        48.11 o
  -9  17   7       2688.08       2532.09        74.49 o
  -8  17   7        109.48         66.63        31.89 o
  -7  17   7       2143.88       2186.15        93.86 o
  -6  17   7       1737.59       1600.05        40.25 o
  -5  17   7        763.34        629.51        30.24 o
  -4  17   7      10492.82      10347.56       157.29 o
  -3  17   7       9804.33       9782.38       173.53 o
  -2  17   7        111.19         82.83        25.67 o
  -1  17   7       4437.22       4835.12        79.74 o
   0  17   7       3362.58       3176.48        55.89 o
   1  17   7          0.44         76.87        27.97 o
   2  17   7       3621.42       3237.27        83.45 o
   3  17   7        744.79       1110.03        53.27 o
   4  17   7        787.63        616.32        55.98 o
   5  17   7       2541.63       2307.92       114.06 o
   6  17   7       5377.89       5032.63       172.00 o
   7  17   7        829.90        781.94        48.38 o
   8  17   7        458.06        345.52        43.65 o
   9  17   7       2386.59       2356.78        81.05 o
  10  17   7        180.28        156.86        46.14 o
  11  17   7        965.91       1041.39        65.82 o
 -14  18   7        196.48        227.50        42.46 o
 -13  18   7        204.25        313.50        46.91 o
 -12  18   7        138.03        111.24        37.46 o
 -11  18   7        299.29        363.39        40.02 o
 -10  18   7        791.71        573.14        80.82 o
  -9  18   7        256.19        176.78        25.91 o
  -8  18   7        805.07        554.25        30.34 o
  -7  18   7        250.99        234.14        36.98 o
  -6  18   7        423.80        257.16        33.26 o
  -5  18   7          0.80         30.08        24.60 o
  -4  18   7         37.69         -9.35        24.55 o
  -3  18   7          2.02        -17.31        29.44 o
  -2  18   7        110.19        316.21        34.54 o
  -1  18   7       1104.47        978.11        40.94 o
   0  18   7       3561.63       3938.40        73.21 o
   1  18   7         52.84         38.85        27.44 o
   2  18   7         98.60        113.64        30.38 o
   3  18   7       1164.71       1139.02        48.45 o
   4  18   7       1235.91        965.24        52.26 o
   5  18   7        680.49        561.14        53.24 o
   6  18   7          0.67        -32.73        32.73 o
   7  18   7        358.16        269.56        38.08 o
   8  18   7        497.06        559.11        48.71 o
   9  18   7         88.80        103.08        40.50 o
  10  18   7          2.06        -33.32        45.42 o
  11  18   7          0.21         42.67        48.24 o
 -14  19   7        355.23        427.63        44.08 o
 -13  19   7        578.16        611.29        56.05 o
 -12  19   7        123.95         51.83        40.07 o
 -11  19   7        358.14        341.84        37.81 o
 -10  19   7       1416.21       1457.88        44.83 o
  -9  19   7         46.23         -8.30        28.72 o
  -8  19   7        858.56        796.86        31.48 o
  -7  19   7       4590.92       4655.50        79.90 o
  -6  19   7       1945.16       1668.73        44.16 o
  -5  19   7        395.81        391.06        26.77 o
  -4  19   7       1626.27       1396.52        37.57 o
  -3  19   7        626.94        503.86        29.49 o
  -2  19   7        638.70        464.63        36.57 o
  -1  19   7       6329.54       6479.35        91.44 o
   0  19   7       2275.28       2194.29        48.56 o
   1  19   7        559.88        576.56        32.93 o
   2  19   7       5165.46       5139.13        78.67 o
   3  19   7       2998.13       2843.62        66.81 o
   4  19   7        111.75         94.13        34.97 o
   5  19   7       1261.18       1209.15        42.46 o
   6  19   7       1943.19       1865.14        56.66 o
   7  19   7          9.36         -1.93        40.14 o
   8  19   7       1300.05       1517.02        58.43 o
   9  19   7        490.92        472.65        46.63 o
  10  19   7        402.62        344.10        46.76 o
 -13  20   7        153.24        280.11        44.82 o
 -12  20   7        453.25        360.22        44.80 o
 -11  20   7        388.11        573.69        48.63 o
 -10  20   7        209.69        153.26        44.44 o
  -9  20   7        456.61        498.07        35.37 o
  -8  20   7        930.56        767.09        32.05 o
  -7  20   7          5.34        -28.57        28.57 o
  -6  20   7        721.99        619.66        35.05 o
  -5  20   7        800.42        831.15        35.63 o
  -4  20   7        103.82         13.92        25.72 o
  -3  20   7        238.24        171.51        25.71 o
  -2  20   7       3420.09       3683.75       125.71 o
  -1  20   7       1956.44       1875.18        56.84 o
   0  20   7        473.37        238.06        30.53 o
   1  20   7       1751.54       1458.31        43.56 o
   2  20   7       2969.32       3118.92        82.16 o
   3  20   7        468.14        431.32        38.15 o
   4  20   7       1324.16       1345.40        51.01 o
   5  20   7        384.77        411.84        36.37 o
   6  20   7         52.76         35.88        35.84 o
   7  20   7       1053.62       1068.50        52.55 o
   8  20   7        685.37        702.96        49.64 o
   9  20   7        230.83        188.48        45.08 o
  10  20   7        194.62        150.20        46.10 o
 -12  21   7        266.28        182.17        46.01 o
 -11  21   7        512.21        642.29        48.15 o
 -10  21   7        489.17        323.48        39.94 o
  -9  21   7          0.11        -38.06        38.06 o
  -8  21   7       1396.89       1356.89        39.52 o
  -7  21   7       3748.87       3951.66       131.72 o
  -6  21   7       1046.14        818.64        37.81 o
  -5  21   7         14.11         25.56        30.96 o
  -4  21   7        560.50        574.62        31.83 o
  -3  21   7        283.12        226.52        32.76 o
  -2  21   7        921.36        826.33        40.39 o
  -1  21   7       1520.38       1579.25        43.23 o
   0  21   7        584.51        581.52        33.73 o
   1  21   7         88.26          5.78        32.30 o
   2  21   7       1884.12       1916.25        57.06 o
   3  21   7        755.16        882.27        56.03 o
   4  21   7          6.26         21.88        39.75 o
   5  21   7        115.23        108.64        36.65 o
   6  21   7        250.61        237.41        43.42 o
   7  21   7        169.38         50.10        41.65 o
   8  21   7       1312.86       1594.93        73.15 o
   9  21   7       2099.28       2345.88        82.29 o
 -12  22   7        301.74        432.09        49.55 o
 -11  22   7        662.25        771.53        55.15 o
 -10  22   7         53.53        -17.23        40.91 o
  -9  22   7       1339.19       1406.79        51.06 o
  -8  22   7       1351.74       1414.31        47.61 o
  -7  22   7         12.84        -32.73        33.38 o
  -6  22   7       1375.43       1403.59        47.48 o
  -5  22   7       1674.83       1896.09        68.77 o
  -4  22   7        181.31        103.56        31.90 o
  -3  22   7        610.13        528.98        41.73 o
  -2  22   7        408.28        494.24        38.21 o
  -1  22   7        174.13        193.96        29.89 o
   0  22   7         31.22         38.82        29.65 o
   1  22   7       1283.17       1209.36        44.95 o
   2  22   7        933.77        834.51        46.18 o
   3  22   7          3.44        -39.50        39.50 o
   4  22   7       1496.58       1379.43        66.82 o
   5  22   7        966.59       1033.21        60.07 o
   6  22   7         96.32         94.44        40.16 o
   7  22   7        811.00        834.28        51.96 o
   8  22   7        693.89        913.18        56.03 o
   9  22   7         46.61         92.39        45.53 o
 -11  23   7         85.44         88.97        46.51 o
 -10  23   7        127.27        127.71        46.03 o
  -9  23   7         17.13         69.52        43.31 o
  -8  23   7        791.02        722.93        55.08 o
  -7  23   7       1407.00       1484.80        50.01 o
  -6  23   7        134.82         37.18        36.09 o
  -5  23   7         50.69        -24.81        35.19 o
  -4  23   7        124.21        131.92        36.02 o
  -3  23   7          0.24        -21.18        32.43 o
  -2  23   7         30.65         69.25        34.57 o
  -1  23   7        362.30        231.23        30.94 o
   0  23   7        538.64        534.15        34.50 o
   1  23   7         43.37          7.07        34.02 o
   2  23   7       1796.64       1780.17        54.45 o
   3  23   7       1438.65       1301.71       111.42 o
   4  23   7          7.00        -47.97        47.97 o
   5  23   7         47.23         91.61        44.70 o
   6  23   7         17.72        -14.55        45.43 o
   7  23   7        163.74        101.88        48.93 o
   8  23   7        497.71        431.57        50.51 o
 -10  24   7         81.81         65.94        45.51 o
  -9  24   7       1141.95       1319.26        77.26 o
  -8  24   7       1036.42       1128.71        64.02 o
  -7  24   7         78.84         93.35        41.37 o
  -6  24   7       2035.22       2327.42        68.94 o
  -5  24   7       1412.25       1398.85        63.32 o
  -4  24   7          4.43         24.14        39.25 o
  -3  24   7         71.05         68.92        39.07 o
  -2  24   7        351.08        304.36        40.87 o
  -1  24   7          1.59        -21.06        32.68 o
   0  24   7       1794.37       1841.75        58.53 o
   1  24   7       2975.57       3475.83        87.77 o
   2  24   7        835.99        867.01        45.97 o
   3  24   7        186.52        113.25        44.67 o
   4  24   7        709.78        725.38        72.33 o
   5  24   7        118.45        120.52        45.65 o
   6  24   7        103.66        155.62        52.86 o
   7  24   7        944.83        878.70        60.67 o
  -9  25   7          3.65        -30.15        68.78 o
  -8  25   7        166.95        122.59        83.71 o
  -7  25   7        199.20        145.17        44.23 o
  -6  25   7          1.15        -47.91        47.91 o
  -5  25   7         24.48        -39.45        44.13 o
  -4  25   7         38.27         34.66        44.54 o
  -3  25   7          3.87        -15.19        39.28 o
  -2  25   7        534.88        423.95        47.70 o
  -1  25   7         47.56         -3.85        40.50 o
   0  25   7         50.45         25.19        46.08 o
   1  25   7         36.28        -21.71        59.16 o
   2  25   7        100.97         68.97        39.76 o
   3  25   7          6.04        -36.01        40.91 o
   4  25   7         60.89        -26.50        40.01 o
   5  25   7          6.35         -0.58        42.94 o
   6  25   7         25.78         42.61        51.03 o
  -8  26   7       1327.76       1384.02        88.50 o
  -7  26   7        171.86        219.28        49.34 o
  -6  26   7        485.51        544.49        44.91 o
  -5  26   7       1617.36       2000.45        67.63 o
  -4  26   7        493.72        377.66        47.92 o
  -3  26   7        435.45        443.47        45.63 o
  -2  26   7        820.57        888.76        57.24 o
  -1  26   7         26.49          2.06        40.90 o
   0  26   7       2074.90       2011.51        81.63 o
   1  26   7       1855.52       2190.09        91.81 o
   2  26   7        766.53        744.23        47.19 o
   3  26   7         29.95         -4.18        42.48 o
   4  26   7        216.33        252.60        47.79 o
   5  26   7         63.48         37.09        46.69 o
  -7  27   7         93.01         80.70        68.14 o
  -6  27   7        441.05        493.57        69.25 o
  -5  27   7        367.16        387.88        52.77 o
  -4  27   7        135.43        125.03        45.47 o
  -3  27   7        328.86        319.15        46.92 o
  -2  27   7          8.32        -36.99        43.97 o
  -1  27   7         65.83         57.27        54.37 o
   0  27   7        304.36         91.93        51.96 o
   1  27   7          7.96        -41.88        41.88 o
   2  27   7         37.74         -3.68        40.47 o
   3  27   7        201.21        158.33        42.91 o
   4  27   7        111.19         42.64        51.19 o
  -5  28   7        398.51        585.27        57.06 o
  -4  28   7         27.04        -30.96        51.74 o
  -3  28   7         10.49          2.12        51.22 o
  -2  28   7         91.48         41.86        49.75 o
  -1  28   7          6.38        -29.25        51.18 o
   0  28   7        582.65        632.42        50.70 o
   1  28   7       1694.46       1909.30        64.23 o
   2  28   7        949.36       1051.49        50.36 o
  -2  29   7          1.65         12.99        52.21 o
  -1  29   7        571.61        664.55        55.66 o
 -18   0   8        123.64          6.08        93.77 o
 -17   0   8       2225.67       2140.34       162.75 o
 -16   0   8        669.04        717.41        88.22 o
 -15   0   8         10.82        -57.63        57.63 o
 -14   0   8       2249.46       2223.89        88.31 o
 -13   0   8       4667.59       5345.35       105.68 o
 -12   0   8        288.02        235.07        41.36 o
 -11   0   8       1001.86        771.87        40.03 o
 -10   0   8       8504.84       8582.10       161.37 o
  -9   0   8       9447.25       9930.45       143.01 o
  -8   0   8       6626.28       6569.44       101.73 o
  -7   0   8      13118.75      13100.04       167.37 o
  -6   0   8       5298.65       4502.23        62.78 o
  -5   0   8       2849.87       3114.43        56.02 o
  -4   0   8       9577.02       8439.77       108.96 o
  -3   0   8       6213.27       5988.23       105.96 o
  -2   0   8         32.16         61.76        29.22 o
  -1   0   8      32281.35      33820.12       588.61 o
   0   0   8         43.79        112.45        33.07 o
   1   0   8        152.45        229.23        22.58 o
   2   0   8      23150.48      21959.47       479.80 o
   3   0   8      69741.09      72578.95      1527.62 o
   4   0   8       2993.99       2705.68        82.98 o
   5   0   8       5795.07       5327.06       200.16 o
   6   0   8      15838.75      16279.41       293.19 o
   7   0   8       2988.75       2560.15        66.42 o
   8   0   8       3964.33       3473.27        83.31 o
   9   0   8       4063.27       3901.96       121.53 o
  10   0   8         54.61         40.73        28.67 o
  11   0   8       2303.58       1821.89        87.13 o
  12   0   8       3729.72       3894.60       147.23 o
  13   0   8       1942.04       1786.00        85.94 o
  14   0   8          8.95         49.51        63.70 o
 -18   1   8        103.86         -2.02        74.20 o
 -17   1   8        134.70        -84.64        84.64 o
 -16   1   8         24.29        -46.97        46.97 o
 -15   1   8        935.26        968.34        49.17 o
 -14   1   8         12.21         70.55        43.12 o
 -13   1   8        457.18        180.46        30.53 o
 -12   1   8        162.37        107.56        21.80 o
 -11   1   8          9.24        -22.25        23.55 o
 -10   1   8        905.04        896.09        47.22 o
  -9   1   8        827.76        893.58        27.18 o
  -8   1   8        336.64        197.82        14.33 o
  -7   1   8       3143.13       3684.22        64.00 o
  -6   1   8        533.54        345.91        18.12 o
  -5   1   8       2446.01       2615.00        56.38 o
  -4   1   8         79.90        144.28        12.85 o
  -3   1   8        382.65        668.91        16.73 o
  -2   1   8          1.11        418.79        17.84 o
  -1   1   8       4220.27       4759.36        76.07 o
   0   1   8         84.84        177.11        19.12 o
   1   1   8        209.88        184.80        26.67 o
   2   1   8        127.20        196.17        23.49 o
   3   1   8        409.45        493.11        26.85 o
   4   1   8       2356.50       2128.29        51.12 o
   5   1   8       3221.62       2964.08        67.06 o
   6   1   8        391.21        363.06        21.92 o
   7   1   8        844.66        601.33        24.14 o
   8   1   8        517.59        547.87        36.21 o
   9   1   8         11.96          9.98        31.39 o
  10   1   8        359.81        279.31        26.33 o
  11   1   8         66.23         17.31        32.38 o
  12   1   8          5.38        346.53       150.08 o
  13   1   8          8.24        111.05        53.00 o
  14   1   8          1.39         32.75        45.81 o
 -18   2   8        403.02        619.20        85.44 o
 -17   2   8       1153.85       1089.26        75.96 o
 -16   2   8         34.74        -57.61        57.61 o
 -15   2   8          5.90        -49.61        49.61 o
 -14   2   8       1778.77       1847.68        64.79 o
 -13   2   8       4605.05       4726.82        73.60 o
 -12   2   8          3.29        -22.98        22.98 o
 -11   2   8       1675.68       1565.29        49.11 o
 -10   2   8       6509.21       6278.63       116.92 o
  -9   2   8        834.39        657.37        40.80 o
  -8   2   8       7628.21       7735.50       115.25 o
  -7   2   8      26630.33      28033.95       299.44 o
  -6   2   8       4346.82       4514.12        59.80 o
  -5   2   8       3983.38       4299.43        55.82 o
  -4   2   8      31210.16      32756.01       298.17 o
  -3   2   8      18220.36      19473.94       224.96 o
  -2   2   8         11.98        156.18        14.17 o
  -1   2   8      10837.51      10435.42       117.09 o
   0   2   8       2173.55       2519.96        45.03 o
   1   2   8       2203.44       2247.08        42.71 o
   2   2   8      24025.10      23524.44       323.68 o
   3   2   8      20248.33      20156.16       254.61 o
   4   2   8       1254.98       1011.39        29.88 o
   5   2   8       3693.82       3251.45        61.78 o
   6   2   8       1874.20       1586.31        52.48 o
   7   2   8        357.06        280.48        21.54 o
   8   2   8        920.35        849.78        34.32 o
   9   2   8       3201.70       3004.48        80.09 o
  10   2   8        105.99        114.40        25.52 o
  11   2   8        741.81        609.26        43.25 o
  12   2   8       2900.97       2918.07        64.25 o
  13   2   8       1079.65       1158.43        52.33 o
  14   2   8         45.86        101.80        40.66 o
 -17   3   8         77.98        -69.98        69.98 o
 -16   3   8        158.34         25.33        51.92 o
 -15   3   8       2840.22       2980.35       124.81 o
 -14   3   8       1351.35       1476.28        57.53 o
 -13   3   8        540.20        299.82        41.08 o
 -12   3   8       2595.61       2386.11        63.67 o
 -11   3   8         48.81         24.16        27.26 o
 -10   3   8        490.62        202.96        32.76 o
  -9   3   8       1619.51       1589.37        43.88 o
  -8   3   8         86.27         63.99        21.31 o
  -7   3   8       1340.09       1357.57        48.19 o
  -6   3   8       9809.43       9110.87        86.64 o
  -5   3   8      13135.38      13284.20       124.79 o
  -4   3   8       4013.91       4561.56        51.93 o
  -3   3   8        422.98        430.13        18.57 o
  -2   3   8       6806.86       7437.34       112.14 o
  -1   3   8        414.12        360.63        15.72 o
   0   3   8       5899.15       6092.02        78.50 o
   1   3   8       3438.09       2774.48        48.95 o
   2   3   8       3687.49       4942.77       121.00 o
   3   3   8       1131.36        724.74        24.62 o
   4   3   8        841.92        529.98        22.05 o
   5   3   8       1306.84        919.07        33.29 o
   6   3   8       1154.34        886.27        29.75 o
   7   3   8        640.40        843.19        61.60 o
   8   3   8       1488.93       1452.77        41.28 o
   9   3   8       1623.07       1427.58        49.73 o
  10   3   8       2523.82       2274.40        85.54 o
  11   3   8       1913.93       1752.63       104.46 o
  12   3   8        219.76        363.69        68.60 o
  13   3   8        117.41        162.97        49.33 o
  14   3   8        443.00        603.99        44.46 o
 -17   4   8        939.43        774.49        91.04 o
 -16   4   8       1007.80       1022.33        61.88 o
 -15   4   8          4.96         37.77        46.91 o
 -14   4   8       1833.77       1757.23        59.94 o
 -13   4   8       3131.79       3170.18        70.83 o
 -12   4   8        363.63        245.78        29.94 o
 -11   4   8       2407.44       2479.06        59.84 o
 -10   4   8       5368.64       5659.87       120.70 o
  -9   4   8       5219.58       5077.77        78.31 o
  -8   4   8       2331.60       2042.40        55.16 o
  -7   4   8       5590.86       5815.74        72.26 o
  -6   4   8       1170.70       1014.28        24.03 o
  -5   4   8       2461.77       2675.72        35.46 o
  -4   4   8      23897.69      24995.69       253.93 o
  -3   4   8       1374.47       1368.07        24.90 o
  -2   4   8       6259.98       6721.89        84.48 o
  -1   4   8       8936.56       8816.56       108.89 o
   0   4   8       2361.85       2220.11        52.55 o
   1   4   8        117.44        139.82        24.15 o
   2   4   8       4267.96       4587.51       111.60 o
   3   4   8      14138.15      14714.61       206.03 o
   4   4   8         57.40        186.48        17.78 o
   5   4   8       5535.48       4975.26       117.91 o
   6   4   8      10662.37      10630.54       255.17 o
   7   4   8         36.24         30.04        20.75 o
   8   4   8       5440.31       5047.23       196.63 o
   9   4   8       4388.06       3706.36       135.12 o
  10   4   8         45.43         51.34        63.72 o
  11   4   8       1365.11       1163.02       101.03 o
  12   4   8       1894.79       1854.02        58.51 o
  13   4   8        589.04        672.38        45.51 o
  14   4   8        107.26        213.81        42.48 o
 -17   5   8        224.07        110.08        60.27 o
 -16   5   8        145.28        170.72        57.25 o
 -15   5   8       2011.42       2163.32       111.12 o
 -14   5   8        717.22        860.75        48.87 o
 -13   5   8         38.59        -42.01        42.01 o
 -12   5   8       2704.42       2603.52        80.26 o
 -11   5   8       5679.65       5826.42        83.71 o
 -10   5   8        200.24        125.09        29.88 o
  -9   5   8       2572.96       2375.29        80.07 o
  -8   5   8       1778.39       1449.16        36.06 o
  -7   5   8        334.59        344.24        19.01 o
  -6   5   8      14391.19      14125.93       142.26 o
  -5   5   8      16894.49      16729.59       157.84 o
  -4   5   8       6705.92       7351.72        82.95 o
  -3   5   8        287.51        754.91        25.67 o
  -2   5   8         25.35        256.51        14.83 o
  -1   5   8        507.74        563.92        19.66 o
   0   5   8        833.32        703.04        27.05 o
   1   5   8       8000.50       7564.08       105.19 o
   2   5   8        304.83        344.42        28.50 o
   3   5   8       1321.88       1024.17        27.35 o
   4   5   8       8856.01       8998.19       219.17 o
   5   5   8       7142.60       6709.38       125.86 o
   6   5   8        100.37         95.30        31.09 o
   7   5   8        336.53        217.89        28.33 o
   8   5   8          7.00        -27.01        31.46 o
   9   5   8        732.07        641.13        56.95 o
  10   5   8       7273.67       7314.77       179.55 o
  11   5   8       3586.86       3520.47       190.12 o
  12   5   8        138.89        194.45        48.84 o
  13   5   8        589.47        756.74        67.70 o
  14   5   8        638.35        801.01        53.63 o
 -17   6   8        274.97        222.95        56.96 o
 -16   6   8        644.22        439.18        72.00 o
 -15   6   8        246.31        340.23        64.51 o
 -14   6   8         20.82        -39.79        39.79 o
 -13   6   8        211.23         70.65        37.29 o
 -12   6   8       1730.83       1281.84        63.63 o
 -11   6   8       1321.72       1256.00        57.89 o
 -10   6   8       4999.54       5069.08        74.39 o
  -9   6   8       3597.66       3388.43        56.47 o
  -8   6   8          7.80         29.18        21.18 o
  -7   6   8        227.78        214.34        24.43 o
  -6   6   8        126.69        146.98        16.75 o
  -5   6   8        192.66        250.02        16.36 o
  -4   6   8        161.03        711.26        33.19 o
  -3   6   8       4761.41       5659.47        67.70 o
  -2   6   8        223.73        184.21        13.39 o
  -1   6   8      13073.01      13895.19       137.46 o
   0   6   8      15972.59      17108.03       202.23 o
   1   6   8       1327.63       1387.18        62.20 o
   2   6   8       4095.59       4641.75        85.69 o
   3   6   8       1417.94       1433.82        48.85 o
   4   6   8       4927.88       4827.09        98.75 o
   5   6   8       2892.68       2520.35        71.82 o
   6   6   8       5797.82       6204.26       160.71 o
   7   6   8       2297.92       2314.30       107.36 o
   8   6   8        548.40        332.38        48.83 o
   9   6   8         31.16        116.49        23.01 o
  10   6   8        243.68        204.60        56.55 o
  11   6   8        432.49        564.93       119.97 o
  12   6   8         87.75        105.39        38.71 o
  13   6   8         24.99         90.16        53.52 o
  14   6   8        181.10        430.72        55.93 o
 -17   7   8        239.66        158.20        83.27 o
 -16   7   8       1193.04       1146.44        69.43 o
 -15   7   8       3073.36       3418.91        94.28 o
 -14   7   8        950.80        960.27        43.09 o
 -13   7   8       1600.84       1415.37        49.46 o
 -12   7   8       4285.13       4354.22       157.79 o
 -11   7   8        993.18       1052.81        36.14 o
 -10   7   8          8.42         22.51        26.70 o
  -9   7   8       6008.49       5968.11        93.12 o
  -8   7   8       9210.46       8801.21       138.51 o
  -7   7   8         37.96         35.02        19.96 o
  -6   7   8       4668.43       5007.86        62.26 o
  -5   7   8      11513.67      11393.52       131.30 o
  -4   7   8        364.36        352.74        19.57 o
  -3   7   8      18934.69      19261.99       180.22 o
  -2   7   8      33309.52      34161.13       366.33 o
  -1   7   8      21392.41      23610.44       294.60 o
   0   7   8      11015.37      11402.10       121.75 o
   1   7   8      18592.21      19050.10       224.45 o
   2   7   8       4816.43       4440.78        94.22 o
   3   7   8       7651.30       7797.62       144.32 o
   4   7   8       8669.30       8942.40       125.69 o
   5   7   8       1448.98        900.26        90.30 o
   6   7   8         53.30         48.98        23.55 o
   7   7   8       3590.99       3685.68        93.73 o
   8   7   8       1513.79       1293.94        74.49 o
   9   7   8          0.53         42.44        20.04 o
  10   7   8       1071.50       1049.69        68.20 o
  11   7   8       3063.97       2784.48       155.09 o
  12   7   8          3.20         70.11        41.17 o
  13   7   8        885.24        996.27        66.37 o
  14   7   8        785.58       1053.95        95.64 o
 -17   8   8         96.32         91.68        55.93 o
 -16   8   8         36.73         30.53        42.57 o
 -15   8   8        179.07        329.88        55.26 o
 -14   8   8          1.36        -27.25        33.24 o
 -13   8   8          4.32        -31.65        31.65 o
 -12   8   8         85.26         20.72        35.17 o
 -11   8   8       2658.23       2465.20        68.12 o
 -10   8   8        856.95        732.16        38.48 o
  -9   8   8       1888.04       1709.44        47.15 o
  -8   8   8        898.04        779.51        45.78 o
  -7   8   8          1.46         94.82        19.99 o
  -6   8   8       2748.83       2660.53        53.73 o
  -5   8   8       4497.38       4722.32        78.08 o
  -4   8   8       4169.48       4200.11        58.35 o
  -3   8   8       1001.49       1175.34        32.87 o
  -2   8   8      12309.94      13331.06       201.11 o
  -1   8   8          2.21        270.42        21.13 o
   0   8   8         75.84        188.84        14.91 o
   1   8   8       5105.79       5034.88        85.20 o
   2   8   8        898.12        783.41        27.25 o
   3   8   8       1704.54       1636.24        59.16 o
   4   8   8       2978.85       2764.90        58.94 o
   5   8   8        351.35        339.30        27.72 o
   6   8   8       1610.74       1613.70        45.89 o
   7   8   8        285.37        187.73        41.61 o
   8   8   8         60.02        -34.45        34.45 o
   9   8   8         48.23         47.16        30.96 o
  10   8   8          0.10         89.04        54.42 o
  11   8   8         53.58        222.83        55.96 o
  12   8   8          0.59         70.18        43.67 o
  13   8   8          8.61        279.54       131.68 o
 -17   9   8        356.08        448.99        62.37 o
 -16   9   8         85.25        108.02        46.60 o
 -15   9   8       1217.18       1332.16        92.61 o
 -14   9   8         81.02         16.38        33.43 o
 -13   9   8       1164.06       1137.51        41.39 o
 -12   9   8       4185.13       3919.89       137.97 o
 -11   9   8       4474.03       4468.56       124.52 o
 -10   9   8       1680.33       1747.09        48.89 o
  -9   9   8      10796.37      11285.09       146.99 o
  -8   9   8       8795.98       8740.86       125.58 o
  -7   9   8       1533.06       1605.39        38.28 o
  -6   9   8       3322.88       2944.43        48.65 o
  -5   9   8       8240.79       7967.06        91.49 o
  -4   9   8       1636.45       1559.83        34.56 o
  -3   9   8      16345.71      16112.54       217.08 o
  -2   9   8      15240.12      14151.22       204.80 o
  -1   9   8       1988.06       1987.76        54.35 o
   0   9   8       2459.50       2947.33        52.49 o
   1   9   8       7807.18       7744.76        94.06 o
   2   9   8       1107.92        889.26        28.47 o
   3   9   8        812.75        800.07        42.88 o
   4   9   8       5321.77       5623.34        98.45 o
   5   9   8       1111.72       1002.56        38.28 o
   6   9   8        775.05        724.17        42.63 o
   7   9   8       3906.69       4173.63        90.32 o
   8   9   8       2308.15       2167.11        56.72 o
   9   9   8        272.95        250.12        31.83 o
  10   9   8       2375.99       2336.50        70.68 o
  11   9   8       1959.02       1692.85        65.63 o
  12   9   8         85.33         74.71        45.35 o
  13   9   8       2251.05       2414.60       115.95 o
 -17  10   8        328.45        589.19        66.17 o
 -16  10   8        108.42        131.07        42.57 o
 -15  10   8         79.65         47.17        38.71 o
 -14  10   8        147.59        106.42        31.81 o
 -13  10   8        468.33        503.33        36.93 o
 -12  10   8        807.40        549.20        49.98 o
 -11  10   8        532.56        350.35        70.15 o
 -10  10   8        108.40        183.21        25.17 o
  -9  10   8        725.01        463.32        38.31 o
  -8  10   8         29.45        -31.94        31.94 o
  -7  10   8        243.40        181.08        21.74 o
  -6  10   8        783.74        911.45        35.09 o
  -5  10   8       1595.73       1438.38        29.89 o
  -4  10   8       2592.10       2865.44        49.61 o
  -3  10   8        608.62        637.56        29.66 o
  -2  10   8        412.08        481.12        26.58 o
  -1  10   8       1701.07       1873.74       100.90 o
   0  10   8        254.85        280.98        23.96 o
   1  10   8          0.19         74.46        16.33 o
   2  10   8        635.66        548.64        47.25 o
   3  10   8       3372.97       3440.93        68.02 o
   4  10   8         19.01         40.17        29.88 o
   5  10   8        518.67        401.22        29.73 o
   6  10   8         81.46         67.85        27.36 o
   7  10   8        466.49        426.83        37.58 o
   8  10   8        876.08        657.24        43.79 o
   9  10   8       1989.10       1499.26        47.83 o
  10  10   8         34.19         14.49        67.86 o
  11  10   8         82.79         77.63        40.35 o
  12  10   8        666.11        796.80        58.02 o
  13  10   8         10.48        219.72        89.71 o
 -16  11   8          2.97        -27.13        43.35 o
 -15  11   8       1269.15       1458.67        69.15 o
 -14  11   8        567.42        529.70        38.12 o
 -13  11   8        155.63         55.33        36.16 o
 -12  11   8       3656.46       3420.82       114.97 o
 -11  11   8        926.48        783.86        52.69 o
 -10  11   8       2123.32       1816.01       100.30 o
  -9  11   8       2598.80       2203.70        57.24 o
  -8  11   8       4393.60       4667.26        68.79 o
  -7  11   8       1006.92        772.19        31.53 o
  -6  11   8       2604.91       2279.74        41.43 o
  -5  11   8       1525.56       1315.08        29.51 o
  -4  11   8         42.78         79.12        19.29 o
  -3  11   8       7330.05       7380.04        94.89 o
  -2  11   8      15502.92      15585.67       190.54 o
  -1  11   8       3650.74       3234.93       137.13 o
   0  11   8       6060.80       6249.38       133.97 o
   1  11   8       9393.20       8847.41       256.79 o
   2  11   8        398.95        228.98        19.01 o
   3  11   8        532.93        478.87        26.48 o
   4  11   8       1356.36       1405.07        64.92 o
   5  11   8       4344.38       4277.99        67.28 o
   6  11   8       1026.97       1110.84        56.62 o
   7  11   8      10668.59      10883.18       183.89 o
   8  11   8       3240.24       2918.54       102.77 o
   9  11   8          3.00          1.05        35.49 o
  10  11   8        997.69        942.72        63.55 o
  11  11   8        566.48        537.85        49.30 o
  12  11   8         97.10         98.58        46.01 o
  13  11   8       1288.09       1572.21        78.50 o
 -16  12   8        604.22        769.76        53.07 o
 -15  12   8         15.51         38.96        38.50 o
 -14  12   8        798.51        927.86        47.20 o
 -13  12   8       1226.74       1052.25        58.96 o
 -12  12   8         32.34         21.49        48.18 o
 -11  12   8       1370.28       1317.97        62.96 o
 -10  12   8       3753.46       3366.12       149.10 o
  -9  12   8        248.42        228.16        27.15 o
  -8  12   8       4791.44       4950.16       124.72 o
  -7  12   8       1285.49       1102.58        34.73 o
  -6  12   8        179.27        105.10        20.28 o
  -5  12   8         32.47        169.70        19.71 o
  -4  12   8       2294.87       2363.82        48.01 o
  -3  12   8        469.80        365.26        21.94 o
  -2  12   8          2.97        132.76        21.20 o
  -1  12   8       2349.52       2336.91       101.47 o
   0  12   8       8612.41       8402.00       151.03 o
   1  12   8        551.53        486.05        34.81 o
   2  12   8       1065.62        930.82        70.78 o
   3  12   8         41.53         80.68        21.56 o
   4  12   8        159.96        213.71        26.71 o
   5  12   8        110.72         63.68        28.73 o
   6  12   8       3593.26       3481.38        61.68 o
   7  12   8       1141.57       1026.46        53.06 o
   8  12   8        359.68        254.96        30.32 o
   9  12   8       1741.33       1733.28        67.51 o
  10  12   8        535.30        458.72        93.73 o
  11  12   8         57.66         -6.89        42.89 o
  12  12   8        191.72        224.33        47.19 o
  13  12   8        435.99        619.52        64.27 o
 -16  13   8          0.81         54.03        44.54 o
 -15  13   8        184.87        218.83        43.86 o
 -14  13   8          6.45         47.06        38.37 o
 -13  13   8        588.80        492.80        79.82 o
 -12  13   8       1807.40       1619.22        49.87 o
 -11  13   8       1769.60       1737.54        71.81 o
 -10  13   8        293.69         73.16        46.99 o
  -9  13   8       2052.68       1614.62        54.64 o
  -8  13   8         10.23        120.13        19.14 o
  -7  13   8       1030.87        849.39        30.68 o
  -6  13   8        114.19        165.95        22.47 o
  -5  13   8       1973.26       1867.68        35.05 o
  -4  13   8       2314.64       2061.15        40.68 o
  -3  13   8       7764.80       7917.32       108.33 o
  -2  13   8       8604.27       8921.95       103.47 o
  -1  13   8       1441.04       1452.32        33.39 o
   0  13   8       2426.59       2483.76        42.56 o
   1  13   8       3238.31       3359.83        74.78 o
   2  13   8        261.02        202.83        24.92 o
   3  13   8       5248.89       5116.31        69.13 o
   4  13   8       7521.63       7808.19       130.40 o
   5  13   8       1227.12       1492.25        75.51 o
   6  13   8        560.66        471.75        32.74 o
   7  13   8       2953.17       2848.21        59.52 o
   8  13   8        960.95        814.50        36.96 o
   9  13   8          1.01         67.37        38.21 o
  10  13   8        719.59        611.25        50.74 o
  11  13   8        215.02        214.04        48.15 o
  12  13   8        165.79        170.05        46.76 o
 -15  14   8         11.60         -7.93        45.79 o
 -14  14   8         65.71        116.68        44.52 o
 -13  14   8        413.29        360.30        63.32 o
 -12  14   8         37.82        -10.06        33.65 o
 -11  14   8       3948.09       4234.49        87.73 o
 -10  14   8       7971.23       8162.05       246.31 o
  -9  14   8       1645.91       1418.32        69.37 o
  -8  14   8        458.38        442.09        28.15 o
  -7  14   8       4036.93       3925.26        59.41 o
  -6  14   8       3756.37       3884.17        65.95 o
  -5  14   8       1825.57       1643.63        33.95 o
  -4  14   8       6467.25       6681.03        83.28 o
  -3  14   8       2227.15       2193.99        49.98 o
  -2  14   8         11.56         21.81        19.09 o
  -1  14   8       5618.65       5775.43        81.75 o
   0  14   8       5992.74       5749.24        74.94 o
   1  14   8        555.52        574.17        29.94 o
   2  14   8        586.26        530.18        32.69 o
   3  14   8       7316.46       7513.66        93.21 o
   4  14   8       1125.22        985.15        33.67 o
   5  14   8       2843.55       2848.97        55.67 o
   6  14   8       5199.22       5763.38        94.23 o
   7  14   8        528.30        604.64        42.78 o
   8  14   8       1002.50        885.02        40.43 o
   9  14   8        656.30        589.48        46.74 o
  10  14   8        260.70        197.32        65.87 o
  11  14   8          1.73        -41.00        48.45 o
  12  14   8        503.53        502.59        57.64 o
 -15  15   8        484.83        631.39        50.75 o
 -14  15   8         23.80         38.80        41.98 o
 -13  15   8          9.94        -24.05        40.06 o
 -12  15   8         86.52         23.48        31.69 o
 -11  15   8        654.77        552.86        39.35 o
 -10  15   8        290.69        101.70        64.91 o
  -9  15   8       1747.71       1405.50        52.24 o
  -8  15   8       2758.15       2513.51        68.93 o
  -7  15   8        309.66        329.44        46.86 o
  -6  15   8        963.15        737.56        50.47 o
  -5  15   8        100.32        139.30        21.37 o
  -4  15   8        214.38        169.98        23.23 o
  -3  15   8        723.64        584.34        27.22 o
  -2  15   8        202.34        162.57        23.18 o
  -1  15   8        177.39        168.98        21.04 o
   0  15   8        328.47        313.25        29.22 o
   1  15   8       5155.97       5623.74        96.45 o
   2  15   8        453.73        558.61        29.44 o
   3  15   8       1636.79       1451.63        40.92 o
   4  15   8        671.37        580.48        32.15 o
   5  15   8         57.20        151.06        29.37 o
   6  15   8        972.69        776.82        45.35 o
   7  15   8        267.36        231.35        29.18 o
   8  15   8        117.46         39.97        29.35 o
   9  15   8        337.85        370.90        45.28 o
  10  15   8        315.36        464.39        46.56 o
  11  15   8        116.54        185.43        50.22 o
  12  15   8         42.19         28.89        53.79 o
 -15  16   8        121.92         96.30        44.05 o
 -14  16   8        502.11        617.63        50.12 o
 -13  16   8        726.49        711.96        46.32 o
 -12  16   8         14.69         11.54        29.94 o
 -11  16   8       1310.30       1471.60        47.65 o
 -10  16   8       3580.97       3837.08        81.65 o
  -9  16   8        847.56        706.63        33.89 o
  -8  16   8        123.07        193.12        28.01 o
  -7  16   8       6135.74       6726.02        98.84 o
  -6  16   8       2603.07       2142.00        64.28 o
  -5  16   8         64.02          6.50        24.78 o
  -4  16   8       2555.61       2615.41        55.90 o
  -3  16   8       3009.36       2743.25        79.85 o
  -2  16   8        203.58        174.34        26.92 o
  -1  16   8       7127.23       7110.57       104.71 o
   0  16   8      13376.34      13745.10       159.17 o
   1  16   8        781.67        696.55        33.27 o
   2  16   8       3239.68       3464.66        70.02 o
   3  16   8        392.42        335.88        31.28 o
   4  16   8        744.24        680.76        36.79 o
   5  16   8       3256.45       3202.18        67.07 o
   6  16   8       4984.55       5237.42       124.59 o
   7  16   8        114.40         84.17        29.16 o
   8  16   8        609.73        758.33        41.41 o
   9  16   8       2578.76       2579.90        65.20 o
  10  16   8        465.08        372.72        47.16 o
  11  16   8        173.24        254.52        53.82 o
 -14  17   8          0.53        -10.90        47.30 o
 -13  17   8         44.97         16.73        40.03 o
 -12  17   8         80.19         83.17        32.70 o
 -11  17   8         30.55        -25.22        37.57 o
 -10  17   8        362.45        480.28        33.75 o
  -9  17   8         25.79        -13.73        24.16 o
  -8  17   8        661.68        659.34        31.90 o
  -7  17   8       1748.33       1660.62        67.76 o
  -6  17   8         79.98        136.97        22.64 o
  -5  17   8        662.38        506.26        26.96 o
  -4  17   8         26.27          7.87        22.13 o
  -3  17   8        126.58        159.88        24.43 o
  -2  17   8        209.55        271.85        28.33 o
  -1  17   8        156.03        139.91        25.56 o
   0  17   8        549.27        503.36        29.73 o
   1  17   8          1.01        243.15        24.98 o
   2  17   8        760.50        950.56        64.93 o
   3  17   8        261.61        162.23        33.18 o
   4  17   8        183.24        104.91        28.14 o
   5  17   8        294.93        292.82        31.77 o
   6  17   8        562.44        617.15        41.82 o
   7  17   8        389.12        422.94        34.81 o
   8  17   8        812.19        788.42        46.64 o
   9  17   8        573.92        551.67        47.32 o
  10  17   8        249.76        189.01        43.51 o
  11  17   8         30.10         50.62        45.60 o
 -14  18   8        258.57        257.41        46.59 o
 -13  18   8        391.36        447.36        42.78 o
 -12  18   8        144.95        127.78        38.05 o
 -11  18   8       1111.37       1103.47        45.28 o
 -10  18   8       2647.41       3167.33        95.36 o
  -9  18   8        800.41        625.22        29.20 o
  -8  18   8        646.65        694.14        31.78 o
  -7  18   8       2568.11       2502.51        55.18 o
  -6  18   8        420.18        345.62        26.44 o
  -5  18   8       1444.63       1276.35        53.13 o
  -4  18   8       6063.95       6227.48       146.62 o
  -3  18   8       1146.00        875.25        45.18 o
  -2  18   8       1626.28       1516.71        42.40 o
  -1  18   8       3393.01       3295.10        62.25 o
   0  18   8       2301.08       2072.87        55.50 o
   1  18   8        165.69        160.59        24.89 o
   2  18   8       4437.38       4888.76        81.91 o
   3  18   8       2150.69       2098.92        72.24 o
   4  18   8          3.31         21.94        30.63 o
   5  18   8       1667.66       1418.05        45.69 o
   6  18   8       3016.63       2945.24        91.17 o
   7  18   8        109.48         68.14        37.93 o
   8  18   8       1024.65        924.14        52.01 o
   9  18   8       1258.90       1183.70        55.45 o
  10  18   8        622.78        652.70        50.69 o
 -13  19   8         29.62         32.20        44.74 o
 -12  19   8         77.22          0.47        37.13 o
 -11  19   8        325.56        254.82        42.75 o
 -10  19   8         58.31          7.38        39.70 o
  -9  19   8        753.90        668.41        33.00 o
  -8  19   8       1194.44       1081.84        34.54 o
  -7  19   8        223.10        231.94        28.86 o
  -6  19   8          0.48         12.22        27.65 o
  -5  19   8        171.97        145.57        27.68 o
  -4  19   8          3.89        -27.45        27.45 o
  -3  19   8       1795.10       1346.87        53.64 o
  -2  19   8       2310.75       2167.99        74.85 o
  -1  19   8        889.83        685.46        30.67 o
   0  19   8        843.38        865.47        31.72 o
   1  19   8        311.02        331.43        26.37 o
   2  19   8        655.37        498.76        34.69 o
   3  19   8          0.79        -29.99        29.99 o
   4  19   8         55.23         -1.82        27.99 o
   5  19   8          5.89        -32.95        32.95 o
   6  19   8        196.85        131.78        38.04 o
   7  19   8       1189.86       1146.31        53.07 o
   8  19   8        681.76        707.12        49.35 o
   9  19   8        398.87        330.12        45.80 o
  10  19   8         82.37        123.79        43.79 o
 -13  20   8       1523.52       1947.20        59.09 o
 -12  20   8        109.82         20.54        41.78 o
 -11  20   8        579.28        593.83        44.03 o
 -10  20   8        326.41        383.91        40.41 o
  -9  20   8        240.52        112.67        34.92 o
  -8  20   8        914.45       1008.75        50.02 o
  -7  20   8       1742.44       1542.94        44.11 o
  -6  20   8        664.10        569.58        33.62 o
  -5  20   8        516.87        470.33        31.46 o
  -4  20   8       3257.55       3582.81        66.78 o
  -3  20   8        502.96        441.36        33.10 o
  -2  20   8        937.25        971.64        35.81 o
  -1  20   8       1249.82       1097.69        32.92 o
   0  20   8        465.45        407.63        29.43 o
   1  20   8        559.09        633.38        43.15 o
   2  20   8       5031.49       4984.16       110.08 o
   3  20   8       1748.58       1848.23        76.90 o
   4  20   8        105.02         72.71        28.53 o
   5  20   8        224.12        221.82        39.06 o
   6  20   8        417.92        545.04        47.87 o
   7  20   8         24.17        -41.09        41.09 o
   8  20   8        750.36        900.34        53.53 o
   9  20   8       1023.39       1165.51        71.72 o
 -12  21   8        342.21        488.00        50.10 o
 -11  21   8        469.04        500.09        43.77 o
 -10  21   8          0.18        -34.91        37.39 o
  -9  21   8        537.84        607.21        40.11 o
  -8  21   8       1296.08       1221.81        42.26 o
  -7  21   8        250.08        265.49        30.31 o
  -6  21   8        850.41        708.91        33.93 o
  -5  21   8       1396.10       1268.70        40.96 o
  -4  21   8        273.85        229.11        28.81 o
  -3  21   8        557.99        373.43        33.18 o
  -2  21   8       1054.64        994.44        37.03 o
  -1  21   8       1066.94        948.49        35.81 o
   0  21   8          6.31         60.44        27.36 o
   1  21   8       1779.18       1622.77        64.88 o
   2  21   8       1928.55       1780.97        50.21 o
   3  21   8         19.29         19.47        33.71 o
   4  21   8        260.13        235.82        35.30 o
   5  21   8        239.73        229.92        40.61 o
   6  21   8         68.27          2.43        39.73 o
   7  21   8       1111.43       1229.37        56.38 o
   8  21   8        790.46        751.84        52.97 o
   9  21   8         39.99         10.41        44.85 o
 -12  22   8        188.39        168.23        47.53 o
 -11  22   8        123.52        187.39        47.97 o
 -10  22   8         54.86         -9.19        40.63 o
  -9  22   8         75.74         33.82        37.36 o
  -8  22   8        766.93        640.76        38.40 o
  -7  22   8        951.28        883.71        38.74 o
  -6  22   8        136.90         57.83        34.41 o
  -5  22   8        154.73         82.37        34.52 o
  -4  22   8        785.39        786.33        36.81 o
  -3  22   8       1486.04       1333.80        48.07 o
  -2  22   8         87.56         69.57        31.47 o
  -1  22   8         70.88         83.80        27.62 o
   0  22   8         40.27         51.53        28.02 o
   1  22   8        174.22        289.76        32.67 o
   2  22   8       2416.22       2413.98        68.26 o
   3  22   8       1975.25       2121.84        74.50 o
   4  22   8        117.69         65.01        40.16 o
   5  22   8         26.76        -15.73        39.70 o
   6  22   8        117.26        136.62        42.35 o
   7  22   8        106.11        184.96        45.11 o
   8  22   8        541.57        690.00        53.14 o
 -11  23   8        411.99        392.81        51.71 o
 -10  23   8         32.04         23.18        42.66 o
  -9  23   8        631.93        657.52        50.28 o
  -8  23   8        469.86        388.50        41.23 o
  -7  23   8         12.58        -34.80        34.80 o
  -6  23   8       1797.33       1863.82        53.82 o
  -5  23   8       1436.97       1405.59        48.35 o
  -4  23   8        157.24         59.43        40.49 o
  -3  23   8        171.76        238.78        37.45 o
  -2  23   8       1670.40       1660.09        49.23 o
  -1  23   8         60.44         -4.94        29.07 o
   0  23   8        775.87        797.71        36.51 o
   1  23   8       1872.97       1761.75        49.30 o
   2  23   8       1283.60       1014.92        61.44 o
   3  23   8         33.99        -38.36        38.36 o
   4  23   8       1284.66       1197.94        51.83 o
   5  23   8        672.65        600.87        52.38 o
   6  23   8        167.02        138.87        47.68 o
   7  23   8       1068.56       1197.44        61.60 o
 -10  24   8          0.40        -43.41        45.48 o
  -9  24   8         14.02         12.11        50.89 o
  -8  24   8        396.94        251.13        63.88 o
  -7  24   8        532.75        482.97        47.08 o
  -6  24   8          1.60        -43.43        43.43 o
  -5  24   8        319.67        367.58        45.37 o
  -4  24   8        234.33        199.19        46.44 o
  -3  24   8         21.05         11.98        39.79 o
  -2  24   8        404.21        231.87        36.23 o
  -1  24   8         32.21        129.06        31.55 o
   0  24   8         10.98         70.68        33.51 o
   1  24   8        286.08        310.09        35.41 o
   2  24   8        876.21        893.86        46.96 o
   3  24   8        154.73        174.12        39.69 o
   4  24   8         40.96         30.23        39.41 o
   5  24   8         38.87        -38.88        46.73 o
   6  24   8          5.95        -43.69        43.69 o
   7  24   8         43.22         50.00        50.04 o
  -9  25   8        152.17        190.92        68.57 o
  -8  25   8        647.49        575.99        56.70 o
  -7  25   8         21.32        -43.01        43.58 o
  -6  25   8       1788.65       1971.04        67.71 o
  -5  25   8       1967.97       1999.36       112.01 o
  -4  25   8        230.99        247.39        47.61 o
  -3  25   8        349.63        347.61        40.21 o
  -2  25   8        616.14        635.25        44.92 o
  -1  25   8         69.31         59.93        42.30 o
   0  25   8       2213.44       2762.03        69.43 o
   1  25   8       1410.12       1433.91        78.08 o
   2  25   8        135.57        222.08        39.78 o
   3  25   8        361.98        453.38        44.61 o
   4  25   8       1344.08       1561.09        65.45 o
   5  25   8        896.35        774.71        54.65 o
   6  25   8         23.89         32.01        48.68 o
  -8  26   8          1.72        -49.41        67.12 o
  -7  26   8         35.34         68.94        43.55 o
  -6  26   8         13.43        -52.81        52.81 o
  -5  26   8          4.24        -52.92        55.15 o
  -4  26   8         67.23         68.61        44.32 o
  -3  26   8          6.57         -4.11        41.10 o
  -2  26   8        109.49        120.99        42.60 o
  -1  26   8        127.92        100.39        43.12 o
   0  26   8        234.42         53.49        52.23 o
   1  26   8         33.61        -34.98        41.28 o
   2  26   8        165.25        154.18        38.20 o
   3  26   8          4.00          7.32        41.00 o
   4  26   8         58.94        -12.69        52.47 o
   5  26   8          0.16        -33.50        54.97 o
  -7  27   8         65.61        165.38        68.31 o
  -6  27   8       1195.41       1552.54        82.13 o
  -5  27   8       2745.92       3034.75        91.17 o
  -4  27   8        766.14        697.21        53.30 o
  -3  27   8        154.24        178.63        44.78 o
  -2  27   8        472.90        503.05        48.91 o
  -1  27   8         23.72        -43.79        48.96 o
   0  27   8        868.65       1271.15        60.79 o
   1  27   8       1405.34       1524.36        55.14 o
   2  27   8        136.59        144.12        39.80 o
   3  27   8        217.49        236.24        46.20 o
  -5  28   8         12.77         49.55        46.17 o
  -4  28   8        388.25        584.54        52.43 o
  -3  28   8        775.78        798.01        55.55 o
  -2  28   8         51.51         16.07        49.84 o
  -1  28   8         21.59          7.03        51.76 o
   0  28   8         24.59        -40.01        46.93 o
   1  28   8          6.66        -46.04        46.04 o
 -18   1   9         36.71        -20.52        73.55 o
 -17   1   9       1772.97       1590.04        85.71 o
 -16   1   9        458.85        386.98        47.59 o
 -15   1   9        313.96        282.30        41.37 o
 -14   1   9       3479.16       3514.06        63.82 o
 -13   1   9       3955.25       4099.46        68.08 o
 -12   1   9          5.14          1.70        21.73 o
 -11   1   9       1855.25       1807.60        70.31 o
 -10   1   9       4236.88       4263.66        56.85 o
  -9   1   9       5377.38       5569.82        92.32 o
  -8   1   9       1745.20       1464.93        49.75 o
  -7   1   9       8739.76       8837.51        93.15 o
  -6   1   9        612.92       1066.29        46.62 o
  -5   1   9       5429.25       4992.73        55.95 o
  -4   1   9      20840.90      22322.72       246.93 o
  -3   1   9      19028.06      18497.79       216.32 o
  -2   1   9        654.42        830.08        35.67 o
  -1   1   9       9631.86       9712.95       138.44 o
   0   1   9       3532.01       3696.42        79.75 o
   1   1   9       4567.02       4989.06        67.96 o
   2   1   9      10624.49      11181.57       187.78 o
   3   1   9       6309.67       5753.39        86.96 o
   4   1   9        220.08         96.99        20.17 o
   5   1   9      11356.84      11275.93       215.84 o
   6   1   9      10343.32      10550.01       111.19 o
   7   1   9        961.17        874.81        29.80 o
   8   1   9       2268.96       2101.35        74.48 o
   9   1   9       2279.20       2042.37        62.65 o
  10   1   9         36.57         56.49        26.72 o
  11   1   9       1716.35       1622.92        57.87 o
  12   1   9       3607.00       3853.15       148.03 o
  13   1   9        779.93        899.55        49.80 o
  14   1   9        126.90        113.13        47.72 o
 -18   2   9         39.33        -31.08        76.08 o
 -17   2   9        160.39        -25.63        68.77 o
 -16   2   9         54.88        -38.10        53.38 o
 -15   2   9        800.57        873.50        51.85 o
 -14   2   9         18.54        -37.01        37.01 o
 -13   2   9        347.93        275.94        32.45 o
 -12   2   9       1433.18       1460.09        40.02 o
 -11   2   9       1919.76       1772.84        45.27 o
 -10   2   9         80.31          2.34        29.56 o
  -9   2   9       1420.76       1077.77        42.35 o
  -8   2   9        236.10        228.59        18.95 o
  -7   2   9       2046.85       1926.61        36.05 o
  -6   2   9        195.21        206.80        16.10 o
  -5   2   9       8932.45       9419.47       158.06 o
  -4   2   9       1176.52       1578.40        36.23 o
  -3   2   9       9280.18      10840.50       123.23 o
  -2   2   9        230.39        224.18        18.62 o
  -1   2   9        874.78        803.81        30.33 o
   0   2   9         58.95        137.22        18.09 o
   1   2   9       2882.87       3154.51       116.07 o
   2   2   9          5.58        -19.76        25.64 o
   3   2   9       1471.52       1133.01        37.10 o
   4   2   9       5638.14       5818.38       103.92 o
   5   2   9       4499.82       4478.24        77.47 o
   6   2   9       1214.00        918.78        59.74 o
   7   2   9        124.82         60.45        25.68 o
   8   2   9        225.41        166.89        33.72 o
   9   2   9        240.25         78.17        31.56 o
  10   2   9        340.84        306.71        30.85 o
  11   2   9        414.18        392.35        53.23 o
  12   2   9         64.77        340.20       120.85 o
  13   2   9        211.55        411.92        43.93 o
  14   2   9        301.14        342.35        44.95 o
 -17   3   9       1247.39       1179.91        79.79 o
 -16   3   9        855.20        856.44        60.65 o
 -15   3   9        110.86        181.01        47.22 o
 -14   3   9       1789.39       1564.42        48.50 o
 -13   3   9       3114.66       3038.42        99.27 o
 -12   3   9        382.73        113.72        23.44 o
 -11   3   9       6068.07       6007.52        76.20 o
 -10   3   9       6232.89       6797.19       107.07 o
  -9   3   9        182.14        180.48        15.70 o
  -8   3   9       5319.95       5216.86        93.45 o
  -7   3   9      16222.70      16593.42       182.27 o
  -6   3   9       3523.50       3768.05        53.28 o
  -5   3   9      19233.24      20314.58       161.02 o
  -4   3   9      17682.96      17627.10       181.62 o
  -3   3   9       9043.88       9353.73       108.12 o
  -2   3   9        109.36        159.69        17.79 o
  -1   3   9      11480.97      12467.95       139.89 o
   0   3   9       3063.75       2841.21        44.84 o
   1   3   9       2203.66       2235.21        44.44 o
   2   3   9       8691.48       8646.85       122.97 o
   3   3   9       1917.53       1941.74        38.05 o
   4   3   9        132.40        308.75        31.56 o
   5   3   9       6104.02       6082.61       210.57 o
   6   3   9       8731.98       8259.47       255.39 o
   7   3   9       4178.28       3833.25        81.17 o
   8   3   9         19.84        392.42        27.82 o
   9   3   9       1187.37       1169.04        48.88 o
  10   3   9         56.16         21.21        29.51 o
  11   3   9       1457.93       1297.94        67.40 o
  12   3   9       2121.16       2266.60        67.86 o
  13   3   9        599.05        872.24        55.04 o
 -17   4   9        275.90        152.75        69.50 o
 -16   4   9          6.12        -50.56        50.56 o
 -15   4   9       1191.58       1363.64        65.24 o
 -14   4   9        138.78        128.03        49.62 o
 -13   4   9        569.66        486.23        38.22 o
 -12   4   9       4896.62       5048.08        91.35 o
 -11   4   9       3509.89       3203.64        97.34 o
 -10   4   9        115.51         59.53        29.37 o
  -9   4   9        244.09        297.10        19.44 o
  -8   4   9        365.02        265.32        19.10 o
  -7   4   9        827.59        643.18        23.66 o
  -6   4   9      11350.17      11138.75       113.51 o
  -5   4   9       6645.16       6730.85        69.33 o
  -4   4   9        356.83        325.82        16.99 o
  -3   4   9      19138.92      20290.82       207.72 o
  -2   4   9       9643.96       9826.60       161.17 o
  -1   4   9        183.42        220.27        18.31 o
   0   4   9        805.41       1198.87        35.00 o
   1   4   9       2237.95       2585.22        48.46 o
   2   4   9        490.22        581.26        24.45 o
   3   4   9       3448.09       3144.53        66.78 o
   4   4   9      13074.11      13689.49       324.07 o
   5   4   9       7951.02       7899.52       167.78 o
   6   4   9        228.74        139.50        24.49 o
   7   4   9       1742.20       1720.24        50.96 o
   8   4   9        695.20        509.05        36.19 o
   9   4   9        360.37        296.93        45.50 o
  10   4   9       2114.16       1985.87       130.31 o
  11   4   9        406.20        411.53        48.37 o
  12   4   9        139.16        198.57        64.79 o
  13   4   9       1012.45       1180.30        52.41 o
 -17   5   9        877.39        861.54        67.73 o
 -16   5   9        482.01        458.19        58.46 o
 -15   5   9          3.11        -45.20        45.20 o
 -14   5   9         77.82         44.19        40.01 o
 -13   5   9        576.20        436.37        42.77 o
 -12   5   9          1.78        118.82        36.60 o
 -11   5   9       2523.63       2632.40        53.38 o
 -10   5   9       2849.01       2447.16        78.95 o
  -9   5   9         98.08         93.66        18.50 o
  -8   5   9        344.02        291.86        24.54 o
  -7   5   9       4191.00       4143.39       123.62 o
  -6   5   9        912.41        786.55        24.57 o
  -5   5   9      10389.53      10783.49        93.11 o
  -4   5   9       5754.02       5012.56        75.31 o
  -3   5   9       3319.31       3156.57        37.57 o
  -2   5   9       1911.59       2084.03        43.88 o
  -1   5   9      19351.02      19659.39       271.06 o
   0   5   9        728.62       1200.39        36.05 o
   1   5   9       1909.86       2281.50        57.47 o
   2   5   9       4669.88       4327.62        79.82 o
   3   5   9        776.46        563.69        28.04 o
   4   5   9       1525.70       1677.21        74.69 o
   5   5   9       2301.88       2019.61       112.94 o
   6   5   9       3811.78       3435.75        76.14 o
   7   5   9        376.80        210.75        38.86 o
   8   5   9       2014.48       1782.31        52.64 o
   9   5   9       3065.58       3076.19        59.56 o
  10   5   9        913.75        822.40        53.56 o
  11   5   9        407.92        338.06        58.12 o
  12   5   9        331.74        351.25        43.68 o
  13   5   9         38.11        248.65        57.23 o
 -17   6   9        214.47        244.03        58.76 o
 -16   6   9        148.76        288.86        45.88 o
 -15   6   9       1159.05       1082.29        56.70 o
 -14   6   9        592.79        592.36        44.74 o
 -13   6   9        600.40        417.03        36.16 o
 -12   6   9       7214.75       8379.85       142.76 o
 -11   6   9       7863.93       8944.56       137.70 o
 -10   6   9         55.15         52.67        23.16 o
  -9   6   9       5430.49       5334.68        83.29 o
  -8   6   9       2088.47       1914.71        50.22 o
  -7   6   9        588.71        567.49        37.06 o
  -6   6   9      13080.97      13237.61       141.86 o
  -5   6   9       7456.86       7548.02        87.08 o
  -4   6   9         43.14         57.74        15.87 o
  -3   6   9       1950.87       1856.20        28.00 o
  -2   6   9      16273.79      17510.71       162.17 o
  -1   6   9        179.79        313.83        18.19 o
   0   6   9       4252.21       4433.86        63.25 o
   1   6   9       3390.16       3455.92        59.16 o
   2   6   9       1604.72       1876.31        55.41 o
   3   6   9      10156.00      11418.57       217.68 o
   4   6   9      29108.59      31139.96       475.02 o
   5   6   9       5270.77       5242.48       118.24 o
   6   6   9        331.09        273.51        33.59 o
   7   6   9       1955.01       1828.59        59.67 o
   8   6   9        115.28         74.98        53.83 o
   9   6   9        144.50         64.81        55.37 o
  10   6   9       1233.83       1301.93        97.61 o
  11   6   9       2448.98       2451.65        95.79 o
  12   6   9         36.09         33.89        42.77 o
  13   6   9       1078.15       1254.34        61.79 o
 -17   7   9        423.79        564.59        61.78 o
 -16   7   9        288.95        319.23        64.05 o
 -15   7   9        414.49        327.06        46.41 o
 -14   7   9        210.81        190.25        54.92 o
 -13   7   9         69.04         77.08        39.39 o
 -12   7   9        741.99        781.83        56.99 o
 -11   7   9          6.41         74.98        33.93 o
 -10   7   9         10.26         13.11        29.06 o
  -9   7   9        154.82         92.63        22.94 o
  -8   7   9        666.11        485.61        27.91 o
  -7   7   9       3187.09       3094.95        60.44 o
  -6   7   9       1792.77       1595.04        32.21 o
  -5   7   9        548.95       1018.33        57.18 o
  -4   7   9       2686.47       2666.04        45.70 o
  -3   7   9       5512.55       6229.87       106.25 o
  -2   7   9       6267.99       6243.43        73.87 o
  -1   7   9       6023.31       5793.69       119.20 o
   0   7   9       5314.87       5540.55        86.35 o
   1   7   9       2237.86       2387.00        51.08 o
   2   7   9          5.24         51.24        19.84 o
   3   7   9        265.29        325.95        27.29 o
   4   7   9         27.93          7.64        29.71 o
   5   7   9       1448.10       1215.80        42.16 o
   6   7   9        860.80       1140.41        55.64 o
   7   7   9        317.46        169.44        44.45 o
   8   7   9       1451.72       1284.36       105.78 o
   9   7   9       1259.58        984.74        60.61 o
  10   7   9         32.22         18.24        53.81 o
  11   7   9         46.33        129.10        64.35 o
  12   7   9          0.27         17.50        42.49 o
  13   7   9        101.96        236.01        56.47 o
 -17   8   9         91.16        163.90        56.08 o
 -16   8   9        956.12       1094.57        66.35 o
 -15   8   9       3255.72       3354.00       166.08 o
 -14   8   9       1672.49       1817.52        63.92 o
 -13   8   9        133.83        130.26        32.26 o
 -12   8   9       2185.94       2296.38        93.54 o
 -11   8   9        627.84        676.47        39.56 o
 -10   8   9       1655.10       1384.41        45.44 o
  -9   8   9      13432.00      13827.55       174.31 o
  -8   8   9       7570.66       8274.55       111.81 o
  -7   8   9          8.51         -5.81        20.83 o
  -6   8   9      14295.09      14313.46       168.14 o
  -5   8   9      12452.40      13573.81       179.30 o
  -4   8   9        235.37        335.03        26.05 o
  -3   8   9       3746.53       3173.09        54.08 o
  -2   8   9      20947.57      22060.25       280.07 o
  -1   8   9       3621.05       3922.61       102.55 o
   0   8   9      16369.25      15951.03       177.28 o
   1   8   9      16526.65      16252.12       271.21 o
   2   8   9        536.02        515.54        25.83 o
   3   8   9       3135.53       3234.16        70.30 o
   4   8   9       5986.50       6011.98        98.28 o
   5   8   9       1339.80       1402.31        53.52 o
   6   8   9        814.77        672.26        40.05 o
   7   8   9       4674.33       4947.75       110.20 o
   8   8   9       1795.37       1869.84        58.87 o
   9   8   9         76.33         83.57        32.67 o
  10   8   9        543.02        473.47        36.31 o
  11   8   9       1077.02       1233.90        62.49 o
  12   8   9         35.63         75.48        46.22 o
  13   8   9        569.76        684.83        58.77 o
 -17   9   9         22.79         48.50        54.37 o
 -16   9   9        117.36        142.79        44.74 o
 -15   9   9         32.27         -8.37        82.20 o
 -14   9   9          5.10          2.26        40.53 o
 -13   9   9         81.63         76.06        32.31 o
 -12   9   9        213.53        220.30        35.35 o
 -11   9   9       2279.43       1957.59        49.54 o
 -10   9   9         10.10         -5.00        30.90 o
  -9   9   9        824.76        698.13        31.17 o
  -8   9   9        591.39        405.82        29.84 o
  -7   9   9        563.89        509.16        25.69 o
  -6   9   9        282.70        186.21        23.65 o
  -5   9   9       1975.37       2412.52        60.11 o
  -4   9   9       4723.39       4720.35        82.46 o
  -3   9   9         10.03         49.91        19.81 o
  -2   9   9         66.51         61.29        26.17 o
  -1   9   9        974.22       1120.33        46.14 o
   0   9   9       1256.07       1250.58        31.76 o
   1   9   9       1460.96       1425.99        46.06 o
   2   9   9       1069.21        959.64        36.38 o
   3   9   9       2534.52       2499.25        53.46 o
   4   9   9        451.22        379.34        30.81 o
   5   9   9         52.89         68.07        27.28 o
   6   9   9        410.48        468.20        38.84 o
   7   9   9       2192.39       1807.03       135.38 o
   8   9   9        176.85         66.49        45.57 o
   9   9   9        255.52        174.12        34.44 o
  10   9   9         77.41         32.14        51.23 o
  11   9   9         45.55          7.71        65.10 o
  12   9   9        179.08        235.23        61.76 o
  13   9   9        174.78        350.55        57.82 o
 -17  10   9         24.78         19.68        49.90 o
 -16  10   9        170.73        232.15        48.72 o
 -15  10   9       1268.28       1465.96        91.00 o
 -14  10   9        242.51        198.01        35.25 o
 -13  10   9       1094.01       1098.60        43.31 o
 -12  10   9       2776.15       2791.43        73.43 o
 -11  10   9        886.64        807.07        39.35 o
 -10  10   9       2775.16       2244.44       140.32 o
  -9  10   9       8089.18       8255.23       126.65 o
  -8  10   9       6956.16       7217.06        89.50 o
  -7  10   9       2676.97       2711.46        51.90 o
  -6  10   9       6357.44       6194.01       100.55 o
  -5  10   9       3440.01       3876.94        76.43 o
  -4  10   9         45.04         49.09        23.78 o
  -3  10   9       6470.90       5909.75       140.76 o
  -2  10   9      15375.75      15805.79       257.12 o
  -1  10   9        540.46        420.59        27.75 o
   0  10   9       1479.55       1685.81        82.33 o
   1  10   9      11123.22      10888.93       185.93 o
   2  10   9       4404.39       4337.68        85.12 o
   3  10   9         74.23        124.46        28.76 o
   4  10   9       1477.28       1259.87        42.31 o
   5  10   9       4357.13       4386.54        74.30 o
   6  10   9       3692.73       3704.99        66.61 o
   7  10   9       8768.14       9141.94       127.02 o
   8  10   9       1428.13       1290.99        68.39 o
   9  10   9         28.64        -17.95        36.10 o
  10  10   9       2157.03       1893.20        66.30 o
  11  10   9       1396.21       1497.33        98.22 o
  12  10   9         92.10        126.38        45.04 o
  13  10   9       1034.53       1240.16        73.73 o
 -16  11   9        469.32        490.75        53.69 o
 -15  11   9        263.51        265.93        46.45 o
 -14  11   9        795.18        816.11        59.60 o
 -13  11   9        376.25        417.20        41.09 o
 -12  11   9        240.11        118.36        39.84 o
 -11  11   9          5.77        -18.93        35.74 o
 -10  11   9       3280.84       2829.23       104.10 o
  -9  11   9       2115.33       1989.50        82.50 o
  -8  11   9       7422.64       7273.18        97.69 o
  -7  11   9       1675.07       1454.22        41.52 o
  -6  11   9       2398.55       2291.71        42.08 o
  -5  11   9        198.51        187.16        20.69 o
  -4  11   9       1398.62       1399.94        36.66 o
  -3  11   9       1576.46       1458.70        44.25 o
  -2  11   9        396.15        379.25        27.15 o
  -1  11   9       1838.48       1550.95        47.81 o
   0  11   9       2328.99       2325.47        69.46 o
   1  11   9        179.87        350.83        27.17 o
   2  11   9       3335.14       3216.78       134.74 o
   3  11   9        504.16        439.59        35.76 o
   4  11   9         14.97          1.44        32.81 o
   5  11   9         79.90         36.13        26.56 o
   6  11   9       1203.79       1170.17        56.82 o
   7  11   9        584.36        325.34        53.67 o
   8  11   9        338.54        333.87        36.14 o
   9  11   9       1121.29        897.01        47.66 o
  10  11   9        323.85        254.37        77.53 o
  11  11   9        260.61        327.02        45.32 o
  12  11   9        208.18        338.06        48.66 o
 -16  12   9         20.39         75.74        45.41 o
 -15  12   9       1222.04       1295.77        62.66 o
 -14  12   9        640.99        660.30        66.27 o
 -13  12   9          5.68         -8.84        44.83 o
 -12  12   9       1122.31       1078.80        49.17 o
 -11  12   9         37.09          4.09        32.20 o
 -10  12   9       2919.03       2719.48        58.41 o
  -9  12   9       3612.08       4053.27        73.64 o
  -8  12   9       1512.28       1159.16        37.33 o
  -7  12   9        336.57        502.60        32.47 o
  -6  12   9         26.34         27.93        20.35 o
  -5  12   9        839.28        647.81        27.60 o
  -4  12   9        406.04        394.77        24.58 o
  -3  12   9       4157.77       4005.43        68.05 o
  -2  12   9       3544.43       3369.77        51.28 o
  -1  12   9        249.95        192.08        23.60 o
   0  12   9       7127.50       7168.30       101.43 o
   1  12   9       6011.46       5485.67       162.24 o
   2  12   9        333.52        270.84        22.46 o
   3  12   9       3107.39       3124.59        53.57 o
   4  12   9       9799.28      10006.75       146.89 o
   5  12   9       2097.56       1956.44        63.01 o
   6  12   9       4711.39       4565.68        74.49 o
   7  12   9       5192.94       5300.98       130.91 o
   8  12   9       1112.19       1183.30        46.48 o
   9  12   9         20.26         -9.47        41.18 o
  10  12   9       1074.63        940.59        63.42 o
  11  12   9       1102.93       1108.54        67.17 o
  12  12   9          1.72         41.02        46.45 o
 -16  13   9        828.30       1063.44        62.59 o
 -15  13   9         39.77         59.85        42.83 o
 -14  13   9        771.24        691.99        55.03 o
 -13  13   9       1597.86       1631.28        53.85 o
 -12  13   9        198.08        113.61        37.87 o
 -11  13   9       2050.22       1785.55       102.18 o
 -10  13   9       4462.96       4359.73       156.56 o
  -9  13   9        992.02        921.26        43.62 o
  -8  13   9        665.34        350.76        30.45 o
  -7  13   9       1657.97       1475.48        39.19 o
  -6  13   9       1636.80       1618.43        38.65 o
  -5  13   9         42.64         15.06        19.04 o
  -4  13   9       2509.79       2241.52        41.76 o
  -3  13   9        174.93         93.35        21.07 o
  -2  13   9        673.61        678.94        28.34 o
  -1  13   9       2900.97       2787.90        49.69 o
   0  13   9       4887.53       4998.50        77.21 o
   1  13   9        988.10        747.60        34.46 o
   2  13   9       1768.93       1939.31       117.49 o
   3  13   9       8307.86       7754.15       159.15 o
   4  13   9        480.27        468.56        29.53 o
   5  13   9       3625.16       3776.79        71.25 o
   6  13   9       2857.65       2561.31        55.18 o
   7  13   9          0.84         -5.32        27.10 o
   8  13   9       2277.53       2134.07        63.56 o
   9  13   9       1544.34       1623.01        54.16 o
  10  13   9        671.34        772.26        83.99 o
  11  13   9         22.04         61.75        48.65 o
  12  13   9        576.22        633.28        54.87 o
 -15  14   9        222.31        280.26        48.27 o
 -14  14   9         40.57        -28.63        48.48 o
 -13  14   9          1.20         -0.81        45.65 o
 -12  14   9        431.80        390.88        40.60 o
 -11  14   9        457.20        539.07        42.42 o
 -10  14   9        495.27        509.99        62.57 o
  -9  14   9       4167.92       4187.86        71.44 o
  -8  14   9       4959.02       4545.16        64.73 o
  -7  14   9        111.53         88.23        23.98 o
  -6  14   9       4152.39       4132.70        60.99 o
  -5  14   9        582.44        662.31        28.33 o
  -4  14   9        352.79        385.55        20.74 o
  -3  14   9       1287.43       1359.37        36.01 o
  -2  14   9        900.09        788.00        29.08 o
  -1  14   9        484.95        352.69        26.32 o
   0  14   9       2951.36       2922.90        48.86 o
   1  14   9       5512.16       5412.20       141.72 o
   2  14   9         99.81        139.58        25.18 o
   3  14   9         22.85        209.72        24.56 o
   4  14   9          6.49         11.60        26.01 o
   5  14   9        110.94        112.62        32.27 o
   6  14   9        888.51        775.92        37.94 o
   7  14   9        453.10        551.36        31.78 o
   8  14   9        675.10        583.94        35.32 o
   9  14   9        168.21        113.55        38.93 o
  10  14   9        300.91        358.37        43.88 o
  11  14   9          3.30         21.76        45.63 o
 -15  15   9        180.50        132.32        44.18 o
 -14  15   9        205.02        161.39        43.37 o
 -13  15   9        861.78       1065.95        49.94 o
 -12  15   9         36.89         22.68        31.02 o
 -11  15   9        912.80        958.14        64.99 o
 -10  15   9       3212.20       3303.29       100.53 o
  -9  15   9        575.41        433.23        34.52 o
  -8  15   9       2596.99       2008.69        54.67 o
  -7  15   9      10347.32      10974.65       110.87 o
  -6  15   9       5101.85       5630.53        79.47 o
  -5  15   9        519.93        508.84        28.04 o
  -4  15   9       6088.26       6445.69        84.13 o
  -3  15   9       1032.75        691.76        30.21 o
  -2  15   9       2081.60       1913.43        43.44 o
  -1  15   9      11702.66      11562.26       150.82 o
   0  15   9      11313.62      10784.10       125.38 o
   1  15   9         83.29        140.56        27.10 o
   2  15   9       2479.55       2419.37        53.49 o
   3  15   9        204.49        160.27        27.59 o
   4  15   9         74.01        137.53        28.10 o
   5  15   9        982.19        961.31        38.31 o
   6  15   9        195.60        208.29        30.26 o
   7  15   9         68.69         34.02        29.39 o
   8  15   9       1155.60       1070.25        45.39 o
   9  15   9       4142.47       4106.95       143.74 o
  10  15   9        750.39        665.68        46.21 o
  11  15   9         47.52          0.90        48.15 o
 -15  16   9         48.09         14.19        47.17 o
 -14  16   9         12.49         -7.29        44.75 o
 -13  16   9        256.53        133.01        38.48 o
 -12  16   9         25.34         19.25        30.79 o
 -11  16   9        128.21         99.19        33.98 o
 -10  16   9         33.60         55.07        47.31 o
  -9  16   9       1170.59       1059.09        43.66 o
  -8  16   9        133.77        125.37        29.72 o
  -7  16   9       1440.58       1157.98        53.62 o
  -6  16   9         13.18         94.13        25.41 o
  -5  16   9          0.21         -4.23        21.60 o
  -4  16   9         16.53         66.91        23.90 o
  -3  16   9         96.58         84.84        25.83 o
  -2  16   9        129.84        160.25        25.69 o
  -1  16   9       1007.55        756.19        32.49 o
   0  16   9        265.55        197.72        31.85 o
   1  16   9         22.08        206.80        31.13 o
   2  16   9        964.92        854.23        41.86 o
   3  16   9       2052.63       1998.15        51.99 o
   4  16   9       1530.20       1557.70        55.71 o
   5  16   9        142.27        214.15        28.78 o
   6  16   9        185.03        140.99        33.83 o
   7  16   9        219.91        112.64        31.97 o
   8  16   9        119.85         51.84        35.28 o
   9  16   9        168.17        207.22        40.02 o
  10  16   9         73.47        134.90        40.18 o
  11  16   9         25.56         28.86        49.67 o
 -14  17   9        332.07        363.24        46.81 o
 -13  17   9        234.22        228.25        36.75 o
 -12  17   9         46.33         60.04        32.45 o
 -11  17   9       1351.73       1415.52        48.03 o
 -10  17   9        949.38        879.09        38.09 o
  -9  17   9        109.83         62.19        24.87 o
  -8  17   9       1931.05       1569.71        61.95 o
  -7  17   9       6627.26       6703.11        76.89 o
  -6  17   9       1106.81       1153.43        39.52 o
  -5  17   9        236.69        194.56        26.32 o
  -4  17   9       2117.97       2026.84        54.30 o
  -3  17   9       1148.03       1031.61        38.47 o
  -2  17   9       2658.32       2527.49        81.57 o
  -1  17   9      11900.48      12671.60       221.21 o
   0  17   9       6863.47       7051.96       112.20 o
   1  17   9        278.02        246.31        43.07 o
   2  17   9       5803.76       5902.28       102.12 o
   3  17   9       3985.20       3804.46        92.24 o
   4  17   9         18.70         49.19        27.67 o
   5  17   9       2195.77       1983.74        53.45 o
   6  17   9       1968.65       1936.01        54.30 o
   7  17   9          5.50         18.26        30.93 o
   8  17   9       1125.89        962.36        44.09 o
   9  17   9       1959.47       1901.18        59.58 o
  10  17   9        668.19        632.14        52.42 o
 -14  18   9        283.53        199.27        43.30 o
 -13  18   9         64.97          1.91        37.17 o
 -12  18   9         73.15          9.55        33.10 o
 -11  18   9          9.52         -6.84        39.61 o
 -10  18   9        465.63        573.00        39.06 o
  -9  18   9        607.01        506.93        31.41 o
  -8  18   9        411.52        265.14        26.49 o
  -7  18   9        103.71         68.76        24.54 o
  -6  18   9         69.66        149.61        23.81 o
  -5  18   9         85.12         79.95        22.41 o
  -4  18   9          6.80         87.33        23.99 o
  -3  18   9        247.50        184.64        31.41 o
  -2  18   9        659.90        647.79        34.63 o
[truncated: 405,322 more chars]
