# Supplementary material for: Enabling nucleophilic reactivity in molecular calcium fluoride complexes
Source: Nat Chem. 2024 May 14;16(9):1473–80. doi: 10.1038/s41557-024-01524-x (PMC11375610; doi:10.1038/s41557-024-01524-x)
Supplement: Supplementary file 18 — Crystallographic data for compound 6; CCDC reference 2283071. [file 41557_2024_1524_MOESM18_ESM.cif]

data_298jsaec23
_audit_creation_date               2023-07-19
_audit_creation_method
;
Olex2 1.5
(compiled 2023.03.06 svn.rbb2c1857 for OlexSys, GUI svn.r6748)
;
_shelx_SHELXL_version_number       '2018/3'
_audit_contact_author_address      ?
_audit_contact_author_email        ?
_audit_contact_author_name         ''
_audit_contact_author_phone        ?
_publ_contact_author_id_orcid      ?
_publ_section_references
;
D. Kratzert, I. Krossing, (2018), J. Appl. Cryst. 51, 928-934.

Dolomanov, O.V., Bourhis, L.J., Gildea, R.J, Howard, J.A.K. & Puschmann, H.
 (2009), J. Appl. Cryst. 42, 339-341.

Kratzert, D., Holstein, J.J. & Krossing, I. (2015). J. Appl. Cryst. 48, 933-938.

Sheldrick, G.M. (2015). Acta Cryst. C71, 3-8.
;
_chemical_name_common              ?
_chemical_name_systematic          ?
_chemical_formula_moiety           'C63 H94 Ca F K N2 O8'
_chemical_formula_sum              'C63 H94 Ca F K N2 O8'
_chemical_formula_weight           1105.58
_chemical_melting_point            ?
_chemical_oxdiff_formula           'C50 H50 Ca2 N2 O2 F2'
loop_
  _atom_type_symbol
  _atom_type_description
  _atom_type_scat_dispersion_real
  _atom_type_scat_dispersion_imag
  _atom_type_scat_source
 'C' 'C' 0.0181 0.0091 'International Tables Vol C Tables 4.2.6.8 and 6.1.1.4'
 'H' 'H' 0.0000 0.0000 'International Tables Vol C Tables 4.2.6.8 and 6.1.1.4'
 'Ca' 'Ca' 0.3641 1.2855 'International Tables Vol C Tables 4.2.6.8 and 6.1.1.4'
 'F' 'F' 0.0727 0.0534 'International Tables Vol C Tables 4.2.6.8 and 6.1.1.4'
 'K' 'K' 0.3868 1.0657 'International Tables Vol C Tables 4.2.6.8 and 6.1.1.4'
 'N' 'N' 0.0311 0.0180 'International Tables Vol C Tables 4.2.6.8 and 6.1.1.4'
 'O' 'O' 0.0492 0.0322 'International Tables Vol C Tables 4.2.6.8 and 6.1.1.4'

_shelx_space_group_comment
;
The symmetry employed for this shelxl refinement is uniquely defined
by the following loop, which should always be used as a source of
symmetry information in preference to the above space-group names.
They are only intended as comments.
;
_space_group_crystal_system        'monoclinic'
_space_group_IT_number             14
_space_group_name_H-M_alt          'P 1 21/n 1'
_space_group_name_Hall             '-P 2yn'
loop_
  _space_group_symop_operation_xyz
 'x, y, z'
 '-x+1/2, y+1/2, -z+1/2'
 '-x, -y, -z'
 'x-1/2, -y-1/2, z-1/2'

_cell_length_a                     24.7501(3)
_cell_length_b                     12.00120(10)
_cell_length_c                     27.4877(3)
_cell_angle_alpha                  90
_cell_angle_beta                   114.8100(10)
_cell_angle_gamma                  90
_cell_volume                       7411.13(15)
_cell_formula_units_Z              4
_cell_measurement_reflns_used      28042
_cell_measurement_temperature      200.00(10)
_cell_measurement_theta_max        72.6660
_cell_measurement_theta_min        2.0090
_shelx_estimated_absorpt_T_max     0.939
_shelx_estimated_absorpt_T_min     0.831
_exptl_absorpt_coefficient_mu      1.603
_exptl_absorpt_correction_T_max    1.00000
_exptl_absorpt_correction_T_min    0.80833
_exptl_absorpt_correction_type     multi-scan
_exptl_absorpt_process_details
;
CrysAlisPro 1.171.42.83a (Rigaku Oxford Diffraction, 2023)
Empirical absorption correction using spherical harmonics,
implemented in SCALE3 ABSPACK scaling algorithm.
;
_exptl_absorpt_special_details     ?
_exptl_crystal_colour              colourless
_exptl_crystal_colour_primary      colourless
_exptl_crystal_density_diffrn      0.991
_exptl_crystal_density_meas        ?
_exptl_crystal_density_method      ?
_exptl_crystal_description         block
_exptl_crystal_F_000               2392
_exptl_crystal_size_max            0.12
_exptl_crystal_size_mid            0.05
_exptl_crystal_size_min            0.04
_exptl_transmission_factor_max     ?
_exptl_transmission_factor_min     ?
_diffrn_reflns_av_R_equivalents    0.0438
_diffrn_reflns_av_unetI/netI       0.0331
_diffrn_reflns_Laue_measured_fraction_full  0.999
_diffrn_reflns_Laue_measured_fraction_max  0.978
_diffrn_reflns_limit_h_max         30
_diffrn_reflns_limit_h_min         -30
_diffrn_reflns_limit_k_max         14
_diffrn_reflns_limit_k_min         -9
_diffrn_reflns_limit_l_max         34
_diffrn_reflns_limit_l_min         -33
_diffrn_reflns_number              93477
_diffrn_reflns_point_group_measured_fraction_full  0.999
_diffrn_reflns_point_group_measured_fraction_max  0.978
_diffrn_reflns_theta_full          67.684
_diffrn_reflns_theta_max           75.897
_diffrn_reflns_theta_min           2.020
_diffrn_ambient_environment        N~2~
_diffrn_ambient_temperature        200.00(10)
_diffrn_detector                   'Hybrid Pixel Array Detector'
_diffrn_detector_area_resol_mean   10.0000
_diffrn_detector_type              'HyPix-Arc 150'
_diffrn_measured_fraction_theta_full  0.999
_diffrn_measured_fraction_theta_max  0.978
_diffrn_measurement_details
;
List of Runs (angles in degrees, time in seconds):

  # Type    Start    End  Width  t~exp~   \w     \q     \k     \f   Frames
--------------------------------------------------------------------------
  1  \w    -51.00  -9.00   0.50    2.50    --   -6.75  -7.00  59.00   84
  2  \w     18.00 105.00   0.50    2.50    --   56.89   7.00-125.00  174
  3  \w     63.00 107.00   0.50    2.50    --   69.67   7.00-125.00   88
  4  \w     49.00 130.00   0.50   10.00    --   84.11   7.00-125.00  162
  5  \w     10.00  47.00   0.50    2.50    --   56.89 -45.00  30.00   74
  6  \w      4.00  29.00   0.50    2.50    --   56.89 -30.00-180.00   50
  7  \w      7.00  33.00   0.50    2.50    --   56.89 -30.00   0.00   52
  8  \w     25.00 102.00   0.50    2.50    --   69.67-125.00  30.00  154
  9  \w     22.00  52.00   0.50    2.50    --   69.67 -45.00 -90.00   60
 10  \w     32.00  85.00   0.50    2.50    --   69.67 -95.00  60.00  106
 11  \w     67.00 121.00   0.50    2.50    --   69.67  30.00 -60.00  108
 12  \w     81.00 107.00   0.50   10.00    --   84.11  15.00 -90.00   52
 13  \w     90.00 124.00   0.50   10.00    --   84.11  45.00-120.00   68
 14  \w     42.00  71.00   0.50   10.00    --   84.11 -61.00  60.00   58
 15  \w     39.00  64.00   0.50   10.00    --   84.11 -61.00  90.00   50
 16  \w     39.00  65.00   0.50   10.00    --   84.11-111.00-180.00   52
 17  \w     56.00  81.00   0.50   10.00    --   84.11  15.00  30.00   50
 18  \w    108.00 134.00   0.50   10.00    --   84.11  15.00 -90.00   52
 19  \w     56.00 100.00   0.50   10.00    --   84.11 -95.00   0.00   88
 20  \w     65.00  91.00   0.50   10.00    --   84.11 -95.00 -90.00   52
 21  \w     41.00  67.00   0.50   10.00    --   84.11-111.00  30.00   52
 22  \w     97.00 135.00   0.50   10.00    --   84.11  45.00 120.00   76
 23  \w     80.00 118.00   0.50   10.00    --   84.11  30.00 120.00   76
 24  \w     74.00 100.00   0.50   10.00    --   84.11 -95.00  30.00   52
 25  \w     74.00 100.00   0.50   10.00    --   84.11 -95.00 -60.00   52
 26  \w     39.00  67.00   0.50   10.00    --   84.11 -61.00 120.00   56
 27  \w     40.00  74.00   0.50   10.00    --   84.11   0.00 -30.00   68
 28  \w     81.00 125.00   0.50   10.00    --   84.11   0.00 -30.00   88
 29  \w     38.00  63.00   0.50   10.00    --   84.11 -61.00 150.00   50
 30  \w     79.00 106.00   0.50   10.00    --   84.11-111.00-180.00   54
 31  \w     37.00  62.00   0.50   10.00    --   84.11 -61.00 -60.00   50
 32  \w     94.00 119.00   0.50   10.00    --   84.11  15.00  30.00   50
 33  \w     59.00  84.00   0.50   10.00    --   84.11 -77.00 -90.00   50
 34  \w     45.00  77.00   0.50   10.00    --   84.11-111.00  90.00   64
 35  \w     49.00  88.00   0.50   10.00    --   84.11 -77.00-150.00   78
 36  \w     40.00  71.00   0.50   10.00    --   84.11 -61.00  30.00   62
 37  \w     45.00  75.00   0.50   10.00    --   84.11 -77.00 -60.00   60
 38  \w     43.00  68.00   0.50   10.00    --   84.11 -77.00 -30.00   50
 39  \w     45.00  70.00   0.50   10.00    --   84.11 -77.00  90.00   50
 40  \w     59.00  85.00   0.50   10.00    --   84.11 -95.00-150.00   52
 41  \w     37.00  73.00   0.50   10.00    --   84.11 -61.00 -30.00   72
 42  \w     55.00  80.00   0.50   10.00    --   84.11  15.00  60.00   50
 43  \w     42.00 100.00   0.50   10.00    --   86.75-130.00-117.03  116
 44  \w     53.00 103.00   0.50    2.50    --   69.67-124.00 -47.00  100
;
_diffrn_measurement_device         'four-circle diffractometer'
_diffrn_measurement_device_type    'XtaLAB Synergy R, DW system, HyPix-Arc 150'
_diffrn_measurement_method         '\w scans'
_diffrn_orient_matrix_type        
 'CrysAlisPro convention (1999,Acta A55,543-557)'
_diffrn_orient_matrix_UB_11        0.0374790000
_diffrn_orient_matrix_UB_12        0.0098392000
_diffrn_orient_matrix_UB_13        0.0609007000
_diffrn_orient_matrix_UB_21        0.0574416000
_diffrn_orient_matrix_UB_22        -0.0068591000
_diffrn_orient_matrix_UB_23        -0.0087768000
_diffrn_orient_matrix_UB_31        0.0002016000
_diffrn_orient_matrix_UB_32        0.1277875000
_diffrn_orient_matrix_UB_33        -0.0051247000
_diffrn_radiation_monochromator    mirror
_diffrn_radiation_probe            x-ray
_diffrn_radiation_type             'Cu K\a'
_diffrn_radiation_wavelength       1.54184
_diffrn_source                     'Rotating-anode X-ray tube'
_diffrn_source_type                'Rigaku (Cu) X-ray Source'
_reflns_Friedel_coverage           0.000
_reflns_Friedel_fraction_full      .
_reflns_Friedel_fraction_max       .
_reflns_number_gt                  10592
_reflns_number_total               15108
_reflns_special_details
;
 Reflections were merged by SHELXL according to the crystal
 class for the calculation of statistics and refinement.
 
 Structure factors included contributions from the .fab file.
 
 _reflns_Friedel_fraction is defined as the number of unique
 Friedel pairs measured divided by the number that would be
 possible theoretically, ignoring centric projections and
 systematic absences.
;
_reflns_threshold_expression       'I > 2\s(I)'
_computing_cell_refinement         'CrysAlisPro 1.171.42.83a (Rigaku OD, 2023)'
_computing_data_collection         'CrysAlisPro 1.171.42.83a (Rigaku OD, 2023)'
_computing_data_reduction          'CrysAlisPro 1.171.42.83a (Rigaku OD, 2023)'
_computing_molecular_graphics      'Olex2 1.5 (Dolomanov et al., 2009)'
_computing_publication_material    'Olex2 1.5 (Dolomanov et al., 2009)'
_computing_structure_refinement    'SHELXL 2018/3 (Sheldrick, 2015)'
_computing_structure_solution      'SHELXT 2018/2 (Sheldrick, 2018)'
_refine_diff_density_max           0.216
_refine_diff_density_min           -0.363
_refine_diff_density_rms           0.041
_refine_ls_extinction_coef         .
_refine_ls_extinction_method       none
_refine_ls_goodness_of_fit_ref     1.070
_refine_ls_hydrogen_treatment      constr
_refine_ls_matrix_type             full
_refine_ls_number_parameters       971
_refine_ls_number_reflns           15108
_refine_ls_number_restraints       783
_refine_ls_R_factor_all            0.0782
_refine_ls_R_factor_gt             0.0592
_refine_ls_restrained_S_all        1.089
_refine_ls_shift/su_max            0.001
_refine_ls_shift/su_mean           0.000
_refine_ls_structure_factor_coef   Fsqd
_refine_ls_weighting_details      
 'w=1/[\s^2^(Fo^2^)+(0.1237P)^2^+0.3845P] where P=(Fo^2^+2Fc^2^)/3'
_refine_ls_weighting_scheme        calc
_refine_ls_wR_factor_gt            0.1858
_refine_ls_wR_factor_ref           0.2014
_refine_special_details            ?
_olex2_refinement_description
;
1. Fixed Uiso
 At 1.2 times of:
  All C(H) groups, All C(H,H) groups
 At 1.5 times of:
  All C(H,H,H) groups
2. Restrained distances
 C26-C27A \\sim C26-C27B
 with sigma of 0.02
 K1-O8A \\sim K1-O8B
 with sigma of 0.02
 C26-C28A \\sim C26-C28B
 with sigma of 0.02
 C5-C7A \\sim C5-C7B
 with sigma of 0.02
 O8A-C49 \\sim O8B-C7
 with sigma of 0.02
 O8A-C57A \\sim O8B-C57B
 with sigma of 0.02
 O8A-C56A \\sim O8B-C56B
 with sigma of 0.04
 C5-C6A \\sim C5-C6B
 with sigma of 0.02
 O8A-C50 \\sim O8B-C48
 with sigma of 0.04
 C5-C8A \\sim C5-C8B
 with sigma of 0.02
 C45-C46A \\sim C45-C46B
 with sigma of 0.02
 C45-C47A \\sim C45-C47B
 with sigma of 0.02
 O2-C61A \\sim O2-C61B
 with sigma of 0.02
 O2-C58A \\sim O2-C58B
 with sigma of 0.02
 C61A-C60A \\sim C61B-C60B
 with sigma of 0.02
 C58A-C59A \\sim C58B-C59B
 with sigma of 0.02
 C60A-C59A \\sim C60B-C59B
 with sigma of 0.02
 O2-C60A \\sim O2-C60B
 with sigma of 0.04
 O2-C59A \\sim O2-C59B
 with sigma of 0.04
 C61A-C59A \\sim C61B-C59B
 with sigma of 0.04
 C58A-C60A \\sim C58B-C60B
 with sigma of 0.04
 K1-O5A \\sim K1-O5B
 with sigma of 0.02
 K1-O4A \\sim K1-O4B
 with sigma of 0.02
 K1-O6A \\sim K1-O6B
 with sigma of 0.02
 K1-O3A \\sim K1-O3B
 with sigma of 0.02
 K1-O7A \\sim K1-O7B
 with sigma of 0.02
 O5A-C51A \\sim O5B-C51B
 with sigma of 0.02
 O5A-C52A \\sim O5B-C52B
 with sigma of 0.02
 O4A-C49A \\sim O4B-C49B
 with sigma of 0.02
 O4A-C50A \\sim O4B-C50B
 with sigma of 0.02
 O6A-C54A \\sim O6B-C54B
 with sigma of 0.02
 O6A-C53A \\sim O6B-C53B
 with sigma of 0.02
 O3A-C48A \\sim O3B-C48B
 with sigma of 0.02
 O3A-C50 \\sim O3B-C48
 with sigma of 0.02
 O7A-C56A \\sim O7B-C56B
 with sigma of 0.02
 O7A-C55A \\sim O7B-C55B
 with sigma of 0.02
 C54A-C55A \\sim C54B-C55B
 with sigma of 0.02
 C48A-C49A \\sim C48B-C49B
 with sigma of 0.02
 C53A-C52A \\sim C53B-C52B
 with sigma of 0.02
 C56A-C57A \\sim C56B-C57B
 with sigma of 0.02
 C51A-C50A \\sim C51B-C50B
 with sigma of 0.02
 C49-C50 \\sim C7-C48
 with sigma of 0.02
 K1-C54A \\sim K1-C54B
 with sigma of 0.04
 K1-C48A \\sim K1-C48B
 with sigma of 0.04
 K1-C53A \\sim K1-C53B
 with sigma of 0.04
 K1-C56A \\sim K1-C56B
 with sigma of 0.04
 K1-C55A \\sim K1-C55B
 with sigma of 0.04
 K1-C49A \\sim K1-C49B
 with sigma of 0.04
 K1-C51A \\sim K1-C51B
 with sigma of 0.04
 K1-C52A \\sim K1-C52B
 with sigma of 0.04
 K1-C49 \\sim K1-C7
 with sigma of 0.04
 K1-C57A \\sim K1-C57B
 with sigma of 0.04
 K1-C50 \\sim K1-C48
 with sigma of 0.04
 K1-C50A \\sim K1-C50B
 with sigma of 0.04
 O5A-C53A \\sim O5B-C53B
 with sigma of 0.04
 O5A-C50A \\sim O5B-C50B
 with sigma of 0.04
 O4A-C48A \\sim O4B-C48B
 with sigma of 0.04
 O4A-C51A \\sim O4B-C51B
 with sigma of 0.04
 O6A-C55A \\sim O6B-C55B
 with sigma of 0.04
 O6A-C52A \\sim O6B-C52B
 with sigma of 0.04
 O3A-C49A \\sim O3B-C49B
 with sigma of 0.04
 O3A-C49 \\sim O3B-C7
 with sigma of 0.04
 O7A-C54A \\sim O7B-C54B
 with sigma of 0.04
 O7A-C57A \\sim O7B-C57B
 with sigma of 0.04
 C54A-C53A \\sim C54B-C53B
 with sigma of 0.04
 C48A-C50 \\sim C48B-C48
 with sigma of 0.04
 C56A-C55A \\sim C56B-C55B
 with sigma of 0.04
 C49A-C50A \\sim C49B-C50B
 with sigma of 0.04
 C51A-C52A \\sim C51B-C52B
 with sigma of 0.04
 C49-C57A \\sim C7-C57B
 with sigma of 0.04
 Ca1-F1A \\sim Ca1-F1B
 with sigma of 0.02
 K1-F1A \\sim K1-F1B
 with sigma of 0.02
3. Uiso/Uaniso restraints and constraints
C27B \\sim C28B: within 2A with sigma of 0.02 and sigma for terminal atoms of
0.02 within 2A
C53B \\sim C52B \\sim O5B \\sim C51B \\sim C50B \\sim O4B \\sim C49B \\sim C48B
\\sim O3B \\sim C48 \\sim C7 \\sim O8B \\sim C57B \\sim C56B \\sim O7B \\sim
C55B \\sim C54B \\sim O6B: within 2A with sigma of 0.02 and sigma for terminal
atoms of 0.04 within 2A
O2 \\sim C61B \\sim C60B \\sim C59B \\sim C58B: within 2A with sigma of 0.04
and sigma for terminal atoms of 0.08 within 2A
O2 \\sim C61A \\sim C60A \\sim C59A \\sim C58A: within 2A with sigma of 0.04
and sigma for terminal atoms of 0.08 within 2A
C34: within 2A with sigma of 0.04 and sigma for terminal atoms of 0.08 within 2A
F1B \\sim F1A: within 2A with sigma of 0.04 and sigma for terminal atoms of
0.08 within 2A
C46A: within 2A with sigma of 0.02 and sigma for terminal atoms of 0.04 within
2A
C50 \\sim C57A: within 2A with sigma of 0.02 and sigma for terminal atoms of
0.04 within 2A
Uanis(C28B) \\sim Ueq, Uanis(C27B) \\sim Ueq: with sigma of 0.015 and sigma for
terminal atoms of 0.03
Uanis(C35B) \\sim Ueq: with sigma of 0.015 and sigma for terminal atoms of 0.03
Uanis(O8B) \\sim Ueq, Uanis(C57B) \\sim Ueq, Uanis(C56B) \\sim Ueq, Uanis(O7B)
\\sim Ueq, Uanis(C55B) \\sim Ueq, Uanis(C54B) \\sim Ueq, Uanis(O6B) \\sim Ueq,
Uanis(C53B) \\sim Ueq, Uanis(C52B) \\sim Ueq, Uanis(O5B) \\sim Ueq, Uanis(C51B)
\\sim Ueq, Uanis(C50B) \\sim Ueq, Uanis(O4B) \\sim Ueq, Uanis(C49B) \\sim Ueq,
Uanis(C48B) \\sim Ueq, Uanis(O3B) \\sim Ueq, Uanis(C48) \\sim Ueq, Uanis(C7)
\\sim Ueq: with sigma of 0.015 and sigma for terminal atoms of 0.03
Uanis(O2) \\sim Ueq, Uanis(C58B) \\sim Ueq, Uanis(C59B) \\sim Ueq, Uanis(C60B)
\\sim Ueq, Uanis(C61B) \\sim Ueq: with sigma of 0.1 and sigma for terminal
atoms of 0.2
Uanis(O2) \\sim Ueq, Uanis(C61A) \\sim Ueq, Uanis(C60A) \\sim Ueq, Uanis(C59A)
\\sim Ueq, Uanis(C58A) \\sim Ueq: with sigma of 0.1 and sigma for terminal
atoms of 0.2
Uanis(C34) \\sim Ueq: with sigma of 0.1 and sigma for terminal atoms of 0.2
Uanis(F1A) \\sim Ueq, Uanis(F1B) \\sim Ueq: with sigma of 0.1 and sigma for
terminal atoms of 0.2
Uanis(C46A) \\sim Ueq: with sigma of 0.015 and sigma for terminal atoms of 0.03
Uanis(C50) \\sim Ueq, Uanis(C57A) \\sim Ueq: with sigma of 0.015 and sigma for
terminal atoms of 0.03
Uanis(O4B) = Uanis(O4A)
Uanis(O3A) = Uanis(O3B)
Uanis(O7A) = Uanis(O7B)
Uanis(O6B) = Uanis(O6A)
4. Rigid body (RIGU) restrains
 C33, C34, C35B
 with sigma for 1-2 distances of 0.004 and sigma for 1-3 distances of 0.004
 C28B, C26, C27B
 with sigma for 1-2 distances of 0.004 and sigma for 1-3 distances of 0.004
 C27A, C26, C28A, C28B, C27B
 with sigma for 1-2 distances of 0.004 and sigma for 1-3 distances of 0.004
 C33, C35B
 with sigma for 1-2 distances of 0.004 and sigma for 1-3 distances of 0.004
 O5A, O4A, O8A, O6A, O3A, O7A, C54A, C48A, C53A, C56A, C55A, C49A, C51A, C52A,
 C49, C57A, C50, C50A
 with sigma for 1-2 distances of 0.004 and sigma for 1-3 distances of 0.004
 O5B, O4B, O8B, O6B, O3B, O7B, C54B, C48B, C53B, C56B, C55B, C49B, C51B, C52B,
 C7, C57B, C48, C50B
 with sigma for 1-2 distances of 0.004 and sigma for 1-3 distances of 0.004
 C61B, C60B, C59B, C58B, O2
 with sigma for 1-2 distances of 0.004 and sigma for 1-3 distances of 0.004
 C61A, C60A, C59A, C58A, O2
 with sigma for 1-2 distances of 0.004 and sigma for 1-3 distances of 0.004
 C45, C46A, C46B, C47B, C47A
 with sigma for 1-2 distances of 0.004 and sigma for 1-3 distances of 0.004
5. Others
 Sof(C7B)=Sof(H7BA)=Sof(H7BB)=Sof(H7BC)=Sof(C8B)=Sof(H8BA)=Sof(H8BB)=Sof(H8BC)=
 Sof(C6B)=Sof(H6BA)=Sof(H6BB)=Sof(H6BC)=1-FVAR(1)
 Sof(C7A)=Sof(H7AA)=Sof(H7AB)=Sof(H7AC)=Sof(C6A)=Sof(H6AA)=Sof(H6AB)=Sof(H6AC)=
 Sof(C8A)=Sof(H8AA)=Sof(H8AB)=Sof(H8AC)=FVAR(1)
 Sof(H26A)=Sof(C27B)=Sof(H27D)=Sof(H27E)=Sof(H27F)=Sof(C28B)=Sof(H28D)=
 Sof(H28E)=Sof(H28F)=1-FVAR(2)
 Sof(H26)=Sof(C27A)=Sof(H27A)=Sof(H27B)=Sof(H27C)=Sof(C28A)=Sof(H28A)=
 Sof(H28B)=Sof(H28C)=FVAR(2)
 Sof(H45A)=Sof(C46B)=Sof(H46D)=Sof(H46E)=Sof(H46F)=Sof(C47B)=Sof(H47D)=
 Sof(H47E)=Sof(H47F)=1-FVAR(3)
 Sof(H45)=Sof(C46A)=Sof(H46A)=Sof(H46B)=Sof(H46C)=Sof(C47A)=Sof(H47A)=
 Sof(H47B)=Sof(H47C)=FVAR(3)
 Sof(C58B)=Sof(H58C)=Sof(H58D)=Sof(C61B)=Sof(H61C)=Sof(H61D)=Sof(C59B)=
 Sof(H59C)=Sof(H59D)=Sof(C60B)=Sof(H60C)=Sof(H60D)=1-FVAR(4)
 Sof(C61A)=Sof(H61A)=Sof(H61B)=Sof(C58A)=Sof(H58A)=Sof(H58B)=Sof(C60A)=
 Sof(H60A)=Sof(H60B)=Sof(C59A)=Sof(H59A)=Sof(H59B)=FVAR(4)
 Sof(C53B)=Sof(H53C)=Sof(H53D)=Sof(O6B)=Sof(C54B)=Sof(H54C)=Sof(H54D)=
 Sof(C55B)=Sof(H55C)=Sof(H55D)=Sof(C56B)=Sof(H56C)=Sof(H56D)=Sof(O7B)=Sof(C57B)=
 Sof(H57C)=Sof(H57D)=Sof(O8B)=Sof(C7)=Sof(H7A)=Sof(H7B)=Sof(C48)=Sof(H48C)=
 Sof(H48D)=Sof(O3B)=Sof(C48B)=Sof(H48E)=Sof(H48F)=Sof(C49B)=Sof(H49E)=Sof(H49F)=
 Sof(O4B)=Sof(C50B)=Sof(H50E)=Sof(H50F)=Sof(C51B)=Sof(H51C)=Sof(H51D)=Sof(O5B)=
 Sof(C52B)=Sof(H52C)=Sof(H52D)=1-FVAR(5)
 Sof(O5A)=Sof(O4A)=Sof(O8A)=Sof(O6A)=Sof(O3A)=Sof(O7A)=Sof(C54A)=Sof(H54A)=
 Sof(H54B)=Sof(C48A)=Sof(H48A)=Sof(H48B)=Sof(C53A)=Sof(H53A)=Sof(H53B)=
 Sof(C56A)=Sof(H56A)=Sof(H56B)=Sof(C55A)=Sof(H55A)=Sof(H55B)=Sof(C49A)=
 Sof(H49A)=Sof(H49B)=Sof(C51A)=Sof(H51A)=Sof(H51B)=Sof(C52A)=Sof(H52A)=
 Sof(H52B)=Sof(C49)=Sof(H49C)=Sof(H49D)=Sof(C57A)=Sof(H57A)=Sof(H57B)=Sof(C50)=
 Sof(H50A)=Sof(H50B)=Sof(C50A)=Sof(H50C)=Sof(H50D)=FVAR(5)
 Sof(F1B)=1-FVAR(6)
 Sof(F1A)=FVAR(6)
 Sof(H33A)=Sof(C35B)=Sof(H35A)=Sof(H35B)=Sof(H35C)=1-FVAR(7)
 Sof(H33)=Sof(C35A)=Sof(H35D)=Sof(H35E)=Sof(H35F)=FVAR(7)
6.a Ternary CH refined with riding coordinates:
 C38(H38), C26(H26), C26(H26A), C33(H33A), C33(H33), C45(H45), C45(H45A)
6.b Secondary CH2 refined with riding coordinates:
 C61A(H61A,H61B), C54A(H54A,H54B), C48A(H48A,H48B), C58A(H58A,H58B), C53A(H53A,
 H53B), C56A(H56A,H56B), C55A(H55A,H55B), C49A(H49A,H49B), C51A(H51A,H51B),
 C52A(H52A,H52B), C49(H49C,H49D), C57A(H57A,H57B), C50(H50A,H50B), C60A(H60A,
 H60B), C50A(H50C,H50D), C59A(H59A,H59B), C58B(H58C,H58D), C61B(H61C,H61D),
 C59B(H59C,H59D), C60B(H60C,H60D), C53B(H53C,H53D), C54B(H54C,H54D), C55B(H55C,
 H55D), C56B(H56C,H56D), C57B(H57C,H57D), C7(H7A,H7B), C48(H48C,H48D),
 C48B(H48E,H48F), C49B(H49E,H49F), C50B(H50E,H50F), C51B(H51C,H51D), C52B(H52C,
 H52D)
6.c Aromatic/amide H refined with riding coordinates:
 C9(H9), C3(H3), C15(H15), C21(H21), C31(H31), C29(H29), C30(H30), C41(H41),
 C42(H42), C43(H43)
6.d Idealised Me refined as rotating group:
 C13(H13A,H13B,H13C), C12(H12A,H12B,H12C), C19(H19A,H19B,H19C), C18(H18A,H18B,
 H18C), C20(H20A,H20B,H20C), C7A(H7AA,H7AB,H7AC), C40(H40A,H40B,H40C), C39(H39A,
 H39B,H39C), C6A(H6AA,H6AB,H6AC), C8A(H8AA,H8AB,H8AC), C27A(H27A,H27B,H27C),
 C34(H34A,H34B,H34C), C46A(H46A,H46B,H46C), C28A(H28A,H28B,H28C), C35B(H35A,
 H35B,H35C), C47A(H47A,H47B,H47C), C7B(H7BA,H7BB,H7BC), C8B(H8BA,H8BB,H8BC),
 C6B(H6BA,H6BB,H6BC), C27B(H27D,H27E,H27F), C28B(H28D,H28E,H28F), C46B(H46D,
 H46E,H46F), C47B(H47D,H47E,H47F), C35A(H35D,H35E,H35F)
;
_atom_sites_solution_hydrogens     geom
_atom_sites_solution_primary       ?
_atom_sites_solution_secondary     ?
loop_
  _atom_site_label
  _atom_site_type_symbol
  _atom_site_fract_x
  _atom_site_fract_y
  _atom_site_fract_z
  _atom_site_U_iso_or_equiv
  _atom_site_adp_type
  _atom_site_occupancy
  _atom_site_site_symmetry_order
  _atom_site_calc_flag
  _atom_site_refinement_flags_posn
  _atom_site_refinement_flags_adp
  _atom_site_refinement_flags_occupancy
  _atom_site_disorder_assembly
  _atom_site_disorder_group
 Ca1 Ca 0.75762(2) 0.35371(3) 0.48265(2) 0.06025(14) Uani 1 1 d D . . . .
 K1 K 0.88109(2) 0.06747(4) 0.49872(2) 0.07613(17) Uani 1 1 d D . . . .
 O1 O 0.71752(6) 0.53250(10) 0.48885(5) 0.0539(3) Uani 1 1 d . . . . .
 F1A F 0.8013(4) 0.2070(6) 0.4797(2) 0.0958(16) Uani 0.80(3) 1 d D U P A 1
 N1 N 0.72125(8) 0.45460(13) 0.40119(6) 0.0552(4) Uani 1 1 d . . . . .
 O2 O 0.66651(10) 0.27731(15) 0.47615(9) 0.0961(6) Uani 1 1 d D U . . .
 N2 N 0.79881(8) 0.42825(13) 0.56999(6) 0.0593(4) Uani 1 1 d . . . . .
 C10 C 0.65612(9) 0.68988(16) 0.44359(8) 0.0553(4) Uani 1 1 d . . . . .
 C23 C 0.73236(9) 0.58321(15) 0.53858(7) 0.0517(4) Uani 1 1 d . . . . .
 C1 C 0.68622(8) 0.59477(15) 0.44286(7) 0.0499(4) Uani 1 1 d . . . . .
 C14 C 0.70578(10) 0.67978(16) 0.54409(8) 0.0566(5) Uani 1 1 d . . . . .
 C2 C 0.68909(9) 0.55012(15) 0.39626(7) 0.0506(4) Uani 1 1 d . . . . .
 C11 C 0.65551(10) 0.73301(18) 0.49562(9) 0.0654(5) Uani 1 1 d . . . . .
 C4 C 0.62512(9) 0.70552(17) 0.34711(8) 0.0598(5) Uani 1 1 d . . . . .
 C9 C 0.62446(10) 0.74484(17) 0.39415(9) 0.0618(5) Uani 1 1 d . . . . .
 H9 H 0.602311 0.810062 0.393259 0.074 Uiso 1 1 calc R U . . .
 C22 C 0.77714(9) 0.52470(16) 0.58125(7) 0.0548(4) Uani 1 1 d . . . . .
 C16 C 0.76917(12) 0.6729(2) 0.63971(9) 0.0676(6) Uani 1 1 d . . . . .
 C3 C 0.65769(9) 0.61033(17) 0.34871(8) 0.0569(5) Uani 1 1 d . . . . .
 H3 H 0.658838 0.584799 0.316447 0.068 Uiso 1 1 calc R U . . .
 C15 C 0.72476(11) 0.72399(18) 0.59579(9) 0.0641(5) Uani 1 1 d . . . . .
 H15 H 0.706873 0.790354 0.600920 0.077 Uiso 1 1 calc R U . . .
 C5 C 0.58857(10) 0.76285(19) 0.29291(9) 0.0687(6) Uani 1 1 d D . . . .
 C21 C 0.79489(11) 0.57478(18) 0.63200(8) 0.0640(5) Uani 1 1 d . . . . .
 H21 H 0.825529 0.540501 0.662110 0.077 Uiso 1 1 calc R U . . .
 O5A O 0.8172(3) 0.0016(6) 0.3909(2) 0.106(2) Uani 0.713(5) 1 d D . P A 1
 O4A O 0.9076(3) 0.1533(4) 0.4156(2) 0.1119(15) Uani 0.713(5) 1 d D . P A 1
 C24 C 0.72560(10) 0.41886(18) 0.35368(8) 0.0626(5) Uani 1 1 d . . . . .
 O8A O 0.9773(4) 0.0617(10) 0.6023(3) 0.164(3) Uani 0.713(5) 1 d D . P A 1
 O6A O 0.80976(17) -0.1207(3) 0.47608(18) 0.1039(11) Uani 0.713(5) 1 d D . P A
 1
 C36 C 0.84555(13) 0.3760(2) 0.61396(9) 0.0733(7) Uani 1 1 d . . . . .
 C17 C 0.79187(14) 0.7215(2) 0.69666(10) 0.0841(7) Uani 1 1 d . . . . .
 O3A O 0.9916(2) 0.1781(4) 0.5225(2) 0.1231(13) Uani 0.713(5) 1 d D . P A 1
 C32 C 0.77064(12) 0.4600(2) 0.34039(10) 0.0758(6) Uani 1 1 d . . . . .
 C37 C 0.90436(13) 0.4127(2) 0.63061(10) 0.0846(8) Uani 1 1 d . . . . .
 C13 C 0.59642(13) 0.7015(3) 0.49675(13) 0.0971(9) Uani 1 1 d . . . . .
 H13A H 0.564175 0.743825 0.469241 0.146 Uiso 1 1 calc R U . . .
 H13B H 0.597790 0.718767 0.532092 0.146 Uiso 1 1 calc R U . . .
 H13C H 0.589277 0.621558 0.489634 0.146 Uiso 1 1 calc R U . . .
 C25 C 0.68600(13) 0.3384(2) 0.32040(11) 0.0841(7) Uani 1 1 d . . . . .
 C38 C 0.91986(13) 0.5062(3) 0.60195(11) 0.0882(8) Uani 1 1 d . . . . .
 H38 H 0.881552 0.542926 0.578197 0.106 Uiso 1 1 calc R U . . .
 O7A O 0.90167(19) -0.1117(4) 0.57650(18) 0.1120(11) Uani 0.713(5) 1 d D . P A
 1
 C12 C 0.66205(16) 0.8618(2) 0.49830(12) 0.0960(10) Uani 1 1 d . . . . .
 H12A H 0.697682 0.882945 0.493381 0.144 Uiso 1 1 calc R U . . .
 H12B H 0.665725 0.888196 0.533289 0.144 Uiso 1 1 calc R U . . .
 H12C H 0.626879 0.895522 0.469915 0.144 Uiso 1 1 calc R U . . .
 C44 C 0.83260(18) 0.2842(3) 0.63917(12) 0.1000(10) Uani 1 1 d . . . . .
 C31 C 0.77489(17) 0.4224(3) 0.29452(13) 0.1082(10) Uani 1 1 d . . . . .
 H31 H 0.805260 0.451144 0.285479 0.130 Uiso 1 1 calc R U . . .
 C26 C 0.63723(15) 0.2909(3) 0.33309(14) 0.1037(10) Uani 1 1 d D . . . .
 H26 H 0.651781 0.292468 0.372961 0.124 Uiso 0.60(2) 1 calc R U P B 1
 H26A H 0.638644 0.327325 0.366320 0.124 Uiso 0.40(2) 1 calc R U P B 2
 C33 C 0.81327(15) 0.5464(3) 0.37506(13) 0.0978(9) Uani 1 1 d . . . . .
 H33A H 0.787170 0.589317 0.387952 0.117 Uiso 0.36(4) 1 calc R U P C 2
 H33 H 0.797711 0.581610 0.399609 0.117 Uiso 0.64(4) 1 calc R U P C 1
 C29 C 0.69252(18) 0.3034(4) 0.27494(14) 0.1206(13) Uani 1 1 d . . . . .
 H29 H 0.665951 0.249125 0.252160 0.145 Uiso 1 1 calc R U . . .
 C19 C 0.78649(19) 0.6322(3) 0.73506(12) 0.1132(12) Uani 1 1 d . . . . .
 H19A H 0.805097 0.659982 0.771978 0.170 Uiso 1 1 calc R U . . .
 H19B H 0.806611 0.563854 0.732219 0.170 Uiso 1 1 calc R U . . .
 H19C H 0.744365 0.616397 0.725289 0.170 Uiso 1 1 calc R U . . .
 C45 C 0.7701(2) 0.2419(3) 0.62142(16) 0.1191(12) Uani 1 1 d D . . . .
 H45 H 0.743411 0.277016 0.586579 0.143 Uiso 0.55(3) 1 calc R U P D 1
 H45A H 0.751254 0.256946 0.582007 0.143 Uiso 0.45(3) 1 calc R U P D 2
 C18 C 0.7565(2) 0.8220(3) 0.69984(13) 0.1269(14) Uani 1 1 d . . . . .
 H18A H 0.714966 0.800478 0.689361 0.190 Uiso 1 1 calc R U . . .
 H18B H 0.758490 0.880158 0.675574 0.190 Uiso 1 1 calc R U . . .
 H18C H 0.773320 0.850579 0.736637 0.190 Uiso 1 1 calc R U . . .
 C30 C 0.7366(2) 0.3456(4) 0.26235(15) 0.1302(14) Uani 1 1 d . . . . .
 H30 H 0.740132 0.320784 0.231009 0.156 Uiso 1 1 calc R U . . .
 C61A C 0.6149(6) 0.3459(12) 0.4668(9) 0.109(4) Uani 0.52(2) 1 d D U P E 1
 H61A H 0.604706 0.391706 0.434186 0.131 Uiso 0.52(2) 1 calc R U P E 1
 H61B H 0.623154 0.396436 0.497611 0.131 Uiso 0.52(2) 1 calc R U P E 1
 C41 C 0.94966(18) 0.3596(4) 0.67371(15) 0.1216(13) Uani 1 1 d . . . . .
 H41 H 0.989648 0.383822 0.685092 0.146 Uiso 1 1 calc R U . . .
 C20 C 0.85777(19) 0.7491(4) 0.71735(14) 0.1364(16) Uani 1 1 d . . . . .
 H20A H 0.873789 0.765965 0.755730 0.205 Uiso 1 1 calc R U . . .
 H20B H 0.862944 0.813917 0.698035 0.205 Uiso 1 1 calc R U . . .
 H20C H 0.879023 0.685147 0.711597 0.205 Uiso 1 1 calc R U . . .
 C54A C 0.8288(3) -0.2163(5) 0.5103(3) 0.122(2) Uani 0.713(5) 1 d D . P A 1
 H54A H 0.859884 -0.257277 0.503902 0.146 Uiso 0.713(5) 1 calc R U P A 1
 H54B H 0.794777 -0.267252 0.503114 0.146 Uiso 0.713(5) 1 calc R U P A 1
 C7A C 0.5260(2) 0.7193(8) 0.2724(3) 0.087(2) Uani 0.614(16) 1 d D . P F 1
 H7AA H 0.526468 0.637806 0.270520 0.131 Uiso 0.614(16) 1 calc R U P F 1
 H7AB H 0.502374 0.749733 0.236644 0.131 Uiso 0.614(16) 1 calc R U P F 1
 H7AC H 0.508298 0.742021 0.296803 0.131 Uiso 0.614(16) 1 calc R U P F 1
 C48A C 0.9959(4) 0.2315(7) 0.4819(4) 0.152(3) Uani 0.713(5) 1 d D . P A 1
 H48A H 1.037452 0.222607 0.486327 0.182 Uiso 0.713(5) 1 calc R U P A 1
 H48B H 0.990255 0.311721 0.486793 0.182 Uiso 0.713(5) 1 calc R U P A 1
 C42 C 0.9373(3) 0.2742(5) 0.69937(19) 0.164(2) Uani 1 1 d . . . . .
 H42 H 0.968534 0.239905 0.729000 0.197 Uiso 1 1 calc R U . . .
 C43 C 0.8805(3) 0.2370(4) 0.68321(18) 0.1517(19) Uani 1 1 d . . . . .
 H43 H 0.872924 0.177308 0.702166 0.182 Uiso 1 1 calc R U . . .
 C58A C 0.6493(6) 0.1636(9) 0.4766(10) 0.150(7) Uani 0.52(2) 1 d D U P E 1
 H58A H 0.665647 0.134858 0.513806 0.180 Uiso 0.52(2) 1 calc R U P E 1
 H58B H 0.664550 0.116815 0.455449 0.180 Uiso 0.52(2) 1 calc R U P E 1
 C40 C 0.95896(18) 0.5958(4) 0.63917(17) 0.1311(14) Uani 1 1 d . . . . .
 H40A H 0.942183 0.618720 0.664175 0.197 Uiso 1 1 calc R U . . .
 H40B H 0.960765 0.660221 0.617992 0.197 Uiso 1 1 calc R U . . .
 H40C H 0.999165 0.566221 0.659336 0.197 Uiso 1 1 calc R U . . .
 C39 C 0.9469(3) 0.4611(4) 0.56585(19) 0.1544(18) Uani 1 1 d . . . . .
 H39A H 0.987129 0.433363 0.587766 0.232 Uiso 1 1 calc R U . . .
 H39B H 0.949007 0.520675 0.542288 0.232 Uiso 1 1 calc R U . . .
 H39C H 0.922251 0.400136 0.544085 0.232 Uiso 1 1 calc R U . . .
 C6A C 0.6104(5) 0.7324(11) 0.2498(3) 0.113(3) Uani 0.614(16) 1 d D . P F 1
 H6AA H 0.653197 0.746923 0.263520 0.169 Uiso 0.614(16) 1 calc R U P F 1
 H6AB H 0.589125 0.777589 0.217677 0.169 Uiso 0.614(16) 1 calc R U P F 1
 H6AC H 0.602695 0.653269 0.240703 0.169 Uiso 0.614(16) 1 calc R U P F 1
 C53A C 0.7804(4) -0.1528(8) 0.4208(3) 0.127(3) Uani 0.713(5) 1 d D . P A 1
 H53A H 0.744048 -0.196086 0.414705 0.153 Uiso 0.713(5) 1 calc R U P A 1
 H53B H 0.807081 -0.200048 0.411050 0.153 Uiso 0.713(5) 1 calc R U P A 1
 C56A C 0.9246(3) -0.0738(7) 0.6272(3) 0.130(2) Uani 0.713(5) 1 d D . P A 1
 H56A H 0.947344 -0.135473 0.650859 0.156 Uiso 0.713(5) 1 calc R U P A 1
 H56B H 0.890962 -0.056606 0.636537 0.156 Uiso 0.713(5) 1 calc R U P A 1
 C55A C 0.8521(4) -0.1772(8) 0.5650(3) 0.137(3) Uani 0.713(5) 1 d D . P A 1
 H55A H 0.821222 -0.133503 0.570488 0.164 Uiso 0.713(5) 1 calc R U P A 1
 H55B H 0.862792 -0.241721 0.589671 0.164 Uiso 0.713(5) 1 calc R U P A 1
 C8A C 0.5908(5) 0.8884(5) 0.2988(3) 0.118(4) Uani 0.614(16) 1 d D . P F 1
 H8AA H 0.572374 0.910439 0.322612 0.177 Uiso 0.614(16) 1 calc R U P F 1
 H8AB H 0.569218 0.922717 0.263504 0.177 Uiso 0.614(16) 1 calc R U P F 1
 H8AC H 0.632391 0.913178 0.313950 0.177 Uiso 0.614(16) 1 calc R U P F 1
 C49A C 0.9577(4) 0.2053(8) 0.4261(4) 0.170(3) Uani 0.713(5) 1 d D . P A 1
 H49A H 0.948219 0.276000 0.405713 0.204 Uiso 0.713(5) 1 calc R U P A 1
 H49B H 0.981153 0.159304 0.411991 0.204 Uiso 0.713(5) 1 calc R U P A 1
 C51A C 0.8077(4) 0.1017(7) 0.3609(3) 0.139(3) Uani 0.713(5) 1 d D . P A 1
 H51A H 0.789638 0.080820 0.322536 0.167 Uiso 0.713(5) 1 calc R U P A 1
 H51B H 0.777435 0.145218 0.367477 0.167 Uiso 0.713(5) 1 calc R U P A 1
 C52A C 0.7644(3) -0.0503(7) 0.3874(3) 0.135(2) Uani 0.713(5) 1 d D . P A 1
 H52A H 0.738780 -0.069728 0.349698 0.162 Uiso 0.713(5) 1 calc R U P A 1
 H52B H 0.742013 0.001253 0.400336 0.162 Uiso 0.713(5) 1 calc R U P A 1
 C49 C 1.0236(6) 0.1357(11) 0.6129(4) 0.190(5) Uani 0.713(5) 1 d D . P A 1
 H49C H 1.017327 0.199924 0.632526 0.229 Uiso 0.713(5) 1 calc R U P A 1
 H49D H 1.060879 0.098574 0.637276 0.229 Uiso 0.713(5) 1 calc R U P A 1
 C27A C 0.5790(3) 0.3604(6) 0.3095(5) 0.113(3) Uani 0.60(2) 1 d D . P B 1
 H27A H 0.586682 0.435164 0.325217 0.169 Uiso 0.60(2) 1 calc R U P B 1
 H27B H 0.548472 0.323769 0.317772 0.169 Uiso 0.60(2) 1 calc R U P B 1
 H27C H 0.565071 0.366003 0.270514 0.169 Uiso 0.60(2) 1 calc R U P B 1
 C34 C 0.8276(3) 0.6347(4) 0.3425(2) 0.166(2) Uani 1 1 d . U . . .
 H34A H 0.856288 0.604640 0.329921 0.250 Uiso 1 1 calc R U . . .
 H34B H 0.844742 0.700227 0.365040 0.250 Uiso 1 1 calc R U . . .
 H34C H 0.791059 0.656190 0.311669 0.250 Uiso 1 1 calc R U . . .
 C57A C 0.9648(6) 0.0277(10) 0.6407(4) 0.209(5) Uani 0.713(5) 1 d D U P A 1
 H57A H 0.945310 0.089183 0.651316 0.251 Uiso 0.713(5) 1 calc R U P A 1
 H57B H 1.002411 0.009847 0.671985 0.251 Uiso 0.713(5) 1 calc R U P A 1
 C50 C 1.0318(5) 0.1752(11) 0.5713(4) 0.202(5) Uani 0.713(5) 1 d D U P A 1
 H50A H 1.045938 0.252801 0.580636 0.242 Uiso 0.713(5) 1 calc R U P A 1
 H50B H 1.065664 0.132752 0.570307 0.242 Uiso 0.713(5) 1 calc R U P A 1
 C60A C 0.5653(6) 0.2701(13) 0.4601(9) 0.162(6) Uani 0.52(2) 1 d D U P E 1
 H60A H 0.556839 0.272204 0.492264 0.195 Uiso 0.52(2) 1 calc R U P E 1
 H60B H 0.528828 0.292165 0.428558 0.195 Uiso 0.52(2) 1 calc R U P E 1
 C46A C 0.7517(11) 0.278(2) 0.6653(9) 0.215(8) Uani 0.55(3) 1 d D U P D 1
 H46A H 0.783771 0.260592 0.700382 0.322 Uiso 0.55(3) 1 calc R U P D 1
 H46B H 0.715542 0.237619 0.661210 0.322 Uiso 0.55(3) 1 calc R U P D 1
 H46C H 0.743900 0.358061 0.662586 0.322 Uiso 0.55(3) 1 calc R U P D 1
 C28A C 0.6174(6) 0.1721(7) 0.3151(6) 0.133(3) Uani 0.60(2) 1 d D . P B 1
 H28A H 0.597098 0.169524 0.275904 0.199 Uiso 0.60(2) 1 calc R U P B 1
 H28B H 0.590051 0.147217 0.330352 0.199 Uiso 0.60(2) 1 calc R U P B 1
 H28C H 0.652241 0.123015 0.327496 0.199 Uiso 0.60(2) 1 calc R U P B 1
 C35B C 0.8591(10) 0.5219(15) 0.4212(8) 0.112(5) Uani 0.36(4) 1 d . U P C 2
 H35A H 0.892672 0.496383 0.414103 0.168 Uiso 0.36(4) 1 calc R U P C 2
 H35B H 0.847443 0.462861 0.439546 0.168 Uiso 0.36(4) 1 calc R U P C 2
 H35C H 0.870774 0.588449 0.443955 0.168 Uiso 0.36(4) 1 calc R U P C 2
 C50A C 0.8516(4) 0.1683(8) 0.3682(4) 0.160(3) Uani 0.713(5) 1 d D . P A 1
 H50C H 0.837649 0.245311 0.369100 0.192 Uiso 0.713(5) 1 calc R U P A 1
 H50D H 0.860331 0.162735 0.336300 0.192 Uiso 0.713(5) 1 calc R U P A 1
 C47A C 0.7722(10) 0.1128(9) 0.6146(12) 0.206(9) Uani 0.55(3) 1 d D . P D 1
 H47A H 0.794606 0.095955 0.593312 0.309 Uiso 0.55(3) 1 calc R U P D 1
 H47B H 0.731613 0.083916 0.596181 0.309 Uiso 0.55(3) 1 calc R U P D 1
 H47C H 0.791848 0.077801 0.649904 0.309 Uiso 0.55(3) 1 calc R U P D 1
 C7B C 0.5430(7) 0.6808(10) 0.2552(5) 0.107(5) Uani 0.386(16) 1 d D . P F 2
 H7BA H 0.563782 0.617664 0.248114 0.161 Uiso 0.386(16) 1 calc R U P F 2
 H7BB H 0.518572 0.718314 0.221381 0.161 Uiso 0.386(16) 1 calc R U P F 2
 H7BC H 0.517414 0.653784 0.271883 0.161 Uiso 0.386(16) 1 calc R U P F 2
 C8B C 0.5531(10) 0.8638(14) 0.2987(5) 0.125(6) Uani 0.386(16) 1 d D . P F 2
 H8BA H 0.523154 0.838313 0.310791 0.188 Uiso 0.386(16) 1 calc R U P F 2
 H8BB H 0.533367 0.901379 0.264036 0.188 Uiso 0.386(16) 1 calc R U P F 2
 H8BC H 0.580362 0.915975 0.325078 0.188 Uiso 0.386(16) 1 calc R U P F 2
 C6B C 0.6294(4) 0.8005(16) 0.2693(5) 0.109(5) Uani 0.386(16) 1 d D . P F 2
 H6BA H 0.660342 0.848381 0.295017 0.164 Uiso 0.386(16) 1 calc R U P F 2
 H6BB H 0.606943 0.842463 0.236395 0.164 Uiso 0.386(16) 1 calc R U P F 2
 H6BC H 0.648043 0.735557 0.261009 0.164 Uiso 0.386(16) 1 calc R U P F 2
 C27B C 0.5795(5) 0.317(2) 0.2880(6) 0.173(7) Uani 0.40(2) 1 d D U P B 2
 H27D H 0.580170 0.394374 0.276394 0.260 Uiso 0.40(2) 1 calc R U P B 2
 H27E H 0.547400 0.308630 0.299661 0.260 Uiso 0.40(2) 1 calc R U P B 2
 H27F H 0.572838 0.266602 0.258080 0.260 Uiso 0.40(2) 1 calc R U P B 2
 C28B C 0.6510(13) 0.1641(10) 0.3444(12) 0.172(7) Uani 0.40(2) 1 d D U P B 2
 H28D H 0.654331 0.129278 0.313548 0.258 Uiso 0.40(2) 1 calc R U P B 2
 H28E H 0.618703 0.128533 0.350501 0.258 Uiso 0.40(2) 1 calc R U P B 2
 H28F H 0.688526 0.154910 0.376300 0.258 Uiso 0.40(2) 1 calc R U P B 2
 C46B C 0.7283(10) 0.3074(10) 0.6434(8) 0.141(6) Uani 0.45(3) 1 d D . P D 2
 H46D H 0.747260 0.308329 0.682656 0.212 Uiso 0.45(3) 1 calc R U P D 2
 H46E H 0.689658 0.269855 0.631042 0.212 Uiso 0.45(3) 1 calc R U P D 2
 H46F H 0.722451 0.384086 0.629873 0.212 Uiso 0.45(3) 1 calc R U P D 2
 C47B C 0.7520(12) 0.1193(10) 0.6260(7) 0.140(7) Uani 0.45(3) 1 d D . P D 2
 H47D H 0.768685 0.069735 0.607419 0.210 Uiso 0.45(3) 1 calc R U P D 2
 H47E H 0.708501 0.112876 0.609485 0.210 Uiso 0.45(3) 1 calc R U P D 2
 H47F H 0.767417 0.098042 0.663823 0.210 Uiso 0.45(3) 1 calc R U P D 2
 C59A C 0.5836(5) 0.1610(10) 0.4528(9) 0.145(5) Uani 0.52(2) 1 d D U P E 1
 H59A H 0.567567 0.142298 0.414173 0.174 Uiso 0.52(2) 1 calc R U P E 1
 H59B H 0.569256 0.104775 0.470993 0.174 Uiso 0.52(2) 1 calc R U P E 1
 C58B C 0.6492(9) 0.1622(9) 0.4717(10) 0.135(6) Uani 0.48(2) 1 d D U P E 2
 H58C H 0.683844 0.113707 0.491586 0.162 Uiso 0.48(2) 1 calc R U P E 2
 H58D H 0.630333 0.138310 0.433772 0.162 Uiso 0.48(2) 1 calc R U P E 2
 C61B C 0.6240(8) 0.3449(13) 0.4859(11) 0.129(6) Uani 0.48(2) 1 d D U P E 2
 H61C H 0.603829 0.396953 0.455711 0.155 Uiso 0.48(2) 1 calc R U P E 2
 H61D H 0.643924 0.388520 0.519248 0.155 Uiso 0.48(2) 1 calc R U P E 2
 C59B C 0.6058(11) 0.1594(13) 0.4962(13) 0.181(7) Uani 0.48(2) 1 d D U P E 2
 H59C H 0.574246 0.103848 0.477732 0.217 Uiso 0.48(2) 1 calc R U P E 2
 H59D H 0.626144 0.138834 0.534574 0.217 Uiso 0.48(2) 1 calc R U P E 2
 C60B C 0.5811(9) 0.2661(15) 0.4908(10) 0.169(6) Uani 0.48(2) 1 d D U P E 2
 H60C H 0.573642 0.284618 0.522519 0.203 Uiso 0.48(2) 1 calc R U P E 2
 H60D H 0.542864 0.269652 0.458519 0.203 Uiso 0.48(2) 1 calc R U P E 2
 C53B C 0.7679(9) -0.127(2) 0.4182(7) 0.120(6) Uani 0.287(5) 1 d D U P A 2
 H53C H 0.745207 -0.069811 0.427655 0.144 Uiso 0.287(5) 1 calc R U P A 2
 H53D H 0.743842 -0.195967 0.407142 0.144 Uiso 0.287(5) 1 calc R U P A 2
 O6B O 0.8251(5) -0.1487(8) 0.4631(5) 0.1039(11) Uani 0.287(5) 1 d D U P A 2
 C54B C 0.8100(10) -0.1892(19) 0.5051(6) 0.139(6) Uani 0.287(5) 1 d D U P A 2
 H54C H 0.767910 -0.168137 0.494823 0.167 Uiso 0.287(5) 1 calc R U P A 2
 H54D H 0.810874 -0.271532 0.503434 0.167 Uiso 0.287(5) 1 calc R U P A 2
 C55B C 0.8405(11) -0.1608(19) 0.5584(7) 0.132(5) Uani 0.287(5) 1 d D U P A 2
 H55C H 0.809388 -0.145137 0.571189 0.158 Uiso 0.287(5) 1 calc R U P A 2
 H55D H 0.860286 -0.230368 0.576570 0.158 Uiso 0.287(5) 1 calc R U P A 2
 C56B C 0.9130(6) -0.0246(16) 0.6237(6) 0.117(4) Uani 0.287(5) 1 d D U P A 2
 H56C H 0.907658 -0.057139 0.654493 0.140 Uiso 0.287(5) 1 calc R U P A 2
 H56D H 0.897824 0.052741 0.618989 0.140 Uiso 0.287(5) 1 calc R U P A 2
 O7B O 0.8796(5) -0.0840(11) 0.5789(5) 0.1120(11) Uani 0.287(5) 1 d D U P A 2
 C57B C 0.9840(5) -0.0210(10) 0.6382(4) 0.088(3) Uani 0.287(5) 1 d D U P A 2
 H57C H 1.007971 0.005656 0.675183 0.106 Uiso 0.287(5) 1 calc R U P A 2
 H57D H 0.999264 -0.093991 0.632726 0.106 Uiso 0.287(5) 1 calc R U P A 2
 O8B O 0.9812(5) 0.0548(10) 0.6008(4) 0.079(3) Uani 0.287(5) 1 d D U P A 2
 C7 C 1.0336(6) 0.1065(16) 0.6041(6) 0.109(4) Uani 0.287(5) 1 d D U P A 2
 H7A H 1.038520 0.176556 0.624533 0.131 Uiso 0.287(5) 1 calc R U P A 2
 H7B H 1.067403 0.057529 0.625750 0.131 Uiso 0.287(5) 1 calc R U P A 2
 C48 C 1.0391(5) 0.1308(15) 0.5602(6) 0.113(3) Uani 0.287(5) 1 d D U P A 2
 H48C H 1.069277 0.077540 0.559392 0.136 Uiso 0.287(5) 1 calc R U P A 2
 H48D H 1.058798 0.204573 0.567393 0.136 Uiso 0.287(5) 1 calc R U P A 2
 O3B O 0.9997(5) 0.1367(9) 0.5103(6) 0.1231(13) Uani 0.287(5) 1 d D U P A 2
 C48B C 0.9964(8) 0.198(2) 0.4698(8) 0.135(5) Uani 0.287(5) 1 d D U P A 2
 H48E H 1.007056 0.149952 0.445841 0.162 Uiso 0.287(5) 1 calc R U P A 2
 H48F H 1.027468 0.256156 0.483953 0.162 Uiso 0.287(5) 1 calc R U P A 2
 C49B C 0.9388(7) 0.2549(11) 0.4359(6) 0.115(4) Uani 0.287(5) 1 d D U P A 2
 H49E H 0.927795 0.308112 0.457763 0.138 Uiso 0.287(5) 1 calc R U P A 2
 H49F H 0.942453 0.296341 0.406272 0.138 Uiso 0.287(5) 1 calc R U P A 2
 O4B O 0.8990(7) 0.1776(14) 0.4171(6) 0.1119(15) Uani 0.287(5) 1 d D U P A 2
 C50B C 0.8713(8) 0.1320(13) 0.3649(6) 0.115(4) Uani 0.287(5) 1 d D U P A 2
 H50E H 0.861286 0.194220 0.338890 0.138 Uiso 0.287(5) 1 calc R U P A 2
 H50F H 0.900835 0.084614 0.359103 0.138 Uiso 0.287(5) 1 calc R U P A 2
 C51B C 0.8233(8) 0.0731(16) 0.3534(7) 0.123(5) Uani 0.287(5) 1 d D U P A 2
 H51C H 0.824747 0.013168 0.329218 0.147 Uiso 0.287(5) 1 calc R U P A 2
 H51D H 0.789768 0.122064 0.331452 0.147 Uiso 0.287(5) 1 calc R U P A 2
 O5B O 0.8060(9) 0.0214(16) 0.3901(5) 0.116(6) Uani 0.287(5) 1 d D U P A 2
 C52B C 0.7838(9) -0.0867(12) 0.3749(6) 0.126(4) Uani 0.287(5) 1 d D U P A 2
 H52C H 0.814333 -0.135259 0.371475 0.152 Uiso 0.287(5) 1 calc R U P A 2
 H52D H 0.748261 -0.085477 0.340116 0.152 Uiso 0.287(5) 1 calc R U P A 2
 F1B F 0.8249(17) 0.242(3) 0.4843(9) 0.097(7) Uani 0.20(3) 1 d D U P A 2
 C35A C 0.8742(6) 0.477(2) 0.4091(7) 0.152(6) Uani 0.64(4) 1 d . . P C 1
 H35D H 0.891779 0.452132 0.385012 0.228 Uiso 0.64(4) 1 calc R U P C 1
 H35E H 0.865040 0.412361 0.426002 0.228 Uiso 0.64(4) 1 calc R U P C 1
 H35F H 0.902567 0.525457 0.436910 0.228 Uiso 0.64(4) 1 calc R U P C 1

loop_
  _atom_site_aniso_label
  _atom_site_aniso_U_11
  _atom_site_aniso_U_22
  _atom_site_aniso_U_33
  _atom_site_aniso_U_23
  _atom_site_aniso_U_13
  _atom_site_aniso_U_12
 Ca1 0.0763(3) 0.0533(2) 0.0504(2) 0.00230(16) 0.0258(2) 0.01179(18)
 K1 0.0632(3) 0.0691(3) 0.0914(4) 0.0033(2) 0.0279(3) 0.0023(2)
 O1 0.0652(8) 0.0502(6) 0.0416(6) -0.0008(5) 0.0177(6) 0.0075(6)
 F1A 0.118(3) 0.079(2) 0.0920(19) 0.0000(16) 0.045(2) 0.036(2)
 N1 0.0635(10) 0.0550(8) 0.0437(8) -0.0008(6) 0.0190(7) 0.0081(7)
 O2 0.1080(15) 0.0704(10) 0.1189(16) 0.0036(10) 0.0566(13) -0.0102(10)
 N2 0.0717(11) 0.0599(9) 0.0437(8) 0.0057(7) 0.0216(8) 0.0119(8)
 C10 0.0512(10) 0.0541(10) 0.0537(11) -0.0025(8) 0.0153(9) 0.0029(8)
 C23 0.0598(11) 0.0553(10) 0.0422(9) -0.0032(7) 0.0235(8) -0.0021(8)
 C1 0.0483(10) 0.0498(9) 0.0442(9) 0.0010(7) 0.0122(8) -0.0002(8)
 C14 0.0618(12) 0.0579(10) 0.0537(11) -0.0024(8) 0.0280(9) 0.0023(9)
 C2 0.0495(10) 0.0526(9) 0.0439(9) -0.0014(7) 0.0138(8) -0.0018(8)
 C11 0.0673(13) 0.0631(11) 0.0618(12) -0.0048(9) 0.0232(10) 0.0128(10)
 C4 0.0498(11) 0.0609(11) 0.0564(11) 0.0046(9) 0.0102(9) -0.0004(9)
 C9 0.0553(11) 0.0572(10) 0.0613(12) 0.0031(9) 0.0132(9) 0.0081(9)
 C22 0.0647(12) 0.0587(10) 0.0428(9) 0.0029(8) 0.0243(9) 0.0010(9)
 C16 0.0811(15) 0.0764(13) 0.0519(11) -0.0072(10) 0.0343(11) -0.0009(11)
 C3 0.0553(11) 0.0614(10) 0.0450(10) 0.0018(8) 0.0122(9) 0.0007(9)
 C15 0.0729(14) 0.0656(11) 0.0598(12) -0.0088(9) 0.0339(11) 0.0038(10)
 C5 0.0582(12) 0.0738(13) 0.0582(12) 0.0143(10) 0.0088(10) 0.0063(10)
 C21 0.0746(14) 0.0735(12) 0.0440(10) -0.0007(9) 0.0251(10) 0.0029(11)
 O5A 0.079(2) 0.137(5) 0.098(3) -0.019(3) 0.034(2) 0.001(3)
 O4A 0.113(3) 0.101(3) 0.151(2) 0.027(2) 0.0836(19) 0.028(2)
 C24 0.0658(13) 0.0709(12) 0.0456(10) -0.0012(9) 0.0180(9) 0.0106(10)
 O8A 0.127(6) 0.200(8) 0.142(7) -0.014(6) 0.035(5) 0.007(5)
 O6A 0.087(2) 0.099(2) 0.136(3) -0.0064(18) 0.0554(18) -0.0144(17)
 C36 0.0935(18) 0.0755(13) 0.0458(11) 0.0097(9) 0.0242(12) 0.0261(13)
 C17 0.103(2) 0.0993(17) 0.0554(13) -0.0165(12) 0.0378(13) 0.0014(15)
 O3A 0.105(2) 0.088(3) 0.166(3) -0.025(2) 0.047(2) -0.022(2)
 C32 0.0803(16) 0.0918(15) 0.0607(13) 0.0032(12) 0.0347(12) 0.0092(13)
 C37 0.0846(18) 0.0940(17) 0.0543(13) -0.0023(12) 0.0086(12) 0.0269(15)
 C13 0.0695(16) 0.138(3) 0.0863(19) -0.0045(17) 0.0353(14) 0.0239(17)
 C25 0.0830(17) 0.1023(18) 0.0649(14) -0.0261(13) 0.0291(13) -0.0003(14)
 C38 0.0719(16) 0.1002(18) 0.0725(16) -0.0157(14) 0.0106(13) -0.0056(14)
 O7A 0.098(3) 0.136(3) 0.116(2) 0.0113(19) 0.059(2) 0.001(2)
 C12 0.136(3) 0.0630(13) 0.0724(16) -0.0034(11) 0.0271(17) 0.0257(15)
 C44 0.131(3) 0.0984(19) 0.0752(17) 0.0352(15) 0.0473(18) 0.0323(19)
 C31 0.110(2) 0.152(3) 0.0782(19) -0.012(2) 0.0551(19) -0.007(2)
 C26 0.095(2) 0.117(2) 0.104(2) -0.0509(19) 0.0469(18) -0.0318(18)
 C33 0.087(2) 0.128(2) 0.0880(19) -0.0024(18) 0.0465(16) -0.0216(18)
 C29 0.114(3) 0.169(3) 0.082(2) -0.058(2) 0.045(2) -0.017(2)
 C19 0.161(3) 0.131(3) 0.0576(15) -0.0065(16) 0.0560(19) 0.010(2)
 C45 0.162(4) 0.109(2) 0.115(3) 0.048(2) 0.087(3) 0.019(2)
 C18 0.198(4) 0.109(2) 0.0714(18) -0.0208(16) 0.054(2) 0.033(2)
 C30 0.130(3) 0.195(4) 0.079(2) -0.039(2) 0.057(2) 0.001(3)
 C61A 0.098(5) 0.103(6) 0.141(10) 0.005(5) 0.064(6) -0.003(4)
 C41 0.102(3) 0.146(3) 0.084(2) 0.012(2) 0.0079(19) 0.048(2)
 C20 0.132(3) 0.199(4) 0.083(2) -0.061(3) 0.050(2) -0.057(3)
 C54A 0.108(5) 0.079(3) 0.200(6) 0.017(3) 0.086(4) -0.024(3)
 C7A 0.057(3) 0.106(5) 0.070(4) 0.021(3) -0.002(2) -0.001(3)
 C48A 0.137(6) 0.110(5) 0.258(8) -0.001(6) 0.131(6) -0.037(4)
 C42 0.147(4) 0.196(5) 0.109(3) 0.064(3) 0.015(3) 0.077(4)
 C43 0.191(5) 0.142(3) 0.117(3) 0.076(3) 0.060(3) 0.064(4)
 C58A 0.130(9) 0.080(6) 0.226(16) 0.027(9) 0.061(10) -0.028(7)
 C40 0.098(2) 0.153(3) 0.117(3) -0.050(3) 0.020(2) -0.031(2)
 C39 0.208(5) 0.157(4) 0.124(3) -0.039(3) 0.094(4) -0.037(4)
 C6A 0.093(5) 0.173(8) 0.074(4) 0.054(5) 0.036(4) 0.045(5)
 C53A 0.094(5) 0.149(7) 0.139(5) -0.063(4) 0.048(4) -0.054(5)
 C56A 0.124(5) 0.165(6) 0.095(4) 0.012(4) 0.039(3) 0.041(4)
 C55A 0.098(5) 0.139(5) 0.178(5) 0.067(4) 0.062(4) -0.014(4)
 C8A 0.129(7) 0.076(3) 0.091(4) 0.024(3) -0.012(5) -0.002(4)
 C49A 0.164(7) 0.150(7) 0.240(8) 0.028(7) 0.129(6) -0.023(6)
 C51A 0.145(6) 0.159(6) 0.112(5) 0.039(5) 0.054(4) 0.039(5)
 C52A 0.076(3) 0.204(7) 0.109(4) -0.022(4) 0.024(3) -0.027(4)
 C49 0.192(11) 0.174(10) 0.165(7) -0.064(6) 0.034(7) -0.048(8)
 C27A 0.087(4) 0.103(4) 0.147(7) -0.042(4) 0.047(4) -0.026(3)
 C34 0.224(6) 0.121(3) 0.175(5) 0.012(3) 0.103(5) -0.042(3)
 C57A 0.275(11) 0.227(9) 0.132(6) -0.051(6) 0.091(7) -0.032(8)
 C50 0.141(7) 0.224(10) 0.197(7) -0.041(7) 0.027(6) -0.069(7)
 C60A 0.113(6) 0.143(7) 0.247(16) 0.018(9) 0.090(9) -0.024(6)
 C46A 0.197(14) 0.341(18) 0.174(12) 0.020(12) 0.144(12) -0.038(13)
 C28A 0.120(7) 0.104(4) 0.164(9) -0.033(5) 0.049(6) -0.027(4)
 C35B 0.105(8) 0.077(7) 0.130(8) -0.001(6) 0.026(7) 0.005(6)
 C50A 0.151(6) 0.180(8) 0.150(7) 0.073(6) 0.066(5) 0.054(5)
 C47A 0.171(12) 0.112(6) 0.35(3) 0.061(9) 0.126(14) 0.002(7)
 C7B 0.088(8) 0.112(7) 0.067(6) 0.013(5) -0.021(5) 0.008(6)
 C8B 0.169(15) 0.107(9) 0.072(6) 0.026(6) 0.024(8) 0.064(10)
 C6B 0.082(6) 0.155(11) 0.064(6) 0.047(6) 0.005(4) -0.013(6)
 C27B 0.081(6) 0.272(17) 0.149(10) -0.097(10) 0.030(6) -0.052(8)
 C28B 0.206(18) 0.132(7) 0.22(2) -0.038(9) 0.130(14) -0.054(8)
 C46B 0.212(16) 0.102(7) 0.155(12) 0.033(6) 0.123(12) 0.015(7)
 C47B 0.209(19) 0.098(6) 0.144(10) 0.039(6) 0.105(12) 0.018(7)
 C59A 0.122(7) 0.122(6) 0.203(13) -0.025(8) 0.080(8) -0.045(5)
 C58B 0.181(13) 0.083(7) 0.181(13) -0.021(9) 0.116(11) -0.040(8)
 C61B 0.130(10) 0.098(6) 0.187(18) -0.013(8) 0.094(10) -0.011(6)
 C59B 0.192(14) 0.133(7) 0.278(19) 0.022(12) 0.158(14) -0.027(9)
 C60B 0.180(13) 0.155(8) 0.237(17) -0.027(11) 0.150(13) -0.037(8)
 C53B 0.109(8) 0.112(9) 0.118(8) -0.006(7) 0.026(6) -0.025(7)
 O6B 0.087(2) 0.099(2) 0.136(3) -0.0064(18) 0.0554(18) -0.0144(17)
 C54B 0.141(10) 0.155(10) 0.131(7) 0.020(7) 0.066(6) 0.001(8)
 C55B 0.096(8) 0.157(9) 0.153(7) -0.026(8) 0.063(7) 0.005(6)
 C56B 0.115(7) 0.147(9) 0.103(7) -0.007(6) 0.061(6) 0.009(7)
 O7B 0.098(3) 0.136(3) 0.116(2) 0.0113(19) 0.059(2) 0.001(2)
 C57B 0.085(5) 0.101(6) 0.057(5) -0.011(4) 0.010(4) 0.006(5)
 O8B 0.055(5) 0.084(5) 0.072(6) -0.021(4) 0.003(4) -0.005(4)
 C7 0.059(5) 0.096(7) 0.129(7) -0.013(7) -0.004(5) -0.022(5)
 C48 0.048(5) 0.130(8) 0.159(6) -0.039(6) 0.041(5) -0.012(5)
 O3B 0.105(2) 0.088(3) 0.166(3) -0.025(2) 0.047(2) -0.022(2)
 C48B 0.113(8) 0.141(10) 0.160(8) -0.015(7) 0.067(7) -0.005(7)
 C49B 0.133(7) 0.097(6) 0.152(8) 0.021(5) 0.095(6) 0.001(5)
 O4B 0.113(3) 0.101(3) 0.151(2) 0.027(2) 0.0836(19) 0.028(2)
 C50B 0.136(8) 0.118(8) 0.114(6) 0.045(5) 0.075(6) 0.029(6)
 C51B 0.121(8) 0.139(9) 0.110(8) 0.027(7) 0.051(6) 0.028(7)
 O5B 0.126(10) 0.115(7) 0.111(8) 0.003(6) 0.053(6) 0.006(7)
 C52B 0.112(9) 0.126(7) 0.132(7) -0.027(6) 0.043(6) -0.010(7)
 F1B 0.100(13) 0.104(11) 0.082(7) 0.006(8) 0.035(9) 0.051(10)
 C35A 0.098(6) 0.150(11) 0.141(7) -0.004(8) -0.016(5) -0.004(7)

_geom_special_details
;
 All esds (except the esd in the dihedral angle between two l.s. planes)
 are estimated using the full covariance matrix.  The cell esds are taken
 into account individually in the estimation of esds in distances, angles
 and torsion angles; correlations between esds in cell parameters are only
 used when they are defined by crystal symmetry.  An approximate (isotropic)
 treatment of cell esds is used for estimating esds involving l.s. planes.
;
loop_
  _geom_bond_atom_site_label_1
  _geom_bond_atom_site_label_2
  _geom_bond_distance
  _geom_bond_site_symmetry_2
  _geom_bond_publ_flag
 Ca1 K1 4.4945(7) . ?
 Ca1 O1 2.4001(13) . ?
 Ca1 F1A 2.085(3) . ?
 Ca1 N1 2.3661(16) . ?
 Ca1 O2 2.370(2) . ?
 Ca1 N2 2.3558(17) . ?
 Ca1 F1B 2.123(12) . ?
 K1 F1A 2.472(4) . ?
 K1 O5A 2.825(5) . ?
 K1 O4A 2.823(5) . ?
 K1 O8A 2.844(8) . ?
 K1 O6A 2.771(3) . ?
 K1 O3A 2.859(4) . ?
 K1 O6B 2.910(10) . ?
 K1 O7B 2.869(11) . ?
 K1 O8B 2.864(8) . ?
 K1 O4B 2.795(13) . ?
 K1 O5B 2.832(14) . ?
 K1 F1B 2.454(14) . ?
 O1 C23 1.397(2) . ?
 O1 C1 1.391(2) . ?
 N1 C2 1.369(2) . ?
 N1 C24 1.421(3) . ?
 O2 C61A 1.449(10) . ?
 O2 C58A 1.431(10) . ?
 O2 C58B 1.436(11) . ?
 O2 C61B 1.438(12) . ?
 N2 C22 1.365(2) . ?
 N2 C36 1.421(3) . ?
 C10 C1 1.368(3) . ?
 C10 C11 1.527(3) . ?
 C10 C9 1.415(3) . ?
 C23 C14 1.372(3) . ?
 C23 C22 1.416(3) . ?
 C1 C2 1.418(3) . ?
 C14 C11 1.530(3) . ?
 C14 C15 1.401(3) . ?
 C2 C3 1.408(3) . ?
 C11 C13 1.524(4) . ?
 C11 C12 1.552(3) . ?
 C4 C9 1.383(3) . ?
 C4 C3 1.388(3) . ?
 C4 C5 1.543(3) . ?
 C9 H9 0.9500 . ?
 C22 C21 1.409(3) . ?
 C16 C15 1.388(3) . ?
 C16 C21 1.396(3) . ?
 C16 C17 1.539(3) . ?
 C3 H3 0.9500 . ?
 C15 H15 0.9500 . ?
 C5 C7A 1.502(6) . ?
 C5 C6A 1.538(7) . ?
 C5 C8A 1.513(7) . ?
 C5 C7B 1.528(9) . ?
 C5 C8B 1.543(10) . ?
 C5 C6B 1.482(10) . ?
 C21 H21 0.9500 . ?
 O5A C51A 1.419(9) . ?
 O5A C52A 1.415(8) . ?
 O4A C49A 1.309(8) . ?
 O4A C50A 1.461(9) . ?
 C24 C32 1.400(4) . ?
 C24 C25 1.406(3) . ?
 O8A C49 1.382(10) . ?
 O8A C57A 1.285(9) . ?
 O6A C54A 1.433(7) . ?
 O6A C53A 1.434(8) . ?
 C36 C37 1.401(4) . ?
 C36 C44 1.408(4) . ?
 C17 C19 1.549(4) . ?
 C17 C18 1.514(4) . ?
 C17 C20 1.521(5) . ?
 O3A C48A 1.330(8) . ?
 O3A C50 1.293(9) . ?
 C32 C31 1.384(4) . ?
 C32 C33 1.501(4) . ?
 C37 C38 1.510(4) . ?
 C37 C41 1.397(4) . ?
 C13 H13A 0.9800 . ?
 C13 H13B 0.9800 . ?
 C13 H13C 0.9800 . ?
 C25 C26 1.502(4) . ?
 C25 C29 1.390(4) . ?
 C38 H38 1.0000 . ?
 C38 C40 1.519(4) . ?
 C38 C39 1.512(5) . ?
 O7A C56A 1.344(7) . ?
 O7A C55A 1.376(7) . ?
 C12 H12A 0.9800 . ?
 C12 H12B 0.9800 . ?
 C12 H12C 0.9800 . ?
 C44 C45 1.502(5) . ?
 C44 C43 1.410(5) . ?
 C31 H31 0.9500 . ?
 C31 C30 1.353(5) . ?
 C26 H26 1.0000 . ?
 C26 H26A 1.0000 . ?
 C26 C27A 1.552(7) . ?
 C26 C28A 1.521(7) . ?
 C26 C27B 1.480(12) . ?
 C26 C28B 1.562(13) . ?
 C33 H33A 1.0000 . ?
 C33 H33 1.0000 . ?
 C33 C34 1.522(5) . ?
 C33 C35B 1.332(16) . ?
 C33 C35A 1.631(19) . ?
 C29 H29 0.9500 . ?
 C29 C30 1.371(6) . ?
 C19 H19A 0.9800 . ?
 C19 H19B 0.9800 . ?
 C19 H19C 0.9800 . ?
 C45 H45 1.0000 . ?
 C45 H45A 1.0000 . ?
 C45 C46A 1.518(11) . ?
 C45 C47A 1.564(11) . ?
 C45 C46B 1.605(12) . ?
 C45 C47B 1.558(11) . ?
 C18 H18A 0.9800 . ?
 C18 H18B 0.9800 . ?
 C18 H18C 0.9800 . ?
 C30 H30 0.9500 . ?
 C61A H61A 0.9900 . ?
 C61A H61B 0.9900 . ?
 C61A C60A 1.477(11) . ?
 C41 H41 0.9500 . ?
 C41 C42 1.350(7) . ?
 C20 H20A 0.9800 . ?
 C20 H20B 0.9800 . ?
 C20 H20C 0.9800 . ?
 C54A H54A 0.9900 . ?
 C54A H54B 0.9900 . ?
 C54A C55A 1.443(9) . ?
 C7A H7AA 0.9800 . ?
 C7A H7AB 0.9800 . ?
 C7A H7AC 0.9800 . ?
 C48A H48A 0.9900 . ?
 C48A H48B 0.9900 . ?
 C48A C49A 1.457(10) . ?
 C42 H42 0.9500 . ?
 C42 C43 1.359(7) . ?
 C43 H43 0.9500 . ?
 C58A H58A 0.9900 . ?
 C58A H58B 0.9900 . ?
 C58A C59A 1.478(14) . ?
 C40 H40A 0.9800 . ?
 C40 H40B 0.9800 . ?
 C40 H40C 0.9800 . ?
 C39 H39A 0.9800 . ?
 C39 H39B 0.9800 . ?
 C39 H39C 0.9800 . ?
 C6A H6AA 0.9800 . ?
 C6A H6AB 0.9800 . ?
 C6A H6AC 0.9800 . ?
 C53A H53A 0.9900 . ?
 C53A H53B 0.9900 . ?
 C53A C52A 1.485(10) . ?
 C56A H56A 0.9900 . ?
 C56A H56B 0.9900 . ?
 C56A C57A 1.518(11) . ?
 C55A H55A 0.9900 . ?
 C55A H55B 0.9900 . ?
 C8A H8AA 0.9800 . ?
 C8A H8AB 0.9800 . ?
 C8A H8AC 0.9800 . ?
 C49A H49A 0.9900 . ?
 C49A H49B 0.9900 . ?
 C51A H51A 0.9900 . ?
 C51A H51B 0.9900 . ?
 C51A C50A 1.295(9) . ?
 C52A H52A 0.9900 . ?
 C52A H52B 0.9900 . ?
 C49 H49C 0.9900 . ?
 C49 H49D 0.9900 . ?
 C49 C50 1.329(11) . ?
 C27A H27A 0.9800 . ?
 C27A H27B 0.9800 . ?
 C27A H27C 0.9800 . ?
 C34 H34A 0.9800 . ?
 C34 H34B 0.9800 . ?
 C34 H34C 0.9800 . ?
 C57A H57A 0.9900 . ?
 C57A H57B 0.9900 . ?
 C50 H50A 0.9900 . ?
 C50 H50B 0.9900 . ?
 C60A H60A 0.9900 . ?
 C60A H60B 0.9900 . ?
 C60A C59A 1.427(12) . ?
 C46A H46A 0.9800 . ?
 C46A H46B 0.9800 . ?
 C46A H46C 0.9800 . ?
 C28A H28A 0.9800 . ?
 C28A H28B 0.9800 . ?
 C28A H28C 0.9800 . ?
 C35B H35A 0.9800 . ?
 C35B H35B 0.9800 . ?
 C35B H35C 0.9800 . ?
 C50A H50C 0.9900 . ?
 C50A H50D 0.9900 . ?
 C47A H47A 0.9800 . ?
 C47A H47B 0.9800 . ?
 C47A H47C 0.9800 . ?
 C7B H7BA 0.9800 . ?
 C7B H7BB 0.9800 . ?
 C7B H7BC 0.9800 . ?
 C8B H8BA 0.9800 . ?
 C8B H8BB 0.9800 . ?
 C8B H8BC 0.9800 . ?
 C6B H6BA 0.9800 . ?
 C6B H6BB 0.9800 . ?
 C6B H6BC 0.9800 . ?
 C27B H27D 0.9800 . ?
 C27B H27E 0.9800 . ?
 C27B H27F 0.9800 . ?
 C28B H28D 0.9800 . ?
 C28B H28E 0.9800 . ?
 C28B H28F 0.9800 . ?
 C46B H46D 0.9800 . ?
 C46B H46E 0.9800 . ?
 C46B H46F 0.9800 . ?
 C47B H47D 0.9800 . ?
 C47B H47E 0.9800 . ?
 C47B H47F 0.9800 . ?
 C59A H59A 0.9900 . ?
 C59A H59B 0.9900 . ?
 C58B H58C 0.9900 . ?
 C58B H58D 0.9900 . ?
 C58B C59B 1.488(14) . ?
 C61B H61C 0.9900 . ?
 C61B H61D 0.9900 . ?
 C61B C60B 1.470(12) . ?
 C59B H59C 0.9900 . ?
 C59B H59D 0.9900 . ?
 C59B C60B 1.399(13) . ?
 C60B H60C 0.9900 . ?
 C60B H60D 0.9900 . ?
 C53B H53C 0.9900 . ?
 C53B H53D 0.9900 . ?
 C53B O6B 1.460(16) . ?
 C53B C52B 1.482(17) . ?
 O6B C54B 1.439(15) . ?
 C54B H54C 0.9900 . ?
 C54B H54D 0.9900 . ?
 C54B C55B 1.380(15) . ?
 C55B H55C 0.9900 . ?
 C55B H55D 0.9900 . ?
 C55B O7B 1.283(13) . ?
 C56B H56C 0.9900 . ?
 C56B H56D 0.9900 . ?
 C56B O7B 1.361(14) . ?
 C56B C57B 1.631(14) . ?
 C57B H57C 0.9900 . ?
 C57B H57D 0.9900 . ?
 C57B O8B 1.353(12) . ?
 O8B C7 1.407(12) . ?
 C7 H7A 0.9900 . ?
 C7 H7B 0.9900 . ?
 C7 C48 1.302(14) . ?
 C48 H48C 0.9900 . ?
 C48 H48D 0.9900 . ?
 C48 O3B 1.308(13) . ?
 O3B C48B 1.309(14) . ?
 C48B H48E 0.9900 . ?
 C48B H48F 0.9900 . ?
 C48B C49B 1.501(16) . ?
 C49B H49E 0.9900 . ?
 C49B H49F 0.9900 . ?
 C49B O4B 1.293(14) . ?
 O4B C50B 1.415(15) . ?
 C50B H50E 0.9900 . ?
 C50B H50F 0.9900 . ?
 C50B C51B 1.302(15) . ?
 C51B H51C 0.9900 . ?
 C51B H51D 0.9900 . ?
 C51B O5B 1.395(15) . ?
 O5B C52B 1.403(16) . ?
 C52B H52C 0.9900 . ?
 C52B H52D 0.9900 . ?
 C35A H35D 0.9800 . ?
 C35A H35E 0.9800 . ?
 C35A H35F 0.9800 . ?

loop_
  _geom_angle_atom_site_label_1
  _geom_angle_atom_site_label_2
  _geom_angle_atom_site_label_3
  _geom_angle
  _geom_angle_site_symmetry_1
  _geom_angle_site_symmetry_3
  _geom_angle_publ_flag
 O1 Ca1 K1 163.88(4) . . ?
 F1A Ca1 K1 10.4(3) . . ?
 F1A Ca1 O1 173.8(3) . . ?
 F1A Ca1 N1 113.17(17) . . ?
 F1A Ca1 O2 99.3(3) . . ?
 F1A Ca1 N2 110.50(19) . . ?
 N1 Ca1 K1 117.20(4) . . ?
 N1 Ca1 O1 66.75(5) . . ?
 N1 Ca1 O2 98.89(7) . . ?
 O2 Ca1 K1 107.33(5) . . ?
 O2 Ca1 O1 86.70(6) . . ?
 N2 Ca1 K1 101.80(4) . . ?
 N2 Ca1 O1 66.61(5) . . ?
 N2 Ca1 N1 126.88(6) . . ?
 N2 Ca1 O2 102.41(7) . . ?
 F1B Ca1 K1 11.7(12) . . ?
 F1B Ca1 O1 155.0(14) . . ?
 F1B Ca1 N1 109.0(7) . . ?
 F1B Ca1 O2 118.1(14) . . ?
 F1B Ca1 N2 102.6(8) . . ?
 F1A K1 O5A 85.5(2) . . ?
 F1A K1 O4A 91.1(2) . . ?
 F1A K1 O8A 119.1(3) . . ?
 F1A K1 O6A 97.3(3) . . ?
 F1A K1 O3A 109.7(3) . . ?
 O5A K1 O8A 155.3(3) . . ?
 O5A K1 O3A 115.50(17) . . ?
 O4A K1 O5A 58.03(17) . . ?
 O4A K1 O8A 116.0(2) . . ?
 O4A K1 O3A 59.39(16) . . ?
 O8A K1 O3A 57.6(2) . . ?
 O6A K1 O5A 60.85(15) . . ?
 O6A K1 O4A 117.25(15) . . ?
 O6A K1 O8A 113.1(2) . . ?
 O6A K1 O3A 152.63(15) . . ?
 O7B K1 O6B 62.3(3) . . ?
 O8B K1 O6B 112.1(3) . . ?
 O8B K1 O7B 59.9(3) . . ?
 O4B K1 O6B 111.4(4) . . ?
 O4B K1 O7B 166.8(5) . . ?
 O4B K1 O8B 116.6(4) . . ?
 O4B K1 O5B 60.0(4) . . ?
 O5B K1 O6B 57.5(4) . . ?
 O5B K1 O7B 118.2(4) . . ?
 O5B K1 O8B 159.7(6) . . ?
 F1B K1 O6B 123.3(12) . . ?
 F1B K1 O7B 118.5(8) . . ?
 F1B K1 O8B 113.7(8) . . ?
 F1B K1 O4B 74.7(9) . . ?
 F1B K1 O5B 85.4(9) . . ?
 C23 O1 Ca1 120.80(11) . . ?
 C1 O1 Ca1 120.33(10) . . ?
 C1 O1 C23 118.20(14) . . ?
 Ca1 F1A K1 160.9(5) . . ?
 C2 N1 Ca1 119.77(12) . . ?
 C2 N1 C24 115.27(16) . . ?
 C24 N1 Ca1 124.73(12) . . ?
 C61A O2 Ca1 122.2(6) . . ?
 C58A O2 Ca1 130.2(6) . . ?
 C58A O2 C61A 107.5(8) . . ?
 C58B O2 Ca1 128.3(6) . . ?
 C58B O2 C61B 110.0(9) . . ?
 C61B O2 Ca1 120.9(7) . . ?
 C22 N2 Ca1 120.67(13) . . ?
 C22 N2 C36 116.02(17) . . ?
 C36 N2 Ca1 123.29(13) . . ?
 C1 C10 C11 121.07(18) . . ?
 C1 C10 C9 117.42(18) . . ?
 C9 C10 C11 121.49(18) . . ?
 O1 C23 C22 112.79(16) . . ?
 C14 C23 O1 122.30(17) . . ?
 C14 C23 C22 124.91(17) . . ?
 O1 C1 C2 113.47(15) . . ?
 C10 C1 O1 122.28(17) . . ?
 C10 C1 C2 124.25(17) . . ?
 C23 C14 C11 120.60(17) . . ?
 C23 C14 C15 117.37(19) . . ?
 C15 C14 C11 121.97(18) . . ?
 N1 C2 C1 118.32(16) . . ?
 N1 C2 C3 126.37(18) . . ?
 C3 C2 C1 115.31(17) . . ?
 C10 C11 C14 110.50(17) . . ?
 C10 C11 C12 109.9(2) . . ?
 C14 C11 C12 110.1(2) . . ?
 C13 C11 C10 108.8(2) . . ?
 C13 C11 C14 108.4(2) . . ?
 C13 C11 C12 109.2(2) . . ?
 C9 C4 C3 119.04(18) . . ?
 C9 C4 C5 121.24(19) . . ?
 C3 C4 C5 119.7(2) . . ?
 C10 C9 H9 119.3 . . ?
 C4 C9 C10 121.33(19) . . ?
 C4 C9 H9 119.3 . . ?
 N2 C22 C23 118.56(17) . . ?
 N2 C22 C21 126.67(19) . . ?
 C21 C22 C23 114.77(18) . . ?
 C15 C16 C21 119.05(19) . . ?
 C15 C16 C17 122.3(2) . . ?
 C21 C16 C17 118.6(2) . . ?
 C2 C3 H3 118.7 . . ?
 C4 C3 C2 122.61(19) . . ?
 C4 C3 H3 118.7 . . ?
 C14 C15 H15 119.3 . . ?
 C16 C15 C14 121.40(19) . . ?
 C16 C15 H15 119.3 . . ?
 C4 C5 C8B 112.2(5) . . ?
 C7A C5 C4 107.5(3) . . ?
 C7A C5 C6A 105.6(5) . . ?
 C7A C5 C8A 111.9(5) . . ?
 C6A C5 C4 112.6(3) . . ?
 C8A C5 C4 111.1(3) . . ?
 C8A C5 C6A 108.0(5) . . ?
 C7B C5 C4 109.5(4) . . ?
 C7B C5 C8B 106.7(8) . . ?
 C6B C5 C4 109.1(4) . . ?
 C6B C5 C7B 110.2(7) . . ?
 C6B C5 C8B 109.1(8) . . ?
 C22 C21 H21 118.8 . . ?
 C16 C21 C22 122.5(2) . . ?
 C16 C21 H21 118.8 . . ?
 C51A O5A K1 104.8(5) . . ?
 C52A O5A K1 106.7(5) . . ?
 C52A O5A C51A 114.2(8) . . ?
 C49A O4A K1 121.0(5) . . ?
 C49A O4A C50A 126.6(7) . . ?
 C50A O4A K1 108.1(5) . . ?
 C32 C24 N1 120.6(2) . . ?
 C32 C24 C25 119.1(2) . . ?
 C25 C24 N1 120.3(2) . . ?
 C49 O8A K1 117.9(7) . . ?
 C57A O8A K1 116.2(8) . . ?
 C57A O8A C49 119.7(10) . . ?
 C54A O6A K1 120.2(3) . . ?
 C54A O6A C53A 111.2(6) . . ?
 C53A O6A K1 116.7(4) . . ?
 C37 C36 N2 120.2(2) . . ?
 C37 C36 C44 120.3(3) . . ?
 C44 C36 N2 119.5(3) . . ?
 C16 C17 C19 109.4(2) . . ?
 C18 C17 C16 112.8(2) . . ?
 C18 C17 C19 107.2(3) . . ?
 C18 C17 C20 111.1(3) . . ?
 C20 C17 C16 109.8(2) . . ?
 C20 C17 C19 106.3(3) . . ?
 C48A O3A K1 115.9(4) . . ?
 C50 O3A K1 118.1(6) . . ?
 C50 O3A C48A 126.0(7) . . ?
 C24 C32 C33 120.2(2) . . ?
 C31 C32 C24 119.7(3) . . ?
 C31 C32 C33 120.1(3) . . ?
 C36 C37 C38 121.3(2) . . ?
 C41 C37 C36 119.2(3) . . ?
 C41 C37 C38 119.5(3) . . ?
 C11 C13 H13A 109.5 . . ?
 C11 C13 H13B 109.5 . . ?
 C11 C13 H13C 109.5 . . ?
 H13A C13 H13B 109.5 . . ?
 H13A C13 H13C 109.5 . . ?
 H13B C13 H13C 109.5 . . ?
 C24 C25 C26 121.2(2) . . ?
 C29 C25 C24 118.7(3) . . ?
 C29 C25 C26 120.1(3) . . ?
 C37 C38 H38 106.8 . . ?
 C37 C38 C40 113.8(3) . . ?
 C37 C38 C39 110.9(3) . . ?
 C40 C38 H38 106.8 . . ?
 C39 C38 H38 106.8 . . ?
 C39 C38 C40 111.3(3) . . ?
 C56A O7A K1 112.2(4) . . ?
 C56A O7A C55A 112.3(6) . . ?
 C55A O7A K1 112.8(4) . . ?
 C11 C12 H12A 109.5 . . ?
 C11 C12 H12B 109.5 . . ?
 C11 C12 H12C 109.5 . . ?
 H12A C12 H12B 109.5 . . ?
 H12A C12 H12C 109.5 . . ?
 H12B C12 H12C 109.5 . . ?
 C36 C44 C45 121.4(3) . . ?
 C36 C44 C43 117.0(4) . . ?
 C43 C44 C45 121.6(4) . . ?
 C32 C31 H31 119.4 . . ?
 C30 C31 C32 121.1(3) . . ?
 C30 C31 H31 119.4 . . ?
 C25 C26 H26 107.0 . . ?
 C25 C26 H26A 108.8 . . ?
 C25 C26 C27A 113.3(4) . . ?
 C25 C26 C28A 117.5(5) . . ?
 C25 C26 C28B 106.7(9) . . ?
 C27A C26 H26 107.0 . . ?
 C28A C26 H26 107.0 . . ?
 C28A C26 C27A 104.5(5) . . ?
 C27B C26 C25 108.1(8) . . ?
 C27B C26 H26A 108.8 . . ?
 C27B C26 C28B 115.4(10) . . ?
 C28B C26 H26A 108.8 . . ?
 C32 C33 H33A 101.2 . . ?
 C32 C33 H33 110.7 . . ?
 C32 C33 C34 112.5(3) . . ?
 C32 C33 C35A 104.3(8) . . ?
 C34 C33 H33A 101.2 . . ?
 C34 C33 H33 110.7 . . ?
 C34 C33 C35A 107.7(6) . . ?
 C35B C33 C32 122.9(8) . . ?
 C35B C33 H33A 101.2 . . ?
 C35B C33 C34 113.5(9) . . ?
 C35A C33 H33 110.7 . . ?
 C25 C29 H29 119.4 . . ?
 C30 C29 C25 121.3(3) . . ?
 C30 C29 H29 119.4 . . ?
 C17 C19 H19A 109.5 . . ?
 C17 C19 H19B 109.5 . . ?
 C17 C19 H19C 109.5 . . ?
 H19A C19 H19B 109.5 . . ?
 H19A C19 H19C 109.5 . . ?
 H19B C19 H19C 109.5 . . ?
 C44 C45 H45 110.1 . . ?
 C44 C45 H45A 103.8 . . ?
 C44 C45 C46A 104.9(8) . . ?
 C44 C45 C47A 106.9(9) . . ?
 C44 C45 C46B 116.8(9) . . ?
 C44 C45 C47B 125.7(10) . . ?
 C46A C45 H45 110.1 . . ?
 C46A C45 C47A 114.4(9) . . ?
 C47A C45 H45 110.1 . . ?
 C46B C45 H45A 103.8 . . ?
 C47B C45 H45A 103.8 . . ?
 C47B C45 C46B 100.4(10) . . ?
 C17 C18 H18A 109.5 . . ?
 C17 C18 H18B 109.5 . . ?
 C17 C18 H18C 109.5 . . ?
 H18A C18 H18B 109.5 . . ?
 H18A C18 H18C 109.5 . . ?
 H18B C18 H18C 109.5 . . ?
 C31 C30 C29 120.0(3) . . ?
 C31 C30 H30 120.0 . . ?
 C29 C30 H30 120.0 . . ?
 O2 C61A H61A 110.3 . . ?
 O2 C61A H61B 110.3 . . ?
 O2 C61A C60A 107.2(9) . . ?
 H61A C61A H61B 108.5 . . ?
 C60A C61A H61A 110.3 . . ?
 C60A C61A H61B 110.3 . . ?
 C37 C41 H41 119.6 . . ?
 C42 C41 C37 120.8(4) . . ?
 C42 C41 H41 119.6 . . ?
 C17 C20 H20A 109.5 . . ?
 C17 C20 H20B 109.5 . . ?
 C17 C20 H20C 109.5 . . ?
 H20A C20 H20B 109.5 . . ?
 H20A C20 H20C 109.5 . . ?
 H20B C20 H20C 109.5 . . ?
 O6A C54A H54A 110.2 . . ?
 O6A C54A H54B 110.2 . . ?
 O6A C54A C55A 107.5(6) . . ?
 H54A C54A H54B 108.5 . . ?
 C55A C54A H54A 110.2 . . ?
 C55A C54A H54B 110.2 . . ?
 C5 C7A H7AA 109.5 . . ?
 C5 C7A H7AB 109.5 . . ?
 C5 C7A H7AC 109.5 . . ?
 H7AA C7A H7AB 109.5 . . ?
 H7AA C7A H7AC 109.5 . . ?
 H7AB C7A H7AC 109.5 . . ?
 O3A C48A H48A 106.7 . . ?
 O3A C48A H48B 106.7 . . ?
 O3A C48A C49A 122.3(6) . . ?
 H48A C48A H48B 106.6 . . ?
 C49A C48A H48A 106.8 . . ?
 C49A C48A H48B 106.7 . . ?
 C41 C42 H42 119.7 . . ?
 C41 C42 C43 120.6(4) . . ?
 C43 C42 H42 119.7 . . ?
 C44 C43 H43 119.0 . . ?
 C42 C43 C44 122.0(4) . . ?
 C42 C43 H43 119.0 . . ?
 O2 C58A H58A 110.3 . . ?
 O2 C58A H58B 110.3 . . ?
 O2 C58A C59A 107.0(9) . . ?
 H58A C58A H58B 108.6 . . ?
 C59A C58A H58A 110.3 . . ?
 C59A C58A H58B 110.3 . . ?
 C38 C40 H40A 109.5 . . ?
 C38 C40 H40B 109.5 . . ?
 C38 C40 H40C 109.5 . . ?
 H40A C40 H40B 109.5 . . ?
 H40A C40 H40C 109.5 . . ?
 H40B C40 H40C 109.5 . . ?
 C38 C39 H39A 109.5 . . ?
 C38 C39 H39B 109.5 . . ?
 C38 C39 H39C 109.5 . . ?
 H39A C39 H39B 109.5 . . ?
 H39A C39 H39C 109.5 . . ?
 H39B C39 H39C 109.5 . . ?
 C5 C6A H6AA 109.5 . . ?
 C5 C6A H6AB 109.5 . . ?
 C5 C6A H6AC 109.5 . . ?
 H6AA C6A H6AB 109.5 . . ?
 H6AA C6A H6AC 109.5 . . ?
 H6AB C6A H6AC 109.5 . . ?
 O6A C53A H53A 110.0 . . ?
 O6A C53A H53B 110.0 . . ?
 O6A C53A C52A 108.5(7) . . ?
 H53A C53A H53B 108.4 . . ?
 C52A C53A H53A 110.0 . . ?
 C52A C53A H53B 110.0 . . ?
 O7A C56A H56A 107.8 . . ?
 O7A C56A H56B 107.8 . . ?
 O7A C56A C57A 118.2(7) . . ?
 H56A C56A H56B 107.1 . . ?
 C57A C56A H56A 107.8 . . ?
 C57A C56A H56B 107.8 . . ?
 O7A C55A C54A 110.8(6) . . ?
 O7A C55A H55A 109.5 . . ?
 O7A C55A H55B 109.5 . . ?
 C54A C55A H55A 109.5 . . ?
 C54A C55A H55B 109.5 . . ?
 H55A C55A H55B 108.1 . . ?
 C5 C8A H8AA 109.5 . . ?
 C5 C8A H8AB 109.5 . . ?
 C5 C8A H8AC 109.5 . . ?
 H8AA C8A H8AB 109.5 . . ?
 H8AA C8A H8AC 109.5 . . ?
 H8AB C8A H8AC 109.5 . . ?
 O4A C49A C48A 118.1(7) . . ?
 O4A C49A H49A 107.8 . . ?
 O4A C49A H49B 107.8 . . ?
 C48A C49A H49A 107.8 . . ?
 C48A C49A H49B 107.8 . . ?
 H49A C49A H49B 107.1 . . ?
 K1 C51A H51A 158.3 . . ?
 K1 C51A H51B 87.3 . . ?
 O5A C51A K1 51.9(4) . . ?
 O5A C51A H51A 107.2 . . ?
 O5A C51A H51B 107.2 . . ?
 H51A C51A H51B 106.8 . . ?
 C50A C51A K1 83.3(5) . . ?
 C50A C51A O5A 120.6(8) . . ?
 C50A C51A H51A 107.2 . . ?
 C50A C51A H51B 107.2 . . ?
 K1 C52A H52A 160.0 . . ?
 K1 C52A H52B 79.3 . . ?
 O5A C52A K1 50.5(3) . . ?
 O5A C52A C53A 108.9(7) . . ?
 O5A C52A H52A 109.9 . . ?
 O5A C52A H52B 109.9 . . ?
 C53A C52A K1 83.5(4) . . ?
 C53A C52A H52A 109.9 . . ?
 C53A C52A H52B 109.9 . . ?
 H52A C52A H52B 108.3 . . ?
 O8A C49 H49C 107.9 . . ?
 O8A C49 H49D 107.9 . . ?
 H49C C49 H49D 107.2 . . ?
 C50 C49 O8A 117.5(10) . . ?
 C50 C49 H49C 107.9 . . ?
 C50 C49 H49D 107.9 . . ?
 C26 C27A H27A 109.5 . . ?
 C26 C27A H27B 109.5 . . ?
 C26 C27A H27C 109.5 . . ?
 H27A C27A H27B 109.5 . . ?
 H27A C27A H27C 109.5 . . ?
 H27B C27A H27C 109.5 . . ?
 C33 C34 H34A 109.5 . . ?
 C33 C34 H34B 109.5 . . ?
 C33 C34 H34C 109.5 . . ?
 H34A C34 H34B 109.5 . . ?
 H34A C34 H34C 109.5 . . ?
 H34B C34 H34C 109.5 . . ?
 O8A C57A C56A 114.4(9) . . ?
 O8A C57A H57A 108.7 . . ?
 O8A C57A H57B 108.7 . . ?
 C56A C57A H57A 108.7 . . ?
 C56A C57A H57B 108.7 . . ?
 H57A C57A H57B 107.6 . . ?
 O3A C50 C49 125.0(10) . . ?
 O3A C50 H50A 106.1 . . ?
 O3A C50 H50B 106.1 . . ?
 C49 C50 H50A 106.1 . . ?
 C49 C50 H50B 106.1 . . ?
 H50A C50 H50B 106.3 . . ?
 C61A C60A H60A 110.4 . . ?
 C61A C60A H60B 110.4 . . ?
 H60A C60A H60B 108.6 . . ?
 C59A C60A C61A 106.7(9) . . ?
 C59A C60A H60A 110.4 . . ?
 C59A C60A H60B 110.4 . . ?
 C45 C46A H46A 109.5 . . ?
 C45 C46A H46B 109.5 . . ?
 C45 C46A H46C 109.5 . . ?
 H46A C46A H46B 109.5 . . ?
 H46A C46A H46C 109.5 . . ?
 H46B C46A H46C 109.5 . . ?
 C26 C28A H28A 109.5 . . ?
 C26 C28A H28B 109.5 . . ?
 C26 C28A H28C 109.5 . . ?
 H28A C28A H28B 109.5 . . ?
 H28A C28A H28C 109.5 . . ?
 H28B C28A H28C 109.5 . . ?
 C33 C35B H35A 109.5 . . ?
 C33 C35B H35B 109.5 . . ?
 C33 C35B H35C 109.5 . . ?
 H35A C35B H35B 109.5 . . ?
 H35A C35B H35C 109.5 . . ?
 H35B C35B H35C 109.5 . . ?
 O4A C50A H50C 107.6 . . ?
 O4A C50A H50D 107.6 . . ?
 C51A C50A O4A 118.8(7) . . ?
 C51A C50A H50C 107.6 . . ?
 C51A C50A H50D 107.6 . . ?
 H50C C50A H50D 107.0 . . ?
 C45 C47A H47A 109.5 . . ?
 C45 C47A H47B 109.5 . . ?
 C45 C47A H47C 109.5 . . ?
 H47A C47A H47B 109.5 . . ?
 H47A C47A H47C 109.5 . . ?
 H47B C47A H47C 109.5 . . ?
 C5 C7B H7BA 109.5 . . ?
 C5 C7B H7BB 109.5 . . ?
 C5 C7B H7BC 109.5 . . ?
 H7BA C7B H7BB 109.5 . . ?
 H7BA C7B H7BC 109.5 . . ?
 H7BB C7B H7BC 109.5 . . ?
 C5 C8B H8BA 109.5 . . ?
 C5 C8B H8BB 109.5 . . ?
 C5 C8B H8BC 109.5 . . ?
 H8BA C8B H8BB 109.5 . . ?
 H8BA C8B H8BC 109.5 . . ?
 H8BB C8B H8BC 109.5 . . ?
 C5 C6B H6BA 109.5 . . ?
 C5 C6B H6BB 109.5 . . ?
 C5 C6B H6BC 109.5 . . ?
 H6BA C6B H6BB 109.5 . . ?
 H6BA C6B H6BC 109.5 . . ?
 H6BB C6B H6BC 109.5 . . ?
 C26 C27B H27D 109.5 . . ?
 C26 C27B H27E 109.5 . . ?
 C26 C27B H27F 109.5 . . ?
 H27D C27B H27E 109.5 . . ?
 H27D C27B H27F 109.5 . . ?
 H27E C27B H27F 109.5 . . ?
 C26 C28B H28D 109.5 . . ?
 C26 C28B H28E 109.5 . . ?
 C26 C28B H28F 109.5 . . ?
 H28D C28B H28E 109.5 . . ?
 H28D C28B H28F 109.5 . . ?
 H28E C28B H28F 109.5 . . ?
 C45 C46B H46D 109.5 . . ?
 C45 C46B H46E 109.5 . . ?
 C45 C46B H46F 109.5 . . ?
 H46D C46B H46E 109.5 . . ?
 H46D C46B H46F 109.5 . . ?
 H46E C46B H46F 109.5 . . ?
 C45 C47B H47D 109.5 . . ?
 C45 C47B H47E 109.5 . . ?
 C45 C47B H47F 109.5 . . ?
 H47D C47B H47E 109.5 . . ?
 H47D C47B H47F 109.5 . . ?
 H47E C47B H47F 109.5 . . ?
 C58A C59A H59A 110.6 . . ?
 C58A C59A H59B 110.6 . . ?
 C60A C59A C58A 105.9(9) . . ?
 C60A C59A H59A 110.6 . . ?
 C60A C59A H59B 110.6 . . ?
 H59A C59A H59B 108.7 . . ?
 O2 C58B H58C 111.1 . . ?
 O2 C58B H58D 111.1 . . ?
 O2 C58B C59B 103.3(10) . . ?
 H58C C58B H58D 109.1 . . ?
 C59B C58B H58C 111.1 . . ?
 C59B C58B H58D 111.1 . . ?
 O2 C61B H61C 110.6 . . ?
 O2 C61B H61D 110.6 . . ?
 O2 C61B C60B 105.5(10) . . ?
 H61C C61B H61D 108.8 . . ?
 C60B C61B H61C 110.6 . . ?
 C60B C61B H61D 110.6 . . ?
 C58B C59B H59C 110.3 . . ?
 C58B C59B H59D 110.3 . . ?
 H59C C59B H59D 108.5 . . ?
 C60B C59B C58B 107.2(11) . . ?
 C60B C59B H59C 110.3 . . ?
 C60B C59B H59D 110.3 . . ?
 C61B C60B H60C 110.2 . . ?
 C61B C60B H60D 110.2 . . ?
 C59B C60B C61B 107.4(11) . . ?
 C59B C60B H60C 110.2 . . ?
 C59B C60B H60D 110.2 . . ?
 H60C C60B H60D 108.5 . . ?
 H53C C53B H53D 108.9 . . ?
 O6B C53B H53C 110.9 . . ?
 O6B C53B H53D 110.9 . . ?
 O6B C53B C52B 104.5(16) . . ?
 C52B C53B H53C 110.9 . . ?
 C52B C53B H53D 110.9 . . ?
 C53B O6B K1 106.4(11) . . ?
 C54B O6B K1 106.2(10) . . ?
 C54B O6B C53B 104.6(13) . . ?
 O6B C54B H54C 106.4 . . ?
 O6B C54B H54D 106.4 . . ?
 H54C C54B H54D 106.5 . . ?
 C55B C54B O6B 123.8(16) . . ?
 C55B C54B H54C 106.4 . . ?
 C55B C54B H54D 106.4 . . ?
 C54B C55B H55C 105.2 . . ?
 C54B C55B H55D 105.2 . . ?
 H55C C55B H55D 105.9 . . ?
 O7B C55B C54B 128.3(17) . . ?
 O7B C55B H55C 105.2 . . ?
 O7B C55B H55D 105.2 . . ?
 K1 C56B H56C 160.3 . . ?
 K1 C56B H56D 69.2 . . ?
 H56C C56B H56D 107.6 . . ?
 O7B C56B K1 57.0(8) . . ?
 O7B C56B H56C 108.6 . . ?
 O7B C56B H56D 108.6 . . ?
 O7B C56B C57B 114.8(12) . . ?
 C57B C56B K1 90.5(7) . . ?
 C57B C56B H56C 108.6 . . ?
 C57B C56B H56D 108.6 . . ?
 C55B O7B K1 111.6(11) . . ?
 C55B O7B C56B 146.4(14) . . ?
 C56B O7B K1 99.5(10) . . ?
 C56B C57B H57C 112.3 . . ?
 C56B C57B H57D 112.3 . . ?
 H57C C57B H57D 109.9 . . ?
 O8B C57B C56B 97.2(10) . . ?
 O8B C57B H57C 112.3 . . ?
 O8B C57B H57D 112.3 . . ?
 C57B O8B K1 121.9(6) . . ?
 C57B O8B C7 119.7(10) . . ?
 C7 O8B K1 115.8(8) . . ?
 O8B C7 H7A 107.5 . . ?
 O8B C7 H7B 107.5 . . ?
 H7A C7 H7B 107.0 . . ?
 C48 C7 O8B 119.4(12) . . ?
 C48 C7 H7A 107.5 . . ?
 C48 C7 H7B 107.5 . . ?
 C7 C48 H48C 104.4 . . ?
 C7 C48 H48D 104.4 . . ?
 C7 C48 O3B 131.4(12) . . ?
 H48C C48 H48D 105.6 . . ?
 O3B C48 H48C 104.4 . . ?
 O3B C48 H48D 104.4 . . ?
 C48 O3B K1 111.7(9) . . ?
 C48 O3B C48B 132.5(14) . . ?
 C48B O3B K1 111.3(11) . . ?
 O3B C48B H48E 107.5 . . ?
 O3B C48B H48F 107.5 . . ?
 O3B C48B C49B 119.2(15) . . ?
 H48E C48B H48F 107.0 . . ?
 C49B C48B H48E 107.5 . . ?
 C49B C48B H48F 107.5 . . ?
 K1 C49B H49E 80.9 . . ?
 K1 C49B H49F 158.3 . . ?
 C48B C49B K1 83.0(9) . . ?
 C48B C49B H49E 110.4 . . ?
 C48B C49B H49F 110.4 . . ?
 H49E C49B H49F 108.6 . . ?
 O4B C49B K1 48.2(8) . . ?
 O4B C49B C48B 106.7(14) . . ?
 O4B C49B H49E 110.4 . . ?
 O4B C49B H49F 110.4 . . ?
 C49B O4B K1 111.6(10) . . ?
 C49B O4B C50B 130.3(14) . . ?
 C50B O4B K1 117.3(9) . . ?
 O4B C50B H50E 108.0 . . ?
 O4B C50B H50F 108.0 . . ?
 H50E C50B H50F 107.2 . . ?
 C51B C50B O4B 117.3(14) . . ?
 C51B C50B H50E 108.0 . . ?
 C51B C50B H50F 108.0 . . ?
 C50B C51B H51C 105.7 . . ?
 C50B C51B H51D 105.7 . . ?
 C50B C51B O5B 126.3(15) . . ?
 H51C C51B H51D 106.2 . . ?
 O5B C51B H51C 105.7 . . ?
 O5B C51B H51D 105.7 . . ?
 C51B O5B K1 114.2(10) . . ?
 C51B O5B C52B 113.4(16) . . ?
 C52B O5B K1 119.8(11) . . ?
 C53B C52B H52C 110.7 . . ?
 C53B C52B H52D 110.7 . . ?
 O5B C52B C53B 105.4(15) . . ?
 O5B C52B H52C 110.7 . . ?
 O5B C52B H52D 110.7 . . ?
 H52C C52B H52D 108.8 . . ?
 Ca1 F1B K1 158(2) . . ?
 C33 C35A H35D 109.5 . . ?
 C33 C35A H35E 109.5 . . ?
 C33 C35A H35F 109.5 . . ?
 H35D C35A H35E 109.5 . . ?
 H35D C35A H35F 109.5 . . ?
 H35E C35A H35F 109.5 . . ?

loop_
  _geom_torsion_atom_site_label_1
  _geom_torsion_atom_site_label_2
  _geom_torsion_atom_site_label_3
  _geom_torsion_atom_site_label_4
  _geom_torsion
  _geom_torsion_site_symmetry_1
  _geom_torsion_site_symmetry_2
  _geom_torsion_site_symmetry_3
  _geom_torsion_site_symmetry_4
  _geom_torsion_publ_flag
 Ca1 O1 C23 C14 -173.34(15) . . . . ?
 Ca1 O1 C23 C22 7.0(2) . . . . ?
 Ca1 O1 C1 C10 171.36(15) . . . . ?
 Ca1 O1 C1 C2 -8.9(2) . . . . ?
 Ca1 N1 C2 C1 9.4(2) . . . . ?
 Ca1 N1 C2 C3 -170.52(16) . . . . ?
 Ca1 N1 C24 C32 -98.8(2) . . . . ?
 Ca1 N1 C24 C25 78.7(3) . . . . ?
 Ca1 O2 C61A C60A 174.8(9) . . . . ?
 Ca1 O2 C58A C59A -160.5(11) . . . . ?
 Ca1 O2 C58B C59B 152.3(14) . . . . ?
 Ca1 O2 C61B C60B -167.1(10) . . . . ?
 Ca1 N2 C22 C23 -4.5(3) . . . . ?
 Ca1 N2 C22 C21 175.80(17) . . . . ?
 Ca1 N2 C36 C37 99.8(2) . . . . ?
 Ca1 N2 C36 C44 -77.6(3) . . . . ?
 K1 O5A C51A C50A 50.5(11) . . . . ?
 K1 O5A C52A C53A -64.0(8) . . . . ?
 K1 O4A C49A C48A -8.5(13) . . . . ?
 K1 O4A C50A C51A -30.9(11) . . . . ?
 K1 O8A C49 C50 -23.6(18) . . . . ?
 K1 O8A C57A C56A 43.2(16) . . . . ?
 K1 O6A C54A C55A 44.4(7) . . . . ?
 K1 O6A C53A C52A -34.5(9) . . . . ?
 K1 O3A C48A C49A -21.0(12) . . . . ?
 K1 O3A C50 C49 -8.2(18) . . . . ?
 K1 O7A C56A C57A -31.5(10) . . . . ?
 K1 O7A C55A C54A 52.1(9) . . . . ?
 K1 C51A C50A O4A 23.6(8) . . . . ?
 K1 O6B C54B C55B -28(3) . . . . ?
 K1 C56B O7B C55B -158(3) . . . . ?
 K1 C56B C57B O8B 23.3(9) . . . . ?
 K1 O8B C7 C48 -17(2) . . . . ?
 K1 O3B C48B C49B 20(2) . . . . ?
 K1 C49B O4B C50B -170(3) . . . . ?
 K1 O4B C50B C51B 26(2) . . . . ?
 K1 O5B C52B C53B 40(2) . . . . ?
 O1 C23 C14 C11 3.6(3) . . . . ?
 O1 C23 C14 C15 -179.13(18) . . . . ?
 O1 C23 C22 N2 -1.6(3) . . . . ?
 O1 C23 C22 C21 178.07(18) . . . . ?
 O1 C1 C2 N1 -0.3(3) . . . . ?
 O1 C1 C2 C3 179.65(16) . . . . ?
 N1 C2 C3 C4 178.66(19) . . . . ?
 N1 C24 C32 C31 178.7(3) . . . . ?
 N1 C24 C32 C33 -2.7(4) . . . . ?
 N1 C24 C25 C26 1.9(4) . . . . ?
 N1 C24 C25 C29 -178.4(3) . . . . ?
 O2 C61A C60A C59A -13.5(18) . . . . ?
 O2 C58A C59A C60A -24(2) . . . . ?
 O2 C58B C59B C60B 26(2) . . . . ?
 O2 C61B C60B C59B 13(2) . . . . ?
 N2 C22 C21 C16 -178.7(2) . . . . ?
 N2 C36 C37 C38 -1.3(4) . . . . ?
 N2 C36 C37 C41 -179.6(3) . . . . ?
 N2 C36 C44 C45 -1.5(4) . . . . ?
 N2 C36 C44 C43 -178.8(3) . . . . ?
 C10 C1 C2 N1 179.47(18) . . . . ?
 C10 C1 C2 C3 -0.6(3) . . . . ?
 C23 O1 C1 C10 -17.9(3) . . . . ?
 C23 O1 C1 C2 161.86(17) . . . . ?
 C23 C14 C11 C10 -19.2(3) . . . . ?
 C23 C14 C11 C13 99.9(2) . . . . ?
 C23 C14 C11 C12 -140.7(2) . . . . ?
 C23 C14 C15 C16 0.7(3) . . . . ?
 C23 C22 C21 C16 1.6(3) . . . . ?
 C1 O1 C23 C14 16.0(3) . . . . ?
 C1 O1 C23 C22 -163.68(17) . . . . ?
 C1 C10 C11 C14 17.4(3) . . . . ?
 C1 C10 C11 C13 -101.4(2) . . . . ?
 C1 C10 C11 C12 139.2(2) . . . . ?
 C1 C10 C9 C4 -1.6(3) . . . . ?
 C1 C2 C3 C4 -1.3(3) . . . . ?
 C14 C23 C22 N2 178.74(19) . . . . ?
 C14 C23 C22 C21 -1.6(3) . . . . ?
 C2 N1 C24 C32 86.7(3) . . . . ?
 C2 N1 C24 C25 -95.7(3) . . . . ?
 C11 C10 C1 O1 0.1(3) . . . . ?
 C11 C10 C1 C2 -179.60(19) . . . . ?
 C11 C10 C9 C4 180.0(2) . . . . ?
 C11 C14 C15 C16 177.9(2) . . . . ?
 C9 C10 C1 O1 -178.30(18) . . . . ?
 C9 C10 C1 C2 2.0(3) . . . . ?
 C9 C10 C11 C14 -164.18(19) . . . . ?
 C9 C10 C11 C13 77.0(3) . . . . ?
 C9 C10 C11 C12 -42.5(3) . . . . ?
 C9 C4 C3 C2 1.6(3) . . . . ?
 C9 C4 C5 C7A -82.8(5) . . . . ?
 C9 C4 C5 C6A 161.3(7) . . . . ?
 C9 C4 C5 C8A 39.9(7) . . . . ?
 C9 C4 C5 C7B -118.6(10) . . . . ?
 C9 C4 C5 C8B -0.3(12) . . . . ?
 C9 C4 C5 C6B 120.7(9) . . . . ?
 C22 N2 C36 C37 -82.0(3) . . . . ?
 C22 N2 C36 C44 100.6(3) . . . . ?
 C22 C23 C14 C11 -176.8(2) . . . . ?
 C22 C23 C14 C15 0.5(3) . . . . ?
 C3 C4 C9 C10 -0.2(3) . . . . ?
 C3 C4 C5 C7A 94.9(5) . . . . ?
 C3 C4 C5 C6A -21.0(7) . . . . ?
 C3 C4 C5 C8A -142.4(6) . . . . ?
 C3 C4 C5 C7B 59.1(10) . . . . ?
 C3 C4 C5 C8B 177.3(11) . . . . ?
 C3 C4 C5 C6B -61.6(9) . . . . ?
 C15 C14 C11 C10 163.6(2) . . . . ?
 C15 C14 C11 C13 -77.3(3) . . . . ?
 C15 C14 C11 C12 42.1(3) . . . . ?
 C15 C16 C21 C22 -0.6(4) . . . . ?
 C15 C16 C17 C19 125.1(3) . . . . ?
 C15 C16 C17 C18 5.9(4) . . . . ?
 C15 C16 C17 C20 -118.6(3) . . . . ?
 C5 C4 C9 C10 177.53(19) . . . . ?
 C5 C4 C3 C2 -176.09(19) . . . . ?
 C21 C16 C15 C14 -0.6(4) . . . . ?
 C21 C16 C17 C19 -55.9(3) . . . . ?
 C21 C16 C17 C18 -175.1(3) . . . . ?
 C21 C16 C17 C20 60.4(4) . . . . ?
 O5A C51A C50A O4A -14.1(15) . . . . ?
 C24 N1 C2 C1 -175.84(18) . . . . ?
 C24 N1 C2 C3 4.2(3) . . . . ?
 C24 C32 C31 C30 -0.7(5) . . . . ?
 C24 C32 C33 C34 -140.2(3) . . . . ?
 C24 C32 C33 C35B 78.4(16) . . . . ?
 C24 C32 C33 C35A 103.3(8) . . . . ?
 C24 C25 C26 C27A 87.8(6) . . . . ?
 C24 C25 C26 C28A -150.1(7) . . . . ?
 C24 C25 C26 C27B 119.5(11) . . . . ?
 C24 C25 C26 C28B -115.8(12) . . . . ?
 C24 C25 C29 C30 0.1(6) . . . . ?
 O8A C49 C50 O3A 22(2) . . . . ?
 O6A C54A C55A O7A -63.5(9) . . . . ?
 O6A C53A C52A K1 23.7(6) . . . . ?
 O6A C53A C52A O5A 68.0(11) . . . . ?
 C36 N2 C22 C23 177.2(2) . . . . ?
 C36 N2 C22 C21 -2.5(3) . . . . ?
 C36 C37 C38 C40 131.1(3) . . . . ?
 C36 C37 C38 C39 -102.6(4) . . . . ?
 C36 C37 C41 C42 -0.3(6) . . . . ?
 C36 C44 C45 C46A -107.0(14) . . . . ?
 C36 C44 C45 C47A 131.2(12) . . . . ?
 C36 C44 C45 C46B -81.1(7) . . . . ?
 C36 C44 C45 C47B 151.0(8) . . . . ?
 C36 C44 C43 C42 -3.1(7) . . . . ?
 C17 C16 C15 C14 178.4(2) . . . . ?
 C17 C16 C21 C22 -179.6(2) . . . . ?
 O3A C48A C49A O4A 20.6(16) . . . . ?
 C32 C24 C25 C26 179.5(3) . . . . ?
 C32 C24 C25 C29 -0.8(4) . . . . ?
 C32 C31 C30 C29 0.0(6) . . . . ?
 C37 C36 C44 C45 -178.9(3) . . . . ?
 C37 C36 C44 C43 3.8(5) . . . . ?
 C37 C41 C42 C43 1.1(8) . . . . ?
 C25 C24 C32 C31 1.1(4) . . . . ?
 C25 C24 C32 C33 179.6(3) . . . . ?
 C25 C29 C30 C31 0.3(7) . . . . ?
 C38 C37 C41 C42 -178.6(4) . . . . ?
 O7A C56A C57A O8A -6.0(17) . . . . ?
 C44 C36 C37 C38 176.1(3) . . . . ?
 C44 C36 C37 C41 -2.2(4) . . . . ?
 C31 C32 C33 C34 38.4(5) . . . . ?
 C31 C32 C33 C35B -103.1(17) . . . . ?
 C31 C32 C33 C35A -78.1(8) . . . . ?
 C26 C25 C29 C30 179.8(4) . . . . ?
 C33 C32 C31 C30 -179.2(4) . . . . ?
 C29 C25 C26 C27A -91.9(6) . . . . ?
 C29 C25 C26 C28A 30.2(8) . . . . ?
 C29 C25 C26 C27B -60.2(12) . . . . ?
 C29 C25 C26 C28B 64.5(13) . . . . ?
 C45 C44 C43 C42 179.6(5) . . . . ?
 C61A O2 C58A C59A 16(2) . . . . ?
 C61A C60A C59A C58A 23(2) . . . . ?
 C41 C37 C38 C40 -50.7(4) . . . . ?
 C41 C37 C38 C39 75.7(4) . . . . ?
 C41 C42 C43 C44 0.6(9) . . . . ?
 C54A O6A C53A C52A -177.4(6) . . . . ?
 C48A O3A C50 C49 169.4(12) . . . . ?
 C43 C44 C45 C46A 70.2(14) . . . . ?
 C43 C44 C45 C47A -51.6(13) . . . . ?
 C43 C44 C45 C46B 96.1(8) . . . . ?
 C43 C44 C45 C47B -31.8(9) . . . . ?
 C58A O2 C61A C60A -1.6(18) . . . . ?
 C53A O6A C54A C55A -174.2(7) . . . . ?
 C56A O7A C55A C54A -180.0(7) . . . . ?
 C55A O7A C56A C57A -159.7(10) . . . . ?
 C49A O4A C50A C51A 172.5(10) . . . . ?
 C51A O5A C52A K1 -115.3(9) . . . . ?
 C51A O5A C52A C53A -179.4(8) . . . . ?
 C52A O5A C51A K1 116.4(9) . . . . ?
 C52A O5A C51A C50A 167.0(9) . . . . ?
 C49 O8A C57A C56A -165.0(11) . . . . ?
 C57A O8A C49 C50 -174.9(14) . . . . ?
 C50 O3A C48A C49A 161.3(11) . . . . ?
 C50A O4A C49A C48A 145.4(10) . . . . ?
 C58B O2 C61B C60B 4(2) . . . . ?
 C58B C59B C60B C61B -24(3) . . . . ?
 C61B O2 C58B C59B -17(2) . . . . ?
 C53B O6B C54B C55B -140(3) . . . . ?
 O6B C53B C52B O5B -73(2) . . . . ?
 O6B C54B C55B O7B 12(5) . . . . ?
 C54B C55B O7B K1 13(4) . . . . ?
 C54B C55B O7B C56B 170(2) . . . . ?
 C56B C57B O8B K1 -33.2(13) . . . . ?
 C56B C57B O8B C7 165.9(15) . . . . ?
 O7B C56B C57B O8B 76.8(17) . . . . ?
 C57B C56B O7B K1 -73.3(13) . . . . ?
 C57B C56B O7B C55B 129(3) . . . . ?
 C57B O8B C7 C48 144.9(17) . . . . ?
 O8B C7 C48 O3B 16(3) . . . . ?
 C7 C48 O3B K1 -5(3) . . . . ?
 C7 C48 O3B C48B 149(2) . . . . ?
 C48 O3B C48B C49B -133.2(19) . . . . ?
 O3B C48B C49B K1 -16.0(19) . . . . ?
 O3B C48B C49B O4B -58(3) . . . . ?
 C48B C49B O4B K1 64.0(16) . . . . ?
 C48B C49B O4B C50B -106(2) . . . . ?
 C49B O4B C50B C51B -165(2) . . . . ?
 O4B C50B C51B O5B -21(3) . . . . ?
 C50B C51B O5B K1 5(3) . . . . ?
 C50B C51B O5B C52B -137(2) . . . . ?
 C51B O5B C52B C53B -180.0(19) . . . . ?
 C52B C53B O6B K1 68.5(18) . . . . ?
 C52B C53B O6B C54B -179.3(16) . . . . ?

_smtbx_masks_special_details
;
A solvent mask was calculated and 340 electrons were 
found in a volume of 1450\%A^3^ in 1 void per unit cell. 
This is consistent with the presence of 
2[C6H6] per Asymmetric Unit 
which account for 336 electrons 
per unit cell.
;
loop_
  _smtbx_masks_void_nr
  _smtbx_masks_void_average_x
  _smtbx_masks_void_average_y
  _smtbx_masks_void_average_z
  _smtbx_masks_void_volume
  _smtbx_masks_void_count_electrons
  _smtbx_masks_void_content
 1 0.000 -0.365 0.000 725.3 169.6 '4 benzene'
 2 0.500 -0.331 0.500 725.3 169.6 '4 benzene'

_smtbx_masks_void_probe_radius     1.2
_smtbx_masks_void_truncation_radius  1.2
_shelx_fab_file
;
-31 0 13 0.3356 -0.0368
-31 0 15 -0.9090 -0.0408
-31 0 17 0.9826 -0.0149
-31 1 13 0.1896 -0.0123
-31 1 14 -0.2811 0.0134
-31 1 15 0.2248 -0.0268
-31 1 16 -0.0416 0.0273
-30 0 6 -0.4697 0.0572
-30 0 8 0.8866 0.0335
-30 0 10 0.5522 0.0469
-30 0 12 0.7177 -0.0167
-30 0 14 -1.2605 -0.0440
-30 0 16 0.5012 -0.0313
-30 0 18 0.5521 -0.0004
-30 0 20 -1.1563 -0.0087
-30 0 22 -0.6065 -0.0366
-30 1 6 -0.0275 0.0349
-30 1 7 0.0942 -0.0481
-30 1 8 -0.0197 0.0154
-30 1 9 0.2674 -0.0395
-30 1 10 -0.2774 0.0250
-30 1 11 -0.5903 -0.0263
-30 1 12 0.1873 -0.0074
-30 1 13 -0.3736 0.0020
-30 1 14 0.2773 -0.0283
-30 1 15 -0.2766 0.0365
-30 1 16 0.3550 0.0203
-30 1 17 -0.0593 -0.0224
-30 1 18 -0.0320 0.0039
-30 1 19 0.1523 -0.0467
-30 1 20 -0.7097 -0.0046
-30 1 21 0.1136 -0.0692
-30 1 22 0.0726 -0.0167
-30 2 7 0.4407 0.0682
-30 2 8 0.4402 0.0296
-30 2 9 0.1727 0.0408
-30 2 10 -0.0115 0.0414
-30 2 11 0.7407 0.0616
-30 2 12 0.4607 -0.0016
-30 2 13 -0.4581 0.0473
-30 2 14 -0.6153 0.0244
-30 2 15 -0.2740 0.0457
-30 2 16 -0.4004 0.0028
-30 2 17 1.0746 0.0226
-30 2 18 -0.1820 0.0323
-30 2 19 0.3545 0.0057
-30 2 20 -0.1690 0.0333
-30 2 21 0.2654 -0.0016
-30 3 9 0.3807 0.0068
-30 3 10 -0.1277 -0.0049
-30 3 11 0.0911 -0.0174
-30 3 12 -0.0433 -0.0216
-30 3 13 0.7045 -0.0023
-30 3 14 0.1693 -0.0195
-30 3 15 -0.1304 0.0163
-30 3 16 0.7380 -0.0334
-30 3 17 -0.7995 0.0070
-30 3 18 -0.5379 -0.0162
-30 3 19 0.4193 0.0339
-30 4 13 0.1345 0.0137
-30 4 14 -1.3333 0.0449
-30 4 15 -0.0460 0.0364
-29 0 3 -0.5470 -0.0432
-29 0 5 -0.8120 0.0443
-29 0 7 0.7514 0.0385
-29 0 9 0.6895 0.0427
-29 0 11 0.8502 0.0003
-29 0 13 -0.7937 -0.0401
-29 0 15 -0.3367 -0.0363
-29 0 17 0.8362 -0.0066
-29 0 19 -0.9947 0.0022
-29 0 21 -0.8508 -0.0230
-29 0 23 -0.9368 -0.0419
-29 1 3 -0.2870 -0.0240
-29 1 4 0.5040 0.0951
-29 1 5 -0.2262 0.0197
-29 1 6 0.2047 -0.0075
-29 1 7 0.1217 0.0230
-29 1 8 0.1563 -0.0557
-29 1 9 -0.1333 0.0171
-29 1 10 -0.6376 -0.0150
-29 1 11 0.1950 0.0022
-29 1 12 -0.1781 -0.0042
-29 1 13 0.3368 -0.0186
-29 1 14 -0.7049 0.0251
-29 1 15 0.3522 0.0040
-29 1 16 0.1135 -0.0231
-29 1 17 -0.0183 0.0054
-29 1 18 0.0137 -0.0390
-29 1 19 -0.6292 0.0019
-29 1 20 0.5579 -0.0748
-29 1 21 -0.2795 -0.0178
-29 1 22 0.1132 0.0286
-29 1 23 0.5946 0.0645
-29 1 24 -0.2817 0.0352
-29 2 3 -0.1503 -0.0483
-29 2 4 -0.5627 -0.0456
-29 2 5 -0.4703 -0.0436
-29 2 6 0.4086 0.0583
-29 2 7 0.4906 0.0077
-29 2 8 0.3621 0.0495
-29 2 9 -0.0018 0.0523
-29 2 10 0.5502 0.0481
-29 2 11 0.3034 0.0003
-29 2 12 -0.3590 0.0533
-29 2 13 -0.2137 0.0146
-29 2 14 -0.7267 0.0402
-29 2 15 -0.4272 0.0104
-29 2 16 1.0330 0.0236
-29 2 17 -0.5095 0.0166
-29 2 18 1.0434 0.0033
-29 2 19 -0.0883 0.0259
-29 2 20 0.0338 0.0019
-29 2 21 -0.6148 -0.0219
-29 2 22 0.0633 0.0487
-29 2 23 -0.2515 -0.0544
-29 2 24 -0.0911 0.0746
-29 3 4 -0.5527 0.0072
-29 3 5 -0.3333 -0.0246
-29 3 6 -0.1076 -0.0549
-29 3 7 -0.2578 0.0458
-29 3 8 0.5007 0.0005
-29 3 9 -0.2283 0.0111
-29 3 10 -0.2050 -0.0033
-29 3 11 0.1844 -0.0246
-29 3 12 1.0208 -0.0016
-29 3 13 0.1176 -0.0182
-29 3 14 -0.1496 0.0039
-29 3 15 0.8486 -0.0316
-29 3 16 -0.5745 0.0024
-29 3 17 -0.6196 -0.0197
-29 3 18 0.1141 0.0296
-29 3 19 -0.3542 0.0362
-29 3 20 0.5819 -0.0182
-29 3 21 0.0060 0.0260
-29 3 22 -0.6815 0.0033
-29 3 23 -0.3084 0.0447
-29 4 6 0.6945 0.0441
-29 4 7 -0.4566 -0.0598
-29 4 8 0.3846 0.0423
-29 4 9 -0.1314 -0.0355
-29 4 10 -0.1007 0.0214
-29 4 11 1.3636 -0.0487
-29 4 12 0.5767 0.0210
-29 4 13 -1.2380 0.0264
-29 4 14 -0.2629 0.0282
-29 4 15 -0.2295 -0.0245
-29 4 16 0.0237 0.0236
-29 4 17 -0.0839 -0.0371
-29 4 18 0.2649 0.0013
-29 4 19 0.0165 -0.0079
-29 4 20 0.4807 0.0017
-29 4 21 -0.0705 -0.0127
-29 5 9 -0.6582 -0.0088
-29 5 10 -0.0748 -0.0284
-29 5 11 0.3907 0.0190
-29 5 12 -0.1462 -0.0086
-29 5 13 0.1941 -0.0074
-29 5 14 -0.2002 -0.0032
-29 5 15 -0.8076 -0.0357
-29 5 16 0.6090 -0.0153
-29 5 17 -0.0611 -0.0658
-29 5 18 0.1807 -0.0034
-28 0 0 0.5304 0.0009
-28 0 2 0.0705 -0.0232
-28 0 4 -1.0227 0.0229
-28 0 6 0.5358 0.0417
-28 0 8 0.4727 0.0286
-28 0 10 0.5434 0.0122
-28 0 12 0.2398 -0.0378
-28 0 14 -0.8489 -0.0227
-28 0 16 0.6672 -0.0179
-28 0 18 -0.8978 0.0142
-28 0 20 -0.7492 -0.0101
-28 0 22 -1.2756 -0.0464
-28 0 24 0.8595 0.0632
-28 0 26 0.7541 0.1287
-28 1 0 -0.0055 -0.0121
-28 1 1 -0.1685 -0.0866
-28 1 2 -0.2489 -0.0108
-28 1 3 0.6194 0.0491
-28 1 4 -0.4564 -0.0056
-28 1 5 0.5478 0.0493
-28 1 6 0.1312 0.0322
-28 1 7 -0.0879 -0.0579
-28 1 8 0.0850 0.0006
-28 1 9 -0.7477 -0.0147
-28 1 10 0.2270 0.0146
-28 1 11 -0.0683 -0.0034
-28 1 12 0.4174 -0.0064
-28 1 13 -0.8270 0.0017
-28 1 14 0.3705 -0.0043
-28 1 15 0.1588 -0.0196
-28 1 16 -0.1604 0.0069
-28 1 17 0.1239 -0.0359
-28 1 18 -0.4716 -0.0008
-28 1 19 0.5117 -0.0545
-28 1 20 -0.4274 0.0001
-28 1 21 0.4009 0.0125
-28 1 22 0.5151 0.0437
-28 1 23 -0.6636 0.0414
-28 1 24 -0.0476 0.0354
-28 1 25 -0.2696 0.0020
-28 1 26 -0.5977 0.0169
-28 2 0 -0.3070 0.0399
-28 2 1 0.0377 -0.0738
-28 2 2 0.2480 -0.0012
-28 2 3 -0.3818 -0.0614
-28 2 4 -0.4759 -0.0500
-28 2 5 -0.1276 0.0266
-28 2 6 0.4075 -0.0015
-28 2 7 0.7253 0.0566
-28 2 8 -0.0548 0.0329
-28 2 9 0.2635 0.0332
-28 2 10 -0.1206 0.0170
-28 2 11 -0.1538 0.0483
-28 2 12 0.2711 -0.0020
-28 2 13 -0.9919 0.0331
-28 2 14 -0.0610 0.0207
-28 2 15 0.5271 0.0217
-28 2 16 -0.8118 0.0111
-28 2 17 1.6609 0.0021
-28 2 18 -0.3737 0.0115
-28 2 19 0.2574 0.0088
-28 2 20 -0.4130 0.0000
-28 2 21 -0.1592 0.0310
-28 2 22 -0.7495 -0.0575
-28 2 23 -0.4096 0.0744
-28 2 24 1.5278 0.0309
-28 2 25 0.5635 0.0146
-28 2 26 -0.2034 0.0047
-28 3 1 0.0263 0.0227
-28 3 2 0.4365 -0.0022
-28 3 3 -0.3894 -0.0143
-28 3 4 -0.3182 -0.0279
-28 3 5 -0.3154 -0.0231
-28 3 6 -0.2713 0.0385
-28 3 7 0.4627 -0.0146
-28 3 8 -0.3101 0.0251
-28 3 9 -0.5370 0.0099
-28 3 10 0.2267 -0.0174
-28 3 11 1.0483 0.0017
-28 3 12 0.4356 -0.0200
-28 3 13 0.0632 -0.0146
-28 3 14 0.6576 -0.0210
-28 3 15 -0.3019 0.0035
-28 3 16 -0.5005 -0.0156
-28 3 17 0.0304 0.0167
-28 3 18 -0.7292 0.0219
-28 3 19 0.5862 -0.0001
-28 3 20 0.1622 0.0393
-28 3 21 -0.5923 0.0079
-28 3 22 -0.2635 0.0340
-28 3 23 -0.6471 -0.0376
-28 3 24 -0.2115 0.0489
-28 3 25 0.5140 -0.0799
-28 4 3 -0.8230 -0.0346
-28 4 4 0.0512 0.0341
-28 4 5 0.0803 0.0171
-28 4 6 -0.4761 -0.0484
-28 4 7 1.0342 0.0381
-28 4 8 -0.6626 -0.0537
-28 4 9 -0.4697 0.0184
-28 4 10 1.4932 -0.0441
-28 4 11 0.8370 0.0250
-28 4 12 -0.4511 -0.0036
-28 4 13 -0.0528 0.0245
-28 4 14 -0.4654 -0.0043
-28 4 15 -0.6916 0.0217
-28 4 16 -0.2028 -0.0466
-28 4 17 0.4335 0.0007
-28 4 18 -0.0249 -0.0118
-28 4 19 0.7426 -0.0017
-28 4 20 -0.2588 -0.0113
-28 4 21 0.5430 -0.0014
-28 4 22 -0.0308 -0.0530
-28 4 23 -0.5966 0.0311
-28 5 5 -0.4929 0.0038
-28 5 6 -0.1962 0.1295
-28 5 7 0.3807 0.0084
-28 5 8 -0.4811 0.0368
-28 5 9 -0.0906 -0.0245
-28 5 10 -0.1186 0.0146
-28 5 11 -0.1430 -0.0162
-28 5 12 0.9772 -0.0052
-28 5 13 -0.2337 -0.0123
-28 5 14 -1.1459 -0.0275
-28 5 15 0.7240 -0.0126
-28 5 16 -0.3018 -0.0756
-28 5 17 0.3659 -0.0153
-28 5 18 0.0446 0.0566
-28 5 19 -0.0591 -0.0006
-28 5 20 -0.2606 0.0945
-28 5 21 0.2177 -0.0005
-28 5 22 -0.1505 0.0294
-28 6 8 -0.0800 -0.0315
-28 6 9 -0.2122 0.0223
-28 6 10 0.5274 -0.0443
-28 6 11 -0.2355 0.0043
-28 6 12 -0.6273 -0.0265
-28 6 13 0.1325 0.0064
-28 6 14 0.7493 -0.0141
-28 6 15 0.5378 0.0000
-28 6 16 -0.5444 -0.0059
-28 6 17 -0.3682 -0.0096
-28 6 18 -0.3565 0.0182
-27 0 -3 0.3076 -0.0144
-27 0 -1 0.2000 -0.0199
-27 0 1 0.5780 -0.0006
-27 0 3 -0.9598 0.0102
-27 0 5 0.4897 0.0340
-27 0 7 -0.0552 0.0134
-27 0 9 -0.0844 0.0142
-27 0 11 1.0478 -0.0336
-27 0 13 -0.5684 -0.0035
-27 0 15 0.3494 -0.0173
-27 0 17 -1.0893 0.0144
-27 0 19 -0.5812 0.0008
-27 0 21 -1.2042 -0.0377
-27 0 23 0.6838 0.0230
-27 0 25 1.3166 0.1139
-27 0 27 -0.4694 0.0249
-27 1 -2 -0.1041 0.0002
-27 1 -1 -0.0384 0.0021
-27 1 0 -0.5413 -0.0766
-27 1 1 -0.2564 0.0036
-27 1 2 0.8373 -0.0002
-27 1 3 -0.5561 -0.0209
-27 1 4 0.9288 0.0725
-27 1 5 -0.0424 0.0290
-27 1 6 -0.1400 -0.0318
-27 1 7 0.2623 -0.0130
-27 1 8 -0.9246 -0.0220
-27 1 9 0.3139 0.0213
-27 1 10 -0.2710 -0.0063
-27 1 11 0.4419 0.0054
-27 1 12 -0.5274 -0.0150
-27 1 13 0.5337 -0.0031
-27 1 14 -0.0970 -0.0197
-27 1 15 -0.3609 0.0087
-27 1 16 0.8257 -0.0296
-27 1 17 -0.5365 -0.0071
-27 1 18 -0.1757 -0.0295
-27 1 19 -0.2271 0.0211
-27 1 20 0.8640 0.0088
-27 1 21 0.2735 0.0162
-27 1 22 -0.8743 0.0252
-27 1 23 0.1973 0.0339
-27 1 24 -0.3291 0.0111
-27 1 25 -0.5819 0.0064
-27 1 26 0.1194 -0.0172
-27 1 27 0.2866 -0.0619
-27 1 28 0.0717 0.0265
-27 2 -2 0.6814 0.1296
-27 2 -1 -0.5732 0.0013
-27 2 0 -0.2224 -0.0267
-27 2 1 0.3501 0.0432
-27 2 2 0.1702 -0.0628
-27 2 3 -0.1688 -0.0464
-27 2 4 -0.6530 -0.0033
-27 2 5 0.3722 -0.0006
-27 2 6 0.8661 0.0440
-27 2 7 -0.2490 0.0022
-27 2 8 0.0382 0.0266
-27 2 9 -0.6158 0.0265
-27 2 10 0.0231 0.0320
-27 2 11 0.4569 -0.0059
-27 2 12 -1.0050 0.0239
-27 2 13 0.5711 0.0206
-27 2 14 -0.0106 0.0167
-27 2 15 -0.6201 0.0179
-27 2 16 1.5865 0.0045
-27 2 17 -1.1222 -0.0001
-27 2 18 1.1121 0.0133
-27 2 19 -0.1747 0.0073
-27 2 20 -0.4891 0.0225
-27 2 21 -0.8605 -0.0425
-27 2 22 -0.6640 0.0475
-27 2 23 1.4314 0.0181
-27 2 24 0.4183 0.0392
-27 2 25 0.7468 -0.0016
-27 2 26 0.1706 -0.0897
-27 2 27 -1.2200 0.0045
-27 3 -1 -0.1353 -0.0462
-27 3 0 -0.1183 0.0362
-27 3 1 0.2221 -0.0321
-27 3 2 -0.1160 -0.0235
-27 3 3 -0.2144 -0.0047
-27 3 4 -0.2988 -0.0015
-27 3 5 -0.3827 0.0112
-27 3 6 0.2593 -0.0168
-27 3 7 -0.3257 0.0266
-27 3 8 -0.7045 0.0124
-27 3 9 -0.0451 -0.0091
-27 3 10 0.5697 0.0012
-27 3 11 0.9835 -0.0156
-27 3 12 0.5396 -0.0224
-27 3 13 0.5099 -0.0095
-27 3 14 -0.1895 -0.0007
-27 3 15 -0.3842 -0.0011
-27 3 16 0.3763 0.0109
-27 3 17 -1.1924 0.0071
-27 3 18 0.3099 0.0122
-27 3 19 0.3447 0.0402
-27 3 20 -0.4673 0.0113
-27 3 21 -0.2127 0.0183
-27 3 22 -0.9087 -0.0240
-27 3 23 -0.0282 0.0638
-27 3 24 0.5560 -0.0727
-27 3 25 0.0881 -0.0608
-27 3 26 0.2098 -0.0200
-27 4 0 -0.2215 0.0229
-27 4 1 0.3721 0.0533
-27 4 2 -0.3687 -0.0153
-27 4 3 0.5640 0.0520
-27 4 4 -0.6758 -0.0094
-27 4 5 -0.4311 -0.0229
-27 4 6 1.2947 0.0211
-27 4 7 -0.9378 -0.0641
-27 4 8 -0.5375 0.0166
-27 4 9 0.8817 -0.0438
-27 4 10 0.6630 0.0222
-27 4 11 0.6429 -0.0217
-27 4 12 0.5385 0.0287
-27 4 13 -0.3659 -0.0010
-27 4 14 -1.2997 0.0082
-27 4 15 -0.4038 -0.0351
-27 4 16 0.0762 0.0068
-27 4 17 -0.1016 -0.0188
-27 4 18 1.4090 -0.0086
-27 4 19 -0.4471 -0.0120
-27 4 20 0.4985 0.0105
-27 4 21 0.1363 -0.0461
-27 4 22 -0.7497 0.0214
-27 4 23 0.0701 -0.0203
-27 4 24 -0.2962 0.0729
-27 4 25 0.3616 -0.0234
-27 5 1 -0.2301 -0.0980
-27 5 2 -0.1215 0.0277
-27 5 3 0.4261 -0.1481
-27 5 4 -0.6447 0.0082
-27 5 5 -0.4961 0.0593
-27 5 6 0.0777 0.0115
-27 5 7 -0.2291 0.0940
-27 5 8 0.0490 -0.0163
-27 5 9 -0.7244 0.0011
-27 5 10 -0.3110 -0.0221
-27 5 11 1.5786 0.0029
-27 5 12 -0.1140 -0.0269
-27 5 13 -1.0009 -0.0269
-27 5 14 0.8005 -0.0071
-27 5 15 -0.6264 -0.0553
-27 5 16 0.5083 -0.0252
-27 5 17 -0.2048 0.0263
-27 5 18 -0.0085 0.0002
-27 5 19 0.0355 0.0931
-27 5 20 0.1970 -0.0095
-27 5 21 -0.5326 0.0357
-27 5 22 -0.3670 -0.0303
-27 5 23 0.2085 0.0574
-27 5 24 -0.3819 -0.0291
-27 6 4 -0.3205 0.0316
-27 6 5 0.3947 -0.0423
-27 6 6 0.4800 0.0132
-27 6 7 -0.3681 -0.0241
-27 6 8 -0.0541 0.0167
-27 6 9 0.6439 -0.0401
-27 6 10 -0.1477 0.0162
-27 6 11 -0.3245 -0.0243
-27 6 12 -0.0181 0.0024
-27 6 13 0.5592 -0.0308
-27 6 14 0.3374 0.0135
-27 6 15 -0.2065 -0.0067
-27 6 16 -0.2579 -0.0090
-27 6 17 -0.6152 0.0098
-27 6 18 0.5028 0.0402
-27 6 19 0.1876 -0.0093
-27 6 20 -0.2223 0.0678
-27 6 21 0.0803 -0.0320
-27 6 22 0.0715 0.0617
-27 7 7 0.5362 -0.0122
-27 7 8 -0.2422 -0.0482
-27 7 9 -0.1212 0.0081
-27 7 10 -0.1109 -0.0623
-27 7 11 0.0992 0.0092
-27 7 12 0.0543 -0.0344
-27 7 13 -0.6650 0.0055
-27 7 14 0.5013 -0.0388
-27 7 15 -0.2434 -0.0226
-27 7 16 -0.2619 -0.0143
-27 7 17 -0.5345 -0.0357
-27 7 18 0.1497 -0.0032
-26 0 -4 0.4406 0.0088
-26 0 -2 0.1802 -0.0239
-26 0 0 0.7027 0.0017
-26 0 2 -0.6426 0.0158
-26 0 4 0.5486 0.0120
-26 0 6 -0.5437 0.0073
-26 0 8 -0.7237 0.0026
-26 0 10 1.0874 -0.0200
-26 0 12 0.2480 0.0071
-26 0 14 0.2229 -0.0012
-26 0 16 -1.1821 0.0041
-26 0 18 -0.9403 0.0040
-26 0 20 -0.5011 -0.0257
-26 0 22 0.1432 0.0038
-26 0 24 1.9373 0.0692
-26 0 26 -0.6822 0.0593
-26 0 28 -0.6114 -0.1128
-26 1 -5 -0.3138 0.0420
-26 1 -4 0.4908 -0.0017
-26 1 -3 0.1039 0.0254
-26 1 -2 0.0306 0.0151
-26 1 -1 -0.8647 -0.0575
-26 1 0 -0.3508 0.0132
-26 1 1 0.8465 -0.0196
-26 1 2 -0.5036 -0.0169
-26 1 3 1.2118 0.0511
-26 1 4 -0.2741 0.0126
-26 1 5 0.2223 0.0005
-26 1 6 0.2536 -0.0170
-26 1 7 -1.2132 -0.0193
-26 1 8 0.4656 0.0173
-26 1 9 -0.5042 -0.0177
-26 1 10 0.3634 0.0153
-26 1 11 -0.2874 -0.0199
-26 1 12 0.7887 0.0030
-26 1 13 -0.3354 -0.0191
-26 1 14 -0.3744 0.0087
-26 1 15 1.6575 -0.0215
-26 1 16 -0.9098 -0.0061
-26 1 17 -0.6851 -0.0096
-26 1 18 0.0371 0.0254
-26 1 19 0.6788 0.0106
-26 1 20 0.2304 0.0037
-26 1 21 -0.4706 0.0074
-26 1 22 0.2402 0.0162
-26 1 23 -0.5564 0.0072
-26 1 24 -0.3713 -0.0066
-26 1 25 0.3251 -0.0179
-26 1 26 0.0735 -0.0206
-26 1 27 0.0284 0.0238
-26 1 28 0.5502 -0.0441
-26 1 29 0.4311 -0.0184
-26 2 -4 0.1239 -0.0280
-26 2 -3 0.8222 0.0719
-26 2 -2 -0.4176 -0.0204
-26 2 -1 -0.2654 0.0292
-26 2 0 0.0064 0.0486
-26 2 1 0.3928 -0.0538
-26 2 2 0.2541 -0.0240
-26 2 3 -0.5015 -0.0094
-26 2 4 0.4842 -0.0075
-26 2 5 0.5537 0.0136
-26 2 6 -0.4451 -0.0083
-26 2 7 -0.0200 0.0209
-26 2 8 -1.0003 0.0130
-26 2 9 0.0256 0.0168
-26 2 10 0.2446 0.0084
-26 2 11 -0.8307 0.0065
-26 2 12 1.0203 0.0139
-26 2 13 -0.2362 0.0130
-26 2 14 0.1691 0.0230
-26 2 15 0.8499 0.0067
-26 2 16 -1.7513 0.0001
-26 2 17 2.0325 0.0174
-26 2 18 -0.5088 0.0000
-26 2 19 -0.4845 0.0183
-26 2 20 -0.3111 -0.0182
-26 2 21 -0.9184 0.0183
-26 2 22 0.8825 0.0032
-26 2 23 0.0868 0.0314
-26 2 24 1.6296 -0.0032
-26 2 25 0.3012 -0.0499
-26 2 26 -1.3303 0.0005
-26 2 27 0.2721 -0.0763
-26 2 28 0.0234 0.0090
-26 3 -3 0.2906 -0.0940
-26 3 -2 -0.0690 0.0021
-26 3 -1 -0.1710 0.0101
-26 3 0 -0.0167 -0.0491
-26 3 1 -0.0336 -0.0045
-26 3 2 -0.0796 0.0214
-26 3 3 -0.0471 -0.0041
-26 3 4 -0.5154 -0.0068
-26 3 5 0.0651 -0.0068
-26 3 6 -0.3491 0.0078
-26 3 7 -0.7497 0.0105
-26 3 8 -0.4625 -0.0090
-26 3 9 -0.0855 -0.0099
-26 3 10 1.2613 -0.0029
-26 3 11 0.8613 -0.0132
-26 3 12 0.8258 0.0008
-26 3 13 -0.1055 -0.0088
-26 3 14 -0.4299 0.0156
-26 3 15 0.8162 0.0128
-26 3 16 -1.5112 0.0040
-26 3 17 0.2499 0.0177
-26 3 18 0.2304 0.0219
-26 3 19 -0.5668 0.0090
-26 3 20 0.0376 0.0115
-26 3 21 -0.9618 -0.0135
-26 3 22 0.1451 0.0468
-26 3 23 0.4309 -0.0544
-26 3 24 0.3364 -0.0385
-26 3 25 0.4597 -0.0465
-26 3 26 -0.3327 -0.0362
-26 3 27 -0.3622 0.1053
-26 3 28 -0.1820 -0.0245
-26 4 -3 0.0195 -0.0201
-26 4 -2 0.0539 -0.0794
-26 4 -1 -0.1574 0.0164
-26 4 0 -0.2250 0.0298
-26 4 1 0.0552 0.0071
-26 4 2 1.0021 0.0698
-26 4 3 -0.7237 -0.0179
-26 4 4 -0.2788 -0.0090
-26 4 5 0.8763 -0.0030
-26 4 6 -0.8679 -0.0487
-26 4 7 -0.3238 0.0090
-26 4 8 -0.0482 -0.0499
-26 4 9 0.1161 0.0187
-26 4 10 1.3697 -0.0246
-26 4 11 1.1489 0.0280
-26 4 12 0.1240 -0.0069
-26 4 13 -1.4132 0.0014
-26 4 14 -0.4195 -0.0185
-26 4 15 -0.6781 0.0030
-26 4 16 -0.4115 -0.0178
-26 4 17 1.9798 -0.0031
-26 4 18 -0.4518 -0.0205
-26 4 19 0.7446 0.0097
-26 4 20 0.2707 -0.0299
-26 4 21 -1.0343 0.0209
-26 4 22 0.1450 -0.0317
-26 4 23 -0.6297 0.0453
-26 4 24 0.5990 -0.0082
-26 4 25 0.1368 -0.0090
-26 4 26 0.1495 0.0552
-26 4 27 0.4762 -0.0670
-26 5 -1 -0.1558 -0.0355
-26 5 0 -0.4018 -0.0783
-26 5 1 -0.0859 0.0431
-26 5 2 0.3966 -0.1163
-26 5 3 -0.4838 0.0193
-26 5 4 -0.5482 -0.0193
-26 5 5 -0.3402 0.0107
-26 5 6 -0.2630 0.1144
-26 5 7 0.0992 -0.0102
-26 5 8 -1.0331 -0.0069
-26 5 9 -0.4985 -0.0236
-26 5 10 1.5497 0.0103
-26 5 11 -0.0144 -0.0364
-26 5 12 -0.2073 -0.0315
-26 5 13 0.9206 -0.0086
-26 5 14 -0.9444 -0.0226
-26 5 15 0.5599 -0.0246
-26 5 16 -0.6526 0.0189
-26 5 17 0.1567 -0.0045
-26 5 18 0.3241 0.0604
-26 5 19 0.0725 -0.0155
-26 5 20 -0.7434 0.0446
-26 5 21 -0.2294 -0.0279
-26 5 22 0.3978 0.0265
-26 5 23 -0.7170 -0.0096
-26 5 24 0.1756 0.0192
-26 5 25 0.0512 0.0047
-26 6 1 -0.0945 -0.1043
-26 6 2 0.4482 0.1136
-26 6 3 -0.2964 -0.0126
-26 6 4 0.3848 0.0013
-26 6 5 0.0761 0.0272
-26 6 6 -0.4918 -0.0224
-26 6 7 -0.0399 0.0008
-26 6 8 0.2417 -0.0299
-26 6 9 -0.1552 0.0276
-26 6 10 0.4610 -0.0165
-26 6 11 0.2295 0.0026
-26 6 12 0.1033 -0.0394
-26 6 13 -0.2351 0.0132
-26 6 14 0.3052 -0.0043
-26 6 15 -0.1439 0.0060
-26 6 16 -0.8187 0.0008
-26 6 17 0.8168 0.0168
-26 6 18 0.1536 -0.0030
-26 6 19 -0.0282 0.0627
-26 6 20 0.3536 -0.0183
-26 6 21 -0.1930 0.0611
-26 6 22 -0.6833 -0.0140
-26 6 23 -0.4444 0.0077
-26 6 24 0.6857 -0.0391
-26 7 3 0.5671 0.0187
-26 7 4 -0.4816 -0.0210
-26 7 5 0.0667 0.0130
-26 7 6 0.6893 -0.0018
-26 7 7 0.0596 -0.0337
-26 7 8 0.0830 -0.0073
-26 7 9 -0.3711 -0.0613
-26 7 10 0.1456 0.0189
-26 7 11 -0.0083 -0.0503
-26 7 12 -0.9395 -0.0079
-26 7 13 0.8437 -0.0307
-26 7 14 -0.1557 -0.0166
-26 7 15 -0.3262 -0.0280
-26 7 16 -0.6382 -0.0214
-26 7 17 -0.0009 -0.0044
-26 7 18 0.6963 -0.0045
-26 7 19 0.2979 -0.0479
-26 7 20 -0.0759 0.0486
-26 7 21 0.2677 -0.1085
-26 8 8 -0.3614 0.0177
-26 8 9 -0.1469 0.0609
-26 8 10 -0.0054 0.0119
-26 8 11 0.1265 0.0746
-26 8 12 -0.3170 -0.0058
-26 8 13 0.0652 0.0505
-26 8 14 0.1658 0.0047
-26 8 15 0.5736 0.0397
-26 8 16 -0.1603 -0.0197
-25 0 -7 -0.5869 0.0193
-25 0 -5 0.4927 0.0189
-25 0 -3 0.1181 -0.0133
-25 0 -1 0.7075 -0.0060
-25 0 1 -0.2808 0.0217
-25 0 3 0.5387 -0.0074
-25 0 5 -0.7391 0.0051
-25 0 7 -1.1222 -0.0100
-25 0 9 0.6021 -0.0059
-25 0 11 0.8074 0.0146
-25 0 13 0.3616 0.0117
-25 0 15 -0.7046 -0.0016
-25 0 17 -1.7958 -0.0069
-25 0 19 0.2097 -0.0148
-25 0 21 -0.0676 0.0035
-25 0 23 2.0232 0.0308
-25 0 25 -0.5062 0.0523
-25 0 27 -0.7340 -0.0659
-25 0 29 -0.1838 -0.0520
-25 1 -6 -0.1477 0.0190
-25 1 -5 0.6539 -0.0266
-25 1 -4 -0.1719 0.0354
-25 1 -3 0.2239 0.0159
-25 1 -2 -0.6621 -0.0303
-25 1 -1 -0.4325 0.0144
-25 1 0 0.4066 -0.0169
-25 1 1 -0.4403 -0.0028
-25 1 2 1.3229 0.0181
-25 1 3 -0.3736 -0.0035
-25 1 4 0.8484 0.0072
-25 1 5 0.0166 -0.0142
-25 1 6 -1.4619 -0.0020
-25 1 7 0.5960 0.0094
-25 1 8 -0.5675 -0.0254
-25 1 9 0.2835 0.0180
-25 1 10 -0.3384 -0.0213
-25 1 11 0.9162 0.0100
-25 1 12 -0.3207 -0.0114
-25 1 13 -0.0694 0.0046
-25 1 14 1.9598 -0.0152
-25 1 15 -1.3160 0.0032
-25 1 16 -0.2908 0.0038
-25 1 17 -0.0641 0.0143
-25 1 18 -0.3879 0.0043
-25 1 19 0.5142 0.0025
-25 1 20 0.2852 0.0056
-25 1 21 0.2012 -0.0055
-25 1 22 -0.5515 -0.0144
-25 1 23 -0.1919 -0.0160
-25 1 24 0.2040 0.0057
-25 1 25 0.0489 0.0072
-25 1 26 0.3184 0.0055
-25 1 27 0.3352 -0.0402
-25 1 28 0.0963 0.0068
-25 1 29 -0.0218 0.0894
-25 1 30 0.0392 -0.0292
-25 2 -6 -0.1002 -0.0490
-25 2 -5 -0.0942 -0.0065
-25 2 -4 0.4945 0.0010
-25 2 -3 -0.2207 -0.0180
-25 2 -2 0.1298 0.0543
-25 2 -1 -0.3074 0.0279
-25 2 0 0.0027 -0.0366
-25 2 1 0.3810 -0.0060
-25 2 2 0.2754 0.0045
-25 2 3 0.6732 -0.0196
-25 2 4 0.0511 -0.0117
-25 2 5 -0.4478 0.0032
-25 2 6 0.0957 0.0072
-25 2 7 -1.2018 -0.0067
-25 2 8 -0.2424 0.0080
-25 2 9 -0.0695 0.0230
-25 2 10 -0.5165 -0.0137
-25 2 11 0.8821 0.0147
-25 2 12 -0.2440 0.0066
-25 2 13 1.1088 0.0138
-25 2 14 0.0964 0.0096
-25 2 15 -1.5445 0.0092
-25 2 16 2.2836 0.0199
-25 2 17 -1.4863 -0.0102
-25 2 18 0.0952 0.0138
-25 2 19 0.3229 0.0013
-25 2 20 -1.2197 0.0014
-25 2 21 0.7739 -0.0023
-25 2 22 -0.1314 0.0004
-25 2 23 1.6735 -0.0027
-25 2 24 0.1581 -0.0110
-25 2 25 -0.8612 -0.0105
-25 2 26 0.3802 -0.0703
-25 2 27 -0.2429 0.0164
-25 2 28 0.0112 0.0685
-25 2 29 0.1884 0.0284
-25 3 -5 0.3573 -0.0733
-25 3 -4 0.0223 -0.0548
-25 3 -3 -0.0715 0.0108
-25 3 -2 0.0684 -0.0346
-25 3 -1 -0.0981 -0.0244
-25 3 0 -0.1891 0.0187
-25 3 1 -0.0565 0.0238
-25 3 2 0.2034 -0.0121
-25 3 3 -0.4966 0.0049
-25 3 4 0.0529 -0.0042
-25 3 5 -0.5211 -0.0257
-25 3 6 -0.8084 0.0134
-25 3 7 -0.7246 -0.0155
-25 3 8 -0.4670 -0.0253
-25 3 9 0.9547 0.0068
-25 3 10 0.7601 0.0017
-25 3 11 1.5259 0.0145
-25 3 12 0.0462 -0.0082
-25 3 13 -0.5021 0.0249
-25 3 14 0.9350 0.0142
-25 3 15 -1.4972 0.0099
-25 3 16 0.6646 0.0195
-25 3 17 -0.3668 -0.0028
-25 3 18 -0.7876 -0.0002
-25 3 19 0.4280 0.0090
-25 3 20 -0.8985 -0.0047
-25 3 21 0.3827 0.0135
-25 3 22 0.2370 -0.0393
-25 3 23 0.5157 -0.0102
-25 3 24 0.5844 -0.0377
-25 3 25 -0.1646 -0.0426
-25 3 26 -0.2938 0.0650
-25 3 27 -0.7855 -0.0067
-25 3 28 -0.3963 0.0404
-25 3 29 0.4948 0.0246
-25 4 -5 -0.5848 0.0167
-25 4 -4 -0.3895 -0.0226
-25 4 -3 0.5362 -0.0635
-25 4 -2 0.0085 0.0035
-25 4 -1 -0.6898 -0.0088
-25 4 0 0.0682 0.0201
-25 4 1 0.8881 0.0731
-25 4 2 -0.0360 -0.0067
-25 4 3 0.0483 -0.0114
-25 4 4 0.2571 -0.0195
-25 4 5 -0.6408 -0.0214
-25 4 6 -0.0852 -0.0065
-25 4 7 -0.6776 -0.0441
-25 4 8 -0.6034 0.0172
-25 4 9 1.4056 -0.0227
-25 4 10 1.4738 0.0159
-25 4 11 0.6767 -0.0072
-25 4 12 -1.0981 0.0069
-25 4 13 -0.0868 -0.0121
-25 4 14 -1.3194 -0.0092
-25 4 15 -0.8305 -0.0079
-25 4 16 2.0058 0.0087
-25 4 17 -0.3675 -0.0307
-25 4 18 1.3845 0.0037
-25 4 19 0.2818 -0.0141
-25 4 20 -1.3510 0.0228
-25 4 21 0.6210 -0.0403
-25 4 22 -0.9421 0.0082
-25 4 23 0.3910 0.0143
-25 4 24 0.0636 0.0049
-25 4 25 0.2563 0.0213
-25 4 26 0.5884 -0.0552
-25 4 27 0.0847 0.0668
-25 4 28 0.0269 -0.0313
-25 5 -3 -0.4045 0.0996
-25 5 -2 -0.1870 -0.0529
-25 5 -1 -0.2220 -0.0279
-25 5 0 0.0177 0.0314
-25 5 1 -0.0746 -0.0780
-25 5 2 -0.3841 0.0340
-25 5 3 -0.2369 -0.0421
-25 5 4 -0.4003 0.0066
-25 5 5 -0.5588 0.0751
-25 5 6 -0.1457 -0.0042
-25 5 7 -1.0235 -0.0022
-25 5 8 -0.5470 -0.0271
-25 5 9 0.9411 0.0065
-25 5 10 -0.1033 -0.0280
-25 5 11 0.8973 -0.0294
-25 5 12 1.1165 -0.0217
-25 5 13 -1.0713 0.0035
-25 5 14 0.4936 -0.0134
-25 5 15 -0.9914 0.0298
-25 5 16 0.4299 -0.0136
-25 5 17 0.0982 0.0264
-25 5 18 -0.0763 -0.0211
-25 5 19 -0.4293 0.0364
-25 5 20 0.0707 -0.0214
-25 5 21 0.3746 -0.0072
-25 5 22 -1.2696 -0.0005
-25 5 23 0.3605 0.0449
-25 5 24 0.4360 0.0131
-25 5 25 0.2795 -0.0835
-25 5 26 -0.2678 0.0491
-25 5 27 -0.5489 -0.0974
-25 6 -2 -0.2984 0.1288
-25 6 -1 -0.0915 -0.1103
-25 6 0 -0.2357 -0.0351
-25 6 1 0.6161 0.0601
-25 6 2 -0.0713 -0.0595
-25 6 3 0.4068 0.0453
-25 6 4 -0.2142 0.0343
-25 6 5 -0.4640 -0.0188
-25 6 6 -0.2740 -0.0101
-25 6 7 -0.3757 -0.0144
-25 6 8 -0.3791 0.0274
-25 6 9 1.1887 -0.0144
-25 6 10 0.6304 0.0061
-25 6 11 -0.1907 -0.0253
-25 6 12 -0.5979 0.0079
-25 6 13 0.6086 -0.0071
-25 6 14 -0.3737 0.0158
-25 6 15 -0.7834 -0.0009
-25 6 16 1.0459 0.0094
-25 6 17 0.1381 -0.0025
-25 6 18 0.5440 0.0456
-25 6 19 0.5249 -0.0129
-25 6 20 -0.6338 0.0479
-25 6 21 -0.6140 -0.0067
-25 6 22 -0.5943 0.0219
-25 6 23 0.5945 -0.0122
-25 6 24 0.0380 -0.0973
-25 6 25 0.2795 -0.0356
-25 7 0 -0.7562 0.0656
-25 7 1 -0.1760 -0.0335
-25 7 2 0.8240 0.0503
-25 7 3 -0.5020 -0.0291
-25 7 4 0.0789 0.0099
-25 7 5 0.3390 0.0016
-25 7 6 0.0861 -0.0217
-25 7 7 0.4926 -0.0173
-25 7 8 -0.3419 -0.0498
-25 7 9 0.0160 0.0162
-25 7 10 -0.2963 -0.0590
-25 7 11 -0.7661 -0.0183
-25 7 12 1.0852 -0.0251
-25 7 13 -0.4388 -0.0148
-25 7 14 -0.0646 -0.0328
-25 7 15 -0.4252 -0.0053
-25 7 16 -0.4572 -0.0105
-25 7 17 0.5325 -0.0083
-25 7 18 0.5775 -0.0311
-25 7 19 0.1484 0.0306
-25 7 20 0.0543 -0.0962
-25 7 21 -0.3118 0.0023
-25 7 22 0.4741 0.0597
-25 7 23 -0.3875 -0.0133
-25 8 4 -0.4377 -0.0466
-25 8 5 -0.0477 -0.0103
-25 8 6 -0.2977 -0.0511
-25 8 7 -0.4779 0.0160
-25 8 8 0.0970 0.0464
-25 8 9 0.1826 0.0230
-25 8 10 0.3099 0.0851
-25 8 11 -0.3384 -0.0057
-25 8 12 -0.3358 0.0411
-25 8 13 0.2151 0.0179
-25 8 14 0.6693 0.0512
-25 8 15 -0.1955 -0.0252
-25 8 16 0.4276 0.0133
-25 8 17 0.3411 -0.0187
-25 8 18 0.6114 0.0400
-25 8 19 -0.3646 -0.0559
-25 8 20 -0.3873 0.0682
-24 0 -8 -0.9179 0.0219
-24 0 -6 0.6318 0.0189
-24 0 -4 -0.2738 -0.0131
-24 0 -2 0.7595 0.0003
-24 0 0 0.0247 0.0063
-24 0 2 0.3966 -0.0059
-24 0 4 -0.6806 -0.0037
-24 0 6 -1.2589 -0.0066
-24 0 8 0.2596 -0.0042
-24 0 10 0.6114 0.0264
-24 0 12 0.4997 0.0078
-24 0 14 0.3268 0.0012
-24 0 16 -2.3561 -0.0231
-24 0 18 -0.0095 -0.0092
-24 0 20 0.5837 0.0115
-24 0 22 1.3536 0.0166
-24 0 24 0.1154 0.0193
-24 0 26 -0.9291 -0.0218
-24 0 28 -0.3842 -0.0640
-24 0 30 0.7860 0.0876
-24 1 -8 -0.3694 0.0683
-24 1 -7 0.4140 0.0089
-24 1 -6 0.6154 -0.0267
-24 1 -5 -0.6916 0.0262
-24 1 -4 0.4883 0.0114
-24 1 -3 -0.1425 -0.0015
-24 1 -2 -0.3815 0.0047
-24 1 -1 -0.0964 -0.0086
-24 1 0 -0.4469 0.0067
-24 1 1 1.1243 -0.0012
-24 1 2 -0.3161 -0.0104
-24 1 3 1.3437 -0.0097
-24 1 4 -0.3043 -0.0087
-24 1 5 -1.2994 0.0120
-24 1 6 0.5460 0.0083
-24 1 7 -0.7694 -0.0153
-24 1 8 0.3525 0.0111
-24 1 9 -0.2973 -0.0215
-24 1 10 0.8063 0.0127
-24 1 11 -0.2104 -0.0039
-24 1 12 0.3723 -0.0010
-24 1 13 1.7032 -0.0063
-24 1 14 -1.3611 0.0098
-24 1 15 0.6406 0.0048
-24 1 16 -0.6300 0.0055
-24 1 17 -1.5523 -0.0031
-24 1 18 0.8382 -0.0049
-24 1 19 0.6169 0.0048
-24 1 20 0.3176 -0.0121
-24 1 21 0.0407 -0.0250
-24 1 22 -0.1378 -0.0235
-24 1 23 -0.2096 0.0252
-24 1 24 0.1924 0.0184
-24 1 25 0.5735 -0.0025
-24 1 26 -0.0233 -0.0148
-24 1 27 -0.0575 0.0142
-24 1 28 0.0914 0.0509
-24 1 29 0.0454 -0.0260
-24 1 30 -0.1416 0.0620
-24 1 31 -0.3767 0.0238
-24 2 -8 0.4219 -0.0262
-24 2 -7 0.1040 -0.0168
-24 2 -6 -0.1008 0.0249
-24 2 -5 0.0401 -0.0324
-24 2 -4 -0.4085 -0.0183
-24 2 -3 0.5424 0.0348
-24 2 -2 -0.2132 0.0234
-24 2 -1 -0.4699 -0.0161
-24 2 0 0.1308 -0.0223
-24 2 1 0.8909 0.0171
-24 2 2 0.7296 -0.0193
-24 2 3 -0.1343 -0.0147
-24 2 4 -0.2195 0.0149
-24 2 5 0.2882 -0.0075
-24 2 6 -1.2305 -0.0073
-24 2 7 -0.6499 -0.0017
-24 2 8 -0.1335 0.0233
-24 2 9 -0.1871 -0.0230
-24 2 10 0.2193 0.0230
-24 2 11 -0.2559 -0.0078
-24 2 12 1.5439 -0.0027
-24 2 13 -0.2131 0.0138
-24 2 14 -0.3860 0.0115
-24 2 15 1.7868 0.0179
-24 2 16 -2.4122 -0.0080
-24 2 17 0.9071 0.0104
-24 2 18 0.1288 0.0065
-24 2 19 -1.3788 -0.0077
-24 2 20 1.6378 0.0079
-24 2 21 -0.2236 -0.0230
-24 2 22 0.9833 -0.0068
-24 2 23 -0.0616 -0.0002
-24 2 24 -0.3080 -0.0140
-24 2 25 0.2875 -0.0314
-24 2 26 -0.2824 0.0123
-24 2 27 0.2762 0.0338
-24 2 28 0.0903 0.0248
-24 2 29 0.0719 0.0709
-24 2 30 -0.4179 -0.0284
-24 3 -7 0.1344 0.1110
-24 3 -6 0.5355 -0.0695
-24 3 -5 -0.4605 0.0119
-24 3 -4 -0.0776 -0.0288
-24 3 -3 0.3787 -0.0572
-24 3 -2 -0.0379 0.0196
-24 3 -1 -0.2393 0.0222
-24 3 0 -0.1482 0.0125
-24 3 1 0.2079 -0.0115
-24 3 2 -0.2960 0.0262
-24 3 3 0.1433 -0.0125
-24 3 4 -0.8548 -0.0485
-24 3 5 -0.8070 0.0130
-24 3 6 -0.7313 -0.0254
-24 3 7 -0.6081 -0.0266
-24 3 8 0.3041 0.0087
-24 3 9 0.5733 0.0063
-24 3 10 2.0609 0.0266
-24 3 11 0.0551 0.0068
-24 3 12 -0.3604 0.0278
-24 3 13 0.7595 0.0136
-24 3 14 -1.1413 0.0101
-24 3 15 1.1670 0.0127
-24 3 16 -1.1948 -0.0154
-24 3 17 -0.7031 -0.0039
-24 3 18 0.5836 -0.0008
-24 3 19 -0.8967 -0.0070
-24 3 20 0.7191 -0.0059
-24 3 21 0.0839 -0.0222
-24 3 22 0.7970 -0.0031
-24 3 23 0.5828 -0.0111
-24 3 24 -0.1454 -0.0317
-24 3 25 -0.3499 0.0190
-24 3 26 -1.0081 0.0139
-24 3 27 -0.2732 0.0591
-24 3 28 -0.0235 0.0090
-24 3 29 -0.4225 -0.0938
-24 3 30 0.9426 0.0294
-24 4 -7 0.2132 -0.0284
-24 4 -6 -0.8118 0.0471
-24 4 -5 -0.6111 -0.0204
-24 4 -4 0.7662 -0.0288
-24 4 -3 -0.0683 -0.0161
-24 4 -2 -0.5456 -0.0202
-24 4 -1 0.0286 0.0186
-24 4 0 0.1386 0.0447
-24 4 1 0.5284 0.0098
-24 4 2 0.3719 -0.0169
-24 4 3 0.1234 -0.0189
-24 4 4 -0.4099 -0.0061
-24 4 5 0.0519 -0.0199
-24 4 6 -0.7886 -0.0191
-24 4 7 -1.2725 0.0112
-24 4 8 1.0383 -0.0155
-24 4 9 1.3789 0.0019
-24 4 10 0.8891 -0.0031
-24 4 11 -0.6183 0.0098
-24 4 12 0.4022 -0.0134
-24 4 13 -1.6416 -0.0115
-24 4 14 -0.9360 -0.0009
-24 4 15 1.6956 0.0093
-24 4 16 -0.4456 -0.0309
-24 4 17 1.9236 0.0052
-24 4 18 0.1319 -0.0101
-24 4 19 -1.2593 0.0157
-24 4 20 1.5120 -0.0288
-24 4 21 -1.3904 -0.0146
-24 4 22 -0.0215 0.0165
-24 4 23 -0.0073 -0.0022
-24 4 24 0.2129 0.0132
-24 4 25 0.5175 -0.0237
-24 4 26 0.0911 0.0646
-24 4 27 0.2756 -0.0276
-24 4 28 -0.4111 -0.0869
-24 4 29 -0.2093 0.0475
-24 5 -5 0.0035 0.0014
-24 5 -4 -0.6861 0.0306
-24 5 -3 -0.2995 -0.0266
-24 5 -2 0.1691 0.0240
-24 5 -1 0.3990 -0.0029
-24 5 0 -0.7648 -0.0501
-24 5 1 -0.5315 0.0403
-24 5 2 0.0337 -0.0087
-24 5 3 -0.1455 -0.0009
-24 5 4 -0.6966 0.0119
-24 5 5 -0.4254 0.0037
-24 5 6 -0.9700 0.0017
-24 5 7 -0.5711 -0.0316
-24 5 8 0.2339 -0.0067
-24 5 9 -0.2960 -0.0082
-24 5 10 1.6814 -0.0172
-24 5 11 1.2397 -0.0324
-24 5 12 -0.8079 0.0179
-24 5 13 0.4238 -0.0052
-24 5 14 -1.0897 0.0381
-24 5 15 0.6342 -0.0192
-24 5 16 -0.5998 0.0135
-24 5 17 -0.0427 -0.0279
-24 5 18 0.0950 0.0059
-24 5 19 0.3549 -0.0092
-24 5 20 0.4050 -0.0192
-24 5 21 -1.7166 -0.0032
-24 5 22 0.5952 0.0352
-24 5 23 0.5225 0.0325
-24 5 24 0.1134 -0.0364
-24 5 25 -0.2031 0.0244
-24 5 26 -0.4015 -0.0758
-24 5 27 0.0342 -0.0034
-24 5 28 -0.5497 -0.0022
-24 6 -4 -0.2629 0.0061
-24 6 -3 -0.3023 0.0683
-24 6 -2 -0.3634 -0.0789
-24 6 -1 -0.3791 0.0448
-24 6 0 0.5347 -0.0063
-24 6 1 0.0010 -0.0664
-24 6 2 0.4475 0.0548
-24 6 3 -0.1986 0.0233
-24 6 4 -0.3800 -0.0078
-24 6 5 -0.4723 -0.0080
-24 6 6 -0.8172 -0.0001
-24 6 7 -0.8500 0.0165
-24 6 8 1.4440 -0.0151
-24 6 9 0.7543 0.0050
-24 6 10 -0.0527 0.0012
-24 6 11 -0.3824 0.0069
-24 6 12 0.4096 -0.0069
-24 6 13 -0.9474 0.0133
-24 6 14 -0.3472 -0.0006
-24 6 15 1.1554 0.0121
-24 6 16 0.0314 -0.0003
-24 6 17 1.1168 0.0289
-24 6 18 0.6201 -0.0190
-24 6 19 -0.7527 0.0282
-24 6 20 -0.2013 0.0066
-24 6 21 -0.8045 0.0175
-24 6 22 0.2308 0.0019
-24 6 23 -0.3699 -0.0660
-24 6 24 0.5249 -0.0435
-24 6 25 0.2564 -0.0273
-24 6 26 0.2086 0.1040
-24 7 -2 -0.0907 0.0332
-24 7 -1 -0.8198 0.0042
-24 7 0 -0.3713 -0.0015
-24 7 1 0.7297 0.0618
-24 7 2 -0.2682 -0.0164
-24 7 3 0.5374 0.0097
-24 7 4 -0.0103 -0.0031
-24 7 5 -0.2616 -0.0130
-24 7 6 0.6019 -0.0123
-24 7 7 -0.0932 -0.0378
-24 7 8 -0.0086 -0.0023
-24 7 9 -0.6006 -0.0479
-24 7 10 -0.4644 -0.0214
-24 7 11 0.9810 -0.0278
-24 7 12 -0.6734 -0.0131
-24 7 13 0.5402 -0.0269
-24 7 14 -0.2738 -0.0040
-24 7 15 -1.0329 -0.0153
-24 7 16 0.2826 0.0108
-24 7 17 0.8083 -0.0339
-24 7 18 0.4615 0.0027
-24 7 19 0.1259 -0.0470
-24 7 20 -0.1619 -0.0079
-24 7 21 0.1162 -0.0035
-24 7 22 -0.3472 -0.0061
-24 7 23 0.8497 0.0995
-24 7 24 0.1645 -0.0466
-24 8 1 0.0258 -0.0250
-24 8 2 0.3435 0.0313
-24 8 3 -0.0540 -0.0534
-24 8 4 -0.1263 0.0144
-24 8 5 -0.9342 -0.0424
-24 8 6 -0.6165 0.0034
-24 8 7 0.1520 0.0201
-24 8 8 0.3249 0.0261
-24 8 9 0.4547 0.0846
-24 8 10 -0.2117 0.0055
-24 8 11 -0.2090 0.0317
-24 8 12 0.2255 0.0173
-24 8 13 0.0890 0.0474
-24 8 14 -0.2762 -0.0135
-24 8 15 0.7795 0.0275
-24 8 16 0.6486 -0.0016
-24 8 17 0.5862 0.0149
-24 8 18 -0.2786 -0.0584
-24 8 19 -0.1708 0.0646
-24 8 20 -0.4879 0.0610
-24 8 21 -0.4259 -0.0498
-24 8 22 0.0040 0.0988
-24 9 5 -0.0773 -0.0014
-24 9 6 0.0527 -0.0289
-24 9 7 0.1815 0.0021
-24 9 8 -0.1584 -0.0254
-24 9 9 -0.0798 -0.0150
-24 9 10 -0.0179 -0.0213
-24 9 11 -0.5044 -0.0198
-24 9 12 -0.1489 -0.0087
-24 9 13 0.3885 -0.0284
-24 9 14 0.1032 -0.0206
-24 9 15 -0.3256 -0.0316
-24 9 16 0.2956 -0.0002
-24 9 17 0.7518 -0.0550
-24 9 18 -0.2537 -0.0309
-23 0 -9 -0.7772 0.0539
-23 0 -7 0.5429 0.0075
-23 0 -5 -0.6326 -0.0218
-23 0 -3 0.5078 0.0107
-23 0 -1 0.4529 -0.0147
-23 0 1 0.1016 0.0060
-23 0 3 -0.4605 -0.0110
-23 0 5 -1.2791 0.0060
-23 0 7 0.3384 -0.0063
-23 0 9 0.0093 0.0306
-23 0 11 0.2218 -0.0018
-23 0 13 1.5049 -0.0017
-23 0 15 -1.9676 -0.0274
-23 0 17 -1.2841 -0.0091
-23 0 19 1.6030 0.0188
-23 0 21 0.6184 0.0186
-23 0 23 0.6427 -0.0059
-23 0 25 -0.9397 -0.0141
-23 0 27 -0.5307 -0.0348
-23 0 29 0.6261 0.0418
-23 0 31 0.4732 0.0297
-23 1 -10 -0.4359 0.0126
-23 1 -9 -0.3876 0.0768
-23 1 -8 0.7185 0.0050
-23 1 -7 0.3480 0.0010
-23 1 -6 -0.8355 0.0180
-23 1 -5 0.7160 0.0140
-23 1 -4 0.0389 0.0091
-23 1 -3 -0.2259 -0.0093
-23 1 -2 -0.0286 0.0048
-23 1 -1 -0.3917 0.0037
-23 1 0 0.5549 -0.0125
-23 1 1 -0.2629 -0.0113
-23 1 2 1.4370 -0.0228
-23 1 3 -0.5057 -0.0016
-23 1 4 -0.5974 0.0092
-23 1 5 0.2428 0.0164
-23 1 6 -1.3001 0.0059
-23 1 7 0.5633 0.0021
-23 1 8 -0.0445 -0.0119
-23 1 9 0.6225 0.0047
-23 1 10 -0.0419 -0.0054
-23 1 11 0.6392 -0.0034
-23 1 12 1.3412 0.0029
-23 1 13 -0.9652 0.0054
-23 1 14 1.2557 -0.0042
-23 1 15 -1.2767 0.0063
-23 1 16 -2.1213 -0.0019
-23 1 17 0.7729 -0.0180
-23 1 18 0.2235 -0.0087
-23 1 19 0.6366 -0.0070
-23 1 20 0.9987 -0.0069
-23 1 21 -0.0542 -0.0234
-23 1 22 -0.4470 0.0220
-23 1 23 0.2318 0.0208
-23 1 24 0.3687 0.0116
-23 1 25 -0.0933 0.0022
-23 1 26 0.1483 -0.0023
-23 1 27 -0.2510 0.0238
-23 1 28 -0.0937 -0.0156
-23 1 29 0.1609 0.0586
-23 1 30 -0.2430 0.0159
-23 1 31 0.0755 -0.0749
-23 2 -10 -0.2746 -0.0030
-23 2 -9 0.6502 -0.0363
-23 2 -8 0.2032 0.0081
-23 2 -7 0.0204 0.0443
-23 2 -6 -0.0459 -0.0277
-23 2 -5 -0.7983 -0.0256
-23 2 -4 0.4989 0.0018
-23 2 -3 -0.0070 0.0373
-23 2 -2 -0.4231 -0.0036
-23 2 -1 -0.0673 -0.0571
-23 2 0 0.7610 0.0163
-23 2 1 0.4469 -0.0112
-23 2 2 0.1547 -0.0025
-23 2 3 0.1223 0.0219
-23 2 4 0.4446 -0.0112
-23 2 5 -1.1117 0.0065
-23 2 6 -0.8467 -0.0128
-23 2 7 0.0539 0.0203
-23 2 8 -0.0903 -0.0215
-23 2 9 -0.4227 0.0192
-23 2 10 -0.2711 -0.0202
-23 2 11 1.1139 -0.0074
-23 2 12 -0.1974 0.0113
-23 2 13 1.1771 -0.0029
-23 2 14 1.0512 0.0138
-23 2 15 -2.5307 0.0080
-23 2 16 1.4389 0.0071
-23 2 17 -1.1221 0.0046
-23 2 18 -1.2144 -0.0142
-23 2 19 2.8655 0.0215
-23 2 20 -0.3737 -0.0238
-23 2 21 0.6212 -0.0090
-23 2 22 -0.0354 -0.0097
-23 2 23 -0.3729 -0.0114
-23 2 24 -0.0741 0.0065
-23 2 25 -0.0290 -0.0025
-23 2 26 0.3929 0.0172
-23 2 27 -0.0044 0.0264
-23 2 28 0.4924 0.0643
-23 2 29 -0.2876 -0.0302
-23 2 30 -0.7253 -0.1026
-23 2 31 -0.6505 0.0153
-23 3 -9 -0.5261 0.0792
-23 3 -8 0.5407 0.0391
-23 3 -7 0.4073 -0.0165
-23 3 -6 -0.8353 0.0625
-23 3 -5 0.0833 -0.0643
-23 3 -4 0.3523 -0.0478
-23 3 -3 -0.0502 0.0334
-23 3 -2 0.1295 0.0157
-23 3 -1 -0.1478 0.0170
-23 3 0 0.0245 -0.0125
-23 3 1 -0.0960 0.0209
-23 3 2 0.0673 -0.0149
-23 3 3 -1.1816 -0.0391
-23 3 4 -0.5759 -0.0020
-23 3 5 -0.6633 -0.0369
-23 3 6 -0.8074 -0.0079
-23 3 7 -0.1595 0.0125
-23 3 8 0.6671 0.0007
-23 3 9 2.0184 0.0255
-23 3 10 -0.1636 0.0258
-23 3 11 0.0198 0.0275
-23 3 12 0.5509 0.0146
-23 3 13 -0.6391 -0.0013
-23 3 14 1.2708 -0.0032
-23 3 15 -1.6854 -0.0161
-23 3 16 -0.2106 0.0038
-23 3 17 0.1212 -0.0120
-23 3 18 -0.9222 -0.0203
-23 3 19 1.0410 -0.0060
-23 3 20 -0.0005 0.0016
-23 3 21 1.4075 -0.0125
-23 3 22 0.5163 0.0067
-23 3 23 -0.5246 -0.0137
-23 3 24 -0.5484 -0.0011
-23 3 25 -0.7178 0.0265
-23 3 26 -0.0804 0.0400
-23 3 27 -0.7895 -0.0009
-23 3 28 -0.4890 -0.0642
-23 3 29 1.1368 0.0381
-23 3 30 -0.0213 -0.0658
-23 4 -8 -0.0149 -0.0155
-23 4 -7 -0.8285 0.0428
-23 4 -6 -0.3417 -0.0105
-23 4 -5 0.6224 -0.0027
-23 4 -4 -0.6022 -0.0277
-23 4 -3 0.0753 0.0083
-23 4 -2 0.3850 0.0027
-23 4 -1 -0.6790 -0.0009
-23 4 0 0.3687 0.0165
-23 4 1 0.3253 -0.0219
-23 4 2 0.5093 -0.0069
-23 4 3 -0.1687 -0.0052
-23 4 4 0.1770 -0.0194
-23 4 5 -0.6199 0.0072
-23 4 6 -1.5813 -0.0005
-23 4 7 0.7341 0.0058
-23 4 8 0.7885 -0.0062
-23 4 9 0.7001 -0.0040
-23 4 10 -0.0967 0.0027
-23 4 11 0.6569 -0.0142
-23 4 12 -1.8282 -0.0024
-23 4 13 -0.4786 -0.0035
-23 4 14 1.4131 0.0028
-23 4 15 -0.6632 -0.0213
-23 4 16 2.0761 0.0071
-23 4 17 -0.3176 -0.0109
-23 4 18 -0.6863 0.0043
-23 4 19 2.5000 -0.0068
-23 4 20 -1.9053 -0.0201
-23 4 21 -0.0266 0.0062
-23 4 22 -0.0318 -0.0162
-23 4 23 -0.2528 0.0214
-23 4 24 0.2505 0.0014
-23 4 25 0.0090 0.0313
-23 4 26 0.4410 -0.0091
-23 4 27 -0.2653 -0.0458
-23 4 28 0.0034 0.0275
-23 4 29 0.1779 -0.0824
-23 4 30 -0.3381 -0.0007
-23 5 -7 0.3880 -0.0427
-23 5 -6 -0.2121 -0.0212
-23 5 -5 -0.6131 -0.0395
-23 5 -4 -0.4761 0.0219
-23 5 -3 0.3846 0.0349
-23 5 -2 0.8511 -0.0239
-23 5 -1 -1.1572 -0.0240
-23 5 0 -0.4772 0.0274
-23 5 1 -0.2507 0.0270
-23 5 2 -0.1906 -0.0089
-23 5 3 -0.4502 -0.0169
-23 5 4 -0.2522 0.0076
-23 5 5 -0.9559 -0.0140
-23 5 6 -0.8020 -0.0245
-23 5 7 -0.2178 -0.0130
-23 5 8 -0.3516 0.0014
-23 5 9 1.8547 -0.0062
-23 5 10 1.0536 -0.0216
-23 5 11 -0.2138 0.0255
-23 5 12 0.5733 -0.0132
-23 5 13 -1.0543 0.0344
-23 5 14 0.5231 -0.0165
-23 5 15 -1.1939 0.0119
-23 5 16 0.3417 -0.0303
-23 5 17 0.1384 -0.0237
-23 5 18 0.3865 -0.0028
-23 5 19 0.7549 -0.0137
-23 5 20 -1.6796 0.0019
-23 5 21 1.0094 0.0096
-23 5 22 0.0556 0.0363
-23 5 23 -0.5784 0.0041
-23 5 24 0.1208 0.0033
-23 5 25 0.0609 -0.0396
-23 5 26 0.0467 0.0067
-23 5 27 -0.9748 -0.0289
-23 5 28 -0.7550 -0.0715
-23 5 29 0.4079 0.0890
-23 6 -6 0.0874 -0.1026
-23 6 -5 0.1301 0.0077
-23 6 -4 -0.3610 -0.0257
-23 6 -3 -0.5131 -0.0130
-23 6 -2 -0.3213 0.0719
-23 6 -1 0.2623 -0.0380
-23 6 0 -0.2310 -0.0310
-23 6 1 0.3542 0.0277
-23 6 2 -0.1373 0.0078
-23 6 3 -0.2968 0.0030
-23 6 4 -0.3218 0.0001
-23 6 5 -0.9517 0.0043
-23 6 6 -1.3248 0.0058
-23 6 7 1.2388 -0.0061
-23 6 8 0.4088 -0.0047
-23 6 9 0.4220 0.0166
-23 6 10 0.1014 0.0079
-23 6 11 -0.2014 0.0060
-23 6 12 -1.3688 0.0076
-23 6 13 0.3050 -0.0009
-23 6 14 0.9735 0.0111
-23 6 15 -0.0597 -0.0016
-23 6 16 1.4837 0.0191
-23 6 17 0.5363 -0.0182
-23 6 18 -0.4353 0.0098
-23 6 19 0.4261 0.0095
-23 6 20 -1.0347 0.0025
-23 6 21 -0.0584 0.0065
-23 6 22 -0.6602 -0.0317
-23 6 23 0.5582 -0.0236
-23 6 24 0.0388 -0.0300
-23 6 25 0.1112 0.0497
-23 6 26 0.2417 0.0828
-23 6 27 0.1101 -0.0108
-23 7 -4 -0.4930 0.0760
-23 7 -3 -0.0640 -0.0055
-23 7 -2 -0.6366 -0.0203
-23 7 -1 -0.5997 0.0155
-23 7 0 0.4248 0.0430
-23 7 1 -0.2785 0.0056
-23 7 2 1.1070 0.0062
-23 7 3 0.1188 -0.0033
-23 7 4 -0.5297 -0.0044
-23 7 5 0.2967 0.0001
-23 7 6 -0.0268 -0.0299
-23 7 7 0.1183 -0.0219
-23 7 8 -0.6045 -0.0232
-23 7 9 -0.3203 -0.0211
-23 7 10 0.4689 -0.0283
-23 7 11 -0.5039 -0.0120
-23 7 12 1.2026 -0.0188
-23 7 13 -0.5063 -0.0071
-23 7 14 -1.3159 -0.0183
-23 7 15 0.2677 0.0215
-23 7 16 0.6426 -0.0375
-23 7 17 0.4628 -0.0078
-23 7 18 0.6088 -0.0069
-23 7 19 0.3475 -0.0213
-23 7 20 -0.3652 -0.0341
-23 7 21 -0.1921 -0.0038
-23 7 22 0.9995 0.0920
-23 7 23 -0.1266 -0.0248
-23 7 24 -0.6584 -0.0147
-23 7 25 -0.2745 0.0215
-23 7 26 -0.8072 -0.0378
-23 8 -2 -0.8332 0.0909
-23 8 -1 -0.2133 -0.0571
-23 8 0 -0.1579 0.0254
-23 8 1 0.2863 -0.0235
-23 8 2 0.3416 -0.0579
-23 8 3 -0.0394 0.0346
-23 8 4 -1.0217 -0.0205
-23 8 5 -0.7697 -0.0100
-23 8 6 -0.3380 -0.0018
-23 8 7 0.2991 0.0224
-23 8 8 0.5515 0.0653
-23 8 9 0.1161 0.0176
-23 8 10 0.2169 0.0286
-23 8 11 0.1219 0.0098
-23 8 12 -0.5765 0.0304
-23 8 13 -0.1679 0.0066
-23 8 14 1.0287 0.0403
-23 8 15 0.5149 0.0027
-23 8 16 0.2935 0.0058
-23 8 17 0.1922 -0.0341
-23 8 18 0.2339 0.0412
-23 8 19 -0.6099 0.0292
-23 8 20 -0.3960 -0.0208
-23 8 21 0.0587 0.0740
-23 8 22 -0.2214 -0.0691
-23 8 23 0.0977 0.0044
-23 9 1 0.3060 0.0552
-23 9 2 0.0039 0.0179
-23 9 3 0.1720 0.0306
-23 9 4 -0.3752 0.0154
-23 9 5 -0.3635 -0.0166
-23 9 6 0.0132 -0.0038
-23 9 7 0.0498 -0.0291
-23 9 8 0.3359 -0.0024
-23 9 9 0.0778 -0.0246
-23 9 10 -0.7272 -0.0245
-23 9 11 -0.1818 -0.0136
-23 9 12 0.1110 -0.0142
-23 9 13 -0.2963 -0.0188
-23 9 14 -0.1639 -0.0146
-23 9 15 0.4571 -0.0042
-23 9 16 0.7796 -0.0625
-23 9 17 0.2547 -0.0147
-23 9 18 0.0337 0.0449
-23 9 19 -1.1064 -0.0825
-23 9 20 -0.1864 0.0459
-23 10 7 -0.0596 0.0490
-23 10 8 -0.2584 0.0366
-23 10 9 -0.3938 0.0594
-23 10 10 0.8274 0.0132
-23 10 11 0.1728 0.0532
-23 10 12 -0.5283 0.0064
-23 10 13 -0.3061 0.0503
-23 10 14 0.5979 0.0030
-22 0 -10 -0.0133 0.0936
-22 0 -8 0.0579 -0.0206
-22 0 -6 -0.5794 -0.0159
-22 0 -4 -0.3225 -0.0011
-22 0 -2 1.1218 -0.0115
-22 0 0 -0.3467 0.0078
-22 0 2 -0.1209 -0.0036
-22 0 4 -1.1850 0.0078
-22 0 6 0.4487 0.0021
-22 0 8 -0.2724 0.0167
-22 0 10 -0.5494 -0.0050
-22 0 12 2.3135 -0.0143
-22 0 14 -0.6386 -0.0178
-22 0 16 -2.8363 -0.0062
-22 0 18 1.8878 0.0198
-22 0 20 0.7624 0.0215
-22 0 22 0.4646 -0.0122
-22 0 24 -0.3918 -0.0277
-22 0 26 -0.9131 -0.0002
-22 0 28 0.4561 0.0082
-22 0 30 0.7772 0.0297
-22 0 32 -0.4029 -0.0336
-22 1 -11 -0.4264 0.0195
-22 1 -10 -0.3552 0.0273
-22 1 -9 0.4675 0.0027
-22 1 -8 0.0154 0.0365
-22 1 -7 -0.5178 0.0209
-22 1 -6 0.8037 0.0208
-22 1 -5 -0.2892 -0.0027
-22 1 -4 -0.1198 -0.0097
-22 1 -3 0.6281 0.0208
-22 1 -2 -0.1223 -0.0127
-22 1 -1 -0.0826 -0.0229
-22 1 0 -0.2862 -0.0099
-22 1 1 1.1044 -0.0201
-22 1 2 -0.5577 0.0033
-22 1 3 0.2649 0.0021
-22 1 4 -0.1967 0.0279
-22 1 5 -1.6633 0.0172
-22 1 6 0.7402 0.0003
-22 1 7 -0.1848 0.0080
-22 1 8 0.5980 -0.0129
-22 1 9 0.4030 -0.0095
-22 1 10 0.6726 -0.0031
-22 1 11 1.2306 -0.0014
-22 1 12 -0.4760 -0.0043
-22 1 13 1.4061 -0.0068
-22 1 14 -1.5058 0.0063
-22 1 15 -2.3975 -0.0013
-22 1 16 0.1664 -0.0199
-22 1 17 -0.4964 -0.0169
-22 1 18 0.9722 -0.0083
-22 1 19 1.7857 0.0147
-22 1 20 0.2002 -0.0077
-22 1 21 -0.1158 0.0138
-22 1 22 0.0798 0.0172
-22 1 23 -0.2797 0.0271
-22 1 24 0.1657 0.0010
-22 1 25 0.4574 -0.0237
-22 1 26 -0.8303 0.0186
-22 1 27 -0.1551 -0.0069
-22 1 28 0.4380 0.0214
-22 1 29 -0.1079 0.0104
-22 1 30 0.0987 -0.0331
-22 1 31 -0.2431 -0.0142
-22 1 32 0.0871 -0.0444
-22 2 -11 -0.3218 -0.0376
-22 2 -10 0.9158 0.0002
-22 2 -9 0.1084 0.0220
-22 2 -8 0.0758 0.0204
-22 2 -7 0.2255 -0.0169
-22 2 -6 -0.9818 -0.0150
-22 2 -5 0.1597 -0.0078
-22 2 -4 -0.1524 0.0298
-22 2 -3 0.0351 -0.0041
-22 2 -2 0.1649 -0.0637
-22 2 -1 0.1819 0.0070
-22 2 0 -0.1349 -0.0142
-22 2 1 0.4912 0.0068
-22 2 2 0.3863 0.0360
-22 2 3 0.5804 -0.0064
-22 2 4 -0.8111 0.0115
-22 2 5 -0.5891 -0.0127
-22 2 6 0.1523 0.0259
-22 2 7 -0.3493 -0.0219
-22 2 8 -0.5288 -0.0046
-22 2 9 -0.2210 -0.0155
-22 2 10 0.0632 0.0012
-22 2 11 -0.1288 -0.0022
-22 2 12 2.3603 -0.0199
-22 2 13 0.4561 0.0089
-22 2 14 -1.6181 0.0222
-22 2 15 1.5883 0.0019
-22 2 16 -2.8233 0.0115
-22 2 17 -0.8502 -0.0166
-22 2 18 3.2981 0.0205
-22 2 19 -0.5924 -0.0118
-22 2 20 1.4808 0.0012
-22 2 21 0.2065 -0.0136
-22 2 22 -1.1454 -0.0167
-22 2 23 -0.4533 0.0197
-22 2 24 0.3014 -0.0063
-22 2 25 0.2454 0.0190
-22 2 26 -0.0847 0.0141
-22 2 27 0.9438 0.0329
-22 2 28 -0.2001 -0.0191
-22 2 29 -0.7123 -0.0574
-22 2 30 -0.5448 0.0048
-22 2 31 -0.3033 -0.1012
-22 2 32 0.2525 0.0192
-22 3 -11 -0.2250 -0.0316
-22 3 -10 -0.3924 0.0260
-22 3 -9 0.8890 -0.0232
-22 3 -8 0.0393 0.0354
-22 3 -7 -0.8785 0.0707
-22 3 -6 0.4078 -0.0529
-22 3 -5 -0.1688 -0.0276
-22 3 -4 -0.2529 0.0103
-22 3 -3 0.7914 0.0194
-22 3 -2 0.0765 0.0344
-22 3 -1 -0.0102 -0.0220
-22 3 0 -0.0226 -0.0098
-22 3 1 -0.3003 -0.0064
-22 3 2 -1.3567 -0.0142
-22 3 3 -0.2392 -0.0187
-22 3 4 -0.7352 -0.0366
-22 3 5 -0.9521 0.0079
-22 3 6 -0.1353 0.0200
-22 3 7 0.7258 0.0039
-22 3 8 1.4951 0.0151
-22 3 9 -0.2390 0.0325
-22 3 10 0.4870 0.0170
-22 3 11 0.3470 0.0163
-22 3 12 -0.2990 -0.0140
-22 3 13 1.1112 -0.0143
-22 3 14 -1.4195 -0.0184
-22 3 15 0.1610 0.0072
-22 3 16 -1.0070 -0.0089
-22 3 17 -0.7873 -0.0207
-22 3 18 1.2141 -0.0038
-22 3 19 -0.0205 0.0156
-22 3 20 2.1867 -0.0138
-22 3 21 0.4097 0.0134
-22 3 22 -0.8593 -0.0077
-22 3 23 -0.6538 0.0021
-22 3 24 -0.5567 0.0305
-22 3 25 -0.1282 -0.0001
-22 3 26 -1.0981 0.0001
-22 3 27 -0.3266 -0.0294
-22 3 28 0.8635 0.0231
-22 3 29 0.0360 -0.0708
-22 3 30 0.6318 -0.0777
-22 3 31 0.1570 0.0473
-22 4 -10 0.1696 -0.0676
-22 4 -9 -0.2882 0.0009
-22 4 -8 -0.6519 0.0009
-22 4 -7 0.1138 -0.0006
-22 4 -6 0.3069 0.0087
-22 4 -5 -1.1710 -0.0168
-22 4 -4 0.6194 0.0382
-22 4 -3 0.8681 -0.0169
-22 4 -2 -0.9339 -0.0236
-22 4 -1 -0.0470 0.0088
-22 4 0 -0.1834 -0.0329
-22 4 1 0.7423 0.0027
-22 4 2 0.0503 -0.0034
-22 4 3 0.3671 -0.0075
-22 4 4 -0.4238 0.0175
-22 4 5 -1.2438 -0.0065
-22 4 6 0.6049 0.0328
-22 4 7 -0.2083 -0.0126
-22 4 8 0.3984 -0.0072
-22 4 9 0.3344 -0.0031
-22 4 10 0.5022 -0.0153
-22 4 11 -1.8736 0.0003
-22 4 12 0.2700 -0.0104
-22 4 13 0.9712 0.0058
-22 4 14 -0.5968 -0.0105
-22 4 15 2.1991 -0.0021
-22 4 16 -1.2512 -0.0040
-22 4 17 -0.0898 -0.0016
-22 4 18 3.1168 0.0056
-22 4 19 -2.0977 -0.0201
-22 4 20 0.8011 0.0054
-22 4 21 -0.2257 -0.0156
-22 4 22 -1.0123 0.0174
-22 4 23 -0.0325 0.0064
-22 4 24 -0.2547 0.0059
-22 4 25 0.4372 0.0129
-22 4 26 -0.1787 -0.0226
-22 4 27 0.2920 0.0030
-22 4 28 0.3013 -0.0729
-22 4 29 -0.3243 0.0073
-22 4 30 -0.0165 0.0586
-22 5 -9 0.6743 -0.0092
-22 5 -8 0.1390 0.0349
-22 5 -7 -0.5543 -0.0453
-22 5 -6 -0.0608 -0.0504
-22 5 -5 -0.6666 0.0359
-22 5 -4 0.3220 0.0072
-22 5 -3 0.9053 -0.0068
-22 5 -2 -1.0202 -0.0011
-22 5 -1 0.2763 0.0010
-22 5 0 -1.0591 0.0294
-22 5 1 -0.8232 -0.0143
-22 5 2 -0.1766 -0.0007
-22 5 3 0.3240 0.0036
-22 5 4 -0.7278 -0.0406
-22 5 5 -1.0969 -0.0037
-22 5 6 -0.4489 -0.0052
-22 5 7 -0.2873 -0.0040
-22 5 8 1.6590 -0.0019
-22 5 9 0.5874 0.0042
-22 5 10 0.4178 0.0281
-22 5 11 0.9215 -0.0286
-22 5 12 -1.0233 0.0245
-22 5 13 0.2049 -0.0119
-22 5 14 -1.2336 0.0006
-22 5 15 0.8397 -0.0227
-22 5 16 -0.5804 -0.0300
-22 5 17 0.2270 -0.0059
-22 5 18 1.2753 -0.0074
-22 5 19 -1.1934 0.0192
-22 5 20 1.6582 -0.0011
-22 5 21 -0.7354 0.0187
-22 5 22 -1.3002 0.0167
-22 5 23 0.5311 -0.0040
-22 5 24 -0.0076 -0.0084
-22 5 25 0.0438 0.0002
-22 5 26 -0.6697 -0.0340
-22 5 27 -0.7916 -0.0530
-22 5 28 0.0660 0.0711
-22 5 29 0.2133 0.0081
-22 6 -8 -0.2389 0.0079
-22 6 -7 0.3525 -0.0193
-22 6 -6 0.4083 -0.0165
-22 6 -5 -0.3594 -0.0746
-22 6 -4 -0.4589 0.0353
-22 6 -3 -0.1128 0.0377
-22 6 -2 0.0415 -0.0237
-22 6 -1 -0.4757 0.0053
-22 6 0 0.0781 -0.0015
-22 6 1 -0.3468 0.0072
-22 6 2 -0.2941 0.0005
-22 6 3 -0.0323 0.0047
-22 6 4 -0.8641 0.0002
-22 6 5 -1.3173 0.0012
-22 6 6 0.8362 0.0106
-22 6 7 -0.2576 -0.0140
-22 6 8 0.8818 0.0162
-22 6 9 0.2712 0.0013
-22 6 10 -0.7285 0.0228
-22 6 11 -1.2031 0.0074
-22 6 12 0.6166 0.0034
-22 6 13 0.3639 0.0030
-22 6 14 0.2402 -0.0119
-22 6 15 1.7894 0.0113
-22 6 16 0.0413 -0.0009
-22 6 17 -0.0818 -0.0003
-22 6 18 1.0700 -0.0030
-22 6 19 -0.9694 -0.0129
-22 6 20 0.0355 0.0122
-22 6 21 -0.8633 -0.0052
-22 6 22 0.3545 -0.0071
-22 6 23 -0.3867 -0.0190
-22 6 24 -0.1527 0.0071
-22 6 25 0.1975 0.0719
-22 6 26 0.4867 0.0279
-22 6 27 0.6104 0.0401
-22 6 28 -0.6142 -0.1075
-22 7 -6 0.3219 -0.0430
-22 7 -5 -0.4104 0.0962
-22 7 -4 -0.0425 -0.0233
-22 7 -3 -0.5196 0.0190
-22 7 -2 -0.6153 0.0029
-22 7 -1 0.3662 0.0109
-22 7 0 -0.7302 0.0175
-22 7 1 1.2342 -0.0028
-22 7 2 0.4159 0.0060
-22 7 3 -0.2894 -0.0009
-22 7 4 0.1548 0.0074
-22 7 5 -0.3625 -0.0197
-22 7 6 0.0349 -0.0235
-22 7 7 -0.2558 -0.0030
-22 7 8 -0.1830 -0.0232
-22 7 9 -0.1898 -0.0155
-22 7 10 -0.1383 -0.0120
-22 7 11 1.4975 -0.0139
-22 7 12 -0.9020 -0.0021
-22 7 13 -1.0074 -0.0232
-22 7 14 0.3848 0.0077
-22 7 15 0.0373 -0.0249
-22 7 16 0.1934 -0.0011
-22 7 17 1.1834 -0.0032
-22 7 18 0.9261 -0.0246
-22 7 19 -0.4282 -0.0140
-22 7 20 0.2567 -0.0096
-22 7 21 0.4524 0.0428
-22 7 22 -0.4698 0.0043
-22 7 23 -0.0773 -0.0049
-22 7 24 -0.6535 0.0286
-22 7 25 -1.1374 -0.0199
-22 7 26 -0.0634 0.0117
-22 7 27 -0.1996 -0.0421
-22 8 -4 0.5503 0.0680
-22 8 -3 -1.0175 0.0363
-22 8 -2 -0.3540 -0.0053
-22 8 -1 -0.4618 0.0525
-22 8 0 -0.0070 -0.0462
-22 8 1 0.4124 -0.0435
-22 8 2 0.1115 0.0244
-22 8 3 -0.4604 -0.0043
-22 8 4 -0.7626 -0.0136
-22 8 5 -0.9944 -0.0048
-22 8 6 0.0434 0.0153
-22 8 7 0.5107 0.0333
-22 8 8 0.5264 0.0186
-22 8 9 0.4015 0.0237
-22 8 10 -0.0155 0.0085
-22 8 11 -0.6335 0.0170
-22 8 12 0.1278 0.0175
-22 8 13 0.7680 0.0375
-22 8 14 0.0208 0.0014
-22 8 15 0.2173 0.0130
-22 8 16 0.6966 -0.0003
-22 8 17 0.1735 0.0134
-22 8 18 -0.5254 0.0051
-22 8 19 0.1697 0.0013
-22 8 20 0.2402 0.0395
-22 8 21 -0.3743 -0.0642
-22 8 22 0.0264 0.0245
-22 8 23 -0.2908 0.0358
-22 8 24 0.2059 -0.0927
-22 9 -1 -0.2747 -0.0253
-22 9 0 -0.1348 0.0397
-22 9 1 0.3279 -0.0011
-22 9 2 0.6922 0.0493
-22 9 3 -0.5306 0.0299
-22 9 4 -0.6265 -0.0032
-22 9 5 -0.3181 -0.0082
-22 9 6 0.0022 -0.0261
-22 9 7 0.4817 0.0104
-22 9 8 0.2519 -0.0223
-22 9 9 -0.3023 -0.0259
-22 9 10 0.0580 -0.0226
-22 9 11 -0.6675 -0.0005
-22 9 12 -0.8541 -0.0133
-22 9 13 0.1222 -0.0075
-22 9 14 0.3472 -0.0113
-22 9 15 0.5730 -0.0389
-22 9 16 0.7040 -0.0047
-22 9 17 0.4866 0.0211
-22 9 18 -0.6231 -0.0660
-22 9 19 -0.4138 0.0490
-22 9 20 -0.5455 0.0274
-22 9 21 0.4721 0.0351
-22 9 22 0.7257 0.0768
-22 10 3 0.4418 -0.0016
-22 10 4 -0.4128 -0.1114
-22 10 5 -0.0561 -0.0106
-22 10 6 0.0411 0.0203
-22 10 7 -0.3567 0.0242
-22 10 8 -0.3356 0.0544
-22 10 9 0.7161 0.0130
-22 10 10 0.1147 0.0471
-22 10 11 -0.3131 -0.0132
-22 10 12 -0.2246 0.0533
-22 10 13 0.2142 -0.0012
-22 10 14 0.5688 0.0174
-22 10 15 0.6043 -0.0458
-22 10 16 0.4081 0.0003
-22 10 17 0.0364 -0.0390
-22 10 18 -0.9063 0.0739
-21 0 -13 -0.5760 -0.1265
-21 0 -11 0.7468 0.0803
-21 0 -9 -0.2645 -0.0439
-21 0 -7 -0.4334 -0.0065
-21 0 -5 -1.3242 -0.0164
-21 0 -3 1.7462 0.0049
-21 0 -1 -0.7168 0.0111
-21 0 1 0.0444 0.0049
-21 0 3 -0.6504 0.0011
-21 0 5 0.0865 0.0085
-21 0 7 -0.0619 0.0045
-21 0 9 -1.2496 -0.0128
-21 0 11 2.2300 -0.0181
-21 0 13 1.2628 -0.0091
-21 0 15 -3.8244 0.0050
-21 0 17 0.8834 0.0180
-21 0 19 1.8422 0.0146
-21 0 21 -0.2261 -0.0108
-21 0 23 0.4648 -0.0297
-21 0 25 -1.3087 0.0057
-21 0 27 0.0577 0.0114
-21 0 29 1.2346 0.0129
-21 0 31 -0.4608 -0.0513
-21 1 -13 -0.2919 -0.0074
-21 1 -12 -0.1131 0.0076
-21 1 -11 -0.4113 -0.0284
-21 1 -10 0.1051 0.0086
-21 1 -9 -0.1980 0.0502
-21 1 -8 -0.2871 0.0188
-21 1 -7 0.7197 0.0178
-21 1 -6 -0.6665 -0.0143
-21 1 -5 -0.1504 0.0117
-21 1 -4 1.2295 0.0230
-21 1 -3 0.2432 -0.0339
-21 1 -2 -0.2455 -0.0240
-21 1 -1 -0.1859 -0.0045
-21 1 0 0.4161 -0.0116
-21 1 1 -0.6149 0.0035
-21 1 2 0.8101 0.0078
-21 1 3 -0.5924 0.0328
-21 1 4 -1.3154 0.0119
-21 1 5 0.7437 0.0064
-21 1 6 -1.0096 0.0226
-21 1 7 0.7663 -0.0304
-21 1 8 0.8836 -0.0067
-21 1 9 0.7079 -0.0033
-21 1 10 1.5201 -0.0184
-21 1 11 -0.2503 -0.0096
-21 1 12 1.6215 -0.0004
-21 1 13 -1.2429 -0.0014
-21 1 14 -2.8808 -0.0065
-21 1 15 -0.6868 -0.0070
-21 1 16 -1.3974 -0.0033
-21 1 17 1.0642 -0.0169
-21 1 18 2.2490 0.0147
-21 1 19 0.5940 0.0146
-21 1 20 0.7364 0.0188
-21 1 21 -0.0734 0.0106
-21 1 22 -1.0321 0.0214
-21 1 23 0.4019 -0.0070
-21 1 24 0.6468 -0.0286
-21 1 25 -1.1247 0.0159
-21 1 26 -0.1451 -0.0068
-21 1 27 0.3327 -0.0115
-21 1 28 0.0232 0.0098
-21 1 29 0.3170 -0.0035
-21 1 30 0.0413 -0.0003
-21 1 31 0.1304 -0.0341
-21 1 32 -0.5579 -0.0135
-21 2 -13 -0.8538 -0.0723
-21 2 -12 -0.4581 -0.0398
-21 2 -11 0.8665 0.0564
-21 2 -10 -0.0872 0.0171
-21 2 -9 0.2048 -0.0275
-21 2 -8 0.4391 -0.0120
-21 2 -7 -1.0025 0.0074
-21 2 -6 0.0283 0.0019
-21 2 -5 -0.5566 -0.0049
-21 2 -4 0.3718 -0.0062
-21 2 -3 0.6487 -0.0382
-21 2 -2 -0.1106 0.0000
-21 2 -1 -0.6291 -0.0164
-21 2 0 0.3304 0.0046
-21 2 1 0.3033 0.0509
-21 2 2 0.7763 -0.0041
-21 2 3 -0.2097 0.0054
-21 2 4 0.0794 0.0005
-21 2 5 -0.1342 0.0244
-21 2 6 -0.7992 -0.0243
-21 2 7 -0.1212 -0.0252
-21 2 8 -0.2297 0.0012
-21 2 9 -0.8756 0.0014
-21 2 10 -0.0432 -0.0126
-21 2 11 2.5321 -0.0133
-21 2 12 0.0288 -0.0027
-21 2 13 0.0858 0.0214
-21 2 14 1.5530 -0.0037
-21 2 15 -4.2022 0.0267
-21 2 16 -0.5393 -0.0137
-21 2 17 2.3775 0.0080
-21 2 18 -0.7132 -0.0001
-21 2 19 3.2772 0.0132
-21 2 20 0.3541 -0.0026
-21 2 21 -1.8375 -0.0260
-21 2 22 -0.5623 0.0147
-21 2 23 0.2596 0.0048
-21 2 24 -0.0529 0.0186
-21 2 25 -0.0464 -0.0108
-21 2 26 1.0232 0.0073
-21 2 27 -0.3783 0.0025
-21 2 28 -0.0487 -0.0259
-21 2 29 0.0241 -0.0066
-21 2 30 -1.0660 -0.1039
-21 2 31 -0.1876 0.0194
-21 2 32 0.4901 0.0983
-21 3 -12 -0.3690 -0.0072
-21 3 -11 -0.3861 -0.0194
-21 3 -10 0.9892 -0.0299
-21 3 -9 -0.3202 0.0445
-21 3 -8 -0.5105 0.0388
-21 3 -7 0.6575 -0.0126
-21 3 -6 -1.0044 -0.0146
-21 3 -5 -0.4738 -0.0058
-21 3 -4 1.3037 0.0287
-21 3 -3 0.3369 0.0313
-21 3 -2 0.3726 -0.0264
-21 3 -1 0.0728 -0.0276
-21 3 0 -0.7680 -0.0010
-21 3 1 -1.4235 -0.0119
-21 3 2 -0.2253 -0.0126
-21 3 3 -0.9837 -0.0102
-21 3 4 -0.5742 -0.0022
-21 3 5 0.2729 0.0205
-21 3 6 0.2289 0.0249
-21 3 7 0.8896 0.0111
-21 3 8 0.0610 0.0220
-21 3 9 0.9197 -0.0072
-21 3 10 0.0951 0.0149
-21 3 11 -0.2419 -0.0220
-21 3 12 1.2001 -0.0096
-21 3 13 -0.5895 -0.0227
-21 3 14 -0.0406 -0.0050
-21 3 15 -2.3512 0.0054
-21 3 16 -0.6151 0.0047
-21 3 17 1.0541 -0.0040
-21 3 18 0.0611 0.0083
-21 3 19 2.8257 -0.0039
-21 3 20 0.3490 0.0184
-21 3 21 -0.5636 -0.0123
-21 3 22 -0.6024 0.0044
-21 3 23 -1.0843 0.0253
-21 3 24 -0.2662 -0.0265
-21 3 25 -0.7089 0.0061
-21 3 26 -0.2695 -0.0139
-21 3 27 0.3821 -0.0030
-21 3 28 0.2803 -0.0464
-21 3 29 0.7164 -0.0472
-21 3 30 0.1249 0.0193
-21 3 31 0.4770 -0.0146
-21 3 32 0.3933 0.0598
-21 4 -11 -0.0730 0.0091
-21 4 -10 -0.3633 -0.0036
-21 4 -9 -0.3866 -0.0395
-21 4 -8 0.1852 0.0056
-21 4 -7 0.0209 0.0124
-21 4 -6 -1.1463 0.0050
-21 4 -5 0.7825 0.0305
-21 4 -4 0.8122 -0.0204
-21 4 -3 -0.6073 -0.0098
-21 4 -2 0.1589 -0.0062
-21 4 -1 -0.7565 -0.0444
-21 4 0 0.3138 0.0020
-21 4 1 0.0451 0.0052
-21 4 2 0.4813 0.0020
-21 4 3 -0.1665 0.0191
-21 4 4 -0.2920 0.0005
-21 4 5 0.4164 0.0393
-21 4 6 -1.1621 -0.0196
-21 4 7 0.2569 -0.0028
-21 4 8 0.3053 0.0003
-21 4 9 0.1409 -0.0212
-21 4 10 -1.4620 -0.0069
-21 4 11 0.7500 -0.0139
-21 4 12 0.0649 0.0137
-21 4 13 0.1218 -0.0005
-21 4 14 2.4951 -0.0118
-21 4 15 -2.5281 0.0067
-21 4 16 0.2867 -0.0063
-21 4 17 2.8848 0.0098
-21 4 18 -1.7770 -0.0190
-21 4 19 2.3886 0.0107
-21 4 20 -0.7134 -0.0000
-21 4 21 -1.5859 0.0009
-21 4 22 -0.2464 0.0023
-21 4 23 -0.7668 0.0008
-21 4 24 0.3721 0.0195
-21 4 25 -0.2155 -0.0285
-21 4 26 0.3885 -0.0117
-21 4 27 0.2295 -0.0291
-21 4 28 0.0927 0.0057
-21 4 29 0.6334 0.0273
-21 4 30 -0.7253 -0.0957
-21 4 31 -0.5021 0.0505
-21 5 -10 1.3141 -0.0009
-21 5 -9 -0.3318 0.0531
-21 5 -8 -0.4592 -0.0346
-21 5 -7 0.5086 -0.0064
-21 5 -6 -0.9325 0.0012
-21 5 -5 0.3290 -0.0130
-21 5 -4 0.4409 0.0239
-21 5 -3 -0.6381 0.0022
-21 5 -2 1.4167 -0.0173
-21 5 -1 -1.7965 0.0149
-21 5 0 -1.3966 -0.0172
-21 5 1 -0.4247 0.0156
-21 5 2 0.5486 -0.0001
-21 5 3 -0.1404 -0.0458
-21 5 4 -0.9349 0.0127
-21 5 5 -0.5377 0.0021
-21 5 6 -0.4163 -0.0041
-21 5 7 1.3834 0.0063
-21 5 8 0.1846 0.0144
-21 5 9 0.8987 0.0217
-21 5 10 1.0840 -0.0286
-21 5 11 -0.9767 0.0152
-21 5 12 0.2063 -0.0133
-21 5 13 -0.8621 -0.0200
-21 5 14 0.9160 -0.0093
-21 5 15 -1.6111 -0.0198
-21 5 16 0.1841 -0.0049
-21 5 17 1.3957 -0.0010
-21 5 18 -0.6903 0.0278
-21 5 19 2.5129 0.0067
-21 5 20 -1.2819 0.0022
-21 5 21 -1.3744 0.0112
-21 5 22 0.6857 -0.0095
-21 5 23 -1.0842 -0.0010
-21 5 24 0.2098 -0.0137
-21 5 25 0.2374 -0.0183
-21 5 26 -0.7509 -0.0246
-21 5 27 -0.2302 0.0383
-21 5 28 0.1402 0.0165
-21 5 29 0.2988 -0.0709
-21 5 30 0.3333 0.0282
-21 6 -9 -0.3238 -0.0012
-21 6 -8 0.4518 0.0273
-21 6 -7 0.4023 -0.0317
-21 6 -6 -0.1568 -0.0496
-21 6 -5 -0.3250 0.0309
-21 6 -4 -0.0299 -0.0081
-21 6 -3 0.0090 0.0093
-21 6 -2 -0.3434 0.0067
-21 6 -1 -0.1841 -0.0049
-21 6 0 -0.7203 0.0203
-21 6 1 -0.4690 -0.0130
-21 6 2 -0.1653 0.0054
-21 6 3 -0.6871 -0.0028
-21 6 4 -0.6334 -0.0014
-21 6 5 0.4888 0.0175
-21 6 6 -0.8512 -0.0120
-21 6 7 0.9780 0.0151
-21 6 8 -0.0910 -0.0140
-21 6 9 -0.6977 0.0253
-21 6 10 -0.6254 0.0106
-21 6 11 0.2482 0.0123
-21 6 12 -0.3965 -0.0069
-21 6 13 0.9947 -0.0192
-21 6 14 2.0207 0.0025
-21 6 15 -0.7364 0.0134
-21 6 16 0.0910 -0.0037
-21 6 17 1.3219 -0.0079
-21 6 18 -0.5345 -0.0217
-21 6 19 0.6749 0.0099
-21 6 20 -1.0758 0.0116
-21 6 21 0.0742 -0.0019
-21 6 22 -0.6828 -0.0029
-21 6 23 -0.5494 -0.0055
-21 6 24 -0.2031 0.0482
-21 6 25 0.6971 0.0248
-21 6 26 1.0335 0.0406
-21 6 27 -0.6970 -0.0611
-21 6 28 -0.3210 -0.0935
-21 6 29 0.0353 0.0266
-21 7 -8 0.1793 -0.1333
-21 7 -7 0.4591 -0.0262
-21 7 -6 -0.2383 0.0230
-21 7 -5 0.0788 -0.0016
-21 7 -4 -0.6471 0.0793
-21 7 -3 -0.4130 -0.0190
-21 7 -2 0.6583 -0.0097
-21 7 -1 -1.1832 0.0124
-21 7 0 0.9117 -0.0080
-21 7 1 0.1328 0.0121
-21 7 2 0.2428 -0.0081
-21 7 3 0.6322 0.0072
-21 7 4 -0.7802 -0.0037
-21 7 5 -0.3842 -0.0071
-21 7 6 0.0849 0.0057
-21 7 7 0.0853 -0.0248
-21 7 8 -0.5198 0.0037
-21 7 9 0.0818 -0.0099
-21 7 10 1.1375 -0.0078
-21 7 11 -1.0177 0.0046
-21 7 12 -0.1530 -0.0298
-21 7 13 0.2324 -0.0109
-21 7 14 -0.7191 -0.0031
-21 7 15 0.0980 0.0005
-21 7 16 1.4542 -0.0169
-21 7 17 1.0145 -0.0126
-21 7 18 -0.0057 0.0184
-21 7 19 1.0473 -0.0123
-21 7 20 -0.2597 0.0001
-21 7 21 -0.5421 0.0248
-21 7 22 0.1450 -0.0084
-21 7 23 -1.3887 0.0232
-21 7 24 -0.9020 0.0015
-21 7 25 0.0600 0.0133
-21 7 26 -0.5315 -0.0552
-21 7 27 0.0042 -0.0155
-21 8 -6 0.9598 -0.0625
-21 8 -5 0.5208 0.0404
-21 8 -4 -0.7645 -0.0069
-21 8 -3 -0.2488 0.0275
-21 8 -2 -0.8414 0.0337
-21 8 -1 -0.2982 -0.0167
-21 8 0 0.2831 -0.0127
-21 8 1 0.0647 -0.0062
-21 8 2 0.0125 -0.0030
-21 8 3 -0.5455 -0.0067
-21 8 4 -1.0113 0.0077
-21 8 5 -0.2405 0.0053
-21 8 6 0.1711 0.0061
-21 8 7 0.7012 0.0113
-21 8 8 0.2644 0.0084
-21 8 9 0.0666 0.0120
-21 8 10 -0.2629 0.0160
-21 8 11 0.2914 0.0136
-21 8 12 0.2708 0.0231
-21 8 13 -0.3213 0.0031
-21 8 14 0.4700 0.0214
-21 8 15 0.7038 0.0192
-21 8 16 -0.4719 -0.0011
-21 8 17 -0.1273 -0.0014
-21 8 18 0.9889 0.0039
-21 8 19 0.5212 0.0197
-21 8 20 -0.2521 -0.0345
-21 8 21 0.0450 0.0021
-21 8 22 -0.7196 -0.0014
-21 8 23 -0.1256 -0.0378
-21 8 24 -0.6400 0.1246
-21 8 25 0.4995 -0.0099
-21 9 -3 -0.2910 -0.1229
-21 9 -2 -0.3720 -0.0067
-21 9 -1 -0.6554 -0.0106
-21 9 0 0.4351 -0.0144
-21 9 1 0.7774 0.0570
-21 9 2 -0.3677 0.0253
-21 9 3 -0.3071 0.0029
-21 9 4 -0.6630 0.0009
-21 9 5 -0.4053 -0.0142
-21 9 6 0.2061 0.0092
-21 9 7 0.5069 -0.0174
-21 9 8 0.4803 -0.0135
-21 9 9 0.2684 -0.0269
-21 9 10 -1.3436 0.0053
-21 9 11 -1.0233 -0.0083
-21 9 12 0.1961 -0.0075
-21 9 13 -0.2097 -0.0178
-21 9 14 0.3383 -0.0038
-21 9 15 0.9704 -0.0030
-21 9 16 0.8214 -0.0043
-21 9 17 0.1214 -0.0351
-21 9 18 -0.3916 0.0525
-21 9 19 -0.6709 -0.0040
-21 9 20 0.3640 0.0303
-21 9 21 0.4929 0.0760
-21 9 22 0.0171 -0.0674
-21 9 23 -0.2372 0.0796
-21 10 0 0.0968 0.0174
-21 10 1 -0.1762 0.0173
-21 10 2 0.6441 0.0050
-21 10 3 -0.4251 -0.0886
-21 10 4 -0.1528 -0.0010
-21 10 5 -0.1329 -0.0150
-21 10 6 -0.1555 0.0075
-21 10 7 -0.0937 0.0381
-21 10 8 0.1044 0.0116
-21 10 9 -0.0145 0.0414
-21 10 10 0.2674 -0.0219
-21 10 11 0.0059 0.0409
-21 10 12 -0.3001 -0.0098
-21 10 13 0.0872 0.0373
-21 10 14 0.7004 -0.0389
-21 10 15 1.1184 -0.0014
-21 10 16 0.0741 -0.0415
-21 10 17 -1.0098 0.0579
-21 10 18 -0.2581 0.0275
-21 10 19 -0.3638 -0.0645
-21 10 20 0.4998 0.0460
-21 11 7 0.7361 0.0432
-21 11 8 0.4045 -0.0770
-21 11 9 -0.1690 0.0217
-21 11 10 -0.8336 -0.0451
-21 11 11 -0.6269 -0.0018
-21 11 12 0.1241 -0.0406
-21 11 13 -0.1133 -0.0067
-20 0 -14 -0.5169 -0.0185
-20 0 -12 0.8203 -0.0196
-20 0 -10 0.1720 -0.0364
-20 0 -8 -0.6537 -0.0279
-20 0 -6 -1.9232 0.0103
-20 0 -4 1.9380 0.0005
-20 0 -2 -0.5378 0.0372
-20 0 0 -0.5138 -0.0077
-20 0 2 0.5656 -0.0012
-20 0 4 -0.6419 -0.0046
-20 0 6 0.0547 0.0128
-20 0 8 -1.1341 -0.0297
-20 0 10 1.0756 -0.0040
-20 0 12 3.0954 -0.0053
-20 0 14 -3.6530 0.0150
-20 0 16 -1.0988 0.0209
-20 0 18 2.9551 -0.0031
-20 0 20 -0.5740 -0.0109
-20 0 22 0.8492 -0.0145
-20 0 24 -1.1223 -0.0057
-20 0 26 -0.7795 0.0287
-20 0 28 1.6172 -0.0035
-20 0 30 -0.2250 -0.0518
-20 0 32 -0.0730 0.1132
-20 1 -14 -0.0234 0.0172
-20 1 -13 0.0725 -0.0052
-20 1 -12 -0.5057 -0.0291
-20 1 -11 0.1957 0.0189
-20 1 -10 -0.2551 0.0310
-20 1 -9 -0.4528 0.0016
-20 1 -8 0.5196 0.0029
-20 1 -7 -0.7908 -0.0097
-20 1 -6 -0.2349 0.0332
-20 1 -5 1.3036 0.0062
-20 1 -4 0.3702 -0.0411
-20 1 -3 0.2939 -0.0135
-20 1 -2 0.2695 0.0012
-20 1 -1 -0.4699 -0.0017
-20 1 0 -0.7373 0.0074
-20 1 1 0.8822 0.0188
-20 1 2 -0.9171 0.0224
-20 1 3 -0.4999 0.0067
-20 1 4 0.5847 0.0130
-20 1 5 -1.7498 0.0168
-20 1 6 1.0188 -0.0398
-20 1 7 0.7116 -0.0025
-20 1 8 0.9100 -0.0021
-20 1 9 2.1349 -0.0249
-20 1 10 -0.2192 -0.0081
-20 1 11 2.1712 -0.0019
-20 1 12 -0.9079 -0.0085
-20 1 13 -3.1332 -0.0019
-20 1 14 -1.3143 0.0029
-20 1 15 -3.0067 0.0119
-20 1 16 0.7518 -0.0156
-20 1 17 2.5968 0.0090
-20 1 18 1.0350 0.0230
-20 1 19 1.8191 0.0221
-20 1 20 -0.0550 0.0066
-20 1 21 -1.5399 0.0016
-20 1 22 0.3472 -0.0104
-20 1 23 0.6197 -0.0173
-20 1 24 -0.9145 -0.0003
-20 1 25 -0.0851 -0.0110
-20 1 26 -0.1232 -0.0118
-20 1 27 0.1286 0.0140
-20 1 28 0.6485 -0.0064
-20 1 29 0.2598 0.0127
-20 1 30 0.0709 -0.0060
-20 1 31 -0.4476 -0.0165
-20 1 32 0.0561 0.0231
-20 1 33 0.4037 0.0516
-20 2 -14 -0.5329 -0.0517
-20 2 -13 -0.5378 -0.0060
-20 2 -12 0.3456 0.0639
-20 2 -11 -0.3694 -0.0050
-20 2 -10 0.5836 -0.0377
-20 2 -9 0.4116 -0.0015
-20 2 -8 -1.1216 -0.0057
-20 2 -7 0.1757 0.0026
-20 2 -6 -0.8436 -0.0179
-20 2 -5 0.4156 0.0010
-20 2 -4 0.9831 -0.0270
-20 2 -3 0.1797 0.0016
-20 2 -2 -0.5875 0.0137
-20 2 -1 -0.3460 -0.0046
-20 2 0 -0.3646 0.0480
-20 2 1 0.8794 -0.0047
-20 2 2 0.7217 -0.0008
-20 2 3 1.0653 0.0067
-20 2 4 -0.7214 -0.0013
-20 2 5 -1.1658 -0.0142
-20 2 6 0.3102 -0.0236
-20 2 7 -0.5236 0.0110
-20 2 8 -1.0158 -0.0143
-20 2 9 0.0821 -0.0053
-20 2 10 1.5446 0.0188
-20 2 11 -0.1782 -0.0188
-20 2 12 1.9592 0.0142
-20 2 13 1.3899 -0.0102
-20 2 14 -4.6179 0.0315
-20 2 15 -0.3211 -0.0079
-20 2 16 0.3744 0.0016
-20 2 17 -0.7231 0.0084
-20 2 18 4.9063 0.0067
-20 2 19 0.3116 0.0116
-20 2 20 -1.5563 -0.0207
-20 2 21 -0.4430 0.0096
-20 2 22 -0.4358 0.0112
-20 2 23 -0.2736 0.0060
-20 2 24 0.2166 -0.0209
-20 2 25 0.6667 -0.0006
-20 2 26 -0.8318 0.0111
-20 2 27 0.9544 -0.0204
-20 2 28 0.5688 -0.0076
-20 2 29 -1.7775 -0.0578
-20 2 30 -0.1514 0.0156
-20 2 31 0.5840 0.0437
-20 2 32 0.0700 0.0281
-20 2 33 -0.2520 0.0579
-20 3 -13 -0.2719 -0.0250
-20 3 -12 -0.4283 -0.0189
-20 3 -11 0.7586 0.0074
-20 3 -10 -0.5392 0.0177
-20 3 -9 0.1935 -0.0036
-20 3 -8 0.6180 0.0099
-20 3 -7 -1.7927 -0.0114
-20 3 -6 -0.4676 0.0113
-20 3 -5 1.3076 0.0282
-20 3 -4 0.3453 0.0017
-20 3 -3 1.1312 -0.0167
-20 3 -2 0.4019 -0.0179
-20 3 -1 -0.9993 -0.0022
-20 3 0 -1.4725 -0.0327
-20 3 1 -0.8298 0.0113
-20 3 2 -1.3440 0.0250
-20 3 3 0.3658 -0.0225
-20 3 4 0.7668 0.0170
-20 3 5 -0.5279 0.0410
-20 3 6 0.5689 0.0089
-20 3 7 0.2392 0.0090
-20 3 8 1.2086 -0.0268
-20 3 9 -0.0141 0.0092
-20 3 10 -0.1654 -0.0329
-20 3 11 1.6159 0.0024
-20 3 12 0.0614 -0.0154
-20 3 13 -0.4242 -0.0142
-20 3 14 -3.1940 0.0144
-20 3 15 -0.9135 0.0288
-20 3 16 0.2500 0.0006
-20 3 17 0.2193 0.0007
-20 3 18 3.3574 0.0004
-20 3 19 0.5146 0.0155
-20 3 20 0.3376 -0.0131
-20 3 21 -0.5660 -0.0037
-20 3 22 -2.0181 0.0131
-20 3 23 -0.1472 -0.0239
-20 3 24 -0.1876 0.0076
-20 3 25 -0.4868 -0.0188
-20 3 26 0.1724 -0.0189
-20 3 27 0.5036 -0.0121
-20 3 28 0.6183 -0.0219
-20 3 29 0.2555 0.0082
-20 3 30 0.6410 -0.0272
-20 3 31 0.4318 0.0445
-20 3 32 -0.0334 0.0822
-20 4 -13 0.2540 -0.0486
-20 4 -12 -0.2871 0.0308
-20 4 -11 -0.2564 -0.0299
-20 4 -10 -0.1511 -0.0320
-20 4 -9 -0.2346 0.0108
-20 4 -8 -0.2028 0.0061
-20 4 -7 -0.5558 0.0117
-20 4 -6 0.6809 -0.0012
-20 4 -5 0.1446 -0.0025
-20 4 -4 -0.1242 0.0072
-20 4 -3 1.0513 -0.0130
-20 4 -2 -0.9179 -0.0393
-20 4 -1 -0.4002 -0.0072
-20 4 0 -0.3699 0.0148
-20 4 1 0.2055 0.0020
-20 4 2 0.2958 0.0252
-20 4 3 0.8890 0.0100
-20 4 4 0.0078 0.0175
-20 4 5 -1.4650 -0.0189
-20 4 6 0.2940 0.0037
-20 4 7 -0.4977 0.0045
-20 4 8 -0.1097 -0.0278
-20 4 9 -0.6353 -0.0081
-20 4 10 0.6613 -0.0110
-20 4 11 -0.8146 0.0083
-20 4 12 1.2560 0.0102
-20 4 13 2.3840 -0.0065
-20 4 14 -3.4593 0.0109
-20 4 15 0.7479 -0.0152
-20 4 16 1.4794 0.0159
-20 4 17 -1.2108 -0.0142
-20 4 18 4.2160 0.0052
-20 4 19 -1.2457 0.0136
-20 4 20 -1.4362 -0.0076
-20 4 21 -0.5618 0.0047
-20 4 22 -1.5905 -0.0012
-20 4 23 0.3837 0.0080
-20 4 24 -0.2657 -0.0354
-20 4 25 0.3421 -0.0170
-20 4 26 -0.0725 0.0088
-20 4 27 0.6285 -0.0052
-20 4 28 1.1294 0.0097
-20 4 29 -1.0279 -0.0533
-20 4 30 -0.2492 0.0479
-20 4 31 0.1259 -0.0039
-20 5 -12 0.1113 -0.1032
-20 5 -11 1.1757 0.0008
-20 5 -10 -0.6357 0.0018
-20 5 -9 0.4170 0.0010
-20 5 -8 0.5909 0.0373
-20 5 -7 -1.2441 -0.0322
-20 5 -6 0.6788 0.0009
-20 5 -5 -0.1704 0.0233
-20 5 -4 -0.3474 -0.0116
-20 5 -3 2.0170 -0.0161
-20 5 -2 -1.9828 0.0102
-20 5 -1 -1.0456 -0.0164
-20 5 0 -1.2433 -0.0005
-20 5 1 -0.1436 0.0049
-20 5 2 0.4465 -0.0200
-20 5 3 -0.1499 0.0122
-20 5 4 -0.2792 -0.0023
-20 5 5 -0.7643 0.0108
-20 5 6 1.0100 0.0240
-20 5 7 0.0014 -0.0020
-20 5 8 1.2216 0.0098
-20 5 9 0.8052 -0.0108
-20 5 10 -0.6944 0.0043
-20 5 11 0.7868 -0.0155
-20 5 12 -0.6012 -0.0322
-20 5 13 0.4863 0.0008
-20 5 14 -2.2247 -0.0136
-20 5 15 0.2526 0.0080
-20 5 16 0.5430 0.0136
-20 5 17 -0.4432 0.0171
-20 5 18 3.5173 0.0143
-20 5 19 -1.2513 -0.0018
-20 5 20 -0.5932 0.0079
-20 5 21 0.4490 -0.0185
-20 5 22 -2.6552 -0.0167
-20 5 23 0.5842 -0.0217
-20 5 24 0.8561 0.0005
-20 5 25 -0.5643 -0.0023
-20 5 26 0.0501 0.0102
-20 5 27 -0.2105 0.0283
-20 5 28 0.1160 -0.0275
-20 5 29 0.7981 0.0177
-20 5 30 0.2193 -0.0254
-20 5 31 -0.2356 -0.0185
-20 6 -11 -0.3989 -0.0639
-20 6 -10 -0.2286 0.0132
-20 6 -9 0.3451 0.0033
-20 6 -8 0.2450 -0.0162
-20 6 -7 0.1964 0.0045
-20 6 -6 -0.2758 -0.0078
-20 6 -5 -0.2190 -0.0179
-20 6 -4 0.0876 0.0269
-20 6 -3 0.1400 -0.0169
-20 6 -2 -0.2038 0.0071
-20 6 -1 -0.8011 0.0274
-20 6 0 -0.8076 -0.0167
-20 6 1 -0.8802 0.0059
-20 6 2 -0.5288 -0.0019
-20 6 3 0.2105 -0.0058
-20 6 4 0.3291 0.0084
-20 6 5 -0.9301 -0.0023
-20 6 6 0.6438 0.0206
-20 6 7 -0.7480 -0.0238
-20 6 8 -0.1952 0.0103
-20 6 9 -0.2257 0.0084
-20 6 10 -0.3911 0.0161
-20 6 11 -0.7194 -0.0145
-20 6 12 1.6054 -0.0104
-20 6 13 1.8193 -0.0031
-20 6 14 -1.1926 0.0077
-20 6 15 0.3325 -0.0071
-20 6 16 0.7544 0.0093
-20 6 17 -0.0530 -0.0192
-20 6 18 1.7174 -0.0078
-20 6 19 -1.1993 0.0165
-20 6 20 0.0470 0.0021
-20 6 21 -0.8663 0.0137
-20 6 22 -1.0798 -0.0039
-20 6 23 -0.5763 0.0216
-20 6 24 0.6171 0.0065
-20 6 25 1.0369 0.0262
-20 6 26 -0.5080 -0.0123
-20 6 27 0.1977 -0.0694
-20 6 28 -0.2748 0.0092
-20 6 29 -0.3482 -0.0581
-20 7 -9 0.2441 -0.0520
-20 7 -8 0.2826 -0.0167
-20 7 -7 -0.0598 -0.0581
-20 7 -6 0.3513 0.0259
-20 7 -5 -0.8080 0.0908
-20 7 -4 -0.2127 -0.0181
-20 7 -3 0.8518 -0.0080
-20 7 -2 -1.0765 0.0013
-20 7 -1 0.6750 -0.0052
-20 7 0 -0.8942 0.0031
-20 7 1 0.4611 -0.0171
-20 7 2 1.2727 0.0045
-20 7 3 -0.8048 0.0085
-20 7 4 -0.5996 0.0085
-20 7 5 0.0613 0.0114
-20 7 6 0.1705 -0.0165
-20 7 7 -0.2907 0.0139
-20 7 8 0.2084 -0.0044
-20 7 9 0.2943 0.0019
-20 7 10 -0.7377 0.0033
-20 7 11 0.7910 -0.0294
-20 7 12 -0.3002 -0.0143
-20 7 13 -1.1719 0.0069
-20 7 14 0.3412 -0.0093
-20 7 15 1.2210 -0.0143
-20 7 16 0.4973 0.0014
-20 7 17 0.5687 0.0198
-20 7 18 1.8178 -0.0003
-20 7 19 -0.5306 -0.0048
-20 7 20 -0.0997 0.0264
-20 7 21 -0.2458 -0.0240
-20 7 22 -2.1262 0.0143
-20 7 23 -0.2940 0.0114
-20 7 24 -0.2380 0.0119
-20 7 25 -0.6929 -0.0419
-20 7 26 0.6106 -0.0278
-20 7 27 0.6558 0.1474
-20 7 28 -0.5891 -0.0381
-20 8 -8 -0.0020 -0.1033
-20 8 -7 1.1372 -0.0024
-20 8 -6 0.2203 -0.0148
-20 8 -5 -0.0717 -0.0162
-20 8 -4 -0.0896 0.0240
-20 8 -3 -1.1061 -0.0019
-20 8 -2 -0.3004 0.0229
-20 8 -1 0.2260 0.0100
-20 8 0 -0.1919 -0.0199
-20 8 1 -0.1599 -0.0076
-20 8 2 -0.3769 0.0003
-20 8 3 -0.2761 0.0188
-20 8 4 -0.2353 -0.0048
-20 8 5 -0.2580 -0.0059
-20 8 6 0.4708 0.0060
-20 8 7 0.0591 -0.0099
-20 8 8 0.4218 0.0092
-20 8 9 -0.1038 0.0178
-20 8 10 0.1622 0.0045
-20 8 11 0.0438 0.0133
-20 8 12 -0.2750 0.0062
-20 8 13 0.7750 0.0184
-20 8 14 0.2073 0.0170
-20 8 15 -1.1455 0.0014
-20 8 16 0.3285 0.0068
-20 8 17 1.3745 -0.0075
-20 8 18 0.8394 0.0135
-20 8 19 0.3079 -0.0022
-20 8 20 0.3509 -0.0254
-20 8 21 -1.1384 -0.0183
-20 8 22 -0.6820 0.0086
-20 8 23 -0.9062 0.0841
-20 8 24 0.6288 -0.0282
-20 8 25 -0.1303 -0.0140
-20 8 26 -0.5841 0.0725
-20 9 -5 0.0149 0.0597
-20 9 -4 -0.1290 -0.0589
-20 9 -3 -0.2219 0.0171
-20 9 -2 -0.8194 -0.0585
-20 9 -1 0.2044 -0.0151
-20 9 0 0.2442 0.0411
-20 9 1 0.0649 0.0074
-20 9 2 0.2523 0.0020
-20 9 3 -0.8865 0.0158
-20 9 4 -0.6937 -0.0022
-20 9 5 -0.2268 -0.0018
-20 9 6 0.5806 -0.0115
-20 9 7 0.9322 0.0069
-20 9 8 0.3587 -0.0202
-20 9 9 -1.3245 0.0039
-20 9 10 -0.7276 -0.0097
-20 9 11 -0.1451 -0.0048
-20 9 12 -0.9231 -0.0166
-20 9 13 0.3654 0.0152
-20 9 14 0.9681 -0.0071
-20 9 15 0.7040 -0.0074
-20 9 16 0.6376 -0.0154
-20 9 17 -0.1075 0.0464
-20 9 18 -0.2228 -0.0015
-20 9 19 0.3074 0.0149
-20 9 20 0.0521 0.0410
-20 9 21 -0.1929 -0.0222
-20 9 22 -0.1807 0.0816
-20 9 23 -0.1972 -0.0320
-20 9 24 -0.4202 -0.0466
-20 10 -2 0.5379 0.0761
-20 10 -1 0.1806 0.0117
-20 10 0 -0.1587 0.0324
-20 10 1 0.4737 0.0052
-20 10 2 -0.2811 -0.0424
-20 10 3 -0.0096 0.0084
-20 10 4 -0.3687 -0.0368
-20 10 5 0.0379 -0.0036
-20 10 6 0.0553 0.0200
-20 10 7 -0.2835 0.0058
-20 10 8 -0.0018 0.0272
-20 10 9 0.3667 -0.0194
-20 10 10 0.1171 0.0272
-20 10 11 -0.3470 -0.0147
-20 10 12 -0.2499 0.0407
-20 10 13 0.5900 -0.0333
-20 10 14 1.2398 0.0030
-20 10 15 -0.0603 -0.0339
-20 10 16 -0.4236 0.0317
-20 10 17 -0.0235 0.0108
-20 10 18 -0.6109 -0.0267
-20 10 19 0.4623 0.0306
-20 10 20 0.0075 -0.1193
-20 10 21 0.0019 0.0301
-20 11 2 -0.1400 -0.0343
-20 11 3 -0.1606 0.0480
-20 11 4 -0.0962 -0.0274
-20 11 5 -0.3665 0.0669
-20 11 6 0.8772 0.0347
-20 11 7 0.8323 -0.0594
-20 11 8 0.1396 0.0206
-20 11 9 -0.9660 -0.0493
-20 11 10 -0.8383 0.0143
-20 11 11 -0.1263 -0.0433
-20 11 12 -0.1704 -0.0137
-20 11 13 -0.3756 0.0027
-20 11 14 -0.0198 0.0335
-20 11 15 0.6037 -0.0282
-20 11 16 0.4383 0.0687
-19 0 -15 -0.2491 0.1584
-19 0 -13 0.3124 -0.1323
-19 0 -11 1.0279 -0.0395
-19 0 -9 -0.9261 -0.0504
-19 0 -7 -2.2036 0.0609
-19 0 -5 1.7035 -0.0071
-19 0 -3 0.4712 0.0609
-19 0 -1 -1.8819 -0.0292
-19 0 1 1.9200 -0.0096
-19 0 3 -0.9468 -0.0180
-19 0 5 -0.5755 0.0213
-19 0 7 -0.0787 -0.0282
-19 0 9 -0.5226 0.0058
-19 0 11 3.7481 0.0063
-19 0 13 -1.8668 0.0116
-19 0 15 -3.2633 0.0245
-19 0 17 3.1115 -0.0184
-19 0 19 -0.0954 -0.0146
-19 0 21 0.4234 0.0013
-19 0 23 -0.3176 -0.0043
-19 0 25 -1.6470 0.0280
-19 0 27 1.4813 -0.0048
-19 0 29 0.3472 -0.0358
-19 0 31 -0.1789 0.0538
-19 0 33 -0.0788 0.0870
-19 1 -15 0.1925 -0.0138
-19 1 -14 -0.1567 0.0086
-19 1 -13 -0.5022 0.0160
-19 1 -12 0.6520 0.0167
-19 1 -11 -0.2207 0.0016
-19 1 -10 -0.5958 -0.0160
-19 1 -9 0.2949 -0.0119
-19 1 -8 -0.9043 -0.0001
-19 1 -7 -0.2322 0.0259
-19 1 -6 1.0012 -0.0122
-19 1 -5 0.0867 -0.0235
-19 1 -4 1.1799 -0.0032
-19 1 -3 0.9639 0.0012
-19 1 -2 -1.1459 0.0137
-19 1 -1 -0.7063 0.0237
-19 1 0 0.4959 0.0197
-19 1 1 -1.2878 0.0006
-19 1 2 0.1128 0.0111
-19 1 3 0.2843 0.0094
-19 1 4 -1.6879 -0.0032
-19 1 5 1.3372 -0.0390
-19 1 6 0.0030 -0.0074
-19 1 7 1.1860 0.0032
-19 1 8 2.6038 -0.0114
-19 1 9 -0.0636 -0.0020
-19 1 10 2.7121 -0.0107
-19 1 11 -0.8817 -0.0046
-19 1 12 -2.2963 0.0148
-19 1 13 -1.5378 -0.0027
-19 1 14 -5.4144 0.0083
-19 1 15 0.1154 0.0011
-19 1 16 2.6047 0.0169
-19 1 17 1.4180 0.0132
-19 1 18 3.0128 0.0066
-19 1 19 0.1752 0.0044
-19 1 20 -1.5626 -0.0116
-19 1 21 0.0218 -0.0073
-19 1 22 0.1646 -0.0066
-19 1 23 -0.4329 -0.0224
-19 1 24 0.2733 -0.0067
-19 1 25 -0.5569 0.0102
-19 1 26 0.0302 0.0186
-19 1 27 0.8481 -0.0230
-19 1 28 0.3423 0.0186
-19 1 29 0.0614 0.0195
-19 1 30 0.0439 -0.0199
-19 1 31 0.1066 0.0173
-19 1 32 -0.0773 0.0560
-19 1 33 0.2440 -0.0613
-19 2 -15 0.0003 0.0221
-19 2 -14 -0.3441 0.0170
-19 2 -13 -0.2704 0.0171
-19 2 -12 -0.7900 -0.0190
-19 2 -11 0.9118 -0.0010
-19 2 -10 0.3328 0.0133
-19 2 -9 -1.1531 -0.0602
-19 2 -8 0.2359 -0.0096
-19 2 -7 -1.0858 0.0130
-19 2 -6 0.4005 0.0097
-19 2 -5 1.1348 -0.0457
-19 2 -4 0.7633 0.0093
-19 2 -3 0.0982 0.0654
-19 2 -2 -0.9924 -0.0111
-19 2 -1 -1.4915 0.0372
-19 2 0 0.4516 -0.0002
-19 2 1 1.6176 -0.0183
-19 2 2 2.3538 -0.0068
-19 2 3 -1.1420 -0.0291
-19 2 4 -1.1696 0.0071
-19 2 5 0.2581 -0.0193
-19 2 6 -1.2621 0.0111
-19 2 7 -0.1928 -0.0172
-19 2 8 0.1220 0.0092
-19 2 9 -0.0522 0.0456
-19 2 10 -0.0090 -0.0223
-19 2 11 2.9405 0.0183
-19 2 12 1.0718 -0.0208
-19 2 13 -3.5094 0.0163
-19 2 14 -0.0660 -0.0019
-19 2 15 -2.0596 0.0018
-19 2 16 -0.8518 0.0143
-19 2 17 5.4642 -0.0129
-19 2 18 0.3292 0.0177
-19 2 19 -0.2019 -0.0016
-19 2 20 -0.3575 0.0079
-19 2 21 -1.5223 0.0062
-19 2 22 -0.3457 -0.0071
-19 2 23 0.5201 -0.0060
-19 2 24 0.2351 -0.0020
-19 2 25 -1.1827 0.0010
-19 2 26 1.6049 -0.0208
-19 2 27 0.5583 -0.0013
-19 2 28 -1.8267 -0.0082
-19 2 29 0.4401 0.0143
-19 2 30 0.1998 0.0043
-19 2 31 -0.3559 0.0096
-19 2 32 -0.2997 0.0576
-19 2 33 -0.0702 0.0168
-19 3 -15 0.4113 -0.0480
-19 3 -14 -0.0996 -0.0437
-19 3 -13 -0.2458 0.0050
-19 3 -12 0.3843 0.0335
-19 3 -11 -0.6269 -0.0026
-19 3 -10 0.9003 -0.0206
-19 3 -9 0.3206 -0.0016
-19 3 -8 -2.1227 -0.0177
-19 3 -7 -0.2469 0.0330
-19 3 -6 0.7178 0.0213
-19 3 -5 0.1080 -0.0185
-19 3 -4 1.9991 -0.0076
-19 3 -3 0.9079 -0.0101
-19 3 -2 -0.7568 0.0054
-19 3 -1 -1.4215 -0.0342
-19 3 0 -1.9132 0.0214
-19 3 1 -1.8143 0.0310
-19 3 2 1.1738 -0.0179
-19 3 3 1.0673 0.0270
-19 3 4 -0.5995 0.0253
-19 3 5 0.7424 -0.0111
-19 3 6 -0.2768 0.0103
-19 3 7 1.2536 -0.0230
-19 3 8 0.1721 0.0003
-19 3 9 0.3127 -0.0458
-19 3 10 1.9281 0.0087
-19 3 11 -0.0089 0.0035
-19 3 12 -0.2245 0.0002
-19 3 13 -3.2122 0.0177
-19 3 14 -1.8481 0.0209
-19 3 15 -1.2505 0.0039
-19 3 16 0.1841 0.0134
-19 3 17 3.8519 -0.0040
-19 3 18 0.9824 -0.0030
-19 3 19 1.5276 -0.0104
-19 3 20 -0.5441 -0.0121
-19 3 21 -2.7197 0.0050
-19 3 22 0.1170 -0.0071
-19 3 23 -0.1692 -0.0002
-19 3 24 -0.5947 -0.0225
-19 3 25 0.3545 -0.0167
-19 3 26 0.3412 0.0091
-19 3 27 0.6308 -0.0141
-19 3 28 0.5619 0.0135
-19 3 29 0.4379 -0.0163
-19 3 30 0.4285 0.0206
-19 3 31 0.3607 0.0642
-19 3 32 0.0132 0.0260
-19 4 -14 0.3009 -0.0117
-19 4 -13 -0.2476 -0.0228
-19 4 -12 -0.1541 -0.0464
-19 4 -11 -0.0036 0.0142
-19 4 -10 -0.7030 0.0119
-19 4 -9 -0.3459 -0.0129
-19 4 -8 -0.0831 0.0007
-19 4 -7 0.4193 -0.0141
-19 4 -6 -0.4780 0.0138
-19 4 -5 0.3032 -0.0062
-19 4 -4 1.7966 0.0003
-19 4 -3 -0.5904 -0.0161
-19 4 -2 -0.5259 -0.0172
-19 4 -1 -1.1176 0.0243
-19 4 0 -0.6478 -0.0007
-19 4 1 0.8578 0.0289
-19 4 2 1.8323 0.0065
-19 4 3 -0.4262 -0.0056
-19 4 4 -0.7993 -0.0065
-19 4 5 0.3411 -0.0079
-19 4 6 -1.8770 0.0023
-19 4 7 -0.0705 -0.0250
-19 4 8 -0.1235 0.0020
-19 4 9 0.1638 -0.0021
-19 4 10 -0.7052 -0.0056
-19 4 11 2.0065 0.0169
-19 4 12 1.3857 0.0032
-19 4 13 -3.2283 0.0117
-19 4 14 1.3979 -0.0176
-19 4 15 -0.9168 0.0163
-19 4 16 -0.7083 -0.0083
-19 4 17 5.4936 -0.0062
-19 4 18 -1.4414 0.0157
-19 4 19 -0.2358 -0.0045
-19 4 20 -1.1492 0.0119
-19 4 21 -2.7115 -0.0087
-19 4 22 0.3871 -0.0064
-19 4 23 -0.2858 -0.0228
-19 4 24 0.5327 -0.0202
-19 4 25 -0.3502 0.0167
-19 4 26 0.7971 -0.0137
-19 4 27 1.0875 0.0128
-19 4 28 -0.9507 -0.0101
-19 4 29 0.4015 0.0299
-19 4 30 -0.0922 -0.0122
-19 4 31 -0.5514 -0.0259
-19 4 32 -0.1399 0.0503
-19 5 -13 0.0840 -0.0451
-19 5 -12 0.3165 -0.0085
-19 5 -11 -0.6713 -0.0535
-19 5 -10 1.5079 0.0242
-19 5 -9 0.2665 0.0381
-19 5 -8 -1.2372 -0.0224
-19 5 -7 1.1024 0.0249
-19 5 -6 -0.5619 -0.0095
-19 5 -5 -0.0789 -0.0174
-19 5 -4 1.6353 -0.0114
-19 5 -3 -1.7183 0.0136
-19 5 -2 0.1492 -0.0072
-19 5 -1 -2.0871 -0.0267
-19 5 0 -1.3159 0.0127
-19 5 1 0.4042 0.0060
-19 5 2 0.5977 0.0078
-19 5 3 0.5800 -0.0054
-19 5 4 -0.7742 0.0198
-19 5 5 0.4881 0.0342
-19 5 6 -0.2490 -0.0185
-19 5 7 1.3214 0.0054
-19 5 8 0.3461 0.0001
-19 5 9 0.0140 -0.0099
-19 5 10 1.4468 -0.0059
-19 5 11 -0.7039 -0.0280
-19 5 12 0.2077 0.0067
-19 5 13 -2.1307 -0.0132
-19 5 14 0.0085 0.0180
-19 5 15 -1.2911 0.0293
-19 5 16 -0.3361 0.0065
-19 5 17 4.3588 0.0142
-19 5 18 -0.8052 -0.0098
-19 5 19 0.9156 0.0072
-19 5 20 0.0715 -0.0186
-19 5 21 -3.8333 -0.0333
-19 5 22 0.8894 -0.0218
-19 5 23 0.5160 0.0055
-19 5 24 -0.0754 0.0109
-19 5 25 0.8356 0.0005
-19 5 26 -0.7043 0.0310
-19 5 27 -0.0527 0.0041
-19 5 28 1.0195 0.0225
-19 5 29 0.2975 -0.0309
-19 5 30 -0.1401 -0.0384
-19 5 31 -0.1189 0.0714
-19 6 -12 -0.6046 -0.0322
-19 6 -11 -0.1336 0.0345
-19 6 -10 0.1169 -0.0443
-19 6 -9 0.1519 0.0110
-19 6 -8 0.4772 0.0271
-19 6 -7 -0.3395 -0.0274
-19 6 -6 -0.5114 0.0042
-19 6 -5 0.1555 0.0169
-19 6 -4 0.5085 -0.0282
-19 6 -3 0.0274 0.0081
-19 6 -2 -0.2938 0.0172
-19 6 -1 -1.1818 -0.0009
-19 6 0 -1.6575 0.0056
-19 6 1 -0.4534 -0.0011
-19 6 2 0.4396 -0.0088
-19 6 3 0.3648 -0.0014
-19 6 4 -0.3574 0.0003
-19 6 5 0.1900 0.0210
-19 6 6 -1.3230 -0.0144
-19 6 7 0.1666 -0.0075
-19 6 8 -0.4065 -0.0033
-19 6 9 -0.5385 0.0099
-19 6 10 -0.2983 -0.0180
-19 6 11 1.4342 0.0049
-19 6 12 1.0684 -0.0052
-19 6 13 -0.9390 -0.0017
-19 6 14 0.7549 -0.0105
-19 6 15 -0.5154 0.0252
-19 6 16 0.2377 -0.0076
-19 6 17 2.5777 -0.0220
-19 6 18 -1.0689 0.0105
-19 6 19 0.6891 0.0030
-19 6 20 -1.2244 0.0238
-19 6 21 -1.7871 -0.0017
-19 6 22 -0.5365 0.0053
-19 6 23 0.2995 0.0008
-19 6 24 0.7055 -0.0019
-19 6 25 -0.2212 0.0061
-19 6 26 0.6885 -0.0338
-19 6 27 -0.5599 0.0104
-19 6 28 -0.5051 -0.0539
-19 6 29 0.5984 0.0149
-19 6 30 0.3611 0.0827
-19 7 -11 -0.3369 -0.0117
-19 7 -10 0.3422 0.0227
-19 7 -9 -0.1052 -0.0069
-19 7 -8 0.0700 -0.0606
-19 7 -7 0.6113 0.0233
-19 7 -6 -0.6750 0.0409
-19 7 -5 -0.1398 0.0060
-19 7 -4 0.5495 0.0038
-19 7 -3 -0.4119 -0.0003
-19 7 -2 0.8264 -0.0035
-19 7 -1 -1.9265 -0.0126
-19 7 0 0.1569 -0.0115
-19 7 1 1.1202 0.0004
-19 7 2 -0.4491 0.0063
-19 7 3 0.0027 0.0089
-19 7 4 -0.1893 0.0207
-19 7 5 -0.2596 0.0018
-19 7 6 0.1658 0.0117
-19 7 7 0.4035 0.0020
-19 7 8 -0.3970 0.0083
-19 7 9 -0.2314 -0.0009
-19 7 10 1.1862 -0.0155
-19 7 11 -0.8725 -0.0095
-19 7 12 -0.9571 -0.0001
-19 7 13 0.5840 -0.0120
-19 7 14 0.5023 0.0075
-19 7 15 -0.2322 0.0022
-19 7 16 1.0169 -0.0050
-19 7 17 2.1066 0.0199
-19 7 18 -0.3259 0.0087
-19 7 19 0.7794 0.0176
-19 7 20 -0.7771 -0.0290
-19 7 21 -2.4176 0.0043
-19 7 22 0.0194 0.0037
-19 7 23 -0.9298 0.0031
-19 7 24 -0.2305 -0.0073
-19 7 25 1.0742 -0.0285
-19 7 26 0.1827 0.0883
-19 7 27 -0.3558 0.0012
-19 7 28 0.7043 0.0262
-19 7 29 0.1307 -0.0230
-19 8 -9 0.1568 -0.0576
-19 8 -8 0.9067 0.0277
-19 8 -7 -0.1618 -0.0465
-19 8 -6 0.6645 -0.0059
-19 8 -5 -0.0839 0.0024
-19 8 -4 -0.9839 -0.0140
-19 8 -3 -0.0482 0.0256
-19 8 -2 0.2391 0.0081
-19 8 -1 -0.3748 -0.0027
-19 8 0 -0.6296 -0.0049
-19 8 1 -0.5201 0.0011
-19 8 2 0.3589 0.0164
-19 8 3 0.0619 -0.0077
-19 8 4 -0.1977 -0.0076
-19 8 5 0.1444 0.0045
-19 8 6 -0.1553 -0.0170
-19 8 7 0.6852 -0.0017
-19 8 8 -0.2758 0.0117
-19 8 9 0.0247 -0.0000
-19 8 10 0.0610 0.0151
-19 8 11 -0.1901 0.0025
-19 8 12 0.9738 0.0074
-19 8 13 -0.2464 0.0074
-19 8 14 -1.3515 0.0081
-19 8 15 0.4404 0.0136
-19 8 16 1.0608 -0.0145
-19 8 17 1.1295 0.0115
-19 8 18 1.0404 0.0092
-19 8 19 0.8863 -0.0234
-19 8 20 -1.3043 -0.0042
-19 8 21 -1.1129 0.0113
-19 8 22 -1.2047 0.0206
-19 8 23 0.3364 -0.0053
-19 8 24 -0.1949 0.0249
-19 8 25 -0.3321 0.0341
-19 8 26 0.5715 -0.1401
-19 8 27 -0.5283 -0.0066
-19 9 -7 0.0898 0.1129
-19 9 -6 -0.2007 0.0136
-19 9 -5 -0.1180 0.0234
-19 9 -4 0.0062 0.0335
-19 9 -3 -0.5102 -0.0615
-19 9 -2 -0.1693 -0.0164
-19 9 -1 -0.4416 0.0076
-19 9 0 0.4469 -0.0009
-19 9 1 0.3411 -0.0027
-19 9 2 -0.8702 0.0154
-19 9 3 -0.4208 0.0003
-19 9 4 -0.4914 -0.0051
-19 9 5 0.3143 -0.0037
-19 9 6 0.7276 0.0173
-19 9 7 0.4046 -0.0082
-19 9 8 -0.6764 0.0039
-19 9 9 -0.3131 -0.0129
-19 9 10 -0.6679 0.0027
-19 9 11 -1.2950 -0.0106
-19 9 12 0.6617 0.0115
-19 9 13 0.6503 -0.0105
-19 9 14 0.2257 0.0103
-19 9 15 0.7855 -0.0133
-19 9 16 0.2084 0.0326
-19 9 17 0.3805 0.0187
-19 9 18 0.2300 0.0004
-19 9 19 -0.0838 0.0076
-19 9 20 -0.0901 0.0192
-19 9 21 -0.3236 0.0582
-19 9 22 -0.6700 -0.0599
-19 9 23 -0.4083 -0.0109
-19 9 24 0.5357 0.0475
-19 9 25 0.2373 -0.0613
-19 10 -4 -0.2067 -0.0031
-19 10 -3 0.7045 0.0376
-19 10 -2 0.3509 -0.0111
-19 10 -1 -0.0471 0.0441
-19 10 0 0.0771 0.0114
-19 10 1 -0.1488 -0.0048
-19 10 2 0.1678 0.0038
-19 10 3 -0.5034 -0.0318
-19 10 4 0.1239 -0.0043
-19 10 5 0.0886 0.0074
-19 10 6 -0.0549 -0.0012
-19 10 7 0.1059 0.0059
-19 10 8 -0.1637 -0.0143
-19 10 9 0.0216 0.0186
-19 10 10 -0.0966 -0.0086
-19 10 11 -0.2120 0.0289
-19 10 12 0.5326 -0.0311
-19 10 13 0.7403 0.0052
-19 10 14 -0.3382 -0.0211
-19 10 15 0.5018 0.0120
-19 10 16 0.1354 -0.0021
-19 10 17 -0.7963 -0.0107
-19 10 18 0.4700 0.0117
-19 10 19 0.1050 -0.0925
-19 10 20 0.0587 0.0408
-19 10 21 -0.4503 0.0650
-19 10 22 -0.2902 -0.0441
-19 11 0 -0.1584 0.0482
-19 11 1 -0.1929 -0.0317
-19 11 2 -0.3438 0.0370
-19 11 3 -0.2418 -0.0343
-19 11 4 -0.4484 0.0625
-19 11 5 0.6797 0.0074
-19 11 6 0.6696 -0.0232
-19 11 7 0.5290 0.0210
-19 11 8 -0.4637 -0.0556
-19 11 9 -0.8006 0.0141
-19 11 10 -0.7313 -0.0340
-19 11 11 -0.2803 -0.0003
-19 11 12 0.0382 -0.0145
-19 11 13 -0.0474 0.0246
-19 11 14 0.1022 -0.0330
-19 11 15 0.3228 0.0577
-19 11 16 0.5401 0.0279
-19 11 17 0.0376 0.0443
-19 11 18 -0.1122 0.0614
-18 0 -16 -0.2398 0.2503
-18 0 -14 -0.1643 -0.1277
-18 0 -12 1.3982 -0.1438
-18 0 -10 -0.5631 0.0175
-18 0 -8 -2.5923 0.0606
-18 0 -6 1.2560 0.0321
-18 0 -4 2.0662 0.0387
-18 0 -2 -3.1680 -0.0404
-18 0 0 2.2049 -0.0323
-18 0 2 -0.0974 -0.0055
-18 0 4 -1.9939 0.0091
-18 0 6 1.2637 0.0050
-18 0 8 -1.3980 -0.0024
-18 0 10 2.2792 0.0247
-18 0 12 1.1918 0.0009
-18 0 14 -4.3380 0.0163
-18 0 16 1.7854 -0.0186
-18 0 18 0.8254 -0.0188
-18 0 20 -0.3242 0.0089
-18 0 22 0.4189 0.0119
-18 0 24 -1.8212 0.0120
-18 0 26 0.6767 -0.0008
-18 0 28 0.9246 -0.0135
-18 0 30 -0.0433 0.0077
-18 0 32 -0.3068 0.0931
-18 0 34 0.0263 -0.0541
-18 1 -17 0.9303 -0.0028
-18 1 -16 0.2079 -0.0434
-18 1 -15 -0.4757 0.0353
-18 1 -14 -0.4174 0.0416
-18 1 -13 0.8197 0.0046
-18 1 -12 -0.1454 -0.0060
-18 1 -11 -0.1810 -0.0223
-18 1 -10 0.1211 -0.0200
-18 1 -9 -1.2280 0.0024
-18 1 -8 -0.1095 -0.0038
-18 1 -7 0.6259 -0.0172
-18 1 -6 -0.4003 -0.0018
-18 1 -5 1.8741 0.0013
-18 1 -4 1.4613 0.0039
-18 1 -3 -1.1205 0.0265
-18 1 -2 -0.2479 0.0389
-18 1 -1 -0.3244 0.0157
-18 1 0 -1.7127 -0.0101
-18 1 1 0.2897 0.0090
-18 1 2 -0.2761 -0.0129
-18 1 3 -1.4059 -0.0146
-18 1 4 1.7702 -0.0279
-18 1 5 -0.0505 -0.0184
-18 1 6 1.4747 0.0099
-18 1 7 2.5886 0.0019
-18 1 8 0.2697 0.0074
-18 1 9 2.6922 -0.0008
-18 1 10 -1.0796 0.0082
-18 1 11 -0.4926 0.0176
-18 1 12 -1.5920 -0.0154
-18 1 13 -7.3991 0.0025
-18 1 14 -0.5520 0.0170
-18 1 15 1.5043 0.0195
-18 1 16 1.5637 0.0018
-18 1 17 4.3474 -0.0109
-18 1 18 0.6467 -0.0022
-18 1 19 -1.0204 -0.0142
-18 1 20 -0.4340 -0.0028
-18 1 21 -0.8040 -0.0051
-18 1 22 -0.0299 -0.0312
-18 1 23 0.9330 0.0111
-18 1 24 -0.6583 0.0248
-18 1 25 -0.1610 0.0182
-18 1 26 0.7522 -0.0244
-18 1 27 0.2896 0.0154
-18 1 28 0.2599 0.0258
-18 1 29 0.5337 -0.0188
-18 1 30 -0.0988 0.0117
-18 1 31 -0.2722 0.0440
-18 1 32 0.6004 -0.0681
-18 1 33 0.3316 -0.0471
-18 2 -16 0.2919 0.0636
-18 2 -15 0.0590 -0.0008
-18 2 -14 -0.4747 -0.0042
-18 2 -13 -1.1943 -0.0066
-18 2 -12 0.6894 0.0099
-18 2 -11 0.2788 0.0153
-18 2 -10 -0.6603 -0.0853
-18 2 -9 0.1222 -0.0126
-18 2 -8 -1.6279 0.0375
-18 2 -7 0.3614 0.0088
-18 2 -6 1.2501 -0.0457
-18 2 -5 1.3148 0.0115
-18 2 -4 1.1951 0.0850
-18 2 -3 -1.0682 -0.0065
-18 2 -2 -2.4465 0.0433
-18 2 -1 -0.7650 0.0068
-18 2 0 1.7737 -0.0623
-18 2 1 3.6476 -0.0216
-18 2 2 -0.8783 -0.0293
-18 2 3 -0.3753 0.0166
-18 2 4 -0.5128 -0.0313
-18 2 5 -2.4984 0.0143
-18 2 6 1.2405 0.0129
-18 2 7 -0.0888 0.0124
-18 2 8 -1.2536 0.0470
-18 2 9 0.4740 -0.0091
-18 2 10 2.0575 0.0283
-18 2 11 0.7987 -0.0257
-18 2 12 -0.9614 -0.0039
-18 2 13 0.2739 -0.0018
-18 2 14 -3.8952 -0.0082
-18 2 15 -1.2632 0.0178
-18 2 16 4.5671 -0.0195
-18 2 17 0.5508 0.0161
-18 2 18 1.5949 0.0091
-18 2 19 -0.3266 0.0018
-18 2 20 -2.4063 0.0082
-18 2 21 -0.4462 -0.0076
-18 2 22 0.4627 0.0092
-18 2 23 0.0730 -0.0060
-18 2 24 -0.9932 -0.0055
-18 2 25 1.5882 -0.0100
-18 2 26 -0.0154 -0.0030
-18 2 27 -1.1914 0.0112
-18 2 28 1.0083 0.0181
-18 2 29 -0.5036 0.0033
-18 2 30 -0.3281 -0.0127
-18 2 31 -0.1999 0.0213
-18 2 32 -0.4418 0.0320
-18 2 33 -0.1024 -0.0200
-18 3 -16 0.2743 -0.0399
-18 3 -15 -0.0987 -0.0304
-18 3 -14 0.1116 0.0033
-18 3 -13 0.1594 0.0191
-18 3 -12 -0.5494 0.0101
-18 3 -11 1.1875 -0.0055
-18 3 -10 -0.0372 -0.0242
-18 3 -9 -1.7553 -0.0302
-18 3 -8 -0.0476 0.0250
-18 3 -7 -0.2930 0.0223
-18 3 -6 -0.1106 -0.0088
-18 3 -5 2.6758 -0.0111
-18 3 -4 1.3428 -0.0238
-18 3 -3 0.0157 0.0232
-18 3 -2 -1.0799 0.0007
-18 3 -1 -3.0063 0.0089
-18 3 0 -2.4178 0.0066
-18 3 1 1.0556 0.0089
-18 3 2 0.9554 0.0431
-18 3 3 0.3342 -0.0073
-18 3 4 1.3732 -0.0411
-18 3 5 -1.0886 0.0183
-18 3 6 1.2469 -0.0117
-18 3 7 0.3714 -0.0071
-18 3 8 1.0455 -0.0389
-18 3 9 1.8565 0.0104
-18 3 10 -0.5418 0.0153
-18 3 11 0.5896 0.0237
-18 3 12 -2.8718 0.0283
-18 3 13 -2.7375 -0.0019
-18 3 14 -2.8187 -0.0072
-18 3 15 -0.3688 0.0245
-18 3 16 3.8335 -0.0082
-18 3 17 1.5117 -0.0197
-18 3 18 3.0531 -0.0122
-18 3 19 -0.2541 -0.0147
-18 3 20 -2.9568 0.0077
-18 3 21 0.0922 0.0044
-18 3 22 -0.6909 -0.0091
-18 3 23 -0.2339 -0.0094
-18 3 24 0.6011 -0.0089
-18 3 25 -0.1876 0.0109
-18 3 26 0.8555 -0.0129
-18 3 27 0.8694 0.0189
-18 3 28 0.2387 0.0014
-18 3 29 0.3648 0.0077
-18 3 30 0.4406 0.0356
-18 3 31 0.2146 0.0118
-18 3 32 -0.2069 -0.0200
-18 3 33 -0.0355 -0.0071
-18 4 -15 0.4249 0.0014
-18 4 -14 -0.0643 -0.0624
-18 4 -13 -0.0924 -0.0287
-18 4 -12 0.0992 0.0355
-18 4 -11 -0.8608 0.0032
-18 4 -10 -0.3071 -0.0284
-18 4 -9 -0.1485 -0.0061
-18 4 -8 -0.1084 0.0016
-18 4 -7 -0.5916 0.0056
-18 4 -6 0.7628 -0.0372
-18 4 -5 1.7740 0.0233
-18 4 -4 0.0205 0.0043
-18 4 -3 0.2685 -0.0178
-18 4 -2 -1.8659 0.0359
-18 4 -1 -1.8217 0.0006
-18 4 0 1.0770 0.0167
-18 4 1 2.1548 -0.0068
-18 4 2 -0.4548 -0.0060
-18 4 3 0.7298 0.0059
-18 4 4 0.1679 -0.0387
-18 4 5 -3.1915 -0.0003
-18 4 6 0.3656 -0.0120
-18 4 7 -0.6528 0.0088
-18 4 8 -0.3867 0.0104
-18 4 9 0.4792 -0.0069
-18 4 10 1.6497 0.0155
-18 4 11 0.2380 0.0002
-18 4 12 -1.7145 0.0153
-18 4 13 1.6607 -0.0068
-18 4 14 -3.3372 0.0002
-18 4 15 -0.3109 -0.0035
-18 4 16 5.4250 -0.0080
-18 4 17 -1.1787 0.0097
-18 4 18 1.9095 -0.0019
-18 4 19 -1.8528 0.0119
-18 4 20 -3.7864 -0.0119
-18 4 21 0.1047 -0.0126
-18 4 22 -0.6177 -0.0014
-18 4 23 1.1750 -0.0200
-18 4 24 -0.1792 0.0078
-18 4 25 0.5790 -0.0148
-18 4 26 0.5887 0.0197
-18 4 27 -0.6648 0.0151
-18 4 28 0.8739 0.0070
-18 4 29 -0.3868 0.0005
-18 4 30 -0.3844 -0.0186
-18 4 31 -0.2382 0.0231
-18 4 32 -0.4191 0.0312
-18 5 -15 -0.2574 -0.0244
-18 5 -14 0.1800 -0.0001
-18 5 -13 -0.4242 -0.0237
-18 5 -12 -0.6121 -0.0511
-18 5 -11 1.7972 0.0233
-18 5 -10 0.0113 0.0042
-18 5 -9 -0.5648 0.0071
-18 5 -8 1.1437 0.0252
-18 5 -7 -0.7209 -0.0281
-18 5 -6 0.3804 -0.0059
-18 5 -5 0.8311 -0.0229
-18 5 -4 -1.3339 0.0121
-18 5 -3 1.1842 0.0089
-18 5 -2 -2.4150 -0.0277
-18 5 -1 -1.9845 0.0133
-18 5 0 -0.5658 0.0056
-18 5 1 0.4596 0.0146
-18 5 2 1.8740 0.0073
-18 5 3 0.0043 0.0049
-18 5 4 0.0899 0.0218
-18 5 5 -0.7249 -0.0121
-18 5 6 1.0874 0.0114
-18 5 7 0.0540 -0.0094
-18 5 8 0.9205 -0.0201
-18 5 9 1.5312 0.0140
-18 5 10 -0.8042 -0.0169
-18 5 11 0.6139 0.0156
-18 5 12 -1.7230 -0.0048
-18 5 13 -0.6600 0.0093
-18 5 14 -3.3234 0.0297
-18 5 15 -0.2802 0.0121
-18 5 16 4.2774 0.0136
-18 5 17 -0.2811 -0.0307
-18 5 18 3.1085 -0.0032
-18 5 19 -0.0809 -0.0067
-18 5 20 -4.1383 -0.0328
-18 5 21 0.8046 -0.0143
-18 5 22 -0.6994 -0.0010
-18 5 23 0.6703 0.0169
-18 5 24 1.5913 0.0044
-18 5 25 -0.9950 0.0259
-18 5 26 0.0406 0.0165
-18 5 27 0.8100 0.0227
-18 5 28 0.1960 -0.0213
-18 5 29 -0.0004 -0.0439
-18 5 30 0.0385 0.0683
-18 5 31 -0.0356 0.0196
-18 6 -13 -0.4501 -0.0011
-18 6 -12 -0.0985 0.0287
-18 6 -11 -0.1407 -0.0547
-18 6 -10 0.1453 0.0202
-18 6 -9 0.5688 0.0080
-18 6 -8 -0.4068 -0.0040
-18 6 -7 -0.6787 0.0205
-18 6 -6 0.1984 -0.0052
-18 6 -5 0.3909 -0.0121
-18 6 -4 0.3623 -0.0037
-18 6 -3 0.5860 0.0015
-18 6 -2 -1.4883 0.0139
-18 6 -1 -1.8675 0.0008
-18 6 0 -0.5228 -0.0002
-18 6 1 -0.1211 -0.0069
-18 6 2 0.5541 0.0014
-18 6 3 0.4914 -0.0080
-18 6 4 0.0314 0.0078
-18 6 5 -1.5249 0.0069
-18 6 6 -0.0373 -0.0151
-18 6 7 -1.1321 -0.0160
-18 6 8 -0.0294 -0.0015
-18 6 9 0.5373 -0.0167
-18 6 10 0.6234 0.0085
-18 6 11 0.3267 -0.0097
-18 6 12 -0.3431 0.0070
-18 6 13 0.9626 -0.0073
-18 6 14 -1.7406 0.0151
-18 6 15 0.4233 0.0025
-18 6 16 2.5721 -0.0147
-18 6 17 -0.6541 0.0051
-18 6 18 2.0932 -0.0058
-18 6 19 -1.8327 0.0171
-18 6 20 -2.4047 0.0016
-18 6 21 -0.2756 0.0058
-18 6 22 -0.4054 0.0083
-18 6 23 0.6442 -0.0303
-18 6 24 0.1309 0.0004
-18 6 25 0.6873 -0.0027
-18 6 26 -0.6532 0.0180
-18 6 27 -0.4425 -0.0384
-18 6 28 0.4098 0.0117
-18 6 29 0.3419 0.0846
-18 6 30 0.3841 -0.0587
-18 7 -12 -0.3201 -0.0202
-18 7 -11 0.2260 0.0326
-18 7 -10 -0.3976 0.0054
-18 7 -9 0.1777 -0.0042
-18 7 -8 0.6387 0.0004
-18 7 -7 -0.2405 -0.0093
-18 7 -6 -0.0996 0.0212
-18 7 -5 -0.0149 0.0030
-18 7 -4 0.2761 0.0090
-18 7 -3 1.0254 -0.0084
-18 7 -2 -2.1161 -0.0156
-18 7 -1 -0.2835 0.0078
-18 7 0 -0.1786 -0.0058
-18 7 1 -0.1913 -0.0047
-18 7 2 1.2677 -0.0010
-18 7 3 -0.2251 0.0278
-18 7 4 -0.8957 0.0150
-18 7 5 0.3422 0.0064
-18 7 6 0.4450 0.0074
-18 7 7 -0.4275 0.0066
-18 7 8 0.3536 0.0012
-18 7 9 0.7911 0.0027
-18 7 10 -1.0580 -0.0101
-18 7 11 -0.1725 -0.0051
-18 7 12 0.4882 0.0018
-18 7 13 -0.3967 0.0197
-18 7 14 -0.8648 -0.0040
-18 7 15 1.1941 -0.0184
-18 7 16 1.8428 0.0286
-18 7 17 0.0589 0.0055
-18 7 18 1.7035 0.0120
-18 7 19 -0.9509 -0.0119
-18 7 20 -2.0013 -0.0084
-18 7 21 -0.2619 -0.0090
-18 7 22 -1.7584 -0.0064
-18 7 23 0.6838 0.0237
-18 7 24 1.1461 -0.0204
-18 7 25 -0.3001 0.0259
-18 7 26 0.0890 0.0284
-18 7 27 0.8293 0.0707
-18 7 28 0.0879 -0.0199
-18 7 29 -0.2357 -0.1379
-18 8 -11 -0.5134 -0.0980
-18 8 -10 0.3783 -0.0323
-18 8 -9 0.5060 0.0039
-18 8 -8 -0.4103 -0.0386
-18 8 -7 0.9688 0.0036
-18 8 -6 -0.1723 -0.0096
-18 8 -5 -0.4188 -0.0018
-18 8 -4 0.1683 -0.0028
-18 8 -3 0.1579 -0.0056
-18 8 -2 -0.2911 0.0169
-18 8 -1 -0.7305 0.0057
-18 8 0 -0.9005 0.0012
-18 8 1 0.1866 0.0041
-18 8 2 0.2897 -0.0013
-18 8 3 0.5311 -0.0071
-18 8 4 0.2221 0.0017
-18 8 5 -0.3884 -0.0124
-18 8 6 0.5029 -0.0106
-18 8 7 -0.4658 0.0035
-18 8 8 0.1764 -0.0009
-18 8 9 0.0125 0.0190
-18 8 10 -0.4295 -0.0079
-18 8 11 1.0713 0.0001
-18 8 12 -0.3031 0.0039
-18 8 13 -1.0847 0.0080
-18 8 14 0.1779 0.0076
-18 8 15 0.4219 -0.0088
-18 8 16 1.2608 0.0110
-18 8 17 1.4781 -0.0005
-18 8 18 1.3957 -0.0011
-18 8 19 -1.1187 0.0198
-18 8 20 -1.0614 -0.0057
-18 8 21 -1.4552 -0.0215
-18 8 22 -0.3989 0.0244
-18 8 23 -0.1219 0.0232
-18 8 24 -0.0116 -0.0067
-18 8 25 0.3678 -0.0946
-18 8 26 -0.6280 0.0024
-18 8 27 0.9333 0.0568
-18 9 -9 0.6218 0.0102
-18 9 -8 0.2004 0.0454
-18 9 -7 -0.1821 -0.0105
-18 9 -6 -0.2684 0.0570
-18 9 -5 0.0506 0.0315
-18 9 -4 -0.0027 -0.0236
-18 9 -3 -0.3451 -0.0214
-18 9 -2 -0.7144 -0.0164
-18 9 -1 0.4058 0.0042
-18 9 0 -0.2242 -0.0095
-18 9 1 -0.5505 -0.0026
-18 9 2 0.1723 -0.0073
-18 9 3 -0.5327 0.0039
-18 9 4 0.0215 0.0061
-18 9 5 0.2129 0.0097
-18 9 6 0.3061 -0.0022
-18 9 7 -0.0478 0.0114
-18 9 8 -0.0097 -0.0087
-18 9 9 -0.8771 0.0069
-18 9 10 -1.1785 -0.0084
-18 9 11 0.8915 0.0025
-18 9 12 0.1972 -0.0093
-18 9 13 -0.1125 0.0269
-18 9 14 0.6369 -0.0163
-18 9 15 0.2004 0.0213
-18 9 16 0.7011 0.0245
-18 9 17 0.1737 -0.0049
-18 9 18 0.2091 0.0041
-18 9 19 0.2170 0.0296
-18 9 20 -0.5521 0.0166
-18 9 21 -1.1550 -0.0463
-18 9 22 -0.2270 0.0138
-18 9 23 0.7525 0.0237
-18 9 24 0.0779 -0.0559
-18 9 25 0.5080 0.0062
-18 10 -6 -0.7829 -0.0725
-18 10 -5 0.0281 0.0362
-18 10 -4 0.5095 -0.0184
-18 10 -3 0.3983 -0.0273
-18 10 -2 0.1725 0.0474
-18 10 -1 -0.1132 0.0190
-18 10 0 -0.0971 0.0074
-18 10 1 0.0128 -0.0097
-18 10 2 -0.5809 -0.0069
-18 10 3 0.2411 -0.0005
-18 10 4 0.1840 0.0018
-18 10 5 0.4886 -0.0058
-18 10 6 0.1589 -0.0096
-18 10 7 -0.6224 -0.0094
-18 10 8 -0.1529 0.0109
-18 10 9 -0.1979 0.0013
-18 10 10 -0.0742 0.0124
-18 10 11 0.7738 -0.0242
-18 10 12 0.2303 0.0032
-18 10 13 -0.5761 -0.0121
-18 10 14 1.0677 -0.0020
-18 10 15 0.0183 -0.0062
-18 10 16 -0.5952 -0.0092
-18 10 17 0.5085 -0.0053
-18 10 18 -0.0026 -0.0465
-18 10 19 0.1875 0.0369
-18 10 20 -0.5470 0.0278
-18 10 21 -0.4646 -0.0229
-18 10 22 0.1108 0.1372
-18 10 23 0.1047 -0.0139
-18 11 -3 0.2168 -0.1065
-18 11 -2 0.1812 -0.0189
-18 11 -1 0.2166 0.0195
-18 11 0 -0.1682 -0.0270
-18 11 1 -0.4370 0.0337
-18 11 2 -0.2495 -0.0219
-18 11 3 -0.3719 0.0413
-18 11 4 0.2687 -0.0219
-18 11 5 0.2331 0.0077
-18 11 6 0.7431 0.0143
-18 11 7 0.1000 -0.0485
-18 11 8 -0.5020 0.0016
-18 11 9 -1.1077 -0.0217
-18 11 10 -0.4321 0.0190
-18 11 11 0.2946 -0.0375
-18 11 12 0.1549 0.0103
-18 11 13 -0.1166 -0.0232
-18 11 14 -0.0700 0.0380
-18 11 15 0.5180 -0.0025
-18 11 16 0.2936 0.0479
-18 11 17 -0.1140 0.0623
-18 11 18 -0.2452 -0.1328
-18 11 19 0.8079 0.0862
-18 12 3 -0.3921 0.0033
-18 12 4 0.1937 0.0008
-18 12 5 0.7712 -0.0097
-18 12 6 0.2477 0.0122
-18 12 7 -0.3213 -0.0375
-18 12 8 0.5341 0.0024
-18 12 9 -0.4575 -0.0309
-18 12 10 -0.5885 0.0120
-18 12 11 0.2176 -0.0452
-18 12 12 -0.5315 0.0127
-18 12 13 -0.3847 -0.0194
-18 12 14 -0.0573 0.0404
-17 0 -15 -0.3600 0.0183
-17 0 -13 1.0336 -0.3498
-17 0 -11 0.3256 0.1824
-17 0 -9 -2.8923 0.0172
-17 0 -7 0.4700 0.0866
-17 0 -5 3.6459 -0.0051
-17 0 -3 -3.1602 -0.0695
-17 0 -1 0.7861 -0.0344
-17 0 1 1.6991 0.0160
-17 0 3 -3.5599 0.0059
-17 0 5 1.9472 0.0271
-17 0 7 -0.7176 -0.0033
-17 0 9 -0.9574 0.0235
-17 0 11 3.7798 -0.0015
-17 0 13 -2.8458 -0.0005
-17 0 15 -0.8228 -0.0130
-17 0 17 1.2716 -0.0120
-17 0 19 -0.7565 0.0089
-17 0 21 0.6330 0.0231
-17 0 23 -1.2141 0.0030
-17 0 25 -0.3403 -0.0063
-17 0 27 1.1570 0.0035
-17 0 29 0.2475 -0.0002
-17 0 31 -0.4446 0.0540
-17 0 33 -0.0707 -0.0188
-17 1 -16 -0.2694 0.0318
-17 1 -15 -0.3719 0.0197
-17 1 -14 0.3128 0.0055
-17 1 -13 -0.0907 0.0097
-17 1 -12 0.6588 -0.0270
-17 1 -11 0.0540 -0.0283
-17 1 -10 -1.4772 0.0054
-17 1 -9 0.0299 -0.0160
-17 1 -8 0.1639 -0.0135
-17 1 -7 -0.7138 -0.0097
-17 1 -6 2.1516 0.0063
-17 1 -5 1.4423 0.0266
-17 1 -4 -0.3292 0.0242
-17 1 -3 0.5993 0.0279
-17 1 -2 -1.2483 0.0168
-17 1 -1 -1.9465 0.0056
-17 1 0 0.2311 -0.0116
-17 1 1 -1.2408 -0.0460
-17 1 2 -2.0128 -0.0078
-17 1 3 2.1675 -0.0116
-17 1 4 0.9944 -0.0229
-17 1 5 1.9994 0.0174
-17 1 6 2.9133 0.0021
-17 1 7 0.5450 0.0148
-17 1 8 1.8074 0.0283
-17 1 9 -1.2444 0.0205
-17 1 10 1.0375 -0.0018
-17 1 11 -1.7194 -0.0203
-17 1 12 -7.5348 0.0099
-17 1 13 -1.0228 0.0175
-17 1 14 -0.8864 -0.0026
-17 1 15 1.3532 0.0018
-17 1 16 5.5250 -0.0096
-17 1 17 1.3021 -0.0120
-17 1 18 -0.0068 -0.0145
-17 1 19 -0.8190 -0.0037
-17 1 20 -1.8552 -0.0050
-17 1 21 0.0676 -0.0179
-17 1 22 1.2351 0.0299
-17 1 23 -0.3921 0.0191
-17 1 24 0.0975 0.0146
-17 1 25 0.4149 -0.0082
-17 1 26 -0.0004 0.0067
-17 1 27 0.6110 0.0189
-17 1 28 0.8443 -0.0161
-17 1 29 -0.4035 0.0014
-17 1 30 -0.1271 0.0211
-17 1 31 0.8506 -0.0519
-17 1 32 0.1573 -0.0148
-17 1 33 -0.0760 0.0619
-17 1 34 -0.3299 -0.0594
-17 2 -16 0.3330 -0.0201
-17 2 -15 -0.2145 0.0447
-17 2 -14 -1.2543 0.0110
-17 2 -13 -0.0373 -0.0496
-17 2 -12 0.0114 0.0035
-17 2 -11 0.2122 -0.0322
-17 2 -10 0.2182 -0.0003
-17 2 -9 -2.2389 0.0133
-17 2 -8 0.0388 0.0048
-17 2 -7 1.0381 0.0041
-17 2 -6 1.7364 0.0001
-17 2 -5 2.4209 0.0553
-17 2 -4 -0.4658 0.0065
-17 2 -3 -2.5023 0.0511
-17 2 -2 -2.4091 0.0061
-17 2 -1 0.7945 -0.1050
-17 2 0 4.1575 -0.0140
-17 2 1 0.1609 -0.0177
-17 2 2 1.6146 0.0050
-17 2 3 -1.8731 -0.0295
-17 2 4 -3.9465 0.0206
-17 2 5 2.6088 0.0442
-17 2 6 -0.7659 0.0073
-17 2 7 -1.1645 0.0443
-17 2 8 1.0379 -0.0013
-17 2 9 -0.6283 0.0153
-17 2 10 0.8221 -0.0083
-17 2 11 1.6587 -0.0113
-17 2 12 0.6762 -0.0109
-17 2 13 -3.7660 -0.0278
-17 2 14 -1.7909 0.0186
-17 2 15 2.2770 -0.0077
-17 2 16 0.6615 0.0100
-17 2 17 3.0380 0.0064
-17 2 18 -0.0124 -0.0090
-17 2 19 -2.6784 0.0236
-17 2 20 -0.7623 0.0003
-17 2 21 -0.1072 0.0058
-17 2 22 0.1419 -0.0077
-17 2 23 -0.3029 0.0036
-17 2 24 1.1953 0.0071
-17 2 25 -0.6026 -0.0132
-17 2 26 -0.3999 0.0058
-17 2 27 0.9959 0.0190
-17 2 28 -1.0820 0.0175
-17 2 29 0.2165 -0.0207
-17 2 30 -0.0686 -0.0139
-17 2 31 -0.9534 0.0273
-17 2 32 -0.4295 -0.0091
-17 2 33 0.5236 -0.0404
-17 3 -16 -0.1997 -0.0050
-17 3 -15 0.2726 -0.0252
-17 3 -14 0.0998 -0.0072
-17 3 -13 -0.2577 0.0345
-17 3 -12 1.0026 0.0119
-17 3 -11 -0.2948 -0.0308
-17 3 -10 -0.9197 -0.0353
-17 3 -9 -0.0149 -0.0012
-17 3 -8 -1.3206 0.0289
-17 3 -7 -0.1782 0.0046
-17 3 -6 2.8927 -0.0139
-17 3 -5 1.6063 -0.0349
-17 3 -4 1.1937 0.0277
-17 3 -3 -0.3866 0.0324
-17 3 -2 -3.5532 0.0003
-17 3 -1 -3.0280 -0.0031
-17 3 0 -0.1588 0.0152
-17 3 1 0.2812 0.0315
-17 3 2 1.4329 -0.0117
-17 3 3 2.0706 -0.0464
-17 3 4 -1.1815 0.0101
-17 3 5 1.7353 -0.0217
-17 3 6 0.3080 -0.0045
-17 3 7 1.5359 -0.0028
-17 3 8 1.5264 0.0139
-17 3 9 -0.9752 0.0160
-17 3 10 1.2507 0.0256
-17 3 11 -2.8608 0.0397
-17 3 12 -2.7907 -0.0010
-17 3 13 -3.6267 -0.0230
-17 3 14 -1.2486 0.0018
-17 3 15 2.7573 -0.0155
-17 3 16 1.6283 -0.0135
-17 3 17 4.8879 -0.0112
-17 3 18 0.4305 -0.0137
-17 3 19 -2.6381 0.0112
-17 3 20 -0.2433 0.0073
-17 3 21 -1.5115 -0.0057
-17 3 22 0.2727 0.0125
-17 3 23 0.6501 -0.0098
-17 3 24 -0.5593 0.0038
-17 3 25 1.0216 -0.0071
-17 3 26 0.9262 0.0138
-17 3 27 0.4632 0.0112
-17 3 28 0.3038 0.0064
-17 3 29 0.1343 0.0102
-17 3 30 0.3933 -0.0064
-17 3 31 0.0741 -0.0100
-17 3 32 -0.1108 -0.0058
-17 3 33 -0.0787 -0.0047
-17 4 -16 0.4095 -0.0098
-17 4 -15 0.0106 -0.0171
-17 4 -14 0.0591 0.0054
-17 4 -13 0.2331 0.0000
-17 4 -12 -0.8345 -0.0083
-17 4 -11 -0.0498 -0.0221
-17 4 -10 -0.4099 0.0024
-17 4 -9 -0.8610 0.0150
-17 4 -8 -0.4871 -0.0162
-17 4 -7 1.1179 -0.0461
-17 4 -6 1.2683 0.0296
-17 4 -5 0.8314 0.0060
-17 4 -4 1.4243 -0.0050
-17 4 -3 -2.2240 0.0416
-17 4 -2 -2.6849 0.0030
-17 4 -1 0.4993 -0.0041
-17 4 0 1.5768 -0.0115
-17 4 1 0.1879 0.0022
-17 4 2 2.7397 0.0057
-17 4 3 -0.3871 -0.0569
-17 4 4 -3.7748 0.0019
-17 4 5 1.2378 -0.0019
-17 4 6 -2.1887 0.0043
-17 4 7 -0.6144 0.0227
-17 4 8 1.6148 0.0028
-17 4 9 0.0684 0.0099
-17 4 10 0.2469 -0.0043
-17 4 11 0.1631 0.0131
-17 4 12 1.1439 0.0006
-17 4 13 -4.4032 -0.0188
-17 4 14 -0.0896 0.0062
-17 4 15 3.7052 -0.0055
-17 4 16 -0.6594 0.0010
-17 4 17 4.2911 0.0013
-17 4 18 -2.2312 0.0023
-17 4 19 -4.0921 -0.0065
-17 4 20 -0.6421 -0.0143
-17 4 21 -1.7559 0.0104
-17 4 22 2.0030 -0.0105
-17 4 23 0.5377 0.0034
-17 4 24 0.4494 -0.0101
-17 4 25 0.1917 0.0168
-17 4 26 -0.5551 0.0228
-17 4 27 0.6925 -0.0121
-17 4 28 -0.6554 0.0144
-17 4 29 0.1817 -0.0112
-17 4 30 -0.1585 0.0001
-17 4 31 -0.6326 0.0395
-17 4 32 -0.1257 -0.0357
-17 5 -16 -0.2763 0.0036
-17 5 -15 0.3170 -0.0019
-17 5 -14 -0.5001 -0.0298
-17 5 -13 -0.5243 -0.0051
-17 5 -12 1.0424 0.0163
-17 5 -11 -0.0148 -0.0235
-17 5 -10 0.4724 0.0105
-17 5 -9 0.8429 0.0026
-17 5 -8 -0.7607 -0.0078
-17 5 -7 0.8498 0.0016
-17 5 -6 0.4257 -0.0404
-17 5 -5 -0.8300 0.0086
-17 5 -4 1.3490 0.0191
-17 5 -3 -2.1783 -0.0078
-17 5 -2 -1.7610 0.0087
-17 5 -1 -2.1466 -0.0059
-17 5 0 -0.6079 0.0224
-17 5 1 2.9266 0.0236
-17 5 2 1.1193 -0.0169
-17 5 3 0.2631 0.0007
-17 5 4 -0.9326 0.0020
-17 5 5 0.6456 0.0120
-17 5 6 -0.1901 -0.0191
-17 5 7 1.4405 -0.0172
-17 5 8 1.0964 0.0261
-17 5 9 -0.4091 -0.0081
-17 5 10 1.2893 0.0268
-17 5 11 -1.5629 0.0136
-17 5 12 -1.1628 -0.0069
-17 5 13 -4.5105 0.0162
-17 5 14 -0.4065 0.0169
-17 5 15 2.6327 0.0122
-17 5 16 0.0865 -0.0412
-17 5 17 5.7066 -0.0209
-17 5 18 0.1386 -0.0004
-17 5 19 -3.3439 -0.0199
-17 5 20 0.3264 0.0027
-17 5 21 -2.3906 -0.0028
-17 5 22 1.3192 0.0164
-17 5 23 1.9247 0.0096
-17 5 24 -0.8147 0.0209
-17 5 25 0.3118 0.0157
-17 5 26 0.3781 0.0044
-17 5 27 0.0386 -0.0119
-17 5 28 -0.1175 -0.0266
-17 5 29 0.3142 0.0548
-17 5 30 0.2384 0.0085
-17 5 31 -0.5366 -0.0958
-17 5 32 0.0405 0.0333
-17 6 -15 0.4814 -0.1081
-17 6 -14 0.0814 -0.0009
-17 6 -13 -0.0103 -0.0142
-17 6 -12 -0.3930 -0.0269
-17 6 -11 0.0762 0.0123
-17 6 -10 0.6189 -0.0139
-17 6 -9 -0.3528 0.0285
-17 6 -8 -0.7346 0.0118
-17 6 -7 0.2360 -0.0131
-17 6 -6 -0.0664 0.0081
-17 6 -5 0.7379 -0.0094
-17 6 -4 1.2986 -0.0011
-17 6 -3 -1.6806 0.0052
-17 6 -2 -1.4021 -0.0078
-17 6 -1 -0.8738 0.0042
-17 6 0 -0.9285 -0.0033
-17 6 1 0.8766 0.0086
-17 6 2 1.0522 -0.0134
-17 6 3 0.3020 -0.0075
-17 6 4 -1.2208 0.0173
-17 6 5 -0.5137 -0.0132
-17 6 6 -2.1000 -0.0165
-17 6 7 0.5042 -0.0116
-17 6 8 1.0884 -0.0151
-17 6 9 -0.1243 0.0024
-17 6 10 0.3415 -0.0152
-17 6 11 -0.0553 0.0209
-17 6 12 0.6380 0.0011
-17 6 13 -2.2450 -0.0046
-17 6 14 0.5220 0.0046
-17 6 15 1.5836 -0.0029
-17 6 16 -0.0312 0.0099
-17 6 17 3.6679 -0.0128
-17 6 18 -2.3732 -0.0052
-17 6 19 -2.2435 0.0045
-17 6 20 -0.3764 0.0119
-17 6 21 -1.7999 0.0158
-17 6 22 1.2473 -0.0370
-17 6 23 0.5570 -0.0059
-17 6 24 0.3404 0.0062
-17 6 25 -0.5139 0.0168
-17 6 26 -0.4568 -0.0089
-17 6 27 0.0970 0.0014
-17 6 28 0.2595 0.0651
-17 6 29 0.5554 -0.0251
-17 6 30 -0.2426 -0.0328
-17 6 31 -0.0883 -0.0370
-17 7 -13 -0.2738 -0.0148
-17 7 -12 -0.1166 0.0021
-17 7 -11 -0.5263 0.0122
-17 7 -10 0.2868 0.0290
-17 7 -9 0.4650 -0.0096
-17 7 -8 0.1646 -0.0085
-17 7 -7 0.0054 0.0105
-17 7 -6 -0.2381 -0.0143
-17 7 -5 0.5808 0.0138
-17 7 -4 0.8081 -0.0127
-17 7 -3 -1.4039 -0.0016
-17 7 -2 -0.4575 0.0193
-17 7 -1 -1.9653 -0.0088
-17 7 0 -0.3557 -0.0083
-17 7 1 2.3046 -0.0075
-17 7 2 0.0700 0.0230
-17 7 3 -0.9478 0.0114
-17 7 4 0.2085 0.0048
-17 7 5 -0.0322 0.0111
-17 7 6 0.0049 0.0025
-17 7 7 0.8376 0.0067
-17 7 8 0.1034 0.0093
-17 7 9 -0.6610 -0.0111
-17 7 10 0.5427 0.0074
-17 7 11 0.1089 0.0156
-17 7 12 -0.9384 0.0065
-17 7 13 -1.3923 0.0011
-17 7 14 0.9738 -0.0060
-17 7 15 1.2128 0.0177
-17 7 16 0.4596 -0.0152
-17 7 17 2.3761 0.0096
-17 7 18 -0.7738 0.0094
-17 7 19 -0.9562 -0.0179
-17 7 20 -0.7985 -0.0094
-17 7 21 -2.5113 -0.0121
-17 7 22 1.3574 0.0319
-17 7 23 0.9417 -0.0085
-17 7 24 -0.2010 -0.0029
-17 7 25 0.4161 0.0385
-17 7 26 0.4486 0.0567
-17 7 27 0.1477 -0.0073
-17 7 28 -0.0952 -0.1008
-17 7 29 0.4610 -0.0042
-17 8 -12 -0.6107 -0.0384
-17 8 -11 0.4889 -0.0287
-17 8 -10 0.2935 -0.0386
-17 8 -9 -0.4735 -0.0261
-17 8 -8 0.7148 0.0056
-17 8 -7 -0.1569 -0.0012
-17 8 -6 0.2905 0.0056
-17 8 -5 0.2189 -0.0228
-17 8 -4 -0.0089 -0.0086
-17 8 -3 -0.0829 0.0104
-17 8 -2 -0.3984 0.0131
-17 8 -1 -1.2571 0.0057
-17 8 0 -0.4667 -0.0055
-17 8 1 0.1949 0.0063
-17 8 2 1.3198 -0.0057
-17 8 3 0.7767 -0.0020
-17 8 4 -0.3545 -0.0087
-17 8 5 0.0690 -0.0108
-17 8 6 -0.6513 0.0055
-17 8 7 0.4373 -0.0035
-17 8 8 -0.0367 0.0148
-17 8 9 -0.8177 -0.0138
-17 8 10 0.9762 -0.0005
-17 8 11 -0.2255 0.0024
-17 8 12 -0.5680 0.0042
-17 8 13 -0.0687 -0.0023
-17 8 14 -0.1354 -0.0013
-17 8 15 1.0809 0.0095
-17 8 16 1.5065 -0.0081
-17 8 17 1.7045 0.0148
-17 8 18 -0.7523 0.0241
-17 8 19 -0.5311 -0.0066
-17 8 20 -1.5751 -0.0223
-17 8 21 -1.2733 0.0258
-17 8 22 0.0708 -0.0058
-17 8 23 0.1422 -0.0185
-17 8 24 0.1938 -0.0369
-17 8 25 -0.5610 -0.0061
-17 8 26 0.7069 0.0198
-17 8 27 0.1551 -0.0167
-17 8 28 0.3042 0.0980
-17 9 -10 0.4583 0.0149
-17 9 -9 0.2297 0.0057
-17 9 -8 0.0840 0.0069
-17 9 -7 -0.4569 0.0378
-17 9 -6 -0.0732 0.0091
-17 9 -5 0.3383 0.0063
-17 9 -4 -0.2069 -0.0144
-17 9 -3 -0.4655 -0.0100
-17 9 -2 -0.0893 0.0018
-17 9 -1 -0.9408 -0.0157
-17 9 0 -0.0971 -0.0146
-17 9 1 0.4562 -0.0157
-17 9 2 -0.4465 0.0074
-17 9 3 0.1582 0.0136
-17 9 4 -0.0871 -0.0036
-17 9 5 -0.0778 -0.0047
-17 9 6 0.0742 0.0200
-17 9 7 0.1421 0.0012
-17 9 8 -0.5674 0.0029
-17 9 9 -0.7817 -0.0101
-17 9 10 0.8038 0.0053
-17 9 11 -0.1092 -0.0075
-17 9 12 0.0264 0.0259
-17 9 13 0.2882 -0.0130
-17 9 14 -0.2270 0.0192
-17 9 15 0.7159 0.0092
-17 9 16 0.2785 -0.0016
-17 9 17 0.5354 0.0189
-17 9 18 0.2548 0.0102
-17 9 19 -0.4870 -0.0146
-17 9 20 -1.0733 -0.0074
-17 9 21 -0.1710 0.0182
-17 9 22 0.4286 -0.0095
-17 9 23 0.0621 -0.0390
-17 9 24 0.9631 0.0067
-17 9 25 -0.1317 0.1106
-17 9 26 0.1695 0.0069
-17 10 -8 1.0870 -0.0732
-17 10 -7 -0.4933 -0.0036
-17 10 -6 0.4746 0.0285
-17 10 -5 0.0623 -0.0510
-17 10 -4 0.2321 -0.0102
-17 10 -3 0.3631 0.0392
-17 10 -2 0.0608 0.0107
-17 10 -1 -0.1565 0.0002
-17 10 0 -0.4131 -0.0125
-17 10 1 -0.6051 0.0152
-17 10 2 0.3628 -0.0020
-17 10 3 0.2892 0.0036
-17 10 4 0.9513 -0.0074
-17 10 5 0.2719 -0.0128
-17 10 6 -0.5164 -0.0017
-17 10 7 -0.3446 0.0029
-17 10 8 -0.7049 0.0030
-17 10 9 -0.1268 -0.0006
-17 10 10 0.9829 -0.0084
-17 10 11 0.1157 0.0001
-17 10 12 -0.4215 -0.0087
-17 10 13 1.0580 -0.0148
-17 10 14 -0.4007 -0.0026
-17 10 15 -0.0817 -0.0057
-17 10 16 0.4531 -0.0170
-17 10 17 -0.3144 -0.0195
-17 10 18 0.3981 0.0274
-17 10 19 -0.3651 0.0217
-17 10 20 -0.5223 -0.0068
-17 10 21 -0.3335 0.1064
-17 10 22 0.0086 -0.0163
-17 10 23 0.4078 -0.0687
-17 10 24 0.1402 0.0302
-17 11 -5 0.0486 0.0710
-17 11 -4 0.2246 -0.0476
-17 11 -3 0.2404 0.0190
-17 11 -2 0.2787 -0.0354
-17 11 -1 0.0392 -0.0243
-17 11 0 -0.2289 0.0397
-17 11 1 -0.1891 -0.0004
-17 11 2 -0.3606 0.0133
-17 11 3 -0.0727 -0.0286
-17 11 4 0.0257 0.0177
-17 11 5 0.6235 -0.0082
-17 11 6 0.2426 -0.0258
-17 11 7 -0.1064 -0.0059
-17 11 8 -0.9054 -0.0156
-17 11 9 -0.5285 0.0191
-17 11 10 0.0150 -0.0473
-17 11 11 0.4112 0.0073
-17 11 12 0.2989 -0.0163
-17 11 13 -0.2875 0.0130
-17 11 14 -0.0722 -0.0227
-17 11 15 0.1307 0.0298
-17 11 16 0.1759 0.0537
-17 11 17 0.0258 -0.0917
-17 11 18 0.5428 0.0793
-17 11 19 -0.5340 -0.0479
-17 11 20 -0.0056 -0.0411
-17 12 0 -0.0243 0.0868
-17 12 1 -0.5920 -0.0055
-17 12 2 -0.7294 0.0305
-17 12 3 0.3843 -0.0084
-17 12 4 0.9067 -0.0085
-17 12 5 0.1523 0.0101
-17 12 6 -0.0214 -0.0201
-17 12 7 0.6632 0.0062
-17 12 8 -0.5977 -0.0160
-17 12 9 -0.2398 0.0024
-17 12 10 0.1012 -0.0344
-17 12 11 -0.9465 0.0141
-17 12 12 -0.3731 -0.0269
-17 12 13 -0.1459 0.0301
-17 12 14 -0.0309 -0.0284
-17 12 15 0.1624 0.0050
-17 12 16 0.0371 -0.0258
-16 0 -14 0.5723 -0.5046
-16 0 -12 0.8356 0.2918
-16 0 -10 -2.3896 0.0685
-16 0 -8 -0.8955 0.0384
-16 0 -6 4.5360 -0.0023
-16 0 -4 -1.5062 -0.1446
-16 0 -2 -1.4460 0.0104
-16 0 0 3.2798 0.0316
-16 0 2 -4.3144 0.0338
-16 0 4 1.1216 0.0038
-16 0 6 1.5603 0.0151
-16 0 8 -4.3573 -0.0046
-16 0 10 3.8946 0.0045
-16 0 12 1.4512 -0.0074
-16 0 14 -3.2641 -0.0165
-16 0 16 0.1668 0.0104
-16 0 18 -0.7288 0.0032
-16 0 20 0.6866 0.0208
-16 0 22 -0.4679 0.0040
-16 0 24 -0.9532 -0.0166
-16 0 26 0.9665 0.0083
-16 0 28 0.4768 0.0154
-16 0 30 -0.3271 0.0117
-16 0 32 -0.4467 0.0023
-16 0 34 0.4041 -0.0191
-16 1 -15 -0.4377 0.0197
-16 1 -14 -0.1819 0.0214
-16 1 -13 1.2455 -0.0351
-16 1 -12 0.1259 -0.0432
-16 1 -11 -1.2454 0.0154
-16 1 -10 0.0533 0.0091
-16 1 -9 -0.4642 -0.0077
-16 1 -8 -0.6555 -0.0446
-16 1 -7 2.0671 0.0102
-16 1 -6 1.0001 0.0602
-16 1 -5 0.7193 0.0160
-16 1 -4 1.4616 -0.0030
-16 1 -3 -1.6100 0.0089
-16 1 -2 -1.6835 0.0235
-16 1 -1 0.1105 -0.0291
-16 1 0 -2.5145 -0.0593
-16 1 1 -3.5625 -0.0004
-16 1 2 2.1109 -0.0046
-16 1 3 1.5969 -0.0135
-16 1 4 3.0048 0.0332
-16 1 5 5.0996 0.0054
-16 1 6 0.7540 0.0118
-16 1 7 0.5121 0.0378
-16 1 8 -1.4438 0.0232
-16 1 9 1.0626 -0.0125
-16 1 10 -1.8737 -0.0130
-16 1 11 -5.8503 0.0086
-16 1 12 -1.3148 0.0050
-16 1 13 -3.4836 -0.0235
-16 1 14 0.9244 0.0108
-16 1 15 5.8590 -0.0021
-16 1 16 1.8294 -0.0168
-16 1 17 1.3012 -0.0111
-16 1 18 -0.8431 -0.0105
-16 1 19 -2.3976 0.0031
-16 1 20 -0.2227 0.0055
-16 1 21 0.6783 0.0308
-16 1 22 0.0837 0.0063
-16 1 23 0.8847 0.0147
-16 1 24 0.0463 0.0051
-16 1 25 -0.3557 -0.0039
-16 1 26 0.8263 0.0134
-16 1 27 0.9841 -0.0169
-16 1 28 -0.4208 -0.0125
-16 1 29 0.1043 0.0047
-16 1 30 0.6915 -0.0217
-16 1 31 -0.0926 0.0097
-16 1 32 0.2601 0.0288
-16 1 33 -0.0298 -0.0565
-16 1 34 -0.3159 0.0909
-16 2 -15 -0.8808 0.0044
-16 2 -14 -0.6256 -0.1109
-16 2 -13 -0.5648 -0.0043
-16 2 -12 0.6963 0.0403
-16 2 -11 0.6947 0.0101
-16 2 -10 -2.1217 -0.0141
-16 2 -9 -0.5155 0.0075
-16 2 -8 -0.0055 0.0538
-16 2 -7 1.8783 -0.0123
-16 2 -6 3.4338 0.0253
-16 2 -5 0.5910 0.0101
-16 2 -4 -1.4094 0.0194
-16 2 -3 -3.6977 0.0011
-16 2 -2 -0.8276 -0.1072
-16 2 -1 3.1816 0.0061
-16 2 0 1.4398 -0.0212
-16 2 1 4.4661 -0.0051
-16 2 2 -3.2376 0.0162
-16 2 3 -4.6958 0.0167
-16 2 4 2.9557 0.0407
-16 2 5 -2.2979 0.0054
-16 2 6 0.6238 0.0571
-16 2 7 1.6180 -0.0111
-16 2 8 -3.8674 -0.0300
-16 2 9 1.1066 0.0201
-16 2 10 2.4534 -0.0112
-16 2 11 1.1552 -0.0146
-16 2 12 -1.0726 -0.0338
-16 2 13 -2.0465 0.0136
-16 2 14 -0.4651 0.0051
-16 2 15 0.2152 0.0000
-16 2 16 3.2750 0.0078
-16 2 17 0.7804 -0.0145
-16 2 18 -2.2402 0.0321
-16 2 19 -1.1522 0.0032
-16 2 20 -0.9009 -0.0035
-16 2 21 0.1186 0.0004
-16 2 22 0.3852 0.0104
-16 2 23 0.8337 0.0167
-16 2 24 -0.6466 -0.0146
-16 2 25 0.1306 -0.0024
-16 2 26 0.3995 0.0097
-16 2 27 -1.3142 0.0172
-16 2 28 0.8238 -0.0115
-16 2 29 0.0236 -0.0209
-16 2 30 -1.1520 0.0062
-16 2 31 -0.6679 -0.0154
-16 2 32 0.4459 -0.0184
-16 2 33 -0.0199 -0.0058
-16 2 34 -0.0741 0.0136
-16 3 -15 -0.0305 -0.0093
-16 3 -14 0.0982 0.0305
-16 3 -13 0.7341 0.0072
-16 3 -12 -0.3729 -0.0164
-16 3 -11 -0.2041 -0.0236
-16 3 -10 -0.1063 -0.0138
-16 3 -9 -1.8847 0.0283
-16 3 -8 -0.2071 -0.0033
-16 3 -7 2.4677 -0.0019
-16 3 -6 1.7687 -0.0213
-16 3 -5 2.4537 0.0092
-16 3 -4 0.5457 0.0265
-16 3 -3 -3.1442 0.0102
-16 3 -2 -3.3353 0.0215
-16 3 -1 -1.9094 -0.0146
-16 3 0 -0.9404 -0.0104
-16 3 1 1.5962 0.0202
-16 3 2 2.2380 -0.0229
-16 3 3 -0.3187 -0.0135
-16 3 4 3.0104 -0.0407
-16 3 5 0.3658 0.0079
-16 3 6 1.8635 0.0303
-16 3 7 1.1510 0.0158
-16 3 8 -1.3511 0.0258
-16 3 9 1.1925 0.0046
-16 3 10 -3.2954 0.0283
-16 3 11 -2.1467 0.0193
-16 3 12 -3.5572 -0.0228
-16 3 13 -1.7033 -0.0355
-16 3 14 1.0094 -0.0317
-16 3 15 1.0913 0.0013
-16 3 16 6.1801 0.0019
-16 3 17 1.1394 -0.0062
-16 3 18 -1.3475 0.0080
-16 3 19 -0.4229 0.0088
-16 3 20 -2.5373 0.0073
-16 3 21 0.3953 0.0226
-16 3 22 0.5339 -0.0160
-16 3 23 -0.4857 -0.0003
-16 3 24 0.8656 -0.0007
-16 3 25 0.7449 0.0037
-16 3 26 0.9415 0.0139
-16 3 27 0.3517 0.0026
-16 3 28 0.0103 -0.0074
-16 3 29 0.3346 -0.0124
-16 3 30 0.0632 0.0008
-16 3 31 -0.0368 -0.0069
-16 3 32 -0.0634 -0.0159
-16 3 33 -0.0225 0.0130
-16 4 -15 0.3215 0.0208
-16 4 -14 0.3916 -0.0409
-16 4 -13 -0.8894 -0.0093
-16 4 -12 0.2785 -0.0055
-16 4 -11 -0.3805 0.0137
-16 4 -10 -1.4125 0.0066
-16 4 -9 -0.6105 -0.0236
-16 4 -8 0.8942 -0.0225
-16 4 -7 0.8675 0.0117
-16 4 -6 1.8213 -0.0028
-16 4 -5 2.2342 0.0081
-16 4 -4 -1.8954 0.0317
-16 4 -3 -2.7442 0.0038
-16 4 -2 -0.8668 -0.0162
-16 4 -1 0.0959 -0.0004
-16 4 0 1.2407 -0.0076
-16 4 1 4.5925 -0.0022
-16 4 2 -1.1705 -0.0368
-16 4 3 -3.1687 0.0045
-16 4 4 2.1761 -0.0030
-16 4 5 -4.0869 -0.0026
-16 4 6 -0.0127 0.0332
-16 4 7 1.6237 0.0031
-16 4 8 -2.2384 0.0024
-16 4 9 1.5829 0.0084
-16 4 10 1.0146 -0.0031
-16 4 11 0.5515 -0.0079
-16 4 12 -3.3272 -0.0214
-16 4 13 -0.3224 0.0196
-16 4 14 1.0306 -0.0113
-16 4 15 -0.2334 -0.0062
-16 4 16 5.7259 0.0138
-16 4 17 -1.9369 -0.0076
-16 4 18 -2.9975 -0.0002
-16 4 19 -1.6936 -0.0182
-16 4 20 -3.6401 0.0102
-16 4 21 2.5172 0.0035
-16 4 22 1.2176 0.0041
-16 4 23 0.7482 0.0005
-16 4 24 0.5291 0.0085
-16 4 25 -0.6594 0.0197
-16 4 26 -0.0615 -0.0235
-16 4 27 -0.9604 0.0151
-16 4 28 0.6973 -0.0052
-16 4 29 0.0800 -0.0110
-16 4 30 -0.6668 0.0346
-16 4 31 -0.3959 -0.0335
-16 4 32 0.1129 -0.0312
-16 4 33 0.3626 -0.0203
-16 5 -15 -0.2440 -0.0169
-16 5 -14 -0.2449 0.0221
-16 5 -13 0.0892 0.0160
-16 5 -12 -0.1228 -0.0180
-16 5 -11 1.0538 -0.0115
-16 5 -10 0.6680 -0.0181
-16 5 -9 -0.6469 0.0194
-16 5 -8 0.8735 -0.0086
-16 5 -7 0.5578 -0.0361
-16 5 -6 0.0139 0.0094
-16 5 -5 0.9922 0.0152
-16 5 -4 -1.6357 0.0049
-16 5 -3 -1.1393 0.0064
-16 5 -2 -3.6499 -0.0019
-16 5 -1 -1.8379 0.0126
-16 5 0 2.9445 0.0238
-16 5 1 1.5827 -0.0191
-16 5 2 1.1996 -0.0046
-16 5 3 -0.2908 -0.0015
-16 5 4 0.3154 -0.0030
-16 5 5 -0.6471 -0.0075
-16 5 6 1.3564 -0.0056
-16 5 7 0.7126 0.0219
-16 5 8 0.2850 0.0001
-16 5 9 1.4213 0.0274
-16 5 10 -1.7106 0.0268
-16 5 11 -0.9897 -0.0073
-16 5 12 -4.4589 0.0061
-16 5 13 -0.6174 -0.0005
-16 5 14 -0.1349 0.0008
-16 5 15 0.1152 -0.0225
-16 5 16 7.6185 -0.0303
-16 5 17 0.5828 -0.0078
-16 5 18 -1.1216 -0.0092
-16 5 19 -0.2419 0.0204
-16 5 20 -4.1904 0.0066
-16 5 21 1.5248 0.0144
-16 5 22 1.6628 0.0130
-16 5 23 -0.2309 0.0135
-16 5 24 0.6516 0.0062
-16 5 25 0.0453 -0.0170
-16 5 26 -0.1643 -0.0098
-16 5 27 -0.4101 -0.0086
-16 5 28 0.6287 0.0359
-16 5 29 0.3042 0.0012
-16 5 30 -0.4354 -0.0521
-16 5 31 0.2482 0.0394
-16 5 32 -0.0041 -0.0853
-16 6 -15 0.6238 -0.0098
-16 6 -14 0.1852 -0.0558
-16 6 -13 -0.6242 -0.0062
-16 6 -12 -0.1432 0.0075
-16 6 -11 0.8027 -0.0077
-16 6 -10 -0.1249 0.0268
-16 6 -9 -0.8124 -0.0053
-16 6 -8 0.1998 0.0019
-16 6 -7 -0.4423 0.0084
-16 6 -6 1.1999 -0.0017
-16 6 -5 1.5060 0.0086
-16 6 -4 -1.6556 -0.0158
-16 6 -3 -0.6452 -0.0139
-16 6 -2 -1.6287 0.0070
-16 6 -1 -1.4574 -0.0036
-16 6 0 1.2210 0.0067
-16 6 1 1.1156 -0.0046
-16 6 2 0.8470 -0.0102
-16 6 3 -0.4907 0.0082
-16 6 4 -0.6377 -0.0102
-16 6 5 -2.9122 -0.0035
-16 6 6 0.5295 -0.0165
-16 6 7 0.8118 -0.0184
-16 6 8 -0.5060 0.0013
-16 6 9 1.2240 -0.0120
-16 6 10 -0.2485 0.0140
-16 6 11 0.1746 0.0033
-16 6 12 -1.9874 -0.0039
-16 6 13 0.2685 0.0028
-16 6 14 0.2093 -0.0111
-16 6 15 0.6383 0.0184
-16 6 16 4.4702 -0.0037
-16 6 17 -2.4150 -0.0231
-16 6 18 -0.8195 0.0029
-16 6 19 -1.1041 0.0060
-16 6 20 -3.6580 0.0152
-16 6 21 2.1368 -0.0153
-16 6 22 0.6437 -0.0025
-16 6 23 0.3078 -0.0050
-16 6 24 0.0177 0.0065
-16 6 25 -0.8349 0.0244
-16 6 26 -0.1918 -0.0080
-16 6 27 0.1451 0.0311
-16 6 28 0.4957 0.0009
-16 6 29 -0.0396 -0.0162
-16 6 30 0.0487 -0.0423
-16 6 31 -0.1512 -0.0616
-16 7 -15 0.8087 -0.0363
-16 7 -14 0.0568 -0.0079
-16 7 -13 -0.3893 -0.0200
-16 7 -12 -0.7170 0.0075
-16 7 -11 0.3155 0.0129
-16 7 -10 0.3142 0.0012
-16 7 -9 0.3055 0.0175
-16 7 -8 0.1160 -0.0059
-16 7 -7 0.0862 -0.0249
-16 7 -6 0.6289 0.0027
-16 7 -5 0.2426 -0.0096
-16 7 -4 -0.4711 0.0119
-16 7 -3 -0.3766 0.0111
-16 7 -2 -3.2481 -0.0023
-16 7 -1 -0.8116 0.0003
-16 7 0 2.2952 -0.0049
-16 7 1 0.3589 0.0079
-16 7 2 0.0605 -0.0009
-16 7 3 0.1615 0.0054
-16 7 4 -0.9220 0.0092
-16 7 5 0.2825 0.0018
-16 7 6 0.9009 0.0075
-16 7 7 -0.1513 0.0049
-16 7 8 0.1747 -0.0024
-16 7 9 0.5999 0.0247
-16 7 10 -0.2456 0.0139
-16 7 11 -0.8329 -0.0120
-16 7 12 -1.7670 0.0182
-16 7 13 0.4544 0.0066
-16 7 14 0.2404 0.0016
-16 7 15 0.7541 -0.0237
-16 7 16 2.8427 0.0012
-16 7 17 -0.4445 0.0132
-16 7 18 0.3693 -0.0171
-16 7 19 -1.2023 0.0022
-16 7 20 -2.9974 -0.0152
-16 7 21 1.3395 0.0233
-16 7 22 0.5218 0.0057
-16 7 23 0.5710 -0.0035
-16 7 24 0.5966 0.0318
-16 7 25 -0.1760 0.0126
-16 7 26 0.1875 0.0028
-16 7 27 -0.0910 -0.0465
-16 7 28 0.7717 -0.0179
-16 7 29 -0.1985 0.0491
-16 7 30 -0.5448 -0.0401
-16 8 -13 -0.6970 0.0118
-16 8 -12 0.3941 -0.0163
-16 8 -11 0.3725 -0.0487
-16 8 -10 -0.3748 -0.0374
-16 8 -9 0.2161 0.0020
-16 8 -8 -0.0635 0.0133
-16 8 -7 0.7425 -0.0031
-16 8 -6 0.3324 -0.0162
-16 8 -5 -0.0892 0.0001
-16 8 -4 -0.0115 -0.0104
-16 8 -3 -0.1167 0.0110
-16 8 -2 -1.5069 0.0078
-16 8 -1 -0.8345 -0.0047
-16 8 0 -0.1050 0.0067
-16 8 1 1.5167 -0.0020
-16 8 2 1.4079 -0.0021
-16 8 3 0.2142 -0.0100
-16 8 4 -0.0773 -0.0065
-16 8 5 -1.0238 0.0154
-16 8 6 0.4057 -0.0074
-16 8 7 0.1138 0.0058
-16 8 8 -0.9363 -0.0078
-16 8 9 0.6889 -0.0005
-16 8 10 -0.4161 -0.0051
-16 8 11 -0.0048 0.0040
-16 8 12 -0.0173 -0.0017
-16 8 13 -0.5659 -0.0031
-16 8 14 0.6012 0.0030
-16 8 15 1.4005 0.0017
-16 8 16 1.8220 0.0161
-16 8 17 -0.4752 0.0049
-16 8 18 0.1461 0.0073
-16 8 19 -1.4751 -0.0014
-16 8 20 -1.8492 0.0065
-16 8 21 0.2235 -0.0245
-16 8 22 -0.0842 -0.0113
-16 8 23 0.1870 -0.0064
-16 8 24 -0.3355 -0.0151
-16 8 25 0.3542 0.0084
-16 8 26 0.1530 -0.0189
-16 8 27 0.2866 0.0824
-16 8 28 0.2059 0.0585
-16 9 -11 0.2444 -0.0080
-16 9 -10 0.2219 0.0037
-16 9 -9 0.2529 0.0306
-16 9 -8 -0.5578 0.0130
-16 9 -7 -0.0932 -0.0149
-16 9 -6 0.3700 -0.0042
-16 9 -5 0.0262 0.0051
-16 9 -4 -0.0075 0.0147
-16 9 -3 -0.6069 -0.0147
-16 9 -2 -1.2839 -0.0173
-16 9 -1 0.0732 -0.0059
-16 9 0 0.1826 -0.0146
-16 9 1 -0.2259 -0.0074
-16 9 2 0.7439 0.0134
-16 9 3 -0.0569 -0.0062
-16 9 4 -0.5309 -0.0071
-16 9 5 -0.1485 0.0168
-16 9 6 -0.0036 0.0056
-16 9 7 -0.0690 -0.0021
-16 9 8 -0.2707 -0.0086
-16 9 9 0.5812 0.0156
-16 9 10 -0.2308 -0.0100
-16 9 11 0.3777 0.0143
-16 9 12 -0.0402 -0.0039
-16 9 13 -0.6644 0.0208
-16 9 14 0.5255 -0.0086
-16 9 15 0.4160 0.0034
-16 9 16 0.6335 0.0231
-16 9 17 -0.0024 -0.0126
-16 9 18 -0.0853 -0.0168
-16 9 19 -0.5725 0.0178
-16 9 20 -0.3131 0.0066
-16 9 21 -0.1619 -0.0247
-16 9 22 0.2542 -0.0180
-16 9 23 1.4006 0.0157
-16 9 24 -0.2690 0.0856
-16 9 25 0.1710 -0.0309
-16 9 26 -0.0613 -0.0150
-16 10 -9 0.8431 -0.0428
-16 10 -8 0.0174 0.0407
-16 10 -7 0.9232 -0.0216
-16 10 -6 -0.2166 -0.0408
-16 10 -5 -0.0325 0.0265
-16 10 -4 0.3914 0.0262
-16 10 -3 0.3109 -0.0122
-16 10 -2 -0.3797 -0.0094
-16 10 -1 -0.6637 0.0005
-16 10 0 -0.4782 0.0168
-16 10 1 0.2974 -0.0100
-16 10 2 0.1597 0.0113
-16 10 3 1.2639 -0.0056
-16 10 4 0.6422 -0.0100
-16 10 5 -0.0915 0.0058
-16 10 6 -0.5386 0.0005
-16 10 7 -1.0066 -0.0027
-16 10 8 -0.3582 -0.0083
-16 10 9 0.6476 0.0061
-16 10 10 0.2067 -0.0028
-16 10 11 0.2515 -0.0032
-16 10 12 0.8572 -0.0214
-16 10 13 -0.9398 0.0009
-16 10 14 0.3170 -0.0019
-16 10 15 0.2725 -0.0157
-16 10 16 -0.5004 -0.0106
-16 10 17 0.5132 0.0113
-16 10 18 -0.2407 0.0304
-16 10 19 -0.3113 0.0050
-16 10 20 -0.6443 0.0530
-16 10 21 -0.1706 -0.0145
-16 10 22 0.6484 -0.0211
-16 10 23 0.0952 0.0367
-16 10 24 -0.3322 -0.1090
-16 11 -6 -0.0154 0.0198
-16 11 -5 0.3057 0.0306
-16 11 -4 0.1272 0.0487
-16 11 -3 0.0373 -0.0712
-16 11 -2 0.3271 -0.0207
-16 11 -1 0.0744 0.0394
-16 11 0 -0.0566 0.0153
-16 11 1 -0.3372 -0.0090
-16 11 2 -0.1826 -0.0107
-16 11 3 0.0320 0.0107
-16 11 4 0.2833 -0.0323
-16 11 5 0.2042 -0.0039
-16 11 6 0.1131 -0.0071
-16 11 7 -0.4667 -0.0148
-16 11 8 -0.4434 -0.0004
-16 11 9 -0.4497 -0.0381
-16 11 10 0.4425 0.0108
-16 11 11 0.7751 -0.0218
-16 11 12 -0.0584 -0.0071
-16 11 13 -0.5390 -0.0201
-16 11 14 -0.2547 0.0024
-16 11 15 0.3149 0.0338
-16 11 16 0.0327 -0.0495
-16 11 17 0.2009 0.0514
-16 11 18 -0.2259 -0.0476
-16 11 19 0.3847 -0.0042
-16 11 20 -0.4712 0.0961
-16 11 21 -0.5177 -0.0680
-16 12 -2 -0.2333 -0.0182
-16 12 -1 0.0788 0.0473
-16 12 0 -0.5353 -0.0099
-16 12 1 -0.7410 0.0501
-16 12 2 0.2219 -0.0081
-16 12 3 0.6398 -0.0034
-16 12 4 0.3969 -0.0002
-16 12 5 0.3634 0.0006
-16 12 6 0.3542 0.0117
-16 12 7 -0.5787 -0.0071
-16 12 8 0.2563 -0.0043
-16 12 9 -0.0485 -0.0137
-16 12 10 -0.9677 0.0143
-16 12 11 -0.3212 -0.0337
-16 12 12 -0.4504 0.0150
-16 12 13 -0.1388 -0.0196
-16 12 14 0.1186 0.0152
-16 12 15 0.0786 -0.0286
-16 12 16 0.2910 -0.0561
-16 12 17 0.4678 0.1044
-15 0 -13 0.5407 0.1977
-15 0 -11 -1.0260 0.3051
-15 0 -9 -2.3602 -0.1476
-15 0 -7 4.1104 0.0260
-15 0 -5 0.9653 -0.2019
-15 0 -3 -2.7732 0.0530
-15 0 -1 3.5697 0.0864
-15 0 1 -3.5254 0.0362
-15 0 3 -1.6394 -0.0187
-15 0 5 4.6760 0.0054
-15 0 7 -6.1577 -0.0227
-15 0 9 1.0090 0.0064
-15 0 11 6.6681 -0.0014
-15 0 13 -3.1481 -0.0173
-15 0 15 -3.1326 0.0256
-15 0 17 -0.7513 0.0023
-15 0 19 1.2510 0.0070
-15 0 21 0.0253 0.0041
-15 0 23 -1.0995 -0.0181
-15 0 25 0.4777 0.0052
-15 0 27 0.7255 0.0242
-15 0 29 -0.1843 0.0000
-15 0 31 -0.9203 -0.0057
-15 0 33 0.8517 -0.0135
-15 1 -14 1.1414 -0.0314
-15 1 -13 0.2928 -0.0581
-15 1 -12 -0.5889 0.0217
-15 1 -11 -0.0860 0.0421
-15 1 -10 -1.0290 0.0022
-15 1 -9 -0.3245 -0.0598
-15 1 -8 1.6735 0.0037
-15 1 -7 0.4875 0.0650
-15 1 -6 1.4426 0.0192
-15 1 -5 1.9602 -0.0122
-15 1 -4 -1.1438 -0.0226
-15 1 -3 -0.8554 0.0010
-15 1 -2 0.1864 -0.0179
-15 1 -1 -3.6926 -0.0298
-15 1 0 -5.0691 -0.0096
-15 1 1 1.2077 -0.0132
-15 1 2 -0.1553 0.0062
-15 1 3 4.3330 0.0563
-15 1 4 9.1974 0.0218
-15 1 5 1.3140 0.0034
-15 1 6 0.4075 0.0135
-15 1 7 -1.8986 0.0073
-15 1 8 -0.8780 -0.0020
-15 1 9 -2.0410 0.0024
-15 1 10 -3.6831 -0.0169
-15 1 11 -1.4768 -0.0092
-15 1 12 -5.0103 -0.0137
-15 1 13 0.5284 0.0211
-15 1 14 5.0427 -0.0076
-15 1 15 1.8997 -0.0134
-15 1 16 2.6081 0.0004
-15 1 17 -0.4001 -0.0138
-15 1 18 -2.2848 0.0167
-15 1 19 -0.7405 0.0172
-15 1 20 -0.2107 0.0120
-15 1 21 0.5186 0.0051
-15 1 22 1.3218 0.0185
-15 1 23 -0.1319 0.0020
-15 1 24 -0.1979 -0.0140
-15 1 25 0.6373 0.0112
-15 1 26 0.8076 -0.0182
-15 1 27 0.0431 -0.0184
-15 1 28 0.3689 0.0032
-15 1 29 0.1633 0.0014
-15 1 30 -0.3280 0.0096
-15 1 31 0.6876 0.0139
-15 1 32 0.1252 -0.0262
-15 1 33 -0.5035 0.0859
-15 1 34 -0.0399 -0.0013
-15 2 -14 -1.0759 -0.0043
-15 2 -13 0.3572 0.0422
-15 2 -12 1.0924 0.0110
-15 2 -11 -0.9860 0.0246
-15 2 -10 -0.7460 0.0072
-15 2 -9 -1.6139 0.0378
-15 2 -8 1.4772 -0.0026
-15 2 -7 3.6026 0.0339
-15 2 -6 1.7696 -0.0090
-15 2 -5 0.4459 -0.0449
-15 2 -4 -4.0137 0.0055
-15 2 -3 -2.0136 -0.0873
-15 2 -2 0.8616 0.0097
-15 2 -1 2.2103 -0.0071
-15 2 0 6.9321 0.0065
-15 2 1 -3.7358 0.0614
-15 2 2 -3.6869 0.0049
-15 2 3 1.3730 0.0325
-15 2 4 -4.8240 -0.0004
-15 2 5 3.7727 0.0504
-15 2 6 2.0822 -0.0156
-15 2 7 -5.9694 -0.0698
-15 2 8 1.6091 0.0217
-15 2 9 0.5103 -0.0215
-15 2 10 1.6298 0.0049
-15 2 11 3.0179 -0.0168
-15 2 12 -1.7442 0.0020
-15 2 13 -1.7507 0.0159
-15 2 14 -0.7730 -0.0115
-15 2 15 1.5618 0.0158
-15 2 16 1.6537 -0.0105
-15 2 17 -1.3126 0.0211
-15 2 18 -1.1393 -0.0010
-15 2 19 -1.4243 -0.0038
-15 2 20 -0.2632 0.0135
-15 2 21 0.6966 0.0002
-15 2 22 0.6278 0.0135
-15 2 23 -0.1381 -0.0010
-15 2 24 0.3609 -0.0031
-15 2 25 -0.3511 -0.0016
-15 2 26 -1.2515 0.0011
-15 2 27 1.1025 -0.0002
-15 2 28 0.0393 -0.0101
-15 2 29 -0.8989 -0.0106
-15 2 30 -0.6305 -0.0181
-15 2 31 -0.0322 -0.0024
-15 2 32 -0.2271 0.0024
-15 2 33 0.3683 0.0008
-15 2 34 0.3050 -0.0273
-15 3 -14 0.6588 -0.0044
-15 3 -13 -0.2128 0.0043
-15 3 -12 0.0588 -0.0086
-15 3 -11 -0.2850 -0.0077
-15 3 -10 -1.7946 0.0235
-15 3 -9 -0.2749 -0.0138
-15 3 -8 1.4865 0.0104
-15 3 -7 1.7890 -0.0038
-15 3 -6 3.3329 -0.0079
-15 3 -5 1.5454 0.0070
-15 3 -4 -1.8146 0.0159
-15 3 -3 -3.0147 0.0388
-15 3 -2 -3.2484 -0.0414
-15 3 -1 -2.4227 -0.0362
-15 3 0 0.5021 0.0437
-15 3 1 1.4780 -0.0110
-15 3 2 0.5896 -0.0209
-15 3 3 4.5255 -0.0262
-15 3 4 1.1575 0.0144
-15 3 5 2.8748 0.0266
-15 3 6 0.9709 0.0106
-15 3 7 -2.0532 0.0495
-15 3 8 0.5337 -0.0127
-15 3 9 -3.9897 -0.0040
-15 3 10 -1.6021 0.0181
-15 3 11 -3.1279 -0.0142
-15 3 12 -1.3372 -0.0376
-15 3 13 -0.3578 -0.0383
-15 3 14 0.3613 -0.0040
-15 3 15 5.9332 0.0149
-15 3 16 1.2325 0.0105
-15 3 17 0.9786 0.0097
-15 3 18 -0.1781 0.0139
-15 3 19 -3.4295 0.0107
-15 3 20 0.2830 0.0113
-15 3 21 0.2051 -0.0155
-15 3 22 -0.3976 0.0007
-15 3 23 0.5335 -0.0006
-15 3 24 0.6464 -0.0026
-15 3 25 1.0305 0.0137
-15 3 26 0.4690 -0.0076
-15 3 27 0.6158 -0.0140
-15 3 28 0.0871 -0.0029
-15 3 29 -0.3290 0.0036
-15 3 30 0.0813 -0.0155
-15 3 31 0.0285 -0.0121
-15 3 32 -0.1014 0.0155
-15 3 33 0.0500 0.0574
-15 4 -14 -0.9533 -0.0003
-15 4 -13 0.4640 -0.0044
-15 4 -12 -0.1693 0.0160
-15 4 -11 -1.3364 -0.0047
-15 4 -10 -0.8354 -0.0132
-15 4 -9 -0.0617 0.0015
-15 4 -8 0.6355 -0.0049
-15 4 -7 2.6067 -0.0041
-15 4 -6 2.5704 0.0016
-15 4 -5 -0.7947 0.0133
-15 4 -4 -2.0175 0.0069
-15 4 -3 -2.3860 -0.0210
-15 4 -2 -1.8281 0.0121
-15 4 -1 1.9882 -0.0270
-15 4 0 5.4760 -0.0035
-15 4 1 -1.6418 0.0003
-15 4 2 -1.2863 0.0031
-15 4 3 2.3255 -0.0029
-15 4 4 -5.6336 -0.0060
-15 4 5 1.8409 0.0389
-15 4 6 0.4866 -0.0062
-15 4 7 -4.3120 -0.0118
-15 4 8 3.0397 0.0233
-15 4 9 -0.1590 -0.0204
-15 4 10 0.9859 -0.0135
-15 4 11 -0.6253 -0.0153
-15 4 12 -0.9878 0.0206
-15 4 13 -1.0355 -0.0135
-15 4 14 -0.2475 -0.0071
-15 4 15 5.2121 0.0262
-15 4 16 -1.0506 -0.0109
-15 4 17 -0.6529 0.0031
-15 4 18 -2.5798 -0.0208
-15 4 19 -5.3620 0.0049
-15 4 20 2.3873 0.0097
-15 4 21 1.0252 0.0000
-15 4 22 1.3629 0.0155
-15 4 23 1.6930 0.0036
-15 4 24 -0.7300 0.0118
-15 4 25 -0.7599 -0.0239
-15 4 26 -1.2878 0.0051
-15 4 27 0.6481 -0.0028
-15 4 28 0.2333 -0.0168
-15 4 29 -0.3484 0.0228
-15 4 30 -0.3921 -0.0237
-15 4 31 0.0095 0.0012
-15 4 32 0.3367 -0.0188
-15 4 33 -0.0332 -0.0741
-15 5 -14 -0.2095 0.0189
-15 5 -13 -0.4688 0.0058
-15 5 -12 0.7750 -0.0233
-15 5 -11 0.7555 -0.0218
-15 5 -10 -0.3481 0.0167
-15 5 -9 0.3755 -0.0204
-15 5 -8 0.7223 -0.0089
-15 5 -7 1.0623 0.0076
-15 5 -6 0.8948 0.0082
-15 5 -5 -0.8999 0.0036
-15 5 -4 -0.6791 0.0046
-15 5 -3 -4.4545 0.0111
-15 5 -2 -2.5463 -0.0098
-15 5 -1 1.5736 0.0134
-15 5 0 0.9858 -0.0071
-15 5 1 2.5986 0.0048
-15 5 2 0.9280 -0.0155
-15 5 3 0.2290 -0.0178
-15 5 4 -1.0696 0.0138
-15 5 5 1.2347 -0.0002
-15 5 6 0.6047 0.0142
-15 5 7 0.5134 0.0099
-15 5 8 0.9237 0.0100
-15 5 9 -1.8634 0.0250
-15 5 10 -0.4997 0.0053
-15 5 11 -3.6640 0.0060
-15 5 12 -0.4490 -0.0232
-15 5 13 -2.5436 -0.0171
-15 5 14 -0.2017 0.0037
-15 5 15 7.5201 -0.0265
-15 5 16 0.8537 -0.0091
-15 5 17 2.3856 -0.0019
-15 5 18 -0.5856 0.0218
-15 5 19 -5.4009 0.0180
-15 5 20 1.2998 0.0152
-15 5 21 0.5249 0.0168
-15 5 22 0.4162 -0.0009
-15 5 23 1.1625 -0.0079
-15 5 24 -0.0681 -0.0216
-15 5 25 -0.5267 -0.0128
-15 5 26 -0.5248 -0.0084
-15 5 27 0.9322 0.0169
-15 5 28 -0.1058 0.0107
-15 5 29 -0.0453 -0.0152
-15 5 30 0.6971 0.0309
-15 5 31 -0.1991 -0.0700
-15 5 32 -0.5597 -0.0197
-15 6 -14 -0.7694 -0.0119
-15 6 -13 -0.4364 0.0122
-15 6 -12 0.9873 0.0127
-15 6 -11 0.2367 -0.0016
-15 6 -10 -0.8338 -0.0079
-15 6 -9 0.0291 0.0200
-15 6 -8 -0.5874 -0.0042
-15 6 -7 1.6681 0.0068
-15 6 -6 1.3559 0.0125
-15 6 -5 -1.2419 -0.0184
-15 6 -4 0.0289 -0.0119
-15 6 -3 -2.6237 -0.0001
-15 6 -2 -1.7343 -0.0088
-15 6 -1 1.2299 -0.0034
-15 6 0 0.8800 0.0115
-15 6 1 1.5172 -0.0029
-15 6 2 0.3959 -0.0045
-15 6 3 -0.2226 -0.0106
-15 6 4 -3.1466 0.0084
-15 6 5 0.3390 -0.0115
-15 6 6 -0.3441 -0.0228
-15 6 7 -0.8520 0.0039
-15 6 8 2.2777 0.0008
-15 6 9 -0.7318 -0.0064
-15 6 10 0.3470 -0.0041
-15 6 11 -1.2913 0.0086
-15 6 12 -0.4349 0.0037
-15 6 13 -0.7966 -0.0271
-15 6 14 1.0233 0.0160
-15 6 15 3.9845 0.0106
-15 6 16 -1.7896 -0.0190
-15 6 17 1.4579 0.0015
-15 6 18 -2.0950 -0.0115
-15 6 19 -4.9635 0.0072
-15 6 20 2.5300 0.0127
-15 6 21 -0.2762 0.0030
-15 6 22 1.0055 -0.0127
-15 6 23 1.0247 -0.0026
-15 6 24 -1.4283 0.0391
-15 6 25 -0.3443 -0.0097
-15 6 26 -0.0856 0.0031
-15 6 27 0.2511 0.0062
-15 6 28 0.1572 -0.0091
-15 6 29 0.1845 -0.0278
-15 6 30 -0.0774 -0.0585
-15 6 31 0.0893 -0.0151
-15 7 -14 -0.3044 -0.0205
-15 7 -13 -0.9896 -0.0053
-15 7 -12 0.1081 -0.0068
-15 7 -11 0.1891 0.0120
-15 7 -10 0.3535 0.0138
-15 7 -9 0.1592 -0.0044
-15 7 -8 0.5275 -0.0120
-15 7 -7 0.7601 -0.0130
-15 7 -6 -0.1985 -0.0038
-15 7 -5 0.0972 0.0082
-15 7 -4 -0.2310 -0.0026
-15 7 -3 -3.5855 0.0081
-15 7 -2 -1.2762 0.0077
-15 7 -1 1.1262 0.0025
-15 7 0 0.3595 -0.0056
-15 7 1 1.8190 -0.0063
-15 7 2 0.3585 0.0045
-15 7 3 -1.6034 0.0006
-15 7 4 0.1696 0.0009
-15 7 5 0.3906 0.0036
-15 7 6 0.1629 0.0049
-15 7 7 0.9580 0.0091
-15 7 8 0.1196 0.0235
-15 7 9 -0.3083 0.0067
-15 7 10 -0.4307 -0.0101
-15 7 11 -1.8183 0.0266
-15 7 12 0.1068 -0.0031
-15 7 13 -1.0230 -0.0025
-15 7 14 0.7022 -0.0071
-15 7 15 3.0995 -0.0114
-15 7 16 -0.0045 0.0035
-15 7 17 1.6755 -0.0112
-15 7 18 -1.4609 0.0090
-15 7 19 -2.9650 -0.0128
-15 7 20 0.7950 0.0162
-15 7 21 -0.3350 0.0169
-15 7 22 1.4931 -0.0049
-15 7 23 0.8873 0.0159
-15 7 24 -0.4938 -0.0100
-15 7 25 0.0849 0.0036
-15 7 26 -0.3599 -0.0211
-15 7 27 1.0423 -0.0237
-15 7 28 -0.0811 0.0366
-15 7 29 -0.3915 -0.0275
-15 7 30 -0.3909 0.0642
-15 8 -14 -0.6832 0.0079
-15 8 -13 0.1278 0.0046
-15 8 -12 0.5081 -0.0227
-15 8 -11 -0.0911 -0.0485
-15 8 -10 -0.0842 -0.0034
-15 8 -9 -0.1391 0.0112
-15 8 -8 0.7727 -0.0102
-15 8 -7 0.7485 -0.0013
-15 8 -6 0.0017 0.0035
-15 8 -5 -0.0877 -0.0148
-15 8 -4 -0.1803 0.0048
-15 8 -3 -1.7468 0.0008
-15 8 -2 -0.7715 0.0016
-15 8 -1 -0.4590 0.0010
-15 8 0 1.2114 0.0013
-15 8 1 1.8195 0.0004
-15 8 2 1.0495 -0.0062
-15 8 3 0.2728 -0.0047
-15 8 4 -1.3594 0.0188
-15 8 5 0.0499 -0.0066
-15 8 6 0.1781 0.0018
-15 8 7 -0.7218 0.0021
-15 8 8 0.5503 -0.0036
-15 8 9 -0.8338 -0.0116
-15 8 10 0.4107 0.0052
-15 8 11 0.1671 0.0058
-15 8 12 -0.9149 -0.0085
-15 8 13 0.0650 -0.0041
-15 8 14 1.2922 0.0165
-15 8 15 1.7592 0.0105
-15 8 16 -0.3231 -0.0125
-15 8 17 0.7414 0.0133
-15 8 18 -1.1591 0.0089
-15 8 19 -1.9317 -0.0055
-15 8 20 0.2045 -0.0158
-15 8 21 -0.7637 -0.0104
-15 8 22 0.3324 -0.0055
-15 8 23 0.1312 -0.0105
-15 8 24 0.1023 0.0175
-15 8 25 0.0338 -0.0179
-15 8 26 0.0474 0.0365
-15 8 27 0.1816 0.0496
-15 8 28 -0.0681 -0.0479
-15 9 -13 -0.2148 0.0125
-15 9 -12 0.1862 -0.0141
-15 9 -11 0.2314 0.0148
-15 9 -10 0.1501 0.0212
-15 9 -9 -0.5039 0.0077
-15 9 -8 0.0640 -0.0164
-15 9 -7 0.1871 -0.0301
-15 9 -6 0.1191 0.0113
-15 9 -5 0.3598 0.0250
-15 9 -4 -0.6824 -0.0209
-15 9 -3 -1.2316 -0.0126
-15 9 -2 -0.2903 0.0064
-15 9 -1 -0.3469 -0.0028
-15 9 0 0.1284 -0.0253
-15 9 1 1.3727 0.0060
-15 9 2 0.0870 0.0003
-15 9 3 -0.5912 -0.0032
-15 9 4 -0.2707 -0.0002
-15 9 5 -0.5725 0.0005
-15 9 6 0.1843 0.0008
-15 9 7 0.2323 -0.0027
-15 9 8 0.5597 0.0168
-15 9 9 -0.2918 -0.0140
-15 9 10 0.4394 0.0109
-15 9 11 -0.1238 0.0027
-15 9 12 -0.6005 0.0150
-15 9 13 0.1549 -0.0136
-15 9 14 0.2314 0.0049
-15 9 15 0.6562 0.0117
-15 9 16 -0.0002 -0.0176
-15 9 17 0.2605 -0.0044
-15 9 18 -0.3931 0.0103
-15 9 19 -0.3607 -0.0031
-15 9 20 -0.4328 -0.0130
-15 9 21 0.3343 0.0003
-15 9 22 1.4739 0.0149
-15 9 23 -0.2144 0.0447
-15 9 24 0.2282 -0.0423
-15 9 25 -0.2122 0.0201
-15 9 26 -0.3153 0.0358
-15 9 27 0.9151 -0.0891
-15 10 -11 -0.1431 -0.1236
-15 10 -10 0.4504 -0.0044
-15 10 -9 0.2381 0.0195
-15 10 -8 1.1617 -0.0545
-15 10 -7 -0.0209 -0.0010
-15 10 -6 -0.2082 0.0368
-15 10 -5 0.2620 0.0139
-15 10 -4 0.2941 -0.0228
-15 10 -3 -0.6858 -0.0071
-15 10 -2 -0.5210 0.0107
-15 10 -1 -0.3018 0.0012
-15 10 0 0.0805 -0.0150
-15 10 1 -0.1467 0.0182
-15 10 2 1.4458 -0.0006
-15 10 3 1.0691 -0.0082
-15 10 4 0.2685 0.0060
-15 10 5 -0.5416 0.0047
-15 10 6 -0.8102 -0.0057
-15 10 7 -0.6429 -0.0101
-15 10 8 -0.0785 0.0083
-15 10 9 0.1838 -0.0067
-15 10 10 0.9948 0.0073
-15 10 11 0.7740 -0.0160
-15 10 12 -1.2362 0.0020
-15 10 13 0.3945 -0.0055
-15 10 14 0.0261 -0.0022
-15 10 15 -0.3719 -0.0026
-15 10 16 0.3340 -0.0079
-15 10 17 -0.3523 0.0268
-15 10 18 0.1857 0.0144
-15 10 19 -0.6572 0.0153
-15 10 20 -0.2932 -0.0178
-15 10 21 0.5172 -0.0056
-15 10 22 -0.2488 0.0424
-15 10 23 -0.0755 -0.0752
-15 10 24 0.5745 -0.0037
-15 10 25 0.0783 0.0156
-15 11 -8 -0.2621 -0.0729
-15 11 -7 -0.2316 -0.0067
-15 11 -6 0.3765 0.0502
-15 11 -5 -0.0371 0.0495
-15 11 -4 -0.1734 -0.0458
-15 11 -3 0.4331 -0.0140
-15 11 -2 0.1095 0.0200
-15 11 -1 0.1832 0.0221
-15 11 0 -0.0996 -0.0156
-15 11 1 -0.0702 0.0067
-15 11 2 -0.0539 -0.0013
-15 11 3 -0.0139 -0.0321
-15 11 4 0.4041 0.0029
-15 11 5 0.0099 -0.0131
-15 11 6 -0.2317 -0.0137
-15 11 7 -0.1880 -0.0175
-15 11 8 -0.5252 -0.0217
-15 11 9 0.1733 0.0045
-15 11 10 0.5343 -0.0307
-15 11 11 0.4454 -0.0133
-15 11 12 -0.2347 -0.0021
-15 11 13 -0.4372 -0.0194
-15 11 14 -0.0946 0.0077
-15 11 15 -0.3301 -0.0254
-15 11 16 0.2573 0.0270
-15 11 17 0.1246 -0.0230
-15 11 18 0.4106 0.0007
-15 11 19 -0.4623 0.0649
-15 11 20 -0.5123 -0.0470
-15 11 21 0.0093 0.0441
-15 11 22 0.4261 0.0321
-15 12 -4 -0.1452 -0.0644
-15 12 -3 -0.4061 -0.0056
-15 12 -2 0.1237 -0.0015
-15 12 -1 -0.2573 -0.0106
-15 12 0 -0.4601 0.0466
-15 12 1 -0.1858 -0.0047
-15 12 2 0.2564 0.0063
-15 12 3 0.8381 -0.0041
-15 12 4 0.5735 0.0155
-15 12 5 -0.1000 0.0078
-15 12 6 -0.4343 0.0013
-15 12 7 0.5106 -0.0049
-15 12 8 -0.1120 0.0028
-15 12 9 -0.6375 0.0098
-15 12 10 -0.2622 -0.0270
-15 12 11 -0.6435 0.0047
-15 12 12 -0.2700 -0.0205
-15 12 13 -0.0938 0.0107
-15 12 14 0.1475 -0.0044
-15 12 15 0.3441 -0.0426
-15 12 16 0.5960 0.0474
-15 12 17 -0.2003 -0.0086
-15 12 18 -0.3455 0.0848
-15 13 2 0.1973 -0.0039
-15 13 3 0.5285 -0.0532
-15 13 4 0.2935 -0.0247
-15 13 5 0.4020 -0.0442
-15 13 6 -0.8673 -0.0191
-15 13 7 0.1923 -0.0446
-15 13 8 0.1315 -0.0296
-15 13 9 -1.0125 -0.0348
-15 13 10 0.3098 -0.0548
-15 13 11 0.3366 -0.0148
-15 13 12 -0.2772 -0.1096
-14 0 -12 0.2294 0.5955
-14 0 -10 -2.7605 -0.3212
-14 0 -8 2.1549 -0.0430
-14 0 -6 2.9067 -0.1489
-14 0 -4 -2.2301 0.0594
-14 0 -2 2.5916 0.1940
-14 0 0 -1.2417 -0.0342
-14 0 2 -5.6654 0.0010
-14 0 4 6.8783 -0.0609
-14 0 6 -5.0029 -0.0038
-14 0 8 -3.9499 0.0055
-14 0 10 10.2250 0.0024
-14 0 12 0.9876 0.0022
-14 0 14 -7.6784 0.0100
-14 0 16 -2.1167 0.0160
-14 0 18 2.6546 -0.0164
-14 0 20 0.6968 0.0029
-14 0 22 -1.2319 -0.0122
-14 0 24 -0.1950 0.0049
-14 0 26 1.1635 0.0149
-14 0 28 -0.2341 0.0106
-14 0 30 -1.1850 -0.0246
-14 0 32 0.9693 -0.0031
-14 0 34 -0.2415 0.0009
-14 1 -13 0.0645 0.0163
-14 1 -12 -0.3026 0.0429
-14 1 -11 -1.2189 0.0125
-14 1 -10 0.0087 -0.0238
-14 1 -9 1.0636 -0.0088
-14 1 -8 0.1938 0.0229
-14 1 -7 1.6675 0.0258
-14 1 -6 1.9657 0.0184
-14 1 -5 -0.4854 -0.0547
-14 1 -4 0.3056 -0.0592
-14 1 -3 0.9344 0.0060
-14 1 -2 -4.2710 0.0183
-14 1 -1 -5.6486 -0.0200
-14 1 0 -0.5882 -0.0160
-14 1 1 -4.3205 0.0230
-14 1 2 5.4202 0.0644
-14 1 3 12.9352 0.0314
-14 1 4 2.6298 0.0065
-14 1 5 3.4447 -0.0062
-14 1 6 -2.4142 -0.0267
-14 1 7 -4.4012 -0.0043
-14 1 8 -2.5779 0.0154
-14 1 9 -2.3788 -0.0336
-14 1 10 -1.4266 -0.0136
-14 1 11 -5.2361 0.0060
-14 1 12 0.2635 0.0258
-14 1 13 3.6443 -0.0108
-14 1 14 1.5823 -0.0056
-14 1 15 3.4270 0.0110
-14 1 16 0.1390 -0.0066
-14 1 17 -1.6983 0.0232
-14 1 18 -1.0617 0.0101
-14 1 19 -0.5752 -0.0070
-14 1 20 0.6819 0.0148
-14 1 21 0.7788 0.0149
-14 1 22 -0.0409 -0.0087
-14 1 23 0.5482 -0.0200
-14 1 24 0.0847 0.0038
-14 1 25 0.2975 -0.0110
-14 1 26 0.6922 -0.0095
-14 1 27 0.7553 0.0065
-14 1 28 -0.2725 0.0057
-14 1 29 -0.5822 -0.0016
-14 1 30 0.8687 0.0244
-14 1 31 0.0456 0.0044
-14 1 32 -0.5384 0.0520
-14 1 33 0.4300 -0.0214
-14 1 34 0.1907 -0.0488
-14 2 -13 0.9091 0.0139
-14 2 -12 0.4030 0.1088
-14 2 -11 -0.2972 -0.0082
-14 2 -10 -2.5879 -0.0311
-14 2 -9 0.6002 0.0246
-14 2 -8 2.3573 0.0558
-14 2 -7 2.6424 -0.0324
-14 2 -6 2.2509 -0.0864
-14 2 -5 -3.2276 0.0163
-14 2 -4 -2.0004 -0.0899
-14 2 -3 -1.8742 -0.0066
-14 2 -2 2.1955 0.0682
-14 2 -1 7.7737 0.0246
-14 2 0 -2.8551 0.0436
-14 2 1 -0.8155 0.0039
-14 2 2 -2.0840 0.0647
-14 2 3 -7.5471 -0.0200
-14 2 4 6.8457 -0.0159
-14 2 5 1.7095 0.0026
-14 2 6 -5.4020 -0.0667
-14 2 7 2.6661 -0.0078
-14 2 8 -3.7730 -0.0386
-14 2 9 1.9023 0.0308
-14 2 10 6.3847 0.0051
-14 2 11 -0.9177 -0.0045
-14 2 12 -0.0146 0.0362
-14 2 13 -1.8087 -0.0204
-14 2 14 -1.7561 0.0143
-14 2 15 1.9601 -0.0050
-14 2 16 -0.8350 0.0034
-14 2 17 -0.4137 -0.0010
-14 2 18 -1.1759 -0.0041
-14 2 19 -0.9285 0.0194
-14 2 20 0.7389 -0.0125
-14 2 21 0.4724 0.0030
-14 2 22 0.4531 0.0113
-14 2 23 0.3616 -0.0015
-14 2 24 -0.8214 -0.0018
-14 2 25 -0.9322 -0.0126
-14 2 26 0.9685 0.0024
-14 2 27 -0.0925 -0.0028
-14 2 28 -0.4047 -0.0122
-14 2 29 -0.3253 -0.0038
-14 2 30 -0.5283 -0.0036
-14 2 31 -0.4420 -0.0043
-14 2 32 0.5786 0.0004
-14 2 33 0.2974 -0.0162
-14 2 34 -0.3601 0.0064
-14 3 -13 0.1228 -0.0099
-14 3 -12 -0.5706 0.0006
-14 3 -11 -1.3261 0.0276
-14 3 -10 -0.3061 -0.0013
-14 3 -9 0.4022 0.0019
-14 3 -8 1.5042 -0.0075
-14 3 -7 3.4573 -0.0029
-14 3 -6 2.3683 0.0102
-14 3 -5 -0.1913 0.0012
-14 3 -4 -1.9472 0.0132
-14 3 -3 -3.3488 -0.0312
-14 3 -2 -3.6076 -0.0196
-14 3 -1 -1.2918 0.0287
-14 3 0 -0.1553 -0.0284
-14 3 1 0.5750 0.0002
-14 3 2 5.2503 0.0200
-14 3 3 2.5322 0.0045
-14 3 4 5.0817 0.0071
-14 3 5 1.4304 0.0007
-14 3 6 -2.6440 0.0531
-14 3 7 -0.3892 -0.0136
-14 3 8 -5.2559 -0.0232
-14 3 9 -1.5191 -0.0132
-14 3 10 -2.6792 -0.0248
-14 3 11 -0.7342 -0.0025
-14 3 12 -0.8694 -0.0135
-14 3 13 0.3206 -0.0198
-14 3 14 4.3704 0.0149
-14 3 15 0.3865 0.0231
-14 3 16 3.2523 0.0222
-14 3 17 0.1997 0.0201
-14 3 18 -3.3467 -0.0014
-14 3 19 0.5417 -0.0105
-14 3 20 -0.5458 -0.0106
-14 3 21 -0.6964 0.0007
-14 3 22 0.3162 -0.0005
-14 3 23 0.7001 -0.0052
-14 3 24 0.4440 0.0095
-14 3 25 0.5407 -0.0110
-14 3 26 1.6365 -0.0080
-14 3 27 -0.0486 0.0066
-14 3 28 -0.5158 -0.0051
-14 3 29 0.0104 -0.0235
-14 3 30 -0.0728 0.0053
-14 3 31 -0.0675 0.0215
-14 3 32 -0.0826 0.0331
-14 3 33 0.0442 -0.0213
-14 4 -13 -0.2286 0.0131
-14 4 -12 -0.7085 0.0026
-14 4 -11 -0.7538 -0.0045
-14 4 -10 -1.1370 -0.0028
-14 4 -9 0.2807 0.0005
-14 4 -8 2.5400 0.0067
-14 4 -7 2.6536 -0.0204
-14 4 -6 0.7556 0.0007
-14 4 -5 -0.8209 0.0118
-14 4 -4 -3.1624 -0.0298
-14 4 -3 -3.4883 0.0134
-14 4 -2 1.8514 -0.0248
-14 4 -1 4.8974 0.0045
-14 4 0 -1.3238 0.0121
-14 4 1 1.2883 0.0010
-14 4 2 1.0848 0.0163
-14 4 3 -6.1871 -0.0099
-14 4 4 4.5379 0.0318
-14 4 5 -1.2058 -0.0053
-14 4 6 -4.8101 -0.0295
-14 4 7 3.5445 0.0138
-14 4 8 -3.5394 -0.0234
-14 4 9 2.5117 0.0012
-14 4 10 2.1591 -0.0183
-14 4 11 -1.3735 0.0048
-14 4 12 -1.0114 0.0059
-14 4 13 -0.8900 -0.0044
-14 4 14 2.8056 0.0228
-14 4 15 -0.0434 -0.0080
-14 4 16 1.7669 0.0056
-14 4 17 -2.8427 -0.0147
-14 4 18 -5.7498 -0.0016
-14 4 19 1.6285 0.0048
-14 4 20 -0.2666 -0.0089
-14 4 21 2.0191 0.0242
-14 4 22 2.9962 0.0016
-14 4 23 -0.7175 0.0057
-14 4 24 -0.6525 -0.0138
-14 4 25 -1.3657 -0.0067
-14 4 26 -0.1643 -0.0015
-14 4 27 0.0401 -0.0226
-14 4 28 0.2328 0.0115
-14 4 29 -0.0415 -0.0079
-14 4 30 -0.2720 0.0136
-14 4 31 0.1084 -0.0125
-14 4 32 0.2154 -0.0626
-14 4 33 0.5651 0.0217
-14 5 -13 0.1381 -0.0135
-14 5 -12 0.6719 -0.0123
-14 5 -11 -0.0483 -0.0033
-14 5 -10 -0.1915 -0.0156
-14 5 -9 0.5418 0.0104
-14 5 -8 1.7374 -0.0015
-14 5 -7 1.2372 0.0129
-14 5 -6 0.0915 0.0021
-14 5 -5 -0.3685 -0.0023
-14 5 -4 -4.2956 0.0093
-14 5 -3 -2.6478 -0.0233
-14 5 -2 -0.7445 0.0104
-14 5 -1 -0.1487 -0.0045
-14 5 0 3.7494 0.0080
-14 5 1 1.7612 -0.0164
-14 5 2 0.2594 -0.0117
-14 5 3 -0.9391 0.0200
-14 5 4 1.7051 -0.0048
-14 5 5 0.5317 0.0142
-14 5 6 0.1247 0.0150
-14 5 7 0.4420 -0.0118
-14 5 8 -2.1254 0.0149
-14 5 9 -0.4046 0.0042
-14 5 10 -2.8421 0.0043
-14 5 11 0.2248 -0.0169
-14 5 12 -3.3780 -0.0253
-14 5 13 -0.3722 0.0059
-14 5 14 5.3216 -0.0188
-14 5 15 0.4587 0.0104
-14 5 16 5.8278 0.0076
-14 5 17 -0.6370 0.0069
-14 5 18 -4.9496 0.0236
-14 5 19 0.9559 0.0108
-14 5 20 -1.6144 0.0154
-14 5 21 0.8563 -0.0126
-14 5 22 1.7237 -0.0166
-14 5 23 -0.0367 -0.0169
-14 5 24 -0.8634 -0.0182
-14 5 25 -0.3867 -0.0127
-14 5 26 1.0180 0.0057
-14 5 27 -0.6482 0.0250
-14 5 28 0.5543 0.0007
-14 5 29 0.9125 0.0115
-14 5 30 -0.2525 -0.0285
-14 5 31 -0.4536 -0.0057
-14 5 32 -0.0058 -0.0197
-14 6 -13 0.8238 0.0156
-14 6 -12 0.5824 -0.0155
-14 6 -11 -0.5717 0.0051
-14 6 -10 -0.1167 0.0186
-14 6 -9 -0.6889 -0.0094
-14 6 -8 1.8276 0.0057
-14 6 -7 1.1886 0.0038
-14 6 -6 -0.3931 0.0015
-14 6 -5 0.5873 -0.0049
-14 6 -4 -3.3423 -0.0112
-14 6 -3 -2.0342 -0.0140
-14 6 -2 0.5128 -0.0091
-14 6 -1 0.5054 0.0189
-14 6 0 2.2140 -0.0006
-14 6 1 1.1229 -0.0039
-14 6 2 0.3888 -0.0121
-14 6 3 -2.5285 0.0073
-14 6 4 0.5654 0.0032
-14 6 5 -1.8923 -0.0190
-14 6 6 -1.2933 -0.0020
-14 6 7 2.5832 0.0106
-14 6 8 -1.6049 -0.0110
-14 6 9 1.4336 -0.0102
-14 6 10 -0.4072 0.0012
-14 6 11 -1.1022 0.0057
-14 6 12 -0.9783 -0.0213
-14 6 13 0.7624 0.0010
-14 6 14 2.4541 0.0091
-14 6 15 -0.7535 -0.0003
-14 6 16 3.4786 0.0067
-14 6 17 -2.7479 -0.0195
-14 6 18 -4.7202 -0.0022
-14 6 19 2.0617 0.0195
-14 6 20 -2.2242 0.0005
-14 6 21 2.1425 -0.0009
-14 6 22 1.9947 -0.0030
-14 6 23 -1.7575 0.0259
-14 6 24 -0.0162 -0.0052
-14 6 25 -0.5149 -0.0065
-14 6 26 -0.2453 0.0008
-14 6 27 0.3476 -0.0133
-14 6 28 0.3338 -0.0117
-14 6 29 -0.0573 -0.0459
-14 6 30 0.0849 -0.0215
-14 6 31 0.4685 0.0302
-14 7 -13 -0.3772 -0.0005
-14 7 -12 -0.2146 0.0081
-14 7 -11 0.6118 -0.0170
-14 7 -10 0.1859 0.0070
-14 7 -9 0.6256 0.0062
-14 7 -8 1.0004 -0.0118
-14 7 -7 -0.2821 -0.0009
-14 7 -6 0.3829 -0.0070
-14 7 -5 -0.0663 -0.0032
-14 7 -4 -3.2605 0.0087
-14 7 -3 -1.5680 0.0024
-14 7 -2 -0.6461 0.0092
-14 7 -1 0.1354 -0.0077
-14 7 0 3.4475 -0.0029
-14 7 1 0.5209 0.0010
-14 7 2 -1.4711 -0.0068
-14 7 3 -0.0593 -0.0038
-14 7 4 -0.4080 0.0002
-14 7 5 0.5869 0.0140
-14 7 6 1.1643 0.0104
-14 7 7 -0.2670 0.0054
-14 7 8 -0.0582 0.0092
-14 7 9 -0.3383 0.0048
-14 7 10 -1.5695 0.0144
-14 7 11 0.3068 -0.0210
-14 7 12 -2.0482 0.0030
-14 7 13 0.3086 0.0126
-14 7 14 2.7615 -0.0146
-14 7 15 0.4119 0.0004
-14 7 16 2.8712 -0.0110
-14 7 17 -1.6472 0.0028
-14 7 18 -2.2523 -0.0003
-14 7 19 0.1091 0.0143
-14 7 20 -1.6784 0.0158
-14 7 21 1.9529 -0.0171
-14 7 22 1.2387 0.0039
-14 7 23 -0.0940 -0.0011
-14 7 24 0.0110 -0.0070
-14 7 25 -0.9032 -0.0216
-14 7 26 1.0913 -0.0204
-14 7 27 -0.0610 0.0383
-14 7 28 0.0304 -0.0148
-14 7 29 -0.2397 0.0532
-14 7 30 -0.2295 0.0015
-14 8 -13 0.4367 -0.0017
-14 8 -12 0.3120 -0.0268
-14 8 -11 0.0053 -0.0033
-14 8 -10 -0.3912 -0.0065
-14 8 -9 0.5017 -0.0041
-14 8 -8 1.2408 -0.0005
-14 8 -7 0.2059 -0.0031
-14 8 -6 -0.0168 -0.0007
-14 8 -5 -0.4231 0.0012
-14 8 -4 -1.9706 -0.0072
-14 8 -3 -0.7248 0.0045
-14 8 -2 -0.9909 -0.0052
-14 8 -1 0.8864 0.0011
-14 8 0 2.0798 0.0012
-14 8 1 1.5975 0.0074
-14 8 2 0.8700 -0.0064
-14 8 3 -1.1429 0.0110
-14 8 4 -0.3011 0.0010
-14 8 5 -0.2921 0.0047
-14 8 6 -0.4440 0.0031
-14 8 7 0.7981 -0.0073
-14 8 8 -1.1391 -0.0044
-14 8 9 0.6174 0.0021
-14 8 10 0.1653 0.0055
-14 8 11 -1.0621 -0.0058
-14 8 12 -0.2388 -0.0022
-14 8 13 0.9676 0.0171
-14 8 14 1.3994 0.0037
-14 8 15 -0.1087 -0.0071
-14 8 16 1.3430 0.0043
-14 8 17 -0.7925 -0.0010
-14 8 18 -1.6687 -0.0024
-14 8 19 0.1160 0.0036
-14 8 20 -1.7109 -0.0192
-14 8 21 0.4562 -0.0077
-14 8 22 0.7078 0.0012
-14 8 23 0.0337 0.0196
-14 8 24 -0.1694 -0.0097
-14 8 25 -0.1755 -0.0014
-14 8 26 0.2863 0.0278
-14 8 27 -0.0696 -0.0184
-14 8 28 -0.0322 -0.0079
-14 8 29 0.4204 -0.0534
-14 9 -13 0.1762 0.0019
-14 9 -12 0.1889 0.0210
-14 9 -11 0.0817 -0.0072
-14 9 -10 -0.2670 0.0039
-14 9 -9 0.1100 0.0003
-14 9 -8 -0.0700 -0.0296
-14 9 -7 0.1059 -0.0072
-14 9 -6 0.6026 0.0087
-14 9 -5 -0.3486 -0.0030
-14 9 -4 -1.0729 -0.0061
-14 9 -3 -0.8598 0.0024
-14 9 -2 -0.7910 0.0109
-14 9 -1 0.3536 -0.0235
-14 9 0 1.7070 -0.0021
-14 9 1 0.2688 0.0016
-14 9 2 -0.0812 0.0033
-14 9 3 -0.2023 -0.0159
-14 9 4 -1.2662 -0.0056
-14 9 5 0.1830 0.0063
-14 9 6 0.4017 0.0009
-14 9 7 0.7212 0.0064
-14 9 8 -0.2249 -0.0123
-14 9 9 0.1630 0.0196
-14 9 10 -0.0887 0.0021
-14 9 11 -0.0731 0.0010
-14 9 12 -0.1828 -0.0084
-14 9 13 -0.2796 0.0026
-14 9 14 0.6827 0.0020
-14 9 15 0.4917 -0.0084
-14 9 16 0.3405 -0.0032
-14 9 17 -0.7258 -0.0107
-14 9 18 -0.1438 0.0024
-14 9 19 -0.3476 0.0072
-14 9 20 0.0877 0.0077
-14 9 21 1.1228 0.0009
-14 9 22 0.0880 0.0109
-14 9 23 0.4921 -0.0191
-14 9 24 -0.3080 0.0316
-14 9 25 -0.4974 -0.0083
-14 9 26 0.8805 -0.0808
-14 9 27 -0.4356 0.0674
-14 10 -12 -0.0827 -0.0794
-14 10 -11 0.1343 0.0050
-14 10 -10 0.0453 -0.0439
-14 10 -9 1.0854 -0.0351
-14 10 -8 0.4481 0.0366
-14 10 -7 -0.1777 0.0046
-14 10 -6 0.1078 0.0007
-14 10 -5 -0.0302 -0.0061
-14 10 -4 -0.8065 0.0080
-14 10 -3 -0.2279 0.0018
-14 10 -2 -0.4056 -0.0150
-14 10 -1 -0.0267 -0.0086
-14 10 0 -0.2484 0.0179
-14 10 1 1.4225 0.0032
-14 10 2 1.1104 -0.0078
-14 10 3 0.5634 -0.0011
-14 10 4 -0.1735 0.0084
-14 10 5 -0.5190 -0.0038
-14 10 6 -0.8715 -0.0052
-14 10 7 -0.4957 0.0014
-14 10 8 0.0025 -0.0109
-14 10 9 1.1959 0.0136
-14 10 10 0.6944 -0.0039
-14 10 11 -1.0118 0.0072
-14 10 12 0.3587 -0.0100
-14 10 13 -0.2472 0.0086
-14 10 14 -0.1450 0.0043
-14 10 15 -0.0694 -0.0150
-14 10 16 -0.3936 0.0131
-14 10 17 0.7025 0.0135
-14 10 18 -0.6608 -0.0019
-14 10 19 -0.2539 -0.0236
-14 10 20 0.1673 -0.0176
-14 10 21 -0.6206 0.0467
-14 10 22 0.4095 -0.0233
-14 10 23 0.7414 -0.0018
-14 10 24 -0.2245 -0.0013
-14 10 25 -0.0910 -0.0451
-14 11 -9 -0.1983 -0.0619
-14 11 -8 -0.4618 0.0125
-14 11 -7 0.4320 0.0014
-14 11 -6 -0.1488 0.0274
-14 11 -5 -0.1868 0.0148
-14 11 -4 0.2430 -0.0062
-14 11 -3 -0.0923 -0.0027
-14 11 -2 0.4149 0.0236
-14 11 -1 0.2096 -0.0093
-14 11 0 0.1940 0.0042
-14 11 1 -0.1630 -0.0101
-14 11 2 -0.0980 -0.0070
-14 11 3 0.6523 -0.0020
-14 11 4 -0.2812 -0.0223
-14 11 5 -0.0556 -0.0118
-14 11 6 0.0339 -0.0201
-14 11 7 -0.2349 -0.0131
-14 11 8 -0.1694 -0.0122
-14 11 9 -0.2964 -0.0281
-14 11 10 0.7790 -0.0099
-14 11 11 0.4770 0.0104
-14 11 12 -0.2047 -0.0272
-14 11 13 -0.7387 -0.0088
-14 11 14 -0.7246 -0.0151
-14 11 15 0.6789 0.0122
-14 11 16 0.0966 0.0011
-14 11 17 0.0775 -0.0198
-14 11 18 -0.1700 0.0347
-14 11 19 -0.2226 -0.0154
-14 11 20 -0.1133 0.0482
-14 11 21 0.1025 0.0421
-14 11 22 0.1983 -0.0953
-14 12 -6 0.1973 -0.0148
-14 12 -5 -0.3227 0.0096
-14 12 -4 -0.3818 0.0024
-14 12 -3 0.0299 -0.0327
-14 12 -2 -0.0555 -0.0060
-14 12 -1 -0.0703 0.0280
-14 12 0 -0.4341 -0.0025
-14 12 1 0.0301 0.0102
-14 12 2 1.0325 0.0039
-14 12 3 0.5828 0.0208
-14 12 4 -0.2356 -0.0020
-14 12 5 -0.3321 0.0130
-14 12 6 0.3118 -0.0039
-14 12 7 -0.0209 0.0072
-14 12 8 -0.2122 0.0005
-14 12 9 -0.1704 -0.0095
-14 12 10 -0.5934 0.0009
-14 12 11 -0.4543 -0.0210
-14 12 12 -0.2680 -0.0047
-14 12 13 0.3254 0.0204
-14 12 14 0.1897 -0.0167
-14 12 15 0.5339 0.0006
-14 12 16 0.0501 -0.0251
-14 12 17 -0.2115 0.0911
-14 12 18 -0.2194 0.0278
-14 12 19 -0.2735 -0.1039
-14 13 0 -0.3450 0.0285
-14 13 1 0.1113 0.0272
-14 13 2 0.5174 -0.0283
-14 13 3 0.5779 -0.0255
-14 13 4 0.4772 -0.0542
-14 13 5 -0.8450 -0.0203
-14 13 6 0.3049 -0.0370
-14 13 7 -0.1152 -0.0222
-14 13 8 -1.0988 -0.0472
-14 13 9 0.2934 -0.0361
-14 13 10 0.1710 -0.0248
-14 13 11 -0.0895 -0.0905
-14 13 12 0.3254 -0.0183
-14 13 13 -0.2548 0.0333
-13 0 -11 -1.5142 -0.3024
-13 0 -9 -0.5196 -0.2551
-13 0 -7 3.1957 -0.0365
-13 0 -5 -0.2471 0.1429
-13 0 -3 1.3320 0.2265
-13 0 -1 1.5695 -0.0967
-13 0 1 -8.9160 -0.0109
-13 0 3 5.7671 -0.1077
-13 0 5 -0.3177 0.0202
-13 0 7 -9.3811 0.0163
-13 0 9 10.4939 0.0056
-13 0 11 8.4172 0.0166
-13 0 13 -10.6857 -0.0145
-13 0 15 -6.4334 0.0266
-13 0 17 4.5188 -0.0367
-13 0 19 2.3310 0.0058
-13 0 21 -1.5817 -0.0092
-13 0 23 -1.0074 0.0121
-13 0 25 1.5269 0.0003
-13 0 27 -0.1722 0.0125
-13 0 29 -1.2800 -0.0277
-13 0 31 0.6661 -0.0011
-13 0 33 0.1766 -0.0042
-13 1 -12 -1.0767 0.0126
-13 1 -11 0.0890 0.0331
-13 1 -10 0.5439 -0.0150
-13 1 -9 0.2027 -0.0279
-13 1 -8 1.5737 0.0173
-13 1 -7 1.5679 0.0498
-13 1 -6 -0.5006 -0.0538
-13 1 -5 1.4199 -0.1012
-13 1 -4 2.3418 0.0096
-13 1 -3 -3.9009 0.0365
-13 1 -2 -4.8165 -0.0045
-13 1 -1 -2.9171 0.0084
-13 1 0 -9.3431 0.0208
-13 1 1 5.6098 0.0447
-13 1 2 13.7206 0.0206
-13 1 3 4.7309 0.0157
-13 1 4 10.1800 0.0012
-13 1 5 -2.4026 -0.0523
-13 1 6 -8.1555 -0.0337
-13 1 7 -3.8186 0.0088
-13 1 8 -3.0480 -0.0126
-13 1 9 -1.2924 0.0009
-13 1 10 -4.5001 0.0028
-13 1 11 0.1720 0.0197
-13 1 12 2.3846 0.0074
-13 1 13 1.2659 0.0023
-13 1 14 3.4820 0.0116
-13 1 15 0.2355 0.0054
-13 1 16 -0.8391 0.0137
-13 1 17 -0.9080 -0.0016
-13 1 18 -0.3433 -0.0092
-13 1 19 0.6159 0.0184
-13 1 20 -0.0105 -0.0015
-13 1 21 0.1597 -0.0106
-13 1 22 0.9117 -0.0184
-13 1 23 -0.5003 -0.0092
-13 1 24 -0.0382 0.0048
-13 1 25 1.0037 0.0038
-13 1 26 1.0052 0.0039
-13 1 27 -0.1889 0.0013
-13 1 28 -0.7885 -0.0010
-13 1 29 0.6656 0.0386
-13 1 30 0.0121 0.0034
-13 1 31 -0.4390 0.0151
-13 1 32 0.6222 -0.0159
-13 1 33 0.2112 -0.0339
-13 1 34 -0.5930 0.0006
-13 2 -12 0.4400 -0.0249
-13 2 -11 -2.0244 -0.0816
-13 2 -10 -0.1910 0.0330
-13 2 -9 0.0785 0.0504
-13 2 -8 2.7948 -0.0265
-13 2 -7 3.0458 -0.0877
-13 2 -6 -1.6545 0.0146
-13 2 -5 -0.8478 -0.0898
-13 2 -4 -4.0232 -0.0158
-13 2 -3 1.7834 0.1517
-13 2 -2 6.7323 0.0216
-13 2 -1 -0.9690 0.0026
-13 2 0 2.7864 0.0142
-13 2 1 -5.9069 0.0886
-13 2 2 -9.0524 -0.0349
-13 2 3 7.6137 -0.0949
-13 2 4 -0.3551 0.0170
-13 2 5 -1.2535 -0.0469
-13 2 6 4.4484 -0.0209
-13 2 7 -9.2273 -0.0317
-13 2 8 2.0772 0.0232
-13 2 9 7.3289 0.0194
-13 2 10 0.1368 0.0055
-13 2 11 4.7251 0.0504
-13 2 12 -2.4915 -0.0222
-13 2 13 -4.6797 0.0056
-13 2 14 1.5346 -0.0066
-13 2 15 -2.3757 -0.0120
-13 2 16 0.7011 0.0098
-13 2 17 0.0359 -0.0135
-13 2 18 -1.4155 0.0129
-13 2 19 0.9521 -0.0086
-13 2 20 0.1713 -0.0068
-13 2 21 0.7197 0.0098
-13 2 22 0.2154 -0.0055
-13 2 23 -0.8435 0.0062
-13 2 24 -0.4324 -0.0123
-13 2 25 0.4576 0.0017
-13 2 26 -0.2953 -0.0016
-13 2 27 0.1147 -0.0083
-13 2 28 -0.0147 0.0132
-13 2 29 -0.7032 -0.0097
-13 2 30 -0.4009 -0.0102
-13 2 31 0.3158 0.0046
-13 2 32 0.0377 -0.0044
-13 2 33 -0.1690 -0.0062
-13 2 34 0.6777 -0.0079
-13 3 -12 -0.8943 0.0363
-13 3 -11 -0.3163 0.0184
-13 3 -10 -0.2269 -0.0201
-13 3 -9 0.9667 -0.0163
-13 3 -8 2.8227 0.0080
-13 3 -7 2.6485 0.0237
-13 3 -6 0.8552 -0.0127
-13 3 -5 -0.3914 -0.0239
-13 3 -4 -2.0964 -0.0035
-13 3 -3 -3.8330 0.0021
-13 3 -2 -2.8027 0.0052
-13 3 -1 -2.2370 -0.0364
-13 3 0 -0.5187 0.0170
-13 3 1 4.5408 0.0428
-13 3 2 3.6255 -0.0088
-13 3 3 7.8317 0.0180
-13 3 4 2.8570 -0.0098
-13 3 5 -1.8325 0.0130
-13 3 6 -1.3066 -0.0110
-13 3 7 -7.5221 -0.0143
-13 3 8 -1.7509 -0.0333
-13 3 9 -2.4470 -0.0515
-13 3 10 -0.6136 0.0173
-13 3 11 -0.7945 0.0252
-13 3 12 1.2296 -0.0100
-13 3 13 2.7004 0.0165
-13 3 14 -0.9496 0.0166
-13 3 15 4.1119 0.0261
-13 3 16 0.1752 0.0183
-13 3 17 -1.8843 -0.0112
-13 3 18 1.3034 -0.0228
-13 3 19 -1.4613 -0.0149
-13 3 20 -0.9134 -0.0067
-13 3 21 0.0831 0.0081
-13 3 22 0.4123 -0.0057
-13 3 23 -0.3550 0.0036
-13 3 24 0.6133 0.0000
-13 3 25 2.1312 0.0024
-13 3 26 0.0461 0.0025
-13 3 27 0.1353 -0.0147
-13 3 28 -0.3217 -0.0167
-13 3 29 -0.4690 0.0182
-13 3 30 0.2289 0.0135
-13 3 31 -0.3536 0.0078
-13 3 32 -0.1970 -0.0268
-13 3 33 0.4676 0.0009
-13 4 -12 -0.4245 -0.0054
-13 4 -11 -1.5131 -0.0228
-13 4 -10 -0.1668 0.0112
-13 4 -9 1.4910 0.0186
-13 4 -8 2.4591 -0.0279
-13 4 -7 1.9608 -0.0047
-13 4 -6 0.5896 0.0076
-13 4 -5 -2.6777 -0.0356
-13 4 -4 -4.3566 0.0099
-13 4 -3 0.9577 -0.0002
-13 4 -2 3.1249 0.0092
-13 4 -1 -0.3546 -0.0038
-13 4 0 3.4058 0.0009
-13 4 1 -1.1136 0.0434
-13 4 2 -5.2949 -0.0139
-13 4 3 6.5926 0.0104
-13 4 4 -2.9851 0.0079
-13 4 5 -2.5173 -0.0368
-13 4 6 3.0895 -0.0085
-13 4 7 -8.3430 -0.0178
-13 4 8 4.1027 0.0147
-13 4 9 3.2220 -0.0211
-13 4 10 -0.6500 -0.0056
-13 4 11 1.5744 0.0313
-13 4 12 -1.9886 -0.0080
-13 4 13 -0.1178 0.0115
-13 4 14 0.5837 -0.0022
-13 4 15 2.6611 0.0022
-13 4 16 -2.4395 -0.0019
-13 4 17 -4.3016 -0.0084
-13 4 18 0.6027 -0.0007
-13 4 19 -1.9877 -0.0120
-13 4 20 2.5183 0.0163
-13 4 21 3.5176 -0.0019
-13 4 22 -0.7465 0.0040
-13 4 23 0.5225 -0.0021
-13 4 24 -1.0784 -0.0142
-13 4 25 -1.4033 0.0049
-13 4 26 -0.3502 -0.0250
-13 4 27 0.6500 0.0007
-13 4 28 0.3216 0.0063
-13 4 29 -0.3938 0.0107
-13 4 30 -0.0126 -0.0040
-13 4 31 0.2736 -0.0455
-13 4 32 0.6271 0.0183
-13 4 33 0.0055 0.0369
-13 5 -12 0.0344 -0.0077
-13 5 -11 -0.4652 -0.0016
-13 5 -10 0.1704 0.0064
-13 5 -9 1.6176 -0.0064
-13 5 -8 1.5308 0.0221
-13 5 -7 1.2230 0.0039
-13 5 -6 0.0320 -0.0091
-13 5 -5 -3.3334 -0.0056
-13 5 -4 -2.3260 -0.0226
-13 5 -3 -2.9147 0.0133
-13 5 -2 -1.0845 -0.0123
-13 5 -1 3.9095 -0.0007
-13 5 0 1.6572 -0.0043
-13 5 1 0.3158 0.0084
-13 5 2 -0.2845 0.0107
-13 5 3 2.5091 -0.0069
-13 5 4 0.3962 0.0139
-13 5 5 0.1423 0.0098
-13 5 6 0.4144 -0.0197
-13 5 7 -3.0375 0.0053
-13 5 8 -0.7698 -0.0173
-13 5 9 -2.4476 -0.0058
-13 5 10 0.7859 0.0139
-13 5 11 -2.6693 -0.0190
-13 5 12 0.2914 -0.0065
-13 5 13 2.5268 -0.0108
-13 5 14 -0.6903 0.0292
-13 5 15 7.3677 0.0159
-13 5 16 -0.6837 -0.0024
-13 5 17 -2.4446 0.0267
-13 5 18 0.7564 -0.0087
-13 5 19 -3.9667 0.0019
-13 5 20 1.1444 -0.0105
-13 5 21 1.6032 -0.0148
-13 5 22 0.0315 -0.0191
-13 5 23 -0.6515 -0.0211
-13 5 24 -0.3010 -0.0025
-13 5 25 0.6495 0.0046
-13 5 26 -0.7361 0.0254
-13 5 27 1.2099 0.0021
-13 5 28 0.5250 -0.0003
-13 5 29 -0.0429 0.0031
-13 5 30 0.0183 -0.0003
-13 5 31 -0.3658 -0.0256
-13 5 32 -0.5681 -0.0134
-13 6 -12 -0.0813 0.0173
-13 6 -11 0.0698 0.0042
-13 6 -10 -0.8302 -0.0055
-13 6 -9 1.4334 -0.0018
-13 6 -8 1.0665 -0.0021
-13 6 -7 0.6194 0.0178
-13 6 -6 1.1863 -0.0031
-13 6 -5 -3.2750 -0.0117
-13 6 -4 -2.2919 -0.0122
-13 6 -3 -0.8613 -0.0040
-13 6 -2 -0.1261 0.0116
-13 6 -1 2.6517 -0.0088
-13 6 0 1.4484 0.0054
-13 6 1 0.8993 -0.0094
-13 6 2 -1.1787 -0.0014
-13 6 3 1.2386 0.0140
-13 6 4 -3.0154 -0.0064
-13 6 5 -1.2314 -0.0108
-13 6 6 1.6979 0.0100
-13 6 7 -3.1768 0.0015
-13 6 8 2.8514 -0.0068
-13 6 9 0.2842 -0.0237
-13 6 10 -0.9705 0.0037
-13 6 11 -0.1083 0.0027
-13 6 12 -0.1505 -0.0127
-13 6 13 0.5913 -0.0041
-13 6 14 0.1527 0.0093
-13 6 15 4.2419 0.0132
-13 6 16 -2.7794 -0.0050
-13 6 17 -2.8778 -0.0074
-13 6 18 1.0516 0.0060
-13 6 19 -4.2258 -0.0078
-13 6 20 3.1024 0.0153
-13 6 21 2.0048 0.0025
-13 6 22 -1.5167 0.0035
-13 6 23 1.1256 -0.0004
-13 6 24 -1.0780 -0.0069
-13 6 25 -0.9886 -0.0004
-13 6 26 0.5321 -0.0187
-13 6 27 0.4201 -0.0064
-13 6 28 -0.1141 -0.0297
-13 6 29 0.1049 -0.0232
-13 6 30 0.5574 0.0333
-13 6 31 0.0218 0.0233
-13 7 -12 0.9925 -0.0275
-13 7 -11 0.2225 0.0085
-13 7 -10 0.5086 0.0033
-13 7 -9 1.0468 0.0043
-13 7 -8 -0.2206 0.0001
-13 7 -7 0.8159 -0.0113
-13 7 -6 0.0865 0.0067
-13 7 -5 -2.7539 -0.0045
-13 7 -4 -1.5101 -0.0083
-13 7 -3 -2.2558 0.0115
-13 7 -2 -0.1652 -0.0005
-13 7 -1 4.0750 -0.0024
-13 7 0 0.4714 -0.0039
-13 7 1 -0.3762 -0.0028
-13 7 2 -0.2484 -0.0066
-13 7 3 -1.0529 -0.0025
-13 7 4 0.7711 0.0181
-13 7 5 0.8018 0.0048
-13 7 6 -0.1841 -0.0055
-13 7 7 0.1759 0.0159
-13 7 8 -0.7025 0.0071
-13 7 9 -1.2916 -0.0033
-13 7 10 0.8039 -0.0209
-13 7 11 -2.1768 0.0024
-13 7 12 0.0976 0.0132
-13 7 13 1.6325 -0.0040
-13 7 14 0.4066 0.0088
-13 7 15 3.7398 -0.0142
-13 7 16 -1.6419 -0.0051
-13 7 17 -0.9320 0.0154
-13 7 18 -0.5573 0.0074
-13 7 19 -2.9689 0.0030
-13 7 20 1.7784 -0.0244
-13 7 21 1.0826 0.0011
-13 7 22 0.9141 0.0082
-13 7 23 0.3090 -0.0237
-13 7 24 -1.4473 -0.0135
-13 7 25 0.8911 -0.0106
-13 7 26 -0.2045 0.0322
-13 7 27 0.4333 -0.0014
-13 7 28 -0.0484 0.0327
-13 7 29 -0.1675 0.0087
-13 7 30 -0.2863 -0.0205
-13 8 -12 0.3225 0.0053
-13 8 -11 -0.4051 -0.0116
-13 8 -10 0.1404 0.0030
-13 8 -9 1.2574 -0.0137
-13 8 -8 0.4551 -0.0050
-13 8 -7 0.4348 0.0073
-13 8 -6 -0.5937 -0.0011
-13 8 -5 -1.9707 -0.0045
-13 8 -4 -0.8971 0.0029
-13 8 -3 -1.8332 -0.0085
-13 8 -2 0.6118 -0.0018
-13 8 -1 2.2076 -0.0005
-13 8 0 1.6701 0.0191
-13 8 1 1.5200 -0.0079
-13 8 2 -0.3322 0.0030
-13 8 3 -0.4563 0.0098
-13 8 4 -1.0682 0.0075
-13 8 5 -0.2668 -0.0040
-13 8 6 1.0621 -0.0088
-13 8 7 -1.1791 0.0120
-13 8 8 0.7801 -0.0017
-13 8 9 -0.0934 -0.0028
-13 8 10 -0.8708 0.0015
-13 8 11 -0.1938 0.0073
-13 8 12 0.3082 0.0059
-13 8 13 0.6905 -0.0030
-13 8 14 0.1827 0.0109
-13 8 15 1.9920 -0.0069
-13 8 16 -0.5348 -0.0137
-13 8 17 -1.1906 0.0017
-13 8 18 0.1378 0.0112
-13 8 19 -2.6011 -0.0227
-13 8 20 0.4721 0.0013
-13 8 21 0.9414 0.0071
-13 8 22 0.0519 0.0041
-13 8 23 0.0047 -0.0014
-13 8 24 -0.1881 -0.0098
-13 8 25 0.1146 0.0164
-13 8 26 -0.1381 -0.0178
-13 8 27 0.0143 -0.0104
-13 8 28 0.3413 -0.0361
-13 8 29 0.4791 -0.0178
-13 9 -12 0.3515 -0.0129
-13 9 -11 0.1056 -0.0105
-13 9 -10 -0.1229 0.0070
-13 9 -9 -0.3080 -0.0076
-13 9 -8 0.1356 -0.0229
-13 9 -7 0.7913 -0.0096
-13 9 -6 -0.0756 0.0141
-13 9 -5 -0.9227 -0.0048
-13 9 -4 -1.0040 -0.0082
-13 9 -3 -1.1321 0.0165
-13 9 -2 0.1221 -0.0062
-13 9 -1 1.7061 -0.0044
-13 9 0 0.6133 -0.0048
-13 9 1 0.7286 0.0046
-13 9 2 -0.2001 -0.0159
-13 9 3 -1.5138 -0.0051
-13 9 4 0.1965 0.0025
-13 9 5 -0.0216 0.0004
-13 9 6 0.7641 -0.0008
-13 9 7 0.0821 -0.0042
-13 9 8 -0.0523 0.0239
-13 9 9 -0.2502 -0.0018
-13 9 10 0.3809 -0.0091
-13 9 11 -0.1668 -0.0015
-13 9 12 -0.5924 -0.0030
-13 9 13 0.5413 0.0016
-13 9 14 0.8754 -0.0014
-13 9 15 0.3603 -0.0130
-13 9 16 -0.8445 -0.0159
-13 9 17 0.1293 0.0134
-13 9 18 -0.4592 0.0135
-13 9 19 -0.2462 0.0043
-13 9 20 0.6097 -0.0103
-13 9 21 0.2873 0.0004
-13 9 22 0.8797 0.0050
-13 9 23 -0.0802 0.0133
-13 9 24 -0.7357 -0.0344
-13 9 25 0.4946 -0.0469
-13 9 26 -0.4242 0.0636
-13 9 27 0.4261 0.0086
-13 10 -12 0.0160 -0.0091
-13 10 -11 -0.1464 -0.0824
-13 10 -10 0.7133 0.0041
-13 10 -9 0.6728 0.0448
-13 10 -8 0.0593 -0.0316
-13 10 -7 0.0592 -0.0104
-13 10 -6 -0.4611 0.0151
-13 10 -5 -0.5701 0.0205
-13 10 -4 -0.0684 -0.0141
-13 10 -3 -0.8599 -0.0179
-13 10 -2 0.0237 0.0037
-13 10 -1 -0.0588 0.0126
-13 10 0 1.2268 0.0014
-13 10 1 0.7690 -0.0081
-13 10 2 0.9025 -0.0067
-13 10 3 0.3182 0.0075
-13 10 4 -0.5101 -0.0049
-13 10 5 -0.8524 0.0014
-13 10 6 -0.3109 -0.0032
-13 10 7 -0.2592 -0.0102
-13 10 8 0.8004 0.0104
-13 10 9 0.4636 0.0025
-13 10 10 -0.3804 0.0163
-13 10 11 0.3937 -0.0043
-13 10 12 -0.5054 0.0082
-13 10 13 -0.0643 0.0007
-13 10 14 -0.3972 -0.0042
-13 10 15 -0.0579 0.0059
-13 10 16 0.8542 0.0006
-13 10 17 -0.8664 -0.0119
-13 10 18 -0.0412 -0.0241
-13 10 19 -0.2079 -0.0298
-13 10 20 -0.7038 0.0420
-13 10 21 0.7824 0.0103
-13 10 22 0.3869 -0.0049
-13 10 23 -0.2830 -0.0026
-13 10 24 0.5204 -0.0267
-13 10 25 0.1933 0.0193
-13 11 -10 -0.3636 -0.0303
-13 11 -9 -0.4513 0.0398
-13 11 -8 0.4960 -0.0433
-13 11 -7 -0.2143 0.0102
-13 11 -6 -0.1420 0.0381
-13 11 -5 -0.0656 -0.0003
-13 11 -4 -0.1754 0.0013
-13 11 -3 0.4210 0.0201
-13 11 -2 0.2540 -0.0046
-13 11 -1 0.4993 -0.0087
-13 11 0 0.0444 -0.0112
-13 11 1 0.0332 0.0135
-13 11 2 0.4686 -0.0070
-13 11 3 -0.4916 -0.0195
-13 11 4 0.3931 -0.0124
-13 11 5 0.0333 -0.0145
-13 11 6 -0.0313 -0.0142
-13 11 7 -0.3083 -0.0237
-13 11 8 -0.8570 -0.0139
-13 11 9 0.6535 -0.0073
-13 11 10 0.6524 0.0070
-13 11 11 0.2734 -0.0211
-13 11 12 -0.9137 -0.0059
-13 11 13 -0.7797 -0.0081
-13 11 14 0.8830 -0.0025
-13 11 15 -0.3340 0.0085
-13 11 16 -0.0191 -0.0331
-13 11 17 0.1951 0.0218
-13 11 18 -0.0857 -0.0009
-13 11 19 -0.1335 0.0152
-13 11 20 -0.2427 0.0455
-13 11 21 0.1070 -0.0506
-13 11 22 0.2941 -0.0394
-13 11 23 0.4412 -0.0550
-13 12 -7 -0.0244 -0.0256
-13 12 -6 -0.3600 0.0562
-13 12 -5 -0.1103 0.0013
-13 12 -4 -0.2398 -0.0283
-13 12 -3 -0.0389 -0.0014
-13 12 -2 0.2253 0.0129
-13 12 -1 -0.3421 0.0018
-13 12 0 0.0040 0.0007
-13 12 1 0.8200 0.0119
-13 12 2 0.5606 0.0191
-13 12 3 0.0269 -0.0028
-13 12 4 -0.3688 0.0216
-13 12 5 -0.1378 -0.0069
-13 12 6 0.1376 0.0059
-13 12 7 0.0247 -0.0096
-13 12 8 0.0119 0.0046
-13 12 9 -0.4297 -0.0008
-13 12 10 -0.6401 -0.0076
-13 12 11 -0.1908 -0.0204
-13 12 12 0.4981 0.0200
-13 12 13 -0.0768 0.0045
-13 12 14 0.3857 -0.0038
-13 12 15 0.2448 -0.0239
-13 12 16 0.1509 0.0449
-13 12 17 -0.1890 0.0215
-13 12 18 -0.9235 -0.0730
-13 12 19 0.2474 -0.0112
-13 13 -3 -0.5350 0.0201
-13 13 -2 0.4005 -0.0702
-13 13 -1 -0.2991 0.0241
-13 13 0 0.3504 0.0348
-13 13 1 0.3836 -0.0028
-13 13 2 0.3081 -0.0109
-13 13 3 0.6159 -0.0546
-13 13 4 -0.3065 -0.0203
-13 13 5 0.2013 -0.0292
-13 13 6 -0.5475 -0.0222
-13 13 7 -0.8495 -0.0403
-13 13 8 0.2294 -0.0255
-13 13 9 -0.1296 -0.0379
-13 13 10 0.1019 -0.0453
-13 13 11 0.4614 -0.0092
-13 13 12 -0.4786 -0.0292
-13 13 13 0.0781 -0.0194
-13 13 14 0.2920 0.1534
-13 13 15 -0.0583 0.0267
-12 0 -10 -2.2311 -0.4708
-12 0 -8 1.4446 -0.0392
-12 0 -6 1.9465 0.4411
-12 0 -4 0.8416 0.0727
-12 0 -2 3.5670 -0.0798
-12 0 0 -9.1685 -0.1224
-12 0 2 0.1971 -0.0556
-12 0 4 6.1419 0.0214
-12 0 6 -12.3624 0.0349
-12 0 8 6.4754 0.0238
-12 0 10 17.1124 -0.0133
-12 0 12 -9.2740 -0.0088
-12 0 14 -13.9401 0.0054
-12 0 16 5.2510 -0.0305
-12 0 18 5.5345 0.0072
-12 0 20 -1.8387 -0.0096
-12 0 22 -1.8598 0.0208
-12 0 24 1.2697 -0.0086
-12 0 26 0.3785 -0.0019
-12 0 28 -1.3813 -0.0152
-12 0 30 0.2375 -0.0060
-12 0 32 0.6881 -0.0001
-12 0 34 -0.9452 0.0335
-12 1 -11 0.3969 -0.0179
-12 1 -10 0.4213 -0.0397
-12 1 -9 1.4416 0.0041
-12 1 -8 0.9660 0.0401
-12 1 -7 -1.2872 -0.0316
-12 1 -6 2.0996 -0.0904
-12 1 -5 3.3356 0.0014
-12 1 -4 -2.5193 0.0214
-12 1 -3 -2.1906 0.0259
-12 1 -2 -5.1157 0.0366
-12 1 -1 -13.6582 0.0007
-12 1 0 4.3433 0.0278
-12 1 1 10.6046 0.0066
-12 1 2 7.3668 -0.0064
-12 1 3 19.2380 0.0009
-12 1 4 -1.3778 -0.0350
-12 1 5 -9.8974 -0.0449
-12 1 6 -5.5327 -0.0219
-12 1 7 -7.0201 0.0166
-12 1 8 -1.6546 0.0291
-12 1 9 -2.8855 -0.0058
-12 1 10 0.3847 0.0084
-12 1 11 1.4241 0.0260
-12 1 12 1.2495 0.0016
-12 1 13 3.2198 0.0082
-12 1 14 -0.1924 0.0134
-12 1 15 -0.1743 -0.0053
-12 1 16 -0.6061 -0.0024
-12 1 17 0.1448 -0.0028
-12 1 18 0.7287 0.0080
-12 1 19 -0.0303 -0.0155
-12 1 20 0.2269 -0.0027
-12 1 21 0.1432 -0.0121
-12 1 22 -0.8585 -0.0164
-12 1 23 0.1915 0.0169
-12 1 24 0.7855 0.0065
-12 1 25 0.7189 0.0017
-12 1 26 0.3191 0.0035
-12 1 27 -0.7770 0.0085
-12 1 28 0.3406 0.0331
-12 1 29 0.2006 -0.0227
-12 1 30 -0.3572 -0.0036
-12 1 31 0.3103 0.0065
-12 1 32 0.2147 -0.0212
-12 1 33 -0.0637 -0.0118
-12 1 34 0.1971 0.0255
-12 2 -11 -0.4133 0.0056
-12 2 -10 -1.7871 0.0213
-12 2 -9 2.1935 0.0080
-12 2 -8 2.2064 -0.0845
-12 2 -7 0.0839 -0.0016
-12 2 -6 0.7372 -0.0221
-12 2 -5 -4.9956 -0.0041
-12 2 -4 1.6216 0.1437
-12 2 -3 4.4122 -0.0004
-12 2 -2 0.9388 0.0323
-12 2 -1 5.8029 0.0135
-12 2 0 -8.1175 0.0114
-12 2 1 -8.5895 -0.0216
-12 2 2 4.6265 -0.0924
-12 2 3 -3.9458 0.0014
-12 2 4 5.6333 -0.0649
-12 2 5 6.1566 0.0089
-12 2 6 -13.5572 0.0190
-12 2 7 2.7333 -0.0148
-12 2 8 4.5020 0.0357
-12 2 9 1.1400 0.0160
-12 2 10 11.3118 0.0259
-12 2 11 -2.7986 -0.0129
-12 2 12 -4.7508 0.0075
-12 2 13 0.6958 -0.0119
-12 2 14 -6.6735 -0.0316
-12 2 15 1.5727 0.0213
-12 2 16 1.3046 -0.0185
-12 2 17 -1.2632 0.0021
-12 2 18 1.9724 0.0056
-12 2 19 -0.4295 -0.0126
-12 2 20 0.6051 0.0029
-12 2 21 0.1192 -0.0150
-12 2 22 -0.5159 0.0095
-12 2 23 -0.0584 -0.0020
-12 2 24 -0.2935 0.0025
-12 2 25 -0.2553 0.0033
-12 2 26 0.4548 -0.0079
-12 2 27 -0.0191 0.0157
-12 2 28 -0.5029 -0.0065
-12 2 29 -0.0980 -0.0039
-12 2 30 -0.1319 0.0013
-12 2 31 -0.2092 -0.0056
-12 2 32 -0.0237 -0.0123
-12 2 33 0.7996 0.0005
-12 2 34 -0.0083 0.0187
-12 3 -11 -0.1954 -0.0290
-12 3 -10 0.5247 -0.0043
-12 3 -9 1.8857 0.0003
-12 3 -8 2.1479 0.0155
-12 3 -7 0.8584 -0.0029
-12 3 -6 0.9834 -0.0245
-12 3 -5 -0.3553 0.0079
-12 3 -4 -2.6821 -0.0090
-12 3 -3 -3.0827 0.0109
-12 3 -2 -4.1081 -0.0065
-12 3 -1 -2.2517 0.0008
-12 3 0 2.3969 0.0177
-12 3 1 3.8042 -0.0108
-12 3 2 9.9727 0.0510
-12 3 3 4.9802 -0.0194
-12 3 4 1.1054 -0.0356
-12 3 5 -1.7707 -0.0163
-12 3 6 -10.1064 -0.0066
-12 3 7 -2.4673 -0.0137
-12 3 8 -3.3251 -0.0560
-12 3 9 -0.7857 -0.0033
-12 3 10 -0.2187 0.0390
-12 3 11 2.2968 0.0234
-12 3 12 1.6424 0.0359
-12 3 13 -1.7491 0.0018
-12 3 14 3.4920 0.0084
-12 3 15 -0.6530 0.0011
-12 3 16 0.0148 -0.0106
-12 3 17 2.1586 -0.0175
-12 3 18 -1.6140 -0.0243
-12 3 19 -0.3150 -0.0186
-12 3 20 -0.5544 0.0184
-12 3 21 -0.5561 -0.0004
-12 3 22 -0.8268 0.0056
-12 3 23 0.7526 0.0116
-12 3 24 1.6555 0.0037
-12 3 25 0.1486 -0.0068
-12 3 26 1.4170 -0.0117
-12 3 27 -0.6741 -0.0001
-12 3 28 -0.7761 0.0115
-12 3 29 0.6523 -0.0094
-12 3 30 -0.7804 -0.0041
-12 3 31 -0.4236 -0.0116
-12 3 32 0.5674 0.0085
-12 3 33 0.5658 -0.0279
-12 4 -11 -0.3743 0.0032
-12 4 -10 0.2419 0.0174
-12 4 -9 1.8011 -0.0076
-12 4 -8 2.0149 -0.0081
-12 4 -7 1.9381 -0.0073
-12 4 -6 -1.2106 -0.0240
-12 4 -5 -4.2056 0.0136
-12 4 -4 0.0629 0.0156
-12 4 -3 0.9272 0.0013
-12 4 -2 0.6355 -0.0084
-12 4 -1 4.1834 0.0007
-12 4 0 -3.1311 0.0439
-12 4 1 -3.2100 -0.0123
-12 4 2 6.5047 -0.0080
-12 4 3 -4.3380 0.0149
-12 4 4 2.5209 -0.0324
-12 4 5 2.0296 -0.0101
-12 4 6 -12.6292 -0.0135
-12 4 7 4.8951 0.0007
-12 4 8 1.0109 -0.0025
-12 4 9 1.2515 0.0035
-12 4 10 6.0415 0.0312
-12 4 11 -2.9554 -0.0166
-12 4 12 -1.6118 0.0124
-12 4 13 0.5734 0.0013
-12 4 14 1.1371 -0.0136
-12 4 15 -1.7709 0.0086
-12 4 16 -1.7072 -0.0138
-12 4 17 -0.1928 0.0016
-12 4 18 -3.0759 -0.0028
-12 4 19 2.7183 -0.0018
-12 4 20 2.8811 -0.0059
-12 4 21 -0.7106 0.0011
-12 4 22 2.2452 0.0024
-12 4 23 -0.8492 -0.0154
-12 4 24 -2.2881 0.0146
-12 4 25 -0.3980 -0.0187
-12 4 26 0.3673 -0.0100
-12 4 27 0.2974 0.0131
-12 4 28 -0.0992 0.0072
-12 4 29 0.1279 0.0046
-12 4 30 0.0706 -0.0354
-12 4 31 0.4537 0.0122
-12 4 32 0.2333 0.0289
-12 4 33 0.7871 -0.0099
-12 5 -11 -0.0505 0.0014
-12 5 -10 0.8751 0.0017
-12 5 -9 1.4140 0.0163
-12 5 -8 2.0807 0.0014
-12 5 -7 0.4153 -0.0062
-12 5 -6 -2.0411 -0.0118
-12 5 -5 -1.6974 -0.0205
-12 5 -4 -3.8898 0.0089
-12 5 -3 -1.4950 -0.0110
-12 5 -2 2.8931 -0.0086
-12 5 -1 0.9608 0.0008
-12 5 0 0.3826 0.0180
-12 5 1 0.2684 0.0053
-12 5 2 2.7602 0.0018
-12 5 3 0.3936 0.0025
-12 5 4 1.6134 0.0009
-12 5 5 0.7120 -0.0154
-12 5 6 -4.4861 -0.0032
-12 5 7 -1.0789 -0.0314
-12 5 8 -2.9807 -0.0156
-12 5 9 0.6175 0.0284
-12 5 10 -1.2564 -0.0096
-12 5 11 1.7536 0.0005
-12 5 12 0.8346 0.0006
-12 5 13 -1.8530 0.0197
-12 5 14 6.4097 0.0172
-12 5 15 -1.2250 0.0051
-12 5 16 0.9179 0.0264
-12 5 17 0.7031 -0.0313
-12 5 18 -4.9716 -0.0141
-12 5 19 1.5409 -0.0045
-12 5 20 0.1230 -0.0124
-12 5 21 0.0650 -0.0204
-12 5 22 0.2246 -0.0114
-12 5 23 -0.4567 0.0108
-12 5 24 0.0161 0.0051
-12 5 25 -0.3343 0.0164
-12 5 26 1.6659 0.0058
-12 5 27 -0.1676 -0.0010
-12 5 28 0.3135 0.0022
-12 5 29 0.4520 -0.0074
-12 5 30 -0.6805 -0.0054
-12 5 31 -0.5037 -0.0037
-12 5 32 0.1444 -0.0343
-12 6 -11 -0.8044 -0.0044
-12 6 -10 0.7157 -0.0080
-12 6 -9 0.7848 0.0057
-12 6 -8 1.2892 0.0139
-12 6 -7 1.7779 -0.0087
-12 6 -6 -2.3499 -0.0014
-12 6 -5 -2.0477 -0.0029
-12 6 -4 -2.2525 0.0075
-12 6 -3 -1.1096 -0.0014
-12 6 -2 2.4143 -0.0173
-12 6 -1 1.2373 0.0072
-12 6 0 1.3383 -0.0014
-12 6 1 0.3313 -0.0058
-12 6 2 1.7556 0.0072
-12 6 3 -2.9882 0.0045
-12 6 4 -0.0487 -0.0053
-12 6 5 -0.0416 0.0072
-12 6 6 -5.1052 0.0044
-12 6 7 3.5713 0.0008
-12 6 8 -0.0588 -0.0316
-12 6 9 0.3283 -0.0019
-12 6 10 1.8224 0.0123
-12 6 11 -1.2108 -0.0130
-12 6 12 -0.7120 -0.0074
-12 6 13 0.4641 -0.0000
-12 6 14 3.3412 0.0119
-12 6 15 -2.3816 0.0180
-12 6 16 -0.2793 -0.0102
-12 6 17 0.0314 -0.0026
-12 6 18 -5.1341 -0.0091
-12 6 19 3.6112 0.0117
-12 6 20 0.6868 0.0042
-12 6 21 -0.8335 -0.0042
-12 6 22 2.7345 0.0043
-12 6 23 -1.5995 -0.0122
-12 6 24 -1.4863 0.0031
-12 6 25 0.6464 -0.0156
-12 6 26 0.1253 -0.0083
-12 6 27 -0.1196 -0.0114
-12 6 28 0.2201 -0.0206
-12 6 29 0.4216 0.0252
-12 6 30 0.0825 0.0195
-12 6 31 0.0950 -0.0012
-12 7 -11 0.6520 -0.0119
-12 7 -10 0.7063 0.0106
-12 7 -9 -0.2176 -0.0007
-12 7 -8 1.4676 0.0053
-12 7 -7 0.0286 0.0120
-12 7 -6 -2.2144 -0.0176
-12 7 -5 -0.9840 -0.0100
-12 7 -4 -3.1916 0.0081
-12 7 -3 -0.4889 0.0065
-12 7 -2 3.3901 -0.0110
-12 7 -1 0.4380 -0.0066
-12 7 0 1.2805 0.0092
-12 7 1 -0.5979 -0.0032
-12 7 2 -1.3354 -0.0059
-12 7 3 0.7313 0.0093
-12 7 4 0.4601 0.0059
-12 7 5 0.2561 0.0002
-12 7 6 -0.0135 0.0108
-12 7 7 -1.1657 -0.0067
-12 7 8 -1.2401 -0.0064
-12 7 9 0.9931 -0.0046
-12 7 10 -1.4589 -0.0097
-12 7 11 0.5881 0.0027
-12 7 12 0.4212 0.0072
-12 7 13 -0.1889 0.0130
-12 7 14 3.7119 -0.0084
-12 7 15 -1.4122 -0.0032
-12 7 16 0.7188 0.0196
-12 7 17 -1.2106 -0.0054
-12 7 18 -3.4285 -0.0073
-12 7 19 1.2668 -0.0180
-12 7 20 0.0043 -0.0019
-12 7 21 1.9280 0.0013
-12 7 22 0.9521 -0.0322
-12 7 23 -1.4997 0.0101
-12 7 24 0.6587 -0.0015
-12 7 25 -0.6056 0.0160
-12 7 26 0.5904 0.0138
-12 7 27 0.0769 0.0159
-12 7 28 0.1185 0.0056
-12 7 29 -0.3253 -0.0141
-12 7 30 -0.0249 0.0137
-12 8 -11 -0.1495 -0.0006
-12 8 -10 0.6719 -0.0229
-12 8 -9 0.6834 0.0050
-12 8 -8 1.0349 -0.0029
-12 8 -7 -0.6309 -0.0054
-12 8 -6 -1.5257 0.0042
-12 8 -5 -0.9909 0.0025
-12 8 -4 -2.7481 -0.0083
-12 8 -3 0.0945 -0.0036
-12 8 -2 1.8877 -0.0016
-12 8 -1 1.4721 0.0170
-12 8 0 2.3010 -0.0057
-12 8 1 0.4905 0.0034
-12 8 2 -0.4640 0.0117
-12 8 3 -1.3615 0.0052
-12 8 4 -0.1838 -0.0065
-12 8 5 0.8335 -0.0088
-12 8 6 -1.0354 0.0177
-12 8 7 0.9526 0.0013
-12 8 8 -0.4854 -0.0041
-12 8 9 -0.3497 0.0026
-12 8 10 0.1180 0.0114
-12 8 11 -0.3862 0.0004
-12 8 12 -0.0812 -0.0066
-12 8 13 0.2733 0.0167
-12 8 14 2.2950 -0.0090
-12 8 15 -0.3909 -0.0121
-12 8 16 -0.3537 -0.0034
-12 8 17 0.2117 0.0049
-12 8 18 -3.1768 -0.0123
-12 8 19 0.5794 0.0103
-12 8 20 0.4432 0.0046
-12 8 21 -0.0137 -0.0127
-12 8 22 0.8334 -0.0006
-12 8 23 0.0081 -0.0014
-12 8 24 -0.4654 0.0173
-12 8 25 -0.1729 -0.0303
-12 8 26 0.2699 -0.0202
-12 8 27 0.1987 -0.0052
-12 8 28 0.4182 -0.0058
-12 8 29 0.6577 0.0249
-12 9 -11 -0.3101 -0.0039
-12 9 -10 -0.4184 -0.0037
-12 9 -9 0.1933 -0.0108
-12 9 -8 0.8655 -0.0040
-12 9 -7 -0.1758 0.0059
-12 9 -6 -0.6333 -0.0087
-12 9 -5 -0.5650 -0.0051
-12 9 -4 -1.4665 0.0117
-12 9 -3 -0.4421 0.0020
-12 9 -2 1.4181 -0.0004
-12 9 -1 1.0532 -0.0058
-12 9 0 1.4748 -0.0008
-12 9 1 -0.3105 -0.0048
-12 9 2 -1.1084 -0.0010
-12 9 3 0.2110 -0.0087
-12 9 4 -0.7089 0.0016
-12 9 5 0.6240 0.0037
-12 9 6 0.3545 0.0032
-12 9 7 -0.0050 0.0124
-12 9 8 -0.5414 -0.0017
-12 9 9 0.4404 -0.0065
-12 9 10 0.0702 0.0034
-12 9 11 -0.2764 -0.0106
-12 9 12 0.3259 0.0018
-12 9 13 0.5131 -0.0029
-12 9 14 0.3998 -0.0155
-12 9 15 -0.2063 -0.0025
-12 9 16 0.2826 0.0115
-12 9 17 -0.9703 0.0058
-12 9 18 -0.3102 0.0010
-12 9 19 0.1149 -0.0076
-12 9 20 0.0354 0.0042
-12 9 21 1.1116 0.0024
-12 9 22 0.5109 -0.0123
-12 9 23 -0.6769 -0.0232
-12 9 24 -0.0368 -0.0121
-12 9 25 -0.6015 0.0378
-12 9 26 0.7123 -0.0014
-12 9 27 -0.1865 0.0028
-12 10 -11 0.2010 0.0138
-12 10 -10 0.4547 0.0220
-12 10 -9 0.3564 -0.0286
-12 10 -8 0.1066 -0.0084
-12 10 -7 -0.7707 0.0099
-12 10 -6 -0.1510 0.0128
-12 10 -5 -0.0324 -0.0131
-12 10 -4 -1.2241 -0.0069
-12 10 -3 -0.0162 0.0081
-12 10 -2 -0.0204 0.0082
-12 10 -1 1.0406 -0.0032
-12 10 0 0.5696 -0.0093
-12 10 1 1.1630 -0.0067
-12 10 2 0.4641 0.0054
-12 10 3 -0.6041 -0.0123
-12 10 4 -0.4690 0.0020
-12 10 5 0.0592 -0.0028
-12 10 6 -0.5457 -0.0019
-12 10 7 0.2902 0.0051
-12 10 8 0.1572 -0.0000
-12 10 9 0.2586 0.0167
-12 10 10 0.4063 0.0083
-12 10 11 -0.6386 0.0058
-12 10 12 -0.0543 -0.0084
-12 10 13 -0.4554 0.0073
-12 10 14 0.4488 0.0047
-12 10 15 0.5377 -0.0095
-12 10 16 -0.9834 -0.0172
-12 10 17 0.1925 -0.0192
-12 10 18 -0.6410 -0.0288
-12 10 19 -0.4722 0.0270
-12 10 20 0.8299 0.0166
-12 10 21 -0.1222 -0.0093
-12 10 22 0.0776 0.0048
-12 10 23 1.0419 -0.0028
-12 10 24 -0.0124 0.0109
-12 10 25 -0.4754 -0.0107
-12 11 -11 -0.5686 -0.0096
-12 11 -10 -0.1301 0.0274
-12 11 -9 0.4461 -0.0290
-12 11 -8 -0.2483 0.0146
-12 11 -7 -0.1423 0.0024
-12 11 -6 -0.2490 0.0018
-12 11 -5 -0.0591 0.0283
-12 11 -4 0.1624 0.0110
-12 11 -3 0.0738 -0.0086
-12 11 -2 0.6576 -0.0122
-12 11 -1 0.5124 -0.0033
-12 11 0 0.2973 0.0075
-12 11 1 -0.0210 -0.0080
-12 11 2 -0.4857 -0.0030
-12 11 3 0.8388 -0.0136
-12 11 4 -0.1439 -0.0073
-12 11 5 -0.0139 -0.0163
-12 11 6 -0.2110 -0.0216
-12 11 7 -0.7198 -0.0020
-12 11 8 0.2051 -0.0062
-12 11 9 0.0601 -0.0028
-12 11 10 0.6104 -0.0093
-12 11 11 -0.4797 0.0051
-12 11 12 -0.4416 -0.0010
-12 11 13 0.5185 -0.0169
-12 11 14 -0.7818 0.0055
-12 11 15 0.4663 -0.0241
-12 11 16 0.3519 0.0170
-12 11 17 -0.2797 -0.0087
-12 11 18 -0.0715 -0.0277
-12 11 19 -0.4345 0.0458
-12 11 20 0.1231 -0.0058
-12 11 21 0.1427 -0.0229
-12 11 22 0.5026 -0.0613
-12 11 23 0.2707 -0.0698
-12 12 -9 0.0865 -0.1332
-12 12 -8 -0.3481 -0.0209
-12 12 -7 -0.1938 0.0299
-12 12 -6 0.1536 -0.0087
-12 12 -5 -0.5125 0.0078
-12 12 -4 0.0001 0.0006
-12 12 -3 0.2411 0.0076
-12 12 -2 -0.1257 0.0093
-12 12 -1 0.0946 -0.0111
-12 12 0 0.4760 0.0079
-12 12 1 0.5759 0.0129
-12 12 2 0.3607 0.0110
-12 12 3 -0.3991 0.0200
-12 12 4 -0.4373 -0.0134
-12 12 5 0.1601 0.0068
-12 12 6 -0.0579 -0.0138
-12 12 7 0.2889 0.0087
-12 12 8 -0.3205 -0.0057
-12 12 9 -0.6699 0.0120
-12 12 10 0.0628 -0.0285
-12 12 11 0.4332 0.0049
-12 12 12 -0.1906 0.0142
-12 12 13 0.3964 0.0112
-12 12 14 0.2727 -0.0081
-12 12 15 0.4045 -0.0086
-12 12 16 -0.0837 0.0092
-12 12 17 -1.3495 -0.0398
-12 12 18 0.0819 -0.0010
-12 12 19 0.2839 0.0607
-12 12 20 0.2267 0.0069
-12 13 -4 -0.5599 -0.0094
-12 13 -3 0.1222 -0.0812
-12 13 -2 -0.3104 0.0167
-12 13 -1 0.7869 0.0060
-12 13 0 0.2316 0.0058
-12 13 1 -0.2189 0.0087
-12 13 2 0.6731 -0.0392
-12 13 3 0.2264 -0.0144
-12 13 4 0.0438 -0.0267
-12 13 5 -0.8061 -0.0219
-12 13 6 -0.5035 -0.0216
-12 13 7 0.1471 -0.0237
-12 13 8 -0.2901 -0.0396
-12 13 9 0.1245 -0.0082
-12 13 10 0.3690 -0.0093
-12 13 11 -0.4568 -0.0440
-12 13 12 0.2172 -0.0077
-12 13 13 0.3189 0.1206
-12 13 14 -0.0979 0.0122
-12 13 15 0.0850 -0.0432
-12 13 16 -0.3596 0.0222
-11 0 -9 -1.5685 -0.2051
-11 0 -7 3.0284 0.8305
-11 0 -5 1.7113 -0.0897
-11 0 -3 3.8971 -0.1575
-11 0 -1 -5.9082 -0.1887
-11 0 1 -7.7276 0.0168
-11 0 3 9.2558 0.0541
-11 0 5 -8.8282 0.0358
-11 0 7 -1.6600 0.0344
-11 0 9 24.2398 -0.0590
-11 0 11 -2.1906 0.0103
-11 0 13 -22.2956 -0.0329
-11 0 15 2.1946 0.0019
-11 0 17 10.4307 0.0006
-11 0 19 -1.4638 -0.0046
-11 0 21 -2.5593 0.0206
-11 0 23 0.2964 -0.0130
-11 0 25 1.0547 -0.0135
-11 0 27 -1.2677 -0.0092
-11 0 29 -0.1347 -0.0020
-11 0 31 1.0225 0.0048
-11 0 33 -1.2081 0.0272
-11 1 -10 1.5587 0.0103
-11 1 -9 0.4308 0.0089
-11 1 -8 -2.1535 -0.0266
-11 1 -7 2.0489 -0.0633
-11 1 -6 2.6231 0.0165
-11 1 -5 -0.4289 0.0234
-11 1 -4 1.9780 0.0311
-11 1 -3 -6.3311 0.0227
-11 1 -2 -15.9407 -0.0146
-11 1 -1 1.3095 0.0475
-11 1 0 3.7907 0.0039
-11 1 1 9.9447 -0.0713
-11 1 2 28.4523 -0.0310
-11 1 3 1.0758 0.0128
-11 1 4 -7.2800 -0.0089
-11 1 5 -7.2118 -0.0444
-11 1 6 -14.9638 0.0179
-11 1 7 -3.0043 0.0435
-11 1 8 -1.2398 0.0130
-11 1 9 0.7938 0.0097
-11 1 10 1.0970 0.0153
-11 1 11 1.6696 -0.0165
-11 1 12 3.3356 0.0062
-11 1 13 -0.6760 0.0153
-11 1 14 -0.3279 -0.0154
-11 1 15 -0.8580 0.0054
-11 1 16 0.9432 -0.0067
-11 1 17 1.3471 -0.0032
-11 1 18 0.4763 -0.0079
-11 1 19 0.2274 0.0022
-11 1 20 -1.0002 -0.0081
-11 1 21 -1.1048 -0.0113
-11 1 22 0.4456 0.0161
-11 1 23 0.3221 -0.0003
-11 1 24 0.0822 0.0089
-11 1 25 0.7819 0.0099
-11 1 26 -0.6242 0.0059
-11 1 27 0.2439 0.0114
-11 1 28 0.4209 -0.0357
-11 1 29 -0.3757 -0.0065
-11 1 30 0.0503 0.0146
-11 1 31 0.1740 -0.0177
-11 1 32 0.3906 -0.0132
-11 1 33 0.2388 0.0421
-11 1 34 -1.0569 0.0205
-11 2 -10 1.2957 0.0309
-11 2 -9 0.1048 -0.0794
-11 2 -8 1.3176 -0.0111
-11 2 -7 1.7611 0.0799
-11 2 -6 -4.6797 0.0122
-11 2 -5 2.2056 0.0716
-11 2 -4 1.5954 -0.0170
-11 2 -3 2.0880 0.0968
-11 2 -2 7.6452 -0.0047
-11 2 -1 -7.8787 -0.1281
-11 2 0 -6.5607 0.0025
-11 2 1 -1.2538 -0.0187
-11 2 2 -7.8458 -0.0166
-11 2 3 11.8183 -0.1024
-11 2 4 6.5564 0.0368
-11 2 5 -13.1803 0.0861
-11 2 6 4.2283 -0.0280
-11 2 7 -2.9201 0.0549
-11 2 8 2.0163 0.0011
-11 2 9 17.8907 -0.0239
-11 2 10 -2.6653 0.0018
-11 2 11 -0.5461 0.0053
-11 2 12 -0.4920 -0.0086
-11 2 13 -12.3305 -0.0481
-11 2 14 2.0481 0.0188
-11 2 15 0.4386 -0.0055
-11 2 16 -0.5656 -0.0029
-11 2 17 4.3805 0.0123
-11 2 18 -1.1687 -0.0153
-11 2 19 0.3323 0.0033
-11 2 20 0.1559 -0.0207
-11 2 21 -0.0918 0.0042
-11 2 22 -0.0346 0.0077
-11 2 23 -0.9023 -0.0022
-11 2 24 0.1703 0.0137
-11 2 25 0.2850 -0.0052
-11 2 26 -0.3228 0.0078
-11 2 27 -0.0302 0.0023
-11 2 28 0.1485 0.0032
-11 2 29 -0.3238 -0.0069
-11 2 30 -0.1253 -0.0112
-11 2 31 -0.2059 -0.0026
-11 2 32 0.5976 0.0174
-11 2 33 0.1704 -0.0015
-11 2 34 0.2062 -0.0542
-11 3 -10 1.3014 -0.0189
-11 3 -9 1.1346 -0.0064
-11 3 -8 0.0899 0.0172
-11 3 -7 1.3940 0.0013
-11 3 -6 0.5741 0.0060
-11 3 -5 -0.4026 -0.0290
-11 3 -4 -1.7534 0.0313
-11 3 -3 -4.9152 0.0281
-11 3 -2 -3.9604 -0.0262
-11 3 -1 -0.9203 -0.0095
-11 3 0 2.9435 -0.0116
-11 3 1 10.8187 0.0478
-11 3 2 7.1918 -0.0225
-11 3 3 5.6664 -0.0414
-11 3 4 -1.2611 -0.0221
-11 3 5 -11.3499 -0.0255
-11 3 6 -4.0470 0.0200
-11 3 7 -6.3998 -0.0222
-11 3 8 -0.8066 -0.0245
-11 3 9 0.8590 0.0263
-11 3 10 2.7623 0.0334
-11 3 11 1.2141 0.0515
-11 3 12 -1.3262 0.0021
-11 3 13 2.4661 -0.0108
-11 3 14 -2.3285 -0.0238
-11 3 15 0.8849 -0.0155
-11 3 16 2.8239 -0.0081
-11 3 17 -0.4401 -0.0201
-11 3 18 0.9749 -0.0202
-11 3 19 -1.3863 0.0208
-11 3 20 -1.6542 0.0084
-11 3 21 -1.1430 0.0142
-11 3 22 0.7095 0.0107
-11 3 23 0.7229 -0.0028
-11 3 24 0.1065 -0.0074
-11 3 25 2.4647 -0.0014
-11 3 26 -0.7932 0.0051
-11 3 27 -0.5487 -0.0055
-11 3 28 0.8055 -0.0214
-11 3 29 -1.2593 -0.0054
-11 3 30 -0.1861 0.0036
-11 3 31 0.3676 0.0046
-11 3 32 0.1906 -0.0364
-11 3 33 0.6607 -0.0156
-11 4 -10 0.8484 0.0137
-11 4 -9 0.8848 -0.0024
-11 4 -8 2.7369 -0.0161
-11 4 -7 0.2758 -0.0068
-11 4 -6 -3.0334 0.0213
-11 4 -5 -0.0807 0.0121
-11 4 -4 -1.0143 -0.0130
-11 4 -3 1.2173 0.0126
-11 4 -2 3.6600 0.0002
-11 4 -1 -4.2148 0.0090
-11 4 0 -1.0326 -0.0082
-11 4 1 4.1036 -0.0057
-11 4 2 -4.5059 0.0117
-11 4 3 8.3727 -0.0341
-11 4 4 0.4756 0.0064
-11 4 5 -13.7062 -0.0004
-11 4 6 4.7212 -0.0214
-11 4 7 -5.1644 0.0262
-11 4 8 3.6202 0.0105
-11 4 9 10.7729 0.0101
-11 4 10 -3.0165 -0.0143
-11 4 11 -0.1919 0.0188
-11 4 12 -0.1440 -0.0012
-11 4 13 -2.2409 -0.0331
-11 4 14 -1.2225 0.0106
-11 4 15 0.3865 -0.0151
-11 4 16 -0.5893 0.0061
-11 4 17 -2.7124 0.0122
-11 4 18 2.6688 -0.0124
-11 4 19 1.3966 -0.0054
-11 4 20 -0.3795 -0.0074
-11 4 21 3.6304 0.0010
-11 4 22 -1.1598 -0.0126
-11 4 23 -2.1339 0.0140
-11 4 24 0.1192 -0.0050
-11 4 25 -0.7565 -0.0135
-11 4 26 -0.0353 0.0145
-11 4 27 0.4179 0.0066
-11 4 28 0.3071 0.0103
-11 4 29 -0.1049 -0.0307
-11 4 30 0.3136 0.0022
-11 4 31 0.4283 0.0250
-11 4 32 0.9075 -0.0108
-11 4 33 -0.5303 0.0094
-11 5 -10 1.1046 -0.0028
-11 5 -9 2.2772 -0.0045
-11 5 -8 0.4814 0.0022
-11 5 -7 -0.9359 -0.0043
-11 5 -6 -1.0039 -0.0236
-11 5 -5 -3.4512 0.0002
-11 5 -4 -1.3543 0.0041
-11 5 -3 1.3982 -0.0091
-11 5 -2 0.3141 -0.0062
-11 5 -1 0.2631 0.0096
-11 5 0 0.2851 0.0103
-11 5 1 2.0252 0.0105
-11 5 2 0.5418 -0.0142
-11 5 3 4.2273 -0.0013
-11 5 4 1.0996 -0.0137
-11 5 5 -5.1342 -0.0095
-11 5 6 -1.0168 -0.0177
-11 5 7 -5.0724 -0.0175
-11 5 8 -0.1157 0.0121
-11 5 9 0.0141 -0.0041
-11 5 10 3.0739 0.0250
-11 5 11 0.8229 0.0100
-11 5 12 -1.9596 -0.0061
-11 5 13 4.1329 0.0164
-11 5 14 -2.4879 0.0109
-11 5 15 3.1590 0.0133
-11 5 16 0.5877 -0.0329
-11 5 17 -3.7300 -0.0162
-11 5 18 2.1719 -0.0097
-11 5 19 -2.2106 -0.0182
-11 5 20 0.0533 -0.0060
-11 5 21 0.9274 0.0111
-11 5 22 -0.6648 0.0062
-11 5 23 -0.2428 0.0034
-11 5 24 -0.0054 0.0140
-11 5 25 1.7292 0.0148
-11 5 26 -0.4569 -0.0053
-11 5 27 0.5136 -0.0197
-11 5 28 0.3387 -0.0092
-11 5 29 -0.6135 0.0152
-11 5 30 -0.0272 0.0031
-11 5 31 -0.0678 -0.0436
-11 5 32 -0.2029 -0.0053
-11 6 -10 0.3185 0.0136
-11 6 -9 1.2754 0.0016
-11 6 -8 1.9951 -0.0108
-11 6 -7 -1.0027 0.0060
-11 6 -6 -0.9889 0.0052
-11 6 -5 -2.9446 0.0151
-11 6 -4 -2.1315 -0.0072
-11 6 -3 1.3983 -0.0137
-11 6 -2 0.4912 -0.0025
-11 6 -1 1.7428 0.0054
-11 6 0 1.2522 -0.0048
-11 6 1 1.7016 -0.0085
-11 6 2 -1.6300 0.0073
-11 6 3 1.9059 0.0099
-11 6 4 -1.6950 0.0097
-11 6 5 -6.1387 -0.0091
-11 6 6 2.8187 0.0052
-11 6 7 -2.2147 -0.0122
-11 6 8 2.4045 -0.0067
-11 6 9 4.1850 -0.0019
-11 6 10 -1.6709 -0.0027
-11 6 11 -0.5143 0.0032
-11 6 12 0.0780 -0.0140
-11 6 13 1.0042 0.0047
-11 6 14 -1.9575 0.0250
-11 6 15 1.9773 -0.0147
-11 6 16 -0.7684 0.0063
-11 6 17 -4.5082 0.0022
-11 6 18 3.8439 -0.0089
-11 6 19 -1.3283 -0.0014
-11 6 20 0.0076 0.0019
-11 6 21 3.7938 0.0124
-11 6 22 -1.9725 -0.0211
-11 6 23 -1.0179 0.0009
-11 6 24 0.5826 -0.0059
-11 6 25 -0.7327 -0.0089
-11 6 26 0.0808 0.0055
-11 6 27 0.3076 -0.0140
-11 6 28 0.0486 0.0109
-11 6 29 0.2230 0.0054
-11 6 30 0.2807 0.0125
-11 6 31 0.1858 0.0237
-11 7 -10 -0.1281 -0.0067
-11 7 -9 1.8708 0.0242
-11 7 -8 -0.3240 0.0090
-11 7 -7 -1.4761 -0.0153
-11 7 -6 -0.2797 -0.0020
-11 7 -5 -3.3911 0.0022
-11 7 -4 -0.6830 0.0090
-11 7 -3 1.8494 -0.0209
-11 7 -2 0.6463 -0.0038
-11 7 -1 2.7121 0.0151
-11 7 0 -1.1312 0.0014
-11 7 1 -1.2228 -0.0074
-11 7 2 0.4250 -0.0006
-11 7 3 0.5814 0.0144
-11 7 4 0.8514 0.0063
-11 7 5 -0.5100 -0.0040
-11 7 6 -1.3906 -0.0154
-11 7 7 -1.6053 0.0023
-11 7 8 0.6109 0.0052
-11 7 9 -0.6634 -0.0201
-11 7 10 1.6198 0.0015
-11 7 11 0.2222 0.0065
-11 7 12 -0.8869 0.0036
-11 7 13 2.4960 0.0064
-11 7 14 -1.2678 0.0028
-11 7 15 2.1850 0.0106
-11 7 16 -1.7871 -0.0107
-11 7 17 -2.7098 -0.0072
-11 7 18 0.8183 -0.0089
-11 7 19 -1.5707 -0.0124
-11 7 20 2.3519 -0.0038
-11 7 21 1.3199 -0.0230
-11 7 22 -0.7891 0.0218
-11 7 23 0.7097 0.0003
-11 7 24 -1.1916 0.0087
-11 7 25 0.5591 0.0284
-11 7 26 0.0438 -0.0027
-11 7 27 0.2313 -0.0005
-11 7 28 -0.2212 -0.0087
-11 7 29 0.1353 0.0174
-11 7 30 0.1260 -0.0111
-11 8 -10 0.7422 0.0123
-11 8 -9 1.2141 -0.0176
-11 8 -8 -0.5343 -0.0077
-11 8 -7 -0.6367 0.0057
-11 8 -6 -0.7701 0.0042
-11 8 -5 -3.2542 -0.0059
-11 8 -4 -0.6309 -0.0016
-11 8 -3 0.8605 -0.0009
-11 8 -2 1.1284 0.0057
-11 8 -1 3.1552 0.0009
-11 8 0 0.7643 0.0059
-11 8 1 -0.2435 0.0053
-11 8 2 -0.8076 0.0003
-11 8 3 -0.2792 0.0023
-11 8 4 0.2994 -0.0079
-11 8 5 -0.7597 0.0052
-11 8 6 0.8160 0.0082
-11 8 7 -0.9461 0.0065
-11 8 8 0.3385 -0.0009
-11 8 9 0.5015 0.0045
-11 8 10 -0.6689 0.0047
-11 8 11 -0.3734 -0.0061
-11 8 12 0.0147 0.0057
-11 8 13 1.7422 -0.0030
-11 8 14 -0.3693 -0.0018
-11 8 15 0.8750 -0.0125
-11 8 16 0.1266 -0.0008
-11 8 17 -3.2119 0.0048
-11 8 18 0.9900 0.0062
-11 8 19 -0.7160 -0.0004
-11 8 20 -0.1568 -0.0149
-11 8 21 1.8649 -0.0028
-11 8 22 0.2435 0.0017
-11 8 23 -0.9299 0.0123
-11 8 24 -0.1316 -0.0310
-11 8 25 0.4125 -0.0147
-11 8 26 0.1344 0.0157
-11 8 27 0.2319 -0.0083
-11 8 28 0.4601 0.0059
-11 8 29 0.5642 0.0345
-11 9 -10 0.1814 0.0112
-11 9 -9 0.7128 0.0145
-11 9 -8 -0.4463 -0.0094
-11 9 -7 -0.1465 -0.0095
-11 9 -6 -0.1192 0.0067
-11 9 -5 -1.6659 0.0023
-11 9 -4 -0.7637 -0.0066
-11 9 -3 0.8262 0.0048
-11 9 -2 1.2380 0.0043
-11 9 -1 1.9839 -0.0071
-11 9 0 -0.1963 0.0025
-11 9 1 -0.3953 0.0012
-11 9 2 -0.1130 -0.0103
-11 9 3 -0.9656 0.0060
-11 9 4 0.5410 0.0092
-11 9 5 0.1658 0.0054
-11 9 6 0.0894 -0.0026
-11 9 7 -0.5787 0.0052
-11 9 8 0.3011 -0.0004
-11 9 9 -0.0055 0.0050
-11 9 10 0.4913 -0.0145
-11 9 11 0.4636 -0.0007
-11 9 12 -0.3503 -0.0063
-11 9 13 0.2119 -0.0076
-11 9 14 0.6240 0.0091
-11 9 15 0.4296 -0.0012
-11 9 16 -1.3050 0.0015
-11 9 17 -0.0686 0.0031
-11 9 18 -0.4054 -0.0001
-11 9 19 -0.5271 0.0036
-11 9 20 0.9841 -0.0135
-11 9 21 1.0458 -0.0176
-11 9 22 -0.1869 -0.0008
-11 9 23 -0.2825 0.0005
-11 9 24 -0.8896 0.0159
-11 9 25 0.5780 0.0038
-11 9 26 -0.1585 0.0065
-11 9 27 -0.2152 0.0088
-11 10 -10 0.4447 0.0046
-11 10 -9 0.1344 0.0072
-11 10 -8 -0.7904 -0.0158
-11 10 -7 0.1105 -0.0107
-11 10 -6 -0.0065 0.0046
-11 10 -5 -1.0497 0.0070
-11 10 -4 -0.2430 0.0004
-11 10 -3 -0.4772 0.0054
-11 10 -2 0.9016 -0.0031
-11 10 -1 0.7950 -0.0088
-11 10 0 1.1702 -0.0074
-11 10 1 0.2715 0.0039
-11 10 2 -0.4647 -0.0181
-11 10 3 -0.0108 -0.0029
-11 10 4 0.1837 -0.0031
-11 10 5 -0.6839 0.0072
-11 10 6 0.0092 0.0050
-11 10 7 -0.1675 -0.0028
-11 10 8 0.6153 0.0039
-11 10 9 0.3196 0.0142
-11 10 10 -0.5373 0.0083
-11 10 11 0.0653 -0.0095
-11 10 12 -0.3069 0.0047
-11 10 13 0.6862 -0.0008
-11 10 14 0.0350 -0.0058
-11 10 15 -0.6480 -0.0139
-11 10 16 0.2156 -0.0128
-11 10 17 -1.1283 -0.0187
-11 10 18 -0.1581 0.0103
-11 10 19 0.5608 0.0106
-11 10 20 -0.2488 -0.0116
-11 10 21 0.6107 0.0081
-11 10 22 1.0532 0.0054
-11 10 23 -0.1678 0.0004
-11 10 24 -0.2444 -0.0008
-11 10 25 0.0004 -0.0141
-11 11 -10 0.1701 0.0134
-11 11 -9 -0.1759 0.0255
-11 11 -8 -0.0978 -0.0315
-11 11 -7 -0.2796 -0.0002
-11 11 -6 -0.0603 0.0372
-11 11 -5 -0.1101 0.0015
-11 11 -4 0.0397 -0.0107
-11 11 -3 0.5038 -0.0047
-11 11 -2 0.7821 0.0064
-11 11 -1 0.5850 -0.0113
-11 11 0 -0.1510 -0.0076
-11 11 1 -0.3208 0.0098
-11 11 2 0.6616 -0.0113
-11 11 3 -0.3030 0.0021
-11 11 4 0.0893 -0.0129
-11 11 5 -0.0497 -0.0117
-11 11 6 -0.2815 0.0000
-11 11 7 -0.1900 -0.0005
-11 11 8 -0.5603 -0.0063
-11 11 9 0.5442 -0.0007
-11 11 10 -0.0086 0.0058
-11 11 11 0.0569 0.0045
-11 11 12 -0.0838 -0.0191
-11 11 13 -0.9067 0.0032
-11 11 14 1.0675 -0.0091
-11 11 15 0.2704 0.0067
-11 11 16 -0.3910 -0.0154
-11 11 17 0.0083 -0.0460
-11 11 18 -0.5947 0.0364
-11 11 19 0.1762 0.0033
-11 11 20 -0.0911 -0.0210
-11 11 21 0.5362 -0.0337
-11 11 22 0.3799 -0.0554
-11 11 23 -0.0111 0.0405
-11 12 -10 0.0102 -0.0710
-11 12 -9 -0.5910 -0.0108
-11 12 -8 0.0270 -0.0408
-11 12 -7 0.1315 -0.0189
-11 12 -6 -0.5240 0.0442
-11 12 -5 0.2186 0.0016
-11 12 -4 -0.0604 0.0048
-11 12 -3 -0.0036 0.0141
-11 12 -2 0.2013 -0.0075
-11 12 -1 0.2596 -0.0035
-11 12 0 0.5289 0.0036
-11 12 1 0.5338 0.0255
-11 12 2 -0.2163 0.0102
-11 12 3 -0.4463 -0.0170
-11 12 4 -0.0346 0.0091
-11 12 5 -0.3071 -0.0073
-11 12 6 0.5349 0.0076
-11 12 7 -0.3588 -0.0153
-11 12 8 -0.4204 0.0195
-11 12 9 0.2487 -0.0253
-11 12 10 0.0898 0.0003
-11 12 11 -0.0038 0.0129
-11 12 12 0.5917 0.0071
-11 12 13 0.1728 0.0093
-11 12 14 0.3635 -0.0246
-11 12 15 0.0371 0.0036
-11 12 16 -1.2248 -0.0257
-11 12 17 -0.0733 0.0038
-11 12 18 -0.0739 0.0366
-11 12 19 0.3253 -0.0012
-11 12 20 -0.0428 0.0678
-11 13 -6 0.1138 0.1397
-11 13 -5 -0.4521 -0.0140
-11 13 -4 -0.0405 -0.0281
-11 13 -3 -0.3604 0.0083
-11 13 -2 0.9471 -0.0385
-11 13 -1 0.0926 0.0003
-11 13 0 -0.3366 0.0148
-11 13 1 0.6117 -0.0196
-11 13 2 0.1319 -0.0041
-11 13 3 -0.1027 -0.0223
-11 13 4 -0.6110 -0.0154
-11 13 5 -0.2127 -0.0075
-11 13 6 -0.0121 -0.0235
-11 13 7 -0.2201 -0.0225
-11 13 8 0.0996 0.0041
-11 13 9 0.1223 -0.0183
-11 13 10 -0.3160 -0.0180
-11 13 11 0.3233 0.0045
-11 13 12 0.2140 0.0562
-11 13 13 -0.0481 -0.0032
-11 13 14 0.2134 0.0079
-11 13 15 -0.1694 0.0339
-11 13 16 0.0057 -0.1010
-11 14 2 0.0693 0.0212
-11 14 3 -0.1840 -0.0560
-11 14 4 0.2848 0.0187
-11 14 5 -0.1799 -0.0768
-11 14 6 0.4522 0.0260
-11 14 7 -0.4967 -0.0770
-11 14 8 -0.5237 0.0416
-11 14 9 0.5723 -0.1329
-10 0 -8 2.0070 0.9560
-10 0 -6 3.9742 0.0871
-10 0 -4 2.8356 -0.6004
-10 0 -2 -0.9440 0.0097
-10 0 0 -13.2971 -0.0188
-10 0 2 3.3170 0.1697
-10 0 4 1.9229 0.0175
-10 0 6 -8.8602 -0.0210
-10 0 8 25.1881 -0.0500
-10 0 10 9.9043 -0.0055
-10 0 12 -27.6689 -0.0386
-10 0 14 -6.4037 0.0263
-10 0 16 15.8199 -0.0049
-10 0 18 0.3013 0.0076
-10 0 20 -3.1108 0.0045
-10 0 22 -0.7706 -0.0113
-10 0 24 1.0117 -0.0150
-10 0 26 -0.6095 -0.0134
-10 0 28 -0.4572 0.0140
-10 0 30 1.1366 0.0033
-10 0 32 -1.0086 0.0220
-10 0 34 -0.2815 -0.0179
-10 1 -9 -2.3415 -0.0363
-10 1 -8 1.2443 -0.0678
-10 1 -7 0.0500 0.0468
-10 1 -6 1.6610 0.0640
-10 1 -5 6.1128 0.0052
-10 1 -4 -5.7785 -0.0226
-10 1 -3 -14.6664 -0.0136
-10 1 -2 -3.1160 0.0703
-10 1 -1 -6.0890 0.0018
-10 1 0 11.0879 -0.1146
-10 1 1 35.2962 -0.0549
-10 1 2 5.6426 0.0234
-10 1 3 1.2691 0.0288
-10 1 4 -8.5490 -0.0130
-10 1 5 -25.1327 0.0122
-10 1 6 -5.2145 0.0214
-10 1 7 -2.4116 0.0394
-10 1 8 0.8444 0.0266
-10 1 9 2.5553 -0.0089
-10 1 10 2.5659 -0.0419
-10 1 11 3.8036 -0.0030
-10 1 12 -0.6277 0.0085
-10 1 13 -1.0683 -0.0095
-10 1 14 -1.9833 0.0126
-10 1 15 1.8928 -0.0169
-10 1 16 2.1179 -0.0020
-10 1 17 0.7749 0.0137
-10 1 18 0.6988 -0.0028
-10 1 19 -1.3713 -0.0067
-10 1 20 -1.5456 -0.0011
-10 1 21 -0.0142 0.0069
-10 1 22 -0.0834 -0.0030
-10 1 23 -0.2872 0.0157
-10 1 24 0.9568 0.0064
-10 1 25 -0.6731 -0.0090
-10 1 26 0.3676 -0.0030
-10 1 27 0.4327 -0.0218
-10 1 28 -0.3500 -0.0124
-10 1 29 0.4019 0.0020
-10 1 30 0.0179 -0.0155
-10 1 31 0.2543 -0.0012
-10 1 32 0.3195 0.0622
-10 1 33 -0.9149 0.0392
-10 1 34 0.1354 -0.0546
-10 2 -9 1.7407 -0.0060
-10 2 -8 1.3442 0.0933
-10 2 -7 -3.4425 0.0177
-10 2 -6 3.6737 0.0799
-10 2 -5 -0.9715 -0.0207
-10 2 -4 2.4943 0.0378
-10 2 -3 8.1630 -0.0144
-10 2 -2 -5.9809 -0.1604
-10 2 -1 -3.6351 -0.0024
-10 2 0 -7.2117 0.0002
-10 2 1 -11.0734 0.0045
-10 2 2 12.7643 -0.0689
-10 2 3 5.3573 0.0169
-10 2 4 -5.9622 0.1173
-10 2 5 6.1034 0.0053
-10 2 6 -12.4845 0.0503
-10 2 7 2.6846 -0.0249
-10 2 8 20.8916 -0.0419
-10 2 9 -1.6760 0.0029
-10 2 10 8.1489 -0.0361
-10 2 11 -2.3234 0.0085
-10 2 12 -16.5591 -0.0375
-10 2 13 2.4200 0.0051
-10 2 14 -4.4095 0.0163
-10 2 15 0.1560 -0.0053
-10 2 16 7.7459 0.0090
-10 2 17 -1.5899 -0.0146
-10 2 18 0.5457 0.0096
-10 2 19 0.0463 -0.0153
-10 2 20 0.0452 -0.0058
-10 2 21 -0.1010 0.0114
-10 2 22 -0.9116 -0.0124
-10 2 23 0.6053 0.0213
-10 2 24 -0.5413 0.0016
-10 2 25 -0.4983 0.0025
-10 2 26 0.4631 0.0073
-10 2 27 0.0113 -0.0014
-10 2 28 -0.0638 -0.0079
-10 2 29 0.2308 -0.0070
-10 2 30 -0.6280 0.0109
-10 2 31 0.3967 0.0202
-10 2 32 0.4870 -0.0268
-10 2 33 0.3447 -0.0470
-10 2 34 -0.2083 0.0630
-10 3 -9 -0.6697 0.0245
-10 3 -8 0.5454 0.0132
-10 3 -7 -0.0476 0.0093
-10 3 -6 1.9509 -0.0196
-10 3 -5 0.5470 0.0305
-10 3 -4 -3.8318 0.0287
-10 3 -3 -4.7314 -0.0287
-10 3 -2 -4.9561 -0.0003
-10 3 -1 0.9851 -0.0246
-10 3 0 9.8807 -0.0039
-10 3 1 9.0515 -0.0131
-10 3 2 11.1645 -0.0144
-10 3 3 0.3077 -0.0158
-10 3 4 -10.1775 -0.0475
-10 3 5 -6.0255 0.0282
-10 3 6 -11.4149 0.0177
-10 3 7 -1.2581 -0.0086
-10 3 8 1.3906 0.0212
-10 3 9 2.9225 0.0005
-10 3 10 1.7566 0.0336
-10 3 11 -0.0007 0.0135
-10 3 12 1.8166 -0.0131
-10 3 13 -4.3176 -0.0345
-10 3 14 0.3024 -0.0310
-10 3 15 3.1471 -0.0103
-10 3 16 1.2870 -0.0022
-10 3 17 2.2959 -0.0014
-10 3 18 -1.3974 0.0235
-10 3 19 -2.0661 0.0097
-10 3 20 -1.8779 0.0127
-10 3 21 0.1459 0.0054
-10 3 22 -0.0326 -0.0030
-10 3 23 0.1114 -0.0048
-10 3 24 2.8174 -0.0027
-10 3 25 -0.7474 -0.0055
-10 3 26 0.0904 -0.0087
-10 3 27 0.5016 -0.0096
-10 3 28 -1.4847 -0.0093
-10 3 29 0.5749 0.0022
-10 3 30 -0.1194 -0.0014
-10 3 31 -0.2856 -0.0226
-10 3 32 0.8281 0.0003
-10 3 33 0.1849 0.0314
-10 4 -9 2.6028 -0.0079
-10 4 -8 0.7567 -0.0083
-10 4 -7 -1.1889 0.0219
-10 4 -6 0.7200 0.0124
-10 4 -5 -2.2457 -0.0223
-10 4 -4 1.5600 0.0237
-10 4 -3 2.4445 0.0036
-10 4 -2 -4.4528 -0.0226
-10 4 -1 0.1306 -0.0099
-10 4 0 0.5619 0.0080
-10 4 1 -3.2289 0.0133
-10 4 2 12.2336 -0.0461
-10 4 3 -1.0541 0.0076
-10 4 4 -9.8019 0.0311
-10 4 5 3.4655 -0.0162
-10 4 6 -13.9271 0.0317
-10 4 7 5.5869 -0.0034
-10 4 8 13.2159 0.0034
-10 4 9 -1.5884 0.0013
-10 4 10 4.6928 0.0060
-10 4 11 -1.4994 -0.0038
-10 4 12 -5.7626 -0.0393
-10 4 13 -0.8704 0.0048
-10 4 14 0.2979 -0.0092
-10 4 15 -0.9217 0.0023
-10 4 16 -0.7468 0.0201
-10 4 17 2.7125 -0.0067
-10 4 18 -0.2905 0.0014
-10 4 19 0.1752 -0.0160
-10 4 20 4.0880 -0.0002
-10 4 21 -1.8492 -0.0095
-10 4 22 -0.9331 -0.0040
-10 4 23 0.6490 0.0081
-10 4 24 -2.1790 -0.0047
-10 4 25 -0.1109 0.0154
-10 4 26 0.6370 0.0013
-10 4 27 0.2125 0.0108
-10 4 28 0.0503 -0.0189
-10 4 29 0.3164 -0.0068
-10 4 30 0.3832 0.0243
-10 4 31 0.8411 -0.0136
-10 4 32 -0.3543 -0.0137
-10 4 33 0.7376 -0.0192
-10 5 -9 0.3120 0.0034
-10 5 -8 -0.2872 0.0018
-10 5 -7 -0.7374 -0.0251
-10 5 -6 -2.3298 0.0007
-10 5 -5 -0.7405 0.0169
-10 5 -4 0.5426 -0.0074
-10 5 -3 0.0634 -0.0117
-10 5 -2 -0.3013 -0.0029
-10 5 -1 -0.0705 0.0161
-10 5 0 0.5837 0.0066
-10 5 1 0.5497 -0.0225
-10 5 2 6.6712 0.0012
-10 5 3 1.4485 -0.0173
-10 5 4 -3.5891 -0.0069
-10 5 5 -0.6013 0.0049
-10 5 6 -8.5841 -0.0144
-10 5 7 -0.8484 -0.0016
-10 5 8 0.2404 0.0027
-10 5 9 3.4307 0.0274
-10 5 10 2.1537 0.0074
-10 5 11 -0.7235 -0.0127
-10 5 12 2.2186 0.0191
-10 5 13 -4.0201 -0.0026
-10 5 14 3.2781 -0.0099
-10 5 15 0.1646 -0.0127
-10 5 16 -1.0662 -0.0087
-10 5 17 2.8774 -0.0162
-10 5 18 -3.7645 -0.0189
-10 5 19 0.1006 0.0108
-10 5 20 0.3573 0.0265
-10 5 21 -0.7355 -0.0054
-10 5 22 0.2440 0.0087
-10 5 23 -0.1251 0.0125
-10 5 24 1.5393 0.0135
-10 5 25 -0.0501 -0.0156
-10 5 26 0.3379 -0.0327
-10 5 27 -0.3201 0.0019
-10 5 28 -0.2179 0.0154
-10 5 29 0.5387 0.0022
-10 5 30 -0.3752 -0.0354
-10 5 31 -0.1352 0.0043
-10 5 32 0.1447 0.0249
-10 6 -9 1.5407 -0.0022
-10 6 -8 0.1064 0.0061
-10 6 -7 0.5541 0.0037
-10 6 -6 -2.6586 0.0110
-10 6 -5 -2.5458 -0.0026
-10 6 -4 0.0076 0.0018
-10 6 -3 -0.6008 -0.0125
-10 6 -2 1.9245 0.0040
-10 6 -1 1.0933 -0.0062
-10 6 0 1.2888 -0.0099
-10 6 1 0.5065 0.0060
-10 6 2 3.4716 0.0095
-10 6 3 -2.2104 0.0121
-10 6 4 -5.1558 -0.0143
-10 6 5 0.5933 0.0076
-10 6 6 -5.8268 0.0046
-10 6 7 4.2075 -0.0083
-10 6 8 5.5557 -0.0142
-10 6 9 -0.9176 0.0061
-10 6 10 1.7339 0.0108
-10 6 11 -0.7633 -0.0150
-10 6 12 -1.8379 -0.0012
-10 6 13 -1.7853 0.0125
-10 6 14 2.8609 -0.0163
-10 6 15 -1.4271 0.0165
-10 6 16 -2.5485 0.0134
-10 6 17 3.9688 -0.0211
-10 6 18 -3.0772 -0.0043
-10 6 19 0.9638 0.0043
-10 6 20 3.5395 0.0200
-10 6 21 -2.2513 -0.0214
-10 6 22 0.5010 -0.0074
-10 6 23 0.2773 0.0024
-10 6 24 -1.7265 -0.0075
-10 6 25 0.4937 0.0144
-10 6 26 0.0857 -0.0053
-10 6 27 -0.3681 0.0048
-10 6 28 0.3797 -0.0093
-10 6 29 0.3303 0.0132
-10 6 30 0.3081 0.0287
-10 6 31 0.0645 -0.0230
-10 7 -9 -0.5981 0.0047
-10 7 -8 -0.4781 -0.0003
-10 7 -7 -0.0316 0.0047
-10 7 -6 -3.0983 0.0001
-10 7 -5 -0.5209 0.0107
-10 7 -4 0.3302 -0.0223
-10 7 -3 0.9775 0.0025
-10 7 -2 3.1881 0.0093
-10 7 -1 -1.4020 0.0019
-10 7 0 -0.7101 -0.0041
-10 7 1 -0.3643 -0.0003
-10 7 2 0.9646 0.0168
-10 7 3 1.4455 0.0011
-10 7 4 -0.5895 -0.0104
-10 7 5 -1.2505 -0.0094
-10 7 6 -2.5447 0.0042
-10 7 7 -0.1387 0.0019
-10 7 8 -0.4550 -0.0153
-10 7 9 2.5279 0.0096
-10 7 10 1.2337 -0.0028
-10 7 11 -0.9731 -0.0083
-10 7 12 0.8739 0.0146
-10 7 13 -1.5499 0.0007
-10 7 14 2.7068 0.0020
-10 7 15 -2.1606 -0.0036
-10 7 16 -1.0832 -0.0050
-10 7 17 0.5768 -0.0047
-10 7 18 -2.6552 -0.0211
-10 7 19 2.1522 0.0070
-10 7 20 0.7523 -0.0051
-10 7 21 0.3306 0.0103
-10 7 22 1.1281 -0.0008
-10 7 23 -1.6206 0.0129
-10 7 24 0.5788 0.0352
-10 7 25 -0.1834 -0.0231
-10 7 26 -0.1072 -0.0038
-10 7 27 -0.0435 0.0006
-10 7 28 0.6537 0.0130
-10 7 29 -0.0800 -0.0258
-10 7 30 -0.4288 -0.0247
-10 8 -9 -0.2717 -0.0032
-10 8 -8 0.3613 0.0007
-10 8 -7 -0.4095 0.0026
-10 8 -6 -3.0452 -0.0055
-10 8 -5 -1.0859 0.0029
-10 8 -4 -0.6292 0.0003
-10 8 -3 0.5916 -0.0003
-10 8 -2 3.6494 0.0077
-10 8 -1 0.4147 0.0010
-10 8 0 0.4581 -0.0018
-10 8 1 0.1146 -0.0024
-10 8 2 -0.6525 0.0132
-10 8 3 0.1910 -0.0068
-10 8 4 -0.3967 -0.0103
-10 8 5 0.1547 0.0103
-10 8 6 -1.4299 0.0158
-10 8 7 0.7928 0.0010
-10 8 8 0.6916 -0.0048
-10 8 9 -0.3402 0.0073
-10 8 10 0.1613 -0.0044
-10 8 11 -0.3102 -0.0048
-10 8 12 0.4479 0.0033
-10 8 13 -0.6156 0.0002
-10 8 14 1.9069 -0.0148
-10 8 15 -0.1436 0.0032
-10 8 16 -2.4276 0.0157
-10 8 17 1.5069 -0.0055
-10 8 18 -2.0321 -0.0027
-10 8 19 -0.0575 -0.0073
-10 8 20 2.2442 0.0004
-10 8 21 0.2737 -0.0031
-10 8 22 -0.6566 -0.0060
-10 8 23 -0.0206 -0.0167
-10 8 24 0.1638 0.0039
-10 8 25 0.1872 0.0171
-10 8 26 0.1008 -0.0173
-10 8 27 0.1756 0.0008
-10 8 28 0.7988 0.0428
-10 8 29 0.1425 0.0122
-10 9 -9 -0.4642 -0.0008
-10 9 -8 0.2964 -0.0017
-10 9 -7 -0.2806 0.0065
-10 9 -6 -1.4736 -0.0049
-10 9 -5 -0.5213 -0.0138
-10 9 -4 0.0095 0.0064
-10 9 -3 0.9919 0.0122
-10 9 -2 2.1836 -0.0081
-10 9 -1 0.3634 0.0015
-10 9 0 0.2153 0.0017
-10 9 1 -0.8429 0.0035
-10 9 2 -0.5526 0.0080
-10 9 3 0.5394 0.0049
-10 9 4 -0.3658 0.0048
-10 9 5 0.0945 -0.0040
-10 9 6 -0.3599 0.0137
-10 9 7 0.2016 -0.0040
-10 9 8 -0.5010 0.0026
-10 9 9 1.2200 -0.0088
-10 9 10 0.9629 0.0014
-10 9 11 -0.8630 -0.0055
-10 9 12 -0.1626 -0.0043
-10 9 13 0.6501 0.0067
-10 9 14 0.5713 -0.0064
-10 9 15 -0.9537 0.0071
-10 9 16 0.3069 0.0045
-10 9 17 -0.8683 -0.0009
-10 9 18 -0.8844 -0.0048
-10 9 19 0.5429 -0.0146
-10 9 20 0.9330 -0.0014
-10 9 21 0.4051 0.0039
-10 9 22 0.0751 -0.0072
-10 9 23 -0.9278 0.0123
-10 9 24 0.0112 0.0165
-10 9 25 -0.3814 0.0035
-10 9 26 0.2113 0.0026
-10 9 27 0.0030 -0.0070
-10 10 -9 -0.4924 -0.0269
-10 10 -8 0.0945 -0.0241
-10 10 -7 -0.0128 0.0147
-10 10 -6 -0.4717 0.0106
-10 10 -5 -0.3957 -0.0086
-10 10 -4 -1.1301 0.0014
-10 10 -3 0.6386 0.0023
-10 10 -2 1.0567 -0.0035
-10 10 -1 0.9536 -0.0131
-10 10 0 0.2941 -0.0007
-10 10 1 -0.1227 -0.0142
-10 10 2 0.0440 -0.0038
-10 10 3 0.1306 -0.0070
-10 10 4 -0.4848 0.0063
-10 10 5 -0.1018 0.0057
-10 10 6 -0.5758 0.0030
-10 10 7 0.6247 -0.0095
-10 10 8 0.2305 0.0084
-10 10 9 -0.1898 0.0063
-10 10 10 0.2923 -0.0021
-10 10 11 -0.0927 -0.0031
-10 10 12 0.5554 -0.0081
-10 10 13 -0.3280 0.0011
-10 10 14 -0.0336 -0.0087
-10 10 15 -0.0236 -0.0035
-10 10 16 -1.3562 -0.0049
-10 10 17 -0.0313 0.0001
-10 10 18 0.0946 0.0051
-10 10 19 0.1179 -0.0101
-10 10 20 0.9131 0.0057
-10 10 21 0.7129 -0.0058
-10 10 22 -0.0630 -0.0110
-10 10 23 0.1184 0.0215
-10 10 24 -0.0521 -0.0006
-10 10 25 -0.3689 0.0187
-10 11 -9 0.0203 -0.0095
-10 11 -8 -0.2957 -0.0054
-10 11 -7 -0.3312 0.0075
-10 11 -6 -0.1363 -0.0022
-10 11 -5 0.1975 -0.0013
-10 11 -4 0.1022 -0.0005
-10 11 -3 0.6779 0.0065
-10 11 -2 0.7566 -0.0165
-10 11 -1 0.3292 -0.0042
-10 11 0 -0.0970 0.0073
-10 11 1 -0.1096 -0.0068
-10 11 2 -0.3548 0.0101
-10 11 3 0.2288 -0.0053
-10 11 4 0.0511 0.0003
-10 11 5 0.0036 -0.0002
-10 11 6 -0.3203 0.0078
-10 11 7 -0.5722 -0.0047
-10 11 8 0.1800 0.0044
-10 11 9 0.0824 -0.0041
-10 11 10 0.4158 0.0069
-10 11 11 -0.4214 -0.0091
-10 11 12 -0.6839 0.0030
-10 11 13 1.1020 -0.0049
-10 11 14 0.1297 -0.0061
-10 11 15 -0.0546 -0.0030
-10 11 16 0.0972 -0.0372
-10 11 17 -0.7656 0.0128
-10 11 18 0.1034 -0.0108
-10 11 19 -0.3004 -0.0222
-10 11 20 0.6520 -0.0014
-10 11 21 0.4479 -0.0371
-10 11 22 -0.1210 0.0317
-10 11 23 0.1544 0.0157
-10 12 -9 0.1452 -0.0795
-10 12 -8 -0.1701 -0.0156
-10 12 -7 -0.2565 0.0461
-10 12 -6 0.4414 0.0005
-10 12 -5 -0.4296 -0.0004
-10 12 -4 0.0841 0.0120
-10 12 -3 0.1894 0.0100
-10 12 -2 0.1358 -0.0099
-10 12 -1 0.3735 -0.0025
-10 12 0 0.6169 0.0233
-10 12 1 0.1342 0.0011
-10 12 2 -0.3347 -0.0128
-10 12 3 -0.2612 0.0075
-10 12 4 -0.4601 0.0053
-10 12 5 0.5608 0.0066
-10 12 6 -0.5181 -0.0219
-10 12 7 0.0490 0.0122
-10 12 8 0.2237 -0.0126
-10 12 9 -0.2853 0.0062
-10 12 10 0.3257 0.0040
-10 12 11 0.7396 -0.0144
-10 12 12 0.1309 0.0220
-10 12 13 0.1494 -0.0111
-10 12 14 0.0829 0.0029
-10 12 15 -0.7134 -0.0202
-10 12 16 -0.0951 0.0040
-10 12 17 -0.6546 0.0211
-10 12 18 0.2398 0.0002
-10 12 19 0.4232 0.0706
-10 12 20 0.1636 -0.0101
-10 13 -7 0.1822 0.0716
-10 13 -6 -0.2185 0.0090
-10 13 -5 0.0314 0.0470
-10 13 -4 -0.3784 0.0003
-10 13 -3 0.6768 -0.0601
-10 13 -2 -0.0258 -0.0053
-10 13 -1 0.0748 0.0027
-10 13 0 0.4668 -0.0092
-10 13 1 -0.4417 0.0017
-10 13 2 -0.2337 -0.0129
-10 13 3 -0.2532 -0.0048
-10 13 4 -0.0378 -0.0013
-10 13 5 -0.1343 -0.0175
-10 13 6 -0.0277 -0.0007
-10 13 7 0.1239 -0.0008
-10 13 8 -0.0113 -0.0220
-10 13 9 -0.1708 0.0101
-10 13 10 0.1611 0.0081
-10 13 11 0.0553 0.0136
-10 13 12 0.2405 -0.0110
-10 13 13 0.3223 0.0174
-10 13 14 -0.0504 0.0316
-10 13 15 0.0484 -0.0775
-10 13 16 -0.1798 -0.0661
-10 13 17 -0.4501 -0.0144
-10 14 -1 -0.5412 -0.0381
-10 14 0 0.1639 0.1467
-10 14 1 0.3559 0.0123
-10 14 2 -0.0469 -0.0047
-10 14 3 0.0838 0.0197
-10 14 4 -0.2018 -0.0832
-10 14 5 0.8268 0.0271
-10 14 6 -0.6320 -0.0624
-10 14 7 -0.4161 0.0258
-10 14 8 0.3437 -0.1224
-10 14 9 -0.5134 0.0390
-10 14 10 0.0656 0.0798
-9 0 -7 6.7643 0.6235
-9 0 -5 1.8887 -1.2977
-9 0 -3 2.8528 0.3571
-9 0 -1 -12.3947 -0.0506
-9 0 1 -12.5149 0.2671
-9 0 3 12.0806 0.0135
-9 0 5 -4.4204 -0.1400
-9 0 7 16.2976 -0.0022
-9 0 9 23.1637 -0.0307
-9 0 11 -26.6552 -0.0038
-9 0 13 -19.2094 0.0194
-9 0 15 18.6166 0.0018
-9 0 17 4.5802 0.0164
-9 0 19 -3.8839 -0.0203
-9 0 21 -1.2003 0.0021
-9 0 23 0.0349 -0.0210
-9 0 25 0.2259 -0.0056
-9 0 27 -0.4828 0.0217
-9 0 29 1.0209 0.0035
-9 0 31 -0.5198 0.0171
-9 0 33 -0.7759 -0.0304
-9 1 -8 -3.2512 0.0447
-9 1 -7 2.8397 0.0891
-9 1 -6 8.0792 -0.0101
-9 1 -5 -3.2513 -0.0269
-9 1 -4 -9.1770 -0.0182
-9 1 -3 -7.4641 0.0221
-9 1 -2 -16.6913 -0.0014
-9 1 -1 8.8574 -0.0617
-9 1 0 36.1838 -0.0355
-9 1 1 12.5215 -0.0412
-9 1 2 15.7823 0.0251
-9 1 3 -8.8110 0.0678
-9 1 4 -33.2389 0.0297
-9 1 5 -8.0913 -0.0198
-9 1 6 -9.4063 0.0306
-9 1 7 0.1986 0.0333
-9 1 8 6.0843 -0.0109
-9 1 9 3.5656 -0.0478
-9 1 10 4.2038 -0.0213
-9 1 11 0.3365 -0.0092
-9 1 12 -1.1332 -0.0022
-9 1 13 -3.5003 0.0177
-9 1 14 1.9920 -0.0085
-9 1 15 2.0685 0.0067
-9 1 16 1.2217 0.0210
-9 1 17 2.1667 -0.0101
-9 1 18 -1.2778 -0.0003
-9 1 19 -2.1363 0.0025
-9 1 20 -0.8140 -0.0019
-9 1 21 -0.5496 0.0035
-9 1 22 -0.2743 0.0072
-9 1 23 1.0332 -0.0062
-9 1 24 -1.0414 -0.0151
-9 1 25 0.4383 -0.0016
-9 1 26 0.2652 -0.0065
-9 1 27 -0.1149 -0.0256
-9 1 28 1.1314 -0.0019
-9 1 29 -0.2666 -0.0042
-9 1 30 -0.2190 0.0057
-9 1 31 0.4454 0.0559
-9 1 32 -0.2622 0.0486
-9 1 33 -0.0170 -0.0396
-9 1 34 -0.4226 -0.0550
-9 2 -8 -1.9993 0.0190
-9 2 -7 5.5142 0.1948
-9 2 -6 -2.5489 -0.0257
-9 2 -5 3.0170 -0.1703
-9 2 -4 7.2225 0.0026
-9 2 -3 -3.9428 -0.0311
-9 2 -2 -0.1806 -0.0339
-9 2 -1 -10.3970 -0.0824
-9 2 0 -13.4339 0.0456
-9 2 1 6.2420 0.0590
-9 2 2 3.2381 -0.0193
-9 2 3 4.7054 0.0996
-9 2 4 7.7939 0.0295
-9 2 5 -16.6726 0.0049
-9 2 6 2.7558 -0.0165
-9 2 7 16.0961 -0.0176
-9 2 8 0.3017 -0.0184
-9 2 9 19.6453 -0.0941
-9 2 10 -4.4409 0.0249
-9 2 11 -16.7543 -0.0045
-9 2 12 2.4494 -0.0005
-9 2 13 -12.7692 0.0329
-9 2 14 0.8171 -0.0155
-9 2 15 9.9073 0.0044
-9 2 16 -1.5458 -0.0078
-9 2 17 2.4051 0.0105
-9 2 18 -0.4510 -0.0034
-9 2 19 -0.5189 -0.0176
-9 2 20 0.1128 0.0145
-9 2 21 -0.2335 -0.0116
-9 2 22 0.6074 0.0191
-9 2 23 -1.5834 0.0007
-9 2 24 -0.2262 -0.0005
-9 2 25 0.5148 0.0115
-9 2 26 -0.4609 -0.0093
-9 2 27 0.6215 -0.0013
-9 2 28 0.4598 0.0020
-9 2 29 -0.9634 0.0120
-9 2 30 0.5771 0.0108
-9 2 31 0.6405 -0.0271
-9 2 32 0.1772 -0.0244
-9 2 33 -0.0854 0.0496
-9 3 -8 -1.8701 0.0107
-9 3 -7 2.9930 0.0046
-9 3 -6 2.4052 0.0119
-9 3 -5 -0.6364 0.0134
-9 3 -4 -3.7091 -0.0158
-9 3 -3 -8.6074 0.0166
-9 3 -2 -1.8493 -0.0335
-9 3 -1 6.1944 -0.0436
-9 3 0 10.0019 0.0005
-9 3 1 17.2952 -0.0087
-9 3 2 2.5617 0.0038
-9 3 3 -6.4887 -0.0370
-9 3 4 -7.1346 0.0109
-9 3 5 -16.6810 0.0310
-9 3 6 -3.0066 0.0191
-9 3 7 -0.3645 0.0344
-9 3 8 3.2003 -0.0327
-9 3 9 3.6287 -0.0026
-9 3 10 1.4457 0.0086
-9 3 11 1.8397 -0.0174
-9 3 12 -5.6425 -0.0214
-9 3 13 -1.0164 -0.0326
-9 3 14 2.6069 -0.0170
-9 3 15 2.0684 0.0084
-9 3 16 3.6212 0.0230
-9 3 17 0.1734 0.0358
-9 3 18 -1.8128 0.0036
-9 3 19 -2.9575 -0.0032
-9 3 20 -0.8162 0.0064
-9 3 21 -0.7414 0.0015
-9 3 22 0.3539 -0.0117
-9 3 23 2.8036 -0.0152
-9 3 24 -0.7541 -0.0127
-9 3 25 0.6614 0.0058
-9 3 26 0.0115 0.0049
-9 3 27 -1.2773 -0.0175
-9 3 28 1.2729 0.0000
-9 3 29 -0.7234 0.0026
-9 3 30 -0.4067 -0.0026
-9 3 31 0.8602 -0.0014
-9 3 32 0.0437 0.0331
-9 3 33 0.7319 -0.0183
-9 4 -8 0.5732 0.0162
-9 4 -7 1.9894 0.0245
-9 4 -6 -2.4336 -0.0249
-9 4 -5 2.1740 -0.0012
-9 4 -4 1.0608 0.0112
-9 4 -3 -4.2257 -0.0154
-9 4 -2 -0.0025 -0.0129
-9 4 -1 -2.7764 0.0073
-9 4 0 -1.4128 0.0220
-9 4 1 12.3495 -0.0442
-9 4 2 -1.2465 -0.0124
-9 4 3 -1.9415 0.0595
-9 4 4 0.9900 0.0055
-9 4 5 -21.2634 0.0105
-9 4 6 6.3302 -0.0163
-9 4 7 10.5625 0.0185
-9 4 8 1.3661 0.0084
-9 4 9 12.3521 -0.0236
-9 4 10 -2.9951 0.0034
-9 4 11 -7.4525 -0.0306
-9 4 12 -0.8385 -0.0024
-9 4 13 -2.6381 0.0047
-9 4 14 -1.4733 -0.0119
-9 4 15 1.9902 0.0173
-9 4 16 3.0224 0.0071
-9 4 17 -1.3097 0.0078
-9 4 18 0.7689 -0.0163
-9 4 19 3.4522 -0.0011
-9 4 20 -2.3642 -0.0058
-9 4 21 0.7159 -0.0249
-9 4 22 0.4653 0.0127
-9 4 23 -3.1022 0.0075
-9 4 24 0.4448 0.0169
-9 4 25 0.2677 -0.0085
-9 4 26 -0.1289 0.0068
-9 4 27 0.4948 0.0032
-9 4 28 0.2953 -0.0105
-9 4 29 0.1546 0.0186
-9 4 30 0.8387 -0.0185
-9 4 31 0.0844 -0.0305
-9 4 32 0.7718 -0.0141
-9 4 33 -0.5077 0.0521
-9 5 -8 -1.1651 -0.0201
-9 5 -7 -1.5103 0.0091
-9 5 -6 -0.0127 0.0165
-9 5 -5 0.9007 -0.0059
-9 5 -4 0.3122 -0.0083
-9 5 -3 -1.0913 -0.0083
-9 5 -2 -0.3903 0.0157
-9 5 -1 -1.3343 -0.0054
-9 5 0 0.2188 -0.0182
-9 5 1 8.0560 -0.0011
-9 5 2 1.4710 -0.0164
-9 5 3 0.1441 0.0044
-9 5 4 0.2119 0.0094
-9 5 5 -11.9637 -0.0090
-9 5 6 -1.2937 0.0125
-9 5 7 -1.6620 0.0108
-9 5 8 2.8749 -0.0048
-9 5 9 4.2430 -0.0016
-9 5 10 1.0780 0.0040
-9 5 11 1.6202 0.0161
-9 5 12 -4.9800 -0.0212
-9 5 13 1.8425 -0.0223
-9 5 14 -0.6894 0.0039
-9 5 15 1.2108 -0.0115
-9 5 16 3.4002 -0.0029
-9 5 17 -3.2740 0.0008
-9 5 18 0.3870 0.0061
-9 5 19 -1.5522 0.0202
-9 5 20 -0.8165 -0.0000
-9 5 21 0.9721 0.0242
-9 5 22 -0.4553 -0.0034
-9 5 23 1.4929 -0.0054
-9 5 24 0.6380 -0.0170
-9 5 25 -0.0466 -0.0261
-9 5 26 -0.9346 0.0092
-9 5 27 -0.0096 0.0020
-9 5 28 0.6802 0.0067
-9 5 29 -0.3510 -0.0217
-9 5 30 0.2793 0.0090
-9 5 31 0.2688 0.0408
-9 5 32 -0.7069 -0.0040
-9 6 -8 1.7647 -0.0034
-9 6 -7 -1.6189 -0.0021
-9 6 -6 -1.9082 0.0039
-9 6 -5 -1.1635 0.0151
-9 6 -4 -1.6547 -0.0134
-9 6 -3 1.6927 -0.0024
-9 6 -2 -0.1079 -0.0103
-9 6 -1 0.9507 0.0078
-9 6 0 2.3742 0.0056
-9 6 1 3.7859 -0.0116
-9 6 2 -0.9786 0.0075
-9 6 3 -2.3829 0.0011
-9 6 4 -2.2192 0.0103
-9 6 5 -9.1461 -0.0026
-9 6 6 4.4904 -0.0069
-9 6 7 4.5021 -0.0061
-9 6 8 1.1987 0.0071
-9 6 9 5.5110 0.0063
-9 6 10 -1.6204 -0.0039
-9 6 11 -3.6360 -0.0048
-9 6 12 -1.9293 -0.0009
-9 6 13 1.6062 -0.0070
-9 6 14 -2.0289 0.0095
-9 6 15 0.2511 0.0096
-9 6 16 3.8411 -0.0131
-9 6 17 -3.9519 0.0048
-9 6 18 2.2028 -0.0017
-9 6 19 2.1014 0.0168
-9 6 20 -2.5129 -0.0108
-9 6 21 2.2401 -0.0098
-9 6 22 -0.2560 0.0061
-9 6 23 -2.0691 -0.0082
-9 6 24 0.9588 0.0125
-9 6 25 -0.5141 0.0002
-9 6 26 -0.5619 0.0087
-9 6 27 0.3280 -0.0117
-9 6 28 0.1173 0.0010
-9 6 29 0.5449 0.0214
-9 6 30 0.3132 -0.0027
-9 6 31 -0.2968 -0.0393
-9 7 -8 -0.4570 0.0059
-9 7 -7 -2.5711 0.0039
-9 7 -6 -0.1378 0.0135
-9 7 -5 -0.5310 -0.0140
-9 7 -4 1.2288 0.0074
-9 7 -3 2.5838 0.0012
-9 7 -2 -1.0072 0.0010
-9 7 -1 -0.0159 0.0020
-9 7 0 -1.5300 0.0048
-9 7 1 1.2179 0.0066
-9 7 2 1.6629 -0.0060
-9 7 3 0.2629 -0.0018
-9 7 4 -0.6368 -0.0024
-9 7 5 -3.8447 -0.0078
-9 7 6 -0.9601 -0.0003
-9 7 7 -1.0088 0.0017
-9 7 8 2.8349 0.0117
-9 7 9 2.5452 -0.0085
-9 7 10 -0.2276 -0.0092
-9 7 11 0.2409 0.0088
-9 7 12 -2.2110 -0.0077
-9 7 13 1.7994 0.0013
-9 7 14 -2.2974 0.0036
-9 7 15 0.7808 -0.0094
-9 7 16 0.3880 0.0014
-9 7 17 -2.5688 -0.0161
-9 7 18 1.8573 0.0202
-9 7 19 -0.7111 0.0041
-9 7 20 1.1377 0.0001
-9 7 21 1.5678 0.0049
-9 7 22 -1.5989 0.0070
-9 7 23 0.8149 0.0287
-9 7 24 -0.4748 -0.0298
-9 7 25 -0.6386 -0.0060
-9 7 26 0.0224 0.0004
-9 7 27 0.9782 0.0121
-9 7 28 -0.2354 -0.0242
-9 7 29 -0.4676 -0.0327
-9 7 30 0.2544 0.0220
-9 8 -8 -0.1451 -0.0034
-9 8 -7 -2.1812 -0.0077
-9 8 -6 -0.9750 0.0059
-9 8 -5 -1.9847 0.0009
-9 8 -4 -0.0352 0.0034
-9 8 -3 3.3719 0.0092
-9 8 -2 -0.2774 -0.0075
-9 8 -1 1.6170 -0.0026
-9 8 0 0.6482 -0.0018
-9 8 1 -1.0733 0.0141
-9 8 2 0.8621 -0.0075
-9 8 3 -0.1954 -0.0114
-9 8 4 -0.5778 0.0071
-9 8 5 -1.7283 0.0122
-9 8 6 0.4578 0.0064
-9 8 7 0.4248 -0.0072
-9 8 8 0.4483 0.0039
-9 8 9 1.3238 -0.0038
-9 8 10 -0.2946 -0.0042
-9 8 11 -0.7001 0.0042
-9 8 12 -1.1386 -0.0091
-9 8 13 1.8451 -0.0061
-9 8 14 -0.4814 0.0107
-9 8 15 -0.8032 0.0141
-9 8 16 1.6874 -0.0110
-9 8 17 -2.8503 -0.0004
-9 8 18 0.6006 -0.0020
-9 8 19 1.5262 0.0063
-9 8 20 -0.0371 -0.0049
-9 8 21 0.2882 -0.0200
-9 8 22 0.1527 -0.0028
-9 8 23 -0.3107 0.0128
-9 8 24 0.2771 0.0081
-9 8 25 0.1505 -0.0161
-9 8 26 -0.0012 0.0081
-9 8 27 0.6117 0.0378
-9 8 28 0.0641 -0.0083
-9 8 29 0.0281 -0.0211
-9 9 -8 -0.9149 -0.0049
-9 9 -7 -0.9074 -0.0074
-9 9 -6 -0.1194 -0.0064
-9 9 -5 -0.6986 0.0045
-9 9 -4 0.6038 0.0059
-9 9 -3 1.9736 -0.0034
-9 9 -2 1.0875 0.0012
-9 9 -1 0.6370 0.0038
-9 9 0 -1.4786 0.0166
-9 9 1 0.0928 0.0051
-9 9 2 0.2385 -0.0005
-9 9 3 -0.6270 0.0036
-9 9 4 0.2173 0.0040
-9 9 5 -0.3416 0.0161
-9 9 6 0.0910 -0.0126
-9 9 7 -0.8750 -0.0001
-9 9 8 1.6060 0.0026
-9 9 9 1.2006 0.0073
-9 9 10 -0.5333 -0.0008
-9 9 11 -0.1731 -0.0079
-9 9 12 -0.2722 -0.0002
-9 9 13 0.3871 0.0002
-9 9 14 -0.3146 0.0096
-9 9 15 0.7277 0.0023
-9 9 16 -0.9355 -0.0076
-9 9 17 -0.7011 -0.0108
-9 9 18 0.0609 -0.0001
-9 9 19 0.0525 0.0141
-9 9 20 0.6582 -0.0020
-9 9 21 0.8106 -0.0137
-9 9 22 -0.6048 0.0160
-9 9 23 -0.5862 0.0207
-9 9 24 -0.6952 -0.0015
-9 9 25 0.4471 0.0006
-9 9 26 0.1249 -0.0088
-9 9 27 -0.0265 0.0316
-9 10 -8 -0.0669 0.0047
-9 10 -7 -0.0357 0.0028
-9 10 -6 -0.2551 -0.0088
-9 10 -5 -1.4229 -0.0030
-9 10 -4 0.2076 0.0047
-9 10 -3 0.8670 0.0026
-9 10 -2 0.6585 -0.0180
-9 10 -1 0.8498 -0.0077
-9 10 0 0.1214 -0.0035
-9 10 1 -0.2993 0.0029
-9 10 2 0.1691 -0.0099
-9 10 3 -0.1326 -0.0052
-9 10 4 -0.1371 0.0009
-9 10 5 -0.9451 0.0139
-9 10 6 0.2734 -0.0139
-9 10 7 0.1211 -0.0011
-9 10 8 0.3016 -0.0064
-9 10 9 0.5534 0.0042
-9 10 10 0.1468 -0.0021
-9 10 11 0.3196 -0.0079
-9 10 12 -0.4594 -0.0015
-9 10 13 0.3245 -0.0096
-9 10 14 -0.3356 0.0092
-9 10 15 -1.0224 0.0081
-9 10 16 -0.2016 -0.0026
-9 10 17 -0.3457 0.0019
-9 10 18 0.6490 -0.0046
-9 10 19 0.7737 0.0038
-9 10 20 0.4442 -0.0204
-9 10 21 0.2046 -0.0187
-9 10 22 0.3301 0.0323
-9 10 23 -0.0491 0.0071
-9 10 24 -0.4163 0.0123
-9 10 25 -0.2049 -0.0155
-9 11 -8 -0.5688 -0.0252
-9 11 -7 0.0116 -0.0012
-9 11 -6 0.1427 0.0091
-9 11 -5 -0.2189 -0.0060
-9 11 -4 0.4890 -0.0041
-9 11 -3 0.6875 -0.0044
-9 11 -2 0.9421 0.0043
-9 11 -1 0.1484 0.0008
-9 11 0 -0.6999 -0.0054
-9 11 1 -0.3595 0.0084
-9 11 2 -0.0263 0.0023
-9 11 3 0.0728 0.0129
-9 11 4 0.1443 0.0055
-9 11 5 -0.2499 0.0098
-9 11 6 -0.1562 -0.0060
-9 11 7 -0.1472 0.0100
-9 11 8 0.0245 -0.0091
-9 11 9 0.4765 0.0054
-9 11 10 -0.4128 -0.0025
-9 11 11 -0.2741 0.0018
-9 11 12 0.5355 -0.0056
-9 11 13 0.0321 -0.0112
-9 11 14 0.4110 0.0158
-9 11 15 0.2328 -0.0231
-9 11 16 -0.6760 -0.0106
-9 11 17 -0.0394 -0.0133
-9 11 18 -0.4864 -0.0200
-9 11 19 0.6205 0.0072
-9 11 20 0.4619 -0.0290
-9 11 21 -0.0118 0.0266
-9 11 22 0.2424 0.0209
-9 11 23 -0.4938 0.0052
-9 12 -8 0.0294 0.0140
-9 12 -7 0.3888 -0.0029
-9 12 -6 -0.5233 -0.0058
-9 12 -5 0.2322 0.0056
-9 12 -4 -0.0329 0.0207
-9 12 -3 0.0471 -0.0072
-9 12 -2 0.2169 0.0017
-9 12 -1 0.6597 0.0052
-9 12 0 0.3788 -0.0001
-9 12 1 -0.1945 -0.0035
-9 12 2 -0.2642 0.0008
-9 12 3 -0.5005 0.0120
-9 12 4 0.3096 0.0053
-9 12 5 -0.5986 -0.0145
-9 12 6 0.5051 0.0023
-9 12 7 -0.0068 0.0007
-9 12 8 -0.4129 0.0043
-9 12 9 0.5234 -0.0029
-9 12 10 0.6794 -0.0238
-9 12 11 0.2630 0.0271
-9 12 12 -0.0506 -0.0036
-9 12 13 0.0388 -0.0014
-9 12 14 -0.2408 -0.0039
-9 12 15 0.0357 0.0105
-9 12 16 -0.9018 0.0127
-9 12 17 0.0636 -0.0033
-9 12 18 0.5142 0.0506
-9 12 19 0.5047 -0.0055
-9 12 20 -0.0965 -0.0485
-9 13 -8 0.1037 0.0076
-9 13 -7 -0.0145 0.0356
-9 13 -6 0.0986 0.0747
-9 13 -5 -0.2875 -0.0015
-9 13 -4 0.3050 -0.0389
-9 13 -3 -0.0658 -0.0034
-9 13 -2 0.4673 -0.0138
-9 13 -1 0.2235 -0.0090
-9 13 0 -0.7474 -0.0014
-9 13 1 -0.2607 -0.0049
-9 13 2 -0.2730 0.0011
-9 13 3 -0.0629 0.0049
-9 13 4 -0.0253 -0.0043
-9 13 5 0.1807 0.0068
-9 13 6 0.1186 -0.0081
-9 13 7 0.0820 -0.0095
-9 13 8 0.0143 0.0186
-9 13 9 -0.1991 0.0012
-9 13 10 -0.1176 0.0049
-9 13 11 0.6223 -0.0093
-9 13 12 0.3572 -0.0074
-9 13 13 0.0250 0.0169
-9 13 14 0.0193 -0.0343
-9 13 15 -0.0538 -0.0221
-9 13 16 -0.2343 -0.0310
-9 13 17 0.1512 -0.0401
-9 14 -3 0.0382 -0.0707
-9 14 -2 -1.0203 -0.0321
-9 14 -1 -0.0111 0.0862
-9 14 0 0.4968 -0.0078
-9 14 1 0.0910 0.0475
-9 14 2 0.0400 0.0269
-9 14 3 -0.2156 -0.0665
-9 14 4 0.7841 0.0176
-9 14 5 -0.4599 -0.0538
-9 14 6 0.1704 0.0181
-9 14 7 -0.1055 -0.0691
-9 14 8 -1.0386 0.0336
-9 14 9 0.0759 0.0010
-9 14 10 0.1951 -0.0589
-9 14 11 0.0631 0.1511
-8 0 -6 2.9621 -1.6847
-8 0 -4 3.5240 0.3859
-8 0 -2 -4.3779 0.2358
-8 0 0 -31.5396 0.1725
-8 0 2 7.8281 0.0147
-8 0 4 18.8995 -0.2153
-8 0 6 3.3920 -0.0170
-8 0 8 28.3637 0.0160
-8 0 10 -17.4645 0.0270
-8 0 12 -32.0172 -0.0026
-8 0 14 15.4838 0.0139
-8 0 16 11.7896 0.0084
-8 0 18 -4.8945 -0.0295
-8 0 20 -1.0070 0.0143
-8 0 22 -1.0818 -0.0296
-8 0 24 0.3197 0.0190
-8 0 26 0.1700 0.0096
-8 0 28 0.6747 0.0137
-8 0 30 -0.0943 0.0054
-8 0 32 -0.7977 -0.0383
-8 0 34 0.4051 0.0259
-8 1 -7 6.7834 0.0063
-8 1 -6 0.4440 0.0420
-8 1 -5 -1.2264 -0.0471
-8 1 -4 -9.5874 -0.0973
-8 1 -3 -23.3597 0.0160
-8 1 -2 2.3122 0.0557
-8 1 -1 27.9879 -0.0081
-8 1 0 19.7795 -0.1165
-8 1 1 33.2676 0.0167
-8 1 2 -5.9699 0.1290
-8 1 3 -34.5354 0.0416
-8 1 4 -12.0125 -0.0394
-8 1 5 -21.6582 -0.0041
-8 1 6 -0.6902 0.0105
-8 1 7 9.0603 0.0021
-8 1 8 3.8536 -0.0323
-8 1 9 4.8881 -0.0275
-8 1 10 2.1113 -0.0206
-8 1 11 0.1412 -0.0061
-8 1 12 -4.3315 0.0187
-8 1 13 0.7966 0.0205
-8 1 14 0.4110 0.0091
-8 1 15 2.4778 0.0066
-8 1 16 4.3784 -0.0099
-8 1 17 -1.7625 0.0093
-8 1 18 -2.2120 -0.0041
-8 1 19 -1.0127 -0.0089
-8 1 20 -1.4380 0.0107
-8 1 21 -0.2878 -0.0082
-8 1 22 1.1698 -0.0111
-8 1 23 -1.4628 -0.0091
-8 1 24 0.4314 0.0000
-8 1 25 0.0862 -0.0056
-8 1 26 0.1843 -0.0288
-8 1 27 1.6030 0.0174
-8 1 28 -0.5050 0.0089
-8 1 29 -0.4017 -0.0021
-8 1 30 0.5315 0.0244
-8 1 31 0.3022 0.0474
-8 1 32 -0.1966 -0.0090
-8 1 33 -0.8024 -0.0318
-8 2 -7 -2.8003 -0.0340
-8 2 -6 4.8169 -0.3182
-8 2 -5 5.1850 0.0244
-8 2 -4 -2.8466 0.0838
-8 2 -3 3.0958 -0.0453
-8 2 -2 -9.5476 -0.1286
-8 2 -1 -14.6332 0.0503
-8 2 0 -5.3686 0.1654
-8 2 1 0.4584 -0.0142
-8 2 2 9.9630 0.0759
-8 2 3 9.6540 0.0008
-8 2 4 -7.8888 -0.0546
-8 2 5 1.9141 0.0244
-8 2 6 4.6980 -0.0177
-8 2 7 2.2175 -0.0329
-8 2 8 28.1139 -0.0883
-8 2 9 -5.3859 0.0193
-8 2 10 -11.0268 0.0122
-8 2 11 1.1846 0.0108
-8 2 12 -21.9999 0.0447
-8 2 13 1.9864 -0.0293
-8 2 14 8.2164 0.0008
-8 2 15 -1.4769 0.0009
-8 2 16 6.5950 -0.0027
-8 2 17 -1.0695 0.0060
-8 2 18 -1.6529 -0.0241
-8 2 19 0.4326 0.0224
-8 2 20 0.6178 0.0050
-8 2 21 0.3441 0.0089
-8 2 22 -2.0927 -0.0077
-8 2 23 0.2488 -0.0083
-8 2 24 -0.2099 0.0181
-8 2 25 -0.8679 -0.0074
-8 2 26 1.5547 0.0020
-8 2 27 0.3069 0.0021
-8 2 28 -0.9443 0.0014
-8 2 29 1.0096 0.0102
-8 2 30 0.3731 -0.0025
-8 2 31 0.0075 -0.0154
-8 2 32 0.4304 0.0107
-8 2 33 0.2358 -0.0234
-8 3 -7 2.5644 0.0023
-8 3 -6 3.7574 0.0129
-8 3 -5 -0.9558 -0.0191
-8 3 -4 -10.0637 0.0058
-8 3 -3 -4.3251 -0.0143
-8 3 -2 -0.9821 -0.0310
-8 3 -1 9.0765 0.0047
-8 3 0 22.7565 -0.0334
-8 3 1 4.9780 0.0260
-8 3 2 0.2033 -0.0046
-8 3 3 -6.7918 -0.0027
-8 3 4 -20.7479 0.0250
-8 3 5 -5.1170 0.0118
-8 3 6 -4.7786 0.0392
-8 3 7 2.7528 -0.0249
-8 3 8 5.6606 -0.0181
-8 3 9 2.5885 -0.0162
-8 3 10 3.1403 -0.0411
-8 3 11 -5.5428 -0.0028
-8 3 12 -2.1808 -0.0095
-8 3 13 0.6894 -0.0067
-8 3 14 1.0619 0.0096
-8 3 15 5.3442 0.0263
-8 3 16 2.7834 0.0417
-8 3 17 -1.4129 0.0051
-8 3 18 -3.3632 -0.0126
-8 3 19 -1.7261 0.0038
-8 3 20 -1.9606 -0.0096
-8 3 21 0.6661 -0.0194
-8 3 22 2.7429 -0.0160
-8 3 23 -0.7840 -0.0079
-8 3 24 1.1173 0.0160
-8 3 25 -0.3010 0.0039
-8 3 26 -0.9264 -0.0158
-8 3 27 1.3235 0.0132
-8 3 28 -1.1294 0.0146
-8 3 29 -0.0119 0.0016
-8 3 30 0.7594 -0.0212
-8 3 31 -0.0467 0.0411
-8 3 32 0.7137 -0.0069
-8 3 33 -0.3379 -0.0779
-8 4 -7 -1.5962 -0.0262
-8 4 -6 3.4441 -0.0323
-8 4 -5 -0.0387 0.0172
-8 4 -4 -3.6160 0.0127
-8 4 -3 -1.0878 -0.0050
-8 4 -2 -5.2424 -0.0096
-8 4 -1 -0.4729 0.0235
-8 4 0 9.0478 -0.0120
-8 4 1 0.7897 -0.0248
-8 4 2 6.0465 0.0550
-8 4 3 -1.8139 0.0045
-8 4 4 -22.4715 -0.0051
-8 4 5 4.9601 -0.0009
-8 4 6 2.1089 0.0206
-8 4 7 5.0889 -0.0043
-8 4 8 20.1290 -0.0356
-8 4 9 -3.5602 0.0167
-8 4 10 -5.6273 -0.0202
-8 4 11 -1.6003 -0.0042
-8 4 12 -7.6957 0.0206
-8 4 13 -1.9520 -0.0256
-8 4 14 3.8021 0.0140
-8 4 15 3.1416 0.0156
-8 4 16 -0.6521 0.0008
-8 4 17 1.5815 -0.0098
-8 4 18 1.8010 -0.0038
-8 4 19 -2.5167 0.0025
-8 4 20 2.1792 -0.0302
-8 4 21 -0.4663 0.0071
-8 4 22 -3.2033 0.0112
-8 4 23 1.3131 0.0161
-8 4 24 -0.4417 -0.0106
-8 4 25 -0.3509 0.0015
-8 4 26 0.9529 0.0213
-8 4 27 0.1348 -0.0110
-8 4 28 -0.0328 0.0068
-8 4 29 0.8370 -0.0158
-8 4 30 0.3682 -0.0210
-8 4 31 0.6963 -0.0137
-8 4 32 -0.6050 0.0067
-8 5 -7 0.1900 0.0084
-8 5 -6 2.0273 -0.0041
-8 5 -5 1.0215 -0.0018
-8 5 -4 -1.2934 -0.0063
-8 5 -3 -0.3403 0.0105
-8 5 -2 -3.8703 -0.0133
-8 5 -1 -0.3505 -0.0059
-8 5 0 8.2249 -0.0065
-8 5 1 0.7655 -0.0098
-8 5 2 4.9249 0.0108
-8 5 3 1.3353 0.0021
-8 5 4 -13.2303 0.0023
-8 5 5 -1.1735 0.0297
-8 5 6 -6.0340 0.0096
-8 5 7 1.8226 -0.0326
-8 5 8 6.0693 -0.0012
-8 5 9 2.4847 0.0113
-8 5 10 2.6150 -0.0009
-8 5 11 -4.8629 -0.0188
-8 5 12 0.0679 -0.0131
-8 5 13 -1.9267 0.0033
-8 5 14 1.8966 -0.0239
-8 5 15 3.6413 0.0212
-8 5 16 -1.0450 0.0261
-8 5 17 0.9965 -0.0102
-8 5 18 -3.5481 0.0080
-8 5 19 -1.1054 0.0120
-8 5 20 0.9390 0.0297
-8 5 21 -0.6572 -0.0212
-8 5 22 1.8061 -0.0225
-8 5 23 1.0577 -0.0071
-8 5 24 -0.1602 -0.0177
-8 5 25 -0.9322 0.0029
-8 5 26 -0.4270 -0.0031
-8 5 27 0.2320 0.0206
-8 5 28 0.1214 -0.0119
-8 5 29 0.7284 0.0050
-8 5 30 0.2846 0.0530
-8 5 31 -0.6286 0.0039
-8 5 32 -0.2992 -0.0480
-8 6 -7 -0.4606 0.0036
-8 6 -6 -1.6614 0.0122
-8 6 -5 -2.1748 -0.0087
-8 6 -4 1.0727 -0.0024
-8 6 -3 -1.8765 -0.0091
-8 6 -2 0.8433 0.0216
-8 6 -1 2.9827 0.0045
-8 6 0 2.9853 -0.0253
-8 6 1 1.8080 0.0008
-8 6 2 0.6314 0.0150
-8 6 3 -4.2373 0.0094
-8 6 4 -10.1624 -0.0178
-8 6 5 2.5731 -0.0033
-8 6 6 0.8033 0.0095
-8 6 7 4.0377 0.0039
-8 6 8 9.1311 -0.0017
-8 6 9 -1.9024 0.0047
-8 6 10 -2.9980 -0.0072
-8 6 11 -2.3763 0.0003
-8 6 12 -1.6544 0.0079
-8 6 13 -2.5074 -0.0087
-8 6 14 2.9057 -0.0024
-8 6 15 3.2357 -0.0010
-8 6 16 -3.5690 0.0179
-8 6 17 3.6777 -0.0043
-8 6 18 0.1410 0.0028
-8 6 19 -2.6100 0.0005
-8 6 20 3.1994 -0.0025
-8 6 21 -1.0052 0.0078
-8 6 22 -1.4012 -0.0089
-8 6 23 1.2888 0.0058
-8 6 24 -1.1686 -0.0004
-8 6 25 -0.3788 0.0089
-8 6 26 -0.0389 -0.0008
-8 6 27 -0.3044 -0.0064
-8 6 28 0.7225 0.0033
-8 6 29 0.5601 0.0170
-8 6 30 -0.0818 -0.0276
-8 6 31 -0.0130 -0.0344
-8 7 -7 -0.0771 0.0131
-8 7 -6 -0.7052 -0.0010
-8 7 -5 1.3827 0.0108
-8 7 -4 1.4893 -0.0002
-8 7 -3 -0.0852 0.0016
-8 7 -2 0.3188 0.0072
-8 7 -1 -2.4549 0.0059
-8 7 0 1.3137 -0.0073
-8 7 1 1.0430 -0.0059
-8 7 2 1.7235 0.0082
-8 7 3 0.4097 -0.0036
-8 7 4 -4.7160 -0.0210
-8 7 5 -1.5496 0.0049
-8 7 6 -2.3048 0.0148
-8 7 7 2.4734 0.0045
-8 7 8 3.2209 -0.0058
-8 7 9 0.9992 -0.0021
-8 7 10 1.1647 0.0003
-8 7 11 -2.8564 -0.0106
-8 7 12 0.0065 -0.0003
-8 7 13 -2.3396 0.0022
-8 7 14 2.0055 -0.0139
-8 7 15 0.0979 0.0120
-8 7 16 -1.3443 -0.0022
-8 7 17 1.9267 0.0203
-8 7 18 -2.2979 0.0022
-8 7 19 1.3073 0.0088
-8 7 20 1.4624 0.0154
-8 7 21 -1.2603 -0.0157
-8 7 22 1.2580 0.0137
-8 7 23 -0.6293 -0.0168
-8 7 24 -0.8401 -0.0097
-8 7 25 -0.0953 -0.0154
-8 7 26 0.5729 0.0153
-8 7 27 -0.1637 -0.0042
-8 7 28 0.0459 -0.0361
-8 7 29 0.0302 -0.0088
-8 7 30 -0.2802 0.0212
-8 8 -7 -0.5469 0.0046
-8 8 -6 -2.7077 0.0001
-8 8 -5 -0.4538 0.0067
-8 8 -4 2.3616 0.0057
-8 8 -3 -0.9470 -0.0070
-8 8 -2 2.7515 0.0007
-8 8 -1 0.4003 -0.0017
-8 8 0 -1.0626 0.0054
-8 8 1 1.9439 -0.0094
-8 8 2 -0.4567 0.0000
-8 8 3 -0.6338 0.0048
-8 8 4 -1.6009 0.0012
-8 8 5 -0.7966 0.0043
-8 8 6 -0.3528 -0.0036
-8 8 7 1.2069 0.0026
-8 8 8 2.4664 -0.0042
-8 8 9 0.1605 -0.0010
-8 8 10 -0.8005 0.0011
-8 8 11 -1.5499 -0.0152
-8 8 12 0.4762 0.0062
-8 8 13 -0.9346 0.0115
-8 8 14 1.0009 0.0047
-8 8 15 1.4213 -0.0067
-8 8 16 -2.6647 0.0047
-8 8 17 1.6387 -0.0010
-8 8 18 0.0800 0.0051
-8 8 19 -0.4983 0.0000
-8 8 20 1.1253 -0.0131
-8 8 21 0.3048 0.0012
-8 8 22 -0.5382 0.0044
-8 8 23 0.3181 0.0008
-8 8 24 0.2996 -0.0057
-8 8 25 0.0347 0.0130
-8 8 26 0.1134 0.0237
-8 8 27 -0.0954 -0.0302
-8 8 28 0.4822 -0.0080
-8 8 29 0.0853 0.0318
-8 9 -7 -0.1917 0.0044
-8 9 -6 -0.9215 0.0031
-8 9 -5 0.4489 -0.0048
-8 9 -4 1.3444 0.0014
-8 9 -3 1.4962 0.0055
-8 9 -2 0.9351 0.0076
-8 9 -1 -1.4724 0.0126
-8 9 0 0.5049 0.0032
-8 9 1 -0.5898 0.0063
-8 9 2 -0.3303 -0.0000
-8 9 3 0.5485 0.0041
-8 9 4 -0.7018 0.0104
-8 9 5 -0.0302 -0.0099
-8 9 6 -0.7707 0.0012
-8 9 7 1.5480 0.0081
-8 9 8 0.8171 0.0062
-8 9 9 0.4059 0.0056
-8 9 10 0.4448 -0.0039
-8 9 11 -1.3076 0.0004
-8 9 12 -0.2058 0.0040
-8 9 13 -0.2334 -0.0009
-8 9 14 1.0730 0.0033
-8 9 15 -0.4894 -0.0095
-8 9 16 -0.0924 -0.0095
-8 9 17 -0.1010 0.0075
-8 9 18 -0.9886 0.0139
-8 9 19 0.5013 0.0049
-8 9 20 1.1759 -0.0056
-8 9 21 -0.2793 0.0133
-8 9 22 -0.6669 0.0097
-8 9 23 -0.7235 -0.0055
-8 9 24 0.2766 0.0033
-8 9 25 0.0036 -0.0060
-8 9 26 0.1711 0.0259
-8 9 27 -0.3522 -0.0114
-8 10 -7 0.0200 -0.0040
-8 10 -6 -1.2530 -0.0046
-8 10 -5 -0.1512 -0.0010
-8 10 -4 0.3024 0.0011
-8 10 -3 0.3812 -0.0154
-8 10 -2 1.5511 -0.0091
-8 10 -1 0.0767 0.0048
-8 10 0 -0.4732 0.0078
-8 10 1 0.3433 -0.0071
-8 10 2 -0.0973 -0.0148
-8 10 3 -0.0168 -0.0057
-8 10 4 -0.9540 0.0183
-8 10 5 -0.3764 -0.0163
-8 10 6 -0.1989 -0.0055
-8 10 7 0.7059 -0.0174
-8 10 8 0.8194 0.0053
-8 10 9 0.4446 0.0019
-8 10 10 0.2328 -0.0023
-8 10 11 -0.3984 -0.0062
-8 10 12 0.1828 -0.0106
-8 10 13 -0.5619 0.0165
-8 10 14 -0.3083 0.0124
-8 10 15 -0.5243 -0.0012
-8 10 16 -0.4522 -0.0002
-8 10 17 0.9772 0.0026
-8 10 18 0.2893 0.0044
-8 10 19 0.3793 -0.0215
-8 10 20 0.3591 -0.0197
-8 10 21 0.3851 0.0232
-8 10 22 0.0129 0.0110
-8 10 23 -0.2632 0.0059
-8 10 24 -0.2471 -0.0156
-8 10 25 0.1342 0.0141
-8 11 -7 -0.2881 0.0052
-8 11 -6 -0.1647 -0.0126
-8 11 -5 0.3747 -0.0129
-8 11 -4 0.3891 0.0064
-8 11 -3 1.2048 0.0120
-8 11 -2 0.3895 0.0045
-8 11 -1 -0.5866 -0.0065
-8 11 0 -0.3477 0.0000
-8 11 1 -0.7361 0.0078
-8 11 2 -0.0262 0.0197
-8 11 3 0.2130 0.0129
-8 11 4 -0.1103 0.0061
-8 11 5 0.2240 -0.0085
-8 11 6 -0.2400 0.0130
-8 11 7 0.1436 -0.0032
-8 11 8 0.3312 0.0021
-8 11 9 -0.2454 -0.0079
-8 11 10 0.1651 0.0003
-8 11 11 -0.0938 0.0007
-8 11 12 -0.0645 -0.0075
-8 11 13 0.4053 0.0184
-8 11 14 0.3818 -0.0167
-8 11 15 -0.1620 -0.0141
-8 11 16 -0.0234 0.0038
-8 11 17 -0.5955 -0.0203
-8 11 18 0.2506 -0.0013
-8 11 19 0.4374 -0.0260
-8 11 20 0.3151 0.0177
-8 11 21 0.2710 0.0326
-8 11 22 -0.8012 0.0154
-8 11 23 -0.5415 -0.0270
-8 12 -7 -0.3076 -0.0103
-8 12 -6 0.3005 -0.0031
-8 12 -5 -0.3388 0.0122
-8 12 -4 0.1303 -0.0014
-8 12 -3 0.1325 0.0127
-8 12 -2 0.5279 -0.0118
-8 12 -1 0.3672 0.0063
-8 12 0 0.0695 0.0028
-8 12 1 -0.0333 -0.0052
-8 12 2 -0.6217 0.0081
-8 12 3 -0.0411 0.0026
-8 12 4 -0.4190 0.0059
-8 12 5 0.7058 -0.0025
-8 12 6 -0.3035 0.0063
-8 12 7 -0.2499 -0.0079
-8 12 8 0.4424 0.0039
-8 12 9 0.4954 -0.0137
-8 12 10 0.4829 0.0197
-8 12 11 -0.1558 -0.0100
-8 12 12 0.0123 -0.0069
-8 12 13 -0.0885 0.0179
-8 12 14 0.1882 0.0209
-8 12 15 -0.6180 0.0079
-8 12 16 0.0183 -0.0135
-8 12 17 0.1798 0.0285
-8 12 18 0.5828 0.0110
-8 12 19 0.1325 -0.0432
-8 12 20 0.0266 -0.0253
-8 13 -7 -0.0006 0.0379
-8 13 -6 -0.0722 0.0082
-8 13 -5 0.0756 0.0035
-8 13 -4 0.0261 0.0028
-8 13 -3 0.4456 -0.0177
-8 13 -2 -0.1013 -0.0123
-8 13 -1 -0.4686 -0.0058
-8 13 0 -0.1380 -0.0018
-8 13 1 -0.6637 -0.0038
-8 13 2 -0.2727 0.0109
-8 13 3 0.1916 0.0088
-8 13 4 0.3301 0.0008
-8 13 5 0.0865 -0.0101
-8 13 6 0.2773 0.0092
-8 13 7 0.2025 0.0139
-8 13 8 -0.4267 -0.0052
-8 13 9 -0.2152 0.0061
-8 13 10 0.7906 -0.0045
-8 13 11 0.2921 -0.0268
-8 13 12 0.2013 0.0019
-8 13 13 -0.0659 -0.0112
-8 13 14 0.0563 0.0055
-8 13 15 0.0941 -0.0239
-8 13 16 0.0682 -0.0259
-8 13 17 -0.4622 0.0425
-8 14 -4 0.1266 -0.0451
-8 14 -3 -1.0503 -0.0016
-8 14 -2 -0.1725 0.0115
-8 14 -1 0.2310 -0.0254
-8 14 0 0.0962 0.0648
-8 14 1 0.3475 0.0262
-8 14 2 -0.2753 -0.0381
-8 14 3 0.2545 0.0105
-8 14 4 -0.0624 -0.0374
-8 14 5 0.9465 0.0147
-8 14 6 -0.4623 -0.0172
-8 14 7 -1.3195 0.0118
-8 14 8 -0.0398 -0.0360
-8 14 9 -0.0081 -0.0303
-8 14 10 -0.1430 0.1262
-8 14 11 0.1812 -0.0226
-8 14 12 0.3976 -0.0489
-7 0 -5 1.4175 -0.1393
-7 0 -3 7.2668 0.8920
-7 0 -1 -42.5664 -0.0749
-7 0 1 -19.8987 -0.0821
-7 0 3 52.5494 -0.1664
-7 0 5 5.2253 -0.0872
-7 0 7 15.1987 0.1136
-7 0 9 -2.7217 0.0403
-7 0 11 -39.5235 -0.0170
-7 0 13 5.7236 0.0132
-7 0 15 19.9058 -0.0129
-7 0 17 -4.8037 -0.0072
-7 0 19 -1.1653 0.0042
-7 0 21 -1.3459 -0.0173
-7 0 23 -0.6859 0.0319
-7 0 25 1.2229 -0.0037
-7 0 27 0.4518 0.0225
-7 0 29 0.0300 -0.0099
-7 0 31 -0.5249 -0.0344
-7 0 33 0.0150 0.0214
-7 1 -6 5.6367 -0.0738
-7 1 -5 -7.9827 -0.1838
-7 1 -4 -22.2022 0.0540
-7 1 -3 -6.8975 0.1150
-7 1 -2 12.3219 -0.0169
-7 1 -1 23.2627 -0.1021
-7 1 0 46.8769 0.0492
-7 1 1 2.0890 0.1166
-7 1 2 -26.5575 0.0095
-7 1 3 -16.8888 -0.0291
-7 1 4 -34.2397 -0.0195
-7 1 5 -1.4814 -0.0194
-7 1 6 7.6862 -0.0049
-7 1 7 3.2396 -0.0301
-7 1 8 6.3880 -0.0070
-7 1 9 3.6136 0.0030
-7 1 10 1.7611 -0.0079
-7 1 11 -3.3418 0.0109
-7 1 12 -0.1527 0.0368
-7 1 13 -2.6295 0.0016
-7 1 14 3.7563 -0.0044
-7 1 15 6.0917 -0.0038
-7 1 16 -2.5414 0.0059
-7 1 17 -0.9295 -0.0165
-7 1 18 -0.7668 -0.0134
-7 1 19 -2.7612 0.0134
-7 1 20 -0.2831 -0.0094
-7 1 21 1.0837 -0.0024
-7 1 22 -1.7571 -0.0101
-7 1 23 0.6775 -0.0072
-7 1 24 -0.0980 0.0000
-7 1 25 0.2165 -0.0126
-7 1 26 1.7014 0.0308
-7 1 27 -0.4686 0.0111
-7 1 28 -0.1411 -0.0044
-7 1 29 0.4167 -0.0027
-7 1 30 0.3022 0.0304
-7 1 31 -0.2175 0.0036
-7 1 32 -0.4834 -0.0027
-7 1 33 0.4263 -0.0800
-7 2 -6 3.2433 0.0200
-7 2 -5 -2.6205 0.0210
-7 2 -4 4.9391 -0.0142
-7 2 -3 -5.5916 -0.0070
-7 2 -2 -13.9644 0.0127
-7 2 -1 -15.8061 0.1337
-7 2 0 -3.4489 0.0181
-7 2 1 1.5182 0.0821
-7 2 2 12.3205 -0.0353
-7 2 3 12.3328 -0.0894
-7 2 4 0.8931 0.0347
-7 2 5 -2.1119 -0.0775
-7 2 6 2.2178 -0.0065
-7 2 7 24.9328 0.0010
-7 2 8 -4.0946 -0.0046
-7 2 9 0.4026 0.0037
-7 2 10 -1.5811 0.0195
-7 2 11 -28.7376 0.0523
-7 2 12 3.7783 -0.0254
-7 2 13 1.8743 -0.0091
-7 2 14 -1.6021 0.0001
-7 2 15 11.8292 -0.0257
-7 2 16 -1.4849 0.0119
-7 2 17 -2.0678 -0.0141
-7 2 18 0.3819 0.0286
-7 2 19 0.7441 0.0186
-7 2 20 0.3613 -0.0021
-7 2 21 -1.6939 -0.0027
-7 2 22 0.4631 -0.0175
-7 2 23 -1.4868 0.0169
-7 2 24 -0.9215 -0.0023
-7 2 25 2.3243 -0.0027
-7 2 26 -0.0576 -0.0013
-7 2 27 -0.4229 -0.0087
-7 2 28 1.2050 0.0200
-7 2 29 -0.2054 0.0167
-7 2 30 0.2154 -0.0241
-7 2 31 0.9675 -0.0134
-7 2 32 -0.0624 0.0005
-7 2 33 -0.8813 0.0439
-7 3 -6 2.1841 -0.0318
-7 3 -5 -7.7424 -0.0097
-7 3 -4 -4.6473 0.0193
-7 3 -3 -10.5038 -0.0038
-7 3 -2 5.9805 0.0035
-7 3 -1 24.2016 -0.0400
-7 3 0 6.7290 0.0362
-7 3 1 10.9015 0.0126
-7 3 2 -5.9391 -0.0006
-7 3 3 -22.9636 0.0183
-7 3 4 -5.0314 -0.0241
-7 3 5 -10.2741 0.0229
-7 3 6 0.6577 0.0028
-7 3 7 5.6139 -0.0155
-7 3 8 2.8536 -0.0274
-7 3 9 5.8511 -0.0548
-7 3 10 -3.9726 -0.0007
-7 3 11 -2.1798 0.0076
-7 3 12 -2.0630 0.0194
-7 3 13 -1.5129 0.0237
-7 3 14 6.9264 0.0090
-7 3 15 4.8837 0.0212
-7 3 16 -0.6647 0.0154
-7 3 17 -2.0962 -0.0059
-7 3 18 -2.4280 -0.0103
-7 3 19 -3.6505 -0.0346
-7 3 20 0.7174 -0.0116
-7 3 21 2.2855 0.0003
-7 3 22 -0.5946 -0.0031
-7 3 23 1.8941 0.0110
-7 3 24 -0.4149 0.0017
-7 3 25 -0.8540 0.0010
-7 3 26 0.8675 0.0235
-7 3 27 -1.1062 0.0213
-7 3 28 0.4914 -0.0026
-7 3 29 0.4683 -0.0360
-7 3 30 0.0264 0.0429
-7 3 31 0.5599 0.0013
-7 3 32 -0.3980 -0.0581
-7 3 33 0.5337 -0.0338
-7 4 -6 -0.2803 0.0178
-7 4 -5 -2.4039 0.0216
-7 4 -4 -2.6738 0.0115
-7 4 -3 -6.7735 -0.0175
-7 4 -2 -1.1828 0.0149
-7 4 -1 4.2460 0.0261
-7 4 0 4.2077 -0.0173
-7 4 1 9.8929 0.0246
-7 4 2 -2.7947 -0.0194
-7 4 3 -15.9483 0.0017
-7 4 4 1.0873 0.0239
-7 4 5 -8.4678 -0.0098
-7 4 6 8.1024 -0.0151
-7 4 7 23.5623 -0.0133
-7 4 8 -2.2409 0.0206
-7 4 9 0.5415 -0.0139
-7 4 10 -3.3982 -0.0012
-7 4 11 -13.1087 0.0295
-7 4 12 -1.9591 -0.0242
-7 4 13 3.0091 0.0173
-7 4 14 2.5262 0.0125
-7 4 15 2.0680 -0.0224
-7 4 16 2.8083 -0.0029
-7 4 17 -0.2756 -0.0070
-7 4 18 -2.4201 0.0128
-7 4 19 2.9969 -0.0204
-7 4 20 -1.6076 -0.0012
-7 4 21 -2.7029 0.0096
-7 4 22 1.8606 0.0115
-7 4 23 -1.1032 0.0002
-7 4 24 -0.1748 -0.0042
-7 4 25 1.3129 0.0231
-7 4 26 -0.0341 -0.0114
-7 4 27 -0.0423 -0.0041
-7 4 28 0.5770 -0.0017
-7 4 29 0.2299 0.0016
-7 4 30 0.7757 -0.0192
-7 4 31 -0.2734 -0.0525
-7 4 32 0.0282 0.0201
-7 5 -6 1.8144 0.0039
-7 5 -5 -0.1551 -0.0004
-7 5 -4 0.3313 0.0018
-7 5 -3 -6.8238 -0.0145
-7 5 -2 -0.8865 0.0084
-7 5 -1 6.8064 -0.0040
-7 5 0 -0.7355 -0.0069
-7 5 1 9.7974 0.0037
-7 5 2 1.9870 0.0072
-7 5 3 -11.5612 0.0166
-7 5 4 0.2186 0.0170
-7 5 5 -11.4769 -0.0026
-7 5 6 0.5284 -0.0226
-7 5 7 5.9969 0.0078
-7 5 8 2.9889 -0.0065
-7 5 9 5.0535 -0.0181
-7 5 10 -3.7512 0.0038
-7 5 11 -0.9839 -0.0002
-7 5 12 -3.3807 -0.0003
-7 5 13 0.9785 -0.0215
-7 5 14 3.6195 0.0257
-7 5 15 1.4578 0.0270
-7 5 16 1.8385 -0.0084
-7 5 17 -4.1657 0.0126
-7 5 18 -1.4153 0.0010
-7 5 19 -0.3665 0.0082
-7 5 20 -0.8482 -0.0137
-7 5 21 2.2629 -0.0189
-7 5 22 1.0753 -0.0025
-7 5 23 0.2780 -0.0218
-7 5 24 -0.3005 0.0001
-7 5 25 -1.2268 0.0057
-7 5 26 -0.4365 0.0246
-7 5 27 0.6168 -0.0013
-7 5 28 0.8779 0.0024
-7 5 29 0.3465 0.0455
-7 5 30 -0.3031 0.0058
-7 5 31 -0.2758 -0.0135
-7 5 32 -0.1396 0.0029
-7 6 -6 -1.7895 -0.0070
-7 6 -5 0.2395 0.0076
-7 6 -4 -3.5814 -0.0011
-7 6 -3 0.8246 0.0124
-7 6 -2 1.9159 0.0003
-7 6 -1 1.8694 -0.0108
-7 6 0 5.1636 0.0005
-7 6 1 2.2590 0.0062
-7 6 2 -4.2915 0.0028
-7 6 3 -8.1759 -0.0165
-7 6 4 -1.0442 -0.0002
-7 6 5 -4.0386 0.0123
-7 6 6 6.2164 0.0027
-7 6 7 10.6025 -0.0025
-7 6 8 -1.0459 0.0028
-7 6 9 0.2436 -0.0058
-7 6 10 -3.0918 0.0101
-7 6 11 -5.4259 0.0127
-7 6 12 -2.7612 -0.0166
-7 6 13 3.8822 -0.0033
-7 6 14 2.2205 -0.0014
-7 6 15 -1.6223 0.0174
-7 6 16 4.9066 0.0026
-7 6 17 -1.6968 -0.0082
-7 6 18 -2.1657 0.0056
-7 6 19 2.9892 0.0018
-7 6 20 -1.9792 0.0083
-7 6 21 -0.1054 -0.0018
-7 6 22 1.3695 0.0037
-7 6 23 -1.5050 -0.0035
-7 6 24 0.1655 -0.0038
-7 6 25 -0.4476 0.0123
-7 6 26 -0.7482 0.0004
-7 6 27 0.5833 -0.0130
-7 6 28 0.5767 0.0202
-7 6 29 0.1689 -0.0151
-7 6 30 0.0433 -0.0152
-7 6 31 -0.4738 0.0057
-7 7 -6 1.4087 0.0151
-7 7 -5 0.6908 0.0020
-7 7 -4 0.8902 0.0008
-7 7 -3 -0.1041 0.0124
-7 7 -2 -2.5754 0.0057
-7 7 -1 1.3034 -0.0146
-7 7 0 -0.3659 -0.0058
-7 7 1 3.1342 0.0069
-7 7 2 1.3515 -0.0039
-7 7 3 -4.4249 -0.0216
-7 7 4 -1.4592 0.0067
-7 7 5 -4.1315 0.0134
-7 7 6 1.5741 -0.0002
-7 7 7 3.0007 0.0010
-7 7 8 2.1916 0.0012
-7 7 9 2.8576 0.0005
-7 7 10 -3.0535 -0.0051
-7 7 11 -1.2683 -0.0088
-7 7 12 -2.5742 0.0013
-7 7 13 1.8567 -0.0096
-7 7 14 -0.1773 0.0154
-7 7 15 0.4841 0.0052
-7 7 16 2.2375 0.0146
-7 7 17 -3.1514 0.0021
-7 7 18 1.2362 0.0191
-7 7 19 0.5040 0.0162
-7 7 20 -1.0131 -0.0315
-7 7 21 1.7805 0.0022
-7 7 22 -0.6617 -0.0019
-7 7 23 -0.5335 -0.0129
-7 7 24 -0.1776 -0.0277
-7 7 25 -0.3472 0.0111
-7 7 26 -0.0035 0.0104
-7 7 27 0.6920 -0.0206
-7 7 28 -0.3902 -0.0304
-7 7 29 -0.5186 0.0164
-7 7 30 0.1540 0.0911
-7 8 -6 -0.5116 0.0002
-7 8 -5 1.0225 0.0036
-7 8 -4 -1.2948 0.0049
-7 8 -3 3.3299 0.0001
-7 8 -2 -0.5130 -0.0051
-7 8 -1 -0.4182 -0.0023
-7 8 0 2.8178 -0.0066
-7 8 1 -1.1205 0.0090
-7 8 2 0.1869 0.0029
-7 8 3 -1.1162 -0.0045
-7 8 4 -2.2532 -0.0049
-7 8 5 -1.3072 0.0012
-7 8 6 1.2647 0.0051
-7 8 7 2.9116 -0.0054
-7 8 8 0.8350 -0.0039
-7 8 9 0.2470 0.0008
-7 8 10 -1.3898 -0.0084
-7 8 11 -1.3009 0.0103
-7 8 12 -1.5982 0.0050
-7 8 13 1.9026 -0.0019
-7 8 14 0.9888 0.0002
-7 8 15 -1.4335 0.0077
-7 8 16 2.4629 0.0012
-7 8 17 -1.2223 -0.0030
-7 8 18 -0.6700 0.0049
-7 8 19 1.1023 0.0048
-7 8 20 0.2300 0.0009
-7 8 21 -0.2272 -0.0023
-7 8 22 0.3270 -0.0025
-7 8 23 0.3114 -0.0031
-7 8 24 0.2625 0.0070
-7 8 25 -0.2008 0.0176
-7 8 26 -0.2496 -0.0345
-7 8 27 0.6135 -0.0056
-7 8 28 0.0086 0.0174
-7 9 -6 0.4984 -0.0031
-7 9 -5 0.5517 0.0005
-7 9 -4 1.4239 0.0077
-7 9 -3 1.0293 0.0102
-7 9 -2 -0.8474 -0.0018
-7 9 -1 0.6683 0.0052
-7 9 0 -1.5642 0.0185
-7 9 1 0.1964 -0.0051
-7 9 2 0.7176 -0.0059
-7 9 3 -1.0792 0.0017
-7 9 4 0.1371 0.0057
-7 9 5 -0.4898 0.0041
-7 9 6 1.0337 0.0046
-7 9 7 0.2544 -0.0033
-7 9 8 1.3675 0.0125
-7 9 9 1.1645 0.0103
-7 9 10 -1.6182 0.0055
-7 9 11 -0.6813 -0.0007
-7 9 12 -0.9372 -0.0137
-7 9 13 1.0332 0.0101
-7 9 14 0.0256 -0.0062
-7 9 15 0.5995 -0.0052
-7 9 16 0.2544 -0.0003
-7 9 17 -1.4087 0.0040
-7 9 18 0.2713 0.0233
-7 9 19 0.6185 0.0090
-7 9 20 -0.3041 0.0077
-7 9 21 -0.0897 -0.0082
-7 9 22 -0.4815 -0.0086
-7 9 23 -0.1624 0.0103
-7 9 24 -0.2029 0.0022
-7 9 25 0.3255 0.0114
-7 9 26 -0.1300 -0.0184
-7 9 27 -0.4542 -0.0137
-7 10 -6 -0.2339 -0.0088
-7 10 -5 -0.1916 -0.0076
-7 10 -4 0.1889 -0.0077
-7 10 -3 1.8267 -0.0017
-7 10 -2 -0.1973 0.0051
-7 10 -1 -0.1035 0.0034
-7 10 0 0.4904 0.0015
-7 10 1 -0.4807 -0.0121
-7 10 2 0.2916 -0.0080
-7 10 3 -0.5901 0.0102
-7 10 4 -1.0121 -0.0229
-7 10 5 -0.6647 -0.0042
-7 10 6 0.7077 -0.0146
-7 10 7 0.9307 0.0048
-7 10 8 0.7915 -0.0028
-7 10 9 0.3866 0.0006
-7 10 10 -0.1478 0.0001
-7 10 11 -0.2193 -0.0033
-7 10 12 -0.7383 0.0121
-7 10 13 0.2606 0.0056
-7 10 14 -0.7303 0.0003
-7 10 15 -0.0878 -0.0016
-7 10 16 0.9761 0.0075
-7 10 17 -0.2161 0.0042
-7 10 18 0.3614 -0.0095
-7 10 19 0.2083 -0.0159
-7 10 20 0.4051 0.0103
-7 10 21 0.0615 0.0177
-7 10 22 0.0022 -0.0037
-7 10 23 -0.0611 -0.0175
-7 10 24 0.0462 0.0214
-7 10 25 0.0074 0.0066
-7 11 -6 0.1062 -0.0106
-7 11 -5 0.0802 0.0041
-7 11 -4 1.1401 0.0101
-7 11 -3 0.5299 0.0141
-7 11 -2 -0.0619 -0.0038
-7 11 -1 -0.2415 -0.0020
-7 11 0 -1.3389 0.0105
-7 11 1 -0.2841 0.0130
-7 11 2 0.0246 0.0132
-7 11 3 0.0052 0.0059
-7 11 4 0.4824 -0.0053
-7 11 5 -0.1461 0.0054
-7 11 6 0.3230 0.0040
-7 11 7 0.1936 0.0013
-7 11 8 0.0088 -0.0141
-7 11 9 0.5334 -0.0007
-7 11 10 -0.3843 0.0096
-7 11 11 -0.1592 -0.0012
-7 11 12 -0.1291 0.0049
-7 11 13 0.3953 -0.0127
-7 11 14 0.4235 -0.0004
-7 11 15 0.2137 0.0191
-7 11 16 -0.4352 -0.0235
-7 11 17 -0.1517 -0.0035
-7 11 18 0.3669 -0.0189
-7 11 19 0.3733 0.0032
-7 11 20 0.1955 0.0388
-7 11 21 -0.7072 0.0193
-7 11 22 -0.4635 -0.0549
-7 11 23 0.3399 -0.0261
-7 12 -6 -0.4624 -0.0037
-7 12 -5 0.4452 0.0010
-7 12 -4 0.0479 0.0173
-7 12 -3 0.2344 -0.0149
-7 12 -2 0.2429 0.0127
-7 12 -1 0.3796 0.0012
-7 12 0 0.1852 -0.0035
-7 12 1 -0.7891 0.0016
-7 12 2 -0.2257 -0.0008
-7 12 3 -0.1580 0.0227
-7 12 4 0.5744 -0.0042
-7 12 5 -0.3682 0.0060
-7 12 6 0.0334 -0.0146
-7 12 7 0.0792 0.0221
-7 12 8 0.3160 -0.0033
-7 12 9 0.6357 0.0023
-7 12 10 -0.1088 -0.0099
-7 12 11 0.1042 -0.0047
-7 12 12 -0.2632 0.0249
-7 12 13 0.2303 0.0209
-7 12 14 -0.1109 0.0060
-7 12 15 0.1924 -0.0137
-7 12 16 -0.1142 0.0144
-7 12 17 0.3781 0.0177
-7 12 18 0.1338 -0.0422
-7 12 19 0.3617 -0.0223
-7 12 20 0.0847 0.0494
-7 13 -6 -0.1624 0.0234
-7 13 -5 0.2154 0.0068
-7 13 -4 0.2267 -0.0043
-7 13 -3 -0.3376 -0.0132
-7 13 -2 -0.0790 -0.0023
-7 13 -1 -0.0403 0.0002
-7 13 0 -0.8439 -0.0131
-7 13 1 -0.4227 0.0088
-7 13 2 0.1429 0.0120
-7 13 3 0.3054 -0.0038
-7 13 4 0.1835 -0.0065
-7 13 5 0.4257 0.0163
-7 13 6 0.2239 0.0078
-7 13 7 -0.3244 0.0004
-7 13 8 -0.1371 0.0005
-7 13 9 0.6555 -0.0027
-7 13 10 0.1381 -0.0228
-7 13 11 0.4719 -0.0044
-7 13 12 -0.1257 -0.0153
-7 13 13 0.0422 0.0087
-7 13 14 0.3144 0.0000
-7 13 15 0.1374 -0.0002
-7 13 16 -0.3120 0.0317
-7 13 17 -0.2124 -0.0262
-7 14 -6 -0.1979 -0.0128
-7 14 -5 0.1015 -0.0040
-7 14 -4 -0.6549 0.0252
-7 14 -3 -0.1308 -0.0253
-7 14 -2 -0.1799 -0.0249
-7 14 -1 -0.1017 0.0415
-7 14 0 0.7289 0.0118
-7 14 1 -0.3713 -0.0151
-7 14 2 -0.3033 0.0105
-7 14 3 0.2437 -0.0105
-7 14 4 1.3120 0.0081
-7 14 5 -0.4034 0.0063
-7 14 6 -1.0402 -0.0021
-7 14 7 -0.2724 -0.0151
-7 14 8 -0.4382 -0.0106
-7 14 9 -0.4152 0.0565
-7 14 10 0.2587 -0.0267
-7 14 11 0.6039 -0.0188
-7 14 12 0.1607 0.0391
-6 0 -4 16.4653 1.4680
-6 0 -2 -36.4645 -0.1708
-6 0 0 -65.9381 -0.3619
-6 0 2 72.2887 -0.0960
-6 0 4 40.2803 -0.0157
-6 0 6 -14.0277 0.1209
-6 0 8 6.1266 0.0692
-6 0 10 -36.6377 -0.0244
-6 0 12 -7.8212 -0.0076
-6 0 14 24.8726 -0.0210
-6 0 16 -1.5755 0.0219
-6 0 18 -2.7171 -0.0143
-6 0 20 -0.4948 0.0104
-6 0 22 -2.0895 0.0211
-6 0 24 1.6267 -0.0023
-6 0 26 0.9647 0.0148
-6 0 28 -0.1229 -0.0170
-6 0 30 -0.5529 -0.0233
-6 0 32 0.1940 0.0199
-6 1 -5 -13.9418 0.0730
-6 1 -4 -14.8597 0.0590
-6 1 -3 -3.1691 -0.0365
-6 1 -2 19.3273 0.0000
-6 1 -1 49.3110 0.0829
-6 1 0 14.6143 0.0630
-6 1 1 -11.3489 -0.0351
-6 1 2 -20.4659 -0.0228
-6 1 3 -41.3150 -0.0110
-6 1 4 -3.2178 -0.0227
-6 1 5 1.4953 -0.0292
-6 1 6 3.0465 -0.0565
-6 1 7 7.4397 0.0207
-6 1 8 3.0383 0.0519
-6 1 9 2.3527 0.0086
-6 1 10 -0.2403 0.0042
-6 1 11 1.1379 0.0215
-6 1 12 -5.5376 -0.0129
-6 1 13 3.8269 0.0009
-6 1 14 5.7556 -0.0006
-6 1 15 -2.4773 -0.0156
-6 1 16 1.8875 -0.0258
-6 1 17 -1.1229 -0.0108
-6 1 18 -3.8834 0.0151
-6 1 19 0.3206 0.0034
-6 1 20 0.3187 0.0070
-6 1 21 -2.0005 -0.0190
-6 1 22 1.3132 -0.0100
-6 1 23 -0.5034 0.0191
-6 1 24 -0.0101 0.0055
-6 1 25 1.8675 0.0161
-6 1 26 -0.2144 0.0065
-6 1 27 0.2428 0.0130
-6 1 28 0.0841 -0.0108
-6 1 29 -0.1690 -0.0022
-6 1 30 0.0081 -0.0063
-6 1 31 0.2123 0.0200
-6 1 32 0.1828 -0.0707
-6 1 33 -0.3548 -0.0875
-6 2 -5 4.8294 0.0251
-6 2 -4 -1.3922 0.1911
-6 2 -3 -11.5428 -0.0175
-6 2 -2 -18.2665 0.0080
-6 2 -1 -8.2071 0.0181
-6 2 0 -21.1342 0.0925
-6 2 1 15.0463 -0.0186
-6 2 2 30.3845 -0.1026
-6 2 3 1.5755 -0.0089
-6 2 4 10.3052 -0.1179
-6 2 5 -0.5448 0.0369
-6 2 6 7.7643 0.0790
-6 2 7 -1.7176 -0.0120
-6 2 8 11.4378 0.0134
-6 2 9 -4.2959 0.0042
-6 2 10 -29.3162 0.0437
-6 2 11 5.1262 0.0010
-6 2 12 -7.4963 -0.0333
-6 2 13 -1.2152 -0.0092
-6 2 14 15.1501 -0.0374
-6 2 15 -1.9909 0.0181
-6 2 16 0.0059 0.0065
-6 2 17 -0.0684 0.0211
-6 2 18 -0.4539 0.0219
-6 2 19 0.7801 -0.0074
-6 2 20 -0.6240 0.0190
-6 2 21 0.4167 -0.0187
-6 2 22 -2.7098 0.0045
-6 2 23 -0.7653 -0.0071
-6 2 24 2.4172 -0.0118
-6 2 25 -0.3219 0.0077
-6 2 26 0.6330 -0.0115
-6 2 27 1.0160 0.0173
-6 2 28 -0.6704 0.0110
-6 2 29 0.6180 -0.0224
-6 2 30 0.8646 -0.0023
-6 2 31 -0.4024 0.0181
-6 2 32 -0.5239 0.0317
-6 2 33 0.2563 -0.0282
-6 3 -5 -2.2157 0.0314
-6 3 -4 -18.8915 -0.0038
-6 3 -3 2.3934 0.0115
-6 3 -2 18.1395 -0.0084
-6 3 -1 6.7279 0.0283
-6 3 0 24.6270 0.0120
-6 3 1 -6.2172 -0.0008
-6 3 2 -21.9902 0.0066
-6 3 3 -1.6136 -0.0390
-6 3 4 -15.3339 0.0075
-6 3 5 -1.3426 0.0047
-6 3 6 3.0113 -0.0285
-6 3 7 0.7021 -0.0038
-6 3 8 7.8791 -0.0244
-6 3 9 -1.6473 -0.0097
-6 3 10 0.3669 -0.0022
-6 3 11 -3.9670 0.0315
-6 3 12 -4.6604 0.0495
-6 3 13 6.9490 0.0003
-6 3 14 5.0160 -0.0091
-6 3 15 1.1071 0.0120
-6 3 16 0.7500 -0.0090
-6 3 17 -2.9616 -0.0170
-6 3 18 -4.8934 -0.0392
-6 3 19 0.3514 0.0015
-6 3 20 0.9116 0.0096
-6 3 21 -0.1181 -0.0016
-6 3 22 3.0439 0.0085
-6 3 23 -0.5598 0.0139
-6 3 24 -0.9279 0.0167
-6 3 25 0.5377 0.0101
-6 3 26 -0.8110 0.0155
-6 3 27 0.6063 0.0030
-6 3 28 -0.0021 -0.0283
-6 3 29 0.2427 0.0238
-6 3 30 0.5150 -0.0027
-6 3 31 -0.3181 -0.0244
-6 3 32 0.6570 -0.0340
-6 4 -5 -4.0778 0.0215
-6 4 -4 -7.5713 -0.0064
-6 4 -3 -3.4511 0.0069
-6 4 -2 0.1602 0.0344
-6 4 -1 6.9629 -0.0077
-6 4 0 7.8481 0.0041
-6 4 1 -0.2759 -0.0296
-6 4 2 -5.3148 0.0090
-6 4 3 -4.1556 0.0233
-6 4 4 -14.3925 -0.0414
-6 4 5 8.8674 -0.0055
-6 4 6 19.2717 0.0165
-6 4 7 0.7669 0.0119
-6 4 8 9.6213 -0.0050
-6 4 9 -5.5313 -0.0022
-6 4 10 -16.4434 0.0310
-6 4 11 -1.7723 -0.0050
-6 4 12 -1.0176 0.0157
-6 4 13 1.4795 0.0035
-6 4 14 5.7596 -0.0433
-6 4 15 3.9178 0.0029
-6 4 16 -1.3770 -0.0114
-6 4 17 -1.8920 0.0125
-6 4 18 2.7122 -0.0064
-6 4 19 -2.5689 -0.0007
-6 4 20 -1.8062 0.0127
-6 4 21 1.8208 0.0035
-6 4 22 -1.7217 0.0142
-6 4 23 0.3091 -0.0107
-6 4 24 1.6854 0.0138
-6 4 25 -0.0764 -0.0088
-6 4 26 0.1465 -0.0100
-6 4 27 0.1713 0.0095
-6 4 28 -0.1502 0.0126
-6 4 29 0.7579 -0.0165
-6 4 30 -0.0088 -0.0780
-6 4 31 -0.0918 0.0324
-6 4 32 0.1391 0.1531
-6 5 -5 1.5688 -0.0069
-6 5 -4 -9.0806 -0.0112
-6 5 -3 -0.9583 0.0151
-6 5 -2 2.9915 0.0056
-6 5 -1 -2.5961 -0.0078
-6 5 0 14.1778 -0.0051
-6 5 1 0.9741 0.0234
-6 5 2 -7.4593 0.0195
-6 5 3 3.2411 -0.0122
-6 5 4 -15.5483 -0.0111
-6 5 5 -0.3242 0.0040
-6 5 6 2.9506 0.0081
-6 5 7 2.2306 -0.0237
-6 5 8 7.8295 -0.0147
-6 5 9 -2.0407 0.0214
-6 5 10 -0.4064 -0.0021
-6 5 11 -4.7085 0.0057
-6 5 12 -0.8429 0.0031
-6 5 13 3.1782 0.0081
-6 5 14 2.8443 0.0057
-6 5 15 2.7787 0.0069
-6 5 16 -2.9429 0.0229
-6 5 17 -1.3087 -0.0241
-6 5 18 -2.4530 -0.0213
-6 5 19 -1.3172 0.0109
-6 5 20 2.4210 -0.0082
-6 5 21 0.8144 -0.0058
-6 5 22 1.0277 -0.0232
-6 5 23 0.5180 0.0136
-6 5 24 -1.6558 0.0119
-6 5 25 -0.7961 0.0064
-6 5 26 0.6271 0.0164
-6 5 27 0.7327 0.0078
-6 5 28 0.5201 0.0173
-6 5 29 -0.0873 -0.0020
-6 5 30 -0.1526 0.0410
-6 5 31 -0.1220 0.0149
-6 6 -5 -4.6088 0.0043
-6 6 -4 0.6423 -0.0096
-6 6 -3 -0.5152 -0.0038
-6 6 -2 1.1353 0.0144
-6 6 -1 7.7110 0.0050
-6 6 0 2.0289 -0.0130
-6 6 1 -2.0126 -0.0029
-6 6 2 -4.4381 -0.0011
-6 6 3 -4.8746 0.0006
-6 6 4 -7.5283 0.0019
-6 6 5 6.4470 0.0034
-6 6 6 8.8288 0.0043
-6 6 7 0.9592 -0.0022
-6 6 8 4.7343 -0.0018
-6 6 9 -3.8786 0.0120
-6 6 10 -7.5535 0.0057
-6 6 11 -2.8036 -0.0064
-6 6 12 2.0933 0.0077
-6 6 13 1.1537 -0.0093
-6 6 14 1.5088 0.0030
-6 6 15 5.3210 0.0100
-6 6 16 -2.7525 -0.0072
-6 6 17 -0.9741 0.0067
-6 6 18 1.8287 -0.0064
-6 6 19 -3.0116 0.0057
-6 6 20 1.1384 0.0117
-6 6 21 1.1075 0.0084
-6 6 22 -1.4610 -0.0025
-6 6 23 0.9278 -0.0206
-6 6 24 -0.5129 0.0185
-6 6 25 -1.0230 0.0121
-6 6 26 0.1152 -0.0196
-6 6 27 0.3351 0.0104
-6 6 28 0.3119 -0.0073
-6 6 29 0.1606 0.0159
-6 6 30 -0.3108 -0.0102
-6 7 -5 1.5351 -0.0032
-6 7 -4 -1.0303 0.0178
-6 7 -3 -1.8911 0.0093
-6 7 -2 0.8324 -0.0148
-6 7 -1 -1.8823 -0.0131
-6 7 0 4.2524 -0.0016
-6 7 1 1.4178 0.0031
-6 7 2 -3.0393 -0.0117
-6 7 3 -0.4251 0.0000
-6 7 4 -5.7741 0.0023
-6 7 5 0.4932 0.0020
-6 7 6 1.9486 0.0069
-6 7 7 2.8832 -0.0014
-6 7 8 4.1604 0.0038
-6 7 9 -2.5385 0.0009
-6 7 10 -1.0198 -0.0137
-6 7 11 -3.2145 0.0094
-6 7 12 0.4024 -0.0021
-6 7 13 -0.2509 0.0075
-6 7 14 2.1161 0.0033
-6 7 15 2.3643 0.0141
-6 7 16 -2.8718 0.0095
-6 7 17 1.4689 0.0103
-6 7 18 -1.0660 0.0014
-6 7 19 -1.0006 -0.0237
-6 7 20 2.1673 0.0002
-6 7 21 -0.8275 -0.0008
-6 7 22 0.0177 -0.0128
-6 7 23 0.0024 -0.0189
-6 7 24 -1.0278 -0.0022
-6 7 25 0.0123 0.0043
-6 7 26 0.8176 0.0081
-6 7 27 -0.5746 -0.0281
-6 7 28 -0.4649 0.0007
-6 7 29 0.1321 0.0626
-6 8 -5 -1.2187 0.0141
-6 8 -4 3.1515 -0.0050
-6 8 -3 -1.6142 -0.0083
-6 8 -2 0.5680 -0.0033
-6 8 -1 3.0343 0.0026
-6 8 0 -1.7286 0.0077
-6 8 1 1.4648 -0.0024
-6 8 2 -0.6863 -0.0016
-6 8 3 -2.9306 -0.0078
-6 8 4 -1.8560 0.0050
-6 8 5 0.3286 0.0015
-6 8 6 2.3477 -0.0069
-6 8 7 1.3654 -0.0074
-6 8 8 1.7242 0.0059
-6 8 9 -0.6660 0.0025
-6 8 10 -2.2279 0.0030
-6 8 11 -2.1872 0.0002
-6 8 12 1.3291 -0.0014
-6 8 13 0.5240 0.0032
-6 8 14 0.2549 0.0055
-6 8 15 2.7035 0.0055
-6 8 16 -1.6683 -0.0080
-6 8 17 -0.3057 0.0047
-6 8 18 0.1998 0.0116
-6 8 19 -0.1816 0.0032
-6 8 20 0.4044 0.0074
-6 8 21 0.3611 -0.0043
-6 8 22 0.0889 -0.0142
-6 8 23 0.5273 -0.0042
-6 8 24 -0.0178 0.0265
-6 8 25 -0.2800 -0.0237
-6 8 26 0.2932 -0.0198
-6 8 27 -0.1628 -0.0234
-6 8 28 -0.2626 -0.0261
-6 9 -5 1.0601 0.0032
-6 9 -4 0.7581 0.0098
-6 9 -3 -0.1150 -0.0080
-6 9 -2 0.7504 0.0049
-6 9 -1 -2.0646 0.0170
-6 9 0 0.6138 -0.0056
-6 9 1 0.3361 -0.0101
-6 9 2 -1.1911 -0.0039
-6 9 3 0.7493 0.0166
-6 9 4 -0.3908 0.0026
-6 9 5 0.3367 0.0016
-6 9 6 0.0400 -0.0086
-6 9 7 1.8121 0.0160
-6 9 8 1.3853 0.0168
-6 9 9 -1.0728 0.0054
-6 9 10 -0.5325 -0.0015
-6 9 11 -1.8395 -0.0134
-6 9 12 0.4661 0.0137
-6 9 13 0.0414 -0.0062
-6 9 14 1.0656 -0.0018
-6 9 15 0.9172 -0.0081
-6 9 16 -1.0080 -0.0015
-6 9 17 0.3454 0.0297
-6 9 18 -0.5238 0.0141
-6 9 19 -0.5547 0.0081
-6 9 20 0.6062 -0.0178
-6 9 21 -0.4426 -0.0082
-6 9 22 -0.4922 0.0163
-6 9 23 -0.1044 0.0097
-6 9 24 0.3114 -0.0091
-6 9 25 -0.0431 -0.0219
-6 9 26 -0.4086 -0.0102
-6 9 27 -0.7088 0.0399
-6 10 -5 0.1457 -0.0036
-6 10 -4 1.5784 0.0057
-6 10 -3 -0.4787 0.0005
-6 10 -2 0.5126 -0.0038
-6 10 -1 0.4438 0.0101
-6 10 0 -0.8067 -0.0030
-6 10 1 0.6674 -0.0074
-6 10 2 -0.2950 -0.0027
-6 10 3 -1.2468 -0.0242
-6 10 4 -0.8557 -0.0019
-6 10 5 0.1848 -0.0060
-6 10 6 0.6205 0.0026
-6 10 7 1.0457 -0.0099
-6 10 8 0.7330 0.0019
-6 10 9 0.2770 0.0105
-6 10 10 -0.5009 0.0061
-6 10 11 -0.8961 0.0038
-6 10 12 0.3618 -0.0013
-6 10 13 -0.7316 -0.0016
-6 10 14 0.5036 -0.0044
-6 10 15 0.7597 0.0076
-6 10 16 -0.4034 -0.0002
-6 10 17 0.3172 0.0021
-6 10 18 -0.2223 -0.0096
-6 10 19 0.3156 0.0117
-6 10 20 0.0812 0.0218
-6 10 21 0.3277 -0.0140
-6 10 22 0.1024 -0.0124
-6 10 23 0.1080 0.0113
-6 10 24 -0.0830 0.0013
-6 10 25 -0.0242 -0.0005
-6 11 -5 0.9262 0.0015
-6 11 -4 0.4484 0.0166
-6 11 -3 0.3342 0.0033
-6 11 -2 0.0059 0.0053
-6 11 -1 -1.3730 0.0109
-6 11 0 -0.5700 -0.0005
-6 11 1 -0.4788 0.0070
-6 11 2 -0.0296 0.0098
-6 11 3 0.7129 0.0013
-6 11 4 0.0544 -0.0094
-6 11 5 0.3347 0.0046
-6 11 6 0.1307 0.0026
-6 11 7 0.3059 -0.0096
-6 11 8 0.7990 -0.0021
-6 11 9 -0.3475 0.0089
-6 11 10 -0.1449 0.0035
-6 11 11 -0.6818 -0.0045
-6 11 12 0.1698 -0.0045
-6 11 13 0.5683 0.0083
-6 11 14 0.4357 0.0168
-6 11 15 0.0542 -0.0195
-6 11 16 -0.0766 0.0055
-6 11 17 0.2756 -0.0070
-6 11 18 -0.1608 -0.0066
-6 11 19 0.0677 0.0285
-6 11 20 -0.1776 0.0097
-6 11 21 -0.3759 -0.0589
-6 11 22 -0.0319 0.0055
-6 11 23 -0.1395 0.0767
-6 12 -5 -0.0692 0.0097
-6 12 -4 0.1117 -0.0071
-6 12 -3 0.1872 0.0105
-6 12 -2 0.3871 -0.0046
-6 12 -1 0.2097 0.0058
-6 12 0 -0.6773 0.0024
-6 12 1 -0.1436 -0.0034
-6 12 2 -0.2163 0.0225
-6 12 3 0.2415 -0.0037
-6 12 4 0.0088 0.0075
-6 12 5 0.2602 -0.0079
-6 12 6 -0.4183 0.0338
-6 12 7 0.1173 -0.0023
-6 12 8 0.6281 -0.0103
-6 12 9 0.1381 0.0045
-6 12 10 0.3103 0.0028
-6 12 11 -0.5574 0.0143
-6 12 12 0.1635 0.0087
-6 12 13 0.1836 0.0034
-6 12 14 0.4248 0.0027
-6 12 15 -0.0309 0.0056
-6 12 16 0.1430 0.0045
-6 12 17 -0.1938 -0.0359
-6 12 18 0.5952 -0.0037
-6 12 19 0.3248 0.0386
-6 12 20 -0.6764 -0.0053
-6 13 -5 0.1361 0.0155
-6 13 -4 -0.2994 -0.0084
-6 13 -3 -0.0688 0.0058
-6 13 -2 -0.1720 0.0011
-6 13 -1 -0.5071 -0.0127
-6 13 0 -0.2880 0.0012
-6 13 1 -0.2207 0.0030
-6 13 2 0.0783 -0.0038
-6 13 3 0.3960 -0.0007
-6 13 4 0.4812 0.0110
-6 13 5 0.0626 0.0032
-6 13 6 -0.0272 0.0130
-6 13 7 0.0359 -0.0075
-6 13 8 0.4431 -0.0014
-6 13 9 -0.0099 -0.0089
-6 13 10 0.6342 -0.0052
-6 13 11 -0.1182 -0.0218
-6 13 12 -0.0045 0.0031
-6 13 13 0.3626 0.0168
-6 13 14 0.2046 0.0060
-6 13 15 0.0077 0.0184
-6 13 16 -0.1776 -0.0137
-6 13 17 -0.4117 0.0167
-6 14 -5 -0.3249 0.0220
-6 14 -4 0.1692 -0.0144
-6 14 -3 -0.2406 -0.0071
-6 14 -2 -0.4050 0.0046
-6 14 -1 0.7812 -0.0042
-6 14 0 -0.4699 -0.0065
-6 14 1 -0.3955 0.0084
-6 14 2 0.2049 0.0127
-6 14 3 0.9495 0.0002
-6 14 4 0.0688 0.0108
-6 14 5 -0.2702 -0.0004
-6 14 6 -0.4955 0.0213
-6 14 7 -0.9509 -0.0075
-6 14 8 -0.5004 0.0004
-6 14 9 0.3502 -0.0124
-6 14 10 0.3914 -0.0054
-6 14 11 0.2457 0.0250
-6 14 12 0.4015 -0.0144
-5 0 -3 -12.5053 0.0897
-5 0 -1 -111.0552 -0.7171
-5 0 1 54.3127 -0.2094
-5 0 3 105.7794 0.3292
-5 0 5 -35.5567 0.0064
-5 0 7 -8.3750 0.0912
-5 0 9 -21.5940 -0.0298
-5 0 11 -20.0263 -0.0298
-5 0 13 23.6106 0.0022
-5 0 15 5.0676 0.0223
-5 0 17 -5.3148 -0.0059
-5 0 19 0.7495 0.0128
-5 0 21 -2.8318 0.0135
-5 0 23 0.6156 -0.0009
-5 0 25 2.2625 -0.0004
-5 0 27 -0.2181 -0.0150
-5 0 29 -1.0595 -0.0112
-5 0 31 0.6536 0.0232
-5 0 33 -0.3070 -0.0039
-5 1 -4 -10.3275 -0.0213
-5 1 -3 8.0517 0.0780
-5 1 -2 39.5030 0.0534
-5 1 -1 26.8947 0.0400
-5 1 0 4.1964 -0.0356
-5 1 1 -19.0368 -0.0388
-5 1 2 -40.0983 -0.0120
-5 1 3 -7.4962 -0.0106
-5 1 4 -5.3657 -0.0305
-5 1 5 4.8776 -0.0667
-5 1 6 5.5519 0.0270
-5 1 7 -0.3292 0.0689
-5 1 8 1.4033 0.0289
-5 1 9 3.3666 0.0199
-5 1 10 4.5367 0.0021
-5 1 11 -5.9880 -0.0308
-5 1 12 3.5398 -0.0021
-5 1 13 2.6359 -0.0075
-5 1 14 -1.8535 -0.0316
-5 1 15 5.2523 -0.0209
-5 1 16 -2.2425 -0.0026
-5 1 17 -3.8658 0.0149
-5 1 18 1.5477 0.0116
-5 1 19 -1.1527 0.0085
-5 1 20 -2.0383 -0.0125
-5 1 21 1.8733 0.0004
-5 1 22 -1.3616 0.0255
-5 1 23 -0.0098 0.0068
-5 1 24 2.2695 -0.0022
-5 1 25 -0.1148 0.0083
-5 1 26 0.6731 0.0252
-5 1 27 -0.2250 -0.0124
-5 1 28 -0.7260 -0.0265
-5 1 29 0.2763 -0.0154
-5 1 30 0.5092 0.0273
-5 1 31 -0.0413 -0.0584
-5 1 32 -0.1528 -0.0590
-5 1 33 0.3300 0.1042
-5 2 -4 -8.8974 -0.0156
-5 2 -3 -10.0410 -0.0690
-5 2 -2 -12.1812 -0.0148
-5 2 -1 -48.2327 0.0584
-5 2 0 15.8015 0.0183
-5 2 1 29.0143 -0.1267
-5 2 2 5.3319 -0.0366
-5 2 3 45.2930 -0.0454
-5 2 4 -4.5742 0.0336
-5 2 5 -10.7854 0.0638
-5 2 6 -0.9975 0.0162
-5 2 7 9.7933 0.0586
-5 2 8 -5.1716 -0.0201
-5 2 9 -20.9073 0.0166
-5 2 10 5.0066 0.0184
-5 2 11 -17.0568 -0.0692
-5 2 12 0.4794 -0.0055
-5 2 13 14.3099 -0.0190
-5 2 14 -3.0080 0.0187
-5 2 15 4.8438 0.0192
-5 2 16 -0.6314 0.0021
-5 2 17 -2.4141 0.0320
-5 2 18 1.2333 -0.0078
-5 2 19 0.4745 0.0271
-5 2 20 0.5561 -0.0146
-5 2 21 -3.4153 -0.0038
-5 2 22 -0.7160 -0.0126
-5 2 23 1.6059 -0.0243
-5 2 24 -0.4501 0.0233
-5 2 25 1.9937 -0.0074
-5 2 26 0.8327 -0.0045
-5 2 27 -0.6272 -0.0069
-5 2 28 0.6677 0.0025
-5 2 29 0.0368 0.0207
-5 2 30 -0.4139 0.0104
-5 2 31 0.1813 0.0111
-5 2 32 0.1578 -0.0222
-5 2 33 -0.8976 -0.0005
-5 3 -4 1.0141 0.0245
-5 3 -3 4.3645 0.0174
-5 3 -2 4.9140 0.0104
-5 3 -1 36.6387 0.0207
-5 3 0 -8.7740 -0.0174
-5 3 1 -15.4164 -0.0156
-5 3 2 2.8182 -0.0156
-5 3 3 -19.8569 0.0051
-5 3 4 0.8689 -0.0151
-5 3 5 0.1926 -0.0537
-5 3 6 -4.8667 0.0282
-5 3 7 5.9451 0.0224
-5 3 8 -0.2872 -0.0086
-5 3 9 5.5714 -0.0087
-5 3 10 -3.4114 0.0142
-5 3 11 -6.3450 0.0510
-5 3 12 4.9736 0.0106
-5 3 13 2.4689 -0.0156
-5 3 14 3.4608 -0.0118
-5 3 15 3.9178 -0.0384
-5 3 16 -2.9174 0.0004
-5 3 17 -4.6500 -0.0111
-5 3 18 -0.3732 -0.0010
-5 3 19 -1.2070 0.0035
-5 3 20 0.3915 0.0089
-5 3 21 3.8302 0.0173
-5 3 22 -0.8230 0.0246
-5 3 23 -0.5255 0.0189
-5 3 24 0.6192 -0.0093
-5 3 25 -0.6686 -0.0002
-5 3 26 0.3781 0.0086
-5 3 27 -0.4147 -0.0062
-5 3 28 0.4403 -0.0040
-5 3 29 0.5284 -0.0116
-5 3 30 -0.2164 0.0014
-5 3 31 0.4634 -0.0146
-5 3 32 0.1828 -0.0653
-5 4 -4 -6.6749 -0.0005
-5 4 -3 -2.0617 0.0119
-5 4 -2 7.4629 -0.0046
-5 4 -1 2.0212 0.0091
-5 4 0 5.1787 -0.0176
-5 4 1 2.6563 -0.0059
-5 4 2 -8.2558 0.0075
-5 4 3 -10.9495 -0.0340
-5 4 4 6.7753 0.0060
-5 4 5 8.9686 0.0216
-5 4 6 4.0819 0.0059
-5 4 7 16.9832 0.0083
-5 4 8 -6.8822 -0.0106
-5 4 9 -15.1624 0.0324
-5 4 10 -2.0486 0.0148
-5 4 11 -7.4785 -0.0056
-5 4 12 0.9400 0.0022
-5 4 13 8.2523 -0.0413
-5 4 14 4.0226 0.0071
-5 4 15 -0.1001 -0.0198
-5 4 16 -0.7120 -0.0027
-5 4 17 1.1875 0.0094
-5 4 18 -3.1687 0.0107
-5 4 19 -0.5755 0.0169
-5 4 20 1.3433 -0.0074
-5 4 21 -2.4864 0.0231
-5 4 22 0.8276 -0.0126
-5 4 23 1.9832 0.0031
-5 4 24 -0.0949 -0.0033
-5 4 25 0.5992 -0.0112
-5 4 26 0.0923 0.0058
-5 4 27 -0.3914 0.0065
-5 4 28 0.2197 0.0026
-5 4 29 -0.2598 -0.0621
-5 4 30 0.0676 0.0308
-5 4 31 0.3789 0.1075
-5 4 32 -0.7102 -0.0879
-5 5 -4 -0.0882 0.0070
-5 5 -3 -3.2399 0.0082
-5 5 -2 -4.0765 -0.0043
-5 5 -1 16.8508 -0.0003
-5 5 0 -2.2071 0.0292
-5 5 1 -1.6732 0.0043
-5 5 2 6.6881 -0.0195
-5 5 3 -16.6505 -0.0063
-5 5 4 0.8238 0.0076
-5 5 5 -2.0935 -0.0046
-5 5 6 -0.0135 -0.0136
-5 5 7 8.7609 0.0046
-5 5 8 -0.4745 0.0203
-5 5 9 2.2321 -0.0091
-5 5 10 -5.2355 0.0112
-5 5 11 -2.4344 0.0230
-5 5 12 1.9573 -0.0025
-5 5 13 2.4422 -0.0047
-5 5 14 3.6980 0.0016
-5 5 15 -0.6122 0.0107
-5 5 16 -0.5966 -0.0238
-5 5 17 -4.2019 -0.0265
-5 5 18 -1.9115 0.0164
-5 5 19 1.9340 -0.0145
-5 5 20 0.2672 0.0012
-5 5 21 1.6791 -0.0038
-5 5 22 1.0889 0.0265
-5 5 23 -1.3259 0.0056
-5 5 24 -0.6280 -0.0140
-5 5 25 0.1863 0.0325
-5 5 26 0.5495 0.0102
-5 5 27 0.6838 -0.0102
-5 5 28 -0.1144 -0.0123
-5 5 29 -0.0258 0.0725
-5 5 30 -0.1432 0.0224
-5 5 31 -0.3366 -0.1552
-5 6 -4 -3.4827 -0.0044
-5 6 -3 0.9037 0.0198
-5 6 -2 8.3276 0.0056
-5 6 -1 0.8507 -0.0172
-5 6 0 1.9931 -0.0012
-5 6 1 -1.2871 0.0094
-5 6 2 -7.3696 0.0015
-5 6 3 -7.7749 -0.0072
-5 6 4 4.5697 0.0017
-5 6 5 4.3892 0.0126
-5 6 6 3.2654 -0.0010
-5 6 7 8.3319 -0.0020
-5 6 8 -4.3646 0.0020
-5 6 9 -6.7079 0.0012
-5 6 10 -2.7531 0.0070
-5 6 11 -1.8771 0.0123
-5 6 12 0.3921 -0.0097
-5 6 13 4.2962 -0.0075
-5 6 14 4.7858 0.0101
-5 6 15 -2.3101 -0.0016
-5 6 16 0.5974 0.0062
-5 6 17 0.1960 -0.0164
-5 6 18 -3.6117 0.0019
-5 6 19 1.8343 0.0172
-5 6 20 0.4063 0.0117
-5 6 21 -1.1354 0.0052
-5 6 22 1.6574 -0.0245
-5 6 23 -0.2943 0.0178
-5 6 24 -0.9709 0.0166
-5 6 25 -0.2721 -0.0184
-5 6 26 -0.0366 -0.0002
-5 6 27 0.2739 0.0002
-5 6 28 0.1000 0.0321
-5 6 29 -0.2511 -0.0287
-5 6 30 -0.4523 -0.0346
-5 7 -4 -0.8309 0.0127
-5 7 -3 -0.4956 -0.0123
-5 7 -2 -2.8033 -0.0199
-5 7 -1 4.9946 -0.0060
-5 7 0 0.3873 0.0079
-5 7 1 -1.1263 -0.0026
-5 7 2 1.0855 -0.0052
-5 7 3 -6.3855 -0.0047
-5 7 4 -0.0654 0.0034
-5 7 5 0.2328 0.0091
-5 7 6 2.7395 -0.0041
-5 7 7 4.4777 -0.0008
-5 7 8 -1.3927 0.0028
-5 7 9 0.4808 -0.0048
-5 7 10 -4.0475 0.0173
-5 7 11 -1.2508 -0.0021
-5 7 12 -0.3118 0.0025
-5 7 13 2.6828 0.0025
-5 7 14 2.2231 0.0130
-5 7 15 -1.5811 0.0143
-5 7 16 2.0049 -0.0075
-5 7 17 -2.6166 -0.0157
-5 7 18 -0.9332 -0.0094
-5 7 19 2.1386 0.0009
-5 7 20 -1.2425 -0.0039
-5 7 21 0.5754 -0.0097
-5 7 22 0.2576 0.0003
-5 7 23 -1.0962 -0.0102
-5 7 24 -0.0252 -0.0080
-5 7 25 0.3507 0.0259
-5 7 26 -0.4794 -0.0140
-5 7 27 -0.1502 -0.0089
-5 7 28 -0.1436 0.0121
-5 7 29 0.1385 0.0482
-5 8 -4 -2.3543 -0.0042
-5 8 -3 1.4461 -0.0008
-5 8 -2 2.3972 0.0082
-5 8 -1 -1.8502 0.0012
-5 8 0 2.7464 -0.0064
-5 8 1 -0.6944 0.0038
-5 8 2 -2.5459 -0.0007
-5 8 3 -1.6170 0.0064
-5 8 4 -1.0383 -0.0100
-5 8 5 1.0177 -0.0050
-5 8 6 1.3349 -0.0038
-5 8 7 2.7146 0.0104
-5 8 8 0.1580 0.0038
-5 8 9 -1.7674 -0.0061
-5 8 10 -2.1535 0.0038
-5 8 11 -0.2054 0.0003
-5 8 12 -0.1224 0.0017
-5 8 13 1.4827 0.0010
-5 8 14 2.4929 0.0078
-5 8 15 -1.1789 -0.0044
-5 8 16 0.3724 0.0030
-5 8 17 -0.8647 0.0035
-5 8 18 -0.6908 0.0043
-5 8 19 0.7704 0.0218
-5 8 20 0.3553 -0.0033
-5 8 21 -0.1055 -0.0246
-5 8 22 0.6401 -0.0114
-5 8 23 0.3708 0.0372
-5 8 24 -0.0746 -0.0122
-5 8 25 -0.0838 -0.0334
-5 8 26 -0.3666 -0.0563
-5 8 27 -0.0613 0.0011
-5 8 28 0.3396 0.1397
-5 9 -4 0.2633 -0.0014
-5 9 -3 0.7140 -0.0031
-5 9 -2 -1.8886 -0.0007
-5 9 -1 0.9504 -0.0001
-5 9 0 -0.4432 -0.0010
-5 9 1 -1.1392 -0.0047
-5 9 2 1.4094 0.0104
-5 9 3 -0.4222 -0.0019
-5 9 4 0.0510 0.0071
-5 9 5 0.1159 -0.0028
-5 9 6 1.4860 0.0115
-5 9 7 1.1702 0.0065
-5 9 8 -0.1264 -0.0000
-5 9 9 0.0405 0.0076
-5 9 10 -2.2690 -0.0023
-5 9 11 -0.2255 0.0076
-5 9 12 -0.4986 -0.0099
-5 9 13 1.0859 0.0011
-5 9 14 1.3786 -0.0027
-5 9 15 -0.2408 0.0011
-5 9 16 0.7954 0.0149
-5 9 17 -1.3321 0.0057
-5 9 18 -0.6240 0.0101
-5 9 19 0.7184 -0.0114
-5 9 20 -0.8483 -0.0012
-5 9 21 -0.4412 0.0106
-5 9 22 0.2390 0.0106
-5 9 23 0.1446 -0.0160
-5 9 24 -0.1070 -0.0091
-5 9 25 -0.3656 -0.0198
-5 9 26 -0.5832 0.0311
-5 9 27 -0.3144 0.0288
-5 10 -4 -0.5460 -0.0022
-5 10 -3 0.8648 -0.0028
-5 10 -2 0.1426 0.0111
-5 10 -1 -0.6586 -0.0006
-5 10 0 0.9997 -0.0082
-5 10 1 -0.3651 -0.0079
-5 10 2 -1.0098 -0.0108
-5 10 3 -0.5686 -0.0026
-5 10 4 -0.5392 -0.0042
-5 10 5 -0.0576 -0.0040
-5 10 6 0.9472 -0.0050
-5 10 7 1.0262 0.0076
-5 10 8 0.7573 0.0087
-5 10 9 -0.4223 0.0054
-5 10 10 -0.9036 0.0024
-5 10 11 0.0832 0.0024
-5 10 12 -0.6986 -0.0056
-5 10 13 0.9062 -0.0089
-5 10 14 0.5198 0.0033
-5 10 15 -0.1918 -0.0079
-5 10 16 0.3388 0.0040
-5 10 17 -0.6874 0.0002
-5 10 18 -0.0099 0.0234
-5 10 19 0.0734 0.0110
-5 10 20 0.6695 -0.0170
-5 10 21 0.0667 0.0065
-5 10 22 0.2708 0.0011
-5 10 23 0.0974 -0.0053
-5 10 24 -0.1213 0.0097
-5 10 25 0.1001 -0.0302
-5 11 -4 0.4515 0.0067
-5 11 -3 0.2726 0.0087
-5 11 -2 -1.0117 0.0108
-5 11 -1 -0.6390 -0.0041
-5 11 0 -0.9525 0.0022
-5 11 1 -0.2843 0.0070
-5 11 2 0.7926 0.0026
-5 11 3 0.3223 -0.0164
-5 11 4 0.3022 0.0025
-5 11 5 0.0544 -0.0001
-5 11 6 0.4423 0.0008
-5 11 7 0.9488 -0.0032
-5 11 8 -0.1539 -0.0008
-5 11 9 0.0396 0.0051
-5 11 10 -0.8513 0.0005
-5 11 11 -0.1612 0.0054
-5 11 12 0.2331 0.0008
-5 11 13 0.3457 0.0052
-5 11 14 0.5962 -0.0046
-5 11 15 0.5133 0.0115
-5 11 16 0.2578 0.0053
-5 11 17 -0.8391 -0.0066
-5 11 18 -0.0473 0.0047
-5 11 19 0.1965 -0.0020
-5 11 20 -0.3930 -0.0341
-5 11 21 -0.2246 0.0334
-5 11 22 0.0323 0.0317
-5 11 23 0.5991 -0.0984
-5 12 -4 0.1487 -0.0013
-5 12 -3 -0.0382 -0.0076
-5 12 -2 0.1325 0.0127
-5 12 -1 -0.2025 0.0088
-5 12 0 0.0715 -0.0029
-5 12 1 -0.6032 0.0114
-5 12 2 -0.0609 0.0013
-5 12 3 0.5497 0.0112
-5 12 4 0.3661 0.0036
-5 12 5 -0.6957 0.0270
-5 12 6 -0.1709 -0.0004
-5 12 7 0.3975 -0.0081
-5 12 8 0.4543 0.0176
-5 12 9 0.5840 0.0044
-5 12 10 -0.6506 0.0016
-5 12 11 0.0711 0.0009
-5 12 12 0.0660 -0.0033
-5 12 13 0.4883 0.0179
-5 12 14 0.2911 -0.0022
-5 12 15 0.0991 -0.0096
-5 12 16 -0.4858 -0.0239
-5 12 17 0.5577 0.0115
-5 12 18 0.3634 0.0244
-5 12 19 -0.4630 -0.0154
-5 12 20 -0.1630 0.0374
-5 13 -4 -0.2969 0.0082
-5 13 -3 -0.4354 -0.0027
-5 13 -2 -0.0508 0.0016
-5 13 -1 -0.0061 -0.0000
-5 13 0 -0.4798 -0.0088
-5 13 1 -0.1336 -0.0078
-5 13 2 0.4522 0.0038
-5 13 3 0.4282 0.0076
-5 13 4 -0.0575 -0.0005
-5 13 5 0.2043 0.0175
-5 13 6 0.0849 -0.0102
-5 13 7 0.3941 0.0046
-5 13 8 -0.0524 -0.0012
-5 13 9 0.5451 -0.0068
-5 13 10 -0.0709 -0.0129
-5 13 11 0.0162 0.0026
-5 13 12 0.3412 0.0170
-5 13 13 0.1248 -0.0101
-5 13 14 0.2791 0.0057
-5 13 15 0.0931 0.0065
-5 13 16 -0.4948 0.0339
-5 13 17 -0.3765 -0.0300
-5 14 -4 0.0800 0.0108
-5 14 -3 -0.5411 -0.0131
-5 14 -2 0.5659 -0.0089
-5 14 -1 -0.5955 -0.0103
-5 14 0 -0.0904 -0.0007
-5 14 1 -0.0920 0.0203
-5 14 2 0.2261 -0.0038
-5 14 3 0.5393 0.0144
-5 14 4 0.4712 0.0060
-5 14 5 -0.4631 0.0299
-5 14 6 -1.2334 -0.0077
-5 14 7 -0.4012 -0.0089
-5 14 8 0.3058 0.0052
-5 14 9 0.0308 -0.0149
-5 14 10 0.3846 0.0066
-5 14 11 0.5364 -0.0185
-5 14 12 -0.2673 0.0094
-4 0 -2 -131.4698 -0.8842
-4 0 0 -6.6759 -0.5397
-4 0 2 172.1656 0.7381
-4 0 4 -17.3498 -0.0250
-4 0 6 -53.5341 0.0114
-4 0 8 -2.6033 -0.0336
-4 0 10 -24.3542 -0.0138
-4 0 12 16.2349 0.0331
-4 0 14 12.3938 0.0062
-4 0 16 -6.8897 0.0161
-4 0 18 1.0876 -0.0145
-4 0 20 -2.3166 0.0210
-4 0 22 -1.4298 -0.0115
-4 0 24 3.3983 -0.0052
-4 0 26 0.2319 -0.0134
-4 0 28 -1.6228 0.0030
-4 0 30 0.5960 0.0224
-4 0 32 -0.0415 0.0155
-4 1 -3 24.9229 -0.0133
-4 1 -2 33.0377 0.0520
-4 1 -1 12.0833 -0.0045
-4 1 0 -10.7634 -0.0445
-4 1 1 -32.2772 -0.0289
-4 1 2 -14.0152 -0.0246
-4 1 3 -8.1403 0.0074
-4 1 4 8.3039 -0.0137
-4 1 5 0.6496 0.0103
-4 1 6 -4.4680 0.0252
-4 1 7 -1.6262 0.0280
-4 1 8 4.1737 0.0495
-4 1 9 8.0702 0.0031
-4 1 10 -2.2546 -0.0426
-4 1 11 5.2941 -0.0279
-4 1 12 -2.2974 -0.0233
-4 1 13 -2.0435 -0.0216
-4 1 14 7.3313 0.0021
-4 1 15 -3.3806 0.0028
-4 1 16 -2.1606 0.0096
-4 1 17 2.6055 0.0109
-4 1 18 -2.7369 0.0080
-4 1 19 -1.3506 0.0103
-4 1 20 1.6743 0.0100
-4 1 21 -2.6154 0.0066
-4 1 22 0.5963 -0.0012
-4 1 23 2.4082 0.0014
-4 1 24 -0.3869 0.0136
-4 1 25 1.4652 0.0073
-4 1 26 -0.2874 -0.0155
-4 1 27 -1.1024 -0.0195
-4 1 28 0.2889 -0.0137
-4 1 29 0.1132 0.0150
-4 1 30 0.0276 -0.0364
-4 1 31 0.3171 -0.0303
-4 1 32 0.1206 0.0642
-4 2 -3 -14.0563 -0.0223
-4 2 -2 -64.2265 -0.0162
-4 2 -1 13.5068 0.0017
-4 2 0 0.3206 -0.1610
-4 2 1 11.2332 0.0095
-4 2 2 87.4074 0.0972
-4 2 3 -6.9216 -0.0222
-4 2 4 -8.6585 0.0155
-4 2 5 -3.4789 0.0457
-4 2 6 -13.1762 0.0786
-4 2 7 -4.5581 -0.0160
-4 2 8 -6.3459 -0.0103
-4 2 9 3.9877 -0.0007
-4 2 10 -23.0025 -0.0960
-4 2 11 3.1114 0.0213
-4 2 12 9.3404 0.0156
-4 2 13 -4.0734 0.0071
-4 2 14 10.3003 0.0311
-4 2 15 -1.4597 -0.0105
-4 2 16 -3.3419 0.0445
-4 2 17 1.5056 -0.0108
-4 2 18 0.7761 0.0100
-4 2 19 1.1535 -0.0144
-4 2 20 -3.3861 -0.0055
-4 2 21 -0.8166 0.0004
-4 2 22 0.0926 -0.0350
-4 2 23 -0.6583 0.0228
-4 2 24 3.1287 -0.0001
-4 2 25 0.9615 -0.0198
-4 2 26 0.0112 -0.0137
-4 2 27 0.3042 0.0218
-4 2 28 -0.8271 0.0258
-4 2 29 -0.2195 -0.0068
-4 2 30 0.3883 0.0037
-4 2 31 -0.0427 0.0122
-4 2 32 -0.9150 0.0016
-4 3 -3 3.2986 -0.0048
-4 3 -2 40.6572 0.0353
-4 3 -1 -13.5310 -0.0363
-4 3 0 -2.3226 -0.0265
-4 3 1 4.0694 0.0082
-4 3 2 -23.7315 -0.0038
-4 3 3 9.5169 -0.0102
-4 3 4 -0.4214 -0.0487
-4 3 5 -11.3903 0.0300
-4 3 6 -0.4629 0.0294
-4 3 7 -2.6374 0.0047
-4 3 8 10.0794 0.0191
-4 3 9 -0.1639 -0.0088
-4 3 10 -3.6577 0.0162
-4 3 11 2.6057 0.0130
-4 3 12 -2.3373 -0.0056
-4 3 13 4.6826 -0.0251
-4 3 14 5.6486 -0.0593
-4 3 15 -1.7660 0.0199
-4 3 16 -2.6000 0.0117
-4 3 17 -1.1715 -0.0090
-4 3 18 -3.1906 0.0111
-4 3 19 0.6016 0.0241
-4 3 20 3.4919 0.0163
-4 3 21 -1.0450 0.0162
-4 3 22 0.5826 0.0167
-4 3 23 0.7832 -0.0071
-4 3 24 -0.8253 -0.0205
-4 3 25 0.2887 -0.0052
-4 3 26 -0.5220 0.0099
-4 3 27 0.4696 -0.0143
-4 3 28 0.3292 -0.0134
-4 3 29 -0.1945 0.0036
-4 3 30 0.2630 0.0191
-4 3 31 0.1392 -0.0358
-4 3 32 0.0811 -0.0359
-4 4 -3 5.3530 0.0050
-4 4 -2 -3.0007 0.0212
-4 4 -1 11.1711 -0.0126
-4 4 0 3.0015 -0.0315
-4 4 1 -9.0579 0.0137
-4 4 2 0.0045 0.0063
-4 4 3 2.6416 -0.0060
-4 4 4 -0.2028 0.0071
-4 4 5 6.3470 0.0109
-4 4 6 17.1518 0.0153
-4 4 7 -7.2171 -0.0160
-4 4 8 -8.4378 0.0331
-4 4 9 -2.8687 0.0137
-4 4 10 -14.2335 -0.0355
-4 4 11 1.3726 0.0172
-4 4 12 7.7750 -0.0231
-4 4 13 3.0854 0.0041
-4 4 14 3.4832 -0.0234
-4 4 15 0.5545 -0.0167
-4 4 16 -0.6973 0.0255
-4 4 17 -3.0322 0.0203
-4 4 18 0.5480 0.0135
-4 4 19 0.6268 -0.0183
-4 4 20 -3.1240 0.0255
-4 4 21 1.2098 -0.0036
-4 4 22 1.7286 -0.0086
-4 4 23 -0.2628 -0.0036
-4 4 24 1.3730 -0.0060
-4 4 25 0.4738 -0.0018
-4 4 26 -0.3070 -0.0058
-4 4 27 -0.5704 0.0203
-4 4 28 -0.8077 -0.0283
-4 4 29 0.1529 0.0166
-4 4 30 0.5575 0.0601
-4 4 31 -0.7840 -0.0565
-4 5 -3 -4.3314 0.0003
-4 5 -2 15.8805 0.0114
-4 5 -1 -6.6985 0.0217
-4 5 0 5.1772 -0.0139
-4 5 1 8.0859 -0.0006
-4 5 2 -14.8684 0.0020
-4 5 3 5.1515 -0.0109
-4 5 4 -6.4874 -0.0127
-4 5 5 -2.8516 0.0123
-4 5 6 6.1394 0.0154
-4 5 7 -0.3743 0.0106
-4 5 8 5.8674 -0.0030
-4 5 9 -4.2798 0.0049
-4 5 10 -2.2298 0.0168
-4 5 11 -0.0228 0.0049
-4 5 12 0.3547 0.0074
-4 5 13 4.2876 -0.0256
-4 5 14 1.4710 -0.0191
-4 5 15 0.5127 0.0049
-4 5 16 -4.6199 -0.0102
-4 5 17 -2.1021 -0.0012
-4 5 18 0.7090 -0.0294
-4 5 19 -0.6162 0.0208
-4 5 20 2.1566 0.0217
-4 5 21 1.2193 0.0185
-4 5 22 -0.6577 0.0019
-4 5 23 -0.1025 -0.0119
-4 5 24 -0.1834 0.0300
-4 5 25 0.4922 -0.0019
-4 5 26 0.7055 -0.0170
-4 5 27 -0.0983 -0.0132
-4 5 28 -0.0406 0.0558
-4 5 29 -0.4850 0.0211
-4 5 30 -0.3029 -0.0979
-4 5 31 0.5016 0.0148
-4 6 -3 6.7052 0.0004
-4 6 -2 0.1490 -0.0033
-4 6 -1 6.3728 0.0035
-4 6 0 -0.3483 0.0068
-4 6 1 -7.7088 0.0056
-4 6 2 -4.9620 -0.0050
-4 6 3 1.6031 -0.0016
-4 6 4 -0.5145 0.0142
-4 6 5 4.7813 0.0051
-4 6 6 9.2146 -0.0061
-4 6 7 -4.3557 -0.0080
-4 6 8 -3.2555 0.0044
-4 6 9 -2.7400 0.0072
-4 6 10 -5.9006 0.0036
-4 6 11 0.1463 -0.0012
-4 6 12 4.9249 -0.0046
-4 6 13 3.6625 0.0070
-4 6 14 -0.1920 -0.0015
-4 6 15 1.7912 0.0031
-4 6 16 -1.2627 -0.0123
-4 6 17 -3.2924 0.0014
-4 6 18 1.7412 0.0057
-4 6 19 -0.6342 0.0057
-4 6 20 -0.5135 0.0145
-4 6 21 2.0190 -0.0108
-4 6 22 -0.2729 0.0120
-4 6 23 -0.5046 0.0133
-4 6 24 -0.1338 -0.0125
-4 6 25 -0.4594 -0.0038
-4 6 26 0.0906 0.0096
-4 6 27 -0.0335 0.0247
-4 6 28 -0.3804 -0.0425
-4 6 29 -0.5378 -0.0226
-4 6 30 0.2750 0.0800
-4 7 -3 -2.9135 -0.0164
-4 7 -2 4.8067 -0.0043
-4 7 -1 -1.1566 0.0032
-4 7 0 1.0352 0.0008
-4 7 1 2.0613 -0.0034
-4 7 2 -5.8385 -0.0011
-4 7 3 0.5184 -0.0000
-4 7 4 -1.4909 0.0076
-4 7 5 1.8603 -0.0050
-4 7 6 3.6528 -0.0117
-4 7 7 -0.1704 0.0041
-4 7 8 2.1746 0.0089
-4 7 9 -4.4311 0.0131
-4 7 10 -1.7783 -0.0075
-4 7 11 -0.8334 0.0096
-4 7 12 1.7915 0.0075
-4 7 13 2.0801 0.0035
-4 7 14 0.1641 0.0082
-4 7 15 2.4289 -0.0122
-4 7 16 -3.5205 -0.0191
-4 7 17 -0.5247 -0.0116
-4 7 18 1.5042 -0.0035
-4 7 19 -1.6448 0.0033
-4 7 20 1.1843 -0.0065
-4 7 21 0.1478 0.0069
-4 7 22 -0.8911 -0.0047
-4 7 23 0.1776 -0.0061
-4 7 24 -0.1477 0.0241
-4 7 25 -0.4696 -0.0032
-4 7 26 0.0999 -0.0065
-4 7 27 -0.2085 -0.0303
-4 7 28 -0.0351 0.0545
-4 7 29 0.2911 0.1488
-4 8 -3 1.0778 0.0016
-4 8 -2 -1.3896 -0.0026
-4 8 -1 3.7258 -0.0009
-4 8 0 -1.1492 0.0061
-4 8 1 -1.5278 0.0045
-4 8 2 -0.7774 0.0037
-4 8 3 -1.8758 -0.0167
-4 8 4 -0.3631 0.0025
-4 8 5 0.5479 0.0029
-4 8 6 2.6713 0.0077
-4 8 7 0.5970 -0.0040
-4 8 8 -0.3995 -0.0064
-4 8 9 -1.3526 0.0117
-4 8 10 -1.5430 -0.0037
-4 8 11 -0.8512 -0.0019
-4 8 12 1.6328 -0.0005
-4 8 13 2.0284 0.0061
-4 8 14 -0.2391 0.0021
-4 8 15 0.9578 0.0044
-4 8 16 -1.3182 -0.0041
-4 8 17 -0.8765 -0.0016
-4 8 18 0.4621 0.0211
-4 8 19 0.1605 0.0028
-4 8 20 0.0756 -0.0214
-4 8 21 0.5380 -0.0133
-4 8 22 0.4395 0.0334
-4 8 23 0.2947 -0.0070
-4 8 24 -0.0793 -0.0267
-4 8 25 -0.4903 -0.0579
-4 8 26 -0.0420 0.0098
-4 8 27 0.1832 0.0957
-4 8 28 -0.3602 -0.0123
-4 9 -3 -1.3348 -0.0157
-4 9 -2 1.2399 0.0038
-4 9 -1 -1.1028 0.0089
-4 9 0 -0.9442 -0.0027
-4 9 1 1.5444 -0.0037
-4 9 2 -0.5270 -0.0017
-4 9 3 0.5506 0.0149
-4 9 4 0.2554 0.0045
-4 9 5 0.6411 -0.0002
-4 9 6 0.8599 -0.0053
-4 9 7 0.6113 -0.0023
-4 9 8 0.4779 0.0134
-4 9 9 -2.0364 0.0031
-4 9 10 -0.4597 -0.0024
-4 9 11 -1.1757 -0.0079
-4 9 12 0.6298 0.0041
-4 9 13 1.3012 0.0084
-4 9 14 0.3555 0.0047
-4 9 15 1.3533 -0.0033
-4 9 16 -1.3414 -0.0044
-4 9 17 -0.3357 0.0037
-4 9 18 0.2074 0.0033
-4 9 19 -1.3039 0.0072
-4 9 20 -0.1337 -0.0074
-4 9 21 0.2656 0.0084
-4 9 22 -0.1158 -0.0014
-4 9 23 0.0291 0.0143
-4 9 24 -0.3031 -0.0430
-4 9 25 -0.4548 0.0105
-4 9 26 -0.2169 0.0314
-4 10 -3 -0.2863 0.0032
-4 10 -2 -0.1873 -0.0075
-4 10 -1 1.2026 -0.0097
-4 10 0 -0.5475 -0.0029
-4 10 1 -0.5191 0.0075
-4 10 2 -0.1564 -0.0061
-4 10 3 -0.9479 -0.0042
-4 10 4 -0.6156 -0.0108
-4 10 5 0.3580 0.0087
-4 10 6 0.9289 0.0129
-4 10 7 1.0940 -0.0041
-4 10 8 0.0356 -0.0021
-4 10 9 -0.6450 0.0038
-4 10 10 -0.2901 0.0104
-4 10 11 -0.7613 -0.0058
-4 10 12 0.9039 -0.0097
-4 10 13 0.3327 -0.0031
-4 10 14 0.1731 -0.0156
-4 10 15 0.4597 0.0006
-4 10 16 -0.8605 0.0123
-4 10 17 -0.3905 0.0252
-4 10 18 -0.0482 -0.0119
-4 10 19 0.8104 -0.0083
-4 10 20 0.0002 0.0258
-4 10 21 0.4661 0.0053
-4 10 22 0.2196 -0.0066
-4 10 23 -0.1052 -0.0018
-4 10 24 0.0814 -0.0285
-4 10 25 -0.2690 -0.0253
-4 11 -3 -0.6697 0.0109
-4 11 -2 -0.4138 0.0058
-4 11 -1 -1.0752 0.0017
-4 11 0 -0.5706 -0.0055
-4 11 1 0.5797 -0.0020
-4 11 2 0.5041 -0.0087
-4 11 3 0.4618 0.0024
-4 11 4 -0.0104 -0.0087
-4 11 5 0.3018 0.0061
-4 11 6 0.8841 -0.0014
-4 11 7 0.0302 -0.0085
-4 11 8 0.3232 0.0027
-4 11 9 -0.6841 0.0094
-4 11 10 -0.3120 0.0103
-4 11 11 -0.1852 -0.0111
-4 11 12 -0.0954 -0.0002
-4 11 13 0.8588 0.0101
-4 11 14 1.0986 0.0060
-4 11 15 0.3601 0.0146
-4 11 16 -0.9096 -0.0044
-4 11 17 -0.1309 -0.0143
-4 11 18 -0.0835 -0.0011
-4 11 19 -0.4815 -0.0083
-4 11 20 -0.0340 0.0327
-4 11 21 0.2474 -0.0097
-4 11 22 0.3904 -0.0707
-4 12 -3 0.1194 0.0076
-4 12 -2 0.2239 0.0113
-4 12 -1 0.2366 0.0020
-4 12 0 -0.8002 0.0056
-4 12 1 -0.1532 0.0086
-4 12 2 0.6682 0.0103
-4 12 3 0.3597 0.0114
-4 12 4 -0.4596 0.0097
-4 12 5 -0.4757 0.0094
-4 12 6 -0.0275 0.0005
-4 12 7 0.5364 0.0185
-4 12 8 0.8605 -0.0029
-4 12 9 -0.3440 -0.0034
-4 12 10 0.0268 0.0090
-4 12 11 -0.3118 -0.0117
-4 12 12 0.3154 0.0135
-4 12 13 0.4894 -0.0089
-4 12 14 0.2078 -0.0029
-4 12 15 -0.4459 -0.0130
-4 12 16 0.3814 0.0072
-4 12 17 0.1336 0.0173
-4 12 18 -0.0991 -0.0131
-4 12 19 0.1423 0.0180
-4 12 20 -0.7124 0.0003
-4 13 -3 0.0357 0.0158
-4 13 -2 0.0729 0.0053
-4 13 -1 -0.3435 -0.0108
-4 13 0 -0.0616 -0.0142
-4 13 1 0.2288 0.0067
-4 13 2 0.2654 0.0101
-4 13 3 -0.0133 -0.0019
-4 13 4 0.2597 0.0126
-4 13 5 -0.0345 -0.0074
-4 13 6 0.4727 0.0090
-4 13 7 -0.0430 -0.0010
-4 13 8 0.3222 -0.0057
-4 13 9 0.0013 0.0045
-4 13 10 0.0343 0.0028
-4 13 11 0.3249 0.0107
-4 13 12 -0.0107 -0.0237
-4 13 13 0.4323 -0.0039
-4 13 14 0.3462 0.0106
-4 13 15 -0.4325 0.0283
-4 13 16 -0.4118 -0.0209
-4 13 17 -0.6462 -0.0301
-4 14 -3 0.4988 -0.0033
-4 14 -2 -0.7589 -0.0168
-4 14 -1 0.1438 -0.0090
-4 14 0 -0.3310 0.0148
-4 14 1 -0.1999 -0.0048
-4 14 2 0.5789 0.0193
-4 14 3 0.6790 0.0071
-4 14 4 -0.0898 0.0101
-4 14 5 -1.0624 -0.0017
-4 14 6 -0.2795 0.0077
-4 14 7 -0.0060 0.0126
-4 14 8 -0.0549 -0.0256
-4 14 9 0.6199 -0.0020
-4 14 10 0.2139 -0.0179
-4 14 11 -0.3438 0.0077
-4 14 12 0.3669 0.0528
-3 0 -1 -91.6811 -0.8392
-3 0 1 201.0872 0.8246
-3 0 3 52.8260 0.1980
-3 0 5 -110.2685 -0.1698
-3 0 7 0.0715 -0.0537
-3 0 9 -14.6184 0.0605
-3 0 11 5.5849 0.0420
-3 0 13 16.7040 0.0087
-3 0 15 -5.4222 -0.0004
-3 0 17 -0.3974 -0.0248
-3 0 19 -0.6587 0.0135
-3 0 21 -3.3405 -0.0125
-3 0 23 3.2119 -0.0047
-3 0 25 1.4211 -0.0113
-3 0 27 -1.8091 0.0174
-3 0 29 -0.1332 0.0112
-3 0 31 0.5135 0.0505
-3 1 -2 9.7824 0.0037
-3 1 -1 2.1454 -0.0076
-3 1 0 -23.0524 -0.0359
-3 1 1 -19.9146 -0.0653
-3 1 2 -5.7042 0.0554
-3 1 3 10.7249 0.0716
-3 1 4 -3.5286 -0.0119
-3 1 5 -5.7586 -0.0269
-3 1 6 -7.7131 0.0137
-3 1 7 -0.4238 0.0479
-3 1 8 10.0983 -0.0013
-3 1 9 4.9336 -0.0387
-3 1 10 9.8092 -0.0421
-3 1 11 -6.3200 -0.0330
-3 1 12 -2.7018 -0.0039
-3 1 13 6.4418 0.0260
-3 1 14 -4.6564 0.0075
-3 1 15 0.8684 0.0097
-3 1 16 2.9081 0.0121
-3 1 17 -3.5919 0.0060
-3 1 18 0.2910 0.0183
-3 1 19 0.5279 0.0054
-3 1 20 -3.7852 -0.0077
-3 1 21 1.5114 -0.0020
-3 1 22 1.7167 0.0061
-3 1 23 -0.7184 0.0088
-3 1 24 2.6491 -0.0171
-3 1 25 -0.2268 -0.0103
-3 1 26 -1.1469 0.0027
-3 1 27 0.0402 -0.0146
-3 1 28 -0.5777 -0.0016
-3 1 29 0.3632 -0.0013
-3 1 30 0.4287 -0.0134
-3 1 31 -0.1956 0.0107
-3 1 32 0.4243 0.0097
-3 2 -2 9.2744 -0.0544
-3 2 -1 -46.9283 -0.1581
-3 2 0 16.5386 0.0726
-3 2 1 111.1809 0.1678
-3 2 2 -5.5927 -0.0554
-3 2 3 26.8961 0.0465
-3 2 4 -7.8632 0.0311
-3 2 5 -49.2157 0.0172
-3 2 6 -4.7474 0.0155
-3 2 7 2.1182 -0.0235
-3 2 8 3.5104 -0.0298
-3 2 9 -20.5370 -0.0883
-3 2 10 5.5920 0.0414
-3 2 11 1.8007 0.0351
-3 2 12 -4.1576 -0.0061
-3 2 13 13.5084 0.0684
-3 2 14 -2.9821 -0.0078
-3 2 15 -1.6027 0.0241
-3 2 16 1.6155 -0.0203
-3 2 17 -0.2964 -0.0015
-3 2 18 2.0992 -0.0159
-3 2 19 -2.5327 -0.0247
-3 2 20 -0.8333 0.0242
-3 2 21 -1.6733 -0.0273
-3 2 22 -1.0514 0.0056
-3 2 23 3.4954 0.0043
-3 2 24 1.1506 -0.0107
-3 2 25 1.0202 -0.0017
-3 2 26 0.1340 0.0088
-3 2 27 -1.0434 0.0141
-3 2 28 -0.3472 -0.0080
-3 2 29 -0.2120 0.0023
-3 2 30 -0.0432 0.0402
-3 2 31 -0.4721 -0.0090
-3 2 32 0.3085 -0.1617
-3 3 -2 -18.5240 -0.0331
-3 3 -1 14.2546 -0.0066
-3 3 0 -0.7570 -0.0016
-3 3 1 -25.2846 -0.0273
-3 3 2 21.6732 0.0317
-3 3 3 0.8994 -0.0048
-3 3 4 -13.1828 0.0045
-3 3 5 -7.3447 -0.0013
-3 3 6 -10.5878 0.0102
-3 3 7 8.4571 0.0519
-3 3 8 4.0003 -0.0108
-3 3 9 4.7548 -0.0152
-3 3 10 2.2130 -0.0092
-3 3 11 -7.1356 -0.0166
-3 3 12 3.8280 -0.0049
-3 3 13 4.3712 -0.0334
-3 3 14 -0.0370 0.0129
-3 3 15 0.6159 0.0012
-3 3 16 -1.5116 0.0032
-3 3 17 -4.1222 0.0441
-3 3 18 0.4010 0.0201
-3 3 19 2.0749 -0.0042
-3 3 20 -1.0806 0.0025
-3 3 21 1.7977 0.0152
-3 3 22 0.6498 0.0045
-3 3 23 -0.9222 -0.0349
-3 3 24 0.5916 -0.0237
-3 3 25 -0.4144 0.0083
-3 3 26 0.3478 -0.0074
-3 3 27 -0.0842 -0.0037
-3 3 28 -0.1989 -0.0084
-3 3 29 0.2220 0.0435
-3 3 30 -0.0656 -0.0220
-3 3 31 0.0533 -0.0446
-3 3 32 0.7820 0.0492
-3 4 -2 15.3167 -0.0234
-3 4 -1 -3.4700 -0.0403
-3 4 0 -6.3280 0.0400
-3 4 1 10.8213 0.0381
-3 4 2 -1.8502 -0.0291
-3 4 3 -0.9736 0.0012
-3 4 4 7.2997 0.0141
-3 4 5 8.9442 0.0068
-3 4 6 -7.3460 -0.0102
-3 4 7 0.6555 0.0246
-3 4 8 -3.8200 -0.0044
-3 4 9 -18.1536 -0.0475
-3 4 10 2.5006 0.0358
-3 4 11 3.9753 -0.0139
-3 4 12 2.0864 -0.0085
-3 4 13 7.5620 -0.0051
-3 4 14 0.8315 -0.0112
-3 4 15 -1.2776 0.0291
-3 4 16 -1.9241 0.0143
-3 4 17 0.7238 0.0095
-3 4 18 -0.0616 -0.0208
-3 4 19 -3.0040 0.0157
-3 4 20 1.3757 0.0098
-3 4 21 0.6148 -0.0201
-3 4 22 -0.5390 -0.0124
-3 4 23 2.2054 0.0035
-3 4 24 0.8276 0.0040
-3 4 25 0.0598 -0.0134
-3 4 26 -0.7629 0.0140
-3 4 27 -1.0467 0.0051
-3 4 28 -0.4067 0.0058
-3 4 29 0.2042 0.0324
-3 4 30 -0.4840 -0.0118
-3 4 31 0.2436 0.0663
-3 5 -2 -10.6109 0.0185
-3 5 -1 11.7816 -0.0178
-3 5 0 5.5852 0.0149
-3 5 1 -11.0749 0.0018
-3 5 2 11.6111 -0.0199
-3 5 3 -8.0684 -0.0041
-3 5 4 -3.8975 0.0243
-3 5 5 0.6522 0.0101
-3 5 6 -2.9041 0.0048
-3 5 7 7.7947 0.0102
-3 5 8 -2.1480 -0.0046
-3 5 9 0.9519 -0.0006
-3 5 10 -1.7851 0.0067
-3 5 11 -2.3373 0.0159
-3 5 12 4.0112 -0.0350
-3 5 13 1.9590 -0.0312
-3 5 14 1.6727 0.0194
-3 5 15 -3.4301 -0.0031
-3 5 16 -1.6276 -0.0051
-3 5 17 -0.9724 -0.0232
-3 5 18 -1.5761 0.0274
-3 5 19 2.5852 0.0235
-3 5 20 0.8843 -0.0015
-3 5 21 -0.2407 0.0165
-3 5 22 0.4799 0.0045
-3 5 23 -0.1886 0.0078
-3 5 24 0.5261 -0.0199
-3 5 25 0.6388 -0.0076
-3 5 26 0.2214 -0.0003
-3 5 27 -0.1975 0.0130
-3 5 28 -1.0876 0.0094
-3 5 29 -0.1655 -0.0377
-3 5 30 0.4376 0.0169
-3 6 -2 9.5735 0.0036
-3 6 -1 -1.2017 -0.0017
-3 6 0 -5.9403 0.0092
-3 6 1 -1.4311 0.0066
-3 6 2 -1.2415 -0.0008
-3 6 3 -3.2235 0.0044
-3 6 4 5.1898 0.0084
-3 6 5 6.8511 -0.0049
-3 6 6 -4.1184 -0.0082
-3 6 7 1.0610 0.0041
-3 6 8 -2.9165 -0.0032
-3 6 9 -7.8142 -0.0038
-3 6 10 0.5454 0.0030
-3 6 11 2.8415 0.0010
-3 6 12 2.4471 0.0069
-3 6 13 2.6608 -0.0041
-3 6 14 2.1092 -0.0007
-3 6 15 -1.7954 0.0026
-3 6 16 -2.1568 0.0039
-3 6 17 0.8638 -0.0104
-3 6 18 -1.5445 -0.0055
-3 6 19 0.3507 0.0154
-3 6 20 1.7571 0.0083
-3 6 21 -0.6339 0.0016
-3 6 22 0.2452 0.0087
-3 6 23 0.4181 -0.0032
-3 6 24 -0.8569 0.0023
-3 6 25 -0.0687 0.0140
-3 6 26 0.0235 0.0035
-3 6 27 -0.4885 -0.0350
-3 6 28 -0.9203 -0.0233
-3 6 29 0.2908 0.0628
-3 6 30 -0.2010 0.0441
-3 7 -2 -2.4009 -0.0034
-3 7 -1 3.2823 0.0026
-3 7 0 1.8512 -0.0021
-3 7 1 -4.6701 0.0065
-3 7 2 2.0709 -0.0034
-3 7 3 -2.2548 0.0045
-3 7 4 0.9557 -0.0057
-3 7 5 1.7723 -0.0178
-3 7 6 0.3946 0.0055
-3 7 7 3.1252 0.0106
-3 7 8 -3.9308 0.0024
-3 7 9 -0.7495 -0.0071
-3 7 10 -1.8554 0.0158
-3 7 11 0.0759 0.0109
-3 7 12 1.9420 -0.0065
-3 7 13 1.4787 -0.0025
-3 7 14 2.5587 -0.0044
-3 7 15 -3.4441 -0.0108
-3 7 16 0.1291 -0.0234
-3 7 17 0.3551 -0.0087
-3 7 18 -1.7072 0.0154
-3 7 19 1.8806 -0.0045
-3 7 20 -0.4018 -0.0020
-3 7 21 -0.7942 0.0032
-3 7 22 0.5974 0.0057
-3 7 23 -0.2925 0.0198
-3 7 24 -0.7019 0.0029
-3 7 25 0.1054 -0.0045
-3 7 26 0.0601 -0.0445
-3 7 27 -0.1539 0.0453
-3 7 28 -0.0329 0.0973
-3 7 29 0.5131 -0.0370
-3 8 -2 4.0063 0.0100
-3 8 -1 -1.6858 0.0048
-3 8 0 -0.2456 0.0002
-3 8 1 -0.0035 -0.0015
-3 8 2 -1.8362 -0.0103
-3 8 3 -1.0113 0.0099
-3 8 4 -0.5624 0.0049
-3 8 5 1.6321 0.0008
-3 8 6 0.3626 -0.0099
-3 8 7 0.9206 0.0008
-3 8 8 -0.2776 0.0146
-3 8 9 -1.8203 -0.0102
-3 8 10 -1.1250 -0.0053
-3 8 11 0.7745 0.0013
-3 8 12 1.2690 0.0021
-3 8 13 0.5882 0.0042
-3 8 14 1.2661 0.0075
-3 8 15 -1.0175 -0.0008
-3 8 16 -0.6013 -0.0100
-3 8 17 -0.2970 0.0065
-3 8 18 -0.1854 0.0087
-3 8 19 0.5270 -0.0101
-3 8 20 0.2789 -0.0120
-3 8 21 0.1663 0.0148
-3 8 22 0.5601 -0.0063
-3 8 23 0.2345 -0.0035
-3 8 24 -0.3911 -0.0327
-3 8 25 -0.1480 0.0022
-3 8 26 -0.0216 0.0310
-3 8 27 -0.2902 0.0086
-3 9 -2 -1.3275 0.0061
-3 9 -1 -0.3959 -0.0000
-3 9 0 1.0404 -0.0095
-3 9 1 -0.8708 0.0044
-3 9 2 1.5208 0.0135
-3 9 3 0.5196 0.0038
-3 9 4 -0.0385 -0.0116
-3 9 5 0.4943 -0.0027
-3 9 6 0.7283 0.0010
-3 9 7 0.5715 0.0064
-3 9 8 -1.3799 -0.0033
-3 9 9 -0.1600 -0.0086
-3 9 10 -1.6099 0.0021
-3 9 11 0.0202 0.0058
-3 9 12 0.8014 0.0110
-3 9 13 0.5753 0.0031
-3 9 14 1.6692 -0.0067
-3 9 15 -0.9437 -0.0042
-3 9 16 0.1370 -0.0090
-3 9 17 -0.2964 0.0111
-3 9 18 -1.3061 0.0082
-3 9 19 0.0615 -0.0203
-3 9 20 -0.2946 0.0085
-3 9 21 -0.3824 0.0111
-3 9 22 0.4526 0.0303
-3 9 23 -0.1388 -0.0518
-3 9 24 -0.5498 -0.0016
-3 9 25 -0.1689 0.0142
-3 9 26 -0.3088 0.0376
-3 10 -2 1.0993 -0.0095
-3 10 -1 -0.4720 0.0028
-3 10 0 0.0888 0.0139
-3 10 1 -0.0405 -0.0096
-3 10 2 -0.8797 0.0049
-3 10 3 -0.6857 -0.0102
-3 10 4 -0.4417 0.0154
-3 10 5 0.4041 0.0074
-3 10 6 1.0562 -0.0111
-3 10 7 0.6237 -0.0032
-3 10 8 -0.1964 -0.0020
-3 10 9 -0.4774 0.0082
-3 10 10 -0.8047 -0.0010
-3 10 11 0.5495 -0.0029
-3 10 12 0.1226 -0.0067
-3 10 13 0.3870 -0.0189
-3 10 14 0.5753 0.0000
-3 10 15 -0.6023 0.0192
-3 10 16 -0.4762 0.0083
-3 10 17 -0.3300 -0.0247
-3 10 18 0.5527 0.0049
-3 10 19 0.1095 0.0225
-3 10 20 0.6883 0.0172
-3 10 21 0.0891 0.0021
-3 10 22 -0.0681 -0.0092
-3 10 23 0.1618 -0.0274
-3 10 24 -0.2508 -0.0065
-3 11 -2 -0.9452 0.0010
-3 11 -1 -0.5810 -0.0148
-3 11 0 0.2226 -0.0039
-3 11 1 0.4091 0.0023
-3 11 2 0.7366 0.0019
-3 11 3 0.0923 -0.0156
-3 11 4 0.1073 0.0053
-3 11 5 0.5005 0.0024
-3 11 6 0.0396 -0.0084
-3 11 7 0.5694 -0.0024
-3 11 8 -0.4211 0.0094
-3 11 9 -0.1604 0.0082
-3 11 10 -0.3992 -0.0119
-3 11 11 -0.5868 0.0042
-3 11 12 0.8152 0.0128
-3 11 13 1.1691 -0.0049
-3 11 14 0.5057 0.0189
-3 11 15 -0.2525 -0.0057
-3 11 16 -0.1822 -0.0142
-3 11 17 -0.7079 0.0064
-3 11 18 -0.5499 -0.0034
-3 11 19 0.2123 0.0111
-3 11 20 0.3181 -0.0178
-3 11 21 0.1077 -0.0146
-3 11 22 0.3758 0.1380
-3 12 -2 0.3090 0.0075
-3 12 -1 -0.4550 0.0085
-3 12 0 0.0035 0.0128
-3 12 1 0.2246 0.0032
-3 12 2 0.2623 0.0157
-3 12 3 0.0762 -0.0017
-3 12 4 -0.6169 0.0189
-3 12 5 -0.3871 0.0007
-3 12 6 0.2144 0.0128
-3 12 7 0.9936 -0.0103
-3 12 8 0.1854 -0.0037
-3 12 9 0.0851 0.0233
-3 12 10 -0.5542 -0.0167
-3 12 11 0.0150 -0.0049
-3 12 12 0.3305 -0.0113
-3 12 13 0.2672 0.0194
-3 12 14 -0.1434 -0.0060
-3 12 15 0.3240 -0.0079
-3 12 16 -0.1039 0.0151
-3 12 17 0.1147 -0.0034
-3 12 18 0.2988 -0.0172
-3 12 19 -0.7113 -0.0059
-3 12 20 -0.3027 0.0662
-3 13 -2 -0.0535 -0.0006
-3 13 -1 0.2349 -0.0090
-3 13 0 -0.0293 0.0098
-3 13 1 0.0967 0.0076
-3 13 2 0.0350 0.0005
-3 13 3 0.2043 0.0113
-3 13 4 -0.1259 -0.0007
-3 13 5 0.4387 -0.0007
-3 13 6 -0.1221 -0.0026
-3 13 7 0.2156 0.0051
-3 13 8 0.0982 0.0156
-3 13 9 -0.0840 -0.0069
-3 13 10 0.2779 0.0080
-3 13 11 -0.0382 -0.0161
-3 13 12 0.5557 -0.0075
-3 13 13 0.3552 -0.0051
-3 13 14 -0.3434 0.0029
-3 13 15 -0.1379 -0.0005
-3 13 16 -0.8756 -0.0080
-3 13 17 0.0457 -0.0118
-3 14 -2 0.1314 -0.0093
-3 14 -1 -0.3492 0.0051
-3 14 0 -0.1272 -0.0046
-3 14 1 0.2388 0.0176
-3 14 2 0.4018 0.0035
-3 14 3 0.3186 -0.0118
-3 14 4 -0.6090 0.0059
-3 14 5 -0.1513 0.0129
-3 14 6 -0.4223 0.0101
-3 14 7 0.1495 -0.0182
-3 14 8 0.7525 0.0011
-3 14 9 -0.2512 -0.0149
-3 14 10 -0.2732 0.0005
-3 14 11 0.3201 0.0274
-3 14 12 -0.3481 -0.0092
-3 15 0 -0.1693 0.0334
-3 15 1 0.1833 0.1379
-3 15 2 0.1264 0.0168
-3 15 3 0.1213 0.0980
-2 0 0 170.0053 0.4951
-2 0 2 152.6292 0.4848
-2 0 4 -139.1370 -0.2707
-2 0 6 -32.8734 -0.0974
-2 0 8 8.6369 0.1451
-2 0 10 -3.6194 0.0564
-2 0 12 16.2602 0.0005
-2 0 14 -1.0493 -0.0466
-2 0 16 -3.2352 -0.0086
-2 0 18 1.2809 -0.0135
-2 0 20 -4.0518 0.0093
-2 0 22 1.4573 -0.0124
-2 0 24 2.9132 0.0015
-2 0 26 -1.5877 0.0202
-2 0 28 -0.8611 -0.0001
-2 0 30 0.7863 0.0723
-2 0 32 -0.1312 -0.1937
-2 1 -1 -18.1452 -0.0275
-2 1 0 -22.0898 -0.0797
-2 1 1 -0.6066 0.0797
-2 1 2 9.8880 0.1125
-2 1 3 -3.3227 -0.0293
-2 1 4 -2.1803 -0.0236
-2 1 5 -15.9396 0.0132
-2 1 6 -9.6166 -0.0002
-2 1 7 9.7652 -0.0387
-2 1 8 11.8063 -0.0350
-2 1 9 15.0909 -0.0132
-2 1 10 -6.1923 -0.0128
-2 1 11 -1.4419 -0.0060
-2 1 12 2.2237 0.0254
-2 1 13 -6.9627 0.0236
-2 1 14 3.9298 0.0295
-2 1 15 2.3744 0.0119
-2 1 16 -3.1390 -0.0069
-2 1 17 2.4437 0.0006
-2 1 18 -1.0705 -0.0062
-2 1 19 -4.2484 0.0024
-2 1 20 1.9885 0.0023
-2 1 21 0.2833 -0.0116
-2 1 22 -0.5762 -0.0049
-2 1 23 3.6135 -0.0128
-2 1 24 -0.3594 0.0058
-2 1 25 -0.7132 0.0070
-2 1 26 -0.1845 -0.0227
-2 1 27 -1.1054 0.0003
-2 1 28 0.6261 0.0295
-2 1 29 0.0494 -0.0115
-2 1 30 -0.3364 -0.0241
-2 1 31 0.7423 0.0113
-2 1 32 -0.1385 0.1104
-2 2 -1 19.0628 0.0609
-2 2 0 98.2769 0.1152
-2 2 1 -1.0091 -0.0199
-2 2 2 85.6354 0.1341
-2 2 3 -11.3452 -0.0103
-2 2 4 -73.3633 -0.0757
-2 2 5 -7.3120 0.0243
-2 2 6 -10.4384 -0.0344
-2 2 7 3.7868 -0.0176
-2 2 8 -7.6685 -0.0475
-2 2 9 7.6157 0.0213
-2 2 10 -5.9502 0.0447
-2 2 11 -2.9661 -0.0043
-2 2 12 13.1872 0.1109
-2 2 13 -4.9455 -0.0003
-2 2 14 2.6494 -0.0261
-2 2 15 1.2885 -0.0295
-2 2 16 -2.3608 0.0006
-2 2 17 3.2313 -0.0073
-2 2 18 -1.1930 -0.0593
-2 2 19 -0.5754 0.0294
-2 2 20 -3.1056 -0.0015
-2 2 21 -1.5019 -0.0020
-2 2 22 2.8862 0.0057
-2 2 23 0.9929 0.0033
-2 2 24 2.0519 0.0193
-2 2 25 0.5631 -0.0174
-2 2 26 -0.6400 0.0033
-2 2 27 -0.9213 0.0029
-2 2 28 -1.0017 -0.0085
-2 2 29 0.2607 0.0354
-2 2 30 -0.0134 -0.0180
-2 2 31 0.3026 -0.1167
-2 3 -1 -11.3156 -0.0249
-2 3 0 -22.4032 -0.0385
-2 3 1 30.9362 0.0642
-2 3 2 2.0274 0.0337
-2 3 3 -6.0920 -0.0140
-2 3 4 -9.4856 -0.0171
-2 3 5 -22.1241 -0.0009
-2 3 6 -1.7848 0.0433
-2 3 7 5.6866 -0.0003
-2 3 8 15.6916 -0.0140
-2 3 9 4.8110 -0.0273
-2 3 10 -7.9228 -0.0458
-2 3 11 2.1566 0.0218
-2 3 12 -0.4768 0.0114
-2 3 13 0.7535 -0.0055
-2 3 14 3.5618 -0.0064
-2 3 15 -1.0821 0.0242
-2 3 16 -3.4908 0.0598
-2 3 17 0.0249 -0.0026
-2 3 18 0.2394 -0.0146
-2 3 19 -1.0062 0.0024
-2 3 20 2.3541 -0.0013
-2 3 21 0.2844 -0.0044
-2 3 22 -0.5712 -0.0307
-2 3 23 1.0420 -0.0158
-2 3 24 -0.4059 -0.0063
-2 3 25 0.2113 -0.0066
-2 3 26 -0.3727 0.0121
-2 3 27 -0.1477 -0.0103
-2 3 28 0.1780 0.0412
-2 3 29 -0.3194 -0.0300
-2 3 30 -0.1216 -0.0218
-2 3 31 0.8512 0.0777
-2 4 -1 -1.5754 0.0476
-2 4 0 13.8470 0.0380
-2 4 1 -5.2732 -0.0340
-2 4 2 7.5879 0.0106
-2 4 3 7.5695 0.0057
-2 4 4 -1.9457 -0.0110
-2 4 5 -7.8085 -0.0030
-2 4 6 5.9749 0.0064
-2 4 7 -5.0428 -0.0119
-2 4 8 -16.6028 -0.0361
-2 4 9 4.0399 0.0350
-2 4 10 -2.0668 -0.0173
-2 4 11 1.9182 -0.0207
-2 4 12 10.0068 0.0298
-2 4 13 -0.1706 0.0079
-2 4 14 0.4744 0.0140
-2 4 15 -0.5044 -0.0023
-2 4 16 -0.3353 0.0150
-2 4 17 -0.2043 -0.0093
-2 4 18 -2.0779 -0.0098
-2 4 19 1.2594 0.0102
-2 4 20 -0.8635 -0.0223
-2 4 21 -0.7414 -0.0159
-2 4 22 2.5121 0.0060
-2 4 23 0.6826 0.0149
-2 4 24 0.6222 -0.0096
-2 4 25 -0.0624 -0.0070
-2 4 26 -0.7534 0.0313
-2 4 27 -1.3959 0.0048
-2 4 28 -0.5331 0.0196
-2 4 29 -0.0493 0.0076
-2 4 30 0.6194 0.0535
-2 4 31 -0.3230 -0.1271
-2 5 -1 -0.4150 0.0131
-2 5 0 -5.9354 -0.0029
-2 5 1 16.9366 -0.0085
-2 5 2 -6.6779 0.0097
-2 5 3 -0.9183 0.0152
-2 5 4 -4.7031 0.0046
-2 5 5 -7.4836 0.0026
-2 5 6 5.4784 0.0108
-2 5 7 -0.6283 -0.0064
-2 5 8 6.4151 -0.0057
-2 5 9 -1.9428 -0.0093
-2 5 10 -3.5830 0.0032
-2 5 11 2.6904 -0.0113
-2 5 12 0.1585 -0.0150
-2 5 13 2.5489 0.0018
-2 5 14 -1.3300 -0.0120
-2 5 15 -0.7864 0.0188
-2 5 16 -2.3827 0.0048
-2 5 17 -2.1012 0.0088
-2 5 18 2.7844 0.0044
-2 5 19 0.1519 -0.0122
-2 5 20 -0.0240 0.0357
-2 5 21 0.9196 0.0083
-2 5 22 -0.1557 -0.0130
-2 5 23 0.6058 -0.0257
-2 5 24 0.6524 -0.0014
-2 5 25 0.6479 0.0195
-2 5 26 -0.3216 -0.0153
-2 5 27 -1.4694 -0.0080
-2 5 28 -0.0932 -0.0228
-2 5 29 0.0569 0.0255
-2 5 30 -0.2024 -0.0163
-2 6 -1 -2.7959 0.0049
-2 6 0 0.1654 0.0171
-2 6 1 -3.3498 0.0048
-2 6 2 -2.5856 -0.0107
-2 6 3 5.0877 0.0078
-2 6 4 2.5554 0.0026
-2 6 5 -4.0233 -0.0034
-2 6 6 4.0939 -0.0043
-2 6 7 -3.5532 -0.0082
-2 6 8 -6.8247 0.0006
-2 6 9 1.5742 -0.0049
-2 6 10 -0.7170 -0.0005
-2 6 11 1.5660 0.0079
-2 6 12 4.6199 -0.0012
-2 6 13 1.6457 -0.0013
-2 6 14 -0.9513 0.0096
-2 6 15 -0.9401 0.0044
-2 6 16 -0.4359 -0.0107
-2 6 17 -1.7833 -0.0104
-2 6 18 1.0376 0.0028
-2 6 19 0.9655 0.0169
-2 6 20 -0.9122 -0.0086
-2 6 21 0.8752 0.0071
-2 6 22 0.7696 0.0025
-2 6 23 -1.0097 0.0149
-2 6 24 0.0029 0.0098
-2 6 25 0.1971 -0.0178
-2 6 26 -0.3854 -0.0043
-2 6 27 -1.3330 -0.0301
-2 6 28 -0.0463 0.0224
-2 6 29 -0.1366 0.0408
-2 7 -1 0.7162 -0.0055
-2 7 0 -3.1596 0.0088
-2 7 1 3.5941 -0.0057
-2 7 2 -1.7925 0.0020
-2 7 3 0.8802 -0.0045
-2 7 4 -0.4031 -0.0149
-2 7 5 0.0465 0.0031
-2 7 6 2.7379 -0.0005
-2 7 7 -2.9102 -0.0012
-2 7 8 1.1876 0.0006
-2 7 9 -2.6870 0.0074
-2 7 10 -1.1225 0.0071
-2 7 11 1.4194 -0.0072
-2 7 12 1.5915 -0.0069
-2 7 13 2.5688 -0.0007
-2 7 14 -2.4740 -0.0041
-2 7 15 0.7469 -0.0223
-2 7 16 -0.9385 -0.0051
-2 7 17 -1.4384 0.0162
-2 7 18 2.4113 -0.0037
-2 7 19 -0.9739 -0.0095
-2 7 20 -0.6481 0.0018
-2 7 21 0.8577 0.0086
-2 7 22 -0.3481 0.0225
-2 7 23 -0.8524 0.0055
-2 7 24 0.0621 -0.0072
-2 7 25 0.1999 -0.0254
-2 7 26 -0.1245 0.0323
-2 7 27 -0.1295 0.0144
-2 7 28 0.3687 -0.0263
-2 8 -1 1.1879 -0.0058
-2 8 0 0.0998 -0.0048
-2 8 1 -1.3489 -0.0002
-2 8 2 -0.6575 0.0101
-2 8 3 -1.1376 0.0025
-2 8 4 0.1718 -0.0025
-2 8 5 -0.5984 -0.0074
-2 8 6 1.4391 0.0056
-2 8 7 0.4348 0.0098
-2 8 8 -1.0033 -0.0102
-2 8 9 -0.5956 -0.0074
-2 8 10 -0.4639 0.0027
-2 8 11 0.3037 -0.0014
-2 8 12 1.0150 0.0011
-2 8 13 1.3031 0.0064
-2 8 14 -0.4145 0.0068
-2 8 15 -0.1455 -0.0108
-2 8 16 -0.8608 -0.0050
-2 8 17 -0.3899 0.0072
-2 8 18 0.6965 -0.0024
-2 8 19 -0.0906 -0.0079
-2 8 20 0.0611 -0.0049
-2 8 21 0.5455 -0.0103
-2 8 22 0.4213 0.0138
-2 8 23 -0.0687 0.0003
-2 8 24 -0.2118 -0.0062
-2 8 25 -0.1823 -0.0094
-2 8 26 -0.0908 0.0298
-2 8 27 0.1370 0.0921
-2 9 -1 0.2610 -0.0048
-2 9 0 -1.3199 0.0080
-2 9 1 2.2572 0.0013
-2 9 2 0.8330 -0.0009
-2 9 3 0.0100 -0.0156
-2 9 4 0.1202 0.0079
-2 9 5 0.2594 0.0032
-2 9 6 0.4127 -0.0035
-2 9 7 -0.6972 -0.0101
-2 9 8 0.2363 -0.0101
-2 9 9 -1.6962 0.0097
-2 9 10 -0.2264 0.0045
-2 9 11 0.2039 0.0046
-2 9 12 0.4664 -0.0014
-2 9 13 1.6079 -0.0002
-2 9 14 -0.6883 0.0038
-2 9 15 0.5666 -0.0151
-2 9 16 -0.3964 0.0076
-2 9 17 -0.9016 0.0023
-2 9 18 0.0220 -0.0137
-2 9 19 -0.9777 0.0081
-2 9 20 -0.5464 -0.0013
-2 9 21 0.7293 0.0307
-2 9 22 0.0239 -0.0286
-2 9 23 -0.6297 -0.0027
-2 9 24 -0.1604 -0.0227
-2 9 25 -0.0676 0.0415
-2 9 26 0.3288 0.1434
-2 10 -1 0.7761 0.0068
-2 10 0 -0.1956 -0.0100
-2 10 1 -0.5877 0.0179
-2 10 2 -0.4339 -0.0030
-2 10 3 -0.8886 0.0096
-2 10 4 -0.1707 -0.0053
-2 10 5 0.4901 -0.0056
-2 10 6 0.9528 0.0030
-2 10 7 0.2707 -0.0121
-2 10 8 -0.3139 -0.0042
-2 10 9 -0.6775 0.0013
-2 10 10 0.0170 0.0060
-2 10 11 -0.1562 -0.0031
-2 10 12 0.3596 -0.0147
-2 10 13 0.5894 0.0021
-2 10 14 -0.1101 0.0150
-2 10 15 -0.2421 -0.0129
-2 10 16 -0.5793 -0.0140
-2 10 17 0.1265 0.0103
-2 10 18 0.2348 -0.0024
-2 10 19 0.7637 0.0184
-2 10 20 -0.0285 0.0132
-2 10 21 -0.0447 0.0109
-2 10 22 0.0954 -0.0301
-2 10 23 -0.0948 -0.0040
-2 10 24 0.0696 0.0607
-2 11 -1 -0.0499 -0.0005
-2 11 0 0.1402 0.0038
-2 11 1 0.8791 -0.0007
-2 11 2 0.3085 -0.0135
-2 11 3 0.1445 0.0039
-2 11 4 -0.0421 0.0053
-2 11 5 -0.1518 -0.0042
-2 11 6 0.6421 -0.0066
-2 11 7 -0.2486 0.0018
-2 11 8 0.1137 0.0033
-2 11 9 -0.4320 -0.0036
-2 11 10 -0.7195 0.0100
-2 11 11 0.6371 0.0065
-2 11 12 0.6619 -0.0108
-2 11 13 0.6153 0.0167
-2 11 14 0.5465 -0.0060
-2 11 15 -0.1806 -0.0011
-2 11 16 -0.9616 0.0031
-2 11 17 -0.5905 -0.0074
-2 11 18 0.1075 -0.0052
-2 11 19 0.2069 -0.0067
-2 11 20 -0.0499 0.0214
-2 11 21 0.6096 0.0965
-2 11 22 0.1349 -0.1382
-2 12 -1 0.3240 0.0123
-2 12 0 -0.2446 -0.0045
-2 12 1 0.1167 0.0164
-2 12 2 0.3416 -0.0020
-2 12 3 -0.5100 0.0193
-2 12 4 -0.3941 -0.0083
-2 12 5 -0.3344 0.0075
-2 12 6 0.8692 -0.0106
-2 12 7 0.5026 -0.0021
-2 12 8 0.2273 0.0266
-2 12 9 -0.3551 -0.0178
-2 12 10 -0.2333 -0.0165
-2 12 11 -0.1471 -0.0078
-2 12 12 0.1527 0.0320
-2 12 13 0.2085 -0.0009
-2 12 14 0.4771 -0.0115
-2 12 15 -0.1993 0.0089
-2 12 16 0.0931 0.0013
-2 12 17 0.2856 -0.0329
-2 12 18 -0.4813 -0.0057
-2 12 19 -0.1265 0.0436
-2 13 -1 -0.0883 0.0134
-2 13 0 0.0865 -0.0015
-2 13 1 -0.0490 0.0065
-2 13 2 0.1299 0.0168
-2 13 3 -0.0805 0.0080
-2 13 4 0.1659 -0.0200
-2 13 5 -0.2643 -0.0009
-2 13 6 0.3026 0.0181
-2 13 7 0.1448 0.0157
-2 13 8 -0.3077 -0.0197
-2 13 9 0.1792 0.0071
-2 13 10 0.0301 0.0016
-2 13 11 0.6607 -0.0058
-2 13 12 0.2062 -0.0201
-2 13 13 -0.2401 -0.0175
-2 13 14 0.1381 0.0203
-2 13 15 -0.9167 -0.0107
-2 13 16 -0.0106 -0.0343
-2 14 -1 0.0887 -0.0019
-2 14 0 -0.0180 0.0061
-2 14 1 0.1284 -0.0004
-2 14 2 0.3493 -0.0192
-2 14 3 -0.2869 0.0081
-2 14 4 0.0781 -0.0020
-2 14 5 -0.5905 0.0034
-2 14 6 0.2896 0.0004
-2 14 7 0.5073 0.0087
-2 14 8 -0.3641 -0.0086
-2 14 9 0.0307 -0.0059
-2 14 10 -0.1338 -0.0019
-2 14 11 -0.5824 0.0047
-2 14 12 0.2843 0.0586
-2 15 -1 -0.2645 0.0359
-2 15 0 0.0014 0.0518
-2 15 1 0.0309 0.0277
-2 15 2 0.3130 0.1492
-2 15 3 0.0318 0.0299
-1 0 1 238.4501 0.4432
-1 0 3 -109.2504 -0.1552
-1 0 5 -98.5415 -0.0861
-1 0 7 31.5208 0.1559
-1 0 9 -5.0602 0.1156
-1 0 11 11.7303 -0.0817
-1 0 13 4.1457 -0.0548
-1 0 15 -5.6612 -0.0141
-1 0 17 2.1023 -0.0087
-1 0 19 -3.1243 0.0226
-1 0 21 -0.9878 -0.0164
-1 0 23 3.8535 0.0181
-1 0 25 -1.0994 0.0055
-1 0 27 -1.0564 0.0046
-1 0 29 0.6665 0.0567
-1 0 31 -0.0774 -0.1400
-1 1 0 3.4805 0.0728
-1 1 1 5.7962 0.0915
-1 1 2 0.5398 -0.0412
-1 1 3 5.1064 0.0130
-1 1 4 -22.1648 0.0236
-1 1 5 -19.2337 -0.0393
-1 1 6 6.5130 -0.0745
-1 1 7 13.5506 -0.0628
-1 1 8 18.6248 0.0254
-1 1 9 -0.3617 0.0414
-1 1 10 2.8858 -0.0137
-1 1 11 -3.6938 0.0037
-1 1 12 -9.5817 0.0429
-1 1 13 5.3481 0.0536
-1 1 14 0.6012 -0.0014
-1 1 15 -1.3714 -0.0243
-1 1 16 4.3985 -0.0138
-1 1 17 -2.3650 -0.0159
-1 1 18 -3.6926 0.0087
-1 1 19 1.5628 0.0031
-1 1 20 -1.2464 -0.0247
-1 1 21 0.1491 -0.0130
-1 1 22 3.7184 0.0050
-1 1 23 -0.7096 0.0166
-1 1 24 0.1724 -0.0023
-1 1 25 -0.2247 -0.0205
-1 1 26 -1.4145 0.0149
-1 1 27 0.5697 0.0329
-1 1 28 -0.2902 -0.0139
-1 1 29 -0.1565 -0.0298
-1 1 30 0.4641 -0.0082
-1 1 31 -0.3922 0.1026
-1 2 0 4.7369 0.0263
-1 2 1 139.5928 0.1340
-1 2 2 -11.9902 -0.0178
-1 2 3 -62.3056 -0.1010
-1 2 4 -11.5621 -0.0143
-1 2 5 -46.2067 -0.0502
-1 2 6 3.5263 0.0284
-1 2 7 8.8158 -0.0041
-1 2 8 9.7092 -0.0169
-1 2 9 -10.1573 0.0816
-1 2 10 -1.1107 0.0040
-1 2 11 9.8001 0.0943
-1 2 12 -6.4075 0.0005
-1 2 13 7.6145 -0.0478
-1 2 14 0.0777 -0.0275
-1 2 15 -3.9740 -0.0267
-1 2 16 4.3689 0.0100
-1 2 17 -0.3805 -0.0589
-1 2 18 0.0281 0.0117
-1 2 19 -3.5883 0.0111
-1 2 20 -1.8962 0.0084
-1 2 21 1.5502 0.0173
-1 2 22 0.5472 -0.0011
-1 2 23 2.7844 0.0324
-1 2 24 1.1813 -0.0216
-1 2 25 -0.1146 -0.0030
-1 2 26 -1.3480 0.0054
-1 2 27 -1.2669 -0.0207
-1 2 28 0.5069 0.0072
-1 2 29 0.1709 -0.0251
-1 2 30 0.1232 -0.0311
-1 2 31 -0.6450 -0.0343
-1 3 0 31.8810 0.0492
-1 3 1 1.6137 0.0375
-1 3 2 8.2114 -0.0137
-1 3 3 -4.8751 -0.0038
-1 3 4 -31.1421 -0.0117
-1 3 5 -17.0359 0.0085
-1 3 6 1.9591 -0.0017
-1 3 7 22.0917 -0.0086
-1 3 8 9.1165 -0.0094
-1 3 9 -1.4680 -0.0447
-1 3 10 1.8764 0.0181
-1 3 11 -7.3780 0.0173
-1 3 12 -0.0812 -0.0003
-1 3 13 4.3929 0.0292
-1 3 14 -0.4406 0.0165
-1 3 15 -1.2632 0.0249
-1 3 16 -0.1167 -0.0129
-1 3 17 -1.4138 0.0042
-1 3 18 -0.9745 0.0056
-1 3 19 2.0845 -0.0346
-1 3 20 -0.0073 -0.0266
-1 3 21 0.1309 -0.0121
-1 3 22 1.2985 0.0122
-1 3 23 -0.5554 -0.0169
-1 3 24 0.1654 -0.0158
-1 3 25 -0.3831 0.0229
-1 3 26 -0.1140 0.0022
-1 3 27 0.0272 0.0212
-1 3 28 -0.3588 -0.0428
-1 3 29 -0.2463 0.0002
-1 3 30 0.5455 0.0666
-1 3 31 -0.1542 0.0376
-1 4 0 -7.1372 -0.0210
-1 4 1 18.8579 0.0124
-1 4 2 7.7285 -0.0071
-1 4 3 -7.0050 -0.0220
-1 4 4 -7.9527 -0.0052
-1 4 5 3.3313 -0.0090
-1 4 6 -7.3410 0.0021
-1 4 7 -9.9857 -0.0222
-1 4 8 5.8203 0.0141
-1 4 9 -8.1647 -0.0107
-1 4 10 2.7840 -0.0231
-1 4 11 9.7649 0.0495
-1 4 12 -1.5924 0.0176
-1 4 13 3.9671 -0.0005
-1 4 14 0.0207 -0.0102
-1 4 15 -1.7061 0.0162
-1 4 16 0.5154 0.0074
-1 4 17 -1.2502 -0.0335
-1 4 18 0.9811 -0.0053
-1 4 19 -1.7767 -0.0152
-1 4 20 -0.8344 -0.0032
-1 4 21 1.9859 -0.0021
-1 4 22 0.1841 0.0079
-1 4 23 1.2438 0.0049
-1 4 24 0.7988 -0.0117
-1 4 25 -0.2710 0.0411
-1 4 26 -1.8208 0.0033
-1 4 27 -1.0227 0.0186
-1 4 28 -0.0690 -0.0031
-1 4 29 0.7590 0.0513
-1 4 30 -0.3629 -0.0631
-1 5 0 17.8462 0.0040
-1 5 1 -3.5921 0.0130
-1 5 2 5.8741 0.0020
-1 5 3 -6.8589 0.0074
-1 5 4 -11.3812 0.0005
-1 5 5 -1.1578 -0.0004
-1 5 6 -1.7219 -0.0078
-1 5 7 11.2430 -0.0020
-1 5 8 -0.2485 -0.0196
-1 5 9 -1.4827 -0.0115
-1 5 10 1.1377 0.0102
-1 5 11 -3.2752 0.0010
-1 5 12 2.8023 -0.0123
-1 5 13 0.2407 -0.0121
-1 5 14 -0.0688 0.0358
-1 5 15 -2.6769 0.0220
-1 5 16 -1.9155 -0.0115
-1 5 17 2.3293 -0.0036
-1 5 18 -0.7644 -0.0119
-1 5 19 0.4766 0.0326
-1 5 20 1.1330 -0.0054
-1 5 21 -0.5120 -0.0148
-1 5 22 0.7847 -0.0167
-1 5 23 0.7607 -0.0058
-1 5 24 0.7782 0.0327
-1 5 25 -0.2671 -0.0175
-1 5 26 -1.2837 -0.0173
-1 5 27 -0.0993 -0.0380
-1 5 28 -0.5368 0.0393
-1 5 29 -0.1592 0.0053
-1 5 30 0.5879 -0.0242
-1 6 0 -4.6063 0.0070
-1 6 1 -0.1275 -0.0166
-1 6 2 5.0795 0.0080
-1 6 3 -1.0541 0.0043
-1 6 4 -3.8746 -0.0022
-1 6 5 4.4101 -0.0082
-1 6 6 -4.9688 -0.0019
-1 6 7 -3.7753 0.0066
-1 6 8 2.8173 -0.0160
-1 6 9 -3.7154 -0.0032
-1 6 10 1.4666 0.0054
-1 6 11 4.5643 0.0052
-1 6 12 0.7910 -0.0001
-1 6 13 0.9854 0.0012
-1 6 14 -0.3148 0.0012
-1 6 15 -1.5104 0.0048
-1 6 16 -1.3292 -0.0045
-1 6 17 1.0316 -0.0152
-1 6 18 0.1353 0.0112
-1 6 19 -0.6302 -0.0102
-1 6 20 0.9921 0.0098
-1 6 21 0.5623 -0.0042
-1 6 22 -0.7370 0.0221
-1 6 23 0.3317 0.0034
-1 6 24 0.1708 -0.0273
-1 6 25 -0.1619 0.0259
-1 6 26 -1.2530 -0.0223
-1 6 27 -0.4691 -0.0147
-1 6 28 -0.4588 -0.0056
-1 6 29 0.3653 0.0956
-1 7 0 4.0734 -0.0121
-1 7 1 -0.8260 -0.0009
-1 7 2 1.8670 0.0014
-1 7 3 -1.4994 -0.0088
-1 7 4 -0.7055 -0.0025
-1 7 5 0.7764 -0.0098
-1 7 6 -2.2108 0.0022
-1 7 7 2.9542 0.0062
-1 7 8 -2.6676 -0.0070
-1 7 9 -0.8537 0.0013
-1 7 10 0.4196 -0.0054
-1 7 11 0.5243 -0.0041
-1 7 12 2.4933 -0.0054
-1 7 13 -1.1382 -0.0042
-1 7 14 1.2257 -0.0061
-1 7 15 -1.9234 0.0062
-1 7 16 -1.0486 0.0055
-1 7 17 2.4297 -0.0028
-1 7 18 -1.2663 -0.0046
-1 7 19 -0.0986 -0.0027
-1 7 20 0.7683 -0.0023
-1 7 21 -0.6935 0.0171
-1 7 22 -0.5818 0.0015
-1 7 23 0.1884 -0.0001
-1 7 24 -0.1995 0.0102
-1 7 25 -0.0569 0.0132
-1 7 26 0.1957 -0.0580
-1 7 27 0.0862 -0.0125
-1 7 28 -0.2322 0.1920
-1 8 0 -0.7875 0.0013
-1 8 1 0.1779 0.0034
-1 8 2 -0.7791 0.0009
-1 8 3 -0.8944 -0.0006
-1 8 4 -1.8954 -0.0011
-1 8 5 0.9567 0.0031
-1 8 6 0.4319 0.0030
-1 8 7 0.2546 -0.0022
-1 8 8 0.4095 -0.0080
-1 8 9 -1.2973 0.0030
-1 8 10 -0.3606 -0.0031
-1 8 11 0.9627 -0.0027
-1 8 12 1.0373 -0.0006
-1 8 13 0.0799 0.0078
-1 8 14 0.1653 -0.0031
-1 8 15 -0.8716 -0.0052
-1 8 16 -0.2655 0.0004
-1 8 17 0.2730 0.0003
-1 8 18 -0.5125 -0.0030
-1 8 19 0.3936 -0.0136
-1 8 20 0.3396 -0.0176
-1 8 21 0.3153 0.0124
-1 8 22 0.2585 0.0227
-1 8 23 -0.1898 -0.0107
-1 8 24 -0.2199 -0.0153
-1 8 25 0.1444 0.0409
-1 8 26 0.0581 0.0615
-1 8 27 0.2166 0.0481
-1 9 0 2.3087 -0.0118
-1 9 1 0.7169 -0.0017
-1 9 2 0.7524 -0.0125
-1 9 3 0.1379 0.0104
-1 9 4 -0.3463 -0.0012
-1 9 5 0.0026 -0.0035
-1 9 6 -0.3396 -0.0067
-1 9 7 0.3542 -0.0079
-1 9 8 -1.4747 0.0067
-1 9 9 0.1000 -0.0003
-1 9 10 -0.3143 -0.0015
-1 9 11 0.1705 -0.0019
-1 9 12 1.2968 0.0006
-1 9 13 -0.5980 0.0069
-1 9 14 0.8729 -0.0096
-1 9 15 -0.4252 0.0025
-1 9 16 -0.5182 -0.0010
-1 9 17 0.0034 0.0027
-1 9 18 -1.1986 0.0041
-1 9 19 -0.5549 -0.0230
-1 9 20 0.4837 0.0194
-1 9 21 0.0051 0.0003
-1 9 22 -0.3874 -0.0044
-1 9 23 -0.0086 -0.0505
-1 9 24 -0.0310 0.0470
-1 9 25 0.4177 0.1310
-1 10 0 -0.2555 0.0196
-1 10 1 -0.2225 0.0009
-1 10 2 -0.7112 -0.0001
-1 10 3 -0.4493 -0.0100
-1 10 4 -0.4376 0.0014
-1 10 5 0.8599 0.0036
-1 10 6 0.5930 -0.0134
-1 10 7 0.1054 -0.0123
-1 10 8 -0.4165 -0.0040
-1 10 9 -0.4474 0.0065
-1 10 10 -0.3898 0.0054
-1 10 11 0.1727 -0.0042
-1 10 12 0.5002 0.0016
-1 10 13 0.2696 0.0046
-1 10 14 -0.0278 -0.0197
-1 10 15 -0.5031 0.0055
-1 10 16 0.0261 0.0039
-1 10 17 0.0543 -0.0198
-1 10 18 0.4154 0.0044
-1 10 19 0.1573 0.0117
-1 10 20 0.1376 0.0429
-1 10 21 -0.1601 -0.0318
-1 10 22 -0.0237 -0.0091
-1 10 23 0.2090 0.0589
-1 11 0 0.8256 -0.0005
-1 11 1 0.3178 -0.0052
-1 11 2 0.3931 0.0019
-1 11 3 -0.3443 0.0059
-1 11 4 -0.3434 0.0005
-1 11 5 0.4727 -0.0075
-1 11 6 -0.2729 -0.0041
-1 11 7 0.2447 0.0014
-1 11 8 -0.3781 0.0010
-1 11 9 -0.3533 0.0096
-1 11 10 0.3953 0.0024
-1 11 11 -0.0971 -0.0091
-1 11 12 0.6809 0.0094
-1 11 13 0.9429 -0.0020
-1 11 14 -0.0721 0.0074
-1 11 15 -0.6582 -0.0106
-1 11 16 -0.6726 0.0005
-1 11 17 -0.2296 -0.0098
-1 11 18 0.0343 0.0001
-1 11 19 -0.1059 0.0223
-1 11 20 0.7487 0.0522
-1 11 21 0.2160 -0.0810
-1 12 0 0.0138 0.0110
-1 12 1 0.1644 0.0023
-1 12 2 -0.2593 0.0114
-1 12 3 -0.1628 -0.0152
-1 12 4 -0.7609 0.0018
-1 12 5 0.6247 -0.0050
-1 12 6 0.3782 0.0014
-1 12 7 0.2942 0.0152
-1 12 8 0.1557 -0.0151
-1 12 9 -0.2841 -0.0123
-1 12 10 -0.6376 -0.0006
-1 12 11 -0.0704 0.0212
-1 12 12 0.4489 0.0025
-1 12 13 0.6879 0.0046
-1 12 14 -0.2409 -0.0016
-1 12 15 0.0185 -0.0043
-1 12 16 0.3053 -0.0177
-1 12 17 -0.2902 0.0047
-1 12 18 -0.0393 -0.0290
-1 12 19 -0.2895 -0.0037
-1 13 0 -0.1398 0.0144
-1 13 1 0.0642 0.0147
-1 13 2 -0.0380 0.0137
-1 13 3 -0.1853 -0.0271
-1 13 4 -0.2848 0.0071
-1 13 5 0.3758 0.0145
-1 13 6 0.0560 0.0101
-1 13 7 -0.4119 -0.0163
-1 13 8 0.0735 0.0031
-1 13 9 0.0385 0.0036
-1 13 10 0.6309 -0.0044
-1 13 11 0.1015 -0.0136
-1 13 12 -0.0573 -0.0149
-1 13 13 0.1579 0.0277
-1 13 14 -0.8080 -0.0381
-1 13 15 0.1766 -0.0403
-1 13 16 -0.4105 0.1025
-1 14 0 0.1412 -0.0014
-1 14 1 0.0253 -0.0152
-1 14 2 -0.2464 0.0045
-1 14 3 0.3157 -0.0191
-1 14 4 -0.4253 -0.0021
-1 14 5 0.1656 0.0114
-1 14 6 -0.0244 0.0126
-1 14 7 -0.1009 0.0011
-1 14 8 0.3462 -0.0070
-1 14 9 -0.6491 -0.0191
-1 14 10 -0.7207 0.0167
-1 14 11 0.3672 0.0493
-1 14 12 0.3218 -0.0257
-1 15 0 -0.0624 0.0399
-1 15 1 0.2674 0.1159
-1 15 2 0.0362 0.0389
-1 15 3 0.0309 -0.0941
0 0 2 -23.1694 0.0097
0 0 4 -165.6290 0.1119
0 0 6 31.7866 0.1010
0 0 8 6.0007 0.1410
0 0 10 4.9681 -0.1940
0 0 12 8.2337 -0.0349
0 0 14 -5.9913 -0.0306
0 0 16 0.7598 0.0389
0 0 18 -0.9560 0.0083
0 0 20 -2.8057 -0.0013
0 0 22 3.5590 0.0161
0 0 24 -0.3308 -0.0120
0 0 26 -0.9198 0.0210
0 0 28 0.4938 0.0111
0 0 30 -0.1402 -0.0475
0 1 1 3.8866 -0.0494
0 1 2 13.2202 0.0093
0 1 3 -22.7425 0.0202
0 1 4 -24.6082 -0.0166
0 1 5 1.5866 -0.0567
0 1 6 7.5816 -0.1126
0 1 7 19.0984 0.0236
0 1 8 9.4162 0.0899
0 1 9 8.1290 0.0061
0 1 10 -8.1628 -0.0018
0 1 11 -9.7601 0.0364
0 1 12 3.9743 0.0440
0 1 13 -2.8553 -0.0170
0 1 14 1.0769 -0.0249
0 1 15 5.4181 -0.0101
0 1 16 -2.8037 -0.0278
0 1 17 -2.1950 -0.0096
0 1 18 0.4159 0.0044
0 1 19 -2.3578 -0.0028
0 1 20 0.9863 -0.0093
0 1 21 3.0075 0.0010
0 1 22 -0.9003 0.0100
0 1 23 1.1648 0.0047
0 1 24 -0.2436 0.0010
0 1 25 -1.6371 0.0119
0 1 26 0.3091 0.0097
0 1 27 -0.1857 -0.0041
0 1 28 0.1432 -0.0165
0 1 29 -0.3351 -0.0332
0 1 30 -0.5630 0.0735
0 1 31 0.4265 0.0935
0 2 0 161.2668 -0.0031
0 2 1 -9.5347 0.0166
0 2 2 -14.0921 -0.0563
0 2 3 -15.7314 -0.0482
0 2 4 -87.1139 -0.0459
0 2 5 1.7642 0.0384
0 2 6 14.5181 0.0245
0 2 7 11.8802 -0.0162
0 2 8 -6.8738 0.1370
0 2 9 0.9600 -0.0058
0 2 10 4.3640 0.0158
0 2 11 -6.8258 -0.0018
0 2 12 11.5131 -0.0329
0 2 13 -1.8174 -0.0130
0 2 14 -3.6477 -0.0838
0 2 15 5.0076 0.0178
0 2 16 -1.0960 -0.0071
0 2 17 1.0422 0.0034
0 2 18 -2.9357 -0.0006
0 2 19 -2.2480 0.0096
0 2 20 0.1110 0.0435
0 2 21 0.1851 -0.0120
0 2 22 2.9459 0.0265
0 2 23 1.3742 -0.0066
0 2 24 0.2797 -0.0121
0 2 25 -1.0841 -0.0004
0 2 26 -1.0209 -0.0179
0 2 27 0.2863 -0.0182
0 2 28 0.1618 -0.0398
0 2 29 0.2724 0.0349
0 2 30 -0.7539 -0.0414
0 2 31 0.3260 -0.1387
0 3 1 23.1619 -0.0191
0 3 2 4.4867 -0.0008
0 3 3 -31.8790 -0.0045
0 3 4 -29.9457 -0.0011
0 3 5 -6.6913 -0.0129
0 3 6 18.0267 -0.0295
0 3 7 12.2723 0.0276
0 3 8 11.2357 -0.0002
0 3 9 3.7869 -0.0045
0 3 10 -12.5606 -0.0102
0 3 11 -1.2789 0.0207
0 3 12 1.7346 0.0729
0 3 13 -0.6334 -0.0185
0 3 14 1.9476 -0.0205
0 3 15 0.0559 -0.0005
0 3 16 -2.4645 0.0159
0 3 17 -0.8996 -0.0026
0 3 18 1.2871 -0.0492
0 3 19 -0.1499 -0.0291
0 3 20 0.7514 -0.0037
0 3 21 1.3087 0.0224
0 3 22 -0.5478 -0.0078
0 3 23 0.2558 -0.0131
0 3 24 -0.4054 0.0214
0 3 25 -0.2715 0.0074
0 3 26 -0.0274 0.0046
0 3 27 -0.0889 -0.0379
0 3 28 -0.3209 -0.0037
0 3 29 0.1489 0.0194
0 3 30 -0.2228 0.0546
0 4 0 23.9540 -0.0077
0 4 1 7.7506 -0.0174
0 4 2 -2.4060 -0.0196
0 4 3 -6.5972 -0.0063
0 4 4 -4.9229 -0.0117
0 4 5 -10.9102 0.0123
0 4 6 -2.5634 -0.0183
0 4 7 7.0410 0.0018
0 4 8 -11.7328 0.0124
0 4 9 4.6604 -0.0216
0 4 10 6.9934 0.0379
0 4 11 -2.4692 0.0098
0 4 12 7.5925 0.0022
0 4 13 -0.7794 -0.0007
0 4 14 -1.9691 -0.0052
0 4 15 1.5659 0.0123
0 4 16 -1.4466 -0.0303
0 4 17 0.9228 -0.0161
0 4 18 -1.8268 -0.0135
0 4 19 -0.9082 0.0124
0 4 20 1.0844 -0.0042
0 4 21 -0.2292 -0.0149
0 4 22 1.6375 0.0166
0 4 23 1.0218 0.0052
0 4 24 0.0396 0.0307
0 4 25 -1.1425 -0.0053
0 4 26 -0.9361 0.0277
0 4 27 -0.6965 -0.0154
0 4 28 0.5018 0.0487
0 4 29 -0.0842 -0.0063
0 4 30 -0.1933 -0.1091
0 5 1 13.4320 -0.0009
0 5 2 -4.8197 0.0070
0 5 3 -11.5884 -0.0015
0 5 4 -9.2873 -0.0051
0 5 5 -5.5510 -0.0176
0 5 6 12.0340 -0.0051
0 5 7 1.6977 -0.0062
0 5 8 4.0128 -0.0074
0 5 9 0.6784 0.0017
0 5 10 -6.3046 -0.0013
0 5 11 2.3329 0.0050
0 5 12 -0.0375 0.0048
0 5 13 0.2643 0.0197
0 5 14 -1.6026 0.0136
0 5 15 -1.2788 -0.0123
0 5 16 1.2106 0.0102
0 5 17 -1.4824 -0.0128
0 5 18 1.3113 0.0087
0 5 19 1.0570 -0.0170
0 5 20 -1.1057 -0.0050
0 5 21 1.0880 -0.0036
0 5 22 0.7255 -0.0096
0 5 23 0.5754 0.0281
0 5 24 -0.0509 -0.0118
0 5 25 -0.7919 -0.0062
0 5 26 -0.0524 -0.0368
0 5 27 -0.9751 0.0412
0 5 28 -0.0221 -0.0194
0 5 29 0.5975 -0.0368
0 6 0 1.1920 -0.0084
0 6 1 5.0798 0.0087
0 6 2 -1.9829 -0.0049
0 6 3 -2.8916 -0.0030
0 6 4 2.2368 0.0014
0 6 5 -7.1590 0.0041
0 6 6 -0.4570 0.0029
0 6 7 3.4229 -0.0152
0 6 8 -4.7528 0.0016
0 6 9 2.5017 0.0001
0 6 10 2.6820 0.0056
0 6 11 -0.0944 -0.0014
0 6 12 3.0458 -0.0089
0 6 13 -0.3344 -0.0032
0 6 14 -1.7858 0.0142
0 6 15 -0.7679 0.0045
0 6 16 0.2897 -0.0222
0 6 17 -0.2364 0.0004
0 6 18 -0.0060 -0.0040
0 6 19 0.6139 0.0164
0 6 20 0.1203 -0.0171
0 6 21 -0.2277 0.0121
0 6 22 0.6925 0.0004
0 6 23 -0.0520 -0.0189
0 6 24 -0.0180 0.0315
0 6 25 -0.7013 -0.0024
0 6 26 -0.6000 -0.0295
0 6 27 -0.9641 -0.0578
0 6 28 0.3700 0.1056
0 7 1 3.2763 0.0087
0 7 2 -0.7457 -0.0064
0 7 3 -1.0406 -0.0057
0 7 4 -2.1426 -0.0075
0 7 5 -2.2568 0.0030
0 7 6 3.5712 0.0044
0 7 7 -2.0164 -0.0109
0 7 8 0.7285 -0.0007
0 7 9 -0.4431 -0.0115
0 7 10 -0.7851 -0.0012
0 7 11 2.0764 -0.0087
0 7 12 -0.1881 -0.0045
0 7 13 1.5675 0.0060
0 7 14 -2.2667 0.0136
0 7 15 -0.5461 -0.0017
0 7 16 1.8510 -0.0008
0 7 17 -1.4512 0.0052
0 7 18 0.7768 0.0004
0 7 19 0.5213 -0.0140
0 7 20 -1.1671 -0.0052
0 7 21 0.0332 -0.0051
0 7 22 0.3381 0.0184
0 7 23 -0.9045 0.0267
0 7 24 -0.0274 -0.0125
0 7 25 0.5823 -0.0781
0 7 26 -0.0335 0.0177
0 7 27 -0.4059 0.1642
0 8 0 0.6026 -0.0026
0 8 1 0.0602 0.0017
0 8 2 -1.0441 0.0018
0 8 3 -2.6984 0.0016
0 8 4 -0.1661 -0.0023
0 8 5 -0.3812 -0.0002
0 8 6 1.1365 0.0060
0 8 7 1.2680 -0.0070
0 8 8 -1.2087 0.0045
0 8 9 -0.2612 -0.0033
0 8 10 0.4506 -0.0041
0 8 11 0.4875 -0.0075
0 8 12 0.4430 0.0016
0 8 13 0.2899 0.0020
0 8 14 -0.5723 -0.0012
0 8 15 -0.0416 -0.0013
0 8 16 -0.3931 0.0016
0 8 17 -0.7826 -0.0030
0 8 18 0.7784 -0.0079
0 8 19 0.0840 -0.0193
0 8 20 0.1964 0.0008
0 8 21 0.3958 0.0228
0 8 22 -0.1739 -0.0177
0 8 23 -0.0961 -0.0031
0 8 24 0.2891 0.0399
0 8 25 -0.0485 0.0485
0 8 26 0.3042 0.0423
0 9 1 1.6945 -0.0071
0 9 2 0.7239 0.0027
0 9 3 -0.6148 -0.0081
0 9 4 -0.5611 0.0030
0 9 5 -0.4248 0.0023
0 9 6 0.1404 -0.0004
0 9 7 -1.0598 -0.0016
0 9 8 0.6683 -0.0054
0 9 9 -0.7060 -0.0031
0 9 10 -0.0710 0.0026
0 9 11 0.9200 -0.0067
0 9 12 -0.4185 0.0003
0 9 13 1.0304 -0.0022
0 9 14 -0.7911 0.0033
0 9 15 -0.3246 0.0022
0 9 16 0.1546 0.0089
0 9 17 -0.9878 0.0019
0 9 18 -0.4372 -0.0226
0 9 19 -0.0826 0.0019
0 9 20 -0.1335 0.0013
0 9 21 0.0755 -0.0072
0 9 22 0.2498 -0.0448
0 9 23 -0.1728 0.0382
0 9 24 0.3656 0.0786
0 9 25 0.0961 -0.0504
0 10 0 -0.1626 -0.0038
0 10 1 -0.1962 -0.0069
0 10 2 -0.4602 -0.0022
0 10 3 -1.1866 -0.0001
0 10 4 0.5375 -0.0059
0 10 5 0.5802 -0.0035
0 10 6 0.4667 -0.0084
0 10 7 -0.1200 -0.0094
0 10 8 -0.5795 -0.0023
0 10 9 -0.4481 0.0102
0 10 10 -0.0780 0.0066
0 10 11 0.3398 -0.0027
0 10 12 0.3482 -0.0019
0 10 13 -0.0387 -0.0104
0 10 14 -0.0854 0.0113
0 10 15 0.3239 -0.0064
0 10 16 -0.3710 -0.0107
0 10 17 -0.2182 -0.0099
0 10 18 0.4382 -0.0026
0 10 19 0.4339 0.0498
0 10 20 -0.2613 -0.0242
0 10 21 -0.1048 -0.0002
0 10 22 0.0526 0.0253
0 10 23 0.5738 -0.0035
0 11 1 0.6517 -0.0031
0 11 2 -0.2416 0.0040
0 11 3 -0.3521 0.0045
0 11 4 0.1896 -0.0045
0 11 5 -0.4695 -0.0034
0 11 6 0.1531 0.0023
0 11 7 -0.2879 -0.0021
0 11 8 0.2142 0.0057
0 11 9 0.1079 0.0041
0 11 10 -0.6689 -0.0036
0 11 11 0.6410 0.0022
0 11 12 0.8607 0.0004
0 11 13 0.1936 0.0052
0 11 14 -0.2257 -0.0154
0 11 15 -0.8105 0.0148
0 11 16 -0.3496 -0.0176
0 11 17 -0.0739 0.0059
0 11 18 -0.2119 0.0124
0 11 19 0.6057 0.0105
0 11 20 0.1594 -0.0255
0 11 21 0.0485 0.0335
0 12 0 -0.0051 0.0048
0 12 1 -0.0549 -0.0006
0 12 2 -0.1054 -0.0139
0 12 3 -0.8602 -0.0040
0 12 4 0.5052 0.0023
0 12 5 0.0133 0.0019
0 12 6 0.1525 0.0002
0 12 7 0.5068 -0.0052
0 12 8 -0.1593 -0.0015
0 12 9 -0.7622 0.0053
0 12 10 -0.1917 -0.0016
0 12 11 0.4357 0.0015
0 12 12 0.7233 0.0251
0 12 13 -0.2300 -0.0076
0 12 14 0.0844 -0.0132
0 12 15 0.3708 0.0040
0 12 16 -0.2871 0.0198
0 12 17 -0.0731 -0.0751
0 12 18 -0.2191 -0.0167
0 12 19 0.0215 0.1515
0 13 1 -0.1012 0.0124
0 13 2 -0.3435 -0.0129
0 13 3 -0.1526 0.0183
0 13 4 0.1941 -0.0068
0 13 5 -0.0782 0.0064
0 13 6 -0.2262 0.0050
0 13 7 -0.0419 -0.0028
0 13 8 -0.0777 -0.0144
0 13 9 0.4426 -0.0065
0 13 10 0.0674 0.0106
0 13 11 0.1160 -0.0001
0 13 12 0.0237 0.0180
0 13 13 -0.5552 -0.0520
0 13 14 0.3342 -0.0178
0 13 15 -0.6378 0.0787
0 14 0 -0.1805 -0.0103
0 14 1 -0.2508 -0.0012
0 14 2 0.3157 -0.0230
0 14 3 -0.2149 -0.0023
0 14 4 -0.0582 0.0095
0 14 5 -0.3854 0.0092
0 14 6 0.0755 0.0072
0 14 7 0.2750 -0.0043
0 14 8 -0.7115 -0.0159
0 14 9 -0.5954 0.0257
0 14 10 0.0527 0.0198
0 14 11 0.4698 -0.0305
0 15 1 -0.0376 0.0439
0 15 2 0.1190 -0.0231
0 15 3 -0.2182 0.0278
1 0 1 84.6874 -0.0937
1 0 3 -194.4456 0.4938
1 0 5 -3.0006 0.1313
1 0 7 26.3079 -0.0296
1 0 9 -1.1528 -0.2127
1 0 11 10.4487 -0.0719
1 0 13 -3.7204 0.0323
1 0 15 -2.4511 0.0570
1 0 17 1.2365 0.0051
1 0 19 -3.0313 0.0099
1 0 21 1.9879 -0.0065
1 0 23 0.7138 -0.0134
1 0 25 -0.8268 0.0245
1 0 27 0.3962 -0.0243
1 0 29 -0.0120 0.0319
1 1 1 19.5252 -0.0416
1 1 2 -19.3938 0.0076
1 1 3 -23.1582 0.0312
1 1 4 -0.8083 -0.0054
1 1 5 -4.7616 -0.1202
1 1 6 16.6147 -0.0007
1 1 7 18.5968 0.0846
1 1 8 10.6584 0.0406
1 1 9 -8.1823 0.0265
1 1 10 -5.8212 -0.0013
1 1 11 0.0184 -0.0015
1 1 12 -6.7896 -0.0131
1 1 13 3.1105 -0.0139
1 1 14 4.5644 -0.0124
1 1 15 -2.2073 -0.0356
1 1 16 -0.0242 -0.0193
1 1 17 -0.8966 0.0088
1 1 18 -2.9702 0.0243
1 1 19 1.3709 0.0024
1 1 20 2.0239 -0.0114
1 1 21 -0.6114 -0.0055
1 1 22 1.8510 0.0230
1 1 23 -0.4081 0.0227
1 1 24 -1.7352 -0.0125
1 1 25 0.0898 -0.0148
1 1 26 0.0922 0.0141
1 1 27 0.2445 0.0040
1 1 28 -0.9625 -0.0408
1 1 29 -0.4475 0.0191
1 1 30 0.2952 0.0619
1 2 1 49.5648 -0.0441
1 2 2 -18.5274 -0.0178
1 2 3 -106.5622 0.0075
1 2 4 -1.2143 -0.0162
1 2 5 -0.6315 0.0534
1 2 6 13.3935 0.0267
1 2 7 3.4714 0.1411
1 2 8 3.2352 -0.0300
1 2 9 -1.5888 -0.0354
1 2 10 -6.4559 -0.0011
1 2 11 13.4898 -0.0641
1 2 12 -3.4846 0.0039
1 2 13 -0.9126 -0.0803
1 2 14 4.5714 0.0079
1 2 15 -3.2582 0.0252
1 2 16 2.3472 0.0224
1 2 17 -1.7851 0.0084
1 2 18 -2.4422 -0.0149
1 2 19 -0.7242 0.0570
1 2 20 -0.0613 -0.0069
1 2 21 2.4001 0.0061
1 2 22 1.2201 -0.0015
1 2 23 0.6846 -0.0227
1 2 24 -0.3832 0.0025
1 2 25 -0.7432 -0.0093
1 2 26 -0.2926 -0.0262
1 2 27 0.0633 -0.0522
1 2 28 0.9120 0.0511
1 2 29 -0.3714 -0.0218
1 2 30 -0.3543 -0.1082
1 3 1 14.7755 -0.0230
1 3 2 -23.7154 0.0124
1 3 3 -34.3721 0.0142
1 3 4 -15.7469 -0.0099
1 3 5 3.2887 -0.0467
1 3 6 11.8900 0.0426
1 3 7 24.3514 0.0347
1 3 8 6.4807 -0.0089
1 3 9 -11.9618 -0.0106
1 3 10 -0.9612 0.0190
1 3 11 -4.0836 0.0597
1 3 12 -1.8123 -0.0380
1 3 13 4.7289 -0.0214
1 3 14 -0.0529 0.0070
1 3 15 -2.4235 -0.0150
1 3 16 -0.4680 -0.0099
1 3 17 0.1763 -0.0220
1 3 18 -0.3014 -0.0088
1 3 19 1.0182 -0.0145
1 3 20 1.1857 0.0068
1 3 21 -0.1348 0.0159
1 3 22 0.4995 0.0056
1 3 23 -0.6857 0.0129
1 3 24 -0.6206 -0.0062
1 3 25 0.1498 -0.0050
1 3 26 0.2460 -0.0140
1 3 27 -0.4267 -0.0140
1 3 28 0.0364 -0.0293
1 3 29 -0.2078 0.0400
1 3 30 0.2234 0.1349
1 4 1 7.4753 -0.0155
1 4 2 -3.2272 0.0079
1 4 3 -11.4135 -0.0008
1 4 4 -14.5414 -0.0030
1 4 5 0.7579 -0.0166
1 4 6 6.3540 0.0146
1 4 7 -11.3765 0.0281
1 4 8 7.3965 -0.0257
1 4 9 2.6010 0.0180
1 4 10 -2.4543 0.0003
1 4 11 9.9594 0.0052
1 4 12 -2.1496 0.0119
1 4 13 -0.4576 -0.0314
1 4 14 1.9284 0.0008
1 4 15 -2.5691 -0.0081
1 4 16 1.3017 -0.0063
1 4 17 -1.6573 -0.0199
1 4 18 -0.8764 0.0093
1 4 19 0.5830 0.0120
1 4 20 -0.4749 -0.0246
1 4 21 1.5691 0.0123
1 4 22 0.7100 0.0160
1 4 23 0.2015 0.0138
1 4 24 0.0059 -0.0117
1 4 25 -0.5948 0.0310
1 4 26 -1.3229 -0.0075
1 4 27 0.0683 0.0358
1 4 28 0.3421 0.0085
1 4 29 0.1785 -0.0689
1 5 1 0.1428 -0.0035
1 5 2 -7.2690 -0.0044
1 5 3 -15.0012 -0.0004
1 5 4 -9.8842 -0.0258
1 5 5 7.3273 -0.0104
1 5 6 1.8532 0.0111
1 5 7 10.5846 0.0037
1 5 8 1.6963 -0.0158
1 5 9 -6.7140 -0.0047
1 5 10 1.6424 0.0292
1 5 11 -2.3232 0.0154
1 5 12 0.2330 -0.0057
1 5 13 0.1189 0.0009
1 5 14 -0.7715 -0.0056
1 5 15 0.0953 0.0207
1 5 16 -1.6072 -0.0165
1 5 17 1.9090 -0.0073
1 5 18 0.6463 -0.0138
1 5 19 -1.3613 -0.0027
1 5 20 1.3832 0.0071
1 5 21 0.3034 -0.0040
1 5 22 0.4189 0.0075
1 5 23 0.2520 -0.0105
1 5 24 -0.5476 0.0189
1 5 25 0.0482 -0.0109
1 5 26 -0.9378 0.0215
1 5 27 0.2175 -0.0535
1 5 28 0.5026 -0.0091
1 5 29 -0.4825 0.0967
1 6 1 -0.7153 -0.0129
1 6 2 -0.5333 0.0004
1 6 3 -0.5343 0.0147
1 6 4 -9.4346 -0.0011
1 6 5 1.4815 -0.0058
1 6 6 2.5567 -0.0014
1 6 7 -3.7781 0.0100
1 6 8 4.4543 -0.0035
1 6 9 0.2320 -0.0034
1 6 10 -0.5928 -0.0030
1 6 11 4.1219 -0.0065
1 6 12 -0.6766 -0.0085
1 6 13 -1.0755 0.0027
1 6 14 -0.6431 0.0076
1 6 15 -0.7126 -0.0113
1 6 16 -0.1317 -0.0054
1 6 17 0.3467 -0.0006
1 6 18 0.1809 0.0224
1 6 19 -0.0668 -0.0179
1 6 20 0.0709 -0.0089
1 6 21 0.8403 -0.0020
1 6 22 -0.0960 0.0006
1 6 23 0.0383 0.0141
1 6 24 -0.2589 0.0069
1 6 25 -0.4412 -0.0290
1 6 26 -1.0825 -0.0551
1 6 27 0.0945 0.0830
1 6 28 0.1774 0.0971
1 7 1 1.2037 -0.0087
1 7 2 -0.4985 -0.0054
1 7 3 -4.4514 0.0026
1 7 4 -2.7057 0.0010
1 7 5 2.4416 0.0002
1 7 6 -1.5653 -0.0067
1 7 7 2.6626 -0.0004
1 7 8 -0.5207 -0.0190
1 7 9 -1.2652 -0.0008
1 7 10 1.3042 -0.0062
1 7 11 -0.0911 -0.0004
1 7 12 1.6082 0.0019
1 7 13 -1.8943 0.0118
1 7 14 0.1874 0.0034
1 7 15 0.9066 0.0014
1 7 16 -1.6715 0.0066
1 7 17 1.5175 0.0063
1 7 18 0.2292 -0.0130
1 7 19 -1.2923 -0.0216
1 7 20 0.6732 -0.0038
1 7 21 0.2002 0.0215
1 7 22 -1.2993 0.0052
1 7 23 0.0551 -0.0249
1 7 24 0.5278 -0.0414
1 7 25 -0.0242 0.0458
1 7 26 -0.2775 0.0847
1 7 27 0.2005 -0.0521
1 8 1 -0.4642 0.0022
1 8 2 -2.3934 -0.0016
1 8 3 -1.2733 -0.0050
1 8 4 -1.8226 -0.0000
1 8 5 1.1824 0.0069
1 8 6 1.6151 -0.0049
1 8 7 -0.2591 0.0075
1 8 8 0.4812 -0.0033
1 8 9 -0.2508 -0.0034
1 8 10 -0.0749 -0.0067
1 8 11 0.7049 -0.0039
1 8 12 0.3608 -0.0029
1 8 13 -0.3413 -0.0006
1 8 14 -0.1034 0.0050
1 8 15 -0.7586 0.0001
1 8 16 -0.6799 -0.0089
1 8 17 0.7421 0.0073
1 8 18 -0.2206 -0.0101
1 8 19 0.2946 -0.0074
1 8 20 0.3989 0.0042
1 8 21 -0.2301 -0.0230
1 8 22 0.1010 0.0106
1 8 23 0.3263 0.0226
1 8 24 -0.2105 0.0385
1 8 25 0.4814 0.0233
1 8 26 0.0550 -0.0290
1 9 1 1.3229 -0.0047
1 9 2 -0.3777 -0.0105
1 9 3 -0.8091 0.0050
1 9 4 -0.7879 0.0055
1 9 5 -0.3254 0.0087
1 9 6 -0.6760 -0.0056
1 9 7 0.9570 -0.0042
1 9 8 -0.8641 -0.0037
1 9 9 -0.0126 0.0061
1 9 10 0.5652 -0.0110
1 9 11 -0.1719 -0.0071
1 9 12 0.9597 -0.0031
1 9 13 -1.2459 0.0050
1 9 14 -0.1214 0.0064
1 9 15 0.1915 0.0022
1 9 16 -0.7825 0.0044
1 9 17 -0.2549 -0.0017
1 9 18 -0.4916 -0.0141
1 9 19 -0.1166 -0.0134
1 9 20 0.3793 -0.0032
1 9 21 0.3160 -0.0222
1 9 22 -0.1941 0.0050
1 9 23 0.3805 0.0098
1 9 24 0.2188 -0.0012
1 10 1 -0.3655 0.0050
1 10 2 -1.2812 -0.0081
1 10 3 0.1977 -0.0144
1 10 4 0.1210 0.0070
1 10 5 0.5641 -0.0014
1 10 6 0.2029 -0.0059
1 10 7 -0.3140 -0.0100
1 10 8 -0.3513 0.0074
1 10 9 -0.2720 0.0110
1 10 10 0.1276 -0.0077
1 10 11 0.1717 -0.0002
1 10 12 -0.0963 0.0023
1 10 13 0.3275 0.0018
1 10 14 0.5100 -0.0115
1 10 15 -0.5809 0.0076
1 10 16 -0.5098 -0.0087
1 10 17 0.3754 -0.0095
1 10 18 0.3867 0.0212
1 10 19 0.0287 -0.0105
1 10 20 0.0013 0.0191
1 10 21 -0.3355 -0.0167
1 10 22 0.7029 -0.0036
1 10 23 0.4868 0.1520
1 11 1 -0.0531 -0.0004
1 11 2 -0.2243 0.0051
1 11 3 0.0900 0.0027
1 11 4 -0.6771 0.0011
1 11 5 -0.0247 0.0001
1 11 6 -0.2480 -0.0050
1 11 7 0.5105 0.0057
1 11 8 -0.0718 0.0052
1 11 9 -0.7591 -0.0002
1 11 10 0.3753 0.0004
1 11 11 0.4576 -0.0028
1 11 12 0.5244 -0.0002
1 11 13 0.0131 -0.0039
1 11 14 -0.8644 0.0163
1 11 15 -0.1528 -0.0309
1 11 16 -0.1235 0.0196
1 11 17 -0.3386 0.0105
1 11 18 0.2388 -0.0269
1 11 19 0.0262 -0.0011
1 11 20 0.4271 0.0402
1 11 21 0.4855 -0.0373
1 12 1 -0.2804 -0.0085
1 12 2 -0.6641 -0.0065
1 12 3 0.4460 0.0089
1 12 4 -0.2573 -0.0054
1 12 5 -0.0422 -0.0068
1 12 6 0.4159 0.0099
1 12 7 -0.0979 0.0036
1 12 8 -0.4378 0.0088
1 12 9 -0.0070 -0.0157
1 12 10 0.1298 -0.0030
1 12 11 0.4920 0.0294
1 12 12 -0.0217 -0.0056
1 12 13 0.2639 -0.0145
1 12 14 0.2489 0.0054
1 12 15 -0.3542 0.0266
1 12 16 -0.0232 -0.0463
1 12 17 -0.1371 -0.0133
1 12 18 0.1783 0.0460
1 13 1 -0.2420 0.0036
1 13 2 -0.0623 0.0226
1 13 3 -0.1762 -0.0206
1 13 4 -0.0726 0.0076
1 13 5 0.1147 0.0200
1 13 6 -0.2024 -0.0044
1 13 7 -0.1738 -0.0280
1 13 8 0.2260 -0.0084
1 13 9 -0.0113 0.0262
1 13 10 0.0886 0.0048
1 13 11 -0.0640 0.0045
1 13 12 -0.1871 -0.0280
1 13 13 0.2596 0.0129
1 13 14 -0.7155 0.0127
1 13 15 0.2646 -0.0938
1 14 1 0.0848 -0.0131
1 14 2 -0.1580 0.0028
1 14 3 -0.1888 0.0037
1 14 4 -0.3345 0.0024
1 14 5 -0.1531 0.0022
1 14 6 -0.2137 -0.0011
1 14 7 -0.2876 0.0026
1 14 8 -0.2796 0.0278
1 14 9 -0.3947 -0.0103
1 14 10 0.5322 -0.0296
1 14 11 0.4658 0.0523
1 15 1 0.1242 0.0038
1 15 2 -0.2545 0.0339
2 0 2 -165.5879 0.8250
2 0 4 -61.1087 0.3732
2 0 6 42.7711 -0.3863
2 0 8 -2.7716 -0.1844
2 0 10 10.3438 -0.1067
2 0 12 0.6858 0.1603
2 0 14 -5.9752 0.0236
2 0 16 2.0379 0.0306
2 0 18 -1.5562 -0.0124
2 0 20 -0.1506 -0.0245
2 0 22 1.6105 -0.0021
2 0 24 -0.6555 0.0056
2 0 26 0.1969 -0.0183
2 0 28 0.3282 0.0523
2 0 30 -0.2129 -0.1602
2 1 2 -14.8996 0.0252
2 1 3 2.8210 0.0157
2 1 4 -19.0925 -0.0467
2 1 5 13.6109 0.0056
2 1 6 22.2936 0.0352
2 1 7 8.1604 0.0445
2 1 8 -2.8203 0.0488
2 1 9 0.3292 -0.0348
2 1 10 -4.7670 -0.0343
2 1 11 -8.2810 0.0028
2 1 12 3.6355 -0.0257
2 1 13 1.2978 -0.0302
2 1 14 -0.7747 -0.0165
2 1 15 2.2171 0.0094
2 1 16 -1.8695 0.0053
2 1 17 -3.0313 0.0126
2 1 18 1.1405 0.0181
2 1 19 1.0843 0.0049
2 1 20 0.0121 -0.0131
2 1 21 2.1003 0.0169
2 1 22 -0.5686 0.0207
2 1 23 -1.5370 -0.0257
2 1 24 -0.0517 -0.0193
2 1 25 0.0146 0.0149
2 1 26 0.0917 0.0213
2 1 27 -0.8914 -0.0205
2 1 28 -0.1333 -0.0377
2 1 29 -0.4084 0.0154
2 1 30 -0.0627 0.1472
2 2 2 -90.3621 0.0937
2 2 3 -4.9240 -0.0679
2 2 4 -30.9308 0.0854
2 2 5 14.0233 0.0473
2 2 6 13.5869 0.0728
2 2 7 5.3361 -0.0350
2 2 8 -5.5310 -0.0193
2 2 9 -5.6306 0.0006
2 2 10 13.0802 -0.1680
2 2 11 -4.2601 0.0113
2 2 12 3.6351 0.0271
2 2 13 3.1735 -0.0025
2 2 14 -5.6179 -0.0104
2 2 15 3.3776 0.0405
2 2 16 -1.1659 0.0677
2 2 17 -2.1305 -0.0382
2 2 18 -0.6523 0.0313
2 2 19 -0.5503 0.0067
2 2 20 1.3752 -0.0133
2 2 21 1.2671 -0.0103
2 2 22 1.1168 -0.0284
2 2 23 0.1200 0.0130
2 2 24 -0.6040 -0.0155
2 2 25 -0.7358 -0.0165
2 2 26 -0.1706 -0.0393
2 2 27 1.4911 0.0310
2 2 28 0.3198 0.0010
2 2 29 -0.9426 -0.0496
2 2 30 -0.6979 -0.0362
2 3 2 -28.3367 0.0068
2 3 3 -20.1517 0.0142
2 3 4 -16.4919 -0.0164
2 3 5 8.2503 0.0287
2 3 6 30.6986 0.0211
2 3 7 7.6155 0.0043
2 3 8 -4.3234 0.0292
2 3 9 1.1920 -0.0076
2 3 10 -10.5322 0.0011
2 3 11 -2.6884 -0.0258
2 3 12 5.3621 0.0017
2 3 13 -1.1832 -0.0029
2 3 14 -0.9362 -0.0534
2 3 15 0.3572 -0.0009
2 3 16 -1.1269 0.0109
2 3 17 -0.4278 0.0062
2 3 18 0.9459 -0.0168
2 3 19 0.9342 -0.0043
2 3 20 0.4991 0.0296
2 3 21 0.8016 0.0147
2 3 22 -0.9561 0.0102
2 3 23 -0.8536 -0.0212
2 3 24 0.2763 -0.0180
2 3 25 0.2907 0.0067
2 3 26 -0.4330 -0.0033
2 3 27 0.2846 -0.0469
2 3 28 -0.1256 -0.0106
2 3 29 -0.1367 0.1113
2 4 2 -10.5145 0.0198
2 4 3 -16.4135 -0.0249
2 4 4 -0.9301 -0.0137
2 4 5 3.2188 0.0300
2 4 6 -8.2109 0.0213
2 4 7 10.0633 -0.0302
2 4 8 -2.0361 0.0133
2 4 9 -1.4525 0.0040
2 4 10 10.4091 -0.0142
2 4 11 -3.1557 0.0108
2 4 12 2.3615 -0.0266
2 4 13 1.2295 -0.0122
2 4 14 -3.6557 -0.0015
2 4 15 1.7470 0.0112
2 4 16 -1.9649 -0.0137
2 4 17 -0.4770 -0.0089
2 4 18 0.6548 0.0288
2 4 19 -0.7601 -0.0080
2 4 20 1.2003 -0.0005
2 4 21 0.4662 0.0039
2 4 22 0.3754 0.0057
2 4 23 0.6701 -0.0078
2 4 24 -0.4681 0.0129
2 4 25 -1.2793 0.0104
2 4 26 -0.2056 0.0178
2 4 27 0.4517 0.0000
2 4 28 0.4829 -0.0012
2 4 29 -0.5745 -0.0347
2 5 2 -15.7809 -0.0016
2 5 3 -11.9631 -0.0201
2 5 4 -1.3127 -0.0035
2 5 5 -0.1735 0.0071
2 5 6 14.9107 0.0029
2 5 7 2.9919 -0.0125
2 5 8 -3.7371 0.0054
2 5 9 1.5481 0.0271
2 5 10 -5.3548 0.0063
2 5 11 0.0549 -0.0075
2 5 12 1.2852 0.0026
2 5 13 -0.8398 -0.0100
2 5 14 -0.2745 0.0095
2 5 15 -1.0332 -0.0152
2 5 16 1.8108 -0.0007
2 5 17 0.0296 -0.0025
2 5 18 -1.0160 -0.0115
2 5 19 1.4491 0.0146
2 5 20 -0.4507 0.0057
2 5 21 0.5743 -0.0101
2 5 22 0.6011 -0.0073
2 5 23 -0.6966 0.0322
2 5 24 0.0443 0.0071
2 5 25 -0.5016 -0.0040
2 5 26 0.5413 -0.0386
2 5 27 0.3371 0.0373
2 5 28 -0.5308 0.0106
2 6 2 -1.8134 0.0177
2 6 3 -10.5760 -0.0096
2 6 4 1.5357 -0.0080
2 6 5 0.0209 0.0104
2 6 6 -1.8206 0.0112
2 6 7 6.3506 -0.0030
2 6 8 -1.4072 -0.0136
2 6 9 -0.1947 0.0011
2 6 10 3.6458 0.0035
2 6 11 -1.1282 -0.0152
2 6 12 0.3236 -0.0161
2 6 13 -0.9182 0.0043
2 6 14 -1.4542 0.0059
2 6 15 0.0229 -0.0042
2 6 16 0.2266 -0.0058
2 6 17 0.0833 0.0201
2 6 18 0.0095 -0.0013
2 6 19 -0.0238 -0.0200
2 6 20 0.7364 -0.0052
2 6 21 0.1887 0.0126
2 6 22 0.1612 -0.0054
2 6 23 -0.2318 -0.0003
2 6 24 -0.2939 -0.0286
2 6 25 -0.6764 0.0014
2 6 26 -0.1618 0.0339
2 6 27 -0.0052 0.0106
2 7 2 -4.7998 0.0119
2 7 3 -2.9027 0.0027
2 7 4 -0.1930 -0.0008
2 7 5 -1.7878 -0.0068
2 7 6 3.8920 -0.0025
2 7 7 0.0220 -0.0158
2 7 8 -0.6081 -0.0006
2 7 9 0.6927 -0.0030
2 7 10 -0.6507 0.0029
2 7 11 1.1832 -0.0093
2 7 12 -1.0546 0.0088
2 7 13 0.9057 0.0129
2 7 14 -0.0462 0.0005
2 7 15 -1.5415 -0.0025
2 7 16 1.8174 0.0032
2 7 17 -0.3006 0.0006
2 7 18 -0.9509 -0.0088
2 7 19 1.0989 0.0039
2 7 20 -0.2256 -0.0067
2 7 21 -1.0621 -0.0259
2 7 22 0.2405 -0.0082
2 7 23 -0.0100 0.0047
2 7 24 -0.0996 0.0380
2 7 25 0.0708 0.0008
2 7 26 0.1359 -0.0295
2 8 2 -1.8231 -0.0043
2 8 3 -3.2818 0.0006
2 8 4 0.4886 0.0024
2 8 5 1.3274 -0.0031
2 8 6 0.9560 0.0078
2 8 7 1.3752 -0.0040
2 8 8 -0.5771 -0.0025
2 8 9 -0.2971 0.0011
2 8 10 0.6408 -0.0032
2 8 11 0.4215 -0.0105
2 8 12 -0.2233 -0.0020
2 8 13 -0.4693 0.0088
2 8 14 -0.7162 -0.0052
2 8 15 -0.3126 -0.0119
2 8 16 0.3606 0.0195
2 8 17 -0.5374 0.0002
2 8 18 0.4790 -0.0083
2 8 19 0.4026 -0.0115
2 8 20 -0.3796 -0.0132
2 8 21 0.2052 0.0157
2 8 22 0.3709 -0.0095
2 8 23 -0.3437 0.0079
2 8 24 0.5833 0.0015
2 8 25 0.2560 0.0436
2 9 2 -0.3844 0.0019
2 9 3 -1.1618 0.0006
2 9 4 -0.8912 0.0101
2 9 5 -0.5611 -0.0050
2 9 6 0.7355 0.0051
2 9 7 -0.6807 -0.0041
2 9 8 0.3203 0.0044
2 9 9 0.2875 -0.0066
2 9 10 -0.0749 -0.0066
2 9 11 0.6322 -0.0091
2 9 12 -1.2434 0.0013
2 9 13 0.1573 0.0068
2 9 14 -0.1610 -0.0047
2 9 15 -0.7129 0.0011
2 9 16 -0.1086 0.0098
2 9 17 -0.5666 -0.0148
2 9 18 0.1666 -0.0081
2 9 19 0.3132 0.0015
2 9 20 0.0922 -0.0137
2 9 21 0.0648 -0.0259
2 9 22 0.5499 -0.0325
2 9 23 0.2461 0.0328
2 9 24 0.0119 0.1379
2 10 2 -0.1530 -0.0126
2 10 3 -0.5809 0.0101
2 10 4 0.4582 -0.0016
2 10 5 0.4953 0.0026
2 10 6 0.1389 -0.0076
2 10 7 -0.1802 0.0029
2 10 8 -0.2426 0.0069
2 10 9 -0.1010 -0.0107
2 10 10 -0.1076 0.0057
2 10 11 0.0126 0.0084
2 10 12 0.3700 -0.0072
2 10 13 0.2010 -0.0098
2 10 14 -0.3034 0.0087
2 10 15 -0.1130 0.0058
2 10 16 -0.0188 0.0025
2 10 17 -0.2316 -0.0142
2 10 18 0.4129 -0.0030
2 10 19 0.4936 0.0229
2 10 20 -0.5551 -0.0234
2 10 21 0.4940 -0.0057
2 10 22 0.4721 0.0860
2 11 2 0.3059 0.0105
2 11 3 -0.8079 0.0047
2 11 4 -0.0848 -0.0067
2 11 5 -0.3227 -0.0016
2 11 6 0.3400 0.0094
2 11 7 -0.0002 0.0025
2 11 8 -0.4179 -0.0011
2 11 9 -0.0253 0.0034
2 11 10 -0.0941 -0.0061
2 11 11 0.6140 -0.0022
2 11 12 0.1354 0.0091
2 11 13 -0.6409 0.0069
2 11 14 0.0403 -0.0326
2 11 15 -0.2281 0.0245
2 11 16 -0.3014 0.0101
2 11 17 -0.0367 -0.0401
2 11 18 -0.1141 0.0036
2 11 19 0.5902 0.0312
2 11 20 0.5251 -0.0067
2 12 2 0.1240 0.0117
2 12 3 -0.3318 -0.0133
2 12 4 0.0018 -0.0035
2 12 5 0.0894 0.0171
2 12 6 -0.2971 0.0006
2 12 7 -0.0081 0.0126
2 12 8 0.4532 -0.0134
2 12 9 -0.2363 -0.0053
2 12 10 0.1587 0.0140
2 12 11 0.3257 -0.0019
2 12 12 0.3475 -0.0063
2 12 13 -0.0895 -0.0099
2 12 14 -0.3302 0.0184
2 12 15 0.1918 0.0204
2 12 16 -0.0713 0.0047
2 12 17 0.1892 -0.0547
2 12 18 -0.0227 -0.0265
2 13 2 -0.3871 -0.0087
2 13 3 0.0257 0.0096
2 13 4 0.2740 0.0112
2 13 5 -0.3023 0.0009
2 13 6 -0.0508 -0.0183
2 13 7 0.0412 -0.0049
2 13 8 -0.1743 0.0170
2 13 9 -0.1019 -0.0022
2 13 10 -0.1134 0.0023
2 13 11 0.0614 0.0073
2 13 12 0.1056 0.0201
2 13 13 -0.5704 -0.0352
2 13 14 0.4252 -0.0535
2 14 2 -0.2628 0.0018
2 14 3 -0.1471 0.0000
2 14 4 -0.5814 -0.0106
2 14 5 -0.6459 0.0006
2 14 6 0.1073 0.0178
2 14 7 -0.1129 0.0170
2 14 8 -0.4775 -0.0182
2 14 9 0.5560 -0.0118
2 14 10 0.2426 0.0472
2 15 2 -0.0456 0.0076
3 0 3 -112.7372 0.7185
3 0 5 41.2487 -0.6333
3 0 7 2.3586 -0.3830
3 0 9 7.5373 0.1023
3 0 11 6.2279 0.1798
3 0 13 -7.9956 0.0360
3 0 15 0.7894 0.0166
3 0 17 0.7973 -0.0476
3 0 19 -1.7033 -0.0219
3 0 21 1.6285 0.0030
3 0 23 -0.0654 -0.0100
3 0 25 -0.0054 0.0122
3 0 27 0.3154 0.0175
3 0 29 -0.3808 -0.0619
3 1 3 -29.9932 0.0522
3 1 4 15.1602 0.0302
3 1 5 17.8747 0.0061
3 1 6 0.9563 0.0175
3 1 7 5.9541 0.0212
3 1 8 4.5335 -0.0385
3 1 9 -7.8511 -0.0284
3 1 10 -5.3936 0.0037
3 1 11 2.1713 -0.0590
3 1 12 -3.2460 -0.0318
3 1 13 0.9406 0.0222
3 1 14 3.3443 0.0423
3 1 15 -2.2176 -0.0017
3 1 16 -2.2013 -0.0162
3 1 17 0.5302 0.0260
3 1 18 0.0995 0.0343
3 1 19 0.5363 -0.0041
3 1 20 2.0188 -0.0139
3 1 21 -0.4542 -0.0044
3 1 22 -0.9959 -0.0112
3 1 23 -0.2282 -0.0043
3 1 24 -0.5225 -0.0098
3 1 25 -0.0961 0.0210
3 1 26 -0.3038 0.0135
3 1 27 0.0578 -0.0493
3 1 28 -1.2539 -0.0106
3 1 29 0.1101 0.1185
3 2 3 -57.6771 0.0807
3 2 4 14.2872 0.0115
3 2 5 14.4921 0.0167
3 2 6 6.6151 -0.0147
3 2 7 -5.4569 -0.0324
3 2 8 -4.5116 0.0041
3 2 9 10.0254 -0.2134
3 2 10 -4.2280 0.0056
3 2 11 8.7744 0.1196
3 2 12 1.6874 0.0059
3 2 13 -6.6937 -0.0314
3 2 14 3.4679 0.0251
3 2 15 -1.6125 0.1108
3 2 16 -1.1737 -0.0303
3 2 17 -0.0183 -0.0074
3 2 18 -1.3385 0.0053
3 2 19 0.4823 -0.0279
3 2 20 1.5537 -0.0094
3 2 21 1.1906 -0.0313
3 2 22 0.3338 0.0133
3 2 23 -0.3546 -0.0277
3 2 24 -0.7875 0.0025
3 2 25 -0.4587 -0.0072
3 2 26 1.3540 0.0028
3 2 27 0.6538 0.0039
3 2 28 -0.5962 0.0076
3 2 29 -0.7140 -0.0321
3 3 3 -33.2907 0.0398
3 3 4 4.3999 0.0116
3 3 5 26.3505 -0.0088
3 3 6 5.9906 0.0042
3 3 7 7.3973 0.0537
3 3 8 3.4967 -0.0234
3 3 9 -14.0826 -0.0310
3 3 10 -1.8329 -0.0119
3 3 11 2.9674 -0.0103
3 3 12 -3.1491 -0.0043
3 3 13 1.6218 -0.0412
3 3 14 0.9327 0.0110
3 3 15 -2.2087 0.0039
3 3 16 -0.1558 0.0045
3 3 17 0.5932 0.0114
3 3 18 0.5190 0.0043
3 3 19 0.9430 0.0202
3 3 20 0.8958 0.0011
3 3 21 -0.7731 0.0140
3 3 22 -0.6365 -0.0201
3 3 23 0.0136 -0.0303
3 3 24 -0.0237 0.0081
3 3 25 -0.1380 0.0130
3 3 26 0.6333 -0.0304
3 3 27 -0.2026 -0.0399
3 3 28 -0.4134 0.0538
3 3 29 -0.1278 0.0934
3 4 3 -3.7188 -0.0185
3 4 4 -1.3013 0.0214
3 4 5 -4.9257 0.0089
3 4 6 11.1046 -0.0255
3 4 7 -5.5504 0.0121
3 4 8 0.5440 0.0161
3 4 9 8.9097 -0.0406
3 4 10 -3.4731 -0.0011
3 4 11 5.4102 0.0072
3 4 12 0.0779 -0.0140
3 4 13 -3.8311 -0.0180
3 4 14 1.6402 0.0132
3 4 15 -2.7017 0.0139
3 4 16 0.2922 -0.0191
3 4 17 0.7579 0.0221
3 4 18 -1.0106 0.0133
3 4 19 0.9688 -0.0032
3 4 20 0.4089 -0.0114
3 4 21 0.5094 0.0042
3 4 22 0.7051 -0.0006
3 4 23 -0.5995 -0.0143
3 4 24 -0.6162 0.0156
3 4 25 -0.2141 0.0016
3 4 26 0.0517 0.0018
3 4 27 0.4071 0.0410
3 4 28 -0.2774 -0.0172
3 5 3 -10.2295 0.0094
3 5 4 -2.8348 -0.0078
3 5 5 14.7334 -0.0038
3 5 6 3.0268 0.0020
3 5 7 1.3943 0.0142
3 5 8 2.2482 0.0078
3 5 9 -7.3471 -0.0055
3 5 10 0.1035 0.0074
3 5 11 1.1456 0.0093
3 5 12 -1.4780 -0.0197
3 5 13 0.2260 -0.0084
3 5 14 -0.1597 -0.0084
3 5 15 1.2081 0.0123
3 5 16 -0.3924 0.0066
3 5 17 -0.3756 -0.0187
3 5 18 1.1625 0.0152
3 5 19 -1.1905 0.0108
3 5 20 0.8517 -0.0058
3 5 21 0.8667 0.0022
3 5 22 -0.8603 0.0178
3 5 23 -0.0293 0.0012
3 5 24 -0.0442 -0.0108
3 5 25 0.7419 0.0172
3 5 26 0.1929 0.0554
3 5 27 -0.3617 -0.0728
3 5 28 0.3768 -0.0372
3 6 3 0.6063 -0.0014
3 6 4 -3.4959 0.0083
3 6 5 -0.1199 0.0015
3 6 6 7.0297 0.0003
3 6 7 -1.6413 -0.0141
3 6 8 1.2522 0.0080
3 6 9 1.9925 0.0042
3 6 10 -1.5359 -0.0184
3 6 11 1.6870 -0.0176
3 6 12 -1.2490 -0.0002
3 6 13 -1.6575 0.0116
3 6 14 -0.0946 -0.0008
3 6 15 -0.0560 -0.0100
3 6 16 0.2693 0.0082
3 6 17 0.0593 0.0143
3 6 18 -0.2298 -0.0115
3 6 19 0.4698 -0.0045
3 6 20 0.4595 0.0066
3 6 21 0.3854 -0.0112
3 6 22 -0.2776 -0.0029
3 6 23 -0.2810 -0.0298
3 6 24 -0.2471 0.0441
3 6 25 -0.2245 -0.0227
3 6 26 -0.0009 -0.0308
3 6 27 0.2065 0.1283
3 7 3 -3.0778 0.0005
3 7 4 -2.4246 -0.0084
3 7 5 3.7674 -0.0064
3 7 6 0.4000 -0.0056
3 7 7 0.6275 0.0003
3 7 8 0.7269 -0.0015
3 7 9 -1.2181 -0.0000
3 7 10 0.5517 -0.0126
3 7 11 -0.2020 0.0121
3 7 12 0.9958 0.0135
3 7 13 -0.6826 -0.0048
3 7 14 -0.6403 -0.0102
3 7 15 1.7230 -0.0064
3 7 16 -1.0462 0.0132
3 7 17 -0.4578 0.0162
3 7 18 1.1582 0.0056
3 7 19 -0.6088 -0.0364
3 7 20 -0.4113 -0.0235
3 7 21 0.3503 0.0178
3 7 22 -0.5892 0.0098
3 7 23 -0.2278 -0.0006
3 7 24 0.3480 -0.0311
3 7 25 0.1453 0.0258
3 7 26 0.0766 0.1558
3 8 3 -0.5112 -0.0003
3 8 4 0.3575 -0.0039
3 8 5 1.7746 0.0019
3 8 6 2.0871 -0.0035
3 8 7 -0.0969 -0.0018
3 8 8 -0.0938 0.0067
3 8 9 0.0995 0.0006
3 8 10 0.4107 -0.0088
3 8 11 -0.1402 -0.0009
3 8 12 -0.7516 0.0030
3 8 13 -0.4985 -0.0071
3 8 14 -0.1085 -0.0065
3 8 15 0.0254 0.0161
3 8 16 -0.6308 -0.0006
3 8 17 0.5987 -0.0041
3 8 18 0.3490 -0.0060
3 8 19 -0.6936 0.0064
3 8 20 0.1575 0.0074
3 8 21 0.4914 -0.0320
3 8 22 -0.3202 -0.0275
3 8 23 0.5656 -0.0172
3 8 24 0.3547 0.0964
3 8 25 0.1383 0.0793
3 9 3 -1.2643 0.0010
3 9 4 -0.8084 -0.0058
3 9 5 0.1681 0.0142
3 9 6 -0.2438 -0.0018
3 9 7 0.5711 0.0009
3 9 8 0.1846 -0.0006
3 9 9 -0.1053 -0.0011
3 9 10 0.2293 -0.0082
3 9 11 -0.7618 -0.0031
3 9 12 0.1954 0.0034
3 9 13 -0.6441 -0.0067
3 9 14 -0.5124 -0.0145
3 9 15 -0.1323 0.0017
3 9 16 -0.4534 0.0010
3 9 17 0.4812 0.0139
3 9 18 -0.0023 -0.0059
3 9 19 -0.0899 -0.0144
3 9 20 0.4323 -0.0177
3 9 21 0.5618 -0.0313
3 9 22 0.2467 0.0172
3 9 23 0.1002 0.0623
3 10 3 0.2241 -0.0073
3 10 4 0.5585 0.0048
3 10 5 0.5457 0.0019
3 10 6 0.0618 0.0031
3 10 7 0.0721 -0.0015
3 10 8 -0.2714 -0.0106
3 10 9 -0.3396 0.0103
3 10 10 0.1950 0.0073
3 10 11 0.0062 -0.0076
3 10 12 -0.3235 -0.0031
3 10 13 0.1844 -0.0036
3 10 14 0.4970 0.0153
3 10 15 -0.2497 0.0153
3 10 16 -0.8792 -0.0230
3 10 17 0.4436 -0.0024
3 10 18 0.9221 -0.0004
3 10 19 -0.3873 0.0145
3 10 20 0.2419 -0.0016
3 10 21 0.1354 -0.0160
3 11 3 0.0884 -0.0094
3 11 4 -0.4671 0.0044
3 11 5 -0.0670 0.0079
3 11 6 0.2243 0.0013
3 11 7 -0.0207 -0.0044
3 11 8 -0.1998 0.0052
3 11 9 -0.5371 -0.0032
3 11 10 0.2251 -0.0018
3 11 11 0.2071 0.0101
3 11 12 -0.1786 0.0043
3 11 13 0.0657 -0.0148
3 11 14 -0.4212 0.0033
3 11 15 -0.1102 0.0060
3 11 16 0.0355 -0.0197
3 11 17 -0.1897 0.0024
3 11 18 0.3414 -0.0016
3 11 19 0.3258 0.0161
3 12 3 0.2310 0.0048
3 12 4 -0.1095 0.0076
3 12 5 -0.5715 -0.0057
3 12 6 0.1385 0.0157
3 12 7 0.8366 -0.0020
3 12 8 -0.3319 -0.0019
3 12 9 0.0384 -0.0059
3 12 10 0.5045 -0.0017
3 12 11 0.1785 0.0005
3 12 12 -0.3249 -0.0178
3 12 13 -0.2391 0.0055
3 12 14 0.3355 0.0508
3 12 15 0.1120 0.0207
3 12 16 0.1217 -0.0610
3 12 17 -0.0623 -0.0265
3 13 3 0.1221 -0.0070
3 13 4 -0.1788 0.0078
3 13 5 0.2713 0.0019
3 13 6 -0.1743 0.0034
3 13 7 -0.3038 -0.0036
3 13 8 -0.1785 -0.0032
3 13 9 -0.2321 0.0093
3 13 10 -0.0802 0.0126
3 13 11 0.0594 -0.0028
3 13 12 -0.1866 -0.0222
3 13 13 0.3867 0.0169
3 13 14 -0.3258 0.0526
3 14 3 -0.8161 -0.0189
3 14 4 -0.6618 0.0022
3 14 5 0.0465 0.0130
3 14 6 -0.2334 -0.0035
3 14 7 -0.0733 0.0003
3 14 8 0.5866 0.0153
3 14 9 -0.2846 0.0240
4 0 4 18.9692 -0.4946
4 0 6 11.5306 -0.9286
4 0 8 3.0112 0.6063
4 0 10 11.1203 0.0559
4 0 12 -7.2573 0.1090
4 0 14 -2.0575 -0.0735
4 0 16 2.7855 -0.0610
4 0 18 -1.7739 -0.0078
4 0 20 0.4733 -0.0006
4 0 22 0.7668 0.0046
4 0 24 0.2649 0.0214
4 0 26 -0.4408 -0.0183
4 0 28 -0.0511 0.0246
4 1 4 6.3092 0.0271
4 1 5 -7.3229 0.0083
4 1 6 14.1373 -0.0267
4 1 7 3.4465 -0.0332
4 1 8 -7.3173 -0.0339
4 1 9 0.6201 -0.0045
4 1 10 -0.7380 -0.0508
4 1 11 -6.3782 -0.0021
4 1 12 2.1673 0.0276
4 1 13 2.2240 0.0360
4 1 14 -1.8631 0.0214
4 1 15 -0.3515 -0.0118
4 1 16 -0.1469 0.0046
4 1 17 -0.8638 0.0265
4 1 18 0.7183 0.0173
4 1 19 1.6358 -0.0284
4 1 20 -0.0828 -0.0300
4 1 21 -0.2738 0.0045
4 1 22 -0.4086 0.0141
4 1 23 -1.1451 -0.0301
4 1 24 -0.1604 -0.0001
4 1 25 0.2089 0.0311
4 1 26 -0.0234 -0.0050
4 1 27 -1.6629 -0.0042
4 1 28 0.4610 0.0233
4 1 29 0.4237 0.0460
4 2 4 4.1918 0.0394
4 2 5 7.3833 -0.0061
4 2 6 -2.4019 -0.1511
4 2 7 -3.6753 0.0158
4 2 8 5.1620 -0.0866
4 2 9 -3.7015 -0.0055
4 2 10 12.8228 0.0737
4 2 11 0.8774 0.0246
4 2 12 -5.6074 0.0563
4 2 13 2.5869 -0.0081
4 2 14 -2.8888 0.0558
4 2 15 -0.0544 -0.0083
4 2 16 0.5713 -0.0104
4 2 17 -1.8617 -0.0070
4 2 18 0.2568 -0.0476
4 2 19 1.4477 0.0072
4 2 20 0.5991 -0.0358
4 2 21 0.7008 0.0020
4 2 22 0.0834 -0.0164
4 2 23 -0.6116 0.0171
4 2 24 -0.4841 0.0089
4 2 25 0.5124 -0.0153
4 2 26 0.1927 -0.0015
4 2 27 0.4596 0.0380
4 2 28 -0.0020 0.0043
4 3 4 12.7551 -0.0121
4 3 5 2.8356 -0.0128
4 3 6 17.7333 0.0321
4 3 7 3.8144 -0.0167
4 3 8 -12.4848 -0.0179
4 3 9 0.6770 -0.0122
4 3 10 -1.6389 -0.0492
4 3 11 -4.6198 0.0165
4 3 12 4.0159 0.0068
4 3 13 0.3769 0.0096
4 3 14 -2.4069 -0.0240
4 3 15 0.7436 -0.0007
4 3 16 -0.0258 0.0435
4 3 17 0.1357 0.0122
4 3 18 1.0113 0.0048
4 3 19 0.5556 -0.0150
4 3 20 -0.1824 0.0111
4 3 21 -0.0458 -0.0111
4 3 22 -0.4704 -0.0253
4 3 23 -0.3729 0.0008
4 3 24 0.3259 0.0023
4 3 25 0.7680 -0.0045
4 3 26 -0.4354 -0.0069
4 3 27 -0.4808 0.0043
4 3 28 0.1528 0.0081
4 4 4 -3.1412 0.0054
[truncated: 1,947,442 more chars]
