# Supplementary material for: Enabling nucleophilic reactivity in molecular calcium fluoride complexes
Source: Nat Chem. 2024 May 14;16(9):1473–80. doi: 10.1038/s41557-024-01524-x (PMC11375610; doi:10.1038/s41557-024-01524-x)
Supplement: Supplementary file 19 — Structure factor file for compound 6; CCDC reference 2283071. [file 41557_2024_1524_MOESM19_ESM.fcf]

#
# h,k,l, Fc-squared, Fo-squared, sigma(Fo-squared), status flag
#
data_298jsaec23
_shelx_title ' 298jsaec23_a.res in P2(1)/n'
_shelx_refln_list_code          4
_shelx_F_calc_maximum      410.34
_exptl_crystal_F_000      2392.00
_reflns_d_resolution_high  0.7949

loop_
 _space_group_symop_operation_xyz
 'x, y, z'
 '-x+1/2, y+1/2, -z+1/2'
 '-x, -y, -z'
 'x-1/2, -y-1/2, z-1/2'

_cell_length_a    24.7501
_cell_length_b    12.0012
_cell_length_c    27.4877
_cell_angle_alpha  90.000
_cell_angle_beta  114.810
_cell_angle_gamma  90.000

_shelx_F_squared_multiplier     1.000

loop_
 _refln_index_h
 _refln_index_k
 _refln_index_l
 _refln_F_squared_calc
 _refln_F_squared_meas
 _refln_F_squared_sigma
 _refln_observed_status
   2   0   0      82126.95      64823.14      2550.00 o
   4   0   0        257.15        137.16        13.08 o
   6   0   0      14987.40      12647.79       349.44 o
   8   0   0        727.35        633.26        28.37 o
  10   0   0        312.57        296.56        23.54 o
  12   0   0        471.34        357.51        17.20 o
  14   0   0        334.72        317.55        17.96 o
  16   0   0         18.50         22.26         9.12 o
  18   0   0         61.18         75.95         8.99 o
  20   0   0        215.07        181.75        13.61 o
  22   0   0          3.54         -0.29        10.23 o
  24   0   0          7.82         23.53         8.97 o
  26   0   0        198.40        206.58        26.52 o
  28   0   0         79.06         50.99         9.68 o
   1   1   0      17540.17      18263.47       337.11 o
   2   1   0      10240.90      11921.03       249.79 o
   3   1   0       6413.22       6942.69       158.14 o
   4   1   0       8754.17       8689.71       198.96 o
   5   1   0       5402.13       6367.49       132.24 o
   6   1   0       3185.05       3115.02        55.36 o
   7   1   0       5453.71       5267.92        92.15 o
   8   1   0       1736.60       1656.02        32.04 o
   9   1   0      11716.76      10675.43       260.25 o
  10   1   0       1338.62       1581.77        45.82 o
  11   1   0        636.65        626.57        16.22 o
  12   1   0         28.49         54.36         6.33 o
  13   1   0       2107.03       2061.21        45.67 o
  14   1   0        218.71        251.33         9.51 o
  15   1   0         33.83         18.29        12.41 o
  16   1   0        147.77        142.75         7.44 o
  17   1   0        394.06        410.77        10.33 o
  18   1   0         41.14         35.45         6.08 o
  19   1   0         30.97         28.14         7.12 o
  20   1   0         35.31         49.23         7.89 o
  21   1   0        182.10        198.19         9.06 o
  22   1   0         44.06         47.29         7.02 o
  23   1   0          0.52          3.00         6.34 o
  24   1   0         63.77         79.84         6.12 o
  25   1   0          0.45         -1.21         6.92 o
  26   1   0        135.16        145.50         9.62 o
  27   1   0         55.45         52.05         8.18 o
  28   1   0          0.19          1.08         4.54 o
   0   2   0      12344.58       9068.13       205.30 o
   1   2   0       2670.45       2832.14        49.99 o
   2   2   0       7006.56       7906.71       165.88 o
   3   2   0       1920.92       2006.87        39.96 o
   4   2   0      12214.01      12739.51       197.96 o
   5   2   0      26335.99      24909.31       382.72 o
   6   2   0       6243.38       5800.73        82.56 o
   7   2   0       2485.41       2201.06        35.67 o
   8   2   0       1933.94       2194.01        41.25 o
   9   2   0        155.95        169.30         4.72 o
  10   2   0       3035.61       3200.35        67.58 o
  11   2   0       9293.25       9971.62       195.08 o
  12   2   0       3249.36       3265.82        66.10 o
  13   2   0       1182.56        952.83        20.97 o
  14   2   0         33.41         36.12         6.47 o
  15   2   0          4.29          0.57        11.82 o
  16   2   0         41.78         50.99         6.73 o
  17   2   0         76.36         67.18         6.29 o
  18   2   0        112.78         89.05         6.68 o
  19   2   0        196.87        230.64        10.73 o
  20   2   0        362.66        370.13        11.15 o
  21   2   0          3.33          9.64         6.91 o
  22   2   0         42.38         44.59         6.80 o
  23   2   0         31.78         70.52        29.77 o
  24   2   0         57.94         75.19         8.03 o
  25   2   0         12.08         11.38         6.55 o
  26   2   0         46.03         48.60         7.33 o
  27   2   0         49.21         39.86         4.86 o
   1   3   0       9693.25      10027.43       168.29 o
   2   3   0       1393.25       1562.37        36.47 o
   3   3   0       1586.95       1656.66        30.22 o
   4   3   0       3675.11       3932.14        56.91 o
   5   3   0        910.31        850.19        21.97 o
   6   3   0       2998.45       3132.74        50.41 o
   7   3   0         19.81         19.28         2.89 o
   8   3   0         90.31         63.64         8.16 o
   9   3   0         16.59         13.37         3.11 o
  10   3   0         52.75         75.83         3.91 o
  11   3   0       1007.17        922.64        20.99 o
  12   3   0          1.58          0.17         4.94 o
  13   3   0         12.56         20.74         5.34 o
  14   3   0         70.98         74.35         8.43 o
  15   3   0        203.43        189.33        11.37 o
  16   3   0         76.55         85.20         6.47 o
  17   3   0        487.28        498.18        13.59 o
  18   3   0        258.44        264.50        10.53 o
  19   3   0         33.39         30.84         7.88 o
  20   3   0          6.37          3.68         6.38 o
  21   3   0          1.40          2.02         6.50 o
  22   3   0         60.36         59.07         7.28 o
  23   3   0         26.95         21.89        11.82 o
  24   3   0         68.22         92.73        12.03 o
  25   3   0          0.77         -3.38         6.38 o
  26   3   0          5.74         12.86         5.42 o
  27   3   0         12.41          6.52         4.83 o
   0   4   0       2386.52       2262.53        47.41 o
   1   4   0       4550.14       3921.45        43.17 o
   2   4   0       4285.07       4843.68        55.28 o
   3   4   0       1218.51       1094.80        13.18 o
   4   4   0       1906.52       2261.87        28.59 o
   5   4   0        900.76       1138.39        15.85 o
   6   4   0       2265.92       1791.66        29.24 o
   7   4   0       1136.90       1143.88        18.48 o
   8   4   0        278.17        202.46         5.15 o
   9   4   0       1166.72       1353.96        20.97 o
  10   4   0        782.58        805.59        17.45 o
  11   4   0        205.87        183.21         5.70 o
  12   4   0        836.71        724.54        17.26 o
  13   4   0        389.83        501.86        18.33 o
  14   4   0       1107.37       1157.42        49.54 o
  15   4   0       3289.50       3297.68        80.12 o
  16   4   0          8.07          9.53         6.88 o
  17   4   0        449.46        473.92        42.33 o
  18   4   0         48.04         49.04         8.04 o
  19   4   0         77.21         63.57         8.37 o
  20   4   0        379.59        354.26        19.69 o
  21   4   0          0.79          5.08         8.03 o
  22   4   0         14.96          6.86        18.33 o
  23   4   0         45.09         63.85         8.94 o
  24   4   0          0.25          0.27         6.15 o
  25   4   0          1.77         -4.67         5.04 o
  26   4   0         12.58          9.54         5.43 o
   1   5   0       5706.22       5767.99        57.15 o
   2   5   0      13264.37      13640.31       134.80 o
   3   5   0        560.13        793.18        10.63 o
   4   5   0        187.53        235.87         4.47 o
   5   5   0       4517.74       3855.16        55.64 o
   6   5   0        465.50        525.17        12.04 o
   7   5   0        103.79         72.55         7.00 o
   8   5   0        917.17        822.98        14.31 o
   9   5   0        166.52        221.92        10.64 o
  10   5   0       1132.21        980.00        44.91 o
  11   5   0         46.51         32.32         4.44 o
  12   5   0       1488.53       1650.62        48.28 o
  13   5   0          8.07         17.82        11.67 o
  14   5   0       1075.76        983.51        58.32 o
  15   5   0         24.44         28.71         9.90 o
  16   5   0         32.81         45.09        12.05 o
  17   5   0        458.79        511.82        24.81 o
  18   5   0        321.19        307.15        18.69 o
  19   5   0         99.86        124.39        12.10 o
  20   5   0         25.71         22.78        11.99 o
  21   5   0          8.03          2.91         9.32 o
  22   5   0         86.54         87.12         9.37 o
  23   5   0          0.23          7.98        10.03 o
  24   5   0          0.25         -5.75         6.23 o
  25   5   0          0.04         -4.61         5.45 o
  26   5   0          1.00         -3.54         8.00 o
   0   6   0        427.55        599.59        15.59 o
   1   6   0       6033.10       6758.17        73.88 o
   2   6   0        150.31        121.65         3.90 o
   3   6   0         57.23         57.17         3.10 o
   4   6   0       2366.55       2242.97        31.64 o
   5   6   0        255.39        227.44         4.91 o
   6   6   0         80.16         89.12         6.10 o
   7   6   0        808.79        774.39        13.96 o
   8   6   0        175.09        161.40         5.37 o
   9   6   0        151.08        186.38         5.93 o
  10   6   0        963.26        986.47        24.69 o
  11   6   0       1430.52       1285.97        58.15 o
  12   6   0       1329.04       1254.47        66.31 o
  13   6   0          0.76         11.18        11.82 o
  14   6   0         19.80         11.34        15.09 o
  15   6   0        157.02        154.07        21.77 o
  16   6   0          2.73        -14.17        21.84 o
  17   6   0         58.76         52.55        15.91 o
  18   6   0        139.09        125.04        15.84 o
  19   6   0          3.56          3.78         9.26 o
  20   6   0        113.76        131.43        13.21 o
  21   6   0          9.65          8.46         8.00 o
  22   6   0          0.26         -0.85         7.58 o
  23   6   0         19.50         21.59         6.19 o
  24   6   0          6.83          7.84         5.37 o
  25   6   0          3.51          4.76         4.68 o
   1   7   0       2707.57       2850.61        31.65 o
   2   7   0        368.01        453.41         8.37 o
   3   7   0       3353.63       4120.27        49.73 o
   4   7   0        237.19        184.73         5.38 o
   5   7   0         46.75         33.21         3.15 o
   6   7   0        162.15        167.63         4.64 o
   7   7   0        463.00        532.26        17.36 o
   8   7   0          9.36         12.99        10.22 o
   9   7   0        430.00        386.29        10.46 o
  10   7   0         17.19         17.31         4.57 o
  11   7   0       1220.65       1159.54        35.02 o
  12   7   0        100.51         82.39         6.30 o
  13   7   0        131.72        136.46         9.21 o
  14   7   0        351.09        346.58        18.31 o
  15   7   0        255.88        274.60        22.91 o
  16   7   0         57.70         53.52        12.03 o
  17   7   0        685.09        800.41        36.08 o
  18   7   0         76.16         81.72         9.64 o
  19   7   0        110.38        121.89        33.22 o
  20   7   0         31.84         23.52         7.65 o
  21   7   0         16.36         16.03         6.58 o
  22   7   0          0.24          0.64         9.21 o
  23   7   0         45.47         38.57         6.90 o
  24   7   0          0.07          1.21         6.62 o
   0   8   0        192.05        182.32         7.31 o
   1   8   0        669.48        631.05         9.99 o
   2   8   0         57.19         87.34         4.57 o
   3   8   0       1178.91       1136.80        42.45 o
   4   8   0         12.30          8.20         4.56 o
   5   8   0        798.01        750.34        19.24 o
   6   8   0         15.69         21.25         3.88 o
   7   8   0        275.13        280.72         6.40 o
   8   8   0        187.21        244.81         6.45 o
   9   8   0       1213.66       1374.34        23.70 o
  10   8   0        689.54        607.00        23.61 o
  11   8   0         41.67         57.54         5.50 o
  12   8   0       1487.28       1524.72        54.45 o
  13   8   0         82.41         78.29         7.32 o
  14   8   0         10.15         -2.94         7.13 o
  15   8   0        464.28        492.67        17.57 o
  16   8   0         39.31         41.95         9.07 o
  17   8   0         86.81         78.03        11.96 o
  18   8   0          5.91          9.95        15.47 o
  19   8   0          1.33          6.70         7.23 o
  20   8   0          4.44          0.78         6.80 o
  21   8   0         18.43         18.85         6.38 o
  22   8   0         15.27         20.71         5.48 o
  23   8   0         19.49         24.67         6.86 o
   1   9   0          7.86          3.18         2.81 o
   2   9   0        163.42        196.80         4.02 o
   3   9   0        105.59        149.32         4.36 o
   4   9   0         19.52         21.56         3.46 o
   5   9   0        344.01        304.46        10.05 o
   6   9   0         69.34         72.74         4.92 o
   7   9   0         10.28          0.45         4.31 o
   8   9   0          2.20          5.41         4.57 o
   9   9   0        323.34        280.99        11.56 o
  10   9   0          6.25          9.46         4.97 o
  11   9   0          0.20          3.70         5.08 o
  12   9   0        328.45        329.68        19.91 o
  13   9   0         35.15         17.46         6.77 o
  14   9   0         64.15         77.26         8.35 o
  15   9   0         16.02         19.14         6.42 o
  16   9   0         38.16         34.43         9.79 o
  17   9   0          0.38         -0.44         7.33 o
  18   9   0          8.82          8.49         7.35 o
  19   9   0          3.19          7.34         6.76 o
  20   9   0         22.16         10.56         8.92 o
  21   9   0         29.88         29.53         5.86 o
  22   9   0          6.07          5.29         5.81 o
   0  10   0        923.75        866.47        20.28 o
   1  10   0         98.11        111.93         3.67 o
   2  10   0        343.90        346.87         6.68 o
   3  10   0        437.71        412.23        14.82 o
   4  10   0        229.67        265.51         6.48 o
   5  10   0         60.86         50.36         4.72 o
   6  10   0        360.94        382.42        12.52 o
   7  10   0          5.93          4.15         4.62 o
   8  10   0        418.90        501.46        19.72 o
   9  10   0         48.14         32.90         5.32 o
  10  10   0         84.32         87.40         5.99 o
  11  10   0          5.37         -0.84         5.02 o
  12  10   0         37.09         43.76         6.46 o
  13  10   0         70.71         58.97         6.34 o
  14  10   0         64.38         53.14        18.91 o
  15  10   0         47.99         60.08         6.84 o
  16  10   0         92.91         85.13         6.25 o
  17  10   0          0.83         -5.49         5.49 o
  18  10   0          0.64         -4.81         4.81 o
  19  10   0          7.61          4.70         4.18 o
  20  10   0          5.17          6.30         4.71 o
   1  11   0          1.80          5.47         3.66 o
   2  11   0         30.99         29.38         3.62 o
   3  11   0          6.98         10.47         4.17 o
   4  11   0         67.34         73.57         5.03 o
   5  11   0         40.44         59.59         6.19 o
   6  11   0         69.99         72.46         5.22 o
   7  11   0         25.65         29.03         4.56 o
   8  11   0         35.24         43.30         5.29 o
   9  11   0         13.76         18.82         5.01 o
  10  11   0         53.41         63.16         5.69 o
  11  11   0          5.69          6.89        17.83 o
  12  11   0         27.70         16.67        10.46 o
  13  11   0         23.38         17.86         5.15 o
  14  11   0         12.80         18.34         4.78 o
  15  11   0         25.36         31.30         4.49 o
  16  11   0         24.48         25.03         4.93 o
  17  11   0          7.22          6.39         4.38 o
  18  11   0         65.19         54.69        10.53 o
   0  12   0          0.71         -4.13         4.94 o
   1  12   0        331.81        314.07         7.34 o
   2  12   0         13.37         25.34         3.96 o
   3  12   0        414.14        519.48        11.85 o
   4  12   0         16.21         18.28         4.28 o
   5  12   0        174.65        233.63         7.67 o
   6  12   0         91.68        116.97         8.12 o
   7  12   0          5.89         12.56        11.56 o
   8  12   0         42.05         48.56         6.99 o
   9  12   0          6.22          0.49         4.93 o
  10  12   0         11.97         12.53         5.05 o
  11  12   0        272.27        302.25        19.03 o
  12  12   0          1.08          4.80         4.56 o
  13  12   0         30.73         37.73         4.47 o
  14  12   0          7.32          5.08         3.91 o
  15  12   0         18.63         15.97         4.27 o
  16  12   0         12.11          6.76         4.65 o
   1  13   0          0.78         -1.73         4.64 o
   2  13   0         20.01         25.55         6.14 o
   3  13   0          2.15          4.99         3.62 o
   4  13   0          0.04         -2.09         4.13 o
   5  13   0         92.14        107.65         6.44 o
   6  13   0          8.23         24.37         5.16 o
   7  13   0         53.14         70.13         4.83 o
   8  13   0          2.89          6.80         4.12 o
   9  13   0          0.03          2.10         4.01 o
  10  13   0         65.47         63.88         4.65 o
  11  13   0          0.44          4.89         4.17 o
  12  13   0          6.94          9.40         3.93 o
  13  13   0          6.89         -0.68         6.14 o
   3  14   0          8.43         10.98         6.88 o
   4  14   0          0.50         -4.75         4.75 o
   5  14   0          0.76          5.60         4.58 o
   6  14   0         28.46         17.83         4.67 o
   7  14   0          2.70          2.42         6.14 o
   8  14   0         42.38         45.40         6.70 o
   9  14   0          3.07          6.51         5.58 o
 -27   0   1          0.23         -1.18        10.51 o
 -25   0   1         58.36         60.29        10.95 o
 -23   0   1         20.53         30.75         9.19 o
 -21   0   1         70.70         80.74        10.59 o
 -19   0   1        333.21        285.22        13.41 o
 -17   0   1       1984.86       2084.15        54.69 o
 -15   0   1        260.95        323.89        31.08 o
 -13   0   1        158.96        168.04        12.49 o
 -11   0   1        388.15        379.35        17.41 o
  -9   0   1       4571.31       4693.06       188.15 o
  -7   0   1        212.95        156.80         8.75 o
  -5   0   1       2369.48       2038.96        82.37 o
  -3   0   1       1135.88       3798.42       150.46 o
  -1   0   1      36637.68      17768.38       494.14 o
   1   0   1       2711.14       1919.06        76.05 o
   3   0   1      11886.55      11495.44       453.42 o
   5   0   1     119744.51     122891.27      3060.35 o
   7   0   1          6.87          9.85         4.49 o
   9   0   1      10038.43      10827.70       320.28 o
  11   0   1         15.59         25.45        11.32 o
  13   0   1       4127.49       4189.70       137.52 o
  15   0   1        193.09        212.21        14.62 o
  17   0   1        193.54        189.61        10.26 o
  19   0   1        303.96        282.51        14.62 o
  21   0   1        442.35        492.57        19.42 o
  23   0   1         99.23        101.41        26.61 o
  25   0   1        202.52        216.05        16.00 o
  27   0   1         59.59         32.39         6.84 o
 -28   1   1          8.96          7.33         7.70 o
 -27   1   1          0.37         -3.79         5.69 o
 -26   1   1          1.53         -5.71         5.71 o
 -25   1   1          0.53          0.69         6.76 o
 -24   1   1         12.85         16.76        10.61 o
 -23   1   1         39.59         46.69         8.00 o
 -22   1   1        151.05        168.23         8.49 o
 -21   1   1         72.83        116.01         8.26 o
 -20   1   1        128.41        133.09         8.02 o
 -19   1   1          1.40         -1.81         8.20 o
 -18   1   1         16.35         22.67         6.06 o
 -17   1   1       1116.18       1097.71        21.67 o
 -16   1   1        635.57        670.83        14.26 o
 -15   1   1        695.48        745.89        27.05 o
 -14   1   1       1429.97       1401.82        32.10 o
 -13   1   1       1081.82       1001.43        23.69 o
 -12   1   1        201.69        175.15         7.93 o
 -11   1   1         10.76         -1.56         5.21 o
 -10   1   1        203.09        340.27        11.55 o
  -9   1   1        127.52         97.01         8.22 o
  -8   1   1          6.09         22.38         3.92 o
  -7   1   1      10372.90      10242.71       212.56 o
  -6   1   1      35235.23      35977.43       755.05 o
  -5   1   1      10925.70      10995.44       349.95 o
  -4   1   1      21714.33      19036.62       522.89 o
  -3   1   1        937.69        543.29        13.48 o
  -2   1   1      86869.81      85335.28      1771.83 o
  -1   1   1        353.26        432.56         7.96 o
   0   1   1       4824.56       4993.75       123.78 o
   1   1   1       1418.61       1225.05        25.16 o
   2   1   1      12616.50      13764.60       313.00 o
   3   1   1        552.12        661.81        20.44 o
   4   1   1       2902.38       3038.18        85.88 o
   5   1   1       1593.34       1428.81        23.44 o
   6   1   1       4709.13       4355.23        67.28 o
   7   1   1        273.15        187.78         5.62 o
   8   1   1        617.04        634.51        48.97 o
   9   1   1       5430.83       5503.92       103.74 o
  10   1   1       2853.00       2587.02        56.33 o
  11   1   1        668.52        607.95        19.63 o
  12   1   1         61.87         79.87         6.81 o
  13   1   1        115.27         80.96         6.77 o
  14   1   1        219.56        178.69         8.24 o
  15   1   1       1086.86       1066.63        27.86 o
  16   1   1        470.11        461.55        13.66 o
  17   1   1        130.75        128.55         7.02 o
  18   1   1        165.91        232.16         7.99 o
  19   1   1          6.31          0.82         6.59 o
  20   1   1         11.74         15.26         8.12 o
  21   1   1         35.28         67.64         8.48 o
  22   1   1         54.92         47.00         8.79 o
  23   1   1          9.55         46.15        27.17 o
  24   1   1         38.18         34.06         5.63 o
  25   1   1         43.95         55.63         6.14 o
  26   1   1          6.05         11.66         5.37 o
  27   1   1         29.90         32.33         5.30 o
 -28   2   1         33.52         40.01         8.37 o
 -27   2   1         13.28         12.35         5.29 o
 -26   2   1          2.52          2.03         5.44 o
 -25   2   1          7.42          4.15         6.56 o
 -24   2   1         28.45         26.35         6.70 o
 -23   2   1         49.09         59.86         6.67 o
 -22   2   1        104.89        129.35         7.69 o
 -21   2   1        172.38        196.57         8.81 o
 -20   2   1         64.75         96.16         7.44 o
 -19   2   1         15.34         21.90         7.49 o
 -18   2   1        141.94        158.16         7.63 o
 -17   2   1        110.44        135.51         6.98 o
 -16   2   1        112.98         84.54         6.53 o
 -15   2   1          6.26          1.16        11.84 o
 -14   2   1        673.08        720.08        16.78 o
 -13   2   1       1284.62       1269.43        25.24 o
 -12   2   1         14.00         18.73         5.47 o
 -11   2   1        562.91        530.51        14.50 o
 -10   2   1        826.65       1066.55        19.83 o
  -9   2   1          7.33          3.45         2.82 o
  -8   2   1        610.96        660.79        13.47 o
  -7   2   1         98.65        130.10         9.16 o
  -6   2   1      19003.83      19783.11       274.04 o
  -5   2   1      22012.90      22266.88       437.74 o
  -4   2   1      53528.89      59248.22      1394.17 o
  -3   2   1     168378.55     173701.62      3573.01 o
  -2   2   1      13852.51      13423.25       233.46 o
  -1   2   1       5713.54       5890.98       108.44 o
   0   2   1       1567.07       1475.96        25.59 o
   1   2   1        855.03       1010.23        17.40 o
   2   2   1       1768.12       1819.31        36.42 o
   3   2   1      19062.35      20579.51       332.36 o
   4   2   1      11589.42      11113.43       179.02 o
   5   2   1       7198.69       8134.40       129.04 o
   6   2   1        206.09        190.71         5.47 o
   7   2   1       2533.34       2626.43        44.52 o
   8   2   1        706.91        697.60        20.12 o
   9   2   1        449.04        319.61         9.94 o
  10   2   1        117.38        122.09         5.01 o
  11   2   1        684.79        813.38        19.83 o
  12   2   1       3262.53       3743.79        73.63 o
  13   2   1         35.46         19.15         5.45 o
  14   2   1       1683.25       1856.06        44.32 o
  15   2   1         68.47         90.36         8.27 o
  16   2   1        183.37        178.78         8.50 o
  17   2   1         94.38        105.36         7.21 o
  18   2   1         36.46         38.78         6.62 o
  19   2   1         77.85         78.13         6.89 o
  20   2   1        981.84       1129.32        30.55 o
  21   2   1        131.58        131.74         7.58 o
  22   2   1        480.60        559.79        20.25 o
  23   2   1         65.72         77.74         9.42 o
  24   2   1         25.27         16.96         7.27 o
  25   2   1        182.71        187.34         8.35 o
  26   2   1          4.73          4.23         4.96 o
  27   2   1          0.44         -1.53         6.22 o
 -27   3   1          7.06          8.84         7.57 o
 -26   3   1          2.59          3.25         9.82 o
 -25   3   1         12.58          9.57         5.55 o
 -24   3   1         36.84         26.58         6.30 o
 -23   3   1        108.95        117.42        32.75 o
 -22   3   1        225.30        244.57        17.35 o
 -21   3   1          8.64          3.68         6.46 o
 -20   3   1         66.02         67.88         6.84 o
 -19   3   1         44.96         47.55         6.62 o
 -18   3   1         61.02         63.74         7.05 o
 -17   3   1         93.73         98.77         9.22 o
 -16   3   1        603.24        640.78        16.27 o
 -15   3   1         42.74          6.84        16.44 o
 -14   3   1       1323.30       1176.06        29.61 o
 -13   3   1        155.87        142.51         7.19 o
 -12   3   1        227.73        188.81         7.10 o
 -11   3   1       1334.84       1442.36        29.48 o
 -10   3   1       7879.39       7794.17       130.69 o
  -9   3   1      10810.03      11243.86       167.03 o
  -8   3   1         91.95         54.45         2.76 o
  -7   3   1       4669.79       5045.71        70.16 o
  -6   3   1       6238.20       6018.11        80.79 o
  -5   3   1       3696.92       3368.51        46.86 o
  -4   3   1        266.63        393.89        18.94 o
  -3   3   1       3107.14       2861.92        75.86 o
  -2   3   1      22393.66      21798.26       264.90 o
  -1   3   1       1055.46        833.49        12.30 o
   0   3   1      10023.98      11224.20       144.04 o
   1   3   1        798.88       1062.78        15.94 o
   2   3   1       1627.48       1534.24        19.04 o
   3   3   1        453.74        358.40        13.78 o
   4   3   1        554.80        511.09        11.83 o
   5   3   1        936.35        766.14        10.72 o
   6   3   1        214.78        163.14        11.98 o
   7   3   1      12060.17      12410.85       198.59 o
   8   3   1       4051.49       3639.65        56.83 o
   9   3   1       2412.13       2119.61        36.14 o
  10   3   1       1990.79       2097.76        41.64 o
  11   3   1       1887.50       1710.24        37.04 o
  12   3   1        520.63        450.29        16.32 o
  13   3   1        129.04        101.18         8.70 o
  14   3   1       1335.02       1306.62        40.48 o
  15   3   1         42.00         41.97         5.71 o
  16   3   1        538.44        632.54        17.42 o
  17   3   1          1.33          3.18         6.15 o
  18   3   1          7.79         13.26         6.33 o
  19   3   1        193.07        246.61        11.71 o
  20   3   1         75.93        100.50         7.06 o
  21   3   1         50.65         51.90         7.52 o
  22   3   1        162.26        175.29         9.64 o
  23   3   1        225.30        254.88        10.68 o
  24   3   1          9.60         11.76         7.07 o
  25   3   1          8.67         16.68         6.89 o
  26   3   1          0.21         -4.53         5.26 o
  27   3   1         35.97         20.84         7.44 o
 -27   4   1         11.58         15.07         7.63 o
 -26   4   1         19.93         14.47         6.43 o
 -25   4   1          9.89          9.80         5.23 o
 -24   4   1         32.93         51.70         6.68 o
 -23   4   1         13.96          4.69        10.55 o
 -22   4   1        128.40        150.62         8.68 o
 -21   4   1         28.90         34.12         8.24 o
 -20   4   1         72.42         74.29         8.89 o
 -19   4   1         62.26         60.45         8.48 o
 -18   4   1        456.17        516.17        25.46 o
 -17   4   1         13.07         17.48         7.56 o
 -16   4   1        590.26        583.28        27.61 o
 -15   4   1        175.57        178.53         9.51 o
 -14   4   1          4.69         23.67        10.38 o
 -13   4   1        208.04        208.54         7.74 o
 -12   4   1        213.70        247.05         6.76 o
 -11   4   1       1907.52       1842.44        31.52 o
 -10   4   1         26.04         20.43         3.41 o
  -9   4   1       2404.07       2378.09        38.75 o
  -8   4   1       3835.23       3947.30        56.99 o
  -7   4   1         31.86         11.08         2.64 o
  -6   4   1       7289.80       8101.45       115.76 o
  -5   4   1        234.28        326.63         7.11 o
  -4   4   1        859.36        983.91        11.93 o
  -3   4   1         41.12         34.06         2.18 o
  -2   4   1       2268.11       2048.70        24.86 o
  -1   4   1       4875.36       4298.78        48.30 o
   0   4   1       1998.21       1866.91        33.00 o
   1   4   1         29.39         41.58         2.42 o
   2   4   1       1081.36       1112.22        18.35 o
   3   4   1         41.50         39.15         2.62 o
   4   4   1        430.64        434.25         7.19 o
   5   4   1          2.20         10.00         2.30 o
   6   4   1        528.80        587.68        11.19 o
   7   4   1        449.48        460.71        14.24 o
   8   4   1        291.91        348.34         7.64 o
   9   4   1       1656.47       1606.88        24.51 o
  10   4   1       5057.00       5113.74        82.29 o
  11   4   1        234.06        282.86         7.76 o
  12   4   1         56.03         71.76         7.04 o
  13   4   1         39.54         23.90         9.05 o
  14   4   1          3.95         12.96        12.69 o
  15   4   1        625.82        579.17        20.01 o
  16   4   1         11.12         20.08         7.79 o
  17   4   1         17.67         16.59         9.28 o
  18   4   1        166.11        179.29        11.27 o
  19   4   1          6.16         12.64         7.96 o
  20   4   1        368.27        378.16        31.00 o
  21   4   1          7.93         14.36         7.64 o
  22   4   1         46.52         44.20        10.48 o
  23   4   1          5.27          7.48         6.42 o
  24   4   1         43.43         43.51         7.01 o
  25   4   1         43.58         34.24         5.38 o
  26   4   1         12.03          4.76         6.14 o
 -26   5   1          0.11         -0.51         4.58 o
 -25   5   1         10.37          4.72         5.73 o
 -24   5   1         25.35         25.02        10.37 o
 -23   5   1         48.35         48.78        10.53 o
 -22   5   1         25.95         21.03        18.37 o
 -21   5   1          1.65         10.54        11.87 o
 -20   5   1         67.74         63.69        10.89 o
 -19   5   1        451.11        549.03        23.41 o
 -18   5   1         13.42         24.64        10.14 o
 -17   5   1         37.75         47.40        10.97 o
 -16   5   1         15.44         15.23        11.88 o
 -15   5   1        103.97        103.15        12.70 o
 -14   5   1         57.45         41.20         9.27 o
 -13   5   1         11.14         24.90        13.67 o
 -12   5   1        182.40        184.80        10.42 o
 -11   5   1        744.53        825.26        29.97 o
 -10   5   1          1.63         11.57         4.21 o
  -9   5   1         45.83         39.72         3.78 o
  -8   5   1        660.79        752.78        15.11 o
  -7   5   1       3808.83       3757.78        63.37 o
  -6   5   1       1189.29        989.96        28.33 o
  -5   5   1       1138.34       1147.51        21.78 o
  -4   5   1       2872.49       2799.89        34.73 o
  -3   5   1       3465.59       3367.74        41.48 o
  -2   5   1        145.28        215.52         5.99 o
  -1   5   1       3068.70       3783.83        37.97 o
   0   5   1       3628.31       4470.78        44.15 o
   1   5   1          4.71         13.07         1.95 o
   2   5   1        107.07         64.36         2.51 o
   3   5   1       1234.39       1162.61        14.48 o
   4   5   1       3089.61       2901.19        39.47 o
   5   5   1        338.19        327.64        12.17 o
   6   5   1       1098.08        844.97        24.97 o
   7   5   1       4654.98       4703.59        83.41 o
   8   5   1        197.89        260.62         6.81 o
   9   5   1        610.27        521.40        10.86 o
  10   5   1        102.28        136.55         5.79 o
  11   5   1       2191.81       2295.64        57.98 o
  12   5   1         75.28         84.61         8.13 o
  13   5   1        540.39        518.84        25.65 o
  14   5   1          0.52         -2.27        10.05 o
  15   5   1        118.89        120.27        13.89 o
  16   5   1         31.70         19.91        14.14 o
  17   5   1        174.14        196.38        15.98 o
  18   5   1        328.86        302.37        15.13 o
  19   5   1         85.02         81.75        10.44 o
  20   5   1        118.03        109.71        11.55 o
  21   5   1         28.77         38.06        19.83 o
  22   5   1         52.52         47.26         8.52 o
  23   5   1          7.14         15.04         9.61 o
  24   5   1         31.78         27.73         7.06 o
  25   5   1          0.17         -3.03         7.09 o
  26   5   1          0.61         -4.47         6.70 o
 -26   6   1          2.24          4.65         6.88 o
 -25   6   1         12.79          5.20         5.48 o
 -24   6   1         24.81         18.06         5.55 o
 -23   6   1          4.16          9.42         6.09 o
 -22   6   1         28.60         23.81         7.07 o
 -21   6   1        239.48        237.83        42.80 o
 -20   6   1         45.62         39.73         9.13 o
 -19   6   1        357.70        392.91        16.77 o
 -18   6   1        344.41        361.25        23.82 o
 -17   6   1        162.85        124.53        13.56 o
 -16   6   1        506.60        486.79        32.94 o
 -15   6   1        750.22        872.61        45.07 o
 -14   6   1        200.21        198.00         9.69 o
 -13   6   1       1822.92       1939.82        87.08 o
 -12   6   1         33.14         46.78        13.46 o
 -11   6   1         56.43         58.49         8.40 o
 -10   6   1        475.81        454.87        19.55 o
  -9   6   1        441.45        497.88        14.62 o
  -8   6   1         58.47         60.62         4.21 o
  -7   6   1        145.65        186.30         7.31 o
  -6   6   1        329.04        312.15         6.40 o
  -5   6   1        761.94        603.57         8.94 o
  -4   6   1        521.03        529.73        10.14 o
  -3   6   1       1178.39       1078.68        14.44 o
  -2   6   1         25.29         13.58         2.28 o
  -1   6   1         16.99          8.06         2.09 o
   0   6   1        188.40        188.00         3.37 o
   1   6   1       1041.74        989.56        13.51 o
   2   6   1       1561.80       1678.59        21.26 o
   3   6   1         36.60         48.83         2.96 o
   4   6   1         20.91          9.58         3.21 o
   5   6   1       1766.08       1584.08        22.78 o
   6   6   1        212.05        290.88         6.54 o
   7   6   1        408.39        502.21        11.32 o
   8   6   1        213.25        206.52         5.75 o
   9   6   1        189.83        196.93         7.20 o
  10   6   1        429.68        394.68        16.50 o
  11   6   1        160.83        174.69        13.14 o
  12   6   1         41.30         47.97        10.11 o
  13   6   1       1127.29       1164.48        67.93 o
  14   6   1         72.36         34.12        13.56 o
  15   6   1        187.82        178.64        22.89 o
  16   6   1          8.12         -4.17        21.12 o
  17   6   1         52.60         38.23         9.27 o
  18   6   1         33.62         42.57         9.97 o
  19   6   1         40.32         33.48        12.50 o
  20   6   1         41.67         28.99        19.39 o
  21   6   1         87.19         92.77         9.20 o
  22   6   1          0.32          3.46         7.63 o
  23   6   1          0.55          0.88         6.32 o
  24   6   1         11.81         15.82         5.02 o
  25   6   1         14.98         12.10         7.82 o
 -25   7   1          0.86          0.93         7.07 o
 -24   7   1         40.57         35.75         5.36 o
 -23   7   1          0.90          2.81         5.68 o
 -22   7   1         70.13         82.44         6.01 o
 -21   7   1          1.12          4.60         6.27 o
 -20   7   1          1.23         -0.88         7.86 o
 -19   7   1          0.61          3.73        15.79 o
 -18   7   1         34.77         45.11        11.28 o
 -17   7   1         48.52         53.16        26.80 o
 -16   7   1        873.96        932.24        63.03 o
 -15   7   1          6.94          6.85         7.83 o
 -14   7   1        740.38        696.37        26.64 o
 -13   7   1          2.02          7.50         7.21 o
 -12   7   1          0.39         -0.04         5.91 o
 -11   7   1        193.77        167.72        21.37 o
 -10   7   1         36.00         42.37         4.62 o
  -9   7   1         68.70         59.23         5.94 o
  -8   7   1       3483.02       3517.64        87.00 o
  -7   7   1          6.23         11.23         6.77 o
  -6   7   1       1952.86       1829.77        25.99 o
  -5   7   1        133.82        205.61         4.40 o
  -4   7   1         12.89         23.36         2.71 o
  -3   7   1        461.84        464.43         7.68 o
  -2   7   1        548.22        789.56         9.26 o
  -1   7   1        256.93        210.36         4.07 o
   0   7   1         57.14        129.43         3.35 o
   1   7   1         84.77        147.47         3.10 o
   2   7   1         35.34         37.02         2.69 o
   3   7   1       1191.47       1210.00        18.03 o
   4   7   1        755.02        904.47        13.01 o
   5   7   1         47.91         55.86         3.52 o
   6   7   1       2412.30       2266.95        37.55 o
   7   7   1        144.27        115.45         8.52 o
   8   7   1       1668.63       1592.61        33.24 o
   9   7   1        435.31        421.70         9.83 o
  10   7   1        386.39        382.98         9.22 o
  11   7   1         43.58         47.82         5.27 o
  12   7   1         64.01         56.60         6.81 o
  13   7   1        339.40        361.59        20.09 o
  14   7   1         49.89         53.41         8.18 o
  15   7   1        292.64        287.09        15.41 o
  16   7   1        432.03        536.88        28.81 o
  17   7   1         94.91        149.99        14.03 o
  18   7   1          3.42         13.04         8.49 o
  19   7   1          9.41         19.95        21.96 o
  20   7   1         11.22          3.18         7.83 o
  21   7   1          0.30         -4.62         6.39 o
  22   7   1         69.12         75.73         5.69 o
  23   7   1         11.25         11.97         5.22 o
  24   7   1         37.94         32.59         7.82 o
 -24   8   1          9.24         10.49         5.09 o
 -23   8   1         17.11         14.72         7.18 o
 -22   8   1          5.95          2.91         5.56 o
 -21   8   1        198.50        186.43        20.32 o
 -20   8   1          2.98         -8.97         9.50 o
 -19   8   1         38.37         41.72         9.15 o
 -18   8   1          1.21         -5.80         9.68 o
 -17   8   1          0.32          7.75        11.28 o
 -16   8   1         14.74         13.22         8.83 o
 -15   8   1        148.93        111.13         8.76 o
 -14   8   1          3.20         11.11         9.06 o
 -13   8   1        707.33        707.00        33.09 o
 -12   8   1        124.14        110.65         7.75 o
 -11   8   1         58.56         47.87         6.78 o
 -10   8   1         59.62         69.05         5.37 o
  -9   8   1         88.02         77.09         4.90 o
  -8   8   1        105.99         86.69         4.61 o
  -7   8   1        308.81        343.26         9.29 o
  -6   8   1        126.39        121.83         5.13 o
  -5   8   1        550.89        574.58        11.87 o
  -4   8   1         59.89         51.22         4.36 o
  -3   8   1         32.90         21.97         4.06 o
  -2   8   1          7.96          9.75         3.47 o
  -1   8   1        381.31        327.68         5.96 o
   0   8   1         34.75         36.66         3.28 o
   1   8   1         79.29         63.64         3.62 o
   2   8   1         33.30         42.38         4.16 o
   3   8   1         21.34         17.56         4.95 o
   4   8   1         31.51         30.01         4.06 o
   5   8   1        507.43        466.19        12.49 o
   6   8   1        198.82        183.74         5.12 o
   7   8   1        587.23        647.27        13.48 o
   8   8   1          0.41          2.53         4.66 o
   9   8   1         26.85         16.11         4.47 o
  10   8   1         35.94         56.28         5.15 o
  11   8   1         26.08         19.99         5.17 o
  12   8   1         12.42         20.62         6.48 o
  13   8   1        127.31        118.81         8.71 o
  14   8   1        100.85         90.52        10.55 o
  15   8   1        142.94        143.31        15.49 o
  16   8   1          1.78         -3.07         8.75 o
  17   8   1          4.80          5.22        16.33 o
  18   8   1         27.02         35.52        18.81 o
  19   8   1          7.25         10.82         7.56 o
  20   8   1          8.95         11.79         6.89 o
  21   8   1         85.98         66.18         7.05 o
  22   8   1          0.99         -1.83         6.75 o
  23   8   1          2.00         -4.92         8.09 o
 -22   9   1          3.50         -2.65         6.57 o
 -21   9   1          4.69          4.25         5.57 o
 -20   9   1         81.52         86.04         8.49 o
 -19   9   1         51.51         66.89         7.49 o
 -18   9   1         99.53        106.40         8.13 o
 -17   9   1         50.90         66.62        15.06 o
 -16   9   1         60.24         77.46         8.56 o
 -15   9   1         24.66         29.91         6.10 o
 -14   9   1         80.20         89.56         6.99 o
 -13   9   1        219.81        250.04        10.32 o
 -12   9   1         12.69         13.36         5.73 o
 -11   9   1        644.98        635.89        22.09 o
 -10   9   1         93.96         92.68         6.92 o
  -9   9   1          7.66          2.28         4.54 o
  -8   9   1          0.11          2.70         4.62 o
  -7   9   1         56.88         56.71         4.58 o
  -6   9   1        267.94        254.16         6.78 o
  -5   9   1        691.67        664.96        19.11 o
  -4   9   1       1683.12       1701.67        32.34 o
  -3   9   1        509.25        511.27         7.97 o
  -2   9   1        577.76        637.86         8.61 o
  -1   9   1        117.39        133.32         3.52 o
   0   9   1         98.74         82.81         3.27 o
   1   9   1         51.48         50.16         2.93 o
   2   9   1       1332.84       1507.66        24.67 o
   3   9   1        504.18        490.20        11.59 o
   4   9   1       2262.90       2315.39        35.21 o
   5   9   1        449.69        407.69         9.74 o
   6   9   1         45.65         52.01         4.57 o
   7   9   1        246.41        209.48         6.06 o
   8   9   1        803.14        793.71        31.14 o
   9   9   1        489.32        575.55        16.96 o
  10   9   1         33.34         24.82         5.21 o
  11   9   1        519.48        578.21        16.46 o
  12   9   1          6.65         -5.45         5.85 o
  13   9   1        359.77        397.23        16.01 o
  14   9   1         19.05         12.05         6.36 o
  15   9   1         51.99         32.66         7.31 o
  16   9   1         23.28         31.15        10.56 o
  17   9   1          7.82         11.72         6.18 o
  18   9   1        101.48         96.80        10.99 o
  19   9   1         81.20         76.29         8.25 o
  20   9   1          9.86         10.75         7.82 o
  21   9   1          9.96         13.82         5.14 o
  22   9   1          9.39          3.95         4.92 o
 -21  10   1          0.59         -3.12         5.30 o
 -20  10   1          9.13          5.52         5.19 o
 -19  10   1         32.07         36.12         4.58 o
 -18  10   1         62.57         54.18         6.79 o
 -17  10   1         98.50         97.46         8.97 o
 -16  10   1         61.64         60.42         6.02 o
 -15  10   1         51.28         39.15         6.78 o
 -14  10   1         21.58         36.62         9.51 o
 -13  10   1         74.32         63.70         7.31 o
 -12  10   1          6.19          3.83         6.17 o
 -11  10   1         50.77         64.04         6.27 o
 -10  10   1        339.63        381.83        19.11 o
  -9  10   1         10.64         14.88         5.22 o
  -8  10   1         44.68         56.19         5.32 o
  -7  10   1         24.68         26.41         5.00 o
  -6  10   1          2.02          5.68         4.87 o
  -5  10   1         42.48         44.40         5.92 o
  -4  10   1         48.15         56.79         3.88 o
  -3  10   1         25.28         18.90         4.07 o
  -2  10   1         85.12        106.50         4.04 o
  -1  10   1         87.30         88.65         3.52 o
   0  10   1         12.35         15.51         3.25 o
   1  10   1         23.02         26.43         3.19 o
   2  10   1         32.23         38.71         3.42 o
   3  10   1          7.92         12.99         3.66 o
   4  10   1         19.11         28.58         4.51 o
   5  10   1         86.35         94.57         5.20 o
   6  10   1        442.90        528.77        24.29 o
   7  10   1         61.97         93.85         5.40 o
   8  10   1         19.83         18.45         4.81 o
   9  10   1        119.95        135.82         6.84 o
  10  10   1        406.25        387.35        16.56 o
  11  10   1         22.94         22.66         5.01 o
  12  10   1          0.27          0.87         5.98 o
  13  10   1          0.82         -3.89         6.20 o
  14  10   1          5.90          1.43         7.66 o
  15  10   1         40.39         34.05         5.23 o
  16  10   1         68.34         64.47         5.29 o
  17  10   1         85.70         77.61         8.06 o
  18  10   1         15.94         10.78         5.01 o
  19  10   1         11.27          8.98         3.97 o
  20  10   1         13.46         10.22         4.24 o
 -19  11   1         10.08          4.66         4.03 o
 -18  11   1          1.54          5.02         3.85 o
 -17  11   1          8.38         17.65         4.63 o
 -16  11   1          0.14         -1.39         6.09 o
 -15  11   1         52.55         66.61         7.00 o
 -14  11   1          6.69          2.62         4.82 o
 -13  11   1         26.86         24.46         5.38 o
 -12  11   1          2.95         -7.65        17.78 o
 -11  11   1         23.71         33.20         9.59 o
 -10  11   1         92.63         92.02         7.69 o
  -9  11   1         89.41         95.50         5.69 o
  -8  11   1         80.72         77.04         5.58 o
  -7  11   1        397.69        456.25        17.64 o
  -6  11   1         78.52         91.01         5.29 o
  -5  11   1         48.32         59.23         4.79 o
  -4  11   1        117.66        121.30         5.09 o
  -3  11   1          1.33          5.06         4.26 o
  -2  11   1        162.07        205.94         5.58 o
  -1  11   1        777.23        944.90        15.70 o
   0  11   1        151.72        175.79         4.72 o
   1  11   1        507.32        631.60        12.41 o
   2  11   1        152.10        158.77         4.76 o
   3  11   1         26.78         35.87         4.05 o
   4  11   1        107.83        119.71         5.52 o
   5  11   1          5.28          4.52         4.76 o
   6  11   1         82.38         96.90         5.22 o
   7  11   1        182.75        201.37         6.20 o
   8  11   1        137.10        134.60         6.18 o
   9  11   1         19.70         26.92         5.02 o
  10  11   1         67.91         61.34         5.08 o
  11  11   1          3.32         -5.11        17.45 o
  12  11   1          9.38          8.12         5.82 o
  13  11   1         15.58         22.14         5.12 o
  14  11   1         20.76         21.20         4.95 o
  15  11   1         39.31         43.25         4.40 o
  16  11   1          4.68          4.07         4.78 o
  17  11   1          2.04          5.16         4.24 o
  18  11   1          1.56          6.37         5.13 o
 -17  12   1          2.74          1.30         6.51 o
 -16  12   1          3.60          5.58         5.05 o
 -15  12   1          0.72          2.59         4.36 o
 -14  12   1         57.46         61.81         5.91 o
 -13  12   1          0.57          2.22         4.37 o
 -12  12   1         96.32        109.79         9.43 o
 -11  12   1          1.28          3.04         4.96 o
 -10  12   1         13.99         11.39         5.14 o
  -9  12   1         22.71         13.13         5.69 o
  -8  12   1         44.08         59.96         9.16 o
  -7  12   1          0.46         -9.48         9.48 o
  -6  12   1        137.33        157.28         8.48 o
  -5  12   1         23.19         40.64         4.73 o
  -4  12   1          0.49          0.91         3.60 o
  -3  12   1          2.28          3.44         3.83 o
  -2  12   1         78.86         92.80         4.51 o
  -1  12   1          3.29          2.96         3.52 o
   0  12   1         36.10         40.82         4.02 o
   1  12   1         36.18         47.02         3.97 o
   2  12   1        240.13        293.61         9.78 o
   3  12   1          0.63         -0.37         4.26 o
   4  12   1          0.45          1.90         4.66 o
   5  12   1          1.85          0.64         4.80 o
   6  12   1        103.70        136.60        13.67 o
   7  12   1         10.04          3.04         6.40 o
   8  12   1          0.05          2.97         4.69 o
   9  12   1          5.27         11.15         4.76 o
  10  12   1          2.48          2.48         4.61 o
  11  12   1          3.66          1.81         4.71 o
  12  12   1         32.12         42.00         6.78 o
  13  12   1          2.68         -0.35         3.94 o
  14  12   1         76.25         88.19         4.68 o
  15  12   1          3.16          0.17         4.56 o
  16  12   1         23.46         18.53         4.47 o
 -14  13   1          8.40         10.23         5.40 o
 -13  13   1          0.93         -1.45         5.02 o
 -12  13   1         14.07         13.63         4.33 o
 -11  13   1          0.83         -2.02         4.35 o
 -10  13   1         18.80         27.00         4.17 o
  -9  13   1          7.06         16.17         4.22 o
  -8  13   1         15.21          5.28         4.33 o
  -7  13   1         37.14         65.66         5.45 o
  -6  13   1        110.20        105.24         5.43 o
  -5  13   1         24.07         25.09         4.56 o
  -4  13   1        172.23        210.86         8.95 o
  -3  13   1         65.96         81.44         4.50 o
  -2  13   1         47.58         58.47         4.62 o
  -1  13   1        301.01        343.21        13.35 o
   0  13   1          5.52          8.51         4.15 o
   1  13   1        183.43        201.27         7.18 o
   2  13   1         65.83         85.48         4.41 o
   3  13   1         28.19         28.35         4.69 o
   4  13   1        200.40        235.17        14.29 o
   5  13   1          7.77          8.34         4.70 o
   6  13   1         44.81         57.07         4.43 o
   7  13   1         36.23         56.98         6.30 o
   8  13   1          3.01          5.49         4.03 o
   9  13   1         28.11         52.48         5.38 o
  10  13   1         34.49         37.84         3.99 o
  11  13   1          4.76          3.21         4.53 o
  12  13   1        103.15         91.42         7.44 o
  13  13   1         16.33         20.41         4.41 o
 -10  14   1         10.64         11.72         5.21 o
  -9  14   1         78.55         98.25         8.56 o
  -8  14   1          3.53          2.98         6.70 o
  -7  14   1         38.32         43.92         7.07 o
  -6  14   1          0.04         -6.70         6.70 o
  -5  14   1         22.10         25.12         7.07 o
  -4  14   1          0.28         -2.05         6.51 o
  -2  14   1         16.34         25.49         6.14 o
  -1  14   1         13.69         13.21         5.95 o
   2  14   1          2.95         16.56         6.51 o
   3  14   1         53.69         53.59         7.63 o
   4  14   1          0.08          2.88         4.60 o
   5  14   1          2.25          4.01         4.47 o
   6  14   1          0.29         -0.28         4.61 o
   7  14   1          3.08          6.05         4.34 o
   8  14   1          3.52          5.21         5.77 o
   9  14   1         13.38         11.35         5.40 o
 -28   0   2         45.86         45.81         7.56 o
 -26   0   2          7.63          4.48        10.70 o
 -24   0   2         46.57         21.59        22.52 o
 -22   0   2         72.80         62.18        10.19 o
 -20   0   2         28.95         33.10        10.96 o
 -18   0   2        654.57        660.77        28.28 o
 -16   0   2         36.21         88.57        19.31 o
 -14   0   2       2274.16       2557.27        66.08 o
 -12   0   2       2217.43       2333.67        78.43 o
 -10   0   2        374.75        294.38        21.40 o
  -8   0   2       2469.88       2033.64        67.88 o
  -6   0   2      26970.52      22913.74       730.48 o
  -4   0   2       2349.10       4076.74       161.25 o
  -2   0   2      67729.07      52684.09      1464.97 o
   0   0   2     109889.06     102888.25      4050.20 o
   2   0   2       4332.25       2872.16       161.89 o
   4   0   2       8729.06       8552.80       212.44 o
   6   0   2         27.27         75.17        15.01 o
   8   0   2       2039.39       1927.35        70.50 o
  10   0   2       1033.05       1164.20        35.99 o
  12   0   2         26.07         11.99        10.42 o
  14   0   2         93.77         87.24        17.82 o
  16   0   2        993.27        973.80        31.60 o
  18   0   2          6.24         13.33         9.83 o
  20   0   2         86.43        127.37        10.75 o
  22   0   2        233.52        309.36        13.78 o
  24   0   2         28.02         21.75         8.17 o
  26   0   2         71.15         71.85         8.98 o
 -28   1   2         11.03         14.70         4.90 o
 -27   1   2         23.48         18.96         7.60 o
 -26   1   2         54.61         63.12         6.38 o
 -25   1   2         40.96         36.46         7.29 o
 -24   1   2         25.56         27.47        17.83 o
 -23   1   2          3.47          1.88         6.86 o
 -22   1   2         55.53         63.16         7.35 o
 -21   1   2        127.51        127.51         8.17 o
 -20   1   2         26.35         17.92         7.43 o
 -19   1   2         23.58         34.66         7.03 o
 -18   1   2         79.07         77.33         6.42 o
 -17   1   2         10.37          8.57         5.71 o
 -16   1   2         92.51        100.70         6.78 o
 -15   1   2         10.24          5.88         5.10 o
 -14   1   2        511.40        581.23        14.17 o
 -13   1   2       1775.31       1719.34        35.68 o
 -12   1   2        206.18        217.53         8.37 o
 -11   1   2        989.47       1000.46        23.36 o
 -10   1   2        653.89        527.88        17.26 o
  -9   1   2       3872.63       4106.13        85.46 o
  -8   1   2       3536.85       3065.51        56.52 o
  -7   1   2        288.52        203.35         5.77 o
  -6   1   2      18173.97      17336.62       318.80 o
  -5   1   2       2057.37       2138.88        49.31 o
  -4   1   2      17469.02      16923.54       383.48 o
  -3   1   2       1476.16       1038.49        24.34 o
  -2   1   2       4627.88       4645.13        81.32 o
  -1   1   2      11224.45      11282.40       237.35 o
   0   1   2        960.88        765.07        19.47 o
   1   1   2       6904.33       7521.56       189.02 o
   2   1   2       2589.12       2590.55        77.33 o
   3   1   2       9491.66       8560.37       239.07 o
   4   1   2      29040.37      29317.75       515.06 o
   5   1   2        209.67        177.27         9.57 o
   6   1   2        485.66        549.05        10.13 o
   7   1   2        470.53        428.10         8.00 o
   8   1   2       4485.82       4990.35        92.50 o
   9   1   2       7684.89       7469.92       138.63 o
  10   1   2       2967.40       3107.80        58.16 o
  11   1   2        336.59        360.98        12.60 o
  12   1   2         84.83        119.88         7.76 o
  13   1   2        922.48        852.00        21.53 o
  14   1   2        562.75        478.29        22.75 o
  15   1   2         29.46         33.95         6.69 o
  16   1   2          9.94         18.69         7.22 o
  17   1   2        437.42        482.61        12.39 o
  18   1   2         49.88         75.49         8.71 o
  19   1   2        294.54        356.27        10.32 o
  20   1   2          0.74          2.84         6.74 o
  21   1   2        144.43        142.38         8.40 o
  22   1   2        209.75        177.91         8.01 o
  23   1   2         82.13         62.21         8.11 o
  24   1   2        128.77        132.66         6.38 o
  25   1   2         20.61         17.86         5.50 o
  26   1   2         12.31         10.70         5.60 o
  27   1   2         30.81         14.64         4.80 o
 -28   2   2         10.64         11.94         6.79 o
 -27   2   2         49.48         62.76         9.84 o
 -26   2   2         66.60         88.32         6.42 o
 -25   2   2          0.39         -2.22         6.76 o
 -24   2   2          1.74          4.11        18.95 o
 -23   2   2          0.78         -1.18         7.17 o
 -22   2   2         11.37         17.74         6.84 o
 -21   2   2        138.48        172.41         8.39 o
 -20   2   2        597.82        597.14        17.52 o
 -19   2   2         22.57         17.59         7.10 o
 -18   2   2        253.42        248.09         9.79 o
 -17   2   2         13.26         14.63         5.86 o
 -16   2   2          5.91         10.85         5.97 o
 -15   2   2         96.65         98.24         7.88 o
 -14   2   2        388.21        463.88        11.10 o
 -13   2   2        265.26        220.41         7.78 o
 -12   2   2       7496.36       7305.03       136.05 o
 -11   2   2         40.21         35.48         4.05 o
 -10   2   2       1303.69       1319.19        23.18 o
  -9   2   2        881.46        897.81        14.68 o
  -8   2   2      10146.34      10399.50       166.11 o
  -7   2   2       1136.39        945.78        14.43 o
  -6   2   2      31108.39      30805.23       455.83 o
  -5   2   2      11038.49      11385.86       197.91 o
  -4   2   2       1618.35       1323.88        30.93 o
  -3   2   2      26721.43      25928.24       453.52 o
  -2   2   2      19312.01      20260.05       395.99 o
  -1   2   2       1005.47        680.98        16.28 o
   0   2   2       1687.10       1644.23        34.20 o
   1   2   2       1145.86       1440.04        34.79 o
   2   2   2      33524.45      34695.07       682.15 o
   3   2   2        280.21        319.12         9.49 o
   4   2   2       1095.51        861.80        13.90 o
   5   2   2       3375.21       3444.25        46.29 o
   6   2   2        287.90        240.39        13.49 o
   7   2   2       1525.63       1563.19        26.19 o
   8   2   2        170.32        276.72        10.89 o
   9   2   2       2216.71       2654.50        49.77 o
  10   2   2        669.29        655.71        14.29 o
  11   2   2       4437.37       4239.49        97.25 o
  12   2   2       2658.92       2540.22        55.17 o
  13   2   2        769.07        693.22        16.24 o
  14   2   2        359.79        362.97        14.75 o
  15   2   2        267.03        265.61        10.53 o
  16   2   2        601.81        653.50        18.16 o
  17   2   2         59.87         62.54         7.39 o
  18   2   2        298.68        294.04        10.16 o
  19   2   2        518.42        610.89        15.24 o
  20   2   2        143.01        163.42        13.00 o
  21   2   2         12.19          6.84         6.30 o
  22   2   2         11.79         15.16         8.12 o
  23   2   2         51.90         52.33         5.96 o
  24   2   2          4.45          5.07         7.07 o
  25   2   2         61.66         57.12         6.25 o
  26   2   2          6.50          6.43         5.24 o
  27   2   2         16.26         12.10         7.63 o
 -28   3   2          8.52          5.02         7.63 o
 -27   3   2          0.27         -4.71         6.23 o
 -26   3   2         28.03         29.86         6.24 o
 -25   3   2         26.86         28.14         5.86 o
 -24   3   2        203.21        221.43         9.70 o
 -23   3   2        150.32        150.87         9.62 o
 -22   3   2         66.05         85.18         9.43 o
 -21   3   2          6.82          7.66         6.64 o
 -20   3   2        375.12        409.02        16.35 o
 -19   3   2        561.91        609.95        25.12 o
 -18   3   2        200.30        191.45         9.59 o
 -17   3   2       1429.45       1406.11        34.09 o
 -16   3   2        542.55        489.21        16.49 o
 -15   3   2        983.42       1011.99        54.41 o
 -14   3   2        392.92        429.03        10.67 o
 -13   3   2        880.22        869.02        17.28 o
 -12   3   2         58.38         49.83         4.41 o
 -11   3   2       5255.54       4969.38        97.66 o
 -10   3   2         93.14         87.68         3.55 o
  -9   3   2         88.53         98.13         4.90 o
  -8   3   2       5422.72       6289.38        97.87 o
  -7   3   2        593.50        665.94        13.93 o
  -6   3   2       8897.02       9249.97       117.88 o
  -5   3   2       5604.88       5481.20        76.25 o
  -4   3   2       3990.26       3743.87        61.25 o
  -3   3   2        171.64        213.04        13.66 o
  -2   3   2       6756.63       7134.41       103.54 o
  -1   3   2      12838.40      13237.50       173.21 o
   0   3   2         34.66         46.64         4.50 o
   1   3   2       7232.41       7587.56        94.62 o
   2   3   2         74.93         84.87         5.76 o
   3   3   2         47.53         48.79         3.57 o
   4   3   2       1483.09       1266.47        16.55 o
   5   3   2       1464.75       1596.93        22.01 o
   6   3   2      12550.96      12602.66       180.32 o
   7   3   2        147.98        114.80         3.98 o
   8   3   2        903.52       1116.19        21.17 o
   9   3   2        492.47        363.97         8.46 o
  10   3   2       1410.51       1294.22        26.47 o
  11   3   2        113.63        154.82         6.78 o
  12   3   2         10.19         29.50         5.97 o
  13   3   2          2.56          0.91         5.93 o
  14   3   2          3.26          9.09         8.24 o
  15   3   2         51.06         29.46         5.71 o
  16   3   2        186.33        202.80         9.05 o
  17   3   2          6.45          6.62         6.46 o
  18   3   2       1427.35       1415.77        32.30 o
  19   3   2        258.99        294.40        10.85 o
  20   3   2        153.37        123.80         8.10 o
  21   3   2          0.27         -2.72         6.86 o
  22   3   2         25.87         31.84        11.92 o
  23   3   2          1.67          1.70         7.22 o
  24   3   2          0.83          4.35         6.76 o
  25   3   2          6.72          2.86         6.29 o
  26   3   2          4.65          2.53         4.34 o
 -27   4   2         10.99         11.91         9.30 o
 -26   4   2          2.64         -2.08         6.07 o
 -25   4   2         21.81         22.92         5.36 o
 -24   4   2          0.36          3.11         6.00 o
 -23   4   2         94.68        115.72        22.61 o
 -22   4   2         94.78         95.59         8.12 o
 -21   4   2         25.19         31.77         8.58 o
 -20   4   2         33.28         53.92         8.63 o
 -19   4   2        609.68        721.11        33.21 o
 -18   4   2         58.88         63.56        10.48 o
 -17   4   2         60.02         48.68         6.56 o
 -16   4   2        698.44        706.67        20.68 o
 -15   4   2       1098.05       1091.70        45.49 o
 -14   4   2        686.20        722.45        21.67 o
 -13   4   2          5.90          1.88         4.61 o
 -12   4   2          3.59          6.95         3.89 o
 -11   4   2        686.99        700.64        11.60 o
 -10   4   2        167.96        191.67         5.07 o
  -9   4   2        715.11        498.22         8.69 o
  -8   4   2       2155.10       2264.40        31.63 o
  -7   4   2       1939.00       2031.88        33.98 o
  -6   4   2        543.73        507.37         9.72 o
  -5   4   2       1584.21       2063.67        26.10 o
  -4   4   2         17.49         64.53         3.07 o
  -3   4   2        246.97        282.54         4.82 o
  -2   4   2        491.17        666.30        17.73 o
  -1   4   2       3258.17       2635.26        29.25 o
   0   4   2       1219.18       1148.15        20.85 o
   1   4   2        303.84        360.73        19.29 o
   2   4   2        101.13         92.31         3.88 o
   3   4   2        399.00        413.29         5.73 o
   4   4   2        229.73        403.31         5.62 o
   5   4   2       1345.57       1596.36        19.83 o
   6   4   2        593.57        494.56         7.98 o
   7   4   2       3856.94       3905.61        69.22 o
   8   4   2       5700.87       6377.66       118.50 o
   9   4   2       6534.96       6677.72       124.74 o
  10   4   2        337.22        264.85         9.31 o
  11   4   2          3.23          0.77         4.20 o
  12   4   2        263.82        218.61         9.64 o
  13   4   2         73.66        104.92        13.13 o
  14   4   2        751.80        752.40        28.39 o
  15   4   2        705.95        645.43        27.77 o
  16   4   2        113.80        143.33         9.28 o
  17   4   2         58.75         64.60         8.92 o
  18   4   2        455.95        476.82        21.39 o
  19   4   2        483.40        473.48        26.78 o
  20   4   2         61.94         65.05         8.13 o
  21   4   2        113.02        143.77        13.80 o
  22   4   2         37.87         29.97         7.19 o
  23   4   2         29.71         33.04         6.20 o
  24   4   2          0.90         -2.65         6.33 o
  25   4   2          0.98          2.86         4.93 o
  26   4   2          3.60          5.37         5.11 o
 -27   5   2         20.21         14.39         6.51 o
 -26   5   2         14.80         18.59         8.56 o
 -25   5   2         10.67         17.53         6.21 o
 -24   5   2          2.01          3.24         6.86 o
 -23   5   2          6.74          9.91        11.02 o
 -22   5   2         87.73        105.11        21.59 o
 -21   5   2          7.11         29.50         9.54 o
 -20   5   2        340.82        336.63        17.27 o
 -19   5   2        596.70        603.35        28.36 o
 -18   5   2        762.68        746.24        29.32 o
 -17   5   2        321.69        374.82        19.67 o
 -16   5   2        549.32        598.98        21.62 o
 -15   5   2         29.41         40.43        11.42 o
 -14   5   2       4446.03       4646.19       142.70 o
 -13   5   2       1515.98       1752.49        48.75 o
 -12   5   2        924.66       1079.71        26.45 o
 -11   5   2          2.34          7.27         4.39 o
 -10   5   2       1029.45       1063.28        21.26 o
  -9   5   2       2381.94       2707.64        48.23 o
  -8   5   2        912.55        902.45        23.80 o
  -7   5   2        241.90        302.68         6.52 o
  -6   5   2       1787.26       1475.50        21.24 o
  -5   5   2       8139.53       8969.02       112.37 o
  -4   5   2        461.77        639.75         8.54 o
  -3   5   2       2361.63       3292.24        38.82 o
  -2   5   2       3280.14       2670.87        28.70 o
  -1   5   2       1069.88       1078.97        13.52 o
   0   5   2       1706.84       1508.52        15.92 o
   1   5   2        356.29        349.62         6.81 o
   2   5   2        120.44         59.32         2.52 o
   3   5   2          8.45          8.81         2.43 o
   4   5   2        387.36        451.93         7.60 o
   5   5   2        500.51        427.19         6.65 o
   6   5   2        525.93        577.06        11.01 o
   7   5   2          6.27         42.79         4.87 o
   8   5   2        391.86        516.91        13.85 o
   9   5   2         60.39         73.19         4.60 o
  10   5   2         39.53         29.53         4.24 o
  11   5   2        399.65        407.65        13.25 o
  12   5   2         53.76         37.36        11.96 o
  13   5   2        225.87        211.54        20.18 o
  14   5   2        265.76        244.23        23.44 o
  15   5   2        110.69        109.99        11.09 o
  16   5   2        183.81        179.30        14.22 o
  17   5   2        130.13        143.65        14.79 o
  18   5   2        253.39        232.66        13.50 o
  19   5   2         58.42         58.57        10.21 o
  20   5   2        100.19         78.04        13.45 o
  21   5   2         15.00         15.35        11.02 o
  22   5   2         20.21         23.83         8.23 o
  23   5   2          5.59          1.25        10.11 o
  24   5   2          0.65         -5.91         5.91 o
  25   5   2          3.42          2.30         4.51 o
 -26   6   2         26.45         18.05         7.63 o
 -25   6   2          0.02          1.17         5.86 o
 -24   6   2         18.36         13.94         5.77 o
 -23   6   2         10.74         17.50         6.51 o
 -22   6   2          3.89          9.29         6.83 o
 -21   6   2          1.50         20.50        18.68 o
 -20   6   2        135.61        150.19        10.96 o
 -19   6   2          2.73         11.18         9.91 o
 -18   6   2        329.20        396.63        19.88 o
 -17   6   2          0.97         -0.80        11.96 o
 -16   6   2        103.42        110.47        14.20 o
 -15   6   2         10.78         16.31        11.06 o
 -14   6   2         64.08         60.51        10.51 o
 -13   6   2         12.50         19.94         6.46 o
 -12   6   2       2662.83       2796.66        90.32 o
 -11   6   2        192.52        187.92        10.11 o
 -10   6   2         51.65         74.01         5.01 o
  -9   6   2       1257.84       1304.45        24.14 o
  -8   6   2          3.25         -1.69         4.04 o
  -7   6   2        389.00        409.36         8.66 o
  -6   6   2        310.89        329.24         6.21 o
  -5   6   2         38.41         44.25         2.90 o
  -4   6   2        194.48        110.99         2.97 o
  -3   6   2       1577.60       1674.90        20.90 o
  -2   6   2       1468.88       1970.62        22.86 o
  -1   6   2      10059.12      10084.41       111.64 o
   0   6   2        172.80        154.19         3.01 o
   1   6   2       8102.89       8168.73        92.21 o
   2   6   2       3176.61       2895.83        35.52 o
   3   6   2       2701.31       2946.16        41.36 o
   4   6   2       2128.29       2290.28        34.41 o
   5   6   2        501.82        548.63         8.58 o
   6   6   2        633.92        838.39        17.69 o
   7   6   2       1936.58       1901.84        36.24 o
   8   6   2        551.75        593.45        12.22 o
   9   6   2          6.00         10.44         5.61 o
  10   6   2        199.19        158.34         7.69 o
  11   6   2         17.29         21.70         6.11 o
  12   6   2         95.76         83.11         7.23 o
  13   6   2         54.13         62.30        15.79 o
  14   6   2        394.77        429.75        29.73 o
  15   6   2          7.51         19.60        16.06 o
  16   6   2        488.73        516.39        24.36 o
  17   6   2          1.88        -11.80        11.80 o
  18   6   2         51.92         76.40        19.23 o
  19   6   2          1.90         17.10        11.29 o
  20   6   2        129.60        127.63         9.68 o
  21   6   2         34.09         35.49         7.95 o
  22   6   2          0.06          9.45         6.97 o
  23   6   2          0.55          0.96         9.49 o
  24   6   2          2.16          0.16         5.34 o
 -25   7   2         99.05         60.19         6.64 o
 -24   7   2          3.36          2.71         7.11 o
 -23   7   2        108.97         94.53        12.51 o
 -22   7   2          8.20          3.18         6.16 o
 -21   7   2         33.54          9.42         7.07 o
 -20   7   2         26.82         47.35        36.56 o
 -19   7   2        203.65        197.72        15.06 o
 -18   7   2         66.20         31.18        12.32 o
 -17   7   2        366.53        435.34        44.47 o
 -16   7   2        184.35        129.42        14.83 o
 -15   7   2        309.45        337.28        13.57 o
 -14   7   2         14.46         19.21         9.81 o
 -13   7   2        257.03        236.30        10.71 o
 -12   7   2        228.95        210.37        18.50 o
 -11   7   2        143.41        148.20         7.42 o
 -10   7   2          1.65         -0.42         4.28 o
  -9   7   2         75.33         59.15         4.89 o
  -8   7   2       1666.22       1686.14        44.41 o
  -7   7   2         80.55         74.25         6.30 o
  -6   7   2       1022.45       1185.10        16.81 o
  -5   7   2        197.64        307.70         5.45 o
  -4   7   2        336.22        231.96         8.72 o
  -3   7   2       6585.94       7535.73        90.02 o
  -2   7   2       3243.50       3343.23        39.59 o
  -1   7   2       1069.02       1141.22        13.71 o
   0   7   2       3000.52       3158.80        34.75 o
   1   7   2       2892.18       2965.35        32.84 o
   2   7   2        166.29        174.01         4.12 o
   3   7   2        573.35        675.39         9.52 o
   4   7   2         23.94         21.64         3.08 o
   5   7   2        176.45        157.73         4.37 o
   6   7   2        126.43        109.42         7.26 o
   7   7   2         46.78         50.26         7.57 o
   8   7   2         26.02         19.65         4.82 o
   9   7   2        672.69        555.84        12.00 o
  10   7   2         18.56         27.15         5.24 o
  11   7   2        169.29        144.06         7.67 o
  12   7   2        116.55        115.14         7.34 o
  13   7   2         86.81         78.88        10.15 o
  14   7   2          9.99         24.22        12.32 o
  15   7   2        158.35        143.11        12.26 o
  16   7   2          8.35         45.22        31.45 o
  17   7   2        339.23        353.07        26.95 o
  18   7   2          0.16          4.02        12.10 o
  19   7   2          1.83          1.94         8.19 o
  20   7   2          1.32         10.53         7.62 o
  21   7   2         29.24         35.60         7.42 o
  22   7   2          0.55          4.11         5.26 o
  23   7   2          7.74          5.78         5.24 o
  24   7   2          0.19         -0.37         6.33 o
 -24   8   2          6.31          2.09         6.70 o
 -23   8   2          0.27         -5.88         7.68 o
 -22   8   2         68.36         66.66        10.33 o
 -21   8   2          0.20          1.48         6.16 o
 -20   8   2          5.65          0.35         6.98 o
 -19   8   2         11.83         14.51        12.66 o
 -18   8   2          3.65          1.41         8.01 o
 -17   8   2         65.47         65.69         8.95 o
 -16   8   2          4.42          7.75         9.16 o
 -15   8   2         66.22         81.97         7.25 o
 -14   8   2        101.78        117.32         7.99 o
 -13   8   2          8.46         15.29         7.09 o
 -12   8   2        826.91        934.89        29.37 o
 -11   8   2         68.98         63.24         5.75 o
 -10   8   2        342.26        307.18         9.84 o
  -9   8   2         51.31         41.10         4.55 o
  -8   8   2         10.19         17.32         4.08 o
  -7   8   2        289.61        259.58         6.73 o
  -6   8   2        121.85        139.72         5.61 o
  -5   8   2         81.51         90.00         4.50 o
  -4   8   2         73.20         53.64         4.15 o
  -3   8   2        283.95        249.64         5.91 o
  -2   8   2        281.50        282.73        11.95 o
  -1   8   2        355.47        330.25         6.23 o
   0   8   2        350.64        334.72         7.67 o
   1   8   2        653.18        639.53        12.22 o
   2   8   2        559.22        516.81        21.21 o
   3   8   2        197.90        164.83         6.43 o
   4   8   2       1770.94       1815.08        40.80 o
   5   8   2        412.03        429.76         7.67 o
   6   8   2        158.61        172.60         5.53 o
   7   8   2       1204.79       1252.72        23.46 o
   8   8   2         31.36         28.69         4.53 o
   9   8   2        980.56        973.17        23.00 o
  10   8   2        521.16        491.42        20.75 o
  11   8   2        276.55        266.08        10.60 o
  12   8   2        265.72        276.39        16.86 o
  13   8   2        761.15        691.12        49.93 o
  14   8   2         24.92         30.49         7.67 o
  15   8   2        549.05        518.61        38.56 o
  16   8   2          2.27          0.94         9.02 o
  17   8   2         68.41         54.38        19.59 o
  18   8   2         38.57         31.81         8.78 o
  19   8   2         39.81         45.35         8.51 o
  20   8   2          5.74         -4.09         6.95 o
  21   8   2         19.60         24.75         5.98 o
  22   8   2          7.83         10.85         6.93 o
 -23   9   2          7.14         -2.02         5.10 o
 -22   9   2          4.95         -2.45         6.67 o
 -21   9   2         32.23         37.45         6.12 o
 -20   9   2         27.77         21.02         6.60 o
 -19   9   2          6.87          7.47         6.82 o
 -18   9   2         11.19         11.71         5.89 o
 -17   9   2         15.62          4.89        15.15 o
 -16   9   2          5.40         14.25         5.57 o
 -15   9   2         26.40         36.53         6.23 o
 -14   9   2        183.95        174.22        10.54 o
 -13   9   2        140.64        127.99         7.93 o
 -12   9   2        513.45        511.55        27.31 o
 -11   9   2        187.02        192.26         8.58 o
 -10   9   2         11.82         13.35         5.27 o
  -9   9   2        776.46        867.94        35.77 o
  -8   9   2         23.83         24.48         4.45 o
  -7   9   2          9.51          1.48         4.28 o
  -6   9   2        153.95        137.60         6.36 o
  -5   9   2        911.57        843.90        20.29 o
  -4   9   2          3.94          2.90         3.41 o
  -3   9   2        287.04        333.37         6.12 o
  -2   9   2        248.73        254.47         4.87 o
  -1   9   2         49.40         49.93         3.34 o
   0   9   2          1.28          1.22         2.98 o
   1   9   2         65.15         67.46         3.20 o
   2   9   2        303.79        316.63         7.48 o
   3   9   2          4.03          4.18         3.31 o
   4   9   2         71.34         65.12         3.54 o
   5   9   2          1.31          0.36         4.08 o
   6   9   2          8.00          8.00         4.17 o
   7   9   2        346.05        405.98        13.94 o
   8   9   2         78.08         97.82         5.13 o
   9   9   2        137.81        156.18         5.99 o
  10   9   2          7.55         12.32         5.18 o
  11   9   2        159.66        179.73        10.14 o
  12   9   2         86.32         70.97         8.83 o
  13   9   2          4.99          9.90         6.13 o
  14   9   2        113.94        121.71         8.88 o
  15   9   2         11.31          2.69         9.39 o
  16   9   2         14.21          9.39         7.74 o
  17   9   2         25.06         29.54         6.53 o
  18   9   2          6.16          5.22         7.28 o
  19   9   2          0.97          9.30         6.96 o
  20   9   2          2.68         -0.09         5.58 o
  21   9   2         95.39         73.70         5.88 o
 -21  10   2          1.36          4.20         4.31 o
 -20  10   2          0.44         -4.03         5.52 o
 -19  10   2         72.17         54.80         6.32 o
 -18  10   2          0.33         -1.57         5.20 o
 -17  10   2          2.94          2.10         5.89 o
 -16  10   2         18.39         20.62         5.09 o
 -15  10   2         69.86         77.87        27.35 o
 -14  10   2          8.02          9.13         5.90 o
 -13  10   2         75.79         53.07         6.59 o
 -12  10   2          4.82          7.39         6.80 o
 -11  10   2         30.98         54.63         7.20 o
 -10  10   2        342.67        331.41        13.83 o
  -9  10   2          1.90          0.80         5.09 o
  -8  10   2        927.30        949.73        25.86 o
  -7  10   2         12.06         16.10         4.86 o
  -6  10   2        600.97        655.67        17.01 o
  -5  10   2         79.78         62.85         4.77 o
  -4  10   2         97.29        160.50         4.78 o
  -3  10   2         11.50         13.90         3.37 o
  -2  10   2        103.71        103.75         3.67 o
  -1  10   2        500.74        475.45        13.92 o
   0  10   2        664.82        675.89        10.40 o
   1  10   2        342.70        380.21        11.93 o
   2  10   2        327.75        336.95         6.28 o
   3  10   2         17.15         19.84         3.50 o
   4  10   2         10.31         11.65         4.07 o
   5  10   2         57.82         77.64         5.36 o
   6  10   2         13.18         13.20         4.93 o
   7  10   2        207.62        209.70        10.78 o
   8  10   2        340.33        394.01        10.58 o
   9  10   2        403.03        372.83        18.85 o
  10  10   2        148.52        174.00         7.41 o
  11  10   2          0.47          0.57         4.66 o
  12  10   2         47.82         51.78         6.16 o
  13  10   2         10.10         23.82        11.88 o
  14  10   2        140.06        123.44         6.96 o
  15  10   2         56.60         50.48         5.70 o
  16  10   2         71.00         67.23         6.95 o
  17  10   2          7.13          7.65         5.29 o
  18  10   2          4.32          8.16         4.44 o
  19  10   2         22.32         21.63         5.23 o
 -19  11   2         26.06         11.99         4.43 o
 -18  11   2         60.11         52.37         4.66 o
 -17  11   2         27.08         21.50         4.66 o
 -16  11   2         31.51         32.99         5.38 o
 -15  11   2         25.12         28.13         4.74 o
 -14  11   2          0.61          4.34         4.99 o
 -13  11   2          9.33         -2.11         5.19 o
 -12  11   2         21.43          7.28        18.25 o
 -11  11   2          1.68         10.49         6.33 o
 -10  11   2        323.58        355.45        27.47 o
  -9  11   2          9.29          2.01         6.24 o
  -8  11   2         29.13         23.80         5.21 o
  -7  11   2         39.86         35.77         4.82 o
  -6  11   2         96.41         87.71         4.95 o
  -5  11   2         77.54         93.14         4.89 o
  -4  11   2         15.21         19.16         4.23 o
  -3  11   2          3.14          5.91         4.00 o
  -2  11   2        305.16        323.29         8.15 o
  -1  11   2         55.40         65.65         3.65 o
   0  11   2         75.25         83.92         3.47 o
   1  11   2        152.46        164.73         5.58 o
   2  11   2         38.82         54.96         4.10 o
   3  11   2         32.50         29.78         4.63 o
   4  11   2         16.20         12.90         5.05 o
   5  11   2         41.49         52.55         5.06 o
   6  11   2         46.82         57.60         4.68 o
   7  11   2         18.99         27.92         4.25 o
   8  11   2         13.06         22.22         5.07 o
   9  11   2         40.71         38.46         6.35 o
  10  11   2          1.44         -7.59        11.65 o
  11  11   2         43.17         25.60         7.47 o
  12  11   2         50.15         56.98         7.92 o
  13  11   2         18.98         18.00         4.84 o
  14  11   2          9.03          8.51         4.32 o
  15  11   2         10.21          8.76         3.80 o
  16  11   2         57.92         62.12         5.51 o
  17  11   2          0.34          0.61         4.24 o
  18  11   2         55.32         50.61         7.82 o
 -17  12   2          5.85          7.01         4.10 o
 -16  12   2         18.93         10.55         4.13 o
 -15  12   2          0.52          3.15         4.54 o
 -14  12   2          0.17         -2.83         4.92 o
 -13  12   2         66.36         79.29         6.19 o
 -12  12   2          3.51          1.88         4.87 o
 -11  12   2         90.98        118.03         6.32 o
 -10  12   2         15.96         13.59         5.28 o
  -9  12   2          1.35          3.70         5.43 o
  -8  12   2        136.09        146.58        21.40 o
  -7  12   2          3.53         22.22        12.21 o
  -6  12   2         15.93         27.54         5.90 o
  -5  12   2        291.35        379.20        12.10 o
  -4  12   2         29.31         39.77         3.84 o
  -3  12   2        821.68        945.84        25.70 o
  -2  12   2         12.64         23.27         3.99 o
  -1  12   2        408.83        401.43         9.60 o
   0  12   2          6.02          9.25         3.70 o
   1  12   2        157.96        163.31         5.67 o
   2  12   2         13.07         17.26         4.73 o
   3  12   2        334.05        419.19        11.52 o
   4  12   2          9.86          9.01         4.53 o
   5  12   2        102.24        146.93         6.64 o
   6  12   2          0.07         -0.85         5.59 o
   7  12   2          4.60          2.07         6.30 o
   8  12   2          1.41          4.49         4.07 o
   9  12   2         37.15         44.61         5.39 o
  10  12   2          0.12          1.10         4.78 o
  11  12   2         63.88         72.60         4.75 o
  12  12   2          0.58          5.19         4.10 o
  13  12   2          1.58          3.94         3.94 o
  14  12   2          4.65          5.30         4.32 o
  15  12   2         17.85         18.13         5.22 o
  16  12   2         16.73         13.58         6.33 o
 -14  13   2          0.61         -3.35         5.77 o
 -13  13   2         24.60         21.75         4.65 o
 -12  13   2          3.33          0.50         8.47 o
 -11  13   2         11.16          9.98         3.82 o
 -10  13   2         24.95         24.95         4.22 o
  -9  13   2         28.98         29.14         5.09 o
  -8  13   2         40.77         60.50         5.37 o
  -7  13   2         94.65         89.54         5.69 o
  -6  13   2          6.34          8.60         4.33 o
  -5  13   2         80.66        108.81         5.64 o
  -4  13   2          9.45          9.59         4.47 o
  -3  13   2          3.31         -0.82         3.91 o
  -2  13   2         14.66         26.67         4.17 o
  -1  13   2         89.54        109.01         6.79 o
   0  13   2          3.11          0.89         4.97 o
   1  13   2          8.92         13.16         4.99 o
   2  13   2         33.19         39.66         4.48 o
   3  13   2          0.30          0.57         3.75 o
   4  13   2          0.07          5.26         4.17 o
   5  13   2         49.14         47.34         4.89 o
   6  13   2         33.38         37.76         4.28 o
   7  13   2         18.81         31.69         4.16 o
   8  13   2          3.28          2.13         3.76 o
   9  13   2          9.97         12.34         4.68 o
  10  13   2         17.26         17.61         6.17 o
  11  13   2          2.39          2.17         4.23 o
  12  13   2          4.00         10.79         5.95 o
  13  13   2          6.93          4.47         5.58 o
 -10  14   2          5.12          4.09         5.40 o
  -9  14   2         12.72         15.63         6.14 o
  -8  14   2         56.87         67.18         8.19 o
  -7  14   2         10.28          9.12         6.51 o
  -6  14   2         42.22         55.08         8.00 o
  -5  14   2          0.61         -3.72         6.51 o
  -4  14   2          1.58         -0.37         5.58 o
  -3  14   2          1.21         11.35         5.95 o
  -2  14   2         14.16         24.38         6.33 o
  -1  14   2          0.33         -0.37         6.51 o
   2  14   2         58.96         61.59         7.82 o
   3  14   2          2.05          0.19         6.51 o
   4  14   2          0.47          1.86         6.70 o
   5  14   2          2.51          3.50         4.54 o
   6  14   2         34.62         46.34         8.37 o
   7  14   2         11.17         20.39         4.27 o
   8  14   2         77.99         85.28        21.68 o
 -27   0   3          0.56         -1.07         9.72 o
 -25   0   3        146.68        163.82        12.69 o
 -23   0   3          1.83         -0.96         9.42 o
 -21   0   3         27.19         24.76        10.04 o
 -19   0   3        677.22        739.76        24.64 o
 -17   0   3       3282.88       3153.21        90.20 o
 -15   0   3         72.91        132.20         8.26 o
 -13   0   3       4276.99       4735.54       119.75 o
 -11   0   3         18.03         19.17         6.43 o
  -9   0   3       5457.59       4430.75       124.57 o
  -7   0   3       9640.70       9612.47       239.40 o
  -5   0   3      90549.98      87334.61      4860.06 o
  -3   0   3        353.39        233.27         7.98 o
  -1   0   3       4973.06       7956.26       443.80 o
   1   0   3        618.53       1475.04        59.54 o
   3   0   3      51643.64      50741.73      1997.37 o
   5   0   3       2249.15       2960.60       152.07 o
   7   0   3        854.68       1066.50        71.69 o
   9   0   3       2055.24       1666.72        38.35 o
  11   0   3        394.76        383.70        19.14 o
  13   0   3        881.37       1010.68        44.85 o
  15   0   3       3733.71       4040.38       133.12 o
  17   0   3        605.99        552.35        20.67 o
  19   0   3        544.46        579.98        19.17 o
  21   0   3          5.91         15.27        10.79 o
  23   0   3         16.98         14.51         8.08 o
  25   0   3        184.43        193.16        12.28 o
 -29   1   3          1.73          0.37         7.07 o
 -28   1   3          1.38         -3.88         5.42 o
 -27   1   3         10.06         14.04         5.52 o
 -26   1   3         25.68         31.81         6.45 o
 -25   1   3          1.16         -6.06         6.64 o
 -24   1   3         15.30          5.89         6.95 o
 -23   1   3        108.78        111.57         7.76 o
 -22   1   3         24.85         30.92         7.27 o
 -21   1   3         36.52         19.29         7.35 o
 -20   1   3        209.77        212.32         9.61 o
 -19   1   3        115.90         99.56         7.49 o
 -18   1   3        156.13        136.78         7.65 o
 -17   1   3        157.86        185.43         8.73 o
 -16   1   3          5.00         -7.12        14.38 o
 -15   1   3        810.60        893.10        16.55 o
 -14   1   3        544.78        561.65        11.37 o
 -13   1   3        770.48        846.23        16.72 o
 -12   1   3       2998.29       2569.99        49.11 o
 -11   1   3         65.64         37.89         6.14 o
 -10   1   3        315.11        305.35         7.69 o
  -9   1   3       5799.73       5132.64       108.42 o
  -8   1   3        493.88        371.20         8.56 o
  -7   1   3      13044.66      11897.33       220.09 o
  -6   1   3      50510.31      49562.69       737.70 o
  -5   1   3      24421.36      23483.16       914.54 o
  -4   1   3      29746.39      26703.83       560.57 o
  -3   1   3        774.96        558.55        10.89 o
  -2   1   3       7843.25       8253.12       139.12 o
  -1   1   3        627.51        549.54        19.84 o
   0   1   3      16110.79      16468.19       348.24 o
   1   1   3        558.63        639.84        19.79 o
   2   1   3       8214.93       7983.61       315.26 o
   3   1   3        124.86         96.89        10.57 o
   4   1   3       2546.57       2021.73        94.85 o
   5   1   3        241.60        372.73        18.24 o
   6   1   3        285.97        445.15         9.07 o
   7   1   3       1903.25       1604.72        28.81 o
   8   1   3       2541.59       2774.56        41.72 o
   9   1   3         37.88         20.73         4.71 o
  10   1   3       2714.91       2589.30        77.72 o
  11   1   3        692.74        758.42        17.21 o
  12   1   3        775.51        673.97        17.54 o
  13   1   3          9.67         37.53         8.88 o
  14   1   3          7.79         18.18         7.84 o
  15   1   3        131.25        141.97         8.22 o
  16   1   3        102.10        101.15         8.02 o
  17   1   3        955.35       1048.90        25.90 o
  18   1   3        540.76        638.13        17.02 o
  19   1   3          0.18         -1.82         6.39 o
  20   1   3         34.18         35.65         6.60 o
  21   1   3         45.36         57.45         7.32 o
  22   1   3          1.67         -4.47        27.35 o
  23   1   3        217.64        229.12         8.21 o
  24   1   3          2.75          1.43         5.17 o
  25   1   3         75.55         55.38         6.35 o
  26   1   3        108.14         78.77         6.57 o
 -28   2   3         45.90         42.59         5.02 o
 -27   2   3          0.76          6.28         5.85 o
 -26   2   3          0.41         -4.29         6.06 o
 -25   2   3          0.95         -6.45         6.45 o
 -24   2   3          0.12         12.06        19.87 o
 -23   2   3          3.78          2.16         7.38 o
 -22   2   3        193.26        198.12         9.02 o
 -21   2   3        445.23        447.04        13.02 o
 -20   2   3        378.86        393.63        13.09 o
 -19   2   3        545.27        583.91        17.34 o
 -18   2   3         93.87         90.12         6.96 o
 -17   2   3         34.96         25.13         6.48 o
 -16   2   3         91.54        118.68        10.80 o
 -15   2   3        598.15        729.08        16.10 o
 -14   2   3       1944.69       2043.97        38.00 o
 -13   2   3         19.80         33.27         4.95 o
 -12   2   3        132.77        208.19         6.50 o
 -11   2   3        500.20        434.91        10.38 o
 -10   2   3        579.49        564.18        10.86 o
  -9   2   3       5238.68       5058.28        89.04 o
  -8   2   3      22983.35      23356.32       347.49 o
  -7   2   3        862.36        800.17        15.56 o
  -6   2   3      39103.68      39745.91       570.69 o
  -5   2   3      51960.54      48613.34       811.58 o
  -4   2   3      91208.99      91484.92      1535.65 o
  -3   2   3      48048.78      46229.00       811.76 o
  -2   2   3       1868.81       1421.26        30.71 o
  -1   2   3       2480.81       1970.44        45.40 o
   0   2   3       8134.54       8742.52       172.85 o
   1   2   3       4773.79       4018.60        83.61 o
   2   2   3       2880.55       2721.23        44.58 o
   3   2   3      17577.48      17401.82       292.65 o
   4   2   3       9799.77      10788.19       166.07 o
   5   2   3       4632.46       5115.38        76.40 o
   6   2   3       9705.42      10169.26       145.02 o
   7   2   3       1735.95       1374.06        24.45 o
   8   2   3          2.40          9.68         4.07 o
   9   2   3         48.98        125.50         5.32 o
  10   2   3       3200.11       2962.15       103.07 o
  11   2   3        842.54        823.66        17.30 o
  12   2   3       1581.61       1620.52        38.94 o
  13   2   3        121.05        117.40        14.65 o
  14   2   3        367.02        415.40        13.99 o
  15   2   3         85.91         57.91         7.46 o
  16   2   3         10.62          4.89         7.82 o
  17   2   3         74.83         65.01         8.08 o
  18   2   3        147.00        149.28         7.51 o
  19   2   3        317.62        386.62        14.48 o
  20   2   3       1037.85       1304.68        29.56 o
  21   2   3          3.43          2.77         6.17 o
  22   2   3        110.93        126.28        13.65 o
  23   2   3        182.30        203.38        10.19 o
  24   2   3          7.16          3.89         6.96 o
  25   2   3         47.00         43.91         5.69 o
  26   2   3         15.69         10.62         4.59 o
 -28   3   3          0.06          4.06         5.63 o
 -27   3   3          2.65          6.47         7.12 o
 -26   3   3          2.86          8.01         6.43 o
 -25   3   3          0.28         -2.43         5.95 o
 -24   3   3         11.05         34.12         9.26 o
 -23   3   3        330.07        319.10        15.06 o
 -22   3   3         61.58         79.60         7.96 o
 -21   3   3        183.30        204.33        10.91 o
 -20   3   3          0.08         -2.63         6.78 o
 -19   3   3         11.31         13.14         6.72 o
 -18   3   3          5.46          7.88         6.23 o
 -17   3   3         30.96         29.72         6.75 o
 -16   3   3        168.36        138.77         8.11 o
 -15   3   3        629.58        719.39        33.97 o
 -14   3   3       1121.63        975.04        22.91 o
 -13   3   3        186.16        103.86         5.69 o
 -12   3   3         86.86         79.12         4.98 o
 -11   3   3        973.61       1131.04        19.92 o
 -10   3   3       1414.02       1332.84        19.98 o
  -9   3   3       1802.68       1884.38        26.04 o
  -8   3   3        492.75        298.42         5.31 o
  -7   3   3       5732.17       5080.74        68.13 o
  -6   3   3       1389.94        932.58        25.77 o
  -5   3   3        971.61       1092.27        34.66 o
  -4   3   3       6085.16       6714.16        85.68 o
  -3   3   3      12063.34      11452.27       154.71 o
  -2   3   3       1522.92       1303.43        35.58 o
  -1   3   3        977.97        862.30        12.30 o
   0   3   3       2346.91       2451.79        32.17 o
   1   3   3        455.56        428.99         6.34 o
   2   3   3        276.78        152.91         5.83 o
   3   3   3       8239.75       8874.19       127.60 o
   4   3   3        815.27        897.94        13.05 o
   5   3   3       5320.86       5313.15        82.79 o
   6   3   3      29897.05      31899.44       427.99 o
   7   3   3       1199.80        895.82        33.85 o
   8   3   3      18012.35      17934.67       276.86 o
   9   3   3        268.86        234.05         6.74 o
  10   3   3        407.45        417.47         9.26 o
  11   3   3        177.45        139.52         6.41 o
  12   3   3        965.27        895.57        22.29 o
  13   3   3         67.44         60.63        11.97 o
  14   3   3        372.79        369.16        13.34 o
  15   3   3        747.01        766.89        21.48 o
  16   3   3         82.20         75.95         8.45 o
  17   3   3          4.15          7.16         8.53 o
  18   3   3        197.30        219.36         9.92 o
  19   3   3          7.60          3.61         6.75 o
  20   3   3         84.35        107.98         9.77 o
  21   3   3        244.78        255.98        10.68 o
  22   3   3         70.19         79.70         7.87 o
  23   3   3        140.19        186.91        11.68 o
  24   3   3          2.08         -0.71         5.93 o
  25   3   3         11.10          7.80         5.20 o
  26   3   3          1.06         -0.67         5.33 o
 -27   4   3          0.68         -9.68         9.68 o
 -26   4   3         27.08         29.52         5.74 o
 -25   4   3          7.08          9.29         5.60 o
 -24   4   3         50.68         52.89         6.42 o
 -23   4   3         53.96         51.17        30.15 o
 -22   4   3         14.91         14.27        14.06 o
 -21   4   3         26.24         17.33         8.56 o
 -20   4   3        103.37         91.11         9.07 o
 -19   4   3         30.79         28.81         9.25 o
 -18   4   3        203.95        247.09        11.53 o
 -17   4   3         61.53         62.79         7.66 o
 -16   4   3       1415.64       1431.03        47.88 o
 -15   4   3          6.45          6.83        11.10 o
 -14   4   3        333.64        296.45         9.40 o
 -13   4   3       2766.50       2939.49        50.48 o
 -12   4   3         24.00         52.92         5.02 o
 -11   4   3        136.64        128.02        12.23 o
 -10   4   3         27.90         65.01         3.49 o
  -9   4   3         40.64         28.78         3.32 o
  -8   4   3         38.13         70.09         6.66 o
  -7   4   3       3488.10       3437.28        46.77 o
  -6   4   3       8218.02       7506.67        93.74 o
  -5   4   3       3169.63       3345.92        43.04 o
  -4   4   3        116.29        146.45         6.75 o
  -3   4   3       2341.13       2628.07        30.96 o
  -2   4   3       5049.26       4450.24        50.64 o
  -1   4   3         69.43         91.67         2.35 o
   0   4   3          7.03          7.97         1.78 o
   1   4   3         48.52         43.55         2.02 o
   2   4   3       7159.00       7397.45        83.93 o
   3   4   3         52.75         37.87         2.50 o
   4   4   3        918.84        764.04        10.20 o
   5   4   3       1057.41       1110.61        14.32 o
   6   4   3       6877.18       6535.29        90.78 o
   7   4   3        459.29        358.62         7.47 o
   8   4   3       2167.93       2186.65        34.56 o
   9   4   3         53.51         83.50         5.13 o
  10   4   3       1113.80       1109.27        24.85 o
  11   4   3          1.31         -0.02         4.99 o
  12   4   3         14.41          6.80         7.68 o
  13   4   3        105.52         94.58        14.07 o
  14   4   3        225.31        210.97        10.18 o
  15   4   3        367.75        329.15        15.36 o
  16   4   3         10.39         -5.40         9.74 o
  17   4   3        112.62        122.97         9.42 o
  18   4   3          2.06          7.63         8.52 o
  19   4   3          1.80         -3.82         9.09 o
  20   4   3         11.09         17.52         7.42 o
  21   4   3          9.06          1.70        20.47 o
  22   4   3          3.23          4.73         6.77 o
  23   4   3         46.14         50.63         6.12 o
  24   4   3         76.98         77.75         7.36 o
  25   4   3         25.63         19.67         6.58 o
 -27   5   3          9.77          6.69         5.58 o
 -26   5   3          1.75          3.54         6.77 o
 -25   5   3          0.50          2.42         6.45 o
 -24   5   3         16.60          6.20         7.78 o
 -23   5   3        151.81        160.98        12.02 o
 -22   5   3         37.36         24.37        11.58 o
 -21   5   3         11.77          2.57        11.69 o
 -20   5   3         32.50         26.90        10.44 o
 -19   5   3         12.07         34.43         8.16 o
 -18   5   3         38.32         65.01         9.14 o
 -17   5   3         70.54        107.99        16.47 o
 -16   5   3        124.24        118.49        11.10 o
 -15   5   3       1617.71       1695.46        51.22 o
 -14   5   3        518.93        602.04        36.51 o
 -13   5   3        141.67        126.00         7.49 o
 -12   5   3         49.32         50.87         5.13 o
 -11   5   3       1594.68       1764.24        41.47 o
 -10   5   3         12.69         13.46         4.00 o
  -9   5   3       1578.51       1650.75        30.31 o
  -8   5   3         94.70         69.81         3.73 o
  -7   5   3        583.33        588.08        10.74 o
  -6   5   3       1098.22       1518.41        21.18 o
  -5   5   3      11333.84      11822.73       147.49 o
  -4   5   3       4511.42       5264.07        61.18 o
  -3   5   3       8866.99       9660.89       112.73 o
  -2   5   3         56.84         90.24         2.84 o
  -1   5   3        381.69        632.22        13.19 o
   0   5   3        119.24        160.74         4.14 o
   1   5   3        381.26        428.56         7.89 o
   2   5   3          4.17          7.66         2.30 o
   3   5   3      12211.67      12284.75       165.78 o
   4   5   3       1308.44       1192.46        20.66 o
   5   5   3       8341.26       8870.07       127.42 o
   6   5   3        295.74        253.63         6.06 o
   7   5   3       3587.98       4085.63        87.00 o
   8   5   3          2.15          7.23         4.72 o
   9   5   3       3250.94       3161.25        59.10 o
  10   5   3        106.72        104.81         6.19 o
  11   5   3       1971.80       2004.84        43.26 o
  12   5   3        174.13        152.98        14.25 o
  13   5   3       1522.99       1596.93        64.41 o
  14   5   3         26.62         33.24        13.32 o
  15   5   3          5.55         11.91        16.93 o
  16   5   3        438.14        382.71        16.97 o
  17   5   3         40.69         30.01        13.97 o
  18   5   3        259.81        289.26        20.64 o
  19   5   3         35.07         55.62         9.86 o
  20   5   3        109.75        139.00        33.31 o
  21   5   3         64.59         65.66        14.25 o
  22   5   3         74.77        124.97         9.30 o
  23   5   3          3.45          6.51         9.63 o
  24   5   3          3.91          8.28         5.37 o
  25   5   3          0.70         -2.23         7.44 o
 -26   6   3          5.82          0.00         5.66 o
 -25   6   3          0.12         -4.78         4.78 o
 -24   6   3        110.80        112.17         8.40 o
 -23   6   3         19.55         15.32         6.96 o
 -22   6   3          1.49         -8.21         8.48 o
 -21   6   3        322.66        325.49        26.46 o
 -20   6   3        172.84        181.17        14.29 o
 -19   6   3        231.31        242.93        14.22 o
 -18   6   3       1792.67       1743.79        62.37 o
 -17   6   3         63.71         90.35        12.46 o
 -16   6   3       1443.56       1456.94        50.49 o
 -15   6   3          3.37         -2.16         7.23 o
 -14   6   3         15.54         12.77         6.46 o
 -13   6   3        842.76        927.97        45.14 o
 -12   6   3        146.99        155.37        14.41 o
 -11   6   3         84.95         95.11        12.64 o
 -10   6   3         42.06         30.85         4.64 o
  -9   6   3         40.98         42.61         5.07 o
  -8   6   3         29.29         32.29         4.14 o
  -7   6   3       1658.20       1706.69        28.56 o
  -6   6   3        683.28        703.31        11.23 o
  -5   6   3       4444.55       4613.29        62.77 o
  -4   6   3        128.70        174.57         3.69 o
  -3   6   3        467.08        407.05         6.17 o
  -2   6   3        714.71        492.85         7.18 o
  -1   6   3        539.48        587.27        10.10 o
   0   6   3          5.87          9.74         2.47 o
   1   6   3       1572.15       1665.67        19.72 o
   2   6   3        330.94        208.00         5.96 o
   3   6   3        559.72        803.48        13.02 o
   4   6   3        121.26        119.56         3.97 o
   5   6   3        320.84        270.34         8.11 o
   6   6   3        321.05        375.99         8.30 o
   7   6   3          1.95          5.47         4.40 o
   8   6   3        874.43        910.57        26.84 o
   9   6   3        340.24        293.47        14.74 o
  10   6   3         29.99         25.43         9.32 o
  11   6   3          9.90          7.97         6.20 o
  12   6   3          6.67          5.62         5.56 o
  13   6   3          2.71         -0.74        13.55 o
  14   6   3        372.29        377.00        30.15 o
  15   6   3         80.94         99.01        14.82 o
  16   6   3          4.81          6.98         9.56 o
  17   6   3         35.69         24.62        11.58 o
  18   6   3        222.44        237.00        12.82 o
  19   6   3          0.29        -13.70        20.63 o
  20   6   3          1.12          0.34         6.74 o
  21   6   3         44.32         57.71         6.79 o
  22   6   3          0.97          0.98         9.76 o
  23   6   3          2.27         -0.59         5.33 o
  24   6   3          9.63         13.06         4.56 o
 -25   7   3          7.07         -1.16         6.31 o
 -24   7   3         19.83         20.71         8.00 o
 -23   7   3          6.76          5.99         7.43 o
 -22   7   3         17.96         34.61        10.07 o
 -21   7   3          0.22         -1.30         8.22 o
 -20   7   3         77.56         66.45        16.84 o
 -19   7   3          2.17          9.17        11.70 o
 -18   7   3         26.98          7.75        14.10 o
 -17   7   3        213.97        222.89        21.19 o
 -16   7   3        863.78        879.62        48.81 o
 -15   7   3         59.75         64.35         7.87 o
 -14   7   3        544.31        568.27        18.17 o
 -13   7   3         57.32         57.67         7.59 o
 -12   7   3        811.43        766.71        33.39 o
 -11   7   3         13.53          4.94         5.06 o
 -10   7   3          2.83          7.54         5.00 o
  -9   7   3         25.26         32.73         4.85 o
  -8   7   3       3191.96       3144.11        79.14 o
  -7   7   3         42.29         46.05         5.02 o
  -6   7   3       1255.98       1271.98        18.48 o
  -5   7   3         13.20         11.74         2.93 o
  -4   7   3          7.31         11.26         2.66 o
  -3   7   3        105.37         79.91         2.89 o
  -2   7   3        829.69        729.62         8.96 o
  -1   7   3         12.33          6.97         2.36 o
   0   7   3       3709.59       3509.68        38.74 o
   1   7   3         91.68        118.54         3.15 o
   2   7   3       2621.46       3191.82        39.60 o
   3   7   3        587.48        575.40         8.59 o
   4   7   3       1612.74       1742.36        23.88 o
   5   7   3          6.67          6.68         4.53 o
   6   7   3       1478.86       1456.52        42.25 o
   7   7   3        456.09        466.70        11.94 o
   8   7   3       2438.22       2315.67        44.28 o
   9   7   3        300.52        287.81         7.03 o
  10   7   3         85.23         61.80         5.75 o
  11   7   3          1.65          8.39         7.08 o
  12   7   3        599.94        551.57        15.73 o
  13   7   3        347.50        435.07        21.58 o
  14   7   3         67.67         45.85        12.52 o
  15   7   3        657.86        530.18        25.52 o
  16   7   3        324.71        338.00        27.34 o
  17   7   3         27.02         33.61        11.12 o
  18   7   3          1.25          4.58        24.47 o
  19   7   3          0.72         -8.08         8.08 o
  20   7   3          3.77          9.27         7.40 o
  21   7   3         16.06         22.38         6.81 o
  22   7   3         69.57         58.42         7.45 o
  23   7   3          0.57          1.45         6.17 o
 -24   8   3         34.02         44.58         5.86 o
 -23   8   3         23.55         14.73         8.19 o
 -22   8   3          1.92          4.35         5.74 o
 -21   8   3        184.09        174.79        15.70 o
 -20   8   3          0.47         -1.62         6.92 o
 -19   8   3         15.01         28.09        13.32 o
 -18   8   3         36.42         38.69         8.28 o
 -17   8   3          6.16          4.26         8.58 o
 -16   8   3        147.23        140.98         7.73 o
 -15   8   3        327.43        289.51        10.14 o
 -14   8   3         39.12         20.90         6.63 o
 -13   8   3        497.70        433.95        13.45 o
 -12   8   3         10.08          5.47         5.56 o
 -11   8   3        207.35        223.01         8.86 o
 -10   8   3         47.52         27.75         6.18 o
  -9   8   3          7.15          5.28         4.21 o
  -8   8   3        175.20        170.52         5.24 o
  -7   8   3        170.45        138.43         5.23 o
  -6   8   3        280.69        273.85         7.43 o
  -5   8   3        257.91        224.91         9.36 o
  -4   8   3        314.27        284.09         7.53 o
  -3   8   3        180.12        162.75         8.03 o
  -2   8   3        960.42        875.60        16.91 o
  -1   8   3        176.15        197.77         5.90 o
   0   8   3        155.50        180.87         5.39 o
   1   8   3        728.53        688.11        36.37 o
   2   8   3          0.82          3.67         4.09 o
   3   8   3        583.04        620.47        16.66 o
   4   8   3         61.95         74.84         4.14 o
   5   8   3        165.64        162.33         5.87 o
   6   8   3          8.68          6.12         4.06 o
   7   8   3       1055.57       1032.88        31.09 o
   8   8   3         27.47         28.66         4.67 o
   9   8   3        236.24        195.71         7.52 o
  10   8   3         68.86         83.13         5.94 o
  11   8   3        128.48        129.43         6.83 o
  12   8   3          9.06         18.11         6.66 o
  13   8   3        735.07        707.64        47.12 o
  14   8   3         17.88         26.86        10.73 o
  15   8   3          2.12         -8.77        15.58 o
  16   8   3         13.44         12.56        12.32 o
  17   8   3        150.85        162.13        21.50 o
  18   8   3         20.59          7.14         6.71 o
  19   8   3          5.37          3.41         6.35 o
  20   8   3          4.06          9.14         6.30 o
  21   8   3         63.23         53.88         5.03 o
  22   8   3          0.26         -4.21         5.77 o
 -23   9   3         30.02         17.96         5.88 o
 -22   9   3          2.70          0.00         3.51 o
 -21   9   3          0.19         -5.79         5.79 o
 -20   9   3         34.10         36.53         6.87 o
 -19   9   3         47.91         47.31         9.02 o
 -18   9   3         18.84          6.65         5.89 o
 -17   9   3         16.62          9.26        13.24 o
 -16   9   3          6.07          9.81         5.66 o
 -15   9   3         17.86         13.83         5.88 o
 -14   9   3          0.49          0.21         7.92 o
 -13   9   3        272.18        264.61        10.68 o
 -12   9   3         81.77         99.72         7.55 o
 -11   9   3        275.37        267.70        18.62 o
 -10   9   3        617.85        653.77        24.92 o
  -9   9   3         59.31         60.26         4.92 o
  -8   9   3        225.49        250.58         8.48 o
  -7   9   3         16.34         12.26         4.18 o
  -6   9   3         52.20         38.10         4.19 o
  -5   9   3        390.01        378.99         8.36 o
  -4   9   3        420.79        405.80         7.24 o
  -3   9   3        462.71        548.25        12.59 o
  -2   9   3          7.40         12.53         3.03 o
  -1   9   3         52.43         78.86         3.36 o
   0   9   3         25.40         28.68         3.10 o
   1   9   3         10.17         16.73         2.89 o
   2   9   3        183.32        195.58         4.52 o
   3   9   3        170.62        187.34         4.66 o
   4   9   3        242.97        255.25         5.75 o
   5   9   3        327.39        308.60         6.54 o
   6   9   3         64.04         64.89         4.70 o
   7   9   3        391.97        399.87        10.57 o
   8   9   3        364.34        381.63        15.94 o
   9   9   3        536.88        572.12        14.29 o
  10   9   3          2.12          3.85         4.97 o
  11   9   3        572.40        481.06        21.66 o
  12   9   3          3.15          6.41         6.01 o
  13   9   3        233.57        213.42        10.67 o
  14   9   3          1.08         -1.00         6.71 o
  15   9   3         12.53          4.28        26.61 o
  16   9   3          2.81          2.47         7.35 o
  17   9   3         46.29         41.86         6.34 o
  18   9   3         24.69         49.44         9.80 o
  19   9   3        104.27         77.03        11.01 o
  20   9   3         42.05         37.09         6.11 o
  21   9   3          0.86          5.02         7.63 o
 -21  10   3          6.46          4.85         4.67 o
 -20  10   3         18.27          9.07         5.44 o
 -19  10   3         31.42         23.80         5.34 o
 -18  10   3         13.66         12.34         6.56 o
 -17  10   3         59.74         69.59         7.95 o
 -16  10   3          5.53         13.27         5.14 o
 -15  10   3         16.26          4.36        19.51 o
 -14  10   3         29.47         32.44         6.06 o
 -13  10   3          1.60          5.89         6.26 o
 -12  10   3          3.51          3.19         6.46 o
 -11  10   3          5.27          9.37         7.00 o
 -10  10   3        220.35        216.78        14.02 o
  -9  10   3         61.11         49.46         5.42 o
  -8  10   3        124.75        115.81         5.72 o
  -7  10   3        356.43        348.26        15.25 o
  -6  10   3        114.73        130.40         5.33 o
  -5  10   3         12.84         12.27         4.51 o
  -4  10   3        115.07        137.51         4.23 o
  -3  10   3          2.16          2.12         3.23 o
  -2  10   3        171.00        169.29         4.63 o
  -1  10   3        242.24        268.71         5.50 o
   0  10   3          3.70          1.23         3.32 o
   1  10   3        160.96        183.83         4.38 o
   2  10   3         11.40         20.64         3.54 o
   3  10   3         44.88         43.77         3.60 o
   4  10   3        195.27        209.17         8.02 o
   5  10   3        105.72        128.10         5.53 o
   6  10   3        255.16        301.79        14.06 o
   7  10   3        162.29        185.07        11.40 o
   8  10   3        151.37        158.29         7.98 o
   9  10   3          9.37         12.15         5.45 o
  10  10   3         64.52         63.06         5.23 o
  11  10   3          0.70          3.77         4.58 o
  12  10   3          9.82         16.20         6.21 o
  13  10   3          2.27        -11.34        11.34 o
  14  10   3         10.60          7.94         5.22 o
  15  10   3         18.44         19.17         4.84 o
  16  10   3         12.96         11.12         6.86 o
  17  10   3         28.30         31.31         8.55 o
  18  10   3          8.86         11.29         4.07 o
  19  10   3         30.13         22.26         5.54 o
 -20  11   3          0.10          1.49         6.14 o
 -19  11   3          6.90          5.03         4.61 o
 -18  11   3          0.10          0.30         4.24 o
 -17  11   3          6.01         14.63         4.80 o
 -16  11   3          7.78          6.83         5.31 o
 -15  11   3         89.54        108.72         7.53 o
 -14  11   3          5.38          2.52         5.06 o
 -13  11   3         15.50         34.70         8.79 o
 -12  11   3          7.15         -1.42        17.38 o
 -11  11   3         34.42         29.55         9.33 o
 -10  11   3         74.22         65.58         8.04 o
  -9  11   3        129.34        172.27        13.98 o
  -8  11   3        154.56        159.41         8.38 o
  -7  11   3        515.72        535.10        15.69 o
  -6  11   3        231.25        266.11         8.58 o
  -5  11   3        112.91        117.08         5.32 o
  -4  11   3        101.52        121.33         5.35 o
  -3  11   3         31.68         38.01         3.92 o
  -2  11   3         34.80         35.24         3.49 o
  -1  11   3        478.05        552.22        12.79 o
   0  11   3         38.00         41.55         3.35 o
   1  11   3        308.11        389.53        10.25 o
   2  11   3          6.14         12.04         4.83 o
   3  11   3          0.32         -1.69         5.03 o
   4  11   3         78.40         95.86         5.73 o
   5  11   3         20.02         20.59         4.48 o
   6  11   3        272.42        292.38        14.36 o
   7  11   3         86.61        106.75         5.47 o
   8  11   3        156.15        197.07        10.33 o
   9  11   3         22.99         26.48         5.19 o
  10  11   3         63.81         64.29        12.01 o
  11  11   3          8.08          7.16         4.97 o
  12  11   3         25.78         22.79         5.42 o
  13  11   3          1.11         -3.64         4.88 o
  14  11   3          8.88          8.34         4.66 o
  15  11   3         62.09         62.86         4.74 o
  16  11   3          4.48          8.09         4.75 o
  17  11   3         26.80         25.68         3.82 o
 -17  12   3          2.43         -0.04         3.35 o
 -16  12   3          1.20         -1.05         4.25 o
 -15  12   3         22.50         22.30         6.29 o
 -14  12   3        137.59        128.65         7.13 o
 -13  12   3          2.75          9.57         4.68 o
 -12  12   3        136.35        150.59         6.70 o
 -11  12   3          8.34          6.75         5.12 o
 -10  12   3         41.03         50.65         6.82 o
  -9  12   3         22.37         31.54         8.20 o
  -8  12   3         22.85         32.33        16.61 o
  -7  12   3         16.28         19.57        24.38 o
  -6  12   3         41.15         31.70         7.33 o
  -5  12   3         66.06         61.44         5.11 o
  -4  12   3          2.40          2.42         3.85 o
  -3  12   3         82.94        102.99         4.80 o
  -2  12   3         26.64         30.44         4.07 o
  -1  12   3         40.03         43.48         3.77 o
   0  12   3         18.45         15.02         4.49 o
   1  12   3         26.87         32.41         4.88 o
   2  12   3        108.28        135.04         5.94 o
   3  12   3         28.22         27.70         4.84 o
   4  12   3          1.62          3.34         5.03 o
   5  12   3          3.56          0.08         5.57 o
   6  12   3         35.19         33.41         6.30 o
   7  12   3         24.24         23.41         4.83 o
   8  12   3         23.61         25.65         4.02 o
   9  12   3         23.57         13.50         4.17 o
  10  12   3         39.69         36.14         4.08 o
  11  12   3         11.27          5.80         4.31 o
  12  12   3          3.68          5.33         4.96 o
  13  12   3          4.42          4.68         4.69 o
  14  12   3         73.15         69.36         5.36 o
  15  12   3          0.49          4.64         4.50 o
 -14  13   3          0.85          1.86         4.19 o
 -13  13   3          6.26          5.23         4.71 o
 -12  13   3          8.04         10.96         4.77 o
 -11  13   3         30.42         37.74         5.91 o
 -10  13   3         43.38         48.07         4.96 o
  -9  13   3          0.31         -0.33         3.97 o
  -8  13   3         22.44         33.18         4.46 o
  -7  13   3         42.71         52.78         4.79 o
  -6  13   3          1.20          4.77         4.50 o
  -5  13   3         23.26         24.49         4.57 o
  -4  13   3         23.58         25.37         4.07 o
  -3  13   3         89.89        107.82         4.88 o
  -2  13   3         52.59         57.39         4.61 o
  -1  13   3        195.42        220.84         8.68 o
   0  13   3         11.07         10.44         5.02 o
   1  13   3         80.25         93.80         6.12 o
   2  13   3         60.98         75.95         4.93 o
   3  13   3          5.15         11.39         4.35 o
   4  13   3        115.44        133.48         9.42 o
   5  13   3          0.62          4.65         4.87 o
   6  13   3         16.92         27.98         4.84 o
   7  13   3         38.02         46.88         7.55 o
   8  13   3         10.43         11.09         4.78 o
   9  13   3          0.72          1.84         4.70 o
  10  13   3        123.10        133.97        13.68 o
  11  13   3         43.74         35.73         4.17 o
  12  13   3        159.66        142.06        25.96 o
 -10  14   3         20.86         26.24         5.77 o
  -9  14   3        140.92        164.50        11.72 o
  -8  14   3          2.05          3.91         6.33 o
  -7  14   3         58.19         54.15         7.82 o
  -5  14   3         11.73          4.09         5.58 o
  -4  14   3         36.91         38.52         6.51 o
  -3  14   3         32.51         30.52         6.70 o
  -2  14   3         75.92         86.90         8.56 o
  -1  14   3          1.71         -0.93         6.51 o
   0  14   3         10.45         14.14         6.70 o
   1  14   3         17.16         16.75         6.33 o
   2  14   3          0.37         -3.16         6.14 o
   3  14   3          5.79         -1.86         6.70 o
   4  14   3          4.08          5.40         6.51 o
   5  14   3          1.30          2.67         4.34 o
   6  14   3          0.15         -0.03         4.34 o
   7  14   3          0.46         -2.56         4.14 o
   8  14   3          2.50          9.12         5.21 o
 -28   0   4         20.95         12.72         8.61 o
 -26   0   4         50.07         53.21         8.22 o
 -24   0   4        134.47        161.03        18.79 o
 -22   0   4        640.96        658.93        26.05 o
 -20   0   4         30.95         34.17         9.89 o
 -18   0   4        161.25        148.33        11.41 o
 -16   0   4       1293.05       1184.96        77.78 o
 -14   0   4       1084.90       1046.52        28.77 o
 -12   0   4        883.60       1083.81        26.88 o
 -10   0   4       3361.38       3383.71        95.26 o
  -8   0   4       3935.96       2923.67        73.67 o
  -6   0   4       8943.29       7590.01       188.10 o
  -4   0   4        272.82        353.87        12.52 o
  -2   0   4         36.87         99.37        10.71 o
   0   0   4      34232.46      36131.20      1423.03 o
   2   0   4      25816.63      26193.85      1459.25 o
   4   0   4       9529.93       8190.53       224.69 o
   6   0   4       1025.53        890.23        26.47 o
   8   0   4       7157.82       7102.23       149.08 o
  10   0   4        336.11        551.82        62.50 o
  12   0   4        604.09        575.90        24.60 o
  14   0   4        253.68        269.10        18.55 o
  16   0   4        779.56        867.11        34.52 o
  18   0   4          2.00          1.16        10.36 o
  20   0   4        552.81        647.22        20.45 o
  22   0   4        207.00        204.44        16.14 o
  24   0   4         68.99         97.47         8.40 o
  26   0   4         33.01         49.04         6.60 o
 -29   1   4         23.33         25.68         8.93 o
 -28   1   4          1.30          2.12         6.61 o
 -27   1   4         49.55         60.67         6.69 o
 -26   1   4         59.63         74.42         6.87 o
 -25   1   4         24.46          8.76        11.48 o
 -24   1   4        129.69        130.95         8.13 o
 -23   1   4         21.94         25.43         6.89 o
 -22   1   4        142.39        144.91         8.78 o
 -21   1   4        613.70        607.48        16.08 o
 -20   1   4         79.71        101.85         8.17 o
 -19   1   4        250.34        252.84        11.53 o
 -18   1   4         81.36         77.65         6.70 o
 -17   1   4         15.85          7.68         5.80 o
 -16   1   4         11.38          1.30        28.10 o
 -15   1   4       2258.98       2092.37        43.24 o
 -14   1   4        610.60        705.11        14.55 o
 -13   1   4       1890.46       1661.57        29.46 o
 -12   1   4        507.76        613.09        12.30 o
 -11   1   4        163.94        140.15         5.63 o
 -10   1   4       6163.46       5552.24        93.97 o
  -9   1   4        468.32        596.21        11.63 o
  -8   1   4       1064.61       1019.34        19.05 o
  -7   1   4         39.65         40.30         3.57 o
  -6   1   4      16887.91      16611.26       280.35 o
  -5   1   4         47.70         27.45         6.99 o
  -4   1   4      16139.98      15026.56       341.93 o
  -3   1   4      10581.97      10367.68       204.35 o
  -2   1   4      16784.04      15008.21       373.35 o
  -1   1   4       4746.95       4976.58       165.58 o
   0   1   4       1249.77        933.70        34.95 o
   1   1   4       1167.67        998.81        28.86 o
   2   1   4        567.92        720.24        36.91 o
   3   1   4        746.88        884.13        22.77 o
   4   1   4        205.00        109.73        11.15 o
   5   1   4      12568.83      11921.38       197.89 o
   6   1   4         18.54         21.89         4.26 o
   7   1   4        487.72        555.77        17.32 o
   8   1   4        140.03        106.25         4.51 o
   9   1   4       1675.17       1777.43        32.96 o
  10   1   4       1204.51       1096.44        24.53 o
  11   1   4         14.21         14.12         5.12 o
  12   1   4        391.84        396.18        13.67 o
  13   1   4        248.85        221.15        19.07 o
  14   1   4         33.48         39.17         8.58 o
  15   1   4          6.43         10.19         6.99 o
  16   1   4        139.94        186.54         9.48 o
  17   1   4         45.60         57.93         9.82 o
  18   1   4         13.22         30.26         6.58 o
  19   1   4         56.43         52.10         6.43 o
  20   1   4          5.64          6.10         6.33 o
  21   1   4         20.50         16.64         6.78 o
  22   1   4         13.21         13.24         7.49 o
  23   1   4         43.14         48.10         5.71 o
  24   1   4          1.24          3.69         4.74 o
  25   1   4         34.51         35.60         5.64 o
  26   1   4         10.15         17.27         5.11 o
 -29   2   4          0.14         -7.63         7.63 o
 -28   2   4         10.04          3.02         4.43 o
 -27   2   4         47.65         53.35         6.46 o
 -26   2   4         15.26         32.39         6.12 o
 -25   2   4         15.06         18.25         6.60 o
 -24   2   4          1.54         -5.03         7.63 o
 -23   2   4          2.27         -3.67         7.76 o
 -22   2   4          1.80          4.99         7.89 o
 -21   2   4         43.39         53.51         8.72 o
 -20   2   4        128.80        116.31         8.15 o
 -19   2   4          4.44         13.36         6.81 o
 -18   2   4        494.42        489.06        13.25 o
 -17   2   4        102.33        115.15         6.75 o
 -16   2   4          4.60        -18.81        20.85 o
 -15   2   4       1290.57       1329.65        28.00 o
 -14   2   4        725.91        749.56        17.23 o
 -13   2   4       1197.33       1264.68        28.22 o
 -12   2   4       4520.43       4324.98        80.29 o
 -11   2   4       7348.97       6653.51       123.15 o
 -10   2   4       8426.50       9008.92       167.23 o
  -9   2   4       9160.19       9355.70       172.58 o
  -8   2   4      30120.66      30753.25       474.93 o
  -7   2   4       3439.61       3061.47        42.73 o
  -6   2   4      29460.20      30599.12       414.03 o
  -5   2   4       1271.19       1366.92        22.45 o
  -4   2   4       2237.01       1301.07        58.17 o
  -3   2   4      21892.03      20567.08       303.72 o
  -2   2   4      44017.05      45253.24       901.38 o
  -1   2   4        942.54       1096.77        22.38 o
   0   2   4     134944.94     140299.27      2162.67 o
   1   2   4      13258.67      14725.23       257.38 o
   2   2   4       5800.34       7222.72       180.99 o
   3   2   4       7911.46       6729.32       102.79 o
   4   2   4       2208.94       2686.63        40.42 o
   5   2   4       2018.74       1814.35        28.49 o
   6   2   4       2085.51       2155.16        61.63 o
   7   2   4       1054.47       1297.83        20.78 o
   8   2   4         38.09         91.83         7.57 o
   9   2   4        256.52        217.00         6.81 o
  10   2   4        183.09        184.69         8.18 o
  11   2   4       1432.27       1254.02        24.87 o
  12   2   4       1774.36       1650.55        32.45 o
  13   2   4        741.01        705.96        27.51 o
  14   2   4          0.39          2.15         6.47 o
  15   2   4        670.63        646.46        18.54 o
  16   2   4        379.89        320.75        12.93 o
  17   2   4        748.94        762.14        23.70 o
  18   2   4        431.90        446.31        14.21 o
  19   2   4        700.43        819.80        18.88 o
  20   2   4        239.80        273.76         9.31 o
  21   2   4        154.36        173.29         9.70 o
  22   2   4         24.81         25.98         6.59 o
  23   2   4          0.00         -0.54         5.91 o
  24   2   4         69.93         60.30         5.88 o
  25   2   4          0.76          2.58         6.14 o
  26   2   4          0.21         -8.00         8.00 o
 -28   3   4         15.43         16.47         6.70 o
 -27   3   4          0.75         -6.64         6.64 o
 -26   3   4         39.68         37.47         5.82 o
 -25   3   4         20.38         35.36         6.26 o
 -24   3   4         29.26         49.42        12.52 o
 -23   3   4          6.33          8.12         7.24 o
 -22   3   4        216.67        231.18         9.97 o
 -21   3   4         11.11         24.42         8.94 o
 -20   3   4          0.38         -6.76         6.76 o
 -19   3   4         31.81         33.32         6.91 o
 -18   3   4        495.51        501.68        13.50 o
 -17   3   4         30.77         23.01         5.89 o
 -16   3   4        731.62        826.94        31.69 o
 -15   3   4        232.56        271.56        10.65 o
 -14   3   4        374.34        465.07        10.76 o
 -13   3   4        887.06        828.76        16.43 o
 -12   3   4       3227.79       3452.58        64.73 o
 -11   3   4      11558.42      11235.52       198.38 o
 -10   3   4      11857.37      12596.37       194.81 o
  -9   3   4       6134.37       6724.13        95.30 o
  -8   3   4      12804.85      12958.01       181.50 o
  -7   3   4       1670.10       1470.04        19.73 o
  -6   3   4       1820.00       1866.21        25.08 o
  -5   3   4       3213.32       3002.59        43.39 o
  -4   3   4       1112.49       1061.10        35.97 o
  -3   3   4       1901.24       1464.41        20.12 o
  -2   3   4       6232.07       6247.42        81.82 o
  -1   3   4       4758.36       5116.09        66.54 o
   0   3   4      18053.19      17508.54       228.75 o
   1   3   4        874.74        765.02        12.41 o
   2   3   4       3700.35       3892.80        49.87 o
   3   3   4       1158.41       1299.06        22.48 o
   4   3   4       4807.49       5734.55        80.28 o
   5   3   4       7229.03       8167.02       120.07 o
   6   3   4         47.01        123.73         5.23 o
   7   3   4        121.57         79.56         3.76 o
   8   3   4         89.75        120.11         4.50 o
   9   3   4        141.00        150.31         5.39 o
  10   3   4       1837.69       1823.19        32.03 o
  11   3   4        228.92        202.45         6.61 o
  12   3   4        328.09        333.74        10.21 o
  13   3   4         12.45          6.54         8.74 o
  14   3   4         82.04         59.90         7.72 o
  15   3   4          5.33         -1.23         7.48 o
  16   3   4       1082.85       1152.32        39.18 o
  17   3   4        154.57        152.91        10.20 o
  18   3   4        695.91        740.29        20.49 o
  19   3   4         33.51         30.50         6.78 o
  20   3   4         68.64         71.82         8.01 o
  21   3   4         89.94         98.59        12.10 o
  22   3   4        258.56        271.95        10.98 o
  23   3   4          1.17          0.21         6.50 o
  24   3   4          0.56         -4.16         5.90 o
  25   3   4         22.63         24.85         7.63 o
 -28   4   4          0.08         -3.54         6.51 o
 -27   4   4         58.47         63.87        29.49 o
 -26   4   4         14.04         11.94         5.80 o
 -25   4   4         13.58         11.57         6.26 o
 -24   4   4          4.22          4.85         6.27 o
 -23   4   4         30.80         39.84        16.06 o
 -22   4   4          8.44         12.20         8.05 o
 -21   4   4        286.32        337.13        14.39 o
 -20   4   4        160.28        137.95         9.04 o
 -19   4   4        867.83        908.89        27.98 o
 -18   4   4         28.73         33.24         7.92 o
 -17   4   4         30.24         29.90         7.58 o
 -16   4   4        467.53        518.53        17.46 o
 -15   4   4        269.34        249.95        31.82 o
 -14   4   4         22.61         38.32         5.35 o
 -13   4   4        604.92        640.77        13.33 o
 -12   4   4        821.67        936.14        18.22 o
 -11   4   4         25.56         11.90         4.32 o
 -10   4   4        159.71        132.65         4.26 o
  -9   4   4       5436.80       5425.37        76.14 o
  -8   4   4       3092.44       3232.11        43.94 o
  -7   4   4      18748.07      19539.76       242.32 o
  -6   4   4        154.92        131.79         5.05 o
  -5   4   4         33.01         27.96         3.49 o
  -4   4   4       5481.23       5128.29        66.63 o
  -3   4   4        278.67        290.00         7.42 o
  -2   4   4       8085.47       7721.52        89.06 o
  -1   4   4       7214.06       7153.83        79.45 o
   0   4   4        931.82       1220.57        26.95 o
   1   4   4       6607.61       6936.24       114.36 o
   2   4   4       2976.51       3022.76        35.40 o
   3   4   4         62.39        135.75         4.66 o
   4   4   4       1684.65       1711.11        22.83 o
   5   4   4       1655.66       1995.84        29.51 o
   6   4   4       7562.88       7769.66       115.83 o
   7   4   4      13717.20      13912.50       215.33 o
   8   4   4       3017.76       3118.21        47.28 o
   9   4   4        670.38        727.30        24.84 o
  10   4   4        288.37        262.15         7.54 o
  11   4   4        484.14        531.68        20.52 o
  12   4   4        847.91        850.55        48.43 o
  13   4   4        180.97        172.39         9.65 o
  14   4   4        507.89        484.65        22.80 o
  15   4   4        513.06        595.31        28.17 o
  16   4   4       2246.95       2428.35        90.53 o
  17   4   4         21.45         29.68        10.06 o
  18   4   4        104.30        114.20         9.16 o
  19   4   4        427.11        480.50        20.22 o
  20   4   4         49.03         58.83         9.79 o
  21   4   4         33.10         29.92         7.14 o
  22   4   4          7.52         -6.24         6.55 o
  23   4   4         52.69         53.47         5.97 o
  24   4   4          9.33         18.70         6.04 o
  25   4   4         12.59         13.01         6.23 o
 -27   5   4         11.11          9.56         7.82 o
 -26   5   4         34.62         34.61        11.80 o
 -25   5   4          2.08          4.24         7.69 o
 -24   5   4          1.81          0.09         7.12 o
 -23   5   4          3.72         -2.11         7.77 o
 -22   5   4        258.42        260.59        17.97 o
 -21   5   4         86.30         85.75        17.90 o
 -20   5   4       1083.04       1295.62        45.79 o
 -19   5   4          0.85         -0.24         9.78 o
 -18   5   4        423.90        509.15        18.02 o
 -17   5   4         25.85         19.58         7.86 o
 -16   5   4         40.44         40.95         8.92 o
 -15   5   4       1084.24       1129.91        43.91 o
 -14   5   4        785.71        805.73        61.03 o
 -13   5   4       1637.23       1779.69        51.48 o
 -12   5   4         11.59         31.11         5.70 o
 -11   5   4       2129.98       2226.99        48.49 o
 -10   5   4        316.36        222.58         8.65 o
  -9   5   4       1059.64       1241.66        23.00 o
  -8   5   4        302.00        327.23         7.53 o
  -7   5   4       1611.23       1629.45        25.89 o
  -6   5   4        645.39        421.41         6.85 o
  -5   5   4       8005.25       8709.44       111.46 o
  -4   5   4         68.90         69.74         2.66 o
  -3   5   4          1.07          8.06         2.47 o
  -2   5   4       1685.02       1442.27        34.47 o
  -1   5   4        292.02        201.97         3.81 o
   0   5   4        579.17        533.92         7.15 o
   1   5   4         10.76          7.10         2.50 o
   2   5   4       4147.27       3722.36        47.87 o
   3   5   4        969.70       1144.30        16.23 o
   4   5   4         25.82         30.72         3.04 o
   5   5   4        908.25        925.62        15.37 o
   6   5   4        317.69        252.56         6.59 o
   7   5   4        477.61        607.28        13.51 o
   8   5   4        743.09        636.28        32.01 o
   9   5   4         70.37         56.58         5.56 o
  10   5   4        293.09        268.73        14.40 o
  11   5   4        197.50        220.10        21.43 o
  12   5   4        199.08        142.56        19.08 o
  13   5   4        556.52        552.57        41.56 o
  14   5   4         12.87          8.92        15.70 o
  15   5   4         46.23         48.75        17.49 o
  16   5   4          6.09         21.85        10.16 o
  17   5   4        313.67        374.35        40.10 o
  18   5   4          2.35         18.96        12.09 o
  19   5   4         63.36         60.77        10.03 o
  20   5   4         11.74         17.74        12.15 o
  21   5   4         50.49         45.11         9.17 o
  22   5   4         18.11         22.02         7.56 o
  23   5   4         13.21         12.27         9.22 o
  24   5   4          0.08          0.30         4.83 o
 -27   6   4          3.45         -3.35         6.88 o
 -26   6   4         20.06         18.52         6.58 o
 -25   6   4          2.47          4.19         9.72 o
 -24   6   4          3.83          4.93         6.15 o
 -23   6   4         34.72         51.56        16.02 o
 -22   6   4          0.22         -1.10         9.63 o
 -21   6   4         14.49         15.72         9.14 o
 -20   6   4        104.87        117.15        14.45 o
 -19   6   4         93.26         98.51        19.81 o
 -18   6   4         44.64         52.57        11.55 o
 -17   6   4        136.67        128.79        10.88 o
 -16   6   4         47.12         33.22         9.40 o
 -15   6   4          6.86          3.50         7.33 o
 -14   6   4        241.93        263.53        10.80 o
 -13   6   4        129.80        122.30        11.82 o
 -12   6   4        843.57        878.19        39.85 o
 -11   6   4        232.77        189.16        13.75 o
 -10   6   4        221.64        244.88         7.67 o
  -9   6   4        270.72        209.61         6.62 o
  -8   6   4        113.20         65.41         3.69 o
  -7   6   4        109.97         63.24         3.64 o
  -6   6   4        102.44         83.52         3.30 o
  -5   6   4        530.78        483.60        10.20 o
  -4   6   4       2559.36       2172.00        29.77 o
  -3   6   4        464.66        543.27         7.77 o
  -2   6   4        793.95        781.57        10.41 o
  -1   6   4       2568.62       2734.77        35.20 o
   0   6   4       1076.02       1307.58        16.79 o
   1   6   4       5636.05       5594.60        71.71 o
   2   6   4       2291.30       2375.01        36.07 o
   3   6   4       1394.74       1590.11        25.40 o
   4   6   4       7434.42       8150.33       118.45 o
   5   6   4       2735.31       2844.04        43.02 o
   6   6   4       1462.01       1413.79        24.06 o
   7   6   4       3424.06       3182.18        60.35 o
   8   6   4        150.54        156.99        10.86 o
   9   6   4        707.40        657.99        21.28 o
  10   6   4        125.91        138.71         7.20 o
  11   6   4         79.81         87.54         6.18 o
  12   6   4        243.52        223.40        11.14 o
  13   6   4          4.16         -7.09        13.36 o
  14   6   4        293.33        203.01        22.33 o
  15   6   4          4.89         10.43        11.58 o
  16   6   4         23.10          7.59         9.66 o
  17   6   4          3.80          3.67        12.53 o
  18   6   4        198.31        252.12        12.95 o
  19   6   4         16.86         12.03        11.31 o
  20   6   4        158.98        179.23        10.53 o
  21   6   4         30.10         29.23         6.04 o
  22   6   4          1.64          2.32         6.58 o
  23   6   4          4.84         -3.23         6.75 o
 -25   7   4         86.84         57.92         7.49 o
 -24   7   4          0.07         -0.81         7.18 o
 -23   7   4        102.86        109.18        15.48 o
 -22   7   4         13.61         21.61         8.41 o
 -21   7   4         22.73         24.33         9.57 o
 -20   7   4         45.48         46.91        17.30 o
 -19   7   4          3.79         -4.52         9.65 o
 -18   7   4         16.19         23.02        11.93 o
 -17   7   4        233.11        257.81        17.47 o
 -16   7   4          6.66          4.78         7.77 o
 -15   7   4        532.72        501.39        19.29 o
 -14   7   4         14.07         22.72         7.01 o
 -13   7   4        573.09        607.27        46.83 o
 -12   7   4         37.72         32.20         7.17 o
 -11   7   4        169.00        153.04         8.44 o
 -10   7   4        249.82        230.89         7.18 o
  -9   7   4       1451.13       1389.00        48.75 o
  -8   7   4        181.31        234.89         9.71 o
  -7   7   4        378.96        398.39         9.89 o
  -6   7   4        370.90        438.02         7.27 o
  -5   7   4        582.67        581.81         8.67 o
  -4   7   4       1044.25       1127.19        13.94 o
  -3   7   4       4608.59       4719.91        56.40 o
  -2   7   4       1098.53       1257.80        15.37 o
  -1   7   4       1617.72       1447.08        17.20 o
   0   7   4        364.71        369.23         9.84 o
   1   7   4       1002.50        885.51        25.74 o
   2   7   4          0.14          6.39         2.95 o
   3   7   4        166.83        162.62         4.11 o
   4   7   4        224.44        225.31         6.74 o
   5   7   4        179.95        214.74         9.46 o
   6   7   4        156.81        119.06        10.58 o
   7   7   4        952.64        874.02        20.84 o
   8   7   4        421.48        367.82        10.92 o
   9   7   4        317.81        262.44         7.02 o
  10   7   4        371.39        358.58         9.43 o
  11   7   4          8.50          5.96         5.91 o
  12   7   4        478.69        441.48        19.62 o
  13   7   4          5.36         11.68        13.83 o
  14   7   4         90.88        107.42        14.65 o
  15   7   4         21.63         12.80        13.59 o
  16   7   4         36.44         68.72        13.32 o
  17   7   4          6.65          5.34        11.27 o
  18   7   4         14.35         24.17        10.43 o
  19   7   4          0.91          9.75         7.98 o
  20   7   4         17.91         25.94         8.15 o
  21   7   4          0.13         -4.97         5.49 o
  22   7   4          5.33          9.30         5.26 o
  23   7   4         32.99         11.16         7.82 o
 -24   8   4         38.82         27.80         5.98 o
 -23   8   4          0.10         -8.24         8.52 o
 -22   8   4         85.95         78.61         7.03 o
 -21   8   4         23.96         27.36         6.50 o
 -20   8   4          2.29          4.08         7.05 o
 -19   8   4         88.45         71.94         9.93 o
 -18   8   4         62.61         66.82        15.91 o
 -17   8   4         45.83         43.30         8.59 o
 -16   8   4         26.39         31.10         7.95 o
 -15   8   4        248.58        229.85         9.46 o
 -14   8   4         87.85        100.31         7.26 o
 -13   8   4        226.39        210.90         9.46 o
 -12   8   4        248.10        248.96        12.38 o
 -11   8   4          2.26         -1.04         5.36 o
 -10   8   4         89.07         72.28         5.56 o
  -9   8   4         29.19         20.46         4.43 o
  -8   8   4        195.69        197.84         6.23 o
  -7   8   4        325.29        335.57         8.19 o
  -6   8   4         89.42         74.74         4.79 o
  -5   8   4        197.11        170.55        10.68 o
  -4   8   4        871.50        839.41        29.39 o
  -3   8   4          3.77          7.76         4.84 o
  -2   8   4         99.85        119.48         7.11 o
  -1   8   4        203.99        232.74         7.78 o
   0   8   4          9.79          9.13         4.99 o
   1   8   4       1251.16       1256.75        32.15 o
   2   8   4        729.84        741.12        26.21 o
   3   8   4        223.77        204.94         5.77 o
   4   8   4       1250.28       1286.99        30.58 o
   5   8   4        629.07        537.52        10.73 o
   6   8   4        117.06        122.60         5.49 o
   7   8   4        726.83        633.16        13.51 o
   8   8   4        273.44        261.51         9.28 o
   9   8   4        342.02        305.82         7.76 o
  10   8   4          2.57         -4.25         5.76 o
  11   8   4        333.65        362.78        13.34 o
  12   8   4        218.93        232.74        10.56 o
  13   8   4        453.64        463.71        22.61 o
  14   8   4         52.38         41.36        10.34 o
  15   8   4        192.25        211.34        16.06 o
  16   8   4         14.47          7.23        30.70 o
  17   8   4        117.36        121.73         8.22 o
  18   8   4         12.35         14.75         7.84 o
  19   8   4         80.96         63.65         7.05 o
  20   8   4         16.67         15.39         4.72 o
  21   8   4          1.60          0.71         5.09 o
  22   8   4          0.42          5.40         7.44 o
 -23   9   4         13.69         15.33         6.38 o
 -22   9   4         16.60         16.28         4.59 o
 -21   9   4         44.32         47.66         8.88 o
 -20   9   4         48.09         52.31         7.87 o
 -19   9   4          9.00          8.54         7.03 o
 -18   9   4          1.06          7.13         7.11 o
 -17   9   4         54.40         22.94         8.00 o
 -16   9   4          1.92          5.94         5.76 o
 -15   9   4         19.41         28.93         6.15 o
 -14   9   4        604.34        625.47        22.48 o
 -13   9   4         59.64         67.66         7.03 o
 -12   9   4        355.77        341.09        11.88 o
 -11   9   4        149.32        208.64        14.85 o
 -10   9   4         61.44         94.67         6.94 o
  -9   9   4         66.00         68.57         5.25 o
  -8   9   4         13.68         12.79         4.23 o
  -7   9   4          1.31          0.13         4.13 o
  -6   9   4        310.62        334.42         7.83 o
  -5   9   4        122.28        107.31         4.18 o
  -4   9   4        145.32        145.74         4.26 o
  -3   9   4         37.78         45.40         3.17 o
  -2   9   4          3.39         10.63         2.98 o
  -1   9   4         17.68         20.79         3.04 o
   0   9   4        329.14        292.07         7.69 o
   1   9   4          2.83          1.47         3.00 o
   2   9   4        425.40        442.24        12.78 o
   3   9   4         52.86         42.65         3.61 o
   4   9   4         17.49         11.93         4.13 o
   5   9   4        178.37        179.18         5.49 o
   6   9   4          1.64         -1.53         4.60 o
   7   9   4         11.45          3.44         4.91 o
   8   9   4          0.33         -2.32         4.77 o
   9   9   4       1278.44       1233.29        46.55 o
  10   9   4         70.27         63.16         5.73 o
  11   9   4        178.93        206.19        11.14 o
  12   9   4          2.44         -1.80         5.67 o
  13   9   4         50.93         38.06         6.37 o
  14   9   4        140.07        131.20        15.80 o
  15   9   4         26.27         27.85         8.99 o
  16   9   4          7.84          8.96         7.01 o
  17   9   4         54.44         59.18         7.72 o
  18   9   4          1.40         -6.64         6.64 o
  19   9   4          4.22         13.57         5.54 o
  20   9   4          0.68         -3.40         4.55 o
 -22  10   4          2.56          0.46         4.95 o
 -21  10   4         18.03         15.53         4.88 o
 -20  10   4          0.44         -0.05         5.34 o
 -19  10   4         76.04         73.27         6.01 o
 -18  10   4          2.91          7.50         4.76 o
 -17  10   4          9.55          8.96         5.98 o
 -16  10   4          1.31         -1.57         5.57 o
 -15  10   4         85.64         98.99        21.45 o
 -14  10   4          1.13          2.73         5.83 o
 -13  10   4         15.22         17.84         6.32 o
 -12  10   4        139.07        116.59         9.07 o
 -11  10   4         27.16         20.00         6.89 o
 -10  10   4        677.84        759.10        38.82 o
  -9  10   4         36.98         42.75         6.56 o
  -8  10   4        605.05        607.25        19.65 o
  -7  10   4          2.08          1.86         4.69 o
  -6  10   4        199.46        260.73         8.45 o
  -5  10   4         22.77         25.63         4.21 o
  -4  10   4         21.09         30.91         3.46 o
  -3  10   4        140.64        123.72         4.01 o
  -2  10   4        115.21        130.76         4.23 o
  -1  10   4        233.24        256.34         5.29 o
   0  10   4        479.24        512.77         9.05 o
   1  10   4        304.49        329.53         9.28 o
   2  10   4         63.02         74.17         3.79 o
   3  10   4         80.07         68.64         4.00 o
   4  10   4         72.04         76.87         4.76 o
   5  10   4         23.91         21.65         4.54 o
   6  10   4        183.69        191.05         6.99 o
   7  10   4        635.49        634.91        26.24 o
   8  10   4        404.00        404.59        18.23 o
   9  10   4        114.65         94.52         7.01 o
  10  10   4         45.82         48.78         5.54 o
  11  10   4          2.90          6.70         4.67 o
  12  10   4         95.21        149.24        29.59 o
  13  10   4          2.02          6.36         5.70 o
  14  10   4         78.31         96.72         5.92 o
  15  10   4         46.01         39.02         6.12 o
  16  10   4         16.06         21.76         5.51 o
  17  10   4          0.04         -0.47         4.55 o
  18  10   4          3.39          5.00         3.71 o
  19  10   4         23.69         25.68         6.88 o
 -20  11   4          0.00          2.37         4.32 o
 -19  11   4         32.16         14.95         5.37 o
 -18  11   4         70.32         67.89         4.81 o
 -17  11   4          4.45          2.23         4.90 o
 -16  11   4         62.59         65.96         7.12 o
 -15  11   4          5.53          3.13         4.91 o
 -14  11   4          1.25         -1.51         5.14 o
 -13  11   4          4.38         -5.57        11.24 o
 -12  11   4         71.59         46.12        19.59 o
 -11  11   4         53.31         78.44         7.48 o
 -10  11   4        165.25        167.57        12.52 o
  -9  11   4        196.72        225.09        13.25 o
  -8  11   4          4.36          5.73         5.68 o
  -7  11   4        367.97        371.64        11.82 o
  -6  11   4         10.31          7.54         4.82 o
  -5  11   4        190.28        200.77         6.46 o
  -4  11   4         32.10         47.13         4.35 o
  -3  11   4         56.30         50.42         3.83 o
  -2  11   4        108.05        113.89         3.93 o
  -1  11   4        109.65        111.43         3.76 o
   0  11   4          8.97          6.22         3.77 o
   1  11   4         55.17         64.43         4.43 o
   2  11   4        138.27        117.51         5.97 o
   3  11   4         87.04        116.80         6.28 o
   4  11   4         11.12          8.40         5.03 o
   5  11   4         70.77         74.69         5.00 o
   6  11   4        205.20        187.12         5.62 o
   7  11   4         21.14         16.33         4.04 o
   8  11   4         26.20         16.99         4.96 o
   9  11   4        176.83        158.66        12.75 o
  10  11   4          0.45          0.83         5.44 o
  11  11   4         31.71         47.44         5.11 o
  12  11   4         15.07         15.74         4.71 o
  13  11   4         26.76         24.07         5.02 o
  14  11   4          7.02          8.10         4.39 o
  15  11   4         14.15         10.00         3.76 o
  16  11   4         18.86         11.65         4.16 o
  17  11   4          8.83         13.40         7.26 o
 -17  12   4          0.32         -1.21         3.60 o
 -16  12   4          0.18          1.83         5.38 o
 -15  12   4          2.19         -4.67         4.67 o
 -14  12   4         10.43         17.55         5.23 o
 -13  12   4         28.63         43.08         6.21 o
 -12  12   4          2.81          5.18         4.45 o
 -11  12   4         39.04         56.55         5.25 o
 -10  12   4         23.55         25.02         4.81 o
  -9  12   4          6.91         10.37         6.18 o
  -8  12   4          6.47         19.98        11.68 o
  -7  12   4         13.26         18.57        11.29 o
  -6  12   4         35.51         45.86         6.07 o
  -5  12   4        351.57        443.05        17.39 o
  -4  12   4         35.27         34.30         4.26 o
  -3  12   4        389.55        482.09        14.61 o
  -2  12   4          0.53         -3.57         4.02 o
  -1  12   4        145.96        125.57         5.38 o
   0  12   4          7.10          4.76         5.68 o
   1  12   4         75.57         70.70         5.49 o
   2  12   4          3.75         13.47         5.18 o
   3  12   4        142.85        191.81         9.68 o
   4  12   4         10.18         23.35         9.70 o
   5  12   4         89.27         99.22         8.76 o
   6  12   4          2.98          3.06         5.86 o
   7  12   4         11.36         10.97         4.58 o
   8  12   4        110.11        137.88         9.23 o
   9  12   4          5.54          5.00         4.59 o
  10  12   4         34.98         38.36         5.59 o
  11  12   4         49.73         59.12         8.30 o
  12  12   4         13.37         16.50         4.53 o
  13  12   4         49.55         41.58         4.77 o
  14  12   4         55.98         58.99         6.15 o
 -14  13   4          2.24          3.17         4.26 o
 -13  13   4         57.37         56.19         6.51 o
 -12  13   4          1.75          1.38         4.87 o
 -11  13   4         33.44         38.22         7.82 o
 -10  13   4         66.43         86.30        11.56 o
  -9  13   4         31.78         45.74         5.18 o
  -8  13   4         23.89         45.23         5.23 o
  -7  13   4         78.18         90.34         5.28 o
  -6  13   4         62.30         67.48         5.07 o
  -5  13   4         42.36         47.05         4.22 o
  -4  13   4          4.05          3.55         3.80 o
  -3  13   4          9.28          8.96         4.38 o
  -2  13   4         29.94         48.08         6.23 o
  -1  13   4         19.57         27.96         5.09 o
   0  13   4          8.31          6.81         7.01 o
   1  13   4         14.96         17.84         5.16 o
   2  13   4          0.21         -2.69         4.41 o
   3  13   4         10.04         17.38         4.33 o
   4  13   4          5.54          5.62         4.88 o
   5  13   4          8.08          9.58         4.82 o
   6  13   4         31.22         32.84         6.70 o
   7  13   4          9.73         11.61         5.20 o
   8  13   4          0.28          2.12         4.90 o
   9  13   4          1.30          6.76         4.52 o
  10  13   4          6.92          4.74         4.07 o
  11  13   4          4.06          8.69         3.70 o
  12  13   4          6.24          8.93         5.58 o
  -6  14   4          6.86         10.42         5.77 o
  -5  14   4         11.60         11.35         6.33 o
  -4  14   4          3.92          0.93         6.33 o
  -3  14   4          0.82         -5.40         6.51 o
  -2  14   4         28.36         36.47         7.26 o
  -1  14   4          2.17          6.14         6.70 o
   0  14   4        142.07        172.50        12.47 o
   1  14   4          8.70          9.30         5.95 o
   2  14   4         72.87         68.11         7.63 o
   3  14   4          1.85         -2.05         6.33 o
   4  14   4          2.62          3.72         6.51 o
   5  14   4         11.32         10.16         4.13 o
   6  14   4         27.95         29.25        10.33 o
   7  14   4         58.25         61.96         6.88 o
   8  14   4        110.81        116.67         8.56 o
 -29   0   5          4.19         17.31         9.49 o
 -27   0   5          3.19         19.24         7.34 o
 -25   0   5        193.86        241.35        31.08 o
 -23   0   5        107.00        147.44        12.14 o
 -21   0   5          0.06          0.36        11.04 o
 -19   0   5        311.02        368.61        15.38 o
 -17   0   5       4655.38       4710.88       132.51 o
 -15   0   5        204.18        216.81        10.38 o
 -13   0   5        268.94        278.36        11.31 o
 -11   0   5       7821.25       8806.01       221.17 o
  -9   0   5      11518.99      10455.43       260.54 o
  -7   0   5       1734.57       1348.06        34.67 o
  -5   0   5      79234.67      74918.07      1472.13 o
  -3   0   5      59403.10      52761.56      1687.25 o
  -1   0   5       3512.81       2946.59       166.54 o
   1   0   5      72596.66      71072.88      2792.83 o
   3   0   5       3434.53       3006.98       118.34 o
   5   0   5       6900.94       6720.05       167.01 o
   7   0   5        629.14        636.06        16.59 o
   9   0   5       1891.30       1790.48        51.45 o
  11   0   5        528.47        475.94        21.11 o
  13   0   5       3600.00       3436.19       113.52 o
  15   0   5       1134.64       1257.57        48.87 o
  17   0   5       1846.81       1912.13        94.99 o
  19   0   5         29.72         31.59         8.72 o
  21   0   5         27.31         34.98        25.31 o
  23   0   5          4.28          6.86         7.63 o
  25   0   5         29.50         36.53         7.46 o
 -29   1   5         10.81          8.88         6.17 o
 -28   1   5          0.06          0.18         5.16 o
 -27   1   5          7.14          7.24         5.73 o
 -26   1   5         18.81         18.61         8.01 o
 -25   1   5          3.61          2.31        17.18 o
 -24   1   5         74.11         76.13         8.12 o
 -23   1   5          6.00         24.18         7.81 o
 -22   1   5         53.70         62.54         7.39 o
 -21   1   5        137.47        149.86         8.26 o
 -20   1   5          5.40          1.21         6.92 o
 -19   1   5        310.72        248.85         9.42 o
 -18   1   5        294.78        279.83         9.58 o
 -17   1   5       1246.56       1205.26        25.77 o
 -16   1   5        606.92        516.69        30.27 o
 -15   1   5       1054.42       1287.52        23.30 o
 -14   1   5        135.52        190.52         6.73 o
 -13   1   5        328.60        394.70         9.79 o
 -12   1   5        129.17         89.79         5.51 o
 -11   1   5          9.23          6.85         5.05 o
 -10   1   5       3225.65       3360.97        59.25 o
  -9   1   5       1590.72       1416.19        31.05 o
  -8   1   5          2.25         -0.67         3.51 o
  -7   1   5      10640.76       9906.31       159.43 o
  -6   1   5      17267.67      16260.67       272.86 o
  -5   1   5       5652.15       4671.94        70.34 o
  -4   1   5      22692.62      20742.40       471.43 o
  -3   1   5       1613.99       1427.79        33.80 o
  -2   1   5        494.34        307.07        14.13 o
  -1   1   5         93.56         99.02        13.37 o
   0   1   5         31.92          7.22         4.25 o
   1   1   5      13500.61      13027.08       276.53 o
   2   1   5        119.24        110.06         7.58 o
   3   1   5       1792.10       2463.60        51.75 o
   4   1   5      15798.22      15612.36       274.87 o
   5   1   5         77.17         95.64         4.58 o
   6   1   5        260.13        260.29         6.65 o
   7   1   5        289.58        166.22         5.13 o
   8   1   5         50.42         57.50         5.24 o
   9   1   5        292.83        203.83         6.69 o
  10   1   5       1520.46       1517.29        28.36 o
  11   1   5        138.56        159.23         7.25 o
  12   1   5       2578.92       2525.10        75.39 o
  13   1   5          3.70          5.05         8.20 o
  14   1   5        438.37        509.56        19.35 o
  15   1   5       2023.52       2155.43        52.33 o
  16   1   5         33.48         36.19         7.69 o
  17   1   5        310.82        351.36        13.91 o
  18   1   5         18.25         19.14         6.45 o
  19   1   5         83.05         64.78         6.48 o
  20   1   5         82.71         95.83         6.59 o
  21   1   5         21.76         21.40        27.91 o
  22   1   5          0.23          4.82         5.61 o
  23   1   5         37.92         45.98         5.48 o
  24   1   5          2.09          2.90         5.24 o
  25   1   5         17.12         15.23         4.81 o
 -29   2   5          4.46          1.30         8.37 o
 -28   2   5         38.33         59.68        10.34 o
 -27   2   5          4.54          4.62         6.40 o
 -26   2   5          0.27         -2.88         6.12 o
 -25   2   5        116.50        140.64        13.31 o
 -24   2   5          2.35          6.73         7.19 o
 -23   2   5         20.88         21.32         7.68 o
 -22   2   5        415.79        479.11        19.40 o
 -21   2   5          9.98         18.47         7.24 o
 -20   2   5        246.22        205.37         9.16 o
 -19   2   5          4.71         -2.23         6.86 o
 -18   2   5          1.81          5.08         6.41 o
 -17   2   5        151.57        147.48         7.27 o
 -16   2   5       1076.92        971.71        69.41 o
 -15   2   5        331.26        375.97         9.56 o
 -14   2   5       3447.39       3762.87        67.70 o
 -13   2   5       1318.46       1114.87        21.48 o
 -12   2   5       4576.36       4613.42        77.57 o
 -11   2   5       2891.65       3288.72        52.07 o
 -10   2   5       1785.18       1994.72        30.21 o
  -9   2   5          1.73         13.15         3.40 o
  -8   2   5       3533.75       4172.17        85.49 o
  -7   2   5       1013.33        978.80        16.10 o
  -6   2   5       5261.33       5483.97        77.16 o
  -5   2   5      30250.66      28870.87       446.65 o
  -4   2   5         78.77         69.77         3.60 o
  -3   2   5      11383.62      11128.80       194.33 o
  -2   2   5         84.60        110.49         5.60 o
  -1   2   5      12408.57      14323.81       231.50 o
   0   2   5       6640.43       7076.93       109.16 o
   1   2   5       8924.21       9447.94       166.36 o
   2   2   5      21264.74      18968.05       318.05 o
   3   2   5       5808.60       5574.61        83.07 o
   4   2   5         50.30         23.96         4.31 o
   5   2   5        270.79        190.45        12.44 o
   6   2   5       3073.61       3358.24        56.71 o
   7   2   5       2447.51       2602.40        54.98 o
   8   2   5         15.14         24.60         4.03 o
   9   2   5        541.95        579.56        11.90 o
  10   2   5         12.83          6.18         5.26 o
  11   2   5        216.66        161.90         7.90 o
  12   2   5         22.04         21.41         8.90 o
  13   2   5         85.66         88.07         9.44 o
  14   2   5        491.27        502.32        20.68 o
  15   2   5        270.81        252.46        10.69 o
  16   2   5          0.43         -5.37         8.76 o
  17   2   5        142.30        178.14        10.44 o
  18   2   5          2.02         -4.30         7.22 o
  19   2   5         18.23         18.35         7.41 o
  20   2   5         34.73         32.84         6.77 o
  21   2   5          3.40          8.75        28.66 o
  22   2   5          9.66          5.43         6.23 o
  23   2   5          0.45         -0.64         5.76 o
  24   2   5         46.17         52.32         5.27 o
  25   2   5          6.78          6.78         4.50 o
 -29   3   5          8.05          5.95         7.07 o
 -28   3   5          2.93          0.57         7.05 o
 -27   3   5         15.72         15.30         7.54 o
 -26   3   5         18.85         18.76         5.68 o
 -25   3   5          2.93         -6.32         6.32 o
 -24   3   5         24.04         48.15        12.89 o
 -23   3   5        205.18        214.81         9.31 o
 -22   3   5          2.06         10.37         7.69 o
 -21   3   5          7.50         12.62         7.86 o
 -20   3   5          0.11         -0.57         8.70 o
 -19   3   5         37.82         36.99         7.66 o
 -18   3   5         51.03         64.13         6.53 o
 -17   3   5         55.22         30.44         6.05 o
 -16   3   5        114.55         79.22        10.01 o
 -15   3   5        480.58        518.97        13.08 o
 -14   3   5        113.82        119.26         5.90 o
 -13   3   5         74.70         83.54         4.57 o
 -12   3   5       1308.03       1174.60        27.24 o
 -11   3   5        139.69        173.51         6.51 o
 -10   3   5        449.19        514.18         9.47 o
  -9   3   5        322.35        327.28         6.59 o
  -8   3   5        593.63        408.97         9.81 o
  -7   3   5       2982.86       2577.38        33.94 o
  -6   3   5      13230.19      13854.00       172.40 o
  -5   3   5        499.77        559.51        11.44 o
  -4   3   5        172.69        212.96         5.17 o
  -3   3   5         36.87         29.52         2.49 o
  -2   3   5       1215.77        990.12        26.24 o
  -1   3   5       3577.20       3396.20        49.09 o
   0   3   5      13199.91      11962.99       166.13 o
   1   3   5        417.25        530.86         8.14 o
   2   3   5       1850.08       2011.67        38.93 o
   3   3   5         57.38         32.80         2.85 o
   4   3   5         58.76         71.02         9.33 o
   5   3   5       1833.36       2144.69        35.22 o
   6   3   5       6255.34       6546.71        94.14 o
   7   3   5       4088.58       3934.20        72.81 o
   8   3   5        618.47        567.34        13.05 o
   9   3   5       1178.79       1083.48        21.48 o
  10   3   5       1114.40       1051.20        20.33 o
  11   3   5         73.39         65.12         5.64 o
  12   3   5        524.21        565.37        27.36 o
  13   3   5         19.95         19.71         7.41 o
  14   3   5        321.13        412.25        15.95 o
  15   3   5        475.44        532.36        20.35 o
  16   3   5         72.59         60.91         8.88 o
  17   3   5        188.89        147.80         9.81 o
  18   3   5        368.00        390.88        13.10 o
  19   3   5         66.58         46.87         6.64 o
  20   3   5          1.14         -1.68         9.94 o
  21   3   5          0.60         -1.77         6.69 o
  22   3   5          6.47          4.29         6.82 o
  23   3   5          1.52          0.42         6.43 o
  24   3   5          3.55          4.60         5.32 o
  25   3   5         30.45         31.66         8.00 o
 -28   4   5          1.64         -1.85         4.40 o
 -27   4   5          6.14         15.95        18.89 o
 -26   4   5        139.76        118.04         8.12 o
 -25   4   5          1.80          5.72         7.92 o
 -24   4   5        410.13        368.22        34.64 o
 -23   4   5          2.25         12.83         7.10 o
 -22   4   5         98.27        110.89        10.44 o
 -21   4   5          1.36         -7.05         8.20 o
 -20   4   5          6.09          7.00         8.18 o
 -19   4   5        419.16        383.08        22.78 o
 -18   4   5         16.37         17.01         7.73 o
 -17   4   5        527.55        523.31        19.76 o
 -16   4   5       2243.70       2124.42        86.91 o
 -15   4   5       1018.35       1025.68        73.32 o
 -14   4   5        426.54        383.24         9.49 o
 -13   4   5        227.70        262.27         7.38 o
 -12   4   5       3133.21       3069.65        55.15 o
 -11   4   5        369.66        312.91         7.51 o
 -10   4   5        134.74        330.72        12.71 o
  -9   4   5         16.80         10.14         2.63 o
  -8   4   5         32.78          9.76         2.47 o
  -7   4   5       6304.51       6635.26        80.53 o
  -6   4   5       7791.04       7988.69       101.71 o
  -5   4   5       8117.48       7974.24       104.75 o
  -4   4   5       1353.42       1373.42        17.69 o
  -3   4   5        252.88        272.34         4.55 o
  -2   4   5       6588.96       7078.82        88.85 o
  -1   4   5       1129.94        957.28        12.01 o
   0   4   5       4624.55       5074.06        66.81 o
   1   4   5        958.26        899.05        11.89 o
   2   4   5         24.51         44.65         2.60 o
   3   4   5        674.38        608.24        14.87 o
   4   4   5      10321.80      10373.47       149.17 o
   5   4   5        590.77        530.60        10.16 o
   6   4   5       9429.12       9299.12       129.00 o
   7   4   5         52.64         59.32         5.09 o
   8   4   5         12.98         12.51         3.78 o
   9   4   5        146.46        134.87         9.19 o
  10   4   5          5.85          3.79         4.52 o
  11   4   5         79.36         64.71         8.34 o
  12   4   5         68.44         75.63        11.86 o
  13   4   5         70.75         93.26         8.08 o
  14   4   5        467.07        491.09        16.48 o
  15   4   5         85.85        121.62         9.90 o
  16   4   5          5.22         21.24         8.14 o
  17   4   5          0.79          6.15         9.48 o
  18   4   5        115.07        129.83         9.76 o
  19   4   5          0.20         -8.84         8.84 o
  20   4   5         21.25         18.27        12.00 o
  21   4   5         80.02         72.70        10.49 o
  22   4   5          0.77         -4.55         6.24 o
  23   4   5         16.70         12.00         6.21 o
  24   4   5         14.67          9.42         6.30 o
 -28   5   5          0.48         -1.67         6.88 o
 -27   5   5          3.84          7.02         5.16 o
 -26   5   5          3.88         -6.37         7.15 o
 -25   5   5          0.64          7.70         6.61 o
 -24   5   5         28.56         33.17         7.53 o
 -23   5   5         81.75        119.08        23.29 o
 -22   5   5        146.11        147.40        10.12 o
 -21   5   5         17.21         11.87         9.72 o
 -20   5   5          1.97         -1.83        10.42 o
 -19   5   5        258.06        230.12        11.88 o
 -18   5   5        105.90        111.53         8.66 o
 -17   5   5         22.88         26.55         7.61 o
 -16   5   5        471.52        492.57        27.24 o
 -15   5   5        769.19        673.74        18.04 o
 -14   5   5       1456.66       1571.65       111.37 o
 -13   5   5        108.08        100.79         6.85 o
 -12   5   5         47.35         54.53         5.58 o
 -11   5   5        733.26        570.12        14.13 o
 -10   5   5          1.95         -0.47         3.86 o
  -9   5   5       4195.88       4436.36        74.08 o
  -8   5   5        704.69        942.79        15.95 o
  -7   5   5        663.56        649.75        30.78 o
  -6   5   5          9.70          5.79         2.53 o
  -5   5   5       6485.92       6754.58        84.19 o
  -4   5   5       5828.35       6180.17        75.01 o
  -3   5   5       3354.68       3425.04        43.07 o
  -2   5   5        614.72        747.89        12.41 o
  -1   5   5        447.55        457.99         6.65 o
   0   5   5        190.19        250.97         4.59 o
   1   5   5        158.22        194.74         3.91 o
   2   5   5        512.98        552.18         8.10 o
   3   5   5       1242.63       1248.94        18.65 o
   4   5   5        773.28        672.81        14.48 o
   5   5   5       6444.07       6768.70       109.17 o
   6   5   5       2036.68       1959.52        33.62 o
   7   5   5        136.71        169.24         5.47 o
   8   5   5        391.25        297.55        16.76 o
   9   5   5        197.37        178.83        12.70 o
  10   5   5        470.04        391.67        16.49 o
  11   5   5        390.67        335.29        18.13 o
  12   5   5        509.56        532.13        21.50 o
  13   5   5        223.94        187.39        15.58 o
  14   5   5        245.76        320.99        26.42 o
  15   5   5        343.82        384.19        28.62 o
  16   5   5         20.44         17.08         9.98 o
  17   5   5          1.32        -12.35        12.35 o
  18   5   5        111.95         77.70        13.75 o
  19   5   5        161.37        240.87        16.32 o
  20   5   5         81.50         78.67         9.38 o
  21   5   5         38.55         33.70         8.59 o
  22   5   5         13.31         23.71         7.44 o
  23   5   5          0.47         -8.75         9.86 o
  24   5   5          1.42          1.49         7.26 o
 -27   6   5         15.99         31.45         7.82 o
 -26   6   5         29.10         15.30         8.50 o
 -25   6   5          1.29          2.59         7.68 o
 -24   6   5         63.21         74.99         8.52 o
 -23   6   5         46.64         39.67         9.21 o
 -22   6   5         44.19         18.03        18.14 o
 -21   6   5        193.63        201.59        11.68 o
 -20   6   5        310.18        326.96        15.61 o
 -19   6   5          6.89          6.52         9.02 o
 -18   6   5        307.65        263.03        13.71 o
 -17   6   5        298.52        369.51        22.86 o
 -16   6   5         10.71          7.81         7.48 o
 -15   6   5         95.19         92.76         8.57 o
 -14   6   5        835.71        768.55        28.39 o
 -13   6   5       1081.02       1148.85        54.08 o
 -12   6   5        158.57        179.37        14.32 o
 -11   6   5         20.75         11.80         6.21 o
 -10   6   5        593.39        525.23        13.44 o
  -9   6   5        401.23        464.24         9.50 o
  -8   6   5        233.36        229.87         5.96 o
  -7   6   5       2649.76       2789.50        40.87 o
  -6   6   5        138.70         92.73         4.58 o
  -5   6   5       2978.97       2783.91        37.29 o
  -4   6   5        800.95        809.50        12.40 o
  -3   6   5        347.63        432.07         9.81 o
  -2   6   5        773.50        813.96        11.81 o
  -1   6   5        269.08        274.03         5.67 o
   0   6   5       3262.01       3129.16        51.60 o
   1   6   5       3538.44       3576.54        50.45 o
   2   6   5        345.34        416.91         7.66 o
   3   6   5       5991.30       5975.78        96.47 o
   4   6   5         27.10         30.01         3.14 o
   5   6   5          2.34          2.41         4.14 o
   6   6   5        447.76        433.03         9.31 o
   7   6   5        213.28        207.12        12.06 o
   8   6   5          8.47         15.77         7.98 o
   9   6   5       1833.26       1735.73        36.02 o
  10   6   5        272.21        243.95         8.79 o
  11   6   5        696.27        714.58        17.46 o
  12   6   5        165.88        142.87         9.44 o
  13   6   5        508.23        442.81        34.24 o
  14   6   5        326.11        313.26        29.10 o
  15   6   5        184.51        190.85        12.11 o
  16   6   5        101.87         77.77        10.15 o
  17   6   5         44.05         61.31        12.05 o
  18   6   5        185.17        205.69        24.53 o
  19   6   5          6.16          7.70         8.47 o
  20   6   5          0.78          0.00         6.53 o
  21   6   5         83.32         81.65         7.10 o
  22   6   5          0.33          3.46         5.96 o
  23   6   5         16.49          5.72         4.75 o
 -26   7   5         20.10         10.79         6.27 o
 -25   7   5         20.97         11.91         9.12 o
 -24   7   5          2.47         -2.48         8.38 o
 -23   7   5          1.48          7.64         7.74 o
 -22   7   5         18.20         25.01         8.58 o
 -21   7   5         71.28         94.45        16.29 o
 -20   7   5         12.65         22.96         9.05 o
 -19   7   5        163.82        156.02        11.32 o
 -18   7   5         19.13          8.02        11.48 o
 -17   7   5        147.20        123.06        12.06 o
 -16   7   5        795.42        937.61        35.35 o
 -15   7   5          1.91         -2.57         7.16 o
 -14   7   5        549.20        517.77        18.33 o
 -13   7   5         70.55         60.19         7.58 o
 -12   7   5        110.48        122.72         7.73 o
 -11   7   5        206.60        214.61         7.11 o
 -10   7   5          1.42          1.13         4.70 o
  -9   7   5        362.89        397.62        18.84 o
  -8   7   5       1467.13       1632.55        35.67 o
  -7   7   5        123.81        104.41         5.16 o
  -6   7   5        749.04        708.84        10.61 o
  -5   7   5        259.80        221.38         4.40 o
  -4   7   5        187.05        179.01         3.82 o
  -3   7   5          7.99         12.70         2.68 o
  -2   7   5       1727.24       1603.39        18.52 o
  -1   7   5        885.36       1088.56        16.42 o
   0   7   5       3039.65       2733.25        31.79 o
   1   7   5        112.03        149.50         3.69 o
   2   7   5       1887.08       2018.71        27.39 o
   3   7   5         53.49         82.77         4.34 o
   4   7   5        124.64        116.65        12.66 o
   5   7   5        368.57        307.99        22.32 o
   6   7   5       1156.84       1102.14        23.60 o
   7   7   5        130.32        107.18         7.23 o
   8   7   5        211.13        185.87         8.26 o
   9   7   5        291.95        269.80        10.80 o
  10   7   5        723.21        634.11        16.16 o
  11   7   5        250.62        266.84        13.94 o
  12   7   5        231.83        220.87        11.66 o
  13   7   5         84.76         90.48        10.57 o
  14   7   5        309.03        298.85        18.71 o
  15   7   5         12.39         10.40        13.16 o
  16   7   5        291.57        380.60        23.95 o
  17   7   5         16.68         58.58        16.49 o
  18   7   5          1.74         -0.80        13.48 o
  19   7   5          5.79         17.23         7.66 o
  20   7   5          0.59         -1.88         7.14 o
  21   7   5          7.13          9.13         5.02 o
  22   7   5         66.55         39.37        14.33 o
 -25   8   5          1.35          4.30         3.91 o
 -24   8   5          3.45          5.48         5.14 o
 -23   8   5          2.83         14.59         8.68 o
 -22   8   5          1.14          1.63         5.84 o
 -21   8   5         71.38         65.25         6.82 o
 -20   8   5         41.44         35.66        14.48 o
 -19   8   5         29.07         27.95         9.49 o
 -18   8   5        110.91        101.57         9.10 o
 -17   8   5         16.48         19.44         6.50 o
 -16   8   5        269.12        231.09         9.35 o
 -15   8   5         77.04         85.95         8.66 o
 -14   8   5        252.10        264.12         9.86 o
 -13   8   5         36.60         40.23         6.89 o
 -12   8   5         11.34         15.12         6.47 o
 -11   8   5          0.79          8.46         5.85 o
 -10   8   5        201.27        193.25         7.42 o
  -9   8   5          7.58         15.73         4.20 o
  -8   8   5       1454.94       1490.69        38.08 o
  -7   8   5         69.43         72.51         4.46 o
  -6   8   5        156.89        149.45         5.33 o
  -5   8   5        700.30        707.67        23.35 o
  -4   8   5       1524.44       1665.67        27.01 o
  -3   8   5         40.56         20.94         3.93 o
  -2   8   5       1756.60       1883.91        54.92 o
  -1   8   5         38.86         56.25         3.96 o
   0   8   5        231.62        210.16         6.15 o
   1   8   5       1123.51       1160.79        41.67 o
   2   8   5        277.73        366.79        16.50 o
   3   8   5        715.02        705.31        11.67 o
   4   8   5        119.94         83.44         4.38 o
   5   8   5          6.96          4.33         4.61 o
   6   8   5         79.71         64.43         4.94 o
   7   8   5          2.79          0.89         4.66 o
   8   8   5        856.83        819.73        16.34 o
   9   8   5          2.98          7.01         4.63 o
  10   8   5        445.39        389.49        13.98 o
  11   8   5         61.49         61.97         7.33 o
  12   8   5         90.06         76.77         7.18 o
  13   8   5         28.57         25.83         6.34 o
  14   8   5          2.32          1.06         9.13 o
  15   8   5         78.57        120.13        21.05 o
  16   8   5          5.78         10.96         7.67 o
  17   8   5         42.90         45.18         8.08 o
  18   8   5          2.44         -3.88         6.49 o
  19   8   5         17.01         17.18         5.90 o
  20   8   5          3.62         -0.20         6.68 o
  21   8   5         47.55         30.29         5.99 o
 -23   9   5         16.49          9.67         4.79 o
 -22   9   5         35.36         32.07         4.66 o
 -21   9   5          4.16          3.62         5.97 o
 -20   9   5          0.60          5.87         6.77 o
 -19   9   5         18.33         23.37         7.53 o
 -18   9   5         11.56          5.07         8.34 o
 -17   9   5         52.60         51.20        12.32 o
 -16   9   5          0.21         -5.75         5.75 o
 -15   9   5         72.96         60.13         7.18 o
 -14   9   5          0.20          2.23         6.45 o
 -13   9   5        101.93        103.76         7.74 o
 -12   9   5        362.33        380.43        17.14 o
 -11   9   5         45.06         45.38         6.55 o
 -10   9   5         65.04         60.92         6.09 o
  -9   9   5          5.64         11.04         4.56 o
  -8   9   5         48.11         43.37         4.21 o
  -7   9   5          0.40         -2.39         4.19 o
  -6   9   5          3.33          4.65         3.91 o
  -5   9   5        194.71        215.30         4.99 o
  -4   9   5         43.88         52.20         3.64 o
  -3   9   5        220.93        213.62         5.42 o
  -2   9   5          8.42         11.86         2.97 o
  -1   9   5          2.53          1.35         3.03 o
   0   9   5         95.16         90.68         3.62 o
   1   9   5          3.24          9.97         3.21 o
   2   9   5         48.56         26.37         3.22 o
   3   9   5        289.66        285.52         6.46 o
   4   9   5        301.46        261.46         8.50 o
   5   9   5       1029.01       1068.64        38.09 o
   6   9   5        535.12        550.68        18.71 o
   7   9   5        652.41        707.54        16.95 o
   8   9   5          4.63          1.83         4.81 o
   9   9   5        367.63        357.95        11.85 o
  10   9   5          5.00         16.88         5.57 o
  11   9   5        460.12        400.83        13.45 o
  12   9   5        143.21        168.44        16.97 o
  13   9   5         92.80         88.68         8.25 o
  14   9   5          0.47         -4.28        26.42 o
  15   9   5         24.81         25.59         7.40 o
  16   9   5         13.50         10.40         6.66 o
  17   9   5         83.82         79.50        12.17 o
  18   9   5         58.43         63.83         6.61 o
  19   9   5         33.92         24.78         5.50 o
  20   9   5         15.63          2.61         7.63 o
 -22  10   5          1.36         -0.65         5.18 o
 -21  10   5          5.64          1.58         5.68 o
 -20  10   5         18.16         14.01         5.53 o
 -19  10   5         19.53         22.09         4.33 o
 -18  10   5          6.12          6.28         4.80 o
 -17  10   5        119.29        121.74         6.59 o
 -16  10   5          6.06          6.20         8.95 o
 -15  10   5          9.57         13.28         9.71 o
 -14  10   5         20.55         33.71         5.93 o
 -13  10   5          1.13          1.84         6.01 o
 -12  10   5          3.05         -1.53         6.39 o
 -11  10   5        288.05        334.23        21.07 o
 -10  10   5        422.82        374.02        19.21 o
  -9  10   5        668.35        598.98        26.40 o
  -8  10   5          1.09          0.86         5.56 o
  -7  10   5        420.31        403.99        12.46 o
  -6  10   5        118.31        115.18         4.87 o
  -5  10   5         11.64         11.62         4.20 o
  -4  10   5          6.90          3.75         3.66 o
  -3  10   5         99.18         95.53         3.97 o
  -2  10   5        272.53        325.19         9.68 o
  -1  10   5        261.83        244.11         5.66 o
   0  10   5        263.00        257.23         6.74 o
   1  10   5         10.02          3.40         3.85 o
   2  10   5         24.26         44.18         3.71 o
   3  10   5          0.21          5.01         3.86 o
   4  10   5         21.67         14.67         4.48 o
   5  10   5        251.81        239.10         8.80 o
   6  10   5         17.71         13.42         4.45 o
   7  10   5        206.12        207.04         9.65 o
   8  10   5         94.53        111.73         7.08 o
   9  10   5          0.15         -1.00         4.89 o
  10  10   5         73.86         80.06         5.45 o
  11  10   5         16.53          8.65         5.88 o
  12  10   5          0.28         -0.21         6.42 o
  13  10   5          5.66         13.96         5.11 o
  14  10   5         17.33         20.18         5.30 o
  15  10   5          0.09         -0.39         6.99 o
  16  10   5         21.28         12.70         5.69 o
  17  10   5         53.26         38.28         4.45 o
  18  10   5         20.56         19.10         5.78 o
 -20  11   5          3.42          4.22         4.55 o
 -19  11   5         33.48         32.23         6.10 o
 -18  11   5          6.58          2.90         4.32 o
 -17  11   5          1.62          1.22         6.33 o
 -16  11   5          0.94         -0.28         5.50 o
 -15  11   5        144.39        155.74        12.50 o
 -14  11   5          1.23          1.10         5.18 o
 -13  11   5          0.38          9.75        15.81 o
 -12  11   5         32.97         17.61        19.20 o
 -11  11   5         19.43         28.85         6.51 o
 -10  11   5        205.82        191.16        11.43 o
  -9  11   5        195.11        208.07         9.09 o
  -8  11   5        263.38        300.72        11.72 o
  -7  11   5        413.19        368.08        10.72 o
  -6  11   5        370.88        449.30        22.58 o
  -5  11   5         27.18         12.53         4.41 o
  -4  11   5        196.78        254.40         9.01 o
  -3  11   5         15.02         12.64         4.08 o
  -2  11   5         83.37         72.72         5.13 o
  -1  11   5        383.34        444.10        14.55 o
   0  11   5         57.33         65.37         4.94 o
   1  11   5        306.92        335.44        11.38 o
   2  11   5          1.81          1.37         5.71 o
   3  11   5         26.42         25.06         5.91 o
   4  11   5         63.61         79.94         5.39 o
   5  11   5        111.38         93.65         5.62 o
   6  11   5         54.83         68.58         4.69 o
   7  11   5        139.29        148.50         8.21 o
   8  11   5         13.86         21.60         6.33 o
   9  11   5         49.29         33.77         6.38 o
  10  11   5          4.69          8.65         4.44 o
  11  11   5         13.24         16.98         5.26 o
  12  11   5         15.89         16.00         4.46 o
  13  11   5          1.89          2.70         4.59 o
  14  11   5          0.75          1.85         3.91 o
  15  11   5        130.32        106.39         8.13 o
  16  11   5          0.24         -3.78         4.75 o
 -18  12   5          0.15         -2.23         5.21 o
 -17  12   5         26.73         25.66         4.73 o
 -16  12   5          9.12         10.57         4.15 o
 -15  12   5          5.29         11.94         5.13 o
 -14  12   5        186.76        190.63        15.55 o
 -13  12   5          0.24          1.95         4.80 o
 -12  12   5        142.89        150.23         7.13 o
 -11  12   5         16.96         31.24         4.77 o
 -10  12   5         31.63         26.61         5.05 o
  -9  12   5          0.92          4.02         6.32 o
  -8  12   5         14.81         30.56        13.48 o
  -7  12   5         61.90         95.62        12.85 o
  -6  12   5         68.52         93.55        11.81 o
  -5  12   5         93.67        114.87         7.98 o
  -4  12   5          1.67          3.29         4.46 o
  -3  12   5         88.41        113.35         6.50 o
  -2  12   5         50.46         68.03         4.58 o
  -1  12   5          0.21         -1.44         4.77 o
   0  12   5         37.14         47.51         5.24 o
   1  12   5          3.93          7.00         5.55 o
   2  12   5        298.01        373.08        19.65 o
   3  12   5          6.26         -4.73         9.96 o
   4  12   5         53.43         57.51        13.64 o
   5  12   5         48.77         38.94         8.98 o
   6  12   5          0.72          2.61         5.16 o
   7  12   5        127.69        156.50         7.74 o
   8  12   5         37.04         28.85         4.34 o
   9  12   5          1.14          4.88         4.66 o
  10  12   5         80.25         84.46         5.80 o
  11  12   5          1.68          2.95         5.04 o
  12  12   5          0.23          1.79         4.12 o
  13  12   5          8.06         15.98         4.30 o
  14  12   5          5.65          4.80         4.60 o
 -15  13   5          8.03         16.19         4.84 o
 -14  13   5          1.93         -0.14         4.26 o
 -13  13   5         12.85         12.48         5.05 o
 -12  13   5          6.37          7.46         6.98 o
 -11  13   5         15.83         11.25         4.48 o
 -10  13   5         23.87         24.76         5.32 o
  -9  13   5          1.23          1.05         5.04 o
  -8  13   5         20.20         18.88         4.39 o
  -7  13   5         53.45         62.22         5.04 o
  -6  13   5         11.62          5.01         3.94 o
  -5  13   5          6.49          7.02         3.83 o
  -4  13   5         65.36         71.32         4.88 o
  -3  13   5         24.62         24.88         5.99 o
  -2  13   5         74.63         82.52         5.54 o
  -1  13   5         30.83         47.02         5.73 o
   0  13   5         11.01         17.62         5.48 o
   1  13   5         37.13         53.11         5.51 o
   2  13   5         71.08         77.42         5.06 o
   3  13   5          6.32         10.39         4.42 o
   4  13   5        106.94        129.81         9.45 o
   5  13   5         42.26         53.65         5.54 o
   6  13   5         40.54         40.53         4.96 o
   7  13   5         43.62         53.62         6.75 o
   8  13   5         24.75         26.97         5.98 o
   9  13   5          4.78          4.98         4.21 o
  10  13   5         91.12        137.42        13.49 o
  11  13   5          5.46          6.08         3.75 o
  -7  14   5         15.55         10.23         5.40 o
  -6  14   5          7.31         10.05         6.14 o
  -5  14   5          2.96         11.72         6.14 o
  -4  14   5         14.18          7.63         6.51 o
  -3  14   5         22.66         32.01         7.07 o
  -2  14   5         18.94         27.73         7.07 o
  -1  14   5         18.64         24.75         7.26 o
   0  14   5          0.27         -2.61         6.70 o
   1  14   5          0.07          1.49         5.77 o
   2  14   5          3.70          7.26         6.33 o
   3  14   5          0.00         -2.23         6.33 o
   4  14   5          0.55          4.47         6.33 o
   5  14   5          8.58         17.12         6.14 o
   6  14   5         12.47         20.47         5.58 o
   7  14   5          6.56         11.16         4.84 o
 -28   0   6         45.61         47.36         9.77 o
 -26   0   6         99.83         87.19         9.30 o
 -24   0   6         65.94        102.25        11.31 o
 -22   0   6        158.81        233.57        13.28 o
 -20   0   6         29.21         30.24         9.95 o
 -18   0   6        937.28        894.42        33.06 o
 -16   0   6        790.72        733.72        54.15 o
 -14   0   6         21.15         14.11         7.70 o
 -12   0   6         61.65         36.44         7.65 o
 -10   0   6        707.46        749.82        21.05 o
  -8   0   6        707.91        573.06        16.58 o
  -6   0   6       8381.02       7782.37       153.87 o
  -4   0   6      18364.65      15942.22       398.23 o
  -2   0   6      67094.30      67015.52      3730.18 o
   0   0   6      41720.91      40524.82      1140.65 o
   2   0   6       5430.40       5174.78       167.74 o
   4   0   6       1830.49       1511.59        35.33 o
   6   0   6        101.25        103.43        10.87 o
   8   0   6       8123.73       9437.99       215.10 o
  10   0   6       5162.51       5377.64       153.31 o
  12   0   6       1424.39       1637.79        78.53 o
  14   0   6        569.38        528.49        27.20 o
  16   0   6       1290.03       1296.61        76.67 o
  18   0   6         74.42        115.98        10.89 o
  20   0   6          1.36         -1.58         9.72 o
  22   0   6         80.07        105.62         8.53 o
  24   0   6        136.44        155.91         8.28 o
 -29   1   6         59.16         45.33         7.35 o
 -28   1   6          1.07          3.52         5.38 o
 -27   1   6         27.89         20.92         6.04 o
 -26   1   6         72.29         96.87         9.74 o
 -25   1   6         14.63         10.79        25.49 o
 -24   1   6        191.41        193.49         9.32 o
 -23   1   6         88.70         97.08         8.48 o
 -22   1   6        242.28        255.49        10.45 o
 -21   1   6        940.63        977.31        28.53 o
 -20   1   6          0.85         -2.15         6.90 o
 -19   1   6        404.81        461.08        12.45 o
 -18   1   6         46.64         47.01         6.56 o
 -17   1   6         73.42         53.35         6.15 o
 -16   1   6        814.32        858.31        42.67 o
 -15   1   6       3200.17       3009.92        54.01 o
 -14   1   6        622.26        694.29        14.44 o
 -13   1   6       3245.53       3212.97        57.28 o
 -12   1   6       1284.88       1403.09        27.36 o
 -11   1   6          2.38          5.66         5.18 o
 -10   1   6       3773.07       3134.70        56.01 o
  -9   1   6        459.09        505.12        10.05 o
  -8   1   6       4872.29       4684.92        71.39 o
  -7   1   6       3604.69       3015.85        47.01 o
  -6   1   6         49.26         65.42         3.94 o
  -5   1   6        657.10        441.93         8.18 o
  -4   1   6        496.96        730.09        15.82 o
  -3   1   6       1016.08       1192.68        23.24 o
  -2   1   6      28451.22      30896.34       650.84 o
  -1   1   6         67.10         79.54         6.02 o
   0   1   6      34464.96      33651.46       587.45 o
   1   1   6       5530.28       4997.92        91.32 o
   2   1   6      10314.37      10900.77       248.37 o
   3   1   6       5645.14       5791.51       113.80 o
   4   1   6        597.76        465.99        12.01 o
   5   1   6       3160.69       3529.42        65.50 o
   6   1   6        178.74        242.58        11.61 o
   7   1   6        125.30        193.58         7.66 o
   8   1   6        176.35        185.85         6.18 o
   9   1   6       2330.74       2400.74        41.52 o
  10   1   6         76.32         61.47         5.23 o
  11   1   6        529.83        532.09        13.93 o
  12   1   6         78.81         92.83        15.39 o
  13   1   6          3.81          4.45         8.44 o
  14   1   6          0.56         -2.46         9.35 o
  15   1   6        599.51        619.51        20.01 o
  16   1   6          0.76         -1.92         8.94 o
  17   1   6         20.13         14.92         7.61 o
  18   1   6          0.77          8.91         6.30 o
  19   1   6          3.43          7.59         5.92 o
  20   1   6         16.16         29.62         6.43 o
  21   1   6        239.06        251.12        11.30 o
  22   1   6         22.39         14.31         5.32 o
  23   1   6          2.75          8.52         5.67 o
  24   1   6          0.45         -0.79         5.46 o
  25   1   6         20.43         18.82         7.07 o
 -29   2   6          2.59          5.12         5.99 o
 -28   2   6          2.89         -0.80         6.17 o
 -27   2   6         63.58         84.26         7.24 o
 -26   2   6         10.28         23.57         6.41 o
 -25   2   6         21.56         31.62        18.97 o
 -24   2   6          0.71         -1.95         7.23 o
 -23   2   6        130.49        131.02         9.50 o
 -22   2   6         44.76         37.81         8.03 o
 -21   2   6        138.73        144.16         9.14 o
 -20   2   6         58.38         59.72         8.51 o
 -19   2   6        170.27        162.21         9.32 o
 -18   2   6         61.87         76.26         6.80 o
 -17   2   6        241.00        261.30         9.33 o
 -16   2   6         44.34         28.07        16.64 o
 -15   2   6         13.30         13.72         5.30 o
 -14   2   6       1132.25       1127.17        22.62 o
 -13   2   6        578.93        445.32        10.25 o
 -12   2   6       7784.66       6978.58       112.90 o
 -11   2   6       6362.20       6035.64        92.92 o
 -10   2   6        324.67        309.65         6.22 o
  -9   2   6         88.29         82.45         3.71 o
  -8   2   6       3589.65       3357.58        48.95 o
  -7   2   6        453.96        472.96        10.66 o
  -6   2   6       2836.25       2590.13        36.26 o
  -5   2   6       8878.78       8748.65       123.71 o
  -4   2   6       3802.82       4540.04        65.37 o
  -3   2   6        726.26        675.98        11.23 o
  -2   2   6      17961.85      17356.97       269.45 o
  -1   2   6        385.15        470.41        21.57 o
   0   2   6       8174.71       9156.42       160.52 o
   1   2   6       2418.36       1984.73        34.30 o
   2   2   6        587.87        533.01        13.17 o
   3   2   6      13384.33      12339.84       204.51 o
   4   2   6       1915.23       1575.42        26.09 o
   5   2   6       6024.12       5891.43        94.09 o
   6   2   6        912.78        727.32        29.10 o
   7   2   6       1363.54       1692.76        29.30 o
   8   2   6        847.56       1068.39        19.10 o
   9   2   6         44.25         69.55         4.52 o
  10   2   6         35.05         45.24         5.46 o
  11   2   6       1244.07       1156.09        26.24 o
  12   2   6        308.42        238.33         9.61 o
  13   2   6       1695.70       1538.10        42.15 o
  14   2   6        508.11        527.87        16.91 o
  15   2   6        176.90        148.88         8.89 o
  16   2   6        194.91        166.61        10.96 o
  17   2   6        276.01        333.76        13.45 o
  18   2   6        421.30        430.05        15.63 o
  19   2   6        147.29        166.27         8.18 o
  20   2   6         55.50         59.36         7.40 o
  21   2   6          9.44         20.79         6.86 o
  22   2   6         33.28         42.62         6.11 o
  23   2   6         44.78         27.94         5.43 o
  24   2   6          3.64          6.55         5.13 o
  25   2   6          8.93          4.28         8.00 o
 -29   3   6          1.09          0.17         8.28 o
 -28   3   6         46.76         44.17        18.52 o
 -27   3   6          3.44          3.77         8.46 o
 -26   3   6          1.34         -2.99         5.86 o
 -25   3   6          5.03         -2.03         6.40 o
 -24   3   6         17.10         16.99         9.86 o
 -23   3   6          4.78          2.08         8.07 o
 -22   3   6        255.05        282.56        10.95 o
 -21   3   6         24.91         30.66         7.97 o
 -20   3   6         95.92         93.80         9.14 o
 -19   3   6         36.14         16.40         7.41 o
 -18   3   6        215.78        175.23         9.97 o
 -17   3   6         57.12         40.18         6.76 o
 -16   3   6        526.86        537.62        70.34 o
 -15   3   6       1991.89       2005.83        36.60 o
 -14   3   6        909.69        885.60        17.57 o
 -13   3   6       3655.35       3876.19        73.19 o
 -12   3   6       4601.09       5100.74        90.37 o
 -11   3   6      10401.81      11216.67       181.05 o
 -10   3   6      14812.63      15482.78       229.33 o
  -9   3   6       8855.46       8314.80       120.48 o
  -8   3   6      14102.46      14386.24       192.43 o
  -7   3   6       3240.09       3425.25        46.93 o
  -6   3   6        481.86        346.02         6.16 o
  -5   3   6         34.64         68.34         4.69 o
  -4   3   6        121.89        116.94         3.00 o
  -3   3   6        922.25        878.48        12.87 o
  -2   3   6       1870.90       1815.01        25.60 o
  -1   3   6      16311.42      15377.84       229.40 o
   0   3   6        512.61        478.31         9.03 o
   1   3   6        175.47        125.38         8.38 o
   2   3   6      13734.23      14132.42       210.52 o
   3   3   6        652.57        731.05        11.65 o
   4   3   6        999.31        782.82        46.16 o
   5   3   6        980.59        790.37        36.37 o
   6   3   6       4302.30       4372.17        65.72 o
   7   3   6        465.21        684.50        11.13 o
   8   3   6          2.65          6.46         4.48 o
   9   3   6        663.36        685.10        19.28 o
  10   3   6        820.13        804.88        16.21 o
  11   3   6         74.73         68.76        12.51 o
  12   3   6          1.26          4.59         5.80 o
  13   3   6        142.03        135.49         9.51 o
  14   3   6          8.22          8.65         8.31 o
  15   3   6        130.85        179.24        13.68 o
  16   3   6       1230.59       1457.76        45.51 o
  17   3   6         14.37          3.76         7.97 o
  18   3   6         24.48         30.69         8.13 o
  19   3   6          2.04          2.63         6.32 o
  20   3   6         68.90         80.20        31.26 o
  21   3   6         25.15         30.14         6.90 o
  22   3   6         71.39         85.76         7.12 o
  23   3   6         23.79         15.83         5.77 o
  24   3   6         58.30         60.06        10.56 o
 -28   4   6         17.86          7.70         5.99 o
 -27   4   6          9.62         13.86        10.17 o
 -26   4   6         41.29         47.81        17.67 o
 -25   4   6          2.29          1.30         6.54 o
 -24   4   6          3.12         -5.91         9.59 o
 -23   4   6         71.70         71.21         7.59 o
 -22   4   6         21.79         29.85         7.39 o
 -21   4   6         30.20         13.08         9.61 o
 -20   4   6         98.87        133.08         9.48 o
 -19   4   6        113.32        103.48        11.32 o
 -18   4   6         74.11         70.14         8.22 o
 -17   4   6          2.04          3.03         6.99 o
 -16   4   6        160.19        145.53         8.17 o
 -15   4   6        431.00        480.82        27.06 o
 -14   4   6        158.44        146.43         5.38 o
 -13   4   6        199.65        242.84         7.95 o
 -12   4   6         60.04         35.75         4.22 o
 -11   4   6        111.42        108.02         5.87 o
 -10   4   6        655.83        710.42        14.47 o
  -9   4   6        546.89        559.16        13.05 o
  -8   4   6        228.91        190.39         4.03 o
  -7   4   6       7415.61       7163.22        90.73 o
  -6   4   6         17.23         20.76         2.79 o
  -5   4   6        109.10         96.30         8.35 o
  -4   4   6       1887.43       1715.56        22.96 o
  -3   4   6         14.97          8.99         2.20 o
  -2   4   6        373.18        307.73         4.82 o
  -1   4   6       4997.25       4941.84        60.88 o
   0   4   6       4039.17       4386.06        57.89 o
   1   4   6       4075.80       4368.09        61.25 o
   2   4   6       1073.65        953.41        12.20 o
   3   4   6       4645.15       4005.65        77.71 o
   4   4   6       2600.95       2688.32        41.94 o
   5   4   6          0.07          6.23         3.42 o
   6   4   6       1509.77       1537.46        23.07 o
   7   4   6        164.33        314.55         7.33 o
   8   4   6        528.97        610.92        17.80 o
   9   4   6        154.90        158.89         5.69 o
  10   4   6        776.51        862.83        18.48 o
  11   4   6         36.44         67.27         8.60 o
  12   4   6        718.19        702.94        27.55 o
  13   4   6          2.58          6.78         7.38 o
  14   4   6        635.23        645.42        27.37 o
  15   4   6        735.41        781.00        25.16 o
  16   4   6        381.58        412.36        22.23 o
  17   4   6         78.53         78.83        10.00 o
  18   4   6          4.71          3.51         7.78 o
  19   4   6         33.87         41.15        10.27 o
  20   4   6          0.78         -2.78         6.64 o
  21   4   6         33.74         25.69         6.51 o
  22   4   6         21.62         23.78         7.09 o
  23   4   6        221.60        224.36        22.64 o
  24   4   6         11.95         18.13         5.59 o
 -28   5   6         90.99        103.83        10.23 o
 -27   5   6         29.08         29.35         6.90 o
 -26   5   6         36.79         43.60         8.00 o
 -25   5   6          0.27          7.18        10.43 o
 -24   5   6         66.95         45.50         9.89 o
 -23   5   6         27.88         20.44        29.68 o
 -22   5   6        461.97        498.77        24.19 o
 -21   5   6         65.07         74.07         8.84 o
 -20   5   6        394.41        451.69        17.10 o
 -19   5   6        242.58        216.54        14.96 o
 -18   5   6         56.09         49.65        11.15 o
 -17   5   6          7.18          7.45         6.76 o
 -16   5   6        360.22        371.19        17.48 o
 -15   5   6         29.17         33.92         6.57 o
 -14   5   6         58.95         69.44        19.63 o
 -13   5   6        115.73        123.02         6.47 o
 -12   5   6        662.98        568.75        22.91 o
 -11   5   6       2624.93       3045.02        78.23 o
 -10   5   6        253.66        203.07         6.97 o
  -9   5   6        383.75        382.51         8.03 o
  -8   5   6         28.80         38.24         3.30 o
  -7   5   6          8.89          3.11         2.95 o
  -6   5   6      16576.90      16170.77       216.53 o
  -5   5   6         20.01         23.45         2.83 o
  -4   5   6         14.23         23.30         2.82 o
  -3   5   6        857.35        843.97        11.14 o
  -2   5   6          5.77          8.57         2.74 o
  -1   5   6          4.24          8.41         2.99 o
   0   5   6        173.92        223.00         5.20 o
   1   5   6       2537.41       2698.41        44.51 o
   2   5   6       5999.80       5964.45        86.59 o
   3   5   6        247.88        350.90         8.35 o
   4   5   6        141.50        145.98         5.11 o
   5   5   6         66.27         41.95         4.62 o
   6   5   6          2.45          3.82         3.82 o
   7   5   6          9.46          6.37         4.01 o
   8   5   6       1194.31       1191.45        31.23 o
   9   5   6        141.93        139.72        10.98 o
  10   5   6        209.65        192.34        10.47 o
  11   5   6        491.11        383.62        15.46 o
  12   5   6          3.82         17.50         8.01 o
  13   5   6        188.41        147.09        26.29 o
  14   5   6        145.19        143.49        15.34 o
  15   5   6        135.82        163.16        15.34 o
  16   5   6          7.68          5.63        12.88 o
  17   5   6         25.41         16.95        12.10 o
  18   5   6         12.22         22.64        12.71 o
  19   5   6         10.92         14.69        11.22 o
  20   5   6         25.31         35.41         8.44 o
  21   5   6         15.19         20.53         6.37 o
  22   5   6         11.45          6.11         6.64 o
  23   5   6         16.91         23.40         5.17 o
 -27   6   6         15.48          8.83         5.18 o
 -26   6   6         26.26         28.75         6.77 o
 -25   6   6          0.57         -7.94         7.94 o
 -24   6   6         22.29         25.06         6.77 o
 -23   6   6          0.13         -2.17         8.61 o
 -22   6   6         18.53         26.45        17.80 o
 -21   6   6         24.31         24.06        12.44 o
 -20   6   6         38.43         52.83        14.25 o
 -19   6   6         83.08         65.30        10.19 o
 -18   6   6        303.93        352.38        34.22 o
 -17   6   6         44.05         29.42        13.53 o
 -16   6   6        391.96        380.88        16.83 o
 -15   6   6        545.44        514.90        27.20 o
 -14   6   6         50.69         71.29         6.96 o
 -13   6   6         77.33         82.00         7.64 o
 -12   6   6         79.35         76.38        12.05 o
 -11   6   6        357.71        345.94        15.89 o
 -10   6   6       1240.71       1305.85        34.70 o
  -9   6   6         49.94         47.86         3.70 o
  -8   6   6         16.55         12.19         3.27 o
  -7   6   6       1701.87       1596.61        24.51 o
  -6   6   6         66.16         62.32         3.32 o
  -5   6   6         36.12         22.26         3.04 o
  -4   6   6       5198.93       5893.84        85.07 o
  -3   6   6        244.13        288.81         8.62 o
  -2   6   6       1587.09       1725.41        24.96 o
  -1   6   6        719.14        841.03        12.72 o
   0   6   6         53.75         51.23         3.81 o
   1   6   6       2410.35       2290.18        31.39 o
   2   6   6         23.07         17.43         3.09 o
   3   6   6        645.51        582.33        11.63 o
   4   6   6       1497.41       1390.61        24.67 o
   5   6   6        857.99        866.25        15.33 o
   6   6   6        179.20        160.29         8.57 o
   7   6   6        827.94        848.88        34.08 o
   8   6   6        138.86        158.80         7.18 o
   9   6   6         12.57         22.83         5.60 o
  10   6   6         13.22         13.30         5.95 o
  11   6   6        596.60        509.32        25.95 o
  12   6   6          8.08         -0.23         7.98 o
  13   6   6        266.85        255.40        19.23 o
  14   6   6          9.97         14.74        15.89 o
  15   6   6        124.91        132.73        19.82 o
  16   6   6         51.12         57.69        17.98 o
  17   6   6        152.53        167.41        24.13 o
  18   6   6         84.57         70.93        13.72 o
  19   6   6         14.60          5.17         7.76 o
  20   6   6         57.69         68.14         6.85 o
  21   6   6         48.71         52.21         5.74 o
  22   6   6          2.68         13.70         6.25 o
 -26   7   6          3.32          3.73         4.32 o
 -25   7   6         71.99         61.20        12.05 o
 -24   7   6          9.34         18.01         8.08 o
 -23   7   6         37.73         44.72         9.76 o
 -22   7   6         53.09         38.61         8.68 o
 -21   7   6          1.00         -5.44        15.30 o
 -20   7   6          3.23         -2.75         7.94 o
 -19   7   6         38.86         23.13         9.81 o
 -18   7   6        458.51        440.67        25.49 o
 -17   7   6       1207.57       1386.68        71.55 o
 -16   7   6        174.34        148.72         9.15 o
 -15   7   6        294.74        271.94        15.71 o
 -14   7   6         80.79         83.42         7.08 o
 -13   7   6         49.89         47.74         6.09 o
 -12   7   6        162.23        160.47         7.39 o
 -11   7   6         54.10         53.00         5.59 o
 -10   7   6         90.68         91.09         5.23 o
  -9   7   6        577.98        648.17        16.35 o
  -8   7   6         27.83         24.01         6.36 o
  -7   7   6        300.32        269.82         7.81 o
  -6   7   6        485.59        541.82         8.23 o
  -5   7   6         52.42         46.25         2.86 o
  -4   7   6        251.47        234.46         4.42 o
  -3   7   6       4500.25       4769.03        58.82 o
  -2   7   6        130.67        115.17         5.07 o
  -1   7   6       3737.77       3624.40        44.69 o
   0   7   6         23.32         23.76         2.74 o
   1   7   6         43.12         26.53         3.00 o
   2   7   6          0.25          8.36         3.90 o
   3   7   6        546.17        492.02        22.16 o
   4   7   6        222.45        204.69        11.39 o
   5   7   6       1802.01       1754.14        32.20 o
   6   7   6        116.45         90.78         5.10 o
   7   7   6       1292.56       1108.54        23.80 o
   8   7   6       1464.45       1425.53        28.34 o
   9   7   6         78.70         58.23         5.05 o
  10   7   6       1531.83       1524.21        49.10 o
  11   7   6        173.09        120.04         8.12 o
  12   7   6         68.30         67.08         6.75 o
  13   7   6         59.24         72.56        10.34 o
  14   7   6        113.50         81.23        14.31 o
  15   7   6         20.19         29.75        13.01 o
  16   7   6        125.23        156.65        18.13 o
  17   7   6         18.48         13.13        15.31 o
  18   7   6         42.23         41.31        10.18 o
  19   7   6          2.76         -7.84         7.84 o
  20   7   6         18.82         20.06         7.44 o
  21   7   6          0.40          1.31         4.27 o
  22   7   6         20.58         16.00         7.82 o
 -25   8   6         11.87          5.56         4.12 o
 -24   8   6         39.44         35.77         5.81 o
 -23   8   6         30.07         11.40         7.47 o
 -22   8   6         10.47         11.96         5.81 o
 -21   8   6         61.54         54.30         8.21 o
 -20   8   6        128.70        143.76        11.47 o
 -19   8   6        134.76        110.00         8.61 o
 -18   8   6          6.39          2.88         9.20 o
 -17   8   6         65.98         62.23         6.20 o
 -16   8   6        201.38        240.01         9.41 o
 -15   8   6        118.53        112.47         7.71 o
 -14   8   6          9.34          5.42         6.57 o
 -13   8   6          1.83          4.16         6.84 o
 -12   8   6        207.03        203.37        12.08 o
 -11   8   6          7.53          1.43         5.96 o
 -10   8   6        266.72        269.62         8.94 o
  -9   8   6         27.17         12.08         5.08 o
  -8   8   6         78.54        107.16         4.51 o
  -7   8   6        392.66        405.05        15.92 o
  -6   8   6        100.34         70.43         4.05 o
  -5   8   6          2.87          1.05         4.04 o
  -4   8   6        581.39        527.40        10.23 o
  -3   8   6         89.60         83.53         4.56 o
  -2   8   6        125.85        154.50         4.54 o
  -1   8   6         91.31        120.03         4.56 o
   0   8   6         29.61         31.61         4.53 o
   1   8   6        661.49        758.50        19.02 o
   2   8   6         11.50         10.15         3.66 o
   3   8   6         31.62         32.72         3.47 o
   4   8   6        975.01        980.52        25.35 o
   5   8   6         61.76         46.93         4.82 o
   6   8   6        784.55        794.39        24.80 o
   7   8   6        312.67        328.44         9.35 o
   8   8   6       1960.95       1998.82        49.87 o
   9   8   6         85.33        100.39         5.82 o
  10   8   6        160.68        156.15         9.71 o
  11   8   6        115.25        132.18        10.52 o
  12   8   6        442.63        399.19        22.29 o
  13   8   6        163.28        182.91        13.01 o
  14   8   6          3.45         -4.42        11.15 o
  15   8   6        185.50        221.01        22.50 o
  16   8   6          7.93          5.61         6.61 o
  17   8   6        107.12        114.01        11.01 o
  18   8   6         27.40         35.70         7.23 o
  19   8   6         25.01         31.85         6.28 o
  20   8   6         68.61         48.50         7.90 o
 -24   9   6          1.47         -5.02         7.44 o
 -23   9   6         16.48          8.13         4.98 o
 -22   9   6         58.74         48.67         7.25 o
 -21   9   6         58.96         64.61         5.72 o
 -20   9   6         47.93         47.92         7.09 o
 -19   9   6          0.21         -0.35         7.46 o
 -18   9   6          0.80          4.84         8.87 o
 -17   9   6         38.67         26.69         6.80 o
 -16   9   6        155.38        164.09        11.35 o
 -15   9   6         20.51         25.31         6.28 o
 -14   9   6        784.29        783.24        22.03 o
 -13   9   6        468.44        397.44        16.36 o
 -12   9   6       1223.08       1282.66        72.36 o
 -11   9   6          9.42          7.45         6.24 o
 -10   9   6        513.12        548.49        25.71 o
  -9   9   6         20.52         10.74         5.36 o
  -8   9   6        202.32        217.35         6.97 o
  -7   9   6        293.72        311.84         6.65 o
  -6   9   6       1059.25       1089.25        30.47 o
  -5   9   6        732.81        632.69        14.37 o
  -4   9   6        824.67        841.22        18.68 o
  -3   9   6        367.07        376.33         9.20 o
  -2   9   6         62.05         65.69         3.63 o
  -1   9   6         11.29         11.71         3.57 o
   0   9   6         82.20        130.35         4.24 o
   1   9   6          7.80          3.58         3.91 o
   2   9   6        182.17        157.94         4.57 o
   3   9   6          6.56          9.88         4.13 o
   4   9   6        123.57        118.86         7.71 o
   5   9   6          1.26          6.69         5.11 o
   6   9   6       1302.71       1276.10        41.31 o
   7   9   6        492.47        491.64        13.19 o
   8   9   6          6.13          9.18         4.83 o
   9   9   6        296.60        363.93        13.44 o
  10   9   6          2.41          6.91         6.29 o
  11   9   6          7.63         16.03         6.14 o
  12   9   6        167.16        137.80         9.46 o
  13   9   6        125.15        123.58        11.94 o
  14   9   6         91.31         56.53         9.93 o
  15   9   6          0.11         -6.61         6.90 o
  16   9   6          0.55         -6.44         6.44 o
  17   9   6         43.14         44.80         6.39 o
  18   9   6         22.26         18.53         7.06 o
  19   9   6          2.83         -2.97        11.44 o
 -22  10   6          2.43          7.43         5.54 o
 -21  10   6          4.54          8.25         5.07 o
 -20  10   6          0.74         -3.38         5.10 o
 -19  10   6         63.59         69.69         5.07 o
 -18  10   6         39.75         29.25         5.00 o
 -17  10   6          0.15         -0.71         5.22 o
 -16  10   6          3.81          8.86         8.59 o
 -15  10   6         50.22         48.64        10.02 o
 -14  10   6         66.56         70.72         6.58 o
 -13  10   6          0.49          0.00         5.78 o
 -12  10   6        144.68        131.94         8.65 o
 -11  10   6        380.96        368.37        17.61 o
 -10  10   6        123.74        135.94         9.31 o
  -9  10   6         38.74         34.44         5.77 o
  -8  10   6        278.83        263.98         9.17 o
  -7  10   6          8.04          7.70         5.38 o
  -6  10   6         52.47         52.60         4.49 o
  -5  10   6        348.26        359.33        10.27 o
  -4  10   6          1.72          0.04         3.71 o
  -3  10   6        157.63        127.91         6.23 o
  -2  10   6        197.49        178.08         5.90 o
  -1  10   6        475.60        495.14        17.15 o
   0  10   6        188.06        184.03         5.66 o
   1  10   6         74.85         61.10         4.33 o
   2  10   6         89.31         98.24         5.00 o
   3  10   6         32.59         69.05         4.87 o
   4  10   6        213.30        240.83         6.99 o
   5  10   6        293.06        318.50        12.99 o
   6  10   6        225.95        225.95         8.60 o
   7  10   6        291.81        260.32         9.19 o
   8  10   6         65.67         64.34         5.04 o
   9  10   6        149.88        145.47         8.71 o
  10  10   6        134.77        121.47         7.20 o
  11  10   6          0.62          3.18        11.03 o
  12  10   6         77.92         82.05         5.07 o
  13  10   6          5.14         10.96         5.08 o
  14  10   6         41.53         43.31         5.98 o
  15  10   6         27.23         20.68         6.34 o
  16  10   6         57.46         52.52         7.13 o
  17  10   6          1.84          1.41         4.21 o
  18  10   6         20.82          8.93         6.70 o
 -20  11   6         12.96         15.07         6.14 o
 -19  11   6          2.18         -1.48         3.96 o
 -18  11   6         80.25         80.52         5.87 o
 -17  11   6          7.42          3.38         5.03 o
 -16  11   6        115.37        103.67         8.00 o
 -15  11   6         16.56         18.91         5.94 o
 -14  11   6          6.75          3.65         6.13 o
 -13  11   6         22.48         40.11        11.62 o
 -12  11   6          5.79          0.53        29.03 o
 -11  11   6        190.56        171.46         9.85 o
 -10  11   6         28.94         51.56         6.14 o
  -9  11   6        378.72        409.19        14.31 o
  -8  11   6          4.08         13.29         5.60 o
  -7  11   6        382.94        393.34        14.46 o
  -6  11   6         27.09         26.75         5.17 o
  -5  11   6        162.75        196.96         7.03 o
  -4  11   6         10.48          6.72         4.57 o
  -3  11   6         41.60         32.17         4.67 o
  -2  11   6         10.04          9.53         4.13 o
  -1  11   6          3.02          3.08         3.95 o
   0  11   6         31.62         46.25         4.48 o
   1  11   6          4.97         12.85         5.08 o
   2  11   6         26.91         37.27         5.48 o
   3  11   6        106.68        135.54         6.50 o
   4  11   6        115.26        112.39         5.41 o
   5  11   6          2.02          3.05         4.86 o
   6  11   6        342.18        314.41        15.05 o
   7  11   6          8.92          9.30         5.56 o
   8  11   6        111.99        131.20        15.86 o
   9  11   6          1.58          4.71         4.90 o
  10  11   6          7.68          9.24         4.13 o
  11  11   6          0.39          3.19         4.60 o
  12  11   6         10.95         11.43         4.22 o
  13  11   6         21.67         22.31         5.61 o
  14  11   6         35.69         48.26         5.23 o
  15  11   6         30.36         25.97        10.79 o
  16  11   6          0.03          0.93         6.70 o
 -18  12   6          2.56          4.65         5.40 o
 -17  12   6          0.01         -0.02         5.77 o
 -16  12   6          3.37          2.29         4.79 o
 -15  12   6         22.31         17.78         4.22 o
 -14  12   6          1.51          3.69         4.61 o
 -13  12   6          7.43          6.41         5.08 o
 -12  12   6         13.22         12.80         5.24 o
 -11  12   6         26.01         30.61         6.09 o
 -10  12   6          8.51         10.63         4.74 o
  -9  12   6          1.51         -0.38         4.92 o
  -8  12   6          1.87         -9.94         9.94 o
  -7  12   6          1.07          3.08        12.61 o
  -6  12   6          1.32          3.37        20.10 o
  -5  12   6        127.80        167.93        19.32 o
  -4  12   6         38.16         71.13         5.94 o
  -3  12   6        186.75        234.93        11.87 o
  -2  12   6          0.01         -2.58         5.47 o
  -1  12   6         64.25         44.26         5.98 o
   0  12   6          1.79          1.98         6.58 o
   1  12   6          4.61          4.41         6.41 o
   2  12   6          2.59         15.21        10.16 o
   3  12   6         79.86        115.18        15.88 o
   4  12   6          1.80          2.93         9.35 o
   5  12   6        158.91        169.18         7.00 o
   6  12   6         31.82         42.27         4.88 o
   7  12   6         31.58         37.35         4.67 o
   8  12   6         77.67         76.44         5.13 o
   9  12   6         72.35         65.55         5.08 o
  10  12   6         16.72         20.78         4.49 o
  11  12   6        193.80        176.63         8.87 o
  12  12   6         18.94         29.68         3.99 o
  13  12   6        101.45        102.60         6.78 o
 -15  13   6         18.66         25.12         5.58 o
 -14  13   6          0.04         -4.02         4.41 o
 -13  13   6         57.27         63.71        11.82 o
 -12  13   6         39.13         34.12         5.85 o
 -11  13   6         16.43         17.05         5.00 o
 -10  13   6         53.79         47.22         4.43 o
  -9  13   6          0.76          1.86         4.30 o
  -8  13   6          2.99          7.93         4.47 o
  -7  13   6         31.49         35.75         4.69 o
  -6  13   6         49.71         49.47         4.14 o
  -5  13   6         46.44         50.88         4.22 o
  -4  13   6          1.04          5.35         4.94 o
  -3  13   6          3.02          2.91         5.86 o
  -2  13   6         90.00        129.66         6.73 o
  -1  13   6          5.65          7.24         5.37 o
   0  13   6         48.85         59.61         5.61 o
   1  13   6         60.35         79.72         6.30 o
   2  13   6          2.65          5.69         5.01 o
   3  13   6         53.46         50.52         4.69 o
   4  13   6          4.44          9.03         5.26 o
   5  13   6          1.24         -4.66         4.66 o
   6  13   6          6.21         15.81         4.53 o
   7  13   6          2.69          2.25         5.09 o
   8  13   6         13.15         24.61         9.40 o
   9  13   6          3.23         -2.75         4.98 o
  10  13   6         30.77         49.46         4.71 o
  -8  14   6         35.20         39.08         6.14 o
  -7  14   6         37.71         46.33         6.70 o
  -6  14   6         13.03         22.52         6.70 o
  -5  14   6          0.33          0.56         6.33 o
  -4  14   6          5.03          1.86         6.70 o
  -3  14   6          2.00          1.86         6.70 o
  -2  14   6         17.34         32.01         7.07 o
  -1  14   6         21.07         26.64         6.98 o
   0  14   6        138.06        177.75         9.77 o
   1  14   6         27.27         30.42         8.00 o
   2  14   6         26.28         34.24         6.70 o
   3  14   6          1.12          2.98         5.77 o
   4  14   6          5.69         16.93         5.95 o
   5  14   6         11.60         13.96         5.77 o
   6  14   6         15.82         18.24         5.02 o
 -29   0   7          0.94          2.42        10.79 o
 -27   0   7          0.69          8.44         7.74 o
 -25   0   7        335.13        361.73        18.27 o
 -23   0   7        316.89        391.48        18.48 o
 -21   0   7         73.61         69.38        10.64 o
 -19   0   7       1451.44       1427.54        39.35 o
 -17   0   7       3213.93       2889.10        82.53 o
 -15   0   7       1896.05       2179.18        56.40 o
 -13   0   7          1.40         -7.22         7.67 o
 -11   0   7         56.47         42.82         8.04 o
  -9   0   7         69.79         53.66         5.11 o
  -7   0   7       1559.41       1332.18        26.79 o
  -5   0   7       4032.49       4046.08       132.71 o
  -3   0   7        903.16        889.40        37.69 o
  -1   0   7      11812.06      11265.08       314.68 o
   1   0   7       8883.84       7612.77       191.13 o
   3   0   7        100.74         99.15         8.73 o
   5   0   7       3079.65       3194.54        80.25 o
   7   0   7         35.94         78.41         9.32 o
   9   0   7         31.87          7.95         8.11 o
  11   0   7       3783.62       4138.06       170.00 o
  13   0   7       2278.20       2275.06        77.11 o
  15   0   7        631.62        505.87        24.24 o
  17   0   7        369.80        368.60        27.85 o
  19   0   7        135.97        132.21         9.91 o
  21   0   7          9.48         -9.35         9.35 o
  23   0   7         10.83          6.63         6.33 o
 -30   1   7         29.79         22.24         5.51 o
 -29   1   7         15.44         13.60         6.97 o
 -28   1   7          0.19          2.29         5.31 o
 -27   1   7          0.67          6.90         6.15 o
 -26   1   7         59.89         55.72         8.21 o
 -25   1   7          0.80         -0.10         7.42 o
 -24   1   7         43.66         49.43         6.90 o
 -23   1   7          9.31          9.01         7.30 o
 -22   1   7        246.38        276.22        11.95 o
 -21   1   7         14.28          6.57         7.85 o
 -20   1   7          2.77          5.33         6.80 o
 -19   1   7          7.83          8.73         6.65 o
 -18   1   7          3.28          4.78         6.34 o
 -17   1   7         99.85         85.40         6.24 o
 -16   1   7       3135.12       3043.64        86.53 o
 -15   1   7        643.77        586.53        12.41 o
 -14   1   7        594.96        616.75        13.16 o
 -13   1   7       1862.93       2155.56        37.88 o
 -12   1   7          8.27         13.51         5.41 o
 -11   1   7        384.43        298.48         6.88 o
 -10   1   7        237.62        346.90         6.97 o
  -9   1   7       3082.67       3138.23        47.43 o
  -8   1   7       1590.73       1484.07        21.47 o
  -7   1   7        726.86        556.34         8.99 o
  -6   1   7         13.85         13.13         3.06 o
  -5   1   7      13821.11      13419.22       215.48 o
  -4   1   7        293.06        420.47         8.66 o
  -3   1   7       9443.35       8935.20       148.79 o
  -2   1   7        642.21        738.37        17.84 o
  -1   1   7      53168.52      54086.55       834.02 o
   0   1   7        489.42        270.88        16.38 o
   1   1   7        330.05        439.49        15.41 o
   2   1   7       1341.01       1156.12        37.48 o
   3   1   7       1342.43       1607.77        32.76 o
   4   1   7       6541.19       6731.54       125.35 o
   5   1   7       4077.21       4028.02        75.64 o
   6   1   7       4278.43       4618.38        77.68 o
   7   1   7       2880.35       2547.10        78.48 o
   8   1   7       3706.70       4108.22        67.19 o
   9   1   7       2926.72       2708.36        45.93 o
  10   1   7       1742.55       1944.07        38.50 o
  11   1   7         52.97         40.07        14.10 o
  12   1   7       2065.50       2111.48        46.68 o
  13   1   7       1559.23       1703.14        42.24 o
  14   1   7        437.91        467.07        17.50 o
  15   1   7        416.63        452.79        18.39 o
  16   1   7        146.89        148.89         9.41 o
  17   1   7          2.80          3.39         7.67 o
  18   1   7         22.69         23.74         7.08 o
  19   1   7          5.71         10.74         5.63 o
  20   1   7        241.36        252.81        18.40 o
  21   1   7          7.72         19.23         6.62 o
  22   1   7          0.67         -3.53         6.14 o
  23   1   7         13.19         19.95         5.22 o
  24   1   7          5.47          2.15         4.08 o
 -29   2   7          5.40          9.64         6.52 o
 -28   2   7         76.46         77.55         7.15 o
 -27   2   7          0.45          3.06         5.95 o
 -26   2   7          3.12          2.22         7.18 o
 -25   2   7        103.37        159.65        23.35 o
 -24   2   7         28.60         38.79         7.45 o
 -23   2   7        135.11        142.47         9.26 o
 -22   2   7         76.37         58.84         9.03 o
 -21   2   7          4.08          2.93         7.83 o
 -20   2   7        439.71        410.58        14.41 o
 -19   2   7         14.52          9.19         7.46 o
 -18   2   7        105.46        118.11         8.35 o
 -17   2   7          4.16          5.69         5.85 o
 -16   2   7        521.07        498.56        29.82 o
 -15   2   7       1255.80       1220.07        23.39 o
 -14   2   7       5152.52       5420.59       101.08 o
 -13   2   7       1617.80       1374.10        24.67 o
 -12   2   7       2582.51       2241.77        40.73 o
 -11   2   7       1480.40       1979.46        32.92 o
 -10   2   7       5032.68       5049.66        74.48 o
  -9   2   7        317.27        232.44        11.25 o
  -8   2   7        822.11        626.79        10.40 o
  -7   2   7        355.08        320.00         8.11 o
  -6   2   7         46.01         63.70         3.17 o
  -5   2   7       5921.08       5837.44        87.35 o
  -4   2   7      14063.43      14991.97       215.59 o
  -3   2   7       2655.50       2880.82        45.00 o
  -2   2   7       4505.13       4453.45        71.62 o
  -1   2   7         72.34         62.23         3.31 o
   0   2   7        531.74        510.39        17.50 o
   1   2   7       7363.12       6933.98       116.13 o
   2   2   7       3334.81       3031.13        53.64 o
   3   2   7       3996.73       3926.79        76.96 o
   4   2   7        832.94        967.99        31.39 o
   5   2   7      10504.72      10066.60       153.80 o
   6   2   7       1433.74       1611.27        26.99 o
   7   2   7       3007.85       3947.02        74.36 o
   8   2   7         43.70         57.94         4.72 o
   9   2   7        320.04        317.40        12.34 o
  10   2   7        273.91        214.63        10.89 o
  11   2   7        512.71        459.69        15.63 o
  12   2   7         92.95         86.75         7.82 o
  13   2   7        246.75        244.41        10.96 o
  14   2   7        146.98        135.05         9.52 o
  15   2   7         55.82         30.77         8.45 o
  16   2   7        143.15        208.14        13.22 o
  17   2   7         47.61         49.58        13.08 o
  18   2   7        123.12        123.88         9.51 o
  19   2   7          2.23          2.77         6.40 o
  20   2   7          1.76         -8.48        11.05 o
  21   2   7         11.36         22.92         6.34 o
  22   2   7         20.11         13.82         5.72 o
  23   2   7          7.58          5.28         5.73 o
  24   2   7          3.11          3.28         4.60 o
 -29   3   7          0.03          1.57         4.82 o
 -28   3   7        106.62        105.93         8.45 o
 -27   3   7         53.85         53.45         8.04 o
 -26   3   7         37.27         51.95         8.21 o
 -25   3   7         21.09         13.71         8.11 o
 -24   3   7          0.04         -4.56         7.01 o
 -23   3   7          0.83         -0.47         7.36 o
 -22   3   7         37.84         53.84         7.34 o
 -21   3   7         19.84         12.08         7.44 o
 -20   3   7          4.58          0.90         7.62 o
 -19   3   7        594.48        536.15        15.61 o
 -18   3   7         89.00         92.61         7.55 o
 -17   3   7         18.92         21.36         6.41 o
 -16   3   7          0.42          3.15        16.47 o
 -15   3   7       1742.44       1815.68        33.58 o
 -14   3   7         33.49         38.14         4.54 o
 -13   3   7         49.06         50.69         4.09 o
 -12   3   7         83.49         99.49         4.38 o
 -11   3   7       2260.47       2058.77        38.97 o
 -10   3   7          3.13         15.19         3.42 o
  -9   3   7        357.34        446.05         8.14 o
  -8   3   7       6464.26       6362.93        83.46 o
  -7   3   7      20346.92      20311.85       264.84 o
  -6   3   7      12943.23      12951.20       207.28 o
  -5   3   7       1047.71        709.58        24.09 o
  -4   3   7         76.74         71.55         3.13 o
  -3   3   7       4922.48       5329.29        74.40 o
  -2   3   7         39.39         25.64         2.96 o
  -1   3   7        404.03        564.98         9.26 o
   0   3   7       9623.49      10721.36       189.30 o
   1   3   7         52.60         48.60         7.01 o
   2   3   7         78.88        137.49         9.57 o
   3   3   7       1922.14       1699.65        41.33 o
   4   3   7       2157.18       2082.51        35.23 o
   5   3   7        573.80        652.75        11.73 o
   6   3   7       3531.33       3299.77        51.13 o
   7   3   7       1581.53       1470.72        28.80 o
   8   3   7       1710.33       1555.05        27.45 o
   9   3   7        812.78        676.12        13.14 o
  10   3   7       3079.90       3048.91        61.17 o
  11   3   7         80.08         79.26        12.21 o
  12   3   7        118.06        119.15         6.32 o
  13   3   7        204.60        203.05         8.99 o
  14   3   7       1005.82       1130.28        40.62 o
  15   3   7       1175.20       1359.73        42.85 o
  16   3   7         13.44         14.71        10.05 o
  17   3   7         24.98         18.77         8.07 o
  18   3   7          2.30         -4.02         7.60 o
  19   3   7         55.43         59.56         7.45 o
  20   3   7          0.67         -3.91         8.19 o
  21   3   7         36.70         44.13         6.68 o
  22   3   7          1.72          0.27         6.20 o
  23   3   7          1.28          6.00         5.20 o
  24   3   7         21.98         25.68         7.44 o
 -29   4   7          8.42          7.82         7.07 o
 -28   4   7          3.40         -5.18         5.18 o
 -27   4   7          2.04          0.74         7.87 o
 -26   4   7        233.25        239.36        15.03 o
 -25   4   7          1.55         13.88         6.33 o
 -24   4   7        291.51        343.62        29.12 o
 -23   4   7         67.56         82.49         7.49 o
 -22   4   7         26.59         40.61         7.68 o
 -21   4   7        125.74        134.88        12.54 o
 -20   4   7         15.54          9.59         8.45 o
 -19   4   7        257.66        256.65        22.25 o
 -18   4   7        204.22        215.33         8.70 o
 -17   4   7        843.98        796.50        20.89 o
 -16   4   7        112.67        103.90         8.36 o
 -15   4   7        625.36        648.94        17.26 o
 -14   4   7       1762.17       1837.08        32.26 o
 -13   4   7         64.39         59.89         4.37 o
 -12   4   7       4415.11       4871.19        78.59 o
 -11   4   7       1123.39        916.84        16.68 o
 -10   4   7        183.63        117.51         4.18 o
  -9   4   7        116.97        137.98         4.19 o
  -8   4   7       1022.87        882.43        24.78 o
  -7   4   7          9.11         12.78         3.01 o
  -6   4   7       1187.05       1214.17        17.59 o
  -5   4   7       1296.65       1372.51        19.29 o
  -4   4   7        594.05        702.25         9.47 o
  -3   4   7        207.83        149.31         3.07 o
  -2   4   7       2019.92       2170.64        27.07 o
  -1   4   7       7391.14       7203.71        92.16 o
   0   4   7        204.54        290.26        10.36 o
   1   4   7       3117.35       2402.26        36.46 o
   2   4   7       3797.11       3695.59        48.94 o
   3   4   7         73.05        134.63         4.03 o
   4   4   7        270.27        249.55         5.27 o
   5   4   7        662.61        731.85        14.10 o
   6   4   7        458.84        373.42         7.46 o
   7   4   7         47.85         45.47         3.55 o
   8   4   7         58.21         55.58         6.20 o
   9   4   7          7.26          7.42         5.21 o
  10   4   7         71.52         66.25         7.79 o
  11   4   7        237.96        305.20         8.74 o
  12   4   7        619.58        566.25        28.15 o
  13   4   7         33.73         34.02         7.14 o
  14   4   7        844.42        868.14        42.22 o
  15   4   7        766.79        910.35        28.09 o
  16   4   7        125.57        159.59        12.85 o
  17   4   7          3.96         11.17         9.07 o
  18   4   7         92.29         98.98         8.53 o
  19   4   7          0.15         -3.64        13.21 o
  20   4   7         20.25         16.33         6.52 o
  21   4   7          0.23          2.23         7.00 o
  22   4   7         27.96         25.47         5.57 o
  23   4   7          3.21          9.94         6.25 o
 -28   5   7          6.17         16.75         8.37 o
 -27   5   7          6.18          8.05         5.23 o
 -26   5   7          1.35         -1.47         6.19 o
 -25   5   7          9.60          8.91         8.34 o
 -24   5   7          8.80         16.58         9.21 o
 -23   5   7         59.49         92.53        22.82 o
 -22   5   7          3.48          6.66         8.53 o
 -21   5   7        130.03        123.24        11.13 o
 -20   5   7        145.53        154.69        12.18 o
 -19   5   7         85.06        103.87         8.18 o
 -18   5   7          9.49         20.53         7.19 o
 -17   5   7         94.50        118.56         7.71 o
 -16   5   7        677.13        663.19        19.76 o
 -15   5   7         73.59         85.67         9.67 o
 -14   5   7        362.59        375.42        27.07 o
 -13   5   7        141.41        131.79         7.45 o
 -12   5   7        402.90        404.14        11.95 o
 -11   5   7          9.95         13.87         5.22 o
 -10   5   7        292.60        329.97         9.49 o
  -9   5   7       1567.49       1795.79        34.00 o
  -8   5   7        586.96        528.13        10.88 o
  -7   5   7        132.07        120.63         6.93 o
  -6   5   7          9.96          3.25         3.27 o
  -5   5   7       7382.31       7268.60       107.22 o
  -4   5   7        116.90        110.57         3.60 o
  -3   5   7       5175.79       5217.95        68.68 o
  -2   5   7       1334.21       1627.55        20.93 o
  -1   5   7       1329.32       1269.19        17.37 o
   0   5   7        234.26        248.43         5.46 o
   1   5   7          2.76          1.51         3.24 o
   2   5   7        166.12         97.58         4.02 o
   3   5   7       2612.67       2757.52        55.49 o
   4   5   7       1072.91       1122.20        20.92 o
   5   5   7        111.21         95.18         5.18 o
   6   5   7          3.63          2.45         3.88 o
   7   5   7        547.19        573.93        16.43 o
   8   5   7         75.60         71.57         6.47 o
   9   5   7         56.19         57.66         8.29 o
  10   5   7        365.57        279.67        10.89 o
  11   5   7        382.13        253.04        11.21 o
  12   5   7        493.02        452.25        22.19 o
  13   5   7          6.91          6.03        10.81 o
  14   5   7          0.21          8.57         9.54 o
  15   5   7          0.77          9.29        13.17 o
  16   5   7         90.15         96.14        16.56 o
  17   5   7         44.76         18.27        18.14 o
  18   5   7          4.43         -9.12        27.91 o
  19   5   7        261.21        296.51        13.58 o
  20   5   7         33.57         41.77        11.73 o
  21   5   7        101.04         93.22         6.82 o
  22   5   7          0.34          0.32         6.38 o
  23   5   7         48.49         53.22         8.37 o
 -27   6   7          1.60          0.82         6.33 o
 -26   6   7         17.53         12.82         5.64 o
 -25   6   7          0.75          0.27         7.93 o
 -24   6   7        220.99        218.93        34.85 o
 -23   6   7        237.44        264.86        24.53 o
 -22   6   7         78.34         81.66        16.76 o
 -21   6   7         26.55         43.85        12.63 o
 -20   6   7          0.65         20.37        17.21 o
 -19   6   7          1.31         -0.33         9.58 o
 -18   6   7         40.93         32.04        12.44 o
 -17   6   7         20.24          8.56        10.15 o
 -16   6   7          4.17         16.38         6.80 o
 -15   6   7        156.56        182.24         9.81 o
 -14   6   7        173.53        152.29         7.77 o
 -13   6   7        858.77        843.84        23.71 o
 -12   6   7          4.63         12.17         6.50 o
 -11   6   7        385.43        314.04        12.92 o
 -10   6   7         51.57         36.49         4.64 o
  -9   6   7          4.83         -0.34         3.94 o
  -8   6   7        225.66        173.06         6.16 o
  -7   6   7       2107.15       2153.36        31.82 o
  -6   6   7        621.66        661.78        10.72 o
  -5   6   7       1018.80       1200.53        17.58 o
  -4   6   7        429.94        445.10         7.88 o
  -3   6   7         98.78         78.95         3.14 o
  -2   6   7        867.97        906.89        13.43 o
  -1   6   7        264.11        316.58         7.19 o
   0   6   7        588.39        459.57         7.53 o
   1   6   7        973.12        915.84        14.67 o
   2   6   7        493.01        466.16         9.20 o
   3   6   7        471.05        444.40         9.78 o
   4   6   7        308.09        295.82         7.08 o
   5   6   7        664.17        647.40        19.73 o
   6   6   7        618.30        674.15        34.08 o
   7   6   7        883.32        808.44        22.96 o
   8   6   7        775.89        826.80        23.90 o
   9   6   7        638.36        570.21        15.62 o
  10   6   7          3.05         14.94         6.10 o
  11   6   7          4.87          3.60         6.65 o
  12   6   7         97.94         44.22        11.60 o
  13   6   7        405.46        424.66        55.43 o
  14   6   7          0.81          6.54         9.80 o
  15   6   7          5.58          9.26         9.11 o
  16   6   7         22.77         12.97         9.55 o
  17   6   7         25.81         15.54        20.75 o
  18   6   7         55.56         49.63         8.39 o
  19   6   7          1.75          5.75         7.37 o
  20   6   7          0.62         -5.84         5.84 o
  21   6   7         27.53         32.28         9.80 o
  22   6   7         15.48          5.09         4.58 o
 -26   7   7         41.33         14.47         5.75 o
 -25   7   7          0.09         -3.22         5.38 o
 -24   7   7          0.17         -8.16         8.16 o
 -23   7   7        127.01        107.42        18.16 o
 -22   7   7         35.22         27.68         8.89 o
 -21   7   7        328.09        372.04        22.16 o
 -20   7   7          9.95          2.11         7.68 o
 -19   7   7          0.14         -2.45         8.23 o
 -18   7   7         17.55         11.90         9.43 o
 -17   7   7         28.88         35.31         7.36 o
 -16   7   7        402.87        473.19        17.69 o
 -15   7   7         31.43         32.89         6.31 o
 -14   7   7         16.69          2.20         6.06 o
 -13   7   7         87.49         98.41         6.67 o
 -12   7   7        686.05        686.92        31.54 o
 -11   7   7         16.67         31.62         5.74 o
 -10   7   7        102.85         99.24         6.07 o
  -9   7   7        351.74        352.42         8.16 o
  -8   7   7        398.76        446.03        12.90 o
  -7   7   7        365.85        410.61        11.06 o
  -6   7   7        171.72        176.17         5.51 o
  -5   7   7        234.37        205.63         5.66 o
  -4   7   7          0.59          5.82         2.99 o
  -3   7   7          3.66          6.52         2.86 o
  -2   7   7         24.37         27.78         3.19 o
  -1   7   7         33.18         40.35         3.10 o
   0   7   7       1145.43        948.70        13.23 o
   1   7   7        339.88        401.35         9.45 o
   2   7   7       1987.29       2018.22        55.37 o
   3   7   7          2.48         11.36         7.43 o
   4   7   7        978.18        935.10        16.45 o
   5   7   7        181.64        173.70         5.80 o
   6   7   7        816.32        776.93        16.44 o
   7   7   7         76.76         68.91         5.79 o
   8   7   7        127.83        114.48         6.25 o
   9   7   7        697.98        661.69        16.74 o
  10   7   7          2.55         -2.41         6.04 o
  11   7   7        525.63        515.10        15.15 o
  12   7   7          3.55         14.08         8.10 o
  13   7   7          0.03         -3.76         9.82 o
  14   7   7        379.92        474.68        29.54 o
  15   7   7          0.91          2.55        12.28 o
  16   7   7        193.25        254.75        19.91 o
  17   7   7          8.25         25.35        14.81 o
  18   7   7         10.74         12.00         9.54 o
  19   7   7          0.02         -2.92         6.03 o
  20   7   7          1.08          9.19         5.05 o
  21   7   7         11.01         14.81         5.54 o
 -25   8   7         34.32         30.53         5.70 o
 -24   8   7          6.67         10.73         5.67 o
 -23   8   7         18.64         15.46         5.62 o
 -22   8   7          3.01         -3.80         7.61 o
 -21   8   7        148.16        144.95        15.30 o
 -20   8   7         88.48         79.15        10.40 o
 -19   8   7        155.82        146.61        13.27 o
 -18   8   7        321.52        266.27        13.81 o
 -17   8   7         14.72         13.49         7.53 o
 -16   8   7        568.68        631.30        20.94 o
 -15   8   7          1.27          1.14         6.31 o
 -14   8   7        350.90        356.21        10.34 o
 -13   8   7        464.43        393.38        24.27 o
 -12   8   7        354.99        356.87        15.47 o
 -11   8   7        113.24        137.29         9.01 o
 -10   8   7        448.21        455.28        15.56 o
  -9   8   7        125.19        144.29         6.37 o
  -8   8   7        957.44        887.98        16.93 o
  -7   8   7        249.10        305.14         8.25 o
  -6   8   7        473.82        468.84         8.60 o
  -5   8   7        588.19        556.94        13.32 o
  -4   8   7        919.22       1079.64        17.64 o
  -3   8   7          8.13         18.58         3.79 o
  -2   8   7        397.25        443.33         7.65 o
  -1   8   7        123.29        123.61         4.59 o
   0   8   7        115.27        122.32         4.83 o
   1   8   7       1255.71       1187.56        29.70 o
   2   8   7         78.40         87.40         4.24 o
   3   8   7       1957.16       1873.79        34.84 o
   4   8   7         19.53         21.03         4.10 o
   5   8   7         17.96         22.85         4.59 o
   6   8   7        785.24        743.83        15.13 o
   7   8   7        234.97        198.22         7.21 o
   8   8   7        408.74        383.16        10.22 o
   9   8   7         55.43         47.51         5.20 o
  10   8   7        192.79        149.18         7.93 o
  11   8   7        183.22        164.23         9.56 o
  12   8   7          5.67          6.12         6.23 o
  13   8   7          2.65         -0.43         8.34 o
  14   8   7        122.94        124.26        17.29 o
  15   8   7         31.98         26.65         8.10 o
  16   8   7         38.57         39.12         6.70 o
  17   8   7          0.55         -0.15         6.67 o
  18   8   7          3.89          2.04         5.62 o
  19   8   7          5.78          7.67         4.30 o
  20   8   7          1.92         -1.49         9.30 o
 -24   9   7          9.61          1.95         4.96 o
 -23   9   7         25.18         25.28         5.31 o
 -22   9   7         57.54         50.43         5.03 o
 -21   9   7         18.77          9.28         5.88 o
 -20   9   7         14.62          7.29         5.88 o
 -19   9   7         23.32         22.20         7.43 o
 -18   9   7         63.38         56.28         9.92 o
 -17   9   7          2.65         -6.19         7.80 o
 -16   9   7         19.83         11.80         6.02 o
 -15   9   7         92.62         91.21         6.89 o
 -14   9   7          0.55          5.33         6.76 o
 -13   9   7        179.85        174.70        10.46 o
 -12   9   7          6.31          8.56         6.10 o
 -11   9   7        110.96         98.52         6.97 o
 -10   9   7         33.85         18.71         5.82 o
  -9   9   7         47.31         35.40         5.47 o
  -8   9   7        327.66        359.61        12.48 o
  -7   9   7          0.27          5.20         4.18 o
  -6   9   7          5.65         -1.91         4.15 o
  -5   9   7        231.31        194.04         6.71 o
  -4   9   7        349.95        341.49        11.81 o
  -3   9   7        578.25        527.41        20.34 o
  -2   9   7         42.39         42.74         4.00 o
  -1   9   7        116.82        104.60         4.42 o
   0   9   7         50.71         63.24         4.09 o
   1   9   7         46.25         35.65         4.07 o
   2   9   7        367.54        408.46        14.15 o
   3   9   7        174.80        153.68         5.65 o
   4   9   7       2835.36       2771.48        77.81 o
   5   9   7       1326.54       1320.32        26.89 o
   6   9   7        575.18        547.18        11.30 o
   7   9   7        335.16        367.27         9.08 o
   8   9   7          0.28         -2.99         4.72 o
   9   9   7        165.89        155.46         7.25 o
  10   9   7         11.88         15.32         6.07 o
  11   9   7        344.04        308.14        17.93 o
  12   9   7         74.97         71.71        11.68 o
  13   9   7        233.90        163.74        27.17 o
  14   9   7          0.10          3.53         7.11 o
  15   9   7         83.57         78.24         9.19 o
  16   9   7          8.45         20.68         5.90 o
  17   9   7         29.17         25.43         4.73 o
  18   9   7         18.08         14.20         6.88 o
 -22  10   7          4.08          6.42         5.68 o
 -21  10   7          5.45          2.32         5.27 o
 -20  10   7         17.15         19.27         4.85 o
 -19  10   7         53.36         50.80         5.21 o
 -18  10   7         25.13         36.00         8.03 o
 -17  10   7        113.19        102.36         7.78 o
 -16  10   7         20.83         30.89         6.65 o
 -15  10   7         60.46         50.72         9.51 o
 -14  10   7         10.15          2.22         5.07 o
 -13  10   7        218.41        181.17         8.01 o
 -12  10   7        154.57        159.40         6.85 o
 -11  10   7        490.06        491.10        19.68 o
 -10  10   7        794.47        815.40        40.45 o
  -9  10   7        813.60        836.41        38.84 o
  -8  10   7        283.61        285.17        17.74 o
  -7  10   7         73.02         76.84         5.68 o
  -6  10   7          4.11          9.52         5.40 o
  -5  10   7         69.69         75.96         4.82 o
  -4  10   7         18.61         16.46         4.25 o
  -3  10   7        140.81        153.04         5.58 o
  -2  10   7        538.38        535.86        12.21 o
  -1  10   7         23.20         34.95         4.24 o
   0  10   7          0.13          4.62         4.50 o
   1  10   7          4.74          8.56         4.25 o
   2  10   7        706.79        706.24        26.37 o
   3  10   7        216.54        232.46         9.70 o
   4  10   7        919.40        938.20        30.73 o
   5  10   7        442.89        456.52        11.69 o
   6  10   7        148.08        136.40         5.91 o
   7  10   7          9.36         23.09         5.63 o
   8  10   7        195.59        204.79         9.35 o
   9  10   7          0.09          1.65         4.74 o
  10  10   7        191.98        159.84        24.00 o
  11  10   7          1.05          8.20         6.17 o
  12  10   7          1.33          0.21         4.30 o
  13  10   7         34.93         43.06         4.40 o
  14  10   7          2.10          7.48         5.30 o
  15  10   7          0.11          3.38         6.85 o
  16  10   7          2.60          5.83         5.00 o
  17  10   7         23.43         22.52         8.19 o
 -20  11   7          0.03         -1.12         6.33 o
 -19  11   7         29.88         32.85         4.95 o
 -18  11   7          0.25          6.19         4.63 o
 -17  11   7          6.93          8.95         4.97 o
 -16  11   7          9.76          2.60         5.42 o
 -15  11   7         58.99         82.15         6.48 o
 -14  11   7          0.33          1.87         6.10 o
 -13  11   7          4.31         11.67        12.44 o
 -12  11   7         19.96         35.28        19.44 o
 -11  11   7          2.38          4.94         5.88 o
 -10  11   7         13.82         14.18         6.20 o
  -9  11   7        225.40        303.29        10.98 o
  -8  11   7          2.85          3.58         4.67 o
  -7  11   7        221.98        220.95         8.71 o
  -6  11   7         13.34         19.02         5.07 o
  -5  11   7          1.62         14.16         5.38 o
  -4  11   7          2.10         -1.60         4.57 o
  -3  11   7         25.29         22.71         4.40 o
  -2  11   7         74.72         62.66         4.49 o
  -1  11   7        203.72        231.71         9.36 o
   0  11   7         61.67         70.35         5.00 o
   1  11   7          6.39          6.56         5.09 o
   2  11   7         68.64         74.70         5.54 o
   3  11   7        236.52        250.91        13.64 o
   4  11   7         46.18         48.98         5.14 o
   5  11   7          1.25          2.55         4.67 o
   6  11   7          4.88          2.35         5.20 o
   7  11   7        200.73        165.41        16.40 o
   8  11   7          5.67          6.18         5.31 o
   9  11   7         73.33         79.60         4.92 o
  10  11   7         27.12         24.58         4.34 o
  11  11   7          0.66         -3.68         5.00 o
  12  11   7         31.10         27.88         4.57 o
  13  11   7         11.23          7.02         3.79 o
  14  11   7         13.08          5.95        11.16 o
  15  11   7         81.07         68.06         5.81 o
 -18  12   7          2.68         -5.02         5.58 o
 -17  12   7          6.67         11.50         4.58 o
 -16  12   7         28.93         26.57         4.93 o
 -15  12   7          2.41          5.95         4.51 o
 -14  12   7        206.88        206.75        24.67 o
 -13  12   7          0.06         -0.09         5.51 o
 -12  12   7        122.05        137.36        15.37 o
 -11  12   7          0.92          0.14         5.96 o
 -10  12   7          0.71         -1.50         6.09 o
  -9  12   7          0.12         -0.36         7.70 o
  -8  12   7          4.25          4.57         8.27 o
  -7  12   7         13.46         22.89         8.03 o
  -6  12   7        123.91        157.36        11.48 o
  -5  12   7         17.09          8.94        14.79 o
  -4  12   7          2.45         -7.16         7.22 o
  -3  12   7          0.42          1.88         7.09 o
  -2  12   7          8.22          8.08         5.74 o
  -1  12   7          1.31          7.36         6.37 o
   0  12   7        162.50        146.24        14.32 o
   1  12   7         46.16         76.53        12.87 o
   2  12   7        279.71        279.52        17.07 o
   3  12   7          9.25         25.24         9.45 o
   4  12   7         12.21         16.89         5.12 o
   5  12   7         30.69         23.52         4.34 o
   6  12   7          0.41         -4.39         4.39 o
   7  12   7          2.24         -3.42         4.47 o
   8  12   7         30.81         31.41         4.36 o
   9  12   7         36.73         45.94         4.72 o
  10  12   7        103.50        101.78         9.40 o
  11  12   7          0.36         -2.07         3.73 o
  12  12   7          8.70          9.73         3.22 o
  13  12   7         36.81         29.96         6.14 o
 -15  13   7          5.20          6.51         5.02 o
 -14  13   7          0.07         -5.95         5.95 o
 -13  13   7          5.41         11.51         3.86 o
 -12  13   7         34.75         44.50         3.92 o
 -11  13   7         33.71         28.61         4.19 o
 -10  13   7         15.89         18.27         4.37 o
  -9  13   7          5.88          8.10         4.30 o
  -8  13   7          1.02          2.59         4.44 o
  -7  13   7         14.17         20.93         3.75 o
  -6  13   7         38.55         37.88         4.41 o
  -5  13   7          2.44          4.28         4.27 o
  -4  13   7         95.17        111.67        10.39 o
  -3  13   7          0.02         -0.37         5.85 o
  -2  13   7         10.80         13.45         5.01 o
  -1  13   7          0.80          6.07         5.02 o
   0  13   7          0.62         -4.59         5.29 o
   1  13   7         20.59         20.78         5.17 o
   2  13   7         23.65         45.68         4.57 o
   3  13   7         13.93          5.57         4.14 o
   4  13   7         31.54         42.74         4.98 o
   5  13   7         15.51         14.59         5.00 o
   6  13   7          0.70          3.67         4.20 o
   7  13   7         55.74         55.49         7.44 o
   8  13   7          0.76          1.01         4.98 o
   9  13   7        133.34        134.31         7.29 o
  10  13   7         31.83         28.28         5.95 o
  -9  14   7         43.62         37.03         5.58 o
  -8  14   7          3.70          4.09         5.21 o
  -7  14   7         13.25         21.21         6.33 o
  -6  14   7          3.28         -5.21         6.14 o
  -5  14   7          6.28          5.58         6.14 o
  -4  14   7          0.41         -3.91         6.88 o
  -3  14   7         32.65         42.80         7.44 o
  -2  14   7          8.98         23.83         4.99 o
  -1  14   7         72.08         84.15         5.63 o
   0  14   7          9.50          6.60         3.58 o
   1  14   7         18.76         19.54         5.77 o
   2  14   7          1.30          7.44         5.58 o
   3  14   7          3.33          9.12         5.58 o
   4  14   7          4.45          5.40         5.58 o
   5  14   7         12.83         11.35         5.21 o
 -30   0   8          0.10          0.19         9.30 o
 -28   0   8         36.78         42.22        11.72 o
 -26   0   8         93.31         97.42        13.93 o
 -24   0   8          7.22          3.18        12.37 o
 -22   0   8          1.70          1.51        10.54 o
 -20   0   8       1362.88       1488.11        46.04 o
 -18   0   8       1133.24       1062.95        29.88 o
 -16   0   8       1201.48       1227.87        64.29 o
 -14   0   8       2436.59       2112.81        50.24 o
 -12   0   8       2089.76       1792.04        39.12 o
 -10   0   8       4818.48       4499.30        94.73 o
  -8   0   8       1219.48       1204.12        24.62 o
  -6   0   8      14009.91      14362.88       356.72 o
  -4   0   8       1420.64       1367.58        51.35 o
  -2   0   8      12581.11      12235.20       292.53 o
   0   0   8      51005.96      52470.22      1314.98 o
   2   0   8      10030.75      10385.71       334.80 o
   4   0   8       2010.42       1655.45       155.32 o
   6   0   8        598.01        884.51       102.62 o
   8   0   8      13467.92      13965.46       320.59 o
  10   0   8          9.78         -2.28        19.79 o
  12   0   8         19.59         37.12        11.74 o
  14   0   8        490.14        456.07        27.12 o
  16   0   8         12.12          4.58        13.18 o
  18   0   8         26.43          6.69         9.46 o
  20   0   8          7.24          3.51         7.07 o
  22   0   8         98.67        127.86         9.46 o
  24   0   8         37.25         35.54         9.86 o
 -30   1   8          1.40          0.00         6.05 o
 -29   1   8         60.27         67.45         6.26 o
 -28   1   8          0.28          1.06         7.36 o
 -27   1   8          6.42          7.62         6.33 o
 -26   1   8         11.94         27.22         6.95 o
 -25   1   8          1.16          2.89         8.68 o
 -24   1   8         94.39        133.47         7.58 o
 -23   1   8         81.66         96.61         8.90 o
 -22   1   8         46.10         53.36         7.40 o
 -21   1   8        437.51        506.09        14.85 o
 -20   1   8          6.01          4.09         7.28 o
 -19   1   8          3.52          0.82         7.12 o
 -18   1   8        494.28        455.63        12.59 o
 -17   1   8        976.69       1022.47        22.23 o
 -16   1   8        475.26        468.20        23.28 o
 -15   1   8        226.47        214.74         8.07 o
 -14   1   8        665.73        560.28        12.34 o
 -13   1   8       1725.83       1575.88        31.17 o
 -12   1   8          4.72          5.20         5.33 o
 -11   1   8         19.19         26.41         4.19 o
 -10   1   8       4491.80       3658.31        49.90 o
  -9   1   8       3324.01       3414.91        49.34 o
  -8   1   8        120.77        161.57         8.24 o
  -7   1   8        391.47        273.29         5.89 o
  -6   1   8       7853.78       8212.00       145.07 o
  -5   1   8        259.29        189.81        11.23 o
  -4   1   8       5239.56       4538.10        76.35 o
  -3   1   8        660.38        880.43        16.83 o
  -2   1   8       3536.56       3163.57        56.27 o
  -1   1   8       4041.63       4093.08        63.08 o
   0   1   8       5975.03       5730.58       101.17 o
   1   1   8      10636.50      10529.60       195.98 o
   2   1   8       2492.83       3059.67        69.18 o
   3   1   8        189.52        112.43         4.57 o
   4   1   8         29.79         36.77         3.93 o
   5   1   8        822.19        718.74        29.15 o
   6   1   8       4717.44       4883.36        87.31 o
   7   1   8        954.41       1172.52        24.70 o
   8   1   8        271.73        285.59         8.21 o
   9   1   8       2009.05       2197.77        40.47 o
  10   1   8         57.12         59.46         9.08 o
  11   1   8       2045.68       2218.80        45.99 o
  12   1   8         98.65        136.53         9.05 o
  13   1   8         61.41         66.48         9.65 o
  14   1   8         51.73         33.31         9.92 o
  15   1   8        245.26        244.54        16.64 o
  16   1   8          0.65          8.46         7.52 o
  17   1   8         37.00         35.01         7.70 o
  18   1   8         28.48         38.79         6.91 o
  19   1   8          7.18         21.94         6.14 o
  20   1   8          0.22         -5.25         5.25 o
  21   1   8        118.46        110.83         7.41 o
  22   1   8          5.58          4.86         5.71 o
  23   1   8          1.33          3.91         4.46 o
  24   1   8          2.21         -1.58         6.12 o
 -29   2   8          2.72         -2.58        13.96 o
 -28   2   8         26.91         29.10         6.44 o
 -27   2   8          2.80         11.12         6.16 o
 -26   2   8          3.60          2.77         7.29 o
 -25   2   8         32.19         20.88         9.02 o
 -24   2   8         31.34         34.17         7.64 o
 -23   2   8         95.57         96.80         8.74 o
 -22   2   8         73.29         81.55         8.30 o
 -21   2   8        168.41        149.36         8.63 o
 -20   2   8          7.76         13.18         7.62 o
 -19   2   8         58.65         26.92         6.65 o
 -18   2   8          2.20          7.76         6.30 o
 -17   2   8         30.26         35.07         5.94 o
 -16   2   8        114.16        109.32        18.78 o
 -15   2   8        956.61       1043.45        20.48 o
 -14   2   8       1070.20       1076.79        21.93 o
 -13   2   8         78.07         79.89         4.84 o
 -12   2   8       4024.09       3819.64        62.04 o
 -11   2   8       6879.64       6317.81        95.65 o
 -10   2   8       3094.81       3685.57        51.93 o
  -9   2   8        324.12        375.58         7.06 o
  -8   2   8         57.09         22.32         3.48 o
  -7   2   8        273.54        342.83         7.49 o
  -6   2   8       1135.53       1139.69        20.89 o
  -5   2   8        325.84        330.46         6.72 o
  -4   2   8        226.72        249.83         5.11 o
  -3   2   8       1881.13       1397.52        24.43 o
  -2   2   8        729.44        986.05        17.28 o
  -1   2   8       3782.99       4011.93        60.07 o
   0   2   8       1107.02       1050.59        17.87 o
   1   2   8        345.05        498.91         9.98 o
   2   2   8         18.55         14.95         3.47 o
   3   2   8       4181.86       4104.14        76.09 o
   4   2   8         78.97         32.80         3.43 o
   5   2   8        748.43        779.54        13.19 o
   6   2   8         86.35         95.02         5.22 o
   7   2   8        223.55        310.07         7.32 o
   8   2   8         30.70         27.90         5.28 o
   9   2   8        108.50        134.11         5.68 o
  10   2   8        406.79        436.49        15.01 o
  11   2   8       1647.77       1676.07        38.29 o
  12   2   8          9.45         12.24         6.51 o
  13   2   8       1760.03       1724.13        43.52 o
  14   2   8         10.20          1.97        11.31 o
  15   2   8          4.26         16.05        14.63 o
  16   2   8         42.28         22.96        11.76 o
  17   2   8         37.63         55.19        12.09 o
  18   2   8         33.59         38.74         7.27 o
  19   2   8         19.95         41.34        12.46 o
  20   2   8         51.43         64.01         6.14 o
  21   2   8         36.66         38.24         5.70 o
  22   2   8          4.17          5.71         5.10 o
  23   2   8          1.12          1.63         5.01 o
 -29   3   8          1.52          0.07         4.27 o
 -28   3   8         35.88         40.50         7.81 o
 -27   3   8          0.24         -1.37         6.81 o
 -26   3   8          0.39         -1.26         6.86 o
 -25   3   8         73.35         86.60        15.76 o
 -24   3   8          1.90         -2.08         7.11 o
 -23   3   8         78.34        102.81         8.13 o
 -22   3   8        122.10        116.05         8.91 o
 -21   3   8         31.85         21.34         6.99 o
 -20   3   8         85.83         71.96         7.31 o
 -19   3   8         11.64         12.30         7.32 o
 -18   3   8        287.33        275.09        15.75 o
 -17   3   8        117.29        118.31         7.48 o
 -16   3   8        758.15        744.69        54.71 o
 -15   3   8       1412.99       1395.46        26.38 o
 -14   3   8        348.75        362.14         8.45 o
 -13   3   8       1544.42       1368.13        25.60 o
 -12   3   8        458.22        553.76        18.81 o
 -11   3   8       2525.36       2088.97        31.96 o
 -10   3   8       1055.32        920.75        14.99 o
  -9   3   8       5231.01       4953.53        67.24 o
  -8   3   8       1165.67        747.29        10.65 o
  -7   3   8       2762.89       2360.47        36.61 o
  -6   3   8       7556.75       7790.68       116.12 o
  -5   3   8        295.48        394.00        11.76 o
  -4   3   8        462.49        499.16         8.24 o
  -3   3   8       1586.89       1577.68        22.07 o
  -2   3   8       1217.75       1302.54        23.15 o
  -1   3   8       3506.26       4405.96        68.16 o
   0   3   8        433.54        613.90        11.59 o
   1   3   8        544.55        490.67        29.74 o
   2   3   8        104.28        246.51        12.64 o
   3   3   8       6394.25       7780.16       112.21 o
   4   3   8       5874.42       6484.49       103.29 o
   5   3   8       1396.14       2256.53        34.46 o
   6   3   8       8166.48       7888.43       132.78 o
   7   3   8        446.16        422.58         9.30 o
   8   3   8        287.01        256.94         7.06 o
   9   3   8        691.98        750.34        16.29 o
  10   3   8        103.59        150.94        12.01 o
  11   3   8        155.34        127.36         6.70 o
  12   3   8         10.68         12.27         5.92 o
  13   3   8         10.72          9.82        10.22 o
  14   3   8         16.24          8.95        10.59 o
  15   3   8          4.77          8.72         9.80 o
  16   3   8         21.55         31.58         9.63 o
  17   3   8          0.62          1.55         7.72 o
  18   3   8         13.47         17.11         7.53 o
  19   3   8         18.92         15.12        20.78 o
  20   3   8         21.30         16.93         7.78 o
  21   3   8         14.07         16.14         6.53 o
  22   3   8          2.66         -3.25         5.69 o
  23   3   8          1.21          1.25         4.78 o
 -29   4   8         23.56         23.07         7.82 o
 -28   4   8         33.58         29.87         5.64 o
 -27   4   8         34.00         33.46         8.47 o
 -26   4   8          2.22         17.63        10.86 o
 -25   4   8          4.96          4.98         9.04 o
 -24   4   8         10.25          8.73        21.36 o
 -23   4   8        372.96        328.05        13.14 o
 -22   4   8          0.62         -1.07         7.50 o
 -21   4   8          3.82          0.33         7.51 o
 -20   4   8         19.47         26.82         7.52 o
 -19   4   8       1056.33       1062.35        45.67 o
 -18   4   8        112.89        130.49        12.93 o
 -17   4   8        149.53        155.17        10.65 o
 -16   4   8         77.02         88.30         9.42 o
 -15   4   8         99.58         98.88         7.93 o
 -14   4   8        107.96        105.83         4.91 o
 -13   4   8       1716.72       1687.62        29.59 o
 -12   4   8        111.76        110.71         4.12 o
 -11   4   8       2314.66       2501.70        38.90 o
 -10   4   8       4144.09       4032.06        59.76 o
  -9   4   8       1198.37       1164.89        19.73 o
  -8   4   8       1409.35       1425.22        23.64 o
  -7   4   8         14.25         14.45         3.09 o
  -6   4   8       1391.64       1549.06        24.69 o
  -5   4   8        120.58        130.57         4.03 o
  -4   4   8         19.68         32.39         2.58 o
  -3   4   8        284.54        302.70         5.04 o
  -2   4   8         10.49          3.46         2.55 o
  -1   4   8       1056.02        851.49        14.24 o
   0   4   8        104.26        169.59         4.76 o
   1   4   8       5092.38       5541.63        89.83 o
   2   4   8         30.30         21.07         3.38 o
   3   4   8         50.32         22.29         3.15 o
   4   4   8       2861.33       2869.42        46.58 o
   5   4   8       2120.72       2273.29        36.02 o
   6   4   8       1303.61       1353.18        23.93 o
   7   4   8         10.72          9.03         3.52 o
   8   4   8        406.33        371.40         9.54 o
   9   4   8        349.30        406.53        13.47 o
  10   4   8        378.20        332.03         9.37 o
  11   4   8        240.62        218.38        12.67 o
  12   4   8         91.84         78.07         6.67 o
  13   4   8          2.24         -7.30         7.30 o
  14   4   8          5.59          7.35         7.87 o
  15   4   8        520.42        631.56        22.74 o
  16   4   8         26.92         16.06         9.12 o
  17   4   8        262.39        345.27        15.43 o
  18   4   8         54.77         78.73        28.94 o
  19   4   8         43.05         55.07         8.30 o
  20   4   8         38.29         40.28         6.25 o
  21   4   8        146.37        171.51         9.64 o
  22   4   8         40.47         59.94         5.19 o
  23   4   8        153.60        156.68        12.47 o
 -28   5   8        106.50        117.60        11.72 o
 -27   5   8          0.20          1.27         5.34 o
 -26   5   8          8.77          3.30         6.41 o
 -25   5   8        111.18        103.14        10.66 o
 -24   5   8         13.02         13.60         7.52 o
 -23   5   8          9.14         13.15        19.62 o
 -22   5   8        280.65        286.34        18.63 o
 -21   5   8        403.62        413.00        26.35 o
 -20   5   8        358.33        358.89        16.07 o
 -19   5   8         66.57         77.23         7.83 o
 -18   5   8         16.59         38.87         7.54 o
 -17   5   8          4.77         10.34         6.22 o
 -16   5   8        103.11         90.71         8.01 o
 -15   5   8         24.35         13.81         5.85 o
 -14   5   8        159.42        146.38        14.57 o
 -13   5   8          5.64         12.18         7.27 o
 -12   5   8         68.78         70.27         5.82 o
 -11   5   8         92.48        100.58         5.45 o
 -10   5   8         53.85         55.88         5.85 o
  -9   5   8         52.17         69.36         4.66 o
  -8   5   8        758.15        641.29        13.18 o
  -7   5   8        397.13        309.80         7.16 o
  -6   5   8       8154.33       8153.13       144.07 o
  -5   5   8        522.21        519.90        10.15 o
  -4   5   8        675.05        602.12        22.10 o
  -3   5   8       2204.20       2615.54        47.32 o
  -2   5   8       2716.93       2854.42        46.97 o
  -1   5   8         56.41         46.99         3.56 o
   0   5   8        100.52         86.56         7.03 o
   1   5   8        788.86        766.88        13.49 o
   2   5   8       2871.34       3142.89        56.51 o
   3   5   8        633.15        689.32        15.34 o
   4   5   8        714.59        701.65        15.29 o
   5   5   8        632.48        703.50        16.40 o
   6   5   8         35.94         56.65         4.55 o
   7   5   8        852.50        976.71        29.51 o
   8   5   8        598.44        543.24        27.56 o
   9   5   8          4.12         -1.34         6.42 o
  10   5   8       1589.04       1457.67        43.14 o
  11   5   8        209.52        215.21        10.03 o
  12   5   8        102.64         88.94        10.24 o
  13   5   8          1.03         -6.39        10.07 o
  14   5   8        402.23        491.38        61.11 o
  15   5   8         39.73         40.54        19.26 o
  16   5   8          1.81         14.38        11.76 o
  17   5   8          0.12          3.81        21.83 o
  18   5   8         14.63         24.30        11.83 o
  19   5   8          1.79         -6.81         8.28 o
  20   5   8         48.29         68.99        11.63 o
  21   5   8          2.84         -0.11         5.26 o
  22   5   8         14.41         15.82         8.93 o
 -27   6   8         22.91          9.35         5.36 o
 -26   6   8         28.49         16.93         6.34 o
 -25   6   8         60.10         30.72         8.21 o
 -24   6   8         38.73         57.89         9.05 o
 -23   6   8        104.27         90.88        23.85 o
 -22   6   8         37.02         40.31        14.02 o
 -21   6   8         22.66         28.91        14.40 o
 -20   6   8         80.71        117.59        27.26 o
 -19   6   8          7.81         19.32         9.47 o
 -18   6   8        286.44        271.69        23.05 o
 -17   6   8        129.40        103.18        12.44 o
 -16   6   8         34.75         28.63         6.10 o
 -15   6   8        229.96        225.14        10.02 o
 -14   6   8         57.52         42.71         6.18 o
 -13   6   8          0.10         -3.52         5.78 o
 -12   6   8          8.91         14.10         5.98 o
 -11   6   8        253.08        278.40        19.69 o
 -10   6   8         59.57         47.82         6.21 o
  -9   6   8       1153.36       1052.86        19.10 o
  -8   6   8         83.57         91.93         4.65 o
  -7   6   8        688.71        672.71        11.56 o
  -6   6   8        244.35        227.34         6.02 o
  -5   6   8        136.70        125.32         4.19 o
  -4   6   8       1078.53       1013.65        15.39 o
  -3   6   8        222.47        238.48         5.42 o
  -2   6   8       1918.32       1968.47        32.74 o
  -1   6   8        390.13        428.84        13.10 o
   0   6   8        897.21        808.96        19.06 o
   1   6   8       3727.83       3842.17        61.80 o
   2   6   8         32.82         25.55         4.20 o
   3   6   8        504.45        557.72        12.30 o
   4   6   8       2644.88       2510.65        72.16 o
   5   6   8         84.42         75.53        15.23 o
   6   6   8        867.73        869.43        20.42 o
   7   6   8         16.58          6.80         5.38 o
   8   6   8          4.07          3.07         5.56 o
   9   6   8         37.04         52.96         7.73 o
  10   6   8          7.67         10.95         6.47 o
  11   6   8        550.37        512.75        17.38 o
  12   6   8        973.25       1067.74        88.74 o
  13   6   8         15.18         18.51         9.95 o
  14   6   8         27.51         28.93         9.69 o
  15   6   8        103.60        104.18        10.13 o
  16   6   8         73.61         87.64        30.15 o
  17   6   8         64.05         53.25        10.80 o
  18   6   8         38.48         36.68         7.80 o
  19   6   8         19.19         28.18         7.86 o
  20   6   8         19.52         17.03         5.31 o
  21   6   8         19.07         21.15         7.16 o
 -26   7   8          8.60          5.43         4.45 o
 -25   7   8         63.95         48.31         6.79 o
 -24   7   8         42.63         27.53         8.17 o
 -23   7   8         60.89         41.12         8.98 o
 -22   7   8          1.39          2.95        10.27 o
 -21   7   8          0.67         -4.34        11.71 o
 -20   7   8        180.82        197.41        16.30 o
 -19   7   8         65.45         63.73         9.26 o
 -18   7   8        146.34        182.45        11.89 o
 -17   7   8        562.43        587.80        23.86 o
 -16   7   8          6.24          9.41         6.06 o
 -15   7   8        353.44        299.11        13.07 o
 -14   7   8          6.10          2.96         5.88 o
 -13   7   8        360.01        322.73        15.88 o
 -12   7   8         71.15         44.31         6.37 o
 -11   7   8         18.96         12.81         5.86 o
 -10   7   8        134.66        134.26         7.05 o
  -9   7   8        665.54        698.47        20.01 o
  -8   7   8         28.50         21.45         5.11 o
  -7   7   8        672.46        673.01        19.25 o
  -6   7   8         57.19         66.89         5.33 o
  -5   7   8       1331.21       1408.71        24.28 o
  -4   7   8        110.75        139.01         5.90 o
  -3   7   8       4281.49       4789.34        97.41 o
  -2   7   8        108.32         83.28         4.33 o
  -1   7   8       3816.35       3620.22        72.13 o
   0   7   8         28.31         46.15         4.78 o
   1   7   8          9.96          3.90         9.67 o
   2   7   8         22.07         22.87         5.22 o
   3   7   8          8.47         11.17         4.45 o
   4   7   8          9.73          6.70         4.32 o
   5   7   8       1345.91       1223.32        24.22 o
   6   7   8        648.53        629.61        13.67 o
   7   7   8          4.89          3.77         5.61 o
   8   7   8        142.77        153.34         6.88 o
   9   7   8        257.07        238.66        10.19 o
  10   7   8         14.41         14.55         5.97 o
  11   7   8         26.83         37.89         6.18 o
  12   7   8         34.43         18.31         7.62 o
  13   7   8        226.47        168.06        14.41 o
  14   7   8        161.78        171.20        31.21 o
  15   7   8          6.48         21.61        18.94 o
  16   7   8         56.30         88.67        15.93 o
  17   7   8         14.29         36.09        11.65 o
  18   7   8          9.26         12.30         7.40 o
  19   7   8          0.62          1.47         5.47 o
  20   7   8          8.43          4.83         5.00 o
 -25   8   8          1.06         -4.08         4.45 o
 -24   8   8          0.80         -0.15         4.68 o
 -23   8   8         20.29         26.50         6.10 o
 -22   8   8          5.46          6.00         6.97 o
 -21   8   8         17.77         22.08         6.88 o
 -20   8   8          5.17          3.99        11.69 o
 -19   8   8          4.00          3.20         7.65 o
 -18   8   8         18.58         19.86         8.05 o
 -17   8   8          5.65          6.56         8.45 o
 -16   8   8        120.43        119.80         7.24 o
 -15   8   8        141.97        152.16         7.78 o
 -14   8   8        147.87        129.01         7.91 o
 -13   8   8        324.76        280.65        10.38 o
 -12   8   8        154.15        168.01         9.98 o
 -11   8   8         56.56         59.31         7.06 o
 -10   8   8        490.53        457.81        13.16 o
  -9   8   8         88.99         89.94         4.88 o
  -8   8   8          6.65         16.89         4.37 o
  -7   8   8        558.61        601.13        16.74 o
  -6   8   8         16.60          9.28         3.27 o
  -5   8   8        135.48        144.66         4.50 o
  -4   8   8        693.21        731.79        15.69 o
  -3   8   8        142.85        149.51         4.66 o
  -2   8   8        269.63        318.83         7.63 o
  -1   8   8          4.30          3.31         3.32 o
   0   8   8         21.63         31.02         3.56 o
   1   8   8         80.11         86.63         4.37 o
   2   8   8       1054.34       1033.60        35.47 o
   3   8   8         42.84         41.64         4.36 o
   4   8   8         23.93         14.92         4.74 o
   5   8   8        574.92        570.43        13.59 o
   6   8   8        728.34        850.25        22.57 o
   7   8   8        815.88        821.19        24.46 o
   8   8   8          3.34         10.22         4.78 o
   9   8   8        456.56        434.36        11.31 o
  10   8   8        255.17        200.27        11.54 o
  11   8   8        153.95        133.52         7.45 o
  12   8   8        378.00        312.53        22.97 o
  13   8   8        229.91        194.57        14.44 o
  14   8   8          3.41         -5.22        11.76 o
  15   8   8        112.23         74.32        11.63 o
  16   8   8         15.65         26.93         6.27 o
  17   8   8         51.75         51.60         6.31 o
  18   8   8         44.51         36.06         7.45 o
  19   8   8         21.43         33.18         4.69 o
 -24   9   8         30.79         16.34         4.14 o
 -23   9   8          2.88         -5.39         5.39 o
 -22   9   8         38.09         24.64         4.68 o
 -21   9   8         72.44         78.58         5.90 o
 -20   9   8         35.71         25.34         5.97 o
 -19   9   8         15.70         25.39         6.52 o
 -18   9   8         42.54         32.06         9.22 o
 -17   9   8          0.93          2.14         6.46 o
 -16   9   8        168.49        162.26         7.93 o
 -15   9   8        335.95        399.84        11.25 o
 -14   9   8        855.48        920.00        35.21 o
 -13   9   8        493.94        478.02        12.89 o
 -12   9   8       1068.63       1140.36        47.78 o
 -11   9   8        114.97        149.33         8.98 o
 -10   9   8        312.74        303.04         9.82 o
  -9   9   8         30.60         63.58         5.74 o
  -8   9   8        618.87        682.92        21.73 o
  -7   9   8        260.98        264.76         8.90 o
  -6   9   8       1308.21       1220.40        42.72 o
  -5   9   8        787.31        734.41        24.17 o
  -4   9   8        911.24        852.76        19.50 o
  -3   9   8         88.68         96.58         4.32 o
  -2   9   8          9.52          8.74         3.80 o
  -1   9   8        473.31        446.27        16.82 o
   0   9   8         24.07         29.17         4.13 o
   1   9   8        119.68        131.83         5.20 o
   2   9   8         82.27         75.16         4.86 o
   3   9   8         23.37         16.77         5.14 o
   4   9   8       1446.95       1320.25        44.00 o
   5   9   8          0.72          2.16         5.61 o
   6   9   8        349.87        317.70        10.18 o
   7   9   8          5.93          6.75         4.87 o
   8   9   8        108.43        111.27         7.99 o
   9   9   8         72.48         75.39         7.40 o
  10   9   8         63.34         72.52         7.07 o
  11   9   8          4.99          3.56         6.06 o
  12   9   8          0.56          3.49         5.98 o
  13   9   8          5.16          5.85         6.20 o
  14   9   8          0.13         -6.57         6.82 o
  15   9   8         16.80         20.51         5.20 o
  16   9   8         43.69         44.86         5.46 o
  17   9   8         70.78         46.73         7.81 o
  18   9   8         25.31         15.24        15.17 o
 -22  10   8          6.80          6.85         4.71 o
 -21  10   8          0.85         -4.74         5.04 o
 -20  10   8         23.92         21.22         4.86 o
 -19  10   8         49.65         54.21         5.20 o
 -18  10   8         88.93         79.60         5.60 o
 -17  10   8          1.27          6.35         4.89 o
 -16  10   8          1.43          4.11         6.54 o
 -15  10   8          8.35         21.54         9.29 o
 -14  10   8          4.22          9.06         6.10 o
 -13  10   8         28.37         22.03         5.31 o
 -12  10   8          0.19          6.80         5.44 o
 -11  10   8        277.00        221.11        13.67 o
 -10  10   8         10.91          9.21         5.67 o
  -9  10   8          8.02          1.40         5.16 o
  -8  10   8        469.25        528.98        22.24 o
  -7  10   8        111.51        104.86         5.87 o
  -6  10   8          5.33          9.36         4.90 o
  -5  10   8         70.24         68.23         5.55 o
  -4  10   8         32.18         34.74         4.33 o
  -3  10   8          2.14          1.36         4.14 o
  -2  10   8         59.54         63.89         4.47 o
  -1  10   8        122.60        110.01         6.03 o
   0  10   8        487.31        557.69        14.63 o
   1  10   8         62.97         76.27         7.22 o
   2  10   8        845.08        870.76        23.19 o
   3  10   8         33.78         57.06         5.18 o
   4  10   8        161.30        158.51         7.30 o
   5  10   8         48.07         64.46         5.21 o
   6  10   8          2.32         11.63         4.74 o
   7  10   8        121.13        123.13         5.47 o
   8  10   8         78.31         79.63         5.36 o
   9  10   8        155.51        138.82         8.93 o
  10  10   8        154.98        127.89        24.19 o
  11  10   8          0.20          1.94         5.29 o
  12  10   8         23.42         17.69         4.56 o
  13  10   8         16.16         12.65         4.27 o
  14  10   8         37.48         20.37         7.63 o
  15  10   8         45.59         30.69         7.10 o
  16  10   8         67.30         53.59         9.86 o
 -20  11   8          4.53          4.84         6.33 o
 -19  11   8         15.63          9.52         6.96 o
 -18  11   8         85.03         93.04         6.80 o
 -17  11   8          1.60          2.82         5.35 o
 -16  11   8        114.16        128.42         7.36 o
 -15  11   8          3.64         -3.19         6.39 o
 -14  11   8          0.02         -2.45         5.85 o
 -13  11   8          7.05         -0.63        10.38 o
 -12  11   8         15.90          8.52        10.59 o
 -11  11   8        123.14        127.10         9.51 o
 -10  11   8         38.84         58.11         5.45 o
  -9  11   8         79.78         83.83         5.48 o
  -8  11   8          5.43         10.26         4.45 o
  -7  11   8        162.27        185.81         6.38 o
  -6  11   8         35.39         41.55         5.15 o
  -5  11   8         72.76         89.85         4.96 o
  -4  11   8          3.82          8.53         4.85 o
  -3  11   8         34.75         26.78         5.08 o
  -2  11   8        438.34        473.83        17.16 o
  -1  11   8         50.30         44.15         4.54 o
   0  11   8        555.80        590.15        19.90 o
   1  11   8        451.30        461.78        23.25 o
   2  11   8         75.65         90.43         5.27 o
   3  11   8        263.29        271.83         7.92 o
   4  11   8        113.48         98.36         5.63 o
   5  11   8        173.64        181.32         9.17 o
   6  11   8        308.32        330.85        23.45 o
   7  11   8        154.69        134.70        16.81 o
   8  11   8        138.89        150.77         5.96 o
   9  11   8         57.11         58.10         4.57 o
  10  11   8          2.70          5.11         4.84 o
  11  11   8         12.91         15.48         4.75 o
  12  11   8         14.52         19.36         4.27 o
  13  11   8          6.06          6.02         3.38 o
  14  11   8         20.67         23.17         5.77 o
 -18  12   8          2.30          4.28         5.58 o
 -17  12   8          0.76          2.09         8.19 o
 -16  12   8          2.55         -2.89         4.11 o
 -15  12   8         30.53         27.48         4.78 o
 -14  12   8          5.70          5.92         6.38 o
 -13  12   8          1.85         13.01         5.46 o
 -12  12   8          5.71          9.93         5.88 o
 -11  12   8         42.56         83.36        11.35 o
 -10  12   8          4.76          4.42         6.03 o
  -9  12   8          1.04          0.11         6.32 o
  -8  12   8        146.75        151.34        16.28 o
  -7  12   8         26.82         26.89         6.95 o
  -6  12   8        177.10        164.59        14.19 o
  -5  12   8        131.19        176.55        23.54 o
  -4  12   8          1.14         -5.48         7.83 o
  -3  12   8        203.28        203.98        39.08 o
  -2  12   8         62.15         61.96         8.04 o
  -1  12   8          0.84         -0.83         7.67 o
   0  12   8         35.85         19.22         9.81 o
   1  12   8         28.61         35.93        12.56 o
   2  12   8         51.83         74.07        20.47 o
   3  12   8         94.99        102.23         6.34 o
   4  12   8         48.12         64.15         7.50 o
   5  12   8        147.86        137.93        13.25 o
   6  12   8          8.62         17.38         4.33 o
   7  12   8        121.83         97.97         6.46 o
   8  12   8          4.67          5.11         4.59 o
   9  12   8        103.73         75.45         7.43 o
  10  12   8         10.74         26.19         4.15 o
  11  12   8        129.70        109.35        12.19 o
  12  12   8          0.04          6.14         6.33 o
 -15  13   8         29.34         30.15         5.40 o
 -14  13   8          4.95         -2.98         5.95 o
 -13  13   8         39.82         39.48         6.06 o
 -12  13   8         27.73         21.51         4.12 o
 -11  13   8          6.40          7.55         4.44 o
 -10  13   8         15.53         19.65         4.70 o
  -9  13   8          0.53         -1.29         4.90 o
  -8  13   8          2.78          5.62         5.03 o
  -7  13   8        146.61        175.63        14.13 o
  -6  13   8          2.23         -2.54         4.25 o
  -5  13   8        165.93        195.54         7.67 o
  -4  13   8         33.56         29.35         5.99 o
  -3  13   8         11.91         15.49         4.83 o
  -2  13   8         76.93         94.96         6.01 o
  -1  13   8         10.49         14.10         5.02 o
   0  13   8         10.77         17.64         5.07 o
   1  13   8         96.12        125.40         6.60 o
   2  13   8         13.94         35.82         6.10 o
   3  13   8        100.50        100.21         5.79 o
   4  13   8          3.32         10.01         4.45 o
   5  13   8          0.84          5.91         4.86 o
   6  13   8          0.35         -4.42         5.33 o
   7  13   8          7.65         10.18         4.86 o
   8  13   8          2.54         11.12         4.56 o
   9  13   8          4.62          3.61         3.68 o
  -9  14   8          1.36         -1.49         4.84 o
  -8  14   8         36.99         33.12         5.95 o
  -7  14   8         17.84         18.24         6.14 o
  -6  14   8          0.83          3.16         6.33 o
  -5  14   8         11.36         12.10         6.70 o
  -4  14   8          9.66         16.19         6.51 o
  -3  14   8          1.31         -0.59         4.67 o
  -2  14   8         30.39         45.96         7.07 o
  -1  14   8          9.44          9.37         4.67 o
   0  14   8         69.71         98.60         8.19 o
   1  14   8          3.32         10.23         5.40 o
   2  14   8          4.27         -0.74         5.02 o
   3  14   8          0.42          0.74         5.40 o
   4  14   8          6.33          8.75         4.84 o
 -29   0   9          1.95         10.42        11.54 o
 -27   0   9          0.62          3.70         8.19 o
 -25   0   9        176.00        181.04        11.30 o
 -23   0   9        440.70        477.13        37.59 o
 -21   0   9        188.29        175.52        12.62 o
 -19   0   9        416.29        343.25        14.00 o
 -17   0   9       2742.80       2341.82        67.75 o
 -15   0   9        225.71        212.68        13.96 o
 -13   0   9        335.34        558.32        15.40 o
 -11   0   9       2231.03       2186.45        47.89 o
  -9   0   9       5585.82       5879.53       132.87 o
  -7   0   9       1856.47       1840.34        46.93 o
  -5   0   9         99.63         86.67         6.75 o
  -3   0   9      14729.50      14261.12       351.31 o
  -1   0   9      31876.41      31284.97       781.17 o
   1   0   9       5483.49       5437.98       214.80 o
   3   0   9         14.96         25.75         5.04 o
   5   0   9         99.62         64.36         7.37 o
   7   0   9       1227.78       1212.17        81.69 o
   9   0   9        110.38        108.44        13.31 o
  11   0   9        304.84        270.12        17.48 o
  13   0   9         18.42         23.44        12.54 o
  15   0   9        339.44        349.95        23.30 o
  17   0   9        213.98        230.32        12.96 o
  19   0   9        105.85         61.86        11.12 o
  21   0   9         46.79        106.23         8.28 o
  23   0   9          3.89         -4.34         9.68 o
 -30   1   9         13.13         13.46         6.30 o
 -29   1   9          1.30          0.62         5.84 o
 -28   1   9         30.30         37.21         6.90 o
 -27   1   9         26.19         27.22         7.45 o
 -26   1   9         63.03         65.61         7.96 o
 -25   1   9         62.29         92.21        18.38 o
 -24   1   9         14.51         23.16         7.35 o
 -23   1   9         14.96         21.10         7.41 o
 -22   1   9        202.34        229.38        13.66 o
 -21   1   9        136.40        154.54         9.32 o
 -20   1   9          0.85         -4.26         6.91 o
 -19   1   9        308.71        284.57         9.46 o
 -18   1   9         15.29         28.75         6.74 o
 -17   1   9        175.49        202.06         8.25 o
 -16   1   9        986.54       1041.77        30.06 o
 -15   1   9       1002.63       1093.92        23.41 o
 -14   1   9       1599.08       1416.90        24.29 o
 -13   1   9        975.52        904.02        23.13 o
 -12   1   9         43.35         42.65         4.98 o
 -11   1   9       1817.09       1721.73        26.99 o
 -10   1   9        382.73        287.53         5.64 o
  -9   1   9        289.14        426.79         7.26 o
  -8   1   9        471.66        566.94         9.56 o
  -7   1   9        230.71        263.11        10.42 o
  -6   1   9         29.48         20.35         4.36 o
  -5   1   9       1771.32       1599.15        32.13 o
  -4   1   9       4041.25       3442.04        68.08 o
  -3   1   9       5835.43       6243.91       131.25 o
  -2   1   9       2449.93       3032.64        49.91 o
  -1   1   9        114.84         75.29         3.67 o
   0   1   9       3983.83       4098.81        80.02 o
   1   1   9        724.12        748.87        20.82 o
   2   1   9        100.85        102.12         5.55 o
   3   1   9        495.18        505.17        15.26 o
   4   1   9        362.72        498.11        18.40 o
   5   1   9        679.52        686.69        22.45 o
   6   1   9       3681.16       3884.40        77.68 o
   7   1   9        614.19        477.11        11.14 o
   8   1   9         75.84         67.23         5.80 o
   9   1   9        369.35        293.30         9.59 o
  10   1   9          8.31          8.91         8.93 o
  11   1   9       1289.62       1288.68        28.51 o
  12   1   9        558.15        602.27        17.12 o
  13   1   9         16.20         18.13         8.95 o
  14   1   9         88.83        103.59        11.12 o
  15   1   9         89.47         96.80        10.83 o
  16   1   9        110.47        116.26         9.12 o
  17   1   9         94.99        104.77         8.32 o
  18   1   9        267.68        360.79        11.59 o
  19   1   9          2.61         -4.74        14.70 o
  20   1   9         91.91        113.93         8.74 o
  21   1   9         32.04         32.78         5.82 o
  22   1   9          0.37          1.93         4.87 o
  23   1   9         59.25         41.82         5.87 o
 -30   2   9          0.29         -3.16         8.56 o
 -29   2   9         24.69         21.21         7.36 o
 -28   2   9         28.89         27.48         6.63 o
 -27   2   9          5.68          3.87        13.11 o
 -26   2   9         22.90         15.83         6.51 o
 -25   2   9         36.01         39.51         9.37 o
 -24   2   9         43.14         53.88         7.78 o
 -23   2   9          4.12          6.20         7.92 o
 -22   2   9        161.39        209.13         8.81 o
 -21   2   9        196.62        262.24         9.40 o
 -20   2   9       1236.98       1251.87        38.20 o
 -19   2   9         71.84         47.72         6.08 o
 -18   2   9         91.52         90.51         8.99 o
 -17   2   9          2.04         -4.10         6.79 o
 -16   2   9       1036.32        977.51        44.55 o
 -15   2   9         14.27         17.47         5.78 o
 -14   2   9       5060.26       5141.02        91.08 o
 -13   2   9        947.09        837.05        15.25 o
 -12   2   9        669.51        533.02         9.48 o
 -11   2   9       1199.52       1343.41        20.08 o
 -10   2   9         48.23         27.95         3.64 o
  -9   2   9       1804.48       1789.29        26.75 o
  -8   2   9       3040.74       3061.90        54.49 o
  -7   2   9        293.21        366.79        12.55 o
  -6   2   9       6843.51       7006.23       101.25 o
  -5   2   9        627.18        891.04        23.89 o
  -4   2   9       6703.70       6797.83       119.63 o
  -3   2   9          1.00          3.88         4.27 o
  -2   2   9        598.95        626.55        10.74 o
  -1   2   9        173.81        208.42         4.88 o
   0   2   9       3466.74       3163.32        55.03 o
   1   2   9       8935.95       9330.45       212.60 o
   2   2   9      16351.28      18043.45       334.07 o
   3   2   9         19.79         23.09         4.32 o
   4   2   9       7052.13       8161.72       145.76 o
   5   2   9       6311.47       6688.87       117.83 o
   6   2   9       1042.49       1388.26        25.66 o
   7   2   9         34.13         31.87         4.93 o
   8   2   9        756.42        650.43        31.09 o
   9   2   9        566.83        519.02        16.13 o
  10   2   9        691.29        599.94        14.23 o
  11   2   9         55.20         35.52         7.48 o
  12   2   9         52.48         47.79         8.00 o
  13   2   9        195.75        200.02        11.37 o
  14   2   9         26.10         30.20        10.88 o
  15   2   9        220.32        233.39        14.05 o
  16   2   9        174.66        204.76        12.03 o
  17   2   9        117.31        156.32        11.96 o
  18   2   9         10.93          9.28         6.81 o
  19   2   9         62.09         77.25         6.89 o
  20   2   9         10.13         12.44         5.66 o
  21   2   9          0.61         -5.92         5.92 o
  22   2   9          7.05         10.44         5.69 o
  23   2   9          3.12          5.89         4.04 o
 -29   3   9         11.64         12.81         4.53 o
 -28   3   9         33.21         33.50         7.97 o
 -27   3   9        108.27        127.57         8.42 o
 -26   3   9         35.20         33.40         8.92 o
 -25   3   9         66.45         87.91        17.26 o
 -24   3   9          9.82         10.04         7.19 o
 -23   3   9         22.21         20.13         7.50 o
 -22   3   9          1.80         -5.18         7.00 o
 -21   3   9         72.89         97.00         7.49 o
 -20   3   9         24.28         36.75         7.13 o
 -19   3   9        120.38        110.66         7.40 o
 -18   3   9        114.70         96.72         6.99 o
 -17   3   9        185.40        219.51         8.24 o
 -16   3   9        121.55        111.31        11.62 o
 -15   3   9        782.53        664.94        13.34 o
 -14   3   9        204.81        231.93         6.24 o
 -13   3   9          4.41          0.73         3.78 o
 -12   3   9         80.31        130.84         4.47 o
 -11   3   9        455.67        382.95         7.48 o
 -10   3   9        892.77        906.48        15.20 o
  -9   3   9      14591.22      15846.21       243.92 o
  -8   3   9       1004.42        805.29        14.30 o
  -7   3   9       3897.90       3590.71        48.53 o
  -6   3   9       2179.81       2265.06        34.38 o
  -5   3   9       7588.75       8418.03       135.85 o
  -4   3   9       1731.14       1632.84        28.18 o
  -3   3   9       5000.03       4962.35        83.72 o
  -2   3   9       1712.90       1546.81        26.29 o
  -1   3   9       2862.31       2742.20        45.02 o
   0   3   9         11.84         20.27         3.51 o
   1   3   9       3810.43       4014.87        75.03 o
   2   3   9       1321.03       1589.78        28.82 o
   3   3   9       5472.77       6194.03       111.74 o
   4   3   9         29.20         20.33         3.51 o
   5   3   9         29.92         32.60         3.35 o
   6   3   9        870.07        833.59        16.74 o
   7   3   9       1995.10       1854.90        47.32 o
   8   3   9       1145.23       1281.01        25.83 o
   9   3   9        442.22        411.45        19.61 o
  10   3   9        392.71        413.75        10.19 o
  11   3   9          0.49          0.95         5.88 o
  12   3   9         94.85         98.71         7.30 o
  13   3   9        117.75        119.42         9.18 o
  14   3   9        256.40        279.13        15.48 o
  15   3   9         22.91         28.94        10.00 o
  16   3   9         19.20         47.22        10.45 o
  17   3   9         58.72         75.25         8.20 o
  18   3   9         10.26         26.65        21.30 o
  19   3   9        112.23        136.58         9.68 o
  20   3   9          3.30         13.74         7.76 o
  21   3   9         14.92         11.73         6.12 o
  22   3   9         25.58         28.39         4.99 o
  23   3   9          7.83         16.38         7.63 o
 -29   4   9         21.74         23.45         8.56 o
 -28   4   9          0.12         -5.68         5.68 o
 -27   4   9          2.16          6.53         6.74 o
 -26   4   9         22.13         43.76        11.28 o
 -25   4   9         44.54         89.69        19.30 o
 -24   4   9         17.70         38.13        24.93 o
 -23   4   9         68.52         73.85         7.57 o
 -22   4   9          4.09         14.37         7.59 o
 -21   4   9         87.83         80.17         7.83 o
 -20   4   9          3.14          8.22         6.55 o
 -19   4   9        193.16        168.77         9.56 o
 -18   4   9        276.56        278.06         9.34 o
 -17   4   9        331.24        364.49        10.55 o
 -16   4   9        482.90        424.36        15.64 o
 -15   4   9       1612.56       1556.70        35.81 o
 -14   4   9          8.39          7.54         4.79 o
 -13   4   9       2561.96       2489.16        38.34 o
 -12   4   9         95.32        110.04         4.08 o
 -11   4   9       2034.53       1857.30        29.48 o
 -10   4   9       2592.00       2345.39        44.28 o
  -9   4   9       9882.21       9667.62       148.92 o
  -8   4   9       2710.37       2860.24        41.71 o
  -7   4   9       1161.28       1122.26        19.13 o
  -6   4   9        654.71        814.86        12.63 o
  -5   4   9        124.21         97.65         9.34 o
  -4   4   9         14.58         23.57         3.04 o
  -3   4   9       3265.53       3253.17        47.75 o
  -2   4   9        904.70        757.53        12.94 o
  -1   4   9         57.32         24.77         4.13 o
   0   4   9        180.89        207.89         8.68 o
   1   4   9        408.69        565.37        21.79 o
   2   4   9        214.05        191.51         7.90 o
   3   4   9         83.54         19.86         3.34 o
   4   4   9        770.92        787.06        20.29 o
   5   4   9        814.71        935.69        16.26 o
   6   4   9       1523.25       1443.74        24.40 o
   7   4   9          4.62          8.57         4.74 o
   8   4   9        441.84        402.59        16.83 o
   9   4   9         25.87         30.44         5.16 o
  10   4   9        117.90         95.06         6.14 o
  11   4   9         16.45         11.50         5.80 o
  12   4   9       1088.63       1120.63        54.75 o
  13   4   9         51.19         75.20        11.09 o
  14   4   9         47.83         67.13         8.08 o
  15   4   9          0.62         -7.14         8.98 o
  16   4   9         54.98         62.59        10.37 o
  17   4   9         44.83         94.35        23.22 o
  18   4   9        147.19        173.40         9.13 o
  19   4   9         17.90         21.38         7.35 o
  20   4   9          1.59          5.06         6.09 o
  21   4   9         13.60         12.57         5.59 o
  22   4   9          7.29         10.71         5.78 o
 -28   5   9          1.62          4.09         9.12 o
 -27   5   9          1.18          1.20         6.63 o
 -26   5   9          6.12          8.06         4.96 o
 -25   5   9         31.80         39.84         7.09 o
 -24   5   9         10.44         17.93         9.21 o
 -23   5   9         13.38         18.25         9.94 o
 -22   5   9          4.56         15.75         8.56 o
 -21   5   9          5.07         -3.76         9.18 o
 -20   5   9         21.13          8.79         7.94 o
 -19   5   9          1.20         10.34         7.76 o
 -18   5   9         16.02          2.08         8.97 o
 -17   5   9        170.99        177.82         9.20 o
 -16   5   9         47.51         45.57         7.09 o
 -15   5   9        891.35        961.81        37.34 o
 -14   5   9         47.33         63.05         9.62 o
 -13   5   9        156.59        211.47        12.48 o
 -12   5   9         80.65         83.01         6.40 o
 -11   5   9        155.21        184.22         7.57 o
 -10   5   9        131.92        122.60         6.35 o
  -9   5   9         63.11         47.17         5.00 o
  -8   5   9         69.88        110.80         6.33 o
  -7   5   9        307.23        262.18        12.93 o
  -6   5   9         86.18         65.14         6.46 o
  -5   5   9         44.87         57.80         5.21 o
  -4   5   9         72.85        106.10         4.28 o
  -3   5   9       1437.65       1242.49        23.13 o
  -2   5   9        561.73        442.87        27.64 o
  -1   5   9       4535.46       4828.34        86.88 o
   0   5   9        821.29        818.88        14.51 o
   1   5   9        400.28        476.75         9.73 o
   2   5   9         10.86         12.05         4.33 o
   3   5   9       2810.71       3032.15        64.63 o
   4   5   9        170.95        153.96         6.25 o
   5   5   9        167.33        139.10         6.24 o
   6   5   9        542.29        539.30        18.72 o
   7   5   9        101.59        103.41        10.38 o
   8   5   9         16.28         23.97         7.02 o
   9   5   9          1.72         -2.83         6.62 o
  10   5   9        126.67         87.31         7.91 o
  11   5   9       1059.50        958.01        48.41 o
  12   5   9         93.68         88.53        13.67 o
  13   5   9        177.73        169.90        12.22 o
  14   5   9         35.31         51.06        10.01 o
  15   5   9         18.50         21.21        12.21 o
  16   5   9         43.42         56.51        21.51 o
  17   5   9         61.23         46.43        20.53 o
  18   5   9         47.70         64.90         8.85 o
  19   5   9        340.20        352.30        14.44 o
  20   5   9         61.78         45.40         8.11 o
  21   5   9         77.37         63.65         6.91 o
  22   5   9          0.10         -4.28         6.70 o
 -28   6   9          1.05         -6.33         6.33 o
 -27   6   9         53.77         47.39        23.54 o
 -26   6   9         63.25         53.87        10.99 o
 -25   6   9         12.40         21.40         6.80 o
 -24   6   9         73.47         61.88        15.23 o
 -23   6   9         15.81         31.29         9.31 o
 -22   6   9         27.19         18.23        11.28 o
 -21   6   9         40.37         52.83        14.84 o
 -20   6   9         39.85         49.76        17.79 o
 -19   6   9        125.34        145.27        26.21 o
 -18   6   9        167.75        163.66        12.40 o
 -17   6   9         70.28         41.42        10.53 o
 -16   6   9         13.11          9.50         7.20 o
 -15   6   9          6.22         19.09         6.07 o
 -14   6   9          6.14          5.99         5.51 o
 -13   6   9        163.81        152.46         6.88 o
 -12   6   9         72.74         70.63         5.71 o
 -11   6   9        338.45        393.60        16.04 o
 -10   6   9         14.86         25.76         8.41 o
  -9   6   9         12.13          7.95         4.54 o
  -8   6   9       1005.86        943.04        19.00 o
  -7   6   9       1732.53       1687.46        29.39 o
  -6   6   9        299.33        416.49        10.28 o
  -5   6   9       1849.79       1890.00        29.33 o
  -4   6   9       2234.94       2501.23        36.90 o
  -3   6   9         93.36         88.17         4.06 o
  -2   6   9       2984.58       3017.78        51.43 o
  -1   6   9         50.65         81.68         4.23 o
   0   6   9       2474.01       2362.84        40.53 o
   1   6   9        395.96        399.50         9.09 o
   2   6   9        618.99        617.41        13.86 o
   3   6   9        450.64        343.41        11.46 o
   4   6   9        428.74        321.20        19.42 o
   5   6   9        338.94        337.76        11.10 o
   6   6   9        568.55        524.00        12.10 o
   7   6   9        233.10        222.12         7.61 o
   8   6   9        141.31        130.85         7.52 o
   9   6   9        335.00        304.57        19.43 o
  10   6   9        510.31        585.77        17.30 o
  11   6   9        576.59        542.31        41.33 o
  12   6   9         11.76         19.06         8.53 o
  13   6   9         22.34         21.80         9.73 o
  14   6   9         11.25         17.58         9.41 o
  15   6   9         42.69         47.19        10.69 o
  16   6   9          0.49         -6.92        11.15 o
  17   6   9         58.89         80.66        10.70 o
  18   6   9         39.71         30.62         7.92 o
  19   6   9         26.70         33.74         7.33 o
  20   6   9          1.50         -0.69         4.21 o
  21   6   9          8.23          9.30         7.07 o
 -27   7   9          1.51          3.16         6.14 o
 -26   7   9         41.51         31.71         5.43 o
 -25   7   9         56.94         50.76         8.46 o
 -24   7   9         32.92         22.35         8.60 o
 -23   7   9        169.56        128.77        11.45 o
 -22   7   9         49.34         33.64         9.36 o
 -21   7   9         43.66         44.25        11.67 o
 -20   7   9        112.91        102.58        10.36 o
 -19   7   9         17.38         20.20         7.94 o
 -18   7   9         36.83         33.11         9.46 o
 -17   7   9         21.89         19.56         6.93 o
 -16   7   9         74.59         64.88         7.39 o
 -15   7   9        103.81        122.53         7.24 o
 -14   7   9        192.05        249.89        15.28 o
 -13   7   9        162.99        208.77         8.33 o
 -12   7   9        113.67         99.17         7.50 o
 -11   7   9        192.71        208.61         8.48 o
 -10   7   9          7.94          4.65         5.22 o
  -9   7   9          6.54         13.36         5.64 o
  -8   7   9       1032.31       1124.74        36.86 o
  -7   7   9        411.05        419.64        24.18 o
  -6   7   9        596.14        577.92        16.95 o
  -5   7   9         85.57         72.08         6.84 o
  -4   7   9        159.88        132.77         7.71 o
  -3   7   9        442.41        460.33        21.42 o
  -2   7   9         41.51         37.73         6.32 o
  -1   7   9         23.84         19.62         6.83 o
   0   7   9       1209.22       1154.66        39.60 o
   1   7   9          6.14          4.46         4.67 o
   2   7   9       1342.19       1319.23        23.68 o
   3   7   9         64.06         70.09         4.98 o
   4   7   9          2.19          5.46         4.75 o
   5   7   9         32.87         35.31         5.08 o
   6   7   9        574.12        494.74        13.89 o
   7   7   9        324.64        303.79         9.58 o
   8   7   9       1273.51       1190.12        51.83 o
   9   7   9        617.67        626.20        18.44 o
  10   7   9        169.00        152.54         7.39 o
  11   7   9          8.95          5.61         7.47 o
  12   7   9          0.19         -0.50         8.11 o
  13   7   9          3.27         11.56         9.32 o
  14   7   9        254.06        220.74        24.95 o
  15   7   9          3.34         18.63        16.45 o
  16   7   9        192.51        170.90        16.61 o
  17   7   9          0.30          2.11         7.48 o
  18   7   9         12.97          4.49         7.15 o
  19   7   9          0.82          2.69         6.38 o
  20   7   9          0.54         -2.33        10.14 o
 -25   8   9         49.10         34.74         6.81 o
 -24   8   9         64.34         68.99        14.04 o
 -23   8   9          1.95          4.37         6.06 o
 -22   8   9         31.23         44.63         6.44 o
 -21   8   9        192.41        163.51        14.99 o
 -20   8   9        187.76        185.87        15.74 o
 -19   8   9          1.42          1.11         7.93 o
 -18   8   9        341.23        344.73        16.87 o
 -17   8   9        103.63         92.38         8.24 o
 -16   8   9        296.24        295.59        12.63 o
 -15   8   9         14.91         20.22         6.67 o
 -14   8   9         45.58         41.04         6.78 o
 -13   8   9        735.09        788.33        28.25 o
 -12   8   9         53.27         73.11         7.09 o
 -11   8   9          0.54          0.08         5.86 o
 -10   8   9         15.86         14.94         5.05 o
  -9   8   9        173.42        207.77         8.84 o
  -8   8   9       1267.86       1175.44        26.20 o
  -7   8   9        345.55        331.12        11.98 o
  -6   8   9        585.17        585.21        10.14 o
  -5   8   9        858.20        892.47        22.39 o
  -4   8   9        488.27        523.90        10.94 o
  -3   8   9          0.21          0.90         3.48 o
  -2   8   9        172.78        163.32         4.45 o
  -1   8   9          0.22         -0.03         3.71 o
   0   8   9        376.42        402.76        13.68 o
   1   8   9       1107.33       1093.01        28.83 o
   2   8   9         68.06         62.64         4.67 o
   3   8   9        319.66        357.69         8.12 o
   4   8   9        113.05        136.36         5.86 o
   5   8   9        357.20        325.77         9.08 o
   6   8   9         53.04         38.79         6.05 o
   7   8   9        126.41        111.76         6.59 o
   8   8   9         29.36         21.71         5.96 o
   9   8   9        132.83        125.51         7.62 o
  10   8   9         21.53         17.79         7.08 o
  11   8   9         85.38         61.85         6.92 o
  12   8   9        358.02        341.85        19.47 o
  13   8   9         13.94          5.30        11.05 o
  14   8   9        213.17        155.28        10.93 o
  15   8   9         17.59         14.63         7.75 o
  16   8   9         18.02         24.90         5.69 o
  17   8   9          6.16          7.67         6.84 o
  18   8   9          2.45          6.22         8.37 o
  19   8   9          8.37          5.95         7.63 o
 -24   9   9          1.63         -3.22         4.71 o
 -23   9   9         40.72         31.97         7.79 o
 -22   9   9         99.58         79.74         6.02 o
 -21   9   9         11.30          1.86         5.25 o
 -20   9   9          2.27          1.83         5.82 o
 -19   9   9          7.74         17.38         6.27 o
 -18   9   9         71.64         76.90        11.17 o
 -17   9   9         29.76         14.72         5.90 o
 -16   9   9         16.75         14.71         6.22 o
 -15   9   9        137.71        118.65         8.73 o
 -14   9   9          0.85         -5.52         6.17 o
 -13   9   9         45.51         36.59         8.20 o
 -12   9   9        359.59        402.20        20.03 o
 -11   9   9          1.86          5.41         5.71 o
 -10   9   9        235.85        224.16        11.92 o
  -9   9   9         19.23         35.01         5.23 o
  -8   9   9        152.51        206.41         7.55 o
  -7   9   9          3.20         -4.47         4.77 o
  -6   9   9         42.90         40.48         4.23 o
  -5   9   9        233.65        241.83         7.14 o
  -4   9   9         42.48         49.13         3.93 o
  -3   9   9        549.36        557.97        14.17 o
  -2   9   9        100.90        114.63         5.00 o
  -1   9   9         82.39        112.90         5.23 o
   0   9   9         21.68         24.26         4.48 o
   1   9   9        209.09        209.01         6.25 o
   2   9   9       1140.71       1161.46        30.25 o
   3   9   9        355.22        325.19        11.81 o
   4   9   9        563.17        560.89        13.67 o
   5   9   9        345.51        352.26        10.27 o
   6   9   9          1.13          6.73         5.85 o
   7   9   9         83.18         87.24         5.54 o
   8   9   9         72.45         91.73         6.51 o
   9   9   9         98.88         77.28         7.53 o
  10   9   9         24.72         21.60         6.36 o
  11   9   9        212.39        176.33        15.75 o
  12   9   9         10.41         15.01         7.73 o
  13   9   9        250.82        203.93        10.86 o
  14   9   9         15.38         10.32         6.55 o
  15   9   9         61.12         51.77         7.57 o
  16   9   9          0.05         -4.30         4.76 o
  17   9   9         38.73         30.62         7.63 o
 -22  10   9          0.57         -0.80         4.86 o
 -21  10   9         18.60         13.52         5.92 o
 -20  10   9         22.17         23.26         5.02 o
 -19  10   9         11.27         17.73         4.63 o
 -18  10   9         22.97         19.50         4.62 o
 -17  10   9         45.94         44.14         5.09 o
 -16  10   9         34.14         31.27         8.84 o
 -15  10   9        119.32        145.04        15.42 o
 -14  10   9          3.27          1.36         5.53 o
 -13  10   9        155.86        149.32         7.12 o
 -12  10   9         70.06         52.06         5.65 o
 -11  10   9        185.16        210.99         8.66 o
 -10  10   9        704.76        732.47        22.03 o
  -9  10   9        625.14        732.27        29.94 o
  -8  10   9          1.20         -3.85         5.24 o
  -7  10   9         33.02         27.78         4.83 o
  -6  10   9        132.15        110.88         5.94 o
  -5  10   9          2.74          0.69         4.49 o
  -4  10   9          0.77          2.08         4.88 o
  -3  10   9         34.99         23.35         4.86 o
  -2  10   9         16.66          9.51         4.47 o
  -1  10   9         11.57         13.67         4.66 o
   0  10   9        534.14        583.88        14.72 o
   1  10   9        357.58        310.94         7.72 o
   2  10   9        974.01        925.36        34.99 o
   3  10   9        490.36        469.40        13.40 o
   4  10   9        331.18        322.98        10.15 o
   5  10   9        273.44        292.99        10.80 o
   6  10   9          1.42          7.05         4.58 o
   7  10   9        133.97        154.71         5.91 o
   8  10   9          1.91         -5.04         5.70 o
   9  10   9         33.59         36.66        22.14 o
  10  10   9         34.67         34.70         5.65 o
  11  10   9         60.41         70.66         6.21 o
  12  10   9          1.11          3.00         4.56 o
  13  10   9         52.35         56.08         6.10 o
  14  10   9         59.14         48.40         7.63 o
  15  10   9          9.05         10.31         6.03 o
  16  10   9          8.97         -2.79         7.63 o
 -20  11   9          3.95          0.19         6.33 o
 -19  11   9         27.30         28.79        16.47 o
 -18  11   9          9.91         10.96         7.87 o
 -17  11   9          0.14         -1.29         4.81 o
 -16  11   9         31.42         36.08         4.26 o
 -15  11   9         34.51         46.24         5.60 o
 -14  11   9         12.94         14.06         5.61 o
 -13  11   9         12.98         14.35        12.71 o
 -12  11   9         59.36         66.55        15.25 o
 -11  11   9         12.60         20.38         7.01 o
 -10  11   9         24.71         30.03         5.86 o
  -9  11   9         54.09         61.65         6.16 o
  -8  11   9         40.05         35.47         5.21 o
  -7  11   9        132.90        133.73         6.24 o
  -6  11   9         33.02         22.31         6.36 o
  -5  11   9         47.98         54.37         5.92 o
  -4  11   9         94.85        119.07         7.60 o
  -3  11   9          7.76          8.72         4.54 o
  -2  11   9        455.74        492.84        17.98 o
  -1  11   9         36.34         39.77         5.37 o
   0  11   9        373.24        422.30        10.09 o
   1  11   9          2.20         -2.76         4.68 o
   2  11   9        337.91        323.99        18.27 o
   3  11   9          4.70          3.27         4.68 o
   4  11   9         71.29         75.46         5.67 o
   5  11   9        104.06         72.01        12.10 o
   6  11   9         10.82         18.31         6.87 o
   7  11   9        198.88        230.08        19.03 o
   8  11   9         46.88         37.87         4.65 o
   9  11   9         35.74         38.19         4.51 o
  10  11   9         27.19         22.69         4.66 o
  11  11   9         24.68         24.08         4.61 o
  12  11   9          5.14          2.43         4.14 o
  13  11   9          2.81          9.09         5.88 o
  14  11   9          4.96          1.86         6.88 o
 -18  12   9          2.60          2.79         5.40 o
 -17  12   9         10.55          1.12         4.84 o
 -16  12   9         14.51         21.90         5.26 o
 -15  12   9          7.81          9.64         4.55 o
 -14  12   9        125.05        151.76         9.11 o
 -13  12   9          2.87          1.99         5.32 o
 -12  12   9        101.87        117.74        17.86 o
 -11  12   9         25.78         28.87         6.41 o
 -10  12   9          2.12          3.51         5.35 o
  -9  12   9         62.22         70.13         6.21 o
  -8  12   9          2.68          0.02         4.58 o
  -7  12   9         88.25         70.72         6.44 o
  -6  12   9        188.07        198.99        12.29 o
  -5  12   9         16.52         20.43         9.26 o
  -4  12   9        213.19        218.23        17.60 o
  -3  12   9          7.26          8.87         8.45 o
  -2  12   9        102.93        101.55         7.98 o
  -1  12   9          7.51         -1.50         6.26 o
   0  12   9        115.12         85.03         9.37 o
   1  12   9         43.80         57.16         6.29 o
   2  12   9         96.30        123.35         9.70 o
   3  12   9         20.40         12.64         6.02 o
   4  12   9          1.21         -1.11         4.32 o
   5  12   9         38.82         31.06         5.48 o
   6  12   9          1.34          1.51         4.49 o
   7  12   9         61.53         62.15         4.62 o
   8  12   9         73.70         66.73         4.46 o
   9  12   9          6.78          7.68         4.25 o
  10  12   9         82.93         84.41         6.98 o
  11  12   9         27.32         37.40         8.00 o
 -15  13   9          0.28         -0.56         4.84 o
 -14  13   9          0.25         -0.26         3.13 o
 -13  13   9         17.61         29.72         4.05 o
 -12  13   9         28.62         33.45         4.33 o
 -11  13   9         36.89         29.29         6.82 o
 -10  13   9         58.96         70.42         9.64 o
  -9  13   9          6.89          3.87         4.76 o
  -8  13   9          2.76         -0.64         4.87 o
  -7  13   9         24.43         33.28         4.14 o
  -6  13   9          0.84         -0.94         4.70 o
  -5  13   9          0.68          2.27         5.52 o
  -4  13   9          8.46         16.73         8.02 o
  -3  13   9         39.00         35.29         4.85 o
  -2  13   9          1.83          0.49         4.78 o
  -1  13   9          2.12          2.30         4.82 o
   0  13   9          0.54          4.12         4.87 o
   1  13   9         20.82         32.74         4.91 o
   2  13   9          2.08          6.86         4.68 o
   3  13   9          0.65         -4.35         4.35 o
   4  13   9          2.21         -1.07         4.10 o
   5  13   9          9.09          5.59         4.15 o
   6  13   9          0.67         -3.81         4.74 o
   7  13   9        150.49        159.63        31.73 o
   8  13   9          6.80          6.15         3.87 o
  -9  14   9        144.01        122.44         8.93 o
  -8  14   9         10.93          7.44         5.02 o
  -7  14   9         44.60         50.06         6.88 o
  -6  14   9          0.27         -2.61         5.77 o
  -5  14   9          0.69         -2.42         6.33 o
  -4  14   9          6.02          6.95         4.34 o
  -3  14   9         41.63         50.43         7.16 o
  -2  14   9         29.28         21.36         4.60 o
  -1  14   9        116.86        134.72         7.24 o
   0  14   9          3.44          1.98         4.09 o
   1  14   9         10.79          8.00         4.65 o
   2  14   9          1.74          4.09         4.65 o
 -30   0  10         29.46         38.70        10.98 o
 -28   0  10          0.79         -0.95         8.35 o
 -26   0  10         22.63         17.75        32.01 o
 -24   0  10          4.41          1.27         9.71 o
 -22   0  10        360.45        479.69        22.55 o
 -20   0  10       1238.94       1384.62        41.79 o
 -18   0  10        976.72        894.65        25.95 o
 -16   0  10         57.64         64.32        18.49 o
 -14   0  10       2620.22       2813.76        65.32 o
 -12   0  10       1648.23       1818.09        51.01 o
 -10   0  10       5580.21       5718.08       129.12 o
  -8   0  10        909.13        596.94        17.49 o
  -6   0  10       9838.74       9569.38       234.27 o
  -4   0  10      13645.99      13489.27       331.30 o
  -2   0  10       1624.30       1674.22        42.61 o
   0   0  10      21349.63      20599.42       574.04 o
   2   0  10        136.93        195.41        27.23 o
   4   0  10       2026.27       2048.95        74.34 o
   6   0  10       3686.15       4202.20       119.95 o
   8   0  10       1283.50       1311.17        42.08 o
  10   0  10        667.11        752.84        29.11 o
  12   0  10         17.43         24.63        11.04 o
  14   0  10         75.59         41.46        15.37 o
  16   0  10        200.65        230.57        17.23 o
  18   0  10        138.06        112.80        13.03 o
  20   0  10          3.14          3.93         8.11 o
  22   0  10         66.13         53.12         9.02 o
 -30   1  10          6.56          5.46         6.64 o
 -29   1  10         61.22         72.35         8.53 o
 -28   1  10          0.80          4.65         6.95 o
 -27   1  10         29.65         41.89         6.59 o
 -26   1  10          0.70         -2.28        10.80 o
 -25   1  10         19.17         20.22         6.74 o
 -24   1  10         70.77         86.39         8.79 o
 -23   1  10         74.48         84.54         8.48 o
 -22   1  10        301.50        272.23        11.15 o
 -21   1  10        187.22        205.61         9.90 o
 -20   1  10        239.82        255.00        11.05 o
 -19   1  10          6.12          4.83         7.28 o
 -18   1  10        209.17        214.30         8.76 o
 -17   1  10        114.72         98.95         6.50 o
 -16   1  10       1743.75       1811.84        66.78 o
 -15   1  10        122.45        155.56         6.27 o
 -14   1  10       1300.01       1504.00        25.71 o
 -13   1  10       3168.94       2833.00        48.36 o
 -12   1  10        826.98        793.43        14.62 o
 -11   1  10        290.63        276.03         7.89 o
 -10   1  10       4901.85       5071.91        79.75 o
  -9   1  10       1211.70       1232.22        22.45 o
  -8   1  10       1632.88       2044.68        37.30 o
  -7   1  10         43.93         16.77         3.90 o
  -6   1  10         44.03         32.57         4.55 o
  -5   1  10       7057.19       7414.57       121.57 o
  -4   1  10        823.34        803.93        24.57 o
  -3   1  10       1070.87       1304.48        25.24 o
  -2   1  10      20047.23      20353.00       340.63 o
  -1   1  10       1391.55       1500.90        25.79 o
   0   1  10       3278.79       3558.57        75.54 o
   1   1  10        470.25        504.91        12.52 o
   2   1  10       1735.30       1467.71        29.77 o
   3   1  10       1703.19       1700.08        34.69 o
   4   1  10       4404.86       4239.06        90.30 o
   5   1  10       3532.60       3724.03        73.61 o
   6   1  10        373.06        297.31         8.48 o
   7   1  10        448.96        459.90        11.59 o
   8   1  10        316.75        300.45        12.11 o
   9   1  10       1512.67       1647.54        52.10 o
  10   1  10         75.78         73.44         6.90 o
  11   1  10         37.66         60.93         7.36 o
  12   1  10         24.65         17.01         8.41 o
  13   1  10        514.85        568.25        21.71 o
  14   1  10         33.88         36.36         9.78 o
  15   1  10          7.12          3.10         7.69 o
  16   1  10          7.31          4.81         8.97 o
  17   1  10         19.86         16.84         8.38 o
  18   1  10         13.96         20.13        15.65 o
  19   1  10          1.43         -1.54         5.56 o
  20   1  10          6.87         13.12         5.62 o
  21   1  10         14.84         15.68         5.22 o
  22   1  10          5.09          7.57         4.12 o
  23   1  10          0.07          1.12         7.82 o
 -30   2  10         66.83         55.67         5.17 o
 -29   2  10         30.95         23.17         5.62 o
 -28   2  10          8.55          2.95         6.77 o
 -27   2  10         24.33         25.12        11.17 o
 -26   2  10         14.92         16.61         6.65 o
 -25   2  10          5.12          2.83         7.90 o
 -24   2  10          6.19         -0.24         8.44 o
 -23   2  10         25.82         16.44         6.93 o
 -22   2  10        111.74        125.11         7.73 o
 -21   2  10        220.73        258.77        12.86 o
 -20   2  10        336.21        296.35        10.06 o
 -19   2  10         92.61         73.98         6.11 o
 -18   2  10        351.73        375.93        10.98 o
 -17   2  10         19.18         18.89         6.56 o
 -16   2  10         23.23         23.30         8.27 o
 -15   2  10        672.91        681.61        14.04 o
 -14   2  10        477.10        620.67        12.21 o
 -13   2  10         59.60         51.78         5.08 o
 -12   2  10        546.26        449.45        10.28 o
 -11   2  10       3375.84       3407.54        50.53 o
 -10   2  10         21.25         22.68         3.66 o
  -9   2  10        181.41        123.43         6.81 o
  -8   2  10        507.25        574.75        15.00 o
  -7   2  10       6719.01       7346.74       105.70 o
  -6   2  10        691.53        701.48        17.67 o
  -5   2  10        483.89        597.98        11.26 o
  -4   2  10       4478.22       4828.93        94.52 o
  -3   2  10       4918.48       4781.31        79.73 o
  -2   2  10        343.95        268.74        10.36 o
  -1   2  10       1425.89       2011.54        41.26 o
   0   2  10        168.52        152.15         9.31 o
   1   2  10       8922.86       8804.52       162.82 o
   2   2  10        610.28        612.65        16.13 o
   3   2  10        187.24        139.25         8.02 o
   4   2  10         40.69         33.20         4.56 o
   5   2  10       1635.64       1533.09        27.38 o
   6   2  10          0.92          5.53         4.61 o
   7   2  10          2.97          1.07         5.05 o
   8   2  10          4.84         -5.99         9.71 o
   9   2  10        459.45        505.53        12.52 o
  10   2  10         40.30         28.14         5.65 o
  11   2  10       1568.09       1641.58        34.49 o
  12   2  10        635.00        635.70        19.24 o
  13   2  10         41.83         48.52        10.13 o
  14   2  10         62.01         65.90        14.88 o
  15   2  10          3.03         11.22         9.37 o
  16   2  10         78.77         79.59        10.01 o
  17   2  10          1.86          6.50         9.47 o
  18   2  10          0.52         -2.06        44.75 o
  19   2  10        112.24        142.54         6.91 o
  20   2  10         25.67         19.90         6.32 o
  21   2  10         33.99         33.28         5.09 o
  22   2  10          0.60         -3.18         4.50 o
 -29   3  10          1.78          1.80         5.32 o
 -28   3  10         13.27         22.49         5.82 o
 -27   3  10          4.21          5.09         9.10 o
 -26   3  10          8.42          2.99         7.57 o
 -25   3  10        147.38        192.63        23.92 o
 -24   3  10        170.39        166.58        15.51 o
 -23   3  10        228.99        230.71        10.22 o
 -22   3  10         57.66         48.03         7.18 o
 -21   3  10          2.65         -0.53         6.95 o
 -20   3  10        267.82        259.20        10.25 o
 -19   3  10         17.55          9.73         6.53 o
 -18   3  10        231.99        242.69         8.10 o
 -17   3  10        442.98        423.57        14.80 o
 -16   3  10         36.91         34.98        10.29 o
 -15   3  10        879.20        805.42        19.68 o
 -14   3  10        769.63        758.05        13.92 o
 -13   3  10        634.16        539.60        10.15 o
 -12   3  10       2327.06       2332.96        34.09 o
 -11   3  10       4489.52       4677.86        72.95 o
 -10   3  10       3999.32       3977.84        63.88 o
  -9   3  10       3508.54       3183.66        53.98 o
  -8   3  10          7.91         16.41         3.79 o
  -7   3  10       4469.11       4762.73        67.82 o
  -6   3  10        338.91        250.59         8.60 o
  -5   3  10      13004.43      13303.85       211.13 o
  -4   3  10       2287.16       2311.67        38.93 o
  -3   3  10       5247.03       5001.56        79.23 o
  -2   3  10       1925.91       1588.27        26.35 o
  -1   3  10        288.08        336.49         7.31 o
   0   3  10         45.41         23.54         5.92 o
   1   3  10       1096.50       1763.92        42.81 o
   2   3  10         79.55         45.97         5.45 o
   3   3  10        959.21       1240.68        20.28 o
   4   3  10        885.45        797.53        20.24 o
   5   3  10        700.10        828.06        16.02 o
   6   3  10        799.70        683.19        24.63 o
   7   3  10        868.61        812.23        16.23 o
   8   3  10         61.56         43.76        13.10 o
   9   3  10        533.16        528.59        14.15 o
  10   3  10        145.32        120.39         6.41 o
  11   3  10          7.68          4.52         5.88 o
  12   3  10         25.94         21.02         6.79 o
  13   3  10        504.07        480.79        15.53 o
  14   3  10        246.38        268.28        15.16 o
  15   3  10         56.35         66.23        11.55 o
  16   3  10          0.39         -9.41         9.41 o
  17   3  10          9.05         10.77         8.93 o
  18   3  10          1.82          8.27         6.71 o
  19   3  10         47.92         58.64         6.36 o
  20   3  10         41.19         37.02         6.77 o
  21   3  10          4.00          1.26         5.33 o
  22   3  10         15.68         21.27         4.82 o
 -29   4  10          5.90          8.37         8.56 o
 -28   4  10         10.46          6.46         7.35 o
 -27   4  10         22.63         21.74         7.00 o
 -26   4  10          0.72         -7.60         9.08 o
 -25   4  10         11.50         -0.37        12.27 o
 -24   4  10         32.47         28.85        13.29 o
 -23   4  10        155.74        135.13         8.83 o
 -22   4  10          9.58         13.08         7.51 o
 -21   4  10        113.31        110.51         7.46 o
 -20   4  10         20.54         24.99         6.64 o
 -19   4  10       1208.75       1179.19        33.69 o
 -18   4  10         54.01         74.75         6.62 o
 -17   4  10          2.76          1.94         6.02 o
 -16   4  10         21.52         37.30         5.59 o
 -15   4  10          4.74          7.01        10.90 o
 -14   4  10         31.28         30.79         4.76 o
 -13   4  10        806.60        803.72        14.80 o
 -12   4  10         56.37         73.58         4.93 o
 -11   4  10        515.46        402.56        10.08 o
 -10   4  10        967.50        892.16        15.37 o
  -9   4  10        488.17        629.62        11.39 o
  -8   4  10       2567.19       2553.59        40.71 o
  -7   4  10       1196.24       1069.01        17.49 o
  -6   4  10        337.17        390.83         7.30 o
  -5   4  10       1189.27       1275.83        19.78 o
  -4   4  10        104.80         75.16         3.92 o
  -3   4  10        204.60        224.68         8.69 o
  -2   4  10       5116.34       5403.13       130.36 o
  -1   4  10       1602.01       1748.04        33.14 o
   0   4  10       4769.33       5353.00       100.04 o
   1   4  10       1450.03       1600.77        32.59 o
   2   4  10         33.42         30.72         4.07 o
   3   4  10       1487.86       1446.98        25.16 o
   4   4  10         40.94         60.62         3.86 o
   5   4  10        440.73        472.66         9.15 o
   6   4  10        372.93        341.88         9.56 o
   7   4  10        167.31        164.99         7.15 o
   8   4  10        528.70        680.68        16.52 o
   9   4  10        207.85        197.92         7.08 o
  10   4  10        367.19        374.67        10.39 o
  11   4  10        126.58        128.87         7.16 o
  12   4  10         91.48         92.79         7.16 o
  13   4  10        114.32        124.48         8.60 o
  14   4  10        199.59        250.74        13.14 o
  15   4  10        329.30        339.74        20.64 o
  16   4  10        129.87        118.39        16.44 o
  17   4  10        207.36        201.78        12.91 o
  18   4  10         57.34         66.56         6.51 o
  19   4  10          5.14         -0.96         8.97 o
  20   4  10         51.13         57.22         6.53 o
  21   4  10         44.38         44.19         6.83 o
  22   4  10         30.12         29.59         6.88 o
 -28   5  10         54.60         59.36        10.23 o
 -27   5  10         19.46         17.82        14.51 o
 -26   5  10          5.34          6.04         5.67 o
 -25   5  10         64.99         62.81         6.44 o
 -24   5  10         26.72         17.43         7.51 o
 -23   5  10          0.44        -10.08        10.08 o
 -22   5  10         81.64        113.80        12.84 o
 -21   5  10        169.20        140.98        14.45 o
 -20   5  10        114.12        124.35        12.35 o
 -19   5  10        118.87        107.71        12.04 o
 -18   5  10         60.88         63.22        12.34 o
 -17   5  10        499.87        465.02        26.71 o
 -16   5  10        144.57        109.97         8.54 o
 -15   5  10        605.74        656.01        20.46 o
 -14   5  10       1284.99       1295.56        49.66 o
 -13   5  10        101.65         98.45        11.75 o
 -12   5  10        641.28        774.89        19.07 o
 -11   5  10         35.51         32.35         4.76 o
 -10   5  10        438.00        526.67        12.09 o
  -9   5  10         40.09         37.46         4.89 o
  -8   5  10       1973.29       2370.19        42.57 o
  -7   5  10       1327.50       1294.44        22.75 o
  -6   5  10       8606.36       8501.35       143.13 o
  -5   5  10        831.38        909.82        17.26 o
  -4   5  10       5161.66       4954.17        77.97 o
  -3   5  10       1495.52       1492.08        29.35 o
  -2   5  10        371.17        372.37         8.70 o
  -1   5  10       1012.91       1113.60        25.47 o
   0   5  10       1450.97       1600.89        35.19 o
   1   5  10         15.04         18.40         4.25 o
   2   5  10       4684.86       4706.88       100.11 o
   3   5  10        232.30        278.67         8.17 o
   4   5  10       1227.67       1199.11        31.61 o
   5   5  10       1781.07       2051.07        59.22 o
   6   5  10        573.86        552.05        18.82 o
   7   5  10         55.96         74.61         6.79 o
   8   5  10        356.40        350.49        11.24 o
   9   5  10        161.94        127.64        13.18 o
  10   5  10        822.83        922.51        40.60 o
  11   5  10        121.62        118.98        14.01 o
  12   5  10         79.53         63.44        10.90 o
  13   5  10        720.93        810.71        37.96 o
  14   5  10         77.58         60.19         9.86 o
  15   5  10         60.47         44.84        21.11 o
  16   5  10         42.05         44.69        20.89 o
  17   5  10          0.39         -4.03        13.49 o
  18   5  10          7.87          9.35         9.59 o
  19   5  10          0.45         -3.13        12.28 o
  20   5  10         36.42         39.12         6.61 o
  21   5  10         47.48         49.31         8.56 o
 -28   6  10          2.42          3.36         4.60 o
 -27   6  10         45.70         52.29        10.23 o
 -26   6  10          4.55          7.61         5.96 o
 -25   6  10        114.78         75.64         7.58 o
 -24   6  10         52.05         51.35         9.75 o
 -23   6  10         13.62         23.21        12.42 o
 -22   6  10         53.19         41.56        13.81 o
 -21   6  10         13.69         13.53        10.07 o
 -20   6  10         22.15         19.34        11.61 o
 -19   6  10         97.66         86.07        11.80 o
 -18   6  10         82.31         91.28         9.18 o
 -17   6  10        168.44        138.89        11.77 o
 -16   6  10         27.72         11.65         6.55 o
 -15   6  10         70.42         60.35         7.25 o
 -14   6  10          3.02          3.65         5.35 o
 -13   6  10          1.95          3.28         5.37 o
 -12   6  10         96.11         75.74         5.86 o
 -11   6  10        255.94        266.96        12.65 o
 -10   6  10        212.32        233.75        13.89 o
  -9   6  10         86.05        100.84        10.66 o
  -8   6  10        251.89        226.22         6.82 o
  -7   6  10        480.48        498.38        10.58 o
  -6   6  10        313.88        331.15         7.50 o
  -5   6  10        530.19        531.04        12.91 o
  -4   6  10        564.90        482.20         9.36 o
  -3   6  10        263.13        247.74         9.07 o
  -2   6  10         83.25         81.65         4.50 o
  -1   6  10       1530.91       1700.39        31.43 o
   0   6  10         89.82         86.28         4.89 o
   1   6  10       4815.52       4961.05       220.56 o
   2   6  10        343.06        372.12        22.00 o
   3   6  10        857.46        845.92        30.15 o
   4   6  10       1218.14       1181.94        35.51 o
   5   6  10         37.37         39.94         4.30 o
   6   6  10         16.91         18.25         4.15 o
   7   6  10         78.47         62.95         5.61 o
   8   6  10        229.08        182.55         9.93 o
   9   6  10         16.78         19.03         8.19 o
  10   6  10          2.11         -1.69         6.58 o
  11   6  10         11.65         19.77         9.58 o
  12   6  10        395.63        368.01        41.43 o
  13   6  10         44.39         27.54         9.50 o
  14   6  10         50.17         66.59         9.65 o
  15   6  10         10.06         15.58        18.52 o
  16   6  10          3.24          8.72         9.87 o
  17   6  10         51.33         53.12        11.21 o
  18   6  10         17.91         31.61         8.99 o
  19   6  10          2.65          1.76         4.94 o
  20   6  10         19.38         19.91         8.37 o
 -27   7  10          0.09         -2.05         6.51 o
 -26   7  10          0.11         -1.11         4.16 o
 -25   7  10        134.74        134.89        13.68 o
 -24   7  10          7.09          2.74         6.46 o
 -23   7  10         37.96         34.95         7.41 o
 -22   7  10        164.91        129.99        12.47 o
 -21   7  10         43.42         14.22        15.30 o
 -20   7  10        167.37        182.33        11.68 o
 -19   7  10         26.32         27.25         8.01 o
 -18   7  10        147.70        146.43        10.78 o
 -17   7  10        340.04        369.12        12.75 o
 -16   7  10          1.12          0.43         6.97 o
 -15   7  10        292.70        277.75        12.51 o
 -14   7  10          7.50          8.73         7.47 o
 -13   7  10         31.60         31.77         6.20 o
 -12   7  10        314.28        326.74        11.03 o
 -11   7  10        134.51        121.95         6.26 o
 -10   7  10          6.74          0.72         4.71 o
  -9   7  10       1168.66       1145.84        22.88 o
  -8   7  10         20.26         25.86         4.54 o
  -7   7  10        927.24        814.02        14.66 o
  -6   7  10        265.17        291.23         7.93 o
  -5   7  10        782.26        799.16        17.26 o
  -4   7  10         10.02         10.74         5.29 o
  -3   7  10       1162.89       1168.52        27.49 o
  -2   7  10         14.03         10.12         6.34 o
  -1   7  10       1630.13       1536.77        26.05 o
   0   7  10          2.26         -4.62         4.62 o
   1   7  10          9.11         15.91         4.80 o
   2   7  10         93.81         89.59         5.67 o
   3   7  10          2.25          3.86         4.74 o
   4   7  10        148.07        164.45         6.25 o
   5   7  10        788.29        672.94        23.01 o
   6   7  10          4.67         -2.57         6.23 o
   7   7  10       1721.32       1531.01        70.57 o
   8   7  10         58.60         67.08         7.58 o
   9   7  10        120.60        120.68         7.97 o
  10   7  10         63.64         55.48         6.99 o
  11   7  10          6.72         14.32         7.06 o
  12   7  10        191.94        156.57        13.29 o
  13   7  10         31.97         34.43        17.62 o
  14   7  10         30.19         34.88        18.07 o
  15   7  10          4.84         15.42        10.61 o
  16   7  10          0.56         -1.66         6.93 o
  17   7  10          1.93         -0.23         7.58 o
  18   7  10          0.03          0.92         6.60 o
  19   7  10          2.07          4.96        13.58 o
 -26   8  10          0.27         -1.30         5.95 o
 -25   8  10          3.77          0.53         4.99 o
 -24   8  10          3.65          2.84         4.64 o
 -23   8  10          0.19          0.37         5.21 o
 -22   8  10         38.13         36.20        13.71 o
 -21   8  10         18.77         23.42         8.51 o
 -20   8  10          6.11         -4.90         9.40 o
 -19   8  10         17.20         20.66         7.84 o
 -18   8  10          2.11         -9.29         9.29 o
 -17   8  10         59.19         58.58         7.51 o
 -16   8  10        281.15        274.91        12.05 o
 -15   8  10         74.18         78.80         8.70 o
 -14   8  10        364.07        317.31        13.24 o
 -13   8  10        276.93        321.33        10.18 o
 -12   8  10        442.18        586.41        28.30 o
 -11   8  10        288.78        291.07        11.21 o
 -10   8  10        159.97        180.37         7.58 o
  -9   8  10        481.57        514.78        20.10 o
  -8   8  10        210.70        262.74        11.57 o
  -7   8  10        173.34        209.13         6.85 o
  -6   8  10         20.04         22.47         4.00 o
  -5   8  10         61.79         66.98         4.00 o
  -4   8  10        230.18        254.44         5.98 o
  -3   8  10          3.46          2.10         3.87 o
  -2   8  10        516.11        511.58         8.83 o
  -1   8  10          2.73          2.57         4.09 o
   0   8  10        337.90        350.29         8.16 o
   1   8  10        457.42        472.21        12.03 o
   2   8  10          1.32          2.59         4.61 o
   3   8  10        700.20        665.61        20.81 o
   4   8  10          7.99          4.93         5.03 o
   5   8  10        107.79        115.39         6.25 o
   6   8  10        109.83        118.20         6.81 o
   7   8  10        209.21        189.01         7.58 o
   8   8  10          1.25          4.33         6.66 o
   9   8  10         86.87         89.55         6.74 o
  10   8  10         73.34         78.19         7.24 o
  11   8  10          2.86         10.91         9.21 o
  12   8  10         85.86         62.52        10.15 o
  13   8  10         29.97         28.24        11.09 o
  14   8  10          4.99          6.80         8.32 o
  15   8  10         15.24         14.41         9.92 o
  16   8  10          3.18          8.49         5.66 o
  17   8  10         15.94         18.84         6.39 o
  18   8  10         39.39         26.40         6.79 o
 -24   9  10         11.76         20.47         7.44 o
 -23   9  10          0.95          3.90         4.44 o
 -22   9  10         18.95         17.37         5.42 o
 -21   9  10         26.84         50.09         6.63 o
 -20   9  10         45.58         30.20         5.88 o
 -19   9  10         10.69          9.27         6.24 o
 -18   9  10         28.97         23.46        11.05 o
 -17   9  10         62.55         59.63         6.27 o
 -16   9  10         84.22         68.59         6.75 o
 -15   9  10        209.82        223.48         9.09 o
 -14   9  10        456.75        480.98        15.59 o
 -13   9  10        150.62        154.35         9.23 o
 -12   9  10        201.53        151.07         6.40 o
 -11   9  10         46.69         58.96         7.14 o
 -10   9  10         61.55         64.18         5.58 o
  -9   9  10        362.00        336.07        13.25 o
  -8   9  10        146.54        163.68         7.44 o
  -7   9  10          9.95         22.19         4.42 o
  -6   9  10        296.17        269.49         7.38 o
  -5   9  10         94.06         93.49         4.33 o
  -4   9  10        296.62        289.10         6.67 o
  -3   9  10         73.18         76.76         4.53 o
  -2   9  10         10.12         11.18         4.44 o
  -1   9  10         30.58         22.57         4.85 o
   0   9  10         94.37         99.71         5.31 o
   1   9  10        689.81        681.45        19.49 o
   2   9  10        519.46        506.73        12.96 o
   3   9  10         95.11         98.71         6.13 o
   4   9  10        159.70        136.39         6.86 o
   5   9  10          6.09          7.85         5.89 o
   6   9  10         71.19         58.79         6.38 o
   7   9  10         20.92         16.47         5.34 o
   8   9  10        340.72        309.98        14.00 o
   9   9  10         53.09         58.96         8.44 o
  10   9  10        356.13        335.79        21.21 o
  11   9  10          1.19         -6.53         6.53 o
  12   9  10         43.29         21.84         5.91 o
  13   9  10          0.04         -6.83         6.83 o
  14   9  10         20.21         28.41         5.94 o
  15   9  10          4.45          4.46         5.08 o
  16   9  10         25.74         18.60         4.89 o
  17   9  10         32.22         27.17         7.44 o
 -22  10  10          2.13          1.30         6.88 o
 -21  10  10          2.28          1.55         4.70 o
 -20  10  10         36.94         46.69         9.56 o
 -19  10  10         61.13         64.81         7.17 o
 -18  10  10         52.65         71.45         5.12 o
 -17  10  10          0.43         -4.86         4.86 o
 -16  10  10          6.35         10.06         5.63 o
 -15  10  10         15.83         -4.49        18.72 o
 -14  10  10          0.04          0.18         5.58 o
 -13  10  10         32.08         27.31         5.93 o
 -12  10  10          9.48         17.42         5.90 o
 -11  10  10        110.63        164.58         8.72 o
 -10  10  10         26.70         32.68         6.77 o
  -9  10  10         12.24         15.68         6.20 o
  -8  10  10        251.11        301.97        19.94 o
  -7  10  10          9.28          0.51         4.66 o
  -6  10  10         24.33         29.10         5.07 o
  -5  10  10         45.73         39.06         4.88 o
  -4  10  10          0.59          1.96         4.93 o
  -3  10  10        144.16        145.37         6.06 o
  -2  10  10        377.09        430.73        10.07 o
  -1  10  10          0.86          0.01         4.47 o
   0  10  10       1183.82       1289.97        40.10 o
   1  10  10         30.52         24.86         4.96 o
   2  10  10        121.17        124.62         6.77 o
   3  10  10        576.45        562.14        31.42 o
   4  10  10         63.08         81.51         5.53 o
   5  10  10        125.11        146.91         7.01 o
   6  10  10          6.22          3.93         4.57 o
   7  10  10         77.39         71.03         7.56 o
   8  10  10         50.63         45.30         7.36 o
   9  10  10         31.52         34.43         5.57 o
  10  10  10         11.42          7.99         5.19 o
  11  10  10         16.88         23.10         4.84 o
  12  10  10          2.43          3.91         4.41 o
  13  10  10         33.20         13.38         5.69 o
  14  10  10         14.82         15.19         6.43 o
  15  10  10         45.69         40.01         8.56 o
 -20  11  10          0.55          1.67         5.95 o
 -19  11  10          9.63          9.67         6.70 o
 -18  11  10         68.43         75.07         8.40 o
 -17  11  10          0.74         -4.73         4.73 o
 -16  11  10         42.60         46.73         6.69 o
 -15  11  10          7.45          5.21         5.03 o
 -14  11  10          0.08         -5.21         5.21 o
 -13  11  10          2.76          8.01         4.98 o
 -12  11  10          6.13          4.25         8.12 o
 -11  11  10         19.04         37.56        18.21 o
 -10  11  10        179.05        206.72        18.68 o
  -9  11  10         10.92         17.16         5.35 o
  -8  11  10         50.55         63.73         6.36 o
  -7  11  10          3.32         10.29         6.23 o
  -6  11  10          4.28          8.02         5.60 o
  -5  11  10         13.66          2.41         4.77 o
  -4  11  10        179.04        174.65         6.43 o
  -3  11  10          2.16          2.91         4.99 o
  -2  11  10        897.83       1024.40        35.50 o
  -1  11  10        138.83        119.26         6.21 o
   0  11  10        171.98        181.13         8.56 o
   1  11  10        434.89        441.16        14.52 o
   2  11  10         16.49         15.52         5.03 o
   3  11  10        463.05        554.16        26.02 o
   4  11  10         70.41         54.52        12.63 o
   5  11  10        356.74        362.22        29.04 o
   6  11  10        313.53        304.75        24.22 o
   7  11  10         69.96         58.60         4.95 o
   8  11  10         66.95         75.15         4.77 o
   9  11  10         57.68         65.40         7.19 o
  10  11  10          1.67         -4.70         4.70 o
  11  11  10         16.21         10.99         4.07 o
  12  11  10          0.63         -1.13         4.46 o
  13  11  10          7.26          4.37         7.07 o
 -18  12  10          4.66         15.82         5.40 o
 -17  12  10          2.49          4.21         4.79 o
 -16  12  10          5.90          1.16         5.05 o
 -15  12  10         50.07         45.23         6.12 o
 -14  12  10         12.70         10.99         6.25 o
 -13  12  10          0.81         10.13         5.40 o
 -12  12  10          1.05          4.18         5.70 o
 -11  12  10          5.25         10.65         5.25 o
 -10  12  10         35.81         31.66         5.36 o
  -9  12  10         42.38         36.97         4.88 o
  -8  12  10        159.76        166.46         9.45 o
  -7  12  10         24.77         22.00         5.26 o
  -6  12  10          9.87          9.82         5.28 o
  -5  12  10         36.07         44.62         6.06 o
  -4  12  10        306.98        285.61        12.32 o
  -3  12  10         11.85         18.18         4.91 o
  -2  12  10         97.73         89.92         5.74 o
  -1  12  10         24.52         12.58         4.63 o
   0  12  10         47.71         49.97         5.16 o
   1  12  10         15.94         13.05         4.61 o
   2  12  10        122.80        152.72        12.43 o
   3  12  10        109.92        116.74        10.31 o
   4  12  10         94.07         86.42         5.43 o
   5  12  10        235.22        210.07        13.25 o
   6  12  10          1.31          2.92         5.12 o
   7  12  10         58.99         51.17         4.95 o
   8  12  10         17.31         25.90         5.21 o
   9  12  10          4.72          6.33         4.44 o
  10  12  10          5.70          8.15         3.46 o
 -15  13  10         30.57         24.56         5.02 o
 -14  13  10          0.65         -1.05         3.29 o
 -13  13  10         40.85         33.84         4.00 o
 -12  13  10          2.56          2.25         4.18 o
 -11  13  10         34.25         40.70         8.12 o
 -10  13  10          0.98         -1.25         5.01 o
  -9  13  10         85.48         79.94         5.85 o
  -8  13  10          6.48         14.82         4.24 o
  -7  13  10        216.40        192.43        10.61 o
  -6  13  10         43.36         43.76         5.83 o
  -5  13  10         71.40         69.84         7.82 o
  -4  13  10         55.20         66.04         7.77 o
  -3  13  10          0.51         -2.10         4.57 o
  -2  13  10         93.56        125.88         7.63 o
  -1  13  10          2.20          6.70         4.82 o
   0  13  10         44.49         63.79         5.29 o
   1  13  10        110.86        160.89         6.99 o
   2  13  10          0.24         -4.64         6.75 o
   3  13  10         81.93        102.98         6.62 o
   4  13  10          0.50          4.01         4.03 o
   5  13  10          2.72         -1.70         3.78 o
   6  13  10         10.15         10.81         4.41 o
   7  13  10         12.65         12.10         5.21 o
  -9  14  10          0.03         -4.84         4.84 o
  -8  14  10          7.19          6.51         5.21 o
  -7  14  10          6.20          8.93         5.58 o
  -6  14  10         10.14          6.33         5.58 o
  -5  14  10          9.93          2.86         4.19 o
  -4  14  10          5.80          4.57         3.94 o
  -3  14  10          0.12         -0.52         4.00 o
  -2  14  10          1.69          1.67         3.95 o
  -1  14  10          5.62         13.40         5.77 o
   0  14  10         29.49         25.31         6.14 o
 -29   0  11          3.25         -7.09         7.09 o
 -27   0  11         50.60         27.88        12.32 o
 -25   0  11        366.88        389.46        15.84 o
 -23   0  11        188.31        233.63        13.26 o
 -21   0  11         50.43         50.32        13.52 o
 -19   0  11        700.66        594.55        22.34 o
 -17   0  11       2324.64       2476.32        63.45 o
 -15   0  11       2117.52       2214.40        57.41 o
 -13   0  11        349.16        304.37        14.77 o
 -11   0  11         30.70         24.34         6.26 o
  -9   0  11        825.74        611.83        21.05 o
  -7   0  11       4173.05       4852.13       121.46 o
  -5   0  11         70.53        111.80         7.28 o
  -3   0  11       1753.03       1539.52        44.32 o
  -1   0  11       8736.58       7432.76       186.20 o
   1   0  11       2988.41       2763.15        90.60 o
   3   0  11       3420.98       3427.03        97.88 o
   5   0  11       2803.21       2837.13        72.57 o
   7   0  11       1086.68       1059.70        29.94 o
   9   0  11       2292.89       2149.64       134.98 o
  11   0  11        272.23        317.92        15.77 o
  13   0  11        406.05        409.14        22.23 o
  15   0  11        279.10        212.95        18.60 o
  17   0  11         20.10         33.29        12.57 o
  19   0  11          4.49          0.31         6.44 o
  21   0  11         32.16         35.68         8.75 o
 -30   1  11          1.00         -2.55         4.97 o
 -29   1  11         18.12         21.32         6.02 o
 -28   1  11          8.54          4.83         7.90 o
 -27   1  11        107.96        113.58         7.44 o
 -26   1  11          5.99          4.16        11.14 o
 -25   1  11          4.55         23.89         6.77 o
 -24   1  11         40.78         46.59         7.14 o
 -23   1  11         81.91        106.87        10.11 o
 -22   1  11        373.84        408.36        17.49 o
 -21   1  11         84.96         93.30         7.70 o
 -20   1  11          4.30          2.95         6.58 o
 -19   1  11         59.60         68.55         6.67 o
 -18   1  11         36.58         40.09         6.41 o
 -17   1  11        392.07        339.54        10.48 o
 -16   1  11        885.58        878.69        29.54 o
 -15   1  11       1354.04       1416.75        23.34 o
 -14   1  11       2021.63       1876.31        30.26 o
 -13   1  11         12.21         17.61         4.80 o
 -12   1  11          7.37          3.72         5.47 o
 -11   1  11       1607.51       1495.25        27.84 o
 -10   1  11          8.50         16.41         5.65 o
  -9   1  11         40.43         56.10         5.55 o
  -8   1  11        891.03        698.12        19.03 o
  -7   1  11        395.70        461.54        12.62 o
  -6   1  11        897.75       1081.55        19.16 o
  -5   1  11        189.25        169.13         5.43 o
  -4   1  11       3417.18       2931.48        74.75 o
  -3   1  11        735.96        625.72        10.70 o
  -2   1  11         21.38          5.80         3.31 o
  -1   1  11       1311.12       1509.29        25.72 o
   0   1  11       3891.16       4214.38        84.44 o
   1   1  11         20.19         12.12         4.84 o
   2   1  11         34.29         84.86         7.40 o
   3   1  11        269.41        224.76        10.56 o
   4   1  11        152.12        251.69         9.28 o
   5   1  11        400.80        343.88         8.76 o
   6   1  11        825.39        718.90        16.89 o
   7   1  11        927.61        983.56        20.94 o
   8   1  11        413.55        561.94        24.12 o
   9   1  11       1107.73       1097.97        23.15 o
  10   1  11        317.01        291.51        15.40 o
  11   1  11         21.39         10.78         7.48 o
  12   1  11        287.17        335.72        14.19 o
  13   1  11         19.80         51.16         9.62 o
  14   1  11         38.27         54.59        10.63 o
  15   1  11         65.39         70.92         9.99 o
  16   1  11          2.14          6.21         8.89 o
  17   1  11         42.70         75.14        12.46 o
  18   1  11         35.17         40.44         7.04 o
  19   1  11         31.22         32.66         5.52 o
  20   1  11          7.34          6.58         5.67 o
  21   1  11         23.29         33.15         4.71 o
  22   1  11          0.20          0.16         4.98 o
 -30   2  11          3.33         -5.00         5.00 o
 -29   2  11         14.20         20.65         5.69 o
 -28   2  11          6.72          7.17         8.47 o
 -27   2  11          1.64         -4.49         7.78 o
 -26   2  11          0.33         -6.23         8.44 o
 -25   2  11          2.03          3.97         7.28 o
 -24   2  11          0.00          9.11         8.61 o
 -23   2  11         14.20         27.04         9.72 o
 -22   2  11        394.44        431.04        20.08 o
 -21   2  11        105.75        114.39         7.72 o
 -20   2  11        522.91        578.16        14.65 o
 -19   2  11         12.92         11.20         5.93 o
 -18   2  11         44.22         43.88         5.77 o
 -17   2  11        113.80        119.19         6.63 o
 -16   2  11        567.84        560.72        32.08 o
 -15   2  11        856.12        744.28        15.15 o
 -14   2  11       1290.47       1272.82        22.22 o
 -13   2  11       1116.07       1005.18        18.71 o
 -12   2  11       3193.39       2872.33        63.39 o
 -11   2  11        522.62        432.84        11.81 o
 -10   2  11       1642.39       1810.37        34.64 o
  -9   2  11       1157.60       1135.81        30.48 o
  -8   2  11       2240.63       2077.06        32.36 o
  -7   2  11      12116.17      11860.58       187.55 o
  -6   2  11       4740.75       4833.50        77.76 o
  -5   2  11        329.04        571.78        20.85 o
  -4   2  11       1823.40       1614.09        26.35 o
  -3   2  11       2582.13       2817.42        41.97 o
  -2   2  11        256.68        318.01        11.49 o
  -1   2  11        976.52       1117.14        22.06 o
   0   2  11       9690.18       9455.99       186.83 o
   1   2  11       1924.86       1903.52        36.54 o
   2   2  11       3087.65       3166.97        68.16 o
   3   2  11         84.49         24.60         4.55 o
   4   2  11        217.29        270.41        19.64 o
   5   2  11       1296.67       1218.09        29.62 o
   6   2  11        513.60        472.76        10.98 o
   7   2  11        495.51        475.19        17.33 o
   8   2  11         14.02         16.33         6.58 o
   9   2  11        205.15        221.13        12.41 o
  10   2  11         18.02         26.49         6.03 o
  11   2  11        610.43        608.85        17.33 o
  12   2  11          2.35          7.95         8.92 o
  13   2  11        528.79        534.39        20.89 o
  14   2  11        109.10        119.65        12.38 o
  15   2  11          1.79          8.97         9.46 o
  16   2  11          5.39         13.64         9.32 o
  17   2  11        203.20        250.63        26.31 o
  18   2  11         54.38         81.63         6.82 o
  19   2  11         62.18         63.56         5.70 o
  20   2  11          0.12         -4.83         5.63 o
  21   2  11          5.33          5.10         4.93 o
  22   2  11          0.31         -5.71         5.71 o
 -30   3  11          0.08         -0.37         6.70 o
 -29   3  11          3.09         -4.07         9.79 o
 -28   3  11          2.38          4.00         5.89 o
 -27   3  11        112.32        129.41        14.98 o
 -26   3  11          8.08         18.30        13.51 o
 -25   3  11         27.92         19.54        20.27 o
 -24   3  11          0.88         -9.57        10.40 o
 -23   3  11         79.78         89.58         9.24 o
 -22   3  11         26.74         19.25         8.34 o
 -21   3  11         67.17         86.37         8.29 o
 -20   3  11        202.29        194.87         8.81 o
 -19   3  11        287.92        190.66        11.06 o
 -18   3  11          1.62         -0.30         5.68 o
 -17   3  11        266.54        206.95         7.69 o
 -16   3  11        203.78        162.01        13.46 o
 -15   3  11        351.47        305.82        10.82 o
 -14   3  11         69.06         90.62         5.23 o
 -13   3  11        115.83        106.94         4.78 o
 -12   3  11        444.92        539.82        11.36 o
 -11   3  11       3359.81       3532.43        59.44 o
 -10   3  11        352.78        312.81         7.37 o
  -9   3  11        153.91        180.05         5.03 o
  -8   3  11        302.27        289.74         6.35 o
  -7   3  11       1740.37       1784.74        40.21 o
  -6   3  11       1172.80       1027.59        16.95 o
  -5   3  11         27.20         21.02         4.26 o
  -4   3  11        940.28       1286.81        24.33 o
  -3   3  11       1193.08       1424.77        21.28 o
  -2   3  11       2142.35       2934.65        46.29 o
  -1   3  11       4035.80       4190.32        78.70 o
   0   3  11       3242.30       3699.35        85.02 o
   1   3  11       1211.34       1121.57        22.11 o
   2   3  11         71.64         72.19         4.26 o
   3   3  11          1.70         27.13         5.65 o
   4   3  11          6.94          6.39         4.13 o
   5   3  11         66.12         56.71         6.43 o
   6   3  11        121.25        156.82         7.56 o
   7   3  11        568.02        542.78        22.47 o
   8   3  11        537.61        581.48        13.00 o
   9   3  11        165.28        178.64         7.09 o
  10   3  11        752.67        804.68        23.01 o
  11   3  11          8.16         11.10         6.81 o
  12   3  11        421.62        491.42        17.13 o
  13   3  11         32.12         25.38         9.41 o
  14   3  11        439.65        508.62        21.80 o
  15   3  11         63.83         72.70        10.99 o
  16   3  11        411.08        505.80        21.65 o
  17   3  11         34.57         39.81        21.10 o
  18   3  11         97.16        129.79         7.46 o
  19   3  11         35.60         49.73         6.29 o
  20   3  11         58.69         77.09         9.45 o
  21   3  11          0.34         -4.44         4.44 o
 -29   4  11          0.50          0.19         9.12 o
 -28   4  11         33.46         27.84         7.32 o
 -27   4  11          3.14         16.44         7.14 o
 -26   4  11          2.00          7.40         6.63 o
 -25   4  11          2.64          7.71        12.13 o
 -24   4  11         52.03         70.82        22.89 o
 -23   4  11         60.98         73.68        10.98 o
 -22   4  11          4.78          5.14        11.82 o
 -21   4  11        216.78        235.92        12.41 o
 -20   4  11         35.04         24.46         7.10 o
 -19   4  11         37.28         32.65         6.77 o
 -18   4  11        587.54        724.42        26.57 o
 -17   4  11        351.44        353.88        18.83 o
 -16   4  11        897.50        763.98        19.96 o
 -15   4  11       1008.10        996.82        37.06 o
 -14   4  11        484.20        532.06        14.02 o
 -13   4  11        298.78        264.61         8.76 o
 -12   4  11       1748.79       1710.97        31.12 o
 -11   4  11        719.59        616.07        11.47 o
 -10   4  11       3837.90       3890.76        63.31 o
  -9   4  11       2294.81       2297.71        41.17 o
  -8   4  11       3286.41       3094.71        55.16 o
  -7   4  11       5224.09       5907.27        90.60 o
  -6   4  11        438.35        513.58        13.05 o
  -5   4  11       2625.33       2607.18        41.33 o
  -4   4  11       1343.68       1529.45        30.06 o
  -3   4  11         17.92         19.70         4.24 o
  -2   4  11        511.38        395.66        10.34 o
  -1   4  11        133.63        103.13         7.85 o
   0   4  11        680.31        664.57        27.37 o
   1   4  11         34.65         60.58         5.21 o
   2   4  11        343.58        297.60        10.97 o
   3   4  11         35.13         28.97         3.60 o
   4   4  11        366.28        417.89         9.55 o
   5   4  11        810.87        749.29        23.52 o
   6   4  11       1339.22       1368.69        38.49 o
   7   4  11        669.18        811.12        17.83 o
   8   4  11         31.49         14.60         5.31 o
   9   4  11         41.84         31.69         5.71 o
  10   4  11        114.61        136.99         7.90 o
  11   4  11         47.89         60.15         6.87 o
  12   4  11         42.09         56.16         7.53 o
  13   4  11         33.43         31.06        10.49 o
  14   4  11          3.63          7.37        10.74 o
  15   4  11          2.73          2.31         7.34 o
  16   4  11         83.18         94.29        22.63 o
  17   4  11          5.79         13.55         9.13 o
  18   4  11         85.30         93.64         9.24 o
  19   4  11         14.17         17.68         5.81 o
  20   4  11          0.58          7.66         5.75 o
  21   4  11          1.65         -2.39         5.39 o
 -29   5  11         39.78         27.17         7.26 o
 -28   5  11          2.29         -9.49         9.49 o
 -27   5  11          1.06          5.17         7.06 o
 -26   5  11         11.87          5.05         5.86 o
 -25   5  11          0.26         -3.97         6.52 o
 -24   5  11          2.35         10.88         7.97 o
 -23   5  11        147.33        169.40        25.60 o
 -22   5  11         14.40          5.04        10.46 o
 -21   5  11         20.86         19.24        11.60 o
 -20   5  11         14.15         12.63        13.64 o
 -19   5  11         61.83         43.47        11.34 o
 -18   5  11         42.14         69.75        12.17 o
 -17   5  11       1233.72       1155.44        41.48 o
 -16   5  11        137.50        131.54         9.70 o
 -15   5  11       1891.84       1998.85        86.46 o
 -14   5  11         54.14         43.68         7.45 o
 -13   5  11         79.47        100.64         9.74 o
 -12   5  11          0.60          5.68         6.28 o
 -11   5  11         36.39         27.05         5.71 o
 -10   5  11        277.07        234.33         9.90 o
  -9   5  11        639.46        685.11        13.77 o
  -8   5  11       1899.92       2183.76        39.24 o
  -7   5  11       1610.17       1361.85        25.28 o
  -6   5  11       5951.44       6132.27       102.20 o
  -5   5  11        328.88        300.85        16.57 o
  -4   5  11        559.98        662.54        12.86 o
  -3   5  11       3143.71       3392.85        63.92 o
  -2   5  11         54.94         89.00         5.37 o
  -1   5  11       1768.00       1916.43        38.93 o
   0   5  11       1518.42       1676.16        36.81 o
   1   5  11         25.97          8.90         4.63 o
   2   5  11         22.12         13.61         5.00 o
   3   5  11        164.83        154.45         8.00 o
   4   5  11       1287.52       1194.81        40.45 o
   5   5  11        509.62        498.68        22.77 o
   6   5  11         98.07         92.92         6.45 o
   7   5  11         57.65         60.92         6.92 o
   8   5  11          0.25         -0.40         8.05 o
   9   5  11          2.63          3.18         7.02 o
  10   5  11          6.01          0.73         9.88 o
  11   5  11        888.46        837.84        27.63 o
  12   5  11         71.52         90.67         9.57 o
  13   5  11        126.39        115.48        14.45 o
  14   5  11          2.16          0.87         9.06 o
  15   5  11        100.19        114.62        33.03 o
  16   5  11          6.36         -9.51        19.74 o
  17   5  11         59.45         72.28        11.91 o
  18   5  11         60.35         58.69        12.00 o
  19   5  11         87.38        111.28        20.93 o
  20   5  11          6.32          1.76         5.75 o
 -28   6  11          2.34          1.65        11.26 o
 -27   6  11         42.47         55.10         7.04 o
 -26   6  11          8.00          6.14         7.21 o
 -25   6  11         14.04         18.95         8.44 o
 -24   6  11          0.77          1.71         7.17 o
 -23   6  11          9.27          6.49         9.83 o
 -22   6  11        145.61        163.02        26.44 o
 -21   6  11        135.91        149.68        18.08 o
 -20   6  11          3.96          0.67        11.04 o
 -19   6  11          7.45         -0.41        10.80 o
 -18   6  11        221.75        150.33         9.50 o
 -17   6  11        442.92        396.63        26.60 o
 -16   6  11        495.50        529.49        15.56 o
 -15   6  11         14.80         18.20         8.13 o
 -14   6  11         94.91        128.86         9.32 o
 -13   6  11        327.49        348.82        11.76 o
 -12   6  11        509.48        489.68        32.54 o
 -11   6  11        249.40        196.75         8.36 o
 -10   6  11        793.70        696.19        21.31 o
  -9   6  11        275.99        231.65        19.18 o
  -8   6  11        163.90        153.43         9.55 o
  -7   6  11       1162.67       1157.14        35.38 o
  -6   6  11         31.94         50.11         5.58 o
  -5   6  11       1014.99        936.53        19.58 o
  -4   6  11         52.31         52.72         4.59 o
  -3   6  11        991.14       1074.36        20.82 o
  -2   6  11       1809.47       1903.21        36.43 o
  -1   6  11        163.33        183.97         8.59 o
   0   6  11       1474.61       1418.06        37.52 o
   1   6  11        913.29        936.17        63.64 o
   2   6  11        275.10        283.25        10.69 o
   3   6  11        799.00        776.46        18.26 o
   4   6  11        863.11        768.72        16.95 o
   5   6  11         19.31         30.69         4.39 o
   6   6  11        134.41        156.49         6.61 o
   7   6  11          0.83         -0.96         6.65 o
   8   6  11          0.99          6.41         6.98 o
   9   6  11        580.61        466.38        20.65 o
  10   6  11        252.99        257.27        12.60 o
  11   6  11        225.93        199.50         9.34 o
  12   6  11          7.45          5.79         9.76 o
  13   6  11          7.35         -0.85         9.53 o
  14   6  11         42.64         71.05        13.46 o
  15   6  11         44.33         54.39         6.96 o
  16   6  11         33.44         42.23        11.63 o
  17   6  11        119.82        158.35        14.51 o
  18   6  11          0.61         -6.73         6.88 o
  19   6  11         13.50         14.28         7.63 o
 -27   7  11          0.21         -7.07         7.07 o
 -26   7  11         56.71         73.21         7.15 o
 -25   7  11          3.17         -3.66         4.88 o
 -24   7  11          4.14          7.39         6.36 o
 -23   7  11          0.21          2.68         6.95 o
 -22   7  11          9.06          5.75         8.65 o
 -21   7  11          0.39          5.48        14.53 o
 -20   7  11        130.00         96.22        12.78 o
 -19   7  11          3.49         -1.22         7.83 o
 -18   7  11         10.46         -2.99        12.23 o
 -17   7  11          5.19          4.74         7.16 o
 -16   7  11         63.45         69.71         7.83 o
 -15   7  11         66.29         77.23         7.97 o
 -14   7  11         76.23         76.48         7.70 o
 -13   7  11        123.49        147.03         9.22 o
 -12   7  11        480.06        465.26        13.55 o
 -11   7  11         18.19         30.01         5.04 o
 -10   7  11         68.97         58.03         5.14 o
  -9   7  11        263.22        281.14         7.94 o
  -8   7  11          2.69          3.11         4.51 o
  -7   7  11         18.00         14.91         4.43 o
  -6   7  11          7.97         14.46         4.25 o
  -5   7  11        422.05        383.31         9.48 o
  -4   7  11         62.52         76.72         5.18 o
  -3   7  11        212.35        201.36         6.18 o
  -2   7  11        221.27        156.04         7.85 o
  -1   7  11        273.26        284.64         7.18 o
   0   7  11       2079.85       1915.76        38.93 o
   1   7  11         95.84         83.29         6.40 o
   2   7  11         10.62          8.06         5.05 o
   3   7  11         75.48         63.26         5.55 o
   4   7  11          6.71          7.61         4.87 o
   5   7  11          7.66         10.20         5.44 o
   6   7  11        213.75        181.01        16.96 o
   7   7  11        110.89        119.62         9.97 o
   8   7  11        430.08        400.44        16.91 o
   9   7  11          2.15          3.81         6.79 o
  10   7  11         13.35          9.99         7.57 o
  11   7  11         59.83         67.87         7.32 o
  12   7  11         10.27          3.52        11.90 o
  13   7  11         33.78         82.25        26.98 o
  14   7  11         77.59         58.23        18.48 o
  15   7  11          5.68         15.57        11.63 o
  16   7  11        186.21        171.48        49.40 o
  17   7  11          1.98         16.44         8.97 o
  18   7  11          9.79          8.51         6.37 o
 -26   8  11         16.17          8.56         6.70 o
 -25   8  11          8.12         -8.75         8.75 o
 -24   8  11         45.71         53.43         5.06 o
 -23   8  11          4.75          9.18         6.08 o
 -22   8  11         55.01         35.01         7.21 o
 -21   8  11         43.11         64.30        12.46 o
 -20   8  11        156.28        112.82         8.94 o
 -19   8  11          1.48          3.05         9.41 o
 -18   8  11        335.63        337.67        14.07 o
 -17   8  11          3.07          5.89         6.94 o
 -16   8  11        495.68        452.36        16.06 o
 -15   8  11        131.35        136.03         8.49 o
 -14   8  11         35.39         24.76         6.94 o
 -13   8  11        782.45        858.62        25.53 o
 -12   8  11        154.24        147.65         8.88 o
 -11   8  11         60.03         63.47         5.58 o
 -10   8  11        626.85        610.29        21.12 o
  -9   8  11          1.12         -2.55         4.60 o
  -8   8  11        514.10        508.81        10.10 o
  -7   8  11        653.16        689.68        17.87 o
  -6   8  11        145.82        165.13         5.74 o
  -5   8  11        468.97        501.31        15.26 o
  -4   8  11         97.28         92.17         4.68 o
  -3   8  11        114.61        127.55         7.22 o
  -2   8  11         87.42         92.05         5.02 o
  -1   8  11          9.09          2.59         4.69 o
   0   8  11         25.36         29.73         4.70 o
   1   8  11        260.94        265.59         7.37 o
   2   8  11        222.16        226.93         9.41 o
   3   8  11         84.86         63.08         5.63 o
   4   8  11         27.65         26.99         5.20 o
   5   8  11         67.43         85.92         5.98 o
   6   8  11        195.96        165.86         7.32 o
   7   8  11         28.99         22.65         6.90 o
   8   8  11        174.70        167.58         9.04 o
   9   8  11        112.65        107.31         7.22 o
  10   8  11        140.07        123.75        10.87 o
  11   8  11         34.71         27.26        12.56 o
  12   8  11        103.12         78.86        10.39 o
  13   8  11          1.89          6.38        14.05 o
  14   8  11         37.31         30.82         9.88 o
  15   8  11          0.02         -3.60         9.32 o
  16   8  11         11.78         26.93         5.23 o
  17   8  11         28.00         28.42         8.56 o
 -24   9  11         15.39          8.56         6.14 o
 -23   9  11         60.96         44.37         7.25 o
 -22   9  11         83.63         67.57         8.19 o
 -21   9  11         61.61         55.78         8.66 o
 -20   9  11          0.69          1.61         6.70 o
 -19   9  11          1.06          4.98         6.05 o
 -18   9  11         26.81         25.80         8.60 o
 -17   9  11         12.89          9.67         6.86 o
 -16   9  11         28.81         20.55         6.04 o
 -15   9  11         29.20         35.59         6.54 o
 -14   9  11         36.63         24.24         5.88 o
 -13   9  11         87.27         91.30         7.30 o
 -12   9  11        354.14        384.18        15.72 o
 -11   9  11          6.53          0.90         5.79 o
 -10   9  11        145.38        161.82         6.68 o
  -9   9  11         38.74         30.77         5.43 o
  -8   9  11         98.34        127.52         6.15 o
  -7   9  11         70.67         91.13         5.51 o
  -6   9  11        394.89        413.78        18.86 o
  -5   9  11        289.06        297.84         8.33 o
  -4   9  11         20.54         21.63         4.28 o
  -3   9  11          2.09          5.64         4.68 o
  -2   9  11         12.81         12.55         5.07 o
  -1   9  11        566.07        610.74        13.23 o
   0   9  11         36.49         34.36         5.71 o
   1   9  11         64.20         80.12         5.30 o
   2   9  11         37.66         38.34         5.41 o
   3   9  11          3.47          2.40         5.38 o
   4   9  11         36.81         34.79         5.75 o
   5   9  11         32.33         38.91         6.23 o
[truncated: 446,874 more chars]
