# Supplementary material for: Enabling nucleophilic reactivity in molecular calcium fluoride complexes
Source: Nat Chem. 2024 May 14;16(9):1473–80. doi: 10.1038/s41557-024-01524-x (PMC11375610; doi:10.1038/s41557-024-01524-x)
Supplement: Supplementary file 20 — Crystallographic data for compound 7; CCDC reference 2282808. [file 41557_2024_1524_MOESM20_ESM.cif]

data_107jsaec23
_audit_creation_date               2023-02-02
_audit_creation_method
;
Olex2 1.5
(compiled 2022.04.07 svn.rca3783a0 for OlexSys, GUI svn.r6498)
;
_shelx_SHELXL_version_number       '2018/3'
_audit_contact_author_address      ?
_audit_contact_author_email        ?
_audit_contact_author_name         ''
_audit_contact_author_phone        ?
_publ_contact_author_id_orcid      ?
_publ_section_references
;
D. Kratzert, I. Krossing, (2018), J. Appl. Cryst. 51, 928-934.

Dolomanov, O.V., Bourhis, L.J., Gildea, R.J, Howard, J.A.K. & Puschmann, H.
 (2009), J. Appl. Cryst. 42, 339-341.

Kratzert, D., Holstein, J.J. & Krossing, I. (2015). J. Appl. Cryst. 48, 933-938.

Sheldrick, G.M. (2015). Acta Cryst. A71, 3-8.

Sheldrick, G.M. (2015). Acta Cryst. C71, 3-8.
;
_chemical_name_common              ?
_chemical_name_systematic          ?
_chemical_formula_moiety          
 '0.5(C67 H94 Ca F K N2 O8), 0.5(C73 H100 Ca F K N2 O8), 1.5(C6 H6)'
_chemical_formula_sum              'C79 H106 Ca F K N2 O8'
_chemical_formula_weight           1309.83
_chemical_melting_point            ?
_chemical_oxdiff_formula           'C50 H50 N4 O4 Ca2 F2'
loop_
  _atom_type_symbol
  _atom_type_description
  _atom_type_scat_dispersion_real
  _atom_type_scat_dispersion_imag
  _atom_type_scat_source
 'C' 'C' 0.0181 0.0091 'International Tables Vol C Tables 4.2.6.8 and 6.1.1.4'
 'H' 'H' 0.0000 0.0000 'International Tables Vol C Tables 4.2.6.8 and 6.1.1.4'
 'Ca' 'Ca' 0.3641 1.2855 'International Tables Vol C Tables 4.2.6.8 and 6.1.1.4'
 'F' 'F' 0.0727 0.0534 'International Tables Vol C Tables 4.2.6.8 and 6.1.1.4'
 'K' 'K' 0.3868 1.0657 'International Tables Vol C Tables 4.2.6.8 and 6.1.1.4'
 'N' 'N' 0.0311 0.0180 'International Tables Vol C Tables 4.2.6.8 and 6.1.1.4'
 'O' 'O' 0.0492 0.0322 'International Tables Vol C Tables 4.2.6.8 and 6.1.1.4'

_shelx_space_group_comment
;
The symmetry employed for this shelxl refinement is uniquely defined
by the following loop, which should always be used as a source of
symmetry information in preference to the above space-group names.
They are only intended as comments.
;
_space_group_crystal_system        'triclinic'
_space_group_IT_number             2
_space_group_name_H-M_alt          'P -1'
_space_group_name_Hall             '-P 1'
loop_
  _space_group_symop_operation_xyz
 'x, y, z'
 '-x, -y, -z'

_cell_length_a                     16.8088(2)
_cell_length_b                     20.5830(5)
_cell_length_c                     22.8246(5)
_cell_angle_alpha                  81.403(2)
_cell_angle_beta                   73.9779(16)
_cell_angle_gamma                  79.1278(15)
_cell_volume                       7413.9(3)
_cell_formula_units_Z              4
_cell_measurement_reflns_used      35084
_cell_measurement_temperature      100.00(10)
_cell_measurement_theta_max        74.1710
_cell_measurement_theta_min        3.2600
_shelx_estimated_absorpt_T_max     0.850
_shelx_estimated_absorpt_T_min     0.850
_exptl_absorpt_coefficient_mu      1.680
_exptl_absorpt_correction_T_max    1.00000
_exptl_absorpt_correction_T_min    0.25527
_exptl_absorpt_correction_type     multi-scan
_exptl_absorpt_process_details
;
CrysAlisPro 1.171.42.61a (Rigaku Oxford Diffraction, 2022)
Empirical absorption correction using spherical harmonics,
implemented in SCALE3 ABSPACK scaling algorithm.
;
_exptl_absorpt_special_details     ?
_exptl_crystal_colour              colourless
_exptl_crystal_colour_primary      colourless
_exptl_crystal_density_diffrn      1.173
_exptl_crystal_density_meas        ?
_exptl_crystal_density_method      ?
_exptl_crystal_description         block
_exptl_crystal_F_000               2824
_exptl_crystal_size_max            0.1
_exptl_crystal_size_mid            0.1
_exptl_crystal_size_min            0.1
_exptl_transmission_factor_max     ?
_exptl_transmission_factor_min     ?
_diffrn_reflns_av_R_equivalents    0.0748
_diffrn_reflns_av_unetI/netI       0.0349
_diffrn_reflns_Laue_measured_fraction_full  0.999
_diffrn_reflns_Laue_measured_fraction_max  0.974
_diffrn_reflns_limit_h_max         20
_diffrn_reflns_limit_h_min         -18
_diffrn_reflns_limit_k_max         25
_diffrn_reflns_limit_k_min         -25
_diffrn_reflns_limit_l_max         28
_diffrn_reflns_limit_l_min         -28
_diffrn_reflns_number              212945
_diffrn_reflns_point_group_measured_fraction_full  0.999
_diffrn_reflns_point_group_measured_fraction_max  0.974
_diffrn_reflns_theta_full          67.684
_diffrn_reflns_theta_max           76.017
_diffrn_reflns_theta_min           3.794
_diffrn_ambient_environment        N~2~
_diffrn_ambient_temperature        100.00(10)
_diffrn_detector                   'Hybrid Pixel Array Detector'
_diffrn_detector_area_resol_mean   10.0000
_diffrn_detector_type              'HyPix-Arc 150'
_diffrn_measured_fraction_theta_full  0.999
_diffrn_measured_fraction_theta_max  0.974
_diffrn_measurement_details
;
List of Runs (angles in degrees, time in seconds):

  # Type    Start    End  Width  t~exp~   \w     \q     \k     \f   Frames
--------------------------------------------------------------------------
  1  \w     10.00  79.00   0.50    1.25    --   56.98-110.00 -58.00  138
  2  \w     68.00  95.00   0.50    1.25    --   69.93-110.00 -58.00   54
  3  \w     64.00 107.00   0.50    1.25    --   84.18-110.00 -58.00   86
  4  \w      5.00  34.00   0.50    1.25    --   56.98 -30.00-180.00   58
  5  \w      5.00  36.00   0.50    1.25    --   56.98 -30.00  60.00   62
  6  \w      4.00  36.00   0.50    1.25    --   56.98 -30.00 -90.00   64
  7  \w     11.00  37.00   0.50    1.25    --   56.98 -30.00  30.00   52
  8  \w      6.00  35.00   0.50    1.25    --   56.98 -30.00-120.00   58
  9  \w     54.00  97.00   0.50    1.25    --   56.98  30.00  90.00   86
 10  \w      4.00  36.00   0.50    1.25    --   56.98 -30.00 150.00   64
 11  \w      4.00  29.00   0.50    1.25    --   56.98 -30.00 -60.00   50
 12  \w      7.00  36.00   0.50    1.25    --   56.98 -30.00 120.00   58
 13  \w     64.00 107.00   0.50    1.25    --   56.98  45.00 150.00   86
 14  \w     15.00  71.00   0.50    1.25    --   56.98 -95.00   0.00  112
 15  \w     19.00  49.00   0.50    1.25    --   69.93 -45.00 -30.00   60
 16  \w     52.00 101.00   0.50    1.25    --   69.93-125.00-150.00   98
 17  \w     36.00  79.00   0.50    1.25    --   69.93 -95.00  90.00   86
 18  \w     36.00  74.00   0.50    1.25    --   69.93 -95.00-150.00   76
 19  \w     48.00 101.00   0.50    1.25    --   69.93-125.00  90.00  106
 20  \w     19.00  46.00   0.50    1.25    --   69.93 -45.00  90.00   54
 21  \w     86.00 121.00   0.50    1.25    --   69.93  45.00-120.00   70
 22  \w     19.00  49.00   0.50    1.25    --   69.93 -45.00 -90.00   60
 23  \w     40.00  68.00   0.50    1.25    --   84.18 -61.00  30.00   56
 24  \w     39.00  68.00   0.50    1.25    --   84.18 -61.00 -30.00   58
 25  \w     37.00  62.00   0.50    1.25    --   84.18 -61.00 -90.00   50
 26  \w     83.00 108.00   0.50    1.25    --   84.18-111.00 -90.00   50
 27  \w     37.00  68.00   0.50    1.25    --   84.18 -61.00 120.00   62
 28  \w     64.00  98.00   0.50    1.25    --   84.18 -95.00  60.00   68
 29  \w     49.00  74.00   0.50    1.25    --   84.18 -77.00 -30.00   50
 30  \w     84.00 110.00   0.50    1.25    --   84.18 178.00   0.00   52
 31  \w     52.00  79.00   0.50    1.25    --   84.18 -95.00 120.00   54
 32  \w     50.00  79.00   0.50    1.25    --   84.18-111.00   0.00   58
 33  \w     42.00  70.00   0.50    1.25    --   84.18-111.00-120.00   56
 34  \w     71.00 106.00   0.50    1.25    --   84.18-111.00  90.00   70
 35  \w     84.00 110.00   0.50    1.25    --   84.18  15.00 -90.00   52
 36  \w     60.00  86.00   0.50    1.25    --   84.18   0.00-180.00   52
 37  \w     93.00 119.00   0.50    1.25    --   84.18  45.00  60.00   52
 38  \w     50.00  93.00   0.50    1.25    --   84.18 -95.00 -30.00   86
 39  \w     57.00  98.00   0.50    1.25    --   84.18  15.00 -30.00   82
 40  \w     44.00  80.00   0.50    1.25    --   84.18 -95.00-120.00   72
 41  \w     39.00  65.00   0.50    1.25    --   84.18-111.00 120.00   52
 42  \w     51.00  86.00   0.50    1.25    --   84.18 -95.00 -60.00   70
 43  \w     45.00  71.00   0.50    1.25    --   84.18 -77.00-180.00   52
 44  \w     71.00 108.00   0.50    1.25    --   84.18-111.00 120.00   74
 45  \w     56.00  85.00   0.50    1.25    --   84.18  15.00-120.00   58
 46  \w     81.00 136.00   0.50    1.25    --   84.18  30.00-150.00  110
 47  \w    102.00 127.00   0.50    1.25    --   84.18  30.00-120.00   50
 48  \w     77.00 107.00   0.50    1.25    --   84.18-111.00-180.00   60
 49  \w     51.00  78.00   0.50    1.25    --   84.18 -95.00 150.00   54
 50  \w     38.00  64.00   0.50    1.25    --   84.18-111.00-180.00   52
 51  \w     83.00 108.00   0.50    1.25    --   84.18-111.00   0.00   50
 52  \w     87.00 119.00   0.50    1.25    --   84.18  15.00   0.00   64
 53  \w     56.00 118.00   0.50    1.25    --   84.18  15.00 150.00  124
 54  \w     50.00 108.00   0.50    1.25    --   84.18-111.00  30.00  116
 55  \w     82.00 124.00   0.50    1.25    --   84.18  30.00 150.00   84
 56  \w     42.00  72.00   0.50    1.25    --   84.18 -95.00  90.00   60
 57  \w     56.00  81.00   0.50    1.25    --   84.18 178.00 120.00   50
 58  \w     50.00 100.00   0.50    1.25    --   84.18 -95.00-180.00  100
 59  \w     43.00  96.00   0.50    1.25    --   84.18 -95.00-150.00  106
 60  \w     75.00 101.00   0.50    1.25    --   84.18-111.00  60.00   52
 61  \w     39.00  70.00   0.50    1.25    --   84.18-111.00 -30.00   62
 62  \w     85.00 129.00   0.50    1.25    --   84.18  30.00   0.00   88
 63  \w     76.00 107.00   0.50    1.25    --   84.18-111.00-120.00   62
 64  \w     96.00 135.00   0.50    1.25    --   84.18  45.00  30.00   78
 65  \w     83.00 137.00   0.50    1.25    --   84.18  30.00 -60.00  108
 66  \w     51.00 108.00   0.50    1.25    --   84.18-111.00 150.00  114
 67  \w     44.00  73.00   0.50    1.25    --   84.18 -61.00   0.00   58
 68  \w    103.00 128.00   0.50    1.25    --   84.18 178.00 -90.00   50
 69  \w     77.00 120.00   0.50    1.25    --   84.18 178.00 -30.00   86
 70  \w     94.00 132.00   0.50    1.25    --   84.18  30.00  30.00   76
 71  \w    104.00 129.00   0.50    1.25    --   84.18 178.00 120.00   50
 72  \w     89.00 129.00   0.50    1.25    --   86.75   2.00-129.09   80
 73  \w     44.00  81.00   0.50    1.25    --   86.75   2.00-129.09   74
 74  \w     53.00  91.00   0.50    1.25    --   86.75-105.00 -80.48   76
 75  \w     90.00 125.00   0.50    1.25    --   86.75   5.00 102.91   70
 76  \w     75.00 100.00   0.50    1.25    --   69.93  45.00-150.00   50
 77  \w    -17.00   9.00   0.50    1.25    --   -6.75 -96.00-172.37   52
 78  \w    -14.00  11.00   0.50    1.25    --   -6.75 -99.00 -49.53   50
 79  \w     -2.00  36.00   0.50    1.25    --   -6.75  61.00 -30.00   76
 80  \w     -3.00  22.00   0.50    1.25    --   14.00  99.00 131.29   50
 81  \w     -3.00  22.00   0.50    1.25    --   14.00  98.00   3.64   50
 82  \w      8.00  33.00   0.50    1.25    --   22.00  93.00 -26.18   50
 83  \w     13.00  38.00   0.50    1.25    --   26.00  92.00-166.39   50
 84  \w     14.00  39.00   0.50    1.25    --   26.00  91.00  38.67   50
 85  \w     16.00  41.00   0.50    1.25    --   26.00  87.00 -96.40   50
 86  \w     15.00  42.00   0.50    1.25    --   26.00  90.00 118.59   54
 87  \w     28.00  53.00   0.50    1.25    --   30.00  75.00 -93.85   50
 88  \w     28.00  53.00   0.50    1.25    --   30.00  75.00-155.45   50
 89  \w     27.00  52.00   0.50    1.25    --   30.00  77.00  70.68   50
 90  \w     31.00  56.00   0.50    1.25    --   34.00  77.00 -35.82   50
 91  \w     32.00  57.00   0.50    1.25    --   34.00  75.00 168.45   50
 92  \w     32.00  57.00   0.50    1.25    --   34.00  75.00  -4.10   50
 93  \w     35.00  60.00   0.50    1.25    --   38.00  77.00  31.03   50
 94  \w     35.00  60.00   0.50    1.25    --   38.00  77.00 -83.02   50
 95  \w     39.00  64.00   0.50    1.25    --   42.00  77.00  96.66   50
 96  \w     39.00  64.00   0.50    1.25    --   42.00  76.00  43.70   50
 97  \w     39.00  64.00   0.50    1.25    --   42.00  77.00-137.57   50
 98  \w     40.00  65.00   0.50    1.25    --   42.00  74.00  37.77   50
 99  \w     43.00  68.00   0.50    1.25    --   46.00  77.00 -33.84   50
100  \w     44.00  69.00   0.50    1.25    --   46.00  75.00 120.80   50
101  \w     43.00  68.00   0.50    1.25    --   46.00  77.00 175.96   50
102  \w     43.00  68.00   0.50    1.25    --   46.00  77.00  78.01   50
103  \w     43.00  68.00   0.50    1.25    --   46.00  76.00 -11.92   50
104  \w     47.00  72.00   0.50    1.25    --   50.00  77.00-165.73   50
105  \w     47.00  72.00   0.50    1.25    --   50.00  77.00-112.58   50
106  \w     47.00  72.00   0.50    1.25    --   50.00  77.00  52.76   50
107  \w     47.00  72.00   0.50    1.25    --   50.00  76.00 151.50   50
108  \w     48.00  73.00   0.50    1.25    --   50.00  74.00 104.31   50
109  \w     47.00  72.00   0.50    1.25    --   50.00  76.00  -8.55   50
110  \w     51.00  76.00   0.50    1.25    --   54.00  77.00 131.72   50
111  \w     51.00  76.00   0.50    1.25    --   54.00  77.00-151.21   50
112  \w     51.00  76.00   0.50    1.25    --   54.00  77.00  70.36   50
113  \w     51.00  76.00   0.50    1.25    --   54.00  77.00  -4.86   50
114  \w     51.00  76.00   0.50    1.25    --   54.00  77.00 -90.71   50
115  \w     51.00  76.00   0.50    1.25    --   54.00  77.00 -66.48   50
116  \w     51.00  76.00   0.50    1.25    --   54.00  77.00-130.83   50
117  \w      4.00  29.00   0.50    1.25    --   56.98 -30.00-150.00   50
118  \w     57.00  92.00   0.50    1.25    --   56.98  15.00 -90.00   70
119  \w     20.00  54.00   0.50    1.25    --   56.98  15.00 -90.00   68
120  \w      5.00  37.00   0.50    1.25    --   56.98 -30.00  90.00   64
121  \w     55.00  80.00   0.50    1.25    --   58.00  76.00 104.97   50
122  \w     55.00  80.00   0.50    1.25    --   58.00  77.00  15.72   50
123  \w     59.00  78.00   0.50    1.25    --   58.00  70.00 175.94   38
;
_diffrn_measurement_device         'four-circle diffractometer'
_diffrn_measurement_device_type    'XtaLAB Synergy R, DW system, HyPix-Arc 150'
_diffrn_measurement_method         '\w scans'
_diffrn_orient_matrix_type        
 'CrysAlisPro convention (1999,Acta A55,543-557)'
_diffrn_orient_matrix_UB_11        -0.0046897000
_diffrn_orient_matrix_UB_12        -0.0248710000
_diffrn_orient_matrix_UB_13        0.0677886000
_diffrn_orient_matrix_UB_21        0.0026021000
_diffrn_orient_matrix_UB_22        -0.0716100000
_diffrn_orient_matrix_UB_23        -0.0135027000
_diffrn_orient_matrix_UB_31        0.0963764000
_diffrn_orient_matrix_UB_32        -0.0111753000
_diffrn_orient_matrix_UB_33        -0.0143824000
_diffrn_radiation_monochromator    mirror
_diffrn_radiation_probe            x-ray
_diffrn_radiation_type             'Cu K\a'
_diffrn_radiation_wavelength       1.54184
_diffrn_source                     'Rotating-anode X-ray tube'
_diffrn_source_type                'Rigaku (Cu) X-ray Source'
_reflns_Friedel_coverage           0.000
_reflns_Friedel_fraction_full      .
_reflns_Friedel_fraction_max       .
_reflns_number_gt                  25801
_reflns_number_total               30160
_reflns_special_details
;
 Reflections were merged by SHELXL according to the crystal
 class for the calculation of statistics and refinement.
 
 _reflns_Friedel_fraction is defined as the number of unique
 Friedel pairs measured divided by the number that would be
 possible theoretically, ignoring centric projections and
 systematic absences.
;
_reflns_threshold_expression       'I > 2\s(I)'
_computing_cell_refinement         'CrysAlisPro 1.171.42.61a (Rigaku OD, 2022)'
_computing_data_collection         'CrysAlisPro 1.171.42.61a (Rigaku OD, 2022)'
_computing_data_reduction          'CrysAlisPro 1.171.42.61a (Rigaku OD, 2022)'
_computing_molecular_graphics      'Olex2 1.5 (Dolomanov et al., 2009)'
_computing_publication_material    'Olex2 1.5 (Dolomanov et al., 2009)'
_computing_structure_refinement    'SHELXL 2018/3 (Sheldrick, 2015)'
_computing_structure_solution      'SHELXT  (Sheldrick, 2015)'
_refine_diff_density_max           0.775
_refine_diff_density_min           -0.566
_refine_diff_density_rms           0.051
_refine_ls_extinction_coef         .
_refine_ls_extinction_method       none
_refine_ls_goodness_of_fit_ref     1.026
_refine_ls_hydrogen_treatment      constr
_refine_ls_matrix_type             full
_refine_ls_number_parameters       2023
_refine_ls_number_reflns           30160
_refine_ls_number_restraints       2080
_refine_ls_R_factor_all            0.0614
_refine_ls_R_factor_gt             0.0516
_refine_ls_restrained_S_all        0.993
_refine_ls_shift/su_max            0.002
_refine_ls_shift/su_mean           0.000
_refine_ls_structure_factor_coef   Fsqd
_refine_ls_weighting_details      
 'w=1/[\s^2^(Fo^2^)+(0.0749P)^2^+3.5305P] where P=(Fo^2^+2Fc^2^)/3'
_refine_ls_weighting_scheme        calc
_refine_ls_wR_factor_gt            0.1342
_refine_ls_wR_factor_ref           0.1396
_refine_special_details            ?
_olex2_refinement_description
;
1. Fixed Uiso
 At 1.2 times of:
  All C(H) groups, All C(H,H) groups, All C(H,H,H,H) groups
 At 1.5 times of:
  All C(H,H,H) groups
2. Restrained distances
 O3-C57 \\sim O3-C57A
 with sigma of 0.02
 C02V-C02H \\sim C04I-C02V \\sim C04L-C04I \\sim C04L-C04D \\sim C04D-C03Q
\\sim C03Q-C02H
 with sigma of 0.02
 O8B-C52 \\sim O8B-C52A
 with sigma of 0.02
 C57-C56 \\sim C57A-C56A
 with sigma of 0.02
 C55-C54 \\sim C55A-C54A
 with sigma of 0.02
 C53-O8A \\sim C53A-O8A
 with sigma of 0.04
 C57-C52 \\sim C57A-C52A
 with sigma of 0.02
 C56-C55 \\sim C56A-C55A
 with sigma of 0.02
 C56-C54 \\sim C56A-C54A
 with sigma of 0.04
 C54-C53 \\sim C54A-C53A
 with sigma of 0.02
 C52-C53 \\sim C52A-C53A
 with sigma of 0.02
 C52-O8A \\sim C52A-O8A
 with sigma of 0.02
 C148-C149 \\sim C1K-C1L
 with sigma of 0.02
 C151-C152 \\sim C49-C1I
 with sigma of 0.02
 C148-C147 \\sim C1K-C1J
 with sigma of 0.02
 C149-C150 \\sim C1L-C1M
 with sigma of 0.02
 C147-C152 \\sim C1J-C1I
 with sigma of 0.02
 C150-C151 \\sim C1M-C49
 with sigma of 0.02
 C141-C142 \\sim C1R-C1Q
 with sigma of 0.02
 C142-C143 \\sim C1Q-C1O
 with sigma of 0.02
 C141-C145 \\sim C1R-C1N
 with sigma of 0.04
 C146-C141 \\sim C50-C1R
 with sigma of 0.02
 C145-C144 \\sim C1N-C1P
 with sigma of 0.02
 C145-C143 \\sim C1N-C1O
 with sigma of 0.04
 C144-C143 \\sim C1P-C1O
 with sigma of 0.02
 C142-C144 \\sim C1Q-C1P
 with sigma of 0.04
 C146-C142 \\sim C50-C1Q
 with sigma of 0.04
 C146-C145 \\sim C50-C1N
 with sigma of 0.02
 C141-C143 \\sim C1R-C1O
 with sigma of 0.04
3. Rigid bond restraints
 C39A, C39
 with sigma for 1-2 distances of 0.01 and sigma for 1-3 distances of 0.01
 C1G, C1C
 with sigma for 1-2 distances of 0.01 and sigma for 1-3 distances of 0.01
 C151, C150, C149, C148, C147, C152
 with sigma for 1-2 distances of 0.01 and sigma for 1-3 distances of 0.01
 C38, C39A, C39, C40A, C40
 with sigma for 1-2 distances of 0.005 and sigma for 1-3 distances of 0.005
 C19A, H73C, C19, C20A, C20, C18A, C18
 with sigma for 1-2 distances of 0.005 and sigma for 1-3 distances of 0.005
 C49, C151, C1I, C152, C147, C1J, C148, C1K, C1L, C149, C150, C1M
 with sigma for 1-2 distances of 0.01 and sigma for 1-3 distances of 0.01
 C145, C146, C141, H146, C142, H141, C144, H145, C50, H50, C1R, H1R, C1N, C1Q,
 C143, H142, H144, H1N, C1P, C1O, H1Q, H143, H1P, H1O
 with sigma for 1-2 distances of 0.005 and sigma for 1-3 distances of 0.005
4. Uiso/Uaniso restraints and constraints
All non-hydrogen atoms have similar U: within 2A with sigma of 0.04 and sigma
for terminal atoms of 0.08 within 2A
Uanis(O2) = Uanis(O8)
5. Rigid body (RIGU) restrains
 C20A, C20, C18A, C18, C19A, C19
 with sigma for 1-2 distances of 0.004 and sigma for 1-3 distances of 0.004
6. Others
 Sof(C75A)=Sof(H75D)=Sof(H75E)=Sof(H75F)=Sof(C74A)=Sof(H74D)=Sof(H74E)=
 Sof(H74F)=Sof(C73A)=Sof(H73D)=Sof(H73E)=Sof(H73F)=1-FVAR(1)
 Sof(C73)=Sof(H73A)=Sof(H73B)=Sof(H73C)=Sof(C75)=Sof(H75A)=Sof(H75B)=Sof(H75C)=
 Sof(C74)=Sof(H74A)=Sof(H74B)=Sof(H74C)=FVAR(1)
 Sof(C19A)=Sof(H19D)=Sof(H19E)=Sof(H19F)=Sof(C18A)=Sof(H18D)=Sof(H18E)=
 Sof(H18F)=Sof(C20A)=Sof(H20D)=Sof(H20E)=Sof(H20F)=1-FVAR(2)
 Sof(C19)=Sof(H19A)=Sof(H19B)=Sof(H19C)=Sof(C18)=Sof(H18A)=Sof(H18B)=Sof(H18C)=
 Sof(C20)=Sof(H20A)=Sof(H20B)=Sof(H20C)=FVAR(2)
 Sof(C66A)=Sof(H66C)=Sof(H66D)=Sof(C67A)=Sof(H67C)=Sof(H67D)=1-FVAR(3)
 Sof(C66)=Sof(H66A)=Sof(H66B)=Sof(C67)=Sof(H67A)=Sof(H67B)=FVAR(3)
 Sof(O8B)=1-FVAR(4)
 Sof(O8A)=FVAR(4)
 Sof(O2)=Sof(C1E)=Sof(H1EA)=Sof(H1EB)=Sof(C1F)=Sof(H1FA)=Sof(H1FB)=Sof(C1G)=
 Sof(H1GA)=Sof(H1GB)=Sof(C1H)=Sof(H1HA)=Sof(H1HB)=1-FVAR(5)
 Sof(O8)=Sof(C1A)=Sof(H1AA)=Sof(H1AB)=Sof(C1B)=Sof(H1BA)=Sof(H1BB)=Sof(C1C)=
 Sof(H1CA)=Sof(H1CB)=Sof(C1D)=Sof(H1DA)=Sof(H1DB)=FVAR(5)
 Sof(H38A)=Sof(C39A)=Sof(H39D)=Sof(H39E)=Sof(H39F)=Sof(C40A)=Sof(H40D)=
 Sof(H40E)=Sof(H40F)=1-FVAR(6)
 Sof(H38)=Sof(C40)=Sof(H40A)=Sof(H40B)=Sof(H40C)=Sof(C39)=Sof(H39A)=Sof(H39B)=
 Sof(H39C)=FVAR(6)
 Sof(O7B)=Sof(H65A)=Sof(H65B)=1-FVAR(7)
 Sof(H65C)=Sof(H65D)=Sof(O7A)=FVAR(7)
 Sof(H12H)=Sof(H12I)=Sof(H12N)=Sof(H12O)=Sof(C48)=Sof(H48A)=Sof(H48B)=
 Sof(O15A)=1-FVAR(8)
 Sof(O15)=Sof(H12F)=Sof(H12G)=Sof(H12L)=Sof(H12M)=Sof(C127)=Sof(H12P)=
 Sof(H12Q)=FVAR(8)
 Sof(C57A)=Sof(C56A)=Sof(H56A)=Sof(C55A)=Sof(H55A)=Sof(C54A)=Sof(H54A)=
 Sof(C53A)=Sof(H53A)=Sof(C52A)=1-FVAR(9)
 Sof(C57)=Sof(C56)=Sof(H56)=Sof(C55)=Sof(H55)=Sof(C52)=Sof(C54)=Sof(H54)=
 Sof(C53)=Sof(H53)=FVAR(9)
 Sof(C49)=Sof(H49)=Sof(C1I)=Sof(H1I)=Sof(C1J)=Sof(H1J)=Sof(C1K)=Sof(H1K)=
 Sof(C1L)=Sof(H1L)=Sof(C1M)=Sof(H1M)=1-FVAR(10)
 Sof(C148)=Sof(H148)=Sof(C149)=Sof(H149)=Sof(C147)=Sof(H147)=Sof(C150)=
 Sof(H150)=Sof(C151)=Sof(H151)=Sof(C152)=Sof(H152)=FVAR(10)
 Sof(C50)=Sof(H50)=Sof(C1N)=Sof(H1N)=Sof(C1O)=Sof(H1O)=Sof(C1P)=Sof(H1P)=
 Sof(C1Q)=Sof(H1Q)=Sof(C1R)=Sof(H1R)=1-FVAR(11)
 Sof(C146)=Sof(H146)=Sof(C141)=Sof(H141)=Sof(C145)=Sof(H145)=Sof(C142)=
 Sof(H142)=Sof(C144)=Sof(H144)=Sof(C143)=Sof(H143)=FVAR(11)
7.a Ternary CH refined with riding coordinates:
 C45(H45), C93(H93), C26(H26), C105(H105), C100(H100), C33(H33), C112(H112),
 C38(H38), C38(H38A)
7.b Secondary CH2 refined with riding coordinates:
 C132(H13D,H13E), C130(H13F,H13G), C58(H58A,H58B), C64(H64A,H64B), C118(H11A,
 H11B), C134(H13H,H13I), C129(H12D,H12E), C115(H11C,H11D), C128(H12F,H12G),
 C128(H12H,H12I), C59(H59A,H59B), C133(H13J,H13K), C62(H62A,H62B), C60(H60A,
 H60B), C63(H63A,H63B), C125(H12J,H12K), C126(H12L,H12M), C126(H12N,H12O),
 C61(H61A,H61B), C131(H13L,H13M), C127(H12P,H12Q), C117(H11E,H11F), C116(H11G,
 H11H), C65(H65C,H65D), C65(H65A,H65B), C66(H66A,H66B), C67(H67A,H67B),
 C66A(H66C,H66D), C67A(H67C,H67D), C1A(H1AA,H1AB), C1B(H1BA,H1BB), C1C(H1CA,
 H1CB), C1D(H1DA,H1DB), C1E(H1EA,H1EB), C1F(H1FA,H1FB), C1G(H1GA,H1GB),
 C1H(H1HA,H1HB), C48(H48A,H48B)
7.c Aromatic/amide H refined with riding coordinates:
 C88(H88), C70(H70), C3(H3), C15(H15), C76(H76), C21(H21), C82(H82), C96(H96),
 C9(H9), C110(H110), C97(H97), C109(H109), C29(H29), C31(H31), C108(H108),
 C98(H98), C30(H30), C41(H41), C02V(H02V), C02H(H02H), C03Q(H03Q), C04D(H04D),
 C04L(H04L), C04I(H04I), C43(H43), C148(H148), C120(H120), C123(H123), C56(H56),
  C149(H149), C122(H122), C121(H121), C146(H146), C42(H42), C138(H138),
 C147(H147), C137(H137), C140(H140), C139(H139), C55(H55), C141(H141),
 C136(H136), C150(H150), C135(H135), C151(H151), C54(H54), C145(H145),
 C152(H152), C142(H142), C144(H144), C143(H143), C53(H53), C56A(H56A),
 C55A(H55A), C54A(H54A), C53A(H53A), C49(H49), C1I(H1I), C1J(H1J), C1K(H1K),
 C1L(H1L), C1M(H1M), C50(H50), C1N(H1N), C1O(H1O), C1P(H1P), C1Q(H1Q), C1R(H1R)
7.d Fitted hexagon refined as free rotating group:
 C02V(C02H,C03Q,C04D,C04L,C04I)
7.e Idealised Me refined as rotating group:
 C13(H13A,H13B,H13C), C12(H12A,H12B,H12C), C101(H10A,H10B,H10C), C94(H94A,H94B,
 H94C), C95(H95A,H95B,H95C), C46(H46A,H46B,H46C), C27(H27A,H27B,H27C), C7(H7A,
 H7B,H7C), C80(H80A,H80B,H80C), C34(H34A,H34B,H34C), C102(H10D,H10E,H10F),
 C35(H35A,H35B,H35C), C106(H10G,H10H,H10I), C79(H79A,H79B,H79C), C86(H86A,H86B,
 H86C), C47(H47A,H47B,H47C), C87(H87A,H87B,H87C), C28(H28A,H28B,H28C), C6(H6A,
 H6B,H6C), C107(H10J,H10K,H10L), C8(H8A,H8B,H8C), C114(H11I,H11J,H11K),
 C113(H11L,H11M,H11N), C85(H85A,H85B,H85C), C40(H40A,H40B,H40C), C73(H73A,H73B,
 H73C), C19(H19A,H19B,H19C), C39(H39A,H39B,H39C), C75(H75A,H75B,H75C), C74(H74A,
 H74B,H74C), C18(H18A,H18B,H18C), C20(H20A,H20B,H20C), C75A(H75D,H75E,H75F),
 C74A(H74D,H74E,H74F), C73A(H73D,H73E,H73F), C19A(H19D,H19E,H19F), C18A(H18D,
 H18E,H18F), C20A(H20D,H20E,H20F), C39A(H39D,H39E,H39F), C40A(H40D,H40E,H40F)
;
_atom_sites_solution_hydrogens     geom
_atom_sites_solution_primary       dual
_atom_sites_solution_secondary     ?
loop_
  _atom_site_label
  _atom_site_type_symbol
  _atom_site_fract_x
  _atom_site_fract_y
  _atom_site_fract_z
  _atom_site_U_iso_or_equiv
  _atom_site_adp_type
  _atom_site_occupancy
  _atom_site_site_symmetry_order
  _atom_site_calc_flag
  _atom_site_refinement_flags_posn
  _atom_site_refinement_flags_adp
  _atom_site_refinement_flags_occupancy
  _atom_site_disorder_assembly
  _atom_site_disorder_group
 Ca2 Ca 0.80419(2) 0.24840(2) 0.28198(2) 0.02388(8) Uani 1 1 d . . . . .
 Ca1 Ca 0.67697(2) 0.23468(2) 0.74070(2) 0.02402(8) Uani 1 1 d . . . . .
 K1 K 0.43370(2) 0.34340(2) 0.83490(2) 0.02923(9) Uani 1 1 d . . . . .
 K2 K 1.01946(2) 0.13403(2) 0.15632(2) 0.03090(10) Uani 1 1 d . . . . .
 F1 F 0.57875(7) 0.30499(6) 0.78322(5) 0.0387(3) Uani 1 1 d . . . . .
 O9 O 0.69536(7) 0.32794(6) 0.33299(5) 0.0233(2) Uani 1 1 d . U . . .
 F2 F 0.90473(8) 0.18186(6) 0.23601(6) 0.0450(3) Uani 1 1 d . . . . .
 O1 O 0.79224(7) 0.15725(6) 0.69481(5) 0.0234(2) Uani 1 1 d . U . . .
 O10 O 0.77063(9) 0.17920(7) 0.37502(6) 0.0341(3) Uani 1 1 d . U . . .
 O11 O 1.07110(9) 0.25535(7) 0.09186(6) 0.0345(3) Uani 1 1 d . U . . .
 O16 O 0.95923(9) 0.21080(7) 0.05699(6) 0.0365(3) Uani 1 1 d . U . . .
 O4 O 0.51043(9) 0.43734(7) 0.86751(6) 0.0347(3) Uani 1 1 d . U . . .
 O6 O 0.28368(9) 0.40046(7) 0.79584(6) 0.0358(3) Uani 1 1 d . U . . .
 O12 O 1.16544(9) 0.17201(7) 0.16770(6) 0.0333(3) Uani 1 1 d . U . . .
 O14 O 1.05721(9) -0.00211(7) 0.12731(6) 0.0344(3) Uani 1 1 d . U . . .
 O5 O 0.42174(9) 0.46667(7) 0.77457(6) 0.0378(3) Uani 1 1 d . U . . .
 O3 O 0.48875(9) 0.31985(7) 0.94371(6) 0.0354(3) Uani 1 1 d D U . . .
 O13 O 1.13182(8) 0.04156(7) 0.20525(6) 0.0352(3) Uani 1 1 d . U . . .
 O15 O 0.91396(13) 0.08475(9) 0.11135(10) 0.0337(5) Uani 0.918(6) 1 d . U P A
 1
 N3 N 0.85638(9) 0.33536(8) 0.31033(6) 0.0235(3) Uani 1 1 d . U . . .
 N4 N 0.67856(9) 0.25694(8) 0.25084(6) 0.0241(3) Uani 1 1 d . U . . .
 N2 N 0.63385(9) 0.14134(8) 0.71479(7) 0.0250(3) Uani 1 1 d . U . . .
 N1 N 0.80141(9) 0.23976(8) 0.76808(7) 0.0251(3) Uani 1 1 d . U . . .
 O7B O 0.3300(9) 0.2635(3) 0.8255(8) 0.038(2) Uani 0.68(4) 1 d . U P B 1
 C68 C 0.71427(10) 0.37971(9) 0.35755(7) 0.0215(3) Uani 1 1 d . U . . .
 C23 C 0.77936(10) 0.10537(9) 0.66688(8) 0.0223(3) Uani 1 1 d . U . . .
 C77 C 0.65226(10) 0.42305(9) 0.39215(7) 0.0224(3) Uani 1 1 d . U . . .
 C69 C 0.80095(10) 0.38322(9) 0.34293(7) 0.0220(3) Uani 1 1 d . U . . .
 C90 C 0.61381(10) 0.33223(9) 0.32755(8) 0.0222(3) Uani 1 1 d . U . . .
 C89 C 0.60742(10) 0.29285(9) 0.28349(7) 0.0229(3) Uani 1 1 d . U . . .
 C22 C 0.69352(10) 0.09857(9) 0.67876(8) 0.0237(4) Uani 1 1 d . U . . .
 C14 C 0.84451(10) 0.06523(9) 0.63186(8) 0.0236(4) Uani 1 1 d . U . . .
 C2 C 0.87610(10) 0.20651(9) 0.73725(7) 0.0233(3) Uani 1 1 d . U . . .
 C81 C 0.54728(10) 0.37195(9) 0.36177(8) 0.0230(3) Uani 1 1 d . U . . .
 C1 C 0.87352(10) 0.16132(9) 0.69655(7) 0.0220(3) Uani 1 1 d . U . . .
 C10 C 0.94307(10) 0.12330(9) 0.66354(8) 0.0241(4) Uani 1 1 d . U . . .
 C91 C 0.94152(10) 0.34437(9) 0.29490(8) 0.0236(4) Uani 1 1 d . U . . .
 C88 C 0.52542(11) 0.29564(9) 0.27759(8) 0.0266(4) Uani 1 1 d . U . . .
 H88 H 0.517149 0.270000 0.249052 0.032 Uiso 1 1 calc R U . . .
 C70 C 0.82153(11) 0.43676(9) 0.36496(8) 0.0244(4) Uani 1 1 d . U . . .
 H70 H 0.878771 0.441913 0.356048 0.029 Uiso 1 1 calc R U . . .
 C103 C 0.66587(10) 0.22443(9) 0.20427(8) 0.0253(4) Uani 1 1 d . U . . .
 C24 C 0.80196(11) 0.27790(9) 0.81480(8) 0.0259(4) Uani 1 1 d . U . . .
 C25 C 0.82497(11) 0.34251(10) 0.80130(8) 0.0288(4) Uani 1 1 d . U . . .
 C36 C 0.55034(10) 0.12850(9) 0.72759(8) 0.0258(4) Uani 1 1 d . U . . .
 C83 C 0.45599(11) 0.33452(10) 0.31195(8) 0.0274(4) Uani 1 1 d . U . . .
 C11 C 0.93580(10) 0.07492(9) 0.62137(8) 0.0250(4) Uani 1 1 d . U . . .
 C4 C 1.02920(11) 0.17410(10) 0.70838(8) 0.0273(4) Uani 1 1 d . U . . .
 C16 C 0.74204(11) 0.00658(9) 0.61337(8) 0.0256(4) Uani 1 1 d . U . . .
 C71 C 0.76107(11) 0.48255(9) 0.39938(8) 0.0243(4) Uani 1 1 d . U . . .
 C3 C 0.95673(11) 0.21067(9) 0.74211(8) 0.0260(4) Uani 1 1 d . U . . .
 H3 H 0.962012 0.239387 0.769306 0.031 Uiso 1 1 calc R U . . .
 C78 C 0.56077(10) 0.41236(9) 0.40826(8) 0.0261(4) Uani 1 1 d . U . . .
 C15 C 0.82469(11) 0.01527(9) 0.60473(8) 0.0256(4) Uani 1 1 d . U . . .
 H15 H 0.868513 -0.012941 0.580147 0.031 Uiso 1 1 calc R U . . .
 C76 C 0.67710(11) 0.47477(9) 0.41317(7) 0.0242(4) Uani 1 1 d . U . . .
 H76 H 0.635830 0.505101 0.437292 0.029 Uiso 1 1 calc R U . . .
 C111 C 0.65560(12) 0.15712(10) 0.21429(8) 0.0294(4) Uani 1 1 d . U . . .
 C92 C 0.99782(11) 0.30358(10) 0.32700(8) 0.0267(4) Uani 1 1 d . U . . .
 C32 C 0.77260(11) 0.25303(10) 0.87665(8) 0.0283(4) Uani 1 1 d . U . . .
 C104 C 0.66365(11) 0.26047(10) 0.14647(8) 0.0272(4) Uani 1 1 d . U . . .
 C5 C 1.11553(11) 0.18193(10) 0.71520(9) 0.0311(4) Uani 1 1 d . U . . .
 C21 C 0.67821(11) 0.04793(9) 0.65014(8) 0.0266(4) Uani 1 1 d . U . . .
 H21 H 0.621890 0.041539 0.656075 0.032 Uiso 1 1 calc R U . . .
 C82 C 0.46716(11) 0.37229(9) 0.35357(8) 0.0265(4) Uani 1 1 d . U . . .
 H82 H 0.420025 0.398865 0.376983 0.032 Uiso 1 1 calc R U . . .
 C45 C 0.51857(11) 0.23178(10) 0.65601(8) 0.0284(4) Uani 1 1 d . U . . .
 H45 H 0.557481 0.250490 0.672787 0.034 Uiso 1 1 calc R U . . .
 C99 C 0.97251(11) 0.39221(10) 0.24723(8) 0.0264(4) Uani 1 1 d . U . . .
 C93 C 0.96691(11) 0.24962(10) 0.37661(8) 0.0290(4) Uani 1 1 d . U . . .
 H93 H 0.927660 0.228477 0.362336 0.035 Uiso 1 1 calc R U . . .
 C72 C 0.78720(12) 0.53985(10) 0.42216(9) 0.0310(4) Uani 1 1 d . U . . .
 C96 C 1.08014(11) 0.31526(11) 0.31290(8) 0.0319(4) Uani 1 1 d . U . . .
 H96 H 1.117480 0.288942 0.334841 0.038 Uiso 1 1 calc R U . . .
 C9 C 1.02175(11) 0.13104(10) 0.66939(8) 0.0269(4) Uani 1 1 d . U . . .
 H9 H 1.070902 0.106315 0.646195 0.032 Uiso 1 1 calc R U . . .
 C26 C 0.85282(13) 0.37313(10) 0.73564(9) 0.0330(4) Uani 1 1 d . U . . .
 H26 H 0.866692 0.336681 0.708310 0.040 Uiso 1 1 calc R U . . .
 C37 C 0.52278(11) 0.07407(10) 0.76883(8) 0.0289(4) Uani 1 1 d . U . . .
 C105 C 0.67862(12) 0.33236(10) 0.13426(9) 0.0317(4) Uani 1 1 d . U . . .
 H105 H 0.657393 0.352174 0.174163 0.038 Uiso 1 1 calc R U . . .
 C100 C 0.91685(11) 0.43239(10) 0.20789(8) 0.0304(4) Uani 1 1 d . U . . .
 H100 H 0.857535 0.426538 0.228591 0.036 Uiso 1 1 calc R U . . .
 C17 C 0.71954(12) -0.04818(10) 0.58474(10) 0.0341(4) Uani 1 1 d . U . . .
 C44 C 0.49166(11) 0.17221(10) 0.69991(8) 0.0290(4) Uani 1 1 d . U . . .
 C110 C 0.64120(12) 0.12756(11) 0.16785(9) 0.0335(4) Uani 1 1 d . U . . .
 H110 H 0.634125 0.082084 0.174785 0.040 Uiso 1 1 calc R U . . .
 C97 C 1.10903(12) 0.36423(11) 0.26774(9) 0.0344(4) Uani 1 1 d . U . . .
 H97 H 1.165154 0.372116 0.259522 0.041 Uiso 1 1 calc R U . . .
 C109 C 0.63696(12) 0.16261(11) 0.11212(9) 0.0339(4) Uani 1 1 d . U . . .
 H109 H 0.625931 0.141827 0.081339 0.041 Uiso 1 1 calc R U . . .
 O8B O 0.3906(6) 0.2431(3) 0.9312(3) 0.0347(16) Uani 0.539(17) 1 d . U P B 2
 C29 C 0.81798(12) 0.37935(10) 0.84929(9) 0.0331(4) Uani 1 1 d . U . . .
 H29 H 0.833721 0.422426 0.840179 0.040 Uiso 1 1 calc R U . . .
 C31 C 0.76646(12) 0.29231(10) 0.92309(9) 0.0321(4) Uani 1 1 d . U . . .
 H31 H 0.746488 0.275417 0.964630 0.039 Uiso 1 1 calc R U . . .
 C108 C 0.64902(12) 0.22869(10) 0.10156(9) 0.0322(4) Uani 1 1 d . U . . .
 H108 H 0.647243 0.252722 0.062903 0.039 Uiso 1 1 calc R U . . .
 C124 C 0.99414(12) 0.26240(10) 0.01910(9) 0.0340(4) Uani 1 1 d . U . . .
 C33 C 0.74610(12) 0.18480(10) 0.89348(9) 0.0314(4) Uani 1 1 d . U . . .
 H33 H 0.763758 0.161387 0.855521 0.038 Uiso 1 1 calc R U . . .
 C119 C 1.05357(13) 0.28689(10) 0.03825(9) 0.0334(4) Uani 1 1 d . U . . .
 C112 C 0.65851(15) 0.11600(11) 0.27494(9) 0.0404(5) Uani 1 1 d . U . . .
 H112 H 0.667118 0.145707 0.302812 0.048 Uiso 1 1 calc R U . . .
 C84 C 0.36902(12) 0.33415(11) 0.30193(9) 0.0343(4) Uani 1 1 d . U . . .
 C13 C 0.96872(12) 0.10315(11) 0.55421(8) 0.0343(4) Uani 1 1 d . U . . .
 H13A H 0.965114 0.072089 0.526761 0.051 Uiso 1 1 calc R U . . .
 H13B H 1.027216 0.109203 0.547050 0.051 Uiso 1 1 calc R U . . .
 H13C H 0.934736 0.146103 0.546162 0.051 Uiso 1 1 calc R U . . .
 C38 C 0.58055(13) 0.02832(11) 0.80316(10) 0.0392(5) Uani 1 1 d . U . . .
 H38 H 0.638321 0.039349 0.784805 0.047 Uiso 0.48(2) 1 calc R U P C 1
 H38A H 0.639868 0.029184 0.778894 0.047 Uiso 0.52(2) 1 calc R U P C 2
 C98 C 1.05538(12) 0.40171(11) 0.23458(9) 0.0321(4) Uani 1 1 d . U . . .
 H98 H 1.075665 0.434411 0.202679 0.038 Uiso 1 1 calc R U . . .
 C57 C 0.4519(14) 0.2828(9) 0.9967(5) 0.032(3) Uani 0.54(3) 1 d D U P B 1
 C12 C 0.98917(12) 0.00702(10) 0.63368(10) 0.0340(4) Uani 1 1 d . U . . .
 H12A H 0.968649 -0.010921 0.676393 0.051 Uiso 1 1 calc R U . . .
 H12B H 1.047831 0.012804 0.626124 0.051 Uiso 1 1 calc R U . . .
 H12C H 0.984889 -0.023907 0.606351 0.051 Uiso 1 1 calc R U . . .
 C30 C 0.78876(13) 0.35517(11) 0.90997(9) 0.0346(4) Uani 1 1 d . U . . .
 H30 H 0.784129 0.381349 0.942027 0.042 Uiso 1 1 calc R U . . .
 C132 C 1.17421(15) 0.13717(12) 0.22524(9) 0.0413(5) Uani 1 1 d . U . . .
 H13D H 1.120557 0.144944 0.256833 0.050 Uiso 1 1 calc R U . . .
 H13E H 1.217583 0.153547 0.238433 0.050 Uiso 1 1 calc R U . . .
 C130 C 1.15415(13) -0.02479(10) 0.18837(10) 0.0376(5) Uani 1 1 d . U . . .
 H13F H 1.172793 -0.055267 0.221549 0.045 Uiso 1 1 calc R U . . .
 H13G H 1.200702 -0.026856 0.150709 0.045 Uiso 1 1 calc R U . . .
 C58 C 0.53804(13) 0.36500(11) 0.95277(9) 0.0365(4) Uani 1 1 d . U . . .
 H58A H 0.582423 0.340640 0.972216 0.044 Uiso 1 1 calc R U . . .
 H58B H 0.502409 0.398376 0.979850 0.044 Uiso 1 1 calc R U . . .
 C41 C 0.44097(12) 0.06268(11) 0.77963(10) 0.0371(5) Uani 1 1 d . U . . .
 H41 H 0.422926 0.025935 0.807374 0.045 Uiso 1 1 calc R U . . .
 C101 C 0.92205(13) 0.50646(11) 0.19941(10) 0.0409(5) Uani 1 1 d . U . . .
 H10A H 0.909335 0.522934 0.239621 0.061 Uiso 1 1 calc R U . . .
 H10B H 0.881471 0.530460 0.177016 0.061 Uiso 1 1 calc R U . . .
 H10C H 0.978684 0.513615 0.176146 0.061 Uiso 1 1 calc R U . . .
 C64 C 0.24435(13) 0.35116(11) 0.78249(10) 0.0397(5) Uani 1 1 d . U . . .
 H64A H 0.276745 0.334173 0.743066 0.048 Uiso 1 1 calc R U . . .
 H64B H 0.187139 0.370587 0.778892 0.048 Uiso 1 1 calc R U . . .
 C118 C 0.81299(16) 0.11260(11) 0.38519(10) 0.0451(5) Uani 1 1 d . U . . .
 H11A H 0.865211 0.103796 0.352446 0.054 Uiso 1 1 calc R U . . .
 H11B H 0.776575 0.079607 0.386263 0.054 Uiso 1 1 calc R U . . .
 C134 C 1.13626(14) 0.27680(11) 0.11019(10) 0.0393(5) Uani 1 1 d . U . . .
 H13H H 1.124140 0.325498 0.112239 0.047 Uiso 1 1 calc R U . . .
 H13I H 1.190614 0.266294 0.079933 0.047 Uiso 1 1 calc R U . . .
 C129 C 1.07895(13) -0.04509(11) 0.17746(9) 0.0380(5) Uani 1 1 d . U . . .
 H12D H 1.091762 -0.091838 0.167784 0.046 Uiso 1 1 calc R U . . .
 H12E H 1.031675 -0.041383 0.214584 0.046 Uiso 1 1 calc R U . . .
 C115 C 0.72958(13) 0.20405(11) 0.43400(9) 0.0382(5) Uani 1 1 d . U . . .
 H11C H 0.667981 0.211899 0.440378 0.046 Uiso 1 1 calc R U . . .
 H11D H 0.747906 0.246374 0.436283 0.046 Uiso 1 1 calc R U . . .
 C94 C 0.91774(13) 0.27974(11) 0.43559(9) 0.0344(4) Uani 1 1 d . U . . .
 H94A H 0.892531 0.245206 0.465534 0.052 Uiso 1 1 calc R U . . .
 H94B H 0.873481 0.315265 0.426899 0.052 Uiso 1 1 calc R U . . .
 H94C H 0.955588 0.298121 0.452273 0.052 Uiso 1 1 calc R U . . .
 C02V C 0.16028(8) 0.11666(7) 0.99733(7) 0.0477(6) Uani 1 1 d DG U . . .
 H02V H 0.118411 0.150817 1.015609 0.057 Uiso 1 1 calc R U . . .
 C02H C 0.21737(10) 0.08139(8) 1.02896(5) 0.0445(5) Uani 1 1 d DG U . . .
 H02H H 0.214522 0.091433 1.068853 0.053 Uiso 1 1 calc R U . . .
 C03Q C 0.27864(9) 0.03142(8) 1.00222(7) 0.0519(6) Uani 1 1 d DG U . . .
 H03Q H 0.317660 0.007307 1.023839 0.062 Uiso 1 1 calc R U . . .
 C04D C 0.28281(10) 0.01672(7) 0.94386(7) 0.0607(8) Uani 1 1 d DG U . . .
 H04D H 0.324687 -0.017435 0.925581 0.073 Uiso 1 1 calc R U . . .
 C04L C 0.22572(12) 0.05199(9) 0.91223(6) 0.0641(8) Uani 1 1 d DG U . . .
 H04L H 0.228577 0.041948 0.872336 0.077 Uiso 1 1 calc R U . . .
 C04I C 0.16446(10) 0.10197(9) 0.93897(7) 0.0584(7) Uani 1 1 d DG U . . .
 H04I H 0.125438 0.126074 0.917349 0.070 Uiso 1 1 calc R U . . .
 C128 C 0.99345(14) -0.02217(11) 0.10798(10) 0.0412(5) Uani 1 1 d . U . . .
 H12F H 0.950023 -0.036915 0.144053 0.049 Uiso 0.918(6) 1 calc R U P A 1
 H12G H 1.017284 -0.059849 0.082845 0.049 Uiso 0.918(6) 1 calc R U P A 1
 H12H H 1.010834 -0.025659 0.063297 0.049 Uiso 0.082(6) 1 calc R U P A 2
 H12I H 0.980688 -0.065880 0.129550 0.049 Uiso 0.082(6) 1 calc R U P A 2
 C59 C 0.57640(13) 0.39860(11) 0.89130(10) 0.0377(5) Uani 1 1 d . U . . .
 H59A H 0.615050 0.427542 0.895298 0.045 Uiso 1 1 calc R U . . .
 H59B H 0.608618 0.364992 0.863302 0.045 Uiso 1 1 calc R U . . .
 C133 C 1.14057(15) 0.24154(11) 0.17192(10) 0.0403(5) Uani 1 1 d . U . . .
 H13J H 1.181363 0.258970 0.187102 0.048 Uiso 1 1 calc R U . . .
 H13K H 1.085016 0.249716 0.201363 0.048 Uiso 1 1 calc R U . . .
 C43 C 0.41043(12) 0.15857(12) 0.71199(11) 0.0439(5) Uani 1 1 d . U . . .
 H43 H 0.371378 0.187544 0.693167 0.053 Uiso 1 1 calc R U . . .
 C95 C 1.03637(13) 0.19485(11) 0.39005(9) 0.0403(5) Uani 1 1 d . U . . .
 H95A H 1.072229 0.213136 0.408676 0.060 Uiso 1 1 calc R U . . .
 H95B H 1.070011 0.177190 0.351757 0.060 Uiso 1 1 calc R U . . .
 H95C H 1.011520 0.159028 0.418361 0.060 Uiso 1 1 calc R U . . .
 C46 C 0.56763(14) 0.21072(11) 0.59315(9) 0.0391(5) Uani 1 1 d . U . . .
 H46A H 0.613867 0.175059 0.597724 0.059 Uiso 1 1 calc R U . . .
 H46B H 0.590156 0.248872 0.567192 0.059 Uiso 1 1 calc R U . . .
 H46C H 0.530384 0.194678 0.574116 0.059 Uiso 1 1 calc R U . . .
 C62 C 0.34413(14) 0.49939(11) 0.76340(10) 0.0412(5) Uani 1 1 d . U . . .
 H62A H 0.353739 0.536294 0.730340 0.049 Uiso 1 1 calc R U . . .
 H62B H 0.307297 0.518101 0.800891 0.049 Uiso 1 1 calc R U . . .
 C148 C 0.1575(17) 0.4936(14) 1.0535(13) 0.040(4) Uani 0.42(4) 1 d D U P D 1
 H148 H 0.113898 0.520523 1.079592 0.048 Uiso 0.42(4) 1 calc R U P D 1
 C27 C 0.93038(15) 0.40615(12) 0.72378(10) 0.0448(5) Uani 1 1 d . U . . .
 H27A H 0.949821 0.419623 0.679826 0.067 Uiso 1 1 calc R U . . .
 H27B H 0.974717 0.374651 0.737543 0.067 Uiso 1 1 calc R U . . .
 H27C H 0.916515 0.445426 0.746356 0.067 Uiso 1 1 calc R U . . .
 C60 C 0.54211(15) 0.47017(12) 0.80831(10) 0.0432(5) Uani 1 1 d . U . . .
 H60A H 0.572214 0.436999 0.779313 0.052 Uiso 1 1 calc R U . . .
 H60B H 0.581798 0.499204 0.810337 0.052 Uiso 1 1 calc R U . . .
 C7 C 1.12849(14) 0.25470(12) 0.69945(12) 0.0471(6) Uani 1 1 d . U . . .
 H7A H 1.123212 0.269858 0.657709 0.071 Uiso 1 1 calc R U . . .
 H7B H 1.184464 0.258853 0.702168 0.071 Uiso 1 1 calc R U . . .
 H7C H 1.086098 0.282024 0.728394 0.071 Uiso 1 1 calc R U . . .
 C80 C 0.50259(12) 0.47949(11) 0.40979(11) 0.0391(5) Uani 1 1 d . U . . .
 H80A H 0.512852 0.505426 0.438901 0.059 Uiso 1 1 calc R U . . .
 H80B H 0.444128 0.471967 0.422601 0.059 Uiso 1 1 calc R U . . .
 H80C H 0.513625 0.503954 0.368841 0.059 Uiso 1 1 calc R U . . .
 C63 C 0.30376(13) 0.44974(11) 0.74497(9) 0.0393(5) Uani 1 1 d . U . . .
 H63A H 0.252165 0.472097 0.733054 0.047 Uiso 1 1 calc R U . . .
 H63B H 0.342442 0.428527 0.709395 0.047 Uiso 1 1 calc R U . . .
 C120 C 1.09008(14) 0.33990(11) 0.00419(10) 0.0400(5) Uani 1 1 d . U . . .
 H120 H 1.130712 0.356646 0.017102 0.048 Uiso 1 1 calc R U . . .
 C125 C 0.90068(13) 0.18317(11) 0.03683(10) 0.0396(5) Uani 1 1 d . U . . .
 H12J H 0.930102 0.158628 0.000841 0.048 Uiso 1 1 calc R U . . .
 H12K H 0.858302 0.219139 0.024738 0.048 Uiso 1 1 calc R U . . .
 C126 C 0.85877(13) 0.13682(11) 0.08853(11) 0.0411(5) Uani 1 1 d . U . . .
 H12L H 0.825782 0.163119 0.122613 0.049 Uiso 0.918(6) 1 calc R U P A 1
 H12M H 0.819011 0.116970 0.074367 0.049 Uiso 0.918(6) 1 calc R U P A 1
 H12N H 0.813430 0.118761 0.079413 0.049 Uiso 0.082(6) 1 calc R U P A 2
 H12O H 0.838623 0.156204 0.128169 0.049 Uiso 0.082(6) 1 calc R U P A 2
 C123 C 0.97331(14) 0.29035(12) -0.03506(10) 0.0422(5) Uani 1 1 d . U . . .
 H123 H 0.933903 0.272986 -0.048810 0.051 Uiso 1 1 calc R U . . .
 C34 C 0.65102(14) 0.18996(12) 0.91717(11) 0.0443(5) Uani 1 1 d . U . . .
 H34A H 0.635550 0.145273 0.925602 0.066 Uiso 1 1 calc R U . . .
 H34B H 0.624295 0.215954 0.886170 0.066 Uiso 1 1 calc R U . . .
 H34C H 0.632233 0.211965 0.954937 0.066 Uiso 1 1 calc R U . . .
 C61 C 0.46938(16) 0.51111(11) 0.78684(11) 0.0458(5) Uani 1 1 d . U . . .
 H61A H 0.434068 0.539308 0.818836 0.055 Uiso 1 1 calc R U . . .
 H61B H 0.489983 0.540425 0.749247 0.055 Uiso 1 1 calc R U . . .
 C56 C 0.4593(13) 0.2861(10) 1.0548(5) 0.040(3) Uani 0.54(3) 1 d D U P B 1
 H56 H 0.491566 0.316534 1.060884 0.048 Uiso 0.54(3) 1 calc R U P B 1
 C102 C 0.94035(15) 0.40575(13) 0.14516(10) 0.0458(5) Uani 1 1 d . U . . .
 H10D H 0.998327 0.411154 0.124008 0.069 Uiso 1 1 calc R U . . .
 H10E H 0.902796 0.430551 0.120634 0.069 Uiso 1 1 calc R U . . .
 H10F H 0.934945 0.358492 0.150708 0.069 Uiso 1 1 calc R U . . .
 C35 C 0.78790(15) 0.14228(11) 0.94125(10) 0.0413(5) Uani 1 1 d . U . . .
 H35A H 0.764137 0.159980 0.981031 0.062 Uiso 1 1 calc R U . . .
 H35B H 0.848317 0.143429 0.928461 0.062 Uiso 1 1 calc R U . . .
 H35C H 0.777950 0.096285 0.944773 0.062 Uiso 1 1 calc R U . . .
 C106 C 0.63314(16) 0.37515(11) 0.08920(10) 0.0454(5) Uani 1 1 d . U . . .
 H10G H 0.642583 0.421269 0.085835 0.068 Uiso 1 1 calc R U . . .
 H10H H 0.572960 0.373323 0.103926 0.068 Uiso 1 1 calc R U . . .
 H10I H 0.654641 0.358358 0.048911 0.068 Uiso 1 1 calc R U . . .
 C79 C 0.54026(13) 0.37274(11) 0.47217(9) 0.0375(5) Uani 1 1 d . U . . .
 H79A H 0.576288 0.329317 0.471124 0.056 Uiso 1 1 calc R U . . .
 H79B H 0.481413 0.366351 0.483548 0.056 Uiso 1 1 calc R U . . .
 H79C H 0.550081 0.397418 0.502398 0.056 Uiso 1 1 calc R U . . .
 C149 C 0.1640(19) 0.4985(16) 0.9914(12) 0.044(4) Uani 0.42(4) 1 d D U P D 1
 H149 H 0.121727 0.525829 0.974721 0.053 Uiso 0.42(4) 1 calc R U P D 1
 C86 C 0.37014(13) 0.35694(13) 0.23466(10) 0.0449(5) Uani 1 1 d . U . . .
 H86A H 0.414536 0.328267 0.208247 0.067 Uiso 1 1 calc R U . . .
 H86B H 0.380723 0.403039 0.224868 0.067 Uiso 1 1 calc R U . . .
 H86C H 0.315887 0.354067 0.227862 0.067 Uiso 1 1 calc R U . . .
 C47 C 0.44620(14) 0.28765(12) 0.64969(11) 0.0462(6) Uani 1 1 d . U . . .
 H47A H 0.409882 0.272577 0.629187 0.069 Uiso 1 1 calc R U . . .
 H47B H 0.468674 0.326644 0.625376 0.069 Uiso 1 1 calc R U . . .
 H47C H 0.413715 0.299490 0.690451 0.069 Uiso 1 1 calc R U . . .
 C131 C 1.19880(13) 0.06453(11) 0.21820(9) 0.0382(5) Uani 1 1 d . U . . .
 H13L H 1.250026 0.056984 0.184370 0.046 Uiso 1 1 calc R U . . .
 H13M H 1.210597 0.040069 0.256414 0.046 Uiso 1 1 calc R U . . .
 C87 C 0.34790(15) 0.26350(14) 0.31727(12) 0.0524(6) Uani 1 1 d . U . . .
 H87A H 0.292422 0.263254 0.311295 0.079 Uiso 1 1 calc R U . . .
 H87B H 0.347813 0.248132 0.360048 0.079 Uiso 1 1 calc R U . . .
 H87C H 0.389923 0.233830 0.290307 0.079 Uiso 1 1 calc R U . . .
 C122 C 1.01021(16) 0.34368(12) -0.06903(10) 0.0484(6) Uani 1 1 d . U . . .
 H122 H 0.996003 0.362812 -0.106053 0.058 Uiso 1 1 calc R U . . .
 C28 C 0.78102(16) 0.42302(13) 0.71890(11) 0.0502(6) Uani 1 1 d . U . . .
 H28A H 0.765731 0.459088 0.745435 0.075 Uiso 1 1 calc R U . . .
 H28B H 0.732513 0.400627 0.724488 0.075 Uiso 1 1 calc R U . . .
 H28C H 0.798695 0.441408 0.676024 0.075 Uiso 1 1 calc R U . . .
 C127 C 0.95492(14) 0.03618(13) 0.07058(10) 0.0349(6) Uani 0.918(6) 1 d . U P A
 1
 H12P H 0.998897 0.054228 0.036892 0.042 Uiso 0.918(6) 1 calc R U P A 1
 H12Q H 0.914311 0.022187 0.052639 0.042 Uiso 0.918(6) 1 calc R U P A 1
 C121 C 1.06711(16) 0.36881(12) -0.04926(10) 0.0480(6) Uani 1 1 d . U . . .
 H121 H 1.091015 0.406093 -0.072057 0.058 Uiso 1 1 calc R U . . .
 C146 C 1.0141(11) 0.2852(9) 0.5714(8) 0.041(3) Uani 0.49(3) 1 d D U P E 1
 H146 H 0.983747 0.260288 0.606025 0.050 Uiso 0.49(3) 1 calc R U P E 1
 C117 C 0.83213(15) 0.10949(12) 0.44618(10) 0.0443(5) Uani 1 1 d . U . . .
 H11E H 0.883186 0.128942 0.442132 0.053 Uiso 1 1 calc R U . . .
 H11F H 0.839311 0.063168 0.465620 0.053 Uiso 1 1 calc R U . . .
 C6 C 1.12023(14) 0.16027(14) 0.78156(10) 0.0488(6) Uani 1 1 d . U . . .
 H6A H 1.076201 0.188053 0.809083 0.073 Uiso 1 1 calc R U . . .
 H6B H 1.175158 0.165328 0.785758 0.073 Uiso 1 1 calc R U . . .
 H6C H 1.112341 0.113596 0.792263 0.073 Uiso 1 1 calc R U . . .
 C42 C 0.38535(13) 0.10394(13) 0.75066(12) 0.0502(6) Uani 1 1 d . U . . .
 H42 H 0.330068 0.094706 0.757353 0.060 Uiso 1 1 calc R U . . .
 C116 C 0.75499(16) 0.15082(13) 0.48198(10) 0.0495(6) Uani 1 1 d . U . . .
 H11G H 0.767977 0.170877 0.514397 0.059 Uiso 1 1 calc R U . . .
 H11H H 0.710019 0.123600 0.501063 0.059 Uiso 1 1 calc R U . . .
 C138 C 0.46789(18) 0.10506(14) 0.51719(13) 0.0552(6) Uani 1 1 d . U . . .
 H138 H 0.490738 0.061084 0.529879 0.066 Uiso 1 1 calc R U . . .
 C147 C 0.2158(16) 0.4490(16) 1.0765(13) 0.053(5) Uani 0.42(4) 1 d D U P D 1
 H147 H 0.204003 0.436152 1.119396 0.064 Uiso 0.42(4) 1 calc R U P D 1
 C137 C 0.39232(16) 0.13509(14) 0.55017(11) 0.0521(6) Uani 1 1 d . U . . .
 H137 H 0.362446 0.111545 0.586009 0.063 Uiso 1 1 calc R U . . .
 C107 C 0.77202(15) 0.33562(13) 0.11206(14) 0.0550(7) Uani 1 1 d . U . . .
 H10J H 0.793751 0.320565 0.071059 0.082 Uiso 1 1 calc R U . . .
 H10K H 0.801230 0.306848 0.140370 0.082 Uiso 1 1 calc R U . . .
 H10L H 0.781225 0.381543 0.110448 0.082 Uiso 1 1 calc R U . . .
 C140 C 0.47668(17) 0.20457(15) 0.44642(11) 0.0552(7) Uani 1 1 d . U . . .
 H140 H 0.505126 0.228970 0.410558 0.066 Uiso 1 1 calc R U . . .
 C65 C 0.24022(15) 0.29582(13) 0.83279(11) 0.0486(6) Uani 1 1 d . U . . .
 H65C H 0.200161 0.312455 0.870120 0.058 Uiso 0.32(4) 1 calc R U P B 2
 H65D H 0.217006 0.260124 0.821438 0.058 Uiso 0.32(4) 1 calc R U P B 2
 H65A H 0.205399 0.263962 0.828358 0.058 Uiso 0.68(4) 1 calc R U P B 1
 H65B H 0.216678 0.313012 0.873310 0.058 Uiso 0.68(4) 1 calc R U P B 1
 C139 C 0.51132(17) 0.14100(16) 0.46367(12) 0.0592(7) Uani 1 1 d . U . . .
 H139 H 0.563827 0.121331 0.439980 0.071 Uiso 1 1 calc R U . . .
 C8 C 1.18764(13) 0.14001(14) 0.67383(12) 0.0506(6) Uani 1 1 d . U . . .
 H8A H 1.181867 0.092899 0.684373 0.076 Uiso 1 1 calc R U . . .
 H8B H 1.240949 0.147044 0.679561 0.076 Uiso 1 1 calc R U . . .
 H8C H 1.186456 0.153126 0.630964 0.076 Uiso 1 1 calc R U . . .
 C55 C 0.4199(11) 0.2452(7) 1.1051(6) 0.043(2) Uani 0.54(3) 1 d D U P B 1
 H55 H 0.429770 0.244914 1.144159 0.052 Uiso 0.54(3) 1 calc R U P B 1
 C52 C 0.3978(7) 0.2421(5) 0.9900(5) 0.0323(17) Uani 0.54(3) 1 d D U P B 1
 C141 C 0.9841(9) 0.3507(8) 0.5567(7) 0.042(2) Uani 0.49(3) 1 d D U P E 1
 H141 H 0.934635 0.371763 0.582766 0.051 Uiso 0.49(3) 1 calc R U P E 1
 C114 C 0.73251(19) 0.05952(13) 0.26619(12) 0.0587(7) Uani 1 1 d . U . . .
 H11I H 0.733764 0.033907 0.305816 0.088 Uiso 1 1 calc R U . . .
 H11J H 0.784742 0.078023 0.249178 0.088 Uiso 1 1 calc R U . . .
 H11K H 0.726568 0.030338 0.237939 0.088 Uiso 1 1 calc R U . . .
 C136 C 0.35950(17) 0.19806(15) 0.53235(13) 0.0563(6) Uani 1 1 d . U . . .
 H136 H 0.307125 0.218201 0.555840 0.068 Uiso 1 1 calc R U . . .
 C113 C 0.57586(19) 0.08981(14) 0.30544(11) 0.0599(7) Uani 1 1 d . U . . .
 H11L H 0.566218 0.059971 0.279284 0.090 Uiso 1 1 calc R U . . .
 H11M H 0.529763 0.127248 0.311265 0.090 Uiso 1 1 calc R U . . .
 H11N H 0.578660 0.065426 0.345313 0.090 Uiso 1 1 calc R U . . .
 C150 C 0.232(2) 0.4637(18) 0.9541(13) 0.059(5) Uani 0.42(4) 1 d D U P D 1
 H150 H 0.233017 0.462144 0.912391 0.071 Uiso 0.42(4) 1 calc R U P D 1
 C85 C 0.30021(13) 0.38026(16) 0.34167(12) 0.0583(7) Uani 1 1 d . U . . .
 H85A H 0.312852 0.425817 0.332070 0.087 Uiso 1 1 calc R U . . .
 H85B H 0.297218 0.365684 0.385003 0.087 Uiso 1 1 calc R U . . .
 H85C H 0.246331 0.378924 0.333469 0.087 Uiso 1 1 calc R U . . .
 C135 C 0.40146(18) 0.23254(15) 0.48085(13) 0.0582(7) Uani 1 1 d . U . . .
 H135 H 0.377951 0.276555 0.468844 0.070 Uiso 1 1 calc R U . . .
 C151 C 0.2973(17) 0.4311(15) 0.9773(9) 0.066(4) Uani 0.42(4) 1 d D U P D 1
 H151 H 0.348369 0.414303 0.949949 0.079 Uiso 0.42(4) 1 calc R U P D 1
 C54 C 0.3673(6) 0.2059(5) 1.0975(5) 0.041(2) Uani 0.54(3) 1 d D U P B 1
 H54 H 0.338103 0.180063 1.131999 0.050 Uiso 0.54(3) 1 calc R U P B 1
 C145 C 1.0885(8) 0.2559(8) 0.5356(6) 0.042(2) Uani 0.49(3) 1 d D U P E 1
 H145 H 1.111424 0.211545 0.547112 0.051 Uiso 0.49(3) 1 calc R U P E 1
 C40 C 0.5825(7) -0.0483(4) 0.7914(5) 0.0408(17) Uani 0.48(2) 1 d . U P C 1
 H40A H 0.526423 -0.060606 0.808480 0.061 Uiso 0.48(2) 1 calc R U P C 1
 H40B H 0.622244 -0.078085 0.811379 0.061 Uiso 0.48(2) 1 calc R U P C 1
 H40C H 0.599858 -0.052371 0.747256 0.061 Uiso 0.48(2) 1 calc R U P C 1
 C152 C 0.2907(15) 0.4221(11) 1.0396(8) 0.060(4) Uani 0.42(4) 1 d D U P D 1
 H152 H 0.335426 0.398759 1.056049 0.072 Uiso 0.42(4) 1 calc R U P D 1
 C142 C 1.0254(9) 0.3865(7) 0.5041(5) 0.043(2) Uani 0.49(3) 1 d D U P E 1
 H142 H 1.003859 0.431490 0.493532 0.052 Uiso 0.49(3) 1 calc R U P E 1
 C144 C 1.1298(8) 0.2904(9) 0.4832(5) 0.045(2) Uani 0.49(3) 1 d D U P E 1
 H144 H 1.180012 0.269361 0.457878 0.054 Uiso 0.49(3) 1 calc R U P E 1
 C143 C 1.0983(9) 0.3555(9) 0.4675(5) 0.046(3) Uani 0.49(3) 1 d D U P E 1
 H143 H 1.126907 0.379180 0.431204 0.056 Uiso 0.49(3) 1 calc R U P E 1
 C53 C 0.3561(6) 0.2032(5) 1.0401(6) 0.0407(19) Uani 0.54(3) 1 d D U P B 1
 H53 H 0.320195 0.175089 1.034957 0.049 Uiso 0.54(3) 1 calc R U P B 1
 C73 C 0.8756(2) 0.5520(2) 0.39242(18) 0.0381(9) Uani 0.604(4) 1 d . U P F 1
 H73A H 0.884147 0.559110 0.347839 0.057 Uiso 0.604(4) 1 calc R U P F 1
 H73B H 0.914877 0.513239 0.402966 0.057 Uiso 0.604(4) 1 calc R U P F 1
 H73C H 0.885401 0.591394 0.407096 0.057 Uiso 0.604(4) 1 calc R U P F 1
 C19 C 0.7922(2) -0.0823(2) 0.5401(2) 0.0394(11) Uani 0.599(7) 1 d . U P G 1
 H19A H 0.773426 -0.115288 0.522363 0.059 Uiso 0.599(7) 1 calc R U P G 1
 H19B H 0.834960 -0.104538 0.561299 0.059 Uiso 0.599(7) 1 calc R U P G 1
 H19C H 0.816014 -0.049404 0.507481 0.059 Uiso 0.599(7) 1 calc R U P G 1
 C39 C 0.5608(6) 0.0339(6) 0.8681(4) 0.052(2) Uani 0.48(2) 1 d . U P C 1
 H39A H 0.563842 0.079285 0.874664 0.078 Uiso 0.48(2) 1 calc R U P C 1
 H39B H 0.601043 0.002353 0.886266 0.078 Uiso 0.48(2) 1 calc R U P C 1
 H39C H 0.504067 0.023971 0.887472 0.078 Uiso 0.48(2) 1 calc R U P C 1
 C75 C 0.7310(2) 0.60908(18) 0.4038(2) 0.0448(10) Uani 0.604(4) 1 d . U P F 1
 H75A H 0.671436 0.605937 0.421260 0.067 Uiso 0.604(4) 1 calc R U P F 1
 H75B H 0.742273 0.617459 0.359084 0.067 Uiso 0.604(4) 1 calc R U P F 1
 H75C H 0.745171 0.645668 0.419986 0.067 Uiso 0.604(4) 1 calc R U P F 1
 C74 C 0.7703(3) 0.5331(2) 0.49062(16) 0.0468(11) Uani 0.604(4) 1 d . U P F 1
 H74A H 0.786380 0.571121 0.503334 0.070 Uiso 0.604(4) 1 calc R U P F 1
 H74B H 0.802915 0.491851 0.504356 0.070 Uiso 0.604(4) 1 calc R U P F 1
 H74C H 0.710443 0.531990 0.508944 0.070 Uiso 0.604(4) 1 calc R U P F 1
 C66 C 0.3523(3) 0.1999(2) 0.8542(2) 0.0349(11) Uani 0.485(5) 1 d . U P B 1
 H66A H 0.298263 0.184228 0.874869 0.042 Uiso 0.485(5) 1 calc R U P B 1
 H66B H 0.378723 0.172064 0.820000 0.042 Uiso 0.485(5) 1 calc R U P B 1
 C67 C 0.3932(3) 0.1828(2) 0.8888(2) 0.0392(13) Uani 0.485(5) 1 d . U P B 1
 H67A H 0.439147 0.148465 0.870063 0.047 Uiso 0.485(5) 1 calc R U P B 1
 H67B H 0.358112 0.159810 0.925232 0.047 Uiso 0.485(5) 1 calc R U P B 1
 C18 C 0.6535(4) -0.0136(3) 0.5483(4) 0.077(2) Uani 0.599(7) 1 d . U P G 1
 H18A H 0.680147 0.015554 0.513241 0.115 Uiso 0.599(7) 1 calc R U P G 1
 H18B H 0.606995 0.012851 0.575277 0.115 Uiso 0.599(7) 1 calc R U P G 1
 H18C H 0.632173 -0.047549 0.533629 0.115 Uiso 0.599(7) 1 calc R U P G 1
 C20 C 0.6807(5) -0.0975(3) 0.6350(3) 0.081(2) Uani 0.599(7) 1 d . U P G 1
 H20A H 0.656305 -0.127469 0.617786 0.122 Uiso 0.599(7) 1 calc R U P G 1
 H20B H 0.636637 -0.073710 0.665835 0.122 Uiso 0.599(7) 1 calc R U P G 1
 H20C H 0.723718 -0.123405 0.654255 0.122 Uiso 0.599(7) 1 calc R U P G 1
 C75A C 0.8389(4) 0.5778(3) 0.3700(3) 0.0400(14) Uani 0.396(4) 1 d . U P F 2
 H75D H 0.804243 0.600946 0.342788 0.060 Uiso 0.396(4) 1 calc R U P F 2
 H75E H 0.885123 0.547136 0.347323 0.060 Uiso 0.396(4) 1 calc R U P F 2
 H75F H 0.861607 0.610337 0.385466 0.060 Uiso 0.396(4) 1 calc R U P F 2
 C74A C 0.7192(3) 0.5809(3) 0.4615(3) 0.0409(15) Uani 0.396(4) 1 d . U P F 2
 H74D H 0.741965 0.613986 0.476165 0.061 Uiso 0.396(4) 1 calc R U P F 2
 H74E H 0.690767 0.552704 0.496550 0.061 Uiso 0.396(4) 1 calc R U P F 2
 H74F H 0.679109 0.603593 0.438160 0.061 Uiso 0.396(4) 1 calc R U P F 2
 C73A C 0.8516(4) 0.5023(3) 0.4646(3) 0.0418(15) Uani 0.396(4) 1 d . U P F 2
 H73D H 0.873356 0.535740 0.479566 0.063 Uiso 0.396(4) 1 calc R U P F 2
 H73E H 0.898244 0.473766 0.439803 0.063 Uiso 0.396(4) 1 calc R U P F 2
 H73F H 0.821162 0.475037 0.499538 0.063 Uiso 0.396(4) 1 calc R U P F 2
 C19A C 0.7617(7) -0.0479(6) 0.5156(4) 0.079(4) Uani 0.401(7) 1 d . U P G 2
 H19D H 0.821553 -0.046247 0.508257 0.119 Uiso 0.401(7) 1 calc R U P G 2
 H19E H 0.735748 -0.008849 0.493392 0.119 Uiso 0.401(7) 1 calc R U P G 2
 H19F H 0.754515 -0.088398 0.501131 0.119 Uiso 0.401(7) 1 calc R U P G 2
 C18A C 0.6289(4) -0.0501(4) 0.5940(5) 0.060(3) Uani 0.401(7) 1 d . U P G 2
 H18D H 0.602785 -0.008460 0.575334 0.091 Uiso 0.401(7) 1 calc R U P G 2
 H18E H 0.601888 -0.055497 0.637967 0.091 Uiso 0.401(7) 1 calc R U P G 2
 H18F H 0.622302 -0.087559 0.574751 0.091 Uiso 0.401(7) 1 calc R U P G 2
 C20A C 0.7577(6) -0.1174(3) 0.6137(5) 0.083(4) Uani 0.401(7) 1 d . U P G 2
 H20D H 0.747197 -0.153247 0.594339 0.124 Uiso 0.401(7) 1 calc R U P G 2
 H20E H 0.731350 -0.122693 0.657806 0.124 Uiso 0.401(7) 1 calc R U P G 2
 H20F H 0.818191 -0.119281 0.606977 0.124 Uiso 0.401(7) 1 calc R U P G 2
 C66A C 0.3062(3) 0.2128(2) 0.8872(3) 0.0447(13) Uani 0.515(5) 1 d . U P B 2
 H66C H 0.246249 0.210062 0.906266 0.054 Uiso 0.515(5) 1 calc R U P B 2
 H66D H 0.327976 0.175192 0.861816 0.054 Uiso 0.515(5) 1 calc R U P B 2
 C67A C 0.3352(3) 0.2022(2) 0.9227(2) 0.0383(12) Uani 0.515(5) 1 d . U P B 2
 H67C H 0.367281 0.156758 0.919161 0.046 Uiso 0.515(5) 1 calc R U P B 2
 H67D H 0.290208 0.199907 0.961134 0.046 Uiso 0.515(5) 1 calc R U P B 2
 O8A O 0.4317(6) 0.2278(3) 0.9115(3) 0.0336(17) Uani 0.461(17) 1 d . U P B 1
 O8 O 0.69451(19) 0.3041(2) 0.64889(17) 0.0283(6) Uani 0.777(7) 1 d . U P H 1
 C1A C 0.6403(2) 0.3635(2) 0.6339(2) 0.0304(9) Uani 0.777(7) 1 d . U P H 1
 H1AA H 0.617639 0.389661 0.669524 0.037 Uiso 0.777(7) 1 calc R U P H 1
 H1AB H 0.592948 0.352135 0.621604 0.037 Uiso 0.777(7) 1 calc R U P H 1
 C1B C 0.69417(18) 0.40243(14) 0.58113(11) 0.0314(8) Uani 0.777(7) 1 d . U P H
 1
 H1BA H 0.725568 0.429738 0.596098 0.038 Uiso 0.777(7) 1 calc R U P H 1
 H1BB H 0.659811 0.431719 0.555796 0.038 Uiso 0.777(7) 1 calc R U P H 1
 C1C C 0.7532(4) 0.3479(3) 0.5452(3) 0.0352(11) Uani 0.777(7) 1 d . U P H 1
 H1CA H 0.806387 0.363126 0.521311 0.042 Uiso 0.777(7) 1 calc R U P H 1
 H1CB H 0.726898 0.332130 0.517255 0.042 Uiso 0.777(7) 1 calc R U P H 1
 C1D C 0.7672(5) 0.2940(4) 0.5967(4) 0.0361(13) Uani 0.777(7) 1 d . U P H 1
 H1DA H 0.773147 0.249414 0.583300 0.043 Uiso 0.777(7) 1 calc R U P H 1
 H1DB H 0.818808 0.297440 0.608151 0.043 Uiso 0.777(7) 1 calc R U P H 1
 O2 O 0.7170(7) 0.3076(9) 0.6452(7) 0.0283(6) Uani 0.223(7) 1 d . U P H 2
 C1E C 0.6683(12) 0.3754(9) 0.6340(9) 0.044(4) Uani 0.223(7) 1 d . U P H 2
 H1EA H 0.614297 0.382141 0.665327 0.053 Uiso 0.223(7) 1 calc R U P H 2
 H1EB H 0.700826 0.410899 0.633912 0.053 Uiso 0.223(7) 1 calc R U P H 2
 C1F C 0.6552(8) 0.3745(6) 0.5730(5) 0.048(3) Uani 0.223(7) 1 d . U P H 2
 H1FA H 0.649803 0.419610 0.550751 0.057 Uiso 0.223(7) 1 calc R U P H 2
 H1FB H 0.605788 0.353764 0.575253 0.057 Uiso 0.223(7) 1 calc R U P H 2
 C1G C 0.7360(16) 0.3319(11) 0.5451(12) 0.052(6) Uani 0.223(7) 1 d . U P H 2
 H1GA H 0.728892 0.311170 0.510737 0.063 Uiso 0.223(7) 1 calc R U P H 2
 H1GB H 0.780444 0.360045 0.528334 0.063 Uiso 0.223(7) 1 calc R U P H 2
 C1H C 0.762(3) 0.2792(15) 0.5908(18) 0.048(6) Uani 0.223(7) 1 d . U P H 2
 H1HA H 0.744319 0.236504 0.588677 0.058 Uiso 0.223(7) 1 calc R U P H 2
 H1HB H 0.823044 0.272455 0.586091 0.058 Uiso 0.223(7) 1 calc R U P H 2
 C39A C 0.5655(10) 0.0620(9) 0.8657(5) 0.100(4) Uani 0.52(2) 1 d . U P C 2
 H39D H 0.576116 0.108083 0.855616 0.150 Uiso 0.52(2) 1 calc R U P C 2
 H39E H 0.603779 0.036971 0.889532 0.150 Uiso 0.52(2) 1 calc R U P C 2
 H39F H 0.507487 0.061367 0.889781 0.150 Uiso 0.52(2) 1 calc R U P C 2
 C40A C 0.5669(6) -0.0394(5) 0.8187(9) 0.060(3) Uani 0.52(2) 1 d . U P C 2
 H40D H 0.512811 -0.041263 0.848745 0.091 Uiso 0.52(2) 1 calc R U P C 2
 H40E H 0.611776 -0.065125 0.836148 0.091 Uiso 0.52(2) 1 calc R U P C 2
 H40F H 0.566811 -0.058238 0.781702 0.091 Uiso 0.52(2) 1 calc R U P C 2
 O7A O 0.3079(10) 0.2706(7) 0.8460(9) 0.031(2) Uani 0.32(4) 1 d . U P B 2
 C48 C 0.9249(19) 0.0262(15) 0.1224(13) 0.047(7) Uani 0.082(6) 1 d . U P A 2
 H48A H 0.912834 0.034644 0.165815 0.056 Uiso 0.082(6) 1 calc R U P A 2
 H48B H 0.874888 0.012667 0.115629 0.056 Uiso 0.082(6) 1 calc R U P A 2
 O15A O 0.9461(17) 0.0833(12) 0.0831(13) 0.042(6) Uani 0.082(6) 1 d . U P A 2
 C57A C 0.4530(15) 0.2761(11) 0.9908(7) 0.038(4) Uani 0.46(3) 1 d D U P B 2
 C56A C 0.4557(16) 0.2766(12) 1.0506(8) 0.044(4) Uani 0.46(3) 1 d D U P B 2
 H56A H 0.486777 0.305247 1.060984 0.053 Uiso 0.46(3) 1 calc R U P B 2
 C55A C 0.4106(13) 0.2331(10) 1.0956(7) 0.050(3) Uani 0.46(3) 1 d D U P B 2
 H55A H 0.407616 0.234270 1.137600 0.060 Uiso 0.46(3) 1 calc R U P B 2
 C54A C 0.3714(9) 0.1894(9) 1.0790(8) 0.055(3) Uani 0.46(3) 1 d D U P B 2
 H54A H 0.340518 0.160785 1.109879 0.066 Uiso 0.46(3) 1 calc R U P B 2
 C53A C 0.3757(8) 0.1858(8) 1.0179(8) 0.049(3) Uani 0.46(3) 1 d D U P B 2
 H53A H 0.348823 0.154242 1.007223 0.059 Uiso 0.46(3) 1 calc R U P B 2
 C52A C 0.4188(8) 0.2281(6) 0.9726(6) 0.036(2) Uani 0.46(3) 1 d D U P B 2
 C49 C 0.2800(13) 0.4244(11) 0.9801(7) 0.081(5) Uani 0.58(4) 1 d D U P D 2
 H49 H 0.322191 0.398547 0.952060 0.097 Uiso 0.58(4) 1 calc R U P D 2
 C1I C 0.2747(11) 0.4131(9) 1.0421(6) 0.069(4) Uani 0.58(4) 1 d D U P D 2
 H1I H 0.313758 0.379102 1.056310 0.083 Uiso 0.58(4) 1 calc R U P D 2
 C1J C 0.2145(11) 0.4496(9) 1.0842(9) 0.044(3) Uani 0.58(4) 1 d D U P D 2
 H1J H 0.216023 0.445893 1.125859 0.053 Uiso 0.58(4) 1 calc R U P D 2
 C1K C 0.1525(11) 0.4914(11) 1.0631(9) 0.036(2) Uani 0.58(4) 1 d D U P D 2
 H1K H 0.105060 0.511363 1.091775 0.044 Uiso 0.58(4) 1 calc R U P D 2
 C1L C 0.1569(12) 0.5056(11) 1.0012(9) 0.036(2) Uani 0.58(4) 1 d D U P D 2
 H1L H 0.114714 0.536857 0.987674 0.043 Uiso 0.58(4) 1 calc R U P D 2
 C1M C 0.2229(14) 0.4740(11) 0.9592(8) 0.052(3) Uani 0.58(4) 1 d D U P D 2
 H1M H 0.229286 0.486017 0.916496 0.062 Uiso 0.58(4) 1 calc R U P D 2
 C50 C 1.0060(12) 0.3033(8) 0.5737(8) 0.042(2) Uani 0.51(3) 1 d D U P E 2
 H50 H 0.983642 0.277680 0.610800 0.050 Uiso 0.51(3) 1 calc R U P E 2
 C1N C 1.0791(9) 0.2785(8) 0.5343(6) 0.050(2) Uani 0.51(3) 1 d D U P E 2
 H1N H 1.106734 0.235104 0.543789 0.059 Uiso 0.51(3) 1 calc R U P E 2
 C1O C 1.0729(11) 0.3778(8) 0.4664(6) 0.055(2) Uani 0.51(3) 1 d D U P E 2
 H1O H 1.096331 0.403576 0.429695 0.066 Uiso 0.51(3) 1 calc R U P E 2
 C1P C 1.1137(8) 0.3161(9) 0.4804(5) 0.052(2) Uani 0.51(3) 1 d D U P E 2
 H1P H 1.165141 0.298831 0.453729 0.062 Uiso 0.51(3) 1 calc R U P E 2
 C1Q C 0.9985(10) 0.4035(6) 0.5047(5) 0.052(2) Uani 0.51(3) 1 d D U P E 2
 H1Q H 0.970289 0.446388 0.494122 0.063 Uiso 0.51(3) 1 calc R U P E 2
 C1R C 0.9648(10) 0.3662(8) 0.5588(7) 0.047(2) Uani 0.51(3) 1 d D U P E 2
 H1R H 0.913682 0.383712 0.585705 0.056 Uiso 0.51(3) 1 calc R U P E 2

loop_
  _atom_site_aniso_label
  _atom_site_aniso_U_11
  _atom_site_aniso_U_22
  _atom_site_aniso_U_33
  _atom_site_aniso_U_23
  _atom_site_aniso_U_13
  _atom_site_aniso_U_12
 Ca2 0.02078(16) 0.02533(19) 0.02557(17) -0.00631(14) -0.00733(12) 0.00134(13)
 Ca1 0.02129(16) 0.02440(19) 0.02597(17) -0.00428(14) -0.00715(13) 0.00043(13)
 K1 0.02741(19) 0.0271(2) 0.03000(19) 0.00012(15) -0.00542(14) -0.00164(15)
 K2 0.02818(19) 0.0323(2) 0.02857(19) -0.00370(16) -0.00665(15) 0.00380(16)
 F1 0.0302(6) 0.0396(7) 0.0440(6) -0.0166(5) -0.0076(5) 0.0067(5)
 O9 0.0175(5) 0.0236(6) 0.0292(6) -0.0065(5) -0.0067(4) 0.0001(5)
 F2 0.0374(6) 0.0430(7) 0.0454(7) -0.0151(6) 0.0002(5) 0.0087(5)
 O1 0.0182(6) 0.0248(6) 0.0278(6) -0.0053(5) -0.0073(4) -0.0004(5)
 O10 0.0416(8) 0.0296(7) 0.0291(7) -0.0029(6) -0.0114(6) 0.0028(6)
 O11 0.0419(8) 0.0308(7) 0.0312(7) -0.0012(6) -0.0131(6) -0.0028(6)
 O16 0.0361(7) 0.0385(8) 0.0350(7) 0.0031(6) -0.0139(6) -0.0046(6)
 O4 0.0372(7) 0.0327(8) 0.0321(7) 0.0001(6) -0.0065(6) -0.0062(6)
 O6 0.0363(7) 0.0371(8) 0.0322(7) -0.0017(6) -0.0109(6) 0.0003(6)
 O12 0.0406(7) 0.0314(7) 0.0282(6) -0.0038(5) -0.0128(5) -0.0001(6)
 O14 0.0388(7) 0.0285(7) 0.0337(7) 0.0041(6) -0.0104(6) -0.0041(6)
 O5 0.0432(8) 0.0290(7) 0.0390(7) 0.0020(6) -0.0118(6) -0.0022(6)
 O3 0.0403(8) 0.0359(8) 0.0328(7) 0.0034(6) -0.0137(6) -0.0113(6)
 O13 0.0345(7) 0.0355(8) 0.0333(7) 0.0011(6) -0.0106(6) -0.0006(6)
 O15 0.0316(10) 0.0345(10) 0.0330(10) -0.0004(8) -0.0092(8) -0.0012(8)
 N3 0.0192(7) 0.0278(8) 0.0226(7) -0.0062(6) -0.0047(5) 0.0002(6)
 N4 0.0224(7) 0.0253(8) 0.0252(7) -0.0047(6) -0.0072(5) -0.0016(6)
 N2 0.0199(7) 0.0273(8) 0.0276(7) -0.0053(6) -0.0069(5) 0.0001(6)
 N1 0.0242(7) 0.0267(8) 0.0246(7) -0.0037(6) -0.0062(6) -0.0042(6)
 O7B 0.040(4) 0.0284(15) 0.049(4) -0.0004(19) -0.020(3) -0.0028(18)
 C68 0.0219(8) 0.0226(9) 0.0202(7) -0.0022(6) -0.0064(6) -0.0022(7)
 C23 0.0228(8) 0.0209(9) 0.0241(8) -0.0021(7) -0.0090(6) -0.0014(7)
 C77 0.0201(8) 0.0250(9) 0.0202(7) -0.0011(7) -0.0045(6) -0.0009(7)
 C69 0.0212(8) 0.0252(9) 0.0183(7) -0.0018(6) -0.0057(6) -0.0001(7)
 C90 0.0185(8) 0.0228(9) 0.0252(8) 0.0003(7) -0.0074(6) -0.0028(7)
 C89 0.0234(8) 0.0221(9) 0.0223(8) 0.0008(7) -0.0060(6) -0.0033(7)
 C22 0.0210(8) 0.0233(9) 0.0258(8) 0.0001(7) -0.0078(6) -0.0002(7)
 C14 0.0203(8) 0.0250(9) 0.0243(8) -0.0002(7) -0.0070(6) -0.0007(7)
 C2 0.0227(8) 0.0244(9) 0.0218(8) 0.0018(7) -0.0067(6) -0.0028(7)
 C81 0.0204(8) 0.0228(9) 0.0234(8) 0.0001(7) -0.0033(6) -0.0032(7)
 C1 0.0200(8) 0.0243(9) 0.0226(8) 0.0012(7) -0.0081(6) -0.0042(7)
 C10 0.0205(8) 0.0252(9) 0.0250(8) 0.0014(7) -0.0070(6) -0.0011(7)
 C91 0.0187(8) 0.0296(10) 0.0229(8) -0.0075(7) -0.0057(6) -0.0006(7)
 C88 0.0256(9) 0.0299(10) 0.0261(8) -0.0010(7) -0.0086(7) -0.0072(7)
 C70 0.0200(8) 0.0309(10) 0.0232(8) -0.0039(7) -0.0065(6) -0.0038(7)
 C103 0.0208(8) 0.0308(10) 0.0257(8) -0.0064(7) -0.0070(6) -0.0031(7)
 C24 0.0233(8) 0.0277(10) 0.0279(9) -0.0045(7) -0.0089(7) -0.0022(7)
 C25 0.0266(9) 0.0312(10) 0.0304(9) -0.0050(8) -0.0083(7) -0.0057(8)
 C36 0.0193(8) 0.0291(10) 0.0282(8) -0.0071(7) -0.0049(6) -0.0004(7)
 C83 0.0203(8) 0.0321(10) 0.0281(9) 0.0026(7) -0.0054(7) -0.0059(7)
 C11 0.0184(8) 0.0287(10) 0.0273(8) -0.0044(7) -0.0061(6) -0.0003(7)
 C4 0.0223(8) 0.0305(10) 0.0289(9) 0.0050(7) -0.0096(7) -0.0057(7)
 C16 0.0252(9) 0.0244(9) 0.0283(8) -0.0029(7) -0.0101(7) -0.0010(7)
 C71 0.0249(8) 0.0268(9) 0.0222(8) -0.0042(7) -0.0071(6) -0.0031(7)
 C3 0.0277(9) 0.0278(10) 0.0245(8) -0.0006(7) -0.0091(7) -0.0069(7)
 C78 0.0191(8) 0.0272(10) 0.0295(9) -0.0061(7) -0.0015(6) -0.0020(7)
 C15 0.0227(8) 0.0252(9) 0.0274(8) -0.0048(7) -0.0071(7) 0.0029(7)
 C76 0.0231(8) 0.0261(9) 0.0210(8) -0.0048(7) -0.0030(6) 0.0001(7)
 C111 0.0316(9) 0.0319(10) 0.0268(9) -0.0033(8) -0.0082(7) -0.0087(8)
 C92 0.0227(8) 0.0338(10) 0.0232(8) -0.0072(7) -0.0070(6) 0.0016(7)
 C32 0.0275(9) 0.0295(10) 0.0285(9) -0.0025(7) -0.0105(7) -0.0017(7)
 C104 0.0227(8) 0.0305(10) 0.0277(9) -0.0046(7) -0.0075(7) 0.0001(7)
 C5 0.0238(9) 0.0377(11) 0.0345(10) 0.0022(8) -0.0124(7) -0.0085(8)
 C21 0.0209(8) 0.0282(10) 0.0315(9) -0.0043(7) -0.0085(7) -0.0019(7)
 C82 0.0190(8) 0.0294(10) 0.0277(8) 0.0004(7) -0.0032(6) -0.0023(7)
 C45 0.0230(9) 0.0305(10) 0.0324(9) -0.0038(8) -0.0103(7) -0.0003(7)
 C99 0.0220(8) 0.0315(10) 0.0253(8) -0.0060(7) -0.0063(6) -0.0001(7)
 C93 0.0269(9) 0.0335(10) 0.0272(9) -0.0028(8) -0.0104(7) -0.0010(8)
 C72 0.0302(10) 0.0351(11) 0.0309(9) -0.0094(8) -0.0078(7) -0.0084(8)
 C96 0.0219(9) 0.0457(12) 0.0293(9) -0.0066(8) -0.0106(7) -0.0003(8)
 C9 0.0205(8) 0.0312(10) 0.0276(8) -0.0002(7) -0.0067(6) -0.0018(7)
 C26 0.0386(10) 0.0310(11) 0.0299(9) -0.0025(8) -0.0067(8) -0.0105(8)
 C37 0.0227(9) 0.0306(10) 0.0321(9) -0.0038(8) -0.0058(7) -0.0022(7)
 C105 0.0374(10) 0.0294(10) 0.0286(9) -0.0013(8) -0.0119(8) -0.0021(8)
 C100 0.0239(9) 0.0358(11) 0.0289(9) 0.0027(8) -0.0072(7) -0.0027(8)
 C17 0.0300(10) 0.0330(11) 0.0424(11) -0.0095(9) -0.0117(8) -0.0043(8)
 C44 0.0221(8) 0.0325(10) 0.0319(9) -0.0050(8) -0.0076(7) -0.0002(7)
 C110 0.0362(10) 0.0337(11) 0.0335(10) -0.0080(8) -0.0082(8) -0.0100(8)
 C97 0.0207(9) 0.0503(13) 0.0336(10) -0.0087(9) -0.0067(7) -0.0061(8)
 C109 0.0345(10) 0.0408(12) 0.0311(9) -0.0119(8) -0.0113(8) -0.0061(9)
 O8B 0.040(4) 0.0337(19) 0.031(2) 0.0046(16) -0.010(2) -0.013(2)
 C29 0.0358(10) 0.0293(10) 0.0375(10) -0.0052(8) -0.0119(8) -0.0079(8)
 C31 0.0351(10) 0.0340(11) 0.0279(9) -0.0024(8) -0.0105(7) -0.0042(8)
 C108 0.0328(10) 0.0383(11) 0.0269(9) -0.0060(8) -0.0110(7) -0.0016(8)
 C124 0.0350(10) 0.0308(11) 0.0311(9) 0.0005(8) -0.0072(8) 0.0026(8)
 C33 0.0383(10) 0.0292(10) 0.0273(9) 0.0001(8) -0.0113(8) -0.0045(8)
 C119 0.0390(11) 0.0281(10) 0.0284(9) -0.0030(8) -0.0073(8) 0.0042(8)
 C112 0.0658(14) 0.0315(11) 0.0307(10) -0.0011(8) -0.0164(9) -0.0194(10)
 C84 0.0233(9) 0.0460(12) 0.0353(10) -0.0024(9) -0.0094(7) -0.0081(8)
 C13 0.0276(9) 0.0491(13) 0.0266(9) -0.0069(8) -0.0032(7) -0.0100(9)
 C38 0.0291(10) 0.0408(12) 0.0471(11) 0.0108(9) -0.0145(8) -0.0088(9)
 C98 0.0259(9) 0.0386(11) 0.0307(9) -0.0017(8) -0.0044(7) -0.0084(8)
 C57 0.034(5) 0.025(3) 0.034(5) 0.005(3) -0.008(3) -0.004(3)
 C12 0.0234(9) 0.0317(11) 0.0486(11) -0.0105(9) -0.0141(8) 0.0039(8)
 C30 0.0374(10) 0.0375(11) 0.0317(10) -0.0106(8) -0.0115(8) -0.0034(9)
 C132 0.0507(13) 0.0458(13) 0.0296(10) 0.0002(9) -0.0187(9) -0.0038(10)
 C130 0.0401(11) 0.0309(11) 0.0374(10) 0.0067(9) -0.0118(8) -0.0004(9)
 C58 0.0380(11) 0.0382(12) 0.0374(10) -0.0035(9) -0.0162(8) -0.0068(9)
 C41 0.0247(9) 0.0369(12) 0.0453(11) 0.0025(9) -0.0046(8) -0.0060(8)
 C101 0.0369(11) 0.0396(12) 0.0397(11) 0.0042(9) -0.0072(9) -0.0006(9)
 C64 0.0334(10) 0.0408(12) 0.0465(12) -0.0128(10) -0.0156(9) 0.0045(9)
 C118 0.0668(15) 0.0291(11) 0.0352(11) -0.0048(9) -0.0161(10) 0.0087(10)
 C134 0.0465(12) 0.0294(11) 0.0453(12) -0.0045(9) -0.0181(9) -0.0045(9)
 C129 0.0432(11) 0.0320(11) 0.0343(10) 0.0073(8) -0.0099(8) -0.0032(9)
 C115 0.0343(10) 0.0409(12) 0.0340(10) -0.0063(9) -0.0034(8) 0.0018(9)
 C94 0.0348(10) 0.0397(12) 0.0276(9) -0.0033(8) -0.0081(8) -0.0031(9)
 C02V 0.0403(12) 0.0416(13) 0.0512(13) 0.0001(10) 0.0035(10) -0.0083(10)
 C02H 0.0504(13) 0.0499(14) 0.0325(10) -0.0048(10) -0.0016(9) -0.0188(11)
 C03Q 0.0475(13) 0.0441(14) 0.0573(15) 0.0134(11) -0.0107(11) -0.0088(11)
 C04D 0.0713(18) 0.0364(14) 0.0596(16) -0.0140(12) 0.0151(13) -0.0125(12)
 C04L 0.085(2) 0.073(2) 0.0390(13) -0.0115(13) -0.0049(13) -0.0359(17)
 C04I 0.0525(15) 0.0750(19) 0.0485(14) 0.0126(13) -0.0158(11) -0.0226(14)
 C128 0.0479(12) 0.0315(11) 0.0460(12) 0.0008(9) -0.0163(10) -0.0075(9)
 C59 0.0332(10) 0.0385(12) 0.0419(11) -0.0041(9) -0.0099(8) -0.0066(9)
 C133 0.0503(13) 0.0333(11) 0.0416(11) -0.0102(9) -0.0200(9) 0.0005(9)
 C43 0.0229(10) 0.0456(13) 0.0600(14) 0.0074(11) -0.0147(9) -0.0016(9)
 C95 0.0394(11) 0.0444(13) 0.0321(10) -0.0020(9) -0.0104(8) 0.0059(9)
 C46 0.0444(12) 0.0384(12) 0.0317(10) -0.0036(9) -0.0064(8) -0.0045(9)
 C62 0.0445(12) 0.0340(12) 0.0347(10) 0.0053(9) -0.0065(9) 0.0070(9)
 C148 0.045(6) 0.026(5) 0.038(8) -0.006(5) 0.005(5) -0.003(4)
 C27 0.0477(13) 0.0457(13) 0.0422(12) 0.0010(10) -0.0076(10) -0.0202(11)
 C60 0.0491(13) 0.0438(13) 0.0370(11) 0.0053(10) -0.0079(9) -0.0199(10)
 C7 0.0374(12) 0.0482(14) 0.0638(15) 0.0088(11) -0.0258(10) -0.0184(10)
 C80 0.0205(9) 0.0340(11) 0.0634(14) -0.0190(10) -0.0082(9) 0.0018(8)
 C63 0.0380(11) 0.0421(12) 0.0306(10) 0.0025(9) -0.0088(8) 0.0064(9)
 C120 0.0487(12) 0.0324(11) 0.0357(10) -0.0035(9) -0.0083(9) -0.0019(9)
 C125 0.0348(11) 0.0395(12) 0.0452(11) 0.0017(9) -0.0181(9) -0.0001(9)
 C126 0.0324(10) 0.0398(12) 0.0487(12) 0.0019(10) -0.0136(9) 0.0000(9)
 C123 0.0439(12) 0.0440(13) 0.0371(11) 0.0011(9) -0.0162(9) 0.0013(10)
 C34 0.0406(12) 0.0408(13) 0.0517(13) 0.0052(10) -0.0134(10) -0.0126(10)
 C61 0.0657(15) 0.0294(11) 0.0430(12) 0.0065(9) -0.0164(11) -0.0130(11)
 C56 0.048(5) 0.039(5) 0.026(4) 0.007(3) -0.011(3) 0.002(3)
 C102 0.0497(13) 0.0512(14) 0.0401(11) -0.0052(10) -0.0236(10) 0.0018(11)
 C35 0.0553(13) 0.0335(12) 0.0366(11) 0.0036(9) -0.0200(10) -0.0041(10)
 C106 0.0659(15) 0.0330(12) 0.0415(12) -0.0006(9) -0.0275(11) -0.0001(11)
 C79 0.0385(11) 0.0470(13) 0.0260(9) -0.0093(9) 0.0033(8) -0.0174(10)
 C149 0.057(7) 0.039(9) 0.031(7) 0.001(6) -0.006(5) -0.008(5)
 C86 0.0310(10) 0.0646(16) 0.0428(12) 0.0042(11) -0.0180(9) -0.0114(10)
 C47 0.0339(11) 0.0440(13) 0.0516(13) 0.0063(10) -0.0101(9) 0.0060(10)
 C131 0.0386(11) 0.0422(12) 0.0345(10) 0.0043(9) -0.0171(8) -0.0031(9)
 C87 0.0371(12) 0.0641(17) 0.0639(15) 0.0119(13) -0.0233(11) -0.0263(11)
 C122 0.0612(15) 0.0437(14) 0.0357(11) 0.0083(10) -0.0168(10) 0.0001(11)
 C28 0.0516(14) 0.0526(15) 0.0436(12) 0.0063(11) -0.0150(10) -0.0058(11)
 C127 0.0372(12) 0.0352(15) 0.0341(12) -0.0007(10) -0.0131(9) -0.0063(10)
 C121 0.0622(15) 0.0385(13) 0.0370(11) 0.0058(10) -0.0090(10) -0.0052(11)
 C146 0.042(4) 0.051(7) 0.035(3) 0.000(5) -0.016(3) -0.012(4)
 C117 0.0506(13) 0.0417(13) 0.0360(11) 0.0028(9) -0.0133(9) 0.0019(10)
 C6 0.0371(11) 0.0735(17) 0.0423(12) 0.0123(11) -0.0230(9) -0.0196(11)
 C42 0.0203(10) 0.0532(15) 0.0720(16) 0.0126(12) -0.0117(10) -0.0082(9)
 C116 0.0565(14) 0.0499(14) 0.0323(11) -0.0006(10) -0.0037(10) 0.0014(11)
 C138 0.0662(17) 0.0502(15) 0.0651(16) -0.0125(13) -0.0377(14) -0.0116(13)
 C147 0.048(7) 0.073(9) 0.032(5) 0.004(5) -0.006(4) -0.008(6)
 C137 0.0567(15) 0.0593(16) 0.0464(13) -0.0017(12) -0.0156(11) -0.0231(13)
 C107 0.0439(13) 0.0382(13) 0.0779(18) 0.0083(12) -0.0114(12) -0.0116(11)
 C140 0.0627(16) 0.0695(18) 0.0413(12) 0.0012(12) -0.0191(11) -0.0264(14)
 C65 0.0453(13) 0.0560(15) 0.0482(13) -0.0070(11) -0.0103(10) -0.0178(11)
 C139 0.0492(14) 0.087(2) 0.0529(14) -0.0315(15) -0.0157(11) -0.0163(14)
 C8 0.0207(10) 0.0720(18) 0.0644(15) -0.0185(13) -0.0146(9) -0.0057(10)
 C55 0.050(5) 0.045(4) 0.031(4) 0.002(3) -0.014(3) 0.000(3)
 C52 0.036(4) 0.033(3) 0.027(4) 0.006(2) -0.012(3) -0.003(3)
 C141 0.038(5) 0.052(6) 0.042(3) -0.012(4) -0.012(3) -0.009(4)
 C114 0.089(2) 0.0381(14) 0.0551(15) 0.0051(11) -0.0368(14) -0.0053(13)
 C136 0.0541(15) 0.0614(17) 0.0573(15) -0.0076(13) -0.0144(12) -0.0173(13)
 C113 0.088(2) 0.0597(17) 0.0334(11) -0.0026(11) -0.0011(12) -0.0392(15)
 C150 0.069(8) 0.065(12) 0.033(5) -0.013(5) 0.007(5) -0.008(7)
 C85 0.0197(10) 0.096(2) 0.0625(15) -0.0295(15) -0.0142(10) 0.0037(11)
 C135 0.0603(16) 0.0625(17) 0.0585(15) 0.0022(13) -0.0238(13) -0.0198(13)
 C151 0.045(7) 0.088(8) 0.055(5) -0.029(6) 0.009(5) 0.000(6)
 C54 0.043(3) 0.043(4) 0.030(4) 0.011(3) -0.007(3) -0.001(3)
 C145 0.040(4) 0.044(5) 0.047(3) -0.002(4) -0.019(2) -0.008(4)
 C40 0.041(4) 0.031(3) 0.050(4) 0.002(3) -0.018(3) -0.002(2)
 C152 0.039(7) 0.072(7) 0.065(6) -0.030(6) -0.006(5) 0.011(6)
 C142 0.049(5) 0.038(5) 0.053(3) -0.002(3) -0.028(4) -0.011(3)
 C144 0.040(4) 0.060(7) 0.041(3) -0.015(4) -0.011(3) -0.012(4)
 C143 0.047(5) 0.057(7) 0.041(3) 0.002(4) -0.012(3) -0.027(5)
 C53 0.043(3) 0.040(4) 0.038(5) 0.013(3) -0.013(3) -0.012(3)
 C73 0.0351(19) 0.039(2) 0.045(2) -0.0127(17) -0.0108(16) -0.0111(16)
 C19 0.038(2) 0.035(2) 0.051(2) -0.0225(19) -0.0176(17) 0.0044(16)
 C39 0.066(4) 0.046(5) 0.048(3) 0.001(3) -0.024(3) -0.009(4)
 C75 0.045(2) 0.0294(19) 0.067(3) -0.0115(17) -0.0262(18) 0.0003(15)
 C74 0.055(2) 0.061(3) 0.0315(18) -0.0109(17) -0.0133(16) -0.019(2)
 C66 0.043(3) 0.026(2) 0.035(2) -0.0043(18) -0.008(2) -0.0052(19)
 C67 0.044(3) 0.027(2) 0.048(3) 0.0030(19) -0.014(2) -0.0116(19)
 C18 0.061(3) 0.070(4) 0.129(6) -0.064(4) -0.067(4) 0.025(3)
 C20 0.109(6) 0.053(3) 0.080(4) -0.027(3) 0.014(3) -0.048(4)
 C75A 0.050(4) 0.038(3) 0.035(3) -0.005(2) -0.004(3) -0.023(3)
 C74A 0.033(3) 0.034(3) 0.058(4) -0.028(3) -0.001(2) -0.008(2)
 C73A 0.049(3) 0.038(3) 0.050(3) -0.012(2) -0.028(3) -0.007(2)
 C19A 0.101(7) 0.096(8) 0.050(4) -0.040(5) 0.010(4) -0.058(6)
 C18A 0.037(3) 0.066(5) 0.095(6) -0.049(5) -0.026(4) -0.005(3)
 C20A 0.099(7) 0.029(3) 0.156(9) -0.006(4) -0.094(7) -0.006(4)
 C66A 0.053(3) 0.034(3) 0.051(3) 0.004(2) -0.017(3) -0.018(2)
 C67A 0.053(3) 0.028(2) 0.036(2) 0.0066(17) -0.014(2) -0.0148(19)
 O8A 0.036(4) 0.033(2) 0.031(2) 0.0016(17) -0.005(3) -0.011(2)
 O8 0.0211(16) 0.0290(9) 0.0286(9) 0.0017(7) -0.0015(13) 0.0006(13)
 C1A 0.028(2) 0.027(2) 0.0322(14) 0.0021(13) -0.0063(14) -0.0002(14)
 C1B 0.0364(15) 0.0269(14) 0.0288(13) 0.0018(10) -0.0086(10) -0.0024(11)
 C1C 0.040(2) 0.029(3) 0.0305(17) 0.0039(18) -0.0034(16) -0.0044(17)
 C1D 0.0338(19) 0.026(3) 0.037(3) 0.001(2) 0.0003(15) 0.006(2)
 O2 0.0211(16) 0.0290(9) 0.0286(9) 0.0017(7) -0.0015(13) 0.0006(13)
 C1E 0.052(10) 0.031(7) 0.049(6) -0.009(5) -0.011(7) 0.000(7)
 C1F 0.050(6) 0.044(6) 0.050(6) 0.005(5) -0.021(5) -0.004(5)
 C1G 0.064(11) 0.037(10) 0.036(7) 0.001(6) 0.021(7) -0.014(7)
 C1H 0.064(11) 0.027(10) 0.043(8) -0.011(7) 0.006(7) -0.003(7)
 C39A 0.176(10) 0.068(7) 0.077(5) -0.010(4) -0.092(6) 0.017(7)
 C40A 0.049(4) 0.035(3) 0.094(8) 0.013(4) -0.029(5) -0.001(3)
 O7A 0.024(4) 0.033(3) 0.028(5) -0.005(3) 0.005(4) -0.002(3)
 C48 0.054(13) 0.040(14) 0.043(13) 0.002(11) -0.021(10) 0.009(11)
 O15A 0.045(12) 0.031(11) 0.048(12) -0.005(10) -0.016(9) 0.006(9)
 C57A 0.028(5) 0.052(9) 0.034(5) 0.008(5) -0.016(4) 0.000(5)
 C56A 0.038(5) 0.045(7) 0.052(7) -0.010(4) -0.015(4) -0.005(4)
 C55A 0.049(5) 0.068(8) 0.031(5) 0.011(5) -0.012(4) -0.012(5)
 C54A 0.055(5) 0.071(7) 0.039(6) 0.014(5) -0.015(5) -0.020(5)
 C53A 0.047(5) 0.062(6) 0.039(5) 0.015(4) -0.019(4) -0.016(4)
 C52A 0.038(4) 0.034(4) 0.034(4) 0.005(3) -0.012(3) -0.006(3)
 C49 0.054(8) 0.085(7) 0.063(4) -0.005(4) 0.027(4) 0.025(6)
 C1I 0.042(6) 0.077(6) 0.066(4) 0.015(4) -0.001(3) 0.008(4)
 C1J 0.044(5) 0.043(5) 0.039(5) -0.008(4) -0.003(3) -0.003(3)
 C1K 0.033(3) 0.041(5) 0.031(4) -0.005(3) 0.002(3) -0.011(3)
 C1L 0.039(4) 0.028(3) 0.037(6) -0.011(4) -0.001(4) -0.002(2)
 C1M 0.067(6) 0.045(5) 0.031(5) -0.002(4) 0.006(4) -0.007(4)
 C50 0.053(5) 0.044(6) 0.036(3) -0.003(4) -0.020(3) -0.013(4)
 C1N 0.049(4) 0.046(6) 0.058(3) -0.001(4) -0.027(3) 0.000(4)
 C1O 0.072(6) 0.056(6) 0.048(3) 0.007(4) -0.029(4) -0.028(4)
 C1P 0.042(5) 0.059(8) 0.056(4) -0.010(5) -0.012(3) -0.012(5)
 C1Q 0.066(6) 0.036(4) 0.072(4) -0.001(3) -0.048(4) -0.008(4)
 C1R 0.048(5) 0.051(5) 0.051(3) -0.016(3) -0.029(3) -0.001(3)

_geom_special_details
;
 All esds (except the esd in the dihedral angle between two l.s. planes)
 are estimated using the full covariance matrix.  The cell esds are taken
 into account individually in the estimation of esds in distances, angles
 and torsion angles; correlations between esds in cell parameters are only
 used when they are defined by crystal symmetry.  An approximate (isotropic)
 treatment of cell esds is used for estimating esds involving l.s. planes.
;
loop_
  _geom_bond_atom_site_label_1
  _geom_bond_atom_site_label_2
  _geom_bond_distance
  _geom_bond_site_symmetry_2
  _geom_bond_publ_flag
 Ca2 K2 4.4651(5) . ?
 Ca2 O9 2.3764(12) . ?
 Ca2 F2 2.1001(12) . ?
 Ca2 O10 2.3650(13) . ?
 Ca2 N3 2.3756(16) . ?
 Ca2 N4 2.3763(14) . ?
 Ca1 K1 4.4141(5) . ?
 Ca1 F1 2.0966(11) . ?
 Ca1 O1 2.3675(12) . ?
 Ca1 N2 2.3809(16) . ?
 Ca1 N1 2.3664(15) . ?
 Ca1 O8 2.333(4) . ?
 Ca1 O2 2.460(15) . ?
 K1 F1 2.4342(11) . ?
 K1 O4 2.8032(15) . ?
 K1 O6 2.8885(14) . ?
 K1 O5 2.7000(14) . ?
 K1 O3 2.8281(14) . ?
 K1 O7B 2.680(5) . ?
 K1 O8B 2.819(4) . ?
 K1 C59 3.446(2) . ?
 K1 C60 3.348(2) . ?
 K1 C66 3.405(4) . ?
 K1 O8A 2.734(3) . ?
 K1 O7A 2.751(10) . ?
 K2 F2 2.4248(12) . ?
 K2 O11 2.8579(14) . ?
 K2 O16 2.8730(14) . ?
 K2 O12 2.7992(15) . ?
 K2 O14 2.8888(15) . ?
 K2 O13 2.7586(14) . ?
 K2 O15 2.6874(19) . ?
 K2 C132 3.405(2) . ?
 K2 C133 3.391(2) . ?
 K2 C126 3.452(2) . ?
 K2 C48 3.25(3) . ?
 K2 O15A 2.75(2) . ?
 O9 C68 1.398(2) . ?
 O9 C90 1.3954(19) . ?
 O1 C23 1.400(2) . ?
 O1 C1 1.396(2) . ?
 O10 C118 1.438(2) . ?
 O10 C115 1.453(2) . ?
 O11 C119 1.376(2) . ?
 O11 C134 1.435(3) . ?
 O16 C124 1.379(2) . ?
 O16 C125 1.429(3) . ?
 O4 C59 1.425(2) . ?
 O4 C60 1.425(2) . ?
 O6 C64 1.420(3) . ?
 O6 C63 1.432(2) . ?
 O12 C132 1.430(2) . ?
 O12 C133 1.423(3) . ?
 O14 C129 1.426(2) . ?
 O14 C128 1.413(3) . ?
 O5 C62 1.422(2) . ?
 O5 C61 1.426(3) . ?
 O3 C57 1.385(9) . ?
 O3 C58 1.427(3) . ?
 O3 C57A 1.374(11) . ?
 O13 C130 1.428(3) . ?
 O13 C131 1.416(3) . ?
 O15 C126 1.416(3) . ?
 O15 C127 1.416(3) . ?
 N3 C69 1.372(2) . ?
 N3 C91 1.417(2) . ?
 N4 C89 1.368(2) . ?
 N4 C103 1.419(2) . ?
 N2 C22 1.373(2) . ?
 N2 C36 1.420(2) . ?
 N1 C2 1.368(2) . ?
 N1 C24 1.418(2) . ?
 O7B C65 1.504(13) . ?
 O7B C66 1.406(6) . ?
 C68 C77 1.382(2) . ?
 C68 C69 1.415(2) . ?
 C23 C22 1.423(2) . ?
 C23 C14 1.376(2) . ?
 C77 C78 1.530(2) . ?
 C77 C76 1.403(3) . ?
 C69 C70 1.411(3) . ?
 C90 C89 1.420(2) . ?
 C90 C81 1.376(2) . ?
 C89 C88 1.411(2) . ?
 C22 C21 1.406(3) . ?
 C14 C11 1.533(2) . ?
 C14 C15 1.409(3) . ?
 C2 C1 1.423(2) . ?
 C2 C3 1.409(2) . ?
 C81 C78 1.529(3) . ?
 C81 C82 1.409(2) . ?
 C1 C10 1.375(2) . ?
 C10 C11 1.526(3) . ?
 C10 C9 1.406(2) . ?
 C91 C92 1.427(2) . ?
 C91 C99 1.409(3) . ?
 C88 H88 0.9500 . ?
 C88 C83 1.396(3) . ?
 C70 H70 0.9500 . ?
 C70 C71 1.399(2) . ?
 C103 C111 1.406(3) . ?
 C103 C104 1.420(2) . ?
 C24 C25 1.421(3) . ?
 C24 C32 1.412(2) . ?
 C25 C26 1.518(3) . ?
 C25 C29 1.390(3) . ?
 C36 C37 1.413(3) . ?
 C36 C44 1.422(2) . ?
 C83 C82 1.384(3) . ?
 C83 C84 1.542(2) . ?
 C11 C13 1.543(2) . ?
 C11 C12 1.545(3) . ?
 C4 C3 1.397(3) . ?
 C4 C5 1.542(2) . ?
 C4 C9 1.390(3) . ?
 C16 C15 1.390(3) . ?
 C16 C21 1.397(3) . ?
 C16 C17 1.536(3) . ?
 C71 C76 1.394(2) . ?
 C71 C72 1.536(3) . ?
 C3 H3 0.9500 . ?
 C78 C80 1.534(3) . ?
 C78 C79 1.544(3) . ?
 C15 H15 0.9500 . ?
 C76 H76 0.9500 . ?
 C111 C110 1.394(3) . ?
 C111 C112 1.519(3) . ?
 C92 C93 1.518(3) . ?
 C92 C96 1.390(3) . ?
 C32 C31 1.397(3) . ?
 C32 C33 1.516(3) . ?
 C104 C105 1.520(3) . ?
 C104 C108 1.393(3) . ?
 C5 C7 1.529(3) . ?
 C5 C6 1.533(3) . ?
 C5 C8 1.524(3) . ?
 C21 H21 0.9500 . ?
 C82 H82 0.9500 . ?
 C45 H45 1.0000 . ?
 C45 C44 1.518(3) . ?
 C45 C46 1.525(3) . ?
 C45 C47 1.530(3) . ?
 C99 C100 1.522(2) . ?
 C99 C98 1.388(3) . ?
 C93 H93 1.0000 . ?
 C93 C94 1.524(3) . ?
 C93 C95 1.525(3) . ?
 C72 C73 1.505(4) . ?
 C72 C75 1.622(4) . ?
 C72 C74 1.499(4) . ?
 C72 C75A 1.479(5) . ?
 C72 C74A 1.457(5) . ?
 C72 C73A 1.657(6) . ?
 C96 H96 0.9500 . ?
 C96 C97 1.383(3) . ?
 C9 H9 0.9500 . ?
 C26 H26 1.0000 . ?
 C26 C27 1.523(3) . ?
 C26 C28 1.525(3) . ?
 C37 C38 1.516(3) . ?
 C37 C41 1.387(3) . ?
 C105 H105 1.0000 . ?
 C105 C106 1.525(3) . ?
 C105 C107 1.522(3) . ?
 C100 H100 1.0000 . ?
 C100 C101 1.524(3) . ?
 C100 C102 1.532(3) . ?
 C17 C19 1.491(4) . ?
 C17 C18 1.570(5) . ?
 C17 C20 1.504(5) . ?
 C17 C19A 1.541(7) . ?
 C17 C18A 1.486(6) . ?
 C17 C20A 1.577(7) . ?
 C44 C43 1.390(3) . ?
 C110 H110 0.9500 . ?
 C110 C109 1.378(3) . ?
 C97 H97 0.9500 . ?
 C97 C98 1.386(3) . ?
 C109 H109 0.9500 . ?
 C109 C108 1.389(3) . ?
 O8B C67A 1.434(6) . ?
 O8B C52A 1.149(11) . ?
 C29 H29 0.9500 . ?
 C29 C30 1.385(3) . ?
 C31 H31 0.9500 . ?
 C31 C30 1.382(3) . ?
 C108 H108 0.9500 . ?
 C124 C119 1.393(3) . ?
 C124 C123 1.390(3) . ?
 C33 H33 1.0000 . ?
 C33 C34 1.528(3) . ?
 C33 C35 1.534(3) . ?
 C119 C120 1.381(3) . ?
 C112 H112 1.0000 . ?
 C112 C114 1.525(4) . ?
 C112 C113 1.530(3) . ?
 C84 C86 1.533(3) . ?
 C84 C87 1.529(3) . ?
 C84 C85 1.525(3) . ?
 C13 H13A 0.9800 . ?
 C13 H13B 0.9800 . ?
 C13 H13C 0.9800 . ?
 C38 H38 1.0000 . ?
 C38 H38A 1.0000 . ?
 C38 C40 1.633(9) . ?
 C38 C39 1.444(9) . ?
 C38 C39A 1.616(11) . ?
 C38 C40A 1.432(8) . ?
 C98 H98 0.9500 . ?
 C57 C56 1.377(10) . ?
 C57 C52 1.398(10) . ?
 C12 H12A 0.9800 . ?
 C12 H12B 0.9800 . ?
 C12 H12C 0.9800 . ?
 C30 H30 0.9500 . ?
 C132 H13D 0.9900 . ?
 C132 H13E 0.9900 . ?
 C132 C131 1.495(3) . ?
 C130 H13F 0.9900 . ?
 C130 H13G 0.9900 . ?
 C130 C129 1.496(3) . ?
 C58 H58A 0.9900 . ?
 C58 H58B 0.9900 . ?
 C58 C59 1.497(3) . ?
 C41 H41 0.9500 . ?
 C41 C42 1.381(3) . ?
 C101 H10A 0.9800 . ?
 C101 H10B 0.9800 . ?
 C101 H10C 0.9800 . ?
 C64 H64A 0.9900 . ?
 C64 H64B 0.9900 . ?
 C64 C65 1.488(3) . ?
 C118 H11A 0.9900 . ?
 C118 H11B 0.9900 . ?
 C118 C117 1.503(3) . ?
 C134 H13H 0.9900 . ?
 C134 H13I 0.9900 . ?
 C134 C133 1.499(3) . ?
 C129 H12D 0.9900 . ?
 C129 H12E 0.9900 . ?
 C115 H11C 0.9900 . ?
 C115 H11D 0.9900 . ?
 C115 C116 1.518(3) . ?
 C94 H94A 0.9800 . ?
 C94 H94B 0.9800 . ?
 C94 H94C 0.9800 . ?
 C02V H02V 0.9500 . ?
 C02V C02H 1.3900 . ?
 C02V C04I 1.3900 . ?
 C02H H02H 0.9500 . ?
 C02H C03Q 1.3900 . ?
 C03Q H03Q 0.9500 . ?
 C03Q C04D 1.3900 . ?
 C04D H04D 0.9500 . ?
 C04D C04L 1.3900 . ?
 C04L H04L 0.9500 . ?
 C04L C04I 1.3900 . ?
 C04I H04I 0.9500 . ?
 C128 H12F 0.9900 . ?
 C128 H12G 0.9900 . ?
 C128 H12H 0.9900 . ?
 C128 H12I 0.9900 . ?
 C128 C127 1.515(3) . ?
 C128 C48 1.37(3) . ?
 C59 H59A 0.9900 . ?
 C59 H59B 0.9900 . ?
 C133 H13J 0.9900 . ?
 C133 H13K 0.9900 . ?
 C43 H43 0.9500 . ?
 C43 C42 1.378(3) . ?
 C95 H95A 0.9800 . ?
 C95 H95B 0.9800 . ?
 C95 H95C 0.9800 . ?
 C46 H46A 0.9800 . ?
 C46 H46B 0.9800 . ?
 C46 H46C 0.9800 . ?
 C62 H62A 0.9900 . ?
 C62 H62B 0.9900 . ?
 C62 C63 1.493(3) . ?
 C148 H148 0.9500 . ?
 C148 C149 1.381(13) . ?
 C148 C147 1.370(13) . ?
 C27 H27A 0.9800 . ?
 C27 H27B 0.9800 . ?
 C27 H27C 0.9800 . ?
 C60 H60A 0.9900 . ?
 C60 H60B 0.9900 . ?
 C60 C61 1.504(3) . ?
 C7 H7A 0.9800 . ?
 C7 H7B 0.9800 . ?
 C7 H7C 0.9800 . ?
 C80 H80A 0.9800 . ?
 C80 H80B 0.9800 . ?
 C80 H80C 0.9800 . ?
 C63 H63A 0.9900 . ?
 C63 H63B 0.9900 . ?
 C120 H120 0.9500 . ?
 C120 C121 1.395(3) . ?
 C125 H12J 0.9900 . ?
 C125 H12K 0.9900 . ?
 C125 C126 1.502(3) . ?
 C126 H12L 0.9900 . ?
 C126 H12M 0.9900 . ?
 C126 H12N 0.9900 . ?
 C126 H12O 0.9900 . ?
 C126 O15A 1.65(2) . ?
 C123 H123 0.9500 . ?
 C123 C122 1.389(3) . ?
 C34 H34A 0.9800 . ?
 C34 H34B 0.9800 . ?
 C34 H34C 0.9800 . ?
 C61 H61A 0.9900 . ?
 C61 H61B 0.9900 . ?
 C56 H56 0.9500 . ?
 C56 C55 1.401(10) . ?
 C102 H10D 0.9800 . ?
 C102 H10E 0.9800 . ?
 C102 H10F 0.9800 . ?
 C35 H35A 0.9800 . ?
 C35 H35B 0.9800 . ?
 C35 H35C 0.9800 . ?
 C106 H10G 0.9800 . ?
 C106 H10H 0.9800 . ?
 C106 H10I 0.9800 . ?
 C79 H79A 0.9800 . ?
 C79 H79B 0.9800 . ?
 C79 H79C 0.9800 . ?
 C149 H149 0.9500 . ?
 C149 C150 1.366(13) . ?
 C86 H86A 0.9800 . ?
 C86 H86B 0.9800 . ?
 C86 H86C 0.9800 . ?
 C47 H47A 0.9800 . ?
 C47 H47B 0.9800 . ?
 C47 H47C 0.9800 . ?
 C131 H13L 0.9900 . ?
 C131 H13M 0.9900 . ?
 C87 H87A 0.9800 . ?
 C87 H87B 0.9800 . ?
 C87 H87C 0.9800 . ?
 C122 H122 0.9500 . ?
 C122 C121 1.371(4) . ?
 C28 H28A 0.9800 . ?
 C28 H28B 0.9800 . ?
 C28 H28C 0.9800 . ?
 C127 H12P 0.9900 . ?
 C127 H12Q 0.9900 . ?
 C121 H121 0.9500 . ?
 C146 H146 0.9500 . ?
 C146 C141 1.373(9) . ?
 C146 C145 1.376(9) . ?
 C117 H11E 0.9900 . ?
 C117 H11F 0.9900 . ?
 C117 C116 1.510(3) . ?
 C6 H6A 0.9800 . ?
 C6 H6B 0.9800 . ?
 C6 H6C 0.9800 . ?
 C42 H42 0.9500 . ?
 C116 H11G 0.9900 . ?
 C116 H11H 0.9900 . ?
 C138 H138 0.9500 . ?
 C138 C137 1.370(4) . ?
 C138 C139 1.419(4) . ?
 C147 H147 0.9500 . ?
 C147 C152 1.375(14) . ?
 C137 H137 0.9500 . ?
 C137 C136 1.359(4) . ?
 C107 H10J 0.9800 . ?
 C107 H10K 0.9800 . ?
 C107 H10L 0.9800 . ?
 C140 H140 0.9500 . ?
 C140 C139 1.375(4) . ?
 C140 C135 1.364(4) . ?
 C65 H65C 0.9900 . ?
 C65 H65D 0.9900 . ?
 C65 H65A 0.9900 . ?
 C65 H65B 0.9900 . ?
 C65 O7A 1.254(12) . ?
 C139 H139 0.9500 . ?
 C8 H8A 0.9800 . ?
 C8 H8B 0.9800 . ?
 C8 H8C 0.9800 . ?
 C55 H55 0.9500 . ?
 C55 C54 1.365(10) . ?
 C52 C53 1.392(8) . ?
 C52 O8A 1.775(15) . ?
 C141 H141 0.9500 . ?
 C141 C142 1.392(9) . ?
 C114 H11I 0.9800 . ?
 C114 H11J 0.9800 . ?
 C114 H11K 0.9800 . ?
 C136 H136 0.9500 . ?
 C136 C135 1.366(4) . ?
 C113 H11L 0.9800 . ?
 C113 H11M 0.9800 . ?
 C113 H11N 0.9800 . ?
 C150 H150 0.9500 . ?
 C150 C151 1.376(15) . ?
 C85 H85A 0.9800 . ?
 C85 H85B 0.9800 . ?
 C85 H85C 0.9800 . ?
 C135 H135 0.9500 . ?
 C151 H151 0.9500 . ?
 C151 C152 1.383(12) . ?
 C54 H54 0.9500 . ?
 C54 C53 1.385(8) . ?
 C145 H145 0.9500 . ?
 C145 C144 1.374(9) . ?
 C40 H40A 0.9800 . ?
 C40 H40B 0.9800 . ?
 C40 H40C 0.9800 . ?
 C152 H152 0.9500 . ?
 C142 H142 0.9500 . ?
 C142 C143 1.380(9) . ?
 C144 H144 0.9500 . ?
 C144 C143 1.378(9) . ?
 C143 H143 0.9500 . ?
 C53 H53 0.9500 . ?
 C73 H73A 0.9800 . ?
 C73 H73B 0.9800 . ?
 C73 H73C 0.9800 . ?
 C19 H19A 0.9800 . ?
 C19 H19B 0.9800 . ?
 C19 H19C 0.9800 . ?
 C39 H39A 0.9800 . ?
 C39 H39B 0.9800 . ?
 C39 H39C 0.9800 . ?
 C75 H75A 0.9800 . ?
 C75 H75B 0.9800 . ?
 C75 H75C 0.9800 . ?
 C74 H74A 0.9800 . ?
 C74 H74B 0.9800 . ?
 C74 H74C 0.9800 . ?
 C66 H66A 0.9900 . ?
 C66 H66B 0.9900 . ?
 C66 C67 1.160(6) . ?
 C67 H67A 0.9900 . ?
 C67 H67B 0.9900 . ?
 C67 O8A 1.449(6) . ?
 C18 H18A 0.9800 . ?
 C18 H18B 0.9800 . ?
 C18 H18C 0.9800 . ?
 C20 H20A 0.9800 . ?
 C20 H20B 0.9800 . ?
 C20 H20C 0.9800 . ?
 C75A H75D 0.9800 . ?
 C75A H75E 0.9800 . ?
 C75A H75F 0.9800 . ?
 C74A H74D 0.9800 . ?
 C74A H74E 0.9800 . ?
 C74A H74F 0.9800 . ?
 C73A H73D 0.9800 . ?
 C73A H73E 0.9800 . ?
 C73A H73F 0.9800 . ?
 C19A H19D 0.9800 . ?
 C19A H19E 0.9800 . ?
 C19A H19F 0.9800 . ?
 C18A H18D 0.9800 . ?
 C18A H18E 0.9800 . ?
 C18A H18F 0.9800 . ?
 C20A H20D 0.9800 . ?
 C20A H20E 0.9800 . ?
 C20A H20F 0.9800 . ?
 C66A H66C 0.9900 . ?
 C66A H66D 0.9900 . ?
 C66A C67A 1.031(6) . ?
 C66A O7A 1.403(11) . ?
 C67A H67C 0.9900 . ?
 C67A H67D 0.9900 . ?
 O8 C1A 1.437(6) . ?
 O8 C1D 1.459(10) . ?
 C1A H1AA 0.9900 . ?
 C1A H1AB 0.9900 . ?
 C1A C1B 1.515(5) . ?
 C1B H1BA 0.9900 . ?
 C1B H1BB 0.9900 . ?
 C1B C1C 1.525(7) . ?
 C1C H1CA 0.9900 . ?
 C1C H1CB 0.9900 . ?
 C1C C1D 1.526(10) . ?
 C1D H1DA 0.9900 . ?
 C1D H1DB 0.9900 . ?
 O2 C1E 1.50(2) . ?
 O2 C1H 1.41(4) . ?
 C1E H1EA 0.9900 . ?
 C1E H1EB 0.9900 . ?
 C1E C1F 1.47(2) . ?
 C1F H1FA 0.9900 . ?
 C1F H1FB 0.9900 . ?
 C1F C1G 1.50(3) . ?
 C1G H1GA 0.9900 . ?
 C1G H1GB 0.9900 . ?
 C1G C1H 1.48(4) . ?
 C1H H1HA 0.9900 . ?
 C1H H1HB 0.9900 . ?
 C39A H39D 0.9800 . ?
 C39A H39E 0.9800 . ?
 C39A H39F 0.9800 . ?
 C40A H40D 0.9800 . ?
 C40A H40E 0.9800 . ?
 C40A H40F 0.9800 . ?
 C48 H48A 0.9900 . ?
 C48 H48B 0.9900 . ?
 C48 O15A 1.41(4) . ?
 C57A C56A 1.379(12) . ?
 C57A C52A 1.396(13) . ?
 C56A H56A 0.9500 . ?
 C56A C55A 1.408(12) . ?
 C55A H55A 0.9500 . ?
 C55A C54A 1.359(11) . ?
 C54A H54A 0.9500 . ?
 C54A C53A 1.391(9) . ?
 C53A H53A 0.9500 . ?
 C53A C52A 1.381(10) . ?
 C49 H49 0.9500 . ?
 C49 C1I 1.381(10) . ?
 C49 C1M 1.389(11) . ?
 C1I H1I 0.9500 . ?
 C1I C1J 1.379(11) . ?
 C1J H1J 0.9500 . ?
 C1J C1K 1.369(9) . ?
 C1K H1K 0.9500 . ?
 C1K C1L 1.383(10) . ?
 C1L H1L 0.9500 . ?
 C1L C1M 1.378(9) . ?
 C1M H1M 0.9500 . ?
 C50 H50 0.9500 . ?
 C50 C1N 1.367(10) . ?
 C50 C1R 1.391(9) . ?
 C1N H1N 0.9500 . ?
 C1N C1P 1.391(10) . ?
 C1O H1O 0.9500 . ?
 C1O C1P 1.364(9) . ?
 C1O C1Q 1.376(10) . ?
 C1P H1P 0.9500 . ?
 C1Q H1Q 0.9500 . ?
 C1Q C1R 1.390(10) . ?
 C1R H1R 0.9500 . ?

loop_
  _geom_angle_atom_site_label_1
  _geom_angle_atom_site_label_2
  _geom_angle_atom_site_label_3
  _geom_angle
  _geom_angle_site_symmetry_1
  _geom_angle_site_symmetry_3
  _geom_angle_publ_flag
 O9 Ca2 K2 168.13(3) . . ?
 F2 Ca2 K2 10.02(4) . . ?
 F2 Ca2 O9 176.93(5) . . ?
 F2 Ca2 O10 96.90(5) . . ?
 F2 Ca2 N3 109.55(5) . . ?
 F2 Ca2 N4 114.43(5) . . ?
 O10 Ca2 K2 106.90(3) . . ?
 O10 Ca2 O9 84.81(4) . . ?
 O10 Ca2 N3 102.88(5) . . ?
 O10 Ca2 N4 99.63(5) . . ?
 N3 Ca2 K2 107.03(4) . . ?
 N3 Ca2 O9 67.53(4) . . ?
 N3 Ca2 N4 127.08(5) . . ?
 N4 Ca2 K2 111.11(4) . . ?
 N4 Ca2 O9 67.65(5) . . ?
 F1 Ca1 K1 14.06(3) . . ?
 F1 Ca1 O1 177.24(5) . . ?
 F1 Ca1 N2 114.73(5) . . ?
 F1 Ca1 N1 110.42(5) . . ?
 F1 Ca1 O8 90.34(10) . . ?
 F1 Ca1 O2 94.6(4) . . ?
 O1 Ca1 K1 168.07(3) . . ?
 O1 Ca1 N2 67.82(5) . . ?
 O1 Ca1 O2 85.4(4) . . ?
 N2 Ca1 K1 101.02(4) . . ?
 N2 Ca1 O2 107.0(4) . . ?
 N1 Ca1 K1 121.10(4) . . ?
 N1 Ca1 O1 66.82(5) . . ?
 N1 Ca1 N2 128.59(5) . . ?
 N1 Ca1 O2 92.3(3) . . ?
 O8 Ca1 K1 96.65(9) . . ?
 O8 Ca1 O1 90.08(10) . . ?
 O8 Ca1 N2 102.22(11) . . ?
 O8 Ca1 N1 100.77(9) . . ?
 O2 Ca1 K1 102.4(3) . . ?
 F1 K1 O4 80.83(4) . . ?
 F1 K1 O6 135.21(4) . . ?
 F1 K1 O5 97.17(4) . . ?
 F1 K1 O3 85.74(4) . . ?
 F1 K1 O7B 112.1(4) . . ?
 F1 K1 O8B 104.8(2) . . ?
 F1 K1 C59 66.61(5) . . ?
 F1 K1 C60 71.14(5) . . ?
 F1 K1 C66 100.17(10) . . ?
 F1 K1 O8A 89.6(2) . . ?
 F1 K1 O7A 122.0(5) . . ?
 O4 K1 O6 113.59(4) . . ?
 O4 K1 O3 59.17(4) . . ?
 O4 K1 O8B 112.47(7) . . ?
 O4 K1 C59 23.61(5) . . ?
 O4 K1 C60 24.83(5) . . ?
 O4 K1 C66 155.60(8) . . ?
 O6 K1 C59 137.02(5) . . ?
 O6 K1 C60 103.80(5) . . ?
 O6 K1 C66 83.05(9) . . ?
 O5 K1 O4 62.29(4) . . ?
 O5 K1 O6 60.07(4) . . ?
 O5 K1 O3 120.03(5) . . ?
 O5 K1 O8B 156.4(2) . . ?
 O5 K1 C59 83.80(5) . . ?
 O5 K1 C60 44.59(5) . . ?
 O5 K1 C66 140.54(8) . . ?
 O5 K1 O8A 171.3(2) . . ?
 O5 K1 O7A 118.0(2) . . ?
 O3 K1 O6 138.69(4) . . ?
 O3 K1 C59 42.83(4) . . ?
 O3 K1 C60 82.05(5) . . ?
 O3 K1 C66 96.48(8) . . ?
 O7B K1 O4 166.4(4) . . ?
 O7B K1 O6 60.51(14) . . ?
 O7B K1 O5 117.74(10) . . ?
 O7B K1 O3 116.0(2) . . ?
 O7B K1 C59 157.93(16) . . ?
 O7B K1 C60 161.56(17) . . ?
 O7B K1 C66 23.00(12) . . ?
 O7B K1 O8A 64.13(17) . . ?
 O8B K1 O6 107.34(16) . . ?
 O8B K1 O3 54.48(7) . . ?
 O8B K1 C59 96.93(8) . . ?
 O8B K1 C60 136.43(7) . . ?
 C60 K1 C59 40.51(5) . . ?
 C60 K1 C66 171.24(10) . . ?
 C66 K1 C59 135.65(8) . . ?
 O8A K1 O4 113.68(8) . . ?
 O8A K1 O6 118.19(18) . . ?
 O8A K1 O3 54.72(8) . . ?
 O8A K1 C59 93.85(10) . . ?
 O8A K1 C60 134.22(11) . . ?
 O8A K1 C66 42.31(11) . . ?
 O7A K1 O4 155.4(5) . . ?
 O7A K1 O6 58.2(2) . . ?
 O7A K1 O3 109.8(3) . . ?
 O7A K1 O8B 56.3(3) . . ?
 O7A K1 C59 152.5(3) . . ?
 O7A K1 C60 161.9(3) . . ?
 F2 K2 O11 97.94(4) . . ?
 F2 K2 O16 94.81(4) . . ?
 F2 K2 O12 106.91(5) . . ?
 F2 K2 O14 127.23(5) . . ?
 F2 K2 O13 111.40(4) . . ?
 F2 K2 O15 91.55(6) . . ?
 F2 K2 C132 96.36(5) . . ?
 F2 K2 C133 90.28(5) . . ?
 F2 K2 C126 81.87(5) . . ?
 F2 K2 C48 98.1(5) . . ?
 F2 K2 O15A 105.6(6) . . ?
 O11 K2 O16 53.72(4) . . ?
 O11 K2 O14 133.47(4) . . ?
 O11 K2 C132 82.72(5) . . ?
 O11 K2 C133 43.81(4) . . ?
 O11 K2 C126 96.12(5) . . ?
 O11 K2 C48 132.1(5) . . ?
 O16 K2 O14 105.83(4) . . ?
 O16 K2 C132 136.12(5) . . ?
 O16 K2 C133 97.23(5) . . ?
 O16 K2 C126 42.98(5) . . ?
 O16 K2 C48 80.2(5) . . ?
 O12 K2 O11 60.21(4) . . ?
 O12 K2 O16 112.42(4) . . ?
 O12 K2 O14 108.74(4) . . ?
 O12 K2 C132 24.22(4) . . ?
 O12 K2 C133 24.24(5) . . ?
 O12 K2 C126 155.27(5) . . ?
 O12 K2 C48 150.4(5) . . ?
 O14 K2 C132 100.57(5) . . ?
 O14 K2 C133 132.62(5) . . ?
 O14 K2 C126 81.64(5) . . ?
 O14 K2 C48 41.9(5) . . ?
 O13 K2 O11 119.17(4) . . ?
 O13 K2 O16 153.78(4) . . ?
 O13 K2 O12 60.67(4) . . ?
 O13 K2 O14 58.72(4) . . ?
 O13 K2 C132 43.44(5) . . ?
 O13 K2 C133 82.82(5) . . ?
 O13 K2 C126 138.55(5) . . ?
 O13 K2 C48 95.8(5) . . ?
 O15 K2 O11 115.03(5) . . ?
 O15 K2 O16 61.51(5) . . ?
 O15 K2 O12 161.26(6) . . ?
 O15 K2 O14 59.95(5) . . ?
 O15 K2 O13 115.99(5) . . ?
 O15 K2 C132 159.41(6) . . ?
 O15 K2 C133 158.75(5) . . ?
 O15 K2 C126 22.57(5) . . ?
 C132 K2 C126 177.74(6) . . ?
 C133 K2 C132 40.58(5) . . ?
 C133 K2 C126 137.79(5) . . ?
 C48 K2 C132 139.2(5) . . ?
 C48 K2 C133 171.4(5) . . ?
 C48 K2 C126 42.8(5) . . ?
 O15A K2 O11 106.8(6) . . ?
 O15A K2 O16 56.0(5) . . ?
 O15A K2 O12 146.3(6) . . ?
 O15A K2 O14 55.4(5) . . ?
 O15A K2 O13 114.0(5) . . ?
 O15A K2 C132 154.3(5) . . ?
 O15A K2 C133 149.2(6) . . ?
 O15A K2 C126 28.0(5) . . ?
 O15A K2 C48 25.4(8) . . ?
 Ca1 F1 K1 153.86(6) . . ?
 C68 O9 Ca2 120.53(9) . . ?
 C90 O9 Ca2 120.06(10) . . ?
 C90 O9 C68 118.03(13) . . ?
 Ca2 F2 K2 161.31(7) . . ?
 C23 O1 Ca1 120.16(9) . . ?
 C1 O1 Ca1 120.86(10) . . ?
 C1 O1 C23 118.96(13) . . ?
 C118 O10 Ca2 123.86(12) . . ?
 C118 O10 C115 108.73(15) . . ?
 C115 O10 Ca2 123.82(12) . . ?
 C119 O11 K2 126.86(12) . . ?
 C119 O11 C134 116.53(16) . . ?
 C134 O11 K2 115.10(11) . . ?
 C124 O16 K2 125.98(11) . . ?
 C124 O16 C125 116.61(15) . . ?
 C125 O16 K2 115.77(11) . . ?
 C59 O4 K1 104.39(12) . . ?
 C59 O4 C60 111.33(16) . . ?
 C60 O4 K1 99.49(12) . . ?
 C64 O6 K1 112.04(11) . . ?
 C64 O6 C63 112.43(16) . . ?
 C63 O6 K1 109.10(11) . . ?
 C132 O12 K2 102.37(12) . . ?
 C133 O12 K2 101.89(12) . . ?
 C133 O12 C132 111.39(15) . . ?
 C129 O14 K2 109.81(12) . . ?
 C128 O14 K2 113.54(12) . . ?
 C128 O14 C129 112.67(15) . . ?
 C62 O5 K1 120.47(12) . . ?
 C62 O5 C61 112.85(17) . . ?
 C61 O5 K1 116.56(12) . . ?
 C57 O3 K1 124.9(6) . . ?
 C57 O3 C58 114.3(5) . . ?
 C58 O3 K1 117.57(11) . . ?
 C57A O3 K1 119.3(7) . . ?
 C57A O3 C58 121.5(7) . . ?
 C130 O13 K2 121.42(11) . . ?
 C131 O13 K2 117.72(11) . . ?
 C131 O13 C130 112.40(15) . . ?
 C126 O15 K2 110.67(14) . . ?
 C127 O15 K2 113.32(14) . . ?
 C127 O15 C126 114.87(19) . . ?
 C69 N3 Ca2 119.08(11) . . ?
 C69 N3 C91 115.14(15) . . ?
 C91 N3 Ca2 125.75(11) . . ?
 C89 N4 Ca2 118.13(11) . . ?
 C89 N4 C103 114.19(14) . . ?
 C103 N4 Ca2 127.48(11) . . ?
 C22 N2 Ca1 117.75(11) . . ?
 C22 N2 C36 115.49(15) . . ?
 C36 N2 Ca1 126.43(11) . . ?
 C2 N1 Ca1 119.71(11) . . ?
 C2 N1 C24 118.14(14) . . ?
 C24 N1 Ca1 122.12(11) . . ?
 C65 O7B K1 114.9(4) . . ?
 C66 O7B K1 108.9(3) . . ?
 C66 O7B C65 122.3(10) . . ?
 O9 C68 C69 113.82(14) . . ?
 C77 C68 O9 121.65(15) . . ?
 C77 C68 C69 124.53(16) . . ?
 O1 C23 C22 113.46(15) . . ?
 C14 C23 O1 122.29(15) . . ?
 C14 C23 C22 124.25(17) . . ?
 C68 C77 C78 120.20(16) . . ?
 C68 C77 C76 117.54(15) . . ?
 C76 C77 C78 122.22(15) . . ?
 N3 C69 C68 118.70(16) . . ?
 N3 C69 C70 126.30(15) . . ?
 C70 C69 C68 114.99(15) . . ?
 O9 C90 C89 113.64(14) . . ?
 C81 C90 O9 121.95(16) . . ?
 C81 C90 C89 124.41(16) . . ?
 N4 C89 C90 119.08(15) . . ?
 N4 C89 C88 126.10(16) . . ?
 C88 C89 C90 114.82(16) . . ?
 N2 C22 C23 119.10(16) . . ?
 N2 C22 C21 125.96(16) . . ?
 C21 C22 C23 114.92(16) . . ?
 C23 C14 C11 121.55(16) . . ?
 C23 C14 C15 117.82(16) . . ?
 C15 C14 C11 120.62(15) . . ?
 N1 C2 C1 117.55(15) . . ?
 N1 C2 C3 127.17(17) . . ?
 C3 C2 C1 115.27(16) . . ?
 C90 C81 C78 120.36(15) . . ?
 C90 C81 C82 117.74(17) . . ?
 C82 C81 C78 121.88(15) . . ?
 O1 C1 C2 113.19(14) . . ?
 C10 C1 O1 122.53(16) . . ?
 C10 C1 C2 124.24(16) . . ?
 C1 C10 C11 121.60(15) . . ?
 C1 C10 C9 117.57(17) . . ?
 C9 C10 C11 120.83(16) . . ?
 N3 C91 C92 119.93(16) . . ?
 C99 C91 N3 121.14(15) . . ?
 C99 C91 C92 118.92(15) . . ?
 C89 C88 H88 118.7 . . ?
 C83 C88 C89 122.69(17) . . ?
 C83 C88 H88 118.7 . . ?
 C69 C70 H70 118.7 . . ?
 C71 C70 C69 122.70(16) . . ?
 C71 C70 H70 118.7 . . ?
 N4 C103 C104 119.47(16) . . ?
 C111 C103 N4 121.18(16) . . ?
 C111 C103 C104 119.35(16) . . ?
 N1 C24 C25 121.99(16) . . ?
 C32 C24 N1 118.89(17) . . ?
 C32 C24 C25 118.94(17) . . ?
 C24 C25 C26 121.21(17) . . ?
 C29 C25 C24 119.12(17) . . ?
 C29 C25 C26 119.60(18) . . ?
 N2 C36 C44 119.79(16) . . ?
 C37 C36 N2 121.66(16) . . ?
 C37 C36 C44 118.52(16) . . ?
 C88 C83 C84 118.61(17) . . ?
 C82 C83 C88 119.28(16) . . ?
 C82 C83 C84 122.11(17) . . ?
 C14 C11 C13 108.97(14) . . ?
 C14 C11 C12 109.17(15) . . ?
 C10 C11 C14 111.06(14) . . ?
 C10 C11 C13 108.86(15) . . ?
 C10 C11 C12 109.49(14) . . ?
 C13 C11 C12 109.26(15) . . ?
 C3 C4 C5 119.64(17) . . ?
 C9 C4 C3 119.05(16) . . ?
 C9 C4 C5 121.31(17) . . ?
 C15 C16 C21 118.92(17) . . ?
 C15 C16 C17 121.66(16) . . ?
 C21 C16 C17 119.40(16) . . ?
 C70 C71 C72 120.39(16) . . ?
 C76 C71 C70 118.87(17) . . ?
 C76 C71 C72 120.73(16) . . ?
 C2 C3 H3 118.8 . . ?
 C4 C3 C2 122.40(17) . . ?
 C4 C3 H3 118.8 . . ?
 C77 C78 C80 110.29(15) . . ?
 C77 C78 C79 108.50(15) . . ?
 C81 C78 C77 110.23(14) . . ?
 C81 C78 C80 110.20(15) . . ?
 C81 C78 C79 108.39(15) . . ?
 C80 C78 C79 109.18(16) . . ?
 C14 C15 H15 119.5 . . ?
 C16 C15 C14 121.07(16) . . ?
 C16 C15 H15 119.5 . . ?
 C77 C76 H76 119.3 . . ?
 C71 C76 C77 121.33(16) . . ?
 C71 C76 H76 119.3 . . ?
 C103 C111 C112 121.55(17) . . ?
 C110 C111 C103 119.33(17) . . ?
 C110 C111 C112 119.11(18) . . ?
 C91 C92 C93 119.96(16) . . ?
 C96 C92 C91 118.88(17) . . ?
 C96 C92 C93 121.14(16) . . ?
 C24 C32 C33 121.03(17) . . ?
 C31 C32 C24 119.56(18) . . ?
 C31 C32 C33 119.41(17) . . ?
 C103 C104 C105 119.70(16) . . ?
 C108 C104 C103 119.11(18) . . ?
 C108 C104 C105 121.18(17) . . ?
 C7 C5 C4 110.09(16) . . ?
 C7 C5 C6 108.52(19) . . ?
 C6 C5 C4 109.66(15) . . ?
 C8 C5 C4 112.64(17) . . ?
 C8 C5 C7 108.11(18) . . ?
 C8 C5 C6 107.72(18) . . ?
 C22 C21 H21 118.5 . . ?
 C16 C21 C22 122.99(16) . . ?
 C16 C21 H21 118.5 . . ?
 C81 C82 H82 119.5 . . ?
 C83 C82 C81 121.05(16) . . ?
 C83 C82 H82 119.5 . . ?
 C44 C45 H45 107.2 . . ?
 C44 C45 C46 110.96(16) . . ?
 C44 C45 C47 113.89(16) . . ?
 C46 C45 H45 107.2 . . ?
 C46 C45 C47 110.17(17) . . ?
 C47 C45 H45 107.2 . . ?
 C91 C99 C100 120.77(15) . . ?
 C98 C99 C91 119.95(16) . . ?
 C98 C99 C100 119.26(17) . . ?
 C92 C93 H93 107.6 . . ?
 C92 C93 C94 110.44(16) . . ?
 C92 C93 C95 113.91(16) . . ?
 C94 C93 H93 107.6 . . ?
 C94 C93 C95 109.43(15) . . ?
 C95 C93 H93 107.6 . . ?
 C71 C72 C75 108.87(19) . . ?
 C71 C72 C73A 104.2(2) . . ?
 C73 C72 C71 115.0(2) . . ?
 C73 C72 C75 103.4(3) . . ?
 C74 C72 C71 112.0(2) . . ?
 C74 C72 C73 110.9(3) . . ?
 C74 C72 C75 105.9(3) . . ?
 C75A C72 C71 109.9(3) . . ?
 C75A C72 C73A 105.5(4) . . ?
 C74A C72 C71 115.0(2) . . ?
 C74A C72 C75A 114.3(4) . . ?
 C74A C72 C73A 106.9(3) . . ?
 C92 C96 H96 119.2 . . ?
 C97 C96 C92 121.66(17) . . ?
 C97 C96 H96 119.2 . . ?
 C10 C9 H9 119.3 . . ?
 C4 C9 C10 121.44(17) . . ?
 C4 C9 H9 119.3 . . ?
 C25 C26 H26 107.8 . . ?
 C25 C26 C27 113.11(17) . . ?
 C25 C26 C28 109.84(17) . . ?
 C27 C26 H26 107.8 . . ?
 C27 C26 C28 110.19(18) . . ?
 C28 C26 H26 107.8 . . ?
 C36 C37 C38 121.17(16) . . ?
 C41 C37 C36 119.99(17) . . ?
 C41 C37 C38 118.83(17) . . ?
 C104 C105 H105 107.4 . . ?
 C104 C105 C106 114.17(17) . . ?
 C104 C105 C107 110.39(17) . . ?
 C106 C105 H105 107.4 . . ?
 C107 C105 H105 107.4 . . ?
 C107 C105 C106 109.76(18) . . ?
 C99 C100 H100 108.2 . . ?
 C99 C100 C101 112.76(17) . . ?
 C99 C100 C102 109.79(16) . . ?
 C101 C100 H100 108.2 . . ?
 C101 C100 C102 109.67(17) . . ?
 C102 C100 H100 108.2 . . ?
 C16 C17 C18 107.0(2) . . ?
 C16 C17 C19A 112.6(3) . . ?
 C16 C17 C20A 107.8(3) . . ?
 C19 C17 C16 113.4(2) . . ?
 C19 C17 C18 107.1(3) . . ?
 C19 C17 C20 110.8(3) . . ?
 C20 C17 C16 109.1(2) . . ?
 C20 C17 C18 109.3(4) . . ?
 C19A C17 C20A 104.3(6) . . ?
 C18A C17 C16 116.8(3) . . ?
 C18A C17 C19A 107.9(5) . . ?
 C18A C17 C20A 106.5(5) . . ?
 C36 C44 C45 120.09(16) . . ?
 C43 C44 C36 119.30(18) . . ?
 C43 C44 C45 120.57(17) . . ?
 C111 C110 H110 119.2 . . ?
 C109 C110 C111 121.69(19) . . ?
 C109 C110 H110 119.2 . . ?
 C96 C97 H97 120.3 . . ?
 C96 C97 C98 119.41(17) . . ?
 C98 C97 H97 120.3 . . ?
 C110 C109 H109 120.4 . . ?
 C110 C109 C108 119.13(18) . . ?
 C108 C109 H109 120.4 . . ?
 C67A O8B K1 115.2(2) . . ?
 C52A O8B K1 126.7(5) . . ?
 C52A O8B C67A 117.7(5) . . ?
 C25 C29 H29 119.0 . . ?
 C30 C29 C25 122.00(19) . . ?
 C30 C29 H29 119.0 . . ?
 C32 C31 H31 119.2 . . ?
 C30 C31 C32 121.51(18) . . ?
 C30 C31 H31 119.2 . . ?
 C104 C108 H108 119.3 . . ?
 C109 C108 C104 121.36(18) . . ?
 C109 C108 H108 119.3 . . ?
 O16 C124 C119 115.80(17) . . ?
 O16 C124 C123 124.3(2) . . ?
 C123 C124 C119 119.86(19) . . ?
 C32 C33 H33 107.9 . . ?
 C32 C33 C34 111.31(17) . . ?
 C32 C33 C35 112.32(17) . . ?
 C34 C33 H33 107.9 . . ?
 C34 C33 C35 109.39(17) . . ?
 C35 C33 H33 107.9 . . ?
 O11 C119 C124 115.67(17) . . ?
 O11 C119 C120 124.4(2) . . ?
 C120 C119 C124 119.91(19) . . ?
 C111 C112 H112 107.7 . . ?
 C111 C112 C114 110.64(19) . . ?
 C111 C112 C113 111.4(2) . . ?
 C114 C112 H112 107.7 . . ?
 C114 C112 C113 111.4(2) . . ?
 C113 C112 H112 107.7 . . ?
 C86 C84 C83 109.63(15) . . ?
 C87 C84 C83 109.37(17) . . ?
 C87 C84 C86 108.73(19) . . ?
 C85 C84 C83 112.23(17) . . ?
 C85 C84 C86 108.13(19) . . ?
 C85 C84 C87 108.7(2) . . ?
 C11 C13 H13A 109.5 . . ?
 C11 C13 H13B 109.5 . . ?
 C11 C13 H13C 109.5 . . ?
 H13A C13 H13B 109.5 . . ?
 H13A C13 H13C 109.5 . . ?
 H13B C13 H13C 109.5 . . ?
 C37 C38 H38 107.4 . . ?
 C37 C38 H38A 108.9 . . ?
 C37 C38 C40 108.9(3) . . ?
 C37 C38 C39A 104.2(5) . . ?
 C40 C38 H38 107.4 . . ?
 C39 C38 C37 115.4(5) . . ?
 C39 C38 H38 107.4 . . ?
 C39 C38 C40 110.0(4) . . ?
 C39A C38 H38A 108.9 . . ?
 C40A C38 C37 117.0(5) . . ?
 C40A C38 H38A 108.9 . . ?
 C40A C38 C39A 108.7(5) . . ?
 C99 C98 H98 119.5 . . ?
 C97 C98 C99 121.04(18) . . ?
 C97 C98 H98 119.5 . . ?
 O3 C57 C52 115.4(9) . . ?
 C56 C57 O3 126.2(9) . . ?
 C56 C57 C52 118.2(10) . . ?
 C11 C12 H12A 109.5 . . ?
 C11 C12 H12B 109.5 . . ?
 C11 C12 H12C 109.5 . . ?
 H12A C12 H12B 109.5 . . ?
 H12A C12 H12C 109.5 . . ?
 H12B C12 H12C 109.5 . . ?
 C29 C30 H30 120.6 . . ?
 C31 C30 C29 118.86(19) . . ?
 C31 C30 H30 120.6 . . ?
 K2 C132 H13D 73.4 . . ?
 K2 C132 H13E 160.6 . . ?
 O12 C132 K2 53.41(10) . . ?
 O12 C132 H13D 109.9 . . ?
 O12 C132 H13E 109.9 . . ?
 O12 C132 C131 108.88(17) . . ?
 H13D C132 H13E 108.3 . . ?
 C131 C132 K2 86.71(12) . . ?
 C131 C132 H13D 109.9 . . ?
 C131 C132 H13E 109.9 . . ?
 O13 C130 H13F 110.0 . . ?
 O13 C130 H13G 110.0 . . ?
 O13 C130 C129 108.33(17) . . ?
 H13F C130 H13G 108.4 . . ?
 C129 C130 H13F 110.0 . . ?
 C129 C130 H13G 110.0 . . ?
 O3 C58 H58A 110.2 . . ?
 O3 C58 H58B 110.2 . . ?
 O3 C58 C59 107.73(16) . . ?
 H58A C58 H58B 108.5 . . ?
 C59 C58 H58A 110.2 . . ?
 C59 C58 H58B 110.2 . . ?
 C37 C41 H41 119.5 . . ?
 C42 C41 C37 121.01(19) . . ?
 C42 C41 H41 119.5 . . ?
 C100 C101 H10A 109.5 . . ?
 C100 C101 H10B 109.5 . . ?
 C100 C101 H10C 109.5 . . ?
 H10A C101 H10B 109.5 . . ?
 H10A C101 H10C 109.5 . . ?
 H10B C101 H10C 109.5 . . ?
 O6 C64 H64A 109.9 . . ?
 O6 C64 H64B 109.9 . . ?
 O6 C64 C65 108.80(18) . . ?
 H64A C64 H64B 108.3 . . ?
 C65 C64 H64A 109.9 . . ?
 C65 C64 H64B 109.9 . . ?
 O10 C118 H11A 110.8 . . ?
 O10 C118 H11B 110.8 . . ?
 O10 C118 C117 104.88(17) . . ?
 H11A C118 H11B 108.8 . . ?
 C117 C118 H11A 110.8 . . ?
 C117 C118 H11B 110.8 . . ?
 O11 C134 H13H 110.0 . . ?
 O11 C134 H13I 110.0 . . ?
 O11 C134 C133 108.60(18) . . ?
 H13H C134 H13I 108.4 . . ?
 C133 C134 H13H 110.0 . . ?
 C133 C134 H13I 110.0 . . ?
 O14 C129 C130 107.97(16) . . ?
 O14 C129 H12D 110.1 . . ?
 O14 C129 H12E 110.1 . . ?
 C130 C129 H12D 110.1 . . ?
 C130 C129 H12E 110.1 . . ?
 H12D C129 H12E 108.4 . . ?
 O10 C115 H11C 110.5 . . ?
 O10 C115 H11D 110.5 . . ?
 O10 C115 C116 106.23(17) . . ?
 H11C C115 H11D 108.7 . . ?
 C116 C115 H11C 110.5 . . ?
 C116 C115 H11D 110.5 . . ?
 C93 C94 H94A 109.5 . . ?
 C93 C94 H94B 109.5 . . ?
 C93 C94 H94C 109.5 . . ?
 H94A C94 H94B 109.5 . . ?
 H94A C94 H94C 109.5 . . ?
 H94B C94 H94C 109.5 . . ?
 C02H C02V H02V 120.0 . . ?
 C02H C02V C04I 120.0 . . ?
 C04I C02V H02V 120.0 . . ?
 C02V C02H H02H 120.0 . . ?
 C02V C02H C03Q 120.0 . . ?
 C03Q C02H H02H 120.0 . . ?
 C02H C03Q H03Q 120.0 . . ?
 C02H C03Q C04D 120.0 . . ?
 C04D C03Q H03Q 120.0 . . ?
 C03Q C04D H04D 120.0 . . ?
 C04L C04D C03Q 120.0 . . ?
 C04L C04D H04D 120.0 . . ?
 C04D C04L H04L 120.0 . . ?
 C04I C04L C04D 120.0 . . ?
 C04I C04L H04L 120.0 . . ?
 C02V C04I H04I 120.0 . . ?
 C04L C04I C02V 120.0 . . ?
 C04L C04I H04I 120.0 . . ?
 O14 C128 H12F 109.9 . . ?
 O14 C128 H12G 109.9 . . ?
 O14 C128 H12H 110.6 . . ?
 O14 C128 H12I 110.6 . . ?
 O14 C128 C127 108.74(18) . . ?
 H12F C128 H12G 108.3 . . ?
 H12H C128 H12I 108.7 . . ?
 C127 C128 H12F 109.9 . . ?
 C127 C128 H12G 109.9 . . ?
 C48 C128 O14 105.7(14) . . ?
 C48 C128 H12H 110.6 . . ?
 C48 C128 H12I 110.6 . . ?
 K1 C59 H59A 158.9 . . ?
 K1 C59 H59B 73.3 . . ?
 O4 C59 K1 52.00(9) . . ?
 O4 C59 C58 108.03(16) . . ?
 O4 C59 H59A 110.1 . . ?
 O4 C59 H59B 110.1 . . ?
 C58 C59 K1 88.08(12) . . ?
 C58 C59 H59A 110.1 . . ?
 C58 C59 H59B 110.1 . . ?
 H59A C59 H59B 108.4 . . ?
 K2 C133 H13J 158.9 . . ?
 K2 C133 H13K 70.9 . . ?
 O12 C133 K2 53.87(10) . . ?
 O12 C133 C134 109.90(17) . . ?
 O12 C133 H13J 109.7 . . ?
 O12 C133 H13K 109.7 . . ?
 C134 C133 K2 89.77(13) . . ?
 C134 C133 H13J 109.7 . . ?
 C134 C133 H13K 109.7 . . ?
 H13J C133 H13K 108.2 . . ?
 C44 C43 H43 119.3 . . ?
 C42 C43 C44 121.42(19) . . ?
 C42 C43 H43 119.3 . . ?
 C93 C95 H95A 109.5 . . ?
 C93 C95 H95B 109.5 . . ?
 C93 C95 H95C 109.5 . . ?
 H95A C95 H95B 109.5 . . ?
 H95A C95 H95C 109.5 . . ?
 H95B C95 H95C 109.5 . . ?
 C45 C46 H46A 109.5 . . ?
 C45 C46 H46B 109.5 . . ?
 C45 C46 H46C 109.5 . . ?
 H46A C46 H46B 109.5 . . ?
 H46A C46 H46C 109.5 . . ?
 H46B C46 H46C 109.5 . . ?
 O5 C62 H62A 110.0 . . ?
 O5 C62 H62B 110.0 . . ?
 O5 C62 C63 108.27(17) . . ?
 H62A C62 H62B 108.4 . . ?
 C63 C62 H62A 110.0 . . ?
 C63 C62 H62B 110.0 . . ?
 C149 C148 H148 120.9 . . ?
 C147 C148 H148 120.9 . . ?
 C147 C148 C149 118(2) . . ?
 C26 C27 H27A 109.5 . . ?
 C26 C27 H27B 109.5 . . ?
 C26 C27 H27C 109.5 . . ?
 H27A C27 H27B 109.5 . . ?
 H27A C27 H27C 109.5 . . ?
 H27B C27 H27C 109.5 . . ?
 K1 C60 H60A 71.4 . . ?
 K1 C60 H60B 162.2 . . ?
 O4 C60 K1 55.68(10) . . ?
 O4 C60 H60A 110.0 . . ?
 O4 C60 H60B 110.0 . . ?
 O4 C60 C61 108.31(18) . . ?
 H60A C60 H60B 108.4 . . ?
 C61 C60 K1 85.98(13) . . ?
 C61 C60 H60A 110.0 . . ?
 C61 C60 H60B 110.0 . . ?
 C5 C7 H7A 109.5 . . ?
 C5 C7 H7B 109.5 . . ?
 C5 C7 H7C 109.5 . . ?
 H7A C7 H7B 109.5 . . ?
 H7A C7 H7C 109.5 . . ?
 H7B C7 H7C 109.5 . . ?
 C78 C80 H80A 109.5 . . ?
 C78 C80 H80B 109.5 . . ?
 C78 C80 H80C 109.5 . . ?
 H80A C80 H80B 109.5 . . ?
 H80A C80 H80C 109.5 . . ?
 H80B C80 H80C 109.5 . . ?
 O6 C63 C62 108.54(16) . . ?
 O6 C63 H63A 110.0 . . ?
 O6 C63 H63B 110.0 . . ?
 C62 C63 H63A 110.0 . . ?
 C62 C63 H63B 110.0 . . ?
 H63A C63 H63B 108.4 . . ?
 C119 C120 H120 120.1 . . ?
 C119 C120 C121 119.8(2) . . ?
 C121 C120 H120 120.1 . . ?
 O16 C125 H12J 110.0 . . ?
 O16 C125 H12K 110.0 . . ?
 O16 C125 C126 108.45(17) . . ?
 H12J C125 H12K 108.4 . . ?
 C126 C125 H12J 110.0 . . ?
 C126 C125 H12K 110.0 . . ?
 K2 C126 H12L 83.0 . . ?
 K2 C126 H12M 155.2 . . ?
 K2 C126 H12N 155.3 . . ?
 K2 C126 H12O 67.9 . . ?
 O15 C126 K2 46.76(11) . . ?
 O15 C126 C125 114.93(18) . . ?
 O15 C126 H12L 108.5 . . ?
 O15 C126 H12M 108.5 . . ?
 C125 C126 K2 88.32(12) . . ?
 C125 C126 H12L 108.5 . . ?
 C125 C126 H12M 108.5 . . ?
 C125 C126 H12N 113.3 . . ?
 C125 C126 H12O 113.3 . . ?
 C125 C126 O15A 91.8(10) . . ?
 H12L C126 H12M 107.5 . . ?
 H12N C126 H12O 110.6 . . ?
 O15A C126 K2 51.5(9) . . ?
 O15A C126 H12N 113.3 . . ?
 O15A C126 H12O 113.3 . . ?
 C124 C123 H123 120.1 . . ?
 C122 C123 C124 119.9(2) . . ?
 C122 C123 H123 120.1 . . ?
 C33 C34 H34A 109.5 . . ?
 C33 C34 H34B 109.5 . . ?
 C33 C34 H34C 109.5 . . ?
 H34A C34 H34B 109.5 . . ?
 H34A C34 H34C 109.5 . . ?
 H34B C34 H34C 109.5 . . ?
 O5 C61 C60 108.01(18) . . ?
 O5 C61 H61A 110.1 . . ?
 O5 C61 H61B 110.1 . . ?
 C60 C61 H61A 110.1 . . ?
 C60 C61 H61B 110.1 . . ?
 H61A C61 H61B 108.4 . . ?
 C57 C56 H56 119.5 . . ?
 C57 C56 C55 121.1(12) . . ?
 C55 C56 H56 119.5 . . ?
 C100 C102 H10D 109.5 . . ?
 C100 C102 H10E 109.5 . . ?
 C100 C102 H10F 109.5 . . ?
 H10D C102 H10E 109.5 . . ?
 H10D C102 H10F 109.5 . . ?
 H10E C102 H10F 109.5 . . ?
 C33 C35 H35A 109.5 . . ?
 C33 C35 H35B 109.5 . . ?
 C33 C35 H35C 109.5 . . ?
 H35A C35 H35B 109.5 . . ?
 H35A C35 H35C 109.5 . . ?
 H35B C35 H35C 109.5 . . ?
 C105 C106 H10G 109.5 . . ?
 C105 C106 H10H 109.5 . . ?
 C105 C106 H10I 109.5 . . ?
 H10G C106 H10H 109.5 . . ?
 H10G C106 H10I 109.5 . . ?
 H10H C106 H10I 109.5 . . ?
 C78 C79 H79A 109.5 . . ?
 C78 C79 H79B 109.5 . . ?
 C78 C79 H79C 109.5 . . ?
 H79A C79 H79B 109.5 . . ?
 H79A C79 H79C 109.5 . . ?
 H79B C79 H79C 109.5 . . ?
 C148 C149 H149 120.1 . . ?
 C150 C149 C148 120(2) . . ?
 C150 C149 H149 120.1 . . ?
 C84 C86 H86A 109.5 . . ?
 C84 C86 H86B 109.5 . . ?
 C84 C86 H86C 109.5 . . ?
 H86A C86 H86B 109.5 . . ?
 H86A C86 H86C 109.5 . . ?
 H86B C86 H86C 109.5 . . ?
 C45 C47 H47A 109.5 . . ?
 C45 C47 H47B 109.5 . . ?
 C45 C47 H47C 109.5 . . ?
 H47A C47 H47B 109.5 . . ?
 H47A C47 H47C 109.5 . . ?
 H47B C47 H47C 109.5 . . ?
 O13 C131 C132 108.27(17) . . ?
 O13 C131 H13L 110.0 . . ?
 O13 C131 H13M 110.0 . . ?
 C132 C131 H13L 110.0 . . ?
 C132 C131 H13M 110.0 . . ?
 H13L C131 H13M 108.4 . . ?
 C84 C87 H87A 109.5 . . ?
 C84 C87 H87B 109.5 . . ?
 C84 C87 H87C 109.5 . . ?
 H87A C87 H87B 109.5 . . ?
 H87A C87 H87C 109.5 . . ?
 H87B C87 H87C 109.5 . . ?
 C123 C122 H122 119.9 . . ?
 C121 C122 C123 120.1(2) . . ?
 C121 C122 H122 119.9 . . ?
 C26 C28 H28A 109.5 . . ?
 C26 C28 H28B 109.5 . . ?
 C26 C28 H28C 109.5 . . ?
 H28A C28 H28B 109.5 . . ?
 H28A C28 H28C 109.5 . . ?
 H28B C28 H28C 109.5 . . ?
 K2 C127 H12P 82.6 . . ?
 K2 C127 H12Q 155.0 . . ?
 O15 C127 K2 44.86(10) . . ?
 O15 C127 C128 106.50(18) . . ?
 O15 C127 H12P 110.4 . . ?
 O15 C127 H12Q 110.4 . . ?
 C128 C127 K2 84.96(13) . . ?
 C128 C127 H12P 110.4 . . ?
 C128 C127 H12Q 110.4 . . ?
 H12P C127 H12Q 108.6 . . ?
 C120 C121 H121 119.8 . . ?
 C122 C121 C120 120.3(2) . . ?
 C122 C121 H121 119.8 . . ?
 C141 C146 H146 120.3 . . ?
 C141 C146 C145 119.5(8) . . ?
 C145 C146 H146 120.3 . . ?
 C118 C117 H11E 111.3 . . ?
 C118 C117 H11F 111.3 . . ?
 C118 C117 C116 102.13(19) . . ?
 H11E C117 H11F 109.2 . . ?
 C116 C117 H11E 111.3 . . ?
 C116 C117 H11F 111.3 . . ?
 C5 C6 H6A 109.5 . . ?
 C5 C6 H6B 109.5 . . ?
 C5 C6 H6C 109.5 . . ?
 H6A C6 H6B 109.5 . . ?
 H6A C6 H6C 109.5 . . ?
 H6B C6 H6C 109.5 . . ?
 C41 C42 H42 120.2 . . ?
 C43 C42 C41 119.66(19) . . ?
 C43 C42 H42 120.2 . . ?
 C115 C116 H11G 111.0 . . ?
 C115 C116 H11H 111.0 . . ?
 C117 C116 C115 103.75(17) . . ?
 C117 C116 H11G 111.0 . . ?
 C117 C116 H11H 111.0 . . ?
 H11G C116 H11H 109.0 . . ?
 C137 C138 H138 120.7 . . ?
 C137 C138 C139 118.6(3) . . ?
 C139 C138 H138 120.7 . . ?
 C148 C147 H147 118.9 . . ?
 C148 C147 C152 122(2) . . ?
 C152 C147 H147 118.9 . . ?
 C138 C137 H137 119.5 . . ?
 C136 C137 C138 120.9(3) . . ?
 C136 C137 H137 119.5 . . ?
 C105 C107 H10J 109.5 . . ?
 C105 C107 H10K 109.5 . . ?
 C105 C107 H10L 109.5 . . ?
 H10J C107 H10K 109.5 . . ?
 H10J C107 H10L 109.5 . . ?
 H10K C107 H10L 109.5 . . ?
 C139 C140 H140 120.0 . . ?
 C135 C140 H140 120.0 . . ?
 C135 C140 C139 119.9(3) . . ?
 O7B C65 H65A 111.0 . . ?
 O7B C65 H65B 111.0 . . ?
 C64 C65 O7B 104.0(5) . . ?
 C64 C65 H65C 108.2 . . ?
 C64 C65 H65D 108.2 . . ?
 C64 C65 H65A 111.0 . . ?
 C64 C65 H65B 111.0 . . ?
 H65C C65 H65D 107.3 . . ?
 H65A C65 H65B 109.0 . . ?
 O7A C65 C64 116.5(6) . . ?
 O7A C65 H65C 108.2 . . ?
 O7A C65 H65D 108.2 . . ?
 C138 C139 H139 120.3 . . ?
 C140 C139 C138 119.4(3) . . ?
 C140 C139 H139 120.3 . . ?
 C5 C8 H8A 109.5 . . ?
 C5 C8 H8B 109.5 . . ?
 C5 C8 H8C 109.5 . . ?
 H8A C8 H8B 109.5 . . ?
 H8A C8 H8C 109.5 . . ?
 H8B C8 H8C 109.5 . . ?
 C56 C55 H55 120.2 . . ?
 C54 C55 C56 119.6(11) . . ?
 C54 C55 H55 120.2 . . ?
 C57 C52 O8A 104.5(8) . . ?
 C53 C52 C57 120.9(7) . . ?
 C53 C52 O8A 129.4(6) . . ?
 C146 C141 H141 119.6 . . ?
 C146 C141 C142 120.8(7) . . ?
 C142 C141 H141 119.6 . . ?
 C112 C114 H11I 109.5 . . ?
 C112 C114 H11J 109.5 . . ?
 C112 C114 H11K 109.5 . . ?
 H11I C114 H11J 109.5 . . ?
 H11I C114 H11K 109.5 . . ?
 H11J C114 H11K 109.5 . . ?
 C137 C136 H136 119.8 . . ?
 C137 C136 C135 120.3(3) . . ?
 C135 C136 H136 119.8 . . ?
 C112 C113 H11L 109.5 . . ?
 C112 C113 H11M 109.5 . . ?
 C112 C113 H11N 109.5 . . ?
 H11L C113 H11M 109.5 . . ?
 H11L C113 H11N 109.5 . . ?
 H11M C113 H11N 109.5 . . ?
 C149 C150 H150 120.3 . . ?
 C149 C150 C151 119(2) . . ?
 C151 C150 H150 120.3 . . ?
 C84 C85 H85A 109.5 . . ?
 C84 C85 H85B 109.5 . . ?
 C84 C85 H85C 109.5 . . ?
 H85A C85 H85B 109.5 . . ?
 H85A C85 H85C 109.5 . . ?
 H85B C85 H85C 109.5 . . ?
 C140 C135 C136 120.8(3) . . ?
 C140 C135 H135 119.6 . . ?
 C136 C135 H135 119.6 . . ?
 C150 C151 H151 119.3 . . ?
 C150 C151 C152 121(2) . . ?
 C152 C151 H151 119.3 . . ?
 C55 C54 H54 119.7 . . ?
 C55 C54 C53 120.7(8) . . ?
 C53 C54 H54 119.7 . . ?
 C146 C145 H145 119.8 . . ?
 C144 C145 C146 120.4(8) . . ?
 C144 C145 H145 119.8 . . ?
 C38 C40 H40A 109.5 . . ?
 C38 C40 H40B 109.5 . . ?
 C38 C40 H40C 109.5 . . ?
 H40A C40 H40B 109.5 . . ?
 H40A C40 H40C 109.5 . . ?
 H40B C40 H40C 109.5 . . ?
 C147 C152 C151 116(2) . . ?
 C147 C152 H152 121.9 . . ?
 C151 C152 H152 121.9 . . ?
 C141 C142 H142 120.6 . . ?
 C143 C142 C141 118.8(7) . . ?
 C143 C142 H142 120.6 . . ?
 C145 C144 H144 120.0 . . ?
 C145 C144 C143 120.0(7) . . ?
 C143 C144 H144 120.0 . . ?
 C142 C143 H143 119.8 . . ?
 C144 C143 C142 120.4(6) . . ?
 C144 C143 H143 119.8 . . ?
 C52 C53 H53 120.3 . . ?
 C54 C53 C52 119.3(7) . . ?
 C54 C53 H53 120.3 . . ?
 C72 C73 H73A 109.5 . . ?
 C72 C73 H73B 109.5 . . ?
 C72 C73 H73C 109.5 . . ?
 H73A C73 H73B 109.5 . . ?
 H73A C73 H73C 109.5 . . ?
 H73B C73 H73C 109.5 . . ?
 C17 C19 H19A 109.5 . . ?
 C17 C19 H19B 109.5 . . ?
 C17 C19 H19C 109.5 . . ?
 H19A C19 H19B 109.5 . . ?
 H19A C19 H19C 109.5 . . ?
 H19B C19 H19C 109.5 . . ?
 C38 C39 H39A 109.5 . . ?
 C38 C39 H39B 109.5 . . ?
 C38 C39 H39C 109.5 . . ?
 H39A C39 H39B 109.5 . . ?
 H39A C39 H39C 109.5 . . ?
 H39B C39 H39C 109.5 . . ?
 C72 C75 H75A 109.5 . . ?
 C72 C75 H75B 109.5 . . ?
 C72 C75 H75C 109.5 . . ?
 H75A C75 H75B 109.5 . . ?
 H75A C75 H75C 109.5 . . ?
 H75B C75 H75C 109.5 . . ?
 C72 C74 H74A 109.5 . . ?
 C72 C74 H74B 109.5 . . ?
 C72 C74 H74C 109.5 . . ?
 H74A C74 H74B 109.5 . . ?
 H74A C74 H74C 109.5 . . ?
 H74B C74 H74C 109.5 . . ?
 K1 C66 H66A 137.2 . . ?
 K1 C66 H66B 112.6 . . ?
 O7B C66 K1 48.1(3) . . ?
 O7B C66 H66A 104.7 . . ?
 O7B C66 H66B 104.7 . . ?
 H66A C66 H66B 105.7 . . ?
 C67 C66 K1 83.7(3) . . ?
 C67 C66 O7B 130.4(5) . . ?
 C67 C66 H66A 104.7 . . ?
 C67 C66 H66B 104.7 . . ?
 K1 C67 H67A 112.5 . . ?
 K1 C67 H67B 138.1 . . ?
 C66 C67 K1 76.9(3) . . ?
 C66 C67 H67A 106.5 . . ?
 C66 C67 H67B 106.5 . . ?
 C66 C67 O8A 123.5(4) . . ?
 H67A C67 H67B 106.5 . . ?
 O8A C67 K1 48.31(19) . . ?
 O8A C67 H67A 106.5 . . ?
 O8A C67 H67B 106.5 . . ?
 C17 C18 H18A 109.5 . . ?
 C17 C18 H18B 109.5 . . ?
 C17 C18 H18C 109.5 . . ?
 H18A C18 H18B 109.5 . . ?
 H18A C18 H18C 109.5 . . ?
 H18B C18 H18C 109.5 . . ?
 C17 C20 H20A 109.5 . . ?
 C17 C20 H20B 109.5 . . ?
 C17 C20 H20C 109.5 . . ?
 H20A C20 H20B 109.5 . . ?
 H20A C20 H20C 109.5 . . ?
 H20B C20 H20C 109.5 . . ?
 C72 C75A H75D 109.5 . . ?
 C72 C75A H75E 109.5 . . ?
 C72 C75A H75F 109.5 . . ?
 H75D C75A H75E 109.5 . . ?
 H75D C75A H75F 109.5 . . ?
 H75E C75A H75F 109.5 . . ?
 C72 C74A H74D 109.5 . . ?
 C72 C74A H74E 109.5 . . ?
 C72 C74A H74F 109.5 . . ?
 H74D C74A H74E 109.5 . . ?
 H74D C74A H74F 109.5 . . ?
 H74E C74A H74F 109.5 . . ?
 C72 C73A H73D 109.5 . . ?
 C72 C73A H73E 109.5 . . ?
 C72 C73A H73F 109.5 . . ?
 H73D C73A H73E 109.5 . . ?
 H73D C73A H73F 109.5 . . ?
 H73E C73A H73F 109.5 . . ?
 C17 C19A H19D 109.5 . . ?
 C17 C19A H19E 109.5 . . ?
 C17 C19A H19F 109.5 . . ?
 H19D C19A H19E 109.5 . . ?
 H19D C19A H19F 109.5 . . ?
 H19E C19A H19F 109.5 . . ?
 C17 C18A H18D 109.5 . . ?
 C17 C18A H18E 109.5 . . ?
 C17 C18A H18F 109.5 . . ?
 H18D C18A H18E 109.5 . . ?
 H18D C18A H18F 109.5 . . ?
 H18E C18A H18F 109.5 . . ?
 C17 C20A H20D 109.5 . . ?
 C17 C20A H20E 109.5 . . ?
 C17 C20A H20F 109.5 . . ?
 H20D C20A H20E 109.5 . . ?
 H20D C20A H20F 109.5 . . ?
 H20E C20A H20F 109.5 . . ?
 H66C C66A H66D 106.2 . . ?
 C67A C66A H66C 105.9 . . ?
 C67A C66A H66D 105.9 . . ?
 C67A C66A O7A 125.8(7) . . ?
 O7A C66A H66C 105.9 . . ?
 O7A C66A H66D 105.9 . . ?
 O8B C67A H67C 106.7 . . ?
 O8B C67A H67D 106.7 . . ?
 C66A C67A O8B 122.6(4) . . ?
 C66A C67A H67C 106.7 . . ?
 C66A C67A H67D 106.7 . . ?
 H67C C67A H67D 106.6 . . ?
 C52 O8A K1 112.4(4) . . ?
 C67 O8A K1 108.4(2) . . ?
 C67 O8A C52 119.8(6) . . ?
 C1A O8 Ca1 127.9(3) . . ?
 C1A O8 C1D 108.4(4) . . ?
 C1D O8 Ca1 123.6(4) . . ?
 O8 C1A H1AA 110.6 . . ?
 O8 C1A H1AB 110.6 . . ?
 O8 C1A C1B 105.8(3) . . ?
 H1AA C1A H1AB 108.7 . . ?
 C1B C1A H1AA 110.6 . . ?
 C1B C1A H1AB 110.6 . . ?
 C1A C1B H1BA 111.2 . . ?
 C1A C1B H1BB 111.2 . . ?
 C1A C1B C1C 102.8(3) . . ?
 H1BA C1B H1BB 109.1 . . ?
 C1C C1B H1BA 111.2 . . ?
 C1C C1B H1BB 111.2 . . ?
 C1B C1C H1CA 111.5 . . ?
 C1B C1C H1CB 111.5 . . ?
 C1B C1C C1D 101.5(5) . . ?
 H1CA C1C H1CB 109.3 . . ?
 C1D C1C H1CA 111.5 . . ?
 C1D C1C H1CB 111.5 . . ?
 O8 C1D C1C 107.5(5) . . ?
 O8 C1D H1DA 110.2 . . ?
 O8 C1D H1DB 110.2 . . ?
 C1C C1D H1DA 110.2 . . ?
 C1C C1D H1DB 110.2 . . ?
 H1DA C1D H1DB 108.5 . . ?
 C1E O2 Ca1 122.4(10) . . ?
 C1H O2 Ca1 119.4(17) . . ?
 C1H O2 C1E 113(2) . . ?
 O2 C1E H1EA 111.2 . . ?
 O2 C1E H1EB 111.2 . . ?
 H1EA C1E H1EB 109.1 . . ?
 C1F C1E O2 102.9(14) . . ?
 C1F C1E H1EA 111.2 . . ?
 C1F C1E H1EB 111.2 . . ?
 C1E C1F H1FA 112.0 . . ?
 C1E C1F H1FB 112.0 . . ?
 C1E C1F C1G 98.8(14) . . ?
 H1FA C1F H1FB 109.7 . . ?
 C1G C1F H1FA 112.0 . . ?
 C1G C1F H1FB 112.0 . . ?
 C1F C1G H1GA 109.4 . . ?
 C1F C1G H1GB 109.4 . . ?
 H1GA C1G H1GB 108.0 . . ?
 C1H C1G C1F 111(2) . . ?
 C1H C1G H1GA 109.4 . . ?
 C1H C1G H1GB 109.4 . . ?
 O2 C1H C1G 100(2) . . ?
 O2 C1H H1HA 111.8 . . ?
 O2 C1H H1HB 111.8 . . ?
 C1G C1H H1HA 111.8 . . ?
 C1G C1H H1HB 111.8 . . ?
 H1HA C1H H1HB 109.5 . . ?
 C38 C39A H39D 109.5 . . ?
 C38 C39A H39E 109.5 . . ?
 C38 C39A H39F 109.5 . . ?
 H39D C39A H39E 109.5 . . ?
 H39D C39A H39F 109.5 . . ?
 H39E C39A H39F 109.5 . . ?
 C38 C40A H40D 109.5 . . ?
 C38 C40A H40E 109.5 . . ?
 C38 C40A H40F 109.5 . . ?
 H40D C40A H40E 109.5 . . ?
 H40D C40A H40F 109.5 . . ?
 H40E C40A H40F 109.5 . . ?
 C65 O7A K1 122.5(6) . . ?
 C65 O7A C66A 116.4(9) . . ?
 C66A O7A K1 117.0(6) . . ?
 K2 C48 H48A 61.5 . . ?
 K2 C48 H48B 151.9 . . ?
 C128 C48 K2 97.3(15) . . ?
 C128 C48 H48A 110.6 . . ?
 C128 C48 H48B 110.6 . . ?
 C128 C48 O15A 106(2) . . ?
 H48A C48 H48B 108.8 . . ?
 O15A C48 K2 56.8(15) . . ?
 O15A C48 H48A 110.6 . . ?
 O15A C48 H48B 110.6 . . ?
 C126 O15A K2 100.5(11) . . ?
 C48 O15A K2 97.8(18) . . ?
 C48 O15A C126 107(2) . . ?
 O3 C57A C56A 122.8(12) . . ?
 O3 C57A C52A 114.4(11) . . ?
 C56A C57A C52A 122.6(12) . . ?
 C57A C56A H56A 121.3 . . ?
 C57A C56A C55A 117.4(14) . . ?
 C55A C56A H56A 121.3 . . ?
 C56A C55A H55A 119.9 . . ?
 C54A C55A C56A 120.1(13) . . ?
 C54A C55A H55A 119.9 . . ?
 C55A C54A H54A 119.3 . . ?
 C55A C54A C53A 121.3(10) . . ?
 C53A C54A H54A 119.3 . . ?
 C54A C53A H53A 120.0 . . ?
 C52A C53A C54A 120.0(10) . . ?
 C52A C53A H53A 120.0 . . ?
 O8B C52A C57A 117.5(10) . . ?
 O8B C52A C53A 113.8(9) . . ?
 C53A C52A C57A 117.7(9) . . ?
 C1I C49 H49 120.5 . . ?
 C1I C49 C1M 119.0(15) . . ?
 C1M C49 H49 120.5 . . ?
 C49 C1I H1I 118.9 . . ?
 C1J C1I C49 122.2(15) . . ?
 C1J C1I H1I 118.9 . . ?
 C1I C1J H1J 121.5 . . ?
 C1K C1J C1I 116.9(17) . . ?
 C1K C1J H1J 121.6 . . ?
 C1J C1K H1K 119.0 . . ?
 C1J C1K C1L 122.0(16) . . ?
 C1L C1K H1K 119.0 . . ?
 C1K C1L H1L 120.2 . . ?
 C1M C1L C1K 119.6(15) . . ?
 C1M C1L H1L 120.2 . . ?
 C49 C1M H1M 120.4 . . ?
 C1L C1M C49 119.2(15) . . ?
 C1L C1M H1M 120.4 . . ?
 C1N C50 H50 120.3 . . ?
 C1N C50 C1R 119.3(8) . . ?
 C1R C50 H50 120.3 . . ?
 C50 C1N H1N 119.5 . . ?
 C50 C1N C1P 121.0(8) . . ?
 C1P C1N H1N 119.5 . . ?
 C1P C1O H1O 119.5 . . ?
 C1P C1O C1Q 121.1(7) . . ?
 C1Q C1O H1O 119.5 . . ?
 C1N C1P H1P 120.4 . . ?
 C1O C1P C1N 119.2(8) . . ?
 C1O C1P H1P 120.4 . . ?
 C1O C1Q H1Q 120.3 . . ?
 C1O C1Q C1R 119.4(7) . . ?
 C1R C1Q H1Q 120.3 . . ?
 C50 C1R H1R 120.0 . . ?
 C1Q C1R C50 119.9(8) . . ?
 C1Q C1R H1R 120.0 . . ?

loop_
  _geom_torsion_atom_site_label_1
  _geom_torsion_atom_site_label_2
  _geom_torsion_atom_site_label_3
  _geom_torsion_atom_site_label_4
  _geom_torsion
  _geom_torsion_site_symmetry_1
  _geom_torsion_site_symmetry_2
  _geom_torsion_site_symmetry_3
  _geom_torsion_site_symmetry_4
  _geom_torsion_publ_flag
 Ca2 O9 C68 C77 -174.09(12) . . . . ?
 Ca2 O9 C68 C69 6.60(18) . . . . ?
 Ca2 O9 C90 C89 -8.44(18) . . . . ?
 Ca2 O9 C90 C81 172.29(12) . . . . ?
 Ca2 O10 C118 C117 132.66(15) . . . . ?
 Ca2 O10 C115 C116 -154.59(15) . . . . ?
 Ca2 N3 C69 C68 -1.2(2) . . . . ?
 Ca2 N3 C69 C70 177.85(13) . . . . ?
 Ca2 N3 C91 C92 -76.78(19) . . . . ?
 Ca2 N3 C91 C99 101.83(18) . . . . ?
 Ca2 N4 C89 C90 10.3(2) . . . . ?
 Ca2 N4 C89 C88 -170.35(13) . . . . ?
 Ca2 N4 C103 C111 77.4(2) . . . . ?
 Ca2 N4 C103 C104 -102.46(17) . . . . ?
 Ca1 O1 C23 C22 -10.27(18) . . . . ?
 Ca1 O1 C23 C14 170.12(12) . . . . ?
 Ca1 O1 C1 C2 11.25(18) . . . . ?
 Ca1 O1 C1 C10 -170.90(12) . . . . ?
 Ca1 N2 C22 C23 10.0(2) . . . . ?
 Ca1 N2 C22 C21 -168.35(14) . . . . ?
 Ca1 N2 C36 C37 -113.54(17) . . . . ?
 Ca1 N2 C36 C44 64.6(2) . . . . ?
 Ca1 N1 C2 C1 -10.1(2) . . . . ?
 Ca1 N1 C2 C3 171.46(14) . . . . ?
 Ca1 N1 C24 C25 -98.31(17) . . . . ?
 Ca1 N1 C24 C32 76.71(19) . . . . ?
 Ca1 O8 C1A C1B 158.8(3) . . . . ?
 Ca1 O8 C1D C1C 177.7(3) . . . . ?
 Ca1 O2 C1E C1F -130.3(13) . . . . ?
 Ca1 O2 C1H C1G 153.7(14) . . . . ?
 K1 O4 C59 C58 -72.61(17) . . . . ?
 K1 O4 C60 C61 71.62(18) . . . . ?
 K1 O6 C64 C65 46.25(19) . . . . ?
 K1 O6 C63 C62 -55.43(17) . . . . ?
 K1 O5 C62 C63 -41.5(2) . . . . ?
 K1 O5 C61 C60 24.8(2) . . . . ?
 K1 O3 C57 C56 -159.2(18) . . . . ?
 K1 O3 C57 C52 16(2) . . . . ?
 K1 O3 C58 C59 -22.0(2) . . . . ?
 K1 O3 C57A C56A -159(2) . . . . ?
 K1 O3 C57A C52A 25(3) . . . . ?
 K1 O7B C65 C64 59.9(8) . . . . ?
 K1 O7B C66 C67 17.1(15) . . . . ?
 K1 O8B C67A C66A -8.7(10) . . . . ?
 K1 O8B C52A C57A 26(2) . . . . ?
 K1 O8B C52A C53A 169.0(8) . . . . ?
 K1 C60 C61 O5 -17.68(15) . . . . ?
 K1 C66 C67 O8A 13.4(7) . . . . ?
 K1 C67 O8A C52 130.8(10) . . . . ?
 K2 O11 C119 C124 10.6(2) . . . . ?
 K2 O11 C119 C120 -169.94(15) . . . . ?
 K2 O11 C134 C133 -18.2(2) . . . . ?
 K2 O16 C124 C119 -12.8(2) . . . . ?
 K2 O16 C124 C123 167.59(15) . . . . ?
 K2 O16 C125 C126 23.6(2) . . . . ?
 K2 O12 C132 C131 70.77(17) . . . . ?
 K2 O12 C133 C134 -74.36(18) . . . . ?
 K2 O14 C129 C130 -59.95(18) . . . . ?
 K2 O14 C128 C127 35.9(2) . . . . ?
 K2 O14 C128 C48 -13.2(12) . . . . ?
 K2 O13 C130 C129 -34.36(19) . . . . ?
 K2 O13 C131 C132 22.3(2) . . . . ?
 K2 O15 C126 C125 61.2(2) . . . . ?
 K2 O15 C127 C128 64.68(19) . . . . ?
 K2 C132 C131 O13 -15.82(14) . . . . ?
 K2 C126 O15A C48 102(2) . . . . ?
 K2 C48 O15A C126 -103.5(17) . . . . ?
 O9 C68 C77 C78 4.2(2) . . . . ?
 O9 C68 C77 C76 -177.96(14) . . . . ?
 O9 C68 C69 N3 -3.4(2) . . . . ?
 O9 C68 C69 C70 177.43(14) . . . . ?
 O9 C90 C89 N4 -1.3(2) . . . . ?
 O9 C90 C89 C88 179.27(14) . . . . ?
 O9 C90 C81 C78 -1.0(2) . . . . ?
 O9 C90 C81 C82 -179.20(15) . . . . ?
 O1 C23 C22 N2 0.0(2) . . . . ?
 O1 C23 C22 C21 178.51(14) . . . . ?
 O1 C23 C14 C11 0.1(2) . . . . ?
 O1 C23 C14 C15 -178.73(15) . . . . ?
 O1 C1 C10 C11 1.4(3) . . . . ?
 O1 C1 C10 C9 -179.29(15) . . . . ?
 O10 C118 C117 C116 37.5(2) . . . . ?
 O10 C115 C116 C117 18.8(3) . . . . ?
 O11 C119 C120 C121 -179.3(2) . . . . ?
 O11 C134 C133 K2 13.81(15) . . . . ?
 O11 C134 C133 O12 64.9(2) . . . . ?
 O16 C124 C119 O11 1.4(3) . . . . ?
 O16 C124 C119 C120 -178.04(18) . . . . ?
 O16 C124 C123 C122 177.9(2) . . . . ?
 O16 C125 C126 K2 -17.49(15) . . . . ?
 O16 C125 C126 O15 -57.2(3) . . . . ?
 O16 C125 C126 O15A -68.9(9) . . . . ?
 O4 C60 C61 O5 -69.5(2) . . . . ?
 O6 C64 C65 O7B -69.5(5) . . . . ?
 O6 C64 C65 O7A -53.4(12) . . . . ?
 O12 C132 C131 O13 -65.2(2) . . . . ?
 O14 C128 C127 K2 -26.45(15) . . . . ?
 O14 C128 C127 O15 -66.3(2) . . . . ?
 O14 C128 C48 K2 10.8(10) . . . . ?
 O14 C128 C48 O15A 68(2) . . . . ?
 O5 C62 C63 O6 65.0(2) . . . . ?
 O3 C57 C56 C55 -179.1(19) . . . . ?
 O3 C57 C52 C53 -179.0(11) . . . . ?
 O3 C57 C52 O8A 24(2) . . . . ?
 O3 C58 C59 K1 15.80(15) . . . . ?
 O3 C58 C59 O4 64.6(2) . . . . ?
 O3 C57A C56A C55A 175(2) . . . . ?
 O3 C57A C52A O8B -33(3) . . . . ?
 O3 C57A C52A C53A -174.7(14) . . . . ?
 O13 C130 C129 O14 62.7(2) . . . . ?
 N3 C69 C70 C71 -178.24(16) . . . . ?
 N3 C91 C92 C93 1.4(3) . . . . ?
 N3 C91 C92 C96 -177.23(17) . . . . ?
 N3 C91 C99 C100 -4.3(3) . . . . ?
 N3 C91 C99 C98 177.61(17) . . . . ?
 N4 C89 C88 C83 -178.83(17) . . . . ?
 N4 C103 C111 C110 178.41(17) . . . . ?
 N4 C103 C111 C112 -0.7(3) . . . . ?
 N4 C103 C104 C105 2.6(2) . . . . ?
 N4 C103 C104 C108 -178.36(16) . . . . ?
 N2 C22 C21 C16 179.21(17) . . . . ?
 N2 C36 C37 C38 2.3(3) . . . . ?
 N2 C36 C37 C41 -179.24(18) . . . . ?
 N2 C36 C44 C45 1.0(3) . . . . ?
 N2 C36 C44 C43 178.96(19) . . . . ?
 N1 C2 C1 O1 -0.7(2) . . . . ?
 N1 C2 C1 C10 -178.46(16) . . . . ?
 N1 C2 C3 C4 179.80(17) . . . . ?
 N1 C24 C25 C26 -1.9(3) . . . . ?
 N1 C24 C25 C29 175.05(17) . . . . ?
 N1 C24 C32 C31 -174.91(16) . . . . ?
 N1 C24 C32 C33 4.0(3) . . . . ?
 O7B C66 C67 K1 -12.7(12) . . . . ?
 O7B C66 C67 O8A 0.7(15) . . . . ?
 C68 O9 C90 C89 158.19(14) . . . . ?
 C68 O9 C90 C81 -21.1(2) . . . . ?
 C68 C77 C78 C81 -23.7(2) . . . . ?
 C68 C77 C78 C80 -145.57(17) . . . . ?
 C68 C77 C78 C79 94.88(19) . . . . ?
 C68 C77 C76 C71 0.4(2) . . . . ?
 C68 C69 C70 C71 0.8(2) . . . . ?
 C23 O1 C1 C2 -166.98(14) . . . . ?
 C23 O1 C1 C10 10.9(2) . . . . ?
 C23 C22 C21 C16 0.8(3) . . . . ?
 C23 C14 C11 C10 10.9(2) . . . . ?
 C23 C14 C11 C13 -109.05(19) . . . . ?
 C23 C14 C11 C12 131.69(18) . . . . ?
 C23 C14 C15 C16 -0.4(3) . . . . ?
 C77 C68 C69 N3 177.28(15) . . . . ?
 C77 C68 C69 C70 -1.9(2) . . . . ?
 C69 N3 C91 C92 105.27(19) . . . . ?
 C69 N3 C91 C99 -76.1(2) . . . . ?
 C69 C68 C77 C78 -176.54(15) . . . . ?
 C69 C68 C77 C76 1.3(2) . . . . ?
 C69 C70 C71 C76 0.7(3) . . . . ?
 C69 C70 C71 C72 179.98(16) . . . . ?
 C90 O9 C68 C77 19.4(2) . . . . ?
 C90 O9 C68 C69 -159.96(14) . . . . ?
 C90 C89 C88 C83 0.5(2) . . . . ?
 C90 C81 C78 C77 22.1(2) . . . . ?
 C90 C81 C78 C80 144.08(17) . . . . ?
 C90 C81 C78 C79 -96.49(19) . . . . ?
 C90 C81 C82 C83 -0.8(3) . . . . ?
 C89 N4 C103 C111 -97.3(2) . . . . ?
 C89 N4 C103 C104 82.80(19) . . . . ?
 C89 C90 C81 C78 179.82(15) . . . . ?
 C89 C90 C81 C82 1.6(3) . . . . ?
 C89 C88 C83 C82 0.2(3) . . . . ?
 C89 C88 C83 C84 179.91(16) . . . . ?
 C22 N2 C36 C37 73.2(2) . . . . ?
 C22 N2 C36 C44 -108.66(19) . . . . ?
 C22 C23 C14 C11 -179.44(15) . . . . ?
 C22 C23 C14 C15 1.7(3) . . . . ?
 C14 C23 C22 N2 179.57(16) . . . . ?
 C14 C23 C22 C21 -1.9(2) . . . . ?
 C2 N1 C24 C25 80.0(2) . . . . ?
 C2 N1 C24 C32 -104.98(19) . . . . ?
 C2 C1 C10 C11 179.03(15) . . . . ?
 C2 C1 C10 C9 -1.7(3) . . . . ?
 C81 C90 C89 N4 177.94(16) . . . . ?
 C81 C90 C89 C88 -1.5(2) . . . . ?
 C1 O1 C23 C22 167.97(14) . . . . ?
 C1 O1 C23 C14 -11.6(2) . . . . ?
 C1 C2 C3 C4 1.3(2) . . . . ?
 C1 C10 C11 C14 -11.6(2) . . . . ?
 C1 C10 C11 C13 108.35(18) . . . . ?
 C1 C10 C11 C12 -132.26(17) . . . . ?
 C1 C10 C9 C4 1.8(3) . . . . ?
 C91 N3 C69 C68 176.92(14) . . . . ?
 C91 N3 C69 C70 -4.1(2) . . . . ?
 C91 C92 C93 C94 -77.9(2) . . . . ?
 C91 C92 C93 C95 158.51(17) . . . . ?
 C91 C92 C96 C97 -1.5(3) . . . . ?
 C91 C99 C100 C101 133.36(18) . . . . ?
 C91 C99 C100 C102 -104.0(2) . . . . ?
 C91 C99 C98 C97 0.7(3) . . . . ?
 C88 C83 C82 C81 -0.1(3) . . . . ?
 C88 C83 C84 C86 -58.5(2) . . . . ?
 C88 C83 C84 C87 60.7(2) . . . . ?
 C88 C83 C84 C85 -178.64(19) . . . . ?
 C70 C71 C76 C77 -1.4(3) . . . . ?
 C70 C71 C72 C73 14.3(3) . . . . ?
 C70 C71 C72 C75 129.7(2) . . . . ?
 C70 C71 C72 C74 -113.5(2) . . . . ?
 C70 C71 C72 C75A 54.0(4) . . . . ?
 C70 C71 C72 C74A -175.4(3) . . . . ?
 C70 C71 C72 C73A -58.7(3) . . . . ?
 C103 N4 C89 C90 -174.44(15) . . . . ?
 C103 N4 C89 C88 4.9(2) . . . . ?
 C103 C111 C110 C109 0.2(3) . . . . ?
 C103 C111 C112 C114 -116.3(2) . . . . ?
 C103 C111 C112 C113 119.2(2) . . . . ?
 C103 C104 C105 C106 -150.04(18) . . . . ?
 C103 C104 C105 C107 85.8(2) . . . . ?
 C103 C104 C108 C109 -0.3(3) . . . . ?
 C24 N1 C2 C1 171.56(15) . . . . ?
 C24 N1 C2 C3 -6.9(3) . . . . ?
 C24 C25 C26 C27 -134.98(19) . . . . ?
 C24 C25 C26 C28 101.5(2) . . . . ?
 C24 C25 C29 C30 -0.4(3) . . . . ?
 C24 C32 C31 C30 -0.2(3) . . . . ?
 C24 C32 C33 C34 -107.7(2) . . . . ?
 C24 C32 C33 C35 129.28(19) . . . . ?
 C25 C24 C32 C31 0.3(3) . . . . ?
 C25 C24 C32 C33 179.13(16) . . . . ?
 C25 C29 C30 C31 0.4(3) . . . . ?
 C36 N2 C22 C23 -176.12(15) . . . . ?
 C36 N2 C22 C21 5.5(2) . . . . ?
 C36 C37 C38 C40 -126.5(5) . . . . ?
 C36 C37 C38 C39 109.2(5) . . . . ?
 C36 C37 C38 C39A 89.9(8) . . . . ?
 C36 C37 C38 C40A -150.0(9) . . . . ?
 C36 C37 C41 C42 -0.1(3) . . . . ?
 C36 C44 C43 C42 0.6(4) . . . . ?
 C11 C14 C15 C16 -179.23(16) . . . . ?
 C11 C10 C9 C4 -178.93(16) . . . . ?
 C3 C2 C1 O1 177.98(14) . . . . ?
 C3 C2 C1 C10 0.2(2) . . . . ?
 C3 C4 C5 C7 -57.6(2) . . . . ?
 C3 C4 C5 C6 61.7(2) . . . . ?
 C3 C4 C5 C8 -178.35(18) . . . . ?
 C3 C4 C9 C10 -0.4(3) . . . . ?
 C78 C77 C76 C71 178.20(16) . . . . ?
 C78 C81 C82 C83 -178.94(16) . . . . ?
 C15 C14 C11 C10 -170.31(15) . . . . ?
 C15 C14 C11 C13 69.8(2) . . . . ?
 C15 C14 C11 C12 -49.5(2) . . . . ?
 C15 C16 C21 C22 0.4(3) . . . . ?
 C15 C16 C17 C19 -9.2(3) . . . . ?
 C15 C16 C17 C18 -127.0(4) . . . . ?
 C15 C16 C17 C20 114.9(4) . . . . ?
 C15 C16 C17 C19A -50.7(6) . . . . ?
 C15 C16 C17 C18A -176.4(5) . . . . ?
 C15 C16 C17 C20A 63.8(5) . . . . ?
 C76 C77 C78 C81 158.62(15) . . . . ?
 C76 C77 C78 C80 36.7(2) . . . . ?
 C76 C77 C78 C79 -82.8(2) . . . . ?
 C76 C71 C72 C73 -166.5(2) . . . . ?
 C76 C71 C72 C75 -51.1(3) . . . . ?
 C76 C71 C72 C74 65.7(3) . . . . ?
 C76 C71 C72 C75A -126.8(3) . . . . ?
 C76 C71 C72 C74A 3.9(4) . . . . ?
 C76 C71 C72 C73A 120.5(3) . . . . ?
 C111 C103 C104 C105 -177.24(16) . . . . ?
 C111 C103 C104 C108 1.8(3) . . . . ?
 C111 C110 C109 C108 1.3(3) . . . . ?
 C92 C91 C99 C100 174.33(17) . . . . ?
 C92 C91 C99 C98 -3.8(3) . . . . ?
 C92 C96 C97 C98 -1.5(3) . . . . ?
 C32 C24 C25 C26 -176.93(17) . . . . ?
 C32 C24 C25 C29 0.0(3) . . . . ?
 C32 C31 C30 C29 -0.1(3) . . . . ?
 C104 C103 C111 C110 -1.7(3) . . . . ?
 C104 C103 C111 C112 179.23(18) . . . . ?
 C5 C4 C3 C2 179.02(16) . . . . ?
 C5 C4 C9 C10 179.36(16) . . . . ?
 C21 C16 C15 C14 -0.7(3) . . . . ?
 C21 C16 C17 C19 172.2(3) . . . . ?
 C21 C16 C17 C18 54.4(4) . . . . ?
 C21 C16 C17 C20 -63.7(4) . . . . ?
 C21 C16 C17 C19A 130.7(6) . . . . ?
 C21 C16 C17 C18A 5.0(5) . . . . ?
 C21 C16 C17 C20A -114.8(5) . . . . ?
 C82 C81 C78 C77 -159.73(16) . . . . ?
 C82 C81 C78 C80 -37.8(2) . . . . ?
 C82 C81 C78 C79 81.6(2) . . . . ?
 C82 C83 C84 C86 121.3(2) . . . . ?
 C82 C83 C84 C87 -119.6(2) . . . . ?
 C82 C83 C84 C85 1.1(3) . . . . ?
 C45 C44 C43 C42 178.6(2) . . . . ?
 C99 C91 C92 C93 -177.28(16) . . . . ?
 C99 C91 C92 C96 4.1(3) . . . . ?
 C93 C92 C96 C97 179.91(18) . . . . ?
 C72 C71 C76 C77 179.36(16) . . . . ?
 C96 C92 C93 C94 100.7(2) . . . . ?
 C96 C92 C93 C95 -22.9(3) . . . . ?
 C96 C97 C98 C99 2.0(3) . . . . ?
 C9 C10 C11 C14 169.11(15) . . . . ?
 C9 C10 C11 C13 -70.9(2) . . . . ?
 C9 C10 C11 C12 48.5(2) . . . . ?
 C9 C4 C3 C2 -1.2(3) . . . . ?
 C9 C4 C5 C7 122.6(2) . . . . ?
 C9 C4 C5 C6 -118.0(2) . . . . ?
 C9 C4 C5 C8 1.9(3) . . . . ?
 C26 C25 C29 C30 176.62(18) . . . . ?
 C37 C36 C44 C45 179.18(17) . . . . ?
 C37 C36 C44 C43 -2.9(3) . . . . ?
 C37 C41 C42 C43 -2.2(4) . . . . ?
 C105 C104 C108 C109 178.71(17) . . . . ?
 C100 C99 C98 C97 -177.40(19) . . . . ?
 C17 C16 C15 C14 -179.25(16) . . . . ?
 C17 C16 C21 C22 179.05(17) . . . . ?
 C44 C36 C37 C38 -175.81(18) . . . . ?
 C44 C36 C37 C41 2.6(3) . . . . ?
 C44 C43 C42 C41 1.9(4) . . . . ?
 C110 C111 C112 C114 64.6(3) . . . . ?
 C110 C111 C112 C113 -59.9(3) . . . . ?
 C110 C109 C108 C104 -1.2(3) . . . . ?
 C29 C25 C26 C27 48.1(3) . . . . ?
 C29 C25 C26 C28 -75.5(2) . . . . ?
 C31 C32 C33 C34 71.2(2) . . . . ?
 C31 C32 C33 C35 -51.9(2) . . . . ?
 C108 C104 C105 C106 31.0(3) . . . . ?
 C108 C104 C105 C107 -93.2(2) . . . . ?
 C124 O16 C125 C126 -170.08(17) . . . . ?
 C124 C119 C120 C121 0.1(3) . . . . ?
 C124 C123 C122 C121 0.0(4) . . . . ?
 C33 C32 C31 C30 -179.10(18) . . . . ?
 C119 O11 C134 C133 174.79(16) . . . . ?
 C119 C124 C123 C122 -1.7(3) . . . . ?
 C119 C120 C121 C122 -1.8(3) . . . . ?
 C112 C111 C110 C109 179.26(19) . . . . ?
 C84 C83 C82 C81 -179.81(17) . . . . ?
 C38 C37 C41 C42 178.4(2) . . . . ?
 C98 C99 C100 C101 -48.5(2) . . . . ?
 C98 C99 C100 C102 74.1(2) . . . . ?
 C57 O3 C58 C59 177.4(12) . . . . ?
 C57 C56 C55 C54 -6(3) . . . . ?
 C57 C52 C53 C54 1.1(15) . . . . ?
 C57 C52 O8A K1 -55.6(12) . . . . ?
 C57 C52 O8A C67 175.4(11) . . . . ?
 C132 O12 C133 K2 -108.51(15) . . . . ?
 C132 O12 C133 C134 177.13(18) . . . . ?
 C130 O13 C131 C132 170.89(16) . . . . ?
 C58 O3 C57 C56 0(3) . . . . ?
 C58 O3 C57 C52 175.0(13) . . . . ?
 C58 O3 C57A C56A 6(3) . . . . ?
 C58 O3 C57A C52A -169.8(12) . . . . ?
 C41 C37 C38 C40 55.0(5) . . . . ?
 C41 C37 C38 C39 -69.2(5) . . . . ?
 C41 C37 C38 C39A -88.5(8) . . . . ?
 C41 C37 C38 C40A 31.5(9) . . . . ?
 C64 O6 C63 C62 179.63(16) . . . . ?
 C64 C65 O7A K1 32.0(18) . . . . ?
 C64 C65 O7A C66A -171.5(11) . . . . ?
 C118 O10 C115 C116 4.7(2) . . . . ?
 C118 C117 C116 C115 -34.0(3) . . . . ?
 C134 O11 C119 C124 175.87(17) . . . . ?
 C134 O11 C119 C120 -4.7(3) . . . . ?
 C129 O14 C128 C127 161.52(18) . . . . ?
 C129 O14 C128 C48 112.5(12) . . . . ?
 C115 O10 C118 C117 -26.6(2) . . . . ?
 C02V C02H C03Q C04D 0.0 . . . . ?
 C02H C02V C04I C04L 0.0 . . . . ?
 C02H C03Q C04D C04L 0.0 . . . . ?
 C03Q C04D C04L C04I 0.0 . . . . ?
 C04D C04L C04I C02V 0.0 . . . . ?
 C04I C02V C02H C03Q 0.0 . . . . ?
 C128 O14 C129 C130 172.42(18) . . . . ?
 C128 C48 O15A K2 -88.7(19) . . . . ?
 C128 C48 O15A C126 167.9(16) . . . . ?
 C59 O4 C60 K1 109.62(15) . . . . ?
 C59 O4 C60 C61 -178.76(18) . . . . ?
 C133 O12 C132 K2 108.20(15) . . . . ?
 C133 O12 C132 C131 178.97(18) . . . . ?
 C46 C45 C44 C36 77.8(2) . . . . ?
 C46 C45 C44 C43 -100.1(2) . . . . ?
 C62 O5 C61 C60 170.51(17) . . . . ?
 C148 C149 C150 C151 -8(6) . . . . ?
 C148 C147 C152 C151 -13(5) . . . . ?
 C60 O4 C59 K1 -106.44(16) . . . . ?
 C60 O4 C59 C58 -179.04(17) . . . . ?
 C63 O6 C64 C65 169.55(17) . . . . ?
 C125 O16 C124 C119 -177.49(18) . . . . ?
 C125 O16 C124 C123 2.9(3) . . . . ?
 C125 C126 O15A K2 86.4(8) . . . . ?
 C125 C126 O15A C48 -172.1(19) . . . . ?
 C126 O15 C127 K2 128.6(2) . . . . ?
 C126 O15 C127 C128 -166.74(19) . . . . ?
 C123 C124 C119 O11 -178.95(18) . . . . ?
 C123 C124 C119 C120 1.6(3) . . . . ?
 C123 C122 C121 C120 1.7(4) . . . . ?
 C61 O5 C62 C63 174.34(17) . . . . ?
 C56 C57 C52 C53 -3(3) . . . . ?
 C56 C57 C52 O8A -160.2(18) . . . . ?
 C56 C55 C54 C53 4(2) . . . . ?
 C149 C148 C147 C152 17(6) . . . . ?
 C149 C150 C151 C152 12(6) . . . . ?
 C47 C45 C44 C36 -157.23(19) . . . . ?
 C47 C45 C44 C43 24.8(3) . . . . ?
 C131 O13 C130 C129 178.37(15) . . . . ?
 C127 O15 C126 K2 -129.9(2) . . . . ?
 C127 O15 C126 C125 -68.7(3) . . . . ?
 C146 C141 C142 C143 -1(2) . . . . ?
 C146 C145 C144 C143 2(2) . . . . ?
 C138 C137 C136 C135 0.2(4) . . . . ?
 C147 C148 C149 C150 -6(5) . . . . ?
 C137 C138 C139 C140 0.0(4) . . . . ?
 C137 C136 C135 C140 0.1(4) . . . . ?
 C65 O7B C66 K1 -138.0(17) . . . . ?
 C65 O7B C66 C67 -120.9(7) . . . . ?
 C139 C138 C137 C136 -0.3(4) . . . . ?
 C139 C140 C135 C136 -0.3(4) . . . . ?
 C55 C54 C53 C52 -1.2(13) . . . . ?
 C52 C57 C56 C55 6(3) . . . . ?
 C141 C146 C145 C144 -4(3) . . . . ?
 C141 C142 C143 C144 -0.6(18) . . . . ?
 C150 C151 C152 C147 -1(4) . . . . ?
 C135 C140 C139 C138 0.3(4) . . . . ?
 C145 C146 C141 C142 4(3) . . . . ?
 C145 C144 C143 C142 0.1(19) . . . . ?
 C53 C52 O8A K1 150.3(7) . . . . ?
 C53 C52 O8A C67 21.3(12) . . . . ?
 C66 O7B C65 C64 -164.3(9) . . . . ?
 C66 C67 O8A K1 -17.6(9) . . . . ?
 C66 C67 O8A C52 113.2(7) . . . . ?
 C67A O8B C52A C57A -162.6(14) . . . . ?
 C67A O8B C52A C53A -19.1(14) . . . . ?
 C67A C66A O7A K1 19.6(19) . . . . ?
 C67A C66A O7A C65 -138.3(12) . . . . ?
 O8A C52 C53 C54 151.5(10) . . . . ?
 O8 C1A C1B C1C 34.9(4) . . . . ?
 C1A O8 C1D C1C -4.2(6) . . . . ?
 C1A C1B C1C C1D -35.8(5) . . . . ?
 C1B C1C C1D O8 25.3(6) . . . . ?
 C1D O8 C1A C1B -19.2(5) . . . . ?
 O2 C1E C1F C1G -33.9(14) . . . . ?
 C1E O2 C1H C1G -2(3) . . . . ?
 C1E C1F C1G C1H 36(2) . . . . ?
 C1F C1G C1H O2 -22(3) . . . . ?
 C1H O2 C1E C1F 25(2) . . . . ?
 O7A C66A C67A O8B -7.1(16) . . . . ?
 C57A O3 C58 C59 172.6(14) . . . . ?
 C57A C56A C55A C54A 5(4) . . . . ?
 C56A C57A C52A O8B 152(2) . . . . ?
 C56A C57A C52A C53A 10(3) . . . . ?
 C56A C55A C54A C53A 1(3) . . . . ?
 C55A C54A C53A C52A -1.4(18) . . . . ?
 C54A C53A C52A O8B -147.1(14) . . . . ?
 C54A C53A C52A C57A -3.7(18) . . . . ?
 C52A O8B C67A C66A 178.5(12) . . . . ?
 C52A C57A C56A C55A -10(4) . . . . ?
 C49 C1I C1J C1K 9(3) . . . . ?
 C1I C49 C1M C1L -7(4) . . . . ?
 C1I C1J C1K C1L -11(4) . . . . ?
 C1J C1K C1L C1M 4(4) . . . . ?
 C1K C1L C1M C49 5(4) . . . . ?
 C1M C49 C1I C1J 0(3) . . . . ?
 C50 C1N C1P C1O -1(2) . . . . ?
 C1N C50 C1R C1Q -1(3) . . . . ?
 C1O C1Q C1R C50 -1(2) . . . . ?
 C1P C1O C1Q C1R 1(2) . . . . ?
 C1Q C1O C1P C1N 0(2) . . . . ?
 C1R C50 C1N C1P 2(3) . . . . ?

_shelx_res_file
;
TITL 107jsaec23_a.res in P-1
    107jsaec23.res
    created by SHELXL-2018/3 at 17:38:34 on 02-Feb-2023
REM Old TITL 107jsaec23 in P-1
REM SHELXT solution in P-1: R1 0.163, Rweak 0.016, Alpha 0.108
REM <I/s> 0.000 for 0 systematic absences, Orientation as input
REM Formula found by SHELXT: C156 N7 O12 F4 Ca4
CELL 1.54184 16.808772 20.582976 22.824574 81.4031 73.9779 79.1278
ZERR 4 0.000217 0.000491 0.000525 0.002 0.0016 0.0015
LATT 1
SFAC C H Ca F K N O
UNIT 316 424 4 4 4 8 32
EADP O2 O8
DELU C39A C39
DELU C1G C1C
SADI O3 C57 O3 C57A
SADI C02V C02H C04I C02V C04L C04I C04L C04D C04D C03Q C03Q C02H
SADI O8B C52 O8B C52A
SADI C57 C56 C57A C56A
SADI C55 C54 C55A C54A
SADI 0.04 C53 O8A C53A O8A
DELU C151 C150 C149 C148 C147 C152
SADI C57 C52 C57A C52A
SADI C56 C55 C56A C55A
SADI 0.04 C56 C54 C56A C54A
SADI C54 C53 C54A C53A
SADI C52 C53 C52A C53A
DELU 0.005 0.005 C38 C39A C39 C40A C40
SADI C52 O8A C52A O8A
DELU 0.005 0.005 C19A H73c C19 C20A C20 C18A C18
SADI C148 C149 C1K C1L
SADI C151 C152 C49 C1I
SADI C148 C147 C1K C1J
SADI C149 C150 C1L C1M
SADI C147 C152 C1J C1I
SADI C150 C151 C1M C49
DELU C49 C151 C1I C152 C147 C1J C148 C1K C1L C149 C150 C1M
SADI C141 C142 C1R C1Q
SADI C142 C143 C1Q C1O
SADI 0.04 C141 C145 C1R C1N
SADI C146 C141 C50 C1R
SADI C145 C144 C1N C1P
SADI 0.04 C145 C143 C1N C1O
SADI C144 C143 C1P C1O
SADI 0.04 C142 C144 C1Q C1P
SADI 0.04 C146 C142 C50 C1Q
SADI C146 C145 C50 C1N
SADI 0.04 C141 C143 C1R C1O
DELU 0.005 0.005 C145 C146 C141 H146 C142 H141 C144 H145 C50 H50 C1R H1R =
 C1N C1Q C143 H142 H144 H1N C1P C1O H1Q H143 H1P H1O
RIGU C20A C20 C18A C18 C19A C19
SIMU

L.S. 25
PLAN  41
SIZE 0.1 0.1 0.1
TEMP -173
CONF
list 4
MORE -1
BOND $H
fmap 2
acta
REM <olex2.extras>
REM <HklSrc "%.\\107jsaec23_2_faces.hkl">
REM </olex2.extras>

WGHT    0.074900    3.530500
FVAR       1.49604   0.60407   0.59890   0.48533   0.46086   0.77733   0.47866
FVAR       0.31739   0.91833   0.54049   0.42048   0.48854
CA2   3    0.804192    0.248396    0.281985    11.00000    0.02078    0.02533 =
         0.02557   -0.00631   -0.00733    0.00134
CA1   3    0.676974    0.234680    0.740701    11.00000    0.02129    0.02440 =
         0.02597   -0.00428   -0.00715    0.00043
K1    5    0.433696    0.343396    0.834900    11.00000    0.02741    0.02710 =
         0.03000    0.00012   -0.00542   -0.00164
K2    5    1.019464    0.134032    0.156320    11.00000    0.02818    0.03230 =
         0.02857   -0.00370   -0.00665    0.00380
F1    4    0.578755    0.304990    0.783220    11.00000    0.03021    0.03963 =
         0.04398   -0.01657   -0.00756    0.00674
O9    7    0.695359    0.327944    0.332995    11.00000    0.01754    0.02362 =
         0.02917   -0.00646   -0.00670    0.00005
F2    4    0.904733    0.181858    0.236012    11.00000    0.03741    0.04304 =
         0.04541   -0.01514    0.00025    0.00869
O1    7    0.792241    0.157253    0.694807    11.00000    0.01825    0.02478 =
         0.02776   -0.00534   -0.00729   -0.00043
O10   7    0.770631    0.179204    0.375019    11.00000    0.04160    0.02962 =
         0.02907   -0.00289   -0.01142    0.00284
O11   7    1.071095    0.255353    0.091860    11.00000    0.04189    0.03078 =
         0.03118   -0.00121   -0.01306   -0.00276
O16   7    0.959233    0.210796    0.056989    11.00000    0.03615    0.03852 =
         0.03498    0.00306   -0.01391   -0.00456
O4    7    0.510429    0.437343    0.867512    11.00000    0.03720    0.03269 =
         0.03206    0.00014   -0.00649   -0.00623
O6    7    0.283681    0.400464    0.795842    11.00000    0.03630    0.03706 =
         0.03220   -0.00170   -0.01086    0.00028
O12   7    1.165443    0.172013    0.167702    11.00000    0.04063    0.03140 =
         0.02818   -0.00383   -0.01278   -0.00006
O14   7    1.057213   -0.002109    0.127313    11.00000    0.03883    0.02850 =
         0.03374    0.00406   -0.01038   -0.00406
O5    7    0.421745    0.466667    0.774572    11.00000    0.04317    0.02900 =
         0.03897    0.00203   -0.01185   -0.00217
O3    7    0.488748    0.319853    0.943705    11.00000    0.04027    0.03589 =
         0.03280    0.00344   -0.01372   -0.01130
O13   7    1.131821    0.041556    0.205249    11.00000    0.03447    0.03548 =
         0.03326    0.00108   -0.01056   -0.00057
PART 1
O15   7    0.913961    0.084747    0.111353    91.00000    0.03156    0.03449 =
         0.03296   -0.00037   -0.00919   -0.00118
PART 0
N3    6    0.856377    0.335357    0.310328    11.00000    0.01925    0.02776 =
         0.02258   -0.00615   -0.00468    0.00022
N4    6    0.678565    0.256937    0.250837    11.00000    0.02244    0.02527 =
         0.02519   -0.00474   -0.00725   -0.00157

N2    6    0.633845    0.141337    0.714785    11.00000    0.01986    0.02725 =
         0.02759   -0.00533   -0.00695    0.00013
N1    6    0.801413    0.239763    0.768077    11.00000    0.02421    0.02672 =
         0.02461   -0.00369   -0.00616   -0.00417
PART 1
O7B   7    0.329976    0.263511    0.825541   -81.00000    0.04039    0.02843 =
         0.04884   -0.00041   -0.02020   -0.00277

PART 0
C68   1    0.714269    0.379713    0.357549    11.00000    0.02193    0.02256 =
         0.02024   -0.00221   -0.00644   -0.00218

C23   1    0.779356    0.105366    0.666882    11.00000    0.02280    0.02092 =
         0.02415   -0.00206   -0.00895   -0.00144
C77   1    0.652263    0.423045    0.392151    11.00000    0.02013    0.02502 =
         0.02022   -0.00115   -0.00453   -0.00091
C69   1    0.800950    0.383217    0.342934    11.00000    0.02120    0.02519 =
         0.01831   -0.00182   -0.00570   -0.00010
C90   1    0.613811    0.332234    0.327549    11.00000    0.01849    0.02281 =
         0.02522    0.00029   -0.00738   -0.00284
C89   1    0.607416    0.292851    0.283494    11.00000    0.02335    0.02212 =
         0.02230    0.00082   -0.00598   -0.00333
C22   1    0.693519    0.098570    0.678756    11.00000    0.02101    0.02327 =
         0.02578    0.00007   -0.00783   -0.00019
C14   1    0.844508    0.065226    0.631860    11.00000    0.02030    0.02499 =
         0.02434   -0.00018   -0.00704   -0.00066
C2    1    0.876104    0.206509    0.737247    11.00000    0.02270    0.02442 =
         0.02182    0.00183   -0.00674   -0.00275
C81   1    0.547284    0.371949    0.361769    11.00000    0.02038    0.02281 =
         0.02345    0.00010   -0.00329   -0.00316
C1    1    0.873523    0.161325    0.696553    11.00000    0.01999    0.02426 =
         0.02261    0.00119   -0.00806   -0.00418
C10   1    0.943069    0.123299    0.663537    11.00000    0.02051    0.02523 =
         0.02498    0.00136   -0.00699   -0.00106
C91   1    0.941523    0.344367    0.294904    11.00000    0.01870    0.02963 =
         0.02290   -0.00752   -0.00570   -0.00060
C88   1    0.525424    0.295641    0.277587    11.00000    0.02561    0.02995 =
         0.02607   -0.00104   -0.00861   -0.00724
AFIX  43
H88   2    0.517149    0.270000    0.249052    11.00000   -1.20000
AFIX   0
C70   1    0.821526    0.436758    0.364961    11.00000    0.02000    0.03092 =
         0.02320   -0.00391   -0.00652   -0.00377
AFIX  43
H70   2    0.878771    0.441913    0.356048    11.00000   -1.20000
AFIX   0
C103  1    0.665874    0.224430    0.204272    11.00000    0.02079    0.03082 =
         0.02568   -0.00639   -0.00704   -0.00310

C24   1    0.801963    0.277903    0.814797    11.00000    0.02331    0.02767 =
         0.02787   -0.00452   -0.00886   -0.00224
C25   1    0.824968    0.342507    0.801304    11.00000    0.02656    0.03119 =
         0.03045   -0.00497   -0.00829   -0.00574
C36   1    0.550343    0.128501    0.727586    11.00000    0.01932    0.02905 =
         0.02817   -0.00710   -0.00493   -0.00041
C83   1    0.455993    0.334524    0.311947    11.00000    0.02035    0.03210 =
         0.02814    0.00261   -0.00539   -0.00595
C11   1    0.935804    0.074924    0.621368    11.00000    0.01838    0.02867 =
         0.02734   -0.00437   -0.00612   -0.00032
C4    1    1.029203    0.174097    0.708380    11.00000    0.02230    0.03053 =
         0.02887    0.00500   -0.00957   -0.00572
C16   1    0.742036    0.006579    0.613369    11.00000    0.02516    0.02438 =
         0.02827   -0.00287   -0.01011   -0.00104
C71   1    0.761072    0.482554    0.399383    11.00000    0.02487    0.02678 =
         0.02219   -0.00417   -0.00707   -0.00314
C3    1    0.956733    0.210671    0.742108    11.00000    0.02766    0.02784 =
         0.02448   -0.00061   -0.00912   -0.00687
AFIX  43
H3    2    0.962012    0.239387    0.769306    11.00000   -1.20000
AFIX   0

C78   1    0.560767    0.412362    0.408262    11.00000    0.01906    0.02721 =
         0.02954   -0.00607   -0.00154   -0.00200
C15   1    0.824690    0.015266    0.604734    11.00000    0.02266    0.02524 =
         0.02744   -0.00484   -0.00706    0.00288
AFIX  43
H15   2    0.868513   -0.012941    0.580147    11.00000   -1.20000
AFIX   0

C76   1    0.677096    0.474772    0.413173    11.00000    0.02307    0.02607 =
         0.02097   -0.00477   -0.00296    0.00015
AFIX  43
H76   2    0.635830    0.505101    0.437292    11.00000   -1.20000
AFIX   0
C111  1    0.655603    0.157116    0.214290    11.00000    0.03159    0.03187 =
         0.02679   -0.00331   -0.00820   -0.00867
C92   1    0.997817    0.303585    0.326997    11.00000    0.02270    0.03378 =
         0.02321   -0.00719   -0.00698    0.00164

C32   1    0.772604    0.253031    0.876646    11.00000    0.02751    0.02949 =
         0.02855   -0.00251   -0.01051   -0.00168
C104  1    0.663655    0.260467    0.146467    11.00000    0.02274    0.03049 =
         0.02768   -0.00456   -0.00747    0.00005
C5    1    1.115535    0.181934    0.715201    11.00000    0.02378    0.03771 =
         0.03450    0.00221   -0.01242   -0.00846
C21   1    0.678205    0.047929    0.650138    11.00000    0.02092    0.02820 =
         0.03151   -0.00428   -0.00850   -0.00193
AFIX  43
H21   2    0.621890    0.041539    0.656075    11.00000   -1.20000
AFIX   0

C82   1    0.467156    0.372292    0.353572    11.00000    0.01899    0.02937 =
         0.02774    0.00035   -0.00323   -0.00234
AFIX  43
H82   2    0.420025    0.398865    0.376983    11.00000   -1.20000
AFIX   0

C45   1    0.518570    0.231781    0.656013    11.00000    0.02296    0.03049 =
         0.03244   -0.00378   -0.01028   -0.00028
AFIX  13
H45   2    0.557481    0.250490    0.672787    11.00000   -1.20000
AFIX   0

C99   1    0.972510    0.392210    0.247231    11.00000    0.02203    0.03148 =
         0.02527   -0.00603   -0.00634   -0.00010
C93   1    0.966912    0.249615    0.376608    11.00000    0.02693    0.03350 =
         0.02715   -0.00280   -0.01045   -0.00101
AFIX  13
H93   2    0.927660    0.228477    0.362336    11.00000   -1.20000
AFIX   0
C72   1    0.787198    0.539845    0.422159    11.00000    0.03021    0.03511 =
         0.03088   -0.00944   -0.00777   -0.00843
C96   1    1.080138    0.315265    0.312898    11.00000    0.02191    0.04575 =
         0.02928   -0.00661   -0.01059   -0.00030
AFIX  43
H96   2    1.117480    0.288942    0.334841    11.00000   -1.20000
AFIX   0

C9    1    1.021747    0.131044    0.669392    11.00000    0.02052    0.03120 =
         0.02756   -0.00016   -0.00672   -0.00183
AFIX  43
H9    2    1.070902    0.106315    0.646195    11.00000   -1.20000
AFIX   0
C26   1    0.852818    0.373129    0.735642    11.00000    0.03856    0.03101 =
         0.02994   -0.00254   -0.00674   -0.01045
AFIX  13
H26   2    0.866692    0.336681    0.708310    11.00000   -1.20000
AFIX   0
C37   1    0.522785    0.074070    0.768832    11.00000    0.02272    0.03056 =
         0.03209   -0.00384   -0.00576   -0.00219

C105  1    0.678625    0.332364    0.134256    11.00000    0.03739    0.02943 =
         0.02861   -0.00130   -0.01190   -0.00206
AFIX  13
H105  2    0.657393    0.352174    0.174163    11.00000   -1.20000
AFIX   0
C100  1    0.916849    0.432388    0.207889    11.00000    0.02393    0.03580 =
         0.02892    0.00270   -0.00723   -0.00271
AFIX  13
H100  2    0.857535    0.426538    0.228591    11.00000   -1.20000
AFIX   0

C17   1    0.719541   -0.048184    0.584739    11.00000    0.03003    0.03300 =
         0.04241   -0.00954   -0.01167   -0.00434
C44   1    0.491655    0.172215    0.699914    11.00000    0.02208    0.03248 =
         0.03188   -0.00501   -0.00761   -0.00017
C110  1    0.641200    0.127556    0.167852    11.00000    0.03616    0.03372 =
         0.03350   -0.00800   -0.00819   -0.01003
AFIX  43
H110  2    0.634125    0.082084    0.174785    11.00000   -1.20000
AFIX   0
C97   1    1.109029    0.364230    0.267743    11.00000    0.02073    0.05027 =
         0.03360   -0.00873   -0.00670   -0.00607
AFIX  43
H97   2    1.165154    0.372116    0.259522    11.00000   -1.20000
AFIX   0
C109  1    0.636958    0.162606    0.112120    11.00000    0.03449    0.04077 =
         0.03108   -0.01191   -0.01125   -0.00615
AFIX  43
H109  2    0.625931    0.141827    0.081339    11.00000   -1.20000
AFIX   0

PART 2
O8B   7    0.390621    0.243062    0.931164   -51.00000    0.03974    0.03370 =
         0.03133    0.00462   -0.00968   -0.01274
PART 0
C29   1    0.817977    0.379348    0.849287    11.00000    0.03577    0.02928 =
         0.03753   -0.00518   -0.01189   -0.00791
AFIX  43
H29   2    0.833721    0.422426    0.840179    11.00000   -1.20000
AFIX   0
C31   1    0.766457    0.292312    0.923085    11.00000    0.03514    0.03403 =
         0.02787   -0.00238   -0.01048   -0.00425
AFIX  43
H31   2    0.746488    0.275417    0.964630    11.00000   -1.20000
AFIX   0

C108  1    0.649017    0.228694    0.101560    11.00000    0.03281    0.03828 =
         0.02695   -0.00603   -0.01103   -0.00159
AFIX  43
H108  2    0.647243    0.252722    0.062903    11.00000   -1.20000
AFIX   0
C124  1    0.994143    0.262401    0.019096    11.00000    0.03497    0.03081 =
         0.03113    0.00047   -0.00725    0.00261

C33   1    0.746095    0.184798    0.893483    11.00000    0.03835    0.02919 =
         0.02731    0.00007   -0.01127   -0.00451
AFIX  13
H33   2    0.763758    0.161387    0.855521    11.00000   -1.20000
AFIX   0

C119  1    1.053570    0.286886    0.038252    11.00000    0.03898    0.02808 =
         0.02844   -0.00302   -0.00728    0.00415
C112  1    0.658514    0.116002    0.274938    11.00000    0.06576    0.03146 =
         0.03066   -0.00115   -0.01640   -0.01944
AFIX  13
H112  2    0.667118    0.145707    0.302812    11.00000   -1.20000
AFIX   0
C84   1    0.369016    0.334148    0.301932    11.00000    0.02331    0.04601 =
         0.03526   -0.00235   -0.00945   -0.00814

C13   1    0.968719    0.103154    0.554211    11.00000    0.02758    0.04911 =
         0.02661   -0.00688   -0.00322   -0.01001
AFIX 137
H13A  2    0.965114    0.072089    0.526761    11.00000   -1.50000
H13B  2    1.027216    0.109203    0.547050    11.00000   -1.50000
H13C  2    0.934736    0.146103    0.546162    11.00000   -1.50000
AFIX   0
C38   1    0.580555    0.028321    0.803162    11.00000    0.02908    0.04078 =
         0.04711    0.01082   -0.01445   -0.00879
PART 1
AFIX  13
H38   2    0.638321    0.039349    0.784805    71.00000   -1.20000
AFIX  13
PART 2
H38A  2    0.639868    0.029184    0.778894   -71.00000   -1.20000
AFIX   0

PART 0
C98   1    1.055383    0.401706    0.234577    11.00000    0.02593    0.03863 =
         0.03068   -0.00174   -0.00437   -0.00842
AFIX  43
H98   2    1.075665    0.434411    0.202679    11.00000   -1.20000
AFIX   0

PART 1
C57   1    0.451931    0.282792    0.996747   101.00000    0.03423    0.02481 =
         0.03363    0.00472   -0.00789   -0.00396
PART 0
C12   1    0.989170    0.007019    0.633685    11.00000    0.02341    0.03173 =
         0.04857   -0.01047   -0.01413    0.00387
AFIX 137
H12A  2    0.968649   -0.010921    0.676393    11.00000   -1.50000
H12B  2    1.047831    0.012804    0.626124    11.00000   -1.50000
H12C  2    0.984889   -0.023907    0.606351    11.00000   -1.50000
AFIX   0
C30   1    0.788759    0.355168    0.909968    11.00000    0.03740    0.03753 =
         0.03172   -0.01058   -0.01152   -0.00337
AFIX  43
H30   2    0.784129    0.381349    0.942027    11.00000   -1.20000
AFIX   0

C132  1    1.174213    0.137166    0.225239    11.00000    0.05067    0.04581 =
         0.02963    0.00017   -0.01872   -0.00378
AFIX  23
H13D  2    1.120557    0.144944    0.256833    11.00000   -1.20000
H13E  2    1.217583    0.153547    0.238433    11.00000   -1.20000
AFIX   0
C130  1    1.154149   -0.024787    0.188370    11.00000    0.04011    0.03095 =
         0.03739    0.00672   -0.01181   -0.00037
AFIX  23
H13F  2    1.172793   -0.055267    0.221549    11.00000   -1.20000
H13G  2    1.200702   -0.026856    0.150709    11.00000   -1.20000
AFIX   0

C58   1    0.538036    0.364996    0.952772    11.00000    0.03795    0.03825 =
         0.03738   -0.00349   -0.01618   -0.00675
AFIX  23
H58A  2    0.582423    0.340640    0.972216    11.00000   -1.20000
H58B  2    0.502409    0.398376    0.979850    11.00000   -1.20000
AFIX   0
C41   1    0.440965    0.062683    0.779625    11.00000    0.02473    0.03691 =
         0.04532    0.00254   -0.00460   -0.00598
AFIX  43
H41   2    0.422926    0.025935    0.807374    11.00000   -1.20000
AFIX   0

C101  1    0.922049    0.506458    0.199411    11.00000    0.03691    0.03962 =
         0.03970    0.00420   -0.00717   -0.00058
AFIX 137
H10A  2    0.909335    0.522934    0.239621    11.00000   -1.50000
H10B  2    0.881471    0.530460    0.177016    11.00000   -1.50000
H10C  2    0.978684    0.513615    0.176146    11.00000   -1.50000
AFIX   0

C64   1    0.244349    0.351156    0.782488    11.00000    0.03344    0.04079 =
         0.04652   -0.01281   -0.01557    0.00446
AFIX  23
H64A  2    0.276745    0.334173    0.743066    11.00000   -1.20000
H64B  2    0.187139    0.370587    0.778892    11.00000   -1.20000
AFIX   0

C118  1    0.812993    0.112602    0.385187    11.00000    0.06682    0.02909 =
         0.03521   -0.00477   -0.01612    0.00874
AFIX  23
H11A  2    0.865211    0.103796    0.352446    11.00000   -1.20000
H11B  2    0.776575    0.079607    0.386263    11.00000   -1.20000
AFIX   0
C134  1    1.136263    0.276801    0.110188    11.00000    0.04654    0.02941 =
         0.04529   -0.00446   -0.01806   -0.00448
AFIX  23
H13H  2    1.124140    0.325498    0.112239    11.00000   -1.20000
H13I  2    1.190614    0.266294    0.079933    11.00000   -1.20000
AFIX   0
C129  1    1.078953   -0.045090    0.177459    11.00000    0.04322    0.03198 =
         0.03434    0.00733   -0.00991   -0.00317
AFIX  23
H12D  2    1.091762   -0.091838    0.167784    11.00000   -1.20000
H12E  2    1.031675   -0.041383    0.214584    11.00000   -1.20000
AFIX   0
C115  1    0.729581    0.204051    0.434000    11.00000    0.03430    0.04087 =
         0.03402   -0.00633   -0.00344    0.00183
AFIX  23
H11C  2    0.667981    0.211899    0.440378    11.00000   -1.20000
H11D  2    0.747906    0.246374    0.436283    11.00000   -1.20000
AFIX   0
C94   1    0.917741    0.279740    0.435591    11.00000    0.03477    0.03972 =
         0.02758   -0.00328   -0.00810   -0.00310
AFIX 137
H94A  2    0.892531    0.245206    0.465534    11.00000   -1.50000
H94B  2    0.873481    0.315265    0.426899    11.00000   -1.50000
H94C  2    0.955588    0.298121    0.452273    11.00000   -1.50000
AFIX  66

C02V  1    0.160283    0.116664    0.997334    11.00000    0.04031    0.04160 =
         0.05117    0.00008    0.00347   -0.00825
AFIX  43
H02V  2    0.118411    0.150817    1.015609    11.00000   -1.20000
AFIX  65
C02H  1    0.217375    0.081388    1.028962    11.00000    0.05040    0.04987 =
         0.03249   -0.00476   -0.00156   -0.01876
AFIX  43
H02H  2    0.214522    0.091433    1.068853    11.00000   -1.20000
AFIX  65
C03Q  1    0.278640    0.031416    1.002223    11.00000    0.04745    0.04412 =
         0.05726    0.01342   -0.01072   -0.00879
AFIX  43
H03Q  2    0.317660    0.007307    1.023839    11.00000   -1.20000
AFIX  65
C04D  1    0.282815    0.016719    0.943856    11.00000    0.07132    0.03644 =
         0.05961   -0.01398    0.01509   -0.01253
AFIX  43
H04D  2    0.324687   -0.017435    0.925581    11.00000   -1.20000
AFIX  65
C04L  1    0.225723    0.051993    0.912227    11.00000    0.08525    0.07282 =
         0.03901   -0.01153   -0.00488   -0.03593
AFIX  43
H04L  2    0.228577    0.041948    0.872336    11.00000   -1.20000
AFIX  65
C04I  1    0.164457    0.101966    0.938965    11.00000    0.05251    0.07504 =
         0.04855    0.01258   -0.01575   -0.02255
AFIX  43
H04I  2    0.125438    0.126074    0.917349    11.00000   -1.20000
AFIX   0

C128  1    0.993451   -0.022166    0.107978    11.00000    0.04790    0.03151 =
         0.04597    0.00078   -0.01634   -0.00751
PART 1
AFIX  23
H12F  2    0.950023   -0.036915    0.144053    91.00000   -1.20000
H12G  2    1.017284   -0.059849    0.082845    91.00000   -1.20000
AFIX  23
PART 2
H12H  2    1.010834   -0.025659    0.063297   -91.00000   -1.20000
H12I  2    0.980688   -0.065880    0.129550   -91.00000   -1.20000
AFIX   0

PART 0
C59   1    0.576400    0.398604    0.891300    11.00000    0.03318    0.03853 =
         0.04194   -0.00408   -0.00988   -0.00659
AFIX  23
H59A  2    0.615050    0.427542    0.895298    11.00000   -1.20000
H59B  2    0.608618    0.364992    0.863302    11.00000   -1.20000
AFIX   0

C133  1    1.140572    0.241536    0.171920    11.00000    0.05030    0.03330 =
         0.04156   -0.01024   -0.02000    0.00049
AFIX  23
H13J  2    1.181363    0.258970    0.187102    11.00000   -1.20000
H13K  2    1.085016    0.249716    0.201363    11.00000   -1.20000
AFIX   0

C43   1    0.410431    0.158569    0.711989    11.00000    0.02293    0.04563 =
         0.06000    0.00742   -0.01468   -0.00159
AFIX  43
H43   2    0.371378    0.187544    0.693167    11.00000   -1.20000
AFIX   0

C95   1    1.036375    0.194848    0.390052    11.00000    0.03943    0.04443 =
         0.03208   -0.00203   -0.01045    0.00595
AFIX 137
H95A  2    1.072229    0.213136    0.408676    11.00000   -1.50000
H95B  2    1.070011    0.177190    0.351757    11.00000   -1.50000
H95C  2    1.011520    0.159028    0.418361    11.00000   -1.50000
AFIX   0

C46   1    0.567626    0.210716    0.593146    11.00000    0.04445    0.03840 =
         0.03171   -0.00358   -0.00641   -0.00445
AFIX 137
H46A  2    0.613867    0.175059    0.597724    11.00000   -1.50000
H46B  2    0.590156    0.248872    0.567192    11.00000   -1.50000
H46C  2    0.530384    0.194678    0.574116    11.00000   -1.50000
AFIX   0
C62   1    0.344134    0.499389    0.763399    11.00000    0.04455    0.03401 =
         0.03470    0.00528   -0.00652    0.00702
AFIX  23
H62A  2    0.353739    0.536294    0.730340    11.00000   -1.20000
H62B  2    0.307297    0.518101    0.800891    11.00000   -1.20000
AFIX   0
PART 1
C148  1    0.157534    0.493638    1.053530   111.00000    0.04549    0.02642 =
         0.03847   -0.00568    0.00499   -0.00256
AFIX  43
H148  2    0.113898    0.520523    1.079592   111.00000   -1.20000
AFIX   0
PART 0
C27   1    0.930381    0.406151    0.723785    11.00000    0.04767    0.04568 =
         0.04224    0.00098   -0.00757   -0.02022
AFIX 137
H27A  2    0.949821    0.419623    0.679826    11.00000   -1.50000
H27B  2    0.974717    0.374651    0.737543    11.00000   -1.50000
H27C  2    0.916515    0.445426    0.746356    11.00000   -1.50000
AFIX   0
C60   1    0.542108    0.470170    0.808308    11.00000    0.04912    0.04375 =
         0.03703    0.00534   -0.00789   -0.01991
AFIX  23
H60A  2    0.572214    0.436999    0.779313    11.00000   -1.20000
H60B  2    0.581798    0.499204    0.810337    11.00000   -1.20000
AFIX   0
C7    1    1.128491    0.254702    0.699454    11.00000    0.03739    0.04818 =
         0.06382    0.00882   -0.02579   -0.01845
AFIX 137
H7A   2    1.123212    0.269858    0.657709    11.00000   -1.50000
H7B   2    1.184464    0.258853    0.702168    11.00000   -1.50000
H7C   2    1.086098    0.282024    0.728394    11.00000   -1.50000
AFIX   0

C80   1    0.502592    0.479486    0.409789    11.00000    0.02049    0.03397 =
         0.06339   -0.01905   -0.00818    0.00177
AFIX 137
H80A  2    0.512852    0.505426    0.438901    11.00000   -1.50000
H80B  2    0.444128    0.471967    0.422601    11.00000   -1.50000
H80C  2    0.513625    0.503954    0.368841    11.00000   -1.50000
AFIX   0

C63   1    0.303762    0.449741    0.744967    11.00000    0.03800    0.04208 =
         0.03061    0.00248   -0.00875    0.00636
AFIX  23
H63A  2    0.252165    0.472097    0.733054    11.00000   -1.20000
H63B  2    0.342442    0.428527    0.709395    11.00000   -1.20000
AFIX   0

C120  1    1.090077    0.339905    0.004186    11.00000    0.04875    0.03242 =
         0.03567   -0.00354   -0.00829   -0.00191
AFIX  43
H120  2    1.130712    0.356646    0.017102    11.00000   -1.20000
AFIX   0
C125  1    0.900679    0.183173    0.036829    11.00000    0.03477    0.03948 =
         0.04522    0.00168   -0.01811   -0.00010
AFIX  23
H12J  2    0.930102    0.158628    0.000841    11.00000   -1.20000
H12K  2    0.858302    0.219139    0.024738    11.00000   -1.20000
AFIX   0
C126  1    0.858775    0.136823    0.088533    11.00000    0.03239    0.03982 =
         0.04870    0.00191   -0.01359   -0.00002
PART 1
AFIX  23
H12L  2    0.825782    0.163119    0.122613    91.00000   -1.20000
H12M  2    0.819011    0.116970    0.074367    91.00000   -1.20000
AFIX  23
PART 2
H12N  2    0.813430    0.118761    0.079413   -91.00000   -1.20000
H12O  2    0.838623    0.156204    0.128169   -91.00000   -1.20000
AFIX   0
PART 0
C123  1    0.973311    0.290346   -0.035061    11.00000    0.04394    0.04397 =
         0.03713    0.00111   -0.01625    0.00133
AFIX  43
H123  2    0.933903    0.272986   -0.048810    11.00000   -1.20000
AFIX   0

C34   1    0.651024    0.189960    0.917171    11.00000    0.04061    0.04076 =
         0.05174    0.00518   -0.01338   -0.01260
AFIX 137
H34A  2    0.635550    0.145273    0.925602    11.00000   -1.50000
H34B  2    0.624295    0.215954    0.886170    11.00000   -1.50000
H34C  2    0.632233    0.211965    0.954937    11.00000   -1.50000
AFIX   0
C61   1    0.469380    0.511111    0.786835    11.00000    0.06566    0.02942 =
         0.04304    0.00645   -0.01643   -0.01304
AFIX  23
H61A  2    0.434068    0.539308    0.818836    11.00000   -1.20000
H61B  2    0.489983    0.540425    0.749247    11.00000   -1.20000
AFIX   0
PART 1
C56   1    0.459282    0.286078    1.054810   101.00000    0.04775    0.03876 =
         0.02636    0.00663   -0.01051    0.00198
AFIX  43
H56   2    0.491566    0.316534    1.060884   101.00000   -1.20000
AFIX   0

PART 0
C102  1    0.940346    0.405746    0.145158    11.00000    0.04969    0.05119 =
         0.04015   -0.00525   -0.02359    0.00182
AFIX 137
H10D  2    0.998327    0.411154    0.124008    11.00000   -1.50000
H10E  2    0.902796    0.430551    0.120634    11.00000   -1.50000
H10F  2    0.934945    0.358492    0.150708    11.00000   -1.50000
AFIX   0

C35   1    0.787900    0.142283    0.941251    11.00000    0.05530    0.03352 =
         0.03660    0.00357   -0.02002   -0.00412
AFIX 137
H35A  2    0.764137    0.159980    0.981031    11.00000   -1.50000
H35B  2    0.848317    0.143429    0.928461    11.00000   -1.50000
H35C  2    0.777950    0.096285    0.944773    11.00000   -1.50000
AFIX   0

C106  1    0.633136    0.375153    0.089205    11.00000    0.06592    0.03299 =
         0.04146   -0.00065   -0.02747   -0.00006
AFIX 137
H10G  2    0.642583    0.421269    0.085835    11.00000   -1.50000
H10H  2    0.572960    0.373323    0.103926    11.00000   -1.50000
H10I  2    0.654641    0.358358    0.048911    11.00000   -1.50000
AFIX   0
C79   1    0.540265    0.372743    0.472170    11.00000    0.03851    0.04704 =
         0.02596   -0.00931    0.00327   -0.01736
AFIX 137
H79A  2    0.576288    0.329317    0.471124    11.00000   -1.50000
H79B  2    0.481413    0.366351    0.483548    11.00000   -1.50000
H79C  2    0.550081    0.397418    0.502398    11.00000   -1.50000
AFIX   0

PART 1
C149  1    0.164034    0.498461    0.991415   111.00000    0.05669    0.03899 =
         0.03119    0.00147   -0.00555   -0.00820
AFIX  43
H149  2    0.121727    0.525829    0.974721   111.00000   -1.20000
AFIX   0

PART 0
C86   1    0.370142    0.356935    0.234661    11.00000    0.03104    0.06462 =
         0.04276    0.00419   -0.01801   -0.01137
AFIX 137
H86A  2    0.414536    0.328267    0.208247    11.00000   -1.50000
H86B  2    0.380723    0.403039    0.224868    11.00000   -1.50000
H86C  2    0.315887    0.354067    0.227862    11.00000   -1.50000
AFIX   0

C47   1    0.446203    0.287646    0.649688    11.00000    0.03394    0.04405 =
         0.05162    0.00635   -0.01007    0.00595
AFIX 137
H47A  2    0.409882    0.272577    0.629187    11.00000   -1.50000
H47B  2    0.468674    0.326644    0.625376    11.00000   -1.50000
H47C  2    0.413715    0.299490    0.690451    11.00000   -1.50000
AFIX   0

C131  1    1.198801    0.064527    0.218199    11.00000    0.03856    0.04222 =
         0.03453    0.00430   -0.01705   -0.00309
AFIX  23
H13L  2    1.250026    0.056984    0.184370    11.00000   -1.20000
H13M  2    1.210597    0.040069    0.256414    11.00000   -1.20000
AFIX   0
C87   1    0.347899    0.263502    0.317272    11.00000    0.03712    0.06409 =
         0.06392    0.01191   -0.02333   -0.02626
AFIX 137
H87A  2    0.292422    0.263254    0.311295    11.00000   -1.50000
H87B  2    0.347813    0.248132    0.360048    11.00000   -1.50000
H87C  2    0.389923    0.233830    0.290307    11.00000   -1.50000
AFIX   0
C122  1    1.010208    0.343684   -0.069031    11.00000    0.06119    0.04374 =
         0.03567    0.00825   -0.01680    0.00005
AFIX  43
H122  2    0.996003    0.362812   -0.106053    11.00000   -1.20000
AFIX   0

C28   1    0.781022    0.423022    0.718901    11.00000    0.05157    0.05258 =
         0.04356    0.00628   -0.01498   -0.00584
AFIX 137
H28A  2    0.765731    0.459088    0.745435    11.00000   -1.50000
H28B  2    0.732513    0.400627    0.724488    11.00000   -1.50000
H28C  2    0.798695    0.441408    0.676024    11.00000   -1.50000
AFIX   0

PART 1
C127  1    0.954917    0.036180    0.070577    91.00000    0.03724    0.03519 =
         0.03407   -0.00075   -0.01313   -0.00626
AFIX  23
H12P  2    0.998897    0.054228    0.036892    91.00000   -1.20000
H12Q  2    0.914311    0.022187    0.052639    91.00000   -1.20000
AFIX   0
PART 0
C121  1    1.067111    0.368815   -0.049257    11.00000    0.06223    0.03849 =
         0.03697    0.00582   -0.00896   -0.00523
AFIX  43
H121  2    1.091015    0.406093   -0.072057    11.00000   -1.20000
AFIX   0

PART 1
C146  1    1.014111    0.285180    0.571400   121.00000    0.04218    0.05132 =
         0.03500   -0.00001   -0.01589   -0.01196
AFIX  43
H146  2    0.983747    0.260288    0.606025   121.00000   -1.20000
AFIX   0

PART 0
C117  1    0.832132    0.109487    0.446179    11.00000    0.05063    0.04173 =
         0.03601    0.00284   -0.01333    0.00186
AFIX  23
H11E  2    0.883186    0.128942    0.442132    11.00000   -1.20000
H11F  2    0.839311    0.063168    0.465620    11.00000   -1.20000
AFIX   0

C6    1    1.120232    0.160274    0.781561    11.00000    0.03705    0.07351 =
         0.04227    0.01225   -0.02296   -0.01961
AFIX 137
H6A   2    1.076201    0.188053    0.809083    11.00000   -1.50000
H6B   2    1.175158    0.165328    0.785758    11.00000   -1.50000
H6C   2    1.112341    0.113596    0.792263    11.00000   -1.50000
AFIX   0
C42   1    0.385350    0.103942    0.750656    11.00000    0.02030    0.05317 =
         0.07199    0.01263   -0.01166   -0.00816
AFIX  43
H42   2    0.330068    0.094706    0.757353    11.00000   -1.20000
AFIX   0

C116  1    0.754994    0.150817    0.481977    11.00000    0.05648    0.04993 =
         0.03230   -0.00060   -0.00367    0.00141
AFIX  23
H11G  2    0.767977    0.170877    0.514397    11.00000   -1.20000
H11H  2    0.710019    0.123600    0.501063    11.00000   -1.20000
AFIX   0

C138  1    0.467891    0.105056    0.517185    11.00000    0.06623    0.05022 =
         0.06514   -0.01251   -0.03769   -0.01164
AFIX  43
H138  2    0.490738    0.061084    0.529879    11.00000   -1.20000
AFIX   0

PART 1
C147  1    0.215781    0.448993    1.076513   111.00000    0.04805    0.07261 =
         0.03240    0.00398   -0.00566   -0.00806
AFIX  43
H147  2    0.204003    0.436152    1.119396   111.00000   -1.20000
AFIX   0

PART 0
C137  1    0.392319    0.135086    0.550174    11.00000    0.05665    0.05929 =
         0.04645   -0.00174   -0.01561   -0.02313
AFIX  43
H137  2    0.362446    0.111545    0.586009    11.00000   -1.20000
AFIX   0

C107  1    0.772022    0.335620    0.112057    11.00000    0.04391    0.03820 =
         0.07789    0.00830   -0.01142   -0.01157
AFIX 137
H10J  2    0.793751    0.320565    0.071059    11.00000   -1.50000
H10K  2    0.801230    0.306848    0.140370    11.00000   -1.50000
H10L  2    0.781225    0.381543    0.110448    11.00000   -1.50000
AFIX   0

C140  1    0.476682    0.204566    0.446419    11.00000    0.06269    0.06952 =
         0.04133    0.00122   -0.01908   -0.02635
AFIX  43
H140  2    0.505126    0.228970    0.410558    11.00000   -1.20000
AFIX   0

C65   1    0.240218    0.295822    0.832790    11.00000    0.04531    0.05598 =
         0.04819   -0.00699   -0.01032   -0.01777
PART 2
AFIX  23
H65C  2    0.200161    0.312455    0.870120    81.00000   -1.20000
H65D  2    0.217006    0.260124    0.821438    81.00000   -1.20000
AFIX  23
PART 1
H65A  2    0.205399    0.263962    0.828358   -81.00000   -1.20000
H65B  2    0.216678    0.313012    0.873310   -81.00000   -1.20000
AFIX   0

PART 0
C139  1    0.511316    0.140999    0.463670    11.00000    0.04923    0.08724 =
         0.05288   -0.03147   -0.01569   -0.01627
AFIX  43
H139  2    0.563827    0.121331    0.439980    11.00000   -1.20000
AFIX   0

C8    1    1.187635    0.140010    0.673834    11.00000    0.02072    0.07196 =
         0.06439   -0.01846   -0.01457   -0.00573
AFIX 137
H8A   2    1.181867    0.092899    0.684373    11.00000   -1.50000
H8B   2    1.240949    0.147044    0.679561    11.00000   -1.50000
H8C   2    1.186456    0.153126    0.630964    11.00000   -1.50000
AFIX   0
PART 1
C55   1    0.419915    0.245226    1.105081   101.00000    0.04997    0.04526 =
         0.03067    0.00216   -0.01350    0.00045
AFIX  43
H55   2    0.429770    0.244914    1.144159   101.00000   -1.20000
AFIX   0
C52   1    0.397839    0.242106    0.989980   101.00000    0.03587    0.03271 =
         0.02681    0.00615   -0.01194   -0.00315

C141  1    0.984139    0.350663    0.556706   121.00000    0.03760    0.05155 =
         0.04164   -0.01193   -0.01163   -0.00901
AFIX  43
H141  2    0.934635    0.371763    0.582766   121.00000   -1.20000
AFIX   0

PART 0
C114  1    0.732506    0.059522    0.266186    11.00000    0.08902    0.03808 =
         0.05507    0.00513   -0.03681   -0.00530
AFIX 137
H11I  2    0.733764    0.033907    0.305816    11.00000   -1.50000
H11J  2    0.784742    0.078023    0.249178    11.00000   -1.50000
H11K  2    0.726568    0.030338    0.237939    11.00000   -1.50000
AFIX   0

C136  1    0.359501    0.198063    0.532354    11.00000    0.05407    0.06138 =
         0.05733   -0.00758   -0.01442   -0.01727
AFIX  43
H136  2    0.307125    0.218201    0.555840    11.00000   -1.20000
AFIX   0

C113  1    0.575856    0.089806    0.305443    11.00000    0.08828    0.05974 =
         0.03342   -0.00255   -0.00112   -0.03921
AFIX 137
H11L  2    0.566218    0.059971    0.279284    11.00000   -1.50000
H11M  2    0.529763    0.127248    0.311265    11.00000   -1.50000
H11N  2    0.578660    0.065426    0.345313    11.00000   -1.50000
AFIX   0

PART 1
C150  1    0.231530    0.463728    0.954069   111.00000    0.06910    0.06455 =
         0.03345   -0.01256    0.00749   -0.00801
AFIX  43
H150  2    0.233017    0.462144    0.912391   111.00000   -1.20000
AFIX   0

PART 0
C85   1    0.300207    0.380263    0.341669    11.00000    0.01974    0.09649 =
         0.06249   -0.02950   -0.01422    0.00374
AFIX 137
H85A  2    0.312852    0.425817    0.332070    11.00000   -1.50000
H85B  2    0.297218    0.365684    0.385003    11.00000   -1.50000
H85C  2    0.246331    0.378924    0.333469    11.00000   -1.50000
AFIX   0

C135  1    0.401457    0.232538    0.480846    11.00000    0.06030    0.06252 =
         0.05852    0.00215   -0.02378   -0.01980
AFIX  43
H135  2    0.377951    0.276555    0.468844    11.00000   -1.20000
AFIX   0

PART 1
C151  1    0.297309    0.431075    0.977306   111.00000    0.04472    0.08846 =
         0.05507   -0.02874    0.00853    0.00000
AFIX  43
H151  2    0.348369    0.414303    0.949949   111.00000   -1.20000
AFIX   0
C54   1    0.367300    0.205873    1.097523   101.00000    0.04310    0.04289 =
         0.03008    0.01094   -0.00749   -0.00095
AFIX  43
H54   2    0.338103    0.180063    1.131999   101.00000   -1.20000
AFIX   0

C145  1    1.088481    0.255888    0.535578   121.00000    0.04048    0.04439 =
         0.04710   -0.00155   -0.01949   -0.00816
AFIX  43
H145  2    1.111424    0.211545    0.547112   121.00000   -1.20000
AFIX   0

C40   1    0.582460   -0.048350    0.791393    71.00000    0.04142    0.03114 =
         0.05003    0.00246   -0.01771   -0.00231
AFIX 137
H40A  2    0.526423   -0.060606    0.808480    71.00000   -1.50000
H40B  2    0.622244   -0.078085    0.811379    71.00000   -1.50000
H40C  2    0.599858   -0.052371    0.747256    71.00000   -1.50000
AFIX   0
C152  1    0.290701    0.422144    1.039624   111.00000    0.03889    0.07232 =
         0.06472   -0.03028   -0.00623    0.01080
AFIX  43
H152  2    0.335426    0.398759    1.056049   111.00000   -1.20000
AFIX   0

C142  1    1.025439    0.386482    0.504079   121.00000    0.04858    0.03783 =
         0.05338   -0.00225   -0.02810   -0.01105
AFIX  43
H142  2    1.003859    0.431490    0.493532   121.00000   -1.20000
AFIX   0
C144  1    1.129767    0.290396    0.483217   121.00000    0.03981    0.06038 =
         0.04098   -0.01476   -0.01111   -0.01171
AFIX  43
H144  2    1.180012    0.269361    0.457878   121.00000   -1.20000
AFIX   0
C143  1    1.098292    0.355487    0.467475   121.00000    0.04683    0.05690 =
         0.04144    0.00227   -0.01223   -0.02689
AFIX  43
H143  2    1.126907    0.379180    0.431204   121.00000   -1.20000
AFIX   0

C53   1    0.356056    0.203195    1.040089   101.00000    0.04278    0.04041 =
         0.03756    0.01312   -0.01323   -0.01248
AFIX  43
H53   2    0.320195    0.175089    1.034957   101.00000   -1.20000
AFIX   0

C73   1    0.875612    0.551952    0.392423    21.00000    0.03506    0.03904 =
         0.04534   -0.01267   -0.01078   -0.01115
AFIX 137
H73A  2    0.884147    0.559110    0.347839    21.00000   -1.50000
H73B  2    0.914877    0.513239    0.402966    21.00000   -1.50000
H73C  2    0.885401    0.591394    0.407096    21.00000   -1.50000
AFIX   0

C19   1    0.792215   -0.082276    0.540148    31.00000    0.03765    0.03459 =
         0.05138   -0.02250   -0.01756    0.00441
AFIX 137
H19A  2    0.773426   -0.115288    0.522363    31.00000   -1.50000
H19B  2    0.834960   -0.104538    0.561299    31.00000   -1.50000
H19C  2    0.816014   -0.049404    0.507481    31.00000   -1.50000
AFIX   0
C39   1    0.560788    0.033934    0.868111    71.00000    0.06626    0.04625 =
         0.04809    0.00079   -0.02434   -0.00853
AFIX 137
H39A  2    0.563842    0.079285    0.874664    71.00000   -1.50000
H39B  2    0.601043    0.002353    0.886266    71.00000   -1.50000
H39C  2    0.504067    0.023971    0.887472    71.00000   -1.50000
AFIX   0

C75   1    0.730952    0.609081    0.403806    21.00000    0.04501    0.02936 =
         0.06688   -0.01149   -0.02618    0.00031
AFIX 137
H75A  2    0.671436    0.605937    0.421260    21.00000   -1.50000
H75B  2    0.742273    0.617459    0.359084    21.00000   -1.50000
H75C  2    0.745171    0.645668    0.419986    21.00000   -1.50000
AFIX   0
C74   1    0.770269    0.533120    0.490624    21.00000    0.05508    0.06108 =
         0.03148   -0.01089   -0.01325   -0.01856
AFIX 137
H74A  2    0.786380    0.571121    0.503334    21.00000   -1.50000
H74B  2    0.802915    0.491851    0.504356    21.00000   -1.50000
H74C  2    0.710443    0.531990    0.508944    21.00000   -1.50000
AFIX   0

C66   1    0.352304    0.199885    0.854180    41.00000    0.04287    0.02615 =
         0.03477   -0.00431   -0.00787   -0.00517
AFIX  23
H66A  2    0.298263    0.184228    0.874869    41.00000   -1.20000
H66B  2    0.378723    0.172064    0.820000    41.00000   -1.20000
AFIX   0
C67   1    0.393207    0.182777    0.888790    41.00000    0.04421    0.02681 =
         0.04831    0.00303   -0.01434   -0.01155
AFIX  23
H67A  2    0.439147    0.148465    0.870063    41.00000   -1.20000
H67B  2    0.358112    0.159810    0.925232    41.00000   -1.20000
AFIX   0
C18   1    0.653510   -0.013580    0.548297    31.00000    0.06063    0.06974 =
         0.12888   -0.06426   -0.06724    0.02523
AFIX 137
H18A  2    0.680147    0.015554    0.513241    31.00000   -1.50000
H18B  2    0.606995    0.012851    0.575277    31.00000   -1.50000
H18C  2    0.632173   -0.047549    0.533629    31.00000   -1.50000
AFIX   0
C20   1    0.680663   -0.097487    0.635036    31.00000    0.10870    0.05270 =
         0.08033   -0.02737    0.01442   -0.04807
AFIX 137
H20A  2    0.656305   -0.127469    0.617786    31.00000   -1.50000
H20B  2    0.636637   -0.073710    0.665835    31.00000   -1.50000
H20C  2    0.723718   -0.123405    0.654255    31.00000   -1.50000
AFIX   0

PART 2
C75A  1    0.838904    0.577764    0.370038   -21.00000    0.04974    0.03834 =
         0.03514   -0.00522   -0.00448   -0.02308
AFIX 137
H75D  2    0.804243    0.600946    0.342788   -21.00000   -1.50000
H75E  2    0.885123    0.547136    0.347323   -21.00000   -1.50000
H75F  2    0.861607    0.610337    0.385466   -21.00000   -1.50000
AFIX   0
C74A  1    0.719198    0.580889    0.461474   -21.00000    0.03302    0.03372 =
         0.05794   -0.02756   -0.00117   -0.00800
AFIX 137
H74D  2    0.741965    0.613986    0.476165   -21.00000   -1.50000
H74E  2    0.690767    0.552704    0.496550   -21.00000   -1.50000
H74F  2    0.679109    0.603593    0.438160   -21.00000   -1.50000
AFIX   0
C73A  1    0.851566    0.502257    0.464603   -21.00000    0.04924    0.03841 =
         0.04977   -0.01239   -0.02847   -0.00680
AFIX 137
H73D  2    0.873356    0.535740    0.479566   -21.00000   -1.50000
H73E  2    0.898244    0.473766    0.439803   -21.00000   -1.50000
H73F  2    0.821162    0.475037    0.499538   -21.00000   -1.50000
AFIX   0

C19A  1    0.761674   -0.047893    0.515586   -31.00000    0.10121    0.09593 =
         0.05040   -0.03955    0.01006   -0.05751
AFIX 137
H19D  2    0.821553   -0.046247    0.508257   -31.00000   -1.50000
H19E  2    0.735748   -0.008849    0.493392   -31.00000   -1.50000
H19F  2    0.754515   -0.088398    0.501131   -31.00000   -1.50000
AFIX   0
C18A  1    0.628910   -0.050087    0.593985   -31.00000    0.03685    0.06633 =
         0.09546   -0.04906   -0.02562   -0.00503
AFIX 137
H18D  2    0.602785   -0.008460    0.575334   -31.00000   -1.50000
H18E  2    0.601888   -0.055497    0.637967   -31.00000   -1.50000
H18F  2    0.622302   -0.087559    0.574751   -31.00000   -1.50000
AFIX   0
C20A  1    0.757677   -0.117399    0.613705   -31.00000    0.09875    0.02893 =
         0.15582   -0.00609   -0.09399   -0.00563
AFIX 137
H20D  2    0.747197   -0.153247    0.594339   -31.00000   -1.50000
H20E  2    0.731350   -0.122693    0.657806   -31.00000   -1.50000
H20F  2    0.818191   -0.119281    0.606977   -31.00000   -1.50000
AFIX   0
C66A  1    0.306214    0.212796    0.887247   -41.00000    0.05252    0.03428 =
         0.05106    0.00443   -0.01682   -0.01787
AFIX  23
H66C  2    0.246249    0.210062    0.906266   -41.00000   -1.20000
H66D  2    0.327976    0.175192    0.861816   -41.00000   -1.20000
AFIX   0
C67A  1    0.335214    0.202199    0.922657   -41.00000    0.05269    0.02806 =
         0.03590    0.00663   -0.01379   -0.01481
AFIX  23
H67C  2    0.367281    0.156758    0.919161   -41.00000   -1.20000
H67D  2    0.290208    0.199907    0.961134   -41.00000   -1.20000
AFIX   0
PART 1
O8A   7    0.431737    0.227751    0.911501    51.00000    0.03562    0.03330 =
         0.03081    0.00155   -0.00542   -0.01137
O8    7    0.694509    0.304114    0.648891    61.00000    0.02114    0.02901 =
         0.02860    0.00173   -0.00152    0.00058
C1A   1    0.640329    0.363451    0.633896    61.00000    0.02801    0.02686 =
         0.03225    0.00210   -0.00631   -0.00017
AFIX  23
H1AA  2    0.617639    0.389661    0.669524    61.00000   -1.20000
H1AB  2    0.592948    0.352135    0.621604    61.00000   -1.20000
AFIX   0
C1B   1    0.694169    0.402429    0.581129    61.00000    0.03637    0.02687 =
         0.02876    0.00182   -0.00862   -0.00240
AFIX  23
H1BA  2    0.725568    0.429738    0.596098    61.00000   -1.20000
H1BB  2    0.659811    0.431719    0.555796    61.00000   -1.20000
AFIX   0
C1C   1    0.753238    0.347863    0.545218    61.00000    0.04035    0.02875 =
         0.03046    0.00391   -0.00337   -0.00435
AFIX  23
H1CA  2    0.806387    0.363126    0.521311    61.00000   -1.20000
H1CB  2    0.726898    0.332130    0.517255    61.00000   -1.20000
AFIX   0
C1D   1    0.767161    0.294049    0.596713    61.00000    0.03377    0.02643 =
         0.03680    0.00065    0.00033    0.00581
AFIX  23
H1DA  2    0.773147    0.249414    0.583300    61.00000   -1.20000
H1DB  2    0.818808    0.297440    0.608151    61.00000   -1.20000
AFIX   0
PART 2
O2    7    0.716951    0.307624    0.645163   -61.00000    0.02114    0.02901 =
         0.02860    0.00173   -0.00152    0.00058
C1E   1    0.668347    0.375450    0.633962   -61.00000    0.05205    0.03053 =
         0.04867   -0.00942   -0.01121   -0.00020
AFIX  23
H1EA  2    0.614297    0.382141    0.665327   -61.00000   -1.20000
H1EB  2    0.700826    0.410899    0.633912   -61.00000   -1.20000
AFIX   0
C1F   1    0.655233    0.374531    0.573011   -61.00000    0.04957    0.04401 =
         0.05003    0.00475   -0.02105   -0.00395
AFIX  23
H1FA  2    0.649803    0.419610    0.550751   -61.00000   -1.20000
H1FB  2    0.605788    0.353764    0.575253   -61.00000   -1.20000
AFIX   0
C1G   1    0.735983    0.331880    0.545058   -61.00000    0.06441    0.03691 =
         0.03609    0.00108    0.02099   -0.01449
AFIX  23
H1GA  2    0.728892    0.311170    0.510737   -61.00000   -1.20000
H1GB  2    0.780444    0.360045    0.528334   -61.00000   -1.20000
AFIX   0
C1H   1    0.761799    0.279232    0.590790   -61.00000    0.06398    0.02666 =
         0.04301   -0.01139    0.00583   -0.00258
AFIX  23
H1HA  2    0.744319    0.236504    0.588677   -61.00000   -1.20000
H1HB  2    0.823044    0.272455    0.586091   -61.00000   -1.20000
AFIX   0
C39A  1    0.565504    0.061998    0.865671   -71.00000    0.17628    0.06795 =
         0.07711   -0.00992   -0.09159    0.01741
AFIX 137
H39D  2    0.576116    0.108083    0.855616   -71.00000   -1.50000
H39E  2    0.603779    0.036971    0.889532   -71.00000   -1.50000
H39F  2    0.507487    0.061367    0.889781   -71.00000   -1.50000
AFIX   0
C40A  1    0.566912   -0.039421    0.818662   -71.00000    0.04924    0.03539 =
         0.09435    0.01349   -0.02921   -0.00071
AFIX 137
H40D  2    0.512811   -0.041263    0.848745   -71.00000   -1.50000
H40E  2    0.611776   -0.065125    0.836148   -71.00000   -1.50000
H40F  2    0.566811   -0.058238    0.781702   -71.00000   -1.50000
AFIX   0
O7A   7    0.307871    0.270645    0.845954    81.00000    0.02409    0.03323 =
         0.02759   -0.00547    0.00544   -0.00154

C48   1    0.924858    0.026207    0.122411   -91.00000    0.05424    0.03979 =
         0.04275    0.00238   -0.02109    0.00940
AFIX  23
H48A  2    0.912834    0.034644    0.165815   -91.00000   -1.20000
H48B  2    0.874888    0.012667    0.115629   -91.00000   -1.20000
AFIX   0
O15A  7    0.946091    0.083321    0.083131   -91.00000    0.04494    0.03110 =
         0.04766   -0.00513   -0.01568    0.00619

C57A  1    0.452960    0.276103    0.990841  -101.00000    0.02783    0.05211 =
         0.03379    0.00782   -0.01634   -0.00046
C56A  1    0.455698    0.276633    1.050583  -101.00000    0.03778    0.04550 =
         0.05202   -0.00965   -0.01467   -0.00458
AFIX  43
H56A  2    0.486777    0.305247    1.060984  -101.00000   -1.20000
AFIX   0
C55A  1    0.410629    0.233103    1.095583  -101.00000    0.04927    0.06778 =
         0.03093    0.01134   -0.01206   -0.01184
AFIX  43
H55A  2    0.407616    0.234270    1.137600  -101.00000   -1.20000
AFIX   0
C54A  1    0.371427    0.189422    1.079036  -101.00000    0.05536    0.07069 =
         0.03851    0.01356   -0.01485   -0.01995
AFIX  43
H54A  2    0.340518    0.160785    1.109879  -101.00000   -1.20000
AFIX   0
C53A  1    0.375651    0.185801    1.017868  -101.00000    0.04698    0.06244 =
         0.03897    0.01510   -0.01890   -0.01639
AFIX  43
H53A  2    0.348823    0.154242    1.007223  -101.00000   -1.20000
AFIX   0
C52A  1    0.418841    0.228080    0.972598  -101.00000    0.03807    0.03362 =
         0.03409    0.00509   -0.01197   -0.00552
C49   1    0.280047    0.424374    0.980063  -111.00000    0.05444    0.08472 =
         0.06264   -0.00466    0.02713    0.02464
AFIX  43
H49   2    0.322191    0.398547    0.952060  -111.00000   -1.20000
AFIX   0
C1I   1    0.274689    0.413119    1.042123  -111.00000    0.04164    0.07695 =
         0.06598    0.01498   -0.00073    0.00820
AFIX  43
H1I   2    0.313758    0.379102    1.056310  -111.00000   -1.20000
AFIX   0
C1J   1    0.214524    0.449609    1.084174  -111.00000    0.04419    0.04301 =
         0.03935   -0.00763   -0.00327   -0.00272
AFIX  43
H1J   2    0.216023    0.445893    1.125859  -111.00000   -1.20000
AFIX   0
C1K   1    0.152527    0.491441    1.063062  -111.00000    0.03299    0.04147 =
         0.03116   -0.00500    0.00165   -0.01094
AFIX  43
H1K   2    0.105060    0.511363    1.091775  -111.00000   -1.20000
AFIX   0
C1L   1    0.156947    0.505563    1.001164  -111.00000    0.03880    0.02840 =
         0.03727   -0.01070   -0.00147   -0.00221
AFIX  43
H1L   2    0.114714    0.536857    0.987674  -111.00000   -1.20000
AFIX   0
C1M   1    0.222932    0.473995    0.959187  -111.00000    0.06679    0.04450 =
         0.03124   -0.00232    0.00578   -0.00668
AFIX  43
H1M   2    0.229286    0.486017    0.916496  -111.00000   -1.20000
AFIX   0

C50   1    1.006049    0.303251    0.573664  -121.00000    0.05322    0.04363 =
         0.03562   -0.00326   -0.01953   -0.01299
AFIX  43
H50   2    0.983642    0.277680    0.610800  -121.00000   -1.20000
AFIX   0
C1N   1    1.079141    0.278532    0.534272  -121.00000    0.04900    0.04586 =
         0.05768   -0.00061   -0.02710   -0.00045
AFIX  43
H1N   2    1.106734    0.235104    0.543789  -121.00000   -1.20000
AFIX   0
C1O   1    1.072930    0.377841    0.466445  -121.00000    0.07156    0.05585 =
         0.04796    0.00671   -0.02865   -0.02776
AFIX  43
H1O   2    1.096331    0.403576    0.429695  -121.00000   -1.20000
AFIX   0
C1P   1    1.113717    0.316051    0.480436  -121.00000    0.04239    0.05903 =
         0.05624   -0.01015   -0.01223   -0.01171
AFIX  43
H1P   2    1.165141    0.298831    0.453729  -121.00000   -1.20000
AFIX   0
C1Q   1    0.998468    0.403522    0.504662  -121.00000    0.06581    0.03610 =
         0.07213   -0.00107   -0.04770   -0.00750
AFIX  43
H1Q   2    0.970289    0.446388    0.494122  -121.00000   -1.20000
AFIX   0
C1R   1    0.964803    0.366215    0.558839  -121.00000    0.04803    0.05115 =
         0.05140   -0.01605   -0.02900   -0.00141
AFIX  43
H1R   2    0.913682    0.383712    0.585705  -121.00000   -1.20000
AFIX   0
HKLF 4


REM  107jsaec23_a.res in P-1
REM wR2 = 0.1396, GooF = S = 1.026, Restrained GooF = 0.993 for all data
REM R1 = 0.0516 for 25801 Fo > 4sig(Fo) and 0.0614 for all 30160 data
REM 2023 parameters refined using 2080 restraints

END

WGHT      0.0748      3.5433

REM Highest difference peak  0.775,  deepest hole -0.566,  1-sigma level  0.051
Q1    1   1.0631  0.1654  0.1641  11.00000  0.05    0.78
Q2    1   0.4788  0.3658  0.8438  11.00000  0.05    0.64
Q3    1   0.7004  0.2499  0.7101  11.00000  0.05    0.56
Q4    1   0.4197  0.1813  0.8422  11.00000  0.05    0.55
Q5    1   0.6872  0.2708  0.7197  11.00000  0.05    0.53
Q6    1   0.2721  0.2243  0.9320  11.00000  0.05    0.46
Q7    1   0.8315  0.2500  0.2475  11.00000  0.05    0.45
Q8    1   0.7821  0.0849  0.4369  11.00000  0.05    0.44
Q9    1   0.5261  0.0936  0.4869  11.00000  0.05    0.42
Q10   1   0.8800  0.2021  0.2620  11.00000  0.05    0.33
Q11   1   1.0791  0.0341  0.2134  11.00000  0.05    0.32
Q12   1   0.2580  0.0308  0.9367  11.00000  0.05    0.32
Q13   1   0.8426  0.3492  0.7723  11.00000  0.05    0.31
Q14   1   1.1465 -0.0008  0.2231  11.00000  0.05    0.30
Q15   1   0.7038  0.3400  0.2955  11.00000  0.05    0.30
Q16   1   0.9443  0.0959  0.5903  11.00000  0.05    0.29
Q17   1   0.5985  0.2809  0.7601  11.00000  0.05    0.29
Q18   1   0.8782  0.1914  0.7074  11.00000  0.05    0.28
Q19   1   0.5385  0.2259  0.6240  11.00000  0.05    0.28
Q20   1   0.6416  0.1677  0.6915  11.00000  0.05    0.28
Q21   1   0.6600  0.4600  0.3868  11.00000  0.05    0.28
Q22   1   0.5096  0.3735  0.3603  11.00000  0.05    0.28
Q23   1   0.7339  0.1060  0.6628  11.00000  0.05    0.28
Q24   1   0.2012  0.0788  0.9328  11.00000  0.05    0.28
Q25   1   0.8157  0.1915  0.3576  11.00000  0.05    0.28
Q26   1   0.9394  0.1046  0.6401  11.00000  0.05    0.27
Q27   1   0.5583  0.3952  0.3825  11.00000  0.05    0.27
Q28   1   0.4286  0.3474  0.8770  11.00000  0.05    0.27
Q29   1   0.7667  0.5161  0.4091  11.00000  0.05    0.27
Q30   1   0.5776  0.0453  0.8303  11.00000  0.05    0.27
Q31   1   0.5225  0.1140  0.7648  11.00000  0.05    0.27
Q32   1   0.5680  0.2955  0.2836  11.00000  0.05    0.27
Q33   1   0.8018  0.2360  0.3394  11.00000  0.05    0.27
Q34   1   0.9625  0.0769  0.1314  11.00000  0.05    0.26
Q35   1   0.6079  0.4154  0.3998  11.00000  0.05    0.26
Q36   1   0.6632  0.1354  0.2413  11.00000  0.05    0.26
Q37   1   0.6802  0.4138  0.3617  11.00000  0.05    0.26
Q38   1   1.0039  0.0115  0.5979  11.00000  0.05    0.26
Q39   1   0.8061  0.4219  0.3405  11.00000  0.05    0.26
Q40   1   0.7228  0.1305  0.4681  11.00000  0.05    0.26
Q41   1   0.6839  0.2328  0.1710  11.00000  0.05    0.26
;
_shelx_res_checksum                59435
_shelx_hkl_file
;
   0   0   2 95168.5 5947.89   6
   0   0   2 100200. 5942.48  13
   0   0  -2 103768. 5939.52  91
   0   0   2 105150. 5939.44  91
   0   0   2 113669. 5939.19  92
   0   0   2 102880. 5938.85  83
   0   0  -2 103527. 5946.80  20
   0   0   2 89270.9 5948.04  22
   0   0   2 107156. 5943.05 110
   0   0  -2 114585. 5939.18 113
   0   0  -2 107843. 5945.32 120
   0   0  -2 106934. 5944.82 100
   0   0  -2 83627.8 5944.51 108
   0   0  -2 110857. 5939.28 103
   0   0   2 103252. 5940.35 107
   0   0   2 111745. 5939.30 103
   0   0   2 111919. 5939.23 109
   0   0  -2 95600.6 5947.40 121
   0   0  -2 112064. 5939.22 109
   0   0  -2 113597. 5943.50 110
   0   0   2 105050. 5940.12  99
   0   0   3 10087.2 653.582   6
   0   0   3 10273.6 635.231  13
   0   0   3 11735.0 629.268  92
   0   0   3 11126.6 628.695  83
   0   0   3 10586.2 639.181  78
   0   0   3 9619.81 654.132  22
   0   0  -3 10610.3 647.514  20
   0   0  -3 12128.3 629.271 113
   0   0   3 10775.8 631.170 107
   0   0   3 10909.3 636.397 110
   0   0   3 11483.7 629.466 103
   0   0  -3 11224.9 644.113 120
   0   0   3 11631.2 629.332 109
   0   0   3 11078.5 631.075  99
   0   0  -3 11351.7 641.223 100
   0   0  -3 11662.9 629.445 103
   0   0  -3 9116.63 643.050 108
   0   0  -3 11698.9 629.326 109
   0   0   4 486.213 69.7577  13
   0   0   4 399.446 158.375   6
   0   0  -4 457.127 110.684 108
   0   0  -4 520.434 34.6849 113
   0   0   4 451.558 45.3810  99
   0   0   4 465.117 43.2771 107
   0   0  -4 473.374 119.895 120
   0   0   4 463.825 35.1013 103
   0   0  -4 498.055 34.9826 109
   0   0   4 415.081 72.7293 110
   0   0  -4 534.495 96.4260 100
   0   0   4 440.928 34.5875  91
   0   0   4 502.234 34.7252  92
   0   0   4 349.050 104.096  78
   0   0   4 545.067 30.5645  83
   0   0  -4 513.053 137.353  20
   0   0   4 504.549 160.564  22
   0   0   5 3486.10 288.664  22
   0   0  -5 3663.61 274.744  20
   0   0   5 3848.96 287.393   6
   0   0   5 3715.53 229.883  13
   0   0  -5 3805.05 214.988 113
   0   0  -5 3585.38 259.797 120
   0   0  -5 3847.28 215.211 109
   0   0   5 3833.68 234.823 110
   0   0   5 4044.71 219.709 107
   0   0   5 3524.96 215.328 103
   0   0   5 3820.83 245.895  53
   0   0  -5 3998.20 216.071  93
   0   0   5 4014.49 215.784  91
   0   0   5 4066.71 213.638  83
   0   0   5 3644.50 214.995  92
   0   0   5 3403.82 230.548  55
   0   0  -5 3728.73 239.517  65
   0   0   6 15501.8 974.144  22
   0   0  -6 16629.9 970.822  20
   0   0   6 15065.0 945.717  13
   0   0   6 16073.3 972.667   6
   0   0   6 15703.5 939.675 107
   0   0  -6 19236.2 936.676 122
   0   0   6 15814.9 948.431 110
   0   0  -6 18221.5 936.400 113
   0   0  -6 16499.4 961.935 120
   0   0  -6 17378.1 936.448 109
   0   0   6 16287.6 953.974  53
   0   0  -6 13182.2 956.573  95
   0   0  -6 15002.5 948.417  86
   0   0  -6 18135.1 936.902  93
   0   0   6 16026.1 935.046  83
   0   0   6 17776.5 936.433  92
   0   0   6 16018.1 936.739  91
   0   0  -6 18206.6 952.207  65
   0   0   6 14165.9 945.683  55
   0   0   7 3666.97 293.181  22
   0   0  -7 3615.09 283.424  20
   0   0   7 3443.70 226.134  13
   0   0   7 4290.18 290.997   6
   0   0   7 3556.94 231.551 110
   0   0  -7 3293.67 261.040 120
   0   0  -7 3896.04 209.987 122
   0   0  -7 3741.14 209.558 113
   0   0   7 3797.09 208.865 101
   0   0   7 3678.27 245.015  53
   0   0  -7 3811.63 210.532  93
   0   0   7 3621.58 209.530  92
   0   0   7 3732.14 210.172  91
   0   0  -7 3079.91 252.197  95
   0   0   7 3766.61 207.603  83
   0   0  -7 3528.42 233.163  86
   0   0  -7 3752.13 240.537  65
   0   0   7 3178.20 226.669  55
   0   0  -8 1940.62 209.924  20
   0   0   8 2031.55 222.029  22
   0   0   8 1655.82 131.489  13
   0   0   8 1877.78 211.669   6
   0   0  -8 1909.88 112.276 122
   0   0  -8 2017.92 112.914  98
   0   0  -8 1854.20 111.438 113
   0   0  -8 1417.82 148.604 102
   0   0   8 1909.77 118.174 107
   0   0   8 1984.25 110.163 101
   0   0  -8 1705.11 185.620 120
   0   0   8 1876.13 161.583  53
   0   0  -8 1727.96 129.437  52
   0   0   8 1802.25 110.836  81
   0   0   8 1896.96 112.023  91
   0   0  -8 1862.11 143.946  86
   0   0   8 1891.63 108.363  83
   0   0   8 1924.34 111.656  92
   0   0   8 2083.88 109.790  88
   0   0   8 1718.97 136.691  55
   0   0  -9 1226.53 117.141  31
   0   0   9 1177.40 191.223  22
   0   0  -9 1214.46 184.676  20
   0   0   9 1034.08 181.794   6
   0   0   9 969.615 75.9084 107
   0   0  -9 1126.72 68.4884  96
   0   0  -9 1244.74 70.4617  98
   0   0  -9 1236.25 154.848 120
   0   0  -9 1296.02 70.8454 122
   0   0   9 896.799 64.8643 101
   0   0  -9 1283.40 97.6161  52
   0   0   9 964.547 128.317  53
   0   0   9 1254.29 67.8970  81
   0   0   9 887.864 101.617  73
   0   0   9 962.502 62.7419  83
   0   0   9 1040.44 64.6806  88
   0   0  -9 938.277 107.609  86
   0   0   9 1128.02 97.6472  55
   0   0 -10 380.082 166.799  20
   0   0  10 282.127 66.9899  13
   0   0 -10 395.251 133.079 120
   0   0  10 317.259 48.1680 107
   0   0 -10 291.830 39.7663 122
   0   0  10 321.947 29.7197 101
   0   0 -10 260.743 72.2364  52
   0   0  10 339.431 35.0964  81
   0   0  10 387.798 77.8373  73
   0   0 -10 251.425 58.7770  80
   0   0  10 418.198 29.2867  88
   0   0 -10 315.979 62.1863  62
   0   0  10 254.314 73.7938  55
   0   0 -11 2006.33 227.344  20
   0   0  11 2537.91 160.858  13
   0   0  11 2567.39 140.012 101
   0   0  11 2417.05 149.033 107
   0   0 -11 2261.41 209.730 120
   0   0  11 2509.69 141.118 123
   0   0 -11 2013.38 160.911  52
   0   0 -11 2522.75 155.424  80
   0   0  11 2479.51 139.263  88
   0   0 -11 2268.19 158.973  77
   0   0  11 2456.59 169.308  73
   0   0 -11 1984.55 153.505  62
   0   0  11 2312.78 162.199  55
   0   0  12 669.437 73.0918  13
   0   0  12 544.101 35.9641 104
   0   0  12 463.172 36.9858 101
   0   0 -12 439.573 136.165 120
   0   0  12 473.768 38.8814 123
   0   0 -12 377.805 73.5705  52
   0   0  12 511.425 35.8959  88
   0   0  12 339.527 78.9807  73
   0   0 -12 406.711 62.8695  80
   0   0 -12 428.106 68.8516  77
   0   0 -12 338.954 66.0090  62
   0   0  12 394.078 75.4373  55
   0   0  13 755.991 76.2909  13
   0   0  13 688.799 92.5927  11
   0   0 -13 760.084 146.330 120
   0   0  13 724.951 48.5954 101
   0   0  13 759.705 47.4522 104
   0   0  13 659.954 50.1759 123
   0   0 -13 822.520 85.8388  52
   0   0  13 656.266 89.9570  73
   0   0  13 694.637 47.3349  88
   0   0 -13 645.062 78.8349  77
   0   0  13 756.952 81.8050  55
   0   0 -13 668.950 75.0480  62
   0   0 -14 1390.78 116.460  12
   0   0  14 968.251 83.9665  13
   0   0  14 887.278 96.8831  11
   0   0  14 778.424 53.3904 101
   0   0  14 771.639 55.5899 123
   0   0  14 760.017 51.8909 104
   0   0 -14 1147.15 93.7694  52
   0   0 -14 764.165 83.4825  77
   0   0  14 677.027 89.6170  73
   0   0  14 739.281 52.2595  88
   0   0 -14 1187.78 84.0443  62
   0   0  14 837.180 84.5279  55
   0   0  15 16.2244 19.3369 101
   0   0  15 13.2780 17.3260 104
   0   0  15 21.7694 23.6965 123
   0   0  15 77.8815 56.0867  13
   0   0  15 88.7845 69.4852  11
   0   0 -15 64.6449 87.5985  12
   0   0  16 5103.10 307.873  11
   0   0 -16 5341.12 315.221  12
   0   0  16 4625.08 278.085 104
   0   0  16 4883.04 280.384 123
   0   0 -16 5099.39 301.334  52
   0   0  16 4923.57 305.725  73
   0   0 -16 5560.21 297.102  62
   0   0  16 5417.56 300.886  55
   0   0 -17-32.2130 91.2009  12
   0   0  17 156.707 26.2610 123
   0   0  17 170.260 70.6606  73
   0   0 -17 101.873 63.6629  62
   0   0  17 94.0654 59.8603  55
   0   0 -17 247.488 75.7966  52
   0   0 -18 3600.06 260.336  12
   0   0 -18 3872.66 250.579  52
   0   0  18 4016.97 256.027  73
   0   0 -18 4214.14 246.427  62
   0   0 -19 3672.63 258.876  12
   0   0  19 4177.75 246.522 119
   0   0 -19 3777.28 248.331  52
   0   0  19 4091.91 254.325  73
   0   0 -19 3786.53 242.450  62
   0   0 -20 197.012 91.9140  12
   0   0  20 298.625 65.3601 119
   0   0 -20 269.652 78.4630  52
   0   0  20 110.635 73.4262  73
   0   0 -20 206.676 69.3990  62
   0   0 -21 267.010 92.6255  12
   0   0  21 368.320 67.0208 119
   0   0  21 265.630 71.8044  73
   0   0 -21 348.953 71.1246  62
   0   0 -22 139.876 80.2774  12
   0   0  22 95.8079 54.8794 119
   0   0  22 92.2733 49.1508  45
   0   0  22 16.4717 59.4002  73
   0   0 -22 86.8055 60.2756  62
   0   0 -23 136.320 75.0417  12
   0   0  23 117.040 51.2427 119
   0   0  23 79.5602 28.5834  76
   0   0 -23 118.113 57.3038  62
   0   0  24 397.965 55.7720 119
   0   0  24 381.153 44.3189  46
   0   0  24 325.298 52.1581  45
   0   0 -24 255.347 70.7050  10
   0   0  24 382.793 36.6817  76
   0   0  25 494.655 56.2074  72
   0   0  25 468.954 52.9817  45
   0   0  25 500.148 45.7494  46
   0   0  26 108.867 37.9420  72
   0   0  26 96.5791 32.4635  45
   0   0  26 102.024 27.0315  46
   0   0  27 28.1068 23.4060  72
   0   0  27 38.9565 18.5929  46
   0   0  27 36.9569 24.0949  45
   0  -1  27 8.80807 18.1017  46
   0  -1  26 1689.88 109.509  72
   0  -1  26 1752.15 104.222  46
   0  -1  26 1690.22 108.094  45
   0  -1  25 514.563 56.8742  72
   0  -1  25 499.236 52.5593  45
   0  -1  25 513.760 45.7868  46
   0  -1  24 1836.28 116.039 119
   0  -1  24 1799.87 106.815  46
   0  -1  24 1729.39 113.570  45
   0  -1  24 1536.11 101.152  76
   0   1 -23 130.837 70.6993  10
   0  -1  23 185.304 52.4273 119
   0  -1  23 167.328 31.6959  76
   0   1 -23 204.435 60.2531  62
   0   1 -22 531.337 92.4835  12
   0  -1  22 578.103 71.1351 119
   0  -1  22 599.453 65.2350  45
   0  -1  22 563.725 56.4852  46
   0  -1  22 527.310 49.4715  76
   0   1 -22 549.380 74.4771  62
   0   1 -21 33.8825 86.8460  12
   0  -1  21 36.1143 56.1720 119
   0  -1  21 51.9253 49.3701  45
   0  -1  21 8.73413 63.6613  73
   0   1 -21 2.05148 64.8949  62
   0   1 -20 4784.37 309.177  12
   0  -1  20 4935.00 297.023 119
   0  -1  20 4896.97 293.245  45
   0  -1  20 5194.24 304.792  73
   0   1 -20 4562.62 293.595  62
   0   1 -19 125.366 92.7663  12
   0  -1  19 130.066 59.3195 119
   0  -1  19 65.0152 68.1522  73
   0   1 -19 111.243 70.1940  62
   0  -1  18 95.4836 74.6730  73
   0   1 -18 76.8008 68.6771  62
   0   1 -18 155.841 76.7867  52
   0   1 -17 2231.52 178.861  12
   0   1 -17 2272.70 167.544  52
   0  -1  17 2674.01 173.693  73
   0   1 -17 2339.78 161.314  62
   0   1 -16 46.1388 88.3925  12
   0  -1  16 63.2144 68.9376  11
   0  -1  16 23.0533 22.4052 123
   0  -1  16 8.88841 18.2547 104
   0   1 -16 120.416 68.3972  52
   0  -1  16 58.1486 66.7811  73
   0   1 -16 67.1567 58.8856  62
   0  -1  15 97.3913 21.2710 104
   0  -1  15 91.8586 25.0306 123
   0   1 -15 99.0831 69.7411  52
   0  -1  15 51.7743 69.7623  11
   0   1 -15 58.6707 83.0638  12
   0   1 -15 79.1693 85.6510  27
   0   1 -14 1295.27 127.268  12
   0  -1  14 1580.23 121.903  11
   0  -1  14 1242.95 82.8579 123
   0  -1  14 1338.30 80.7978 104
   0   1 -14 1354.34 112.248  52
   0  -1  14 1342.20 116.271  73
   0  -1  14 1571.11 108.774  55
   0   1 -14 1273.01 105.263  62
   0   1 -13 4261.17 292.362  12
   0  -1  13 5440.48 282.788  13
   0  -1  13 4613.62 290.233  11
   0  -1  13 4727.35 265.348 123
   0  -1  13 4738.54 264.187 101
   0  -1  13 4856.14 263.770 104
   0   1 -13 4134.65 281.095  52
   0  -1  13 4871.68 289.922  73
   0   1 -13 4142.71 280.850  77
   0  -1  13 4559.18 263.868  88
   0   1 -13 4384.66 277.340  62
   0  -1  13 5164.33 284.591  55
   0  -1  12 3813.65 260.526  11
   0   1 -12 4103.55 264.537  12
   0  -1  12 4874.18 253.922  13
   0  -1  12 4194.29 234.273 104
   0  -1  12 4118.96 234.908 101
   0  -1  12 4184.44 236.098 123
   0   1 -12 4012.53 254.014  52
   0  -1  12 4106.61 260.193  73
   0  -1  12 4005.76 234.529  88
   0   1 -12 3930.03 251.218  77
   0   1 -12 4401.52 249.738  62
   0  -1  12 4517.86 254.918  55
   0  -1  11 23367.9 1270.62  13
   0  -1  11 19849.9 1275.32  11
   0  -1  11 24811.4 1258.04 104
   0  -1  11 23458.9 1258.31 101
   0   1 -11 21388.2 1260.01 122
   0  -1  11 23318.4 1259.14 123
   0   1 -11 21371.4 1269.90  52
   0  -1  11 21457.4 1258.72  81
   0   1 -11 23908.5 1269.04  80
   0  -1  11 23140.7 1276.13  73
   0  -1  11 22991.6 1257.98  88
   0   1 -11 20786.8 1269.09  77
   0   1 -11 22021.9 1266.63  62
   0  -1  11 24048.5 1273.17  55
   0  -1  10 2907.22 172.689  13
   0  -1  10 2446.98 183.941  11
   0   1 -10 2383.86 218.774 120
   0   1 -10 2454.46 158.735 122
   0  -1  10 2853.73 155.099 101
   0  -1  10 2794.45 155.876 123
   0  -1  10 2956.08 154.527 104
   0   1 -10 2549.04 175.624  52
   0  -1  10 2785.56 154.590  88
   0  -1  10 2434.04 156.518  81
   0  -1  10 2736.45 182.600  73
   0   1 -10 2374.47 170.693  77
   0  -1  10 2871.28 176.909  55
   0   1 -10 2424.96 169.042  62
   0  -1   9 3569.60 219.241  13
   0  -1   9 3589.33 204.028 101
   0   1  -9 3502.02 260.044 120
   0   1  -9 3488.42 207.696  96
   0   1  -9 3820.66 207.958 122
   0   1  -9 3498.73 222.178  52
   0  -1   9 3747.55 203.936  88
   0   1  -9 3408.76 229.821  86
   0  -1   9 3427.67 226.790  73
   0   1  -9 3633.64 216.633  62
   0  -1   9 3430.22 222.651  55
   0   1  -8 1676.61 193.951  20
   0   1  -8 1591.81 93.7171 122
   0  -1   8 1493.19 96.2393 107
   0   1  -8 1547.29 94.7807  98
   0  -1   8 1578.12 88.3905 101
   0   1  -8 1446.01 94.5269  96
   0   1  -8 1476.27 112.602  52
   0  -1   8 1459.14 119.416  73
   0   1  -8 1417.29 125.997  86
   0  -1   8 1314.70 90.2956  92
   0  -1   8 1608.13 88.3730  88
   0   1  -8 1225.30 147.933  95
   0  -1   8 1454.00 113.365  55
   0   1  -8 1419.14 104.625  62
   0   1  -7 186.401 159.400  20
   0  -1   7 142.218 56.4606  13
   0  -1   7 181.732 21.2800 101
   0   1  -7 215.309 33.6768 122
   0   1  -7 183.508 28.6585 113
   0   1  -7 262.375 134.595 120
   0   1  -7 210.975 36.8913  98
   0   1  -7 104.947 63.0042  52
   0  -1   7 185.633 69.1067  73
   0   1  -7 182.707 36.5406  96
   0  -1   7 199.291 21.2578  88
   0  -1   7 190.308 27.8232  92
   0  -1   7 199.506 65.1626  55
   0   1  -7 165.877 52.0649  62
   0   1  -6 336.370 157.347  20
   0  -1   6 547.681 169.484   6
   0  -1   6 382.542 62.3326  13
   0  -1   6 340.687 41.2174 107
   0   1  -6 327.352 39.1020  98
   0   1  -6 326.996 32.2091 113
   0   1  -6 350.053 131.897 120
   0   1  -6 305.591 35.7514 122
   0   1  -6 280.570 61.3767  52
   0  -1   6 274.376 31.3372  92
   0  -1   6 302.521 70.4996  73
   0   1  -6 340.877 32.5503  91
   0  -1   6 377.053 26.5038  88
   0   1  -6 219.557 51.8956  62
   0  -1   6 310.524 65.0916  55
   0   1  -5 25445.8 1418.40  20
   0  -1   5 25079.6 1399.88  13
   0  -1   5 28576.0 1424.79   6
   0   1  -5 24735.6 1393.67 122
   0   1  -5 24868.3 1394.63  98
   0   1  -5 24458.0 1408.51 100
   0  -1   5 26172.4 1395.96 107
   0  -1   5 26757.7 1392.98 101
   0   1  -5 24994.9 1412.34 120
   0   1  -5 23903.2 1393.10 113
   0   1  -5 24324.1 1398.60  52
   0   1  -5 26301.2 1394.12  91
   0  -1   5 27661.7 1392.95  88
   0  -1   5 25864.3 1392.25  83
   0   1  -5 24143.3 1394.33  93
   0  -1   5 22822.4 1392.90  92
   0  -1   5 24282.8 1400.55  55
   0   1  -5 25133.7 1396.86  62
   0  -1   4 1503.66 98.8509  13
   0  -1   4 1461.63 173.695   6
   0  -1   4 1492.53 81.7810  83
   0  -1   4 1222.48 83.8598  92
   0  -1   4 1620.89 82.7104  88
   0   1  -4 1610.61 84.5815  91
   0   1  -4 1557.92 81.9147  83
   0   1  -4 1338.09 88.0899  93
   0   1  -4 1460.99 154.130  20
   0  -1   4 1558.25 88.5487 107
   0   1  -4 1378.15 87.9149  98
   0  -1   4 1099.18 89.4367  99
   0   1  -4 1288.07 123.408 100
   0  -1   4 1611.21 82.8116 101
   0  -1   4 1175.58 84.1027 103
   0   1  -4 1278.95 84.0659 113
   0   1  -4 1352.89 138.932 120
   0   1  -4 1319.33 85.6454 122
   0  -1   3 2708.97 177.970 109
   0  -1   3 2604.76 178.186 103
   0  -1   3 3693.09 177.951 101
   0  -1   3 3688.70 180.777 107
   0   1  -3 2868.92 178.190 113
   0   1  -3 3226.05 201.372 120
   0   1  -3 3014.00 180.266  98
   0   1  -3 3522.50 181.163 107
   0   1  -3 2786.81 178.121 109
   0   1  -3 2903.80 178.828 122
   0  -1   3 3631.42 184.882  13
   0   1  -3 3711.03 178.828  91
   0   1  -3 2944.09 179.988  93
   0   1  -3 3654.88 177.441  83
   0  -1   3 3891.83 177.962  88
   0  -1   3 2688.84 178.058  92
   0  -1   2 6357.45 305.120 123
   0   1  -2 6003.76 306.501 107
   0  -1   2 4447.05 304.971 109
   0   1  -2 4736.01 305.049 113
   0   1  -2 5738.56 309.559 110
   0   1  -2 4809.87 306.365  98
   0  -1   2 4410.50 304.953 113
   0  -1   2 6725.50 304.966 104
   0  -1   2 4660.66 305.080 103
   0   1  -2 6187.57 304.968 101
   0  -1   2 6200.24 304.954 101
   0   1  -2 4767.34 305.442 122
   0   1  -2 4723.24 308.501  12
   0  -1   2 6158.30 307.925  13
   0  -1   2 5387.25 310.214  11
   0   1  -2 6144.74 305.308  91
   0   1  -2 6239.28 304.956  88
   0   1  -2 6086.58 304.725  83
   0  -1   2 4504.65 307.005  84
   0   1  -2 4726.01 306.132  93
   0  -1  -2 251.634 63.5423 108
   0  -1  -2 144.642 58.0846 102
   0   1   2 140.305 21.3245  99
   0   1   2 215.944 72.0789 108
   0   1   2 109.662 42.8200 115
   0  -1  -2 134.658 21.8416  99
   0  -1  -2 157.955 13.4933 103
   0   1   2 226.192 53.9866 100
   0   1   2 291.834 89.7977 121
   0  -1  -2 180.136 53.0547 112
   0   1   2 208.713 56.3950   8
   0  -1  -2 228.527 22.7926   5
   0  -1  -2 131.604 12.5129  92
   0   1   2 162.520 70.2471  95
   0   1   2 133.855 21.4188  90
   0  -1  -2 210.623 38.8363  86
   0  -1  -2 261.794 64.0378  95
   0  -1  -3 13081.1 702.947 102
   0  -1  -3 12824.2 700.691 112
   0   1   3 12380.0 708.985 108
   0  -1  -3 11770.9 689.801 109
   0  -1  -3 18488.5 705.604 100
   0   1   3 14781.0 704.907 100
   0  -1  -3 17324.4 711.076 108
   0  -1  -3 11700.8 689.958 103
   0   1   3 11901.2 691.759  99
   0   1   3 15075.1 719.202 121
   0  -1  -3 14759.6 694.779   5
   0  -1  -3 15511.1 696.519  17
   0   1   3 11617.2 705.416   8
   0  -1  -3 11835.2 689.688  92
   0   1   3 12492.0 689.253  81
   0  -1  -3 16030.5 699.598  86
   0  -1  -3 14792.4 707.830  95
   0  -1  -4 6236.52 356.442 109
   0   1   4 6796.60 381.111 100
   0  -1  -4 6318.10 356.254 113
   0  -1  -4 6219.23 376.813 102
   0  -1  -4 6193.54 373.268 112
   0   1   4 7345.22 372.621 110
   0   1   4 6774.92 407.576 121
   0   1   4 5965.63 359.602  99
   0  -1  -4 6172.15 356.641 103
   0  -1  -4 8722.11 380.004 100
   0   1   4 6974.63 357.339  91
   0  -1  -4 7423.25 371.572  86
   0  -1  -4 7169.11 385.076  95
   0  -1  -4 6367.27 371.163  17
   0   1   4 6125.07 367.848  13
   0  -1  -4 6561.21 365.458   5
   0   1   5 22.3348 103.009  36
   0   1   5 72.0766 70.5057  13
   0  -1  -5 18.0679 64.0871   5
   0  -1  -5 75.8619 99.7546  17
   0   1   5 224.919 160.423   6
   0  -1  -5 26.3083 23.2725 103
   0   1   5 35.6264 78.1753 110
   0   1   5-102.198 110.512 100
   0   1   5 132.432 174.814 121
   0   1   5 19.8772 34.1917 107
   0  -1  -5 9.96299 97.2982 102
   0  -1  -5 27.8704 20.9273 113
   0  -1  -5 39.3095 21.5918 109
   0   1   5-30.3288 88.5400  53
   0  -1  -5 21.0973 76.2130  86
   0   1   5 28.6528 20.2080  91
   0  -1  -5-1.86967 114.038  95
   0  -1  -5 75.2548 86.7132  65
   0   1   6 6156.13 478.699  22
   0   1   6 7540.81 454.866  36
   0  -1  -6 6700.92 469.461  20
   0   1   6 6540.96 477.254   6
   0   1   6 7187.03 441.240  13
   0  -1  -6 5547.55 452.215  17
   0  -1  -6 7438.20 426.736 109
   0  -1  -6 7499.53 426.595 113
   0   1   6 8402.39 432.092 107
   0  -1  -6 6857.88 450.291 102
   0   1   6 8855.92 447.136 110
   0  -1  -6 7169.68 459.020 120
   0   1   6 7590.42 449.817  53
   0  -1  -6 8933.42 446.172  86
   0   1   6 8540.66 425.610  83
   0   1   6 7127.10 425.851  81
   0   1   6 7159.32 431.369  90
   0   1   6 8586.03 428.096  91
   0  -1  -6 8162.59 461.493  95
   0  -1  -6 7080.54 446.773  65
   0   1   6 6465.60 439.201  55
   0   1   7 613.757 187.598  22
   0  -1  -7 521.205 167.011  20
   0   1   7 759.522 128.707  36
   0   1   7 682.961 90.0976  13
   0   1   7 616.502 182.058   6
   0  -1  -7 705.115 48.8637 113
   0  -1  -7 633.426 112.099 102
   0  -1  -7 758.394 48.8096 122
   0  -1  -7 658.922 141.894 120
   0   1   7 684.080 98.3168 110
   0  -1  -7 713.855 48.8933 109
   0   1   7 746.180 116.572  53
   0   1   7 643.662 62.7818  90
   0  -1  -7 717.858 48.8655  93
   0   1   7 685.934 47.2875  81
   0   1   7 737.101 147.199  78
   0   1   7 814.470 44.3585  83
   0  -1  -7 864.417 96.1717  86
   0   1   7 762.712 50.2086  91
   0   1   7 632.563 86.4175  55
   0  -1  -7 693.456 108.856  65
   0   1   8 369.917 182.304  22
   0  -1  -8 769.957 172.357  20
   0   1   8 310.568 174.359   6
   0  -1  -8 498.739 39.9511 113
   0  -1  -8 400.536 140.556 120
   0  -1  -8 518.856 39.9641 122
   0   1   8 603.580 53.2305 107
   0   1   8 585.826 37.5446 101
   0   1   8 452.503 110.973  53
   0   1   8 545.641 38.4176  81
   0   1   8 556.536 34.1280  83
   0   1   8 569.361 41.5575  91
   0  -1  -8 481.285 39.7726  93
   0   1   8 418.443 125.567  78
   0  -1  -8 519.567 89.3312  86
   0   1   8 405.719 84.4416  55
   0  -1  -8 442.077 108.675  65
   0  -1  -9 859.619 181.786  20
   0   1   9 1009.23 193.628  22
   0   1   9 963.517 97.7445  13
   0   1   9 1102.98 185.613   6
   0   1   9 1008.37 72.7628 107
   0   1   9 977.208 105.019 110
   0  -1  -9 842.579 150.157 120
   0   1   9 1108.51 61.3981 101
   0  -1  -9 909.313 62.8330 122
   0  -1  -9 845.317 61.6569  98
   0   1   9 890.439 128.643  53
   0   1   9 1040.37 63.9394  91
   0   1   9 1011.12 58.1836  83
   0  -1  -9 1129.45 107.702  86
   0  -1  -9 1061.43 82.8888  80
   0   1   9 949.504 61.2932  81
   0   1   9 853.266 98.5825  55
   0  -1  -9 970.540 123.650  65
   0   1  10-58.2517 173.461  22
   0  -1 -10-32.2732 161.038  20
   0   1  10 10.9112 68.9812  13
   0   1  10 15.7725 19.9524 101
   0   1  10 25.0989 79.7979 110
   0  -1 -10-121.788 134.994 120
   0  -1 -10 12.9966 29.0427 122
   0   1  10-1.04103 41.2676 107
   0   1  10-78.1111 112.545  53
   0   1  10 8.08774 23.9695  91
   0  -1 -10 9.03264 49.9413  80
   0   1  10 21.2596 13.3458  83
   0  -1 -10 128.254 110.071  65
   0   1  10 46.4028 73.9292  55
   0  -1 -11 536.268 172.189  20
   0   1  11 642.300 172.448  22
   0   1  11 788.542 171.057   6
   0   1  11 582.435 78.4497  13
   0   1  11 637.746 58.8139 107
   0  -1 -11 599.874 143.438 120
   0   1  11 602.196 41.9191 101
   0   1  11 613.114 119.631  53
   0  -1 -11 421.194 78.5671  52
   0   1  11 578.864 40.3251  88
   0  -1 -11 622.405 66.4667  80
   0   1  11 585.515 85.2965  55
   0   1  12 790.751 165.627   6
   0   1  12 901.973 89.9026  13
   0   1  12 937.580 57.8319 101
   0   1  12 904.967 71.4077 107
   0  -1 -12 885.009 154.179 120
   0  -1 -12 688.010 88.9055  52
   0   1  12 908.439 126.052  53
   0   1  12 792.457 96.8280  73
   0  -1 -12 912.280 78.6802  80
   0  -1 -12 853.713 86.4478  77
   0   1  12 900.261 56.0790  88
   0   1  12 836.986 93.8897  55
   0  -1 -12 780.076 82.0160  62
   0  -1 -13 2721.89 231.473  20
   0   1  13 2312.51 159.200  13
   0  -1 -13 2351.19 209.018 120
   0   1  13 2365.58 136.757 123
   0   1  13 2377.09 135.251 101
   0  -1 -13 2430.11 160.926  52
   0   1  13 2298.77 134.310  88
   0   1  13 2227.38 165.724  73
   0  -1 -13 2108.97 154.956  77
   0   1  13 2297.12 159.881  55
   0  -1 -13 2343.78 152.135  62
   0   1  14 7763.57 437.826  13
   0  -1 -14 6842.43 469.142 120
   0   1  14 7697.69 418.866 104
   0   1  14 7674.20 419.736 101
   0   1  14 7691.19 421.108 123
   0  -1 -14 6672.33 434.976  52
   0   1  14 7432.56 443.007  73
   0  -1 -14 6775.49 436.778  77
   0   1  14 7525.15 440.010  55
   0  -1 -14 7309.90 431.097  62
   0   1  15 792.720 54.5098 101
   0  -1 -15 826.511 152.980 120
   0   1  15 803.498 56.4303 123
   0   1  15 846.995 53.3625 104
   0   1  15 772.990 97.7426  11
   0   1  15 915.677 86.9124  13
   0   1  16 2477.75 189.074  11
   0   1  16 3002.94 183.152  13
   0  -1 -16 2152.00 193.606  12
   0   1  16 2955.35 160.778 123
   0   1  16 2794.79 158.645 101
   0  -1 -16 2290.71 180.337  52
   0   1  16 2654.96 187.932  73
   0   1  16 3046.57 185.918  55
   0  -1 -16 2500.33 175.463  62
   0   1  17 33.9212 56.8070  13
   0  -1 -17 58.9798 86.3766  12
   0   1  17 40.0070 24.3068 123
   0  -1 -17 21.4497 68.6372  52
   0   1  17 73.9838 71.6447  73
   0  -1 -17 66.6220 60.2884  62
   0   1  17-43.4595 61.2689  55
   0  -1 -18 6109.88 418.656  12
   0   1  18 7072.79 390.148 123
   0   1  18 7138.67 416.626  73
   0  -1 -18 6602.99 403.534  62
   0  -1 -18 6198.88 408.906  52
   0  -1 -19 476.763 104.199  12
   0  -1 -19 681.558 92.3761  52
   0   1  19 571.517 89.1736  73
   0  -1 -19 568.623 79.8187  62
   0  -1 -20 819.379 115.123  12
   0   1  20 912.878 90.8965 119
   0  -1 -20 863.750 97.8173  52
   0   1  20 745.776 94.2472  73
   0  -1 -20 910.492 91.3909  62
   0  -1 -21 73.7549 88.8918  12
   0   1  21-5.98170 65.2121  73
   0  -1 -21 61.4289 62.6153  62
   0   1  21 59.3515 59.8193 119
   0  -1 -22 5535.59 367.328  12
   0   1  22 6492.03 364.850  73
   0  -1 -22 5702.72 353.114  62
   0   1  22 6518.05 360.097 119
   0   1  23 390.508 62.2349 119
   0  -1 -23 396.281 86.0029  12
   0  -1 -23 420.398 63.7914  62
   0   1  24 1019.85 83.4669 119
   0   1  24 1047.17 74.5563  46
   0   1  24 953.854 81.3766  45
   0  -1 -24 1105.33 97.9936  10
   0  -1 -24 1099.01 101.230  12
   0   1  24 1000.79 68.5571  76
   0   1  25 43.0186 30.2741  46
   0   1  25 13.6371 38.0302  45
   0   1  26 1260.33 89.2863  72
   0   1  26 1346.66 83.3482  46
   0   1  26 1321.49 88.1937  45
   0   1  27 1598.66 106.540  72
   0   1  27 1855.80 107.370  45
   0   1  27 1837.02 104.255  46
   0  -2  26 912.180 68.7143  72
   0  -2  26 959.583 63.1717  46
   0  -2  26 956.295 67.3137  45
   0  -2  25 30.8193 40.3951  72
   0  -2  25 2.48607 35.6246  45
   0  -2  25 28.9941 29.1168  46
   0  -2  24 291.004 50.0500 119
   0  -2  24 277.480 40.2702  46
   0  -2  24 347.498 49.7759  45
   0  -2  24 367.450 53.2845  72
   0  -2  24 288.643 33.4187  76
   0   2 -24 176.836 64.5092  10
   0  -2  23 1532.89 106.983 119
   0  -2  23 1462.23 95.9919  46
   0  -2  23 1432.82 102.258  45
   0  -2  23 1423.50 90.9109  76
   0   2 -22 43.6148 76.8555  10
   0  -2  22 63.6364 53.7460 119
   0  -2  22 76.9906 47.7785  45
   0  -2  22 47.2479 36.8539  46
   0  -2  22 19.4233 29.4488  76
   0   2 -22 90.3775 62.1950  62
   0   2 -21 145.608 85.9166  12
   0  -2  21 82.8060 56.0743 119
   0  -2  21 126.433 41.0638  46
   0  -2  21 170.568 53.7013  45
   0  -2  21 153.312 35.0512  76
   0   2 -21 160.480 68.0923  62
   0  -2  20 2148.49 158.190 119
   0  -2  20 2102.86 154.552  45
   0  -2  20 2237.33 166.122  73
   0   2 -20 2418.38 161.959  62
   0   2 -19 114.484 90.4994  12
   0  -2  19 127.172 63.2993 119
   0  -2  19 123.256 58.5531  45
   0  -2  19 104.946 71.1724  73
   0   2 -19 106.092 71.9993  62
   0  -2  18 8165.02 448.128  73
   0   2 -18 7029.85 435.551  62
   0   2 -17 1872.34 166.407  12
   0  -2  17 2302.90 152.001 119
   0   2 -17 2157.34 157.356  52
   0  -2  17 2294.80 161.326  73
   0   2 -17 2052.54 151.298  62
   0   2 -16 469.563 94.7194  12
   0  -2  16 448.888 77.4652  11
   0  -2  16 339.021 31.0707 104
   0  -2  16 301.323 64.7936 119
   0   2 -16 347.472 77.7663  52
   0  -2  16 401.400 76.3027  73
   0   2 -16 325.183 70.3403  62
   0  -2  15 6742.26 389.817 123
   0  -2  15 6732.41 388.496 104
   0   2 -15 7052.68 408.960  52
   0   2 -15 7337.73 419.695  12
   0  -2  15 7749.13 416.365  11
   0   2 -15 7320.05 404.763  62
   0  -2  14 6757.31 391.732  11
   0   2 -14 6092.25 392.003  12
   0  -2  14 6652.25 366.169 123
   0  -2  14 6440.98 364.562 104
   0  -2  14 6519.64 366.188 111
   0  -2  14 6666.79 388.867  73
   0   2 -14 6233.12 392.686  27
   0   2 -13 1280.00 125.640  27
   0  -2  13 1323.74 114.705  11
   0   2 -13 1185.57 121.797  12
   0  -2  13 1221.94 81.0236 123
   0  -2  13 1325.75 79.7201 104
   0   2 -13 1291.19 111.154  52
   0  -2  13 1502.68 116.244  73
   0   2 -13 1397.05 104.804  77
   0  -2  13 1598.20 109.180  55
   0   2 -13 1164.41 102.170  62
   0   2 -12 45.2368 86.8751  27
   0   2 -12-26.6893 81.0382  12
   0  -2  12 150.160 72.9321  11
   0  -2  12 35.7496 19.8108 104
   0  -2  12 66.7713 23.5197 123
   0   2 -12 58.3168 67.9137  52
   0   2 -12 10.8993 53.6338  77
   0  -2  12 28.2082 67.5859  73
   0  -2  12 32.6024 18.4190  88
   0  -2  12 56.7055 57.9110  55
   0   2 -12 72.8233 60.6081  62
   0   2 -11 16024.6 864.858  27
   0   2 -11 17661.8 866.197  12
   0  -2  11 14199.6 860.949  11
   0  -2  11 14715.5 842.676 123
   0  -2  11 15170.4 841.676 104
   0  -2  11 14591.3 841.858 101
   0   2 -11 17897.1 858.419  52
   0  -2  11 14107.1 859.756  73
   0   2 -11 13909.9 853.295  77
   0  -2  11 16032.7 844.026  81
   0  -2  11 14391.6 841.823  88
   0  -2  11 15502.1 856.594  55
   0   2 -11 18336.1 854.440  62
   0   2 -10 206.717 83.9971  12
   0  -2  10 308.600 54.9907  13
   0  -2  10 166.663 74.8058  11
   0  -2  10 68.1662 24.2029 123
   0  -2  10 73.6694 22.0039 101
   0  -2  10 60.5506 20.3765 104
   0   2 -10 235.168 73.0459  52
   0   2 -10 77.7385 56.5783  77
   0  -2  10 40.6164 71.9460  73
   0  -2  10 192.845 34.6327  81
   0  -2  10 77.5050 20.8703  88
   0   2 -10 24.6762 74.0573  86
   0   2 -10 197.958 62.3258  62
   0  -2  10 58.3524 59.3622  55
   0   2  -9 7169.75 449.158  12
   0  -2   9 8312.40 442.849  13
   0  -2   9 7603.75 431.438 123
   0   2  -9 7833.43 435.391 106
   0   2  -9 7777.20 436.206  98
   0  -2   9 8132.67 430.666 104
   0  -2   9 7873.91 430.895 101
   0   2  -9 7516.23 434.166 122
   0   2  -9 7453.53 444.309  52
   0  -2   9 7300.84 448.913  73
   0   2  -9 7115.11 450.687  86
   0  -2   9 8016.46 431.017  88
   0   2  -9 7132.92 440.958  77
   0   2  -9 7481.62 439.838  62
   0  -2   9 7499.28 444.624  55
   0  -2   8 46077.8 2915.34  11
   0  -2   8 53885.9 2901.97 104
   0   2  -8 57100.1 2904.78 122
   0  -2   8 51386.0 2902.07 101
   0   2  -8 56606.2 2911.89  52
   0   2  -8 47739.0 2908.92  77
   0  -2   8 52512.5 2902.22  88
   0  -2   8 49444.3 2914.56  73
   0   2  -8 46775.9 2915.03  86
   0   2  -8 59408.8 2909.36  62
   0  -2   8 51126.0 2911.94  55
   0   2  -7 28891.2 1467.13  12
   0  -2   7 23147.7 1465.44  11
   0  -2   7 25843.0 1461.04  13
   0  -2   7 24974.8 1453.22 123
   0   2  -7 29052.0 1455.49 122
   0  -2   7 25166.6 1452.77 101
   0   2  -7 27826.8 1457.37  96
   0   2  -7 29338.1 1462.40  52
   0  -2   7 24461.9 1464.44  73
   0   2  -7 27836.0 1456.72  93
   0  -2   7 25628.2 1452.94  88
   0   2  -7 23684.1 1458.78  77
   0  -2   7 26577.9 1453.66  92
   0  -2   7 24958.6 1461.78  55
   0   2  -7 30592.4 1459.77  62
   0  -2   6 26033.9 1622.78  11
   0   2  -6 24606.1 1618.51   1
   0  -2   6 30635.4 1618.96  13
   0   2  -6 33466.3 1623.75  12
   0  -2   6 28778.7 1611.89 123
   0   2  -6 31526.8 1615.92  96
   0  -2   6 29891.0 1611.40 104
   0   2  -6 32142.3 1613.73 122
   0  -2   6 28301.3 1611.43 101
   0   2  -6 32321.0 1619.20  52
   0   2  -6 28033.9 1612.70  91
   0   2  -6 31596.2 1615.09  93
   0  -2   6 28810.4 1611.64  88
   0  -2   6 28500.1 1621.99  73
   0   2  -6 26634.4 1610.78  83
   0  -2   6 29699.3 1612.17  92
   0  -2   6 29107.5 1619.59  55
   0   2  -6 33990.2 1617.24  62
   0  -2   5 205413. 10816.4  13
   0  -2   5 168882. 10818.5  11
   0   2  -5 232102. 10819.9  12
   0   2  -5 201558. 10811.5 113
   0   2  -5 211931. 10814.7  96
   0  -2   5 186571. 10811.1 123
   0   2  -5 219298. 10812.7 122
   0  -2   5 195603. 10810.7 104
   0   2  -5 214308. 10814.2  98
   0   2  -5 222731. 10816.8  52
   0   2  -5 183545. 10811.6  91
   0   2  -5 176001. 10810.2  83
   0  -2   5 201345. 10811.4  92
   0  -2   5 186128. 10818.5  73
   0  -2   5 190358. 10810.9  88
   0  -2   5 194388. 10816.9  55
   0   2  -5 223183. 10814.9  62
   0  -2   4 255733. 14305.6  84
   0   2  -4 252998. 14302.9  91
   0  -2   4 264354. 14302.8  92
   0   2  -4 240962. 14301.9  83
   0  -2   4 256335. 14302.4  88
   0  -2   4 246900. 14308.9  11
   0   2  -4 301395. 14308.8  12
   0   2  -4 262146. 14302.9 113
   0  -2   4 255783. 14302.3 101
   0   2  -4 278817. 14305.9  96
   0  -2   4 255139. 14302.5 123
   0   2  -4 283139. 14303.9 122
   0   2  -4 279903. 14305.4  98
   0  -2   4 262405. 14302.3 104
   0  -2   3 137.364 16.3776  88
   0   2  -3 133.482 14.9652  83
   0  -2   3 103.444 41.1008  84
   0   2  -3 110.322 35.0570  93
   0   2  -3 141.952 38.5504  96
   0   2  -3 143.612 18.1715  91
   0   2  -3 153.576 15.7515  88
   0  -2   3 137.665 48.9151  11
   0   2  -3 145.488 44.4939  12
   0   2  -3 153.291 36.2063  98
   0  -2   3 140.862 16.7882 123
   0  -2   3 221.040 15.8453 101
   0  -2   3 164.082 15.7944 104
   0   2  -3 131.487 15.5088 101
   0   2  -3 123.266 22.6004 113
   0   2  -3 163.624 28.5880 122
   0   2  -2 180264. 9748.42  77
   0  -2   2 180638. 9749.28  93
   0   2  -2 170245. 9747.43  88
   0  -2   2 175645. 9750.99  84
   0   2  -2 187572. 9749.65  93
   0   2  -2 194004. 9749.82  12
   0  -2   2 180657. 9748.25  97
   0   2  -2 172701. 9747.34 101
   0  -2   2 180238. 9749.44 119
   0   2  -2 188947. 9748.61 122
   0   2  -2 188015. 9749.99  98
   0  -2   2 177657. 9747.82 111
   0  -2   2 167311. 9747.33 104
   0  -2   2 177930. 9747.81 109
   0   2  -2 183488. 9750.53  96
   0   2  -2 172552. 9747.35 104
   0  -2   1 33283.8 1890.72  76
   0  -2   1 34972.4 1892.21  93
   0  -2   1 33972.9 1890.79  15
   0  -2   1 34371.7 1890.10  14
   0   2  -1 37938.7 1891.47  10
   0  -2   1 35414.9 1893.17  96
   0  -2   1 32438.4 1890.73 111
   0  -2   1 34548.1 1891.67 119
   0  -2   1 33798.1 1891.21  97
   0  -2   1 34288.0 1890.62 113
   0  -2   1 35008.7 1892.47  98
   0   2  -1 35991.2 1891.35 122
   0   2  -1 35654.8 1893.45  96
   0  -2   1 35094.3 1891.71 116
   0   2  -1 33586.7 1890.32 104
   0   2  -1 34150.6 1891.12  97
   0   2  -1 33632.1 1890.71 111
   0   2  -1 35463.4 1892.80  98
   0  -2   0 165283. 8878.24  93
   0   2   0 159978. 8878.42  85
   0  -2   0 163459. 8880.36  89
   0  -2   0 166817. 8878.06  94
   0   2   0 162522. 8878.11  87
   0  -2   0 160712. 8877.05  15
   0   2   0 158167. 8876.35  14
   0  -2   0 165827. 8879.30  96
   0   2   0 165425. 8877.28 122
   0   2   0 158749. 8877.11 111
   0  -2   0 168438. 8878.66  98
   0   2   0 162759. 8879.46  96
   0  -2   0 164123. 8877.76 118
   0   2   0 165668. 8878.91 105
   0  -2   0 152103. 8878.15 116
   0   2   0 165270. 8880.40 106
   0  -2   0 159630. 8878.90 105
   0   2   0 157534. 8878.11 116
   0   2   1 157.460 31.4660   9
   0   2   1 30.3185 11.1330  80
   0  -2  -1 64.5647 10.9371  79
   0   2   1 93.6444 51.3129  95
   0   2   1 25.9360 28.2745  94
   0   2   1 41.8844 21.7296  86
   0  -2  -1 64.7902 44.4395  89
   0  -2  -1 36.7887 17.0984  21
   0   2   1 173.709 42.7904 106
   0  -2  -1 51.3761 42.0438 114
   0   2   1 107.013 57.4218 102
   0   2   1-4.78574 34.6416 114
   0   2   1 55.9909 26.5479 105
   0  -2  -1 51.3109 31.0277 115
   0  -2  -1 204.386 14.5992 122
   0  -2  -1 108.228 36.5565 106
   0  -2  -1 150.339 28.8380  96
   0   2   1 113.935 54.9857 112
   0   2   2 68670.6 3888.20  86
   0   2   2 69771.6 3884.71  79
   0   2   2 68700.7 3893.92  95
   0   2   2 72145.6 3883.70  82
   0  -2  -2 71142.8 3887.48  86
   0  -2  -2 71947.7 3884.80  90
   0   2   2 70107.6 3885.41  80
   0  -2  -2 82238.9 3893.86  95
   0  -2  -2 65603.5 3884.80   7
   0   2   2 61656.6 3887.80   9
   0   2   2 67955.9 3885.81 117
   0   2   2 82749.8 3895.76 108
   0   2   2 77304.5 3889.38 115
   0  -2  -2 72248.3 3888.50 106
   0   2   2 65901.3 3893.01 102
   0  -2  -2 64231.5 3888.58 115
   0   2   2 69312.7 3892.75 112
   0  -2  -2 72196.5 3884.70  99
   0  -2  -2 74385.1 3892.80 102
   0  -2  -2 74730.0 3892.42 112
   0   2   3 108616. 6933.19  95
   0  -2  -3 137459. 6933.87  95
   0  -2  -3 127543. 6926.71  86
   0   2   3 132293. 6922.81  90
   0  -2  -3 126572. 6923.24  80
   0   2   3 112028. 6927.19  86
   0  -2  -3 113246. 6922.40   7
   0  -2  -3 126545. 6923.56   5
   0   2   3 149247. 6941.79 121
   0  -2  -3 126878. 6931.75 102
   0  -2  -3 134541. 6926.31 106
   0   2   3 127120. 6935.12 108
   0  -2  -3 128770. 6922.59  99
   0   2   3 133961. 6931.26 100
   0  -2  -4 117701. 7267.75   5
   0   2   4 132847. 7275.82   8
   0  -2  -4 161665. 7270.50  17
   0   2   4 117574. 7276.28 100
   0  -2  -4 124588. 7276.43 102
   0   2   4 130729. 7266.61  99
   0  -2  -4 135287. 7264.55 103
   0   2   4 125030. 7286.41 121
   0  -2  -4 136773. 7264.40 109
   0   2   4 106151. 7279.70 108
   0  -2  -4 134997. 7279.74  95
   0  -2  -4 136236. 7264.26  92
   0  -2  -4 124217. 7267.42  80
   0   2   4 129567. 7266.78  90
   0  -2  -4 127271. 7271.70  86
   0  -2  -4 117465. 7267.32  19
   0   2   5 79921.1 4717.47  36
   0  -2  -5 85447.8 4714.40  17
   0   2   5 71518.3 4721.27   8
   0  -2  -5 75866.2 4712.04   5
   0   2   5 73899.3 4721.92 100
   0  -2  -5 93896.2 4707.01 113
   0   2   5 75004.8 4733.59 121
   0   2   5 60998.4 4724.40 108
   0   2   5 83271.6 4718.10 110
   0  -2  -5 85088.2 4721.73 102
   0  -2  -5 89096.5 4707.36 103
   0  -2  -5 90191.8 4707.16 109
   0   2   5 85498.3 4709.99  99
   0   2   5 73798.2 4715.94  53
   0  -2  -5 78066.2 4711.87  39
   0  -2  -5 88712.8 4726.04  95
   0  -2  -5 83705.4 4711.18  80
   0  -2  -5 85028.4 4716.57  86
   0   2   5 85683.9 4710.17  90
   0  -2  -5 73633.0 4714.64  65
   0   2   6 35732.4 2151.81  36
   0   2   6 32797.9 2147.10  13
   0  -2  -6 35065.0 2145.29   5
   0  -2  -6 36276.4 2149.56  17
   0  -2  -6 38596.3 2154.87 102
   0  -2  -6 41284.9 2137.44 113
   0  -2  -6 40501.9 2137.66 109
   0   2   6 32876.3 2172.65 121
   0  -2  -6 40281.8 2137.89 103
   0   2   6 38812.0 2151.51 110
   0  -2  -6 36861.7 2144.64  39
   0   2   6 33465.7 2149.71  53
   0  -2  -6 41946.8 2150.40  86
   0   2   6 38364.7 2141.39  90
   0  -2  -6 40591.5 2160.93  95
   0  -2  -6 42087.3 2143.53  80
   0   2   6 36413.4 2138.57  91
   0  -2  -6 34902.8 2148.69  65
   0   2   7 24105.5 1479.46  36
   0   2   7 24390.0 1470.36   1
   0  -2  -7 22918.2 1477.77  17
   0  -2  -7 20927.7 1470.19   5
   0   2   7 22129.3 1472.69  13
   0   2   7 20250.8 1500.53 121
   0  -2  -7 27395.7 1467.33 106
   0  -2  -7 28956.7 1461.35 113
   0  -2  -7 28630.6 1461.61 109
   0   2   7 24916.2 1477.35 110
   0   2   7 22801.9 1476.61  53
   0   2   7 25650.9 1462.55  91
   0   2   7 27280.8 1466.24  90
   0  -2  -7 28147.1 1476.43  86
   0  -2  -7 27878.9 1468.24  80
   0  -2  -7 24969.2 1476.16  65
   0   2   8 4343.56 304.563  36
   0   2   8 3085.06 334.358  22
   0   2   8 3265.54 329.992   6
   0  -2  -8 3494.21 300.332  17
   0  -2  -8 5078.41 266.075 113
   0  -2  -8 4658.66 273.112 106
   0   2   8 4477.79 272.482 107
   0  -2  -8 5497.32 265.442 122
   0   2   8 3855.08 294.999  53
   0  -2  -8 4917.96 289.240  86
   0   2   8 4505.88 267.301  91
   0   2   8 4518.14 264.256  83
   0  -2  -8 4897.31 275.818  80
   0  -2  -8 4891.89 264.482  93
   0   2   8 3423.61 283.490  55
   0  -2  -8 4447.68 295.628  65
   0  -2  -9 433.816 167.053  20
   0   2   9 467.866 180.553  22
   0   2   9 458.213 128.789  36
   0   2   9 393.477 172.959   6
   0   2   9 470.516 84.2100  13
   0  -2  -9 347.812 134.952 120
   0   2   9 555.520 95.3646 110
   0  -2  -9 547.105 41.1108 113
   0   2   9 521.011 55.3987 107
   0  -2  -9 435.160 40.0746 122
   0   2   9 279.498 113.195  53
   0  -2  -9 471.786 85.5699  86
   0   2   9 499.273 43.1320  91
   0   2   9 776.508 36.8463  83
   0  -2  -9 537.892 63.5897  80
   0  -2  -9 359.704 111.188  65
   0   2   9 353.627 85.4891  55
   0   2  10 23483.9 1498.03  22
   0  -2 -10 23869.1 1494.61  20
   0   2  10 22875.9 1468.67  13
   0   2  10 26733.1 1461.77 107
   0  -2 -10 24460.8 1485.39 120
   0   2  10 25642.2 1476.04 110
   0   2  10 26654.9 1455.14 101
   0   2  10 24748.1 1478.03  53
   0   2  10 29665.2 1457.75  82
   0   2  10 26252.0 1453.28  83
   0   2  10 27169.4 1456.58  91
   0  -2 -10 25213.3 1466.94  89
   0  -2 -10 28242.1 1464.64  80
   0  -2 -10 27074.0 1477.57  65
   0   2  10 21253.7 1468.20  55
   0   2  11 6839.13 444.582  22
   0  -2 -11 6390.15 439.932  20
   0   2  11 6747.20 441.310   6
   0   2  11 6177.25 395.585  13
   0  -2 -11 6086.99 422.407 120
   0   2  11 6826.88 383.872 107
   0   2  11 6728.25 405.275 110
   0   2  11 6813.74 375.734 101
   0   2  11 6649.39 412.029  53
   0   2  11 6886.19 377.531  91
   0  -2 -11 7074.73 387.471  80
   0   2  11 6511.45 373.452  83
   0   2  11 7436.85 379.312  82
   0   2  11 5695.52 394.657  55
   0  -2 -11 7075.56 410.863  65
   0   2  12 5895.03 360.694  13
   0   2  12 6248.34 409.319   6
   0   2  12 6253.62 339.065 101
   0  -2 -12 5745.96 389.495 120
   0   2  12 6172.37 347.838 107
   0   2  12 6313.76 377.355  53
   0   2  12 6028.36 338.214  88
   0  -2 -12 5293.61 354.314  77
   0  -2 -12 6260.14 351.615  80
   0  -2 -12 6532.75 377.170  65
   0   2  12 5526.45 359.846  55
   0  -2 -13 146.087 151.350  20
   0   2  13 63.7304 67.1380  13
   0   2  13 178.793 156.842   6
   0  -2 -13 219.384 139.697 120
   0   2  13 87.9890 42.5391 107
   0   2  13 56.4108 20.1461 101
   0   2  13-3.23158 105.414  53
   0  -2 -13 149.014 67.6761  52
   0   2  13 48.3932 17.6252  88
   0  -2 -13 71.0258 59.9668  77
   0   2  13 36.0276 70.4593  55
   0  -2 -13 93.9908 56.5393  62
   0  -2 -14 658.969 169.600  20
   0   2  14 582.029 77.5760  13
   0   2  14 698.530 158.496   6
   0   2  14 516.618 39.2943 101
   0  -2 -14 605.604 145.929 120
   0   2  14 504.650 42.4701 123
   0  -2 -14 621.239 78.1523  52
   0   2  14 416.844 81.7393  73
   0  -2 -14 676.710 69.9326  62
   0   2  14 461.429 79.8988  55
   0   2  15 1549.32 94.3415 104
   0   2  15 1670.14 95.9576 101
   0   2  15 1639.06 98.0000 123
   0  -2 -15 1439.56 178.702 120
   0   2  15 1364.63 122.259  13
   0  -2 -15 1571.34 199.042  20
   0   2  16 4280.67 257.867  13
   0   2  16 4063.66 234.515 101
   0  -2 -16 4389.91 302.662 120
   0   2  16 4058.22 236.172 123
   0  -2 -16 4246.90 257.096  52
   0   2  16 3928.65 262.633  73
   0  -2 -16 4452.90 251.102  62
   0   2  16 4053.55 258.809  55
   0   2  17 4205.77 281.546  11
   0   2  17 4979.34 277.080  13
   0  -2 -17 4007.30 286.802  12
   0   2  17 4610.19 254.290 123
   0  -2 -17 3964.32 272.934  52
   0   2  17 4474.60 282.239  73
   0  -2 -17 4253.27 268.060  62
   0   2  17 4753.85 279.402  55
   0   2  18 812.717 84.6449  13
   0  -2 -18 1001.86 117.783  12
   0   2  18 688.832 54.1328 123
   0   2  18 720.790 95.8440  73
   0   2  18 725.533 88.4666  55
   0  -2 -18 910.380 86.4628  62
   0  -2 -18 848.218 96.2998  52
   0  -2 -19 3216.16 225.876  12
   0   2  19 2735.48 211.821  73
   0  -2 -19 3247.73 202.407  62
   0   2  19 3345.49 208.494  55
   0  -2 -19 3186.34 210.138  52
   0  -2 -20 1628.91 150.732  12
   0  -2 -20 1549.15 131.409  52
   0   2  20 1895.75 140.132  73
   0  -2 -20 1618.02 124.532  62
   0  -2 -21 384.922 101.596  12
   0   2  21 473.581 73.8985 119
   0  -2 -21 578.722 84.7743  52
   0   2  21 539.625 83.8966  73
   0  -2 -21 521.206 72.9785  62
   0  -2 -22 1708.90 157.982  12
   0   2  22 2335.90 152.873  73
   0  -2 -22 1795.10 136.893  62
   0   2  22 2291.72 145.387 119
   0   2  23 227.787 56.5851 119
   0  -2 -23 290.161 82.6778  12
   0   2  24 414.349 56.1551 119
   0   2  24 298.905 52.2204  45
   0  -2 -24 320.937 76.5540  12
   0   2  24 292.409 34.2839  76
   0   2  24 366.866 61.6282  73
   0   2  25 78.0577 31.8247  46
   0   2  25 42.8770 38.3065  45
   0   2  26 31.4886 34.5152  72
   0   2  26 55.7696 26.2443  46
   0   2  26 27.3131 33.3557  45
   0   2  27 763.492 54.6935  72
   0   2  27 777.299 54.5819  45
   0   2  27 741.968 50.2109  46
   0  -3  26 251.210 37.1087  72
   0  -3  26 275.453 29.9785  46
   0  -3  25 383.678 49.6325  72
   0  -3  25 345.409 45.4749  45
   0  -3  25 402.217 39.5105  46
   0  -3  24 275.171 48.4600 119
   0  -3  24 273.698 48.1340  45
   0  -3  24 308.553 39.9955  46
   0  -3  24 292.406 52.3048  72
   0  -3  24 288.261 32.9308  76
   0   3 -24 351.931 65.9936  10
   0  -3  23 30.4685 47.0321 119
   0  -3  23 19.9590 34.7625  46
   0  -3  23 51.4191 42.5193  45
   0  -3  23 45.4940 49.7505  72
   0  -3  23 30.1287 27.9559  76
   0   3 -23 92.3273 68.2064  10
   0  -3  22 2821.59 176.534 119
   0  -3  22 2760.17 165.434  46
   0  -3  22 2616.38 171.834  45
   0  -3  22 2683.99 161.513  76
   0   3 -22 2549.58 182.681  10
   0   3 -21 12.1905 79.5316  10
   0  -3  21 21.0422 53.8000 119
   0  -3  21 38.2006 41.3960  46
   0  -3  21 10.5174 46.8701  45
   0  -3  21-13.5892 31.0787  76
   0   3 -21 41.7280 66.5918  62
   0   3 -20 2806.51 216.920  12
   0  -3  20 3253.54 205.468 119
   0  -3  20 3168.06 200.908  45
   0  -3  20 3228.24 193.427  46
   0   3 -20 3413.44 211.583  70
   0   3 -20 2975.33 204.947  62
   0   3 -19 2940.21 224.251  12
   0  -3  19 3430.43 212.399 119
   0  -3  19 3307.63 207.989  45
   0  -3  19 3330.22 200.216  46
   0   3 -19 3087.59 211.219  62
   0  -3  19 3448.01 220.712  73
   0  -3  18 668.082 77.9395  45
   0  -3  18 659.609 90.0217  73
   0   3 -18 700.966 89.8081  62
   0   3 -17 1873.16 162.750  12
   0  -3  17 2239.22 149.202 119
   0  -3  17 2199.94 145.558  45
   0  -3  17 2045.37 155.718  73
   0   3 -17 1917.38 148.593  62
   0   3 -16 966.499 113.657  12
   0  -3  16 955.898 62.5450 104
   0  -3  16 1019.27 92.6562 119
   0  -3  16 964.880 101.070  73
   0   3 -16 862.976 93.5321  62
   0  -3  15 3041.23 192.653  11
   0   3 -15 2679.35 197.873  12
   0  -3  15 2698.10 160.039 104
   0  -3  15 2975.20 183.650 119
   0   3 -15 2566.40 184.666  52
   0  -3  15 3027.51 191.615  73
   0   3 -15 2673.66 180.882  62
   0  -3  14 148.339 57.4537 119
   0  -3  14 91.0794 21.3789 104
   0  -3  14 90.0822 24.9834 111
   0  -3  14 122.856 69.8541  11
   0   3 -14 98.9515 86.9909  12
   0   3 -13 411.840 88.1042  27
   0  -3  13 416.118 80.1511  11
   0   3 -13 326.174 92.2908  12
   0  -3  13 409.858 36.5205 111
   0  -3  13 409.602 69.3581 119
   0  -3  13 399.743 33.5299 104
   0  -3  13 402.276 35.7385 123
   0   3 -13 429.642 79.8756  52
   0   3 -13 330.263 60.2535  77
   0  -3  13 416.155 79.9268  73
   0   3 -13 407.209 69.0293  62
   0   3 -12 1091.18 117.990  27
   0  -3  12 1289.29 108.936  11
   0   3 -12 996.693 113.966  12
   0  -3  12 1131.94 72.4555 111
   0  -3  12 1184.64 70.5893 104
   0  -3  12 1149.15 74.0792  97
   0  -3  12 1116.88 71.8137 123
   0   3 -12 1040.22 102.969  52
   0   3 -12 1047.00 91.4320  77
   0  -3  12 1169.55 105.783  73
   0  -3  12 1093.26 76.1390  81
   0   3 -12 1143.07 97.3290  62
   0   3 -11 2264.22 171.438  27
   0  -3  11 2303.59 167.666  11
   0   3 -11 2173.39 169.703  12
   0  -3  11 2421.63 138.267 123
   0  -3  11 2495.78 140.517  97
   0  -3  11 2483.24 137.124 104
   0   3 -11 2089.07 144.838 122
   0   3 -11 2278.69 162.755  52
   0   3 -11 2278.37 153.820  77
   0  -3  11 2309.30 141.404  81
   0  -3  11 2490.35 167.093  73
   0   3 -11 2409.89 156.239  62
   0   3 -10 2300.00 173.381  27
   0   3 -10 2074.96 171.960  12
   0  -3  10 2386.85 169.311  11
   0  -3  10 2432.88 140.706 123
   0  -3  10 2658.92 140.051 104
   0   3 -10 2297.38 148.118 122
   0   3 -10 2274.29 163.433  52
   0  -3  10 2576.76 169.475  73
   0   3 -10 2282.78 154.701  77
   0   3 -10 2276.15 169.994  86
   0   3 -10 2335.06 157.907  62
   0   3  -9 7061.36 427.180  27
   0   3  -9 6521.00 425.242  12
   0   3  -9 7237.16 414.515  98
   0  -3   9 7351.29 407.136 123
   0   3  -9 7596.93 414.971 106
   0   3  -9 7129.03 414.921  96
   0  -3   9 7714.43 406.493 104
   0   3  -9 7012.01 420.336  52
   0  -3   9 7250.58 425.141  73
   0   3  -9 6707.82 426.456  86
   0   3  -9 7074.71 416.909  77
   0   3  -9 7278.57 417.375  62
   0   3  -8 2500.22 194.410  27
   0   3  -8 3124.96 180.505 106
   0   3  -8 3035.24 179.793  96
   0  -3   8 2937.01 167.777 104
   0   3  -8 3208.05 175.452 122
   0   3  -8 3153.53 179.340  98
   0   3  -8 2931.52 186.810  52
   0  -3   8 2851.89 190.380  73
   0  -3   8 2933.66 168.369  88
   0   3  -8 2765.43 179.395  77
   0   3  -8 2926.46 182.308  62
   0   3  -7 19264.6 1204.68  27
   0   3  -7 20260.8 1205.02  12
   0  -3   7 21729.3 1208.16  11
   0  -3   7 23404.2 1193.71 104
   0   3  -7 20662.5 1196.25 122
   0   3  -7 21538.4 1199.14  98
   0  -3   7 22437.6 1194.12 123
   0   3  -7 20007.4 1201.75  52
   0  -3   7 22500.4 1193.97  88
   0  -3   7 23298.0 1207.29  73
   0   3  -7 20059.7 1199.49  77
   0   3  -7 21209.5 1192.95  83
   0   3  -7 20552.9 1199.33  62
   0   3  -6 54044.2 3143.57  27
   0  -3   6 57988.1 3146.31  11
   0   3  -6 56238.0 3144.09  12
   0   3  -6 55849.4 3137.43 122
   0   3  -6 56607.4 3140.00  98
   0  -3   6 60637.1 3135.60 123
   0   3  -6 54211.2 3141.24  52
   0   3  -6 59859.2 3136.50  91
   0  -3   6 53484.0 3135.66  92
   0   3  -6 57528.8 3134.65  83
   0  -3   6 61746.1 3145.97  73
   0   3  -6 53676.4 3139.54  77
   0   3  -6 56319.1 3139.61  62
   0   3  -5 817.876 86.3533  12
   0  -3   5 1006.34 90.1980  11
   0   3  -5 990.313 69.4020 122
   0  -3   5 1108.11 60.2015 104
   0  -3   5 1081.22 78.6347 119
   0  -3   5 1052.91 60.8161 123
   0   3  -5 865.936 78.3970  52
   0   3  -5 1077.00 62.1014  91
   0   3  -5 881.945 70.9580  77
   0   3  -5 997.360 59.0434  83
   0  -3   5 1028.43 82.7316  73
   0  -3   5 917.192 77.1893  84
   0  -3   5 890.650 62.8878  92
   0   3  -5 867.038 73.9798  62
   0  -3   4 75149.7 3687.91  11
   0   3  -4 62120.7 3684.31  12
   0  -3   4 68752.8 3679.81 123
   0   3  -4 62655.4 3684.39  96
   0  -3   4 70104.1 3679.76 104
   0   3  -4 61975.3 3681.52 122
   0  -3   4 72305.5 3684.59 119
   0  -3   4 73937.5 3680.77 111
   0   3  -4 57689.6 3682.81  52
   0  -3   4 60911.2 3684.50  84
   0   3  -4 68766.2 3679.83  88
   0   3  -4 64928.7 3679.42  83
   0   3  -4 61024.1 3683.03  93
   0   3  -4 70657.8 3680.43  91
   0   3  -4 62740.3 3682.27  62
   0   3  -3 802.767 65.5866  89
   0  -3   3 633.607 57.6097  93
   0  -3   3 583.996 69.1519  84
   0   3  -3 745.238 50.8575  77
   0   3  -3 719.553 44.7876  88
   0   3  -3 557.509 61.4520  12
   0   3  -3 608.749 63.6388  98
   0  -3   3 816.527 57.1608 119
   0  -3   3 842.057 47.1530 111
   0   3  -3 621.073 55.1677 122
   0  -3   3 801.330 49.0429  97
   0  -3   3 761.776 44.5496 104
   0   3  -3 630.009 66.7976  96
   0   3  -2 196.377 21.4965  77
   0  -3   2 144.105 51.8542  84
   0  -3   2 192.069 21.2294  76
   0   3  -2 200.113 49.6074  89
   0   3  -2 219.621 17.8874  88
   0   3  -2 185.834 47.1298  96
   0  -3   2 237.717 24.8087  85
   0  -3   2 170.905 36.3913  93
   0  -3   2 236.845 22.3526  15
   0  -3   2 190.463 17.6832  14
   0   3  -2 142.408 32.8032  10
   0   3  -2 132.115 31.3102 122
   0  -3   2 186.442 29.1750 119
   0  -3   2 194.303 37.4028  98
   0   3  -2 234.197 56.6954 106
   0  -3   2 200.786 24.5625  97
   0  -3   2 189.999 21.5755 111
   0  -3   2 228.514 29.5637 116
   0   3  -2 172.547 41.8228  98
   0   3  -2 203.466 15.9931 101
   0  -3   1-6.13228 37.3095  96
   0  -3   1 20.2442 22.1003  87
   0  -3   1 5.26534 14.6313  76
   0   3  -1 20.3516 41.5756  96
   0  -3   1 40.3691 32.4359  93
   0   3  -1 52.3208 49.6888  89
   0  -3   1 4.87189 25.7603  85
   0  -3   1 49.2171 53.5347  84
   0  -3   1 5.45994 7.24916  14
   0   3  -1 8.00335 10.9004  14
   0  -3   1 0.19563 14.9945  15
   0   3  -1 19.0721 25.6205  10
   0  -3   1 11.7350 25.1504 116
   0   3  -1 21.5203 24.7358 122
   0   3  -1 41.2018 36.7819  98
   0   3  -1 7.89469 53.8279 106
   0   3  -1 9.74309 9.71451 104
   0   3  -1 6.75487 17.7052  97
   0  -3   1 9.25267 15.6291 111
   0  -3   1 3.36484 31.7846  98
   0  -3   1 18.5332 28.2697 105
   0   3   0 4995.77 258.191  87
   0   3   0 4493.64 266.345  89
   0  -3   0 4794.59 264.802  89
   0  -3   0 4816.86 258.255  94
   0   3   0 4750.35 258.711  85
   0  -3   0 4015.08 258.276  93
   0   3   0 4756.38 254.117  14
   0   3   0 4725.75 260.694   9
   0   3   0 4602.81 256.485   4
   0   3   0 4006.48 255.938 122
   0   3   0 3956.36 261.066  96
   0   3   0 5267.50 259.670 105
   0   3   0 4245.62 265.535 106
   0  -3   0 4084.47 258.656  98
   0  -3   0 4753.25 260.497 105
   0  -3   0 4075.39 260.295  96
   0  -3   0 5143.26 257.364 118
   0  -3   0 4682.92 258.210 116
   0   3   1 5462.08 302.707   9
   0   3   1 5120.59 297.784   4
   0  -3  -1 5490.22 307.221  89
   0  -3  -1 5264.40 296.051  79
   0   3   1 5705.11 300.773  94
   0  -3  -1 6061.90 298.931  21
   0   3   1 5392.07 314.229 112
   0   3   1 4852.96 306.697 106
   0   3   1 5659.63 301.815 105
   0  -3  -1 5816.31 298.450 118
   0  -3  -1 4638.39 299.729  98
   0   3   1 5255.72 313.572 102
   0  -3  -1 4795.77 301.544  96
   0  -3  -1 5629.16 306.171 114
   0  -3  -1 4912.55 304.279 106
   0   3   2 1619.51 107.826   9
   0  -3  -2 1659.80 119.179  89
   0  -3  -2 1535.38 91.5381  79
   0   3   2 1825.46 102.493  86
   0  -3  -2 1515.93 91.6260  90
   0   3   2 1685.29 92.8842  80
   0   3   2 1594.22 105.540  94
   0   3   2 1824.35 133.827  95
   0   3   2 1556.22 91.3711  79
   0  -3  -2 1685.41 96.4924  21
   0   3   2 1719.44 96.7129 117
   0  -3  -2 1636.50 101.804  96
   0   3   2 1783.73 135.137 112
   0  -3  -2 1634.89 109.669 106
   0  -3  -2 1558.25 110.136 115
   0   3   2 1607.19 135.170 102
   0  -3  -3 3707.37 189.091  80
   0   3   3 3192.98 224.850  95
   0  -3  -3 3304.55 209.273  89
   0   3   3 3592.46 201.688  86
   0   3   3 3212.29 187.967  79
   0  -3  -3 3861.18 196.697  86
   0  -3  -3 3385.53 188.533   7
   0   3   3 3012.51 192.207 117
   0  -3  -3 3356.57 200.655 106
   0   3   3 4187.28 233.581 108
   0  -3  -3 2898.64 205.508 115
   0   3   3 3308.65 224.414 112
   0  -3  -3 3134.44 188.828  99
   0  -3  -3 3915.55 217.562 102
   0   3   3 3094.91 225.781 102
   0  -3  -4 1629.87 100.907   7
   0  -3  -4 1804.88 105.079   5
   0  -3  -4 1637.03 96.7918 103
   0   3   4 1744.30 174.873 108
   0   3   4 2088.90 143.361 100
   0  -3  -4 1995.42 147.479 102
   0  -3  -4 1890.59 119.670 106
   0   3   4 2274.68 211.326 121
   0  -3  -4 1668.15 102.842  99
   0  -3  -4 2017.30 117.792  86
   0  -3  -4 2035.15 103.569  80
   0  -3  -4 2285.10 150.365  95
   0  -3  -4 1614.78 96.1266  92
   0   3   4 1690.82 97.5293  82
   0   3   4 1706.64 102.220  90
   0   3   4 1922.70 101.061  79
   0  -3  -4 1626.29 100.117  19
   0  -3  -5 2094.83 137.483  19
   0   3   5 2617.33 181.768   8
   0  -3  -5 2729.62 139.372   5
   0   3   5 2476.38 240.706 121
   0   3   5 2199.37 206.919 108
   0  -3  -5 2185.82 128.734 103
   0  -3  -5 2188.95 128.275 109
   0  -3  -5 2143.39 146.612 106
   0   3   5 2419.99 155.283  53
   0  -3  -5 2442.53 139.345  39
   0   3   5 2187.82 129.754  82
   0  -3  -5 2873.58 184.643  95
   0   3   5 2269.39 135.167  90
   0  -3  -5 2699.05 136.860  80
   0  -3  -5 2890.83 152.619  86
   0  -3  -5 2412.73 151.400  65
   0   3   6 6966.39 411.076  36
   0  -3  -6 6954.74 397.753   5
   0   3   6 6136.74 425.053   8
   0  -3  -6 7716.00 401.297  17
   0   3   6 7991.88 410.793 110
   0   3   6 7061.96 423.198 100
   0  -3  -6 6816.26 388.615 109
   0  -3  -6 7010.51 388.342 113
   0  -3  -6 6859.77 388.967 103
   0   3   6 6997.12 468.098 121
   0  -3  -6 6937.02 398.032  39
   0   3   6 6073.43 406.415  53
   0  -3  -6 8482.53 406.900  86
   0   3   6 6888.80 389.991  82
   0   3   6 7100.43 394.009  90
   0  -3  -6 8167.35 396.098  80
   0  -3  -6 6804.62 406.594  65
   0  -3  -7 424.505 80.9270  28
   0   3   7 485.345 111.115  36
   0  -3  -7 416.311 65.3773   5
   0  -3  -7 442.973 81.5889  17
   0   3   7 211.152 154.719   8
   0  -3  -7 475.891 32.4758 113
   0  -3  -7 454.274 33.2342 109
   0   3   7 457.584 124.279 100
   0   3   7 609.696 218.611 121
   0  -3  -7 405.629 65.8881  39
   0   3   7 464.013 99.7846  53
   0   3   7 429.793 38.5619  82
   0  -3  -7 578.687 53.4130  80
   0  -3  -7 408.659 42.7651  84
   0  -3  -7 592.542 82.3667  86
   0   3   7 427.731 50.2626  90
   0   3   7 493.019 36.1579  91
   0  -3  -7 408.679 92.9570  65
   0   3   8 14.8930 112.735  36
   0  -3  -8 136.956 90.7229  17
   0   3   8 146.903 39.4916 107
   0  -3  -8 76.7256 16.0432 122
   0   3   8 125.470 82.9250 110
   0  -3  -8 50.3396 19.2450 113
   0   3   8 20.7332 124.856 100
   0   3   8-22.9581 206.971 121
   0  -3  -8 59.2723 65.1846  39
   0   3   8 93.9422 99.9915  53
   0   3   8 77.0865 28.7604  82
   0   3   8 75.3497 41.4529  90
   0  -3  -8 106.836 76.0772  86
   0   3   8 59.8275 23.3883  91
   0  -3  -8 109.105 46.2179  80
   0  -3  -8 191.513 91.0636  56
   0  -3  -8 36.7068 98.6743  65
   0   3   9 362.421 126.650  36
   0   3   9 333.904 82.2585  13
   0   3   9 569.602 172.749   6
   0  -3  -9 164.958 107.899  17
   0   3   9 413.109 48.1532 107
   0   3   9 282.079 89.1202 110
   0  -3  -9 332.288 29.9437 113
   0  -3  -9 429.143 125.776 120
   0   3   9 407.496 110.508  53
   0  -3  -9 306.157 82.1461  89
   0  -3  -9 473.390 81.8059  86
   0   3   9 343.620 37.3239  82
   0   3   9 351.870 34.3150  91
   0  -3  -9 417.257 53.8320  80
   0  -3  -9 293.082 108.420  65
   0  -3 -10 1148.73 184.671  20
   0   3  10 1429.12 163.390  36
   0   3  10 1162.56 204.463  22
   0   3  10 1127.64 117.748  13
   0   3  10 1476.15 134.303 110
   0  -3 -10 1399.21 162.412 120
   0   3  10 1418.04 95.9497 107
   0   3  10 1182.84 145.526  53
   0   3  10 1461.89 88.3160  82
   0   3  10 1469.88 85.9227  91
   0  -3 -10 1535.72 101.031  80
   0   3  10 1358.31 79.8090  83
   0  -3 -10 1401.07 116.146  89
   0  -3 -10 1377.02 143.023  65
   0   3  10 1153.01 119.820  55
   0  -3 -11 3961.40 367.987  20
   0   3  11 4626.06 381.008  22
   0   3  11 4912.67 331.274  13
   0   3  11 4621.27 377.934   6
   0  -3 -11 4689.16 358.542 120
   0   3  11 5709.56 318.178 107
   0   3  11 5832.31 309.022 101
   0   3  11 5589.45 340.507 110
   0   3  11 5059.90 346.556  53
   0   3  11 5633.74 306.442  83
   0   3  11 5104.12 311.212  82
   0   3  11 5774.98 311.001  91
   0  -3 -11 6262.92 321.790  80
   0   3  11 4483.43 330.894  55
   0  -3 -11 5141.89 344.697  65
   0   3  12 125.356 160.124   6
   0   3  12 139.141 76.0683  13
   0   3  12 112.897 87.9948 110
   0   3  12 129.262 44.8666 107
   0  -3 -12 180.992 134.213 120
   0   3  12 113.821 22.0440 101
   0   3  12 56.6107 113.428  53
   0  -3 -12 169.920 49.2576  80
   0   3  12 140.831 27.4333  91
   0   3  12 188.423 35.6074  82
   0  -3 -12 139.775 108.410  65
   0   3  12 51.3381 78.0981  55
   0  -3 -13 12312.2 873.712  20
   0   3  13 14390.3 842.789  13
   0   3  13 15127.8 881.582   6
   0   3  13 15509.4 822.469 101
   0   3  13 15565.8 831.567 107
   0  -3 -13 13215.7 864.035 120
   0   3  13 15669.0 857.336  53
   0  -3 -13 13616.0 837.431  77
   0   3  13 13641.4 842.929  55
   0  -3 -13 15304.7 854.769  65
   0   3  14 117.171 150.225   6
   0   3  14 20.3337 68.3623  13
   0   3  14 67.5248 19.9578 101
   0   3  14 124.663 41.4192 107
   0  -3 -14 247.806 141.141 120
   0  -3 -14-49.0670 66.2353  52
   0   3  14 42.8725 102.977  53
   0  -3 -14 39.9386 156.860  20
   0   3  14 34.7358 70.4588  55
   0   3  15 2.56515 63.7347  13
   0  -3 -15 106.745 137.668 120
   0   3  15 24.7560 23.4692 123
   0   3  15 20.6018 18.5229 101
   0   3  15 1.77033 42.8768  79
   0  -3 -15 54.0941 155.436  20
   0  -3 -16 598.625 170.762  20
   0   3  16 619.704 80.8434  13
   0  -3 -16 502.852 148.899 120
   0   3  16 544.260 43.3285 123
   0   3  16 523.810 39.6095 101
   0  -3 -16 581.619 82.7347  52
   0   3  16 494.818 86.3915  73
   0   3  16 525.199 60.7059  79
   0  -3 -16 429.248 68.4803  62
   0   3  16 505.380 82.9191  55
   0   3  17 75.1019 62.1461  13
   0  -3 -17 152.933 138.135 120
   0   3  17 76.7734 24.5482 123
   0  -3 -17 126.228 71.9758  52
   0   3  17 197.230 75.5603  73
   0   3  17 83.6889 67.1196  55
   0  -3 -17 71.5592 58.1673  62
   0  -3 -18 2698.27 217.287  12
   0   3  18 3311.13 202.316  13
   0   3  18 3072.72 177.082 123
   0   3  18 2894.66 209.440  73
   0  -3 -18 2901.93 194.376  62
   0   3  18 3305.10 206.325  55
   0  -3 -18 2918.10 202.464  52
   0  -3 -19 5105.75 354.593  12
   0   3  19 6713.28 345.977  13
   0  -3 -19 5107.91 340.388  52
   0   3  19 5759.35 349.984  73
   0  -3 -19 5309.19 334.363  62
   0   3  19 6213.66 346.442  55
   0  -3 -20 6525.55 433.664  12
   0   3  20 7115.91 401.810 123
   0   3  20 7654.83 431.546  73
   0  -3 -20 6843.23 415.140  62
   0  -3 -20 6579.35 420.539  52
   0  -3 -21 696.367 111.062  12
   0  -3 -21 710.892 88.3882  52
   0   3  21 719.342 91.7339  73
   0  -3 -21 617.663 76.8325  62
   0   3  22 9896.05 516.506 119
   0  -3 -22 7760.97 510.470  52
   0  -3 -22 8295.16 522.316  12
   0   3  22 9974.49 522.040  73
   0   3  23 2572.74 159.570 119
   0  -3 -23 2062.29 170.746  12
   0   3  24 949.233 80.5930 119
   0   3  24 910.775 77.6137  45
   0  -3 -24 789.408 96.3999  12
   0   3  24 992.617 86.8435  73
   0   3  25 3078.88 182.788  46
   0   3  25 3154.52 188.139  45
   0   3  26 184.989 29.9042  46
   0   3  26 180.556 36.2142  45
   0   3  27 2167.46 140.310  72
   0   3  27 2567.82 141.967  45
   0   3  27 2474.79 138.625  46
   0  -4  26 1494.64 94.4154  72
   0  -4  26 1490.16 89.9779  46
   0  -4  25 830.815 65.8218  72
   0  -4  25 762.394 56.8869  46
   0  -4  25 809.301 62.7704  45
   0  -4  24 37.7885 23.9071  76
   0  -4  24 78.0567 46.0563  72
   0  -4  24 6.94280 38.8689  45
   0  -4  24 4.08650 30.7757  46
   0  -4  23 91.8695 46.0263 119
   0  -4  23 65.3085 35.7062  46
   0  -4  23 67.6055 42.8132  45
   0   4 -23 146.394 67.6657  10
   0  -4  23 60.4695 27.6862  76
   0  -4  23 105.120 50.8413  72
   0  -4  22 349.127 60.8809 119
   0  -4  22 386.317 62.0166  72
   0  -4  22 352.011 40.9337  76
   0   4 -22 406.307 79.8057  10
   0   4 -21 315.182 84.5413  10
   0  -4  21 384.077 63.7961 119
   0  -4  21 309.522 56.3769  45
   0  -4  21 325.188 47.5800  46
   0  -4  21 294.999 40.5738  76
   0   4 -21 241.935 71.0392  62
   0   4 -20 86.5881 82.6697  10
   0  -4  20 53.9562 57.1573 119
   0  -4  20 59.6435 50.9784  45
   0  -4  20 54.6382 42.2141  46
   0   4 -20 164.157 81.0605  70
   0   4 -20 178.925 72.8208  62
   0   4 -19 1698.97 154.185  10
   0  -4  19 2121.78 145.391 119
   0  -4  19 2110.78 141.143  45
   0  -4  19 2056.53 131.640  46
   0   4 -19 2042.26 154.688  70
   0  -4  19 2036.75 126.494  76
   0   4 -19 1613.46 145.119  62
   0   4 -18 2289.66 179.908  12
   0  -4  18 2457.12 165.006 119
   0  -4  18 2425.01 151.554  46
   0  -4  18 2345.70 161.072  45
   0  -4  18 2314.17 145.307  76
   0   4 -18 2174.47 165.919  62
   0   4 -17 1469.90 146.460  12
   0  -4  17 1908.06 132.097 119
   0  -4  17 1890.86 128.030  45
   0  -4  17 1927.56 141.329  73
   0   4 -17 1373.76 130.929  62
   0   4 -16 6807.47 457.752  12
   0  -4  16 8428.27 452.876 119
   0  -4  16 8175.03 449.907  45
   0  -4  16 8211.88 460.031  73
   0   4 -16 6983.75 447.262  62
   0   4 -15 3361.08 227.825  12
   0  -4  15 3421.08 214.878 119
   0  -4  15 3391.34 211.023  45
   0  -4  15 3492.02 222.974  73
   0   4 -15 3132.31 212.513  62
   0  -4  14 6094.52 345.195 111
   0  -4  14 6630.78 364.213 119
   0  -4  14 6080.83 343.144 104
   0  -4  14 6435.86 359.772  45
   0   4 -14 5653.00 369.842  12
   0   4 -14 5758.35 358.048  62
   0   4 -13 8087.50 469.163  12
   0  -4  13 8101.46 460.330 119
   0  -4  13 8065.39 444.540 111
   0  -4  13 7922.09 442.356 104
   0   4 -13 7221.30 454.792  77
   0  -4  13 7838.42 465.960  73
   0   4 -13 8111.10 456.980  62
   0   4 -12 449.624 89.6444  27
   0  -4  12 351.752 76.0849  11
   0   4 -12 432.300 90.7792  12
   0  -4  12 231.107 64.4185 119
   0  -4  12 245.825 33.2475  97
   0  -4  12 270.358 28.0266 104
   0  -4  12 262.883 31.7632 111
   0   4 -12 350.690 77.2429  52
   0  -4  12 272.692 39.1262  81
   0   4 -12 185.576 53.0700  77
   0  -4  12 307.010 75.9896  73
   0   4 -12 361.303 67.4548  62
   0   4 -11 17242.4 971.349  27
   0  -4  11 17577.9 972.875  11
   0   4 -11 16163.0 971.070  12
   0  -4  11 17066.6 966.538 119
   0  -4  11 17620.8 955.205  97
   0  -4  11 17462.0 951.973 104
   0  -4  11 17890.7 953.836 111
   0   4 -11 17255.4 966.364  52
   0  -4  11 16437.6 954.683  81
   0  -4  11 16396.7 971.048  73
   0   4 -11 16054.2 961.887  77
   0   4 -11 17906.6 963.163  62
   0   4 -10 36310.9 1939.44  27
   0  -4  10 33411.5 1939.53  11
   0   4 -10 35120.6 1939.34  12
   0   4 -10 35853.9 1927.24 122
   0  -4  10 33739.2 1934.67 119
   0  -4  10 36210.3 1923.90 111
   0  -4  10 35229.4 1924.94  97
   0  -4  10 35028.2 1922.13 104
   0   4 -10 36151.7 1935.06  52
   0   4 -10 30094.5 1937.39  86
   0   4 -10 31337.5 1930.11  77
   0  -4  10 33171.4 1938.68  73
   0   4 -10 37773.3 1932.47  62
   0   4  -9 12618.6 609.721  27
   0  -4   9 9707.89 605.822  11
   0   4  -9 13322.1 611.525  12
   0  -4   9 10262.7 591.064  97
   0   4  -9 12907.0 596.007 122
   0  -4   9 9901.35 600.724 119
   0  -4   9 10253.2 589.800 111
   0  -4   9 9733.46 588.136 104
   0   4  -9 13356.7 605.706  52
   0  -4   9 9530.56 604.932  73
   0   4  -9 8560.35 603.834  86
   0   4  -9 9209.82 595.923  77
   0   4  -9 13539.4 601.942  62
   0   4  -8 21544.1 1071.86  27
   0   4  -8 23775.7 1074.46  12
   0  -4   8 19111.4 1057.71 111
   0  -4   8 18637.1 1066.71 119
   0  -4   8 18939.1 1058.85  97
   0   4  -8 22768.7 1066.72  98
   0   4  -8 21259.4 1067.69 106
   0   4  -8 21475.2 1067.45  96
   0  -4   8 18230.9 1056.09 104
   0   4  -8 23067.4 1069.43  52
   0  -4   8 17626.7 1069.88  73
   0   4  -8 20045.2 1062.41  89
   0   4  -8 17424.6 1062.52  77
   0   4  -8 16006.9 1055.04  83
   0   4  -8 23576.2 1066.61  62
   0   4  -7 703.465 79.6879  27
   0  -4   7 459.958 76.7728  11
   0  -4   7 314.253 31.3368 104
   0  -4   7 343.342 37.9278  97
   0   4  -7 592.677 53.4296 122
   0   4  -7 543.573 63.5052  98
   0   4  -7 517.178 71.5090 106
   0   4  -7 784.126 70.3353  52
   0   4  -7 352.467 29.3718  83
   0   4  -7 349.141 51.7138  77
   0   4  -7 443.633 56.6719  89
   0   4  -7 501.402 64.5841  96
   0  -4   7 329.701 68.1578  73
   0   4  -7 907.246 64.7260  62
   0   4  -6 321870. 17321.4  27
   0   4  -6 345733. 17322.5  12
   0   4  -6 336419. 17322.1 106
   0  -4   6 329549. 17315.8  97
   0  -4   6 302339. 17313.2 104
   0   4  -6 330399. 17316.6 122
   0  -4   6 320775. 17320.4 119
   0   4  -6 327961. 17321.2  96
   0  -4   6 317085. 17314.5 111
   0   4  -6 334078. 17320.2  98
   0  -4   6 314042. 17319.3  45
   0   4  -6 336192. 17319.8  89
   0  -4   6 302708. 17322.4  73
   0   4  -6 284317. 17312.7  83
   0   4  -6 292271. 17316.8  77
   0   4  -6 338729. 17318.3  62
   0   4  -5 74389.9 3919.42  27
   0   4  -5 76118.3 3919.68  12
   0   4  -5 74136.0 3919.09  98
   0   4  -5 72670.1 3915.54 122
   0  -4   5 74084.9 3914.93  97
   0   4  -5 74204.9 3921.39 106
   0  -4   5 74684.5 3913.91 111
   0   4  -5 73409.5 3920.39  96
   0  -4   5 72961.7 3918.56 119
   0  -4   5 70423.1 3917.45  45
   0   4  -5 75101.4 3919.64  89
   0   4  -5 66656.8 3912.22  83
   0   4  -5 68380.6 3912.60  88
   0   4  -5 70089.0 3913.43  91
   0  -4   5 69352.9 3913.34  92
   0  -4   5 68344.1 3919.37  84
   0   4  -5 66901.1 3915.14  77
   0  -4   5 70963.8 3920.36  73
   0   4  -5 74879.2 3916.84  62
   0   4  -4 102233. 5146.63  98
   0   4  -4 100704. 5148.88 106
   0   4  -4 102762. 5143.00 122
   0  -4   4 96261.6 5144.57 119
   0  -4   4 95812.1 5141.21 111
   0  -4   4 94296.5 5142.14  97
   0  -4   4 87594.2 5139.91 104
   0  -4   4 91432.7 5142.06  46
   0  -4   4 93824.8 5143.82  45
   0  -4   4 91582.5 5147.19  84
   0   4  -4 86318.0 5139.70  83
   0   4  -4 98022.7 5147.18  89
   0   4  -4 90236.8 5140.07  88
   0  -4   4 92082.3 5141.36  76
   0   4  -4 110572. 5144.15  62
   0   4  -3 99303.6 5055.23  10
   0  -4   3 88107.4 5051.96  14
   0  -4   3 93195.3 5053.67  15
   0   4  -3 95128.7 5060.51 106
   0  -4   3 95393.1 5055.43 116
   0  -4   3 90768.3 5053.30 111
   0   4  -3 92156.9 5054.63 122
   0  -4   3 92572.7 5055.82 119
   0  -4   3 88383.6 5053.79  46
   0  -4   3 89661.0 5055.15  45
   0   4  -3 92849.1 5059.54  89
   0  -4   3 86618.8 5059.38  84
   0  -4   3 88000.7 5053.27  76
   0   4  -3 96797.8 5053.10  77
   0   4  -3 86796.9 5052.39  88
   0  -4   3 97985.2 5054.02  85
   0  -4   3 92450.4 5055.93  93
   0   4  -3 97045.9 5055.03  62
   0   4  -2 5282.24 281.634 106
   0  -4   2 4450.57 269.258 119
   0  -4   2 5408.29 272.796  98
   0   4  -2 4441.54 267.113  97
   0  -4   2 4262.31 266.404 111
   0  -4   2 4519.75 269.427 116
   0  -4   2 4726.86 270.702 105
   0   4  -2 5924.58 270.292 122
   0  -4   2 4302.77 267.028  46
   0  -4   2 4727.74 268.564  45
   0  -4   2 4858.10 268.280  87
   0   4  -2 4811.70 278.998  89
   0  -4   2 4631.51 279.699  84
   0  -4   2 5409.53 272.341  93
   0  -4   2 4621.78 268.483  85
   0  -4   2 4327.96 266.383  76
   0   4  -2 6908.79 273.595  70
   0  -4   2 4491.58 266.609  15
   0   4  -2 7035.43 271.122  10
   0  -4   2 4699.62 264.396  14
   0   4  -1 62999.5 3512.15  89
   0  -4   1 68023.0 3507.34  93
   0  -4   1 63627.8 3506.13  87
   0  -4   1 60762.3 3504.27  76
   0  -4   1 64996.1 3511.93  84
   0   4  -1 72672.0 3505.73  10
   0  -4   1 61920.2 3504.21  15
   0  -4   1 60572.6 3502.52  14
   0  -4   1 62763.0 3506.50 116
   0  -4   1 62740.3 3505.82 118
   0   4  -1 67993.1 3505.46 122
   0  -4   1 66804.1 3509.20  96
   0   4  -1 66760.2 3512.23 106
   0   4  -1 64641.8 3505.27  97
   0  -4   1 68504.7 3507.90  98
   0  -4   1 64818.8 3507.82 105
   0   4   0 10653.2 604.181  85
   0   4   0 9958.55 611.805  89
   0  -4   0 10647.9 609.418  89
   0  -4   0 10720.0 604.249  93
   0   4   0 10687.3 603.344  87
   0  -4   0 10662.4 604.042  94
   0   4   0 11544.8 606.806   9
   0   4   0 12339.4 602.516   4
   0  -4   0 10661.3 602.864 118
   0  -4   0 12415.3 608.036 114
   0  -4   0 10874.0 605.088  98
   0  -4   0 9539.89 605.539 105
   0  -4   0 10926.7 606.805  96
   0   4   0 10427.8 602.259  97
   0   4   0 11241.6 615.448 102
   0   4   0 10377.9 611.588 106
   0   4   1 8773.19 424.015   4
   0   4   1 7931.71 429.100   9
   0   4   1 7437.53 426.372  87
   0  -4  -1 7836.04 425.505  93
   0  -4  -1 7501.57 433.578  89
   0   4   1 8001.02 425.755  94
   0  -4  -1 7060.17 421.206  79
   0  -4  -1 7522.15 424.193  21
   0  -4  -1 7698.08 428.501  96
   0   4   1 7431.94 442.088 102
   0   4   1 7534.79 434.864 106
   0   4   1 8196.04 443.220 112
   0  -4  -1 7627.33 432.245 114
   0  -4  -1 7353.39 423.923 118
   0  -4  -1 7629.99 426.509  98
   0   4   2 39131.0 2159.65   9
   0  -4  -2 38971.9 2152.62  90
   0   4   2 39006.4 2153.42  80
   0  -4  -2 38578.5 2153.13  79
   0  -4  -2 39846.0 2163.59  89
   0   4   2 41380.0 2158.82  94
   0   4   2 39609.2 2157.38  86
   0  -4  -2 39358.2 2156.05  21
   0   4   2 39808.7 2169.09 112
   0  -4  -2 33210.8 2161.33 114
   0  -4  -2 41640.2 2159.40 115
   0  -4  -2 39684.5 2158.51  96
   0   4   2 37836.3 2168.59 102
   0  -4  -2 40449.0 2156.78  98
   0   4   2 37522.0 2162.32 106
   0   4   3 31192.6 1755.44   9
   0  -4  -3 30302.7 1747.94   7
   0   4   3 32086.8 1765.99 112
   0  -4  -3 29177.4 1755.34 115
   0   4   3 28499.2 1765.57 102
   0  -4  -3 33830.7 1747.41  99
   0   4   3 37922.1 1769.45 108
   0  -4  -3 33772.5 1752.87  96
   0   4   3 35727.3 1750.47 117
   0   4   3 30061.7 1753.88  86
   0   4   3 30553.2 1747.37  79
   0   4   3 31329.8 1748.67  80
   0  -4  -3 33178.7 1760.03  89
   0   4   3 31544.5 1754.81  94
   0  -4  -3 28912.2 1750.40  21
   0  -4  -4 59101.8 3291.46  23
   0  -4  -4 56418.7 3292.17   7
   0  -4  -4 64933.5 3296.33  96
   0   4   4 55985.7 3309.34 112
   0   4   4 62625.1 3314.05 108
   0  -4  -4 62790.2 3291.97  99
   0  -4  -4 56893.5 3293.49  39
   0  -4  -4 62291.8 3304.12  89
   0  -4  -4 57425.2 3292.18  80
   0  -4  -4 60483.9 3289.14  81
   0   4   4 52800.1 3310.84  95
   0   4   4 53212.8 3299.46  86
   0   4   4 59865.1 3291.86  79
   0  -4  -4 63802.1 3296.85  65
   0  -4  -5 4347.96 250.966  19
   0  -4  -5 3863.51 251.043  23
   0  -4  -5 4158.24 254.812   5
   0  -4  -5 3628.54 251.650   7
   0  -4  -5 4873.93 248.483 103
   0  -4  -5 4555.39 252.698  99
   0   4   5 4316.46 337.523 121
   0  -4  -5 4590.69 257.482  96
   0   4   5 4500.41 265.919  53
   0  -4  -5 3769.42 255.090  39
   0   4   5 4457.28 251.995  79
   0  -4  -5 4849.68 247.973  92
   0  -4  -5 4018.27 252.717  80
   0   4   5 4809.07 248.919  82
   0  -4  -5 4191.59 274.453  89
   0   4   5 3213.50 298.900  95
   0  -4  -5 4065.28 261.135  86
   0   4   5 4472.67 266.994  75
   0  -4  -5 4237.67 263.178  65
   0  -4  -6 31051.0 1795.87   5
   0   4   6 34519.6 1810.88   8
   0  -4  -6 32433.2 1789.21 109
   0  -4  -6 33026.3 1788.94 113
   0  -4  -6 32321.0 1794.87  96
   0   4   6 28999.6 1811.00 100
   0  -4  -6 32617.3 1789.48 103
   0   4   6 30876.4 1833.86 121
   0   4   6 29244.7 1801.82  53
   0  -4  -6 30676.9 1795.71  39
   0  -4  -6 33593.2 1801.20  86
   0   4   6 33597.9 1790.34  82
   0   4   6 33868.1 1793.50  79
   0   4   6 32743.1 1793.40  90
   0  -4  -6 31962.3 1794.10  80
   0  -4  -6 32651.1 1806.43  89
   0  -4  -6 31188.3 1795.58  84
   0  -4  -6 29957.9 1799.96  65
   0  -4  -7 87.3264 64.0841  28
   0   4   7-14.1353 138.027   8
   0  -4  -7 114.533 57.6051  17
   0  -4  -7 53.9541 49.3674   5
   0   4   7 13.5895 121.159 100
   0  -4  -7 53.2364 38.5518  96
   0   4   7-33.1026 155.451 108
   0   4   7-44.4919 206.909 121
   0  -4  -7 52.6975 16.6739 109
   0  -4  -7 57.3575 15.4636 113
   0  -4  -7 87.8011 54.1007  39
   0   4   7 23.9241 85.8737  53
   0  -4  -7 123.448 64.7268  86
   0  -4  -7 89.1008 83.9808  89
   0   4   7 82.1993 34.0371  79
   0  -4  -7 94.8522 38.5450  80
   0   4   7 54.2408 38.2423  90
   0   4   7 55.0543 24.4111  82
   0  -4  -7 64.9381 42.0859  84
   0  -4  -7 74.3925 85.8033  65
   0  -4  -7 127.431 72.4162  56
   0   4   8 717.691 122.018  36
   0  -4  -8 587.815 86.7167  28
   0  -4  -8 740.998 87.5998  17
   0   4   8 649.453 162.037   8
   0   4   8 740.661 147.169 100
   0  -4  -8 775.385 47.6283 113
   0   4   8 784.925 102.909 110
   0  -4  -8 862.066 60.6729  96
   0  -4  -8 771.837 48.3706 109
   0   4   8 800.238 113.642  53
   0  -4  -8 769.502 80.7636  39
   0   4   8 897.170 64.9199  90
   0  -4  -8 858.233 101.730  89
   0   4   8 783.357 53.6610  82
   0   4   8 726.099 51.6272  91
   0  -4  -8 843.827 87.1521  86
   0  -4  -8 767.387 59.5314  84
   0  -4  -8 801.489 65.1249  80
   0  -4  -8 811.034 97.8726  56
   0  -4  -8 676.488 109.356  65
   0   4   9 857.251 136.820  36
   0   4   9 860.629 104.566  13
   0  -4  -9 826.497 91.7915   5
   0  -4  -9 659.909 106.402  17
   0   4   9 1066.40 74.6054 107
   0   4   9 1072.49 119.211 110
   0   4   9 847.849 148.865 100
   0   4   9 857.404 226.240 121
   0  -4  -9 882.577 93.6947  39
   0   4   9 874.810 128.862  53
   0   4   9 937.523 64.2070  82
   0  -4  -9 1173.59 77.9336  80
   0   4   9 1001.46 62.9962  91
   0  -4  -9 1056.88 105.746  89
   0  -4  -9 848.504 115.044  56
   0  -4  -9 736.843 120.117  65
   0   4  10 1410.70 162.432  36
   0  -4 -10 1003.76 117.940   5
   0   4  10 1367.29 128.764  13
   0   4  10 1552.51 142.143 110
   0   4  10 1383.97 100.989 107
   0   4  10 1208.90 149.164  53
   0   4  10 1804.77 93.9030  82
   0   4  10 1507.34 91.4046  91
   0  -4 -10 1321.14 122.451  89
   0  -4 -10 1579.88 105.281  80
   0  -4 -10 1102.51 144.831  65
   0   4  11 5352.49 384.319  36
   0   4  11 4511.67 410.256  22
   0   4  11 4771.98 407.771   6
   0   4  11 5034.19 365.138  13
   0  -4 -11 5223.80 387.650 120
   0   4  11 5951.06 374.639 110
   0   4  11 6156.90 350.777 107
   0   4  11 5264.26 377.723  53
   0   4  11 5975.75 343.342  91
   0   4  11 7269.61 353.214  79
   0  -4 -11 6561.37 353.202  80
   0   4  11 7034.58 345.155  82
   0  -4 -11 5911.80 376.384  65
   0   4  11 4566.02 362.764  55
   0   4  12 634.010 143.366  36
   0  -4 -12 786.604 172.609  20
   0   4  12 580.499 97.4472  13
   0   4  12 646.972 181.368   6
   0   4  12 693.532 114.668 110
   0  -4 -12 784.621 154.602 120
   0   4  12 770.667 51.3412 101
   0   4  12 774.235 67.8647 107
   0   4  12 610.478 125.558  53
   0   4  12 888.374 70.3491  79
   0   4  12 796.327 54.5815  91
   0   4  12 653.360 101.165  55
   0  -4 -12 832.146 126.684  65
   0  -4 -13 11680.8 836.874  20
   0   4  13 13109.8 806.357  13
   0   4  13 13477.6 845.400   6
   0  -4 -13 12580.2 827.431 120
   0   4  13 14361.9 784.380 101
   0   4  13 14242.0 793.536 107
   0   4  13 14186.8 814.998 110
   0   4  13 13302.3 818.001  53
   0   4  13 16640.6 796.841  79
   0   4  13 14362.8 786.470  91
   0  -4 -13 13559.4 800.192  77
   0  -4 -13 15659.4 819.373  65
   0   4  13 12040.5 805.064  55
   0   4  14 2075.39 171.978  13
   0   4  14 2280.24 234.890   6
   0   4  14 2425.13 151.911 107
   0   4  14 2348.43 139.217 101
   0  -4 -14 2320.17 221.191 120
   0   4  14 2797.77 155.899  79
   0  -4 -14 2266.88 239.869  20
   0  -4 -15 3972.22 339.006  20
   0   4  15 4428.13 284.055  13
   0   4  15 4687.75 268.407 107
   0   4  15 4502.53 256.984 101
   0  -4 -15 4378.58 324.927 120
   0   4  15 4622.81 306.222  53
   0   4  15 4989.56 271.493  79
   0   4  15 4076.35 282.800  55
   0  -4 -16 162.526 165.125  20
   0   4  16 151.996 69.7298  13
   0   4  16 30.9006 19.8822 101
   0  -4 -16 332.476 144.872 120
   0   4  16 37.2496 23.7455 123
   0   4  16-12.3749 109.461  53
   0  -4 -16 11.8306 68.7033  52
   0   4  16 58.5320 72.4875  73
   0   4  16 87.8269 47.2501  79
   0  -4 -16-14.1296 57.4636  62
   0   4  16 80.9421 74.2614  55
   0  -4 -17 1517.49 210.982  20
   0   4  17 1372.16 122.183  13
   0  -4 -17 1580.67 186.499 120
   0   4  17 1320.40 90.2690 123
   0  -4 -17 1759.99 126.449  52
   0   4  17 1356.38 131.553  73
   0   4  17 1517.88 128.911  55
   0  -4 -17 1747.28 114.261  62
   0   4  18 833.581 56.6436 123
   0   4  18 790.118 101.285  73
   0   4  18 903.886 98.5126  55
   0  -4 -18 653.753 81.2956  62
   0  -4 -18 652.715 92.0060  52
   0  -4 -19 138.590 100.995  12
   0   4  19 330.863 72.6760  13
   0  -4 -19 273.370 78.9703  52
   0   4  19 285.182 82.5465  73
   0  -4 -19 229.886 64.6355  62
   0   4  19 426.583 79.1147  55
   0  -4 -20 82.2832 98.3544  12
   0   4  20 377.457 72.1546  13
   0   4  20 161.585 27.1337 123
   0   4  20 192.747 78.2117  73
   0   4  20 207.677 70.0451  55
   0  -4 -20 219.705 61.3534  62
   0  -4 -20 259.962 75.0956  52
   0  -4 -21 462.606 107.504  12
   0   4  21 441.558 82.9978  73
   0   4  21 481.231 74.5827  55
   0  -4 -21 395.962 77.7946  52
   0  -4 -22 173.049 91.4167  12
   0   4  22 28.9594 63.6856  73
   0  -4 -23 219.394 83.1382  12
   0   4  23 251.528 58.4571 119
   0   4  24 332.257 56.6797 119
   0  -4 -24 388.764 79.2549  12
   0   4  24 341.529 61.7483  73
   0   4  25 19.4450 46.6574  73
   0   4  25-5.56105 39.0391  45
   0   4  26 226.633 37.5346  45
   0   4  26 242.979 30.6824  46
   0  -4 -26 138.016 37.8816  50
   0   4  27 3.53292 22.8442  72
   0   4  27 36.9329 19.7466  46
   0   4  27 4.60596 24.2326  45
   0  -5  26 30.3545 24.5748  72
   0  -5  26 23.3763 18.7720  46
   0  -5  25 545.308 52.0176  72
   0  -5  25 525.637 43.6249  46
   0  -5  24 937.385 66.6430  76
   0  -5  24 1115.15 81.5794  72
   0  -5  24 1078.51 77.5223  45
   0  -5  24 1063.19 72.0190  46
   0  -5  23 152.454 46.0012 119
   0  -5  23 111.861 35.9302  46
   0  -5  23 129.404 43.9390  45
   0   5 -23 127.193 64.4372  10
   0  -5  23 109.171 28.9219  76
   0  -5  23 155.389 50.7088  72
   0  -5  22 287.633 54.1514 119
   0  -5  22 206.239 34.8816  76
   0   5 -22 160.828 72.9307  10
   0  -5  21 340.613 62.4555 119
   0  -5  21 267.452 53.3166  45
   0  -5  21 285.229 44.9299  46
   0  -5  21 229.950 39.0335  76
   0  -5  21 278.171 61.8497  72
   0   5 -21 223.961 82.3514  10
   0   5 -20 723.039 102.888  10
   0  -5  20 804.954 84.8022 119
   0  -5  20 854.761 71.3069  46
   0  -5  20 873.210 80.2765  45
   0  -5  20 739.618 86.1366  72
   0   5 -20 828.105 102.654  70
   0  -5  20 832.436 64.7419  76
   0   5 -20 651.906 90.0873  62
   0   5 -19 165.710 86.6556  10
   0  -5  19 86.7523 63.3857 119
   0  -5  19 90.4884 45.2496  46
   0  -5  19 122.159 57.1204  45
   0  -5  19 83.9617 35.0998  76
   0   5 -19 140.391 87.3895  70
   0   5 -19 172.721 76.4606  62
   0   5 -18 4035.31 280.696  10
   0  -5  18 4782.29 278.440 119
   0  -5  18 4577.79 266.113  46
   0  -5  18 4502.42 273.350  45
   0   5 -18 4026.99 275.688  62
   0  -5  18 4550.13 261.494  76
   0   5 -18 4630.94 285.191  70
   0  -5  17 3922.99 249.049  45
   0  -5  17 4143.26 242.105  46
   0  -5  17 4206.53 237.280  76
   0   5 -17 3550.98 252.257  62
   0   5 -16 65.6767 85.7365  12
   0  -5  16 74.7381 58.7080 119
   0  -5  16 44.1264 54.3680  45
   0  -5  16 8.37788 46.7390  46
   0  -5  16 36.6696 36.7625  76
   0   5 -16 98.6477 75.2677  62
   0  -5  15 1070.26 97.7393 119
   0  -5  15 1087.05 93.4480  45
   0  -5  15 1060.08 83.8549  46
   0   5 -15 1005.11 119.610  12
   0   5 -15 975.416 100.570  62
   0   5 -14 299.095 91.3562  12
   0  -5  14 256.761 63.2631 119
   0  -5  14 251.963 33.3530 111
   0  -5  14 278.232 57.9398  45
   0  -5  14 306.585 49.2576  46
   0  -5  14 320.514 78.2035  73
   0   5 -14 205.868 72.1008  62
   0  -5  13 16756.4 904.351 119
   0  -5  13 16598.0 888.867 111
   0  -5  13 16334.7 909.488  73
   0   5 -13 14915.3 897.368  77
   0   5 -13 14638.6 907.984  12
   0   5 -12 383.821 89.8938  12
   0  -5  12 469.427 38.5109 104
   0  -5  12 505.981 71.2332 119
   0  -5  12 473.578 43.5143  97
   0  -5  12 495.571 42.5875 111
   0  -5  12 501.591 67.0247  45
   0   5 -12 414.772 58.1694  77
   0  -5  12 495.935 81.7773  73
   0   5 -12 473.195 75.6721  62
   0   5 -11 8683.94 522.946  27
   0   5 -11 7629.70 521.776  12
   0  -5  11 9858.71 505.043 111
   0  -5  11 9451.16 506.556  97
   0  -5  11 9488.62 519.697 119
   0  -5  11 9237.80 502.356 104
   0  -5  11 8787.58 515.381  45
   0   5 -11 8486.68 512.043  77
   0  -5  11 8516.43 505.843  81
   0  -5  11 9346.38 525.188  73
   0   5 -11 8259.51 513.871  62
   0   5 -10 1254.90 119.282  27
   0   5 -10 1199.11 117.929  12
   0  -5  10 1349.83 107.006 119
   0  -5  10 1401.75 87.4518  97
   0  -5  10 1301.85 81.4201 104
   0  -5  10 1451.92 85.0661 111
   0  -5  10 1250.68 101.730  45
   0   5 -10 1212.41 95.3415  77
   0  -5  10 1335.38 114.219  73
   0   5 -10 1287.21 107.621  62
   0   5  -9 48792.8 2764.00  27
   0   5  -9 45800.9 2763.77  12
   0  -5   9 50192.0 2750.34 104
   0   5  -9 48277.6 2755.13 122
   0  -5   9 52864.5 2752.45 111
   0  -5   9 53707.5 2754.28  97
   0  -5   9 53289.3 2763.38 119
   0  -5   9 51013.5 2761.00  45
   0   5  -9 47224.4 2756.69  77
   0  -5   9 52551.7 2767.61  73
   0   5  -9 43334.1 2763.26  86
   0   5  -9 47403.1 2758.20  62
   0   5  -8 50668.0 2962.72  27
   0   5  -8 48817.5 2962.75  12
   0  -5   8 53263.7 2951.53 104
   0  -5   8 57132.0 2955.30  97
   0   5  -8 51315.5 2955.91 122
   0  -5   8 57335.3 2962.84 119
   0  -5   8 56795.1 2953.60 111
   0  -5   8 55198.8 2961.05  45
   0  -5   8 56263.4 2966.64  73
   0   5  -8 50496.6 2956.61  77
   0   5  -8 54616.4 2960.04  89
   0   5  -8 49604.0 2958.01  62
   0   5  -7 1134.64 100.736  27
   0   5  -7 1186.11 96.7682  12
   0  -5   7 1113.04 68.4107 104
   0  -5   7 1150.37 75.2026  97
   0  -5   7 1184.93 88.1440 119
   0  -5   7 1148.80 71.7195 111
   0   5  -7 1054.35 98.9413  96
   0  -5   7 1162.81 79.7384  46
   0  -5   7 1132.84 87.1400  45
   0   5  -7 1064.39 92.0037  89
   0   5  -7 1074.46 67.0589  83
   0   5  -7 1102.59 78.9923  77
   0   5  -7 1107.29 90.0459  62
   0   5  -6 33876.9 1940.80  96
   0   5  -6 33633.9 1938.97  98
   0  -5   6 34197.2 1930.50 104
   0  -5   6 37899.2 1934.09  97
   0  -5   6 35711.2 1934.41  46
   0  -5   6 35911.0 1937.17  45
   0   5  -6 34534.6 1933.80  77
   0   5  -6 36452.7 1940.73  89
   0  -5   6 37721.7 1933.31  76
   0   5  -6 34991.8 1930.69  88
   0   5  -6 34179.1 1930.14  83
   0   5  -6 32006.4 1935.51  62
   0  -5   5 10989.7 730.202  14
   0   5  -5 12416.3 736.190  10
   0   5  -5 12501.2 739.547  98
   0   5  -5 11912.0 734.529 122
   0   5  -5 13717.0 744.975 106
   0  -5   5 14772.2 734.634  97
   0  -5   5 14230.5 738.258 119
   0  -5   5 16032.2 736.746 116
   0   5  -5 12638.3 741.496  96
   0  -5   5 13891.7 734.312  46
   0  -5   5 13879.5 736.772  45
   0  -5   5 12541.2 740.832  84
   0   5  -5 13505.1 730.529  83
   0  -5   5 14325.3 733.236  76
   0   5  -5 13852.6 731.004  88
   0   5  -5 14109.5 742.956  89
   0   5  -5 12345.8 735.688  62
   0   5  -4 10.8128 43.4184  10
   0  -5   4 14.0837 17.0940  14
   0  -5   4 72.8180 27.0515  15
   0  -5   4 64.4918 37.2857 119
   0  -5   4 37.4725 22.9460 111
   0  -5   4 7.52136 28.3168  97
   0   5  -4 13.1718 40.4067 122
   0   5  -4 23.2159 55.1602  98
   0  -5   4 61.3542 34.7308 116
   0   5  -4 89.6003 73.5874 106
   0  -5   4 53.5651 27.9126  46
   0  -5   4 2.82833 34.2044  45
   0   5  -4 36.8597 64.3079  89
   0  -5   4 69.9203 59.1223  84
   0  -5   4 62.3472 25.0925  76
   0   5  -4 3.55487 60.0402  96
   0   5  -4 28.4681 16.7428  88
   0  -5   4 53.8325 28.7965  85
   0   5  -4 39.5728 40.3249  62
   0  -5   3 195.736 16.7611  14
   0   5  -3 241.849 41.9066  10
   0  -5   3 185.337 27.0213  15
   0  -5   3 199.459 38.4377 119
   0  -5   3 184.566 41.1256 105
   0   5  -3 165.719 40.5809 122
   0   5  -3 154.183 75.5234 106
   0  -5   3 162.921 26.4218 111
   0   5  -3 143.559 61.9958  96
   0  -5   3 179.307 38.2957 116
   0  -5   3 151.941 33.3137  45
   0  -5   3 192.085 28.4569  46
   0  -5   3 207.115 26.6619  76
   0   5  -3 195.262 20.4818  88
   0   5  -3 256.526 72.4270  89
   0  -5   3 199.218 32.9384  87
   0  -5   3 219.630 34.3819  85
   0  -5   3 208.955 44.1643  93
   0  -5   3 137.158 63.7773  84
   0  -5   3 199.467 40.9768  72
   0   5  -3 238.270 51.0389  70
   0   5  -3 213.318 39.7737  62
   0   5  -2 25.9244 75.9920 106
   0   5  -2 32.9346 36.8309 122
   0   5  -2 15.7981 58.2852  96
   0  -5   2 81.2693 40.4775 105
   0  -5   2 61.8970 35.3674 116
   0  -5   2 73.9668 24.3323  46
   0  -5   2 26.1019 68.3131  84
   0  -5   2 58.6999 22.2043  76
   0   5  -2 125.623 74.8583  89
   0  -5   2 55.6678 33.3389  87
   0  -5   2 30.5610 34.2544  72
   0  -5   2 84.3497 42.2902  93
   0   5  -2 48.9784 44.9454  70
   0   5  -2 49.3772 37.6678  10
   0  -5   2 70.3901 22.3971  15
   0  -5   2 66.9453 9.92671  14
   0  -5   1 241.783 36.2395 118
   0   5  -1 179.586 81.9320 106
   0  -5   1 201.056 39.7325 116
   0  -5   1 177.913 45.7168 105
   0  -5   1 217.144 27.8655  46
   0  -5   1 210.838 39.3608  87
   0  -5   1 244.467 47.6915  93
   0   5  -1 187.279 46.6910  70
   0  -5   1 232.044 36.2601  72
   0  -5   1 210.104 71.8778  84
   0   5  -1 199.929 82.1358  89
   0   5  -1 162.064 39.0084  10
   0  -5   1 238.345 25.9025  15
   0  -5   0 164.972 31.8118  21
   0   5   0 99.1649 58.2419   9
   0   5   0 132.289 35.8119   4
   0   5   0 119.944 81.5795 106
   0  -5   0 138.108 49.1845 105
   0   5   0 139.712 28.2617  97
   0   5   0 118.437 94.3843 102
   0  -5   0 142.492 60.0758 114
   0  -5   0 147.081 34.6179 118
   0  -5   0 130.443 46.3773  98
   0  -5   0 181.723 26.7645  46
   0   5   0 159.453 35.0384  87
   0  -5   0 130.231 45.0669  93
   0  -5   0 183.373 73.2209  84
   0   5   0 124.495 38.9663  85
   0  -5   0 169.542 67.0635  89
   0  -5   0 107.353 51.3202  96
   0   5   0 114.506 44.6247  70
   0   5   0 92.6125 43.3888  64
   0   5   1 7537.73 452.953   4
   0   5   1 8070.51 460.159   9
   0  -5  -1 7700.09 458.753  96
   0  -5  -1 8726.54 454.284 118
   0   5   1 7152.10 467.210 106
   0  -5  -1 7649.94 456.394  98
   0  -5  -1 8721.59 464.064 114
   0   5   1 8378.95 478.411 112
   0  -5  -1 9125.67 454.131  47
   0  -5  -1 8530.46 452.374  46
   0  -5  -1 7873.83 450.397  79
   0  -5  -1 7300.94 455.052  93
   0   5   1 8151.85 458.066  85
   0  -5  -1 8651.54 466.031  89
   0   5   1 6963.32 454.569  70
   0   5   1 8661.72 456.639  87
   0  -5  -1 8959.11 454.647  21
   0  -5  -1 8637.32 454.065  35
   0  -5  -2 89.1467 36.4150  21
   0  -5  -2 86.5087 33.7391  35
   0   5   2 38.8285 68.8390   9
   0   5   2 94.4915 86.3645 106
   0   5   2 107.532 117.187 112
   0  -5  -2 119.612 79.9561 114
   0  -5  -2 83.0177 59.3812 115
   0  -5  -2 57.5606 44.6017  98
   0  -5  -2 65.7670 31.4100  47
   0   5   2 74.2497 48.2579  87
   0   5   2 137.263 45.7765  94
   0  -5  -2 153.421 53.4359  96
   0  -5  -2 73.9012 41.9687  93
   0   5   2 107.676 98.2825  95
   0   5   2 71.3947 45.8462  86
   0  -5  -2 88.4518 19.4540  79
   0  -5  -2 114.780 79.1611  89
   0   5   2 91.7722 21.6118  80
   0  -5  -2 98.4395 13.9770  67
   0  -5  -3 13702.7 733.591  35
   0   5   3 13111.9 741.196  37
   0  -5  -3 13486.1 734.886  21
   0  -5  -3 14420.1 731.225   7
   0   5   3 12157.9 741.160   9
   0  -5  -3 12649.2 736.881  96
   0  -5  -3 12254.7 729.310  99
   0   5   3 13031.4 733.379 117
   0  -5  -3 12154.7 740.097 115
   0  -5  -3 12641.8 734.483  98
   0   5   3 12429.0 756.943 112
   0  -5  -3 13018.3 733.190  47
   0   5   3 13270.9 738.542  86
   0   5   3 12895.4 738.332  75
   0  -5  -3 13807.0 747.077  89
   0   5   3 13469.8 756.414  95
   0   5   3 14453.5 739.462  94
   0   5   3 13357.5 731.288  80
   0  -5  -3 12512.3 732.919  93
   0  -5  -3 14095.0 729.321  67
   0  -5  -4 24582.4 1243.86   7
   0   5   4 20251.4 1267.05 112
   0  -5  -4 21781.4 1246.08  98
   0  -5  -4 22286.3 1248.86  96
   0   5   4 21147.7 1245.88 117
   0  -5  -4 21687.1 1242.33  99
   0  -5  -4 18629.6 1252.39 115
   0   5   4 19020.5 1267.39 102
   0   5   4 24507.5 1254.01  94
   0   5   4 22470.0 1242.60  79
   0   5   4 22416.7 1253.27  86
   0   5   4 21425.6 1250.71  75
   0   5   4 21552.6 1270.45  95
   0  -5  -4 24285.1 1258.97  89
   0   5   4 20841.1 1252.01  37
   0  -5  -4 24913.6 1242.38  23
   0  -5  -5 27006.4 1441.76  23
   0  -5  -5 26730.7 1440.80  19
   0  -5  -5 26687.7 1442.87   7
   0  -5  -5 25811.9 1447.14  96
   0  -5  -5 25717.6 1441.93  99
   0   5   5 30029.5 1463.25 100
   0  -5  -5 26378.9 1444.56  98
   0   5   5 33243.6 1494.52 121
   0  -5  -5 24746.6 1438.83 103
   0   5   5 27096.8 1451.78  53
   0  -5  -5 27180.7 1445.11  39
   0  -5  -5 28013.2 1459.26  89
   0   5   5 24640.3 1451.16  75
   0   5   5 26435.7 1442.06  79
   0   5   5 22495.4 1471.17  95
   0  -5  -5 29720.3 1450.51  65
   0  -5  -6 19231.2 1186.92  19
   0  -5  -6 22201.9 1188.42  23
   0   5   6 27506.0 1212.58   8
   0  -5  -6 23773.0 1192.41   5
   0  -5  -6 21769.6 1184.56 103
   0   5   6 20363.3 1223.98 108
   0  -5  -6 21468.1 1189.71  98
   0  -5  -6 21146.8 1183.90 113
   0   5   6 24118.8 1244.16 121
   0  -5  -6 21808.0 1192.56  96
   0  -5  -6 21247.9 1184.25 109
   0   5   6 23971.8 1214.25 100
   0  -5  -6 22573.3 1192.27  39
   0   5   6 21068.5 1199.71  53
   0  -5  -6 23627.3 1189.72  80
   0   5   6 23213.5 1188.96  79
   0  -5  -6 20843.7 1184.04  92
   0  -5  -6 23717.5 1206.54  89
   0  -5  -6 22029.3 1194.79  84
   0   5   6 19273.7 1198.90  75
   0  -5  -6 24110.7 1198.67  65
   0  -5  -7 4704.04 252.579  28
   0   5   7 4998.71 290.310   8
   0  -5  -7 4745.81 244.949  98
   0   5   7 4091.53 315.395 108
   0   5   7 5073.15 292.120 100
   0  -5  -7 4853.85 237.825 113
   0  -5  -7 4869.42 249.253  96
   0  -5  -7 4734.08 238.348 109
   0  -5  -7 3413.04 236.965 122
   0   5   7 4676.43 268.943  53
   0  -5  -7 5102.25 253.153  39
   0  -5  -7 5521.29 274.766  89
   0  -5  -7 4695.30 241.716  93
   0  -5  -7 5379.44 247.547  80
   0   5   7 5276.98 246.149  79
   0  -5  -7 4687.58 251.615  84
   0  -5  -7 5107.36 266.031  65
   0  -5  -8 3937.09 265.087  28
   0   5   8 4713.71 288.236  36
   0  -5  -8 4700.15 263.119   5
   0  -5  -8 5374.26 268.413  17
   0   5   8 4045.22 306.663   8
   0  -5  -8 4154.47 252.375  98
   0  -5  -8 4430.84 256.376  96
   0   5   8 4369.50 306.096 100
   0   5   8 3805.62 362.977 121
   0  -5  -8 4525.33 247.327 113
   0   5   8 5040.26 283.276 110
   0   5   8 3269.46 324.142 108
   0  -5  -8 4520.16 264.028  39
   0   5   8 4211.31 280.855  53
   0  -5  -8 4198.42 249.169  93
   0  -5  -8 4785.95 280.659  89
   0  -5  -8 4463.63 257.770  84
   0  -5  -8 5275.87 258.350  80
   0   5   8 4248.69 250.246  82
   0  -5  -8 4542.39 278.436  65
   0  -5  -8 5775.51 277.563  56
   0   5   9 15629.4 920.918  36
   0  -5  -9 15527.6 909.086  17
   0  -5  -9 15640.0 906.332   5
   0   5   9 13049.5 964.177 121
   0   5   9 17010.3 920.297 110
   0   5   9 15039.4 933.680 100
   0   5   9 14751.6 917.713  53
   0  -5  -9 15943.3 906.267  39
   0  -5  -9 17171.1 915.902  89
   0   5   9 15110.8 894.411  82
   0   5   9 15769.6 895.135  91
   0  -5  -9 18898.6 902.236  80
   0   5   9 19014.2 901.461  79
   0  -5  -9 16635.1 915.033  56
   0  -5  -9 15219.3 915.343  65
   0   5  10 3696.25 278.473  36
   0   5  10 3814.79 260.021  13
   0  -5 -10 3592.49 250.309   5
   0   5  10 4133.67 240.571 107
   0   5  10 4196.23 269.519 110
   0   5  10 3229.57 349.456 121
   0  -5 -10 3604.38 250.178  39
   0   5  10 3640.25 273.057  53
   0   5  10 4105.78 232.744  91
   0   5  10 4779.24 241.441  79
   0  -5 -10 4594.57 241.851  80
   0  -5 -10 3599.03 267.925  65
   0   5  11-22.8149 128.380  36
   0  -5 -11-22.1387 71.1897   5
   0   5  11 105.091 85.5370  13
   0   5  11 73.4971 96.9193 110
   0   5  11 73.7937 42.2968 107
   0   5  11-65.2355 114.634  53
   0   5  11 72.1231 41.5121  79
   0  -5 -11 151.059 45.6476  80
   0   5  11 65.5915 24.1257  91
   0  -5 -11 11.2237 110.943  65
   0   5  12 5989.60 390.094  36
   0  -5 -12 5593.20 408.292  20
   0   5  12 5071.10 413.226   6
   0   5  12 5776.58 369.797  13
   0  -5 -12 4980.57 391.401 120
   0   5  12 6341.20 377.639 110
   0   5  12 6046.67 350.041 107
   0   5  12 5400.55 379.935  53
   0   5  12 7230.69 353.320  79
   0   5  12 6447.35 342.808  91
   0  -5 -12 5808.47 378.742  65
   0   5  12 4669.13 364.275  55
   0  -5 -13 1347.99 198.429  20
   0   5  13 1204.61 167.171  36
   0   5  13 1031.59 122.538  13
   0   5  13 886.310 198.845   6
   0  -5 -13 1100.82 173.557 120
   0   5  13 1307.15 94.7784 107
   0   5  13 1384.01 80.9385 101
   0   5  13 1356.18 136.005 110
   0   5  13 1081.37 148.188  53
   0   5  13 1531.47 98.1078  79
   0  -5 -13 1193.17 105.287  77
   0   5  13 1376.38 83.7122  91
   0  -5 -13 1190.76 146.343  65
   0   5  13 990.472 124.475  55
   0   5  14 45.6971 81.1644  13
   0   5  14 202.504 165.306   6
   0   5  14 47.8680 87.1284 110
   0   5  14 63.6459 19.9989 101
   0   5  14 39.4262 42.1108 107
   0  -5 -14-29.5339 141.286 120
   0   5  14-1.69632 43.7825  79
   0  -5 -14 6.17229 165.327  20
   0  -5 -15 1411.08 211.513  20
   0   5  15 1406.72 132.688  13
   0  -5 -15 1314.91 189.564 120
   0   5  15 1530.37 93.0865 101
   0   5  15 1535.59 107.138 107
   0   5  15 1603.36 163.010  53
   0   5  15 1701.92 112.086  79
   0  -5 -15 1647.57 164.229  65
   0   5  15 1508.47 135.590  55
   0  -5 -16 183.553 174.065  20
   0   5  16 65.0036 70.2553  13
   0  -5 -16 38.6483 140.823 120
   0   5  16 64.9128 41.7852 107
   0  -5 -16 4.85491 68.8224  52
   0   5  16 56.2186 114.104  53
   0   5  16 97.2374 46.7904  79
   0   5  16 55.3700 82.5239  55
   0  -5 -16 35.5262 55.4579  62
   0  -5 -17 3346.32 303.973  20
   0   5  17 3686.03 240.480  13
   0   5  17 3783.73 212.251 123
   0  -5 -17 3480.49 285.346 120
   0  -5 -17 3416.81 235.895  52
   0   5  17 4266.39 272.167  53
   0   5  17 3633.56 247.096  73
   0  -5 -17 3646.88 227.111  62
   0   5  17 3513.60 243.850  55
   0  -5 -18 1618.85 215.378  20
   0   5  18 1533.61 93.1927 123
   0  -5 -18 1259.45 125.498  52
   0   5  18 1481.95 136.492  73
   0   5  18 1527.51 133.308  55
   0  -5 -18 1458.84 114.336  62
   0   5  19 454.318 80.5384  13
   0  -5 -19 491.154 152.321 120
   0   5  19 376.825 35.2909 123
   0  -5 -19 310.098 79.8186  52
   0   5  19 395.768 87.5602  73
   0  -5 -19 283.143 65.8723  62
   0   5  19 378.705 82.1980  55
   0   5  20 1692.10 125.695  13
   0  -5 -20 1270.72 146.689  12
   0   5  20 1511.73 91.5029 123
   0   5  20 1482.21 132.001  73
   0   5  20 1377.21 123.524  55
   0  -5 -20 1304.07 122.088  52
   0  -5 -21 660.690 115.716  12
   0   5  21 725.530 92.9445  73
   0   5  21 689.040 85.3920  55
   0  -5 -21 632.710 85.9768  52
   0  -5 -22 2129.21 176.432  12
   0   5  22 2114.13 161.651  73
   0   5  22 2655.20 160.440  55
   0  -5 -22 2168.28 156.120  52
   0  -5 -23 357.287 66.5254  52
   0  -5 -23 294.706 88.7398  12
   0   5  24 1145.14 91.3256 119
   0  -5 -24 1053.86 109.223  12
   0   5  24 1249.82 98.3795  73
   0   5  25 3725.46 225.788  45
   0   5  25 3926.82 230.885  73
   0  -5 -26 233.447 42.3472  50
   0   5  26 239.873 38.0356  45
   0   5  26 256.003 31.2637  46
   0   5  27 639.910 43.1886  46
   0   5  27 615.975 46.9614  45
   0  -6  25 115.618 25.8869  46
   0  -6  25 164.447 34.5762  72
   0  -6  24 760.528 58.4770  46
   0  -6  24 833.430 69.0914  72
   0  -6  23 439.038 52.9712  45
   0  -6  23 469.285 46.9486  46
   0  -6  23 417.389 58.0150  72
   0  -6  23 411.759 39.9828  76
   0   6 -23 370.079 69.2857  10
   0  -6  22 21.3373 46.2584 119
   0  -6  22 66.1973 37.5134  46
   0  -6  22 31.5615 43.3510  45
   0   6 -22 113.485 70.4297  10
   0  -6  22 14.3027 50.9268  72
   0  -6  22 22.3362 28.9434  76
   0  -6  21 322.195 61.0666 119
   0  -6  21 283.399 61.4215  72
   0  -6  21 291.921 40.9196  76
   0   6 -21 256.785 80.4839  10
   0  -6  20 151.410 59.8350 119
   0  -6  20 248.342 55.5201  45
   0  -6  20 247.326 47.2980  46
   0  -6  20 272.305 65.8492  72
   0  -6  20 217.052 39.3543  76
   0   6 -20 310.458 84.5526  70
   0   6 -20 182.140 83.7487  10
   0   6 -19 463.622 91.7664  10
   0  -6  19 329.344 69.3185 119
   0  -6  19 391.887 54.2237  46
   0  -6  19 369.964 63.7202  45
   0  -6  19 489.291 74.7629  72
   0   6 -19 380.710 91.6425  70
   0   6 -19 276.798 82.3624  62
   0   6 -18 4973.22 325.505  10
   0  -6  18 5397.76 322.190 119
   0  -6  18 5380.59 318.705  45
   0  -6  18 5447.41 311.341  46
   0   6 -18 5698.88 330.232  70
   0  -6  18 5172.20 306.327  76
   0  -6  18 5533.21 324.764  72
   0   6 -18 4815.69 321.343  62
   0  -6  17 5438.86 324.433 119
   0  -6  17 5316.73 320.501  45
   0  -6  17 5264.27 312.261  46
   0  -6  17 5264.35 308.100  76
   0   6 -17 5785.69 333.451  70
   0   6 -17 5004.88 323.345  62
   0   6 -16 86.3903 83.6942  10
   0  -6  16-2.67708 59.0389 119
   0  -6  16 17.4407 47.0977  46
   0  -6  16-14.4713 55.9440  45
   0  -6  16 18.5067 36.8122  76
   0   6 -16 70.5842 78.7797  62
   0   6 -16 135.423 91.5501  70
   0   6 -15 544.489 93.3306  10
   0  -6  15 552.487 77.9452 119
   0  -6  15 502.631 61.3342  46
   0  -6  15 528.932 70.9902  45
   0  -6  15 533.090 55.1388  76
   0   6 -15 602.323 88.6761  62
   0   6 -14 510.210 90.1403  10
   0  -6  14 451.214 45.4045 111
   0  -6  14 571.743 77.7793 119
   0  -6  14 468.733 59.2450  46
   0  -6  14 619.716 70.3685  45
   0  -6  14 566.932 53.6529  76
   0   6 -14 495.861 83.0455  62
   0   6 -13 5397.60 295.665  10
   0  -6  13 4572.37 270.354 111
   0  -6  13 4630.10 287.333 119
   0  -6  13 4541.70 283.856  45
   0  -6  13 4388.77 276.481  46
   0   6 -13 5637.06 290.426  62
   0  -6  13 4606.44 273.194  76
   0  -6  12 471.958 48.9328  76
   0  -6  12 361.625 70.7677 119
   0  -6  12 490.206 43.7685 111
   0  -6  12 431.215 45.4947  97
   0  -6  11 6739.93 394.158  97
   0  -6  11 6670.60 405.924 119
   0  -6  11 6910.44 391.912 111
   0  -6  11 6762.43 397.636  46
   0  -6  11 6749.09 404.008  45
   0  -6  11 6974.09 394.465  76
   0   6 -11 8313.03 408.046  62
   0  -6  10 13198.0 744.003  97
   0  -6  10 13886.1 742.433 111
   0  -6  10 13469.0 755.191 119
   0  -6  10 14483.0 746.724 116
   0  -6  10 12927.0 751.751  45
   0  -6  10 12932.1 746.655  46
   0  -6  10 13219.0 743.961  76
   0   6 -10 11774.4 746.167  77
   0   6 -10 14175.6 752.649  62
   0   6  -9 958.341 85.1456  10
   0  -6   9 431.620 48.2128 116
   0  -6   9 324.558 38.2381 111
   0  -6   9 282.666 41.9736  97
   0  -6   9 356.731 66.2470 119
   0  -6   9 387.858 53.9980  46
   0  -6   9 367.826 63.8935  45
   0   6  -9 293.469 49.3667  77
   0   6  -9 876.132 78.9054  62
   0   6  -8 75647.6 3631.95  10
   0   6  -8 70727.7 3638.19 106
   0  -6   8 63249.5 3624.33  97
   0  -6   8 65300.5 3631.25 119
   0  -6   8 68723.1 3626.65 116
   0  -6   8 64075.8 3622.66 111
   0  -6   8 62760.9 3629.43  45
   0  -6   8 63136.7 3625.74  46
   0  -6   8 65852.7 3624.10  76
   0   6  -8 60803.4 3624.73  77
   0   6  -8 72005.2 3629.83  62
   0   6  -7 6497.59 378.532  10
   0  -6   7 6664.80 372.692  97
   0  -6   7 6530.22 369.983 111
   0  -6   7 6643.16 379.536 119
   0   6  -7 6574.96 390.672 106
   0  -6   7 7290.16 375.182 116
   0   6  -7 5972.08 374.667 122
   0  -6   7 6339.02 377.402  45
   0  -6   7 6427.37 373.622  46
   0   6  -7 6032.47 383.800  89
   0  -6   7 6610.00 371.462  76
   0  -6   7 7276.53 370.985  85
   0   6  -7 6090.35 377.091  62
   0  -6   6 47093.1 2580.02  15
   0  -6   6 43421.7 2576.23  14
   0  -6   6 48144.0 2579.38 111
   0  -6   6 49801.2 2585.52 119
   0  -6   6 48226.4 2581.19  97
   0   6  -6 46084.1 2581.77 122
   0   6  -6 47495.6 2593.12 106
   0  -6   6 47157.9 2581.08  46
   0  -6   6 47421.1 2584.09  45
   0  -6   6 51149.8 2579.86  85
   0   6  -6 44567.5 2576.62  83
   0  -6   6 47692.3 2579.77  76
   0  -6   6 45172.3 2587.87  84
   0   6  -6 48550.6 2590.61  89
   0   6  -6 47740.5 2583.13  62
   0  -6   5 2750.67 159.371  24
   0  -6   5 2781.88 157.166  14
   0  -6   5 2803.24 162.322  15
   0  -6   5 2831.22 164.133  97
   0  -6   5 2830.14 161.515 111
   0   6  -5 2661.75 181.701  96
   0  -6   5 2785.80 164.018  46
   0  -6   5 2863.90 167.669  45
   0  -6   5 2899.77 171.004  72
   0  -6   5 2812.67 179.575  84
   0   6  -5 2682.97 158.160  83
   0  -6   5 2761.02 161.856  76
   0  -6   5 2999.54 163.344  85
   0   6  -5 2997.57 185.491  89
   0   6  -5 2835.57 168.449  62
   0  -6   4 551.561 39.3681  24
   0  -6   4 537.642 34.2807  14
   0  -6   4 572.887 44.5489  15
   0   6  -4 791.161 59.2591  10
   0  -6   4 539.718 55.8421 105
   0  -6   4 445.586 53.3612 119
   0   6  -4 614.544 80.9649  96
   0  -6   4 548.515 53.2092 116
   0   6  -4 704.751 57.6233 122
   0  -6   4 609.153 52.3046  45
   0  -6   4 524.384 46.9057  46
   0  -6   4 525.465 48.3283  87
   0  -6   4 503.828 48.8942  85
   0   6  -4 850.327 69.9332  70
   0   6  -4 508.025 86.8698  89
   0  -6   4 513.774 43.2864  76
   0   6  -4 507.343 37.5610  88
   0  -6   4 600.059 77.5258  84
   0  -6   4 507.791 57.1803  72
   0   6  -4 837.203 57.6538  62
   0  -6   3 3502.46 192.608  14
   0   6  -3 3433.92 201.100  10
   0  -6   3 3679.87 197.376  15
   0   6  -3 3222.61 200.899 122
   0  -6   3 3547.78 204.605 105
   0  -6   3 3388.81 202.169 116
   0  -6   3 3361.73 198.156  46
   0  -6   3 3648.93 200.942  45
   0  -6   3 3457.71 200.326  87
   0   6  -3 3381.31 221.395  89
   0  -6   3 3304.69 197.075  76
   0  -6   3 3270.84 215.450  84
   0   6  -3 3365.17 195.082  88
   0  -6   3 3448.78 202.714  72
   0   6  -3 3678.65 206.253  70
   0  -6   3 3614.41 195.529  24
   0   6  -2 18191.4 1000.58  10
   0  -6   2 18463.1 998.723  15
   0  -6   2 18137.2 995.462  14
   0  -6   2 18084.7 1001.56 118
   0  -6   2 18147.4 1004.77 105
   0  -6   2 17410.6 1002.25 116
   0  -6   2 17935.9 999.340  46
   0  -6   2 17722.3 1010.37  84
   0  -6   2 17422.2 1001.66  87
   0   6  -2 17368.3 1013.43  89
   0   6  -2 19939.7 1003.62  70
   0  -6   2 17930.6 1002.02  72
   0  -6   2 17773.1 997.525  24
   0  -6   1 1766.18 98.8630  24
   0   6  -1 1815.86 119.214   9
   0  -6   1 1558.95 107.783 116
   0  -6   1 2057.71 118.777 114
   0  -6   1 1773.11 113.645 105
   0  -6   1 1718.54 105.889 118
   0  -6   1 1704.47 102.133  46
   0  -6   1 1753.32 106.593  72
   0   6  -1 1494.69 139.497  89
   0  -6   1 1504.72 128.442  84
   0   6  -1 1509.46 109.897  70
   0   6  -1 1677.99 110.544  64
   0  -6   0 1695.05 97.6995  21
   0   6   0 1838.24 113.123   9
   0   6   0 1920.88 98.3167   4
   0  -6   0 1630.56 98.5171 118
   0  -6   0 1816.92 116.159 114
   0   6   0 1903.45 151.802 112
   0  -6   0 1657.64 94.0765  46
   0   6   0 1650.08 100.576  85
   0  -6   0 1618.27 125.027  84
   0  -6   0 1541.53 103.236  94
   0   6   0 1879.86 104.447  70
   0  -6   0 1576.06 98.5578  72
   0  -6   0 1442.43 87.2033  77
   0  -6   0 1634.04 103.410  93
   0   6   0 1762.67 103.433  64
   0  -6  -1 2166.75 129.695  35
   0  -6  -1 2169.46 129.945  21
   0   6   1 2077.12 129.089   4
   0   6   1 2138.91 144.455   9
   0  -6  -1 2236.12 130.122 118
   0   6   1 2254.53 183.203 112
   0  -6  -1 2159.35 149.358 114
   0   6   1 2071.95 174.411 102
   0  -6  -1 2239.48 126.681  46
   0  -6  -1 2274.27 128.962  47
   0  -6  -1 2051.23 123.410  79
   0  -6  -1 2305.20 153.589  84
   0   6   1 2586.27 165.855  95
   0  -6  -1 2100.42 133.740  93
   0  -6  -1 2366.46 151.717  89
   0   6   1 2135.39 133.682  70
   0   6   1 2335.56 130.338  86
   0   6   1 2375.85 133.571  87
   0   6   1 2132.92 135.596  85
   0   6   1 2141.83 133.412  64
   0  -6  -1 2120.43 121.906  67
   0  -6  -2 21174.4 1152.00  21
   0  -6  -2 20767.8 1150.85  35
   0   6   2 22085.0 1158.46   9
   0   6   2 21187.9 1173.26 112
   0  -6  -2 22739.1 1155.65 115
   0  -6  -2 17990.5 1159.73 114
   0   6   2 19848.8 1172.38 102
   0  -6  -2 20751.5 1150.74  47
   0   6   2 21427.2 1154.45  87
   0  -6  -2 20943.5 1160.72  84
   0  -6  -2 21112.3 1147.20  79
   0   6   2 20444.6 1147.16  80
   0   6   2 21193.1 1152.84  86
   0   6   2 22209.2 1170.71  95
   0  -6  -2 21834.1 1151.99  93
   0  -6  -2 21509.7 1162.60  89
   0  -6  -2 19570.6 1146.23  67
   0   6   2 21973.0 1151.84  64
   0   6   3 2006.67 132.485  37
   0  -6  -3 1689.06 109.082  21
   0  -6  -3 1643.12 106.048  35
   0   6   3 1709.60 129.917   9
   0  -6  -3 1699.54 126.642 115
   0   6   3 2132.36 109.995 117
   0   6   3 1715.88 174.934 102
   0   6   3 1682.69 168.772 112
   0  -6  -3 1653.87 105.707  47
   0  -6  -3 1691.35 99.3245  79
   0   6   3 1659.63 101.202  80
   0  -6  -3 1929.54 109.143  93
   0   6   3 1682.84 118.515  86
   0   6   3 1616.48 163.662  95
   0   6   3 1978.98 122.800  75
   0  -6  -3 1899.89 136.102  89
   0   6   3 1969.96 115.893  94
   0   6   3 1656.43 116.141  87
   0  -6  -3 1799.59 128.463  84
   0   6   3 1770.46 110.641  64
   0  -6  -3 1563.46 97.5657  67
   0  -6  -4 8581.60 504.879   7
   0   6   4 8466.26 519.452   9
   0  -6  -4 7763.14 517.422 115
   0   6   4 10560.3 509.994 117
   0  -6  -4 9633.73 503.555  99
   0   6   4 8085.47 541.146 112
   0   6   4 7962.25 540.651 102
   0   6   4 10067.6 516.938  75
   0   6   4 8190.90 515.916  86
   0  -6  -4 9655.38 507.959  93
   0   6   4 8395.29 542.551  95
   0  -6  -4 9086.26 517.900  84
   0  -6  -4 9539.62 524.650  89
   0  -6  -4 8573.84 503.253  23
   0   6   4 9761.46 519.778  37
   0  -6  -5 1301.31 84.2408  23
   0   6   5 1343.29 121.357  37
   0  -6  -5 1244.93 86.7446   7
   0   6   5 1578.54 176.076 108
   0  -6  -5 1545.35 87.0650  99
   0   6   5 1633.22 135.247 100
   0  -6  -5 1540.33 95.8479  98
   0  -6  -5 1415.00 94.5337  39
   0   6   5 1072.42 180.102  95
   0   6   5 1591.12 117.723  75
   0  -6  -5 1653.95 132.822  89
   0  -6  -5 1589.98 92.5065  93
   0  -6  -5 1477.98 112.543  84
   0   6   5 1441.43 85.8850  79
   0  -6  -5 1587.77 108.458  65
   0  -6  -6 1352.98 81.3488  19
   0  -6  -6 1194.58 88.2502  28
   0  -6  -6 740.378 80.3829  23
   0   6   6 831.001 138.574 100
   0  -6  -6 1458.68 75.9138 109
   0  -6  -6 1396.99 91.2501  98
   0   6   6 876.199 180.256 108
   0  -6  -6 1456.82 76.4703 103
   0  -6  -6 779.806 90.7927  39
   0   6   6 1480.25 119.010  53
   0   6   6 1452.74 121.640  75
   0   6   6 1005.99 82.0498  79
   0  -6  -6 1473.95 87.4316  93
   0  -6  -6 1009.22 122.495  89
   0  -6  -6 1204.84 105.741  84
   0  -6  -6 1472.01 75.8060  92
   0  -6  -6 726.337 107.763  65
   0  -6  -7 11644.7 664.343  28
   0  -6  -7 10187.2 659.251  23
   0   6   7 15446.2 694.915   8
   0  -6  -7 11106.4 664.215   5
   0  -6  -7 12187.1 654.520 109
   0  -6  -7 12534.4 661.893  98
   0   6   7 9604.57 707.019 108
   0   6   7 10794.7 689.438 100
   0  -6  -7 11124.1 664.685  39
   0   6   7 13031.9 678.757  53
   0   6   7 11965.2 660.417  79
   0  -6  -7 12424.1 659.181  93
   0  -6  -7 11721.0 667.689  84
   0  -6  -7 11827.0 680.989  89
   0   6   7 11129.7 676.309  75
   0  -6  -7 11239.3 672.459  65
   0  -6  -8 3754.29 250.072  28
   0  -6  -8 4054.78 249.377   5
   0   6   8 4281.71 370.517 121
   0   6   8 4487.26 271.585 110
   0   6   8 3907.94 292.458 100
   0   6   8 3290.45 319.917 108
   0  -6  -8 4106.89 251.432  39
   0   6   8 4256.71 270.582  53
   0  -6  -8 4339.92 250.391  84
   0  -6  -8 4046.55 266.480  65
   0   6   9 108.238 117.328  36
   0  -6  -9 99.9312 63.3259  17
   0  -6  -9 174.115 60.3205   5
   0   6   9-26.6316 92.1470 110
   0   6   9 115.827 229.996 121
   0   6   9-15.6561 137.874 100
   0   6   9 89.9586 106.611  53
   0  -6  -9 37.4700 62.6670  39
   0   6   9 157.736 38.1630  79
   0  -6  -9 53.7240 98.8407  65
   0   6  10 400.476 125.499  36
   0  -6 -10 274.317 69.5314   5
   0   6  10 126.390 165.718   8
   0   6  10 268.902 45.6107 107
   0   6  10 280.742 142.951 100
   0   6  10 327.174 96.7292 110
   0   6  10 251.646 243.766 121
   0  -6 -10 230.138 70.6724  39
   0   6  10 245.625 114.019  53
   0   6  10 274.309 30.9375  91
   0   6  10 267.427 44.8296  79
   0  -6 -10 216.939 104.155  65
   0   6  11 5593.83 369.924  36
   0   6  11 4913.39 351.043  13
   0  -6 -11 4876.13 341.881   5
   0   6  11 4415.08 436.496 121
   0   6  11 5762.35 331.647 107
   0   6  11 5904.80 359.907 110
   0  -6 -11 5713.06 343.101  39
   0   6  11 4992.73 361.420  53
   0   6  11 7109.32 333.935  79
   0   6  11 5785.03 324.126  91
   0  -6 -11 5656.12 359.621  65
   0   6  12 1060.82 155.629  36
   0   6  12 1066.44 199.458   6
   0   6  12 984.132 120.747  13
   0  -6 -12 1000.13 164.601 120
   0   6  12 849.188 126.667 110
   0   6  12 1121.64 84.7526 107
   0   6  12 1177.37 145.690  53
   0  -6 -12 1112.43 95.1683  77
   0   6  12 1376.26 88.1034  79
   0   6  12 1107.34 72.3256  91
   0  -6 -12 1012.38 138.434  65
   0   6  13 16036.4 950.243  36
   0  -6 -13 13670.0 963.221  20
   0   6  13 14929.0 934.812  13
   0   6  13 12858.9 965.369   6
   0  -6 -13 14605.8 953.812 120
   0   6  13 17114.6 918.700 107
   0   6  13 16964.3 942.613 110
   0   6  13 15074.7 944.009  53
   0  -6 -13 15906.4 924.560  77
   0   6  13 19744.5 921.746  79
   0   6  13 17277.4 910.904  91
   0  -6 -13 16910.0 943.227  65
   0   6  13 13168.0 930.016  55
   0   6  14 1145.52 133.159  13
   0   6  14 1129.10 206.968   6
   0   6  14 1363.44 142.725 110
   0   6  14 1392.71 99.7800 107
   0  -6 -14 1116.98 184.684 120
   0   6  14 1398.83 85.2130 101
   0   6  14 1633.18 104.323  79
   0  -6 -14 1270.52 208.077  20
   0  -6 -15 1228.88 214.832  20
   0   6  15 1257.56 132.093  13
   0   6  15 1355.38 101.511 107
   0  -6 -15 1449.58 190.097 120
   0   6  15 1254.30 159.134  53
   0   6  15 1728.12 109.218  79
   0  -6 -15 1709.26 165.282  65
   0   6  15 1250.84 134.779  55
   0   6  16 1687.83 144.018  13
   0   6  16 1672.45 116.595 107
   0  -6 -16 1658.05 200.104 120
   0   6  16 1691.99 176.453  53
   0  -6 -16 1635.66 229.147  20
   0   6  16 1554.19 148.327  55
   0  -6 -16 2225.49 182.144  65
   0   6  17 1031.31 107.685  13
   0  -6 -17 906.032 176.405 120
   0   6  17 928.146 64.0654 123
   0  -6 -17 814.009 100.910  52
   0   6  17 916.423 144.989  53
   0  -6 -17 1035.23 199.908  20
   0  -6 -17 1051.01 88.7937  62
   0   6  17 842.065 112.922  55
   0  -6 -18 1020.41 192.553  20
   0   6  18 805.860 57.6918 123
   0  -6 -18 922.479 99.9301  52
   0   6  18 751.953 106.780  73
   0   6  18 839.486 108.083  55
   0  -6 -19 364.095 171.735  20
   0   6  19 352.568 77.5603  13
   0  -6 -19 442.046 161.100 120
   0  -6 -19 197.210 76.1118  52
   0   6  19 184.416 86.2564  73
   0   6  19 364.913 87.6728  55
   0   6  20 3377.69 207.097  13
   0  -6 -20 3027.08 259.826 120
   0   6  20 2758.95 210.979  73
   0   6  20 3359.36 210.310  55
   0  -6 -20 2812.79 201.391  52
   0   6  21 315.599 70.7065  13
   0  -6 -21 148.126 101.189  12
   0   6  21 226.891 74.5986  73
   0   6  21 317.899 74.0579  55
   0  -6 -21 357.852 72.7257  52
   0  -6 -22 377.006 99.6357  12
   0   6  22 460.327 75.6390  73
   0   6  22 594.349 75.4116  55
   0  -6 -23 337.594 63.0077  52
   0  -6 -23 365.311 88.1023  12
   0   6  24-16.5186 44.8273 119
   0  -6 -24 12.0204 68.5149  12
   0   6  24 25.3893 51.5856  73
   0   6  25 291.075 50.9108  73
   0  -6 -26 89.5988 39.3053  50
   0   6  26 124.665 33.2191  45
   0   6  26 90.6154 24.7986  46
   0   6  27 87.1197 23.4490  45
   0   6  27 90.0106 19.0431  46
   0  -7  25 1158.76 71.5875  46
   0  -7  25 1126.14 76.0741  72
   0  -7  24 29.5917 27.0737  46
   0  -7  24-8.72504 37.2305  72
   0  -7  23 587.127 52.8428  46
   0  -7  23 656.258 64.4360  72
   0  -7  22 491.509 51.6430  46
   0   7 -22 534.579 77.5800  10
   0  -7  22 508.976 65.5099  72
   0  -7  22 504.202 45.1620  76
   0  -7  21 134.980 56.0603 119
   0  -7  21 184.861 36.6445  76
   0   7 -21 132.703 77.6466  70
   0   7 -21 149.806 74.6010  10
   0  -7  20 152.798 59.4719 119
   0  -7  20 162.226 52.5594  45
   0  -7  20 222.835 45.0588  46
   0  -7  20 196.771 39.0085  76
   0  -7  20 187.556 63.8077  72
   0   7 -20 122.897 80.7163  70
   0   7 -20 359.676 86.2381  10
   0  -7  19-17.8042 59.4421 119
   0  -7  19 129.090 45.9216  46
   0  -7  19 73.6108 52.9267  45
   0  -7  19 132.269 63.8342  72
   0  -7  19 64.8793 36.1773  76
   0   7 -19 177.687 88.2815  70
   0   7 -19 111.577 85.5552  10
   0   7 -18 32.9225 87.0006  10
   0  -7  18 10.7009 61.2789 119
   0  -7  18 79.9785 58.3414  45
   0  -7  18 1.77276 47.0287  46
   0  -7  18 65.3252 67.5047  72
   0   7 -18-37.3804 90.9465  70
   0  -7  18 2.96288 35.4010  76
   0   7 -18 241.081 86.8925  64
   0   7 -17 1301.44 133.508  10
   0  -7  17 1627.59 120.593 119
   0  -7  17 1358.31 105.533  46
   0  -7  17 1509.88 116.890  45
   0   7 -17 1529.01 133.825  64
   0   7 -17 1178.90 125.472  62
   0   7 -17 1404.05 139.585  70
   0  -7  17 1448.80 124.070  72
   0  -7  17 1437.05 99.4167  76
   0  -7  16 1777.38 123.778  46
   0  -7  16 1752.69 133.615  45
   0  -7  16 1895.21 143.421  72
   0  -7  16 1886.55 118.961  76
   0   7 -16 1673.73 154.166  70
   0   7 -16 1550.90 142.771  62
   0   7 -15 1489.37 147.829  10
   0  -7  15 2023.57 143.127 119
   0  -7  15 1910.93 129.313  46
   0  -7  15 1966.23 138.560  45
   0   7 -15 2022.96 159.178  70
   0  -7  15 1859.62 122.631  76
   0  -7  15 2004.39 146.226  72
   0   7 -15 1743.09 145.941  62
   0   7 -14 311.116 89.2111  10
   0  -7  14 459.235 75.4758 119
   0  -7  14 457.605 46.3733 111
   0  -7  14 525.304 70.8523  45
   0  -7  14 508.338 60.7090  46
   0  -7  14 473.479 53.7818  76
   0   7 -14 519.949 86.9169  62
   0   7 -14 483.754 99.6710  70
   0   7 -13 3037.61 230.457  10
   0  -7  13 3593.62 209.924 111
   0  -7  13 3545.27 228.894 119
   0  -7  13 3599.44 225.242  45
   0  -7  13 3601.46 217.016  46
   0   7 -13 4210.75 241.642  70
   0  -7  13 3736.42 213.403  76
   0   7 -13 3281.24 227.059  62
   0  -7  12 6107.83 338.110 111
   0  -7  12 5916.37 354.263 119
   0  -7  12 6069.47 340.295  76
   0   7 -12 5182.59 353.828  10
   0   7 -11 6469.83 401.061  10
   0  -7  11 6255.67 387.844  15
   0  -7  11 7131.57 386.176 111
   0  -7  11 7434.82 402.898 119
   0  -7  11 7060.98 398.693  45
   0  -7  11 6676.59 391.388  46
   0  -7  11 7024.45 388.044  76
   0   7 -11 6510.39 398.359  62
   0   7 -10 17451.0 1083.53  10
   0  -7  10 20759.3 1079.52 116
   0  -7  10 20032.1 1074.32 111
   0  -7  10 20483.7 1087.59 119
   0  -7  10 19372.1 1078.51  46
   0  -7  10 19757.7 1084.64  45
   0  -7  10 19467.6 1076.00  76
   0   7 -10 16815.9 1080.84  62
   0   7  -9 2299.96 181.285  10
   0  -7   9 2392.95 167.452  15
   0  -7   9 3090.96 173.080 116
   0  -7   9 3037.93 183.623 119
   0  -7   9 2970.67 166.466 111
   0  -7   9 2957.12 172.843  46
   0  -7   9 2869.99 179.940  45
   0  -7   9 3077.75 168.960  76
   0   7  -9 2506.96 180.088  62
   0  -7   8 687.832 60.6678  15
   0   7  -8 614.304 83.6496  10
   0  -7   8 854.544 80.5444 119
   0  -7   8 771.968 57.6895 111
   0  -7   8 846.376 67.3510 116
   0   7  -8 763.898 108.958 106
   0  -7   8 807.544 75.3868  45
   0  -7   8 740.868 67.4181  46
   0  -7   8 831.021 84.9065  72
   0   7  -8 762.144 82.6721  62
   0  -7   7 18790.7 1097.47  24
   0   7  -7 19504.3 1105.74  10
   0  -7   7 18483.5 1100.30  15
   0  -7   7 21490.5 1104.99 116
   0   7  -7 19565.6 1119.13 106
   0  -7   7 22882.2 1106.96 105
   0  -7   7 20123.1 1099.98 111
   0  -7   7 20497.8 1107.92 119
   0  -7   7 20085.8 1102.51  46
   0  -7   7 20038.2 1106.36  45
   0   7  -7 21411.9 1111.20  70
   0  -7   7 20327.7 1100.70  76
   0  -7   7 18965.5 1108.39  72
   0   7  -7 18035.0 1104.46  62
   0  -7   6 14190.4 797.644  24
   0   7  -6 13671.8 804.403  10
   0  -7   6 14007.2 800.043  15
   0   7  -6 14052.2 819.784 106
   0  -7   6 15094.7 806.880 119
   0  -7   6 14207.5 799.668 111
   0  -7   6 15389.5 804.702 116
   0  -7   6 15966.7 806.541 105
   0  -7   6 13967.5 804.932  45
   0  -7   6 14304.5 801.744  46
   0  -7   6 13900.0 807.484  72
   0   7  -6 15006.3 809.736  70
   0  -7   6 16116.5 802.641  87
   0  -7   6 14746.4 800.357  76
   0  -7   6 13301.7 811.266  84
   0   7  -6 13561.1 815.912  89
   0   7  -6 12848.5 803.541  62
   0  -7   5 445.415 37.5861  24
   0   7  -5 368.551 60.1107  10
   0  -7   5 477.465 43.8370  15
   0  -7   5 473.262 55.4005 119
   0  -7   5 481.968 42.5174 111
   0   7  -5 422.627 103.676 106
   0  -7   5 498.644 53.7759 116
   0  -7   5 446.761 54.8751  45
   0  -7   5 461.680 48.0076  46
   0   7  -5 391.381 94.4181  89
   0  -7   5 505.936 44.3604  76
   0  -7   5 519.054 62.7331  72
   0   7  -5 412.610 77.8324  70
   0  -7   5 537.443 82.0029  84
   0  -7   5 508.994 47.6718  87
   0   7  -5 471.604 60.3068  62
   0  -7   4 3248.99 181.181  14
   0  -7   4 3392.68 187.480  15
   0   7  -4 3062.53 219.242 106
   0   7  -4 3566.94 219.303 102
   0  -7   4 3235.04 189.183  46
   0   7  -4 2994.30 199.221  70
   0  -7   4 3201.95 187.441  76
   0  -7   4 3011.33 207.245  84
   0  -7   4 3316.37 195.474  72
   0  -7   4 3322.92 191.047  87
   0   7  -4 2734.21 213.839  89
   0  -7   4 3401.77 185.047  24
   0  -7   3 33.2291 26.3421  15
   0   7  -3 55.5668 44.2961  10
   0   7  -3 85.3787 93.8953 102
   0   7  -3 30.2406 93.9060 106
   0  -7   3 58.8120 30.8069  46
   0  -7   3 73.1941 38.2483  87
   0   7  -3 70.7671 90.9995  89
   0  -7   3 71.8838 41.8823  72
   0   7  -3 52.8523 56.3848  70
   0  -7   3 60.8620 32.1931  94
   0  -7   3 109.546 73.7295  84
   0  -7   3 52.0225 26.8736  76
   0  -7   3 58.1191 20.3203  24
   0  -7   2 11131.3 592.412  24
   0  -7   2 11070.3 593.582  15
   0   7  -2 11526.1 619.052 102
   0   7  -2 11183.6 620.766 112
   0  -7   2 10517.7 597.081 118
   0   7  -2 9664.46 613.041 106
   0  -7   2 10678.1 594.616  46
   0   7  -2 9734.48 598.869  70
   0  -7   2 10694.1 598.036  72
   0  -7   2 9914.68 608.074  84
   0  -7   2 10851.6 596.461  94
   0   7  -2 10160.5 598.990  64
   0   7  -1 7296.41 410.109   9
   0   7  -1 6575.97 400.669   4
   0  -7   1 8244.56 411.653 114
   0   7  -1 7368.28 429.140 102
   0   7  -1 7366.19 431.783 112
   0   7  -1 6720.86 421.857 106
   0  -7   1 7456.41 402.848 118
   0  -7   1 7187.35 400.089  46
   0   7  -1 6805.76 404.869  70
   0  -7   1 7126.88 416.939  84
   0  -7   1 7249.39 403.924  94
   0  -7   1 7228.29 403.174  72
   0   7  -1 7024.98 404.835  64
   0   7   0 1534.87 89.2467  18
   0  -7   0 1735.45 100.851  21
   0   7   0 1437.48 99.7699   4
   0   7   0 1661.98 118.165   9
   0   7   0 1650.56 159.033 102
   0  -7   0 1857.35 122.630 114
   0  -7   0 1697.23 101.974 118
   0   7   0 1541.89 138.926 106
   0  -7   0 1669.83 97.2178  46
   0  -7   0 1512.21 106.967  94
   0  -7   0 1602.85 101.142  72
   0  -7   0 1633.59 128.921  84
   0   7   0 1544.47 108.099  70
   0   7   0 1785.44 102.808  85
   0   7   0 1504.63 106.759  64
   0  -7  -1 7247.82 390.674  21
   0  -7  -1 7386.67 390.187  35
   0   7   1 6719.96 398.577   9
   0   7   1 6275.91 388.075   4
   0   7   1 6496.89 423.377 102
   0   7   1 6104.45 408.515 106
   0  -7  -1 6521.87 402.459 114
   0  -7  -1 7360.78 390.179 118
   0  -7  -1 7636.39 393.583 115
   0  -7  -1 7347.09 389.610  47
   0  -7  -1 7025.36 387.382  46
   0   7   1 5954.51 391.200  70
   0  -7  -1 6928.90 405.029  84
   0   7   1 7774.54 416.980  95
   0   7   1 7121.56 390.163  86
   0   7   1 7283.04 391.942  87
   0   7   1 7068.35 393.606  85
   0  -7  -1 6802.72 383.368  67
   0   7   1 6486.85 391.368  64
   0  -7  -2 11795.0 623.512  21
   0  -7  -2 11617.6 622.166  35
   0   7   2 11007.0 631.065   9
   0  -7  -2 9150.67 632.716 114
   0   7   2 10509.9 651.422 102
   0  -7  -2 11227.5 626.636 115
   0  -7  -2 11526.7 621.794  47
   0   7   2 11535.2 627.701  85
   0   7   2 11270.4 624.235  86
   0   7   2 11459.1 616.982  80
   0   7   2 11951.3 625.993  87
   0  -7  -2 11395.7 635.599  89
   0   7   2 11705.9 648.663  95
   0  -7  -2 10613.7 634.255  84
   0   7   2 10200.3 622.662  64
   0  -7  -2 10819.3 615.835  67
   0   7   3 3948.84 240.038  37
   0  -7  -3 4117.04 221.987  35
   0  -7  -3 3922.87 223.345  21
   0   7   3 3384.03 236.337   9
   0   7   3 3554.16 272.801 102
   0  -7  -3 3583.17 232.643 115
   0   7   3 3810.05 221.921 117
   0  -7  -3 3820.85 221.083  47
   0   7   3 3765.29 268.627  95
   0   7   3 3812.70 232.524  75
   0   7   3 4119.88 228.255  87
   0  -7  -3 3755.84 239.419  84
   0   7   3 3840.37 228.897  86
   0   7   3 3771.72 216.041  80
   0  -7  -3 4224.04 244.080  89
   0   7   3 3219.84 222.390  64
   0  -7  -3 3914.38 213.577  67
   0  -7  -4 7118.93 401.292  99
   0  -7  -4 6524.53 418.462 115
   0   7   4 6372.50 450.022 102
   0   7   4 9688.37 457.361 108
   0   7   4 7459.62 409.038 117
   0  -7  -4 6454.60 399.271 113
   0   7   4 7929.93 418.689  86
   0  -7  -4 7391.38 407.774  93
   0  -7  -4 8763.57 430.383  89
   0   7   4 8282.80 417.048  87
   0   7   4 7419.90 453.939  95
   0   7   4 7530.87 417.794  75
   0  -7  -4 7988.15 421.764  84
   0  -7  -4 8057.15 411.540  21
   0  -7  -4 8937.57 402.738  23
   0   7   4 7200.29 422.513  37
   0   7   5 7061.41 369.255 117
   0   7   5 8115.70 423.509 108
   0   7   5 6273.29 413.947 112
   0   7   5 8399.53 396.873 100
   0  -7  -5 5758.04 356.582 113
   0  -7  -5 7833.30 367.744  39
   0   7   5 7197.04 380.544  75
   0  -7  -5 7028.97 358.202  81
   0   7   5 6170.09 421.475  95
   0  -7  -5 7418.30 366.268  93
   0  -7  -5 7883.06 381.452  84
   0  -7  -5 7736.68 361.385  23
   0   7   5 6468.43 383.207  37
   0  -7  -6 11652.5 607.328  23
   0  -7  -6 11477.2 609.149   7
   0   7   6 11947.2 639.649 100
   0   7   6 10900.9 660.364 108
   0   7   6 10928.5 623.512  53
   0  -7  -6 11714.1 612.742  39
   0  -7  -6 10408.4 620.134  84
   0  -7  -6 10000.3 608.677  93
   0   7   6 10339.3 606.857  79
   0   7   6 9809.79 622.335  75
   0   7   6 8570.51 653.556  95
   0  -7  -6 12509.7 620.474  65
   0  -7  -7 5023.38 301.411  23
   0  -7  -7 5682.76 306.732  28
   0  -7  -7 4890.17 303.027   7
   0  -7  -7 6007.75 309.363   5
   0   7   7 4731.57 378.675 108
   0   7   7 5453.98 346.796 100
   0   7   7 5844.65 412.021 121
   0  -7  -7 5542.24 309.460  39
   0   7   7 5465.13 325.970  53
   0   7   7 4976.05 326.024  75
   0  -7  -7 5324.69 316.060  84
   0  -7  -7 5375.62 302.767  93
   0  -7  -7 5893.31 321.274  65
   0  -7  -8 275.489 52.2730   5
   0   7   8 276.575 136.702 100
   0   7   8 191.847 220.141 121
   0   7   8 113.951 186.471 108
   0  -7  -8 212.275 57.3549  39
   0   7   8 267.854 98.9028  53
   0  -7  -8 230.908 64.3307  84
   0  -7  -8 137.810 86.4756  65
   0   7   9 1083.56 172.702   8
   0  -7  -9 1264.70 101.051  17
   0  -7  -9 1025.54 94.1988   5
   0   7   9 971.594 258.658 121
   0   7   9 1199.94 167.279 100
   0   7   9 839.166 202.696 108
   0   7   9 1257.96 127.487 110
   0  -7  -9 1186.19 98.2578  39
   0   7   9 1263.38 137.444  53
   0   7   9 1226.21 80.8171  79
   0  -7  -9 1116.59 125.269  65
   0   7  10 6431.95 384.119  36
   0  -7 -10 5939.40 355.277   5
   0   7  10 5495.75 401.331   8
   0   7  10 6370.07 373.768 110
   0   7  10 4647.91 455.178 121
   0   7  10 5740.96 397.601 100
   0   7  10 6052.62 377.717  53
   0  -7 -10 6002.62 355.342  39
   0   7  10 5703.95 338.939  91
   0   7  10 7008.21 346.365  79
   0  -7 -10 5653.22 370.904  65
   0   7  11 245.976 131.651  36
   0  -7 -11 247.129 69.1219   5
   0   7  11 192.044 89.9029  13
   0   7  11 4.79328 169.225   8
   0   7  11 224.652 93.8173 110
   0   7  11 97.7251 43.0338 107
   0   7  11 224.502 242.585 121
   0  -7 -11 141.816 71.8608  39
   0   7  11 130.080 117.999  53
   0   7  11 140.607 26.6818  91
   0   7  11 152.164 42.2996  79
   0  -7 -11 121.645 106.161  65
   0   7  12 55.0409 132.171  36
   0   7  12 102.433 89.6899  13
   0  -7 -12 74.5945 73.2734   5
   0   7  12 191.390 94.8646 110
   0   7  12 167.267 41.8796 107
   0   7  12 72.3074 118.491  53
   0  -7 -12 77.2427 53.4781  77
   0   7  12 117.058 43.9586  79
   0   7  12 140.996 26.1421  91
   0  -7 -12 71.2291 109.681  65
   0   7  13 1565.48 154.390 110
   0   7  13 1806.63 115.488 107
   0  -7 -13 1474.80 190.863 120
   0  -7 -13 1541.84 123.613  77
   0   7  13 1737.24 102.984  91
   0   7  13 1510.83 146.983  13
   0   7  13 1272.43 220.937   6
   0   7  14 7453.12 562.438   6
   0   7  14 8511.47 517.599  13
   0   7  14 9719.25 496.833 107
   0  -7 -14 7624.25 543.783 120
   0   7  14 9387.31 525.915 110
   0   7  14 8652.63 531.857  53
   0  -7 -14 7659.52 560.031  20
   0   7  14 8949.89 539.275  36
   0   7  14 7409.38 512.265  55
   0  -7 -14 9069.29 529.253  65
   0  -7 -15 3423.80 322.447  20
   0   7  15 3306.35 253.844  13
   0  -7 -15 3375.40 299.525 120
   0   7  15 4039.65 232.399 107
   0   7  15 3831.96 265.289 110
   0   7  15 3539.68 279.000  53
   0   7  15 4034.49 222.018  91
   0   7  15 3382.04 257.999  55
   0  -7 -15 4184.90 278.219  65
   0   7  16 6915.18 419.685  13
   0  -7 -16 6121.40 453.334 120
   0   7  16 7517.38 444.900  53
   0  -7 -16 5812.25 473.394  20
   0  -7 -16 7861.91 440.768  65
   0   7  16 6606.97 421.482  55
   0   7  17 2480.63 188.074  13
   0  -7 -17 2561.71 243.268 120
   0   7  17 2748.66 221.483  53
   0  -7 -17 2562.25 178.537  52
   0  -7 -17 2127.59 261.795  20
   0   7  17 2469.98 190.600  55
   0  -7 -18 2626.28 271.776  20
   0   7  18 2674.30 197.825  13
   0  -7 -18 2601.29 189.034  52
   0   7  18 3234.96 234.051  53
   0   7  18 2742.60 203.098  73
   0   7  18 2837.12 203.488  55
   0  -7 -19 4413.54 346.733  20
   0   7  19 4765.89 282.658  13
   0  -7 -19 4235.23 330.282 120
   0  -7 -19 4252.39 274.105  52
   0   7  19 4285.28 286.182  73
   0   7  19 4343.86 283.382  55
   0   7  20 2884.29 188.356  13
   0  -7 -20 2611.10 241.817 120
   0   7  20 2536.01 192.223  73
   0   7  20 2852.94 192.839  55
   0  -7 -20 2478.97 180.495  52
   0   7  21 2079.03 140.533  13
   0  -7 -21 1506.69 159.864  12
   0   7  21 1845.37 144.883  73
   0   7  21 1972.20 142.479  55
   0  -7 -21 1565.89 133.142  52
   0  -7 -22-70.8169 91.1534  12
   0   7  22 49.4766 66.8361  73
   0  -7 -23 361.644 88.6856  12
   0   7  23 453.020 70.1924  73
   0   7  23 512.826 68.7935  55
   0   7  24 69.7207 45.9793 119
   0  -7 -24 16.4966 69.4409  12
   0   7  24 87.7747 51.6784  73
   0   7  25 120.042 45.2694  73
   0   7  26 834.281 61.6902  45
   0  -7 -26 837.024 67.7323  50
   0   7  27 370.959 32.3572  45
   0  -8  24 453.183 46.0003  72
   0  -8  24 357.431 36.3086  46
   0  -8  23 1194.58 87.5084  72
   0  -8  23 1143.50 78.3437  46
   0  -8  22 161.247 46.9344 118
   0  -8  22 169.447 51.6318  72
   0   8 -22 152.543 64.6111  10
   0  -8  22 163.914 37.4120  46
   0   8 -21 532.726 84.7878  10
   0   8 -21 517.986 87.8934  70
   0  -8  21 600.430 65.3420  57
   0  -8  21 618.994 57.4651  46
   0  -8  20 1713.48 126.267  45
   0  -8  20 1980.42 135.247  72
   0  -8  20 1813.43 115.858  76
   0   8 -20 1696.51 141.605  10
   0  -8  19 816.807 86.6962 119
   0  -8  19 849.641 73.5626  46
   0  -8  19 790.100 81.8813  45
   0  -8  19 849.557 67.7185  76
   0   8 -19 893.420 109.508  70
   0  -8  19 920.749 91.8197  72
   0   8 -19 777.461 105.538  10
   0   8 -18 426.655 95.3327  10
   0  -8  18 465.630 75.4965 119
   0  -8  18 465.341 60.7750  46
   0  -8  18 415.554 68.0577  45
   0   8 -18 466.410 102.599  70
   0  -8  18 536.762 81.5493  72
   0   8 -18 492.670 94.7796  64
   0   8 -17 609.488 100.697  10
   0  -8  17 290.392 73.8380 119
   0  -8  17 272.465 57.0946  46
   0  -8  17 210.143 63.0359  45
   0  -8  17 113.145 76.3820  72
   0   8 -17 450.303 106.479  70
   0  -8  17 263.520 46.7632  76
   0   8 -17 603.366 101.231  64
   0   8 -16 139.893 94.8256  10
   0  -8  16-37.1530 67.0787 119
   0  -8  16-23.2539 63.8095  45
   0  -8  16 17.0829 51.0465  46
   0   8 -16 275.229 96.4083  64
   0  -8  16 33.0367 40.9529  76
   0   8 -16 205.388 102.613  70
   0  -8  16 88.2569 72.8817  72
   0  -8  15 766.476 90.1981  45
   0  -8  15 833.730 80.2769  46
   0   8 -15 1304.12 127.452  70
   0  -8  15 699.254 96.8600  72
   0  -8  15 716.751 71.0833  76
   0   8 -15 1350.88 120.800  64
   0   8 -14 191.177 86.9992  10
   0  -8  14 2.82302 60.3798 119
   0  -8  14 120.359 63.2309  45
   0  -8  14 57.6478 50.0973  46
   0  -8  14 30.1284 72.4291  72
   0   8 -14 103.071 101.103  70
   0  -8  14 93.5318 42.6211  76
   0   8 -14 92.6452 83.2224  62
   0   8 -13 1910.74 167.161  10
   0  -8  13 2501.40 164.949 119
   0  -8  13 2453.49 161.643  45
   0  -8  13 2389.15 151.640  46
   0  -8  13 2493.13 147.149  76
   0  -8  13 2263.44 167.687  72
   0   8 -13 2353.94 177.849  70
   0   8 -13 1903.13 162.958  62
   0   8 -12 1332.71 117.369  10
   0  -8  12 1121.84 104.741 119
   0  -8  12 1055.47 89.4607  46
   0  -8  12 961.002 97.0568  45
   0   8 -12 1419.29 126.056  70
   0  -8  12 1176.50 85.3278  76
   0  -8  12 960.831 104.960  72
   0   8 -12 1298.21 111.154  62
   0  -8  11 3003.62 190.505 119
   0  -8  11 2992.03 173.883  76
   0   8 -10 9755.66 501.421  10
   0  -8  10 7361.78 485.637  15
   0  -8  10 8870.99 500.181 119
   0  -8  10 8493.21 485.046 111
   0  -8  10 8510.50 490.260 116
   0  -8  10 8472.00 496.252  45
   0  -8  10 8572.70 490.352  46
   0  -8  10 8622.33 487.269  76
   0  -8  10 8236.23 500.821  72
   0   8 -10 9271.57 497.796  62
   0   8  -9 8602.99 484.164  10
   0  -8   9 8670.41 485.239 119
   0  -8   9 8453.78 477.534 116
   0  -8   9 8052.36 471.510 111
   0  -8   9 8637.32 476.971  46
   0  -8   9 8297.23 482.175  45
   0  -8   9 7940.60 485.074  72
   0  -8   9 8598.51 473.927  76
   0   8  -9 9187.51 490.848  70
   0   8  -9 7748.21 480.585  62
   0  -8   8 899.743 69.9093  15
   0   8  -8 1067.77 94.3395  10
   0  -8   8 923.137 76.0568 116
   0  -8   8 864.907 86.1071 119
   0   8  -8 874.981 125.809 106
   0  -8   8 899.520 84.1676  45
   0  -8   8 991.291 76.6604  46
   0  -8   8 806.551 92.1671  72
   0   8  -8 1288.06 111.113  70
   0  -8   8 965.569 70.1923  76
   0   8  -8 984.731 91.4394  62
   0  -8   7 101.949 44.4541 116
   0   8  -7 86.7662 104.586 106
   0  -8   7 138.277 45.7205 105
   0  -8   7 67.0665 53.6775 119
   0  -8   7 64.5079 48.5683  45
   0  -8   7 84.1856 42.6754  46
   0   8  -7 3.46158 80.8951  70
   0  -8   7 47.5193 59.0974  72
   0   8  -7 116.490 63.2622  10
   0  -8   7 43.0354 32.6546  15
   0  -8   6 8073.20 466.306  15
   0   8  -6 7985.52 472.272  10
   0  -8   6 8612.37 474.763 119
   0   8  -6 9193.67 492.579 102
   0   8  -6 8522.32 496.821 106
   0  -8   6 8540.08 472.723 116
   0  -8   6 9009.13 474.993 105
   0  -8   6 8279.64 472.429  45
   0  -8   6 7990.55 468.546  46
   0   8  -6 8507.39 479.202  70
   0  -8   6 8873.14 469.749  87
   0  -8   6 8030.60 475.657  72
   0  -8   6 7928.87 463.450  24
   0  -8   5 4287.73 255.943  15
   0   8  -5 5576.63 265.740  10
   0  -8   5 4347.02 265.283 105
   0   8  -5 5019.15 297.152 106
   0  -8   5 4354.95 262.604 116
   0   8  -5 5201.94 291.844 102
   0  -8   5 4233.79 258.375  46
   0  -8   5 4363.01 256.411  76
   0  -8   5 4282.56 265.878  72
   0  -8   5 4536.23 260.348  87
   0   8  -5 6364.56 277.034  70
   0  -8   5 4165.31 253.109  24
   0  -8   4 7288.37 410.612  15
   0   8  -4 8659.03 416.938  10
   0  -8   4 7350.57 416.274 118
   0   8  -4 7761.11 443.017 106
   0  -8   4 7194.01 416.802 116
   0  -8   4 7011.45 419.163 105
   0   8  -4 7820.80 441.698 102
   0  -8   4 6856.71 411.967  46
   0   8  -4 9275.51 424.966  70
   0  -8   4 7461.85 412.090  94
   0  -8   4 6864.35 417.406  72
   0  -8   4 6871.56 414.393  87
   0  -8   4 6984.70 408.264  24
   0  -8   3 4470.50 244.969  24
   0  -8   3 4456.92 246.888  15
   0  -8   3 3974.92 253.390 116
   0  -8   3 4486.81 252.964 118
   0  -8   3 4096.60 256.902 105
   0   8  -3 4233.42 283.096 106
   0   8  -3 4751.00 287.245 102
   0  -8   3 4290.49 248.680  46
   0   8  -3 4390.29 259.251  70
   0  -8   3 4385.38 250.072  94
   0  -8   3 4202.28 253.723  72
   0  -8   3 4038.88 269.373  84
   0   8  -3 4548.70 259.795  64
   0   8  -2 12465.7 638.147   9
   0  -8   2 11181.2 629.505 118
   0  -8   2 10109.9 633.569 105
   0   8  -2 10603.2 650.264 106
   0  -8   2 12407.2 636.710 114
   0   8  -2 11594.2 655.928 102
   0  -8   2 11084.7 626.822  46
   0  -8   2 10956.5 642.594  84
   0  -8   2 10693.3 628.912  94
   0   8  -2 11442.8 632.862  70
   0  -8   2 11212.3 630.688  72
   0   8  -2 12004.3 633.253  64
   0  -8   1 298.364 42.9638  21
   0   8  -1 444.269 128.622 102
   0   8  -1 327.093 108.151 106
   0  -8   1 363.024 70.6331 114
   0   8  -1 440.635 129.614 112
   0  -8   1 308.625 38.5507  46
   0  -8   1 299.917 86.7201  84
   0   8  -1 320.255 62.8028  70
   0  -8   1 331.101 48.0094  72
   0  -8   1 329.628 51.9434  94
   0   8  -1 385.850 63.8386  64
   0  -8   0 33902.6 1804.32  21
   0   8   0 31419.3 1801.80   4
   0   8   0 33231.2 1829.51 112
   0  -8   0 31394.9 1811.85 114
   0   8   0 32157.4 1828.16 102
   0   8   0 30249.4 1819.96 106
   0  -8   0 32886.7 1801.54  46
   0  -8   0 31737.0 1815.85  84
   0   8   0 33579.1 1802.38  86
   0   8   0 30835.1 1805.05  70
   0   8   0 34108.7 1804.86  85
   0  -8   0 33523.1 1804.47  72
   0   8   0 37041.1 1824.36  95
   0  -8   0 32253.7 1797.63  67
   0   8   0 32556.6 1805.17  64
   0  -8  -1 232.921 42.7549  21
   0  -8  -1 286.095 44.3341  35
   0   8   1 182.839 44.9307   4
   0  -8  -1 284.746 83.1779 114
   0   8   1 310.667 130.534 112
   0  -8  -1 250.466 55.0396 115
   0   8   1 319.333 140.924 102
   0   8   1 197.823 107.613 106
   0  -8  -1 230.090 39.2674  47
   0   8   1 294.047 43.2723  87
   0   8   1 202.750 45.3046  86
   0   8   1 380.092 114.593  95
   0  -8  -1 276.914 85.3314  84
   0   8   1 240.655 48.3263  85
   0   8   1 199.949 22.4456  80
   0  -8  -1 225.394 20.3941  67
   0   8   1 182.129 58.6524  64
   0  -8  -2 15180.7 823.909  35
   0   8   2 17639.2 839.032  37
   0  -8  -2 14759.6 824.909  21
   0  -8  -2 14814.6 828.058 115
   0   8   2 13812.9 855.604 102
   0   8   2 14450.4 856.453 112
   0  -8  -2 14764.9 823.321  47
   0   8   2 14578.7 818.065  80
   0   8   2 14829.1 826.378  86
   0   8   2 15785.1 826.785  87
   0   8   2 14717.7 828.478  85
   0   8   2 14986.7 851.728  95
   0  -8  -2 15070.9 837.606  84
   0   8   2 15533.8 825.665  64
   0  -8  -2 14175.7 817.054  67
   0  -8  -3 643.478 63.3113  21
   0  -8  -3 603.766 60.7615  35
   0   8   3 903.721 105.874  37
   0  -8  -3 726.763 44.6291  99
   0   8   3 1113.45 69.3842 117
   0   8   3 671.167 155.008 102
   0  -8  -3 702.302 84.3831 115
   0   8   3 644.300 154.321 112
   0  -8  -3 649.437 60.0727  47
   0   8   3 760.355 70.2850  87
   0   8   3 924.342 89.6445  75
   0   8   3 611.633 76.3397  86
   0   8   3 677.574 76.3559  85
   0   8   3 678.081 49.5795  80
   0  -8  -3 807.998 101.186  84
   0   8   3 849.433 152.273  95
   0   8   3 868.767 73.5362  64
   0  -8  -3 643.636 44.0953  67
   0   8   4 22998.6 1153.94  37
   0  -8  -4 20546.0 1141.87  21
   0  -8  -4 20963.0 1139.99  35
   0   8   4 23254.0 1141.00 117
   0   8   4 17703.0 1173.13 102
   0   8   4 19033.7 1172.99 112
   0   8   4 23706.9 1178.02 108
   0  -8  -4 19956.9 1132.13  99
   0  -8  -4 17527.0 1145.91 115
   0  -8  -4 21320.9 1136.21   7
   0   8   4 20838.5 1151.96   9
   0   8   4 19577.7 1173.56  95
   0   8   4 23265.8 1149.38  75
   0  -8  -4 21547.0 1152.15  84
   0   8   4 19222.4 1146.27  86
   0  -8  -4 20023.9 1133.06  67
   0  -8  -5 22528.6 1216.33   7
   0   8   5 23931.9 1260.38 108
   0   8   5 24730.7 1240.80 100
   0   8   5 19131.9 1252.64 112
   0   8   5 19271.5 1255.51  95
   0  -8  -5 22176.6 1230.42  84
   0   8   5 22410.0 1229.00  75
   0  -8  -5 21521.7 1211.87  81
   0  -8  -5 22658.7 1213.98  23
   0   8   5 20419.8 1230.70  37
   0  -8  -6 5007.91 298.159  23
   0  -8  -6 5066.22 300.990   7
   0   8   6 5494.14 340.126 100
   0   8   6 4961.69 370.115 108
   0   8   6 5909.32 406.009 121
   0   8   6 6165.34 325.017  53
   0  -8  -6 5423.94 306.108  39
   0   8   6 5775.68 324.786  75
   0   8   6 4067.65 368.559  95
   0  -8  -6 5561.17 319.587  84
   0  -8  -6 6171.14 316.880  65
   0  -8  -7 11379.0 673.449  23
   0  -8  -7 11360.9 675.356   7
   0   8   7 10411.9 730.089 108
   0   8   7 12091.2 710.310 100
   0   8   7 12575.7 758.549 121
   0   8   7 13978.8 696.279  53
   0  -8  -7 12725.9 680.713  39
   0   8   7 13204.7 696.563  75
   0  -8  -7 12769.0 688.757  84
   0  -8  -7 13158.1 689.484  65
   0  -8  -8 4772.37 298.051  23
   0  -8  -8 5661.50 307.598   5
   0   8   8 6685.97 353.056   8
   0   8   8 4380.59 376.605 108
   0   8   8 5127.64 412.650 121
   0   8   8 5248.26 349.064 100
   0   8   8 5713.25 329.477  53
   0  -8  -8 5547.87 308.475  39
   0   8   8 5095.06 327.725  75
   0  -8  -8 5249.54 312.651  84
   0  -8  -8 5521.14 321.604  65
   0   8   9 41268.0 2282.33 110
   0   8   9 37489.1 2329.40 121
   0   8   9 37734.9 2295.49 100
   0  -8  -9 41908.6 2268.85  39
   0   8   9 41083.3 2282.12  53
   0  -8  -9 42770.3 2269.04   5
   0   8   9 46501.0 2297.03   8
   0  -8  -9 41293.8 2278.21  65
   0   8  10 3974.02 286.323   8
   0  -8 -10 3565.65 224.085   5
   0   8  10 3535.08 245.271 110
   0   8  10 3353.52 360.078 121
   0   8  10 2953.43 270.018 100
   0  -8 -10 3539.99 225.443  39
   0   8  10 3852.69 253.157  53
   0   8  10 4230.84 261.599  36
   0  -8 -10 3625.43 246.269  65
   0   8  11 63865.0 3314.38  36
   0  -8 -11 56738.3 3294.44   5
   0   8  11 53168.1 3319.82   8
   0   8  11 61411.0 3287.33 107
   0   8  11 53359.5 3321.07 100
   0   8  11 61162.5 3309.43 110
   0   8  11 49292.3 3352.49 121
   0   8  11 58862.0 3309.97  53
   0  -8 -11 62310.8 3295.79  39
   0  -8 -11 60056.7 3291.93  77
   0   8  11 60100.5 3280.28  91
   0  -8 -11 59815.5 3306.10  65
   0   8  12 7682.67 476.058  36
   0   8  12 6808.23 457.426  13
   0  -8 -12 6684.45 447.552   5
   0   8  12 7895.06 435.900 107
   0   8  12 7987.66 464.919 110
   0   8  12 7208.84 469.659  53
   0  -8 -12 7824.56 448.770  39
   0   8  12 7925.76 427.575  91
   0  -8 -12 7552.18 441.707  77
   0  -8 -12 7207.15 463.473  65
   0   8  13 4297.35 277.542 110
   0   8  13 4307.73 241.376 107
   0   8  13 4084.44 270.709  13
   0   8  14-11.4456 95.0999  13
   0   8  14 225.443 191.922   6
   0   8  14-8.54719 41.3251 107
   0  -8 -14 33.6572 153.020 120
   0   8  14 58.6031 95.5662 110
   0   8  14 14.0440 124.835  53
   0   8  14 24.6618 140.393  36
   0   8  14 56.1824 93.1300  55
   0  -8 -14 57.7368 117.087  65
   0   8  15 1458.56 144.155  13
   0   8  15 1681.57 153.352 110
   0   8  15 1421.29 103.933 107
   0  -8 -15 1402.34 197.918 120
   0   8  15 1292.97 172.704  53
   0   8  15 1719.51 193.818  36
   0  -8 -15 1405.52 232.649  20
   0  -8 -15 1915.81 175.700  65
   0   8  15 1202.31 141.970  55
   0   8  16 1895.45 165.657  13
   0  -8 -16 1773.92 222.796 120
   0   8  16 2086.24 198.552  53
   0  -8 -16 1637.39 244.625  20
   0  -8 -16 2139.71 192.866  65
   0   8  16 1857.07 167.190  55
   0   8  17 321.556 50.3240 107
   0   8  17 256.031 137.933  53
   0  -8 -17 238.738 191.240  20
   0   8  17 254.018 102.198  55
   0  -8 -17 460.226 136.286  65
   0   8  18 7979.64 477.810  13
   0  -8 -18 7519.21 517.267 120
   0  -8 -18 8133.11 468.673  52
   0   8  18 8552.06 504.334  53
   0  -8 -18 7064.99 532.251  20
   0   8  18 7822.39 480.692  55
   0  -8 -19 280.150 177.995  20
   0   8  19 125.795 78.9792  13
   0  -8 -19 205.832 164.347 120
   0  -8 -19 93.5710 73.7500  52
   0   8  19 4.87339 124.871  53
   0   8  19 30.2952 83.9274  73
   0   8  19 114.628 87.5007  55
   0  -8 -20 578.981 178.536  20
   0   8  20 550.817 88.0986  13
   0  -8 -20 553.544 166.206 120
   0  -8 -20 527.280 80.3229  52
   0   8  20 399.601 92.9672  73
   0   8  20 458.797 86.7141  55
   0   8  21 583.431 79.5743  13
   0  -8 -21 459.524 75.0208  52
   0   8  21 481.534 86.3421  73
   0   8  21 566.762 84.3465  55
   0  -8 -22 86.2872 59.6696  52
   0  -8 -22 25.4508 92.1418  12
   0   8  22 191.882 61.6298  13
   0  -8 -23 41.5370 80.8085  27
   0  -8 -23-5.48263 79.7056  12
   0   8  23 70.3837 54.9538  55
   0   8  23-26.6354 55.3991  73
   0  -8 -24 50.1012 65.9670  12
   0   8  24 65.9076 50.9279  73
   0   8  25 43.9204 41.8725  73
   0  -8 -26 22.7629 37.5211  50
   0   8  26-6.25407 26.6178  45
   0  -9  24 47.7703 30.6469  72
   0  -9  24 27.2966 22.2016  46
   0  -9  23 8.96175 38.4395  72
   0  -9  23 21.2465 27.7109  46
   0  -9  22 172.467 48.8978  72
   0  -9  22 144.027 35.9348  46
   0   9 -21 362.457 75.8360  10
   0  -9  21 470.399 61.1873 118
   0  -9  21 487.680 51.6520  46
   0   9 -21 398.394 83.0213  70
   0  -9  21 469.491 65.0840  72
   0  -9  21 505.457 59.4289  57
   0  -9  20 279.766 60.2610 118
   0   9 -20 296.686 86.3311  70
   0   9 -20 236.744 79.2186  10
   0  -9  19 24.8424 36.1977  76
   0   9 -19 102.096 87.0066  70
   0  -9  19 67.6280 60.2234  72
   0   9 -19 35.7346 80.9030  10
   0  -9  19 4.97782 42.3450  46
   0   9 -18 853.459 113.451  10
   0   9 -18 944.390 122.311  70
   0  -9  18 1048.78 102.485  72
   0  -9  18 952.970 76.5633  76
   0   9 -18 1019.00 114.733  64
   0  -9  18 1071.01 83.7353  46
   0   9 -17 3318.99 242.050  10
   0  -9  17 3773.67 232.694  45
   0  -9  17 3703.08 223.592  46
   0   9 -17 3431.23 247.423  70
   0  -9  17 3766.73 239.221  72
   0   9 -17 3744.18 244.195  64
   0   9 -16 1379.08 141.264  10
   0  -9  16 1676.65 129.596 119
   0  -9  16 1591.49 115.112  46
   0  -9  16 1517.49 124.449  45
   0   9 -16 1484.65 146.046  64
   0  -9  16 1613.94 108.714  76
   0   9 -16 1515.96 150.884  70
   0  -9  16 1444.61 132.430  72
   0  -9  15 27193.6 1536.84  45
   0  -9  15 27389.6 1529.42  46
   0  -9  15 27185.0 1541.78  72
   0   9 -15 27354.0 1543.68  70
   0  -9  15 27722.1 1526.01  76
   0   9 -15 27538.6 1541.24  64
   0   9 -14 1451.14 139.419  10
   0  -9  14 1632.21 127.238 119
   0  -9  14 1462.08 123.382  45
   0  -9  14 1515.88 114.086  46
   0   9 -14 1613.87 152.831  70
   0  -9  14 1667.66 136.875  72
   0  -9  14 1463.80 107.204  76
   0   9 -14 1583.77 146.899  64
   0   9 -13 262.075 91.9585  10
   0  -9  13 455.566 79.0848 119
   0  -9  13 385.348 72.4130  45
   0  -9  13 352.655 62.1496  46
   0  -9  13 392.932 85.2996  72
   0   9 -13 486.016 111.983  70
   0  -9  13 349.024 51.4012  76
   0   9 -13 535.839 104.797  64
   0  -9  12 2450.33 162.494 119
   0  -9  12 2087.55 147.007  46
   0  -9  12 2148.35 155.866  45
   0  -9  12 2202.65 142.346  76
   0  -9  12 2101.09 163.087  72
   0   9 -12 2637.59 180.494  70
   0   9 -12 2103.89 165.982  10
   0  -9  11 68.7213 63.1951 119
   0  -9  11 65.2744 56.9280  45
   0  -9  11 53.3107 48.2791  46
   0   9 -11-4.91987 78.9549  10
   0  -9  11 88.3073 42.3468  76
   0   9 -11 125.920 94.8664  70
   0  -9  10 13012.9 651.842 119
   0  -9  10 11574.9 640.419 116
   0  -9  10 12037.2 637.005  76
   0   9 -10 11033.9 646.949  10
   0  -9  10 10008.5 634.169  15
   0  -9   9 230.319 63.4148 119
   0  -9   9 106.493 46.7826 116
   0  -9   9 183.045 58.6405  45
   0  -9   9 150.560 47.7280  46
   0  -9   9 192.881 70.2845  72
   0   9  -9 142.801 88.3662  70
   0  -9   9 182.352 42.8506  76
   0   9  -9 150.216 72.0115  10
   0  -9   9 111.419 36.4942  15
   0   9  -8 267.353 112.747 106
   0  -9   8 260.746 51.9149 116
   0  -9   8 301.071 60.5966  45
   0  -9   8 271.600 50.3187  46
   0   9  -8 315.964 89.8564  70
   0  -9   8 300.627 44.1587  76
   0  -9   8 300.417 70.8327  72
   0   9  -8 322.805 74.4047  10
   0  -9   7 189.217 49.2969 116
   0   9  -7 110.794 112.337 106
   0  -9   7 207.152 51.0778 105
   0  -9   7 139.487 44.8366  46
   0   9  -7 121.245 83.6304  70
   0  -9   7 162.084 63.3951  72
   0  -9   7 146.368 36.3125  76
   0   9  -7 268.878 65.5387  10
   0   9  -6 3777.89 260.605 112
   0  -9   6 3821.92 225.283 118
   0  -9   6 3626.29 224.935 105
   0  -9   6 3590.77 222.850 116
   0   9  -6 3541.39 260.173 106
   0  -9   6 3756.48 218.024  46
   0  -9   6 3544.62 214.556  76
   0  -9   6 3702.42 227.791  72
   0   9  -6 3703.02 234.942  70
   0   9  -6 3411.14 223.084  10
   0  -9   6 3963.42 214.769  15
   0  -9   5 13572.3 739.821  24
   0   9  -5 12146.2 746.338  10
   0  -9   5 13913.5 742.471  15
   0  -9   5 13960.5 749.755 118
   0   9  -5 14142.7 779.848 112
   0   9  -5 13795.1 774.011 102
   0  -9   5 13206.1 751.804 105
   0  -9   5 13063.4 749.068 116
   0   9  -5 12533.8 772.814 106
   0  -9   5 12920.4 744.539  46
   0  -9   5 13359.5 750.971  72
   0   9  -5 13031.4 753.043  70
   0   9  -5 13578.6 753.328  64
   0  -9   4 5188.57 277.517  24
   0   9  -4 5350.23 301.251   9
   0   9  -4 4220.10 284.440  10
   0  -9   4 5159.11 279.942  15
   0   9  -4 5130.59 330.387 112
   0  -9   4 4706.25 290.969 105
   0   9  -4 4385.34 320.004 106
   0  -9   4 5256.89 287.731 118
   0   9  -4 4826.62 321.691 102
   0  -9   4 4894.82 282.202  46
   0   9  -4 4437.57 293.158  70
   0  -9   4 4834.38 288.835  72
   0   9  -4 4822.72 294.141  64
   0   9  -3 890.167 97.5974   9
   0   9  -3 548.863 136.407 106
   0  -9   3 556.464 75.1563 105
   0   9  -3 771.359 137.514 102
   0   9  -3 834.808 147.472 112
   0  -9   3 863.418 79.0409 114
   0  -9   3 690.984 67.4392 118
   0  -9   3 750.072 60.7803  46
   0   9  -3 687.922 85.6675  70
   0  -9   3 821.965 70.7623  72
   0  -9   3 761.867 64.1168  94
   0   9  -3 710.787 89.1859  64
   0  -9   2 506.171 51.2188  21
   0   9  -2 392.552 55.3962   4
   0   9  -2 508.492 83.7457   9
   0   9  -2 618.456 142.933 112
   0  -9   2 502.738 73.6340 114
   0  -9   2 447.963 55.0999 118
   0   9  -2 456.442 136.699 102
   0   9  -2 416.149 126.809 106
   0  -9   2 386.453 45.8263  46
   0  -9   2 438.853 57.4115  72
   0   9  -2 612.284 104.176  95
   0   9  -2 392.145 75.7115  70
   0  -9   2 381.511 53.9002  94
   0   9  -2 389.038 75.6371  64
   0  -9   1 121.010 40.4430  21
   0   9  -1 212.281 78.1091   9
   0   9  -1 157.381 47.5985   4
   0   9  -1 299.330 144.424 112
   0  -9   1 154.332 72.9950 114
   0   9  -1 240.822 139.479 102
   0  -9   1 110.232 45.0487 118
   0   9  -1 184.658 123.601 106
   0  -9   1 90.0806 35.5623  46
   0   9  -1 114.533 67.4208  70
   0  -9   1 91.1264 46.1953  72
   0   9  -1 211.942 109.288  95
   0   9  -1 207.080 69.5340  64
   0  -9   0 1275.91 87.1205  21
   0   9   0 1175.22 113.125   9
   0   9   0 1177.38 172.893 112
   0   9   0 1126.83 168.468 102
   0  -9   0 1334.58 88.1789 118
   0   9   0 997.332 147.345 106
   0  -9   0 1275.58 89.5967 115
   0  -9   0 1344.18 87.1735  47
   0  -9   0 1254.07 83.1104  46
   0   9   0 1293.88 85.0671  86
   0   9   0 1370.52 145.768  95
   0   9   0 976.193 99.9614  70
   0   9   0 1039.11 99.3831  64
   0  -9   0 1219.60 72.6541  67
   0  -9  -1 766.378 64.4567  35
   0  -9  -1 754.461 64.5588  21
   0   9   1 576.104 95.6315   9
   0   9   1 793.156 162.588 102
   0  -9  -1 742.551 62.9677 118
   0  -9  -1 677.187 70.5338 115
   0   9   1 811.780 162.906 112
   0  -9  -1 840.979 62.7593  47
   0   9   1 757.341 66.2506  86
   0  -9  -1 704.984 48.2655  79
   0   9   1 763.599 46.8799  80
   0   9   1 822.448 136.098  95
   0   9   1 701.144 64.5401  85
   0   9   1 564.381 78.5596  64
   0  -9  -1 690.032 45.2704  67
   0   9   2 807.360 115.747  37
   0  -9  -2 780.468 64.9766  21
   0  -9  -2 726.285 62.6921  35
   0   9   2 634.757 99.7661   9
   0  -9  -2 619.261 77.4785 115
   0   9   2 608.888 170.507 102
   0   9   2 686.617 167.563 112
   0  -9  -2 761.471 61.0366  47
   0   9   2 720.775 148.350  95
   0   9   2 715.706 72.8025  86
   0   9   2 687.263 46.9505  80
   0   9   2 717.357 69.6476  85
   0  -9  -2 659.687 45.9376  79
   0   9   2 551.140 76.8573  64
   0  -9  -2 685.182 43.9709  67
   0  -9  -3 509.477 55.7148  35
   0   9   3 524.031 107.815  37
   0  -9  -3 439.821 55.5212  21
   0   9   3 400.593 93.1179   9
   0   9   3 525.412 165.534 112
   0   9   3 580.651 177.144 102
   0   9   3 486.849 140.858 108
   0  -9  -3 439.690 74.2295 115
   0  -9  -3 457.684 52.5486  47
   0   9   3 534.018 88.5969  75
   0   9   3 407.733 69.1784  86
   0   9   3 414.720 151.575  95
   0   9   3 458.650 66.9186  85
   0  -9  -3 400.647 34.2289  79
   0  -9  -3 477.403 32.4856  67
   0   9   3 370.825 68.6736  64
   0  -9  -4 276.564 50.2180  35
   0  -9  -4 275.470 52.9903  21
   0   9   4 286.516 106.627  37
   0   9   4 460.601 150.597 108
   0   9   4 204.276 169.087 112
   0   9   4 322.130 174.538 102
   0   9   4 307.782 97.3471   9
   0  -9  -4 375.137 36.4620   7
   0   9   4 466.790 88.7659  75
   0   9   4 438.007 164.347  95
   0   9   4 273.317 73.7943  86
   0  -9  -4 388.374 34.8176  81
   0  -9  -4 266.138 26.8025  67
   0   9   5 2320.48 201.518   9
   0  -9  -5 3019.99 170.461   7
   0   9   5 2356.11 253.556 112
   0   9   5 3510.50 214.416 100
   0   9   5 2736.00 249.078 108
   0   9   5 2589.19 256.999  95
   0   9   5 2647.26 196.906  75
   0  -9  -5 3001.80 166.505  23
   0   9   5 2589.95 206.316  37
   0   9   6 2923.61 249.743  37
   0  -9  -6 3781.08 216.382  23
   0  -9  -6 3901.56 220.254   7
   0   9   6 3849.35 263.817 100
   0   9   6 3519.86 305.435 108
   0   9   6 3999.65 334.110 121
   0  -9  -6 4093.68 226.119  39
   0   9   6 3565.72 246.317  75
   0   9   6 2651.85 301.698  95
   0  -9  -6 4263.93 237.335  65
   0  -9  -7 12590.5 713.701  23
   0  -9  -7 12846.2 716.606   7
   0   9   7 11385.3 774.557 108
   0   9   7 13330.2 799.978 121
   0   9   7 12794.1 751.306 100
   0   9   7 13240.1 736.045  53
   0  -9  -7 13288.2 721.077  39
   0   9   7 11564.6 734.199  75
   0  -9  -7 14122.6 730.962  65
   0  -9  -8 55.6913 27.6448  23
   0  -9  -8 68.8838 49.0501   5
   0   9   8 224.450 138.486   8
   0   9   8-79.7053 186.283 108
   0   9   8 277.144 242.737 121
   0   9   8 84.7871 127.975 100
   0  -9  -8 133.556 55.4743  39
   0   9   8 142.574 100.092  53
   0   9   8 85.4960 104.152  75
   0  -9  -8 90.0800 83.1453  65
   0   9   9 14.2298 132.905 100
   0   9   9 170.342 86.7813 110
   0   9   9 7.98928 238.741 121
   0   9   9 66.5344 186.138 108
   0   9   9 154.899 105.694  53
   0  -9  -9 68.1162 59.0674  39
   0   9   9 207.897 142.127   8
   0  -9  -9 17.2404 52.8531   5
   0  -9  -9 86.2527 89.7430  65
   0  -9 -10 169.925 62.5875   5
   0   9  10 214.823 152.344   8
   0   9  10 271.537 138.060 100
   0   9  10 230.612 92.9098 110
   0   9  10 129.817 256.821 121
   0  -9 -10 207.689 65.8576  39
   0   9  10 205.246 110.938  53
   0  -9 -10 145.480 52.4485  77
   0  -9 -10 139.906 101.636  65
   0   9  11 268.664 127.474  36
   0  -9 -11 132.813 67.0659   5
   0   9  11 135.326 165.065   8
   0   9  11 72.1382 135.206 100
   0   9  11 9.25373 253.961 121
   0   9  11 235.281 97.1821 110
   0   9  11 159.449 41.6224 107
   0   9  11 103.650 117.107  53
   0  -9 -11 186.237 71.9294  39
   0  -9 -11 192.581 55.5031  77
   0   9  11 131.488 25.9947  91
   0  -9 -11 334.756 109.898  65
   0   9  12 1276.32 90.1563 107
   0   9  12 1265.91 134.215 110
   0   9  12 1036.26 277.875 121
   0  -9 -12 1249.07 99.3844  77
   0  -9 -12 1241.52 112.845   5
   0   9  12 920.231 130.001  13
   0  -9 -13 185.569 82.6371   5
   0   9  13 478.486 106.460  13
   0   9  13 455.878 109.395 110
   0   9  13 381.322 51.0123 107
   0   9  13 209.234 126.268  53
   0   9  13 457.593 147.888  36
   0  -9 -13 402.602 121.222  65
   0   9  14 3748.35 275.827  13
   0   9  14 4368.80 280.707 110
   0   9  14 4383.98 245.525 107
   0  -9 -14 4052.89 315.788 120
   0   9  14 4079.93 298.069  53
   0   9  14 4154.01 307.705  36
   0  -9 -14 3965.29 289.471  65
   0   9  14 3425.98 273.145  55
   0   9  15 4438.13 306.149  13
   0   9  15 4956.61 314.754 110
   0  -9 -15 4378.10 346.390 120
   0   9  15 4973.59 278.207 107
   0   9  15 4562.05 330.342  53
   0   9  15 4904.18 342.982  36
   0  -9 -15 4381.09 371.602  20
   0  -9 -15 4755.73 324.744  65
   0   9  15 4048.19 306.770  55
   0   9  16 3108.64 220.907  13
   0  -9 -16 2838.90 271.458 120
   0   9  16 3363.96 255.371  53
   0  -9 -16 2417.87 295.671  20
   0  -9 -16 3471.29 247.065  65
   0   9  16 2638.53 222.590  55
   0   9  17 2253.65 141.436 107
   0   9  17 2281.40 214.648  53
   0  -9 -17 1820.07 258.204  20
   0   9  17 1923.16 179.288  55
   0  -9 -17 2145.21 202.350  65
   0   9  18 912.286 114.926  13
   0  -9 -18 928.315 190.699 120
   0  -9 -18 859.905 103.223  52
   0   9  18 1128.08 162.375  53
   0  -9 -18 922.082 207.633  20
   0   9  18 980.057 121.675  55
   0   9  19 528.607 95.4271  13
   0  -9 -19 835.678 181.620 120
   0  -9 -19 518.246 84.3219  52
   0   9  19 675.966 138.504  53
   0   9  19 532.297 95.8751  73
   0   9  19 520.091 100.811  55
   0  -9 -20 999.594 200.380  20
   0   9  20 1274.75 116.345  13
   0  -9 -20 1462.11 191.903 120
   0  -9 -20 968.600 102.690  52
   0   9  20 1157.55 120.501  73
   0   9  20 1222.29 118.939  55
   0  -9 -21 263.910 146.778 120
   0   9  21 172.915 76.6520  73
   0   9  21 379.176 78.4419  55
   0   9  21 382.077 72.3859  13
   0   9  22 1351.15 103.306  13
   0  -9 -22 875.458 119.404  12
   0   9  23 589.603 75.1523  73
   0  -9 -23 469.319 88.9415  12
   0  -9 -24 763.064 91.5390  27
   0   9  24 1041.64 82.2865  73
   0   9  25 68.6468 37.2608  73
   0   9  26 559.404 46.4883  45
   0  -9 -26 641.353 53.7702  50
   0 -10  23 90.8863 35.4665  72
   0 -10  23 70.6127 26.2145  46
   0 -10  22 367.728 51.8246  72
   0 -10  22 349.398 40.7693  46
   0 -10  21 423.631 56.3441 118
   0 -10  21 372.882 47.3686  46
   0  10 -21 471.036 81.9211  70
   0 -10  21 493.821 62.8443  72
   0 -10  21 498.017 56.9307  57
   0 -10  20 47.9972 48.7229 118
   0 -10  20 14.0126 38.5483  46
   0  10 -20 16.5409 79.3557  70
   0 -10  20 90.8407 55.7581  72
   0  10 -20 40.6502 69.2785  10
   0  10 -19 834.687 100.106  10
   0 -10  19 826.774 82.2230 118
   0 -10  19 754.963 86.3363  72
   0  10 -19 785.869 103.809  64
   0  10 -18 324.660 88.5652  10
   0 -10  18 318.403 69.8921 118
   0  10 -18 341.619 101.053  70
   0 -10  18 307.511 72.9285  72
   0  10 -18 366.887 95.0663  64
   0 -10  18 297.518 53.3434  46
   0  10 -17 199.128 91.5066  10
   0 -10  17 287.978 76.2418  72
   0  10 -17 200.303 102.301  70
   0  10 -17 213.844 95.9102  64
   0 -10  17 204.111 53.5421  46
   0  10 -16 15.1087 94.1747  10
   0  10 -16 119.901 108.543  70
   0 -10  16 6.70378 39.8388  76
   0 -10  16 28.5400 73.1886  72
   0  10 -16 107.810 98.7145  64
   0 -10  16 2.00663 51.2217  46
   0  10 -15 2097.81 189.892  10
   0  10 -15 2688.12 206.149  70
   0 -10  15 2663.34 165.333  76
   0 -10  15 2779.52 190.509  72
   0  10 -15 2474.51 196.675  64
   0 -10  15 2793.51 172.570  46
   0 -10  14 1161.72 117.207  72
   0 -10  14 972.889 86.1447  76
   0  10 -14 1247.38 145.131  70
   0 -10  14 1003.00 93.9752  46
   0 -10  13 7491.40 448.196  72
   0  10 -13 7583.97 454.701  70
   0 -10  13 8009.53 429.527  76
   0  10 -13 7804.88 451.622  64
   0 -10  13 7623.47 433.259  46
   0  10 -12 7284.71 444.166  10
   0  10 -12 8791.86 457.758  70
   0 -10  12 7207.00 426.883  76
   0 -10  12 6818.16 443.455  72
   0  10 -12 9059.64 454.169  64
   0 -10  12 6848.37 430.196  46
   0  10 -11 10.6278 82.2633  10
   0 -10  11 71.4411 50.8263  46
   0 -10  11 73.9232 71.4312  72
   0  10 -11 101.635 101.535  70
   0 -10  11 86.8030 44.4769  76
   0  10 -11 222.714 101.167  64
   0  10 -10 179.294 81.0760  10
   0 -10  10 183.081 52.4351 116
   0 -10  10 190.126 53.1194  46
   0  10 -10 216.355 100.509  70
   0 -10  10 163.361 45.2790  76
   0 -10  10 161.035 71.8757  72
   0  10 -10 194.566 93.6031  64
   0 -10   9 2401.98 160.411 116
   0 -10   9 2264.32 151.334  15
   0  10  -9 2859.07 174.279  10
   0 -10   9 2609.92 155.269  76
   0 -10   8 2139.15 136.593 118
   0 -10   8 1683.98 124.670 116
   0 -10   8 1882.61 138.160  72
   0 -10   8 1884.75 118.782  76
   0 -10   8 1723.40 115.417  15
   0  10  -8 1759.52 135.602  10
   0 -10   7 351.382 43.6098  15
   0  10  -7 453.566 72.2628  10
   0 -10   7 482.524 68.2929 118
   0 -10   7 371.936 53.2737  46
   0 -10   7 458.300 71.5466  72
   0  10  -7 359.344 90.7910  70
   0  10  -7 440.492 92.3965  64
   0  10  -6 8612.79 489.827  10
   0 -10   6 7389.11 490.497 105
   0  10  -6 8687.59 528.345 112
   0  10  -6 8256.27 521.955 106
   0 -10   6 8865.69 492.180 118
   0 -10   6 8481.92 485.016  46
   0  10  -6 9416.66 499.412  70
   0 -10   6 8687.50 493.826  72
   0  10  -6 9184.73 499.332  64
   0  10  -5 12.2362 84.7429   9
   0 -10   5 62.0091 53.1313 118
   0  10  -5 82.4631 116.732 102
   0  10  -5 232.031 135.124 112
   0 -10   5 49.2081 53.4978 105
   0  10  -5 38.2271 124.135 106
   0 -10   5 69.1344 40.8771  46
   0 -10   5 69.0844 58.1054  72
   0  10  -5 85.2013 79.2584  70
   0  10  -5 9.24951 79.2494  64
   0  10  -4 6076.35 339.819   9
   0  10  -4 4922.99 359.047 106
   0 -10   4 5634.20 324.562 118
   0  10  -4 5730.93 375.164 112
   0  10  -4 5616.94 367.578 102
   0 -10   4 5278.67 318.701  46
   0 -10   4 5393.33 325.820  72
   0  10  -4 5874.92 332.645  70
   0  10  -4 5825.50 331.955  64
   0  10  -3 3956.53 230.098   9
   0  10  -3 3146.81 209.630   4
   0  10  -3 3624.88 269.245 102
   0 -10   3 3758.07 213.146 118
   0  10  -3 3261.92 257.441 106
   0  10  -3 3761.96 274.392 112
   0 -10   3 3485.51 207.495  46
   0 -10   3 3763.60 215.525  72
   0  10  -3 3976.46 243.533  95
   0  10  -3 3251.75 220.821  70
   0  10  -3 3423.58 222.309  64
   0  10  -2 41054.8 2192.81   9
   0  10  -2 39978.7 2180.34   4
   0  10  -2 36737.5 2205.73 106
   0  10  -2 38497.0 2214.57 102
   0  10  -2 40334.7 2218.02 112
   0 -10   2 39757.9 2183.00 118
   0 -10   2 37071.2 2178.95  46
   0  10  -2 40242.0 2185.76  70
   0 -10   2 38744.2 2183.52  72
   0  10  -2 41962.5 2205.19  95
   0  10  -2 41307.4 2186.34  64
   0 -10   1 8152.97 446.384  21
   0  10  -1 8209.30 460.421   9
   0  10  -1 7418.41 443.663   4
   0 -10   1 8368.42 446.936 118
   0  10  -1 7616.61 491.876 102
   0  10  -1 7820.83 496.716 112
   0 -10   1 7796.33 442.621  46
   0  10  -1 8596.11 480.307  95
   0 -10   1 7952.98 447.633  72
   0  10  -1 7519.54 450.377  70
   0 -10   1 7747.05 436.313  67
   0  10  -1 8000.56 451.801  64
   0 -10   0 12817.4 693.742  21
   0 -10   0 12747.8 693.411  35
   0  10   0 12511.0 705.899   9
   0  10   0 11834.2 690.384   4
   0 -10   0 13055.1 693.535 118
   0 -10   0 10763.8 703.978 114
   0  10   0 11934.2 737.057 102
   0  10   0 12781.6 740.589 112
   0 -10   0 13030.7 692.997  47
   0 -10   0 12013.2 689.569  46
   0  10   0 12930.5 726.600  95
   0  10   0 12074.4 696.241  70
   0 -10   0 12237.6 684.060  67
   0  10   0 12876.3 697.732  64
   0 -10  -1 4564.75 274.291  21
   0 -10  -1 4626.55 274.039  35
   0  10   1 5144.48 273.517   4
   0  10   1 5083.32 293.152   9
   0  10   1 4903.97 342.598 112
   0  10   1 4314.38 335.892 102
   0 -10  -1 4763.53 273.606  47
   0  10   1 4544.07 275.753  86
   0  10   1 4915.38 322.586  95
   0  10   1 5085.00 276.164  85
   0 -10  -1 4413.31 263.390  67
   0  10   1 5620.36 282.881  64
   0 -10  -2 20555.6 1112.51  35
   0 -10  -2 20270.7 1113.46  21
   0  10   2 23648.9 1132.47  37
   0  10   2 20761.3 1125.73   9
   0  10   2 17934.0 1153.49 102
   0  10   2 19201.3 1155.84 112
   0 -10  -2 20005.2 1111.87  47
   0  10   2 19519.7 1147.80  95
   0  10   2 18884.5 1115.54  86
   0  10   2 20633.5 1116.30  85
   0  10   2 20773.8 1114.97  64
   0 -10  -2 19380.8 1103.66  67
   0 -10  -3 7103.66 380.652  35
   0  10   3 6975.48 403.917  37
   0  10   3 6342.70 398.187   9
   0  10   3 8305.47 437.364 108
   0  10   3 6638.52 380.053 117
   0  10   3 5770.87 438.986 102
   0  10   3 5879.82 437.385 112
   0 -10  -3 6980.33 379.817  47
   0  10   3 6114.25 432.169  95
   0  10   3 6856.22 392.658  75
   0  10   3 6151.22 386.279  86
   0  10   3 5604.39 380.909  64
   0 -10  -3 6819.30 370.037  67
   0  10   4 403.472 106.341   9
   0 -10  -4 437.568 40.1178   7
   0  10   4 391.944 167.948  95
   0  10   4 347.316 91.4525  75
   0 -10  -4 375.908 54.0543  35
   0  10   4 288.793 111.596  37
   0  10   4 265.427 173.505 112
   0  10   4 290.317 59.7932 117
   0  10   4 343.962 156.665 108
   0 -10  -5 19908.1 1074.74   7
   0  10   5 17464.6 1094.42   9
   0  10   5 15913.4 1120.85 112
   0  10   5 21320.8 1103.61 100
   0  10   5 19366.5 1125.60 108
   0  10   5 19129.3 1079.43 117
   0  10   5 22092.8 1150.76 121
   0  10   5 14839.9 1118.77  95
   0  10   5 20296.4 1091.27  75
   0  10   5 18653.7 1095.12  37
   0 -10  -5 19805.1 1071.62  23
   0  10   6 18.6083 102.901  37
   0 -10  -6 187.803 26.5442  23
   0 -10  -6 172.981 34.6052   7
   0  10   6 300.434 176.206 108
   0  10   6 288.781 111.836 100
   0  10   6 228.361 218.165 121
   0 -10  -6 214.416 51.4479  39
   0  10   6 221.232 95.6663  75
   0 -10  -6 235.050 73.9411  65
   0 -10  -7 17223.1 990.670  23
   0 -10  -7 17128.7 993.524   7
   0  10   7 15443.9 1049.81 108
   0  10   7 18383.1 1075.68 121
   0  10   7 18137.3 1029.37 100
   0 -10  -7 18289.7 998.395  39
   0  10   7 20010.0 1015.48  53
   0  10   7 18417.8 1014.49  75
   0 -10  -7 19690.9 1007.93  65
   0 -10  -8-5.28234 26.1722  23
   0 -10  -8 4.59732 36.5176   7
   0 -10  -8 62.3410 48.4751   5
   0  10   8 59.4126 120.714 100
   0  10   8 93.6279 183.060 108
   0  10   8 134.983 228.151 121
   0 -10  -8-19.0871 51.4318  39
   0  10   8 2.88440 95.2675  53
   0  10   8 58.2589 101.309  75
   0 -10  -8 25.9952 82.3650  65
   0  10   9 20263.2 1304.74 100
   0  10   9 19789.9 1349.20 121
   0  10   9 22995.1 1289.77 110
   0  10   9 16788.9 1318.85 108
   0  10   9 22835.5 1290.39  53
   0 -10  -9 22958.2 1273.62  39
   0  10   9 27218.6 1309.45   8
   0 -10  -9 23821.8 1273.83   5
   0 -10  -9 23461.2 1284.67  65
   0  10  10 1063.49 124.423 110
   0  10  10 1014.03 278.600 121
   0  10  10 1100.59 161.146 100
   0 -10 -10 1125.47 100.074  39
   0  10  10 1212.67 142.625  53
   0 -10 -10 1008.01 126.637  65
   0  10  10 973.296 176.234   8
   0 -10 -10 1083.02 96.9362   5
   0  10  11 10639.5 738.993 100
   0  10  11 12198.3 693.864 107
   0  10  11 10312.8 799.279 121
   0  10  11 13186.3 722.627 110
   0 -10 -11 13248.7 706.854   5
   0 -10 -12 4313.68 276.540   5
   0  10  12 3268.10 398.024 121
   0  10  12 4389.40 259.106 107
   0  10  12 4571.06 293.953 110
   0  10  12 4424.40 305.108  53
   0  10  12 4682.71 313.890  36
   0 -10 -12 4239.66 297.572  65
   0 -10 -13 38.6509 78.3345   5
   0  10  13 504.112 105.556  13
   0  10  13 136.911 42.7091 107
   0  10  13 98.5369 92.5209 110
   0  10  13 161.332 133.379  53
   0 -10 -13 79.1738 79.4436  39
   0  10  13 84.8009 143.702  36
   0 -10 -13 75.6830 118.220  65
   0 -10 -14 8382.29 595.110   5
   0  10  14 9635.26 606.026  13
   0  10  14 10985.9 580.456 107
   0  10  14 10753.8 612.445 110
   0  10  14 9710.16 622.023  53
   0  10  14 10917.5 631.718  36
   0 -10 -14 10680.0 617.243  65
   0  10  15 859.688 125.577  13
   0 -10 -15 952.212 189.051 120
   0  10  15 773.896 160.351  53
   0  10  15 626.098 171.013  36
   0  10  15 731.765 127.328  55
   0 -10 -15 815.324 146.460  65
   0  10  16 3006.27 186.719 107
   0  10  16 3322.32 261.298  53
   0  10  16 3324.93 272.225  36
   0 -10 -16 2556.11 298.387  20
   0  10  16 2719.84 226.366  55
   0 -10 -16 3185.49 243.981  65
   0  10  17 70.4817 97.7746  13
   0  10  17 109.442 41.2179 107
   0 -10 -17 158.826 176.783 120
   0  10  17 258.771 148.579  53
   0 -10 -17 162.239 198.889  20
   0 -10 -17 298.369 130.900  65
   0  10  17 156.320 103.700  55
   0  10  18 2141.33 175.216  13
   0 -10 -18 2312.21 244.310 120
   0  10  18 2312.23 213.902  53
   0 -10 -18 2067.95 158.809  52
   0 -10 -18 2056.44 255.573  20
   0  10  18 2133.52 180.817  55
   0 -10 -19 527.253 178.127 120
   0 -10 -19 374.153 78.0933  52
   0  10  19 360.647 131.209  53
   0  10  19 362.414 89.8728  13
   0  10  19 324.571 97.0804  55
   0 -10 -20 1429.64 208.010  20
   0 -10 -20 1371.12 196.049 120
   0  10  20 1333.12 122.567  13
   0  10  20 1247.96 126.689  73
   0  10  20 1348.86 127.451  55
   0 -10 -21 233.581 144.180 120
   0  10  21 251.601 74.9697  73
   0 -10 -21 430.997 162.158  20
   0  10  21 349.809 71.7488  13
   0  10  22 190.069 66.8884  73
   0  10  22 207.268 66.5025  55
   0  10  22 238.393 61.8878  13
   0 -10 -22 211.694 88.9284  12
   0  10  23 307.198 61.3484  73
   0  10  23 455.702 63.0115  55
   0 -10 -23 248.542 78.7969  12
   0  10  24 352.205 52.8560  73
   0 -10 -24 269.156 69.5575  27
   0  10  25 237.269 39.6876  73
   0  10  26 10.3034 21.7084  45
   0 -10 -26 13.3839 30.1379  50
   0 -11  23-19.0330 21.2173  46
   0 -11  23 32.5098 28.4163  72
   0 -11  22 84.4631 28.6550  46
   0 -11  22 30.9397 38.0112  72
   0 -11  21 145.064 36.5389  46
   0 -11  21 141.067 48.6900  72
   0  11 -21 118.592 68.9567  70
   0 -11  21 157.736 43.6957  57
   0  11 -20 38.2362 62.7983   4
   0 -11  20-5.48248 45.8726 118
   0 -11  20-20.6763 38.0269  46
   0  11 -20-37.4552 77.6762  70
   0 -11  20 39.3959 51.8916  72
   0 -11  20 148.615 50.5956  57
   0 -11  19 564.057 69.7449 118
   0 -11  19 561.640 59.3376  46
   0  11 -19 492.433 97.7774  70
   0  11 -19 410.653 92.3051  64
   0 -11  18 78.0078 59.1081 118
   0 -11  18 23.8787 61.5558  72
   0  11 -18-15.4531 80.6271  10
   0  11 -17 291.661 92.0468  10
   0 -11  17 223.731 67.9547 118
   0 -11  17 228.273 54.0208  46
   0  11 -17 299.261 104.996  70
   0 -11  17 155.437 71.3549  72
   0  11 -17 228.036 95.1033  64
   0  11 -16 12.0355 91.5596  10
   0 -11  16 23.2446 69.5590 118
   0 -11  16 36.4281 52.2849  46
   0  11 -16 156.362 110.393  70
   0 -11  16 107.553 77.7346  72
   0  11 -16 149.338 102.234  64
   0  11 -15 4849.44 345.007  10
   0 -11  15 5738.68 343.438 118
   0 -11  15 5769.29 331.805  46
   0 -11  15 5662.00 346.619  72
   0  11 -15 5759.22 357.812  70
   0  11 -15 5617.51 352.799  64
   0  11 -14 598.730 119.099   9
   0  11 -14 319.479 102.541  10
   0 -11  14 559.508 88.1506 118
   0 -11  14 409.430 69.7651  46
   0  11 -14 570.418 118.849  64
   0  11 -14 527.259 126.675  70
   0 -11  14 380.202 91.1447  72
   0 -11  13 748.241 83.4107  46
   0  11 -13 837.029 139.439  70
   0 -11  13 807.160 105.711  72
   0  11 -13 699.712 129.016  64
   0  11 -12 5951.04 424.791  10
   0  11 -12 8266.26 448.750   9
   0 -11  12 7475.15 428.479 118
   0 -11  12 6803.68 414.666  46
   0  11 -12 7352.15 440.889  70
   0 -11  12 6916.64 429.847  72
   0  11 -12 7989.46 438.506  64
   0  11 -11 963.594 131.258   9
   0  11 -11 700.842 107.255  10
   0 -11  11 925.912 100.721 118
   0 -11  11 855.801 84.0844  46
   0  11 -11 823.995 130.751  70
   0 -11  11 899.903 105.787  72
   0  11 -11 858.343 127.020  64
   0  11 -10 2027.52 171.199   9
   0  11 -10 1627.48 144.446  10
   0 -11  10 1806.51 141.724 118
   0 -11  10 1714.26 127.917  46
   0  11 -10 1783.93 163.608  70
   0 -11  10 1747.93 144.813  72
   0  11 -10 2104.71 164.347  64
   0  11  -9 215.511 104.370   9
   0  11  -9 269.209 79.4397  10
   0 -11   9 179.911 70.0233 118
   0 -11   9 194.577 55.2976  46
   0  11  -9 107.132 97.4386  70
   0 -11   9 314.403 75.9473  72
   0  11  -9 166.412 97.9344  64
   0 -11   8 5863.23 352.716  15
   0  11  -8 7617.61 390.614   9
   0  11  -8 5633.24 364.369  10
   0 -11   8 7075.31 370.873 118
   0 -11   8 6287.40 358.713  46
   0  11  -8 5924.32 375.375  70
   0  11  -8 5780.28 373.477  64
   0 -11   7 905.171 92.5971 118
   0 -11   7 894.992 95.9948  72
   0  11  -7 1020.66 121.750   9
   0  11  -6 160.448 93.8130   9
   0 -11   6 161.751 59.7108 118
   0 -11   6 84.1726 45.7648  46
   0  11  -6 146.600 87.5180  70
   0 -11   6 65.7134 60.3118  72
   0  11  -6 198.852 86.9699  64
   0  11  -5 76.0080 58.4211   4
   0  11  -5 62.1373 89.4600   9
   0  11  -5 134.690 148.817 112
   0 -11   5 16.6280 53.6331 118
   0 -11   5 34.7288 42.2808  46
   0  11  -5 121.084 82.3994  70
   0 -11   5 61.8668 60.0122  72
   0  11  -5 61.7502 82.5948  64
   0 -11   4 5353.95 304.826  21
   0  11  -4 5488.08 324.565   9
   0  11  -4 4666.93 302.873   4
   0  11  -4 5316.48 366.764 112
   0 -11   4 5860.41 308.905 118
   0  11  -4 4904.76 356.836 102
   0 -11   4 5159.79 300.874  46
   0 -11   4 5418.17 309.340  72
   0  11  -4 4946.34 313.760  70
   0  11  -4 5052.72 314.424  64
   0 -11   3 2402.22 142.377  21
   0  11  -3 1914.13 140.601   4
   0  11  -3 2363.88 168.632   9
   0 -11   3 2383.88 145.620 118
   0  11  -3 2034.17 214.755 102
   0  11  -3 2084.45 224.015 112
   0 -11   3 2353.90 137.935  46
   0  11  -3 1885.03 154.762  70
   0 -11   3 2318.75 146.370  72
   0  11  -3 1888.73 155.644  64
   0 -11   2 3064.54 193.304  21
   0  11  -2 3172.79 217.303   9
   0  11  -2 3086.23 193.609   4
   0  11  -2 2954.88 265.569 102
   0 -11   2 3380.40 196.689 118
   0  11  -2 3171.53 272.347 112
   0 -11   2 3163.20 190.394  46
   0  11  -2 3721.37 242.317  95
   0 -11   2 3213.55 197.521  72
   0  11  -2 3268.22 206.502  70
   0  11  -2 3257.05 206.356  64
   0 -11   1 3089.67 187.830  21
   0  11  -1 2692.22 185.830   4
   0  11  -1 3235.45 212.393   9
   0  11  -1 2865.73 262.641 102
   0 -11   1 2734.00 203.352 114
   0  11  -1 3112.62 271.137 112
   0 -11   1 3409.63 190.326 118
   0 -11   1 3326.41 187.990  47
   0 -11   1 3079.23 184.017  46
   0  11  -1 2873.43 197.923  70
   0  11  -1 3173.84 241.324  95
   0  11  -1 3085.86 198.519  64
   0 -11   1 3157.55 175.138  67
   0 -11   0 1102.74 84.8833  35
   0  11   0 854.650 82.3389   4
   0  11   0 1118.27 120.417   9
   0  11   0 918.188 193.070 112
   0  11   0 1008.06 187.933 102
   0 -11   0 1172.87 84.5243 118
   0 -11   0 1130.02 82.8757  47
   0  11   0 1177.46 162.381  95
   0  11   0 985.554 99.6087  64
   0 -11   0 1087.19 64.9870  67
   0  11   1 1805.28 159.125  37
   0 -11  -1 1742.88 110.597  35
   0  11   1 1656.29 142.190   9
   0  11   1 1536.32 216.709 112
   0  11   1 1392.41 206.767 102
   0 -11  -1 1703.94 108.581  47
   0  11   1 1321.09 183.605  95
   0  11   1 1463.02 120.845  64
   0 -11  -1 1548.42 92.9370  67
   0 -11  -2 15112.0 795.155  35
   0  11   2 14606.6 814.510  37
   0  11   2 13799.4 809.718   9
   0  11   2 17676.7 844.341 108
   0  11   2 11953.7 843.876 102
   0  11   2 12362.7 845.476 112
   0 -11  -2 15128.5 794.746  47
   0  11   2 13296.9 838.963  95
   0  11   2 12198.2 795.191  64
   0 -11  -2 14296.8 784.375  67
   0 -11  -3 347.789 55.4525  21
   0  11   3 467.848 115.170  37
   0 -11  -3 397.868 56.0927  35
   0  11   3 264.395 103.005   9
   0  11   3 174.533 184.253 112
   0  11   3 513.674 64.0234 117
   0  11   3 493.924 158.030 108
   0 -11  -3 373.046 52.3713  47
   0  11   3 486.145 160.656  95
   0  11   3 452.178 92.4949  75
   0 -11  -3 380.216 30.4406  67
   0  11   3 327.207 70.6334  64
   0 -11  -4 2685.63 149.070   7
   0  11   4 2160.80 188.532   9
   0  11   4 1819.51 238.377  95
   0  11   4 2555.33 180.008  75
   0 -11  -4 2276.20 157.613  21
   0 -11  -4 2482.51 156.534  35
   0  11   4 2683.66 194.990  37
   0  11   4 1904.78 251.745 112
   0  11   4 3056.69 243.654 108
   0  11   4 2425.18 159.229 117
   0 -11  -5 708.307 57.1693   7
   0  11   5 1088.27 229.347 121
   0  11   5 867.057 188.177 108
   0  11   5 680.545 75.9436 117
   0  11   5 870.885 124.046 100
   0  11   5 706.720 104.064  75
   0  11   5 569.179 176.179  95
   0 -11  -5 739.474 49.6217  23
   0  11   5 536.432 118.040  37
   0 -11  -6 273.282 29.3464  23
   0  11   6 134.934 105.910  37
   0 -11  -6 222.572 38.7589   7
   0  11   6 313.729 214.724 121
   0  11   6 113.649 173.319 108
   0  11   6 346.832 115.895 100
   0 -11  -6 265.760 52.7194  39
   0  11   6 318.405 100.999  75
   0 -11  -6 390.196 77.2795  65
   0 -11  -7 149.068 27.3879  23
   0 -11  -7 158.519 36.8141   7
   0  11   7 66.7518 116.954 100
   0  11   7 122.003 236.605 121
   0  11   7 185.286 184.101 108
   0 -11  -7 128.421 51.4145  39
   0  11   7 187.996 96.7523  53
   0  11   7 99.8991 98.7963  75
   0 -11  -7 177.116 76.5088  65
   0 -11  -8 294.155 36.0122  23
   0 -11  -8 291.657 58.3355   5
   0 -11  -8 286.845 43.2050   7
   0  11   8 116.836 180.875 108
   0  11   8 454.338 133.964 100
   0  11   8 527.934 248.200 121
   0 -11  -8 360.369 62.5116  39
   0  11   8 466.210 107.074  53
   0  11   8 365.070 109.700  75
   0 -11  -8 425.135 90.0797  65
   0 -11  -9 894.578 78.8021   5
   0  11   9 868.421 269.329 121
   0  11   9 622.807 105.166 110
   0  11   9 614.366 150.891 100
   0  11   9 507.541 202.526 108
   0 -11  -9 634.337 80.0360  39
   0  11   9 525.564 123.205  75
   0 -11  -9 758.946 110.833  65
   0 -11 -10 2.21779 57.4884   5
   0  11  10 74.4752 146.535   8
   0  11  10-23.4668 132.735 100
   0  11  10-9.98512 252.782 121
   0  11  10 22.5233 85.9546 110
   0  11  11 7797.26 438.585 107
   0  11  11 7884.98 468.846 110
   0  11  11 6553.18 565.824 121
   0  11  11 7116.11 493.635 100
   0  11  11 7671.26 477.074  53
   0 -11 -11 7908.93 450.999   5
   0 -11 -11 7321.14 466.824  65
   0 -11 -12 1100.21 114.013   5
   0  11  12 1440.53 140.981 110
   0  11  12 1307.52 93.0394 107
   0  11  12 1026.75 291.723 121
   0  11  12 1403.20 167.462  53
   0 -11 -12 1287.20 117.450  39
   0  11  12 1191.68 173.274  36
   0 -11 -12 1320.93 151.948  65
   0  11  13 1559.88 163.209  13
   0 -11 -13 1566.10 141.892   5
   0  11  13 1983.88 163.658 110
   0  11  13 1724.37 191.322  53
   0 -11 -13 1842.10 146.256  39
   0  11  13 1598.23 199.793  36
   0 -11 -13 1732.40 177.596  65
   0 -11 -14 5494.15 382.308   5
   0  11  14 6292.56 395.893  13
   0  11  14 6829.32 397.714 110
   0  11  14 6343.60 418.872  53
   0 -11 -14 6510.71 406.635  65
   0  11  14 6213.07 421.784  36
   0  11  15 4056.41 308.857  53
   0  11  15 4100.07 315.433  36
   0  11  15 3478.26 278.528  55
   0 -11 -15 4584.22 297.624  65
   0  11  16 3033.72 227.376  13
   0 -11 -16 3300.53 285.419 120
   0  11  16 3531.56 266.800  53
   0  11  16 3289.87 270.119  36
   0 -11 -16 2386.31 300.779  20
   0  11  16 2578.44 228.017  55
   0 -11 -16 3168.55 245.577  65
   0  11  17 234.995 101.336  13
   0 -11 -17 238.144 179.493 120
   0  11  17 226.019 147.319  53
   0 -11 -17 226.983 196.077  20
   0 -11 -17 429.706 130.541  65
   0  11  17 243.033 110.403  55
   0 -11 -18 1900.55 229.327 120
   0 -11 -18 1651.64 134.114  52
   0  11  18 1820.16 193.373  53
   0  11  18 1676.62 154.841  13
   0  11  18 1584.04 157.781  55
   0  11  19 1083.73 115.166  13
   0 -11 -19 829.727 188.957 120
   0  11  19 926.050 150.745  53
   0 -11 -19 1060.52 212.160  20
   0  11  19 860.790 119.205  55
   0 -11 -20 971.262 200.119  20
   0  11  20 1129.41 110.828  13
   0 -11 -20 1326.82 188.635 120
   0  11  20 1214.87 148.859  53
   0  11  20 1165.52 116.839  73
   0  11  20 1065.39 117.126  55
   0 -11 -21 92.4434 134.765 120
   0 -11 -21 387.045 158.739  20
   0  11  21 111.357 63.4498  13
   0  11  22 1043.51 97.0015  73
   0  11  22 1162.92 99.5799  55
   0  11  22 1151.41 93.3042  13
   0  11  23 412.734 64.3433  73
   0  11  23 563.371 65.4403  55
   0 -11 -23 449.298 80.1700  12
   0  11  24 353.120 49.1818  55
   0  11  24 273.688 46.5308  73
   0  11  25 36.6226 28.9894  73
   0 -12  22 900.843 62.3424  46
   0 -12  22 1006.69 68.7155  72
   0 -12  21 40.6680 30.9100  46
   0 -12  21 127.458 40.0879  57
   0 -12  21 75.1696 41.1068  72
   0 -12  20 457.986 48.6536  46
   0  12 -20 325.539 81.7985  70
   0 -12  20 443.591 60.8692  72
   0 -12  20 469.384 57.6539  57
   0  12 -19 382.714 73.8244   4
   0 -12  19 299.226 57.7787 118
   0 -12  19 276.027 47.7995  46
   0 -12  19 325.352 63.3218  72
   0  12 -19 257.247 86.7803  70
   0 -12  19 369.468 60.4135  57
   0  12 -19 206.899 83.6700  64
   0  12 -18 218.932 78.7905   4
   0 -12  18 104.679 58.3028 118
   0 -12  18 37.2914 44.8065  46
   0  12 -18 69.2522 91.1028  70
   0  12 -18-31.4976 86.4165  64
   0  12 -17 2668.05 220.848  70
   0 -12  17 3249.58 210.359  72
   0 -12  17 3400.19 208.135 118
   0 -12  17 3174.64 196.677  46
   0 -12  16 1887.59 133.992 118
   0 -12  16 1530.50 115.045  46
   0  12 -16 1399.71 155.834  70
   0 -12  16 1630.52 133.307  72
   0  12 -16 1382.06 148.210  64
   0  12 -15 1493.03 161.326  10
   0 -12  15 2351.70 157.555 118
   0 -12  15 2117.64 141.691  46
   0 -12  15 2296.81 163.511  72
   0  12 -15 1727.57 177.755  70
   0  12 -15 1918.96 174.142  64
   0  12 -14 105.282 96.9443  10
   0  12 -14 311.229 112.608   9
   0 -12  14 181.563 81.0093 118
   0 -12  14 167.505 62.6638  46
   0 -12  14 156.258 85.2487  72
   0  12 -14 259.307 126.834  70
   0  12 -14 311.634 118.184  64
   0  12 -13 694.589 117.853  10
   0 -12  13 919.156 109.078 118
   0 -12  13 930.729 92.8686  46
   0  12 -13 1047.90 140.391  64
   0 -12  13 952.301 115.844  72
   0  12 -13 861.965 147.036  70
   0 -12  12 1524.90 119.513  46
   0 -12  12 1472.09 137.870  72
   0  12 -12 1432.21 169.052  70
   0  12 -12 1478.76 161.068  64
   0  12 -11 1012.60 117.447  10
   0  12 -11 1391.58 146.506   9
   0 -12  11 778.345 102.994 118
   0 -12  11 777.685 89.1238  46
   0 -12  11 589.718 109.048  72
   0  12 -11 1144.30 149.235  70
   0  12 -11 1125.69 142.502  64
   0  12 -10 12637.6 692.047   9
   0 -12  10 12671.1 674.590 118
   0 -12  10 11382.3 661.600  46
   0 -12  10 11274.6 674.524  72
   0  12 -10 11087.2 680.515  70
   0  12 -10 10912.9 678.223  64
   0  12  -9 1106.07 138.874   9
   0 -12   9 1086.98 104.092 118
   0 -12   9 879.890 86.1663  46
   0  12  -9 883.534 132.164  70
   0 -12   9 874.232 105.749  72
   0  12  -9 1025.18 130.481  64
   0  12  -8 117.138 104.263   9
   0 -12   8 128.017 70.8646 118
   0 -12   8 74.3678 52.0520  46
   0 -12   8 86.7971 68.1414  72
   0  12  -8 128.948 99.7627  70
   0  12  -8 120.266 103.500  64
   0  12  -7 498.001 81.5757   4
   0  12  -7 785.794 117.381   9
   0 -12   7 699.028 82.0965 118
   0 -12   7 541.083 64.9647  46
   0  12  -7 434.146 103.769  70
   0  12  -7 477.443 103.943  64
   0  12  -6 6761.67 395.638   4
   0  12  -6 7361.75 420.812   9
   0 -12   6 6545.79 394.995  21
   0 -12   6 6773.59 398.819 118
   0  12  -5 38.2178 59.4265   4
   0  12  -5 68.9002 94.4709   9
   0 -12   5 47.7834 56.7051 118
   0  12  -5 57.6050 158.352 112
   0 -12   5 17.8906 58.9256  72
   0 -12   5 26.5207 45.2971  21
   0 -12   4 6951.53 397.515  21
   0  12  -4 7360.83 420.501   9
   0  12  -4 7161.48 396.791   4
   0 -12   4 6843.13 399.386 118
   0  12  -4 6093.20 451.828 102
   0  12  -4 6867.85 467.338 112
   0 -12   4 6422.43 392.755  46
   0 -12   4 6980.79 401.253  72
   0  12  -4 6733.53 406.733  70
   0  12  -4 7064.30 407.960  64
   0 -12   3 560.748 63.6397  21
   0  12  -3 482.075 67.5180   4
   0  12  -3 519.956 106.101   9
   0  12  -3 588.194 172.252 102
   0 -12   3 701.371 69.6843 118
   0  12  -3 535.828 181.651 112
   0 -12   3 595.154 58.2609  46
   0  12  -3 522.840 90.3488  70
   0 -12   3 688.903 72.1365  72
   0  12  -3 566.493 92.2244  64
   0 -12   2 25647.6 1419.48  21
   0  12  -2 25148.0 1416.06   4
   0  12  -2 28033.8 1436.71   9
   0  12  -2 23372.6 1465.68 102
   0  12  -2 25199.1 1473.09 112
   0 -12   2 26501.4 1420.10 118
   0 -12   2 26319.6 1418.79  47
   0 -12   2 23663.8 1414.49  46
   0  12  -2 24699.7 1423.04  70
   0  12  -2 26874.5 1424.76  64
   0 -12   1 284.169 55.9776  35
   0 -12   1 303.919 52.0868  21
   0  12  -1 327.685 100.234   9
   0  12  -1 410.408 57.6013   4
   0  12  -1 298.213 169.986 102
   0  12  -1 158.035 174.590 112
   0 -12   1 341.383 56.3325 118
   0 -12   1 302.164 50.9905  47
   0  12  -1 355.509 136.995  95
   0  12  -1 438.793 79.5385  64
   0 -12   1 292.911 26.8160  67
   0  12   0 1650.53 158.277  37
   0 -12   0 1291.91 101.583  35
   0 -12   0 1550.51 102.910  21
   0  12   0 1400.66 99.9108   4
   0  12   0 1615.26 140.498   9
   0 -12   0 1369.58 101.856 118
   0  12   0 1317.70 212.741 102
   0  12   0 1382.92 219.240 112
   0 -12   0 1438.39 99.9940  47
   0  12   0 1339.07 178.859  95
   0 -12   0 1331.86 82.8776  67
   0  12   0 1371.97 117.045  64
   0 -12  -1 1457.78 105.227  35
   0 -12  -1 1375.27 104.605  21
   0  12   1 1890.01 159.627  37
   0  12   1 1585.15 144.996   9
   0  12   1 1392.78 211.760 102
   0  12   1 1247.33 216.573 112
   0  12   1 1827.30 184.440 108
   0 -12  -1 1500.12 103.970  47
   0  12   1 1566.57 191.559  95
   0 -12  -1 1451.84 87.3566  67
   0  12   1 1482.53 119.588  64
   0 -12  -2 738.811 75.1698  35
   0  12   2 1202.43 137.539  37
   0 -12  -2 745.986 74.9017  21
   0  12   2 1081.51 124.919   9
   0  12   2 1356.47 85.9613 117
   0  12   2 1240.62 206.340 112
   0  12   2 785.311 162.044 108
   0 -12  -2 751.454 72.7814  47
   0  12   2 876.033 177.027  95
   0  12   2 1166.79 94.3931  64
   0 -12  -2 783.002 53.9879  67
   0  12   3 7552.78 413.023  37
   0 -12  -3 6443.65 384.421  21
   0 -12  -3 6777.36 382.764  35
   0  12   3 6916.91 408.967   9
   0  12   3 5951.75 462.153 112
   0  12   3 7471.41 448.233 108
   0  12   3 7125.06 383.694 117
   0 -12  -3 6247.45 381.363  47
   0  12   3 7374.59 399.585  75
   0  12   3 5269.19 442.348  95
   0 -12  -3 6450.79 370.293  67
   0  12   4 2984.28 244.644   9
   0 -12  -4 3638.76 210.568   7
   0  12   4 3291.66 235.662  75
   0  12   4 2453.08 290.602  95
   0 -12  -4 3916.65 206.106  23
   0  12   4 3167.39 248.440  37
   0  12   4 4320.15 334.252 121
   0  12   4 4257.00 254.520 100
   0  12   4 3695.78 297.840 108
   0  12   4 3168.98 217.798 117
   0 -12  -5 21187.7 1155.77   7
   0  12   5 19700.1 1160.65 117
   0  12   5 22493.4 1190.66 100
   0  12   5 20242.0 1217.46 108
   0  12   5 23789.6 1247.26 121
   0  12   5 21162.5 1174.63  75
   0 -12  -5 20902.9 1151.80  23
   0  12   5 19205.4 1179.18  37
   0 -12  -6 1373.71 87.4181  23
   0  12   6 1417.77 149.019  37
   0 -12  -6 1409.23 94.2630   7
   0  12   6 1819.78 272.776 121
   0  12   6 1501.54 156.915 100
   0  12   6 1280.48 210.818 108
   0 -12  -6 1327.20 101.933  39
   0  12   6 1479.98 138.987  75
   0 -12  -6 1505.62 119.616  65
   0 -12  -7 19523.5 1108.58  23
   0 -12  -7 20395.2 1112.66   7
   0  12   7 20353.7 1207.89 121
   0  12   7 16794.3 1175.92 108
   0  12   7 19426.1 1151.37 100
   0 -12  -7 20906.6 1118.03  39
   0  12   7 18881.3 1132.47  75
   0 -12  -7 21504.7 1127.35  65
   0 -12  -8 1659.07 107.197  23
   0 -12  -8 1573.08 112.361   7
   0  12   8 1852.59 187.658 100
   0  12   8 1377.29 235.029 108
   0  12   8 1730.80 299.820 121
   0 -12  -8 1908.82 124.634  39
   0  12   8 1894.80 166.170  75
   0 -12  -8 2108.06 147.502  65
   0 -12  -9 1381.02 102.195   5
   0  12   9 814.729 163.417 100
   0  12   9 709.416 222.551 108
   0  12   9 1018.10 279.697 121
   0  12   9 910.621 124.900 110
   0  12   9 1266.92 142.955  53
   0  12  10 8007.93 506.677 110
   0  12  10 6863.24 530.256 100
   0  12  10 6722.22 603.394 121
   0 -12 -10 8667.72 490.999  39
   0  12  10 8873.70 517.049  53
   0 -12 -10 9226.89 492.962   5
   0 -12 -10 8487.37 506.531  65
   0  12  11 941.202 287.167 121
   0  12  11 788.936 118.476 110
   0  12  11 910.043 146.233  53
   0 -12 -11 825.826 94.6800  39
   0 -12 -11 866.187 94.1082   5
   0 -12 -11 807.030 125.379  65
   0 -12 -12 12355.1 717.901   5
   0  12  12 12316.1 732.262 110
   0  12  12 12568.1 745.083  53
   0 -12 -12 12785.3 718.138  39
   0  12  12 13712.9 751.425  36
   0 -12 -12 12363.0 735.418  65
   0  12  13 14248.9 892.010  13
   0 -12 -13 15064.3 881.883   5
   0  12  13 16073.1 894.812 110
   0 -12 -13 15405.9 879.844  39
   0  12  13 15090.7 906.184  53
   0 -12 -13 15704.0 898.576  65
   0  12  13 16422.2 912.486  36
   0  12  14 2740.83 253.540  53
   0  12  14 2975.44 261.909  36
   0 -12 -14 3102.30 241.158  65
   0  12  15 313.053 102.924 110
   0 -12 -15 369.306 174.276 120
   0  12  15 341.439 158.240  53
   0  12  15 451.835 169.151  36
   0  12  15 414.573 120.047  55
   0 -12 -15 337.208 133.800  65
   0  12  16 2008.70 172.341  13
   0 -12 -16 1712.81 235.064 120
   0  12  16 1553.35 199.938  53
   0  12  16 1808.38 214.794  36
   0 -12 -16 1912.84 263.099  20
   0 -12 -16 2129.36 190.242  65
   0  12  16 1433.73 170.266  55
   0 -12 -17-77.0413 179.896 120
   0  12  17 45.2492 142.197  53
   0  12  17 100.522 97.1923  13
   0 -12 -17 171.675 122.519  65
   0  12  17 17.7506 103.657  55
   0  12  18 467.768 100.989  13
   0 -12 -18 490.581 181.919 120
   0  12  18 595.849 144.547  53
   0 -12 -18 285.347 206.328  20
   0 -12 -18 725.006 133.075  65
   0  12  18 335.901 103.837  55
   0  12  19 244.153 84.3711  13
   0 -12 -19 112.295 165.149 120
   0  12  19 180.942 122.529  53
   0 -12 -19 123.196 187.458  20
   0  12  19 93.3961 86.5137  55
   0 -12 -20 269.321 153.613 120
   0  12  20 269.920 71.8300  13
   0  12  20 213.859 74.2544  73
   0 -12 -20 449.119 174.239  20
   0 -12 -21 137.933 148.983  20
   0 -12 -21 322.051 137.480 120
   0  12  21 41.5354 57.5563  13
   0  12  21-38.6268 65.2878  73
   0  12  21 40.5801 67.0155  55
   0 -12 -22 176.484 111.743 120
   0  12  22 11.2407 54.7092  73
   0  12  22 4.38078 57.9780  55
   0  12  22 96.7262 50.6451  13
   0 -12 -22-44.0815 76.0570  12
   0  12  23 658.016 66.2973  55
   0  12  23 485.582 62.8314  73
   0  12  24 88.4214 38.5109  55
   0  12  24 47.5120 36.3556  73
   0 -12 -25 51.5883 34.2717  50
   0 -13  21 2027.38 116.503  46
   0 -13  21 1792.11 118.091  57
   0 -13  21 1960.99 121.485  72
   0 -13  20 401.432 45.2327  46
   0 -13  20 497.242 54.2718  57
   0 -13  20 459.744 56.1363  72
   0 -13  19 270.029 45.2116  46
   0  13 -19 238.078 84.0006  70
   0 -13  19 301.723 58.6586  72
   0 -13  19 405.919 58.7275  57
   0  13 -18 271.746 74.3294   4
   0 -13  18 208.318 56.0732 118
   0 -13  18 160.657 46.3413  46
   0  13 -18 95.3445 90.3856  70
   0 -13  18 180.605 61.3895  72
   0  13 -18 255.331 88.0302  64
   0  13 -17 109.228 77.1979   4
   0 -13  17 145.904 61.5872 118
   0  13 -17 169.613 100.338  70
   0  13 -17 160.347 94.0699  64
   0 -13  16 77.6705 46.8784  21
   0  13 -16 85.8823 85.0958   4
   0 -13  16 59.2974 63.8710 118
   0 -13  16 61.5911 48.4956  46
   0 -13  16 26.4047 66.4974  72
   0  13 -16 189.945 109.141  70
   0  13 -16 108.908 99.3908  64
   0 -13  15 331.777 58.6325  21
   0  13 -15 220.042 92.2554   4
   0 -13  15 387.481 80.6484 118
   0 -13  15 243.964 60.8433  46
   0 -13  15 363.523 81.9767  72
   0  13 -15 335.578 120.551  70
   0  13 -15 397.135 113.338  64
   0  13 -14 255.213 112.752   9
   0  13 -14 215.806 96.9028   4
   0 -13  14 233.553 78.7933 118
   0 -13  14 183.910 60.6942  46
   0 -13  14 147.803 81.8956  72
   0  13 -14 170.030 124.400  70
   0  13 -14 249.033 119.886  64
   0  13 -13 293.264 116.508   9
   0  13 -13 242.501 96.8821   4
   0 -13  13 197.419 80.3919 118
   0 -13  13 182.009 63.4631  46
   0 -13  13 182.739 86.7895  72
   0  13 -13 289.315 127.643  70
   0  13 -13 231.264 121.527  64
   0  13 -12 269.675 98.8639   4
   0  13 -12 412.161 129.550   9
   0 -13  12 311.501 85.1459 118
   0 -13  12 134.915 91.0175  72
   0  13 -12 51.4590 128.464  70
   0  13 -12 235.702 128.121  64
   0 -13  12 75.9815 62.7722  46
   0 -13  11 1503.85 146.215  72
   0  13 -11 1748.90 182.779  70
   0  13 -11 2010.52 177.197  64
   0 -13  11 1580.55 128.318  46
   0  13 -10 170.814 119.833   9
   0 -13  10-41.6717 63.5963  46
   0  13 -10-106.530 128.021  70
   0 -13  10-38.6638 83.5192  72
   0  13 -10-3.67722 124.071  64
   0 -13   9 868.922 86.9319  21
   0  13  -9 714.973 102.532   4
   0  13  -9 748.696 135.964   9
   0 -13   9 885.637 101.385 118
   0 -13   9 711.461 83.7823  46
   0 -13   9 647.976 103.088  72
   0  13  -9 705.766 137.068  70
   0  13  -9 906.489 139.028  64
   0 -13   8 8286.78 442.495  21
   0  13  -8 6759.13 440.357   4
   0  13  -8 8221.70 469.970   9
   0 -13   8 7916.13 446.893 118
   0 -13   8 7370.54 435.839  46
   0 -13   8 7432.21 447.973  72
   0  13  -8 6943.73 456.139  70
   0  13  -8 7334.53 457.428  64
   0 -13   7 10909.0 543.210  21
   0  13  -7 9628.00 564.307   9
   0  13  -7 8282.87 537.507   4
   0 -13   7 10239.0 545.619 118
   0 -13   7 9462.76 534.956  46
   0 -13   7 9453.31 545.945  72
   0  13  -7 8162.28 549.421  70
   0  13  -7 8601.27 550.486  64
   0 -13   6 5789.84 315.962  21
   0  13  -6 5823.73 346.797   9
   0  13  -6 4683.52 312.026   4
   0 -13   6 5722.58 319.055 118
   0 -13   6 5126.70 308.450  46
   0  13  -6 4864.18 327.610  70
   0 -13   6 5266.21 319.865  72
   0  13  -6 4821.23 327.907  64
   0 -13   5 6670.15 358.464  21
   0  13  -5 6532.50 385.022   9
   0  13  -5 5399.00 354.299   4
   0 -13   5 6713.40 361.886 118
   0  13  -5 5244.12 426.121 112
   0 -13   5 6070.20 351.651  46
   0  13  -5 5595.01 367.341  70
   0  13  -5 5825.95 369.582  64
   0 -13   4 4586.44 263.815 118
   0  13  -4 3966.57 343.697 112
   0 -13   4 4274.36 255.107  46
   0 -13   4 4683.43 262.141  21
   0  13  -4 3778.19 257.939   4
   0  13  -4 4495.42 289.660   9
   0 -13   3 3023.30 186.892  21
   0  13  -3 2654.27 183.964   4
   0  13  -3 3053.81 218.214   9
   0 -13   3 3254.05 189.684 118
   0  13  -3 2904.12 288.196 112
   0  13  -3 2615.14 271.951 102
   0 -13   2 11321.9 605.334  21
   0  13  -2 11345.9 627.330   9
   0  13  -2 9546.39 598.950   4
   0  13  -2 10202.8 675.925 112
   0  13  -2 9422.34 666.615 102
   0 -13   2 11482.4 605.142 118
   0  13  -1 1408.36 106.190   4
   0  13  -1 1304.30 145.607   9
   0 -13   1 1566.61 109.156 118
   0  13  -1 1337.38 227.326 112
   0  13  -1 1239.09 215.544 102
   0 -13   1 1444.54 108.918  35
   0 -13   1 1476.58 108.426  21
   0  13  -1 1604.45 128.414  64
   0 -13   0 1524.43 112.337  21
   0 -13   0 1612.82 112.398  35
   0  13   0 1512.36 152.787   9
   0  13   0 1932.76 193.458 108
   0  13   0 1291.99 231.185 112
   0 -13   0 1599.74 110.352  47
   0  13   0 1607.95 199.418  95
   0  13   0 1361.43 126.424  64
   0 -13  -1 7665.26 438.271  21
   0 -13  -1 7757.44 436.376  35
   0  13   1 7810.97 467.924  37
   0  13   1 7360.15 461.768   9
   0  13   1 6539.88 514.500 112
   0  13   1 8932.66 499.915 108
   0 -13  -1 7728.74 435.394  47
   0  13   1 6402.11 493.311  95
   0 -13  -1 7636.18 422.568  67
   0  13   1 7002.42 440.337  64
   0 -13  -2 190.046 53.6910  35
   0  13   2 351.138 125.677  37
   0 -13  -2 152.403 52.0068  21
   0  13   2 167.420 108.512   9
   0  13   2 89.0938 196.274 112
   0  13   2 316.776 160.516 108
   0  13   2 233.506 59.9317 117
   0 -13  -2 166.501 48.4051  47
   0  13   2 241.887 90.3734  75
   0  13   2 311.179 169.111  95
   0 -13  -2 214.265 23.5546  67
   0  13   2 124.922 69.5629  64
   0  13   3 813.557 85.2098 117
   0  13   3 1401.24 233.554 121
   0  13   3 1050.19 191.792 108
   0  13   3 1120.34 124.601 100
   0 -13  -3 1026.28 70.1853   7
   0  13   3 1034.17 135.180   9
   0  13   3 1147.66 118.416  75
   0  13   3 596.640 192.967  95
   0 -13  -3 911.744 81.4012  35
   0  13   3 779.915 140.351  37
   0 -13  -3 798.410 83.1883  21
   0  13   4 707.645 77.6867 117
   0  13   4 926.798 125.003 100
   0  13   4 725.093 187.173 108
   0  13   4 836.692 238.245 121
   0 -13  -4 729.018 60.1691   7
   0  13   4 674.325 126.527   9
   0  13   4 712.062 107.340  75
   0  13   4 745.639 130.682  37
   0 -13  -4 768.598 52.4731  23
   0  13   5 1696.69 271.424 121
   0  13   5 1604.38 227.928 108
   0  13   5 1614.63 163.746 100
   0  13   5 1343.34 115.495 117
   0 -13  -5 1619.17 104.059   7
   0  13   5 1487.03 142.901  75
   0 -13  -5 1622.09 96.8433  23
   0 -13  -6 1934.21 117.885  23
   0 -13  -6 2044.06 125.042   7
   0  13   6 1662.26 295.232 121
   0  13   6 1937.15 184.653 100
   0  13   6 1654.58 248.874 108
   0  13   6 1613.56 162.584  75
   0 -13  -6 2141.80 148.811  65
   0  13   7 266.287 194.935 108
   0  13   7 167.029 243.374 121
   0  13   7 271.763 131.213 100
   0  13   7 281.318 103.345  53
   0 -13  -7 134.270 39.5825   7
   0 -13  -7 110.377 28.2760  23
   0  13   8 1126.86 168.363 100
   0  13   8 745.302 223.584 108
   0  13   8 1190.85 279.328 121
   0  13   8 1290.41 123.842 110
   0  13   8 1191.23 138.660  53
   0 -13  -8 1080.34 83.6859   7
   0 -13  -9 84.1931 60.0737   5
   0  13   9 298.006 153.839   8
   0  13   9 220.589 264.948 121
   0  13   9 74.5024 131.160 100
   0  13   9 46.9209 85.6683 110
   0  13   9 101.485 112.034  53
   0 -13  -9 53.3001 60.7276  39
   0  13   9 4.02562 112.152  75
   0 -13  -9 85.1285 91.9749  65
   0  13  10 2959.44 211.584 110
   0  13  10 2128.84 351.437 121
   0  13  10 2747.68 226.568  53
   0 -13 -10 2867.61 187.950  39
   0 -13 -10 2796.26 186.617   5
   0 -13 -10 2606.32 208.451  65
   0  13  11 741.314 111.936 110
   0  13  11 697.582 276.774 121
   0 -13 -11 714.075 90.9250  39
   0  13  11 785.534 149.226  53
   0 -13 -11 771.634 92.1149   5
   0 -13 -11 592.490 122.662  65
   0 -13 -12 247.650 79.1710   5
   0  13  12 325.563 96.2614 110
   0 -13 -12 293.061 83.1478  39
   0  13  12 239.112 142.469  53
   0 -13 -12 377.623 125.706  65
   0  13  12 433.881 153.793  36
   0  13  13 4775.59 352.180  53
   0 -13 -13 4785.13 312.229  39
   0  13  13 5428.02 360.264  36
   0 -13 -13 4956.17 336.218  65
   0  13  14 63.5852 95.1353 110
   0  13  14-86.2746 152.713  53
   0  13  14-11.4885 156.919  36
   0 -13 -14 84.4679 126.680  65
   0 -13 -15 20.2757 91.6699   5
   0  13  15-148.285 106.325  13
   0  13  15 13.3485 90.9823 110
   0 -13 -15 124.292 178.163 120
   0  13  15-23.3877 151.329  53
   0  13  15-135.194 162.558  36
   0 -13 -15-37.7433 123.049  65
   0  13  16 1338.73 144.761  13
   0 -13 -16 1043.85 207.814 120
   0  13  16 1255.47 177.114  53
   0  13  16 1354.49 192.542  36
   0 -13 -16 813.652 228.196  20
   0  13  16 1049.13 146.346  55
   0 -13 -16 1259.36 158.224  65
   0 -13 -17 158.763 181.786 120
   0  13  17-172.722 143.533  53
   0  13  17 20.5615 92.4825  13
   0 -13 -17 44.8012 115.145  65
   0  13  17 70.1800 102.299  55
   0  13  18 3343.49 225.496  13
   0 -13 -18 3095.79 284.561 120
   0  13  18 3263.32 256.361  53
   0 -13 -18 2802.49 304.962  20
   0 -13 -18 3572.47 243.095  65
   0  13  18 2781.79 226.033  55
   0  13  19 329.790 86.6108  13
   0 -13 -19 407.330 166.287 120
   0  13  19 365.250 126.657  53
   0 -13 -19 288.951 188.971  20
   0  13  19 344.957 90.4508  55
   0  13  20 402.937 75.9570  13
   0 -13 -20 488.240 150.209 120
   0  13  20 498.624 115.753  53
   0 -13 -20 644.313 172.567  20
   0  13  20 362.963 84.1950  55
   0 -13 -21 584.648 158.160  20
   0 -13 -21 431.399 134.062 120
   0  13  21 460.322 75.1842  73
   0  13  21 695.260 83.6048  55
   0  13  21 682.538 74.2305  13
   0  13  22 149.435 58.0039  55
   0  13  22 59.5386 51.6480  73
   0  13  23 142.499 47.2055  55
   0  13  23 120.259 42.4560  73
   0 -13 -24 204.566 53.4766  27
   0  13  24 347.845 41.6665  55
   0  13  24 223.145 34.8343  73
   0 -14  20 45.7554 36.3892  57
   0 -14  20 11.4950 27.9960  46
   0 -14  19 2463.36 147.806  47
   0 -14  19 2413.71 147.292  46
   0 -14  19 2267.51 150.085  57
   0 -14  19 2578.11 155.516  72
   0 -14  18 439.881 53.3427  46
   0 -14  18 491.830 67.0577  72
   0  14 -18 475.011 90.5051  64
   0 -14  18 632.253 66.7801  57
   0  14 -17 927.466 99.2030   4
   0 -14  17 1018.71 88.1609 118
   0 -14  17 930.147 78.4812  46
   0 -14  17 1054.16 94.2742  72
   0  14 -17 844.897 117.691  70
   0  14 -17 752.200 112.414  64
   0 -14  16 2297.67 153.184 118
   0  14 -16 2038.65 159.010   4
   0  14 -16 2037.89 173.207  64
   0 -14  15 492.220 64.7600  21
   0  14 -15 532.765 99.2500   4
   0 -14  15 671.114 85.4517 118
   0 -14  15 567.898 68.4618  46
   0  14 -15 476.470 120.475  70
   0 -14  15 566.982 86.8292  72
   0  14 -15 513.321 116.623  64
   0 -14  14 83.7438 51.4103  21
   0  14 -14 176.653 92.2757   4
   0  14 -14 92.3786 112.644   9
   0 -14  14-30.4356 71.0294 118
   0 -14  14 50.4835 55.6749  46
   0 -14  14 6.61960 77.5267  72
   0  14 -14-71.4299 120.137  70
   0  14 -14 39.0413 113.593  64
   0 -14  13 531.835 71.1016  21
   0  14 -13 785.296 133.184   9
   0  14 -13 555.763 104.355   4
   0 -14  13 482.764 90.4442 118
   0 -14  13 419.531 72.6799  46
   0 -14  13 510.645 95.7967  72
   0  14 -13 337.296 132.420  70
   0  14 -13 583.641 132.419  64
   0 -14  12 1456.19 116.593  21
   0  14 -12 1630.38 171.988   9
   0  14 -12 1395.91 140.319   4
   0 -14  12 1553.72 133.928 118
   0 -14  12 1358.30 117.297  46
   0  14 -12 1456.72 171.539  70
   0 -14  12 1216.43 135.238  72
   0  14 -12 1657.82 170.444  64
   0 -14  11 87.9854 59.9842  21
   0  14 -11 138.826 95.4173   4
   0  14 -11 142.813 128.950   9
   0 -14  11 30.6794 78.1101 118
   0 -14  11-4.90024 67.3183  46
   0 -14  11-14.8099 89.0598  72
   0  14 -11 78.4596 137.001  70
   0  14 -11 95.4977 130.833  64
   0 -14  10 13679.7 711.695  21
   0  14 -10 13704.0 744.089   9
   0  14 -10 10295.9 709.087   4
   0 -14  10 14302.2 721.467 118
   0  14 -10 10799.8 727.265  70
   0 -14  10 12286.9 720.243  72
   0  14 -10 11889.0 728.563  64
   0 -14  10 12487.1 706.426  46
   0 -14   9 303.524 68.5775  21
   0 -14   9 144.381 66.0636  46
   0  14  -9 313.244 133.725  70
   0 -14   9 200.474 90.1510  72
   0  14  -9 286.853 134.376  64
   0 -14   8 5445.80 318.886  21
   0  14  -8 6154.61 360.031   9
   0  14  -8 4984.67 320.272   4
   0 -14   8 5420.31 325.010 118
   0 -14   8 4889.37 311.972  46
   0  14  -8 5045.29 343.846  70
   0 -14   8 5092.11 327.305  72
   0  14  -8 5141.45 342.910  64
   0 -14   7 1888.36 141.455  21
   0  14  -7 2061.31 192.296   9
   0  14  -7 2021.48 150.286   4
   0 -14   7 1861.60 148.533 118
   0 -14   7 1894.39 137.443  46
   0 -14   7 1830.55 152.751  72
   0  14  -7 1983.94 176.949  70
   0  14  -7 2192.15 181.507  64
   0 -14   6 965.513 90.8890  21
   0  14  -6 928.332 98.1398   4
   0  14  -6 934.132 147.287   9
   0 -14   6 943.966 96.6109 118
   0 -14   6 839.537 84.0627  46
   0  14  -6 758.077 125.536  70
   0 -14   6 878.709 101.801  72
   0  14  -6 931.915 132.607  64
   0 -14   5 77.0347 56.8736  21
   0  14  -5 26.4443 118.389   9
   0  14  -5 18.6917 66.3225   4
   0 -14   5 129.244 64.3334 118
   0 -14   5 112.190 58.0673  47
   0 -14   5 115.609 52.0971  46
   0  14  -5 88.9703 98.5758  70
   0 -14   5 43.8808 68.2428  72
   0  14  -5 130.786 101.786  64
   0 -14   4 1670.15 126.477  21
   0  14  -4 1667.77 127.470   4
   0  14  -4 1778.68 172.977   9
   0  14  -4 1462.40 240.087 112
   0 -14   4 1787.91 129.579 118
   0 -14   4 1593.24 118.636  46
   0 -14   4 1798.07 124.924  47
   0  14  -4 1764.10 149.734  70
   0  14  -4 1894.74 155.674  64
   0  14  -3 651.781 75.0966   4
   0  14  -3 833.780 133.786   9
   0  14  -3 258.597 201.728 112
   0 -14   3 489.624 71.7006 118
   0 -14   3 528.615 62.4461  46
   0 -14   3 505.411 66.2297  47
   0 -14   3 533.647 73.1712  35
   0 -14   3 491.150 68.2352  21
   0  14  -3 663.336 103.038  64
   0  14  -2 11612.5 662.817   9
   0  14  -2 10817.4 632.571   4
   0  14  -2 9923.46 713.915 112
   0 -14   2 11395.0 637.117 118
   0 -14   2 10859.7 634.988  47
   0 -14   2 11256.7 636.933  35
   0 -14   2 10757.8 636.953  21
   0  14  -2 11261.9 645.531  64
   0  14  -1 2321.23 281.421 112
   0 -14   1 2246.11 145.807  47
   0  14  -1 2220.42 188.353   9
   0  14  -1 1886.57 143.334   4
   0 -14   1 2304.29 149.725  21
   0  14  -1 2505.86 207.854  37
   0 -14   1 2276.26 148.621  35
   0  14   0 308.204 214.286 112
   0 -14   0 318.500 55.3324  47
   0  14   0 473.765 121.986   9
   0  14   0 619.521 137.765  37
   0 -14   0 302.161 60.4332  21
   0 -14   0 253.470 57.3645  35
   0  14   1 10184.8 603.939   9
   0  14   1 10624.5 641.732 108
   0  14   1 11347.0 578.284 117
   0 -14  -1 9271.37 573.792  47
   0  14   1 7879.98 634.118  95
   0 -14  -1 9651.24 577.508  21
   0  14   1 11756.6 613.864  37
   0  14   2 849.619 135.334   9
   0  14   2 1364.44 242.677 121
   0  14   2 998.171 190.621 108
   0  14   2 821.836 86.4421 117
   0 -14  -2 883.054 79.3074  47
   0  14   2 793.350 191.120  95
   0 -14  -2 929.636 86.5725  21
   0  14   2 994.426 145.134  37
   0  14   3 1342.69 213.408 108
   0  14   3 1149.93 102.773 117
   0  14   3 1200.92 151.366  37
   0 -14  -3 1237.38 100.385  35
   0 -14  -3 1245.74 104.368  21
   0 -14  -3 1440.71 89.8345   7
   0  14   3 1012.11 147.810   9
   0  14   4 480.148 240.279 121
   0  14   4 105.777 60.3623 117
   0  14   4 224.663 179.547 108
   0  14   4 78.5749 119.992  37
   0 -14  -4 31.0597 35.0449   7
   0  14   4 106.650 116.436   9
   0  14   5 7785.01 485.948 117
   0  14   5 9584.80 613.844 121
   0  14   5 7892.54 566.016 108
   0 -14  -5 9009.86 480.204   7
   0  14   5 8229.89 517.604  37
   0 -14  -6 253.772 43.5618   7
   0  14   6 430.998 207.474 108
   0  14   6 123.182 124.320 100
   0  14   6 445.270 256.223 121
   0 -14  -6 325.611 59.7159  39
   0  14   6 368.016 107.498  75
   0 -14  -6 324.881 83.9354  65
   0 -14  -7 4965.20 295.263   7
   0  14   7 3836.09 392.854 108
   0  14   7 4019.94 345.275 100
   0  14   7 4842.98 446.613 121
   0  14   7 5972.54 334.888  53
   0 -14  -7 5207.72 302.621  39
   0  14   7 5058.94 330.903  75
   0 -14  -7 5437.14 316.605  65
   0 -14  -8 9366.71 547.745   7
   0 -14  -8 11349.6 559.185   5
   0  14   8 8516.47 595.583 100
   0  14   8 8266.31 670.348 121
   0  14   8 6481.72 624.103 108
   0 -14  -8 9919.08 555.289  39
   0  14   8 10426.1 581.767  53
   0  14   8 8674.92 575.955  75
   0 -14  -8 10140.5 569.483  65
   0 -14  -9 317.637 65.1820   5
   0  14   9 365.236 277.723 121
   0 -14  -9 216.890 65.6323  39
   0  14   9 307.358 124.028  53
   0  14   9 222.398 120.927  75
   0 -14  -9 196.872 97.6362  65
   0  14  10 752.784 169.429 100
   0  14  10 901.906 290.749 121
   0  14  10 954.657 150.908  53
   0 -14 -10 880.805 95.6183  39
   0 -14 -10 1050.33 95.1885   5
   0 -14 -10 612.748 121.032  65
   0  14  11 24.7280 271.483 121
   0 -14 -11 116.360 70.2997   5
   0 -14 -11 61.5286 107.342  65
   0 -14 -11 61.4654 71.3735  39
   0  14  11 216.537 138.602  53
   0  14  12 15077.2 887.464  53
   0 -14 -12 14888.6 857.482  39
   0  14  12 16136.4 891.045  36
   0 -14 -12 14294.0 873.121  65
   0 -14 -13 951.876 112.762   5
   0  14  13 762.604 129.639  13
   0  14  13 854.611 118.710 110
   0 -14 -13 802.521 108.405  39
   0  14  13 873.813 173.725  53
   0  14  13 991.919 179.530  36
   0 -14 -13 743.412 142.059  65
   0 -14 -14 89.1531 90.9842   5
   0  14  14 23.6034 106.111  13
   0  14  14 88.5371 93.0011 110
   0  14  14 52.2032 154.714  53
   0  14  14 120.935 157.131  36
   0 -14 -14 18.6108 120.561  65
   0  14  15 731.035 127.533  13
   0 -14 -15 720.201 116.448   5
   0 -14 -15 598.691 192.593 120
   0  14  15 843.664 167.695  53
   0  14  15 1130.36 183.153  36
   0 -14 -15 912.576 144.171  65
   0  14  16-17.3405 97.0911  13
   0 -14 -16-27.5522 177.164 120
   0  14  16-204.372 152.370  53
   0  14  16 5.69687 151.583  36
   0 -14 -16 116.201 119.439  65
   0  14  16-9.06054 107.542  55
   0  14  17 102.976 91.4614  13
   0 -14 -17 301.094 173.910 120
   0  14  17-48.4731 138.195  53
   0 -14 -17 50.4732 195.508  20
   0  14  17 93.6309 102.724  55
   0 -14 -17 131.370 114.268  65
   0  14  18 235.626 88.1978  13
   0 -14 -18 356.499 168.014 120
   0  14  18 252.966 128.048  53
   0 -14 -18 290.344 194.568  20
   0  14  18 181.606 96.0814  55
   0 -14 -19 16.9065 145.855 120
   0  14  19-24.0934 71.1760  13
   0 -14 -19-83.7662 174.576  20
   0 -14 -20 262.312 161.046  20
   0  14  20 176.890 65.0702  13
   0 -14 -20 255.365 134.892 120
   0  14  20 230.072 106.051  53
   0  14  20 100.110 67.6729  73
   0  14  20 123.712 73.4024  55
   0 -14 -21 199.127 133.808  20
   0  14  21 165.783 52.8999  13
   0 -14 -21 313.592 118.743 120
   0  14  21 118.793 57.6372  73
   0  14  21 74.8873 62.0918  55
   0  14  22 186.341 49.7055  73
   0  14  22 170.699 54.2090  55
   0  14  23 1306.97 96.0651  73
   0  14  23 1672.63 101.205  55
   0 -14 -24 412.478 43.0956  50
   0 -15  20 79.1461 26.2404  35
   0 -15  20 12.7506 28.3597  57
   0 -15  19 67.7198 35.3476  35
   0 -15  19 74.8615 39.3025  57
   0 -15  19-14.6418 29.1492  46
   0 -15  18 556.198 59.7818  57
   0  15 -18 404.170 83.2464  64
   0 -15  18 466.452 49.6137  46
   0 -15  18 438.201 48.6689  47
   0 -15  17 175.831 43.7722  47
   0 -15  17 177.941 45.2420  46
   0 -15  17 166.548 58.2119  72
   0  15 -17 136.037 86.9589  64
   0 -15  17 245.158 58.6380  57
   0  15 -16 784.454 95.4760   4
   0 -15  16 994.852 85.8748 118
   0 -15  16 751.846 74.1416  46
   0  15 -16 772.608 117.861  70
   0 -15  16 888.238 89.2469  72
   0  15 -16 843.658 116.354  64
   0 -15  15 611.143 64.5656  21
   0  15 -15 511.833 92.0986   4
   0 -15  15 721.576 81.9986 118
   0  15 -15 443.056 118.316  70
   0  15 -15 540.561 116.461  64
   0 -15  14 2377.68 154.580  21
   0  15 -14 2198.27 173.215   4
   0 -15  14 2674.40 170.410 118
   0 -15  14 2389.67 155.331  46
   0  15 -14 1838.73 189.398  70
   0 -15  14 2495.42 172.439  72
   0  15 -14 1843.72 185.818  64
   0 -15  13 1250.99 96.2490  21
   0  15 -13 1333.15 170.522  37
   0  15 -13 930.489 119.026   4
   0  15 -13 1111.48 147.951   9
   0 -15  13 1114.77 113.150 118
   0 -15  13 991.416 94.9242  46
   0  15 -13 854.699 148.186  70
   0 -15  13 1044.89 115.148  72
   0  15 -13 922.654 145.451  64
   0 -15  12 34.0105 56.3808  21
   0  15 -12 271.540 153.456  37
   0  15 -12-95.3611 127.469   9
   0  15 -12 46.3484 92.1608   4
   0 -15  12 19.6522 77.5376 118
   0 -15  12-33.4769 60.7312  46
   0  15 -12-184.773 133.743  70
   0 -15  12-71.1913 87.1637  72
   0  15 -12-3.97470 123.931  64
   0  15 -11 2148.59 224.395  37
   0  15 -11 2442.64 204.168   9
   0  15 -11 1720.54 157.737   4
   0 -15  11 2124.02 156.557 118
   0 -15  11 1786.88 139.905  46
   0  15 -11 1709.03 191.172  70
   0 -15  11 1743.72 156.194  72
   0  15 -11 1702.01 188.944  64
   0 -15  10 4601.95 278.023  21
   0  15 -10 3883.28 284.199   4
   0  15 -10 4829.41 326.263   9
   0 -15  10 5157.32 291.299 118
   0 -15  10 4415.64 275.914  46
   0  15 -10 3932.15 309.484  70
   0 -15  10 4505.77 292.059  72
   0  15 -10 4213.36 311.391  64
   0 -15   9 185.002 64.7957  21
   0  15  -9-16.4768 143.239   9
   0  15  -9 110.268 90.3533   4
   0 -15   9 101.324 82.1916 118
   0 -15   9 59.4088 65.4918  46
   0  15  -9 70.3519 132.205  70
   0 -15   9 87.1114 89.6746  72
   0  15  -9 149.462 140.258  64
[truncated: 6,819,660 more chars]
