# Supplementary material for: Enabling nucleophilic reactivity in molecular calcium fluoride complexes
Source: Nat Chem. 2024 May 14;16(9):1473–80. doi: 10.1038/s41557-024-01524-x (PMC11375610; doi:10.1038/s41557-024-01524-x)
Supplement: Supplementary file 21 — Structure factor file for compound 7; CCDC reference 2282808. [file 41557_2024_1524_MOESM21_ESM.fcf]

#
# h,k,l, Fc-squared, Fo-squared, sigma(Fo-squared), status flag
#
data_107jsaec23
_shelx_title ' 107jsaec23_a.res in P-1'
_shelx_refln_list_code          4
_shelx_F_calc_maximum      619.71
_exptl_crystal_F_000      2824.00
_reflns_d_resolution_high  0.7945

loop_
 _space_group_symop_operation_xyz
 'x, y, z'
 '-x, -y, -z'

_cell_length_a    16.8088
_cell_length_b    20.5830
_cell_length_c    22.8246
_cell_angle_alpha  81.403
_cell_angle_beta   73.978
_cell_angle_gamma  79.128

_shelx_F_squared_multiplier     1.000

loop_
 _refln_index_h
 _refln_index_k
 _refln_index_l
 _refln_F_squared_calc
 _refln_F_squared_meas
 _refln_F_squared_sigma
 _refln_observed_status
   2   0   0        155.97        164.09         8.42 o
   3   0   0        608.10        529.67        11.40 o
   4   0   0        641.20       1243.28        49.81 o
   5   0   0       6366.35       6456.53       112.51 o
   6   0   0       4063.34       4823.54        73.29 o
   7   0   0       2893.47       3125.77        39.39 o
   8   0   0       7723.77       9487.21       122.90 o
   9   0   0       6059.67       5767.47        83.88 o
  10   0   0         73.74         77.94         6.93 o
  11   0   0        176.35        161.09        10.92 o
  12   0   0          4.85         27.05         6.23 o
  13   0   0         12.73         20.54         5.95 o
  14   0   0        790.65        806.64        23.53 o
  15   0   0         12.10         21.57         8.16 o
  16   0   0        246.99        252.68         9.86 o
  17   0   0        361.35        365.89        19.10 o
  18   0   0        154.58        189.47        15.50 o
 -18   1   0        448.39        503.32        25.76 o
 -17   1   0         47.28         72.18        11.26 o
 -16   1   0        317.97        352.70        14.22 o
 -15   1   0        574.59        652.79        20.45 o
 -14   1   0        300.06        286.28         9.13 o
 -13   1   0        733.29        828.86        18.96 o
 -12   1   0        684.36        687.26        15.51 o
 -11   1   0         15.62         40.16        10.04 o
 -10   1   0       1766.71       1960.89        37.72 o
  -9   1   0        281.08        206.20         6.80 o
  -8   1   0      16205.40      16527.68       181.40 o
  -7   1   0       7479.77       8779.21        85.26 o
  -6   1   0       3259.45       3731.51        60.25 o
  -5   1   0      10949.20      12899.75       172.15 o
  -4   1   0       6003.22       5996.24        66.57 o
  -3   1   0      42055.97      46197.41      1002.18 o
  -2   1   0        412.80        320.10         8.53 o
  -1   1   0       7527.81       8556.88       165.69 o
   2   1   0          5.76          4.15         2.24 o
   3   1   0      13866.28      14100.71       250.21 o
   4   1   0        232.04        189.02         5.46 o
   5   1   0       9533.47       9931.22       108.12 o
   6   1   0      17192.75      16962.74       272.06 o
   7   1   0       9223.52      11117.85       139.77 o
   8   1   0       2770.83       2679.27        41.80 o
   9   1   0       3300.09       3567.24        49.59 o
  10   1   0        475.55        557.87         9.44 o
  11   1   0          2.32          6.29         8.25 o
  12   1   0        435.77        459.58        12.75 o
  13   1   0        200.58        273.88         7.91 o
  14   1   0       2359.86       2331.69        61.31 o
  15   1   0         14.77         35.39        10.13 o
  16   1   0         21.43         38.19        11.14 o
  17   1   0         50.27         77.37        12.32 o
  18   1   0        587.19        641.58        41.18 o
 -18   2   0       1689.12       1658.67       120.08 o
 -17   2   0        490.85        459.93        24.66 o
 -16   2   0          1.18         25.11         7.58 o
 -15   2   0        180.91        166.09        10.47 o
 -14   2   0       2254.90       2304.45        63.99 o
 -13   2   0       3547.57       3596.43        79.65 o
 -12   2   0         93.10        124.79         7.52 o
 -11   2   0       4071.67       4095.77       105.17 o
 -10   2   0         66.98        104.43         6.81 o
  -9   2   0       3139.01       3462.73        51.53 o
  -8   2   0       7688.64       9258.31       134.98 o
  -7   2   0      13942.70      14294.34       200.36 o
  -6   2   0       1629.73       1764.77        22.41 o
  -5   2   0       7997.53       7975.69        85.60 o
  -4   2   0         67.17        266.70         8.44 o
  -3   2   0      10146.48       9699.41       176.73 o
  -2   2   0       5878.39       5779.49       130.99 o
  -1   2   0        972.24        715.37        18.66 o
   0   2   0      73393.38      72585.05       934.99 o
   1   2   0       1808.04       1468.94        20.71 o
   2   2   0        779.09        989.57        18.44 o
   3   2   0       7343.31       6307.77       145.53 o
   4   2   0      44223.36      49813.71      1113.80 o
   5   2   0        519.06        479.30        11.05 o
   6   2   0      15009.63      18182.01       318.88 o
   7   2   0         73.50         95.71         4.77 o
   8   2   0       6205.93       7783.92       118.03 o
   9   2   0       8670.08       8324.61       110.09 o
  10   2   0       1074.89       1344.62        22.45 o
  11   2   0        886.95        850.36        36.02 o
  12   2   0        247.76        267.43         8.67 o
  13   2   0        351.31        419.28         9.29 o
  14   2   0        703.10        843.69        17.69 o
  15   2   0        556.24        508.98        16.24 o
  16   2   0       1380.69       1482.61        51.98 o
  17   2   0         92.89        109.84        11.08 o
  18   2   0         41.10         82.70        16.00 o
  19   2   0          4.17         75.29        40.01 o
 -18   3   0        121.28        160.17        33.51 o
 -17   3   0        127.26        194.69        11.03 o
 -16   3   0       2143.24       1990.87       164.03 o
 -15   3   0         43.63         43.48         8.96 o
 -14   3   0          4.93         29.34         8.85 o
 -13   3   0       2942.71       3341.43        71.41 o
 -12   3   0        329.75        370.29        10.33 o
 -11   3   0       7694.97       7984.74       107.38 o
 -10   3   0       2290.50       2254.34        43.14 o
  -9   3   0       1489.35       1768.86        33.01 o
  -8   3   0       2323.76       2397.08        49.28 o
  -7   3   0      13304.78      15617.62       221.42 o
  -6   3   0       3911.53       3805.38        44.73 o
  -5   3   0         51.02         53.54         3.50 o
  -4   3   0      13123.44      12948.73       189.62 o
  -3   3   0      34376.95      35883.78       457.43 o
  -2   3   0       5397.15       4590.36       100.60 o
  -1   3   0       2724.39       3018.03        42.18 o
   0   3   0       2368.59       2055.51        36.18 o
   1   3   0       3008.51       3455.64        45.53 o
   2   3   0       4024.72       3525.89        47.97 o
   3   3   0      86317.77      86837.68      2039.65 o
   4   3   0       5147.93       4678.76        64.69 o
   5   3   0        989.79       1085.26        36.01 o
   6   3   0      14970.15      13936.94       275.86 o
   7   3   0      10422.44      12599.36       164.94 o
   8   3   0       8498.10       8662.05       123.10 o
   9   3   0        462.30        491.50         8.77 o
  10   3   0       3723.03       3916.64        54.06 o
  11   3   0       1446.82       1438.96        49.81 o
  12   3   0        904.18        964.77        20.09 o
  13   3   0        302.86        289.06         9.39 o
  14   3   0       1353.01       1325.44        45.95 o
  15   3   0        416.46        471.30        20.29 o
  16   3   0        196.54        221.11        15.26 o
  17   3   0         59.55         47.17        17.16 o
  18   3   0        390.43        430.29        20.65 o
  19   3   0          7.72         10.59        39.59 o
 -18   4   0         36.50        148.36        45.52 o
 -17   4   0        144.09        126.96        17.18 o
 -16   4   0        516.74        579.21        28.57 o
 -15   4   0       1128.97       1031.88        39.97 o
 -14   4   0        499.02        457.38        14.32 o
 -13   4   0       1389.42       1454.08        49.88 o
 -12   4   0       7724.77       8124.79       137.59 o
 -11   4   0       6793.16       6534.70       107.64 o
 -10   4   0        437.15        432.92        15.29 o
  -9   4   0       3422.17       3552.63        60.48 o
  -8   4   0      19591.53      22346.95       361.27 o
  -7   4   0       1481.71       1496.51        27.80 o
  -6   4   0        156.98        204.15         5.92 o
  -5   4   0        163.85        202.99         7.41 o
  -4   4   0       2977.72       2540.76        38.44 o
  -3   4   0       4224.95       3993.46        68.16 o
  -2   4   0        143.04        179.35         4.06 o
  -1   4   0       1299.82        951.74        18.27 o
   0   4   0       4758.65       4871.78        67.74 o
   1   4   0        481.17        418.54         8.23 o
   2   4   0       2846.65       3251.26        71.59 o
   3   4   0         23.63         28.33         2.98 o
   4   4   0        459.08        347.15        14.15 o
   5   4   0       7106.00       6052.71        85.28 o
   6   4   0       1560.84       1527.77        19.60 o
   7   4   0         33.95         42.12         4.22 o
   8   4   0       7091.47       9089.70       105.37 o
   9   4   0          7.08         24.90         4.38 o
  10   4   0         82.86        146.14         7.96 o
  11   4   0       1167.60       1146.78        28.96 o
  12   4   0         23.44         28.22         5.68 o
  13   4   0         63.59         69.56        10.10 o
  14   4   0         46.09         36.62         8.24 o
  15   4   0       4278.81       4356.10       159.38 o
  16   4   0         24.14         35.75         8.59 o
  17   4   0        167.72        238.89        63.10 o
  18   4   0         85.38        114.55        22.92 o
  19   4   0          0.37         41.21        48.85 o
 -18   5   0        467.61        403.07        47.85 o
 -17   5   0        287.66        235.19        22.53 o
 -16   5   0        243.20        248.75        12.37 o
 -15   5   0        240.78        266.19        12.87 o
 -14   5   0         11.59          6.59        11.72 o
 -13   5   0      20209.37      20557.41       699.63 o
 -12   5   0       2878.91       2690.87        62.04 o
 -11   5   0        264.92        289.43        14.77 o
 -10   5   0        452.36        537.13        15.77 o
  -9   5   0        225.50        182.58         8.56 o
  -8   5   0         15.04         57.89         5.28 o
  -7   5   0      10041.74      10897.89       152.49 o
  -6   5   0       1539.33       1935.59        35.48 o
  -5   5   0       6817.78       8115.32       101.56 o
  -4   5   0       4555.01       4303.23        68.41 o
  -3   5   0       4408.88       4836.04        58.33 o
  -2   5   0       3377.68       3059.02        49.75 o
  -1   5   0       7797.43       9320.55       105.00 o
   0   5   0        123.48         64.51         4.31 o
   1   5   0       2633.06       2309.68        31.62 o
   2   5   0        119.12        128.00         3.25 o
   3   5   0      48708.18      47287.60       589.77 o
   4   5   0        182.73        170.18         5.64 o
   5   5   0       1082.83       1095.64        15.33 o
   6   5   0          3.72         16.81         2.49 o
   7   5   0      12820.05      14561.08       197.34 o
   8   5   0         16.97         24.43         3.91 o
   9   5   0       3359.88       3515.15        59.48 o
  10   5   0        264.70        336.62         7.04 o
  11   5   0        644.74        706.27        17.86 o
  12   5   0        239.29        206.66         8.44 o
  13   5   0        533.62        539.37        12.69 o
  14   5   0          5.40         12.69         7.78 o
  15   5   0         56.36        115.35        14.20 o
  16   5   0         40.75         98.93        15.37 o
  17   5   0       1242.17       1157.28        88.63 o
  18   5   0        239.62        230.10        21.17 o
  19   5   0        711.98        496.61        52.17 o
 -18   6   0          1.94         45.43        35.56 o
 -17   6   0        400.84        309.07        25.06 o
 -16   6   0        481.51        414.93        18.40 o
 -15   6   0       1776.58       1575.44        42.78 o
 -14   6   0          3.83          9.28        10.43 o
 -13   6   0        230.80        247.84        11.64 o
 -12   6   0         32.52        105.25        12.56 o
 -11   6   0        273.14        245.19         8.29 o
 -10   6   0       3542.61       3957.51        72.87 o
  -9   6   0         31.15         28.63        11.12 o
  -8   6   0       7427.82       8306.82       133.36 o
  -7   6   0        539.27        609.65        12.49 o
  -6   6   0       1652.95       2136.35        35.47 o
  -5   6   0         20.05         17.22         3.95 o
  -4   6   0        173.10        164.88         6.82 o
  -3   6   0       3831.81       3627.43        46.71 o
  -2   6   0        457.11        425.84         6.64 o
  -1   6   0        376.19        299.25         5.27 o
   0   6   0        770.75        759.28        14.13 o
   1   6   0        688.89        737.17        12.61 o
   2   6   0      22175.44      23038.63       271.58 o
   3   6   0          1.05         16.37         2.72 o
   4   6   0         75.33        124.68         3.69 o
   5   6   0        712.16        652.31        11.06 o
   6   6   0         50.05         57.75         3.35 o
   7   6   0      10060.89       9705.11       130.89 o
   8   6   0      21707.54      23095.97       376.94 o
   9   6   0        197.90        181.86         5.67 o
  10   6   0         92.29         62.39         7.86 o
  11   6   0         80.17         84.03         6.75 o
  12   6   0        373.08        472.52        16.58 o
  13   6   0       1308.50       1245.37        21.47 o
  14   6   0        114.08        186.04        13.17 o
  15   6   0       2906.44       3261.99        78.04 o
  16   6   0       1467.53       1328.44        57.76 o
  17   6   0        109.35        108.44        41.16 o
  18   6   0         22.00         58.80        12.07 o
  19   6   0         90.02         21.01        39.72 o
  20   6   0        109.19        169.12        34.12 o
 -18   7   0        212.91        317.89        68.01 o
 -17   7   0        840.99        693.33        41.54 o
 -16   7   0         42.76         27.36        16.59 o
 -15   7   0         14.39         34.45        22.04 o
 -14   7   0         50.63         75.37         9.54 o
 -13   7   0        384.32        397.85        19.46 o
 -12   7   0       1357.99       1368.72        47.69 o
 -11   7   0        634.86        592.73        18.47 o
 -10   7   0       3251.23       3247.29        62.46 o
  -9   7   0        922.79        973.04        24.62 o
  -8   7   0         65.90         89.97         6.44 o
  -7   7   0       7404.66       7929.06       123.36 o
  -6   7   0       4286.93       4100.26        70.32 o
  -5   7   0       1824.89       2632.71        41.31 o
  -4   7   0         46.40         58.03         4.04 o
  -3   7   0        450.96        947.09        23.14 o
  -2   7   0        152.08        140.08         3.79 o
  -1   7   0      21903.73      22919.25       295.37 o
   0   7   0        720.27        727.19        12.54 o
   1   7   0       4652.11       4890.84        82.07 o
   2   7   0        221.13        161.83         4.35 o
   3   7   0        824.70        891.12        13.30 o
   4   7   0      14115.21      12753.91       183.48 o
   5   7   0       1059.22        818.84        20.53 o
   6   7   0        253.61        254.07         6.21 o
   7   7   0       3455.66       4034.89        67.03 o
   8   7   0       8609.50       8363.92       122.45 o
   9   7   0         35.65         55.00         5.05 o
  10   7   0         34.15         46.05         7.85 o
  11   7   0         50.76         48.44         6.46 o
  12   7   0       1406.35       1480.98        31.18 o
  13   7   0        580.90        581.56        18.06 o
  14   7   0        930.18        946.61        40.95 o
  15   7   0        107.27        164.04        24.05 o
  16   7   0         16.16         28.43        16.26 o
  17   7   0         15.07         35.42        15.34 o
  18   7   0        180.48        262.19        19.50 o
  19   7   0        605.26        440.57        45.39 o
  20   7   0        144.44        193.25        32.98 o
 -17   8   0        558.27        461.90        33.53 o
 -16   8   0        368.75        345.47        18.31 o
 -15   8   0        293.28        237.19        19.67 o
 -14   8   0       1444.91       1457.81        47.95 o
 -13   8   0        193.80        223.40        11.09 o
 -12   8   0        272.90        331.38        12.44 o
 -11   8   0       1107.38       1050.49        26.86 o
 -10   8   0        431.88        396.40        11.85 o
  -9   8   0        915.71        909.22        30.05 o
  -8   8   0         17.12         44.48        10.37 o
  -7   8   0       3000.80       2848.29        52.89 o
  -6   8   0       1844.05       1989.98        41.12 o
  -5   8   0       2300.74       2484.65        46.66 o
  -4   8   0       6915.70       8192.86       129.94 o
  -3   8   0          2.04          8.17         4.06 o
  -2   8   0        971.71        958.26        20.05 o
  -1   8   0       2969.48       2554.44        51.42 o
   0   8   0      14984.71      14655.10       208.85 o
   1   8   0       1323.12       1234.26        19.60 o
   2   8   0       1485.39       1924.10        37.49 o
   3   8   0       4886.58       4932.27        67.12 o
   4   8   0      11738.70      11821.91       149.21 o
   5   8   0       8984.81       7769.83       121.06 o
   6   8   0      25185.50      26108.82       347.56 o
   7   8   0       4531.33       4576.04        71.97 o
   8   8   0      11216.38      12334.58       180.88 o
   9   8   0        706.58        732.47        19.60 o
  10   8   0        298.80        348.30        11.17 o
  11   8   0          4.70         15.75         6.97 o
  12   8   0         84.63        137.75         8.23 o
  13   8   0        447.51        483.16        16.72 o
  14   8   0          3.04         33.18        10.97 o
  15   8   0       3796.48       3492.19       143.32 o
  16   8   0        166.75        215.80        15.37 o
  17   8   0          9.83         45.63        12.48 o
  18   8   0        834.44        830.17        33.52 o
  19   8   0         92.00         93.74        21.77 o
 -17   9   0         17.79         41.41        45.61 o
 -16   9   0          2.67         11.62        17.95 o
 -15   9   0        334.25        288.69        16.93 o
 -14   9   0        378.44        298.84        39.62 o
 -13   9   0        293.94        385.03        15.30 o
 -12   9   0        353.56        333.29        12.01 o
 -11   9   0        645.03        581.01        16.59 o
 -10   9   0       1270.30       1185.75        44.40 o
  -9   9   0        231.19        266.39        11.63 o
  -8   9   0        961.73       1011.10        24.43 o
  -7   9   0       3682.13       4048.54        83.66 o
  -6   9   0          5.53         12.21         5.08 o
  -5   9   0       7097.19       8147.42       170.61 o
  -4   9   0        247.18        196.27         6.81 o
  -3   9   0      14923.84      14574.77       224.33 o
  -2   9   0       1336.30       1388.25        23.01 o
  -1   9   0       3732.46       3996.03        62.08 o
   0   9   0        425.01        551.80        12.72 o
   1   9   0        838.00        672.73        18.95 o
   2   9   0        566.68        687.68        13.82 o
   3   9   0       1724.95       1463.13        27.77 o
   4   9   0       1237.11       1327.27        23.77 o
   5   9   0       3453.42       3648.81        50.59 o
   6   9   0       4966.97       5045.98        74.19 o
   7   9   0      10142.29       9588.52       159.51 o
   8   9   0       9253.01       9279.07       144.71 o
   9   9   0        554.32        509.20        12.99 o
  10   9   0        490.33        534.65        12.46 o
  11   9   0        177.46        195.72         8.42 o
  12   9   0         91.27        114.93         8.45 o
  13   9   0        495.87        520.98        13.88 o
  14   9   0       1519.80       1521.06        33.81 o
  15   9   0       2235.84       1961.27        65.75 o
  16   9   0       1156.54       1087.06        35.68 o
  17   9   0        441.72        535.21        33.08 o
  18   9   0         53.56         44.62        24.88 o
  19   9   0          2.60         24.65        19.63 o
 -17  10   0        784.54        576.24        53.49 o
 -16  10   0        108.83        114.15        19.50 o
 -15  10   0         60.48         56.58        11.92 o
 -14  10   0        272.15        290.17        19.87 o
 -13  10   0        727.47        663.57        30.96 o
 -12  10   0       1063.58       1102.20        29.38 o
 -11  10   0       1073.85       1137.49        26.04 o
 -10  10   0       1501.37       1647.81        51.58 o
  -9  10   0        741.32        694.46        18.84 o
  -8  10   0        790.19        789.44        19.22 o
  -7  10   0        620.65        733.94        24.02 o
  -6  10   0        642.30        729.62        26.94 o
  -5  10   0         65.06         68.53         7.40 o
  -4  10   0        286.45        357.13        16.08 o
  -3  10   0       1725.04       1373.17        31.11 o
  -2  10   0       2327.47       2587.15        52.62 o
  -1  10   0        230.77        257.29         7.73 o
   0  10   0       5477.93       5553.69        83.90 o
   1  10   0       4360.81       4066.79        74.26 o
   2  10   0       3012.16       3584.30        83.71 o
   3  10   0       4585.93       4624.87        78.48 o
   4  10   0       3286.58       3616.83        56.88 o
   5  10   0      10783.44      10073.15       231.62 o
   6  10   0          8.95         33.24         5.13 o
   7  10   0       4120.77       4278.39        67.37 o
   8  10   0          4.80         71.61         5.97 o
   9  10   0       6924.45       6930.99       139.39 o
  10  10   0         31.33         49.70         6.78 o
  11  10   0        322.90        341.87        11.50 o
  12  10   0        466.30        559.43        18.00 o
  13  10   0         20.21         21.50         9.27 o
  14  10   0        790.61        832.22        46.23 o
  15  10   0       1873.71       1782.34        72.61 o
  16  10   0       1114.92        968.97        59.77 o
  17  10   0        475.26        492.55        22.78 o
  18  10   0         25.09         19.09        23.49 o
  19  10   0         69.37         86.77        32.31 o
 -16  11   0        228.34        159.06        32.04 o
 -15  11   0         29.41         18.16        18.40 o
 -14  11   0        671.83        544.12        27.03 o
 -13  11   0        191.92        171.53        20.51 o
 -12  11   0        791.43        666.60        27.36 o
 -11  11   0       1255.31       1254.96        39.00 o
 -10  11   0        280.89        310.38        20.02 o
  -9  11   0        648.92        743.84        35.66 o
  -8  11   0        569.09        691.39        28.96 o
  -7  11   0        781.43        763.83        20.25 o
  -6  11   0         81.64         52.30         8.91 o
  -5  11   0       1612.26       1748.35        55.35 o
  -4  11   0       1268.94       1285.94        37.53 o
  -3  11   0      11368.11      12110.48       208.47 o
  -2  11   0        284.61        251.43         9.40 o
  -1  11   0       3041.14       3588.74        61.96 o
   0  11   0        591.14        479.51        13.65 o
   1  11   0         73.66        114.52         5.88 o
   2  11   0        975.32        796.79        18.45 o
   3  11   0        227.42        165.09         8.91 o
   4  11   0       1433.86       1297.56        24.23 o
   5  11   0       1109.71       1385.59        31.32 o
   6  11   0       5450.17       5465.93       133.73 o
   7  11   0       4716.91       4445.56        62.88 o
   8  11   0       2644.79       2562.57        51.58 o
   9  11   0        363.04        461.51        11.96 o
  10  11   0        137.98        157.04         8.14 o
  11  11   0        164.57        189.86         9.92 o
  12  11   0          4.73         15.45         8.74 o
  13  11   0          7.64         20.51         8.89 o
  14  11   0         23.80         37.56        10.53 o
  15  11   0        176.97        204.75        18.91 o
  16  11   0        659.40        666.88        43.18 o
  17  11   0         48.91         48.74        22.64 o
  18  11   0         13.16         17.93        19.76 o
  19  11   0         16.75         39.93        27.30 o
 -16  12   0        218.44        178.99        23.60 o
 -15  12   0         50.40         51.01        16.39 o
 -14  12   0         12.30          2.22        16.29 o
 -13  12   0        297.06        230.83        15.80 o
 -12  12   0        136.74        163.78        15.12 o
 -11  12   0        168.29        258.29        25.58 o
 -10  12   0       1535.67       1801.54        77.02 o
  -9  12   0         44.48         50.81        11.64 o
  -8  12   0       2123.37       2376.53        53.07 o
  -7  12   0          5.35         11.54         8.36 o
  -6  12   0       1221.66       1222.73        35.73 o
  -5  12   0       1363.59       1501.64        44.32 o
  -4  12   0          6.31         32.17        14.87 o
  -3  12   0         63.04         59.02         7.20 o
  -2  12   0      12316.98      13056.95       227.15 o
  -1  12   0       1799.76       1907.22        49.58 o
   0  12   0        534.57        633.79        15.14 o
   1  12   0        445.67        356.00        12.02 o
   2  12   0        263.80        292.51        10.43 o
   3  12   0       1580.50       1743.90        41.32 o
   4  12   0       5157.39       4610.05        92.06 o
   5  12   0        482.16        458.37        13.23 o
   6  12   0       1916.99       2095.94        51.22 o
   7  12   0       5904.60       5765.68       167.08 o
   8  12   0         36.21         38.70        10.27 o
   9  12   0        181.12        176.04         8.43 o
  10  12   0        424.09        385.69        13.26 o
  11  12   0         71.46         84.78        12.16 o
  12  12   0       2542.26       2375.69        57.65 o
  13  12   0        214.25        223.12        14.48 o
  14  12   0        240.30        279.82        17.70 o
  15  12   0        794.19        816.52        48.20 o
  16  12   0        218.28        215.80        16.04 o
  17  12   0        513.91        463.36        29.07 o
  18  12   0        492.47        430.41        32.32 o
  19  12   0          0.70         13.81        69.43 o
 -15  13   0       1120.92        986.70        53.39 o
 -14  13   0        432.56        359.70        22.35 o
 -13  13   0        324.32        241.60        20.72 o
 -12  13   0        259.86        327.10        29.50 o
 -11  13   0       2136.15       2132.69        50.64 o
 -10  13   0          1.32         22.12        10.27 o
  -9  13   0        674.09        742.97        36.63 o
  -8  13   0          2.06         13.46        10.17 o
  -7  13   0       1615.00       1645.74        40.94 o
  -6  13   0         78.35        104.07        11.91 o
  -5  13   0         40.66         48.50         9.64 o
  -4  13   0        619.58        638.19        38.78 o
  -3  13   0       1399.00       1555.47        65.26 o
  -2  13   0        801.38        674.90        23.31 o
  -1  13   0       3459.54       3501.16        75.95 o
   0  13   0        719.28        698.65        22.44 o
   1  13   0         25.18         28.48        10.06 o
   2  13   0         12.16         15.95         9.06 o
   3  13   0       1991.98       2201.82        42.52 o
   4  13   0       1185.76       1338.66        44.53 o
   5  13   0        445.90        477.05        25.47 o
   6  13   0        732.16        834.13        28.18 o
   7  13   0        351.93        343.16        12.89 o
   8  13   0        866.63        864.04        29.31 o
   9  13   0        974.44        929.52        26.25 o
  10  13   0       9851.89       9477.02       306.44 o
  11  13   0        215.10        241.18        13.30 o
  12  13   0         14.88         12.15        10.64 o
  13  13   0        175.67        212.83        13.48 o
  14  13   0         45.05         50.57        12.51 o
  15  13   0        242.99        292.69        36.25 o
  16  13   0        174.27        124.13        19.82 o
  17  13   0        641.48        532.68        29.53 o
  18  13   0         60.71         57.16        18.01 o
 -14  14   0          2.66        -12.77        23.60 o
 -13  14   0          0.31         20.86        24.42 o
 -12  14   0        757.94        713.52        26.17 o
 -11  14   0        220.51        174.46        28.54 o
 -10  14   0       3076.72       3216.85       150.06 o
  -9  14   0          2.87         13.51        14.56 o
  -8  14   0        597.41        669.76        35.39 o
  -7  14   0       1180.22       1358.04        38.71 o
  -6  14   0         12.74         29.39        12.56 o
  -5  14   0         85.49        104.01        10.63 o
  -4  14   0        494.52        573.64        24.45 o
  -3  14   0        176.41        184.24        14.23 o
  -2  14   0       5936.23       6390.30       122.90 o
  -1  14   0       1408.18       1459.33        41.72 o
   0  14   0        111.50        153.09        19.86 o
   1  14   0       1964.66       1938.58        55.32 o
   2  14   0        502.88        585.80        35.63 o
   3  14   0        559.34        499.84        17.39 o
   4  14   0          2.62         47.15         9.81 o
   5  14   0         47.55         93.78        11.74 o
   6  14   0          6.61         28.89        10.48 o
   7  14   0        915.17        930.01        25.80 o
   8  14   0        180.61        216.80        13.13 o
   9  14   0         20.72         27.02        12.77 o
  10  14   0       1607.16       1546.58        60.87 o
  11  14   0        886.85        873.70        30.71 o
  12  14   0       1211.84       1242.17        34.85 o
  13  14   0        101.27        128.03        13.78 o
  14  14   0        264.12        286.66        25.19 o
  15  14   0         81.57        101.65        16.69 o
  16  14   0         11.77          9.80        17.11 o
  17  14   0        493.75        413.27        25.38 o
  18  14   0         17.76        -11.73        78.31 o
 -14  15   0        185.00        107.24        21.37 o
 -13  15   0        114.10         88.08        21.13 o
 -12  15   0        390.15        390.32        19.40 o
 -11  15   0        244.73        217.01        15.34 o
 -10  15   0         71.68         66.23        24.70 o
  -9  15   0        989.49        928.78        49.58 o
  -8  15   0          9.02         12.99         8.35 o
  -7  15   0       1255.83       1264.03        40.10 o
  -6  15   0        433.07        433.75        15.87 o
  -5  15   0        275.58        345.04        39.78 o
  -4  15   0         70.67         73.81        20.76 o
  -3  15   0        302.78        312.86        17.77 o
  -2  15   0        119.53        131.06        10.76 o
  -1  15   0       1022.51       1030.40        27.99 o
   0  15   0          2.07         11.32        12.29 o
   1  15   0        262.53        268.47        16.24 o
   2  15   0       1747.72       1698.22        57.11 o
   3  15   0       3915.01       3880.02       103.64 o
   4  15   0       1842.72       1706.82        76.49 o
   5  15   0        222.78        234.50        15.05 o
   6  15   0         41.65         62.81        12.11 o
   7  15   0        259.37        261.51        16.29 o
   8  15   0          4.08         20.34        12.48 o
   9  15   0       1282.99       1330.57        47.84 o
  10  15   0        933.09        879.79        36.76 o
  11  15   0        167.35        198.80        20.33 o
  12  15   0       2178.24       2173.18       107.85 o
  13  15   0         15.76          8.45        20.63 o
  14  15   0        157.22        127.14        26.68 o
  15  15   0         20.57         12.09        16.34 o
  16  15   0         66.57         42.14        15.96 o
  17  15   0         42.40         40.93        22.59 o
 -13  16   0        202.18        155.22        22.76 o
 -12  16   0         45.47         44.58        21.00 o
 -11  16   0       1139.03       1003.28        36.54 o
 -10  16   0       1685.10       1755.93        58.77 o
  -9  16   0        363.80        346.28        43.59 o
  -8  16   0       1024.68        997.28        41.89 o
  -7  16   0         60.96         58.31        16.54 o
  -6  16   0       3567.03       3748.16       115.65 o
  -5  16   0          3.99         17.34        12.75 o
  -4  16   0        482.10        546.54        21.34 o
  -3  16   0        759.90        779.28        45.55 o
  -2  16   0       1208.55       1259.66        41.26 o
  -1  16   0       2897.20       2611.48        62.72 o
   0  16   0        319.39        336.17        20.92 o
   1  16   0         12.41         12.19        12.07 o
   2  16   0        362.74        436.76        19.05 o
   3  16   0         84.18         67.40        13.31 o
   4  16   0        574.48        603.76        23.22 o
   5  16   0         31.29         27.78        13.24 o
   6  16   0        762.38        863.89        32.78 o
   7  16   0       5004.60       5024.89       119.82 o
   8  16   0       4982.88       4830.87       112.18 o
   9  16   0        414.54        370.83        24.81 o
  10  16   0         18.26         46.43        22.67 o
  11  16   0        294.29        343.42        22.98 o
  12  16   0         24.98         39.34        21.29 o
  13  16   0        103.84        192.20        41.50 o
  14  16   0        182.77        161.24        22.43 o
  15  16   0         95.31         78.59        27.51 o
  16  16   0        449.23        304.04        23.90 o
  17  16   0          4.16         45.27        29.72 o
 -12  17   0         44.04         30.41        19.24 o
 -11  17   0          5.62          9.40        11.60 o
 -10  17   0         26.00         24.13        12.85 o
  -9  17   0        593.68        698.49        33.38 o
  -8  17   0         36.64          6.38        43.72 o
  -7  17   0          0.18          1.33        18.25 o
  -6  17   0         23.64         30.70        22.35 o
  -5  17   0          0.76          0.16        11.07 o
  -4  17   0       4083.64       4037.46       167.11 o
  -3  17   0         67.90         75.81        20.25 o
  -2  17   0        335.93        339.74        25.47 o
  -1  17   0       1586.97       1804.76        76.88 o
   0  17   0        838.18        829.73        31.25 o
   1  17   0        239.44        256.13        19.18 o
   2  17   0        421.85        422.19        22.62 o
   3  17   0         11.01         34.06        16.10 o
   4  17   0       1546.11       1693.89        55.01 o
   5  17   0       1698.14       1718.83        56.06 o
   6  17   0       4148.77       4220.33       118.46 o
   7  17   0        119.35        140.85        15.31 o
   8  17   0        672.10        700.07        29.93 o
   9  17   0        178.95        153.95        21.36 o
  10  17   0        444.10        441.52        34.87 o
  11  17   0        713.75        678.70        43.25 o
  12  17   0        689.27        902.96       218.03 o
  13  17   0        156.96        186.14        31.61 o
  14  17   0        423.01        338.49        37.78 o
  15  17   0         77.21         47.95        33.83 o
  16  17   0         21.82         -8.11        32.12 o
 -11  18   0          3.54        -30.39        30.39 o
 -10  18   0         35.99         17.51        11.47 o
  -9  18   0         53.64         53.01        12.66 o
  -8  18   0         84.80        111.31        17.24 o
  -7  18   0        153.14        173.28        50.36 o
  -6  18   0         55.33         77.17        19.33 o
  -5  18   0         14.02         21.13        13.28 o
  -4  18   0       1027.51       1033.85        35.72 o
  -3  18   0         12.13         23.78        11.44 o
  -2  18   0        345.52        365.91        31.23 o
  -1  18   0         62.56         94.34        19.34 o
   0  18   0         39.12         65.01        21.48 o
   1  18   0        134.13        126.31        12.72 o
   2  18   0          0.07          5.26        11.76 o
   3  18   0        478.28        499.84        19.72 o
   4  18   0        185.19        266.97        15.51 o
   5  18   0       2324.03       2540.81        70.94 o
   6  18   0         10.19         27.79        15.12 o
   7  18   0        232.66        315.24        24.36 o
   8  18   0       1358.69       1395.87        48.98 o
   9  18   0        352.91        346.67        37.01 o
  10  18   0       1727.29       1610.87       109.94 o
  11  18   0        715.77       1001.45       269.62 o
  12  18   0        499.47        476.18        72.45 o
  13  18   0        671.03        657.27        69.64 o
  14  18   0        355.66        305.65        40.83 o
  15  18   0         68.51         44.81        29.63 o
  16  18   0         12.33         67.20        84.66 o
 -10  19   0          7.99         22.22        34.57 o
  -9  19   0        245.10        238.92        18.41 o
  -8  19   0          7.42         24.97        13.66 o
  -7  19   0         43.54         16.24        13.83 o
  -6  19   0         21.55         21.65        11.07 o
  -5  19   0         42.04         10.84        19.27 o
  -4  19   0        264.03        298.03        17.82 o
  -3  19   0         11.17         37.22        11.48 o
  -2  19   0        233.15        221.59        23.79 o
  -1  19   0        750.47        680.49        41.03 o
   0  19   0       1447.98       1419.18       103.46 o
   1  19   0          4.25         17.60        14.17 o
   2  19   0        309.08        275.48        19.19 o
   3  19   0         20.31         64.90        13.54 o
   4  19   0         70.88         98.69        16.47 o
   5  19   0       2100.06       2081.62        67.51 o
   6  19   0         75.86         87.95        18.09 o
   7  19   0        698.97        735.62        27.98 o
   8  19   0          7.29         20.18        14.49 o
   9  19   0        197.81        177.90        22.54 o
  10  19   0        303.59        272.35        32.39 o
  11  19   0         44.22         55.13        19.64 o
  12  19   0        298.59        271.21        36.16 o
  13  19   0         17.95         15.21        22.10 o
  14  19   0          3.41         15.32        16.68 o
  15  19   0         72.96        182.33        95.16 o
  -9  20   0        270.90        245.63        51.11 o
  -8  20   0       1156.46       1190.47        76.06 o
  -7  20   0         32.57         33.29        18.15 o
  -6  20   0        260.13        244.46        20.53 o
  -5  20   0         92.48         77.78        10.91 o
  -4  20   0        321.44        306.44        22.09 o
  -3  20   0        209.74        276.24        29.85 o
  -2  20   0        273.75        277.75        25.52 o
  -1  20   0        723.80        678.86        38.10 o
   0  20   0        170.85        189.77        22.95 o
   1  20   0          2.50         16.01        16.50 o
   2  20   0        440.43        444.54        27.44 o
   3  20   0        841.08        799.08        32.97 o
   4  20   0         48.93         90.22        20.23 o
   5  20   0       1309.95       1429.25        60.01 o
   6  20   0        361.61        309.88        29.30 o
   7  20   0         18.83         32.16        23.65 o
   8  20   0        620.08        590.04        45.32 o
   9  20   0        504.52        441.60        27.28 o
  10  20   0        466.26        441.79        27.66 o
  11  20   0        144.07        151.73        22.38 o
  12  20   0        280.75        251.51        84.89 o
  13  20   0        923.70        668.64       240.43 o
  14  20   0        229.19        141.07       101.76 o
  -8  21   0        454.31        419.42        55.49 o
  -7  21   0        333.01        264.20        38.84 o
  -6  21   0        607.70        564.26        44.80 o
  -5  21   0         43.13         31.94        15.99 o
  -4  21   0        374.19        390.43        31.16 o
  -3  21   0        752.27        857.45        40.22 o
  -2  21   0       1912.46       2053.54       122.26 o
  -1  21   0       1025.81       1041.91        68.18 o
   0  21   0        984.13       1113.46        57.47 o
   1  21   0          2.36         17.04        19.54 o
   2  21   0        487.21        471.65        37.93 o
   3  21   0        635.21        594.91        37.99 o
   4  21   0        301.64        279.75        38.85 o
   5  21   0         89.73        125.49        26.17 o
   6  21   0        678.95        630.92        54.70 o
   7  21   0         11.01         21.20        22.92 o
   8  21   0        313.07        308.01        48.61 o
   9  21   0        100.06        111.62        17.80 o
  10  21   0        286.49        222.42        24.34 o
  11  21   0       1053.26       1096.63        72.62 o
  12  21   0         26.10         23.07        24.54 o
  13  21   0        819.53        414.95        91.17 o
  14  21   0        839.94        477.05        85.16 o
  -7  22   0         38.47         72.78        40.69 o
  -6  22   0          3.52         21.42        25.68 o
  -5  22   0         58.21        105.34        32.80 o
  -4  22   0        156.82        251.31        50.92 o
  -3  22   0       2587.70       2469.79       267.24 o
  -2  22   0         92.01        110.31        18.06 o
  -1  22   0        376.24        442.47        28.40 o
   0  22   0        396.14        446.49        28.63 o
   1  22   0        887.16       1018.48        42.00 o
   2  22   0        361.70        420.84        24.48 o
   3  22   0         14.49         31.08        13.40 o
   4  22   0          1.50         41.41        26.57 o
   5  22   0       2149.07       1721.59        90.22 o
   6  22   0          1.45         47.57        32.22 o
   7  22   0        101.73         94.06        35.45 o
   8  22   0         17.08         35.63        21.79 o
   9  22   0          1.06         37.11        20.19 o
  10  22   0         88.47         85.69        32.39 o
  11  22   0         13.71         34.81        16.59 o
  12  22   0         86.51         67.34        28.29 o
  13  22   0        334.84        348.41        80.05 o
  -5  23   0          3.44          7.17        36.71 o
  -4  23   0        216.41        236.77        74.04 o
  -3  23   0        304.09        307.99        53.74 o
  -2  23   0       1521.12       1540.82       220.88 o
  -1  23   0        873.37        873.76       142.36 o
   0  23   0          0.18         17.25        37.29 o
   1  23   0         19.95         21.90        38.40 o
   2  23   0         45.97         85.87        23.18 o
   3  23   0        208.92        249.57        26.89 o
   4  23   0        596.54        667.70        31.91 o
   5  23   0         47.38         58.67        22.74 o
   6  23   0        828.32        872.54       124.36 o
   7  23   0          1.57         28.67        22.69 o
   8  23   0          5.89         22.13        24.07 o
   9  23   0          3.57         18.36        16.35 o
  10  23   0         76.32        110.65        24.69 o
  11  23   0        547.90        371.62        37.84 o
  -3  24   0          1.38         41.36        30.07 o
  -2  24   0         12.67         24.83        43.11 o
  -1  24   0        169.95        277.78        53.49 o
   0  24   0        634.55        620.22        61.25 o
   1  24   0         47.48         51.59        35.37 o
   2  24   0        165.36        208.57        41.18 o
   3  24   0        150.32        196.92        23.61 o
   4  24   0          3.59         19.36        34.18 o
   5  24   0         13.04         16.77        47.05 o
   6  24   0         94.24        166.74        19.99 o
   7  24   0        305.09        300.18        28.59 o
   8  24   0         82.89         70.50        15.78 o
   9  24   0         13.40          1.75        16.16 o
   0  25   0        124.06        142.75        40.21 o
   1  25   0          7.30        -37.49        40.41 o
   2  25   0          9.08         18.27        40.68 o
   4  25   0        399.77        476.22        38.44 o
   5  25   0         55.97         39.72        22.07 o
   6  25   0         12.17         28.25        20.65 o
   7  25   0        918.64        994.42        62.95 o
  -6 -25   1         31.51         16.54        19.20 o
  -5 -25   1        169.78        169.87        24.53 o
  -4 -25   1          1.18          4.60        19.86 o
  -1 -25   1        254.13        282.01        43.66 o
   0 -25   1        615.58        601.37        54.80 o
  -9 -24   1         49.30         63.33        27.54 o
  -8 -24   1         26.39         19.96        17.06 o
  -7 -24   1       1046.05       1206.12       164.87 o
  -6 -24   1         30.74         27.62        17.39 o
  -5 -24   1          1.54        -15.85        22.47 o
  -4 -24   1          1.94          2.46        22.57 o
  -3 -24   1        438.08        467.15        45.88 o
  -2 -24   1        243.08        291.23        39.05 o
  -1 -24   1        221.48        281.13        39.16 o
   0 -24   1         16.94         16.20        33.58 o
   1 -24   1       1048.10       1057.66       193.64 o
   2 -24   1        598.36        601.31        61.48 o
   3 -24   1         91.27        112.06        41.49 o
 -11 -23   1         60.54         72.75        27.18 o
 -10 -23   1        917.47        840.09       105.93 o
  -9 -23   1         12.17         23.28        17.59 o
  -8 -23   1         17.60         42.43        20.22 o
  -7 -23   1         21.99         58.36        22.71 o
  -6 -23   1        547.59        629.27        78.85 o
  -5 -23   1         95.03        185.11        41.16 o
  -4 -23   1         11.93         41.46        21.77 o
  -3 -23   1         64.61        118.69        25.41 o
  -2 -23   1        679.97        807.50        40.86 o
  -1 -23   1        119.61        171.76        40.75 o
   0 -23   1         52.25         79.82        46.09 o
   1 -23   1        373.66        380.24        42.90 o
   2 -23   1       1099.47       1088.30       123.07 o
   3 -23   1        802.38        756.46       112.70 o
   4 -23   1          3.32         -7.81        41.82 o
   5 -23   1         12.06         72.00        40.55 o
 -12 -22   1         34.96         -2.15        25.32 o
 -11 -22   1         32.88         31.10        18.97 o
 -10 -22   1         19.81         51.95        21.83 o
  -9 -22   1        584.81        602.10       129.00 o
  -8 -22   1         18.00         19.63        43.38 o
  -7 -22   1        662.49        535.32        54.91 o
  -6 -22   1          1.99         61.24        32.60 o
  -5 -22   1         55.86         78.14        33.12 o
  -4 -22   1         78.14         51.45        32.68 o
  -3 -22   1        440.05        481.79        33.73 o
  -2 -22   1          7.32         13.80        15.30 o
  -1 -22   1        364.48        425.22        29.06 o
   0 -22   1         63.71         86.56        19.56 o
   1 -22   1        272.19        296.54        24.16 o
   2 -22   1        263.99        258.75        22.42 o
   3 -22   1        182.82        231.41        38.29 o
   4 -22   1         11.01          5.32        32.54 o
   5 -22   1        101.68        102.60        24.87 o
   6 -22   1        286.98        326.43        35.90 o
   7 -22   1         54.67        101.23        39.63 o
 -13 -21   1          8.36         26.54        29.89 o
 -12 -21   1         62.25         26.52        28.46 o
 -11 -21   1         32.23         66.67        21.59 o
 -10 -21   1        395.88        364.39        32.57 o
  -9 -21   1         34.65         46.87        21.45 o
  -8 -21   1        613.47        507.32        39.22 o
  -7 -21   1          2.59          1.57        22.08 o
  -6 -21   1         42.97         70.25        26.51 o
  -5 -21   1          1.08         38.55        23.04 o
  -4 -21   1        584.89        544.95        42.55 o
  -3 -21   1        311.28        277.84        22.44 o
  -2 -21   1        420.44        489.03        28.39 o
  -1 -21   1          7.84         22.13        16.99 o
   0 -21   1        210.25        215.53        24.69 o
   1 -21   1        324.11        271.22        29.73 o
   2 -21   1        758.51        784.68        62.14 o
   3 -21   1          0.21          5.07        23.62 o
   4 -21   1        772.39        856.65        61.96 o
   5 -21   1        168.65        153.44        38.09 o
   6 -21   1        180.87        168.09        25.19 o
   7 -21   1       1845.64       1796.82        93.26 o
   8 -21   1         15.68         43.26        42.13 o
 -14 -20   1         85.58          7.95        88.23 o
 -13 -20   1         72.74         39.95        19.85 o
 -12 -20   1        180.42        121.43        24.77 o
 -11 -20   1        105.53        110.05        19.71 o
 -10 -20   1          3.52         12.98        19.98 o
  -9 -20   1         71.05         69.90        19.87 o
  -8 -20   1        878.74        900.89        48.88 o
  -7 -20   1       2384.30       2285.83        80.31 o
  -6 -20   1          8.10         22.43        15.16 o
  -5 -20   1          6.34          1.73        15.64 o
  -4 -20   1        120.95         81.72        16.86 o
  -3 -20   1        377.99        393.81        20.40 o
  -2 -20   1        450.38        428.26        21.19 o
  -1 -20   1       1455.45       1393.24        98.91 o
   0 -20   1        540.29        519.12        57.75 o
   1 -20   1        301.42        344.97        47.21 o
   2 -20   1         20.72         14.25        19.88 o
   3 -20   1          6.22         -3.26        21.50 o
   4 -20   1       1078.88       1126.39        49.01 o
   5 -20   1        373.69        380.81        17.48 o
   6 -20   1         21.45         38.64        12.84 o
   7 -20   1          9.87         17.46        12.56 o
   8 -20   1        395.21        324.35        21.94 o
   9 -20   1         90.61        101.18        46.98 o
 -15 -19   1          3.45         16.86        80.86 o
 -14 -19   1          0.96         -6.59        16.09 o
 -13 -19   1         16.10         36.20        22.14 o
 -12 -19   1         36.48         22.95        23.06 o
 -11 -19   1         95.77        112.22        18.28 o
 -10 -19   1          8.76         -9.29        17.97 o
  -9 -19   1          7.65         -0.10        26.37 o
  -8 -19   1         46.40         55.37        16.33 o
  -7 -19   1       2119.49       1967.82        55.39 o
  -6 -19   1         22.47         64.47        15.75 o
  -5 -19   1         69.19        113.23        19.76 o
  -4 -19   1        145.12        212.29        16.09 o
  -3 -19   1        998.88        910.98        30.60 o
  -2 -19   1        545.39        616.75        24.23 o
  -1 -19   1        619.48        553.36        26.56 o
   0 -19   1        958.03       1033.89        47.83 o
   1 -19   1         95.87        108.69        21.72 o
   2 -19   1        712.23        672.90        35.08 o
   3 -19   1          0.53         23.89        12.21 o
   4 -19   1        432.10        409.20        21.18 o
   5 -19   1        830.94        816.14        55.17 o
   6 -19   1        136.86        138.80        13.76 o
   7 -19   1        153.78        128.62        12.83 o
   8 -19   1         54.85         69.36        23.90 o
   9 -19   1          9.78         13.82        18.44 o
  10 -19   1         13.36         10.48        11.58 o
 -15 -18   1        285.43        174.15        30.44 o
 -14 -18   1        382.38        305.16        44.42 o
 -13 -18   1         47.77         13.40        26.64 o
 -12 -18   1        149.58        199.16        26.18 o
 -11 -18   1         15.80         85.36        33.74 o
 -10 -18   1         53.93         60.17        19.00 o
  -9 -18   1        644.58        671.94        41.71 o
  -8 -18   1         32.23         36.36        14.29 o
  -7 -18   1        700.77        660.71        30.10 o
  -6 -18   1        277.91        309.59        27.87 o
  -5 -18   1         18.67         25.03        15.59 o
  -4 -18   1        961.67        956.84        33.41 o
  -3 -18   1       2385.00       2471.83        64.80 o
  -2 -18   1        738.56        698.62        25.78 o
  -1 -18   1        172.89        212.48        17.16 o
   0 -18   1       1748.06       1698.58        44.61 o
   1 -18   1        724.23        733.65        31.90 o
   2 -18   1        132.07        121.70        20.59 o
   3 -18   1        296.81        281.39        23.95 o
   4 -18   1         77.61         69.92        12.12 o
   5 -18   1        854.90        837.19        35.33 o
   6 -18   1         13.74         15.91        14.49 o
   7 -18   1        402.13        530.85        59.20 o
   8 -18   1        885.79        936.27       128.38 o
   9 -18   1         13.96         19.22        14.84 o
  10 -18   1         18.97         31.17        16.92 o
  11 -18   1         98.39         75.30        20.65 o
 -16 -17   1        329.06        197.83        34.18 o
 -15 -17   1        207.18        137.77        25.13 o
 -14 -17   1         34.40         42.43        26.62 o
 -13 -17   1         44.59         72.95        27.00 o
 -12 -17   1       1070.26       1094.43       163.76 o
 -11 -17   1        184.98        188.94        21.88 o
 -10 -17   1        897.06        824.25        33.28 o
  -9 -17   1         36.90         19.43        13.99 o
  -8 -17   1       1626.22       1570.05        50.82 o
  -7 -17   1        593.89        666.09        28.91 o
  -6 -17   1       2754.07       2674.52        71.17 o
  -5 -17   1         42.87         86.50        15.85 o
  -4 -17   1        786.31        849.74        33.57 o
  -3 -17   1        614.47        692.48        28.96 o
  -2 -17   1          2.11         15.42        17.20 o
  -1 -17   1         93.59         84.39        16.41 o
   0 -17   1        160.72        219.10        17.09 o
   1 -17   1        279.72        257.84        16.75 o
   2 -17   1          8.78         13.76        13.66 o
   3 -17   1          8.52         14.46        12.53 o
   4 -17   1        163.85        142.95        13.28 o
   5 -17   1       1507.10       1556.16        64.32 o
   6 -17   1          4.32         23.24        13.22 o
   7 -17   1         16.03         16.75        10.29 o
   8 -17   1        177.72        200.65        33.09 o
   9 -17   1       1044.89       1047.87        91.09 o
  10 -17   1        323.03        306.12        18.28 o
  11 -17   1        467.58        481.83        35.42 o
  12 -17   1         93.58         75.46        19.79 o
 -17 -16   1        843.70        409.05        42.24 o
 -16 -16   1         81.24         59.24        19.87 o
 -15 -16   1         20.98          9.77        26.43 o
 -14 -16   1          1.71         25.45        25.48 o
 -13 -16   1       1010.08        953.58       101.42 o
 -12 -16   1         10.24         18.29        22.71 o
 -11 -16   1       5749.36       5873.13       424.20 o
 -10 -16   1       1802.86       1815.74       144.82 o
  -9 -16   1        203.96        228.30        25.05 o
  -8 -16   1        654.90        706.77        39.83 o
  -7 -16   1        880.08        958.42        29.47 o
  -6 -16   1        303.98        378.41        21.49 o
  -5 -16   1        151.49        152.09        15.51 o
  -4 -16   1          4.71         32.89        15.31 o
  -3 -16   1       3348.86       3455.49       102.37 o
  -2 -16   1        830.84        839.15        28.97 o
  -1 -16   1         32.05         35.07        13.99 o
   0 -16   1         24.56         42.01        14.13 o
   1 -16   1         82.89        101.64        12.99 o
   2 -16   1        157.34        185.18        21.42 o
   3 -16   1         18.79         36.67        16.16 o
   4 -16   1        189.83        200.20        15.06 o
   5 -16   1        684.85        675.61        28.95 o
   6 -16   1        141.45        186.26        17.70 o
   7 -16   1        519.05        503.29        26.05 o
   8 -16   1        237.31        247.84        31.24 o
   9 -16   1          4.10         13.82        27.34 o
  10 -16   1          7.08         24.07        16.87 o
  11 -16   1          7.25         -0.69        11.35 o
  12 -16   1       1063.25        930.79        35.33 o
  13 -16   1        229.90        223.29        22.94 o
 -17 -15   1         97.52         44.97        59.43 o
 -16 -15   1         35.98         26.50        15.37 o
 -15 -15   1          1.72         11.64        16.13 o
 -14 -15   1        264.05        245.60        19.97 o
 -13 -15   1        176.38        152.34        21.16 o
 -12 -15   1         37.56         68.82        19.79 o
 -11 -15   1         13.25         39.47        19.99 o
 -10 -15   1       3855.97       3900.23       194.14 o
  -9 -15   1       1908.58       1998.96        79.01 o
  -8 -15   1        414.76        425.16        19.17 o
  -7 -15   1          2.93         14.10        11.70 o
  -6 -15   1       6753.66       6895.67       162.58 o
  -5 -15   1        820.79        826.03        38.18 o
  -4 -15   1        188.69        226.67        13.66 o
  -3 -15   1       3649.47       3835.30       100.84 o
  -2 -15   1       5494.69       5215.44       190.05 o
  -1 -15   1       3568.58       3916.87        93.74 o
   0 -15   1       1749.91       1819.07        49.48 o
   1 -15   1       1156.03        962.21        34.55 o
   2 -15   1        120.91        100.01         9.13 o
   3 -15   1         70.65         91.90        15.49 o
   4 -15   1        231.65        242.08        24.31 o
   5 -15   1        736.52        734.01        32.52 o
   6 -15   1       1876.11       1791.38        72.08 o
   7 -15   1        312.58        362.69        14.83 o
   8 -15   1        352.32        342.16        26.34 o
   9 -15   1         16.67         38.54        16.84 o
  10 -15   1        979.62       1007.88        70.00 o
  11 -15   1       1457.08       1361.84        87.98 o
  12 -15   1         34.76         36.03        12.24 o
  13 -15   1         92.60         88.92        21.17 o
  14 -15   1         14.87        -10.59        19.71 o
 -17 -14   1        171.50        148.53        18.45 o
 -16 -14   1         17.71          7.66        16.58 o
 -15 -14   1        150.32        124.50        15.79 o
 -14 -14   1         29.04         45.89        15.76 o
 -13 -14   1          3.26         22.68        11.46 o
 -12 -14   1        243.46        265.98        18.33 o
 -11 -14   1       4148.55       4017.36       155.43 o
 -10 -14   1         55.76         86.88        13.22 o
  -9 -14   1        886.92        868.97        36.21 o
  -8 -14   1       1045.63       1062.73        35.53 o
  -7 -14   1        151.05        150.79        10.45 o
  -6 -14   1         40.61         90.92        10.50 o
  -5 -14   1         60.42         69.27        10.34 o
  -4 -14   1        178.84        199.67        11.67 o
  -3 -14   1         31.49         30.90         9.97 o
  -2 -14   1       1520.92       1538.35        35.50 o
  -1 -14   1       2666.67       2428.97        75.45 o
   0 -14   1        970.99        996.88        28.28 o
   1 -14   1        460.76        474.94        18.48 o
   2 -14   1         74.28         68.09        13.06 o
   3 -14   1        544.81        532.20        20.90 o
   4 -14   1        195.28        256.88        17.18 o
   5 -14   1        372.22        471.33        21.57 o
   6 -14   1       1904.42       2059.36        76.41 o
   7 -14   1        333.45        302.90        15.38 o
   8 -14   1        605.80        714.22        27.40 o
   9 -14   1         17.41         27.84        10.21 o
  10 -14   1        285.69        313.60        20.89 o
  11 -14   1        133.16        164.45        33.09 o
  12 -14   1       2148.26       2114.45       111.44 o
  13 -14   1         50.43         66.85        10.81 o
  14 -14   1         58.54         40.51        15.44 o
  15 -14   1         99.68         68.13        48.27 o
 -18 -13   1        318.87        214.57        20.69 o
 -17 -13   1          3.10         12.07        18.56 o
 -16 -13   1        298.83        269.01        26.05 o
 -15 -13   1        454.26        385.99        18.68 o
 -14 -13   1         10.33         41.29        14.71 o
 -13 -13   1          9.44         28.90        11.35 o
 -12 -13   1        259.44        257.24        13.19 o
 -11 -13   1       2468.90       2399.26        68.93 o
 -10 -13   1         52.82         82.44        10.11 o
  -9 -13   1        132.25        167.02        10.92 o
  -8 -13   1       4578.28       4417.66       105.11 o
  -7 -13   1        852.60        957.90        26.15 o
  -6 -13   1        598.59        579.12        18.98 o
  -5 -13   1        142.13        158.45        10.64 o
  -4 -13   1        157.25        153.07        10.82 o
  -3 -13   1         83.57        144.36        11.49 o
  -2 -13   1        827.15        788.70        23.95 o
  -1 -13   1          5.76          7.14        10.53 o
   0 -13   1        617.67        654.31        20.17 o
   1 -13   1        424.22        328.18        13.69 o
   2 -13   1         59.00         62.99        10.55 o
   3 -13   1       2014.26       2263.04       102.14 o
   4 -13   1       2888.05       3059.72        99.33 o
   5 -13   1         99.49        116.58        17.28 o
   6 -13   1         57.42         73.84        17.01 o
   7 -13   1       5962.74       6520.91       214.16 o
   8 -13   1         13.54         27.87        12.58 o
   9 -13   1         17.87         30.75        12.74 o
  10 -13   1       1084.81       1028.34        39.87 o
  11 -13   1        449.36        483.01        25.93 o
  12 -13   1         52.28         75.00        27.47 o
  13 -13   1        295.46        289.46        16.24 o
  14 -13   1         41.89         31.43        14.83 o
  15 -13   1         21.65         34.22        15.42 o
 -18 -12   1         36.71         36.71        22.60 o
 -17 -12   1         85.58         67.39        20.89 o
 -16 -12   1         88.25        108.63        14.68 o
 -15 -12   1        234.06        175.01        24.46 o
 -14 -12   1         45.34         56.90        11.41 o
 -13 -12   1       1363.66       1319.32        32.87 o
 -12 -12   1        361.89        392.80        15.15 o
 -11 -12   1        245.90        269.29        13.65 o
 -10 -12   1          1.49         19.31         8.24 o
  -9 -12   1        248.71        272.47        10.66 o
  -8 -12   1       5066.15       5076.86        97.04 o
  -7 -12   1        723.04        726.70        24.85 o
  -6 -12   1        854.03        858.45        34.28 o
  -5 -12   1       2995.54       3009.94       103.25 o
  -4 -12   1        600.98        600.72        23.23 o
  -3 -12   1       3111.01       3201.61        63.50 o
  -2 -12   1        564.65        517.84        15.27 o
  -1 -12   1       7591.91       6891.23       198.34 o
   0 -12   1        177.13        143.55         7.60 o
   1 -12   1        400.83        424.97        11.75 o
   2 -12   1          2.20          7.81         6.36 o
   3 -12   1       1026.01       1089.94        37.06 o
   4 -12   1       3478.84       3648.18       152.93 o
   5 -12   1       3527.30       3825.84       139.35 o
   6 -12   1        460.03        409.80        31.35 o
   7 -12   1          8.45         19.35         9.32 o
   8 -12   1        359.05        379.35        17.91 o
   9 -12   1         88.52         81.69        12.98 o
  10 -12   1        906.17        930.29        51.09 o
  11 -12   1          1.63          9.37         8.82 o
  12 -12   1       2047.70       1942.87        61.20 o
  13 -12   1          0.58          5.61        14.75 o
  14 -12   1          3.46          8.61        16.35 o
  15 -12   1         53.91         39.79        17.29 o
  16 -12   1         67.98         57.23        31.45 o
 -19 -11   1        156.90        123.35        26.41 o
 -18 -11   1        587.79        396.25        55.11 o
 -17 -11   1          4.66         15.98        13.93 o
 -16 -11   1          7.36         15.47        12.94 o
 -15 -11   1         45.23         52.84        12.99 o
 -14 -11   1        609.23        643.60        19.06 o
 -13 -11   1         75.52         83.11         9.50 o
 -12 -11   1         37.54         60.83         8.78 o
 -11 -11   1         52.48         62.41         9.10 o
 -10 -11   1        113.39        109.65         8.29 o
  -9 -11   1       2148.89       2202.44        37.71 o
  -8 -11   1        489.00        435.15        14.71 o
  -7 -11   1         29.58         18.60         5.74 o
  -6 -11   1       1441.52       1437.50        45.09 o
  -5 -11   1        836.32        871.29        21.23 o
  -4 -11   1         28.08         45.07         7.04 o
  -3 -11   1        339.94        446.89        13.23 o
  -2 -11   1       2126.70       2213.73        43.31 o
  -1 -11   1       5954.72       5666.11       107.68 o
   0 -11   1       1433.18       1377.93        25.06 o
   1 -11   1        405.52        473.10        11.16 o
   2 -11   1        169.88        147.60         7.14 o
   3 -11   1          5.93         20.35         7.67 o
   4 -11   1       1148.95       1140.16        30.68 o
   5 -11   1       1866.47       1672.44        77.13 o
   6 -11   1        557.14        481.87        26.82 o
   7 -11   1         29.57         39.57         8.85 o
   8 -11   1          9.23          7.89         8.59 o
   9 -11   1        372.96        374.35        16.00 o
  10 -11   1        647.19        630.59        23.99 o
  11 -11   1          1.61         14.68         8.20 o
  12 -11   1         32.33         29.58        10.42 o
  13 -11   1        864.39        812.37        57.06 o
  14 -11   1         66.90         68.34        11.89 o
  15 -11   1         26.28         18.01        18.80 o
  16 -11   1        437.17        350.52        24.10 o
 -19 -10   1        614.46        493.45        41.67 o
 -18 -10   1        144.08        169.09        25.01 o
 -17 -10   1        113.00        151.90        16.29 o
 -16 -10   1        258.37        228.48        27.65 o
 -15 -10   1        595.40        628.35        19.17 o
 -14 -10   1        668.49        694.87        31.40 o
 -13 -10   1       2155.63       2210.07        51.79 o
 -12 -10   1       1997.60       1843.60        37.42 o
 -11 -10   1       1473.48       1488.89        36.52 o
 -10 -10   1         92.34        152.16         7.75 o
  -9 -10   1       4690.17       4331.11       129.72 o
  -8 -10   1       1612.80       1641.32        29.65 o
  -7 -10   1         88.66         70.89         6.11 o
  -6 -10   1       1395.39       1519.54        30.88 o
  -5 -10   1        464.30        428.84         9.09 o
  -4 -10   1       3483.78       3631.20        67.08 o
  -3 -10   1         59.69         81.16         6.75 o
  -2 -10   1         53.60         66.02         7.82 o
  -1 -10   1        975.34        866.00        15.93 o
   0 -10   1       3525.56       3549.19        58.91 o
   1 -10   1       2429.47       2397.92        53.00 o
   2 -10   1        647.54        902.11        53.93 o
   3 -10   1          0.55         12.13         5.77 o
   4 -10   1        758.77       1197.93        24.06 o
   5 -10   1        383.99        358.92        13.97 o
   6 -10   1        245.17        233.51        19.70 o
   7 -10   1        324.09        386.61        18.39 o
   8 -10   1        424.03        432.21        13.57 o
   9 -10   1         78.10         93.26         8.27 o
  10 -10   1       2801.06       2901.20        68.34 o
  11 -10   1       1121.19       1126.76        33.47 o
  12 -10   1        160.58        167.95         9.35 o
  13 -10   1        312.67        325.66        19.70 o
  14 -10   1        234.01        199.07        16.88 o
  15 -10   1       1042.05        866.28        39.82 o
  16 -10   1         22.43         22.50        17.57 o
  17 -10   1          2.73         11.28        31.75 o
 -19  -9   1        106.56        112.60        19.46 o
 -18  -9   1          7.37         27.19        14.12 o
 -17  -9   1        509.84        532.08        25.34 o
 -16  -9   1         29.79         16.29        28.92 o
 -15  -9   1        204.90        216.69        25.53 o
 -14  -9   1        377.10        410.09        16.08 o
 -13  -9   1        450.22        501.99        16.75 o
 -12  -9   1        567.81        542.08        15.27 o
 -11  -9   1        166.78        196.74         8.46 o
 -10  -9   1        106.21         89.91         7.40 o
  -9  -9   1         41.47         40.57         7.50 o
  -8  -9   1        538.90        620.69        13.80 o
  -7  -9   1         21.96         58.94         9.12 o
  -6  -9   1       1307.12       1251.65        21.11 o
  -5  -9   1        878.12       1089.52        21.60 o
  -4  -9   1       4088.67       3456.98        47.28 o
  -3  -9   1        580.57        524.99        21.09 o
  -2  -9   1       3176.77       3014.40        44.61 o
  -1  -9   1        467.66        714.46        36.77 o
   0  -9   1         27.30         65.50         7.22 o
   1  -9   1        314.51        367.98        10.94 o
   2  -9   1       2539.33       2502.31        40.64 o
   3  -9   1       3283.98       3639.93        55.09 o
   4  -9   1         70.83        120.59         5.55 o
   5  -9   1       1165.45       1857.98        43.60 o
   6  -9   1        780.01        743.13        19.70 o
   7  -9   1         12.70         44.39         6.77 o
   8  -9   1       3097.97       3279.54        72.14 o
   9  -9   1        405.17        453.71        15.32 o
  10  -9   1        835.97        783.88        18.65 o
  11  -9   1       1277.58       1325.78        40.58 o
  12  -9   1         34.66         31.31         6.69 o
  13  -9   1        537.52        606.44        18.46 o
  14  -9   1        335.28        316.64        48.79 o
  15  -9   1         30.16         38.25        12.16 o
  16  -9   1          5.40         13.13        10.72 o
  17  -9   1        540.32        416.59        36.64 o
 -19  -8   1        556.89        517.85        32.47 o
 -18  -8   1          9.51         27.15        14.51 o
 -17  -8   1         70.58         92.09        12.99 o
 -16  -8   1        182.84        158.76        16.73 o
 -15  -8   1         63.53         78.58        19.91 o
 -14  -8   1       2189.12       2033.65        45.24 o
 -13  -8   1       1035.45       1045.51        24.72 o
 -12  -8   1         85.71        123.05         8.54 o
 -11  -8   1       1068.47       1098.85        29.53 o
 -10  -8   1         14.68         20.25         7.12 o
  -9  -8   1        377.56        372.15         9.13 o
  -8  -8   1        143.16        159.88         6.14 o
  -7  -8   1       1761.74       1661.46        28.67 o
  -6  -8   1       1098.18       1141.73        19.37 o
  -5  -8   1       1298.67       1313.04        23.26 o
  -4  -8   1        785.58        967.06        14.67 o
  -3  -8   1       7097.67       6632.54       103.32 o
  -2  -8   1       2798.34       3102.35        55.58 o
  -1  -8   1       3876.96       3803.91        59.92 o
   0  -8   1        183.50        148.40         8.08 o
   1  -8   1        752.44        744.99        12.64 o
   2  -8   1        773.10        609.39        10.24 o
   3  -8   1        524.66        607.63        10.69 o
   4  -8   1       2319.76       2293.46        32.98 o
   5  -8   1        100.33        106.45         6.04 o
   6  -8   1        241.34        280.44         9.31 o
   7  -8   1       5506.35       5333.07        96.21 o
   8  -8   1       3164.30       3199.95        72.60 o
   9  -8   1         71.11         70.34        13.28 o
  10  -8   1       3550.65       3771.19        67.74 o
  11  -8   1         40.07         48.95         6.79 o
  12  -8   1        328.98        319.39        15.47 o
  13  -8   1         36.34         39.09         7.86 o
  14  -8   1        532.66        551.81        40.29 o
  15  -8   1          1.93          7.42        12.72 o
  16  -8   1        263.69        215.42        17.28 o
  17  -8   1         24.48         -5.78        20.17 o
  18  -8   1        531.27        466.16        64.85 o
 -19  -7   1         88.42         91.50        28.02 o
 -18  -7   1        215.46        221.27        19.45 o
 -17  -7   1         89.87         86.12        12.74 o
 -16  -7   1         19.18         49.37        11.46 o
 -15  -7   1        306.75        349.14        15.25 o
 -14  -7   1         21.42         43.71         9.31 o
 -13  -7   1        739.00        665.20        16.10 o
 -12  -7   1         25.03         40.84         7.96 o
 -11  -7   1       2093.90       2213.40        47.05 o
 -10  -7   1         52.73         52.88         6.74 o
  -9  -7   1       3243.03       3393.54        65.18 o
  -8  -7   1       3612.02       3237.79        75.00 o
  -7  -7   1        206.09        245.44         7.22 o
  -6  -7   1       4225.65       3855.06        55.94 o
  -5  -7   1         19.47         47.66         5.10 o
  -4  -7   1       1016.04        965.00        19.91 o
  -3  -7   1       4297.62       4245.25        71.69 o
  -2  -7   1        348.42        251.74         5.45 o
  -1  -7   1         76.79         98.63         7.31 o
   0  -7   1       3578.36       3226.95        50.87 o
   1  -7   1          7.14         59.60         5.60 o
   2  -7   1       6966.19       6449.15        81.43 o
   3  -7   1         80.72         93.94         4.22 o
   4  -7   1       2226.84       2204.97        33.48 o
   5  -7   1      35680.70      37684.45       530.40 o
   6  -7   1        419.94        486.50        13.26 o
   7  -7   1        452.34        637.09        13.52 o
   8  -7   1         96.12        117.07         6.03 o
   9  -7   1        744.79        822.43        18.53 o
  10  -7   1        592.83        646.24        18.25 o
  11  -7   1         89.58         89.83         6.59 o
  12  -7   1       3193.86       3077.53        90.07 o
  13  -7   1       5973.59       6015.20       153.83 o
  14  -7   1        669.05        666.98        29.75 o
  15  -7   1         18.24         68.57        43.75 o
  16  -7   1        216.93        168.15        15.27 o
  17  -7   1         42.95         46.75        12.07 o
  18  -7   1        209.61        142.35        70.51 o
 -19  -6   1        179.78        143.47        25.83 o
 -18  -6   1         73.33         89.31        12.19 o
 -17  -6   1         64.81         69.16        18.30 o
 -16  -6   1         41.88         75.44        14.89 o
 -15  -6   1        721.54        731.24        23.49 o
 -14  -6   1        186.37        163.16        15.92 o
 -13  -6   1         27.90         43.08         8.07 o
 -12  -6   1         20.99         39.33        11.59 o
 -11  -6   1        610.39        571.08        15.18 o
 -10  -6   1       2166.86       2272.11        53.76 o
  -9  -6   1        307.34        305.11         8.51 o
  -8  -6   1         10.57         16.90         4.08 o
  -7  -6   1       2356.75       2044.66        41.06 o
  -6  -6   1         19.15         20.93         2.93 o
  -5  -6   1        461.67        534.22        10.05 o
  -4  -6   1        231.07        244.17         7.62 o
  -3  -6   1       1313.05       1211.46        16.38 o
  -2  -6   1       5312.35       5076.75        60.90 o
  -1  -6   1        155.99        105.00         4.40 o
   0  -6   1        704.19        765.44        16.10 o
   1  -6   1         11.72         21.84         2.79 o
   2  -6   1       7546.78       7127.19        85.47 o
   3  -6   1        728.86        719.02         9.10 o
   4  -6   1         27.04         20.71         3.23 o
   5  -6   1       1699.01       1831.17        37.76 o
   6  -6   1      10287.83      11970.86       284.73 o
   7  -6   1       2286.90       2420.55        45.88 o
   8  -6   1       4233.35       4725.06        76.09 o
   9  -6   1        228.83        211.78        11.71 o
  10  -6   1       2114.64       2273.71        59.12 o
  11  -6   1         97.76        122.24         6.78 o
  12  -6   1       9368.67       9202.18       150.98 o
  13  -6   1        452.93        392.94        17.00 o
  14  -6   1         37.05         27.18        15.55 o
  15  -6   1         79.99        100.40        10.29 o
  16  -6   1        133.01         98.24        11.07 o
  17  -6   1        103.44         83.77        13.10 o
  18  -6   1        380.16        271.74        32.35 o
 -19  -5   1          1.27         32.17        39.77 o
 -18  -5   1        375.97        403.62        18.72 o
 -17  -5   1        389.21        452.59        22.71 o
 -16  -5   1        367.48        351.08        15.06 o
 -15  -5   1         25.56         61.94        12.57 o
 -14  -5   1        333.32        430.85        12.61 o
 -13  -5   1       2137.76       2106.36        44.01 o
 -12  -5   1       1371.02       1427.25        24.53 o
 -11  -5   1        199.61        276.66        13.20 o
 -10  -5   1        441.94        411.44        16.60 o
  -9  -5   1         15.29         22.52         4.85 o
  -8  -5   1          9.22         19.90         5.02 o
  -7  -5   1        169.53        252.85         7.17 o
  -6  -5   1       3803.07       3508.70        46.18 o
  -5  -5   1       1005.54        998.74        16.37 o
  -4  -5   1       2826.70       2342.07        29.53 o
  -3  -5   1      12963.56      13210.02       189.03 o
  -2  -5   1        927.91        752.87        10.44 o
  -1  -5   1        826.09        603.29        10.02 o
   0  -5   1         88.39         97.19         4.96 o
   1  -5   1         10.98         43.91         3.80 o
   2  -5   1        419.10        434.04         6.50 o
   3  -5   1       4944.17       4769.62        53.88 o
   4  -5   1       2430.15       2248.08        36.24 o
   5  -5   1       3394.79       3477.89        48.41 o
   6  -5   1       2819.79       3033.79        65.88 o
   7  -5   1       2319.31       2411.59        38.65 o
   8  -5   1        146.24        134.43         8.33 o
   9  -5   1       4727.40       4918.52        79.77 o
  10  -5   1         26.35         38.36        11.00 o
  11  -5   1        953.36        996.14        18.52 o
  12  -5   1         21.53         35.16         7.66 o
  13  -5   1       5357.55       5404.93       122.81 o
  14  -5   1        462.59        441.56        16.41 o
  15  -5   1        411.56        488.13        17.36 o
  16  -5   1        337.56        358.73        36.73 o
  17  -5   1         61.50         78.12        13.70 o
  18  -5   1          0.09         36.02        24.93 o
 -19  -4   1        288.04        155.48        43.73 o
 -18  -4   1          8.36         53.11        11.31 o
 -17  -4   1         34.95         40.63        18.62 o
 -16  -4   1         22.24         21.23        14.33 o
 -15  -4   1       1822.94       1739.27        62.55 o
 -14  -4   1        119.12        134.32         9.34 o
 -13  -4   1          8.37         24.46         8.27 o
 -12  -4   1       3881.79       3817.36        73.02 o
 -11  -4   1       5422.45       5428.36       109.10 o
 -10  -4   1        614.07        702.24        13.41 o
  -9  -4   1       1364.97       1414.80        19.32 o
  -8  -4   1       1058.78       1334.28        23.07 o
  -7  -4   1        801.57        663.36         9.80 o
  -6  -4   1       1254.77       1459.10        25.00 o
  -5  -4   1       4359.25       3796.16        58.43 o
  -4  -4   1       1335.98       1297.72        28.46 o
  -3  -4   1        990.62        968.67        15.52 o
  -2  -4   1       4870.90       4780.35        99.47 o
  -1  -4   1       1864.05       1784.48        27.56 o
   0  -4   1      27512.81      29126.15       391.75 o
   1  -4   1       2510.19       2178.91        64.27 o
   2  -4   1       4451.96       5402.00        86.47 o
   3  -4   1       2195.47       2012.95        24.59 o
   4  -4   1        126.67        284.72         5.14 o
   5  -4   1       1635.13       1711.65        25.58 o
   6  -4   1        565.40        584.19        14.79 o
   7  -4   1       2620.56       2739.37        38.37 o
   8  -4   1         19.93         23.02         4.81 o
   9  -4   1          2.08          9.86         3.94 o
  10  -4   1         31.29         74.74         7.73 o
  11  -4   1         24.72         36.66         8.82 o
  12  -4   1       3892.96       3972.80        71.04 o
  13  -4   1        138.16        139.94        10.31 o
  14  -4   1         31.12         35.25         7.36 o
  15  -4   1       1496.41       1384.94        52.13 o
  16  -4   1          0.31         66.45        63.35 o
  17  -4   1        314.20        317.08        18.97 o
  18  -4   1         22.40         16.95        12.47 o
 -19  -3   1        622.30        538.52        57.65 o
 -18  -3   1        257.00        327.03        19.81 o
 -17  -3   1         63.90        101.72        14.22 o
 -16  -3   1          8.52         32.37        11.97 o
 -15  -3   1          4.94         18.29        13.60 o
 -14  -3   1       1379.14       1321.72        31.65 o
 -13  -3   1         75.22         83.59         6.21 o
 -12  -3   1         47.18         39.11         5.12 o
 -11  -3   1       3222.05       3557.74        68.07 o
 -10  -3   1       1939.06       1825.27        33.83 o
  -9  -3   1         61.42         82.31         4.68 o
  -8  -3   1       3831.90       3670.17        65.35 o
  -7  -3   1       8966.92      11386.68       202.68 o
  -6  -3   1       3418.05       3810.00        68.76 o
  -5  -3   1       3614.30       3828.65        58.95 o
  -4  -3   1      12776.05      11938.74       203.78 o
  -3  -3   1      19060.06      19712.95       301.36 o
  -2  -3   1         68.78         70.06         3.32 o
  -1  -3   1        127.17        104.27         6.38 o
   0  -3   1         17.77          5.49         1.70 o
   1  -3   1       9550.49       9571.15       123.86 o
   2  -3   1       2418.57       2235.40        36.11 o
   3  -3   1      31716.31      35545.12       432.67 o
   4  -3   1      13345.72      12679.58       202.67 o
   5  -3   1        907.50        986.41        18.68 o
   6  -3   1        368.08        394.17        10.61 o
   7  -3   1       2619.35       2743.88        59.02 o
   8  -3   1       1260.15       1169.62        18.21 o
   9  -3   1       6062.20       6680.49        84.95 o
  10  -3   1       2580.50       2482.75        35.90 o
  11  -3   1       2677.37       2451.97        44.24 o
  12  -3   1        328.83        344.80         9.96 o
  13  -3   1       1818.32       1960.89        47.43 o
  14  -3   1        364.76        355.75        15.15 o
  15  -3   1        343.19        380.52        16.71 o
  16  -3   1        983.14        972.09        33.78 o
  17  -3   1        124.25        135.95         9.97 o
  18  -3   1         97.00        101.70        38.03 o
 -19  -2   1        510.54        381.38        50.65 o
 -18  -2   1        239.68        270.96        14.75 o
 -17  -2   1          3.58         18.56         7.22 o
 -16  -2   1        154.74        153.69        13.88 o
 -15  -2   1        649.21        644.96        33.09 o
 -14  -2   1        119.75        178.66         9.89 o
 -13  -2   1       1438.54       1428.82        33.76 o
 -12  -2   1       2888.51       2922.44        53.42 o
 -11  -2   1       1204.23       1175.67        33.41 o
 -10  -2   1         18.25         20.32         4.59 o
  -9  -2   1        322.06        300.46        10.36 o
  -8  -2   1        280.50        200.03         7.13 o
  -7  -2   1       5830.07       5998.66       109.15 o
  -6  -2   1       4108.15       4490.77        86.77 o
  -5  -2   1        932.40        686.98        19.62 o
  -4  -2   1      12861.01      14045.64       234.60 o
  -3  -2   1        236.26        165.42        13.03 o
  -2  -2   1      10970.08      11252.69       327.60 o
  -1  -2   1       5124.58       4483.74        72.79 o
   0  -2   1      14764.12      15497.50       199.19 o
   1  -2   1       1540.24       1262.18        26.01 o
   2  -2   1         23.21         72.59         8.26 o
   3  -2   1      17108.93      16333.88       302.09 o
   4  -2   1       1907.57       1543.56        26.59 o
   5  -2   1        176.32        144.49         3.68 o
   6  -2   1       1829.14       1754.09        21.92 o
   7  -2   1       5657.68       5322.22        62.09 o
   8  -2   1        211.73        258.00         6.79 o
   9  -2   1         16.63         42.73         3.53 o
  10  -2   1       1517.91       1393.36        22.92 o
  11  -2   1        109.21        168.77         9.10 o
  12  -2   1        600.26        683.62        17.51 o
  13  -2   1         27.68         37.63         7.43 o
  14  -2   1       2102.87       2088.43        51.58 o
  15  -2   1        245.21        248.80        12.67 o
  16  -2   1        744.08        746.94        25.50 o
  17  -2   1         56.70         86.31         8.21 o
  18  -2   1        133.67        164.28        21.53 o
 -18  -1   1        212.30        255.32        21.52 o
 -17  -1   1         53.81         71.26         9.49 o
 -16  -1   1        395.83        399.51        19.62 o
 -15  -1   1        932.11        910.31        32.32 o
 -14  -1   1         72.15         76.00         7.96 o
 -13  -1   1        413.93        389.45         9.52 o
 -12  -1   1        118.24        145.05         6.22 o
 -11  -1   1       4602.63       4725.29       100.23 o
 -10  -1   1        539.19        534.72        11.19 o
  -9  -1   1         83.28        146.67         4.97 o
  -8  -1   1         42.65         20.46         3.85 o
  -7  -1   1        878.24       1063.54        30.03 o
  -6  -1   1       7461.67       7311.38       152.66 o
  -5  -1   1       2045.78       3112.94        54.09 o
  -4  -1   1       1630.60       1663.07        38.94 o
  -3  -1   1      17534.50      19479.38       408.60 o
  -2  -1   1       2348.06       1831.04        66.30 o
  -1  -1   1      22665.61      23140.45       342.14 o
   1  -1   1       5820.65       6592.85       114.54 o
   2  -1   1          0.42          6.97         2.06 o
   3  -1   1       9618.72      10275.38       228.60 o
   4  -1   1      19293.64      18946.16       360.54 o
   5  -1   1        307.91        329.02         8.28 o
   6  -1   1        575.09        563.47        12.12 o
   7  -1   1       4694.09       4969.01        67.37 o
   8  -1   1       1782.99       1850.55        22.51 o
   9  -1   1        947.08       1079.00        17.76 o
  10  -1   1       1043.34       1176.23        19.62 o
  11  -1   1       4260.53       4216.33       148.10 o
  12  -1   1        767.28        685.57        17.33 o
  13  -1   1        168.06        170.29         7.95 o
  14  -1   1        121.90        112.76         8.84 o
  15  -1   1          9.42         24.55         6.83 o
  16  -1   1       1122.60       1044.80        38.77 o
  17  -1   1          7.73         40.22        12.22 o
  18  -1   1        373.56        370.01        18.56 o
 -18   0   1          1.64         59.41        12.85 o
 -17   0   1         25.10         59.34        17.36 o
 -16   0   1        325.75        349.22        11.64 o
 -15   0   1         36.74         38.65         7.75 o
 -14   0   1       1591.53       1734.07        41.56 o
 -13   0   1         68.39        112.14         6.95 o
 -12   0   1        832.62        852.11        18.14 o
 -11   0   1          2.02         15.64         6.93 o
 -10   0   1        509.69        681.12        11.52 o
  -9   0   1       1276.71       1230.63        22.94 o
  -8   0   1         70.08         47.54         4.47 o
  -7   0   1       1087.28        971.64        16.40 o
  -6   0   1         19.51         72.39         6.12 o
  -5   0   1       2256.89       2441.06        35.11 o
  -4   0   1      14380.01      17376.51       244.60 o
  -3   0   1         92.30         61.68        11.47 o
  -2   0   1      20475.74      22201.52       453.57 o
  -1   0   1        578.37        506.78        12.69 o
   2   0   1       5885.07       6030.38       171.04 o
   3   0   1          9.71         18.49         3.78 o
   4   0   1        695.93        798.44        22.53 o
   5   0   1       3240.81       3401.15        63.14 o
   6   0   1       2758.84       3721.11        76.04 o
   7   0   1       3545.17       3302.86        37.16 o
   8   0   1       2018.41       2087.97        30.98 o
   9   0   1        636.65        716.62        12.58 o
  10   0   1        762.59        728.72        16.34 o
  11   0   1        121.61        120.51         9.66 o
  12   0   1       4174.15       4634.00        86.26 o
  13   0   1         90.01         98.40         8.24 o
  14   0   1        532.09        595.66        14.70 o
  15   0   1        179.40        177.11         8.65 o
  16   0   1         81.80        135.26         8.44 o
  17   0   1         69.22          5.31        40.34 o
  18   0   1        186.90        193.23        14.00 o
 -18   1   1         74.49        115.16        15.51 o
 -17   1   1        534.85        556.80        22.04 o
 -16   1   1       1451.77       1461.13        73.92 o
 -15   1   1        262.22        245.71        12.40 o
 -14   1   1        412.31        391.38        10.57 o
 -13   1   1        526.71        661.05        13.83 o
 -12   1   1        273.61        245.27         8.73 o
 -11   1   1       5265.32       5280.29       121.28 o
 -10   1   1        502.22        560.03        12.57 o
  -9   1   1       1076.67       1096.33        18.41 o
  -8   1   1       3115.83       3184.71        42.43 o
  -7   1   1      20741.96      22822.77       232.30 o
  -6   1   1      10970.38      11355.65       156.99 o
  -5   1   1       7214.98       9252.63       109.52 o
  -4   1   1        146.56        157.38         4.62 o
  -3   1   1         47.02         74.82         9.39 o
  -2   1   1        884.76        882.29        21.17 o
  -1   1   1      26171.86      28412.60       631.27 o
   2   1   1        810.52        625.25        18.20 o
   3   1   1       1431.75       1732.75        37.28 o
   4   1   1       3505.91       3364.94        48.65 o
   5   1   1      11100.69      11886.79       125.18 o
   6   1   1         60.40         50.22         3.03 o
   7   1   1         43.87         71.20         4.13 o
   8   1   1       6365.43       6268.09        83.87 o
   9   1   1       6592.35       6915.31       101.78 o
  10   1   1        579.15        489.27         9.81 o
  11   1   1        863.16        926.88        28.31 o
  12   1   1        401.81        471.02        12.76 o
  13   1   1         48.49         50.81         7.30 o
  14   1   1        155.10        135.40         6.73 o
  15   1   1        405.28        413.83        14.02 o
  16   1   1         66.50         79.87         7.19 o
  17   1   1        913.86        876.20        43.04 o
  18   1   1        219.66        236.85        11.01 o
 -18   2   1          3.51         37.21        21.22 o
 -17   2   1          6.00         22.50        15.76 o
 -16   2   1        116.93        163.83        23.09 o
 -15   2   1        666.90        791.12        31.01 o
 -14   2   1        369.68        489.86        12.82 o
 -13   2   1       2505.85       2528.46        57.79 o
 -12   2   1       4748.63       4792.36       107.02 o
 -11   2   1        176.65        147.23         8.48 o
 -10   2   1       1418.84       1528.50        25.06 o
  -9   2   1        808.76        892.77        16.15 o
  -8   2   1        233.56        321.06         9.31 o
  -7   2   1         83.09         51.81         3.48 o
  -6   2   1         22.42         54.52         2.95 o
  -5   2   1      12786.21      12766.56       135.05 o
  -4   2   1      10884.53      12299.75       156.91 o
  -3   2   1       1748.01       1788.49        30.13 o
  -2   2   1      40855.23      43704.16       839.73 o
  -1   2   1       4273.73       3240.60        71.90 o
   0   2   1         32.29         49.72         5.80 o
   1   2   1        904.38        771.28        11.76 o
   2   2   1       1704.56       1740.30        38.33 o
   3   2   1         12.88         33.82         7.59 o
   4   2   1       4389.84       4524.17        66.89 o
   5   2   1       3195.35       3098.94        55.36 o
   6   2   1       5614.12       5244.06        59.46 o
   7   2   1       2326.42       2080.05        35.96 o
   8   2   1        598.49        845.08        21.47 o
   9   2   1       2155.61       2088.50        30.83 o
  10   2   1        461.23        581.43        11.11 o
  11   2   1       1208.12       1195.05        45.79 o
  12   2   1       4584.09       4804.57        63.76 o
  13   2   1        411.62        396.50        11.22 o
  14   2   1         60.41         48.35         7.05 o
  15   2   1        617.60        657.98        22.78 o
  16   2   1          3.62         24.98        11.18 o
  17   2   1          2.75          4.25        84.06 o
  18   2   1         10.02         46.20        10.30 o
  19   2   1          8.49         93.80        42.17 o
 -18   3   1        661.21        604.01        39.51 o
 -17   3   1         88.88        112.29        11.27 o
 -16   3   1        163.84        240.63        60.34 o
 -15   3   1        679.22        720.28        24.84 o
 -14   3   1        401.93        418.63        17.13 o
 -13   3   1        109.18        132.52         8.61 o
 -12   3   1        667.87        668.41        17.41 o
 -11   3   1       1418.46       1475.80        27.03 o
 -10   3   1        426.99        418.91        10.71 o
  -9   3   1        592.17        768.67        19.56 o
  -8   3   1       1903.91       1780.56        36.84 o
  -7   3   1       2926.71       3090.15        36.73 o
  -6   3   1        418.90        389.04         6.62 o
  -5   3   1       3894.01       4233.90        48.19 o
  -4   3   1      21021.49      20638.58       248.09 o
  -3   3   1       6137.51       6622.15        93.70 o
  -2   3   1      16266.48      13901.22       315.54 o
  -1   3   1       8735.64       9293.80       148.17 o
   0   3   1       2806.33       2398.58        39.87 o
   1   3   1      38812.80      40404.34       525.48 o
   2   3   1        661.18        538.87         8.90 o
   3   3   1      15404.32      15421.09       278.90 o
   4   3   1       3457.13       3363.31        50.66 o
   5   3   1      17873.85      19412.44       282.45 o
   6   3   1       6350.43       5691.12        81.90 o
   7   3   1       2789.54       3012.13        46.83 o
   8   3   1        903.65        907.13        16.44 o
   9   3   1       1235.66       1115.46        17.67 o
  10   3   1        131.63        122.70         6.70 o
  11   3   1         59.66         54.74        10.20 o
  12   3   1       1004.97       1080.39        20.16 o
  13   3   1       1237.52       1359.47        22.43 o
  14   3   1        838.69        874.53        24.80 o
  15   3   1        157.75        159.68        11.33 o
  16   3   1       1236.05       1286.89        28.90 o
  17   3   1         72.67        187.57        79.28 o
  18   3   1        134.15        161.03        12.05 o
  19   3   1         10.88         48.12        66.51 o
 -18   4   1         92.87        145.19        85.44 o
 -17   4   1        160.88        154.40        14.37 o
 -16   4   1        407.79        385.06        20.38 o
 -15   4   1        653.27        711.40        36.72 o
 -14   4   1         65.00         68.82         8.39 o
 -13   4   1        187.99        204.55         9.54 o
 -12   4   1         67.22        107.16         8.68 o
 -11   4   1        792.14        764.44        15.43 o
 -10   4   1       1884.34       2129.30        45.32 o
  -9   4   1        112.58        125.31         6.91 o
  -8   4   1        427.88        416.44        11.90 o
  -7   4   1         29.93         31.33         4.05 o
  -6   4   1       4650.41       4817.59        58.29 o
  -5   4   1       3062.33       3098.80        37.82 o
  -4   4   1       3234.92       3866.92        52.38 o
  -3   4   1       9232.09       8814.21       125.69 o
  -2   4   1       3957.86       4337.33        65.00 o
  -1   4   1        310.42        267.33         5.82 o
   0   4   1       2978.70       3450.12        49.52 o
   1   4   1         55.49        106.85         3.94 o
   2   4   1        520.51        598.02        13.11 o
   3   4   1       3831.02       3179.99        51.46 o
   4   4   1       6698.82       6757.66        84.31 o
   5   4   1        733.51        602.08        13.96 o
   6   4   1        679.12        654.52        15.45 o
   7   4   1        519.39        468.75         8.69 o
   8   4   1      14682.06      16614.61       189.06 o
   9   4   1        543.52        503.80         8.60 o
  10   4   1       4166.85       4701.81        55.91 o
  11   4   1       2688.94       2658.86        60.54 o
  12   4   1       1821.35       1988.86        35.08 o
  13   4   1        402.49        481.85        11.78 o
  14   4   1         34.44         26.94         9.26 o
  15   4   1        435.11        392.70        17.96 o
  16   4   1         21.28         34.25         9.79 o
  17   4   1        146.55        142.24        23.58 o
  18   4   1        659.94        790.37        27.84 o
  19   4   1         90.67         98.00        44.62 o
 -18   5   1          0.06         71.77        70.26 o
 -17   5   1         92.58         91.79        27.37 o
 -16   5   1          7.35         23.32        15.98 o
 -15   5   1       1475.62       1504.86        36.43 o
 -14   5   1       1100.80       1057.45        29.45 o
 -13   5   1       3870.47       4032.87       123.13 o
 -12   5   1       1402.09       1465.62        38.99 o
 -11   5   1       1858.93       1954.08        29.54 o
 -10   5   1         15.19         14.30         6.26 o
  -9   5   1        862.64        883.50        25.68 o
  -8   5   1        116.61        113.64         5.21 o
  -7   5   1         25.27         36.23         4.33 o
  -6   5   1        541.46        532.27        12.40 o
  -5   5   1      15749.09      16851.90       205.78 o
  -4   5   1       7124.74       6526.10        95.10 o
  -3   5   1      22315.80      21793.08       276.60 o
  -2   5   1       1578.10       1335.34        20.46 o
  -1   5   1       6117.22       6159.28        77.69 o
   0   5   1       4135.42       3665.69        60.16 o
   1   5   1      17171.32      17231.00       213.24 o
   2   5   1       3173.94       2828.33        38.25 o
   3   5   1      12831.50      12502.98       160.21 o
   4   5   1        296.27        282.56         5.27 o
   5   5   1       1754.29       1703.96        20.72 o
   6   5   1        356.19        233.69         4.29 o
   7   5   1        742.25        780.40        14.36 o
   8   5   1         95.30         83.56         4.10 o
   9   5   1         68.36         55.97         5.02 o
  10   5   1        347.81        333.68        10.91 o
  11   5   1         10.05         36.98         5.38 o
  12   5   1       2754.57       2619.59        50.61 o
  13   5   1       1845.79       1790.21        37.78 o
  14   5   1         41.75         51.67         9.27 o
  15   5   1        151.58        119.62        11.94 o
  16   5   1         76.72        107.12        17.34 o
  17   5   1          2.61         13.70        73.56 o
  18   5   1        436.93        529.84        33.62 o
  19   5   1        311.61        245.31        46.46 o
  20   5   1         73.41          2.49        75.78 o
 -18   6   1        155.72        207.86        73.95 o
 -17   6   1        125.12        125.03        38.22 o
 -16   6   1        623.87        535.93        22.10 o
 -15   6   1          3.97         23.89        46.30 o
 -14   6   1         77.31         93.10         9.05 o
 -13   6   1        551.95        555.38        18.72 o
 -12   6   1      11163.00      11303.77       351.00 o
 -11   6   1        539.43        514.94        14.62 o
 -10   6   1       2191.27       2530.59        46.08 o
  -9   6   1         12.75          8.03         9.68 o
  -8   6   1         56.76         34.65         5.10 o
  -7   6   1         34.06         33.48         4.33 o
  -6   6   1      10054.67      10449.14       146.60 o
  -5   6   1       2315.97       2594.12        40.29 o
  -4   6   1      11009.64      12543.13       168.02 o
  -3   6   1        402.81        425.85         7.72 o
  -2   6   1        858.82        942.38        16.78 o
  -1   6   1        412.90        403.51         9.74 o
   0   6   1       1212.86        986.95        13.42 o
   1   6   1       5660.08       4718.67        77.61 o
   2   6   1       1879.50       2002.85        60.54 o
   3   6   1       2327.98       2013.63        25.93 o
   4   6   1        280.42        310.49         6.71 o
   5   6   1       3670.77       3337.04        44.57 o
   6   6   1      11456.92      12391.15       151.86 o
   7   6   1       3055.74       3008.06        35.73 o
   8   6   1       4013.15       4161.58        64.67 o
   9   6   1        426.49        398.62         7.39 o
  10   6   1         13.28         30.78         4.69 o
  11   6   1        137.26        155.96         6.96 o
  12   6   1        286.60        362.18        13.00 o
  13   6   1        383.53        402.57        13.53 o
  14   6   1          3.69         18.83         9.64 o
  15   6   1         16.19         44.84        11.34 o
  16   6   1       1315.25       1389.51        46.94 o
  17   6   1        262.08        278.49        93.70 o
  18   6   1        138.11        139.96        27.56 o
  19   6   1        104.15        148.22        58.66 o
  20   6   1        207.65        192.45        34.28 o
 -18   7   1        158.29        267.77        61.26 o
 -17   7   1        238.69        170.08        28.37 o
 -16   7   1          0.65         19.80        14.01 o
 -15   7   1        382.40        367.90        27.12 o
 -14   7   1        920.21        874.77        35.76 o
 -13   7   1       3425.81       3409.01        66.48 o
 -12   7   1         80.66         51.96         8.24 o
 -11   7   1        723.40        857.05        18.42 o
 -10   7   1        521.69        607.75        14.35 o
  -9   7   1         83.71         82.92         5.90 o
  -8   7   1        132.00        143.72         8.62 o
  -7   7   1         95.97        139.43         5.62 o
  -6   7   1        752.63        656.92        12.85 o
  -5   7   1       8617.72       8221.51       127.64 o
  -4   7   1       2308.32       2261.86        38.33 o
  -3   7   1       6427.15       7503.53       110.88 o
  -2   7   1       1348.91       1486.92        27.76 o
  -1   7   1         73.34        111.34         4.13 o
   0   7   1       3379.11       3110.23        44.33 o
   1   7   1        929.16       1224.08        24.60 o
   2   7   1       8756.85       7778.87       107.26 o
   3   7   1       3249.73       3065.07        42.04 o
   4   7   1       8827.40       7870.45       107.15 o
   5   7   1       4811.57       4905.17        74.58 o
   6   7   1        104.87        130.74         5.53 o
   7   7   1       5287.13       5213.23        72.95 o
   8   7   1        378.35        375.06        11.51 o
   9   7   1         36.98         72.31         5.92 o
  10   7   1        826.85        892.80        21.57 o
  11   7   1        832.47        899.62        22.08 o
  12   7   1        528.64        511.46        12.75 o
  13   7   1       1164.44       1097.84        30.00 o
  14   7   1         23.94         35.05        10.65 o
  15   7   1         51.65        125.84        12.98 o
  16   7   1         20.77         37.00        13.96 o
  17   7   1         74.20         51.42        82.55 o
  18   7   1        467.57        455.92        23.27 o
  19   7   1        416.70        367.53        76.08 o
  20   7   1        263.33        206.74        34.06 o
 -17   8   1        111.73         83.48        23.95 o
 -16   8   1         18.70         48.73        19.72 o
 -15   8   1          9.64         26.35        17.86 o
 -14   8   1       2630.02       2405.49        99.93 o
 -13   8   1       1155.35       1155.64        38.46 o
 -12   8   1        552.37        569.37        17.16 o
 -11   8   1        362.94        331.52        13.17 o
 -10   8   1         62.30        102.87        10.54 o
  -9   8   1        129.48        137.81         7.31 o
  -8   8   1        144.57        177.38         8.26 o
  -7   8   1        148.66        121.16         6.32 o
  -6   8   1       1343.29       1534.22        33.21 o
  -5   8   1       1934.82       2090.47        39.82 o
  -4   8   1        290.15        111.95         7.02 o
  -3   8   1          0.09         22.25         5.27 o
  -2   8   1       1782.65       1907.13        30.79 o
  -1   8   1       1402.71       1185.42        17.13 o
   0   8   1        115.45        104.60         4.96 o
   1   8   1       4173.34       3584.94        67.78 o
   2   8   1       5822.16       6633.58       105.10 o
   3   8   1        110.20        117.27         3.97 o
   4   8   1      12174.45      11590.11       160.19 o
   5   8   1         51.70         53.47         4.19 o
   6   8   1       1987.48       2090.77        30.81 o
   7   8   1        656.43        638.48        11.62 o
   8   8   1       1255.92       1156.59        19.68 o
   9   8   1       1930.05       1758.64        28.91 o
  10   8   1        190.88        263.08        13.91 o
  11   8   1        594.44        560.80        19.72 o
  12   8   1        109.18        122.14         8.75 o
  13   8   1        151.26        175.84        10.21 o
  14   8   1         16.17         30.86         9.80 o
  15   8   1        644.47        569.67        31.06 o
  16   8   1          9.89         48.94        12.16 o
  17   8   1        957.80        918.26        74.75 o
  18   8   1         65.87         97.44        15.45 o
  19   8   1          7.12         42.56        36.41 o
  20   8   1        320.10        221.34        45.87 o
 -17   9   1         94.53        102.11        22.63 o
 -16   9   1        144.74        131.33        21.35 o
 -15   9   1        190.86        203.04        15.20 o
 -14   9   1        239.17        199.23        28.17 o
 -13   9   1       3801.35       3581.80        85.74 o
 -12   9   1       2070.02       1994.53        39.60 o
 -11   9   1        112.52        143.26         8.43 o
 -10   9   1        450.61        456.07        20.45 o
  -9   9   1       1725.50       1610.57        38.52 o
  -8   9   1        695.99        653.98        16.66 o
  -7   9   1         27.81         37.35         7.78 o
  -6   9   1       1279.33       1223.34        28.32 o
  -5   9   1       5232.31       6406.67       126.76 o
  -4   9   1       3930.46       3797.51        83.87 o
  -3   9   1       1548.70       1725.55        53.57 o
  -2   9   1       1192.12       1068.13        19.49 o
  -1   9   1        953.23        990.75        16.97 o
   0   9   1        341.09        326.91         7.63 o
   1   9   1        258.20        321.56        10.64 o
   2   9   1        306.72        287.43         7.60 o
   3   9   1       1190.51        996.59        18.74 o
   4   9   1       5525.58       5367.45        78.37 o
   5   9   1       7184.52       7291.12       104.59 o
   6   9   1       3110.02       2518.01        37.97 o
   7   9   1        183.49        178.22         7.07 o
   8   9   1         92.65         95.32         5.84 o
   9   9   1        201.55        278.60        10.84 o
  10   9   1         32.27         64.07         7.04 o
  11   9   1        988.95        963.07        20.53 o
  12   9   1         84.09         83.71         7.93 o
  13   9   1       1165.29       1172.49        26.10 o
  14   9   1        373.22        362.55        25.74 o
  15   9   1          7.53         32.79        11.84 o
  16   9   1        161.75        216.58        15.99 o
  17   9   1        397.87        461.75        25.16 o
  18   9   1        122.54        130.10        24.04 o
  19   9   1          3.95         75.38        34.81 o
 -16  10   1        423.32        371.71        30.86 o
 -15  10   1         71.68         81.10        18.77 o
 -14  10   1       1053.97        934.22        46.10 o
 -13  10   1         42.23         57.48        18.05 o
 -12  10   1       1225.71       1162.38        27.41 o
 -11  10   1         38.70         36.60        14.47 o
 -10  10   1        375.21        339.36        13.86 o
  -9  10   1       3579.77       3512.46        80.15 o
  -8  10   1        538.70        568.00        13.97 o
  -7  10   1        207.27        211.58         9.21 o
  -6  10   1        547.10        523.70        17.83 o
  -5  10   1          0.52         10.67         5.68 o
  -4  10   1        370.49        285.22        26.32 o
  -3  10   1        300.38        408.57        15.39 o
  -2  10   1       2046.82       2067.27        38.10 o
  -1  10   1        122.94        132.44         6.95 o
   0  10   1       1774.97       2170.82        39.58 o
   1  10   1       1825.18       1455.53        41.67 o
   2  10   1        377.77        302.65        12.32 o
   3  10   1         38.76         24.73         5.87 o
   4  10   1        194.34        253.97         8.31 o
   5  10   1       5823.87       5219.28        83.33 o
   6  10   1        305.20        279.68         8.34 o
   7  10   1       1882.41       1700.72        30.43 o
   8  10   1       4711.12       4427.76        65.47 o
   9  10   1         20.75         31.14         7.06 o
  10  10   1        855.18        914.52        21.31 o
  11  10   1         22.86         44.12         7.58 o
  12  10   1       1020.20       1025.04        29.77 o
  13  10   1         13.23         35.14         9.65 o
  14  10   1         78.65         88.95        12.32 o
  15  10   1         15.66         38.25        13.47 o
  16  10   1        248.25        234.25        35.83 o
  17  10   1       1108.38       1032.13        66.02 o
  18  10   1        178.25        202.73        27.45 o
  19  10   1        389.06        271.93        36.17 o
 -16  11   1          7.20         26.83        21.13 o
 -15  11   1        165.77        143.12        17.24 o
 -14  11   1         58.39         48.51        17.99 o
 -13  11   1          9.27         20.57        14.47 o
 -12  11   1         49.49         52.23        11.42 o
 -11  11   1        591.40        596.16        22.46 o
 -10  11   1       1273.66       1260.91        32.80 o
  -9  11   1        156.53        185.42        11.83 o
  -8  11   1       1386.06       1388.94        33.14 o
  -7  11   1        217.04        286.20        11.05 o
  -6  11   1        333.41        306.49        12.48 o
  -5  11   1        829.06        895.49        28.78 o
  -4  11   1       1778.79       1791.46        53.33 o
  -3  11   1       4107.81       4673.72        95.07 o
  -2  11   1       2279.89       2139.73        40.10 o
  -1  11   1        210.47        230.31         9.14 o
   0  11   1        638.85        721.32        22.14 o
   1  11   1       1053.33       1166.64        67.32 o
   2  11   1       3179.62       2503.18        59.34 o
   3  11   1      16945.41      18753.63       306.82 o
   4  11   1       1839.68       2004.37        48.15 o
   5  11   1       2527.12       2774.57        50.86 o
   6  11   1        505.39        496.06        10.43 o
   7  11   1        550.24        532.80        10.59 o
   8  11   1        435.99        423.26        13.19 o
   9  11   1       2549.05       2627.29        48.37 o
  10  11   1       3154.02       3117.37        60.34 o
  11  11   1        902.51        813.77        24.57 o
  12  11   1          1.16         11.58         9.92 o
  13  11   1        635.55        665.85        23.03 o
  14  11   1         12.64         26.13        13.34 o
  15  11   1         11.71         20.82        18.31 o
  16  11   1        573.66        524.08        45.93 o
  17  11   1        634.76        667.86        35.82 o
  18  11   1        301.88        280.28        27.66 o
  19  11   1        110.43        122.44        30.05 o
 -15  12   1        100.01        120.17        24.99 o
 -14  12   1        325.08        296.98        23.93 o
 -13  12   1         22.40         33.77        16.86 o
 -12  12   1         15.74         -0.07        27.44 o
 -11  12   1         27.01         47.60        12.61 o
 -10  12   1        507.39        602.16        28.87 o
  -9  12   1         80.16         80.25        11.74 o
  -8  12   1        929.60        967.35        40.34 o
  -7  12   1         32.87         47.21         7.79 o
  -6  12   1        252.29        290.25        16.71 o
  -5  12   1          2.11         10.87         8.07 o
  -4  12   1        356.19        335.87        16.70 o
  -3  12   1       1968.61       1919.49        49.02 o
  -2  12   1        124.61        115.15         8.02 o
  -1  12   1        767.11        690.14        21.45 o
   0  12   1        613.36        676.28        19.30 o
   1  12   1        812.02        858.76        36.58 o
   2  12   1        425.48        348.36        13.53 o
   3  12   1       1275.73       1245.25        30.98 o
   4  12   1       1240.03       1320.11        37.69 o
   5  12   1        303.55        301.22        13.22 o
   6  12   1        786.32        855.88        20.57 o
   7  12   1        740.29        755.05        19.82 o
   8  12   1         13.02         27.76        10.33 o
   9  12   1        138.37        138.03         8.34 o
  10  12   1       2749.85       2750.59        55.44 o
  11  12   1       1066.66       1074.94        36.26 o
  12  12   1        187.90        185.57        12.44 o
  13  12   1        218.10        231.58        13.20 o
  14  12   1         30.45         58.81        12.73 o
  15  12   1          2.02          5.16        12.73 o
  16  12   1         45.90         51.41        27.82 o
  17  12   1        531.26        485.08        27.10 o
  18  12   1          1.28        -11.99        20.99 o
  19  12   1        156.99        131.30        27.35 o
 -15  13   1        123.23         72.01        20.33 o
 -14  13   1         31.90         16.58        19.14 o
 -13  13   1          8.84         18.34        16.34 o
 -12  13   1        269.30        241.49        15.09 o
 -11  13   1         33.34         51.90        12.98 o
 -10  13   1        185.38        166.13        20.09 o
  -9  13   1       1243.48       1335.37        43.79 o
  -8  13   1        931.75        960.19        26.49 o
  -7  13   1       1206.71       1236.97        31.33 o
  -6  13   1        326.67        304.39        14.34 o
  -5  13   1         21.15         37.13         9.29 o
  -4  13   1         61.37         59.04         9.33 o
  -3  13   1        355.11        363.99        44.17 o
  -2  13   1        250.09        250.55        13.81 o
  -1  13   1       1873.54       1814.85        43.63 o
   0  13   1       3407.20       3374.90        76.25 o
   1  13   1       4775.09       5068.98       109.49 o
   2  13   1        377.01        291.59        14.65 o
   3  13   1        193.34        164.33        14.30 o
   4  13   1         53.43         50.39         8.58 o
   5  13   1        158.38        174.64        12.23 o
   6  13   1         59.42         83.01        13.65 o
   7  13   1        361.03        392.66        21.84 o
   8  13   1       1314.18       1293.24        30.52 o
   9  13   1         47.66         66.34        14.30 o
  10  13   1         26.41         62.82        10.61 o
  11  13   1          1.42         36.27        10.44 o
  12  13   1        740.13        753.66        27.20 o
  13  13   1        909.78        941.26        25.82 o
  14  13   1         33.93         49.13        12.51 o
  15  13   1         51.19         55.52        36.19 o
  16  13   1        620.06        483.25        35.57 o
  17  13   1          6.55         -9.15        24.44 o
  18  13   1        517.19        391.49        68.00 o
  19  13   1        300.97        192.11        70.41 o
 -14  14   1        728.81        550.63        33.25 o
 -13  14   1         62.44         28.46        22.65 o
 -12  14   1         58.91         80.48        17.27 o
 -11  14   1        235.43        228.24        23.27 o
 -10  14   1        167.07        144.04        17.56 o
  -9  14   1         47.08         50.09        19.67 o
  -8  14   1          3.48          3.12         8.48 o
  -7  14   1        236.45        232.10        13.69 o
  -6  14   1       7617.81       7834.11       198.30 o
  -5  14   1         50.00         56.37        10.07 o
  -4  14   1        254.47        208.87        18.60 o
  -3  14   1        140.16        136.37        10.74 o
  -2  14   1        160.69        149.62        15.64 o
  -1  14   1       1988.41       1875.71        44.93 o
   0  14   1       4340.12       4581.35       182.26 o
   1  14   1         15.02          6.81        21.25 o
   2  14   1       2813.47       2668.97       133.05 o
   3  14   1       4389.36       4400.56       179.45 o
   4  14   1       1718.43       1745.16        40.37 o
   5  14   1         23.62         39.69        11.11 o
   6  14   1        112.04        166.46        13.98 o
   7  14   1        183.02        190.58        12.56 o
   8  14   1        251.42        270.85        14.21 o
   9  14   1          7.13         19.36        12.81 o
  10  14   1        187.34        237.44        23.35 o
  11  14   1      14706.95      14066.47       702.03 o
  12  14   1       1644.94       1453.54        58.66 o
  13  14   1         22.42         30.04        15.52 o
  14  14   1        106.04         91.94        14.95 o
  15  14   1         37.18         56.98        16.15 o
  16  14   1         35.97         20.41        16.34 o
  17  14   1        121.48         79.91        19.14 o
  18  14   1         72.23          2.82        91.43 o
 -13  15   1         72.25         29.16        19.52 o
 -12  15   1        453.91        333.44        39.45 o
 -11  15   1        166.26        185.34        15.97 o
 -10  15   1        180.31        218.10        41.89 o
  -9  15   1       5339.01       5497.88       236.37 o
  -8  15   1       1004.97        991.95        53.83 o
  -7  15   1        188.14        188.24        13.05 o
  -6  15   1        727.07        707.37        34.31 o
  -5  15   1       6776.46       7176.32       179.06 o
  -4  15   1        931.78        836.64        39.22 o
  -3  15   1        123.26        104.59        15.76 o
  -2  15   1          4.51         18.71        15.89 o
  -1  15   1         22.50         24.31        11.48 o
   0  15   1       3547.67       3175.74        77.14 o
   1  15   1       2942.76       3061.17        65.08 o
   2  15   1        640.57        598.22        20.92 o
   3  15   1       1716.09       1812.49        42.10 o
   4  15   1        351.17        400.53        17.59 o
   5  15   1         49.28         51.03        11.78 o
   6  15   1        214.18        188.40        13.63 o
   7  15   1        762.27        745.80        33.37 o
   8  15   1        585.82        543.99        20.64 o
   9  15   1         37.01         71.15        16.23 o
  10  15   1       3295.72       3381.59       215.33 o
  11  15   1       1124.26       1137.82        75.42 o
  12  15   1       2846.00       2657.47       134.28 o
  13  15   1        226.31        240.82        24.63 o
  14  15   1          0.53          3.35        23.30 o
  15  15   1          7.86          4.98        21.69 o
  16  15   1        157.70        115.48        17.26 o
  17  15   1          3.50         24.09        35.56 o
  18  15   1       2211.81       1352.77       122.14 o
 -13  16   1         14.63         17.29        16.23 o
 -12  16   1        145.80        110.70        21.36 o
 -11  16   1          2.47          9.26        13.00 o
 -10  16   1          6.67         17.26        12.80 o
  -9  16   1         49.07        101.29        43.88 o
  -8  16   1       2990.99       3176.59       172.73 o
  -7  16   1        203.16        268.64        15.58 o
  -6  16   1        646.74        649.13        26.79 o
  -5  16   1       1006.61       1063.68        36.59 o
  -4  16   1         10.41         29.59        11.82 o
  -3  16   1        115.25        116.48        28.49 o
  -2  16   1       1022.17        979.13        31.94 o
  -1  16   1       1227.06       1178.88        47.38 o
   0  16   1       1010.02       1064.82        30.42 o
   1  16   1        144.96        129.64        13.83 o
   2  16   1       1321.35       1328.91        35.75 o
   3  16   1       3012.55       2846.37       107.52 o
   4  16   1       1733.99       1701.45        43.64 o
   5  16   1       1801.78       1718.55        46.54 o
   6  16   1        571.47        601.23        23.75 o
   7  16   1         10.06         26.86        14.28 o
   8  16   1         24.95         32.43        12.25 o
   9  16   1       1106.38       1067.99        47.33 o
  10  16   1         55.10        112.91        20.81 o
  11  16   1       1231.30       1199.00        76.58 o
  12  16   1        112.26        135.86        22.25 o
  13  16   1         75.82        145.95        37.53 o
  14  16   1          4.14         53.74        21.28 o
  15  16   1        169.09        146.86        25.15 o
  16  16   1         34.23         26.05        25.46 o
  17  16   1        236.39        117.36        33.47 o
 -12  17   1        389.49        298.07        40.14 o
 -11  17   1          3.85         12.40        19.91 o
 -10  17   1       1269.60       1135.09        54.75 o
  -9  17   1        931.47        886.16        76.03 o
  -8  17   1        214.02        247.28        38.65 o
  -7  17   1       1460.10       1467.84        77.23 o
  -6  17   1         57.56         51.40        11.73 o
  -5  17   1        493.32        520.32        32.36 o
  -4  17   1        345.51        352.52        20.36 o
  -3  17   1        685.69        747.04        28.35 o
  -2  17   1        105.24        122.95        12.59 o
  -1  17   1          1.60          4.63        41.16 o
   0  17   1       2010.35       1924.17        68.05 o
   1  17   1       1174.59       1169.87        35.05 o
   2  17   1        192.39        259.28        14.39 o
   3  17   1       1208.37       1309.10        37.41 o
   4  17   1       7095.75       6664.68       170.65 o
   5  17   1         17.70         33.63        15.54 o
   6  17   1       1205.61       1220.18        39.95 o
   7  17   1        663.44        585.77        23.16 o
   8  17   1         51.19         70.20        13.02 o
   9  17   1        176.74        218.59        28.37 o
  10  17   1        987.78        958.49        89.01 o
  11  17   1         42.02         72.17        28.19 o
  12  17   1         32.48         43.78        51.52 o
  13  17   1         34.62         43.89        24.21 o
  14  17   1         31.91         57.98        22.71 o
  15  17   1        180.02        112.63        25.94 o
  16  17   1        490.70        358.34        93.08 o
  17  17   1        262.35        266.40        84.36 o
 -11  18   1          1.44        -19.71        42.85 o
 -10  18   1        696.32        563.57        31.80 o
  -9  18   1         17.93         22.16        13.54 o
  -8  18   1       1021.67       1126.78        93.86 o
  -7  18   1        484.05        643.67       122.20 o
  -6  18   1        385.20        368.75        71.60 o
  -5  18   1         64.32         78.08        24.28 o
  -4  18   1        146.13        148.23        15.48 o
  -3  18   1          5.13         31.19        11.53 o
  -2  18   1        844.69        801.13        30.05 o
  -1  18   1       2367.47       2166.97       112.95 o
   0  18   1        980.13        991.30        43.03 o
   1  18   1       1293.37       1261.08        37.37 o
   2  18   1        304.52        313.87        17.56 o
   3  18   1         13.68         24.73        11.50 o
   4  18   1        739.61        851.94        27.19 o
   5  18   1        711.29        727.69        28.37 o
   6  18   1         17.81         71.90        14.85 o
   7  18   1        120.84        132.62        15.56 o
   8  18   1       1616.72       1530.09        67.49 o
   9  18   1       1049.01       1034.94        87.49 o
  10  18   1          8.79         -2.92        18.18 o
  11  18   1          6.72          9.24        52.11 o
  12  18   1        606.13        541.99        44.31 o
  13  18   1        123.44        159.94        39.07 o
  14  18   1         95.16        125.32        24.29 o
  15  18   1          1.71        -16.86        21.08 o
  16  18   1         56.01         24.91        64.00 o
 -10  19   1          1.10          4.08        29.08 o
  -9  19   1        615.49        631.63        43.89 o
  -8  19   1          5.06         34.48        21.97 o
  -7  19   1       1380.57       1470.23       177.26 o
  -6  19   1         89.00         89.28        14.65 o
  -5  19   1        495.88        525.03        50.74 o
  -4  19   1        142.41        133.26        19.76 o
  -3  19   1         13.34         15.16        11.24 o
  -2  19   1       4098.78       3320.05       169.06 o
  -1  19   1       1749.03       1843.70        61.76 o
   0  19   1       1808.01       1648.21       107.42 o
   1  19   1        222.07        204.09        19.94 o
   2  19   1        165.44        150.86        16.83 o
   3  19   1        564.09        552.48        23.51 o
   4  19   1        759.32        739.20        27.84 o
   5  19   1        478.31        478.74        26.48 o
   6  19   1        710.03        662.52        30.22 o
   7  19   1         16.90         33.18        30.25 o
   8  19   1         15.78         30.25        21.05 o
   9  19   1        366.89        324.28        25.32 o
  10  19   1        262.64        269.80        30.88 o
  11  19   1        358.90        303.30        39.08 o
  12  19   1         14.13         39.65        28.97 o
  13  19   1        144.78        112.67        24.14 o
  14  19   1        206.11        130.43        17.73 o
  15  19   1        101.60         41.97        27.03 o
  16  19   1        503.76        404.57        78.74 o
  -9  20   1        163.64        168.57        36.84 o
  -8  20   1         29.44         66.28        29.54 o
  -7  20   1        296.40        260.53        19.48 o
  -6  20   1        347.16        352.78        26.29 o
  -5  20   1          9.61          8.15        10.16 o
  -4  20   1        382.43        427.09        24.31 o
  -3  20   1        740.74        802.48        55.28 o
  -2  20   1        333.21        416.01       110.84 o
  -1  20   1        656.56        646.57        79.58 o
   0  20   1        280.34        323.71        22.67 o
   1  20   1        195.05        206.61        40.88 o
   2  20   1        293.45        252.44        21.81 o
   3  20   1        228.94        220.06        21.04 o
   4  20   1       1415.41       1362.33        57.91 o
   5  20   1        510.30        594.48        46.82 o
   6  20   1        420.65        320.57        29.52 o
   7  20   1        195.58        219.09        25.92 o
   8  20   1          4.17         10.54        37.12 o
   9  20   1         72.70         99.27        37.77 o
  10  20   1         88.79         97.50        32.30 o
  11  20   1        137.10        131.96        20.87 o
  12  20   1        192.25        147.84        55.69 o
  13  20   1        317.50        244.16        42.71 o
  14  20   1          0.90         -2.03        20.48 o
  15  20   1         47.08         57.23        81.97 o
  -8  21   1          0.82         10.36        33.63 o
  -7  21   1       1093.19       1128.35        82.20 o
  -6  21   1        449.28        409.90        34.44 o
  -5  21   1        110.53        139.36        22.00 o
  -4  21   1         32.21         37.57         9.97 o
  -3  21   1        429.80        476.26        42.41 o
  -2  21   1         39.31         81.56        20.43 o
  -1  21   1       1147.43       1154.53        74.21 o
   0  21   1         11.38         12.18        28.22 o
   1  21   1        243.65        217.40        35.41 o
   2  21   1        292.06        311.04        23.05 o
   3  21   1        184.93        182.51        24.31 o
   4  21   1       1085.73        935.13        57.01 o
   5  21   1        391.21        297.55        38.92 o
   6  21   1       1107.97        824.47       255.54 o
   7  21   1         21.00         17.93        39.40 o
   8  21   1        287.78        259.95       101.42 o
   9  21   1        487.13        458.26        35.25 o
  10  21   1        283.62        310.71        46.44 o
  11  21   1          5.24         22.60        18.15 o
  12  21   1         77.85         35.59        25.30 o
  13  21   1        179.17        139.36        23.35 o
  14  21   1        184.08        134.82        87.30 o
  -7  22   1         16.68         35.92        28.13 o
  -6  22   1        906.35        912.69        71.82 o
  -5  22   1        190.24        201.07        39.00 o
  -4  22   1          0.32         -9.30        45.62 o
  -3  22   1         85.91        116.34        34.90 o
  -2  22   1        676.07        723.67        42.91 o
  -1  22   1       2122.78       2279.34        96.01 o
   0  22   1        197.60        207.41        21.54 o
   1  22   1         41.67         92.76        16.31 o
   2  22   1          3.64          5.33        14.85 o
   3  22   1        321.85        341.55        24.64 o
   4  22   1         17.37         42.63        26.33 o
   5  22   1         92.73         91.49        24.81 o
   6  22   1        340.58        376.48        42.57 o
   7  22   1       1259.99       1236.98        76.85 o
   8  22   1         28.28          4.90        22.61 o
   9  22   1         16.98         20.90        19.86 o
  10  22   1         82.38        117.54        19.91 o
  11  22   1         11.47         -3.11        14.41 o
  12  22   1          1.63          6.59        24.56 o
  13  22   1         60.23         95.45        81.42 o
  -5  23   1         70.32         71.69        32.18 o
  -4  23   1         10.57         78.30        35.15 o
  -3  23   1         64.24         70.08        46.05 o
  -2  23   1        328.53        304.98        40.62 o
  -1  23   1        448.12        424.15        65.99 o
   0  23   1        724.20        856.91        91.82 o
   1  23   1        116.41        160.06        40.04 o
   2  23   1         48.19         43.03        22.57 o
   3  23   1        272.23        294.46        28.25 o
   4  23   1          6.50         30.12        20.36 o
   5  23   1         86.39         70.89        23.12 o
   6  23   1        112.18         74.33        25.44 o
   7  23   1        248.71        303.11        26.28 o
   8  23   1        892.44        872.47       102.92 o
   9  23   1         59.03         67.71        17.80 o
  10  23   1        457.49        441.03        32.63 o
  11  23   1         22.21         18.91        30.49 o
  12  23   1         90.14        223.91        79.40 o
  -3  24   1          6.34         31.19        23.81 o
  -2  24   1        114.77        160.87        46.84 o
  -1  24   1        305.14        362.12        55.13 o
   0  24   1         10.68         32.38        49.28 o
   1  24   1        422.21        445.38        65.52 o
   2  24   1         24.18         17.87        35.69 o
   3  24   1        172.92        233.43        24.99 o
   4  24   1         20.68         15.71        24.49 o
   5  24   1        141.50        164.13        50.33 o
   6  24   1          2.59          7.11        18.17 o
   7  24   1         80.41         96.91        21.78 o
   8  24   1         97.56        122.76        30.47 o
   9  24   1        232.66        272.97        50.37 o
  10  24   1        324.42        243.44        34.06 o
  -1  25   1        626.87        493.44        51.00 o
   0  25   1        994.07        904.73        72.17 o
   1  25   1         20.42         19.55        40.61 o
   2  25   1         77.32        105.37        43.01 o
   4  25   1         74.06         94.84        24.47 o
   5  25   1        621.09        724.01        51.19 o
   6  25   1         41.81         24.68        21.85 o
   7  25   1        188.17        192.96        39.20 o
  -3 -25   2         65.26         57.71        40.28 o
  -2 -25   2          2.87        -38.29        39.24 o
  -8 -24   2         58.41         57.66        16.12 o
  -7 -24   2        276.11        287.00        34.40 o
  -6 -24   2         37.34         47.80        16.80 o
  -5 -24   2        215.51        184.80        37.34 o
  -4 -24   2          0.73          4.21        22.31 o
  -3 -24   2        767.00        916.54       106.15 o
  -2 -24   2          1.96         39.52        46.89 o
  -1 -24   2        679.48        726.29        60.13 o
   0 -24   2         59.17         74.28        60.30 o
   1 -24   2         22.34         17.90        31.19 o
   2 -24   2          1.15         49.91        43.21 o
   3 -24   2        262.30        300.25        43.79 o
 -10 -23   2         32.81         15.39        28.20 o
  -9 -23   2        392.33        306.52        76.72 o
  -8 -23   2          4.77         14.57        18.81 o
  -7 -23   2        134.41        146.78        27.20 o
  -6 -23   2       2361.64       2636.13       156.18 o
  -5 -23   2         41.52         42.21        25.48 o
  -4 -23   2          1.38          4.27        25.91 o
  -3 -23   2          0.42         18.92        22.22 o
  -2 -23   2        123.34        154.74        24.08 o
  -1 -23   2         55.06         97.80        38.93 o
   0 -23   2         44.41         60.49        37.98 o
   1 -23   2        326.60        423.12        80.89 o
   2 -23   2       3218.96       3252.78       362.36 o
   3 -23   2         41.87         27.01        58.75 o
   4 -23   2          5.04         20.26        41.26 o
 -12 -22   2        189.55        168.45        77.42 o
 -11 -22   2        284.86        168.33        29.51 o
 -10 -22   2        629.12        580.61       128.85 o
  -9 -22   2        430.78        382.27        61.43 o
  -8 -22   2          7.86         26.88        22.28 o
  -7 -22   2         39.05         40.36        23.71 o
  -6 -22   2        112.73        145.28        23.80 o
  -5 -22   2       2055.03       1964.94       153.77 o
  -4 -22   2        321.61        315.38        38.68 o
  -3 -22   2        450.71        473.22        55.46 o
  -2 -22   2         36.28         53.04        20.41 o
  -1 -22   2       1469.48       1442.77        69.59 o
   0 -22   2         16.36         26.26        18.28 o
   1 -22   2         66.26         87.03        18.97 o
   2 -22   2        202.78        231.94        31.02 o
   3 -22   2       3096.74       3120.87       344.32 o
   4 -22   2        394.20        433.35        68.84 o
   5 -22   2         16.94         12.37        11.13 o
   6 -22   2         34.93         33.75        19.04 o
   7 -22   2        159.68        177.67        40.59 o
 -13 -21   2         68.98        130.88        79.67 o
 -12 -21   2         88.54         61.11        27.29 o
 -11 -21   2        544.55        543.89       122.80 o
 -10 -21   2        194.85        215.15        22.82 o
  -9 -21   2         44.79         70.93        22.68 o
  -8 -21   2        147.56        183.15        23.44 o
  -7 -21   2        210.98        186.97        30.82 o
  -6 -21   2        815.98        785.67        39.44 o
  -5 -21   2        133.68        128.31        39.89 o
  -4 -21   2        164.72        184.64        30.11 o
  -3 -21   2          0.22         14.60        16.98 o
  -2 -21   2        207.66        236.66        21.18 o
  -1 -21   2         10.74         50.58        16.94 o
   0 -21   2        558.57        573.82        43.37 o
   1 -21   2        595.63        600.82        40.77 o
   2 -21   2         33.22         32.81        17.84 o
   3 -21   2          7.66         29.03        17.04 o
   4 -21   2        181.82        181.51        17.85 o
   5 -21   2        886.07        898.94       122.74 o
   6 -21   2        281.96        303.30        46.95 o
   7 -21   2         77.00         96.98        19.42 o
   8 -21   2         11.95         12.17        10.68 o
 -14 -20   2        262.49        231.67        77.76 o
 -13 -20   2          3.32         -6.28        18.86 o
 -12 -20   2          1.42         21.37        25.69 o
 -11 -20   2          0.19          8.23        12.72 o
 -10 -20   2        759.89        686.93        36.59 o
  -9 -20   2        729.38        657.89        32.07 o
  -8 -20   2          3.15         20.26        13.82 o
  -7 -20   2          3.30         28.74        26.51 o
  -6 -20   2        840.01        765.36        31.32 o
  -5 -20   2         44.42         37.95        16.11 o
  -4 -20   2         22.41         48.32        16.46 o
  -3 -20   2        381.03        404.21        18.64 o
  -2 -20   2         80.52        110.08        14.67 o
  -1 -20   2          7.28         13.29        14.50 o
   0 -20   2          2.26         16.19        18.90 o
   1 -20   2         19.81         17.38        19.10 o
   2 -20   2         22.26         -1.28        22.31 o
   3 -20   2        994.16       1053.40        68.46 o
   4 -20   2          7.21         17.17        11.06 o
   5 -20   2        150.76        150.47        13.90 o
   6 -20   2        207.06        205.38        14.11 o
   7 -20   2         27.52         41.04        14.83 o
   8 -20   2        373.74        390.55        45.90 o
   9 -20   2         55.67         59.25        38.30 o
 -14 -19   2         54.79         17.98        19.20 o
 -13 -19   2        469.25        313.75        33.43 o
 -12 -19   2        478.38        423.58        50.88 o
 -11 -19   2         17.38         28.42        27.09 o
 -10 -19   2       2021.82       1812.24        79.71 o
  -9 -19   2        621.68        553.50        25.21 o
  -8 -19   2        894.77        937.61        47.57 o
  -7 -19   2         93.11        130.70        16.35 o
  -6 -19   2        534.77        514.91        23.97 o
  -5 -19   2        203.62        225.54        19.13 o
  -4 -19   2         24.14         16.47        12.54 o
  -3 -19   2        115.50        119.04        14.53 o
  -2 -19   2         41.41         44.14        17.96 o
  -1 -19   2        771.98        719.69        25.35 o
   0 -19   2        372.47        396.26        21.34 o
   1 -19   2         99.38         97.50        20.01 o
   2 -19   2        559.41        584.66        46.10 o
   3 -19   2         32.60         31.55        11.38 o
   4 -19   2        605.50        608.77        25.92 o
   5 -19   2         11.01         32.67        18.80 o
   6 -19   2        190.29        199.55        13.26 o
   7 -19   2         24.22         25.66        14.63 o
   8 -19   2         43.56         57.57        13.95 o
   9 -19   2       1125.11       1132.96        64.52 o
  10 -19   2         32.80         34.23        12.11 o
 -15 -18   2         43.82         -0.18        19.15 o
 -14 -18   2         53.18         38.60        30.70 o
 -13 -18   2         64.16         29.43        26.26 o
 -12 -18   2         43.55         42.66        23.82 o
 -11 -18   2        213.54        206.93        27.48 o
 -10 -18   2        195.92        169.07        23.53 o
  -9 -18   2        418.66        411.16        18.93 o
  -8 -18   2        104.39        128.75        16.37 o
  -7 -18   2        186.59        236.66        20.33 o
  -6 -18   2        256.77        322.69        22.73 o
  -5 -18   2         84.79        112.34        17.00 o
  -4 -18   2        372.62        403.39        21.79 o
  -3 -18   2        857.74        823.82        48.25 o
  -2 -18   2       1661.08       1650.29        51.55 o
  -1 -18   2         87.56         94.12        15.65 o
   0 -18   2        102.38        112.01        15.45 o
   1 -18   2       1312.62       1388.45        47.67 o
   2 -18   2        494.33        481.73        24.79 o
   3 -18   2        391.87        454.62        29.00 o
   4 -18   2         73.32         82.98        18.68 o
   5 -18   2         10.05         15.79        10.88 o
   6 -18   2       1273.58       1247.22        53.59 o
   7 -18   2        133.71        133.58        34.30 o
   8 -18   2        275.35        273.62        46.45 o
   9 -18   2         58.18         74.28        16.42 o
  10 -18   2        842.50        870.36        32.38 o
  11 -18   2        306.77        266.91        16.62 o
 -16 -17   2        130.84         57.99        29.66 o
 -15 -17   2        350.81        198.46        53.07 o
 -14 -17   2        197.89        157.02        33.45 o
 -13 -17   2        538.95        473.15        47.63 o
 -12 -17   2          5.21         40.31        22.45 o
 -11 -17   2        210.88        209.34        24.76 o
 -10 -17   2        193.96        173.73        18.49 o
  -9 -17   2         40.54         30.52        12.79 o
  -8 -17   2        566.04        481.98        25.60 o
  -7 -17   2       3760.72       3624.93       101.19 o
  -6 -17   2          7.91         45.96        15.95 o
  -5 -17   2         59.96         84.85        16.23 o
  -4 -17   2         14.48         31.22        15.53 o
  -3 -17   2        322.21        317.06        22.79 o
  -2 -17   2       1168.11       1173.51        39.83 o
  -1 -17   2         32.08         38.41        15.75 o
   0 -17   2        823.69        879.66        32.40 o
   1 -17   2       1665.36       1768.41        49.42 o
   2 -17   2         61.18         66.52        19.48 o
   3 -17   2         34.16         58.14        17.81 o
   4 -17   2       3554.83       3607.58        92.87 o
   5 -17   2        423.11        443.64        25.07 o
   6 -17   2        247.31        243.54        26.80 o
   7 -17   2        291.29        327.33        18.19 o
   8 -17   2        685.19        633.71        96.45 o
   9 -17   2       1272.88       1357.65        82.01 o
  10 -17   2        111.35         82.37        15.20 o
  11 -17   2        510.35        506.25        42.98 o
  12 -17   2         73.70         69.65        21.06 o
 -16 -16   2        108.68         36.68        35.22 o
 -15 -16   2          5.18        -15.05        15.05 o
 -14 -16   2         14.56          3.77        25.01 o
 -13 -16   2        321.71        404.78        41.11 o
 -12 -16   2        540.87        672.87        95.67 o
 -11 -16   2         50.71         48.97        19.22 o
 -10 -16   2          3.63         44.78        16.96 o
  -9 -16   2       1538.61       1640.57        75.00 o
  -8 -16   2        373.11        403.58        19.50 o
  -7 -16   2       1367.22       1412.48        40.13 o
  -6 -16   2        746.85        862.67        31.30 o
  -5 -16   2       2110.74       2307.39        78.70 o
  -4 -16   2        236.22        282.47        18.17 o
  -3 -16   2        336.15        430.05        19.43 o
  -2 -16   2         14.77         32.20        14.89 o
  -1 -16   2       1864.31       1934.76        55.97 o
   0 -16   2         65.32         73.93        14.51 o
   1 -16   2       1245.24       1280.91        37.90 o
   2 -16   2        902.40        851.98        30.39 o
   3 -16   2        147.18        155.56        16.82 o
   4 -16   2        239.42        256.89        22.20 o
   5 -16   2          5.66         17.54        10.82 o
   6 -16   2        673.01        670.65        26.34 o
   7 -16   2        748.26        760.66        23.64 o
   8 -16   2        241.71        212.71        11.56 o
   9 -16   2        401.20        317.12        48.44 o
  10 -16   2       1474.72       1586.36       121.80 o
  11 -16   2        141.14        122.36        19.45 o
  12 -16   2          1.35          5.69        16.90 o
  13 -16   2          5.12          6.98        19.19 o
 -17 -15   2        235.38        109.39        33.16 o
 -16 -15   2         38.53         35.47        16.51 o
 -15 -15   2        176.37        160.31        18.64 o
 -14 -15   2          8.50         28.02        17.42 o
 -13 -15   2        322.63        315.89        29.26 o
 -12 -15   2        324.61        352.26        20.71 o
 -11 -15   2        236.90        270.71        19.72 o
 -10 -15   2       1404.89       1351.18        60.53 o
  -9 -15   2        180.53        190.95        14.92 o
  -8 -15   2         19.85         40.75        12.93 o
  -7 -15   2       1982.01       1934.59        50.93 o
  -6 -15   2       4292.77       4163.06       103.44 o
  -5 -15   2          7.62          7.81        11.61 o
  -4 -15   2       1022.41        979.79        37.27 o
  -3 -15   2        881.92        977.77        26.48 o
  -2 -15   2       1399.34       1454.93        39.34 o
  -1 -15   2        742.70        820.51        28.97 o
   0 -15   2        854.39        766.31        32.90 o
   1 -15   2        226.03        267.57        16.26 o
   2 -15   2       1772.16       1632.19        38.29 o
   3 -15   2        252.30        276.61        18.81 o
   4 -15   2        514.50        600.41        32.53 o
   5 -15   2        347.10        406.92        23.09 o
   6 -15   2        642.41        705.84        35.69 o
   7 -15   2        947.87       1036.69        37.50 o
   8 -15   2        159.66        148.11        14.27 o
   9 -15   2        493.32        444.99        36.18 o
  10 -15   2        464.09        406.47        59.02 o
  11 -15   2        512.74        523.89        31.21 o
  12 -15   2          5.58         18.31        11.48 o
  13 -15   2         81.81         60.12        21.99 o
  14 -15   2        282.83        246.51        33.40 o
 -17 -14   2       1500.53       1262.94        61.41 o
 -16 -14   2          3.25          3.18        16.37 o
 -15 -14   2         60.60         40.26        20.55 o
 -14 -14   2        870.80        768.15        34.97 o
 -13 -14   2         62.87         93.56        13.15 o
 -12 -14   2        301.03        318.48        23.03 o
 -11 -14   2         99.44         94.81        14.39 o
 -10 -14   2       2257.82       2095.42        81.06 o
  -9 -14   2       2701.72       2904.01        69.09 o
  -8 -14   2       1544.88       1617.85        32.79 o
  -7 -14   2         71.94        111.57        12.32 o
  -6 -14   2         12.51         29.67         9.28 o
  -5 -14   2        166.97        149.15        10.94 o
  -4 -14   2        106.29        110.36         9.61 o
  -3 -14   2          6.56         19.30         9.05 o
  -2 -14   2       1216.90       1238.92        27.99 o
  -1 -14   2       5902.54       5711.32       144.09 o
   0 -14   2       4623.17       4926.26       102.47 o
   1 -14   2       1424.36       1447.57        39.32 o
   2 -14   2       3125.07       3113.12        67.57 o
   3 -14   2         44.05         34.71         8.05 o
   4 -14   2       2728.73       3157.89       165.80 o
   5 -14   2        143.83        141.58        16.26 o
   6 -14   2        237.37        277.92        45.09 o
   7 -14   2          4.05         15.57        11.66 o
   8 -14   2        984.03       1098.17        55.34 o
   9 -14   2        243.17        273.76        25.43 o
  10 -14   2       1350.67       1268.78        66.74 o
  11 -14   2       1121.17       1227.44        98.82 o
  12 -14   2         10.90         18.99        11.50 o
  13 -14   2        196.87        183.36        22.11 o
  14 -14   2          9.53         12.57        17.71 o
  15 -14   2         10.83         13.19        18.27 o
 -18 -13   2         89.80         63.90        18.85 o
 -17 -13   2         12.40          6.36        17.62 o
 -16 -13   2        177.09        143.05        19.02 o
 -15 -13   2         67.15         67.06        12.66 o
 -14 -13   2         12.11         27.64        21.95 o
 -13 -13   2         69.05         82.71        11.35 o
 -12 -13   2          9.42         34.73        11.72 o
 -11 -13   2        286.00        312.08        14.44 o
 -10 -13   2        179.90        183.21        11.36 o
  -9 -13   2          1.75         24.58        10.78 o
  -8 -13   2        203.31        241.82        13.30 o
  -7 -13   2       3353.34       3340.42       102.27 o
  -6 -13   2       2894.85       2986.09       134.66 o
  -5 -13   2         71.76         51.92        12.30 o
  -4 -13   2         42.17         52.77        11.57 o
  -3 -13   2        247.98        286.51        15.80 o
  -2 -13   2       1187.06       1307.43        42.98 o
  -1 -13   2       2025.72       2065.02        62.93 o
   0 -13   2       4949.25       4762.65       165.80 o
   1 -13   2       2089.32       2218.09        52.11 o
   2 -13   2       1001.61       1005.49        33.40 o
   3 -13   2       4449.13       5363.99       217.39 o
   4 -13   2        361.59        375.39        25.73 o
   5 -13   2       4936.49       5267.95       217.23 o
   6 -13   2       1178.62       1294.61       123.44 o
   7 -13   2        559.43        571.12        24.83 o
   8 -13   2        102.74        110.43        16.34 o
   9 -13   2        231.56        234.79        13.86 o
  10 -13   2        139.09        148.54        28.46 o
  11 -13   2        395.41        453.70        27.88 o
  12 -13   2          4.83         25.70        22.50 o
  13 -13   2        347.92        390.45        18.20 o
  14 -13   2          3.82          7.69        15.51 o
  15 -13   2        153.45        127.27        17.27 o
 -18 -12   2        123.72         86.57        18.54 o
 -17 -12   2          5.97          7.75        19.45 o
 -16 -12   2        646.35        662.93        30.34 o
 -15 -12   2       1579.77       1474.84        48.05 o
 -14 -12   2        307.84        357.29        15.29 o
 -13 -12   2        487.69        493.51        18.56 o
 -12 -12   2        616.19        715.52        29.61 o
 -11 -12   2          6.01         11.94         8.43 o
 -10 -12   2       1409.64       1434.85        30.53 o
  -9 -12   2         80.26         89.27         8.08 o
  -8 -12   2       2095.67       2141.67        45.94 o
  -7 -12   2       1553.94       1695.94        52.38 o
  -6 -12   2       1543.35       1639.26        59.21 o
  -5 -12   2       1362.22       1357.68        49.76 o
  -4 -12   2        183.05        201.23        15.63 o
  -3 -12   2        308.68        283.41        11.33 o
  -2 -12   2        101.90        108.63         8.85 o
  -1 -12   2        175.31        183.18        10.19 o
   0 -12   2      10775.17      11449.98       202.16 o
   1 -12   2        362.69        346.61         9.98 o
   2 -12   2       2729.09       3063.93        52.70 o
   3 -12   2        203.50        207.78        11.26 o
   4 -12   2        484.25        507.58        30.08 o
   5 -12   2        133.05        177.54        25.07 o
   6 -12   2       4112.14       4610.33       137.21 o
   7 -12   2        604.29        585.03        31.60 o
   8 -12   2       1402.06       1770.56        49.62 o
   9 -12   2        296.81        308.40        18.26 o
  10 -12   2         37.27         92.97        12.00 o
  11 -12   2         22.42         33.95        15.38 o
  12 -12   2       1567.99       1483.54        61.16 o
  13 -12   2         93.02        108.20        17.06 o
  14 -12   2        511.15        459.81        25.01 o
  15 -12   2         47.59         50.02        16.18 o
  16 -12   2        359.26        286.85        29.09 o
 -18 -11   2        225.56        194.63        21.99 o
 -17 -11   2        557.32        554.58        25.22 o
 -16 -11   2        645.18        562.91        59.97 o
 -15 -11   2        307.21        281.10        28.94 o
 -14 -11   2        899.74        799.65        24.03 o
 -13 -11   2        131.05        173.02        10.53 o
 -12 -11   2       3739.33       3615.30        78.22 o
 -11 -11   2        847.02        738.39        18.95 o
 -10 -11   2       2738.21       2647.08        64.67 o
  -9 -11   2        283.46        285.27         9.32 o
  -8 -11   2       8796.30       9052.39       247.97 o
  -7 -11   2        132.84        160.11         8.47 o
  -6 -11   2       1524.24       1596.41        40.58 o
  -5 -11   2       1266.64       1421.02        47.86 o
  -4 -11   2       1835.53       2061.08        49.38 o
  -3 -11   2          3.93         31.34         7.62 o
  -2 -11   2       5933.74       6025.89       109.09 o
  -1 -11   2       1391.91       1677.88        33.17 o
   0 -11   2       1678.39       1442.49        28.53 o
   1 -11   2       1083.28       1141.64        36.56 o
   2 -11   2          2.85         12.38         6.73 o
   3 -11   2      10160.56      11770.20       246.17 o
   4 -11   2         12.62         11.56         5.84 o
   5 -11   2       1511.61       1758.75        68.16 o
   6 -11   2        148.06        145.72        13.80 o
   7 -11   2        929.07       1145.49        56.03 o
   8 -11   2         36.10         30.64        16.24 o
   9 -11   2       5810.00       6050.52       157.50 o
  10 -11   2         26.70         57.50        10.86 o
  11 -11   2          3.29         12.63        10.07 o
  12 -11   2         66.67         86.43        14.66 o
  13 -11   2        235.49        250.72        29.58 o
  14 -11   2        516.97        435.30        30.83 o
  15 -11   2        345.51        301.22        15.50 o
  16 -11   2         31.56         38.36        18.98 o
 -19 -10   2          0.91         33.30        26.78 o
 -18 -10   2        565.48        477.56        31.08 o
 -17 -10   2        235.37        178.97        18.13 o
 -16 -10   2         75.17         88.82        12.90 o
 -15 -10   2         68.57         91.42        12.50 o
 -14 -10   2        389.58        306.47        16.93 o
 -13 -10   2       3527.37       3333.97        63.12 o
 -12 -10   2        181.22        177.22        10.08 o
 -11 -10   2       1387.19       1262.27        28.59 o
 -10 -10   2        622.38        663.84        14.94 o
  -9 -10   2       6748.20       6756.22       149.81 o
  -8 -10   2       2424.27       2643.21        76.44 o
  -7 -10   2        534.38        581.91        12.71 o
  -6 -10   2       6773.06       6800.98       132.38 o
  -5 -10   2        809.69        711.42        13.11 o
  -4 -10   2        639.13        558.51        19.83 o
  -3 -10   2         60.28         28.44         6.55 o
  -2 -10   2      10899.16      11657.57       194.79 o
  -1 -10   2       4866.89       5057.80        84.90 o
   0 -10   2      16660.86      17725.35       295.55 o
   1 -10   2       4807.62       4433.67        93.00 o
   2 -10   2        422.33        435.44        20.44 o
   3 -10   2        148.97        184.05         9.37 o
   4 -10   2       6105.82       6825.90       125.59 o
   5 -10   2        389.00        443.43        20.15 o
   6 -10   2       3407.30       3710.15        89.62 o
   7 -10   2        418.45        376.29        19.07 o
   8 -10   2        559.07        622.19        16.76 o
   9 -10   2          3.02         23.26         9.59 o
  10 -10   2         11.97         79.58        11.20 o
  11 -10   2        557.13        514.69        16.84 o
  12 -10   2       1074.00       1122.17        41.59 o
  13 -10   2         52.92         51.44        10.70 o
  14 -10   2        676.81        689.69        28.96 o
  15 -10   2         66.74         77.54        13.30 o
  16 -10   2        153.51        115.06        11.81 o
  17 -10   2         89.10         75.63        33.68 o
 -19  -9   2         30.97         51.36        16.80 o
 -18  -9   2          4.02         15.59        12.91 o
 -17  -9   2        268.17        276.15        20.10 o
 -16  -9   2       2279.48       2279.89        97.20 o
 -15  -9   2        526.21        490.71        17.26 o
 -14  -9   2         11.78         30.95         9.25 o
 -13  -9   2       2403.22       2362.41        47.89 o
 -12  -9   2         53.47         56.05         8.27 o
 -11  -9   2       1093.57       1202.97        29.73 o
 -10  -9   2          1.74          7.12         6.74 o
  -9  -9   2        249.20        242.96        11.45 o
  -8  -9   2       6971.24       6910.74       134.70 o
  -7  -9   2        432.94        480.96        11.09 o
  -6  -9   2        293.28        251.97         6.48 o
  -5  -9   2        303.04        373.68         8.11 o
  -4  -9   2        129.32        118.43         5.19 o
  -3  -9   2        190.31        236.03        13.93 o
  -2  -9   2        901.20       1085.27        20.81 o
  -1  -9   2       1307.34       2354.39       107.49 o
   0  -9   2        167.54        199.60         8.03 o
   1  -9   2       2497.36       2934.20        74.84 o
   2  -9   2         21.53         44.17         5.60 o
   3  -9   2        380.16        482.37        17.25 o
   4  -9   2       2776.46       2795.97        41.91 o
   5  -9   2       4097.25       5297.29        96.05 o
   6  -9   2       1572.98       1711.28        34.74 o
   7  -9   2        942.73       1080.51        28.27 o
   8  -9   2       2517.28       2461.82        76.21 o
   9  -9   2       2059.90       2048.04        41.40 o
  10  -9   2        110.91        111.90         8.75 o
  11  -9   2        806.57        828.89        24.53 o
  12  -9   2       1074.92       1018.79        31.46 o
  13  -9   2       2049.25       1955.18        45.46 o
  14  -9   2          5.06          3.17        18.49 o
  15  -9   2         25.38         47.17        11.98 o
  16  -9   2         19.72         24.24        11.53 o
  17  -9   2        118.95         93.28        19.66 o
 -19  -8   2          0.44          6.08        18.04 o
 -18  -8   2         69.55        107.88        20.32 o
 -17  -8   2         13.21         47.99        12.06 o
 -15  -8   2        388.15        402.56        17.80 o
 -14  -8   2          6.27         14.58         9.34 o
 -13  -8   2       2469.45       2445.85        44.53 o
 -12  -8   2        101.59        114.47         8.92 o
 -11  -8   2        776.38        734.07        16.76 o
 -10  -8   2        507.31        571.87        15.78 o
  -9  -8   2       5022.18       5023.58       128.29 o
  -8  -8   2          3.63         37.19         8.92 o
  -7  -8   2      21865.73      21467.96       327.32 o
  -6  -8   2        740.51        894.60        20.90 o
  -5  -8   2        442.65        443.75         8.42 o
  -4  -8   2       1268.45       1498.34        25.46 o
  -3  -8   2       8384.41       8096.59       111.93 o
  -2  -8   2      59573.92      64222.46       821.78 o
  -1  -8   2        247.28        225.74         6.63 o
   0  -8   2       4778.05       5072.53        82.09 o
   1  -8   2        712.52        575.07        12.52 o
   2  -8   2        283.07        351.66        10.31 o
   3  -8   2       5386.79       5633.81       101.57 o
   4  -8   2       1213.41       1192.37        17.86 o
   5  -8   2        266.83        259.58         7.45 o
   6  -8   2       4152.47       4214.14        71.77 o
   7  -8   2        618.96        538.01        12.43 o
   8  -8   2          7.22         42.36        11.49 o
   9  -8   2         30.68         24.58         9.34 o
  10  -8   2       1856.80       1887.12        45.84 o
  11  -8   2        784.28        735.44        30.32 o
  12  -8   2       1555.95       1599.05        41.70 o
  13  -8   2         38.35         46.15         6.97 o
  14  -8   2          7.78         25.52         9.07 o
  15  -8   2        248.62        253.74        33.61 o
  16  -8   2         41.06         31.87        11.91 o
  17  -8   2          3.16          4.40        10.60 o
  18  -8   2         17.97         41.14        20.34 o
 -19  -7   2        247.82        174.52        21.43 o
 -18  -7   2         54.56         59.50        21.46 o
 -17  -7   2        189.17        175.31        14.12 o
 -16  -7   2        747.34        839.39        58.41 o
 -15  -7   2          0.74         26.48        15.90 o
 -14  -7   2        980.98       1060.41        22.39 o
 -13  -7   2        130.61        162.38         9.74 o
 -12  -7   2        103.87         96.95         8.64 o
 -11  -7   2        188.37        227.23         7.98 o
 -10  -7   2       4131.63       4101.96        79.94 o
  -9  -7   2        769.95        726.40        14.80 o
  -8  -7   2       2239.38       2117.21        35.74 o
  -7  -7   2      15314.33      15932.55       301.80 o
  -6  -7   2       5640.47       5570.62        83.24 o
  -5  -7   2       2407.70       2424.58        33.96 o
  -4  -7   2       2838.99       2558.55        37.28 o
  -3  -7   2       3513.15       3671.76        49.70 o
  -2  -7   2       8418.92       7635.98        94.31 o
  -1  -7   2       3014.15       3401.75       136.09 o
   0  -7   2       4831.66       4746.84        77.69 o
   1  -7   2       8186.45       7841.40       109.54 o
   2  -7   2       9213.35       8612.41       137.12 o
   3  -7   2      30601.93      34237.77       426.20 o
   4  -7   2        197.82        240.17         6.47 o
   5  -7   2       9025.88       9748.99       138.34 o
   6  -7   2        258.39        226.72         9.21 o
   7  -7   2       5282.41       6387.04       109.31 o
   8  -7   2       1379.84       1516.82        28.87 o
   9  -7   2       2009.34       2178.57        43.47 o
  10  -7   2       1619.50       1620.86        47.34 o
  11  -7   2        477.94        479.50        18.54 o
  12  -7   2       2173.00       2123.22        41.13 o
  13  -7   2       1712.12       1578.60        63.85 o
  14  -7   2        436.24        464.14        27.14 o
  15  -7   2        209.38        195.74        38.57 o
  16  -7   2         25.38         28.17        12.59 o
  17  -7   2        658.21        587.99        24.28 o
  18  -7   2        340.67        219.14        28.55 o
 -19  -6   2         13.01         37.46        18.58 o
 -18  -6   2         13.24         57.35        11.34 o
 -17  -6   2       2348.74       2317.14        67.12 o
 -16  -6   2        116.53        115.25        11.70 o
 -15  -6   2         62.82         74.15        11.41 o
 -14  -6   2        432.61        449.54        17.49 o
 -13  -6   2       1322.90       1395.80        28.45 o
 -12  -6   2         42.49         72.75         8.80 o
 -11  -6   2       1872.38       1978.77        41.34 o
 -10  -6   2         82.29         93.51         7.64 o
  -9  -6   2        123.48        101.99         5.90 o
  -8  -6   2        418.47        454.40        10.62 o
  -7  -6   2       7189.69       6675.31       108.13 o
  -6  -6   2       4178.84       4776.46       114.36 o
  -5  -6   2       6537.06       6214.92        81.60 o
  -4  -6   2        901.10        820.02        13.12 o
  -3  -6   2         51.06         36.63         3.26 o
  -2  -6   2      30303.31      31450.85       453.30 o
  -1  -6   2       3299.89       2831.42        37.59 o
   0  -6   2       8068.27       8070.94       124.21 o
   1  -6   2          2.81         15.17         2.99 o
   2  -6   2       4206.91       5091.44        92.09 o
   3  -6   2        129.73        139.62         4.57 o
   4  -6   2        313.80        392.28        14.82 o
   5  -6   2       4244.33       4138.96        58.37 o
   6  -6   2       9399.29      10886.42       255.05 o
   7  -6   2      11331.46      11945.03       300.19 o
   8  -6   2        184.67        272.58         9.15 o
   9  -6   2       1212.55       1136.29        34.55 o
  10  -6   2        823.94        933.74        22.64 o
  11  -6   2       1886.06       1961.96        44.18 o
  12  -6   2       7484.89       7444.04       113.74 o
  13  -6   2         11.61         25.72         6.37 o
  14  -6   2       1748.20       1883.57        55.02 o
  15  -6   2        926.61        905.38        62.68 o
  16  -6   2       1317.19       1286.59        67.01 o
  17  -6   2         77.01         67.82        12.89 o
  18  -6   2          6.37          5.01        10.20 o
 -19  -5   2         23.21         27.52        36.18 o
 -18  -5   2         46.06         61.57        11.20 o
 -17  -5   2          7.10         39.39        11.50 o
 -16  -5   2        267.84        305.25        14.70 o
 -15  -5   2        548.36        499.85        22.57 o
 -14  -5   2        542.79        565.15        14.00 o
 -13  -5   2        824.93        812.38        25.25 o
 -12  -5   2        349.24        379.03        11.60 o
 -11  -5   2       1058.30        996.47        27.15 o
 -10  -5   2       1663.43       1528.25        59.91 o
  -9  -5   2        807.07        726.02        13.82 o
  -8  -5   2       2091.73       2103.59        57.49 o
  -7  -5   2        201.83        143.99         5.81 o
  -6  -5   2      10837.67       9255.18       116.89 o
  -5  -5   2      17287.16      18120.38       297.35 o
  -4  -5   2        275.30        292.63         6.22 o
  -3  -5   2       3105.45       3061.86        57.50 o
  -2  -5   2       3719.82       3473.73        43.56 o
  -1  -5   2     103152.62     103780.04      1299.05 o
   0  -5   2         60.23         27.28         2.99 o
   1  -5   2       2431.78       2595.11        32.99 o
   2  -5   2          1.91         10.41         2.64 o
   3  -5   2        997.60        841.16        11.51 o
   4  -5   2       6667.01       6993.95        97.07 o
   5  -5   2       1746.44       2049.13        28.46 o
   6  -5   2       2821.25       2918.75        77.84 o
   7  -5   2       9927.26      10227.15       184.30 o
   8  -5   2       2559.94       2483.66        49.59 o
   9  -5   2         39.93         48.42         6.30 o
  10  -5   2         32.63         65.96         7.03 o
  11  -5   2       6681.63       6561.79       127.98 o
  12  -5   2         58.01         99.58         8.52 o
  13  -5   2       4679.34       4865.64       104.18 o
  14  -5   2        133.57        123.44        13.74 o
  15  -5   2         86.66        101.18        11.60 o
  16  -5   2       1687.42       1040.28       132.22 o
  17  -5   2        627.70        578.07        31.62 o
  18  -5   2          0.84          1.91        11.43 o
  19  -5   2        199.97        256.61        59.92 o
 -19  -4   2        706.12        483.23        51.69 o
 -18  -4   2         11.59         36.26        10.92 o
 -17  -4   2        828.26        929.13        26.37 o
 -16  -4   2         12.97         19.76        12.11 o
 -15  -4   2       1832.82       1769.76        64.30 o
 -14  -4   2        331.56        286.84        13.63 o
 -13  -4   2       3206.75       3250.31        82.04 o
 -12  -4   2        532.81        558.95        16.38 o
 -11  -4   2        936.65        931.06        25.91 o
 -10  -4   2        614.22        584.78        17.24 o
  -9  -4   2       2566.98       2463.24        48.79 o
  -8  -4   2       1478.50       2058.90        37.71 o
  -7  -4   2       2268.19       2372.35        38.58 o
  -6  -4   2         32.52        115.66         4.08 o
  -5  -4   2         29.26         33.68         3.23 o
  -4  -4   2       3549.12       3793.80        68.03 o
  -3  -4   2      18640.82      16719.45       210.53 o
  -2  -4   2       3881.68       4141.96        54.36 o
  -1  -4   2       3532.98       3186.75        41.26 o
   0  -4   2       1944.43       2281.06        66.31 o
   1  -4   2        238.74        144.13         3.62 o
   2  -4   2       5044.55       5614.24        67.56 o
   3  -4   2        103.36        124.84         3.41 o
   4  -4   2        135.14        224.75         8.41 o
   5  -4   2        683.48        616.90        12.84 o
   6  -4   2       7309.51       8441.47       108.10 o
   7  -4   2       4821.37       5222.81        65.64 o
   8  -4   2      16475.16      17539.24       249.70 o
   9  -4   2       1330.04       1381.01        20.32 o
  10  -4   2       2579.53       2805.86        55.27 o
  11  -4   2        927.94        911.81        15.72 o
  12  -4   2        148.65        179.69         9.54 o
  13  -4   2       6982.41       6264.33       186.71 o
  14  -4   2        121.18        119.47        10.67 o
  15  -4   2        230.17        212.56        16.88 o
  16  -4   2        137.44        151.67        18.22 o
  17  -4   2        203.64        187.02        11.64 o
  18  -4   2        990.08        896.83        44.76 o
  19  -4   2          0.49        177.79        65.85 o
 -19  -3   2        809.18        569.49        55.23 o
 -18  -3   2        615.28        641.90        25.18 o
 -17  -3   2         22.63         47.94        10.21 o
 -16  -3   2         61.48         74.70        11.86 o
 -15  -3   2        858.73        866.03        31.25 o
 -14  -3   2       5524.89       5534.95       159.09 o
 -13  -3   2        864.56        873.98        18.03 o
 -12  -3   2       1240.30       1279.65        27.27 o
 -11  -3   2        891.13        815.55        14.09 o
 -10  -3   2       1760.46       1914.29        44.34 o
  -9  -3   2       2848.63       3291.51        54.83 o
  -8  -3   2        371.92        498.13        15.66 o
  -7  -3   2       1642.97       1938.23        35.88 o
  -6  -3   2         16.42         52.06         3.70 o
  -5  -3   2       5206.59       5405.24        81.77 o
  -4  -3   2        421.31        356.94         9.61 o
  -3  -3   2     108212.96     108601.02      1435.43 o
  -2  -3   2        219.44        228.78         5.45 o
  -1  -3   2      22955.98      23867.17       289.35 o
   0  -3   2        118.06         90.28         2.58 o
   1  -3   2      84777.55      88906.46      1184.38 o
   2  -3   2       8561.88       7497.32       131.79 o
   3  -3   2       1260.99       1519.99        21.98 o
   4  -3   2      10273.98       9595.62       183.66 o
   5  -3   2       1615.41       1396.37        21.10 o
   6  -3   2        488.44        429.76         8.36 o
   7  -3   2      19277.56      20706.36       233.97 o
   8  -3   2        605.15        614.86        12.43 o
   9  -3   2      14815.12      17157.62       227.21 o
  10  -3   2       1113.98       1031.43        16.07 o
  11  -3   2        647.37        847.79        31.84 o
  12  -3   2         11.97         27.67         7.47 o
  13  -3   2        271.72        328.57        20.85 o
  14  -3   2        985.04       1068.17        24.92 o
  15  -3   2       4404.27       4420.08        81.07 o
  16  -3   2       1284.49       1146.84        55.96 o
  17  -3   2        145.11        199.30        15.74 o
  18  -3   2         17.55         22.73        12.74 o
  19  -3   2        238.81        469.15        79.57 o
 -18  -2   2         38.65         75.42        10.88 o
 -17  -2   2        525.98        606.32        28.82 o
 -16  -2   2        237.46        257.39        18.25 o
 -15  -2   2         78.65         81.38        13.47 o
 -14  -2   2        706.80        940.73        23.21 o
 -13  -2   2          4.43         18.70         6.79 o
 -12  -2   2        924.00       1131.41        17.44 o
 -11  -2   2          1.36          5.19         6.33 o
 -10  -2   2       5127.30       5293.41        99.35 o
  -9  -2   2       1008.77        897.16        20.59 o
  -8  -2   2       1754.91       1851.02        34.70 o
  -7  -2   2       2773.54       2631.58        54.59 o
  -6  -2   2      17095.97      18074.85       253.40 o
  -5  -2   2        128.09        108.73         5.27 o
  -4  -2   2        444.93        454.24        15.56 o
  -3  -2   2         74.03         64.02         6.18 o
  -2  -2   2        407.36        285.69         7.04 o
  -1  -2   2        134.09        185.82         3.94 o
   0  -2   2      76415.59      80488.16      1088.93 o
   1  -2   2       4881.38       3979.80        89.77 o
   2  -2   2      18169.94      18144.08       277.29 o
   3  -2   2      11800.62      10954.21       205.08 o
   4  -2   2         56.68        117.41         6.76 o
   5  -2   2       3247.13       2911.30        54.58 o
   6  -2   2      28064.34      31661.78       464.38 o
   7  -2   2        366.24        469.85        11.74 o
   8  -2   2      10531.93      11319.66       179.62 o
   9  -2   2       1035.51       1069.48        14.72 o
  10  -2   2        308.58        299.30         6.56 o
  11  -2   2         69.27         59.70         6.86 o
  12  -2   2         23.82         58.26         7.41 o
  13  -2   2       2852.12       2885.39        79.31 o
  14  -2   2         99.97        113.79         8.22 o
  15  -2   2         23.17         42.22        10.63 o
  16  -2   2        948.46       1034.06        36.70 o
  17  -2   2        647.42        671.66        36.14 o
  18  -2   2         12.21         44.72        18.40 o
 -18  -1   2        276.56        306.38        34.91 o
 -17  -1   2        386.51        446.74        17.45 o
 -16  -1   2       1724.06       1731.11        66.98 o
 -15  -1   2        207.67        212.59        10.24 o
 -14  -1   2       2178.03       2392.33        67.96 o
 -13  -1   2        227.95        211.23         8.67 o
 -12  -1   2       1312.56       1226.44        21.13 o
 -11  -1   2        648.74        697.31        12.47 o
 -10  -1   2          8.33         18.73         6.52 o
  -9  -1   2        330.97        297.31         9.58 o
  -8  -1   2       4769.16       4701.95        88.69 o
  -7  -1   2      10147.97      11837.08       216.79 o
  -6  -1   2        417.04        393.99        10.20 o
  -5  -1   2       3785.69       3931.61        97.87 o
  -4  -1   2       6489.42       6162.76       159.14 o
  -3  -1   2      11287.15      12671.52       424.00 o
  -2  -1   2       3745.42       3171.21        65.61 o
  -1  -1   2      12207.30      14303.99       275.25 o
   0  -1   2       2892.21       2485.10        75.18 o
   1  -1   2     102318.02     109735.39      2229.64 o
   2  -1   2        407.77        434.98        20.82 o
   3  -1   2      15533.93      16243.49       397.48 o
   4  -1   2       7757.01       7727.25       155.90 o
   5  -1   2      20539.34      23431.80       352.15 o
   6  -1   2       1026.92       1066.37        18.13 o
   7  -1   2       3375.12       3564.51        49.14 o
   8  -1   2       2745.68       2510.71        34.74 o
   9  -1   2      11591.80      12337.62       131.98 o
  10  -1   2       3586.80       3821.58        53.09 o
  11  -1   2        541.62        732.19        32.26 o
  12  -1   2       2003.26       2077.80        34.60 o
  13  -1   2         11.16         28.28         7.25 o
  14  -1   2       1503.63       1683.76        30.02 o
  15  -1   2        335.12        334.94        15.20 o
  16  -1   2        424.04        462.76        18.11 o
  17  -1   2         21.58         47.20        14.33 o
  18  -1   2        795.35        826.15        50.84 o
 -18   0   2       1322.10       1498.46        56.10 o
 -17   0   2        453.72        445.79        24.83 o
 -16   0   2        314.83        350.79        16.79 o
 -15   0   2        345.75        366.40        16.54 o
 -14   0   2          1.57         11.66         7.63 o
 -13   0   2       2088.86       2129.84        56.81 o
 -12   0   2        466.37        480.69        10.99 o
 -11   0   2       3110.45       3252.28        58.76 o
 -10   0   2       1152.68       1299.38        21.05 o
  -9   0   2       2341.27       2269.13        40.53 o
  -8   0   2      22167.57      24477.00       421.68 o
  -7   0   2          2.26         21.56         5.20 o
  -6   0   2        229.42        188.84         6.14 o
  -5   0   2        591.10        737.87        13.16 o
  -4   0   2       3642.56       3784.10        63.11 o
  -3   0   2          9.54         30.57         7.10 o
  -2   0   2      31114.14      32121.99       618.61 o
  -1   0   2       3469.83       2641.32        54.03 o
   0   0   2      44244.71      47039.80       609.70 o
   1   0   2       3313.80       2382.64        55.79 o
   2   0   2      20477.88      20996.11       445.61 o
   3   0   2        251.94        198.93        10.42 o
   4   0   2     163798.34     175726.94      2829.18 o
   5   0   2        418.09        408.56         9.18 o
   6   0   2       6768.19       8583.33       153.34 o
   7   0   2        525.53        490.28         8.08 o
   8   0   2       3652.05       3970.32        43.06 o
   9   0   2       3522.79       3617.38        43.75 o
  10   0   2        878.95        930.22        15.54 o
  11   0   2        204.80        182.86        14.28 o
  12   0   2         37.00         73.80         5.73 o
  13   0   2        508.69        540.65        14.95 o
  14   0   2        724.06        786.57        18.09 o
  15   0   2        984.01        928.85        18.07 o
  16   0   2       3953.77       3938.70        98.20 o
  17   0   2         70.45         81.32        42.39 o
  18   0   2         27.68         54.86        16.14 o
 -18   1   2         77.11         87.23        13.23 o
 -17   1   2        509.33        516.50        26.56 o
 -16   1   2        937.28       1042.68        70.49 o
 -15   1   2         32.39         44.65         9.25 o
 -14   1   2        765.85        823.61        25.25 o
 -13   1   2         99.90        115.88         8.60 o
 -12   1   2        446.84        464.88        13.40 o
 -11   1   2       1364.89       1502.67        25.79 o
 -10   1   2        207.58        176.00         9.41 o
  -9   1   2      10579.45      11104.76       160.34 o
  -8   1   2       8478.44       8527.45       134.95 o
  -7   1   2       2261.58       2596.15        31.27 o
  -6   1   2       2353.40       2432.52        39.03 o
  -5   1   2         27.28        154.97         7.48 o
  -4   1   2      11140.62      11529.90       205.73 o
  -3   1   2       2458.03       2762.01        80.46 o
  -2   1   2      16997.09      15493.97       302.35 o
  -1   1   2       6878.14       7239.91       124.81 o
   0   1   2         81.54         73.33         5.23 o
   1   1   2      27740.50      30070.85       413.16 o
   2   1   2         60.42         55.07         3.28 o
   3   1   2      21941.79      24396.51       659.79 o
   4   1   2       7629.01       7618.52       111.93 o
   5   1   2        345.47        516.86        10.34 o
   6   1   2      12280.09      11767.85       130.16 o
   7   1   2       3155.76       2828.41        32.08 o
   8   1   2        287.92        272.66         7.62 o
   9   1   2       2440.71       2331.61        37.43 o
  10   1   2        122.23        198.92         6.04 o
  11   1   2         13.84         42.99         7.25 o
  12   1   2        928.63        986.69        21.79 o
  13   1   2        110.07         92.05         6.75 o
  14   1   2        761.09        788.21        23.58 o
  15   1   2        149.01        172.71        10.06 o
  16   1   2        568.32        595.10        18.47 o
  18   1   2        136.90        169.11        12.10 o
 -18   2   2          9.92         42.79        17.22 o
 -17   2   2        654.54        615.77        38.12 o
 -16   2   2        527.00        658.82        97.40 o
 -15   2   2        256.76        297.34        12.22 o
 -14   2   2       1068.82       1117.24        21.56 o
 -13   2   2       1400.60       1415.73        43.33 o
 -12   2   2          8.13         25.99         6.11 o
 -11   2   2       5779.24       5900.25       132.45 o
 -10   2   2       1848.47       1891.74        37.38 o
  -9   2   2        904.84        941.41        15.79 o
  -8   2   2      11422.74      12860.38       171.16 o
  -7   2   2        686.02        658.23        11.37 o
  -6   2   2         64.62         73.53         3.93 o
  -5   2   2       6137.47       6651.13       120.10 o
  -4   2   2        543.51        535.48        13.80 o
  -3   2   2          9.21          9.72         3.24 o
  -2   2   2     384041.44     401318.69      8275.89 o
  -1   2   2       4057.07       2989.97        57.96 o
   0   2   2      31257.91      31959.44       409.76 o
   1   2   2       1154.70        846.41        14.05 o
   2   2   2       1514.07       1633.17        26.57 o
   3   2   2         41.44         58.32         7.54 o
   4   2   2       1155.21        989.11        18.43 o
   5   2   2         54.54        101.29         5.79 o
   6   2   2      19569.24      20198.17       243.96 o
   7   2   2       3206.59       2987.16        51.16 o
   8   2   2      11964.28      15417.66       208.60 o
   9   2   2        153.71        174.40         7.08 o
  10   2   2         65.91         62.04         5.86 o
  11   2   2         56.30         56.86         5.43 o
  12   2   2          7.12         22.48         8.16 o
  13   2   2        100.67        100.55         7.18 o
  14   2   2        533.12        535.26        18.93 o
  15   2   2       1950.59       1976.71        47.41 o
  16   2   2       1247.19       1190.52        27.17 o
  17   2   2          1.57         58.96        44.89 o
  18   2   2       1089.57       1195.37        33.70 o
  19   2   2        203.86        211.07        40.32 o
 -18   3   2        396.76        388.89        32.89 o
 -17   3   2        257.00        292.99        23.45 o
 -16   3   2        303.36        258.75        17.26 o
 -15   3   2       1496.68       1521.58        57.96 o
 -14   3   2        102.55        123.30        11.74 o
 -13   3   2       6988.10       6783.25       178.54 o
 -12   3   2        337.99        369.43        10.42 o
 -11   3   2        141.51        161.23         6.80 o
 -10   3   2       1236.24       1231.46        29.26 o
  -9   3   2       3600.58       3856.18        62.49 o
  -8   3   2        236.39        183.24         5.32 o
  -7   3   2       2690.90       2878.18        39.89 o
  -6   3   2          5.35         19.76         4.19 o
  -5   3   2       6324.58       7610.42        93.84 o
  -4   3   2       3427.16       3363.14        53.21 o
  -3   3   2        252.79        272.59        16.89 o
  -2   3   2      51271.05      43589.77       748.24 o
  -1   3   2      34567.92      36991.09       543.76 o
   0   3   2        800.32        736.07        11.70 o
   1   3   2       3126.54       3204.01        44.34 o
   2   3   2         48.48         23.87         2.00 o
   3   3   2       7204.31       7633.47       185.22 o
   4   3   2         14.55         26.51         4.62 o
   5   3   2      14870.22      14961.62       235.69 o
   6   3   2       3024.60       2801.91        61.20 o
   7   3   2      10964.38      10943.92       183.25 o
   8   3   2        575.27        660.57        15.65 o
   9   3   2        976.73       1306.71        23.22 o
  10   3   2       3834.01       3681.04        52.47 o
  11   3   2       3761.70       3985.13        80.52 o
  12   3   2       1674.63       1651.03        31.89 o
  13   3   2       1110.83       1261.55        27.00 o
  14   3   2         31.11         42.90         7.75 o
  15   3   2        587.50        589.00        13.65 o
  16   3   2        141.78        162.78        12.93 o
  17   3   2       2465.97       2572.76       100.22 o
  18   3   2         54.60         68.49         8.94 o
  19   3   2         18.56         65.01        43.48 o
 -18   4   2         11.50         54.24        26.55 o
 -17   4   2        344.27        299.40        44.10 o
 -16   4   2        921.23        833.03        41.17 o
 -15   4   2       1243.23       1305.68        49.83 o
 -14   4   2        575.94        617.34        24.32 o
 -13   4   2        647.31        667.11        29.32 o
 -12   4   2       5213.68       5509.60       154.27 o
 -11   4   2        386.47        413.04        12.97 o
 -10   4   2       1199.72       1380.72        28.13 o
  -9   4   2       2341.97       2565.29        64.09 o
  -8   4   2       3786.07       4820.50        80.06 o
  -7   4   2        293.43        274.64         9.13 o
  -6   4   2       9999.66      10575.79       146.29 o
  -5   4   2      11152.62      11345.54       139.60 o
  -4   4   2       1449.43       1678.40        35.81 o
  -3   4   2      11246.57      10737.74       159.36 o
  -2   4   2      22860.91      23529.97       345.05 o
  -1   4   2       8849.25       8037.90       111.14 o
   0   4   2      17180.38      17497.69       249.11 o
   1   4   2        364.88        347.70        10.93 o
   2   4   2        108.72         78.90         3.52 o
   3   4   2       3698.19       3190.91        44.84 o
   4   4   2       9037.39       9217.09       103.38 o
   5   4   2       4686.49       4063.27        48.14 o
   6   4   2         23.96         49.71         7.08 o
   7   4   2       6080.68       5509.89        82.55 o
   8   4   2       1321.28       1588.19        28.15 o
   9   4   2        566.36        575.19        10.19 o
  10   4   2         89.69         91.98         4.85 o
  11   4   2       3415.30       3427.16        73.02 o
  12   4   2        448.10        548.78        12.59 o
  13   4   2       2626.86       2605.41        51.00 o
  14   4   2       3049.52       3151.71        85.14 o
  15   4   2       2386.11       2443.77        61.84 o
  16   4   2        619.64        575.04        16.04 o
  17   4   2         27.60         55.63        19.24 o
  18   4   2        547.13        561.34        29.42 o
  19   4   2        143.52        194.99        41.04 o
  20   4   2        155.60        294.92        89.20 o
 -18   5   2        997.58        796.70        55.95 o
 -17   5   2         45.33         77.49        22.02 o
 -16   5   2         15.71         19.13        12.09 o
 -15   5   2        197.88        257.38        16.19 o
 -14   5   2        141.43        148.42        13.83 o
 -13   5   2        409.38        555.44        20.73 o
 -12   5   2          3.82         12.50         7.39 o
 -11   5   2       1321.70       1421.70        25.34 o
 -10   5   2        163.10        194.08         6.85 o
  -9   5   2       2090.72       2242.32        53.10 o
  -8   5   2        259.64        271.72         9.00 o
  -7   5   2         11.09         25.84         4.05 o
  -6   5   2        831.59        907.20        13.60 o
  -5   5   2      16764.81      18942.36       251.56 o
  -4   5   2       3020.20       2709.28        47.37 o
  -3   5   2       3755.62       3755.73        51.63 o
  -2   5   2       1465.96       1413.68        25.00 o
  -1   5   2        865.27        960.16        15.32 o
   0   5   2         79.70         41.01         3.48 o
   1   5   2     150206.41     160543.58      2408.75 o
   2   5   2       1173.13        980.62        13.20 o
   3   5   2     118044.05     119984.57      1596.25 o
   4   5   2      10815.09       8803.68       110.55 o
   5   5   2        210.69        201.97         5.09 o
   6   5   2         37.27         20.96         3.06 o
   7   5   2       1170.20       1320.58        17.71 o
   8   5   2      10905.47      10995.13       180.73 o
   9   5   2       1274.14       1527.72        22.15 o
  10   5   2       1239.40       1154.86        19.88 o
  11   5   2       3141.87       3423.09       103.95 o
  12   5   2          9.09         20.46         5.31 o
  13   5   2       1204.35       1271.59        28.38 o
  14   5   2        106.04        129.30         9.20 o
  15   5   2          8.56         58.59        14.63 o
  16   5   2        130.12        196.23        16.02 o
  17   5   2         65.07         78.22        24.41 o
  18   5   2         65.58         73.13        25.07 o
  19   5   2        289.45        305.09        42.60 o
  20   5   2          3.12         11.39        83.29 o
 -18   6   2         53.99        165.14        98.50 o
 -17   6   2        581.92        414.47        69.20 o
 -16   6   2         95.21        119.95        22.95 o
 -15   6   2       1449.51        965.45        75.29 o
 -14   6   2         35.98         51.38         8.78 o
 -13   6   2       3040.83       2801.82        82.79 o
 -12   6   2       5729.02       5910.43       145.42 o
 -11   6   2         11.15         16.08         7.28 o
 -10   6   2        803.58        894.89        18.76 o
  -9   6   2        235.12        286.00        11.11 o
  -8   6   2          7.47         30.54         7.42 o
  -7   6   2         18.59         16.19         4.10 o
  -6   6   2       3859.42       3681.70        69.01 o
  -5   6   2       2390.67       2377.42        35.75 o
  -4   6   2      60077.71      64383.68       911.56 o
  -3   6   2       1771.82       1748.50        27.12 o
  -2   6   2       3385.61       3933.56        93.85 o
  -1   6   2       1199.92       1014.89        15.42 o
   0   6   2       9970.02       9425.68       121.79 o
   1   6   2       1087.42        825.64        13.78 o
   2   6   2      13672.92      14329.88       196.00 o
   3   6   2       7675.89       6891.82        86.81 o
   4   6   2       5273.49       5561.21        72.96 o
   5   6   2       4905.03       4690.35        59.79 o
   6   6   2        273.19        418.84         9.74 o
   7   6   2        402.42        387.63         7.48 o
   8   6   2      13784.45      15418.56       220.85 o
   9   6   2       2074.73       1860.57        34.81 o
  10   6   2        508.97        512.11         9.32 o
  11   6   2        501.26        593.85        16.88 o
  12   6   2        161.97        217.56         9.67 o
  13   6   2       3347.33       3182.61        99.71 o
  14   6   2        151.45        182.27        18.37 o
  15   6   2        478.06        603.08        18.10 o
  16   6   2         83.33         66.15        12.17 o
  17   6   2        392.35        387.97        87.59 o
  18   6   2         89.37        107.87        15.86 o
  19   6   2        163.21        194.79        39.10 o
  20   6   2         15.23         62.85        39.95 o
 -17   7   2         67.76         98.59        27.62 o
 -16   7   2         14.50         31.03        20.21 o
 -15   7   2       1114.89       1003.13        29.99 o
 -14   7   2       1177.25       1065.75        43.54 o
 -13   7   2        438.49        438.51        17.13 o
 -12   7   2       1048.99       1114.63        29.53 o
 -11   7   2        104.09        133.42         8.48 o
 -10   7   2       1094.25       1045.00        21.20 o
  -9   7   2       2292.33       2787.75        52.79 o
  -8   7   2       1435.69       1477.52        87.95 o
  -7   7   2        667.35        809.47        15.24 o
  -6   7   2       1329.32       1434.51        24.34 o
  -5   7   2        231.76        349.42         8.85 o
  -4   7   2       2337.91       2013.58        40.67 o
  -3   7   2      23770.62      25485.19       385.21 o
  -2   7   2       4446.82       4368.05        63.39 o
  -1   7   2       1067.14       1098.72        15.85 o
   0   7   2       5690.48       4985.63        70.21 o
   1   7   2          7.46         57.51         9.39 o
   2   7   2       3458.74       3338.62        51.06 o
   3   7   2       1114.56       1390.92        18.08 o
   4   7   2        153.89        154.73         4.16 o
   5   7   2      20984.16      20138.38       276.53 o
   6   7   2        909.65        802.33        12.87 o
   7   7   2         95.14        160.54         5.98 o
   8   7   2         27.59         45.95         5.15 o
   9   7   2       1609.05       1688.88        26.04 o
  10   7   2       1141.59       1083.47        19.41 o
  11   7   2        837.02        999.96        26.55 o
  12   7   2        212.34        245.99         9.45 o
  13   7   2        448.06        448.47        24.22 o
  14   7   2        281.13        339.57        20.64 o
  15   7   2       1067.92       1050.15        37.94 o
  16   7   2       2562.89       2406.48        77.86 o
  17   7   2         28.17         29.24        78.80 o
  18   7   2          6.06         39.95        24.05 o
  19   7   2        611.34        626.55        39.25 o
  20   7   2          5.60         71.87        43.67 o
 -17   8   2        451.69        368.57        67.59 o
 -16   8   2         41.44         66.94        30.13 o
 -15   8   2         30.81         42.80        11.10 o
 -14   8   2        869.73        622.93       137.79 o
 -13   8   2         56.50         61.47        13.30 o
 -12   8   2       3092.24       3194.10        83.33 o
 -11   8   2         15.94         22.30         8.03 o
 -10   8   2         44.50         45.11         7.43 o
  -9   8   2       1834.08       1801.62        36.94 o
  -8   8   2       3818.66       3919.04        77.04 o
  -7   8   2         20.31         27.04         5.85 o
  -6   8   2       3679.72       4202.66        72.27 o
  -5   8   2       2490.87       2331.39        43.67 o
  -4   8   2        247.76        218.66         7.42 o
  -3   8   2         34.24         48.78         4.97 o
  -2   8   2       6479.87       6691.79        91.89 o
  -1   8   2        577.02        606.38        11.18 o
   0   8   2       7126.97       6726.26        95.97 o
   1   8   2       1690.23       1631.16        32.79 o
   2   8   2         67.97         42.16         4.18 o
   3   8   2       3062.27       2804.91        39.26 o
   4   8   2          2.29         24.00         3.41 o
   5   8   2      11793.58      10749.69       148.94 o
   6   8   2      17688.44      18177.32       223.63 o
   7   8   2        330.54        387.44         7.90 o
   8   8   2         22.49         38.31         5.01 o
   9   8   2        147.44        164.82         6.69 o
  10   8   2        897.58        856.48        22.93 o
  11   8   2        677.22        690.19        18.52 o
  12   8   2        177.34        195.59         9.83 o
  13   8   2       3564.09       3612.08        91.24 o
  14   8   2         38.51         43.10        11.18 o
  15   8   2        149.56        146.03        11.84 o
  16   8   2       3991.94       3704.77       110.15 o
  17   8   2        184.75        193.34       105.67 o
  18   8   2          2.24         53.08        23.36 o
  19   8   2         70.38         66.50        28.68 o
  20   8   2         44.49        101.37        52.76 o
 -17   9   2         28.56         36.34        30.45 o
 -16   9   2         76.30         43.68        27.30 o
 -15   9   2        346.89        300.40        28.79 o
 -14   9   2        125.50        120.84        13.29 o
 -13   9   2        718.97        723.77        23.13 o
 -12   9   2        915.65        910.36        25.50 o
 -11   9   2        354.54        372.57        16.79 o
 -10   9   2          4.52          7.62         6.48 o
  -9   9   2       2312.92       2524.82        67.81 o
  -8   9   2       1183.57       1211.47        26.95 o
  -7   9   2        303.05        334.10        10.16 o
  -6   9   2        185.53        157.67         6.78 o
  -5   9   2      11291.52      12814.19       251.12 o
  -4   9   2       7253.82       7116.17       140.48 o
  -3   9   2      15214.01      16742.40       314.81 o
  -2   9   2         56.25         62.06         7.68 o
  -1   9   2         52.69         37.60         4.83 o
   0   9   2        314.57        311.50         7.87 o
   1   9   2         72.83         92.12         5.42 o
   2   9   2        845.69        697.92        19.57 o
   3   9   2       1189.44       1189.54        23.86 o
   4   9   2       3475.17       3068.13        50.72 o
   5   9   2       5621.13       6040.21        88.67 o
   6   9   2      11246.45      10487.08       136.59 o
   7   9   2        817.47        923.34        17.71 o
   8   9   2        362.26        359.70         8.98 o
   9   9   2        693.35        649.29        13.97 o
  10   9   2       6119.23       5996.53       183.68 o
  11   9   2         29.75         43.91         6.97 o
  12   9   2         36.04         71.61         8.46 o
  13   9   2         25.59         72.16        10.82 o
  14   9   2        453.85        479.11        15.38 o
  15   9   2        244.63        238.36        17.53 o
  16   9   2       2030.63       1973.89        89.89 o
  17   9   2        778.61        889.08        57.62 o
  18   9   2         19.17         70.22        23.51 o
  19   9   2        167.50        223.86        42.81 o
  20   9   2         41.41         82.71        29.56 o
 -16  10   2        161.20        134.59        32.20 o
 -15  10   2        224.74        171.30        19.25 o
 -14  10   2          9.88         13.83        17.68 o
 -13  10   2        501.15        437.79        28.54 o
 -12  10   2         79.88         93.39        10.35 o
 -11  10   2        869.80        824.13        21.78 o
 -10  10   2         25.77         63.00        10.67 o
  -9  10   2         63.39         78.42         7.86 o
  -8  10   2       1877.38       2077.16        39.11 o
  -7  10   2          2.96         14.18         6.91 o
  -6  10   2        665.93        702.35        21.26 o
  -5  10   2        905.91        827.21        22.19 o
  -4  10   2       5000.11       5628.67       112.69 o
  -3  10   2       1287.13       1231.44        28.87 o
  -2  10   2      22283.21      22712.77       357.13 o
  -1  10   2        409.38        402.19        11.65 o
   0  10   2       9344.49       9038.15       145.09 o
   1  10   2       4683.08       4550.32        85.69 o
   2  10   2      12346.37      12875.89       192.01 o
   3  10   2      12177.21      11527.12       260.42 o
   4  10   2      11776.47      13140.21       219.12 o
   5  10   2       3595.27       3348.47        48.60 o
   6  10   2      14893.85      15484.34       223.72 o
   7  10   2       1983.63       1796.51        39.61 o
   8  10   2        500.06        505.04        12.47 o
   9  10   2         13.77         31.86         7.48 o
  10  10   2       1261.55       1193.10        22.55 o
  11  10   2       5383.68       5280.15       132.18 o
  12  10   2         58.46         88.55         9.20 o
  13  10   2       1026.93       1022.59        33.55 o
  14  10   2       1259.28       1223.31        35.67 o
  15  10   2          8.45         12.83        13.14 o
  16  10   2       1922.52       1803.30        48.34 o
  17  10   2        127.52        136.89        23.46 o
  18  10   2         97.09         98.05        23.18 o
  19  10   2          0.64          4.56        33.34 o
  20  10   2          5.37         32.43        66.42 o
 -16  11   2        930.28        640.83        33.33 o
 -15  11   2        817.14        645.77        40.71 o
 -14  11   2         18.97         26.15        17.34 o
 -13  11   2        240.64        221.48        19.91 o
 -12  11   2          9.91          9.47         9.34 o
 -11  11   2        438.65        526.96        17.60 o
 -10  11   2        377.81        426.19        15.78 o
  -9  11   2       2841.70       2930.37        84.84 o
  -8  11   2       1483.32       1478.44        55.72 o
  -7  11   2       1549.35       1571.93        32.43 o
  -6  11   2        215.22        225.70        10.18 o
  -5  11   2         71.49         96.02        10.19 o
  -4  11   2        868.63        943.94        26.88 o
  -3  11   2       1957.59       2060.62        43.87 o
  -2  11   2       1507.66       1294.07        29.79 o
  -1  11   2       2577.81       2774.86        46.04 o
   0  11   2       6527.42       6361.13       196.73 o
   1  11   2       1964.63       1613.50        62.98 o
   2  11   2          3.26         14.85         8.35 o
   3  11   2        108.34        173.96        16.09 o
   4  11   2       2141.71       2052.90        83.50 o
   5  11   2       2829.44       3057.88        74.31 o
   6  11   2       2306.26       2086.87        58.85 o
   7  11   2       1526.11       1524.33        24.47 o
   8  11   2         32.07         38.57         6.64 o
   9  11   2        724.11        770.99        23.37 o
  10  11   2         19.57         27.94         7.41 o
  11  11   2       1204.54       1138.28        31.18 o
  12  11   2       2089.29       2072.15        37.29 o
  13  11   2       5211.09       4797.06       158.33 o
  14  11   2         61.67         79.54        13.70 o
  15  11   2       2148.96       2219.14        85.72 o
  16  11   2        204.79        217.89        37.11 o
  17  11   2        266.21        259.85        22.14 o
  18  11   2        220.73        183.80        23.33 o
  19  11   2         45.89         98.93        30.70 o
 -15  12   2         36.17         33.03        22.90 o
 -14  12   2          5.76          6.52        15.73 o
 -13  12   2        440.24        381.25        23.41 o
 -12  12   2        155.01        137.02        22.17 o
 -11  12   2        105.65        104.87        13.36 o
 -10  12   2       1443.05       1488.72        54.30 o
  -9  12   2        155.97        139.02        15.62 o
  -8  12   2       1732.06       1972.64        64.40 o
  -7  12   2       1008.66       1023.27        29.35 o
  -6  12   2        256.48        279.42        13.34 o
  -5  12   2        173.62        217.34        15.02 o
  -4  12   2         11.07         35.74        11.48 o
  -3  12   2         94.48         85.06         8.14 o
  -2  12   2       6099.51       6144.20       117.77 o
  -1  12   2        398.43        391.31        13.45 o
   0  12   2        388.29        425.15        29.78 o
   1  12   2        331.05        349.30        13.24 o
   2  12   2       2385.68       2295.48        82.89 o
   3  12   2       1878.76       1494.98        41.54 o
   4  12   2        345.12        434.67        13.81 o
   5  12   2        595.68        583.54        17.05 o
   6  12   2        311.92        305.39        11.15 o
   7  12   2       4048.99       3700.03        67.24 o
   8  12   2         65.68         88.92        10.69 o
   9  12   2          1.82         11.55         7.60 o
  10  12   2        294.26        325.22        13.42 o
  11  12   2       1242.60       1261.17        33.57 o
  12  12   2       3669.91       3802.80        81.13 o
  13  12   2       1176.37       1144.19        40.25 o
  14  12   2         28.35         26.38        14.07 o
  15  12   2        169.18        197.08        14.84 o
  16  12   2        479.52        404.22        39.02 o
  17  12   2        285.76        265.55        23.38 o
  18  12   2          1.13         12.64        21.27 o
  19  12   2        520.37        385.96        34.94 o
 -15  13   2        590.08        450.51        39.60 o
 -14  13   2        144.85        125.42        23.55 o
 -13  13   2         19.92        -10.06        24.25 o
 -12  13   2          6.26         14.68        18.63 o
 -11  13   2         68.19         83.41        14.71 o
 -10  13   2        243.80        260.95        18.25 o
  -9  13   2        158.52        169.43        35.49 o
  -8  13   2        266.32        274.17        21.06 o
  -7  13   2        623.06        725.56        24.51 o
  -6  13   2          4.73         28.88         7.46 o
  -5  13   2       6467.60       6615.82       139.37 o
  -4  13   2       1115.87       1090.84        36.07 o
  -3  13   2        396.22        456.93        39.96 o
  -2  13   2        349.03        335.77        20.20 o
  -1  13   2        317.61        256.99        16.34 o
   0  13   2         76.26         92.19         8.74 o
   1  13   2         91.37         76.01         9.96 o
   2  13   2        618.16        571.57        18.11 o
   3  13   2       3836.23       4182.71        89.45 o
   4  13   2         85.10         84.81         8.77 o
   5  13   2         92.97         92.21         9.51 o
   6  13   2       1906.90       1865.68        60.06 o
   7  13   2       2371.50       2422.46        58.76 o
   8  13   2       1023.14       1033.74        27.99 o
   9  13   2       4435.59       4536.31       101.82 o
  10  13   2       2990.46       2863.51        56.35 o
  11  13   2       2045.67       2054.65        57.09 o
  12  13   2        672.19        668.76        23.91 o
  13  13   2        250.95        229.81        14.45 o
  14  13   2        373.55        447.28        30.13 o
  15  13   2        130.90        126.57        32.25 o
  16  13   2         16.51         43.38        22.53 o
  17  13   2         48.00         72.90        19.40 o
  18  13   2        141.39        120.31        32.80 o
  19  13   2         81.57         24.30        53.54 o
 -14  14   2        187.77         95.47        21.24 o
 -13  14   2        401.03        331.93        28.25 o
 -12  14   2         81.46        102.21        23.38 o
 -11  14   2         89.70         84.95        14.49 o
 -10  14   2       2123.17       2254.41        70.71 o
  -9  14   2        288.54        306.63        25.44 o
  -8  14   2        147.85        134.41        16.89 o
  -7  14   2       1995.00       2005.58        53.07 o
  -6  14   2        259.84        260.79        35.79 o
  -5  14   2         36.36         40.41        17.46 o
  -4  14   2        275.22        330.49        20.20 o
  -3  14   2         72.09        113.07        18.50 o
  -2  14   2        972.85       1055.29        44.34 o
  -1  14   2       2656.89       2518.95        82.20 o
   0  14   2        384.70        407.05        19.82 o
   1  14   2       1572.38       1541.52        78.26 o
   2  14   2       3551.27       3326.63       114.78 o
   3  14   2         68.34         52.11        16.80 o
   4  14   2          5.05         18.00        13.50 o
   5  14   2         31.79         53.25        11.63 o
   6  14   2         50.16         52.96        10.60 o
   7  14   2         61.08         53.63        10.82 o
   8  14   2       1031.23       1088.52        37.57 o
   9  14   2        201.34        193.29        14.40 o
  10  14   2        272.76        389.23        44.08 o
  11  14   2       1040.93        973.69        69.69 o
  12  14   2        277.58        346.74        20.89 o
  13  14   2         98.45         99.41        15.48 o
  14  14   2         13.04         17.85        16.47 o
  15  14   2        292.61        268.87        20.46 o
  16  14   2        173.08        184.67        18.10 o
  17  14   2          4.70         10.39        27.37 o
  18  14   2         21.77         27.67        34.76 o
 -13  15   2         13.43          9.68        18.39 o
 -12  15   2        265.35        299.49        27.27 o
 -11  15   2          2.99         -1.08        13.02 o
 -10  15   2        202.84        247.42        27.34 o
  -9  15   2       3745.97       4037.93       196.77 o
  -8  15   2         66.91         84.20        15.54 o
  -7  15   2        150.97        182.78        13.92 o
  -6  15   2         19.82         31.17        14.69 o
  -5  15   2       1418.41       1386.70        44.55 o
  -4  15   2        398.27        401.11        17.58 o
  -3  15   2        306.19        320.69        13.44 o
  -2  15   2          2.48         20.49        10.18 o
  -1  15   2       1416.63       1390.79        41.46 o
   0  15   2         11.01         15.01        10.33 o
   1  15   2          8.27         20.84        11.60 o
   2  15   2         84.11         94.23        12.44 o
   3  15   2         12.73         25.62        11.37 o
   4  15   2       5726.94       5754.09       149.93 o
   5  15   2        211.13        234.49        14.81 o
   6  15   2         15.89         19.40        11.04 o
   7  15   2         24.65         33.93        11.12 o
   8  15   2         70.27         86.37        11.58 o
   9  15   2        835.01        823.81        33.96 o
  10  15   2        779.60        681.01        36.66 o
  11  15   2       5732.70       5571.63       286.21 o
  12  15   2       1886.53       1999.12       130.32 o
  13  15   2         58.38         86.26        21.05 o
  14  15   2         97.27        145.18        42.27 o
  15  15   2         19.28         44.05        16.63 o
  16  15   2         76.59         57.36        26.85 o
  17  15   2        154.21        100.62        64.83 o
  18  15   2         12.69         29.24        86.75 o
 -13  16   2         30.79         33.18        40.07 o
 -12  16   2        166.80        104.40        20.74 o
 -11  16   2        142.50        118.92        23.17 o
 -10  16   2         20.77         34.32        15.73 o
  -9  16   2          0.64          6.58        22.58 o
  -8  16   2         31.68         16.16        16.96 o
  -7  16   2        319.42        314.81        30.78 o
  -6  16   2        906.26        885.59        34.64 o
  -5  16   2         35.91         46.05        17.95 o
  -4  16   2       3484.66       3537.65       111.60 o
  -3  16   2         47.98         70.47        13.64 o
  -2  16   2        565.05        629.61        25.85 o
  -1  16   2       1680.78       1626.92        72.26 o
   0  16   2       1173.15       1173.28        38.52 o
   1  16   2       3909.06       3545.31        95.89 o
   2  16   2        304.52        309.60        17.20 o
   3  16   2          4.20         25.47         9.81 o
   4  16   2        642.52        716.88        22.00 o
   5  16   2       2334.58       2235.36        57.66 o
   6  16   2         92.38         96.00        13.45 o
   7  16   2        519.98        477.12        21.21 o
   8  16   2         20.19         40.55        12.13 o
   9  16   2       3494.10       3580.02       187.40 o
  10  16   2       1068.24       1147.48        89.10 o
  11  16   2       2076.64       2274.34       132.61 o
  12  16   2       1226.06       1193.73        60.59 o
  13  16   2        239.78        280.07        33.59 o
  14  16   2          0.07         25.00        27.10 o
  15  16   2         44.24         63.35        41.29 o
  16  16   2        266.90        208.79        25.10 o
  17  16   2          6.36          7.52        32.43 o
  18  16   2          4.78         14.62        69.25 o
 -12  17   2        237.85        127.71        34.68 o
 -11  17   2        401.61        291.89        22.83 o
 -10  17   2         30.81         33.26        15.96 o
  -9  17   2         67.16        100.81        21.05 o
  -8  17   2         31.63         95.69        38.19 o
  -7  17   2        212.36        287.35        30.34 o
  -6  17   2        170.21        216.05        17.92 o
  -5  17   2          5.34         21.01        21.15 o
  -4  17   2          9.00         18.90        11.97 o
  -3  17   2         14.54         31.06        10.93 o
  -2  17   2       1559.76       1608.57        67.26 o
  -1  17   2         10.86         86.74        41.56 o
   0  17   2        602.52        602.81        54.70 o
   1  17   2        182.94        133.93        17.33 o
   2  17   2        104.41        100.05        13.06 o
   3  17   2        637.39        604.48        20.71 o
   4  17   2         93.71        114.84        12.22 o
   5  17   2         20.73         41.86        15.30 o
   6  17   2        112.53        111.38        15.63 o
   7  17   2       1224.66       1214.93        35.95 o
   8  17   2        700.35        669.33        45.75 o
   9  17   2        727.06        710.55        56.24 o
  10  17   2        111.94        121.44        26.93 o
  11  17   2        437.11        423.71        28.71 o
  12  17   2        123.34         87.31        33.28 o
  13  17   2         13.18          5.12        25.88 o
  14  17   2          7.44         22.71        22.69 o
  15  17   2         33.71         22.68        32.37 o
  16  17   2        174.92        130.88        64.39 o
  17  17   2        166.81        219.32        92.11 o
 -11  18   2          1.98        -33.44        33.44 o
 -10  18   2        865.91        628.88        64.21 o
  -9  18   2          1.23         13.21        13.76 o
  -8  18   2        119.51        146.56        28.59 o
  -7  18   2        280.40        332.65        67.32 o
  -6  18   2        296.20        297.63        36.69 o
  -5  18   2        259.10        280.13        32.45 o
  -4  18   2         20.85         36.72        23.82 o
  -3  18   2         31.31         38.73        11.40 o
  -2  18   2        335.34        310.06        18.38 o
  -1  18   2         24.58         33.15        18.56 o
   0  18   2        333.26        325.21        37.03 o
   1  18   2         52.03         40.83        22.17 o
   2  18   2         13.07          2.81        13.86 o
   3  18   2       1412.77       1497.15        44.89 o
   4  18   2       1611.66       1648.44        44.20 o
   5  18   2       4975.66       4918.36       132.00 o
   6  18   2       1034.21       1069.50        41.93 o
   7  18   2        829.66        840.48        28.61 o
   8  18   2        126.69        138.84        32.21 o
   9  18   2        978.44        888.19        85.60 o
  10  18   2        696.28        563.64        70.15 o
  11  18   2          3.99         50.08        44.71 o
  12  18   2        933.33        814.44        91.54 o
  13  18   2        426.11        415.66        55.35 o
  14  18   2        593.47        526.27        43.12 o
  15  18   2        105.84         72.68        22.60 o
  16  18   2          2.17         49.85        98.72 o
  17  18   2         63.45         85.06        69.75 o
 -10  19   2         24.03         13.39        34.28 o
  -9  19   2         54.58         33.24        29.97 o
  -8  19   2        292.93        289.44        24.41 o
  -7  19   2         54.77         52.26        16.64 o
  -6  19   2        128.67        128.86        14.13 o
  -5  19   2         90.15        111.34        17.64 o
  -4  19   2        422.52        426.87        26.52 o
  -3  19   2        752.97        749.37        32.17 o
  -2  19   2          7.15         20.92        25.56 o
  -1  19   2        553.36        573.35        27.80 o
   0  19   2        796.29        787.49        53.84 o
   1  19   2          0.05          2.13        16.16 o
   2  19   2        374.00        413.54        26.20 o
   3  19   2         28.91         19.01        13.77 o
   4  19   2        121.49        144.62        16.09 o
   5  19   2       1103.78       1021.20        61.78 o
   6  19   2       3454.73       3188.04       134.75 o
   7  19   2          8.71         58.35        33.98 o
   8  19   2        635.93        533.13        42.98 o
   9  19   2        137.88        129.05        24.46 o
  10  19   2        236.89        216.33        57.53 o
  11  19   2       1654.98       1625.22        63.34 o
  12  19   2         51.56         56.44        29.41 o
  13  19   2        315.06        229.19        61.90 o
  14  19   2        227.29        129.12        28.57 o
  15  19   2         13.88         11.63       103.91 o
  16  19   2        497.44        442.17        88.27 o
  -9  20   2        455.97        376.47        41.19 o
  -8  20   2         77.02         97.42        29.65 o
  -7  20   2         14.14         26.01        17.18 o
  -6  20   2        642.18        694.64        41.36 o
  -5  20   2        210.28        209.56        26.98 o
  -4  20   2         10.40         18.61        12.48 o
  -3  20   2        312.03        325.15        32.37 o
  -2  20   2       2123.37       2307.39        85.11 o
  -1  20   2        110.15        129.96        24.02 o
   0  20   2        546.68        685.60        35.71 o
   1  20   2       1223.11       1379.53        74.10 o
   2  20   2         65.55         32.09        16.18 o
   3  20   2         80.35         87.47        17.17 o
   4  20   2          3.64         26.22        28.17 o
   5  20   2        558.93        569.11        38.80 o
   6  20   2        112.55        149.55        25.62 o
   7  20   2       1170.30       1086.29        47.97 o
   8  20   2       1198.29       1105.21        89.04 o
   9  20   2          4.19         30.86        32.33 o
  10  20   2         20.07         37.47        21.47 o
  11  20   2        222.50        221.85        22.40 o
  12  20   2        121.17         93.55        30.54 o
  13  20   2       1237.43       1049.71        52.12 o
  14  20   2          5.66         36.06        25.07 o
  15  20   2        335.88        285.92        93.06 o
  -8  21   2        183.68        109.07        33.30 o
  -7  21   2        181.76        227.81        93.66 o
  -6  21   2        172.02        230.34        26.93 o
  -5  21   2          5.37         32.52        13.22 o
  -4  21   2        377.52        388.61        30.30 o
  -3  21   2        581.08        543.18        35.78 o
  -2  21   2       2372.79       2611.62       113.29 o
  -1  21   2        775.62        723.52        51.90 o
   0  21   2        455.42        446.75        32.55 o
   1  21   2        106.23        104.23        36.54 o
   2  21   2          1.02         -5.16        14.75 o
   3  21   2          1.91         12.07        17.22 o
   4  21   2         59.68         57.92        28.13 o
   5  21   2        277.26        193.70        35.97 o
   6  21   2        420.51        360.92        40.95 o
   7  21   2       1339.26       1226.51       210.30 o
   8  21   2        117.68        127.48        27.06 o
   9  21   2        153.43        210.61        42.35 o
  10  21   2         11.97         44.04        28.25 o
  11  21   2        541.68        571.96        37.10 o
  12  21   2        123.04        121.27        24.04 o
  13  21   2        745.43        611.27       133.41 o
  14  21   2        547.49        359.95        99.11 o
  -7  22   2         18.73         25.16        54.13 o
  -6  22   2          0.69         19.69        35.42 o
  -5  22   2        551.93        571.05        31.99 o
  -4  22   2          6.22         58.38        29.88 o
  -3  22   2        476.80        481.49        60.78 o
  -2  22   2         88.38        153.31        20.01 o
  -1  22   2        106.82        149.14        22.74 o
   0  22   2        808.05        762.08        59.49 o
   1  22   2        260.52        273.87        22.03 o
   2  22   2         37.63         68.62        21.51 o
   3  22   2        469.41        589.41        52.44 o
   4  22   2         38.74         63.55        22.81 o
   5  22   2          5.70         -5.17        25.72 o
   6  22   2         21.24         32.06        43.24 o
   7  22   2         55.34         50.42        26.52 o
   8  22   2        407.40        370.89        45.47 o
   9  22   2        124.77        142.89        25.53 o
  10  22   2        773.76        760.37        44.73 o
  11  22   2         51.05         53.07        15.10 o
  12  22   2        754.24        714.49        44.17 o
  13  22   2         30.12        222.77        93.16 o
  -5  23   2         80.20         82.73        31.32 o
  -4  23   2         56.04        101.66        28.28 o
  -3  23   2         16.64        -14.57        45.35 o
  -2  23   2        919.82        983.90        83.28 o
  -1  23   2        371.06        338.77        41.11 o
   0  23   2        844.59        982.83        51.31 o
   1  23   2        518.79        558.36       122.92 o
   2  23   2        217.90        325.49        38.46 o
   3  23   2          0.50         13.51        22.93 o
   4  23   2        235.19        274.45        23.74 o
   5  23   2        234.79        299.15        27.22 o
   6  23   2        278.73        280.81        39.03 o
   7  23   2        427.51        507.91        41.72 o
   8  23   2         27.92         58.59        18.53 o
   9  23   2        111.98        117.87        17.49 o
  10  23   2         37.20         21.92        14.35 o
  11  23   2        103.50         87.14        16.50 o
  -3  24   2        103.10        104.30        33.36 o
  -2  24   2          1.75         11.81        43.09 o
  -1  24   2        159.45        257.10        53.12 o
   0  24   2         63.38         41.16        48.93 o
   1  24   2         50.53         57.38        36.23 o
   2  24   2        249.29        273.50        40.54 o
   3  24   2         42.56         61.44        22.08 o
   4  24   2        207.42        319.38        89.46 o
   5  24   2        214.47        202.47        42.14 o
   6  24   2        206.26        201.97        34.25 o
   7  24   2         11.02         10.27        16.37 o
   8  24   2        766.39        735.15        40.38 o
   9  24   2        189.47        202.99        22.18 o
  10  24   2         17.69         45.60        31.76 o
  -1  25   2        132.96        114.47        38.55 o
   0  25   2         83.89        111.89        41.65 o
   1  25   2        476.90        521.14        57.34 o
   2  25   2          1.41         31.84        43.91 o
   4  25   2        425.31        504.75        41.33 o
   5  25   2          4.85         -8.63        23.74 o
   6  25   2         24.56         55.56        24.39 o
   7  25   2          4.38         -4.42        18.23 o
   8  25   2         11.91          9.02        15.96 o
  -3 -25   3          2.93        -35.52        35.52 o
  -2 -25   3        351.08        261.71        41.82 o
  -7 -24   3        154.88        155.35        26.96 o
  -6 -24   3         77.01         98.55        18.45 o
  -5 -24   3        226.66        211.44        19.85 o
  -4 -24   3        186.02        165.89        43.48 o
  -3 -24   3         12.18         10.85        20.18 o
  -2 -24   3         14.05         63.90        31.81 o
  -1 -24   3         37.54         66.25        32.32 o
   0 -24   3         13.65         24.01        31.15 o
   1 -24   3        439.57        452.29       127.96 o
   2 -24   3       1049.68        899.26        80.86 o
 -10 -23   3        128.78         84.46        26.03 o
  -9 -23   3         15.99         34.37        19.77 o
  -8 -23   3          8.82         17.79        17.43 o
  -7 -23   3          8.79         35.74        20.07 o
  -6 -23   3         20.17         49.49        22.38 o
  -5 -23   3          6.47         -1.48        48.26 o
  -4 -23   3        182.77        196.62        56.54 o
  -3 -23   3          6.03          9.74        21.46 o
  -2 -23   3        749.28        835.31        44.03 o
  -1 -23   3        349.41        368.30        43.79 o
   0 -23   3        918.46       1053.36       179.61 o
   1 -23   3         10.85         59.50        36.05 o
   2 -23   3        172.30        271.93        49.98 o
   3 -23   3        320.58        322.31        78.67 o
   4 -23   3        251.11        317.60        48.08 o
 -11 -22   3         78.92         80.00        24.84 o
 -10 -22   3          3.34         24.06        15.89 o
  -9 -22   3       1515.04       1386.74       348.56 o
  -8 -22   3         41.43         35.98        31.88 o
  -7 -22   3          3.66         -7.65        23.43 o
  -6 -22   3          8.98         32.89        21.43 o
  -5 -22   3       1029.32        914.00        45.41 o
  -4 -22   3          3.26         20.04        31.59 o
  -3 -22   3        202.41        197.00        55.38 o
  -2 -22   3         15.61         23.27        18.63 o
  -1 -22   3       1818.03       1730.95        79.68 o
   0 -22   3         35.60         70.27        32.20 o
   1 -22   3       2013.59       2201.72       106.65 o
   2 -22   3        173.30        174.33        55.39 o
   3 -22   3        653.34        760.80       124.28 o
   4 -22   3        301.68        358.74        91.22 o
   5 -22   3         41.11         31.19        15.12 o
   6 -22   3         84.74         92.74        39.80 o
   7 -22   3        237.30        255.88        41.55 o
 -12 -21   3        129.63         53.10        26.34 o
 -11 -21   3         35.59         37.31        15.96 o
 -10 -21   3         19.72         30.86        14.79 o
  -9 -21   3         53.99         65.40        22.14 o
  -8 -21   3         39.93         39.30        20.43 o
  -7 -21   3          4.86          1.05        24.47 o
  -6 -21   3          0.36          1.61        18.29 o
  -5 -21   3        382.88        378.35        21.02 o
  -4 -21   3       1091.16       1153.13        46.97 o
  -3 -21   3        192.43        186.39        18.16 o
  -2 -21   3         90.78        102.29        33.81 o
  -1 -21   3        440.42        412.65        36.11 o
   0 -21   3        461.12        431.34        78.19 o
   1 -21   3        179.28        163.22        51.17 o
   2 -21   3       1042.21       1025.72        80.68 o
   3 -21   3         62.87        101.97        18.87 o
   4 -21   3         74.19         78.68        13.67 o
   5 -21   3       1198.80       1199.88       142.68 o
   6 -21   3        263.76        241.61        31.45 o
   7 -21   3          8.39         25.55        17.07 o
   8 -21   3         14.92         28.53        30.36 o
 -13 -20   3         45.89         31.03        62.51 o
 -12 -20   3        178.75        135.81        23.63 o
 -11 -20   3        192.65        163.36        17.05 o
 -10 -20   3         11.70         27.97        17.85 o
  -9 -20   3        256.45        274.18        24.73 o
  -8 -20   3        288.66        281.12        17.97 o
  -7 -20   3        533.18        560.39        27.97 o
  -6 -20   3          1.87         76.79        50.52 o
  -5 -20   3       1503.35       1384.45        42.61 o
  -4 -20   3        143.75        143.99        17.76 o
  -3 -20   3       1011.89       1070.59        32.44 o
  -2 -20   3          3.70          9.19        12.28 o
  -1 -20   3       2078.54       2157.70        81.07 o
   0 -20   3        292.47        340.81        21.16 o
   1 -20   3        538.02        482.93        30.50 o
   2 -20   3        234.58        306.30        27.26 o
   3 -20   3         81.68         93.03        12.97 o
   4 -20   3        103.86        100.47        12.34 o
   5 -20   3        482.29        441.32        35.74 o
   6 -20   3         15.23         33.83        14.65 o
   7 -20   3         25.71         62.41        27.93 o
   8 -20   3       1620.62       1610.00        90.61 o
   9 -20   3         43.55         31.01        11.47 o
 -14 -19   3        103.26         35.54        18.75 o
 -13 -19   3         38.61         34.31        22.17 o
 -12 -19   3         63.49         71.17        26.13 o
 -11 -19   3        456.56        472.28        37.74 o
 -10 -19   3         88.89         91.74        17.28 o
  -9 -19   3        170.17        199.30        15.99 o
  -8 -19   3        191.41        174.42        27.77 o
  -7 -19   3         17.71         10.65        14.51 o
  -6 -19   3         98.50        150.62        17.39 o
  -5 -19   3        257.10        241.03        20.61 o
  -4 -19   3        329.11        344.11        21.77 o
  -3 -19   3        151.90        144.48        20.47 o
  -2 -19   3        822.62        808.73        31.49 o
  -1 -19   3        182.56        171.25        19.32 o
   0 -19   3       1228.45       1280.15        36.71 o
   1 -19   3         70.30         82.47        16.89 o
   2 -19   3        185.55        196.18        23.15 o
   3 -19   3         65.29         71.80        18.90 o
   4 -19   3          3.49         22.15        17.04 o
   5 -19   3       1503.09       1479.82        72.85 o
   6 -19   3        909.42        965.84        31.96 o
   7 -19   3        124.62        109.74        10.86 o
   8 -19   3        124.70        108.06        34.63 o
   9 -19   3       1741.73       1608.68        72.86 o
  10 -19   3        345.61        308.85        26.08 o
 -15 -18   3         12.10         22.82        17.38 o
 -14 -18   3         29.83         14.89        21.55 o
 -13 -18   3        559.75        403.88        50.89 o
 -12 -18   3        106.94        130.99        26.31 o
 -11 -18   3       1316.57       1275.23        93.49 o
 -10 -18   3         17.62         27.92        19.90 o
  -9 -18   3       1620.00       1599.45        63.52 o
  -8 -18   3        113.23        100.72        15.25 o
  -7 -18   3         87.04         78.62        15.63 o
  -6 -18   3          3.92         35.15        23.95 o
  -5 -18   3         11.21         33.84        18.83 o
  -4 -18   3         36.61         20.70        16.20 o
  -3 -18   3       1105.37       1258.71        54.89 o
  -2 -18   3         21.60         84.15        24.07 o
  -1 -18   3        333.46        317.88        19.10 o
   0 -18   3        219.72        230.48        17.21 o
   1 -18   3        415.57        433.92        20.89 o
   2 -18   3        591.31        630.86        36.40 o
   3 -18   3       1137.81       1111.13        46.63 o
   4 -18   3        138.14        131.88        19.91 o
   5 -18   3       1205.71       1186.11        38.45 o
   6 -18   3        825.37        914.42        40.05 o
   7 -18   3        437.75        471.79        28.37 o
   8 -18   3        340.50        296.00        32.72 o
   9 -18   3          0.68         15.09        12.29 o
  10 -18   3          6.25         21.50        12.55 o
  11 -18   3         27.67         16.55        10.03 o
 -15 -17   3         11.92        -13.12        21.09 o
 -14 -17   3          2.09         20.05        31.58 o
 -13 -17   3        309.43        249.46        58.54 o
 -12 -17   3       2025.10       1929.31        75.85 o
 -11 -17   3        212.03        152.16        20.05 o
 -10 -17   3       2017.33       1956.12       129.51 o
  -9 -17   3       2091.05       1876.34        89.30 o
  -8 -17   3       1316.09       1370.08        83.33 o
  -7 -17   3         41.32         86.10        15.53 o
  -6 -17   3       1088.53       1018.00        34.31 o
  -5 -17   3         19.67         42.83        15.88 o
  -4 -17   3        472.51        468.04        48.99 o
  -3 -17   3        136.79        184.32        24.00 o
  -2 -17   3       3457.97       3633.10       180.70 o
  -1 -17   3          0.16         19.94        15.71 o
   0 -17   3        143.18        153.46        17.02 o
   1 -17   3         48.65         35.21        14.85 o
   2 -17   3        240.89        234.63        17.20 o
   3 -17   3        164.05        179.31        20.55 o
   4 -17   3         27.10         30.99        19.02 o
   5 -17   3       1243.77       1259.61        38.52 o
   6 -17   3        235.56        239.45        29.05 o
   7 -17   3         23.23         35.63        16.06 o
   8 -17   3         59.63         38.05        20.19 o
   9 -17   3         93.57         95.94        14.00 o
  10 -17   3         12.51         15.98        12.14 o
  11 -17   3        885.58        819.76        38.76 o
  12 -17   3         76.07         55.88        14.44 o
 -16 -16   3         48.22         32.84        31.54 o
 -15 -16   3         14.99         -6.53        14.24 o
 -14 -16   3        140.03        128.92        28.41 o
 -13 -16   3         25.47         42.88        23.42 o
 -12 -16   3         29.54         42.94        40.79 o
 -11 -16   3        369.94        408.00        44.01 o
 -10 -16   3        242.15        228.73        20.48 o
  -9 -16   3          4.58         18.18        13.41 o
  -8 -16   3        184.12        191.51        20.80 o
  -7 -16   3       2103.31       2089.80        55.47 o
  -6 -16   3        183.92        156.79        15.10 o
  -5 -16   3        554.77        549.86        27.60 o
  -4 -16   3       1472.24       1468.98        89.36 o
  -3 -16   3         94.97        137.78        13.97 o
  -2 -16   3       1051.11       1106.52        29.71 o
  -1 -16   3        311.19        322.39        17.43 o
   0 -16   3        430.80        450.30        21.63 o
   1 -16   3          3.32         29.16        15.41 o
   2 -16   3        391.74        393.03        20.35 o
   3 -16   3       1247.23       1310.97        43.58 o
   4 -16   3       1139.32       1167.02        49.14 o
   5 -16   3         20.32         28.23        12.92 o
   6 -16   3       1503.85       1685.51        54.65 o
   7 -16   3         16.96         27.04        18.84 o
   8 -16   3         24.07         25.56        12.27 o
   9 -16   3         61.73         88.67        24.95 o
  10 -16   3         15.17         15.06        12.76 o
  11 -16   3        139.49        149.05        16.40 o
  12 -16   3       1281.83       1119.09        71.62 o
  13 -16   3          5.17        -11.34        23.81 o
 -17 -15   3         81.63         30.98        28.10 o
 -16 -15   3         36.91         23.08        15.91 o
 -15 -15   3        111.85        102.26        25.85 o
 -14 -15   3         85.01         83.77        22.52 o
 -13 -15   3        143.45        139.63        21.66 o
 -12 -15   3        291.87        306.15        24.84 o
 -11 -15   3        982.79       1026.80        49.46 o
 -10 -15   3        221.86        214.84        17.68 o
  -9 -15   3        144.66        146.52        11.85 o
  -8 -15   3       2677.40       2640.14        65.32 o
  -7 -15   3       2376.38       2490.59        68.99 o
  -6 -15   3        330.02        343.70        14.59 o
  -5 -15   3        412.44        495.96        18.17 o
  -4 -15   3        878.91        849.33        24.94 o
  -3 -15   3         48.70         62.30        10.84 o
  -2 -15   3        301.16        260.39        12.97 o
  -1 -15   3        189.30        206.48        13.42 o
   0 -15   3        374.08        353.46        15.30 o
   1 -15   3        238.02        256.13        16.30 o
   2 -15   3        140.57        190.40        15.18 o
   3 -15   3       3809.74       3519.61        80.94 o
   4 -15   3       2418.08       2782.45       127.08 o
   5 -15   3         87.15         83.03        18.56 o
   6 -15   3          3.84         10.23        11.97 o
   7 -15   3        558.38        614.66        24.67 o
   8 -15   3          8.45         17.16         9.58 o
   9 -15   3        153.25        158.20        26.73 o
  10 -15   3       1230.64       1397.21        74.15 o
  11 -15   3        532.11        521.97        25.46 o
  12 -15   3         10.02          2.93        10.90 o
  13 -15   3         46.70         32.86         9.56 o
  14 -15   3         51.04         58.88        20.62 o
 -17 -14   3         79.21         50.62        14.39 o
 -16 -14   3         65.25         59.56        16.14 o
 -15 -14   3         82.43         38.50        21.94 o
 -14 -14   3         13.42         20.09        12.26 o
 -13 -14   3        272.37        274.37        20.43 o
 -12 -14   3        685.20        682.06        22.34 o
 -11 -14   3        169.16        179.46        16.27 o
 -10 -14   3       1582.23       1632.47        53.60 o
  -9 -14   3       1257.51       1306.67        29.46 o
  -8 -14   3       2165.69       2343.90        86.27 o
  -7 -14   3        298.63        321.70        28.59 o
  -6 -14   3         35.92         52.44        11.68 o
  -5 -14   3         77.88        125.33        11.91 o
  -4 -14   3       3725.48       4012.98       117.52 o
  -3 -14   3       1220.46       1317.87        38.56 o
  -2 -14   3         28.92         54.21        10.49 o
  -1 -14   3        654.64        733.14        21.55 o
   0 -14   3        204.34        249.19        17.82 o
   1 -14   3        635.66        647.84        28.65 o
   2 -14   3        889.86        867.08        24.37 o
   3 -14   3       2126.62       2125.35        50.74 o
   4 -14   3       1402.70       1559.93        41.31 o
   5 -14   3         20.30         22.09        12.55 o
   6 -14   3          2.79         49.60        29.79 o
   7 -14   3        137.86        142.82        24.35 o
   8 -14   3          4.54         42.69        17.70 o
   9 -14   3        149.84        128.17        20.51 o
  10 -14   3        110.88        122.05        16.22 o
  11 -14   3        176.19        161.29        29.81 o
  12 -14   3        932.62        947.29        41.07 o
  13 -14   3          5.60         13.19        10.21 o
  14 -14   3         28.13         28.06        15.90 o
  15 -14   3        170.43        180.54        22.78 o
 -17 -13   3         71.63         32.35        16.84 o
 -16 -13   3          7.35         -6.64        16.98 o
 -15 -13   3         68.93         81.55        13.28 o
 -14 -13   3         91.50        117.46        15.22 o
 -13 -13   3         79.66         95.97        11.52 o
 -12 -13   3       1218.50       1208.77        40.71 o
 -11 -13   3        786.40        758.87        19.96 o
 -10 -13   3        445.73        465.45        15.79 o
  -9 -13   3         62.65         69.33        11.89 o
  -8 -13   3        129.41        151.05        10.48 o
  -7 -13   3         87.61        139.17        13.79 o
  -6 -13   3        528.72        520.37        19.07 o
  -5 -13   3          7.20         16.54        12.92 o
  -4 -13   3       1698.22       1644.73        61.83 o
  -3 -13   3        166.74        181.94        15.32 o
  -2 -13   3        329.34        342.21        19.73 o
  -1 -13   3       2275.45       2597.18        77.21 o
   0 -13   3       1409.96       1322.48        38.81 o
   1 -13   3        288.92        377.09        18.37 o
   2 -13   3       1215.58       1158.54        38.31 o
   3 -13   3         92.75        107.47         9.68 o
   4 -13   3       2074.39       1983.13        47.23 o
   5 -13   3        473.25        499.27        29.64 o
   6 -13   3        214.36        225.81        32.92 o
   7 -13   3         56.69        143.30        59.19 o
   8 -13   3        421.37        403.78        19.55 o
   9 -13   3       3531.38       3905.32       179.86 o
  10 -13   3        810.95        781.35        46.80 o
  11 -13   3        439.53        395.70        26.76 o
  12 -13   3        591.57        585.06        57.78 o
  13 -13   3        613.98        538.93        37.22 o
  14 -13   3        361.14        325.76        28.67 o
  15 -13   3          1.85          8.47        16.13 o
 -18 -12   3        265.36        239.28        19.42 o
 -17 -12   3         63.61         65.41        18.97 o
 -16 -12   3         25.43         26.81        12.93 o
 -15 -12   3         99.78        106.04        16.86 o
 -14 -12   3        184.98        194.70        15.27 o
 -13 -12   3        213.42        225.87        15.44 o
 -12 -12   3         52.10         76.26         9.54 o
 -11 -12   3       1196.06       1177.83        26.45 o
 -10 -12   3       1477.37       1502.30        33.17 o
  -9 -12   3       1181.66       1206.25        27.08 o
  -8 -12   3        657.80        715.75        26.92 o
  -7 -12   3        236.28        239.07        11.20 o
  -6 -12   3         48.99         56.88        10.27 o
  -5 -12   3       2207.99       2324.10        77.35 o
  -4 -12   3        806.50        936.73        24.31 o
  -3 -12   3        540.18        475.75        13.62 o
  -2 -12   3        246.55        303.81        12.93 o
  -1 -12   3       1600.08       1599.80        37.11 o
   0 -12   3        247.75        265.86        11.34 o
   1 -12   3        977.69        953.14        21.93 o
   2 -12   3       1645.06       1703.64        34.67 o
   3 -12   3       4335.38       4355.49        99.17 o
   4 -12   3        671.47        730.41        38.74 o
   5 -12   3       2171.23       2182.35        77.38 o
   6 -12   3          1.15         11.32        11.37 o
   7 -12   3         73.98         93.20        24.02 o
   8 -12   3        916.75        917.51        40.23 o
   9 -12   3          5.16         27.21        13.32 o
  10 -12   3        940.75        975.22        44.52 o
  11 -12   3        769.65        818.07        48.16 o
  12 -12   3        674.88        723.01        39.96 o
  13 -12   3        155.90        182.15        14.70 o
  14 -12   3        698.51        642.05        38.35 o
  15 -12   3        176.90        126.62        17.81 o
  16 -12   3          9.37          3.60        14.45 o
 -18 -11   3         27.25         16.98        17.32 o
 -17 -11   3         10.38         26.01        12.82 o
 -16 -11   3         36.70         26.95        14.26 o
 -15 -11   3          7.35         19.19        13.57 o
 -14 -11   3          1.32          7.60        10.26 o
 -13 -11   3        134.02        134.17        11.58 o
 -12 -11   3       2623.76       2552.62        50.93 o
 -11 -11   3        189.60        241.19        10.95 o
 -10 -11   3        360.56        366.27        17.45 o
  -9 -11   3       1122.94       1106.51        33.28 o
  -8 -11   3        274.83        280.68        10.55 o
  -7 -11   3        292.79        296.82        17.11 o
  -6 -11   3        285.00        274.30        10.46 o
  -5 -11   3       1737.89       1774.39        36.42 o
  -4 -11   3       4551.29       4264.99        96.39 o
  -3 -11   3         46.05         53.71         7.95 o
  -2 -11   3        433.17        343.22        11.53 o
  -1 -11   3       3369.69       3767.22        77.73 o
   0 -11   3       1077.27        983.61        30.03 o
   1 -11   3        412.08        438.64        13.42 o
   2 -11   3       3398.16       3418.48        66.64 o
   3 -11   3        551.50        681.64        38.45 o
   4 -11   3       3318.10       3363.33        65.12 o
   5 -11   3         89.07         63.63        10.69 o
   6 -11   3       2009.11       1905.48        56.19 o
   7 -11   3        536.12        524.63        24.36 o
   8 -11   3       1591.46       1559.39        47.28 o
   9 -11   3       1376.49       1460.31        57.23 o
  10 -11   3        377.09        376.10        35.12 o
  11 -11   3          9.53         21.96        14.07 o
  12 -11   3         33.44         44.67         7.99 o
  13 -11   3       1434.04       1506.19       119.21 o
  14 -11   3        361.05        315.07        16.86 o
  15 -11   3        294.35        258.66        15.28 o
  16 -11   3         62.06         70.78        18.39 o
 -18 -10   3        214.22        188.75        22.13 o
 -17 -10   3         32.48         57.33        13.93 o
 -16 -10   3         13.82         42.22        16.05 o
 -15 -10   3       2025.05       1948.81        71.28 o
 -14 -10   3         33.31         47.74         9.17 o
 -13 -10   3        197.01        186.35        11.24 o
 -12 -10   3        458.40        455.69        20.39 o
 -11 -10   3        265.67        280.01        11.74 o
 -10 -10   3          8.75         14.03         8.05 o
  -9 -10   3       7660.50       7244.21       156.27 o
  -8 -10   3       1437.33       1588.59        44.85 o
  -7 -10   3       1628.66       1434.60        24.95 o
  -6 -10   3         28.62         41.83         5.11 o
  -5 -10   3        336.22        369.04        12.88 o
  -4 -10   3        443.21        416.96        17.05 o
  -3 -10   3       7438.99       7327.89       149.03 o
  -2 -10   3       6467.03       7330.32       123.54 o
  -1 -10   3         27.95         47.01         7.32 o
   0 -10   3       1605.30       1604.71        34.43 o
   1 -10   3          5.56         18.79         8.45 o
   2 -10   3        406.10        320.85        14.78 o
   3 -10   3         44.22         55.12         6.24 o
   4 -10   3         46.55         40.40         6.54 o
   5 -10   3        748.49        804.89        19.32 o
   6 -10   3        219.99        177.37        14.20 o
   7 -10   3         42.80         66.14        12.05 o
   8 -10   3        218.74        201.98        10.23 o
   9 -10   3        135.72        124.21         8.91 o
  10 -10   3       2485.49       2418.28        51.24 o
  11 -10   3       2002.89       1969.66        66.08 o
  12 -10   3        394.26        398.76        21.68 o
  13 -10   3         94.83         96.26         9.73 o
  14 -10   3        606.48        586.86        30.02 o
  15 -10   3         47.27         46.14        12.32 o
  16 -10   3          0.43          6.86        10.29 o
  17 -10   3        122.60        102.41        17.32 o
 -19  -9   3          5.88         -6.91        25.54 o
 -18  -9   3        651.17        604.09        44.17 o
 -17  -9   3        672.53        692.08        31.16 o
 -16  -9   3        575.95        570.60        37.98 o
 -15  -9   3        102.62        125.45        10.80 o
 -14  -9   3         62.74         81.26        10.09 o
 -13  -9   3        347.94        303.93        10.86 o
 -12  -9   3       2662.62       2466.94        40.59 o
 -11  -9   3        183.78        147.84         9.48 o
 -10  -9   3         90.49         95.36         7.47 o
  -9  -9   3       1346.47       1357.41        37.97 o
  -8  -9   3          9.16         18.75         5.70 o
  -7  -9   3        187.81        241.31         7.43 o
  -6  -9   3       6367.92       5813.19       135.56 o
  -5  -9   3        324.01        375.33        11.86 o
  -4  -9   3       2698.80       2680.68        38.74 o
  -3  -9   3       4349.04       4642.57        69.16 o
  -2  -9   3        267.98        389.65        15.02 o
  -1  -9   3       3098.16       3338.91        53.75 o
   0  -9   3        294.55        336.32        11.21 o
   1  -9   3       3555.19       3968.99        62.51 o
   2  -9   3       1190.38       1107.47        19.15 o
   3  -9   3         58.23        115.79         6.39 o
   4  -9   3        113.24        139.93         5.06 o
   5  -9   3       9746.39       9375.56       182.43 o
   6  -9   3        494.50        474.02        12.71 o
   7  -9   3        883.52        999.67        26.36 o
   8  -9   3          4.12         21.58         8.38 o
   9  -9   3        386.14        375.92        13.48 o
  10  -9   3        143.43        149.94         8.98 o
  11  -9   3        331.52        364.46        12.27 o
  12  -9   3        128.38        127.79         8.00 o
  13  -9   3       2325.72       2189.15        53.64 o
  14  -9   3         30.92         21.55        18.63 o
  15  -9   3         85.38         85.83        15.75 o
  16  -9   3        191.07        162.59        16.92 o
  17  -9   3        858.28        772.76        30.25 o
 -19  -8   3         19.80          6.49        15.46 o
 -18  -8   3        241.98        252.44        17.21 o
 -17  -8   3         32.45         55.97        16.64 o
 -16  -8   3        405.00        421.54        22.90 o
 -15  -8   3        411.44        429.19        21.50 o
 -14  -8   3        685.85        611.61        16.99 o
 -13  -8   3         44.90         61.71         7.83 o
 -12  -8   3        399.91        435.67        12.75 o
 -11  -8   3       5083.68       4918.98       103.78 o
 -10  -8   3        137.28        149.22         7.39 o
  -9  -8   3          1.61         10.77         6.88 o
  -8  -8   3        644.01        790.86        16.93 o
  -7  -8   3         70.17         99.23         6.18 o
  -6  -8   3       2283.26       2283.16        36.24 o
  -5  -8   3        136.88        115.51         5.15 o
  -4  -8   3        433.44        446.78        10.87 o
  -3  -8   3      22897.16      22827.19       385.59 o
  -2  -8   3      11855.73      12652.75       191.92 o
  -1  -8   3       1394.88       1387.56        27.52 o
   0  -8   3       1958.16       1939.22        31.98 o
   1  -8   3        177.36        225.68         8.17 o
   2  -8   3       5740.03       5368.12        77.42 o
   3  -8   3        198.78        196.15         6.30 o
   4  -8   3        636.75        626.47        10.27 o
   5  -8   3       1854.00       2086.63        49.89 o
   6  -8   3       8846.18       9708.64       146.32 o
   7  -8   3        167.99        162.16         6.65 o
   8  -8   3        392.38        456.14        19.87 o
   9  -8   3        215.54        192.31        10.11 o
  10  -8   3        508.35        471.58        13.59 o
  11  -8   3         29.53         36.47         6.29 o
  12  -8   3       1631.92       1620.66        39.05 o
  13  -8   3       2287.65       2347.22        61.57 o
  14  -8   3       2808.26       2762.56       110.73 o
  15  -8   3          0.89         12.79         8.93 o
  16  -8   3        123.53        138.34        14.42 o
  17  -8   3         10.57         12.13        12.65 o
  18  -8   3        970.96        688.72        67.45 o
 -19  -7   3         38.17         34.73        16.63 o
 -18  -7   3          8.51         20.50        13.08 o
 -17  -7   3         10.13         22.10        14.71 o
 -16  -7   3         43.55         91.29        25.64 o
 -15  -7   3       2123.24       1927.87        63.04 o
 -14  -7   3         18.90         35.58         9.49 o
 -13  -7   3        822.78        835.25        18.47 o
 -12  -7   3       2081.95       2062.08        42.94 o
 -11  -7   3         44.29         60.12         7.43 o
 -10  -7   3       2853.39       2943.22        74.58 o
  -9  -7   3        873.14        901.96        25.55 o
  -8  -7   3        949.59        807.12        17.36 o
  -7  -7   3        248.62        252.04         7.25 o
  -6  -7   3       3194.71       2813.95        40.35 o
  -5  -7   3        122.70        151.47        17.24 o
  -4  -7   3       1747.18       1778.83        33.29 o
  -3  -7   3       3088.08       3362.31       112.84 o
  -2  -7   3        119.21        203.75         5.39 o
  -1  -7   3         60.22        117.84         4.56 o
   0  -7   3          2.66         26.43         4.50 o
   1  -7   3       7462.76       8027.14       116.57 o
   2  -7   3        469.57        449.20         8.60 o
   3  -7   3         55.90        116.88         5.19 o
   4  -7   3        205.57        138.03         4.73 o
   5  -7   3      12278.08      12847.44       160.78 o
   6  -7   3        550.18        563.14        12.24 o
   7  -7   3        569.73        718.79        17.25 o
   8  -7   3       2650.19       2727.35        57.08 o
   9  -7   3         82.46        180.19        12.99 o
  10  -7   3       1264.07       1334.14        32.68 o
  11  -7   3         37.77         50.29         6.14 o
  12  -7   3        241.76        243.67        11.42 o
  13  -7   3       3665.32       3589.67        79.61 o
  14  -7   3         77.23         55.14         9.13 o
  15  -7   3         62.01         77.34        20.75 o
  16  -7   3        746.41        690.24        45.08 o
  17  -7   3        122.90        106.99        17.00 o
  18  -7   3          0.24         10.84        18.30 o
 -19  -6   3        123.98        145.65        34.78 o
 -18  -6   3         95.68        126.94        19.04 o
 -17  -6   3        397.48        383.66        17.68 o
 -16  -6   3        699.08        809.79        57.42 o
 -15  -6   3          6.32         32.15        11.82 o
 -14  -6   3       1091.09       1078.47        22.44 o
 -13  -6   3        909.48       1039.33        24.26 o
 -12  -6   3        330.92        371.69        12.90 o
 -11  -6   3       4937.30       5040.37       118.36 o
 -10  -6   3         49.99         53.95         6.08 o
  -9  -6   3        423.62        413.64        14.07 o
  -8  -6   3        583.25        831.27        16.54 o
  -7  -6   3        845.85        697.52        12.95 o
  -6  -6   3         75.64        162.23        18.45 o
  -5  -6   3       8774.96       7461.04       118.07 o
  -4  -6   3       2440.53       2347.38        37.53 o
  -3  -6   3      11434.08      10584.55       152.35 o
  -2  -6   3       1891.22       1948.63        33.20 o
  -1  -6   3       2336.27       2061.00        29.62 o
   0  -6   3       1621.09       1547.82        22.52 o
   1  -6   3        669.28        521.37         8.53 o
   2  -6   3        615.98       1076.86        31.30 o
   3  -6   3       2286.90       2322.84        30.43 o
   4  -6   3        306.30        367.92        10.54 o
   5  -6   3       4256.33       4286.20        59.05 o
   6  -6   3       3689.93       4093.37        74.45 o
   7  -6   3       6259.35       6958.64       122.07 o
   8  -6   3       6766.73       7441.67       201.29 o
   9  -6   3       2100.96       1761.69        49.60 o
  10  -6   3        825.87        900.35        23.10 o
  11  -6   3       1295.44       1260.40        34.91 o
  12  -6   3       1882.98       1992.05        40.54 o
  13  -6   3        364.88        392.49        13.61 o
  14  -6   3         42.67         55.03         7.59 o
  15  -6   3        294.64        298.04        14.29 o
  16  -6   3        647.73        561.53        25.18 o
  17  -6   3        134.27        144.87        10.98 o
  18  -6   3        298.26        269.78        16.41 o
 -19  -5   3        278.72        301.85        39.76 o
 -18  -5   3         13.53         33.94        10.59 o
 -17  -5   3        184.50        173.14        16.17 o
 -16  -5   3        627.88        663.53        50.44 o
 -15  -5   3          2.45         19.78         8.75 o
 -14  -5   3        490.64        462.80        17.21 o
 -13  -5   3        985.26        982.20        18.71 o
 -12  -5   3        468.22        502.69        12.69 o
 -11  -5   3         85.65        104.27         7.98 o
 -10  -5   3       2065.23       2032.21        48.99 o
  -9  -5   3         44.77         57.44         6.04 o
  -8  -5   3       1178.36       1109.08        17.91 o
  -7  -5   3        375.93        418.50        10.17 o
  -6  -5   3        150.26        123.40         4.33 o
  -5  -5   3       3644.88       3315.85        57.85 o
  -4  -5   3       1263.91       1109.57        16.09 o
  -3  -5   3       2209.25       2693.26       105.09 o
  -2  -5   3       6632.82       5772.83        91.68 o
  -1  -5   3       1402.07       1437.43        18.13 o
   0  -5   3         46.54         86.97         3.15 o
   1  -5   3       1061.55       1173.36        15.24 o
   2  -5   3         19.97         23.41         2.76 o
   3  -5   3      14855.94      15771.57       196.52 o
   4  -5   3       1607.53       1588.31        21.07 o
   5  -5   3        373.36        415.26        11.60 o
   6  -5   3        294.17        286.42         7.83 o
   7  -5   3       1022.05       1244.38        22.33 o
   8  -5   3          7.63         29.03         4.70 o
   9  -5   3       2886.26       3201.74        78.55 o
  10  -5   3       1558.06       1612.74        47.95 o
  11  -5   3        100.94        187.38         8.78 o
  12  -5   3         18.80         38.68         9.59 o
  13  -5   3       7662.84       7012.78       199.08 o
  14  -5   3          8.68         38.35         8.79 o
  15  -5   3          1.05         14.96        12.73 o
  16  -5   3          1.11        -22.27        45.06 o
  17  -5   3       1160.05       1042.60        38.81 o
  18  -5   3          1.74         -1.40        13.47 o
  19  -5   3        470.90        448.09        65.83 o
 -19  -4   3         69.14         53.92        32.36 o
 -18  -4   3          3.10         12.35        10.10 o
 -17  -4   3        129.63        167.31        16.56 o
 -16  -4   3         88.39        105.20        28.08 o
 -15  -4   3        873.93        887.68        31.57 o
 -14  -4   3        169.12        134.35         9.40 o
 -13  -4   3       2470.47       2356.10        57.56 o
 -12  -4   3        483.73        532.10        13.04 o
 -11  -4   3       1236.72       1243.53        29.70 o
 -10  -4   3       1063.35       1262.42        28.56 o
  -9  -4   3          2.30          6.93         4.17 o
  -8  -4   3        451.60        562.32        18.16 o
  -7  -4   3       1276.43       1316.31        31.38 o
  -6  -4   3       2447.13       2917.03        65.14 o
  -5  -4   3        192.69         87.28         3.93 o
  -4  -4   3       3724.59       3534.60        63.56 o
  -3  -4   3       3079.09       2728.67        34.52 o
  -2  -4   3       2447.95       2185.03        42.29 o
  -1  -4   3       3985.04       3249.41        59.42 o
   0  -4   3      40599.65      41355.64       532.36 o
   1  -4   3       4194.21       3613.66        46.36 o
   2  -4   3       4494.27       4833.68        60.98 o
   3  -4   3        827.56        888.93        13.09 o
   4  -4   3       7263.31       7561.09        95.14 o
   5  -4   3       2575.10       2536.12        38.12 o
   6  -4   3       1749.18       2282.93        35.24 o
   7  -4   3       2385.76       2477.65        34.24 o
   8  -4   3        140.31        127.03         6.77 o
   9  -4   3         97.26        139.68         6.97 o
  10  -4   3       2683.61       2816.81        63.25 o
  11  -4   3       4033.45       3985.34        77.04 o
  12  -4   3       2083.26       2118.93        51.85 o
  13  -4   3        123.25        117.25         9.19 o
  14  -4   3        261.24        299.90        11.96 o
  15  -4   3          2.11         17.59        11.42 o
  16  -4   3         91.46         89.92        16.06 o
  17  -4   3       1209.22       1148.23        66.10 o
  18  -4   3         27.04         27.37        14.59 o
  19  -4   3         19.55        155.18        66.77 o
 -18  -3   3          9.67         31.29        10.39 o
 -17  -3   3        108.14        134.72        11.28 o
 -16  -3   3          2.20         18.22        26.15 o
 -15  -3   3        403.81        410.51        18.46 o
 -14  -3   3          7.81          7.03         6.74 o
 -13  -3   3        464.98        505.84        14.97 o
 -12  -3   3        489.24        519.43        13.76 o
 -11  -3   3       3607.29       3658.99        75.01 o
 -10  -3   3       3959.63       3915.07        99.72 o
  -9  -3   3         25.13         23.20         4.40 o
  -8  -3   3       1149.03       1101.65        25.55 o
  -7  -3   3          9.97         53.97         9.27 o
  -6  -3   3       4728.50       4277.33        86.88 o
  -5  -3   3        168.89        257.44         6.85 o
  -4  -3   3         35.52         70.35         5.47 o
  -3  -3   3       1795.71       2079.45        32.69 o
  -2  -3   3        719.30        699.34        13.99 o
  -1  -3   3       8694.38       9392.93       138.03 o
   0  -3   3        252.36        325.87        11.36 o
   1  -3   3      43441.05      45991.87       665.02 o
   2  -3   3        120.05        100.01         3.92 o
   3  -3   3      23016.03      24565.26       358.65 o
   4  -3   3       9613.04       9102.75       132.42 o
   5  -3   3       4185.48       4377.42        58.25 o
   6  -3   3         87.51         30.95         5.42 o
   7  -3   3          4.71         44.55         5.93 o
   8  -3   3       1770.30       1764.98        25.19 o
   9  -3   3       2055.84       2134.40        38.26 o
  10  -3   3         50.83         60.25         4.82 o
  11  -3   3      10498.78      10802.78       194.17 o
  12  -3   3        139.32        160.16         6.54 o
  13  -3   3       9152.04       9223.31       257.65 o
  14  -3   3          2.72         21.84         8.80 o
  15  -3   3       1256.12       1287.97        28.27 o
  16  -3   3        781.87        807.57        31.43 o
  17  -3   3        531.01        543.29        24.00 o
  18  -3   3        425.23        457.47        21.85 o
  19  -3   3       1087.63       1098.55       110.65 o
 -18  -2   3         13.75         33.19        17.54 o
 -17  -2   3        122.85        167.12        14.08 o
 -16  -2   3        371.69        424.49        41.03 o
 -15  -2   3        368.98        357.95        19.12 o
 -14  -2   3         11.07         25.12         8.65 o
 -13  -2   3        207.28        225.74         8.86 o
 -12  -2   3         23.44         41.25         5.68 o
 -11  -2   3         73.40         99.51         5.38 o
 -10  -2   3         46.52         48.96         7.78 o
  -9  -2   3         85.59        102.46         5.51 o
  -8  -2   3       3630.89       3822.01        69.42 o
  -7  -2   3       2830.49       2440.18        55.67 o
  -6  -2   3        451.64        385.95         7.53 o
  -5  -2   3         19.31         31.87         4.90 o
  -4  -2   3       3080.03       3216.75        69.06 o
  -3  -2   3       6966.01       6717.39        82.81 o
  -2  -2   3      24216.05      25737.26       374.19 o
  -1  -2   3       3177.80       2801.31        50.17 o
   0  -2   3         65.69         69.22         2.47 o
   1  -2   3       1764.17       1532.84        35.92 o
   2  -2   3       3093.94       3700.51        56.38 o
   3  -2   3        116.69        123.31         4.15 o
   4  -2   3       2679.05       2516.69        37.81 o
   5  -2   3          6.41         16.58         6.15 o
   6  -2   3       2485.54       2644.45        49.64 o
   7  -2   3       5632.52       5443.04        72.22 o
   8  -2   3       3134.17       3108.80        45.76 o
   9  -2   3         32.48         30.74         5.98 o
  10  -2   3         98.04        105.88         4.08 o
  11  -2   3        325.21        345.37         8.10 o
  12  -2   3         80.17        126.02         8.02 o
  13  -2   3        595.20        663.57        20.96 o
  14  -2   3        516.90        620.06        16.61 o
  15  -2   3        321.80        352.59        18.16 o
  16  -2   3        276.07        301.52        17.84 o
  17  -2   3          5.61         39.11        15.77 o
  18  -2   3        127.01        149.65        10.99 o
  19  -2   3         26.99         54.17       103.88 o
 -18  -1   3         38.29         95.06        14.55 o
 -17  -1   3         14.19         27.93        10.18 o
 -16  -1   3        466.48        555.66        46.76 o
 -15  -1   3        306.62        302.64        14.47 o
 -14  -1   3         82.26         86.51         6.62 o
 -13  -1   3       1920.39       1993.89        51.08 o
 -12  -1   3         50.15         59.29         7.53 o
 -11  -1   3        591.66        556.21        13.12 o
 -10  -1   3        695.23        769.36        27.02 o
  -9  -1   3        165.87        171.64         8.51 o
  -8  -1   3        179.03        174.95         6.33 o
  -7  -1   3        542.98        543.82        14.63 o
  -6  -1   3         93.51        113.67         6.21 o
  -5  -1   3        378.76        414.15        12.42 o
  -4  -1   3         32.44         40.59         6.22 o
  -3  -1   3         21.77         52.76         7.28 o
  -2  -1   3         14.54          1.04         6.40 o
  -1  -1   3      17818.19      19109.15       386.73 o
   0  -1   3       1583.17       1464.90        47.62 o
   1  -1   3       2374.45       2895.03        49.37 o
   2  -1   3         12.73          6.38         2.39 o
   3  -1   3          9.54         47.38         6.96 o
   4  -1   3        350.60        346.59         8.49 o
   5  -1   3       4048.82       3801.10        53.27 o
   6  -1   3       6108.08       5310.36        82.84 o
   7  -1   3         56.72         60.49         4.21 o
   8  -1   3       4817.75       4917.25        66.29 o
   9  -1   3         79.80        122.21         5.70 o
  10  -1   3       4677.90       4672.96        53.59 o
  11  -1   3       3626.57       3835.78        79.84 o
  12  -1   3         93.90         97.39         6.52 o
  13  -1   3          2.31         38.02         6.63 o
  14  -1   3        258.56        290.50         9.24 o
  15  -1   3        132.24        109.82         8.33 o
  16  -1   3          6.10         19.01         7.40 o
  17  -1   3        527.42        524.11        45.91 o
  18  -1   3        389.10        387.21        25.88 o
  19  -1   3        222.55        303.81        28.82 o
 -18   0   3        311.79        309.70        18.69 o
 -17   0   3        182.19        207.33        14.98 o
 -16   0   3         12.70         46.33        26.50 o
 -15   0   3        861.78        805.11        21.04 o
 -14   0   3        388.00        467.13        14.80 o
 -13   0   3       1322.63       1280.64        44.83 o
 -12   0   3       2965.76       3116.88        71.55 o
 -11   0   3        192.79        217.89         6.67 o
 -10   0   3        725.26        937.02        23.65 o
  -9   0   3       1156.12       1280.64        25.07 o
  -8   0   3         74.48        143.37         5.90 o
  -7   0   3        710.76        653.94        15.60 o
  -6   0   3       3332.57       4177.48       107.20 o
  -5   0   3       1273.72       1265.46        27.15 o
  -4   0   3       2210.07       2309.38        50.63 o
  -3   0   3         45.64         31.20         4.71 o
  -2   0   3      14270.27      15160.20       264.10 o
  -1   0   3        927.63        854.96        19.47 o
   0   0   3       4272.02       4922.93        67.04 o
   1   0   3       2359.15       2058.38        46.37 o
   2   0   3        996.72       1387.56        30.15 o
   3   0   3       3236.75       2803.50        66.82 o
   4   0   3       1704.33       1743.95        36.34 o
   5   0   3      13771.86      12501.07       281.19 o
   6   0   3       3552.22       4723.83       101.66 o
   7   0   3         90.27        114.92         4.82 o
   8   0   3        871.74        963.91        17.18 o
   9   0   3       1078.79       1108.28        18.88 o
  10   0   3       2244.22       2468.86        39.60 o
  11   0   3        507.73        388.85        16.49 o
  12   0   3       7580.74       7711.74       163.91 o
  13   0   3        331.09        382.33        11.11 o
  14   0   3          3.77         29.95         6.90 o
  15   0   3          2.99         14.65        10.28 o
  16   0   3          3.11         20.87         7.03 o
  18   0   3         95.20         96.90        16.30 o
  19   0   3        372.96        400.82        33.16 o
 -18   1   3        277.17        304.57        18.23 o
 -17   1   3        602.99        650.63        37.83 o
 -16   1   3         30.92         77.10        15.63 o
 -15   1   3        174.19        201.81        11.59 o
 -14   1   3         33.22         55.06         8.02 o
 -13   1   3         72.19         84.62         8.28 o
 -12   1   3       1955.57       2021.97        53.56 o
 -11   1   3       1022.64       1001.71        26.57 o
 -10   1   3         22.10         42.77         7.19 o
  -9   1   3        814.11        755.25        15.65 o
  -8   1   3       3609.54       3845.38        73.60 o
  -7   1   3       3874.20       4294.90        61.56 o
  -6   1   3         62.24         46.01         4.26 o
  -5   1   3       5728.33       5640.96       120.24 o
  -4   1   3      15014.26      14051.26       313.41 o
  -3   1   3        124.26        150.09         5.25 o
  -2   1   3      10083.47       9423.08       207.27 o
  -1   1   3       7193.69       6532.10        94.48 o
   0   1   3       7223.74       6337.50       205.95 o
   1   1   3        255.66        342.91         5.91 o
   2   1   3        297.02        214.78         7.96 o
   3   1   3        600.52        548.70        29.34 o
   4   1   3       2742.53       2510.39        55.40 o
   5   1   3       4274.30       4922.33        97.14 o
   6   1   3       3910.47       3734.05        55.25 o
   7   1   3        145.45        127.09         5.91 o
   8   1   3       2401.63       2760.70        32.76 o
   9   1   3        276.21        403.07        10.76 o
  10   1   3       6312.09       6559.62       113.52 o
  11   1   3       4749.76       5480.16       180.17 o
  12   1   3          5.82         11.24         6.70 o
  13   1   3        435.03        521.99        14.10 o
  14   1   3        363.86        393.13        12.78 o
  15   1   3        105.30        131.55        10.08 o
  16   1   3        121.70        151.94        12.91 o
  17   1   3        671.74        726.72        36.35 o
  18   1   3         19.39         51.87        24.99 o
  19   1   3         18.84         19.93        14.60 o
 -18   2   3         23.26         55.35        24.86 o
 -17   2   3         21.07         47.59        23.90 o
 -16   2   3        348.27        422.68        21.88 o
 -15   2   3         22.83         37.61        10.68 o
 -14   2   3         99.18        124.91        10.57 o
 -13   2   3         61.63         82.76         8.49 o
 -12   2   3       5813.28       6169.72       137.78 o
 -11   2   3       1180.37       1160.81        27.11 o
 -10   2   3        913.97        911.03        26.38 o
  -9   2   3         31.05         48.03         4.58 o
  -8   2   3        315.27        308.06         8.23 o
  -7   2   3       1255.68       1279.81        22.57 o
  -6   2   3       1823.30       1665.44        25.90 o
  -5   2   3       2359.63       2273.23        41.26 o
  -4   2   3        681.96        645.56        20.50 o
  -3   2   3         53.80         33.37         3.89 o
  -2   2   3     172296.36     178441.16      2524.67 o
  -1   2   3       4062.03       3549.37        70.63 o
   0   2   3      52400.49      57330.16       923.64 o
   1   2   3        366.90        276.80        11.73 o
   2   2   3      32878.26      31798.34       464.43 o
   3   2   3        551.72        399.54         8.53 o
   4   2   3      27513.80      28335.14       382.48 o
   5   2   3       3149.46       3088.70        40.19 o
   6   2   3        413.26        433.40        16.35 o
   7   2   3       3757.70       3415.51        53.13 o
   8   2   3      14576.18      18152.22       298.77 o
   9   2   3       1161.03       1028.43        21.50 o
  10   2   3       1597.85       1720.26        30.71 o
  11   2   3       2682.41       2625.95        76.25 o
  12   2   3       1632.47       1715.29        36.91 o
  13   2   3          0.56         12.59         5.39 o
  14   2   3         10.22         37.09         8.33 o
  15   2   3         48.59         55.98         8.30 o
  16   2   3         84.68        114.31         7.77 o
  17   2   3        153.61        161.27        15.78 o
  18   2   3       1884.80       2176.37        66.10 o
  19   2   3        139.10        174.19        30.57 o
 -18   3   3         75.77        101.21        18.16 o
 -17   3   3         64.03         81.60        22.86 o
 -16   3   3        361.37        352.43        23.61 o
 -15   3   3          7.23         29.10         9.64 o
 -14   3   3        381.68        473.88        15.55 o
 -13   3   3       1564.37       1758.94        35.88 o
 -12   3   3       1564.97       1565.07        48.93 o
 -11   3   3        282.58        318.20        11.29 o
 -10   3   3       1489.82       1507.13        46.39 o
  -9   3   3        353.13        510.68        23.96 o
  -8   3   3       2670.16       2500.43        42.31 o
  -7   3   3        685.41        742.83        12.20 o
  -6   3   3       4021.70       3792.20        59.62 o
  -5   3   3      10716.24      11435.55       155.80 o
  -4   3   3        487.08        437.83         8.55 o
  -3   3   3       1760.67       1501.76        21.54 o
  -2   3   3      33262.93      28668.99       518.65 o
  -1   3   3      12330.61      13617.22       227.99 o
   0   3   3       1641.49       1534.35        36.09 o
   1   3   3         71.22        174.93         6.83 o
   2   3   3       1659.94       1494.12        21.60 o
   3   3   3      71454.19      71054.19       984.36 o
   4   3   3         22.65         24.99         3.85 o
   5   3   3      11905.42      13577.93       271.00 o
   6   3   3       9149.49       8289.61       155.17 o
   7   3   3          1.09         54.56         9.63 o
   8   3   3        453.93        299.43         7.68 o
   9   3   3       3474.43       4219.61        92.28 o
  10   3   3        411.99        371.17         9.39 o
  11   3   3        120.81        202.01        12.34 o
  12   3   3       1508.12       1486.75        35.57 o
  13   3   3         56.98         60.81         6.72 o
  14   3   3        833.43        912.11        29.25 o
  15   3   3       2893.63       2784.10        80.61 o
  16   3   3        198.61        238.54        13.20 o
  17   3   3         18.36         21.10         7.96 o
  18   3   3          4.26         22.39        12.86 o
  19   3   3        437.54        415.06        49.57 o
 -18   4   3        331.59        345.32        24.43 o
 -17   4   3        141.50        181.12        26.94 o
 -16   4   3        262.15        284.51        23.83 o
 -15   4   3        130.63        114.72        13.15 o
 -14   4   3        523.49        616.00        19.04 o
 -13   4   3       1545.40       1448.49        59.38 o
 -12   4   3        345.82        381.73        17.15 o
 -11   4   3        182.48        188.87         8.25 o
 -10   4   3       7113.76       7575.83       201.82 o
  -9   4   3         12.36         33.16         8.84 o
  -8   4   3        307.97        297.37         7.74 o
  -7   4   3       2311.82       2400.24        51.25 o
  -6   4   3       9030.52       9386.82       121.36 o
  -5   4   3       3202.34       3304.20        59.54 o
  -4   4   3        330.85        253.09         9.37 o
  -3   4   3      12420.16      11494.53       183.07 o
  -2   4   3      35924.45      34866.56       519.42 o
  -1   4   3       5822.23       5430.01        80.62 o
   0   4   3      13726.04      14328.13       247.98 o
   1   4   3        761.02        650.84        16.23 o
   2   4   3        395.74        363.09         8.26 o
   3   4   3        157.10        164.43         4.53 o
   4   4   3      84302.98      85007.86       970.95 o
   5   4   3      16215.14      13092.95       160.64 o
   6   4   3       1386.29       1609.54        27.31 o
   7   4   3       2717.81       2485.39        29.84 o
   8   4   3      14560.05      16931.98       260.02 o
   9   4   3         87.76        115.16         5.13 o
  10   4   3      11068.50      11464.60       130.81 o
  11   4   3        665.92        670.42        20.19 o
  12   4   3        522.72        706.20        16.13 o
  13   4   3          8.58         24.47         6.25 o
  14   4   3        521.55        513.58        14.72 o
  15   4   3        751.41        787.70        28.37 o
  16   4   3        513.62        549.41        21.44 o
  17   4   3         17.83         33.58        13.64 o
  18   4   3        155.65        161.63        15.25 o
  19   4   3          9.26         93.27        40.59 o
  20   4   3        515.35        465.32       101.37 o
 -18   5   3        406.09        432.69        50.60 o
 -17   5   3         21.08         86.73        35.35 o
 -16   5   3         10.22         33.18        20.86 o
 -15   5   3        586.40        698.83        38.14 o
 -14   5   3        517.86        537.39        20.33 o
 -13   5   3       1132.36       1154.56        30.43 o
 -12   5   3         54.88         56.03        10.17 o
 -11   5   3        145.30        179.05        10.74 o
 -10   5   3        552.56        545.64        15.20 o
  -9   5   3         46.41         68.21         9.06 o
  -8   5   3       2333.14       2578.09        53.94 o
  -7   5   3         13.42         11.90         5.98 o
  -6   5   3       3470.49       3267.42        43.88 o
  -5   5   3       3694.10       3743.67        55.63 o
  -4   5   3          9.13         18.84         4.07 o
  -3   5   3       3418.01       3912.84        57.51 o
  -2   5   3       6486.54       6054.17        87.64 o
  -1   5   3       3173.05       3907.58        88.19 o
   0   5   3       6550.72       5890.54        73.72 o
   1   5   3       1828.71       1520.29        37.49 o
   2   5   3       1091.67        983.19        13.79 o
   3   5   3      27061.05      26976.67       370.57 o
   4   5   3      12700.20      11653.09       144.46 o
   5   5   3        118.92        104.89         4.98 o
   6   5   3        165.58        183.33         3.95 o
   7   5   3       1118.43       1276.70        17.91 o
   8   5   3       4062.66       4517.71        58.98 o
   9   5   3       2737.18       2978.32        42.09 o
  10   5   3       2836.96       2736.56        42.42 o
  11   5   3         12.65         33.28         7.02 o
  12   5   3       3986.71       3901.63        92.10 o
  13   5   3        683.48        682.26        14.13 o
  14   5   3       1244.80       1232.70        41.80 o
  15   5   3        864.14        946.80        24.19 o
  16   5   3         38.90         62.57        11.28 o
  17   5   3        142.47        182.15        14.93 o
  18   5   3        607.15        557.69        34.68 o
  19   5   3        531.73        523.73        49.45 o
  20   5   3         52.45         49.03        73.17 o
 -18   6   3          4.69         42.44        33.55 o
 -17   6   3         96.42        109.37        19.31 o
 -16   6   3         41.01         47.99        19.33 o
 -15   6   3        100.04        137.23        14.40 o
 -14   6   3        402.29        445.36        18.92 o
 -13   6   3       3017.29       2870.80        64.18 o
 -12   6   3         19.00         29.26         8.37 o
 -11   6   3         55.22         60.49         7.37 o
 -10   6   3       1447.72       1699.76        42.96 o
  -9   6   3        147.88        179.85         7.24 o
  -8   6   3        730.92        867.70        29.01 o
  -7   6   3         43.96         29.17         4.60 o
  -6   6   3          6.52         11.32         3.91 o
  -5   6   3        723.50        639.55        10.84 o
  -4   6   3       3825.73       3862.93        62.88 o
  -3   6   3          5.80         33.42         4.02 o
  -2   6   3       3968.90       4805.56        79.76 o
  -1   6   3        331.47        335.27         6.61 o
   0   6   3        657.22        794.58        12.99 o
   1   6   3       1135.48        880.22        18.35 o
   2   6   3        931.53        949.69        22.59 o
   3   6   3        728.26        592.42         9.06 o
   4   6   3      24517.28      24119.38       297.91 o
   5   6   3        736.00        652.49         9.32 o
   6   6   3       2793.60       2771.26        33.71 o
   7   6   3         30.75         20.65         3.13 o
   8   6   3        111.41        151.72         9.35 o
   9   6   3        150.13        110.86         5.28 o
  10   6   3        827.01        814.25        13.45 o
  11   6   3        112.30        109.85         9.87 o
  12   6   3          1.11         35.04        11.28 o
  13   6   3       1066.36        982.53        26.86 o
  14   6   3        125.89        117.03         8.62 o
  15   6   3        118.12        172.80        12.63 o
  16   6   3         40.27         26.13        16.77 o
  17   6   3         16.97         53.98        13.08 o
  18   6   3        723.98        773.37        38.99 o
  19   6   3         66.04         88.89        34.22 o
  20   6   3         36.89        145.03        90.12 o
 -17   7   3          0.39         71.18       138.11 o
 -16   7   3        473.02        380.67        39.94 o
 -15   7   3        137.51        141.98        17.28 o
 -14   7   3         40.35         50.24        14.13 o
 -13   7   3       2034.77       1960.36        57.85 o
 -12   7   3          5.09          5.03        11.62 o
 -11   7   3       6987.26       7034.63       138.32 o
 -10   7   3        120.15        125.21         8.48 o
  -9   7   3        932.07       1194.41        30.35 o
  -8   7   3        589.01        656.92        26.24 o
  -7   7   3       1570.47       1623.47        27.84 o
  -6   7   3          0.61          9.25         3.98 o
  -5   7   3       1333.72       2009.07        38.89 o
  -4   7   3       6289.65       5949.20       112.41 o
  -3   7   3        751.90        936.86        15.88 o
  -2   7   3         65.81         52.21         4.58 o
  -1   7   3       1063.71       1257.05        39.08 o
   0   7   3       1838.79       1705.89        25.11 o
   1   7   3       3057.23       3016.36        48.53 o
   2   7   3        575.19        450.06        10.00 o
   3   7   3         35.36         33.01         2.76 o
   4   7   3       4188.45       3706.13        53.05 o
   5   7   3       4911.41       4770.20        63.35 o
   6   7   3        488.03        396.21         6.75 o
   7   7   3       1347.04       1431.06        21.22 o
   8   7   3         46.97         71.74         5.89 o
   9   7   3       1235.05       1323.33        30.27 o
  10   7   3         60.98         36.38         5.60 o
  11   7   3         91.18        134.46         7.82 o
  12   7   3        549.80        557.19        13.39 o
  13   7   3         93.01        108.92         9.90 o
  14   7   3        785.06        766.82        33.85 o
  15   7   3        622.55        635.40        27.61 o
  16   7   3          3.04         25.72        14.91 o
  17   7   3        134.96        107.93        42.93 o
  18   7   3        357.69        317.33        33.97 o
  19   7   3         65.23         55.71        31.12 o
  20   7   3          4.70         67.23        68.19 o
 -17   8   3        192.33        307.50       139.30 o
 -16   8   3         10.63         19.71        28.44 o
 -15   8   3        161.43        128.93        16.96 o
 -14   8   3       3382.86       4289.30       154.52 o
 -13   8   3        715.88        679.02        35.97 o
 -12   8   3        598.24        679.12        29.27 o
 -11   8   3        759.17        808.87        21.00 o
 -10   8   3        554.43        544.08        16.39 o
  -9   8   3       1156.74       1225.78        27.72 o
  -8   8   3        761.33        825.34        18.67 o
  -7   8   3        113.90        151.24         7.65 o
  -6   8   3        564.21        516.76        10.36 o
  -5   8   3       3078.45       2891.77        51.04 o
  -4   8   3       1384.97       1359.06        26.76 o
  -3   8   3         52.08         66.93         6.32 o
  -2   8   3       8356.52       8729.68       123.75 o
  -1   8   3        822.18        758.48        17.23 o
   0   8   3        342.51        333.46        11.81 o
   1   8   3        955.06        770.10        20.51 o
   2   8   3       5015.36       5320.94        94.01 o
   3   8   3       7496.25       6642.69        96.93 o
   4   8   3      10483.06      11396.93       152.94 o
   5   8   3       4684.07       4321.70        59.75 o
   6   8   3         87.91        202.35        15.75 o
   7   8   3        542.15        456.14         7.96 o
   8   8   3        493.58        513.19        11.14 o
   9   8   3       3082.20       2862.46        45.79 o
  10   8   3         72.80        107.37         9.26 o
  11   8   3        304.12        328.50        16.50 o
  12   8   3        409.82        436.28        13.03 o
  13   8   3        534.20        613.05        24.24 o
  14   8   3          2.57         30.70        10.00 o
  15   8   3          8.33         14.99        11.33 o
  16   8   3        620.22        606.85        25.25 o
  17   8   3        657.08        597.39        57.23 o
  18   8   3          0.63         53.87        24.26 o
  19   8   3        266.58        278.79        33.65 o
  20   8   3        219.63        175.67        35.51 o
 -16   9   3        194.36        129.43        27.07 o
 -15   9   3        183.77        153.65        32.78 o
 -14   9   3          3.07         22.33        15.71 o
 -13   9   3        428.64        416.93        18.90 o
 -12   9   3       2702.57       2410.32        57.53 o
 -11   9   3        311.25        338.91        14.76 o
 -10   9   3         39.22         41.79        10.52 o
  -9   9   3        179.10        257.40        12.12 o
  -8   9   3        515.85        515.11        21.54 o
  -7   9   3       6020.31       6370.17       121.26 o
  -6   9   3         99.40         84.93         6.52 o
  -5   9   3        302.08        407.31        16.44 o
  -4   9   3        708.77        830.96        18.52 o
  -3   9   3       6993.90       7914.48       125.14 o
  -2   9   3       3255.48       3323.73        57.08 o
  -1   9   3       1156.86       1229.17        22.51 o
   0   9   3        150.58        202.55         6.96 o
   1   9   3      14541.23      14287.30       279.02 o
   2   9   3       3326.66       2977.60        48.78 o
   3   9   3       1846.66       1884.48        33.84 o
   4   9   3         35.35         36.88         3.99 o
   5   9   3       1645.28       1711.83        26.65 o
   6   9   3        580.78        664.42        12.01 o
   7   9   3        376.70        439.27         9.51 o
   8   9   3         25.15         27.26         5.96 o
   9   9   3        602.77        694.50        14.08 o
  10   9   3       4808.57       4371.60        99.01 o
  11   9   3        891.09        865.97        25.52 o
  12   9   3         23.43         33.92         9.36 o
  13   9   3        265.83        262.71        12.32 o
  14   9   3          0.09         13.76        10.05 o
  15   9   3         49.74        114.58        11.55 o
  16   9   3        473.40        457.68        24.43 o
  17   9   3        401.18        425.95        60.57 o
  18   9   3        420.17        435.08        31.27 o
  19   9   3        296.68        342.46        35.53 o
  20   9   3          8.19         95.55        78.84 o
 -16  10   3         21.13          5.92        23.28 o
 -15  10   3        307.03        244.50        30.28 o
 -14  10   3       1128.61        918.06        56.34 o
 -13  10   3        541.25        454.05        31.12 o
 -12  10   3        107.27         92.14        13.01 o
 -11  10   3        224.40        213.71        13.20 o
 -10  10   3         36.19         41.98        10.21 o
  -9  10   3        617.34        595.00        20.58 o
  -8  10   3        210.62        269.22        11.66 o
  -7  10   3        290.90        264.68         9.15 o
  -6  10   3        101.38        115.77         7.06 o
  -5  10   3       3758.31       3774.34        83.67 o
  -4  10   3       2093.79       2334.88        45.44 o
  -3  10   3       2911.81       2796.95        55.12 o
  -2  10   3        900.50        778.53        20.03 o
  -1  10   3         63.28         44.25         5.92 o
   0  10   3       2823.56       2971.46        71.33 o
   1  10   3       3594.29       3492.98        81.24 o
   2  10   3       3830.66       3945.94        91.26 o
   3  10   3       2178.96       2096.81        55.76 o
   4  10   3        515.80        691.77        21.14 o
   5  10   3       2701.29       2308.08        39.88 o
   6  10   3        588.30        502.95        10.88 o
   7  10   3       7158.98       6874.37       108.55 o
   8  10   3        665.42        676.55        14.34 o
   9  10   3        302.74        355.15        11.77 o
  10  10   3        198.07        263.03        11.20 o
  11  10   3         56.15         83.44         8.27 o
  12  10   3       1810.51       1841.46        45.10 o
  13  10   3         58.43         83.80        10.73 o
  14  10   3         88.20         88.74        12.08 o
  15  10   3       1855.65       1820.90        77.72 o
  16  10   3        226.17        335.22        40.34 o
  17  10   3         14.48         23.78        20.31 o
  18  10   3        347.55        324.93        28.15 o
  19  10   3        261.48        247.88        34.48 o
  20  10   3         16.83        119.91        73.14 o
 -16  11   3         55.45         54.25        35.47 o
 -15  11   3        974.85        773.85        61.25 o
 -14  11   3        222.89        168.65        19.21 o
 -13  11   3        124.85        115.77        15.66 o
 -12  11   3         13.79         16.48        19.37 o
 -11  11   3       1003.15        995.71        29.36 o
 -10  11   3        482.94        399.25        14.98 o
  -9  11   3       1079.64        991.05        27.24 o
  -8  11   3       1630.84       1671.09        42.73 o
  -7  11   3       4331.61       4239.60        75.47 o
  -6  11   3          3.26         11.81         6.25 o
  -5  11   3        711.14        654.36        16.62 o
  -4  11   3        347.73        339.04        15.67 o
  -3  11   3      10347.50      11253.65       219.12 o
  -2  11   3       1023.40        982.80        26.11 o
  -1  11   3       7165.94       6721.03       106.18 o
   0  11   3        204.36        175.81        10.60 o
   1  11   3       3867.89       3878.01        74.96 o
   2  11   3        318.37        243.18        10.55 o
   3  11   3        219.94        254.01        11.09 o
   4  11   3       7636.39       7076.13       160.60 o
   5  11   3         29.31         31.22         9.01 o
   6  11   3        234.25        197.57         9.06 o
   7  11   3        423.97        471.45        11.23 o
   8  11   3        441.42        407.45        11.98 o
   9  11   3       8297.50       8634.14       174.19 o
  10  11   3       1328.56       1322.70        28.72 o
  11  11   3        934.24        883.46        20.09 o
  12  11   3         93.50        141.13        11.77 o
  13  11   3        351.71        354.14        16.38 o
  14  11   3        355.40        425.99        19.72 o
  15  11   3        608.51        623.63        24.10 o
  16  11   3        429.89        331.65        43.24 o
  17  11   3         64.73         66.67        20.07 o
  18  11   3       1185.65       1104.89        44.91 o
  19  11   3        198.00        195.38        30.60 o
 -15  12   3         69.35         77.40        21.95 o
 -14  12   3        184.26        141.96        26.23 o
 -13  12   3        205.21        188.51        20.30 o
 -12  12   3        443.19        414.02        26.93 o
 -11  12   3        248.26        231.51        20.99 o
 -10  12   3        266.10        273.38        23.13 o
  -9  12   3         90.92        132.67        18.12 o
  -8  12   3       3809.51       3948.24       112.08 o
  -7  12   3        144.65        181.34        14.59 o
  -6  12   3        598.71        634.55        17.52 o
  -5  12   3          7.72          8.15         7.90 o
  -4  12   3        172.21        185.24        11.98 o
  -3  12   3        995.52        906.20        27.73 o
  -2  12   3       6841.66       6976.89       142.41 o
  -1  12   3       1828.83       1481.41        32.65 o
   0  12   3       3235.66       3022.20        78.24 o
   1  12   3       3126.35       3028.16        60.77 o
   2  12   3       6472.22       6674.51       165.74 o
   3  12   3        329.58        270.88        10.72 o
   4  12   3       1088.75       1132.39        38.28 o
   5  12   3        307.54        306.20        10.83 o
   6  12   3       1229.66       1168.90        26.53 o
   7  12   3          9.62         16.80         8.34 o
   8  12   3        114.98        192.20        16.79 o
   9  12   3        401.51        431.96        16.34 o
  10  12   3        487.14        491.15        15.14 o
  11  12   3        922.24        844.22        23.81 o
  12  12   3         81.73         95.68        12.97 o
  13  12   3         52.22         46.45        12.63 o
  14  12   3        699.58        692.10        32.24 o
  15  12   3        130.43        139.04        18.22 o
  16  12   3        122.07        109.55        21.26 o
  17  12   3        195.92        194.02        20.51 o
  18  12   3        436.82        329.99        34.98 o
  19  12   3         92.64         78.76        29.13 o
 -14  13   3        375.95        288.40        25.37 o
 -13  13   3         10.10        -10.42        24.16 o
 -12  13   3          2.71          4.78        28.17 o
 -11  13   3        518.22        503.06        40.75 o
 -10  13   3        297.76        295.21        17.48 o
  -9  13   3        568.49        701.16        47.46 o
  -8  13   3        229.35        229.64        19.27 o
  -7  13   3        217.40        226.75        27.25 o
  -6  13   3        723.99        659.51        20.63 o
  -5  13   3        505.54        561.92        18.67 o
  -4  13   3         72.17         76.53        10.33 o
  -3  13   3          4.88         24.09        13.58 o
  -2  13   3        306.97        225.81        17.38 o
  -1  13   3       1597.11       1714.90        40.39 o
   0  13   3        449.86        431.03        24.60 o
   1  13   3        263.46        316.40        17.69 o
   2  13   3         63.66         90.66        10.65 o
   3  13   3        878.93       1116.71        28.11 o
   4  13   3       1459.44       1470.22        31.49 o
   5  13   3        148.40        156.83         8.77 o
   6  13   3        311.62        306.35        15.49 o
   7  13   3        960.74        981.56        60.96 o
   8  13   3       3202.52       3052.87        72.15 o
   9  13   3       1219.06       1213.24        50.60 o
  10  13   3         37.61         78.65        13.11 o
  11  13   3       1106.87       1175.15        34.53 o
  12  13   3        793.64        782.97        24.21 o
  13  13   3        378.28        429.25        23.48 o
  14  13   3          0.91         22.24        15.46 o
  15  13   3         12.36         21.16        19.22 o
  16  13   3        735.60        712.82        40.84 o
  17  13   3          1.30         14.88        21.00 o
  18  13   3       2151.44       1743.11        66.40 o
  19  13   3          5.60        -12.35        67.59 o
 -14  14   3        145.65         98.59        19.90 o
 -13  14   3          6.23         13.56        22.21 o
 -12  14   3        350.60        311.71        27.82 o
 -11  14   3        161.51        135.52        26.55 o
 -10  14   3        215.47        161.37        17.45 o
  -9  14   3         50.91         63.58        14.18 o
  -8  14   3        536.12        485.47        29.15 o
  -7  14   3        585.83        666.03        29.71 o
  -6  14   3        243.42        382.99        22.26 o
  -5  14   3       1423.41       1397.11        78.06 o
  -4  14   3         55.49         61.58         8.10 o
  -3  14   3          6.73         23.70         9.07 o
  -2  14   3        186.88        208.34        11.51 o
  -1  14   3        389.07        391.79        22.63 o
   0  14   3        622.38        565.51        19.57 o
   1  14   3        490.48        415.36        19.05 o
   2  14   3       2900.23       2891.95        85.85 o
   3  14   3       3364.90       3198.10        95.87 o
   4  14   3        253.65        200.55        12.28 o
   5  14   3        925.83        887.23        45.69 o
   6  14   3        641.23        673.27        22.56 o
   7  14   3        803.43        804.56        35.63 o
   8  14   3          4.65         13.12        11.84 o
   9  14   3       1036.76       1084.66        59.80 o
  10  14   3       3409.93       3527.66       108.33 o
  11  14   3       3720.06       3618.43       133.30 o
  12  14   3       1086.16       1152.89        45.90 o
  13  14   3          5.04         15.03        18.95 o
  14  14   3         63.45         74.49        17.03 o
  15  14   3        384.55        377.04        42.29 o
  16  14   3         72.16         55.81        24.95 o
  17  14   3        614.85        441.26        31.36 o
  18  14   3        704.03        516.81        37.50 o
  19  14   3        544.89        358.07        54.10 o
 -13  15   3        323.38        287.23        35.38 o
 -12  15   3         42.58         15.12        24.74 o
 -11  15   3          4.22         16.54        21.60 o
 -10  15   3         11.16         47.31        23.02 o
  -9  15   3       1830.56       1774.55        74.80 o
  -8  15   3        583.07        568.14        35.83 o
  -7  15   3       1670.96       1602.59        74.69 o
  -6  15   3        374.61        383.98        17.95 o
  -5  15   3        103.60        149.75        28.40 o
  -4  15   3        117.91        113.23        14.36 o
  -3  15   3        227.11        244.15        14.49 o
  -2  15   3        210.64        231.36        17.61 o
  -1  15   3       2216.72       2361.89        63.19 o
   0  15   3       3182.49       2876.04        89.11 o
   1  15   3        371.11        339.75        15.24 o
   2  15   3         58.19         63.12         9.57 o
   3  15   3        331.09        335.03        14.16 o
   4  15   3        917.66        841.66        23.87 o
   5  15   3        767.31        756.18        24.93 o
   6  15   3         72.67         85.36        12.28 o
   7  15   3         23.50         20.05        10.58 o
   8  15   3         20.31         24.85        10.70 o
   9  15   3        119.45        128.67        17.98 o
  10  15   3        813.31        847.83        59.98 o
  11  15   3        745.46        930.89        51.92 o
  12  15   3         60.66         70.35        21.20 o
  13  15   3        576.86        518.51        55.05 o
  14  15   3         13.30         21.90        30.90 o
  15  15   3         17.46         25.07        18.32 o
  16  15   3        131.51         78.47        23.18 o
  17  15   3         94.11         65.72        31.40 o
  18  15   3        164.15        140.88        97.98 o
 -13  16   3        100.00         51.81        39.07 o
 -12  16   3        345.09        245.85        27.92 o
 -11  16   3         45.72         44.06        20.89 o
 -10  16   3         18.45         50.24        22.28 o
  -9  16   3          4.68         25.57        22.57 o
  -8  16   3       5122.73       5365.08       256.80 o
  -7  16   3        919.99        961.07        48.81 o
  -6  16   3        533.26        625.12        22.67 o
  -5  16   3         45.68         61.38        19.32 o
  -4  16   3         60.59         61.49        11.60 o
  -3  16   3        230.48        261.82        19.52 o
  -2  16   3        100.05         88.05        14.85 o
  -1  16   3        470.45        485.30        29.54 o
   0  16   3       1931.88       1874.65        66.98 o
   1  16   3       3238.72       2945.14        85.17 o
   2  16   3       3893.47       3626.59        88.00 o
   3  16   3        258.24        267.63        17.95 o
   4  16   3         97.52         94.02        10.51 o
   5  16   3         10.48         16.51        12.62 o
   6  16   3        302.20        359.43        17.80 o
   7  16   3        155.78        128.10        14.58 o
   8  16   3        129.48        125.94        16.46 o
   9  16   3        157.76        139.90        30.84 o
  10  16   3         10.69         50.42        20.75 o
  11  16   3        237.92        280.73        35.89 o
  12  16   3       1162.57       1123.79        80.05 o
  13  16   3        111.86        136.20        28.34 o
  14  16   3        140.25        126.57        38.77 o
  15  16   3         23.84         60.91        27.36 o
  16  16   3        504.25        426.94       209.80 o
  17  16   3        143.05         70.29        63.42 o
  18  16   3        148.56        174.44        53.17 o
 -12  17   3         34.58         24.91        47.18 o
 -11  17   3         98.52         75.80        19.45 o
 -10  17   3        214.38        157.56        22.92 o
  -9  17   3         26.89         23.82        30.90 o
  -8  17   3        461.16        458.02        59.08 o
  -7  17   3       4910.58       5200.74       177.35 o
  -6  17   3        186.73        181.63        20.01 o
  -5  17   3        165.01        235.21        25.06 o
  -4  17   3          5.02         22.62        20.35 o
  -3  17   3        159.88        151.32        19.47 o
  -2  17   3         49.45         31.20        11.02 o
  -1  17   3        508.93        545.03        38.57 o
   0  17   3        157.66        131.04        76.84 o
   1  17   3        212.70        245.29        29.37 o
   2  17   3        589.54        587.77        24.97 o
   3  17   3         71.88         61.59        12.23 o
   4  17   3        142.13        118.04        13.45 o
   5  17   3       1168.46       1192.65        42.02 o
   6  17   3       2575.44       2523.29        65.02 o
   7  17   3          5.48          1.39        14.79 o
   8  17   3        764.59        721.14        50.61 o
   9  17   3       1659.91       1537.37        79.56 o
  10  17   3       1000.58       1025.61       134.56 o
  11  17   3          5.90         19.78        18.55 o
  12  17   3        720.39        650.37        42.35 o
  13  17   3        256.75        313.63        45.51 o
  14  17   3         11.85         22.78        26.06 o
  15  17   3        190.49        134.82        25.17 o
  16  17   3        559.70        295.50        49.13 o
  17  17   3          7.59        -11.77        96.34 o
 -11  18   3          0.13         -4.88        43.30 o
 -10  18   3          3.33         12.92        28.32 o
  -9  18   3          8.88         24.30        32.50 o
  -8  18   3       1697.95       1679.19        75.79 o
  -7  18   3          7.52         12.27        15.14 o
  -6  18   3        763.52        854.00        42.72 o
  -5  18   3         67.87         58.85        17.98 o
  -4  18   3       1086.49       1126.40        36.30 o
  -3  18   3         91.41         96.30        12.64 o
  -2  18   3         26.01         20.17        11.37 o
  -1  18   3        390.60        433.09        30.85 o
   0  18   3        984.68       1078.74        56.44 o
   1  18   3       1099.72        844.33        53.99 o
   2  18   3        265.17        286.68        21.91 o
   3  18   3         58.70         53.46        15.25 o
   4  18   3        430.97        467.02        23.33 o
   5  18   3       1558.58       1460.01        59.67 o
   6  18   3          9.38         27.93        20.15 o
   7  18   3        750.34        764.35        36.75 o
   8  18   3        881.87        845.11        53.56 o
   9  18   3       1739.60       1458.25        98.11 o
  10  18   3        172.95        162.20        24.22 o
  11  18   3         21.75         23.02        22.26 o
  12  18   3         79.61         83.30        29.33 o
  13  18   3        414.34        380.86        47.32 o
  14  18   3          1.98         -5.78        22.36 o
  15  18   3          4.73         48.46        31.59 o
  16  18   3         64.01         94.86        71.36 o
  17  18   3        354.88        172.77        81.19 o
 -10  19   3          1.10         51.19        44.60 o
  -9  19   3         54.52         38.75        25.75 o
  -8  19   3          5.42         33.78        31.88 o
  -7  19   3       2792.32       2836.44       122.40 o
  -6  19   3        456.98        475.97        40.91 o
  -5  19   3         17.88         44.51        36.12 o
  -4  19   3        180.91        178.77        20.36 o
  -3  19   3        535.73        501.93        23.34 o
  -2  19   3         60.10         67.04        19.71 o
  -1  19   3          3.41         -3.51        20.24 o
   0  19   3         25.33         23.22        15.59 o
   1  19   3         25.10         31.20        14.20 o
   2  19   3       3543.38       2885.65       209.10 o
   3  19   3         46.50         42.14        16.57 o
   4  19   3         96.51         93.96        24.59 o
   5  19   3         29.49         66.68        21.32 o
   6  19   3          8.13         29.57        28.29 o
   7  19   3        402.82        395.95        57.47 o
   8  19   3        372.68        320.76        33.73 o
   9  19   3         26.10         33.08        16.86 o
  10  19   3         10.03         37.02        45.53 o
  11  19   3         32.13         41.32        19.86 o
  12  19   3        134.32        131.95        32.86 o
  13  19   3        312.32        288.11        67.67 o
  14  19   3        522.34        503.62        39.71 o
  15  19   3         17.89        109.83       112.25 o
  16  19   3         77.96        123.42        88.82 o
  -9  20   3         32.53         16.29        32.04 o
  -8  20   3        100.04        105.01        29.15 o
  -7  20   3         22.78         59.07        29.94 o
  -6  20   3       2430.64       2326.99        93.78 o
  -5  20   3         84.70        117.30        15.31 o
  -4  20   3         36.08         53.50        17.77 o
  -3  20   3        145.90        167.51        19.67 o
  -2  20   3       2684.77       2784.57       115.36 o
  -1  20   3       3195.03       3044.29       163.56 o
   0  20   3          5.54         33.09        26.63 o
   1  20   3        225.98        205.87        18.65 o
   2  20   3        201.88        218.12        17.37 o
   3  20   3        399.56        393.02        29.27 o
   4  20   3         10.63         35.71        28.05 o
   5  20   3         27.74         66.18        28.59 o
   6  20   3       1279.80       1151.28        90.37 o
   7  20   3        696.99        664.31       153.76 o
   8  20   3        346.48        344.00        33.03 o
   9  20   3        249.67        594.75       188.38 o
  10  20   3        182.72        217.27        41.53 o
  11  20   3         14.44         32.18        24.80 o
  12  20   3        245.27        176.09        34.61 o
  13  20   3          0.23         16.51        28.28 o
  14  20   3        198.36        154.58        26.27 o
  15  20   3          5.24         36.62        92.23 o
  -8  21   3         65.42         77.16        31.50 o
  -7  21   3        397.44        363.32        44.15 o
  -6  21   3        363.76        351.13        34.48 o
  -5  21   3        323.64        351.00        34.34 o
  -4  21   3        200.28        242.57        27.04 o
  -3  21   3        507.06        537.37        42.85 o
  -2  21   3          1.09         18.68        15.84 o
  -1  21   3       3097.18       3310.99       191.22 o
   0  21   3       1891.28       1884.00       199.25 o
   1  21   3         77.67         99.77        21.70 o
   2  21   3       1013.99       1046.80        48.31 o
   3  21   3         31.01         24.68        14.50 o
   4  21   3         15.63         11.53        23.66 o
   5  21   3         31.27         21.09        26.16 o
   6  21   3        180.61        199.00        31.62 o
   7  21   3        293.43        266.89       182.90 o
   8  21   3       1684.11       1494.68       156.87 o
   9  21   3         10.95         33.35        32.58 o
  10  21   3        204.95        220.83        36.12 o
  11  21   3         12.67         23.91        29.36 o
  12  21   3         19.75         36.65        17.73 o
  13  21   3         39.59         45.43        26.37 o
  14  21   3         33.47         63.03        95.57 o
  -7  22   3         57.74         68.38        45.55 o
  -6  22   3        451.97        415.07        42.58 o
  -5  22   3        143.61        164.23        30.13 o
  -4  22   3        452.88        519.02        52.55 o
  -3  22   3        569.60        569.92        64.81 o
  -2  22   3        196.18        212.38        24.01 o
  -1  22   3        671.95        625.39        89.42 o
   0  22   3        217.52        246.69        26.65 o
   1  22   3          1.95          9.95        14.66 o
   2  22   3          1.38         11.14        15.18 o
   3  22   3        152.83        195.00        19.74 o
   4  22   3         10.15         11.61        22.37 o
   5  22   3        134.69        204.74        37.47 o
   6  22   3         92.65         59.23        25.74 o
   7  22   3         37.81         43.38        26.71 o
   8  22   3         20.82         49.92        36.63 o
   9  22   3         91.11        138.25        19.84 o
  10  22   3         79.71         69.94        22.04 o
  11  22   3         56.44         46.43        18.87 o
  12  22   3          0.85          1.19        15.74 o
  13  22   3         20.10         42.80        21.72 o
  -5  23   3          5.34         46.89        53.16 o
  -4  23   3         55.49         76.94        27.01 o
  -3  23   3         23.64         24.09        44.20 o
  -2  23   3        310.18        311.69        34.82 o
  -1  23   3        464.56        448.32        62.41 o
   0  23   3        375.96        438.94        30.11 o
   1  23   3          2.32         43.06        23.28 o
   2  23   3          4.62         17.21        16.52 o
   3  23   3         11.95         24.85        25.51 o
   4  23   3         43.66         72.58        21.12 o
   5  23   3        142.71        159.01        24.74 o
   6  23   3         73.38         75.05        25.89 o
   7  23   3         51.49         72.89        20.56 o
   8  23   3        407.38        505.16        38.61 o
   9  23   3         30.71         34.21        20.61 o
  10  23   3        131.90        188.35        26.31 o
  11  23   3         70.45         71.13        26.73 o
  12  23   3         19.53         23.80        22.70 o
  -3  24   3        347.06        319.67        36.40 o
  -2  24   3          0.75          3.97        31.83 o
  -1  24   3         13.42         45.71        47.44 o
   0  24   3        764.25        818.47        76.01 o
   1  24   3          9.50          1.60        50.10 o
   2  24   3         69.57         97.78        51.82 o
   3  24   3        121.50        127.93        29.52 o
   4  24   3          9.99         12.72        27.81 o
   5  24   3        682.23        816.53        45.01 o
   6  24   3         85.34         87.69        37.24 o
   7  24   3         87.41         72.45        23.64 o
   8  24   3         99.21        150.39        22.80 o
   9  24   3         97.35         88.19        18.84 o
  10  24   3        246.52        273.52        32.05 o
  -1  25   3        803.49        718.74        60.39 o
   0  25   3         53.28        117.31        42.29 o
   1  25   3         32.67         39.48        43.33 o
   2  25   3          3.96         -7.76        43.32 o
   3  25   3         24.23         44.93        42.64 o
   4  25   3         80.08        146.54        27.65 o
   5  25   3        151.57        227.82        30.24 o
   6  25   3         17.38         27.70        24.47 o
   7  25   3         26.35         30.13        22.62 o
   8  25   3        151.29        160.37        37.72 o
  -6 -24   4         67.05         73.34        16.21 o
  -5 -24   4        565.30        580.56       157.94 o
  -4 -24   4         32.72         43.15        19.10 o
  -3 -24   4        275.95        303.21        47.29 o
  -2 -24   4         38.51         39.23        46.07 o
  -1 -24   4        840.65        873.83        62.20 o
   0 -24   4          2.35         17.09        29.34 o
   1 -24   4        179.88        158.68        29.83 o
   2 -24   4         10.12         56.94        37.19 o
  -8 -23   4        379.37        303.86       102.38 o
  -7 -23   4          7.19         18.50        18.62 o
  -6 -23   4         35.23         58.42        28.73 o
  -5 -23   4        332.83        408.66        55.82 o
  -4 -23   4         51.15         22.70        49.65 o
  -3 -23   4         97.21         97.37        54.94 o
  -2 -23   4        278.27        368.10        27.57 o
  -1 -23   4        229.47        273.06        41.14 o
   0 -23   4       2705.34       2940.96       129.79 o
   1 -23   4        395.46        433.46        50.92 o
   2 -23   4        383.31        417.66        70.05 o
   3 -23   4          2.26         11.05        40.96 o
   4 -23   4        553.14        570.30        55.79 o
 -10 -22   4        207.90        136.11        29.76 o
  -9 -22   4        133.81        109.03        34.35 o
  -8 -22   4        153.31        181.33        23.35 o
  -7 -22   4         95.43        131.59        34.07 o
  -6 -22   4        192.10        151.97        33.03 o
  -5 -22   4        490.63        484.59        38.38 o
  -4 -22   4         22.37         24.32        21.73 o
  -3 -22   4        784.57        697.13        48.00 o
  -2 -22   4         46.17         -3.83        57.39 o
  -1 -22   4          7.70         28.30        16.67 o
   0 -22   4         31.51         29.20        16.54 o
   1 -22   4        411.21        394.20        63.09 o
   2 -22   4         10.80         -3.37        50.74 o
   3 -22   4        118.44        123.50        50.91 o
   4 -22   4         50.39         56.79        32.31 o
   5 -22   4        240.37        178.92        48.48 o
 -11 -21   4          6.84         30.64        29.03 o
 -10 -21   4          0.37         14.05        17.44 o
  -9 -21   4         17.13         36.27        21.05 o
  -8 -21   4        571.45        532.69        37.12 o
  -7 -21   4          1.33         18.41        17.84 o
  -6 -21   4          4.16         14.60        14.70 o
  -5 -21   4        650.85        678.81        30.07 o
  -4 -21   4         22.33         37.58        15.88 o
  -3 -21   4          8.96         13.47        11.86 o
  -2 -21   4         24.16         28.00        13.58 o
  -1 -21   4          8.94         33.61        16.69 o
   0 -21   4        158.36        177.73        23.72 o
   1 -21   4         22.38         63.33        19.13 o
   2 -21   4       1247.79       1235.35        55.24 o
   3 -21   4         87.47        108.26        27.31 o
   4 -21   4         49.34         49.02        17.05 o
   5 -21   4         16.33         23.11        11.92 o
   6 -21   4          3.25          6.67        11.78 o
   7 -21   4         23.59         24.29        34.50 o
   8 -21   4         81.85         81.59        31.22 o
 -13 -20   4        115.96         40.69        22.58 o
 -12 -20   4          7.14         14.97        23.44 o
 -11 -20   4        183.88        156.93        16.90 o
 -10 -20   4          0.28         10.42        17.10 o
  -9 -20   4         26.87         23.91        17.42 o
  -8 -20   4        247.63        267.56        17.12 o
  -7 -20   4        375.14        364.27        21.50 o
  -6 -20   4        601.91        594.71        41.82 o
  -5 -20   4        109.13        132.62        29.22 o
  -4 -20   4         66.10         91.51        17.81 o
  -3 -20   4         26.32         29.14        12.30 o
  -2 -20   4        131.38        132.23        13.87 o
  -1 -20   4        198.33        172.07        14.00 o
   0 -20   4         41.48         50.60        19.54 o
   1 -20   4         57.25         95.37        20.69 o
   2 -20   4         23.09          1.39        31.84 o
   3 -20   4       1381.13       1347.48        48.44 o
   4 -20   4          5.17         13.22        10.45 o
   5 -20   4         14.40         15.25         9.96 o
   6 -20   4        654.92        587.66        58.87 o
   7 -20   4        133.47        142.47        17.76 o
   8 -20   4        292.93        325.81        46.69 o
   9 -20   4         26.66         27.41        10.79 o
 -13 -19   4         87.96         57.47        20.90 o
 -12 -19   4        490.30        371.83        41.93 o
 -11 -19   4         79.78         71.96        17.48 o
 -10 -19   4         51.66         47.17        17.02 o
  -9 -19   4        111.59        110.79        13.94 o
  -8 -19   4        817.17        801.92        31.41 o
  -7 -19   4        307.54        360.29        34.61 o
  -6 -19   4        630.82        608.86        26.09 o
  -5 -19   4         74.38        124.15        17.62 o
  -4 -19   4        224.29        323.11        22.43 o
  -3 -19   4        193.71        250.30        20.05 o
  -2 -19   4        218.93        251.34        18.81 o
  -1 -19   4         20.00         20.12        15.39 o
   0 -19   4        244.16        259.99        18.11 o
   1 -19   4         47.40         49.06        23.32 o
   2 -19   4         30.10         29.05        16.70 o
   3 -19   4         24.36         44.37        19.09 o
   4 -19   4        298.51        354.74        26.70 o
   5 -19   4       1337.84       1394.04        44.84 o
   6 -19   4          5.85         12.64        10.14 o
   7 -19   4       1181.37       1201.45        51.56 o
   8 -19   4        422.37        384.64        46.65 o
   9 -19   4         53.74         60.97        17.14 o
  10 -19   4        580.83        545.05        33.98 o
 -14 -18   4          1.71         -5.72        21.19 o
 -13 -18   4        517.14        366.15        99.24 o
 -12 -18   4        689.61        572.60       139.22 o
 -11 -18   4         32.56         36.24        15.92 o
 -10 -18   4         17.83         46.75        29.04 o
  -9 -18   4         13.87         28.54        37.57 o
  -8 -18   4          5.16          8.18        14.84 o
  -7 -18   4       1143.58       1131.91        37.03 o
  -6 -18   4        210.53        188.12        29.17 o
  -5 -18   4         87.61        100.71        19.86 o
  -4 -18   4         20.01         33.49        20.11 o
  -3 -18   4        517.13        464.18        25.61 o
  -2 -18   4         37.47         38.40        17.15 o
  -1 -18   4          8.97         23.91        16.30 o
   0 -18   4         24.40         31.12        15.78 o
   1 -18   4        294.00        313.98        20.25 o
   2 -18   4         90.43        129.67        18.15 o
   3 -18   4        401.79        442.76        36.65 o
   4 -18   4        345.70        344.97        25.78 o
   5 -18   4         39.86         42.84        10.99 o
   6 -18   4          8.60          1.11        16.74 o
   7 -18   4        354.21        361.09        14.13 o
   8 -18   4        139.34        111.85        11.52 o
   9 -18   4        449.35        441.69        52.66 o
  10 -18   4       1294.68       1357.18        84.78 o
  11 -18   4        496.91        432.65        29.49 o
 -15 -17   4        331.66        189.85        48.99 o
 -14 -17   4        174.52        139.61        39.33 o
 -13 -17   4         28.68         -5.24        26.55 o
 -12 -17   4        105.08        127.92        27.48 o
 -11 -17   4        138.62        129.95        17.04 o
 -10 -17   4       2433.72       2377.65       115.62 o
  -9 -17   4        297.38        266.66        18.64 o
  -8 -17   4        149.56        183.42        16.31 o
  -7 -17   4        146.89        142.19        18.88 o
  -6 -17   4         39.66         65.84        16.13 o
  -5 -17   4        293.58        288.57        31.77 o
  -4 -17   4       1590.48       1532.34        63.98 o
  -3 -17   4         83.55         64.33        14.61 o
  -2 -17   4        739.13        786.71        30.87 o
  -1 -17   4        134.02        138.23        17.71 o
   0 -17   4         39.72         43.02        15.80 o
   1 -17   4          1.16         24.92        14.95 o
   2 -17   4        217.40        256.52        18.52 o
   3 -17   4        720.29        764.11        36.33 o
   4 -17   4         98.08        120.60        24.22 o
   5 -17   4       1130.83       1129.12        36.48 o
   6 -17   4        224.01        261.19        29.46 o
   7 -17   4       1150.86       1207.13        38.56 o
   8 -17   4        879.31        878.89        32.29 o
   9 -17   4        438.78        405.20        39.30 o
  10 -17   4        454.85        471.54        28.32 o
  11 -17   4        328.05        290.28        19.54 o
  12 -17   4        237.50        203.48        17.00 o
 -16 -16   4         74.93         59.09        28.76 o
 -15 -16   4         27.55         -2.34        13.48 o
 -14 -16   4        555.12        429.17        67.08 o
 -13 -16   4        107.17         78.02        19.77 o
 -12 -16   4         94.09        102.53        18.21 o
 -11 -16   4        192.43        184.88        23.02 o
 -10 -16   4          8.48         35.85        15.61 o
  -9 -16   4       5560.15       5337.39       112.87 o
  -8 -16   4        522.62        576.35        25.34 o
  -7 -16   4         98.87        122.33        13.11 o
  -6 -16   4        338.12        277.83        17.25 o
  -5 -16   4         61.36         74.00        14.68 o
  -4 -16   4        837.49        693.38        29.34 o
  -3 -16   4        219.45        191.77        19.25 o
  -2 -16   4        735.37        801.41        29.60 o
  -1 -16   4       4172.94       4155.14       187.44 o
   0 -16   4        604.32        568.81        22.59 o
   1 -16   4         61.15         80.37        15.31 o
   2 -16   4       1182.69       1228.95        41.39 o
   3 -16   4       3088.91       3185.58        85.29 o
   4 -16   4       3639.49       3899.25       159.29 o
   5 -16   4        278.31        279.63        19.60 o
   6 -16   4          9.17         20.76        10.58 o
   7 -16   4        614.81        658.64        36.49 o
   8 -16   4       1713.01       1850.07        65.88 o
   9 -16   4        533.77        520.49        55.73 o
  10 -16   4        492.28        516.97        42.86 o
  11 -16   4         14.89         42.52        28.96 o
  12 -16   4        118.13        140.90        12.39 o
  13 -16   4         55.00         68.83        10.87 o
 -16 -15   4        272.72        222.58        25.27 o
 -15 -15   4        614.59        559.01        27.85 o
 -14 -15   4          6.12         21.68        19.10 o
 -13 -15   4        257.65        262.77        17.36 o
 -12 -15   4         70.44         73.60        21.08 o
 -11 -15   4        348.02        371.63        21.33 o
 -10 -15   4        803.80        795.08        28.44 o
  -9 -15   4        303.78        352.75        14.55 o
  -8 -15   4       2416.27       2403.34        51.48 o
  -7 -15   4        144.25        135.18        15.41 o
  -6 -15   4        296.43        264.45        16.80 o
  -5 -15   4         35.84         28.64        14.76 o
  -4 -15   4        250.59        222.86        15.41 o
  -3 -15   4          0.97         24.45        12.68 o
  -2 -15   4        504.69        471.52        17.80 o
  -1 -15   4        352.13        338.98        14.48 o
   0 -15   4       1024.45       1085.61        33.23 o
   1 -15   4        162.65        208.02        14.64 o
   2 -15   4       4761.86       4921.32       113.26 o
   3 -15   4       5488.77       5638.54       123.00 o
   4 -15   4        590.02        579.74        28.80 o
   5 -15   4         76.34        103.10        27.74 o
   6 -15   4        121.75        114.06        28.67 o
   7 -15   4        847.68        839.64        44.35 o
   8 -15   4          3.16         18.61        17.06 o
   9 -15   4        901.69        939.41        37.98 o
  10 -15   4        899.21        950.25        83.03 o
  11 -15   4       1087.46       1080.62        35.97 o
  12 -15   4        186.98        185.83        17.19 o
  13 -15   4        606.61        534.70        41.93 o
  14 -15   4         41.53         49.64        42.04 o
 -17 -14   4         85.88         28.47        27.70 o
 -16 -14   4          9.57         19.25        16.75 o
 -15 -14   4         83.58         86.67        19.85 o
 -14 -14   4        327.74        303.78        31.61 o
 -13 -14   4         12.81         22.34        16.37 o
 -12 -14   4        757.59        775.98        28.05 o
 -11 -14   4        356.89        333.99        14.35 o
 -10 -14   4        291.09        242.81        13.10 o
  -9 -14   4         64.16         79.33        11.53 o
  -8 -14   4         51.70         83.35        14.21 o
  -7 -14   4        258.77        266.49        22.30 o
  -6 -14   4        349.61        302.25        24.55 o
  -5 -14   4        244.33        271.92        22.77 o
  -4 -14   4          5.78         13.89        11.52 o
  -3 -14   4         26.57         37.98        11.40 o
  -2 -14   4         57.50         60.09        12.25 o
  -1 -14   4       2260.74       2312.97        74.80 o
   0 -14   4        717.45        771.57        20.94 o
   1 -14   4       1021.27       1070.90        29.05 o
   2 -14   4        221.42        232.15        12.97 o
   3 -14   4          9.26         16.84         7.89 o
   4 -14   4       2563.17       2628.35        62.57 o
   5 -14   4       1236.30       1308.43       116.18 o
   6 -14   4          2.10         27.59        28.28 o
   7 -14   4        629.19        697.94        49.94 o
   8 -14   4       2161.69       2461.12       157.49 o
   9 -14   4         23.20         13.80        18.79 o
  10 -14   4        370.76        377.99        24.05 o
  11 -14   4         78.69         77.24        27.25 o
  12 -14   4        390.69        389.51        22.53 o
  13 -14   4         47.66         44.37        10.34 o
  14 -14   4         48.18         53.44        17.09 o
  15 -14   4         64.05         53.17        19.11 o
 -17 -13   4        279.21        223.49        18.36 o
 -16 -13   4         38.92         46.93        18.52 o
 -15 -13   4         26.37         14.91        13.57 o
 -14 -13   4        276.39        248.39        22.76 o
 -13 -13   4         35.63         36.31        13.43 o
 -12 -13   4         24.55         18.09        12.61 o
 -11 -13   4          0.24         16.57        11.14 o
 -10 -13   4         46.00         38.46         9.98 o
  -9 -13   4         50.33         54.10        10.16 o
  -8 -13   4       2095.32       2120.84        44.13 o
  -7 -13   4        198.74        222.68        15.74 o
  -6 -13   4         12.54         32.47        11.25 o
  -5 -13   4        184.32        200.27        13.06 o
  -4 -13   4         32.90         24.16        10.36 o
  -3 -13   4          2.16         15.58        11.47 o
  -2 -13   4        701.21        772.32        27.46 o
  -1 -13   4       1275.10       1316.10        74.52 o
   0 -13   4       1857.72       1938.08        58.15 o
   1 -13   4         25.01         56.68        10.87 o
   2 -13   4       3906.42       3806.42        71.62 o
   3 -13   4       2335.38       2344.39        44.66 o
   4 -13   4         60.08         68.67        11.69 o
   5 -13   4       6926.56       8658.86       556.16 o
   6 -13   4        134.35        155.45        19.48 o
   7 -13   4        121.01        272.67        62.05 o
   8 -13   4       1553.22       1443.92        51.45 o
   9 -13   4       3063.91       3418.61       238.92 o
  10 -13   4         94.30        107.39        13.86 o
  11 -13   4        233.49        287.58        16.45 o
  12 -13   4         44.42         56.34        23.58 o
  13 -13   4        219.08        222.77        15.83 o
  14 -13   4        119.89        110.83        11.90 o
  15 -13   4        247.12        191.05        20.20 o
 -17 -12   4        155.20         95.12        17.90 o
 -16 -12   4         96.13         95.45        20.60 o
 -15 -12   4        672.87        660.55        27.38 o
 -14 -12   4          2.29         22.65        18.97 o
 -13 -12   4       2439.15       2291.04        59.35 o
 -12 -12   4         39.26         36.98         9.40 o
 -11 -12   4       1619.80       1577.24        40.26 o
 -10 -12   4       2599.29       2628.39        59.69 o
  -9 -12   4         67.24         87.40        10.69 o
  -8 -12   4         18.21         38.85         8.52 o
  -7 -12   4       1133.53       1230.70        36.33 o
  -6 -12   4        245.17        251.84        11.98 o
  -5 -12   4       3428.30       3728.12       177.25 o
  -4 -12   4        960.39        871.92        23.53 o
  -3 -12   4       3603.89       3473.01        71.57 o
  -2 -12   4        358.42        498.68        21.91 o
  -1 -12   4       2186.92       2223.33        59.99 o
   0 -12   4       2903.64       3071.41        58.25 o
   1 -12   4        165.78        149.49        13.17 o
   2 -12   4        812.94        741.81        19.11 o
   3 -12   4       4632.71       5128.42       136.84 o
   4 -12   4        358.58        363.83        19.69 o
   5 -12   4         21.51         30.38        16.70 o
   6 -12   4       5565.79       6563.34       238.30 o
   7 -12   4        234.00        200.97        43.97 o
   8 -12   4        430.46        481.94        59.15 o
   9 -12   4       1896.69       1951.62        63.77 o
  10 -12   4          2.30         15.43        11.44 o
  11 -12   4        776.16        799.13        37.46 o
  12 -12   4        131.36        165.08        16.00 o
  13 -12   4          5.30         21.08         8.15 o
  14 -12   4        513.08        501.09        21.27 o
  15 -12   4         51.07         45.42        16.86 o
  16 -12   4        193.26        124.21        17.40 o
 -18 -11   4          3.18        -10.58        16.83 o
 -17 -11   4          1.84          2.82        12.52 o
 -16 -11   4        780.90        726.62        34.84 o
 -15 -11   4         80.98         94.43        12.07 o
 -14 -11   4        177.31        171.47        13.25 o
 -13 -11   4         90.72        140.64        10.20 o
 -12 -11   4        344.31        378.20        12.91 o
 -11 -11   4        764.05        693.90        17.43 o
 -10 -11   4       3958.03       3965.52        94.74 o
  -9 -11   4       2336.80       2342.92        56.04 o
  -8 -11   4       2953.68       3001.47        55.63 o
  -7 -11   4         80.97         71.66         7.93 o
  -6 -11   4         12.74         32.47         6.64 o
  -5 -11   4        537.74        564.13        13.10 o
  -4 -11   4          6.50         15.29         6.82 o
  -3 -11   4       2115.54       2114.81        38.48 o
  -2 -11   4       3084.80       3052.80        56.34 o
  -1 -11   4        104.86        140.83        17.70 o
   0 -11   4       2490.86       2340.99        44.97 o
   1 -11   4       1509.98       1818.88        43.51 o
   2 -11   4       2672.94       3005.21        62.77 o
   3 -11   4        419.04        433.82        12.78 o
   4 -11   4        738.34        834.19        19.59 o
   5 -11   4          3.36         24.58        11.42 o
   6 -11   4         28.06         71.62        21.38 o
   7 -11   4        926.01       1045.79        33.58 o
   8 -11   4        290.83        312.92        23.69 o
   9 -11   4       1509.63       1584.96        47.64 o
  10 -11   4         80.07         76.95        12.74 o
  11 -11   4        725.42        826.11        34.21 o
  12 -11   4          5.60         17.54         7.66 o
  13 -11   4         29.26         37.17        27.69 o
  14 -11   4        234.39        211.99        24.83 o
  15 -11   4       1109.40        979.11        44.56 o
  16 -11   4        423.33        397.65        25.94 o
 -18 -10   4        537.38        452.59        28.62 o
 -17 -10   4        207.29        189.97        31.57 o
 -16 -10   4          9.30         11.39        15.12 o
 -15 -10   4        431.89        402.37        17.44 o
 -14 -10   4        397.42        358.39        13.26 o
 -13 -10   4          4.05         14.74         8.42 o
 -12 -10   4          9.19         17.66         9.16 o
 -11 -10   4        411.60        428.27        13.89 o
 -10 -10   4        258.37        226.55        10.31 o
  -9 -10   4        699.41        664.22        18.79 o
  -8 -10   4       1156.23       1304.51        31.68 o
  -7 -10   4        167.41        122.91         6.88 o
  -6 -10   4       2760.64       2848.45        57.97 o
  -5 -10   4        308.68        396.97        10.96 o
  -4 -10   4          3.89         21.49         6.06 o
  -3 -10   4       2929.53       2992.05        47.91 o
  -2 -10   4      10596.14      12003.21       220.50 o
  -1 -10   4       3964.18       4218.03        73.92 o
   0 -10   4       2442.27       2508.63        50.66 o
   1 -10   4       5126.77       5086.21       107.67 o
   2 -10   4        196.67        268.77        18.82 o
   3 -10   4         33.39         48.25         6.75 o
   4 -10   4       4126.25       4773.69        77.85 o
   5 -10   4        225.63        238.12        10.65 o
   6 -10   4       3074.45       3035.08       117.46 o
   7 -10   4         93.72         83.47        12.30 o
   8 -10   4          3.89         14.02         8.03 o
   9 -10   4        850.25        851.60        25.56 o
  10 -10   4       2397.25       2373.52        52.74 o
  11 -10   4        514.97        510.52        19.56 o
  12 -10   4        329.04        339.10        14.69 o
  13 -10   4         23.24         39.58        11.62 o
  14 -10   4          9.12         16.90         7.23 o
  15 -10   4        544.74        586.54        30.58 o
  16 -10   4       2218.45       2056.63        62.37 o
  17 -10   4        555.60        409.68        24.50 o
 -18  -9   4         99.17        107.21        25.82 o
 -17  -9   4         92.78        121.27        14.86 o
 -16  -9   4        402.95        465.26        20.86 o
 -15  -9   4         15.18         21.64        20.68 o
 -14  -9   4        250.47        275.70        13.30 o
 -13  -9   4        396.56        361.39        12.98 o
 -12  -9   4        626.45        599.62        14.77 o
 -11  -9   4          3.19         14.32         9.12 o
 -10  -9   4         24.09         41.42         6.41 o
  -9  -9   4       2680.53       2618.46        55.79 o
  -8  -9   4       7848.28       7760.92       261.22 o
  -7  -9   4        394.48        344.35         9.74 o
  -6  -9   4         27.59         38.63         5.23 o
  -5  -9   4         29.86         22.69         5.14 o
  -4  -9   4       7360.98       7607.88       128.02 o
  -3  -9   4       2885.96       3062.02        58.33 o
  -2  -9   4      16884.76      17555.96       277.55 o
  -1  -9   4        380.08        357.35        11.07 o
   0  -9   4       2099.60       2184.72        36.56 o
   1  -9   4       2231.06       2322.07        43.07 o
   2  -9   4       3766.10       3658.65        59.80 o
   3  -9   4          7.64         27.15         5.93 o
   4  -9   4        113.31        158.55         5.71 o
   5  -9   4        859.01        904.31        15.80 o
   6  -9   4        564.27        611.26        13.73 o
   7  -9   4       3450.50       3724.07        81.63 o
   8  -9   4       1025.56        957.15        26.30 o
   9  -9   4        977.17        938.19        26.49 o
  10  -9   4        380.05        329.12        14.27 o
  11  -9   4        221.27        266.76        14.05 o
  12  -9   4        169.10        186.64        10.01 o
  13  -9   4        358.62        330.67        11.72 o
  14  -9   4         85.20        106.05        30.37 o
  15  -9   4         74.22         68.04        11.42 o
  16  -9   4        127.29         96.62        12.54 o
  17  -9   4        816.78        729.39        25.82 o
 -18  -8   4         79.93         83.37        12.66 o
 -17  -8   4        240.43        250.02        18.84 o
 -16  -8   4        276.40        288.08        13.93 o
 -15  -8   4       2160.94       2173.90        48.91 o
 -14  -8   4        138.67        145.99         8.81 o
 -13  -8   4       3597.54       3337.35        51.91 o
 -12  -8   4        327.24        327.40        10.93 o
 -11  -8   4         75.68         56.07         8.48 o
 -10  -8   4          4.75         11.00         6.38 o
  -9  -8   4         19.02         28.28         7.03 o
  -8  -8   4       2162.68       2248.04        77.11 o
  -7  -8   4       3098.06       2782.77        72.79 o
  -6  -8   4       4402.88       4381.69        69.34 o
  -5  -8   4        773.61        681.56        13.66 o
  -4  -8   4        484.69        384.69         9.01 o
  -3  -8   4       1270.68       1602.66        36.48 o
  -2  -8   4      17319.22      19218.41       432.68 o
  -1  -8   4       1898.68       1720.55        26.51 o
   0  -8   4       2820.03       3371.16        73.01 o
   1  -8   4       1997.19       1906.83        38.50 o
   2  -8   4       5281.93       5470.02        76.81 o
   3  -8   4       1017.36       1001.05        24.96 o
   4  -8   4        171.56        202.16         7.50 o
   5  -8   4       5071.35       4814.25        87.18 o
   6  -8   4      11613.90      11929.41       197.32 o
   7  -8   4        173.13        189.65         8.52 o
   8  -8   4        105.41        102.75         8.30 o
   9  -8   4        826.16        820.27        18.04 o
  10  -8   4       1987.65       2183.27        43.40 o
  11  -8   4        607.34        588.58        26.44 o
  12  -8   4       5390.02       5452.67       113.51 o
  13  -8   4         19.32         33.24         9.32 o
  14  -8   4       2295.61       2106.76       113.99 o
  15  -8   4         72.35         83.90        13.45 o
  16  -8   4        539.33        517.13        20.52 o
  17  -8   4          5.73         23.48        10.55 o
  18  -8   4        474.71        379.63        37.30 o
 -18  -7   4        262.13        252.40        16.85 o
 -17  -7   4        622.13        526.85        40.35 o
 -16  -7   4        401.80        464.13        16.91 o
 -15  -7   4         60.02        122.39         9.53 o
 -14  -7   4        177.96        177.18        10.15 o
 -13  -7   4         28.92         32.53         8.75 o
 -12  -7   4          4.36          8.20         7.41 o
 -11  -7   4          4.08         23.11         6.92 o
 -10  -7   4       6937.11       6760.77       138.17 o
  -9  -7   4         68.84         90.84         8.16 o
  -8  -7   4       1479.43       1393.15        24.38 o
  -7  -7   4       1150.41        954.33        22.05 o
  -6  -7   4        993.82        814.72        17.86 o
  -5  -7   4       5720.55       5933.23        94.53 o
  -4  -7   4       1711.47       1656.43        24.80 o
  -3  -7   4       4517.95       5392.79       189.16 o
  -2  -7   4      21729.55      21462.89       294.15 o
  -1  -7   4       9428.75       9644.84       124.38 o
   0  -7   4       1565.50       1443.18        25.37 o
   1  -7   4       1641.10       1869.28        28.59 o
   2  -7   4         93.03        119.65         7.29 o
   3  -7   4       5800.20       6374.14        85.04 o
   4  -7   4       5183.40       5044.45        80.80 o
   5  -7   4       1260.48       1253.04        21.11 o
   6  -7   4      24207.99      23667.57       484.92 o
   7  -7   4       6949.67       6964.09       107.90 o
   8  -7   4       1059.44       1077.20        26.12 o
   9  -7   4         42.39         50.94         6.70 o
  10  -7   4        190.24        204.67         8.63 o
  11  -7   4         13.34         40.22         6.36 o
  12  -7   4         11.48         22.19         6.14 o
  13  -7   4       8632.29       8924.37       193.02 o
  14  -7   4       1126.15       1026.32        38.27 o
  15  -7   4       1603.78       1725.46        76.12 o
  16  -7   4        342.80        339.95        21.73 o
  17  -7   4       1338.08       1224.00        39.61 o
  18  -7   4          7.81         22.01        12.57 o
 -19  -6   4        772.69        518.34        43.88 o
 -18  -6   4        458.43        515.06        19.97 o
 -17  -6   4        509.07        494.72        20.83 o
 -16  -6   4        222.00        254.71        13.39 o
 -15  -6   4       6598.81       6356.72       120.10 o
 -14  -6   4          0.30         21.93         9.00 o
 -13  -6   4       1878.43       1885.01        36.78 o
 -12  -6   4          5.43         29.11         5.83 o
 -11  -6   4        712.48        714.12        18.12 o
 -10  -6   4        393.94        447.77        14.12 o
  -9  -6   4       3320.30       3295.75        73.72 o
  -8  -6   4        195.90        228.00         8.55 o
  -7  -6   4        626.38        666.09        16.87 o
  -6  -6   4       1318.65       1172.76        17.68 o
  -5  -6   4       3963.75       3802.99        61.82 o
  -4  -6   4      16443.51      18553.28       411.49 o
  -3  -6   4       2642.07       2577.03        39.08 o
  -2  -6   4       3111.27       3219.72        48.13 o
  -1  -6   4       1298.76       1040.87        15.94 o
   0  -6   4        195.21        262.16         8.92 o
   1  -6   4       1943.79       1878.51        23.30 o
   2  -6   4         33.54        142.79        13.23 o
   3  -6   4       1091.93       1081.71        17.66 o
   4  -6   4        133.08        208.33         5.76 o
   5  -6   4        125.21         73.07         3.85 o
   6  -6   4        426.11        471.41        14.69 o
   7  -6   4        746.40        829.24        23.09 o
   8  -6   4       2397.84       2222.72        41.13 o
   9  -6   4         15.44         21.58        11.09 o
  10  -6   4       1241.75       1165.14        31.96 o
  11  -6   4        300.88        319.18        13.71 o
  12  -6   4        195.94        213.80        10.90 o
  13  -6   4         18.86         36.17         7.20 o
  14  -6   4       1081.85        988.55        26.36 o
  15  -6   4       1096.61        967.10        51.51 o
  16  -6   4        519.32        550.17        26.25 o
  17  -6   4        167.87        131.55         9.98 o
  18  -6   4         63.58         56.36        11.88 o
 -18  -5   4        537.00        458.89        18.71 o
 -17  -5   4          1.17         22.87        10.97 o
 -16  -5   4        102.74        152.47        55.17 o
 -15  -5   4         14.90         29.60        10.41 o
 -14  -5   4        727.93        663.06        18.30 o
 -13  -5   4        313.05        316.90        10.21 o
 -12  -5   4         89.29        109.33         8.57 o
 -11  -5   4       1046.28       1060.93        28.42 o
 -10  -5   4       2906.80       2847.15        51.83 o
  -9  -5   4         17.23         32.16         5.53 o
  -8  -5   4       1544.33       1420.59        34.17 o
  -7  -5   4       7902.88       8435.60       129.21 o
  -6  -5   4       2519.02       2247.19        32.92 o
  -5  -5   4       7318.88       7455.73       116.88 o
  -4  -5   4       3327.19       2777.84        39.88 o
  -3  -5   4       2705.60       2373.62        63.57 o
  -2  -5   4        244.39        193.60         4.22 o
  -1  -5   4      31290.39      31640.96       399.21 o
   0  -5   4         17.71         16.85         3.08 o
   1  -5   4      26634.52      27948.88       331.80 o
   2  -5   4        711.86        753.97        10.41 o
   3  -5   4      10155.54      10343.07       145.22 o
   4  -5   4       2790.54       2696.46        37.13 o
   5  -5   4       7661.71       8287.47        99.69 o
   6  -5   4        846.75        883.73        15.10 o
   7  -5   4       1117.07       1082.58        20.51 o
   8  -5   4         40.22         65.93         5.02 o
   9  -5   4       2105.38       2183.47        55.83 o
  10  -5   4       3813.15       3837.90       107.00 o
  11  -5   4       2605.17       3000.85        77.24 o
  12  -5   4        128.24        142.51         6.61 o
  13  -5   4        318.72        437.56        20.57 o
  14  -5   4       1207.59       1009.21        44.15 o
  15  -5   4        610.18        609.58        34.87 o
  16  -5   4       1516.80       1246.33       138.62 o
  17  -5   4        296.75        291.84        14.12 o
  18  -5   4          8.18         26.99        12.45 o
  19  -5   4          1.46         14.89        10.55 o
 -18  -4   4          0.70         21.14        12.06 o
 -17  -4   4         26.76         43.93         9.73 o
 -16  -4   4          3.03         12.77        21.76 o
 -15  -4   4       2022.71       1979.64        39.59 o
 -14  -4   4         25.48         15.84        10.32 o
 -13  -4   4       1924.27       1922.45        47.41 o
 -12  -4   4        597.72        510.78        14.59 o
 -11  -4   4        841.57        823.20        22.55 o
 -10  -4   4        142.32        145.01         8.67 o
  -9  -4   4       7121.49       6900.03       117.31 o
  -8  -4   4       1167.46       1445.05        58.98 o
  -7  -4   4       1740.93       1681.48        36.45 o
  -6  -4   4        815.42        975.06        26.43 o
  -5  -4   4       2561.58       2390.17        40.32 o
  -4  -4   4       4024.84       3655.61        58.21 o
  -3  -4   4        511.26        498.23        10.01 o
  -2  -4   4       2384.04       2697.66        79.38 o
  -1  -4   4      20627.13      18671.66       271.96 o
   0  -4   4      42186.11      42885.47       599.67 o
   1  -4   4       1964.39       1867.69        29.24 o
   2  -4   4       6107.03       6472.24        85.74 o
   3  -4   4        527.66        431.98         7.72 o
   4  -4   4       7896.39       8363.23       135.36 o
   5  -4   4       2808.46       2702.67        39.46 o
   6  -4   4          8.92         40.27         6.11 o
   7  -4   4         75.63         93.22         4.84 o
   8  -4   4      19861.10      19141.97       281.22 o
   9  -4   4         25.12         34.05         4.19 o
  10  -4   4        403.83        355.37        16.68 o
  11  -4   4        836.12        769.01        22.25 o
  12  -4   4        631.28        724.58        20.80 o
  13  -4   4       4238.15       3891.06       131.65 o
  14  -4   4         25.34         50.49        13.63 o
  15  -4   4         25.83         42.44         8.80 o
  16  -4   4       1007.05       1021.21        45.79 o
  17  -4   4       1261.97       1259.50        65.08 o
  18  -4   4       1054.64       1092.01        79.93 o
  19  -4   4        339.17        321.71        23.81 o
 -18  -3   4        454.54        414.78        21.24 o
 -17  -3   4        190.90        217.11        13.41 o
 -16  -3   4        766.02        802.72        58.78 o
 -15  -3   4        161.32        152.65        13.00 o
 -14  -3   4       1217.88       1199.86        43.66 o
 -13  -3   4        135.25        153.94         8.11 o
 -12  -3   4       1246.41       1259.99        27.63 o
 -11  -3   4         62.61        101.69         7.14 o
 -10  -3   4        148.48        158.27         7.73 o
  -9  -3   4       1709.88       2004.50        40.07 o
  -8  -3   4       7396.83       6916.09       145.80 o
  -7  -3   4       1417.38       1368.98        25.96 o
  -6  -3   4       3356.70       3164.92        59.11 o
  -5  -3   4       2114.08       2259.06        53.22 o
  -4  -3   4         11.62         23.25         4.33 o
  -3  -3   4        761.36        740.22        10.27 o
  -2  -3   4        612.38        584.19        10.54 o
  -1  -3   4     121850.02     124141.93      1760.28 o
   0  -3   4      33052.03      29785.16       575.50 o
   1  -3   4      66208.44      74028.88       963.08 o
   2  -3   4       2414.51       2217.46        42.45 o
   3  -3   4         70.69        132.95         4.22 o
   4  -3   4       1306.07       1189.16        28.72 o
   5  -3   4      35686.80      36489.38       575.52 o
   6  -3   4          3.78         12.23         3.75 o
   7  -3   4       4120.25       4215.13        54.22 o
   8  -3   4       2410.66       2549.74        35.90 o
   9  -3   4      18910.59      19501.90       242.94 o
  10  -3   4       2092.78       2053.56        53.50 o
  11  -3   4        715.96        873.04        24.37 o
  12  -3   4       1286.89       1245.20        24.57 o
  13  -3   4       1722.98       1628.04        50.98 o
  14  -3   4       4907.75       4649.38       216.79 o
  15  -3   4       1053.18       1004.49        28.58 o
  16  -3   4        174.11        155.76        11.93 o
  17  -3   4         55.87         53.93         9.11 o
  18  -3   4        528.25        552.26        49.78 o
  19  -3   4         74.70         63.35        13.97 o
 -18  -2   4         19.67         42.77         9.67 o
 -17  -2   4        311.03        358.18        15.37 o
 -16  -2   4       1153.62       1163.66        94.04 o
 -15  -2   4        656.72        602.67        22.00 o
 -14  -2   4        583.75        579.05        15.45 o
 -13  -2   4       1455.99       1600.96        42.27 o
 -12  -2   4        190.09        200.23         7.32 o
 -11  -2   4       2524.07       2489.69        44.19 o
 -10  -2   4       1551.69       1704.53        35.20 o
  -9  -2   4        990.62        992.95        20.64 o
  -8  -2   4       1579.98       1305.63        35.17 o
  -7  -2   4        507.14        554.30        13.22 o
  -6  -2   4       2356.67       2445.85        53.96 o
  -5  -2   4       3119.19       2926.63        61.11 o
  -4  -2   4          3.74         30.91         7.34 o
  -3  -2   4         23.68         31.82         5.54 o
  -2  -2   4       1994.59       2247.09        35.94 o
  -1  -2   4        968.21        737.34        13.70 o
   0  -2   4     114321.77     118371.80      1708.08 o
   1  -2   4      10420.53       8933.45       175.86 o
   2  -2   4       2902.82       3414.27        69.06 o
   3  -2   4       4883.35       4338.42       104.44 o
   4  -2   4       1259.20       1144.31        23.45 o
   5  -2   4       2180.99       2153.96        38.90 o
   6  -2   4      18037.17      17840.61       225.64 o
   7  -2   4       2793.21       2331.28        31.91 o
   8  -2   4         17.37         36.21         4.51 o
   9  -2   4        431.20        547.74         9.21 o
  10  -2   4       4807.37       5068.10        61.98 o
  11  -2   4       7351.03       7196.53       127.51 o
  12  -2   4        672.97        750.58        19.52 o
  13  -2   4         85.94         94.65         7.67 o
  14  -2   4        746.15        937.12        33.39 o
  15  -2   4        184.02        171.83         9.25 o
  16  -2   4       1225.92       1184.65        28.28 o
  17  -2   4          5.08         11.09        27.48 o
  18  -2   4         11.45         26.16         8.33 o
  19  -2   4         26.34         51.32        11.48 o
 -18  -1   4        294.03        329.79        20.16 o
 -17  -1   4        173.02        178.68        11.77 o
 -16  -1   4       2649.89       2777.80        82.74 o
 -15  -1   4       1402.36       1439.18        72.10 o
 -14  -1   4        171.45        222.97        12.15 o
 -13  -1   4          7.65         24.14         6.21 o
 -12  -1   4        972.41       1066.06        25.09 o
 -11  -1   4       1526.03       1811.50        29.61 o
 -10  -1   4       1519.57       1568.31        48.96 o
  -9  -1   4          8.85         27.47         5.87 o
  -8  -1   4       3902.18       3637.78        81.73 o
  -7  -1   4       3477.08       4009.73        70.70 o
  -6  -1   4        537.88        514.25        12.78 o
  -5  -1   4        977.49        928.41        28.88 o
  -4  -1   4         46.03         57.51         7.27 o
  -3  -1   4       7675.69       8516.74       195.73 o
  -2  -1   4      10879.63       9182.45       171.56 o
  -1  -1   4     116790.77     124700.31      2333.08 o
   0  -1   4        885.22        638.74        14.60 o
   1  -1   4        521.58        696.02        18.39 o
   2  -1   4       1629.92       1233.26        32.97 o
   3  -1   4        124.84         80.71         7.76 o
   4  -1   4       4112.46       3542.83        55.14 o
   5  -1   4       9884.32       9841.21       116.43 o
   6  -1   4       2366.78       1877.91        37.71 o
   7  -1   4       3589.86       3785.92        52.55 o
   8  -1   4        722.95        736.31        16.02 o
   9  -1   4       1610.57       1827.54        28.67 o
  10  -1   4        111.46        124.33         5.95 o
  11  -1   4         44.11         71.45         7.77 o
  12  -1   4       1071.07       1014.76        19.25 o
  13  -1   4       2014.04       2018.10        51.59 o
  14  -1   4        602.34        615.44        21.54 o
  15  -1   4       1323.06       1359.11        27.38 o
  16  -1   4         38.46         45.60         7.66 o
  17  -1   4        145.72        205.76        26.27 o
  18  -1   4         84.39         99.70        25.16 o
  19  -1   4          0.26          7.31        10.50 o
 -18   0   4        115.91        160.41        31.80 o
 -17   0   4        990.95       1061.35        36.90 o
 -16   0   4         88.22        123.55        16.23 o
 -15   0   4       1055.22       1069.13        63.77 o
 -14   0   4        221.91        220.40        17.26 o
 -13   0   4       2529.30       2591.03        71.77 o
 -12   0   4       1098.75       1134.86        24.84 o
 -11   0   4       2466.04       2319.01        52.48 o
 -10   0   4       1511.64       1501.07        31.58 o
  -9   0   4         13.30         33.23         4.77 o
  -8   0   4      14904.11      16231.62       303.13 o
  -7   0   4       1234.45       1198.73        22.77 o
  -6   0   4       4592.38       5493.14       136.02 o
  -5   0   4       1895.53       1863.80        43.16 o
  -4   0   4        120.21        154.26        12.31 o
  -3   0   4       9046.61       8380.38       203.78 o
  -2   0   4      12262.56      12022.79       191.25 o
  -1   0   4        842.12        873.82        24.09 o
   0   0   4        165.70        218.97         5.31 o
   1   0   4        577.60        472.85        16.23 o
   2   0   4      25133.12      27276.81       402.73 o
   3   0   4        222.19        243.73         5.32 o
   4   0   4      41068.62      42789.09       627.11 o
   5   0   4       8685.28       7851.91       134.34 o
   6   0   4       2050.34       2676.36        75.29 o
   7   0   4       1961.05       1727.81        33.65 o
   8   0   4      23965.04      28200.41       455.99 o
   9   0   4         39.11         41.65         5.34 o
  10   0   4       1123.42       1052.67        25.27 o
  11   0   4       3890.65       3891.10       109.55 o
  12   0   4          3.16         15.01         7.09 o
  13   0   4        454.16        470.46        13.80 o
  14   0   4       4123.94       4386.21        89.73 o
  15   0   4       1093.27       1157.49        36.03 o
  16   0   4        213.91        223.25        15.86 o
  17   0   4         15.66         33.47        17.87 o
  18   0   4         17.63         35.36        15.17 o
  19   0   4          0.37          3.36         7.23 o
 -18   1   4        987.04       1018.24        44.04 o
 -17   1   4        779.92        716.75        27.45 o
 -16   1   4       2314.92       2366.76        64.41 o
 -15   1   4        548.97        585.42        32.11 o
 -14   1   4         48.68         53.62         9.77 o
 -13   1   4       2727.20       2847.65        71.06 o
 -12   1   4       1127.41       1113.24        29.31 o
 -11   1   4        682.45        696.96        18.92 o
 -10   1   4       1430.63       1409.03        38.17 o
  -9   1   4       1480.72       1585.62        31.36 o
  -8   1   4         29.72         45.43         5.23 o
  -7   1   4      10334.83      11718.24       193.42 o
  -6   1   4      11785.89      11870.73       222.86 o
  -5   1   4      16146.99      18442.63       370.74 o
  -4   1   4         22.96         32.80         4.18 o
  -3   1   4      37944.05      39446.16       636.59 o
  -2   1   4      10789.38       9616.19       145.09 o
  -1   1   4      38473.42      39472.51       586.57 o
   0   1   4       3774.18       3020.67        61.78 o
   1   1   4       5278.84       5323.19        84.75 o
   2   1   4        343.02        262.14         4.72 o
   3   1   4       4194.35       4370.56       189.36 o
   4   1   4         65.26         96.74         6.33 o
   5   1   4        253.44        242.05         9.93 o
   6   1   4        411.69        401.12        10.75 o
   7   1   4       6811.51       6442.67       133.12 o
   8   1   4      13656.60      14030.01       206.95 o
   9   1   4         51.55        262.32         7.92 o
  10   1   4       7734.79       7328.90       115.93 o
  11   1   4       3174.78       3300.15       108.77 o
  12   1   4       1333.37       1266.73        27.53 o
  13   1   4        174.58        203.59         6.91 o
  14   1   4        552.56        592.24        15.37 o
  15   1   4        350.67        399.97        13.23 o
  16   1   4       1123.39       1071.43        25.53 o
  17   1   4        183.60        185.38        15.32 o
  18   1   4          1.97         26.58        17.27 o
  19   1   4         88.57        103.99        11.56 o
 -18   2   4        287.31        355.32        19.08 o
 -17   2   4        394.85        391.19        22.17 o
 -16   2   4         33.55         62.71        14.65 o
 -15   2   4       1170.31       1267.78        80.63 o
 -14   2   4        621.71        633.79        23.54 o
 -13   2   4          9.67         16.44         7.42 o
 -12   2   4       2590.48       2734.81        64.13 o
 -11   2   4        388.09        443.86        13.84 o
 -10   2   4        453.46        529.90        13.87 o
  -9   2   4        321.49        320.66        14.66 o
  -8   2   4       2674.46       3276.45        64.20 o
  -7   2   4       5482.67       5423.23        88.08 o
  -6   2   4        626.59        836.53        16.09 o
  -5   2   4       3747.68       3810.88        80.32 o
  -4   2   4      15644.06      17137.70       325.26 o
  -3   2   4        460.94        391.45         9.30 o
  -2   2   4       7054.23       8381.36       177.12 o
  -1   2   4      26411.71      23385.92       691.72 o
   0   2   4      49712.80      57961.97       998.07 o
   1   2   4        272.14        208.51         6.94 o
   2   2   4      96113.58     101407.26      1533.76 o
   3   2   4       1223.31       1117.33        17.27 o
   4   2   4     113441.60     118098.96      2257.25 o
   5   2   4       9785.35       8597.50       125.40 o
   6   2   4        407.77        416.97        10.37 o
   7   2   4       8859.69       7567.03       135.67 o
   8   2   4       1200.49       1512.28        41.97 o
   9   2   4        493.55        395.23        14.45 o
  10   2   4       1229.32       1463.93        37.77 o
  11   2   4         28.67         48.56         8.28 o
  12   2   4        191.60        235.52        12.53 o
  13   2   4        381.59        359.92         9.96 o
  14   2   4       3389.80       3567.59        65.25 o
  15   2   4       1690.58       1700.52        41.88 o
  16   2   4        906.59        992.61        22.82 o
  17   2   4        175.57        183.05        10.50 o
  18   2   4         26.61         45.41         9.73 o
  19   2   4         41.28         40.84        22.65 o
 -18   3   4        927.75        839.87        49.91 o
 -17   3   4        145.19        137.11        14.81 o
 -16   3   4        250.73        226.46        21.59 o
 -15   3   4        341.46        393.08        25.37 o
 -14   3   4        292.04        334.28        16.55 o
 -13   3   4         22.54         49.73         9.82 o
 -12   3   4        291.70        317.72        10.90 o
 -11   3   4         67.03         63.27         6.93 o
 -10   3   4        561.50        546.21        21.39 o
  -9   3   4       5953.57       6412.83       223.36 o
  -8   3   4       1011.95        934.28        16.85 o
  -7   3   4        355.32        386.47         8.42 o
  -6   3   4         17.35         22.72         5.50 o
  -5   3   4      13468.91      14108.27       246.33 o
  -4   3   4        917.68        895.52        14.47 o
  -3   3   4       1773.55       1378.58        31.31 o
  -2   3   4       1049.58       1040.35        15.16 o
  -1   3   4      18205.25      19741.13       273.52 o
   0   3   4        994.43        815.01        21.10 o
   1   3   4       4587.59       5027.98        90.79 o
   2   3   4        208.65        153.53         4.88 o
   3   3   4       5421.18       5902.22       146.31 o
   4   3   4       2450.65       2267.31        26.97 o
   5   3   4       5290.20       5483.14        67.98 o
   6   3   4       2534.88       2148.71        40.35 o
   7   3   4      42512.56      45435.01       911.77 o
   8   3   4         23.18         14.02         5.04 o
   9   3   4       5407.83       5576.16       151.48 o
  10   3   4        685.00        640.67        11.77 o
  11   3   4       1275.07       1398.77        28.92 o
  12   3   4        832.64        946.23        33.52 o
  13   3   4        591.99        642.10        12.58 o
  14   3   4         42.90         76.78         8.00 o
  15   3   4       1813.48       2175.77        64.60 o
  16   3   4        117.62        135.47         9.52 o
  17   3   4         86.40        103.49        11.54 o
  18   3   4         84.88         84.60        11.91 o
  19   3   4         58.18        145.68        47.77 o
  20   3   4        290.22        355.50        69.38 o
 -18   4   4        108.04        141.28        28.89 o
 -17   4   4        246.76        273.88        26.93 o
 -16   4   4        801.26        743.01        30.91 o
 -15   4   4        361.57        441.87        39.83 o
 -14   4   4       1094.98       1051.86        46.76 o
 -13   4   4       1766.59       1792.36        77.68 o
 -12   4   4       3281.01       3277.80        96.38 o
 -11   4   4          6.05          0.70         6.76 o
 -10   4   4       3962.43       4517.34       114.98 o
  -9   4   4        298.29        241.47        14.55 o
  -8   4   4       3714.07       3758.77        75.69 o
  -7   4   4       3416.88       3697.23        86.57 o
  -6   4   4      11152.31      12193.44       254.18 o
  -5   4   4       1961.67       2211.82        50.64 o
  -4   4   4      21880.61      23710.68       304.91 o
  -3   4   4       4008.28       3939.48        48.15 o
  -2   4   4        121.33        138.21         4.40 o
  -1   4   4       1587.17       1249.19        17.23 o
   0   4   4      25307.60      26550.45       397.90 o
   1   4   4       2137.63       1576.94        40.71 o
   2   4   4     107288.42     111128.62      1484.69 o
   3   4   4        211.32        196.34         5.69 o
   4   4   4      63250.04      62106.36       802.04 o
   5   4   4       5544.74       5055.85        60.35 o
   6   4   4        202.70        149.06         5.84 o
   7   4   4        662.57        624.10        11.10 o
   8   4   4        883.90       1460.41        47.31 o
   9   4   4        858.03       1036.81        22.22 o
  10   4   4       2351.43       2570.46        36.76 o
  11   4   4        196.55        217.34        15.71 o
  12   4   4        280.91        242.08        12.63 o
  13   4   4       7138.47       7163.50       149.35 o
  14   4   4       2293.87       2415.10        57.49 o
  15   4   4        182.33        223.49        12.29 o
  16   4   4       1409.03       1262.59        31.54 o
  17   4   4         15.78         44.98        22.48 o
  18   4   4        199.92        261.22        26.70 o
  19   4   4          1.05         55.92        45.75 o
  20   4   4         49.32         66.18        51.71 o
 -18   5   4        741.98        620.33        55.96 o
 -17   5   4        291.92        344.74        51.48 o
 -16   5   4        206.14        208.14        23.45 o
 -15   5   4        207.96        244.08        14.40 o
 -14   5   4          9.45         21.76         9.41 o
 -13   5   4       1218.94       1264.93        35.53 o
 -12   5   4       1085.12       1075.67        43.14 o
 -11   5   4       1847.03       1892.36        56.45 o
 -10   5   4          4.62          8.59         6.45 o
  -9   5   4       3588.49       3793.49        80.12 o
  -8   5   4       3155.95       3312.22        87.56 o
  -7   5   4       1474.19       1604.77        34.18 o
  -6   5   4       7402.04       7469.03       105.79 o
  -5   5   4       3497.97       4276.13        57.49 o
  -4   5   4       9391.11       9009.00       149.04 o
  -3   5   4       5532.62       6831.47       137.71 o
  -2   5   4      18021.42      17055.71       235.17 o
  -1   5   4       1965.18       1614.54        22.19 o
   0   5   4      11776.30       9895.88       168.87 o
   1   5   4      15402.91      16989.26       320.31 o
   2   5   4         31.11         75.11         5.69 o
   3   5   4       5631.15       6051.38        84.68 o
   4   5   4        185.69        134.33         5.30 o
   5   5   4      51148.08      49198.17       617.61 o
   6   5   4        275.60        224.04         5.38 o
   7   5   4       6593.02       6540.67        81.64 o
   8   5   4        337.42        302.75         8.88 o
   9   5   4        161.52        213.90        10.65 o
  10   5   4         51.49         59.88         5.61 o
  11   5   4       2275.21       2343.12        57.26 o
  12   5   4       1443.34       1317.29        30.09 o
  13   5   4        841.78        818.46        21.76 o
  14   5   4        427.01        440.09        14.17 o
  15   5   4       2707.28       2592.59        66.82 o
  16   5   4        550.98        612.30        19.79 o
  17   5   4        166.83        203.01        11.29 o
  18   5   4         36.15         57.98        19.64 o
  19   5   4        471.61        400.01        41.29 o
  20   5   4         35.00         -3.44        50.41 o
 -17   6   4       1376.71       1275.99        52.44 o
 -16   6   4         56.82         65.83        19.52 o
 -15   6   4        420.31        451.51        22.60 o
 -14   6   4         34.70         50.39        12.43 o
 -13   6   4        993.63        985.28        28.55 o
 -12   6   4       4635.75       4726.93       133.47 o
 -11   6   4         15.17         21.31         7.86 o
 -10   6   4        200.12        257.70        11.29 o
  -9   6   4         28.41         32.11         6.04 o
  -8   6   4        119.63        144.71        11.11 o
  -7   6   4       1411.50       1492.52        34.19 o
  -6   6   4         44.27         59.94         5.09 o
  -5   6   4       4855.20       5092.99        74.00 o
  -4   6   4      41290.41      45250.60       640.85 o
  -3   6   4        984.19       1042.69        18.02 o
  -2   6   4       1661.56       1601.56        25.36 o
  -1   6   4        548.11        442.65         8.83 o
   0   6   4       3705.82       4043.07        90.23 o
   1   6   4       1386.40       1190.44        26.25 o
   2   6   4       6736.63       6832.34       109.61 o
   3   6   4      16009.13      14124.77       196.19 o
   4   6   4        181.74        332.71         9.26 o
   5   6   4      10355.05       9078.80       117.18 o
   6   6   4      16597.66      15835.76       198.43 o
   7   6   4       2150.15       2108.28        35.57 o
   8   6   4      12116.96      13950.00       311.09 o
   9   6   4         23.17         25.96         5.81 o
  10   6   4        746.81        606.78        12.97 o
  11   6   4        434.78        383.34        14.65 o
  12   6   4       2142.84       2172.71        36.29 o
  13   6   4       1591.34       1505.52        36.03 o
  14   6   4        940.99       1011.97        28.46 o
  15   6   4        290.17        301.81        19.88 o
  16   6   4       2922.79       2585.82        86.60 o
  17   6   4         11.87         64.77        23.23 o
  18   6   4         40.39         47.60        23.54 o
  19   6   4        152.86        218.31        37.21 o
  20   6   4         21.32         48.90        49.54 o
 -17   7   4        226.58        391.42       117.06 o
 -16   7   4         43.63         53.86        17.68 o
 -15   7   4         92.09         84.97        20.30 o
 -14   7   4          9.39         73.77        36.81 o
 -13   7   4        919.24        996.55        37.47 o
 -12   7   4       2243.12       2019.64        75.00 o
 -11   7   4        695.93        724.09        25.61 o
 -10   7   4       2992.97       3045.29        89.88 o
  -9   7   4       1245.65       1436.23        31.94 o
  -8   7   4        933.90        929.86        28.79 o
  -7   7   4          3.96         17.68         7.07 o
  -6   7   4        385.41        384.04         8.87 o
  -5   7   4       2014.81       2749.63        40.90 o
  -4   7   4      11969.09      11840.77       165.10 o
  -3   7   4       1844.33       1814.78        27.87 o
  -2   7   4       2560.53       2503.58        36.52 o
  -1   7   4          5.63         28.99         4.09 o
   0   7   4       3884.07       3475.67        84.60 o
   1   7   4      36728.50      39107.67       514.32 o
   2   7   4       8294.25       6991.29       113.85 o
   3   7   4       7875.81       8528.55       120.28 o
   4   7   4        872.88        877.83        14.25 o
   5   7   4       6415.15       6882.55        94.21 o
   6   7   4       1279.13       1142.57        16.46 o
   7   7   4       2017.09       2350.91        34.47 o
   8   7   4       1047.84       1007.70        18.54 o
   9   7   4        376.57        315.04        10.11 o
  10   7   4        429.18        419.05        15.91 o
  11   7   4          4.47         13.18         6.67 o
  12   7   4        160.75        181.71         9.38 o
  13   7   4       1149.57       1112.35        22.37 o
  14   7   4        746.59        829.55        24.92 o
  15   7   4        645.27        715.69        23.77 o
  16   7   4       1064.13       1037.76        39.65 o
  17   7   4        420.58        403.38        23.87 o
  18   7   4         43.94         86.54        23.83 o
  19   7   4         96.47        141.62        34.26 o
  20   7   4         72.97        131.07        49.25 o
 -17   8   4       1322.16       1060.46        57.79 o
 -16   8   4         32.03         61.62        33.19 o
 -15   8   4        589.43        569.35        43.85 o
 -14   8   4        523.43        461.74        28.01 o
 -13   8   4         58.46         73.97        12.63 o
 -12   8   4        951.01        946.78        29.24 o
 -11   8   4       1023.18        971.87        28.42 o
 -10   8   4        667.16        686.68        26.34 o
  -9   8   4        381.61        390.27        15.04 o
  -8   8   4        795.04        962.04        22.87 o
  -7   8   4        365.92        418.80        15.67 o
  -6   8   4       3261.62       3249.41        48.99 o
  -5   8   4       2799.00       2762.42        46.86 o
  -4   8   4       1320.40       1431.55        23.41 o
  -3   8   4         43.50         34.45         5.55 o
  -2   8   4       4607.38       4527.70        61.86 o
  -1   8   4        414.51        434.04        12.78 o
   0   8   4       8995.84       9331.23       175.90 o
   1   8   4        532.01        390.52        10.37 o
   2   8   4        924.49        857.52        21.79 o
   3   8   4       5682.29       5121.12        73.42 o
   4   8   4       4972.10       5271.98        76.24 o
   5   8   4       1716.59       1630.61        24.88 o
   6   8   4      15860.36      15864.14       207.59 o
   7   8   4       4998.78       4732.81        67.48 o
   8   8   4       1492.88       1220.70        31.63 o
   9   8   4        871.60        717.15        16.53 o
  10   8   4       1659.88       1755.45        41.48 o
  11   8   4        620.37        563.94        16.62 o
  12   8   4       1351.00       1375.26        31.72 o
  13   8   4        119.52        165.53        14.66 o
  14   8   4       1169.86        951.24        35.52 o
  15   8   4         96.29        104.75        11.03 o
  16   8   4       2050.74       1883.61        47.68 o
  17   8   4         28.27        175.44        77.26 o
  18   8   4        263.10        259.27        28.29 o
  19   8   4        305.92        287.72        35.94 o
  20   8   4          4.78         13.70        45.75 o
 -16   9   4        982.65        775.31        68.68 o
 -15   9   4         12.04         36.83        20.43 o
 -14   9   4        185.82        173.65        19.35 o
 -13   9   4        688.31        680.75        56.05 o
 -12   9   4         12.47          9.11        12.83 o
 -11   9   4        394.43        398.38        15.43 o
 -10   9   4         25.94         29.72        10.11 o
  -9   9   4          9.13         21.42         8.99 o
  -8   9   4        280.79        298.58        12.38 o
  -7   9   4       2717.02       2793.08        60.04 o
  -6   9   4        489.78        441.68        15.00 o
  -5   9   4        291.10        273.88         8.14 o
  -4   9   4       2862.47       2804.95        59.06 o
  -3   9   4       9028.50       9642.40       137.84 o
  -2   9   4       2126.81       2212.98        41.30 o
  -1   9   4       8829.34       9516.19       169.10 o
   0   9   4        171.31        148.11         9.04 o
   1   9   4         31.35         42.83         6.12 o
   2   9   4       1205.75       1059.68        19.80 o
   3   9   4       1902.35       2033.24        63.70 o
   4   9   4       2578.03       2392.61        40.06 o
   5   9   4         18.98         33.46         5.29 o
   6   9   4         30.09         55.25         5.17 o
   7   9   4      10015.60      10663.92       148.33 o
   8   9   4       1633.06       1643.61        28.85 o
   9   9   4        582.36        650.78        17.22 o
  10   9   4        344.82        284.96        16.12 o
  11   9   4         96.76        138.80         8.88 o
  12   9   4         63.31         64.23         9.55 o
  13   9   4       1699.20       1776.84        46.53 o
  14   9   4         97.58        130.82        11.46 o
  15   9   4         16.47         27.92        12.35 o
  16   9   4        656.95        634.06        25.30 o
  17   9   4        292.61        356.05        39.18 o
  18   9   4        124.14        131.10        25.17 o
  19   9   4          5.32         45.69        30.44 o
  20   9   4        103.90        118.65        44.82 o
 -16  10   4        995.70        946.84        56.26 o
 -15  10   4         70.05         57.14        27.40 o
 -14  10   4          7.24         28.49        17.86 o
 -13  10   4          1.12         25.94        17.34 o
 -12  10   4        357.05        381.58        20.12 o
 -11  10   4        956.49        902.14        34.63 o
 -10  10   4       6198.32       6169.59       135.91 o
  -9  10   4        426.62        429.44        21.79 o
  -8  10   4       4884.94       5035.05        91.69 o
  -7  10   4          4.09         18.69         7.89 o
  -6  10   4         31.65         42.42         6.32 o
  -5  10   4        703.28        643.66        19.17 o
  -4  10   4        538.93        542.06        14.18 o
  -3  10   4         95.54        133.68         6.83 o
  -2  10   4      20114.20      20024.04       336.77 o
  -1  10   4        208.37        203.39        10.23 o
   0  10   4        104.79        171.47        11.03 o
   1  10   4        738.74        770.77        16.58 o
   2  10   4       1631.97       2206.36        69.50 o
   3  10   4       2838.71       2562.32        51.38 o
   4  10   4        709.82        817.37        17.40 o
   5  10   4       1878.28       1661.53        33.00 o
   6  10   4       3804.61       4038.04        70.81 o
   7  10   4         42.37         53.41        12.61 o
   8  10   4       1362.32       1553.69        28.48 o
   9  10   4        296.17        349.96        12.20 o
  10  10   4       4569.70       4635.54        85.77 o
  11  10   4        497.15        471.40        16.92 o
  12  10   4          4.24         21.52        11.55 o
  13  10   4         77.31         96.88        12.28 o
  14  10   4        295.54        341.26        18.49 o
  15  10   4        241.07        228.01        21.74 o
  16  10   4        815.60        830.53        32.69 o
  17  10   4          4.33         48.98        26.95 o
  18  10   4        145.64        155.92        24.77 o
  19  10   4        210.35        286.15        31.87 o
  20  10   4        229.62        112.36        76.86 o
 -15  11   4        634.77        454.03        32.42 o
 -14  11   4         24.19         38.76        22.77 o
 -13  11   4          3.07         17.42        15.93 o
 -12  11   4          1.39         -0.31        32.03 o
 -11  11   4        211.94        237.21        15.72 o
 -10  11   4        884.86        873.96        25.80 o
  -9  11   4        466.48        456.82        16.91 o
  -8  11   4          0.98         15.67        11.88 o
  -7  11   4       1175.02       1504.87        37.98 o
  -6  11   4        125.45        162.44         8.69 o
  -5  11   4        102.75        111.02         9.14 o
  -4  11   4        277.85        331.31        15.07 o
  -3  11   4       1185.58       1509.61        31.94 o
  -2  11   4       1891.89       1739.02        41.13 o
  -1  11   4       2465.54       2391.02        48.14 o
   0  11   4        958.09       1104.01        42.85 o
   1  11   4       3147.74       3458.15        91.89 o
   2  11   4        998.05        929.61        20.80 o
   3  11   4       1049.77       1394.88        38.46 o
   4  11   4       3945.69       3525.29        71.44 o
   5  11   4       1622.61       2054.44        58.20 o
   6  11   4        517.45        384.96        12.44 o
   7  11   4          2.53         21.47         8.65 o
   8  11   4         33.74         65.86         7.53 o
   9  11   4       3939.99       3874.66        96.89 o
  10  11   4        466.32        470.01        16.27 o
  11  11   4        834.13        833.96        31.15 o
  12  11   4        269.07        301.29        14.86 o
  13  11   4        446.79        490.61        18.14 o
  14  11   4        204.30        235.19        17.06 o
  15  11   4        898.47        961.24        46.72 o
  16  11   4         52.66        103.75        25.02 o
  17  11   4        718.26        850.68        38.05 o
  18  11   4         23.72         56.86        35.24 o
  19  11   4         19.03         29.57        28.88 o
  20  11   4          3.06          4.47        67.74 o
 -15  12   4        617.24        404.86        50.66 o
 -14  12   4        178.45        174.63        25.70 o
 -13  12   4        351.21        252.09        26.68 o
 -12  12   4         87.55         60.27        18.01 o
 -11  12   4        724.42        687.46        37.99 o
 -10  12   4       3604.52       3555.83        90.53 o
  -9  12   4        544.71        467.85        21.24 o
  -8  12   4        244.05        229.96        19.74 o
  -7  12   4        257.23        221.20        16.40 o
  -6  12   4        362.41        485.30        31.41 o
  -5  12   4        169.76        160.72        15.01 o
  -4  12   4        641.86        644.62        19.30 o
  -3  12   4         82.12         79.80        16.78 o
  -2  12   4       6506.05       6625.55       145.21 o
  -1  12   4       2308.22       2117.13        77.39 o
   0  12   4       1472.26       1588.40        70.94 o
   1  12   4         60.51         72.96         8.48 o
   2  12   4       1094.20       1087.23        25.65 o
   3  12   4         23.60         36.57         7.63 o
   4  12   4         65.82         40.86         6.79 o
   5  12   4       2224.11       2156.32        42.47 o
   6  12   4        318.46        337.73        11.91 o
   7  12   4        316.34        343.99        16.51 o
   8  12   4        658.36        663.00        21.51 o
   9  12   4        557.98        555.38        24.87 o
  10  12   4       2070.50       2127.59        57.27 o
  11  12   4       2213.29       2165.39        49.12 o
  12  12   4       2352.08       2221.76        72.38 o
  13  12   4         11.46         22.34        12.87 o
  14  12   4         45.11         60.70        14.91 o
  15  12   4        287.69        284.92        17.69 o
  16  12   4        534.90        630.49        68.12 o
  17  12   4          7.39         36.32        18.87 o
  18  12   4         96.07        160.03        45.22 o
  19  12   4        388.47        349.03        31.62 o
 -14  13   4         18.24         31.21        20.98 o
 -13  13   4         12.31         -6.59        24.29 o
 -12  13   4         12.09         32.46        23.33 o
 -11  13   4        698.09        680.38        73.25 o
 -10  13   4        462.31        356.87        25.68 o
  -9  13   4       4901.38       4885.30       201.47 o
  -8  13   4        750.64        801.37        29.95 o
  -7  13   4        457.51        464.88        29.36 o
  -6  13   4        258.81        312.21        17.13 o
  -5  13   4       1235.52       1193.84        39.24 o
  -4  13   4       1701.50       1634.14        56.45 o
  -3  13   4        975.00       1122.89        52.64 o
  -2  13   4        477.82        467.60        28.56 o
  -1  13   4       3621.42       3473.07       128.02 o
   0  13   4        390.65        335.91        13.33 o
   1  13   4       2762.95       2801.31        60.37 o
   2  13   4        399.86        384.23        14.15 o
   3  13   4        791.57        712.89        29.34 o
   4  13   4       1218.68       1029.30        23.18 o
   5  13   4        364.62        291.55        18.34 o
   6  13   4         94.59         84.38        12.13 o
   7  13   4        292.87        308.04        28.05 o
   8  13   4        377.37        385.51        27.25 o
   9  13   4       1254.08       1276.52        53.46 o
  10  13   4       2483.99       2683.58       143.18 o
  11  13   4      15554.14      15616.00       356.36 o
  12  13   4       2143.80       2154.28        90.15 o
  13  13   4       1263.73       1199.47        46.29 o
  14  13   4        732.03        788.87        39.51 o
  15  13   4         31.11         29.64        17.55 o
  16  13   4        141.50        134.16        20.86 o
  17  13   4         37.26         29.61        19.59 o
  18  13   4        144.03        115.42        30.08 o
  19  13   4        195.37        174.56        41.88 o
 -14  14   4         56.33         30.67        40.73 o
 -13  14   4          2.03         21.56        20.96 o
 -12  14   4        155.42        157.59        25.82 o
 -11  14   4         14.62         45.97        22.67 o
 -10  14   4       1409.25       1338.38        88.94 o
  -9  14   4         35.75         66.85        13.73 o
  -8  14   4          4.54          5.16        14.39 o
  -7  14   4         57.26         85.95        14.64 o
  -6  14   4        119.45        128.27        16.60 o
  -5  14   4        491.47        522.89        24.23 o
  -4  14   4       1342.21       1428.31        45.15 o
  -3  14   4        407.31        357.53        19.18 o
  -2  14   4         50.06         82.31        12.50 o
  -1  14   4        440.99        437.89        23.39 o
   0  14   4          5.73         46.44        19.97 o
   1  14   4       4337.89       3995.60       170.33 o
   2  14   4       5263.94       5379.43       159.05 o
   3  14   4        749.42        779.33        31.41 o
   4  14   4          7.74         21.24         9.20 o
   5  14   4       1548.89       1487.17        50.28 o
   6  14   4        383.17        489.83        18.79 o
   7  14   4        157.04        165.61        12.09 o
   8  14   4        691.75        599.08        31.70 o
   9  14   4        662.88        684.43        51.25 o
  10  14   4          9.70         30.39        21.55 o
  11  14   4       1903.42       1974.07       114.70 o
  12  14   4       1456.99       1398.41        50.89 o
  13  14   4       2266.93       2233.82        71.74 o
  14  14   4          8.01         41.11        18.30 o
  15  14   4        299.40        302.57        37.18 o
  16  14   4         21.67         34.97        21.05 o
  17  14   4         83.47         78.58        35.14 o
  18  14   4          5.43         68.89        60.51 o
  19  14   4         17.70         24.95        50.89 o
 -13  15   4        248.30        151.40        20.63 o
 -12  15   4         32.80         40.39        21.87 o
 -11  15   4         97.88        111.82        26.94 o
 -10  15   4         57.59         75.48        25.60 o
  -9  15   4        308.23        347.55        22.24 o
  -8  15   4          8.61         30.85        15.33 o
  -7  15   4       4415.74       4532.83       145.32 o
  -6  15   4        104.99        110.88        12.27 o
  -5  15   4        307.57        345.16        17.10 o
  -4  15   4        332.79        376.68        23.20 o
  -3  15   4        286.32        274.86        16.53 o
  -2  15   4       1642.44       1578.12        49.76 o
  -1  15   4         78.31        111.58        10.11 o
   0  15   4       1291.60       1229.74        50.05 o
   1  15   4        825.04        879.53        36.00 o
   2  15   4         11.53         19.81        11.24 o
   3  15   4       3486.63       3634.00        94.82 o
   4  15   4       1777.98       1683.38        42.92 o
   5  15   4        173.83        177.63        13.62 o
   6  15   4        181.34        187.10        13.22 o
   7  15   4        562.69        468.68        19.79 o
   8  15   4        159.62        153.02        18.87 o
   9  15   4       1664.44       1739.99       128.63 o
  10  15   4       3090.90       3272.08       165.59 o
  11  15   4       7471.21       7122.58       191.89 o
  12  15   4       2731.18       2744.27       115.80 o
  13  15   4        319.81        334.44        28.04 o
  14  15   4       1023.32       1079.18        74.55 o
  15  15   4        108.04         92.85        22.41 o
  16  15   4          3.91         23.84        31.75 o
  17  15   4        327.12        282.18        54.36 o
  18  15   4          0.51         74.38        53.00 o
 -12  16   4        444.96        257.53        23.55 o
 -11  16   4         60.62         45.99        20.09 o
 -10  16   4         79.47         77.55        27.01 o
  -9  16   4          1.05         16.94        14.81 o
  -8  16   4         83.00        144.09        19.51 o
  -7  16   4         56.10         97.80        29.48 o
  -6  16   4        381.32        482.19        28.82 o
  -5  16   4         39.92         40.95        20.20 o
  -4  16   4         62.99        108.23        12.70 o
  -3  16   4          9.03         31.45        21.76 o
  -2  16   4        178.62        168.72        16.61 o
  -1  16   4        223.33        263.54        14.27 o
   0  16   4       4164.56       4091.64       128.85 o
   1  16   4        122.31        118.76        15.86 o
   2  16   4        417.99        464.64        21.26 o
   3  16   4        288.67        282.53        30.72 o
   4  16   4        598.21        594.48        25.39 o
   5  16   4        725.31        633.74        27.17 o
   6  16   4        432.86        446.53        24.16 o
   7  16   4          1.60          6.17        21.83 o
   8  16   4        161.78        169.56        23.44 o
   9  16   4       2376.37       2051.83       141.71 o
  10  16   4       2443.76       2513.80       107.72 o
  11  16   4       4846.58       5163.38       254.62 o
  12  16   4       1668.09       1649.38       126.42 o
  13  16   4        867.11        831.86        53.46 o
  14  16   4         82.49         50.00        35.62 o
  15  16   4         50.51         56.66        29.49 o
  16  16   4         35.59         43.99        49.19 o
  17  16   4         46.31         94.65        46.52 o
  18  16   4         35.43        -35.40        79.73 o
 -12  17   4         33.87         56.51        39.97 o
 -11  17   4        498.85        355.94        47.64 o
 -10  17   4        233.75        191.81        32.09 o
  -9  17   4         55.11        105.35        35.96 o
  -8  17   4         17.37         49.06        15.29 o
  -7  17   4         16.43         29.74        13.05 o
  -6  17   4         40.36         71.50        20.81 o
  -5  17   4        111.64        110.72        21.46 o
  -4  17   4        126.03        126.00        13.93 o
  -3  17   4        331.52        302.76        17.32 o
  -2  17   4        175.07        196.56        22.46 o
  -1  17   4        144.36        164.25        23.22 o
   0  17   4       1749.15       1640.68       138.02 o
   1  17   4        364.32        326.69        33.74 o
   2  17   4        324.82        277.30        24.60 o
   3  17   4       1224.88       1238.74        48.38 o
   4  17   4         16.51         34.00        13.20 o
   5  17   4       1166.15       1161.26        51.07 o
   6  17   4        451.17        466.24        33.59 o
   7  17   4         13.72         -4.75        19.63 o
   8  17   4       1133.34       1199.35        49.99 o
   9  17   4        166.70        231.86        48.44 o
  10  17   4        110.62        147.43        53.37 o
  11  17   4       1515.10       1714.44        74.00 o
  12  17   4        359.49        403.82        50.28 o
  13  17   4        102.57        176.89        67.65 o
  14  17   4        419.89        397.04        32.98 o
  15  17   4         79.74        104.25        53.02 o
  16  17   4        711.00        384.43       138.70 o
  17  17   4        133.30        132.54       103.46 o
 -11  18   4          2.61         -7.41        39.70 o
 -10  18   4        239.04        141.72        31.04 o
  -9  18   4        120.48         54.82        29.01 o
  -8  18   4        391.66        463.07        40.55 o
  -7  18   4          1.60          8.00        15.84 o
  -6  18   4       1047.81       1201.29        49.65 o
  -5  18   4         30.19         50.54        19.12 o
  -4  18   4        235.18        200.03        17.72 o
  -3  18   4       4641.23       4624.41       162.04 o
  -2  18   4       7491.37       7198.51       275.47 o
  -1  18   4       1317.40       1335.07        60.19 o
   0  18   4        327.43        352.23        22.82 o
   1  18   4       2179.64       2286.28        77.71 o
   2  18   4        140.00        127.22        17.85 o
   3  18   4       3061.11       2849.50       142.75 o
   4  18   4         72.70         65.15        14.86 o
   5  18   4        385.40        334.57        25.69 o
   6  18   4        467.34        537.51        29.39 o
   7  18   4          1.59         -9.47        21.86 o
   8  18   4         71.33         83.73        34.61 o
   9  18   4        221.50        232.42        31.80 o
  10  18   4        815.23        937.00        96.84 o
  11  18   4         85.64        120.46        23.72 o
  12  18   4        311.38        384.21        45.82 o
  13  18   4        352.51        354.83        42.86 o
  14  18   4         35.50         56.59        45.22 o
  15  18   4        174.40        131.55        36.02 o
  16  18   4        396.32        283.28       110.91 o
  17  18   4         82.22        163.41        86.01 o
 -10  19   4          0.20         45.90        40.11 o
  -9  19   4          0.36         20.07        38.34 o
  -8  19   4        225.55        167.27        33.22 o
  -7  19   4        907.30        887.35        49.23 o
  -6  19   4          8.81         -1.07        16.46 o
  -5  19   4        100.81        105.24        24.95 o
  -4  19   4         35.97        110.23        24.00 o
  -3  19   4        835.02        888.61        52.25 o
  -2  19   4       3081.33       3154.04       134.57 o
  -1  19   4       2307.67       2312.71       119.37 o
   0  19   4         53.13         54.14        15.34 o
   1  19   4        193.52        181.61        16.73 o
   2  19   4         47.72         51.55        18.17 o
   3  19   4        117.89        124.40        15.10 o
   4  19   4       1619.24       1432.76        70.87 o
   5  19   4       2116.33       1999.93       103.61 o
   6  19   4       3113.75       2762.15       141.30 o
   7  19   4        206.25        202.03       128.51 o
   8  19   4        262.62        210.82        33.84 o
   9  19   4        308.01        291.82        32.95 o
  10  19   4        108.75        100.81        25.86 o
  11  19   4        766.78        747.52        69.25 o
  12  19   4         81.42         79.05        36.49 o
  13  19   4        832.39        827.30        45.40 o
  14  19   4        756.02        708.45        47.01 o
  15  19   4         21.03        102.25        51.00 o
  16  19   4        165.17        138.22        52.54 o
  -9  20   4        246.03        208.28        33.64 o
  -8  20   4         11.81         21.67        37.17 o
  -7  20   4         12.24         37.92        29.48 o
  -6  20   4         63.25         81.80        26.18 o
  -5  20   4        199.06        270.34        40.35 o
  -4  20   4        382.45        385.20        24.29 o
  -3  20   4        273.83        332.11        37.20 o
  -2  20   4       1072.55       1076.03        49.12 o
  -1  20   4        339.69        377.60        27.73 o
   0  20   4        852.87        896.74        50.28 o
   1  20   4        476.58        504.13        38.20 o
   2  20   4          5.68         15.27        14.24 o
   3  20   4       1511.78       1767.93        76.53 o
   4  20   4         22.73         52.65        25.14 o
   5  20   4        126.11        221.67        27.83 o
   6  20   4        117.38         90.83        25.16 o
   7  20   4        793.38        817.77        55.80 o
   8  20   4        354.37        276.51        36.69 o
   9  20   4        612.16        939.20       166.85 o
  10  20   4        321.01        393.62        42.26 o
  11  20   4         73.63         84.05        26.20 o
  12  20   4       1050.58       1194.58       119.13 o
  13  20   4         12.50         19.10        40.88 o
  14  20   4        212.13        201.80        54.30 o
  15  20   4          2.82         49.38        92.89 o
  -8  21   4          1.42         15.86        46.49 o
  -7  21   4          1.16         19.09        35.32 o
  -6  21   4        167.30        156.82        24.78 o
  -5  21   4        115.34        150.48        26.16 o
  -4  21   4         86.38        130.17        21.19 o
  -3  21   4          4.62          6.00        51.60 o
  -2  21   4       1140.38       1182.93       112.26 o
  -1  21   4        382.71        370.92        84.36 o
   0  21   4       1482.00       1499.50       159.95 o
   1  21   4        442.19        435.72        33.55 o
   2  21   4        132.69        100.62        15.70 o
   3  21   4         43.30         46.49        13.82 o
   4  21   4        894.00       1008.64        49.12 o
   5  21   4         18.24         14.29        26.17 o
   6  21   4          4.17         13.73        26.45 o
   7  21   4        496.50        595.99       192.87 o
   8  21   4         25.55        246.57        83.28 o
   9  21   4        105.10        146.65        37.30 o
  10  21   4         71.07        112.45        29.97 o
  11  21   4        127.33        140.53        22.02 o
  12  21   4         10.52         25.30        18.52 o
  13  21   4        111.48        202.50        51.17 o
  14  21   4        481.20        431.43        50.43 o
  -6  22   4          6.81         47.19        32.75 o
  -5  22   4        289.19        274.53        31.26 o
  -4  22   4        482.04        597.79        50.06 o
  -3  22   4         30.59         43.73        29.59 o
  -2  22   4        260.78        356.60        57.62 o
  -1  22   4         41.65         75.54        21.92 o
   0  22   4          1.07         24.99        21.39 o
   1  22   4        121.86        160.34        20.62 o
   2  22   4          4.55         18.12        25.56 o
   3  22   4         14.48         31.92        22.60 o
   4  22   4         83.19        122.39        24.24 o
   5  22   4         29.96         39.53        23.36 o
   6  22   4        102.16        157.33        28.89 o
   7  22   4         36.75         72.98        35.49 o
   8  22   4         48.57         97.34        48.12 o
   9  22   4         48.77         66.07        22.24 o
  10  22   4        257.60        303.35        38.99 o
  11  22   4        206.61        211.09        22.58 o
  12  22   4       1292.74       1199.12        64.61 o
  13  22   4         36.15         81.60        25.02 o
  -5  23   4        145.04        161.34        52.54 o
  -4  23   4        190.68        205.27        29.30 o
  -3  23   4        284.09        328.59        36.67 o
  -2  23   4          0.29         29.10        48.04 o
  -1  23   4        106.04        141.52        52.58 o
   0  23   4         48.83         50.41        52.55 o
   1  23   4         72.87        124.56        22.65 o
   2  23   4        631.04        716.54        33.91 o
   3  23   4         25.33         58.51        38.52 o
   4  23   4        303.54        387.73        24.13 o
   5  23   4        496.10        547.71        43.36 o
   6  23   4          2.74         48.09        24.25 o
   7  23   4          2.21         45.40        25.22 o
   8  23   4          0.30        -18.71        23.76 o
   9  23   4         70.26         95.34        22.20 o
  10  23   4        102.96        126.57        20.88 o
  11  23   4        187.62        244.08        21.37 o
  12  23   4        178.31        192.84        25.81 o
  -3  24   4        413.17        318.55        51.98 o
  -2  24   4        101.24        109.21        42.20 o
  -1  24   4         48.64         88.04        31.97 o
   0  24   4         90.24        207.88        52.92 o
   1  24   4        401.00        475.22        62.53 o
   2  24   4        190.90        178.27        54.86 o
   3  24   4          4.97         16.89        23.72 o
   4  24   4          0.76         13.84        24.15 o
   5  24   4        208.12        204.87        28.97 o
   6  24   4       1055.28       1217.39        59.72 o
   7  24   4         13.02         17.53        23.28 o
   8  24   4        544.85        706.21        39.91 o
   9  24   4        285.50        283.68        25.94 o
  10  24   4         54.40         54.98        16.78 o
  11  24   4          4.32        -27.98        27.98 o
  -1  25   4          1.52         -1.70        47.43 o
   0  25   4         78.82         72.34        40.57 o
   1  25   4         17.49         50.29        29.88 o
   2  25   4         20.65         16.82        42.54 o
   3  25   4         74.24         76.74        43.80 o
   4  25   4         80.53        104.95        26.28 o
   5  25   4         62.86         98.51        27.04 o
   6  25   4         70.02         87.17        27.21 o
   7  25   4        543.65        510.50        49.96 o
   8  25   4         86.98         56.87        22.97 o
  -5 -24   5        394.74        407.88       118.73 o
  -4 -24   5         13.38         10.13        16.52 o
  -3 -24   5         76.78         76.40        17.64 o
  -2 -24   5        133.57        164.29        43.79 o
  -1 -24   5        210.78        245.20        30.27 o
   0 -24   5         53.68         43.21        55.15 o
   1 -24   5        290.03        277.05        34.61 o
  -8 -23   5        192.01        175.77        58.14 o
  -7 -23   5        103.22         74.58        17.11 o
  -6 -23   5          2.56         30.38        31.78 o
  -5 -23   5         40.47        102.81        37.64 o
  -4 -23   5       2125.40       1953.68       128.36 o
  -3 -23   5          0.04          1.47        49.24 o
  -2 -23   5          0.67         20.09        42.78 o
  -1 -23   5         27.74         76.02        35.06 o
   0 -23   5          6.61         55.19        34.24 o
   1 -23   5        393.21        433.90        41.85 o
   2 -23   5        819.04        776.79        84.62 o
   3 -23   5         20.97         38.89        35.40 o
   4 -23   5       1441.89       1279.66        88.09 o
 -10 -22   5         14.14         10.65        22.81 o
  -9 -22   5         12.96         23.00        15.41 o
  -8 -22   5        193.27        127.19        34.49 o
  -7 -22   5        102.26         93.69        21.96 o
  -6 -22   5          0.50          6.48        43.43 o
  -5 -22   5         37.58         60.08        24.90 o
  -4 -22   5         23.26         -1.95        25.16 o
  -3 -22   5        593.44        520.00        70.68 o
  -2 -22   5          1.64         22.10        56.64 o
  -1 -22   5        181.44        144.69        60.50 o
   0 -22   5        268.36        311.15        63.19 o
   1 -22   5        140.75        153.22        56.90 o
   2 -22   5         64.79         80.56        52.63 o
   3 -22   5         32.56         32.99        48.23 o
   4 -22   5         87.14         56.78        32.27 o
   5 -22   5        786.67        841.21        70.53 o
 -11 -21   5        295.59        203.42        30.35 o
 -10 -21   5          4.97         -2.98        13.02 o
  -9 -21   5        252.14        199.55        26.02 o
  -8 -21   5         48.26         80.20        22.61 o
  -7 -21   5        127.99        174.55        16.54 o
  -6 -21   5         60.73         60.96        14.83 o
  -5 -21   5        489.67        490.44        22.90 o
  -4 -21   5        971.38       1026.81        34.84 o
  -3 -21   5        270.64        253.86        15.19 o
  -2 -21   5          1.74          2.43        12.59 o
  -1 -21   5         32.71         49.19        14.28 o
   0 -21   5        543.76        545.89        45.05 o
   1 -21   5         63.46         31.21        18.17 o
   2 -21   5       1123.52       1146.85        71.93 o
   3 -21   5        111.81        165.34        20.34 o
   4 -21   5        167.96        172.25        15.16 o
   5 -21   5        280.69        301.21        20.27 o
   6 -21   5         67.61         64.13        21.05 o
   7 -21   5        144.66        121.35        14.34 o
   8 -21   5        597.87        629.10        55.36 o
 -12 -20   5        190.61        115.91        28.09 o
 -11 -20   5        580.01        393.76        29.95 o
 -10 -20   5          1.02         13.72        15.99 o
  -9 -20   5        203.84        186.25        16.21 o
  -8 -20   5        719.04        678.52        26.81 o
  -7 -20   5        387.72        387.05        26.66 o
  -6 -20   5        126.70        118.59        16.45 o
  -5 -20   5         96.15        111.60        29.13 o
  -4 -20   5          7.31          9.16        33.32 o
  -3 -20   5       6692.58       6917.43       348.78 o
  -2 -20   5        112.17        162.12        26.03 o
  -1 -20   5         44.34         56.06        22.14 o
   0 -20   5          4.81         -9.48        21.11 o
   1 -20   5        120.85        114.71        23.01 o
   2 -20   5        417.62        431.75        49.79 o
   3 -20   5        110.94        117.64        12.85 o
   4 -20   5          0.31          4.41        10.29 o
   5 -20   5        485.26        506.44        25.01 o
   6 -20   5        671.17        589.70        28.16 o
   7 -20   5        643.62        681.22        55.28 o
   8 -20   5         33.95         41.19        12.18 o
   9 -20   5          9.66          0.64        10.07 o
 -13 -19   5         43.13         25.07        18.62 o
 -12 -19   5        963.54        642.29        60.28 o
 -11 -19   5        732.82        808.87        74.06 o
 -10 -19   5        315.17        327.70        26.86 o
  -9 -19   5        349.18        308.14        17.13 o
  -8 -19   5       1251.16       1108.29        37.78 o
  -7 -19   5          7.61         15.47        27.18 o
  -6 -19   5        227.87        215.41        18.38 o
  -5 -19   5        167.11        196.19        18.94 o
  -4 -19   5          2.65         19.25        16.73 o
  -3 -19   5        312.97        358.23        22.49 o
  -2 -19   5       4317.90       4556.94       152.38 o
  -1 -19   5         26.81         34.21        16.11 o
   0 -19   5         76.25         96.09        15.76 o
   1 -19   5         21.87         30.10        13.70 o
   2 -19   5          9.71         33.20        20.12 o
   3 -19   5        261.66        355.01        40.09 o
   4 -19   5         57.41         83.82        21.62 o
   5 -19   5        227.66        317.34        23.65 o
   6 -19   5         25.43         33.88        10.11 o
   7 -19   5         54.58         45.99         9.66 o
[truncated: 1,289,730 more chars]
