# Supplementary material for: Enabling nucleophilic reactivity in molecular calcium fluoride complexes
Source: Nat Chem. 2024 May 14;16(9):1473–80. doi: 10.1038/s41557-024-01524-x (PMC11375610; doi:10.1038/s41557-024-01524-x)
Supplement: Supplementary file 22 — Crystallographic data for compound 8; CCDC reference 2282811. [file 41557_2024_1524_MOESM22_ESM.cif]

data_279meme22
_audit_creation_date               2022-11-06
_audit_creation_method
;
Olex2 1.5
(compiled 2022.04.07 svn.rca3783a0 for OlexSys, GUI svn.r6498)
;
_shelx_SHELXL_version_number       '2018/3'
_audit_contact_author_address      ?
_audit_contact_author_email        ?
_audit_contact_author_name         ''
_audit_contact_author_phone        ?
_publ_contact_author_id_orcid      ?
_publ_section_references
;
D. Kratzert, I. Krossing, (2018), J. Appl. Cryst. 51, 928-934.

Dolomanov, O.V., Bourhis, L.J., Gildea, R.J, Howard, J.A.K. & Puschmann, H.
 (2009), J. Appl. Cryst. 42, 339-341.

Kratzert, D., Holstein, J.J. & Krossing, I. (2015). J. Appl. Cryst. 48, 933-938.

Sheldrick, G.M. (2015). Acta Cryst. A71, 3-8.

Sheldrick, G.M. (2015). Acta Cryst. C71, 3-8.
;
_chemical_name_common              ?
_chemical_name_systematic          ?
_chemical_formula_moiety           'C134 H172 Ca2 F4 K4 N4 O14'
_chemical_formula_sum              'C134 H172 Ca2 F4 K4 N4 O14'
_chemical_formula_weight           2375.31
_chemical_melting_point            ?
_chemical_oxdiff_formula           'C79 H98 Ca1 K2 F2 N2 O7'
_chemical_oxdiff_usercomment       ' '
loop_
  _atom_type_symbol
  _atom_type_description
  _atom_type_scat_dispersion_real
  _atom_type_scat_dispersion_imag
  _atom_type_scat_source
 'C' 'C' 0.0181 0.0091 'International Tables Vol C Tables 4.2.6.8 and 6.1.1.4'
 'H' 'H' 0.0000 0.0000 'International Tables Vol C Tables 4.2.6.8 and 6.1.1.4'
 'Ca' 'Ca' 0.3641 1.2855 'International Tables Vol C Tables 4.2.6.8 and 6.1.1.4'
 'F' 'F' 0.0727 0.0534 'International Tables Vol C Tables 4.2.6.8 and 6.1.1.4'
 'K' 'K' 0.3868 1.0657 'International Tables Vol C Tables 4.2.6.8 and 6.1.1.4'
 'N' 'N' 0.0311 0.0180 'International Tables Vol C Tables 4.2.6.8 and 6.1.1.4'
 'O' 'O' 0.0492 0.0322 'International Tables Vol C Tables 4.2.6.8 and 6.1.1.4'

_shelx_space_group_comment
;
The symmetry employed for this shelxl refinement is uniquely defined
by the following loop, which should always be used as a source of
symmetry information in preference to the above space-group names.
They are only intended as comments.
;
_space_group_crystal_system        'monoclinic'
_space_group_IT_number             14
_space_group_name_H-M_alt          'P 1 21/n 1'
_space_group_name_Hall             '-P 2yn'
loop_
  _space_group_symop_operation_xyz
 'x, y, z'
 '-x+1/2, y+1/2, -z+1/2'
 '-x, -y, -z'
 'x-1/2, -y-1/2, z-1/2'

_cell_length_a                     18.376(2)
_cell_length_b                     21.2033(14)
_cell_length_c                     20.191(3)
_cell_angle_alpha                  90
_cell_angle_beta                   101.146(12)
_cell_angle_gamma                  90
_cell_volume                       7718.7(14)
_cell_formula_units_Z              2
_cell_measurement_reflns_used      6367
_cell_measurement_temperature      150.00(10)
_cell_measurement_theta_max        63.5260
_cell_measurement_theta_min        3.5800
_shelx_estimated_absorpt_T_max     0.866
_shelx_estimated_absorpt_T_min     0.603
_exptl_absorpt_coefficient_mu      2.055
_exptl_absorpt_correction_T_max    1.000
_exptl_absorpt_correction_T_min    0.631
_exptl_absorpt_correction_type     gaussian
_exptl_absorpt_process_details
;
CrysAlisPro 1.171.42.72a (Rigaku Oxford Diffraction, 2022)
Numerical absorption correction based on gaussian integration over
a multifaceted crystal model
Empirical absorption correction using spherical harmonics,
implemented in SCALE3 ABSPACK scaling algorithm.
;
_exptl_absorpt_special_details     ?
_exptl_crystal_colour              'clear colourless'
_exptl_crystal_colour_lustre       clear
_exptl_crystal_colour_modifier     .
_exptl_crystal_colour_primary      colourless
_exptl_crystal_density_diffrn      1.022
_exptl_crystal_density_meas        ?
_exptl_crystal_density_method      ?
_exptl_crystal_description         block
_exptl_crystal_F_000               2536
loop_
  _exptl_crystal_face_index_h
  _exptl_crystal_face_index_k
  _exptl_crystal_face_index_l
  _exptl_crystal_face_perp_dist
 0 -1 0 0.1504
 0 1 0 0.1237
 1 0 2 0.0400
 0 0 1 0.0293
 1 -2 -1 0.1378
 -1 0 1 0.0047
 1 0 -1 0.0695
 1 -1 0 0.1020
 -2 0 1 0.0114
 2 0 -1 0.0708
 -2 2 -1 0.0319
 2 -2 1 0.0810
 -1 0 0 0.0300
 0 0 -1 0.0429

_exptl_crystal_size_max            0.274
_exptl_crystal_size_mid            0.098
_exptl_crystal_size_min            0.072
loop_
  _exptl_oxdiff_crystal_face_indexfrac_h
  _exptl_oxdiff_crystal_face_indexfrac_k
  _exptl_oxdiff_crystal_face_indexfrac_l
  _exptl_oxdiff_crystal_face_x
  _exptl_oxdiff_crystal_face_y
  _exptl_oxdiff_crystal_face_z
 0.0011 -1.0018 0.0005 0.0067 0.0339 0.0642
 -0.0011 1.0018 -0.0005 -0.0067 -0.0339 -0.0642
 0.9991 0.0036 2.0021 -0.0247 -0.1667 0.0906
 -0.0012 0.0020 1.0004 0.0246 -0.0662 0.0324
 1.0048 -2.0061 -0.9980 -0.0853 0.0997 0.1217
 -1.0026 0.0025 0.9990 0.0987 -0.0319 0.0066
 1.0026 -0.0025 -0.9990 -0.0987 0.0319 -0.0066
 1.0025 -1.0023 0.0019 -0.0673 -0.0004 0.0900
 -2.0039 0.0030 0.9976 0.1727 0.0025 -0.0192
 2.0039 -0.0030 -0.9976 -0.1727 -0.0025 0.0192
 -2.0039 2.0025 -1.0041 0.1100 0.0670 -0.2124
 2.0039 -2.0025 1.0041 -0.1100 -0.0670 0.2124
 -1.0014 0.0005 -0.0014 0.0740 0.0343 -0.0258
 0.0012 -0.0020 -1.0004 -0.0246 0.0662 -0.0324

_exptl_transmission_factor_max     ?
_exptl_transmission_factor_min     ?
_diffrn_reflns_av_R_equivalents    0.0966
_diffrn_reflns_av_unetI/netI       0.0853
_diffrn_reflns_Laue_measured_fraction_full  0.997
_diffrn_reflns_Laue_measured_fraction_max  0.974
_diffrn_reflns_limit_h_max         22
_diffrn_reflns_limit_h_min         -20
_diffrn_reflns_limit_k_max         23
_diffrn_reflns_limit_k_min         -26
_diffrn_reflns_limit_l_max         25
_diffrn_reflns_limit_l_min         -24
_diffrn_reflns_number              59469
_diffrn_reflns_point_group_measured_fraction_full  0.997
_diffrn_reflns_point_group_measured_fraction_max  0.974
_diffrn_reflns_theta_full          67.684
_diffrn_reflns_theta_max           76.750
_diffrn_reflns_theta_min           3.636
_diffrn_ambient_environment        N~2~
_diffrn_ambient_temperature        150.00(10)
_diffrn_detector                   'CCD plate'
_diffrn_detector_area_resol_mean   10.5035
_diffrn_detector_type              Atlas
_diffrn_measured_fraction_theta_full  0.997
_diffrn_measured_fraction_theta_max  0.974
_diffrn_measurement_details
;
List of Runs (angles in degrees, time in seconds):

  # Type    Start    End  Width  t~exp~   \w     \q     \k     \f   Frames
--------------------------------------------------------------------------
  1  \w    -15.00  24.00   1.00    8.00    --  -41.40  37.00-120.00   39
  2  \w     -1.00  34.00   1.00    8.00    --  -41.40  19.00 150.00   35
  3  \w     -3.00  34.00   1.00    8.00    --  -41.40  19.00-180.00   37
  4  \w     -5.00  36.00   1.00    8.00    --  -41.40  19.00 120.00   41
  5  \w      5.00  33.00   1.00    8.00    --  -41.40  19.00 -90.00   28
  6  \w      1.00  30.00   1.00    8.00    --  -41.40  19.00-150.00   29
  7  \w     38.00  88.00   1.00    8.00    --   41.40-125.00-180.00   50
  8  \w     40.00  72.00   1.00   32.00    --  111.00 -45.00-120.00   32
  9  \w     63.00  89.00   1.00   32.00    --  111.00 -61.00  90.00   26
 10  \w     40.00  65.00   1.00   32.00    --  111.00 -45.00 -90.00   25
 11  \w     43.00  72.00   1.00   32.00    --  111.00 -45.00  60.00   29
 12  \w     43.00  69.00   1.00   32.00    --  111.00 -45.00-150.00   26
 13  \w     82.00 151.00   1.00   32.00    --  111.00  15.00 -60.00   69
 14  \w     95.00 177.00   1.00   32.00    --  111.00  30.00 120.00   82
 15  \w     35.00  61.00   1.00   32.00    --  111.00 -94.00  90.00   26
 16  \w    113.00 167.00   1.00   32.00    --  111.00  77.00 -30.00   54
 17  \w     46.00  71.00   1.00   32.00    --  111.00 -45.00  90.00   25
 18  \w     42.00  71.00   1.00   32.00    --  111.00 -45.00   0.00   29
 19  \w     41.00  68.00   1.00   32.00    --  111.00 -45.00-180.00   27
 20  \w     70.00  96.00   1.00   32.00    --  111.00 -94.00  90.00   26
 21  \w     43.00  69.00   1.00   32.00    --  111.00 -45.00 120.00   26
 22  \w     54.00  91.00   1.00   32.00    --  111.00 -61.00  30.00   37
 23  \w     85.00 111.00   1.00   32.00    --  111.00  61.00   0.00   26
 24  \w    118.00 161.00   1.00   32.00    --  111.00  61.00   0.00   43
 25  \w     43.00  90.00   1.00   32.00    --  111.00-111.00 150.00   47
 26  \w     48.00 108.00   1.00   32.00    --  111.00 -77.00-180.00   60
 27  \w    -20.00  10.00   1.00    8.00    --  -41.40  37.00  90.00   30
 28  \w    -21.00   5.00   1.00    8.00    --  -41.40  37.00  60.00   26
 29  \w      7.00  34.00   1.00    8.00    --  -41.40  19.00   0.00   27
 30  \w    -83.00 -18.00   1.00    8.00    --  -41.40 125.00-120.00   65
 31  \w    -21.00   4.00   1.00    8.00    --  -41.40  37.00-150.00   25
 32  \w     29.00  85.00   1.00    8.00    --   41.40-125.00  30.00   56
 33  \w     80.00 109.00   1.00   32.00    --  111.00-111.00 -60.00   29
 34  \w     44.00  75.00   1.00   32.00    --  111.00-111.00-120.00   31
 35  \w     40.00 109.00   1.00   32.00    --  111.00-111.00   0.00   69
 36  \w    108.00 150.00   1.00   32.00    --  111.00  45.00 150.00   42
 37  \w     69.00  96.00   1.00   32.00    --  111.00 -94.00 120.00   27
 38  \w     83.00 109.00   1.00   32.00    --  111.00-111.00-120.00   26
 39  \w     75.00 109.00   1.00   32.00    --  111.00-111.00 -30.00   34
;
_diffrn_measurement_device         'four-circle diffractometer'
_diffrn_measurement_device_type    'SuperNova, Dual, Cu at home/near, Atlas'
_diffrn_measurement_method         '\w scans'
_diffrn_orient_matrix_type        
 'CrysAlisPro convention (1999,Acta A55,543-557)'
_diffrn_orient_matrix_UB_11        -0.0739576000
_diffrn_orient_matrix_UB_12        -0.0067625000
_diffrn_orient_matrix_UB_13        0.0245566000
_diffrn_orient_matrix_UB_21        -0.0342036000
_diffrn_orient_matrix_UB_22        -0.0339211000
_diffrn_orient_matrix_UB_23        -0.0661357000
_diffrn_orient_matrix_UB_31        0.0256803000
_diffrn_orient_matrix_UB_32        -0.0640229000
_diffrn_orient_matrix_UB_33        0.0325653000
_diffrn_radiation_monochromator    mirror
_diffrn_radiation_probe            x-ray
_diffrn_radiation_type             'Cu K\a'
_diffrn_radiation_wavelength       1.54184
_diffrn_source                     'micro-focus sealed X-ray tube'
_diffrn_source_type                'SuperNova (Cu) X-ray Source'
_reflns_Friedel_coverage           0.000
_reflns_Friedel_fraction_full      .
_reflns_Friedel_fraction_max       .
_reflns_number_gt                  7164
_reflns_number_total               15857
_reflns_special_details
;
 Reflections were merged by SHELXL according to the crystal
 class for the calculation of statistics and refinement.
 
 Structure factors included contributions from the .fab file.
 
 _reflns_Friedel_fraction is defined as the number of unique
 Friedel pairs measured divided by the number that would be
 possible theoretically, ignoring centric projections and
 systematic absences.
;
_reflns_threshold_expression       'I > 2\s(I)'
_computing_cell_refinement         'CrysAlisPro 1.171.42.72a (Rigaku OD, 2022)'
_computing_data_collection         'CrysAlisPro 1.171.42.72a (Rigaku OD, 2022)'
_computing_data_reduction          'CrysAlisPro 1.171.42.72a (Rigaku OD, 2022)'
_computing_molecular_graphics      'Olex2 1.5 (Dolomanov et al., 2009)'
_computing_publication_material    'Olex2 1.5 (Dolomanov et al., 2009)'
_computing_structure_refinement    'SHELXL 2018/3 (Sheldrick, 2015)'
_computing_structure_solution      'SHELXT 2018/2 (Sheldrick, 2018)'
_refine_diff_density_max           0.322
_refine_diff_density_min           -0.323
_refine_diff_density_rms           0.055
_refine_ls_extinction_coef         .
_refine_ls_extinction_method       none
_refine_ls_goodness_of_fit_ref     0.968
_refine_ls_hydrogen_treatment      constr
_refine_ls_matrix_type             full
_refine_ls_number_parameters       763
_refine_ls_number_reflns           15857
_refine_ls_number_restraints       2
_refine_ls_R_factor_all            0.1423
_refine_ls_R_factor_gt             0.0717
_refine_ls_restrained_S_all        0.968
_refine_ls_shift/su_max            0.001
_refine_ls_shift/su_mean           0.000
_refine_ls_structure_factor_coef   Fsqd
_refine_ls_weighting_details      
 'w=1/[\s^2^(Fo^2^)+(0.1065P)^2^] where P=(Fo^2^+2Fc^2^)/3'
_refine_ls_weighting_scheme        calc
_refine_ls_wR_factor_gt            0.1898
_refine_ls_wR_factor_ref           0.2392
_refine_special_details            ?
_olex2_refinement_description
;
1. Fixed Uiso
 At 1.2 times of:
  All C(H) groups, All C(H,H) groups
 At 1.5 times of:
  All C(H,H,H) groups
2. Restrained distances
 C33-C35 \\sim C33-C02D
 with sigma of 0.02
 C33-C34 \\sim C33-C02J
 with sigma of 0.02
3. Rigid body (RIGU) restrains
 C02D, C02J
 with sigma for 1-2 distances of 0.004 and sigma for 1-3 distances of 0.004
 C34, C35
 with sigma for 1-2 distances of 0.004 and sigma for 1-3 distances of 0.004
4. Others
 Sof(C02D)=Sof(H02A)=Sof(H02B)=Sof(H02C)=Sof(C02J)=Sof(H02D)=Sof(H02E)=
 Sof(H02F)=Sof(H33A)=1-FVAR(1)
 Sof(H33)=Sof(C34)=Sof(H34A)=Sof(H34B)=Sof(H34C)=Sof(C35)=Sof(H35A)=Sof(H35B)=
 Sof(H35C)=FVAR(1)
5.a Ternary CH refined with riding coordinates:
 C30(H30), C33(H33), C33(H33A), C42(H42), C45(H45)
5.b Secondary CH2 refined with riding coordinates:
 C50(H50A,H50B), C51(H51A,H51B), C52(H52A,H52B), C53(H53A,H53B), C60(H60A,
 H60B), C61(H61A,H61B), C62(H62A,H62B), C63(H63A,H63B)
5.c Me refined with riding coordinates:
 C02D(H02A,H02B,H02C), C02J(H02D,H02E,H02F), C34(H34A,H34B,H34C), C35(H35A,
 H35B,H35C)
5.d Aromatic/amide H refined with riding coordinates:
 C2(H2), C4(H4), C9(H9), C11(H11), C26(H26), C27(H27), C28(H28), C38(H38),
 C39(H39), C40(H40), C55(H55), C56(H56), C57(H57), C58(H58), C65(H65), C66(H66),
  C67(H67), C68(H68)
5.e Idealised Me refined as rotating group:
 C14(H14A,H14B,H14C), C15(H15A,H15B,H15C), C17(H17A,H17B,H17C), C18(H18A,H18B,
 H18C), C19(H19A,H19B,H19C), C21(H21A,H21B,H21C), C22(H22A,H22B,H22C), C23(H23A,
 H23B,H23C), C31(H31A,H31B,H31C), C32(H32A,H32B,H32C), C43(H43A,H43B,H43C),
 C44(H44A,H44B,H44C), C46(H46A,H46B,H46C), C47(H47A,H47B,H47C)
;
_atom_sites_solution_hydrogens     geom
_atom_sites_solution_primary       dual
_atom_sites_solution_secondary     ?
loop_
  _atom_site_label
  _atom_site_type_symbol
  _atom_site_fract_x
  _atom_site_fract_y
  _atom_site_fract_z
  _atom_site_U_iso_or_equiv
  _atom_site_adp_type
  _atom_site_occupancy
  _atom_site_site_symmetry_order
  _atom_site_calc_flag
  _atom_site_refinement_flags_posn
  _atom_site_refinement_flags_adp
  _atom_site_refinement_flags_occupancy
  _atom_site_disorder_assembly
  _atom_site_disorder_group
 Ca1 Ca 0.39664(5) 0.37144(4) 0.50460(5) 0.0595(2) Uani 1 1 d . . . . .
 K1 K 0.44237(6) 0.55983(5) 0.53932(7) 0.0773(3) Uani 1 1 d . . . . .
 K2 K 0.38809(6) 0.35195(5) 0.28633(6) 0.0712(3) Uani 1 1 d . . . . .
 F1 F 0.47098(15) 0.44510(11) 0.54835(14) 0.0704(7) Uani 1 1 d . . . . .
 F2 F 0.43575(15) 0.37663(11) 0.40964(14) 0.0708(7) Uani 1 1 d . . . . .
 O1 O 0.29681(16) 0.29951(11) 0.51411(15) 0.0563(7) Uani 1 1 d . . . . .
 O2 O 0.24367(19) 0.40024(14) 0.24043(18) 0.0722(9) Uani 1 1 d . . . . .
 O3 O 0.26473(18) 0.28218(13) 0.30387(16) 0.0667(8) Uani 1 1 d . . . . .
 O4 O 0.3985(2) 0.22014(14) 0.30132(18) 0.0737(9) Uani 1 1 d . . . . .
 O5 O 0.4955(2) 0.27481(15) 0.2439(2) 0.0827(10) Uani 1 1 d . . . . .
 O6 O 0.4863(2) 0.40200(17) 0.2103(2) 0.0943(12) Uani 1 1 d . . . . .
 O7 O 0.3511(2) 0.46108(16) 0.2037(2) 0.0828(10) Uani 1 1 d . . . . .
 N1 N 0.2796(2) 0.42159(14) 0.4958(2) 0.0643(10) Uani 1 1 d . . . . .
 N2 N 0.4365(2) 0.27280(15) 0.5555(2) 0.0632(9) Uani 1 1 d . . . . .
 C1 C 0.1642(3) 0.27847(18) 0.4886(2) 0.0588(10) Uani 1 1 d . . . . .
 C2 C 0.0935(3) 0.3027(2) 0.4653(3) 0.0637(11) Uani 1 1 d . . . . .
 H2 H 0.052236 0.274802 0.457926 0.076 Uiso 1 1 calc R U . . .
 C02D C 0.3269(14) 0.4737(14) 0.6875(13) 0.102(8) Uani 0.50(5) 1 d D . P A 2
 H02A H 0.321229 0.443427 0.722781 0.153 Uiso 0.50(5) 1 calc R U P A 2
 H02B H 0.374428 0.466541 0.673520 0.153 Uiso 0.50(5) 1 calc R U P A 2
 H02C H 0.325637 0.516717 0.705031 0.153 Uiso 0.50(5) 1 calc R U P A 2
 C02J C 0.1884(10) 0.4696(14) 0.6458(17) 0.117(8) Uani 0.50(5) 1 d D . P A 2
 H02D H 0.150251 0.463767 0.605025 0.176 Uiso 0.50(5) 1 calc R U P A 2
 H02E H 0.183266 0.436775 0.678726 0.176 Uiso 0.50(5) 1 calc R U P A 2
 H02F H 0.182306 0.511181 0.665287 0.176 Uiso 0.50(5) 1 calc R U P A 2
 C3 C 0.0821(3) 0.3657(2) 0.4527(3) 0.0653(11) Uani 1 1 d . . . . .
 C4 C 0.1435(3) 0.40672(19) 0.4653(3) 0.0651(12) Uani 1 1 d . . . . .
 H4 H 0.135094 0.450770 0.459580 0.078 Uiso 1 1 calc R U . . .
 C5 C 0.2156(2) 0.38548(17) 0.4857(2) 0.0585(10) Uani 1 1 d . . . . .
 C6 C 0.2234(2) 0.31897(17) 0.4955(2) 0.0555(10) Uani 1 1 d . . . . .
 C7 C 0.3109(3) 0.23678(17) 0.5348(2) 0.0576(10) Uani 1 1 d . . . . .
 C8 C 0.3874(3) 0.22551(17) 0.5596(2) 0.0586(10) Uani 1 1 d . . . . .
 C9 C 0.4052(3) 0.16383(18) 0.5857(2) 0.0650(12) Uani 1 1 d . . . . .
 H9 H 0.455467 0.153386 0.603372 0.078 Uiso 1 1 calc R U . . .
 C10 C 0.3500(3) 0.11832(19) 0.5859(3) 0.0744(14) Uani 1 1 d . . . . .
 C11 C 0.2775(3) 0.13239(19) 0.5604(3) 0.0706(13) Uani 1 1 d . . . . .
 H11 H 0.240757 0.100813 0.560259 0.085 Uiso 1 1 calc R U . . .
 C12 C 0.2556(3) 0.19293(18) 0.5340(2) 0.0615(11) Uani 1 1 d . . . . .
 C13 C 0.1746(3) 0.20877(18) 0.5084(2) 0.0633(11) Uani 1 1 d . . . . .
 C14 C 0.1414(3) 0.1654(2) 0.4483(3) 0.0754(14) Uani 1 1 d . . . . .
 H14A H 0.089705 0.177418 0.430934 0.113 Uiso 1 1 calc R U . . .
 H14B H 0.143271 0.121434 0.463553 0.113 Uiso 1 1 calc R U . . .
 H14C H 0.170098 0.169885 0.412422 0.113 Uiso 1 1 calc R U . . .
 C15 C 0.1310(3) 0.1964(2) 0.5663(3) 0.0828(15) Uani 1 1 d . . . . .
 H15A H 0.150034 0.224092 0.604602 0.124 Uiso 1 1 calc R U . . .
 H15B H 0.137298 0.152301 0.580703 0.124 Uiso 1 1 calc R U . . .
 H15C H 0.078180 0.205141 0.549897 0.124 Uiso 1 1 calc R U . . .
 C16 C 0.0030(3) 0.3926(2) 0.4294(3) 0.0729(13) Uani 1 1 d . . . . .
 C17 C 0.0032(3) 0.4459(3) 0.3797(3) 0.0921(17) Uani 1 1 d . . . . .
 H17A H -0.047424 0.461723 0.364991 0.138 Uiso 1 1 calc R U . . .
 H17B H 0.022202 0.430554 0.340558 0.138 Uiso 1 1 calc R U . . .
 H17C H 0.035070 0.480080 0.401516 0.138 Uiso 1 1 calc R U . . .
 C18 C -0.0245(3) 0.4146(3) 0.4926(3) 0.0928(17) Uani 1 1 d . . . . .
 H18A H 0.003920 0.451695 0.511529 0.139 Uiso 1 1 calc R U . . .
 H18B H -0.017719 0.380619 0.526096 0.139 Uiso 1 1 calc R U . . .
 H18C H -0.077185 0.425533 0.480450 0.139 Uiso 1 1 calc R U . . .
 C19 C -0.0528(4) 0.3434(3) 0.3965(4) 0.111(2) Uani 1 1 d . . . . .
 H19A H -0.102400 0.362149 0.386456 0.167 Uiso 1 1 calc R U . . .
 H19B H -0.052632 0.307706 0.427437 0.167 Uiso 1 1 calc R U . . .
 H19C H -0.039155 0.328556 0.354590 0.167 Uiso 1 1 calc R U . . .
 C20 C 0.3742(4) 0.0539(2) 0.6210(3) 0.0912(18) Uani 1 1 d . . . . .
 C21 C 0.4357(4) 0.0257(2) 0.5940(4) 0.113(2) Uani 1 1 d . . . . .
 H21A H 0.478547 0.054103 0.602648 0.170 Uiso 1 1 calc R U . . .
 H21B H 0.420098 0.019312 0.545213 0.170 Uiso 1 1 calc R U . . .
 H21C H 0.449218 -0.014914 0.616017 0.170 Uiso 1 1 calc R U . . .
 C22 C 0.3104(5) 0.0067(3) 0.6086(5) 0.166(4) Uani 1 1 d . . . . .
 H22A H 0.296544 -0.002208 0.560198 0.248 Uiso 1 1 calc R U . . .
 H22B H 0.267705 0.024348 0.624702 0.248 Uiso 1 1 calc R U . . .
 H22C H 0.326012 -0.032530 0.633025 0.248 Uiso 1 1 calc R U . . .
 C23 C 0.3966(6) 0.0648(3) 0.6956(4) 0.157(4) Uani 1 1 d . . . . .
 H23A H 0.397037 0.024586 0.719504 0.235 Uiso 1 1 calc R U . . .
 H23B H 0.361197 0.093586 0.710447 0.235 Uiso 1 1 calc R U . . .
 H23C H 0.446311 0.083552 0.705547 0.235 Uiso 1 1 calc R U . . .
 C24 C 0.2721(2) 0.48765(18) 0.5062(3) 0.0627(12) Uani 1 1 d . . . . .
 C25 C 0.2755(3) 0.53121(19) 0.4541(3) 0.0705(13) Uani 1 1 d . . . . .
 C26 C 0.2756(3) 0.59664(19) 0.4689(3) 0.0738(14) Uani 1 1 d . . . . .
 H26 H 0.277604 0.626239 0.433996 0.089 Uiso 1 1 calc R U . . .
 C27 C 0.2730(3) 0.6178(2) 0.5314(3) 0.0813(15) Uani 1 1 d . . . . .
 H27 H 0.274226 0.661809 0.540360 0.098 Uiso 1 1 calc R U . . .
 C28 C 0.2685(3) 0.5754(2) 0.5821(3) 0.0749(14) Uani 1 1 d . . . . .
 H28 H 0.265531 0.590581 0.625740 0.090 Uiso 1 1 calc R U . . .
 C29 C 0.2683(3) 0.5099(2) 0.5704(3) 0.0677(12) Uani 1 1 d . . . . .
 C30 C 0.2767(3) 0.5114(2) 0.3828(3) 0.0752(14) Uani 1 1 d . . . . .
 H30 H 0.272784 0.464348 0.380896 0.090 Uiso 1 1 calc R U . . .
 C31 C 0.3489(4) 0.5295(3) 0.3619(4) 0.0994(19) Uani 1 1 d . . . . .
 H31A H 0.352977 0.575591 0.360939 0.149 Uiso 1 1 calc R U . . .
 H31B H 0.349553 0.512516 0.316915 0.149 Uiso 1 1 calc R U . . .
 H31C H 0.390694 0.512216 0.394383 0.149 Uiso 1 1 calc R U . . .
 C32 C 0.2100(4) 0.5381(3) 0.3344(3) 0.103(2) Uani 1 1 d . . . . .
 H32A H 0.164266 0.523434 0.347673 0.155 Uiso 1 1 calc R U . . .
 H32B H 0.210911 0.523670 0.288447 0.155 Uiso 1 1 calc R U . . .
 H32C H 0.211777 0.584234 0.335890 0.155 Uiso 1 1 calc R U . . .
 C33 C 0.2646(3) 0.4653(2) 0.6277(3) 0.0753(14) Uani 1 1 d D . . . .
 H33 H 0.244760 0.423934 0.608205 0.090 Uiso 0.50(5) 1 calc R U P A 1
 H33A H 0.269309 0.421636 0.610202 0.090 Uiso 0.50(5) 1 calc R U P A 2
 C34 C 0.2155(19) 0.4882(12) 0.6758(16) 0.116(9) Uani 0.50(5) 1 d D . P A 1
 H34A H 0.215753 0.456907 0.711527 0.174 Uiso 0.50(5) 1 calc R U P A 1
 H34B H 0.234557 0.528428 0.695884 0.174 Uiso 0.50(5) 1 calc R U P A 1
 H34C H 0.164677 0.493988 0.650718 0.174 Uiso 0.50(5) 1 calc R U P A 1
 C35 C 0.3416(10) 0.4542(17) 0.6703(13) 0.112(8) Uani 0.50(5) 1 d D . P A 1
 H35A H 0.337912 0.425091 0.707220 0.168 Uiso 0.50(5) 1 calc R U P A 1
 H35B H 0.373908 0.435968 0.642011 0.168 Uiso 0.50(5) 1 calc R U P A 1
 H35C H 0.362319 0.494426 0.689027 0.168 Uiso 0.50(5) 1 calc R U P A 1
 C36 C 0.5130(3) 0.26307(18) 0.5828(3) 0.0657(12) Uani 1 1 d . . . . .
 C37 C 0.5612(3) 0.24059(18) 0.5423(3) 0.0656(12) Uani 1 1 d . . . . .
 C38 C 0.6375(3) 0.2380(2) 0.5689(3) 0.0768(14) Uani 1 1 d . . . . .
 H38 H 0.670366 0.223205 0.541338 0.092 Uiso 1 1 calc R U . . .
 C39 C 0.6657(3) 0.2566(3) 0.6339(3) 0.0874(16) Uani 1 1 d . . . . .
 H39 H 0.717527 0.254846 0.651088 0.105 Uiso 1 1 calc R U . . .
 C40 C 0.6176(3) 0.2779(2) 0.6742(3) 0.0810(15) Uani 1 1 d . . . . .
 H40 H 0.636948 0.290391 0.719370 0.097 Uiso 1 1 calc R U . . .
 C41 C 0.5415(3) 0.28132(19) 0.6495(3) 0.0731(13) Uani 1 1 d . . . . .
 C42 C 0.5336(3) 0.2189(2) 0.4698(3) 0.0741(13) Uani 1 1 d . . . . .
 H42 H 0.479587 0.229406 0.457929 0.089 Uiso 1 1 calc R U . . .
 C43 C 0.5712(4) 0.2528(3) 0.4201(3) 0.0969(18) Uani 1 1 d . . . . .
 H43A H 0.562026 0.298234 0.422335 0.145 Uiso 1 1 calc R U . . .
 H43B H 0.551272 0.237495 0.374385 0.145 Uiso 1 1 calc R U . . .
 H43C H 0.624680 0.244810 0.431191 0.145 Uiso 1 1 calc R U . . .
 C44 C 0.5403(4) 0.1480(2) 0.4635(3) 0.103(2) Uani 1 1 d . . . . .
 H44A H 0.592712 0.135856 0.474248 0.155 Uiso 1 1 calc R U . . .
 H44B H 0.518883 0.135029 0.417267 0.155 Uiso 1 1 calc R U . . .
 H44C H 0.513562 0.127134 0.495011 0.155 Uiso 1 1 calc R U . . .
 C45 C 0.4904(3) 0.3035(2) 0.6961(3) 0.0802(15) Uani 1 1 d . . . . .
 H45 H 0.438601 0.303759 0.669409 0.096 Uiso 1 1 calc R U . . .
 C46 C 0.5094(4) 0.3702(3) 0.7198(4) 0.109(2) Uani 1 1 d . . . . .
 H46A H 0.560428 0.371577 0.745519 0.164 Uiso 1 1 calc R U . . .
 H46B H 0.475274 0.384086 0.748649 0.164 Uiso 1 1 calc R U . . .
 H46C H 0.504883 0.398250 0.680634 0.164 Uiso 1 1 calc R U . . .
 C47 C 0.4921(4) 0.2600(3) 0.7560(3) 0.111(2) Uani 1 1 d . . . . .
 H47A H 0.485111 0.216300 0.740189 0.167 Uiso 1 1 calc R U . . .
 H47B H 0.452231 0.271588 0.779672 0.167 Uiso 1 1 calc R U . . .
 H47C H 0.540058 0.263888 0.786968 0.167 Uiso 1 1 calc R U . . .
 C50 C 0.1847(3) 0.3686(2) 0.2646(3) 0.0713(12) Uani 1 1 d . . . . .
 H50A H 0.156868 0.341010 0.228882 0.086 Uiso 1 1 calc R U . . .
 H50B H 0.149804 0.399811 0.277435 0.086 Uiso 1 1 calc R U . . .
 C51 C 0.2192(3) 0.3298(2) 0.3250(3) 0.0719(13) Uani 1 1 d . . . . .
 H51A H 0.249524 0.357197 0.359408 0.086 Uiso 1 1 calc R U . . .
 H51B H 0.179887 0.310065 0.345358 0.086 Uiso 1 1 calc R U . . .
 C52 C 0.3007(3) 0.2451(2) 0.3585(3) 0.0755(13) Uani 1 1 d . . . . .
 H52A H 0.263809 0.227605 0.383309 0.091 Uiso 1 1 calc R U . . .
 H52B H 0.336211 0.271287 0.390041 0.091 Uiso 1 1 calc R U . . .
 C53 C 0.3412(3) 0.1923(2) 0.3315(3) 0.0755(14) Uani 1 1 d . . . . .
 H53A H 0.363289 0.163543 0.368578 0.091 Uiso 1 1 calc R U . . .
 H53B H 0.306485 0.167854 0.297435 0.091 Uiso 1 1 calc R U . . .
 C54 C 0.4384(3) 0.1807(2) 0.2687(3) 0.0694(12) Uani 1 1 d . . . . .
 C55 C 0.4322(3) 0.1158(2) 0.2684(3) 0.0775(14) Uani 1 1 d . . . . .
 H55 H 0.399212 0.095318 0.292353 0.093 Uiso 1 1 calc R U . . .
 C56 C 0.4753(4) 0.0811(3) 0.2321(4) 0.100(2) Uani 1 1 d . . . . .
 H56 H 0.471055 0.036490 0.231017 0.120 Uiso 1 1 calc R U . . .
 C57 C 0.5232(4) 0.1090(3) 0.1982(4) 0.0975(19) Uani 1 1 d . . . . .
 H57 H 0.551500 0.084109 0.173345 0.117 Uiso 1 1 calc R U . . .
 C58 C 0.5311(4) 0.1741(3) 0.1997(3) 0.0936(17) Uani 1 1 d . . . . .
 H58 H 0.564563 0.194013 0.175903 0.112 Uiso 1 1 calc R U . . .
 C59 C 0.4898(3) 0.2097(2) 0.2363(3) 0.0780(14) Uani 1 1 d . . . . .
 C60 C 0.5508(4) 0.3056(3) 0.2146(4) 0.112(2) Uani 1 1 d . . . . .
 H60A H 0.537498 0.303475 0.164722 0.135 Uiso 1 1 calc R U . . .
 H60B H 0.599466 0.284842 0.229368 0.135 Uiso 1 1 calc R U . . .
 C61 C 0.5546(4) 0.3738(3) 0.2378(4) 0.109(2) Uani 1 1 d . . . . .
 H61A H 0.563688 0.375858 0.287719 0.131 Uiso 1 1 calc R U . . .
 H61B H 0.595461 0.395970 0.222011 0.131 Uiso 1 1 calc R U . . .
 C62 C 0.4827(3) 0.4667(2) 0.2221(4) 0.0940(18) Uani 1 1 d . . . . .
 H62A H 0.525766 0.488282 0.209472 0.113 Uiso 1 1 calc R U . . .
 H62B H 0.483512 0.474615 0.270588 0.113 Uiso 1 1 calc R U . . .
 C63 C 0.4126(4) 0.4910(3) 0.1807(4) 0.0965(19) Uani 1 1 d . . . . .
 H63A H 0.409826 0.537313 0.185681 0.116 Uiso 1 1 calc R U . . .
 H63B H 0.410716 0.481172 0.132459 0.116 Uiso 1 1 calc R U . . .
 C64 C 0.2818(3) 0.4773(2) 0.1706(3) 0.0748(14) Uani 1 1 d . . . . .
 C65 C 0.2658(4) 0.5238(2) 0.1217(3) 0.0881(17) Uani 1 1 d . . . . .
 H65 H 0.304878 0.547831 0.109514 0.106 Uiso 1 1 calc R U . . .
 C66 C 0.1947(4) 0.5351(3) 0.0911(3) 0.0954(18) Uani 1 1 d . . . . .
 H66 H 0.184488 0.566794 0.057338 0.115 Uiso 1 1 calc R U . . .
 C67 C 0.1370(4) 0.5017(3) 0.1081(3) 0.0918(17) Uani 1 1 d . . . . .
 H67 H 0.087337 0.510095 0.086274 0.110 Uiso 1 1 calc R U . . .
 C68 C 0.1520(3) 0.4555(2) 0.1573(3) 0.0799(14) Uani 1 1 d . . . . .
 H68 H 0.112189 0.432058 0.168880 0.096 Uiso 1 1 calc R U . . .
 C69 C 0.2231(3) 0.4431(2) 0.1896(3) 0.0746(13) Uani 1 1 d . . . . .

loop_
  _atom_site_aniso_label
  _atom_site_aniso_U_11
  _atom_site_aniso_U_22
  _atom_site_aniso_U_33
  _atom_site_aniso_U_23
  _atom_site_aniso_U_13
  _atom_site_aniso_U_12
 Ca1 0.0595(5) 0.0427(3) 0.0740(6) 0.0029(4) 0.0069(4) 0.0015(3)
 K1 0.0718(7) 0.0566(5) 0.1049(9) -0.0117(5) 0.0206(6) -0.0021(5)
 K2 0.0755(7) 0.0603(5) 0.0786(7) 0.0006(5) 0.0169(5) -0.0063(5)
 F1 0.0729(17) 0.0542(12) 0.0824(19) -0.0056(12) 0.0104(14) -0.0042(11)
 F2 0.0810(18) 0.0546(12) 0.0738(18) 0.0000(12) 0.0075(14) 0.0014(12)
 O1 0.0633(18) 0.0378(11) 0.0684(19) 0.0016(12) 0.0143(14) 0.0024(11)
 O2 0.076(2) 0.0628(16) 0.078(2) 0.0036(16) 0.0141(18) -0.0007(15)
 O3 0.080(2) 0.0559(15) 0.0650(19) 0.0003(14) 0.0159(16) -0.0037(14)
 O4 0.083(2) 0.0571(16) 0.082(2) 0.0005(16) 0.0203(19) -0.0019(15)
 O5 0.086(2) 0.0656(18) 0.103(3) -0.0007(18) 0.037(2) -0.0043(17)
 O6 0.085(3) 0.073(2) 0.129(4) 0.005(2) 0.031(2) -0.0114(19)
 O7 0.087(3) 0.0673(18) 0.096(3) 0.0086(18) 0.021(2) -0.0100(18)
 N1 0.058(2) 0.0390(15) 0.093(3) -0.0016(17) 0.006(2) 0.0014(14)
 N2 0.064(2) 0.0454(16) 0.077(3) 0.0024(16) 0.0077(19) 0.0067(15)
 C1 0.067(3) 0.0503(19) 0.062(3) -0.0077(19) 0.020(2) -0.0066(19)
 C2 0.059(3) 0.058(2) 0.077(3) -0.012(2) 0.018(2) -0.009(2)
 C02D 0.091(12) 0.102(13) 0.106(14) 0.020(11) 0.003(11) -0.027(10)
 C02J 0.059(9) 0.162(18) 0.132(18) 0.045(14) 0.025(10) -0.016(10)
 C3 0.057(3) 0.063(2) 0.078(3) -0.015(2) 0.016(2) 0.000(2)
 C4 0.065(3) 0.048(2) 0.080(3) -0.005(2) 0.007(2) 0.0057(19)
 C5 0.063(3) 0.0432(18) 0.069(3) -0.0020(18) 0.013(2) 0.0028(17)
 C6 0.061(3) 0.0436(18) 0.062(3) -0.0051(17) 0.012(2) 0.0023(17)
 C7 0.076(3) 0.0386(17) 0.060(3) -0.0010(17) 0.018(2) 0.0042(18)
 C8 0.074(3) 0.0425(18) 0.061(3) -0.0008(18) 0.018(2) 0.0055(18)
 C9 0.082(3) 0.0439(19) 0.064(3) 0.0019(19) 0.003(2) 0.0041(19)
 C10 0.111(4) 0.043(2) 0.069(3) 0.007(2) 0.018(3) 0.000(2)
 C11 0.095(4) 0.0424(19) 0.077(3) 0.003(2) 0.021(3) -0.003(2)
 C12 0.079(3) 0.0480(19) 0.060(3) -0.0038(18) 0.020(2) -0.003(2)
 C13 0.076(3) 0.0454(19) 0.070(3) -0.0063(19) 0.019(2) -0.0092(19)
 C14 0.093(4) 0.053(2) 0.082(4) -0.008(2) 0.020(3) -0.011(2)
 C15 0.091(4) 0.075(3) 0.088(4) 0.012(3) 0.032(3) -0.010(3)
 C16 0.063(3) 0.068(3) 0.086(4) -0.013(3) 0.011(3) -0.002(2)
 C17 0.062(3) 0.113(4) 0.097(4) 0.014(4) 0.006(3) 0.015(3)
 C18 0.085(4) 0.088(3) 0.111(5) -0.003(3) 0.031(4) 0.015(3)
 C19 0.078(4) 0.096(4) 0.150(7) -0.029(4) -0.005(4) -0.005(3)
 C20 0.137(5) 0.044(2) 0.091(4) 0.016(2) 0.017(4) 0.003(3)
 C21 0.149(6) 0.055(3) 0.132(6) 0.017(3) 0.016(5) 0.025(3)
 C22 0.172(8) 0.073(4) 0.232(11) 0.078(5) -0.012(7) -0.023(4)
 C23 0.298(13) 0.089(4) 0.082(5) 0.031(4) 0.034(6) 0.063(6)
 C24 0.054(2) 0.0411(18) 0.088(3) -0.002(2) 0.002(2) 0.0012(17)
 C25 0.066(3) 0.047(2) 0.094(4) 0.000(2) 0.003(3) 0.0089(19)
 C26 0.084(3) 0.044(2) 0.090(4) -0.001(2) 0.010(3) 0.004(2)
 C27 0.091(4) 0.044(2) 0.104(4) -0.007(3) 0.006(3) 0.002(2)
 C28 0.070(3) 0.062(2) 0.092(4) -0.014(3) 0.013(3) 0.002(2)
 C29 0.060(3) 0.051(2) 0.090(4) -0.004(2) 0.010(2) 0.0040(19)
 C30 0.093(4) 0.045(2) 0.085(4) -0.003(2) 0.012(3) 0.007(2)
 C31 0.102(5) 0.089(4) 0.105(5) -0.013(3) 0.016(4) 0.003(3)
 C32 0.096(4) 0.101(4) 0.101(5) -0.014(4) -0.011(4) 0.029(3)
 C33 0.062(3) 0.064(2) 0.099(4) -0.006(3) 0.014(3) 0.001(2)
 C34 0.084(15) 0.107(12) 0.16(2) 0.044(12) 0.032(14) 0.032(10)
 C35 0.094(11) 0.15(2) 0.091(13) 0.023(12) 0.015(9) 0.031(11)
 C36 0.082(3) 0.0419(18) 0.067(3) 0.0095(19) 0.000(2) 0.0066(19)
 C37 0.070(3) 0.0471(19) 0.077(3) 0.003(2) 0.006(2) 0.0085(19)
 C38 0.071(3) 0.071(3) 0.085(4) 0.006(3) 0.006(3) 0.011(2)
 C39 0.079(4) 0.077(3) 0.096(4) 0.004(3) -0.009(3) 0.007(3)
 C40 0.091(4) 0.063(3) 0.078(4) 0.010(3) -0.011(3) -0.002(3)
 C41 0.088(4) 0.0460(19) 0.082(4) 0.007(2) 0.009(3) 0.007(2)
 C42 0.067(3) 0.070(3) 0.079(3) -0.008(3) 0.001(3) 0.014(2)
 C43 0.107(5) 0.087(4) 0.095(5) -0.003(3) 0.016(4) -0.008(3)
 C44 0.147(6) 0.068(3) 0.092(4) -0.012(3) 0.016(4) 0.006(3)
 C45 0.098(4) 0.063(3) 0.074(3) 0.000(2) 0.003(3) 0.005(3)
 C46 0.134(6) 0.072(3) 0.127(6) -0.020(4) 0.038(5) 0.003(4)
 C47 0.155(7) 0.085(4) 0.097(5) 0.002(3) 0.031(5) 0.001(4)
 C50 0.069(3) 0.060(2) 0.088(4) 0.000(2) 0.021(3) -0.001(2)
 C51 0.090(4) 0.057(2) 0.072(3) -0.005(2) 0.023(3) -0.005(2)
 C52 0.090(4) 0.064(2) 0.077(3) 0.002(2) 0.027(3) -0.006(2)
 C53 0.085(4) 0.055(2) 0.088(4) 0.005(2) 0.022(3) -0.009(2)
 C54 0.073(3) 0.061(2) 0.071(3) -0.007(2) 0.004(2) 0.003(2)
 C55 0.077(3) 0.058(2) 0.089(4) -0.009(2) -0.005(3) 0.004(2)
 C56 0.093(4) 0.072(3) 0.127(6) -0.017(4) 0.000(4) 0.015(3)
 C57 0.093(4) 0.087(4) 0.113(5) -0.031(4) 0.021(4) 0.017(3)
 C58 0.086(4) 0.094(4) 0.102(5) -0.014(3) 0.022(3) 0.007(3)
 C59 0.077(3) 0.070(3) 0.084(4) -0.007(3) 0.007(3) 0.012(2)
 C60 0.089(4) 0.090(4) 0.173(7) 0.000(4) 0.065(5) -0.004(3)
 C61 0.090(4) 0.083(4) 0.162(7) -0.001(4) 0.040(5) -0.018(3)
 C62 0.090(4) 0.070(3) 0.122(5) -0.002(3) 0.020(4) -0.018(3)
 C63 0.103(5) 0.067(3) 0.122(5) 0.009(3) 0.027(4) -0.020(3)
 C64 0.090(4) 0.055(2) 0.081(4) -0.002(2) 0.022(3) -0.001(2)
 C65 0.109(5) 0.060(3) 0.095(4) 0.010(3) 0.019(4) -0.001(3)
 C66 0.126(6) 0.067(3) 0.094(5) 0.011(3) 0.023(4) 0.012(3)
 C67 0.097(4) 0.086(3) 0.089(4) 0.004(3) 0.011(3) 0.009(3)
 C68 0.086(4) 0.068(3) 0.083(4) 0.001(3) 0.009(3) 0.003(3)
 C69 0.097(4) 0.054(2) 0.074(3) 0.000(2) 0.016(3) 0.003(2)

_geom_special_details
;
 All esds (except the esd in the dihedral angle between two l.s. planes)
 are estimated using the full covariance matrix.  The cell esds are taken
 into account individually in the estimation of esds in distances, angles
 and torsion angles; correlations between esds in cell parameters are only
 used when they are defined by crystal symmetry.  An approximate (isotropic)
 treatment of cell esds is used for estimating esds involving l.s. planes.
;
loop_
  _geom_bond_atom_site_label_1
  _geom_bond_atom_site_label_2
  _geom_bond_distance
  _geom_bond_site_symmetry_2
  _geom_bond_publ_flag
 Ca1 F1 2.149(3) . ?
 Ca1 F2 2.177(3) . ?
 Ca1 O1 2.422(3) . ?
 Ca1 N1 2.375(4) . ?
 Ca1 N2 2.383(3) . ?
 K1 K2 4.6215(17) 3_666 ?
 K1 F1 2.602(3) 3_666 ?
 K1 F1 2.488(3) . ?
 K1 F2 2.646(3) 3_666 ?
 K1 C24 3.431(4) . ?
 K1 C25 3.270(5) . ?
 K1 C26 3.215(5) . ?
 K1 C27 3.321(6) . ?
 K1 C28 3.482(5) . ?
 K1 C29 3.538(5) . ?
 K2 F2 2.529(3) . ?
 K2 O2 2.828(4) . ?
 K2 O3 2.786(3) . ?
 K2 O4 2.814(3) . ?
 K2 O5 2.822(4) . ?
 K2 O6 2.794(4) . ?
 K2 O7 2.857(4) . ?
 O1 C6 1.391(5) . ?
 O1 C7 1.403(4) . ?
 O2 C50 1.438(6) . ?
 O2 C69 1.367(6) . ?
 O3 C51 1.429(6) . ?
 O3 C52 1.411(6) . ?
 O4 C53 1.441(6) . ?
 O4 C54 1.363(6) . ?
 O5 C59 1.391(6) . ?
 O5 C60 1.428(7) . ?
 O6 C61 1.405(8) . ?
 O6 C62 1.396(6) . ?
 O7 C63 1.449(7) . ?
 O7 C64 1.362(7) . ?
 N1 C5 1.385(5) . ?
 N1 C24 1.427(5) . ?
 N2 C8 1.363(5) . ?
 N2 C36 1.421(6) . ?
 C1 C2 1.392(7) . ?
 C1 C6 1.371(6) . ?
 C1 C13 1.533(5) . ?
 C2 H2 0.9500 . ?
 C2 C3 1.370(6) . ?
 C02D H02A 0.9800 . ?
 C02D H02B 0.9800 . ?
 C02D H02C 0.9800 . ?
 C02D C33 1.505(13) . ?
 C02J H02D 0.9800 . ?
 C02J H02E 0.9800 . ?
 C02J H02F 0.9800 . ?
 C02J C33 1.517(13) . ?
 C3 C4 1.408(6) . ?
 C3 C16 1.547(7) . ?
 C4 H4 0.9500 . ?
 C4 C5 1.384(6) . ?
 C5 C6 1.427(5) . ?
 C7 C8 1.417(7) . ?
 C7 C12 1.376(6) . ?
 C8 C9 1.425(5) . ?
 C9 H9 0.9500 . ?
 C9 C10 1.400(7) . ?
 C10 C11 1.367(8) . ?
 C10 C20 1.564(6) . ?
 C11 H11 0.9500 . ?
 C11 C12 1.418(6) . ?
 C12 C13 1.515(7) . ?
 C13 C14 1.551(6) . ?
 C13 C15 1.563(7) . ?
 C14 H14A 0.9800 . ?
 C14 H14B 0.9800 . ?
 C14 H14C 0.9800 . ?
 C15 H15A 0.9800 . ?
 C15 H15B 0.9800 . ?
 C15 H15C 0.9800 . ?
 C16 C17 1.511(8) . ?
 C16 C18 1.533(8) . ?
 C16 C19 1.522(7) . ?
 C17 H17A 0.9800 . ?
 C17 H17B 0.9800 . ?
 C17 H17C 0.9800 . ?
 C18 H18A 0.9800 . ?
 C18 H18B 0.9800 . ?
 C18 H18C 0.9800 . ?
 C19 H19A 0.9800 . ?
 C19 H19B 0.9800 . ?
 C19 H19C 0.9800 . ?
 C20 C21 1.473(9) . ?
 C20 C22 1.524(9) . ?
 C20 C23 1.500(9) . ?
 C21 H21A 0.9800 . ?
 C21 H21B 0.9800 . ?
 C21 H21C 0.9800 . ?
 C22 H22A 0.9800 . ?
 C22 H22B 0.9800 . ?
 C22 H22C 0.9800 . ?
 C23 H23A 0.9800 . ?
 C23 H23B 0.9800 . ?
 C23 H23C 0.9800 . ?
 C24 C25 1.411(7) . ?
 C24 C29 1.394(7) . ?
 C25 C26 1.419(6) . ?
 C25 C30 1.503(7) . ?
 C26 H26 0.9500 . ?
 C26 C27 1.348(8) . ?
 C27 H27 0.9500 . ?
 C27 C28 1.377(8) . ?
 C28 H28 0.9500 . ?
 C28 C29 1.408(6) . ?
 C29 C33 1.507(7) . ?
 C30 H30 1.0000 . ?
 C30 C31 1.517(8) . ?
 C30 C32 1.522(7) . ?
 C31 H31A 0.9800 . ?
 C31 H31B 0.9800 . ?
 C31 H31C 0.9800 . ?
 C32 H32A 0.9800 . ?
 C32 H32B 0.9800 . ?
 C32 H32C 0.9800 . ?
 C33 H33 1.0000 . ?
 C33 H33A 1.0000 . ?
 C33 C34 1.526(14) . ?
 C33 C35 1.525(14) . ?
 C34 H34A 0.9800 . ?
 C34 H34B 0.9800 . ?
 C34 H34C 0.9800 . ?
 C35 H35A 0.9800 . ?
 C35 H35B 0.9800 . ?
 C35 H35C 0.9800 . ?
 C36 C37 1.400(7) . ?
 C36 C41 1.402(7) . ?
 C37 C38 1.402(7) . ?
 C37 C42 1.525(7) . ?
 C38 H38 0.9500 . ?
 C38 C39 1.372(8) . ?
 C39 H39 0.9500 . ?
 C39 C40 1.387(9) . ?
 C40 H40 0.9500 . ?
 C40 C41 1.394(8) . ?
 C41 C45 1.526(8) . ?
 C42 H42 1.0000 . ?
 C42 C43 1.508(8) . ?
 C42 C44 1.516(7) . ?
 C43 H43A 0.9800 . ?
 C43 H43B 0.9800 . ?
 C43 H43C 0.9800 . ?
 C44 H44A 0.9800 . ?
 C44 H44B 0.9800 . ?
 C44 H44C 0.9800 . ?
 C45 H45 1.0000 . ?
 C45 C46 1.512(7) . ?
 C45 C47 1.518(8) . ?
 C46 H46A 0.9800 . ?
 C46 H46B 0.9800 . ?
 C46 H46C 0.9800 . ?
 C47 H47A 0.9800 . ?
 C47 H47B 0.9800 . ?
 C47 H47C 0.9800 . ?
 C50 H50A 0.9900 . ?
 C50 H50B 0.9900 . ?
 C50 C51 1.506(7) . ?
 C51 H51A 0.9900 . ?
 C51 H51B 0.9900 . ?
 C52 H52A 0.9900 . ?
 C52 H52B 0.9900 . ?
 C52 C53 1.501(7) . ?
 C53 H53A 0.9900 . ?
 C53 H53B 0.9900 . ?
 C54 C55 1.381(6) . ?
 C54 C59 1.393(8) . ?
 C55 H55 0.9500 . ?
 C55 C56 1.390(8) . ?
 C56 H56 0.9500 . ?
 C56 C57 1.350(9) . ?
 C57 H57 0.9500 . ?
 C57 C58 1.387(8) . ?
 C58 H58 0.9500 . ?
 C58 C59 1.380(8) . ?
 C60 H60A 0.9900 . ?
 C60 H60B 0.9900 . ?
 C60 C61 1.517(8) . ?
 C61 H61A 0.9900 . ?
 C61 H61B 0.9900 . ?
 C62 H62A 0.9900 . ?
 C62 H62B 0.9900 . ?
 C62 C63 1.486(8) . ?
 C63 H63A 0.9900 . ?
 C63 H63B 0.9900 . ?
 C64 C65 1.387(7) . ?
 C64 C69 1.415(7) . ?
 C65 H65 0.9500 . ?
 C65 C66 1.355(9) . ?
 C66 H66 0.9500 . ?
 C66 C67 1.372(9) . ?
 C67 H67 0.9500 . ?
 C67 C68 1.384(8) . ?
 C68 H68 0.9500 . ?
 C68 C69 1.368(8) . ?

loop_
  _geom_angle_atom_site_label_1
  _geom_angle_atom_site_label_2
  _geom_angle_atom_site_label_3
  _geom_angle
  _geom_angle_site_symmetry_1
  _geom_angle_site_symmetry_3
  _geom_angle_publ_flag
 F1 Ca1 F2 91.92(11) . . ?
 F1 Ca1 O1 148.88(11) . . ?
 F1 Ca1 N1 101.53(11) . . ?
 F1 Ca1 N2 110.03(12) . . ?
 F2 Ca1 O1 119.07(11) . . ?
 F2 Ca1 N1 111.11(13) . . ?
 F2 Ca1 N2 107.33(12) . . ?
 N1 Ca1 O1 66.35(10) . . ?
 N1 Ca1 N2 128.60(14) . . ?
 N2 Ca1 O1 65.64(11) . . ?
 Ca1 K1 K2 63.50(3) 3_666 3_666 ?
 F1 K1 Ca1 104.15(7) . 3_666 ?
 F1 K1 Ca1 36.84(6) 3_666 3_666 ?
 F1 K1 K2 97.09(7) 3_666 3_666 ?
 F1 K1 K2 103.78(7) . 3_666 ?
 F1 K1 F1 82.08(9) . 3_666 ?
 F1 K1 F2 108.56(9) . 3_666 ?
 F1 K1 F2 72.67(9) 3_666 3_666 ?
 F1 K1 C24 75.52(9) . . ?
 F1 K1 C24 120.31(11) 3_666 . ?
 F1 K1 C25 105.63(13) 3_666 . ?
 F1 K1 C25 91.18(10) . . ?
 F1 K1 C26 111.43(13) 3_666 . ?
 F1 K1 C26 116.08(10) . . ?
 F1 K1 C27 123.25(11) . . ?
 F1 K1 C27 132.30(13) 3_666 . ?
 F1 K1 C28 152.12(12) 3_666 . ?
 F1 K1 C28 105.39(11) . . ?
 F1 K1 C29 83.11(10) . . ?
 F1 K1 C29 143.30(11) 3_666 . ?
 F2 K1 Ca1 37.54(7) 3_666 3_666 ?
 F2 K1 K2 26.10(6) 3_666 3_666 ?
 F2 K1 C24 167.01(12) 3_666 . ?
 F2 K1 C25 159.48(10) 3_666 . ?
 F2 K1 C26 135.34(10) 3_666 . ?
 F2 K1 C27 123.03(10) 3_666 . ?
 F2 K1 C28 127.10(11) 3_666 . ?
 F2 K1 C29 144.02(11) 3_666 . ?
 C24 K1 Ca1 154.76(10) . 3_666 ?
 C24 K1 K2 141.63(10) . 3_666 ?
 C24 K1 C28 40.95(11) . . ?
 C24 K1 C29 23.01(12) . . ?
 C25 K1 Ca1 133.21(11) . 3_666 ?
 C25 K1 K2 154.36(10) . 3_666 ?
 C25 K1 C24 24.16(12) . . ?
 C25 K1 C27 43.00(12) . . ?
 C25 K1 C28 48.41(14) . . ?
 C25 K1 C29 41.42(13) . . ?
 C26 K1 Ca1 123.87(10) . 3_666 ?
 C26 K1 K2 133.09(9) . 3_666 ?
 C26 K1 C24 42.84(11) . . ?
 C26 K1 C25 25.27(10) . . ?
 C26 K1 C27 23.73(14) . . ?
 C26 K1 C28 40.97(14) . . ?
 C26 K1 C29 48.25(13) . . ?
 C27 K1 Ca1 130.73(9) . 3_666 ?
 C27 K1 K2 111.99(10) . 3_666 ?
 C27 K1 C24 49.07(10) . . ?
 C27 K1 C28 23.20(13) . . ?
 C27 K1 C29 41.29(11) . . ?
 C28 K1 Ca1 150.37(8) . 3_666 ?
 C28 K1 K2 106.76(10) . 3_666 ?
 C28 K1 C29 23.12(10) . . ?
 C29 K1 Ca1 171.78(8) . 3_666 ?
 C29 K1 K2 119.03(9) . 3_666 ?
 F2 K2 O2 111.85(10) . . ?
 F2 K2 O3 96.90(10) . . ?
 F2 K2 O4 95.52(10) . . ?
 F2 K2 O5 106.83(11) . . ?
 F2 K2 O6 108.95(12) . . ?
 F2 K2 O7 113.90(10) . . ?
 O2 K2 O7 54.05(10) . . ?
 O3 K2 O2 59.93(10) . . ?
 O3 K2 O4 59.93(10) . . ?
 O3 K2 O5 111.41(10) . . ?
 O3 K2 O6 154.03(12) . . ?
 O3 K2 O7 113.37(11) . . ?
 O4 K2 O2 115.77(10) . . ?
 O4 K2 O5 54.54(10) . . ?
 O4 K2 O7 150.57(12) . . ?
 O5 K2 O2 141.04(12) . . ?
 O5 K2 O7 113.19(12) . . ?
 O6 K2 O2 110.30(12) . . ?
 O6 K2 O4 113.49(11) . . ?
 O6 K2 O5 59.29(11) . . ?
 O6 K2 O7 58.52(12) . . ?
 Ca1 F1 K1 96.61(10) . 3_666 ?
 Ca1 F1 K1 124.88(12) . . ?
 K1 F1 K1 97.92(9) . 3_666 ?
 Ca1 F2 K1 94.67(10) . 3_666 ?
 Ca1 F2 K2 138.27(13) . . ?
 K2 F2 K1 126.50(12) . 3_666 ?
 C6 O1 Ca1 120.1(2) . . ?
 C6 O1 C7 118.4(3) . . ?
 C7 O1 Ca1 121.4(3) . . ?
 C50 O2 K2 116.2(3) . . ?
 C69 O2 K2 126.3(3) . . ?
 C69 O2 C50 116.5(4) . . ?
 C51 O3 K2 101.6(2) . . ?
 C52 O3 K2 97.2(3) . . ?
 C52 O3 C51 112.0(4) . . ?
 C53 O4 K2 114.3(3) . . ?
 C54 O4 K2 126.1(3) . . ?
 C54 O4 C53 117.3(4) . . ?
 C59 O5 K2 124.5(3) . . ?
 C59 O5 C60 116.9(4) . . ?
 C60 O5 K2 117.1(3) . . ?
 C61 O6 K2 104.1(4) . . ?
 C62 O6 K2 102.8(4) . . ?
 C62 O6 C61 114.8(5) . . ?
 C63 O7 K2 115.4(3) . . ?
 C64 O7 K2 125.8(3) . . ?
 C64 O7 C63 116.4(4) . . ?
 C5 N1 Ca1 119.6(2) . . ?
 C5 N1 C24 117.4(3) . . ?
 C24 N1 Ca1 122.7(3) . . ?
 C8 N2 Ca1 121.3(3) . . ?
 C8 N2 C36 119.1(3) . . ?
 C36 N2 Ca1 119.6(3) . . ?
 C2 C1 C13 120.3(4) . . ?
 C6 C1 C2 118.3(4) . . ?
 C6 C1 C13 121.4(4) . . ?
 C1 C2 H2 119.3 . . ?
 C3 C2 C1 121.5(4) . . ?
 C3 C2 H2 119.3 . . ?
 H02A C02D H02B 109.5 . . ?
 H02A C02D H02C 109.5 . . ?
 H02B C02D H02C 109.5 . . ?
 C33 C02D H02A 109.5 . . ?
 C33 C02D H02B 109.5 . . ?
 C33 C02D H02C 109.5 . . ?
 H02D C02J H02E 109.5 . . ?
 H02D C02J H02F 109.5 . . ?
 H02E C02J H02F 109.5 . . ?
 C33 C02J H02D 109.5 . . ?
 C33 C02J H02E 109.5 . . ?
 C33 C02J H02F 109.5 . . ?
 C2 C3 C4 118.7(4) . . ?
 C2 C3 C16 121.1(4) . . ?
 C4 C3 C16 120.0(4) . . ?
 C3 C4 H4 118.7 . . ?
 C5 C4 C3 122.7(4) . . ?
 C5 C4 H4 118.7 . . ?
 N1 C5 C6 117.8(4) . . ?
 C4 C5 N1 126.9(4) . . ?
 C4 C5 C6 115.3(4) . . ?
 O1 C6 C5 113.4(4) . . ?
 C1 C6 O1 123.4(3) . . ?
 C1 C6 C5 123.2(4) . . ?
 O1 C7 C8 112.2(4) . . ?
 C12 C7 O1 122.9(4) . . ?
 C12 C7 C8 124.8(4) . . ?
 N2 C8 C7 118.6(4) . . ?
 N2 C8 C9 126.2(4) . . ?
 C7 C8 C9 115.2(4) . . ?
 C8 C9 H9 119.4 . . ?
 C10 C9 C8 121.3(5) . . ?
 C10 C9 H9 119.4 . . ?
 C9 C10 C20 117.5(5) . . ?
 C11 C10 C9 120.2(4) . . ?
 C11 C10 C20 122.2(5) . . ?
 C10 C11 H11 119.2 . . ?
 C10 C11 C12 121.7(4) . . ?
 C12 C11 H11 119.2 . . ?
 C7 C12 C11 116.9(5) . . ?
 C7 C12 C13 121.9(4) . . ?
 C11 C12 C13 121.2(4) . . ?
 C1 C13 C14 111.0(4) . . ?
 C1 C13 C15 107.5(4) . . ?
 C12 C13 C1 111.5(4) . . ?
 C12 C13 C14 110.4(4) . . ?
 C12 C13 C15 108.6(4) . . ?
 C14 C13 C15 107.7(4) . . ?
 C13 C14 H14A 109.5 . . ?
 C13 C14 H14B 109.5 . . ?
 C13 C14 H14C 109.5 . . ?
 H14A C14 H14B 109.5 . . ?
 H14A C14 H14C 109.5 . . ?
 H14B C14 H14C 109.5 . . ?
 C13 C15 H15A 109.5 . . ?
 C13 C15 H15B 109.5 . . ?
 C13 C15 H15C 109.5 . . ?
 H15A C15 H15B 109.5 . . ?
 H15A C15 H15C 109.5 . . ?
 H15B C15 H15C 109.5 . . ?
 C17 C16 C3 110.8(4) . . ?
 C17 C16 C18 111.6(5) . . ?
 C17 C16 C19 108.2(5) . . ?
 C18 C16 C3 107.4(5) . . ?
 C19 C16 C3 113.2(4) . . ?
 C19 C16 C18 105.6(5) . . ?
 C16 C17 H17A 109.5 . . ?
 C16 C17 H17B 109.5 . . ?
 C16 C17 H17C 109.5 . . ?
 H17A C17 H17B 109.5 . . ?
 H17A C17 H17C 109.5 . . ?
 H17B C17 H17C 109.5 . . ?
 C16 C18 H18A 109.5 . . ?
 C16 C18 H18B 109.5 . . ?
 C16 C18 H18C 109.5 . . ?
 H18A C18 H18B 109.5 . . ?
 H18A C18 H18C 109.5 . . ?
 H18B C18 H18C 109.5 . . ?
 C16 C19 H19A 109.5 . . ?
 C16 C19 H19B 109.5 . . ?
 C16 C19 H19C 109.5 . . ?
 H19A C19 H19B 109.5 . . ?
 H19A C19 H19C 109.5 . . ?
 H19B C19 H19C 109.5 . . ?
 C21 C20 C10 110.8(5) . . ?
 C21 C20 C22 107.1(6) . . ?
 C21 C20 C23 110.7(7) . . ?
 C22 C20 C10 111.0(5) . . ?
 C23 C20 C10 108.6(5) . . ?
 C23 C20 C22 108.7(7) . . ?
 C20 C21 H21A 109.5 . . ?
 C20 C21 H21B 109.5 . . ?
 C20 C21 H21C 109.5 . . ?
 H21A C21 H21B 109.5 . . ?
 H21A C21 H21C 109.5 . . ?
 H21B C21 H21C 109.5 . . ?
 C20 C22 H22A 109.5 . . ?
 C20 C22 H22B 109.5 . . ?
 C20 C22 H22C 109.5 . . ?
 H22A C22 H22B 109.5 . . ?
 H22A C22 H22C 109.5 . . ?
 H22B C22 H22C 109.5 . . ?
 C20 C23 H23A 109.5 . . ?
 C20 C23 H23B 109.5 . . ?
 C20 C23 H23C 109.5 . . ?
 H23A C23 H23B 109.5 . . ?
 H23A C23 H23C 109.5 . . ?
 H23B C23 H23C 109.5 . . ?
 N1 C24 K1 110.9(3) . . ?
 C25 C24 K1 71.5(3) . . ?
 C25 C24 N1 120.9(5) . . ?
 C29 C24 K1 82.8(3) . . ?
 C29 C24 N1 119.5(4) . . ?
 C29 C24 C25 119.3(4) . . ?
 C24 C25 K1 84.3(3) . . ?
 C24 C25 C26 118.7(5) . . ?
 C24 C25 C30 122.8(4) . . ?
 C26 C25 K1 75.2(3) . . ?
 C26 C25 C30 118.4(5) . . ?
 C30 C25 K1 111.7(3) . . ?
 K1 C26 H26 108.6 . . ?
 C25 C26 K1 79.5(3) . . ?
 C25 C26 H26 119.2 . . ?
 C27 C26 K1 82.6(3) . . ?
 C27 C26 C25 121.6(5) . . ?
 C27 C26 H26 119.2 . . ?
 K1 C27 H27 111.5 . . ?
 C26 C27 K1 73.7(3) . . ?
 C26 C27 H27 120.1 . . ?
 C26 C27 C28 119.7(4) . . ?
 C28 C27 K1 85.0(3) . . ?
 C28 C27 H27 120.1 . . ?
 K1 C28 H28 118.9 . . ?
 C27 C28 K1 71.8(3) . . ?
 C27 C28 H28 119.4 . . ?
 C27 C28 C29 121.2(5) . . ?
 C29 C28 K1 80.7(3) . . ?
 C29 C28 H28 119.4 . . ?
 C24 C29 K1 74.2(3) . . ?
 C24 C29 C28 119.4(5) . . ?
 C24 C29 C33 121.3(4) . . ?
 C28 C29 K1 76.2(3) . . ?
 C28 C29 C33 119.3(5) . . ?
 C33 C29 K1 120.1(3) . . ?
 C25 C30 H30 107.6 . . ?
 C25 C30 C31 111.8(5) . . ?
 C25 C30 C32 110.6(5) . . ?
 C31 C30 H30 107.6 . . ?
 C31 C30 C32 111.5(5) . . ?
 C32 C30 H30 107.6 . . ?
 C30 C31 H31A 109.5 . . ?
 C30 C31 H31B 109.5 . . ?
 C30 C31 H31C 109.5 . . ?
 H31A C31 H31B 109.5 . . ?
 H31A C31 H31C 109.5 . . ?
 H31B C31 H31C 109.5 . . ?
 C30 C32 H32A 109.5 . . ?
 C30 C32 H32B 109.5 . . ?
 C30 C32 H32C 109.5 . . ?
 H32A C32 H32B 109.5 . . ?
 H32A C32 H32C 109.5 . . ?
 H32B C32 H32C 109.5 . . ?
 C02D C33 C02J 113.3(12) . . ?
 C02D C33 C29 113.6(10) . . ?
 C02D C33 H33A 106.8 . . ?
 C02J C33 H33A 106.8 . . ?
 C29 C33 C02J 109.1(10) . . ?
 C29 C33 H33 108.4 . . ?
 C29 C33 H33A 106.8 . . ?
 C29 C33 C34 114.1(8) . . ?
 C29 C33 C35 110.7(12) . . ?
 C34 C33 H33 108.4 . . ?
 C35 C33 H33 108.4 . . ?
 C35 C33 C34 106.8(13) . . ?
 C33 C34 H34A 109.5 . . ?
 C33 C34 H34B 109.5 . . ?
 C33 C34 H34C 109.5 . . ?
 H34A C34 H34B 109.5 . . ?
 H34A C34 H34C 109.5 . . ?
 H34B C34 H34C 109.5 . . ?
 C33 C35 H35A 109.5 . . ?
 C33 C35 H35B 109.5 . . ?
 C33 C35 H35C 109.5 . . ?
 H35A C35 H35B 109.5 . . ?
 H35A C35 H35C 109.5 . . ?
 H35B C35 H35C 109.5 . . ?
 C37 C36 N2 120.8(4) . . ?
 C37 C36 C41 119.6(5) . . ?
 C41 C36 N2 119.4(5) . . ?
 C36 C37 C38 119.3(5) . . ?
 C36 C37 C42 122.1(4) . . ?
 C38 C37 C42 118.6(5) . . ?
 C37 C38 H38 119.4 . . ?
 C39 C38 C37 121.3(6) . . ?
 C39 C38 H38 119.4 . . ?
 C38 C39 H39 120.3 . . ?
 C38 C39 C40 119.3(6) . . ?
 C40 C39 H39 120.3 . . ?
 C39 C40 H40 119.5 . . ?
 C39 C40 C41 121.0(6) . . ?
 C41 C40 H40 119.5 . . ?
 C36 C41 C45 121.2(5) . . ?
 C40 C41 C36 119.5(5) . . ?
 C40 C41 C45 119.3(5) . . ?
 C37 C42 H42 107.1 . . ?
 C43 C42 C37 112.6(5) . . ?
 C43 C42 H42 107.1 . . ?
 C43 C42 C44 111.3(5) . . ?
 C44 C42 C37 111.3(5) . . ?
 C44 C42 H42 107.1 . . ?
 C42 C43 H43A 109.5 . . ?
 C42 C43 H43B 109.5 . . ?
 C42 C43 H43C 109.5 . . ?
 H43A C43 H43B 109.5 . . ?
 H43A C43 H43C 109.5 . . ?
 H43B C43 H43C 109.5 . . ?
 C42 C44 H44A 109.5 . . ?
 C42 C44 H44B 109.5 . . ?
 C42 C44 H44C 109.5 . . ?
 H44A C44 H44B 109.5 . . ?
 H44A C44 H44C 109.5 . . ?
 H44B C44 H44C 109.5 . . ?
 C41 C45 H45 107.7 . . ?
 C46 C45 C41 110.6(5) . . ?
 C46 C45 H45 107.7 . . ?
 C46 C45 C47 110.4(5) . . ?
 C47 C45 C41 112.6(5) . . ?
 C47 C45 H45 107.7 . . ?
 C45 C46 H46A 109.5 . . ?
 C45 C46 H46B 109.5 . . ?
 C45 C46 H46C 109.5 . . ?
 H46A C46 H46B 109.5 . . ?
 H46A C46 H46C 109.5 . . ?
 H46B C46 H46C 109.5 . . ?
 C45 C47 H47A 109.5 . . ?
 C45 C47 H47B 109.5 . . ?
 C45 C47 H47C 109.5 . . ?
 H47A C47 H47B 109.5 . . ?
 H47A C47 H47C 109.5 . . ?
 H47B C47 H47C 109.5 . . ?
 O2 C50 H50A 110.2 . . ?
 O2 C50 H50B 110.2 . . ?
 O2 C50 C51 107.6(4) . . ?
 H50A C50 H50B 108.5 . . ?
 C51 C50 H50A 110.2 . . ?
 C51 C50 H50B 110.2 . . ?
 O3 C51 C50 108.8(4) . . ?
 O3 C51 H51A 109.9 . . ?
 O3 C51 H51B 109.9 . . ?
 C50 C51 H51A 109.9 . . ?
 C50 C51 H51B 109.9 . . ?
 H51A C51 H51B 108.3 . . ?
 O3 C52 H52A 109.9 . . ?
 O3 C52 H52B 109.9 . . ?
 O3 C52 C53 108.8(4) . . ?
 H52A C52 H52B 108.3 . . ?
 C53 C52 H52A 109.9 . . ?
 C53 C52 H52B 109.9 . . ?
 O4 C53 C52 107.6(4) . . ?
 O4 C53 H53A 110.2 . . ?
 O4 C53 H53B 110.2 . . ?
 C52 C53 H53A 110.2 . . ?
 C52 C53 H53B 110.2 . . ?
 H53A C53 H53B 108.5 . . ?
 O4 C54 C55 124.2(5) . . ?
 O4 C54 C59 115.7(4) . . ?
 C55 C54 C59 120.0(5) . . ?
 C54 C55 H55 120.9 . . ?
 C54 C55 C56 118.3(6) . . ?
 C56 C55 H55 120.9 . . ?
 C55 C56 H56 119.0 . . ?
 C57 C56 C55 122.0(6) . . ?
 C57 C56 H56 119.0 . . ?
 C56 C57 H57 120.0 . . ?
 C56 C57 C58 120.0(6) . . ?
 C58 C57 H57 120.0 . . ?
 C57 C58 H58 120.3 . . ?
 C59 C58 C57 119.3(6) . . ?
 C59 C58 H58 120.3 . . ?
 O5 C59 C54 115.5(4) . . ?
 C58 C59 O5 124.3(6) . . ?
 C58 C59 C54 120.2(5) . . ?
 O5 C60 H60A 110.2 . . ?
 O5 C60 H60B 110.2 . . ?
 O5 C60 C61 107.6(5) . . ?
 H60A C60 H60B 108.5 . . ?
 C61 C60 H60A 110.2 . . ?
 C61 C60 H60B 110.2 . . ?
 O6 C61 C60 107.4(6) . . ?
 O6 C61 H61A 110.2 . . ?
 O6 C61 H61B 110.2 . . ?
 C60 C61 H61A 110.2 . . ?
 C60 C61 H61B 110.2 . . ?
 H61A C61 H61B 108.5 . . ?
 O6 C62 H62A 110.1 . . ?
 O6 C62 H62B 110.1 . . ?
 O6 C62 C63 108.0(5) . . ?
 H62A C62 H62B 108.4 . . ?
 C63 C62 H62A 110.1 . . ?
 C63 C62 H62B 110.1 . . ?
 O7 C63 C62 108.2(5) . . ?
 O7 C63 H63A 110.1 . . ?
 O7 C63 H63B 110.1 . . ?
 C62 C63 H63A 110.1 . . ?
 C62 C63 H63B 110.1 . . ?
 H63A C63 H63B 108.4 . . ?
 O7 C64 C65 125.4(5) . . ?
 O7 C64 C69 115.3(5) . . ?
 C65 C64 C69 119.4(6) . . ?
 C64 C65 H65 119.9 . . ?
 C66 C65 C64 120.2(6) . . ?
 C66 C65 H65 119.9 . . ?
 C65 C66 H66 119.4 . . ?
 C65 C66 C67 121.3(6) . . ?
 C67 C66 H66 119.4 . . ?
 C66 C67 H67 120.4 . . ?
 C66 C67 C68 119.2(6) . . ?
 C68 C67 H67 120.4 . . ?
 C67 C68 H68 119.4 . . ?
 C69 C68 C67 121.2(6) . . ?
 C69 C68 H68 119.4 . . ?
 O2 C69 C64 115.4(5) . . ?
 O2 C69 C68 125.9(5) . . ?
 C68 C69 C64 118.7(5) . . ?

loop_
  _geom_torsion_atom_site_label_1
  _geom_torsion_atom_site_label_2
  _geom_torsion_atom_site_label_3
  _geom_torsion_atom_site_label_4
  _geom_torsion
  _geom_torsion_site_symmetry_1
  _geom_torsion_site_symmetry_2
  _geom_torsion_site_symmetry_3
  _geom_torsion_site_symmetry_4
  _geom_torsion_publ_flag
 Ca1 O1 C6 C1 168.7(3) . . . . ?
 Ca1 O1 C6 C5 -12.7(5) . . . . ?
 Ca1 O1 C7 C8 10.2(5) . . . . ?
 Ca1 O1 C7 C12 -173.0(3) . . . . ?
 Ca1 N1 C5 C4 -165.1(4) . . . . ?
 Ca1 N1 C5 C6 13.2(6) . . . . ?
 Ca1 N1 C24 K1 1.8(4) . . . . ?
 Ca1 N1 C24 C25 82.1(5) . . . . ?
 Ca1 N1 C24 C29 -91.8(5) . . . . ?
 Ca1 N2 C8 C7 -2.1(6) . . . . ?
 Ca1 N2 C8 C9 176.7(3) . . . . ?
 Ca1 N2 C36 C37 -87.8(4) . . . . ?
 Ca1 N2 C36 C41 86.7(5) . . . . ?
 K1 C24 C25 C26 -69.7(4) . . . . ?
 K1 C24 C25 C30 112.2(5) . . . . ?
 K1 C24 C29 C28 63.6(4) . . . . ?
 K1 C24 C29 C33 -116.0(4) . . . . ?
 K1 C25 C26 C27 -74.5(5) . . . . ?
 K1 C25 C30 C31 -18.4(5) . . . . ?
 K1 C25 C30 C32 -143.2(4) . . . . ?
 K1 C26 C27 C28 -74.2(5) . . . . ?
 K1 C27 C28 C29 -66.5(5) . . . . ?
 K1 C28 C29 C24 -62.6(4) . . . . ?
 K1 C28 C29 C33 117.0(4) . . . . ?
 K1 C29 C33 C02D 32.6(18) . . . . ?
 K1 C29 C33 C02J 160.0(16) . . . . ?
 K1 C29 C33 C34 127.3(19) . . . . ?
 K1 C29 C33 C35 6.8(15) . . . . ?
 K2 O2 C50 C51 17.0(5) . . . . ?
 K2 O2 C69 C64 -16.8(6) . . . . ?
 K2 O2 C69 C68 164.1(4) . . . . ?
 K2 O3 C51 C50 75.5(4) . . . . ?
 K2 O3 C52 C53 -80.0(4) . . . . ?
 K2 O4 C53 C52 -10.9(5) . . . . ?
 K2 O4 C54 C55 -168.3(4) . . . . ?
 K2 O4 C54 C59 14.0(6) . . . . ?
 K2 O5 C59 C54 -17.7(7) . . . . ?
 K2 O5 C59 C58 162.5(5) . . . . ?
 K2 O5 C60 C61 21.3(8) . . . . ?
 K2 O6 C61 C60 73.6(6) . . . . ?
 K2 O6 C62 C63 -77.0(5) . . . . ?
 K2 O7 C63 C62 -15.5(6) . . . . ?
 K2 O7 C64 C65 -168.1(4) . . . . ?
 K2 O7 C64 C69 12.3(6) . . . . ?
 O1 C7 C8 N2 -5.1(6) . . . . ?
 O1 C7 C8 C9 176.0(4) . . . . ?
 O1 C7 C12 C11 -176.1(4) . . . . ?
 O1 C7 C12 C13 2.0(7) . . . . ?
 O2 C50 C51 O3 -64.2(5) . . . . ?
 O3 C52 C53 O4 64.7(5) . . . . ?
 O4 C54 C55 C56 179.0(5) . . . . ?
 O4 C54 C59 O5 2.5(7) . . . . ?
 O4 C54 C59 C58 -177.7(5) . . . . ?
 O5 C60 C61 O6 -65.0(8) . . . . ?
 O6 C62 C63 O7 63.3(7) . . . . ?
 O7 C64 C65 C66 178.7(5) . . . . ?
 O7 C64 C69 O2 2.6(7) . . . . ?
 O7 C64 C69 C68 -178.3(5) . . . . ?
 N1 C5 C6 O1 -0.2(6) . . . . ?
 N1 C5 C6 C1 178.4(4) . . . . ?
 N1 C24 C25 K1 -103.7(4) . . . . ?
 N1 C24 C25 C26 -173.4(4) . . . . ?
 N1 C24 C25 C30 8.5(7) . . . . ?
 N1 C24 C29 K1 109.9(4) . . . . ?
 N1 C24 C29 C28 173.6(4) . . . . ?
 N1 C24 C29 C33 -6.0(7) . . . . ?
 N2 C8 C9 C10 -178.4(5) . . . . ?
 N2 C36 C37 C38 173.1(4) . . . . ?
 N2 C36 C37 C42 -6.6(6) . . . . ?
 N2 C36 C41 C40 -173.4(4) . . . . ?
 N2 C36 C41 C45 8.0(6) . . . . ?
 C1 C2 C3 C4 -1.5(7) . . . . ?
 C1 C2 C3 C16 -177.7(5) . . . . ?
 C2 C1 C6 O1 -175.7(4) . . . . ?
 C2 C1 C6 C5 5.8(7) . . . . ?
 C2 C1 C13 C12 -178.5(4) . . . . ?
 C2 C1 C13 C14 58.0(6) . . . . ?
 C2 C1 C13 C15 -59.6(6) . . . . ?
 C2 C3 C4 C5 4.3(8) . . . . ?
 C2 C3 C16 C17 -144.3(5) . . . . ?
 C2 C3 C16 C18 93.6(6) . . . . ?
 C2 C3 C16 C19 -22.6(8) . . . . ?
 C3 C4 C5 N1 176.3(5) . . . . ?
 C3 C4 C5 C6 -2.1(7) . . . . ?
 C4 C3 C16 C17 39.5(7) . . . . ?
 C4 C3 C16 C18 -82.6(6) . . . . ?
 C4 C3 C16 C19 161.3(5) . . . . ?
 C4 C5 C6 O1 178.3(4) . . . . ?
 C4 C5 C6 C1 -3.1(7) . . . . ?
 C5 N1 C24 K1 176.4(3) . . . . ?
 C5 N1 C24 C25 -103.3(5) . . . . ?
 C5 N1 C24 C29 82.8(6) . . . . ?
 C6 O1 C7 C8 -173.2(4) . . . . ?
 C6 O1 C7 C12 3.6(6) . . . . ?
 C6 C1 C2 C3 -3.4(7) . . . . ?
 C6 C1 C13 C12 -0.8(6) . . . . ?
 C6 C1 C13 C14 -124.3(5) . . . . ?
 C6 C1 C13 C15 118.2(5) . . . . ?
 C7 O1 C6 C1 -8.0(6) . . . . ?
 C7 O1 C6 C5 170.6(4) . . . . ?
 C7 C8 C9 C10 0.4(7) . . . . ?
 C7 C12 C13 C1 -3.3(6) . . . . ?
 C7 C12 C13 C14 120.6(5) . . . . ?
 C7 C12 C13 C15 -121.6(5) . . . . ?
 C8 N2 C36 C37 92.8(5) . . . . ?
 C8 N2 C36 C41 -92.7(5) . . . . ?
 C8 C7 C12 C11 0.3(7) . . . . ?
 C8 C7 C12 C13 178.4(4) . . . . ?
 C8 C9 C10 C11 0.4(8) . . . . ?
 C8 C9 C10 C20 -175.1(5) . . . . ?
 C9 C10 C11 C12 -0.9(8) . . . . ?
 C9 C10 C20 C21 -53.4(7) . . . . ?
 C9 C10 C20 C22 -172.2(6) . . . . ?
 C9 C10 C20 C23 68.4(8) . . . . ?
 C10 C11 C12 C7 0.6(7) . . . . ?
 C10 C11 C12 C13 -177.5(5) . . . . ?
 C11 C10 C20 C21 131.2(6) . . . . ?
 C11 C10 C20 C22 12.4(9) . . . . ?
 C11 C10 C20 C23 -107.0(7) . . . . ?
 C11 C12 C13 C1 174.7(4) . . . . ?
 C11 C12 C13 C14 -61.5(6) . . . . ?
 C11 C12 C13 C15 56.4(5) . . . . ?
 C12 C7 C8 N2 178.1(4) . . . . ?
 C12 C7 C8 C9 -0.8(7) . . . . ?
 C13 C1 C2 C3 174.4(4) . . . . ?
 C13 C1 C6 O1 6.5(7) . . . . ?
 C13 C1 C6 C5 -172.0(4) . . . . ?
 C16 C3 C4 C5 -179.4(5) . . . . ?
 C20 C10 C11 C12 174.3(5) . . . . ?
 C24 N1 C5 C4 20.1(8) . . . . ?
 C24 N1 C5 C6 -161.6(4) . . . . ?
 C24 C25 C26 K1 74.8(4) . . . . ?
 C24 C25 C26 C27 0.4(8) . . . . ?
 C24 C25 C30 C31 -115.9(5) . . . . ?
 C24 C25 C30 C32 119.3(5) . . . . ?
 C24 C29 C33 C02D 121.7(18) . . . . ?
 C24 C29 C33 C02J -110.9(17) . . . . ?
 C24 C29 C33 C34 -143.7(19) . . . . ?
 C24 C29 C33 C35 95.8(15) . . . . ?
 C25 C24 C29 K1 -64.1(4) . . . . ?
 C25 C24 C29 C28 -0.4(7) . . . . ?
 C25 C24 C29 C33 180.0(4) . . . . ?
 C25 C26 C27 K1 72.8(5) . . . . ?
 C25 C26 C27 C28 -1.4(9) . . . . ?
 C26 C25 C30 C31 66.1(6) . . . . ?
 C26 C25 C30 C32 -58.8(7) . . . . ?
 C26 C27 C28 K1 68.0(5) . . . . ?
 C26 C27 C28 C29 1.5(8) . . . . ?
 C27 C28 C29 K1 62.0(5) . . . . ?
 C27 C28 C29 C24 -0.6(8) . . . . ?
 C27 C28 C29 C33 179.0(5) . . . . ?
 C28 C29 C33 C02D -57.9(19) . . . . ?
 C28 C29 C33 C02J 69.5(17) . . . . ?
 C28 C29 C33 C34 37(2) . . . . ?
 C28 C29 C33 C35 -83.8(15) . . . . ?
 C29 C24 C25 K1 70.2(4) . . . . ?
 C29 C24 C25 C26 0.5(7) . . . . ?
 C29 C24 C25 C30 -177.6(5) . . . . ?
 C30 C25 C26 K1 -107.0(4) . . . . ?
 C30 C25 C26 C27 178.6(5) . . . . ?
 C36 N2 C8 C7 177.3(4) . . . . ?
 C36 N2 C8 C9 -3.9(7) . . . . ?
 C36 C37 C38 C39 0.6(7) . . . . ?
 C36 C37 C42 C43 124.7(5) . . . . ?
 C36 C37 C42 C44 -109.6(5) . . . . ?
 C36 C41 C45 C46 -120.0(5) . . . . ?
 C36 C41 C45 C47 115.9(5) . . . . ?
 C37 C36 C41 C40 1.2(6) . . . . ?
 C37 C36 C41 C45 -177.5(4) . . . . ?
 C37 C38 C39 C40 0.4(8) . . . . ?
 C38 C37 C42 C43 -55.1(6) . . . . ?
 C38 C37 C42 C44 70.7(6) . . . . ?
 C38 C39 C40 C41 -0.6(8) . . . . ?
 C39 C40 C41 C36 -0.2(7) . . . . ?
 C39 C40 C41 C45 178.5(5) . . . . ?
 C40 C41 C45 C46 61.4(6) . . . . ?
 C40 C41 C45 C47 -62.7(6) . . . . ?
 C41 C36 C37 C38 -1.4(6) . . . . ?
 C41 C36 C37 C42 178.9(4) . . . . ?
 C42 C37 C38 C39 -179.6(5) . . . . ?
 C50 O2 C69 C64 174.9(4) . . . . ?
 C50 O2 C69 C68 -4.2(7) . . . . ?
 C51 O3 C52 C53 174.4(4) . . . . ?
 C52 O3 C51 C50 178.3(4) . . . . ?
 C53 O4 C54 C55 -6.5(7) . . . . ?
 C53 O4 C54 C59 175.8(5) . . . . ?
 C54 O4 C53 C52 -174.8(4) . . . . ?
 C54 C55 C56 C57 0.8(10) . . . . ?
 C55 C54 C59 O5 -175.3(5) . . . . ?
 C55 C54 C59 C58 4.5(9) . . . . ?
 C55 C56 C57 C58 0.8(11) . . . . ?
 C56 C57 C58 C59 0.2(10) . . . . ?
 C57 C58 C59 O5 177.0(6) . . . . ?
 C57 C58 C59 C54 -2.8(9) . . . . ?
 C59 O5 C60 C61 -171.8(5) . . . . ?
 C59 C54 C55 C56 -3.4(8) . . . . ?
 C60 O5 C59 C54 176.4(6) . . . . ?
 C60 O5 C59 C58 -3.4(9) . . . . ?
 C61 O6 C62 C63 170.7(6) . . . . ?
 C62 O6 C61 C60 -174.8(6) . . . . ?
 C63 O7 C64 C65 -6.3(8) . . . . ?
 C63 O7 C64 C69 174.1(5) . . . . ?
 C64 O7 C63 C62 -179.3(5) . . . . ?
 C64 C65 C66 C67 0.7(10) . . . . ?
 C65 C64 C69 O2 -177.0(5) . . . . ?
 C65 C64 C69 C68 2.1(8) . . . . ?
 C65 C66 C67 C68 0.0(10) . . . . ?
 C66 C67 C68 C69 0.5(9) . . . . ?
 C67 C68 C69 O2 177.5(5) . . . . ?
 C67 C68 C69 C64 -1.5(8) . . . . ?
 C69 O2 C50 C51 -173.5(4) . . . . ?
 C69 C64 C65 C66 -1.7(9) . . . . ?

_smtbx_masks_special_details       ?
loop_
  _smtbx_masks_void_nr
  _smtbx_masks_void_average_x
  _smtbx_masks_void_average_y
  _smtbx_masks_void_average_z
  _smtbx_masks_void_volume
  _smtbx_masks_void_count_electrons
  _smtbx_masks_void_content
 1 -0.198 -0.386 0.302 1886.7 410.1 '10 C6H6'
 2 0.193 0.111 0.259 8.1 0.0 ?
 3 0.307 0.611 0.241 8.1 0.0 ?
 4 0.693 0.389 0.759 8.1 0.0 ?
 5 0.807 0.889 0.741 8.1 0.0 ?

_smtbx_masks_void_probe_radius     1.2
_smtbx_masks_void_truncation_radius  1.2
_shelx_fab_file
;
-22 0 -2 -0.8908 0.0635
-22 0 2 0.9423 0.0044
-22 0 4 -2.5319 0.0008
-22 0 6 2.9642 0.0305
-22 0 8 4.0350 0.1172
-22 0 10 1.1967 0.0975
-22 1 -2 -0.9822 -0.0234
-22 1 -1 -1.1985 0.0139
-22 1 0 -0.9368 0.0582
-22 1 1 0.0091 -0.1137
-22 1 2 -1.9452 -0.0495
-22 1 3 -2.1451 -0.0361
-22 1 4 2.2884 -0.0574
-22 1 5 -2.7358 -0.0001
-22 1 6 4.8831 -0.0587
-22 1 7 -1.2285 -0.0709
-22 1 8 0.6237 0.0273
-22 1 9 -0.6439 0.0249
-22 1 10 -0.7388 0.0658
-22 1 11 -0.0644 -0.0545
-22 2 -2 2.6302 0.0190
-22 2 -1 1.2694 0.0237
-22 2 0 1.7646 0.0219
-22 2 1 -0.1817 0.0393
-22 2 2 -0.2012 -0.0121
-22 2 3 -0.9225 -0.0704
-22 2 4 4.3178 -0.0185
-22 2 5 -0.4463 -0.0894
-22 2 6 1.2947 -0.0574
-22 2 7 -1.5355 -0.0187
-22 2 8 -0.1950 -0.0165
-22 2 9 -0.5959 0.0114
-22 2 10 -1.2839 0.0186
-22 2 11 -0.2848 -0.0010
-22 3 -2 0.3876 -0.0403
-22 3 -1 -1.0533 -0.0330
-22 3 0 -1.4405 0.0301
-22 3 1 -0.9271 -0.0023
-22 3 2 -0.1425 0.0064
-22 3 3 0.5553 0.0924
-22 3 4 0.3003 0.0070
-22 3 5 -0.1320 0.0173
-22 3 6 -0.8450 0.1196
-22 3 7 -0.3896 0.0298
-22 3 8 -0.1567 0.0150
-22 3 9 1.3058 -0.0121
-22 3 10 -1.9238 0.0371
-22 3 11 1.1635 0.0566
-22 4 -1 0.7376 -0.0717
-22 4 0 0.4385 -0.0048
-22 4 1 -0.3242 0.0071
-22 4 2 1.8681 0.0235
-22 4 3 0.8198 0.0603
-22 4 4 -1.8455 -0.1158
-22 4 5 -0.1950 0.0388
-22 4 6 -0.1054 0.0434
-22 4 7 1.1746 0.0437
-22 4 8 -2.7976 -0.0388
-22 4 9 0.4020 0.0026
-22 4 10 0.9759 -0.0444
-22 5 -1 0.8047 -0.0020
-22 5 0 -0.4154 -0.1329
-22 5 1 -3.0876 0.0261
-22 5 2 1.2099 -0.0028
-22 5 3 0.2113 0.0107
-22 5 4 -0.8560 0.0048
-22 5 5 2.1654 0.0242
-22 5 6 -0.1573 -0.0650
-22 5 7 -0.0532 0.0279
-22 5 8 1.1352 -0.0085
-22 5 9 -0.4698 -0.0223
-22 6 1 1.6238 -0.0621
-22 6 2 1.3083 -0.0186
-22 6 3 -0.0879 -0.0459
-22 6 4 -1.1142 0.0569
-22 6 5 0.3913 -0.0779
-22 6 6 -1.8598 -0.0063
-22 6 7 0.2507 -0.0431
-22 6 8 2.1512 0.0077
-22 7 2 -0.2494 0.0284
-22 7 3 0.7530 -0.0051
-22 7 4 -1.0074 -0.0298
-22 7 5 0.1892 0.0005
-22 7 6 -0.1801 0.0017
-22 7 7 -0.3251 -0.0304
-21 0 -5 -1.0768 -0.0463
-21 0 -3 0.4385 -0.0323
-21 0 -1 0.0489 -0.0633
-21 0 1 -1.2559 0.0076
-21 0 3 2.5696 -0.0606
-21 0 5 2.0099 0.0041
-21 0 7 2.3859 -0.0107
-21 0 9 -1.7809 0.0093
-21 0 11 -1.8632 -0.0043
-21 0 13 -1.3872 0.0635
-21 1 -5 1.2389 0.0068
-21 1 -4 -0.1713 -0.0169
-21 1 -3 2.0904 0.0116
-21 1 -2 1.3685 0.0318
-21 1 -1 -0.0916 -0.0370
-21 1 0 -0.4300 0.0864
-21 1 1 1.4152 -0.0098
-21 1 2 0.6771 -0.0370
-21 1 3 0.1724 -0.0431
-21 1 4 0.3276 -0.0451
-21 1 5 -0.1868 0.0117
-21 1 6 0.2618 0.0005
-21 1 7 -2.6668 -0.0379
-21 1 8 0.1837 -0.0097
-21 1 9 -2.0005 -0.0486
-21 1 10 1.2562 0.0619
-21 1 11 1.4123 -0.0186
-21 1 12 0.2939 0.0117
-21 1 13 -0.3006 -0.0061
-21 1 14 -1.1956 -0.0361
-21 2 -5 -0.3126 0.0085
-21 2 -4 1.2945 -0.0524
-21 2 -3 -1.9875 0.0126
-21 2 -2 -0.3441 0.0004
-21 2 -1 -1.8380 -0.0093
-21 2 0 0.6168 -0.0164
-21 2 1 0.2623 0.0014
-21 2 2 1.0027 0.0977
-21 2 3 -1.8889 0.0462
-21 2 4 1.3466 0.0511
-21 2 5 -1.7946 0.0229
-21 2 6 2.2820 0.0011
-21 2 7 -3.9903 -0.0238
-21 2 8 1.0446 0.0274
-21 2 9 -0.2537 -0.0078
-21 2 10 0.0577 0.0008
-21 2 11 -0.4549 0.0125
-21 2 12 -2.2471 0.0430
-21 2 13 1.2103 -0.0083
-21 2 14 1.6674 0.0716
-21 3 -5 -1.9681 0.0825
-21 3 -4 1.9199 -0.0123
-21 3 -3 -2.3987 0.0209
-21 3 -2 0.5132 -0.0453
-21 3 -1 0.6389 -0.0126
-21 3 0 0.3736 -0.0133
-21 3 1 -0.0751 -0.0000
-21 3 2 -0.0150 -0.0026
-21 3 3 -1.4125 -0.0194
-21 3 4 1.5390 0.0265
-21 3 5 -2.7372 -0.0756
-21 3 6 2.2034 0.0373
-21 3 7 -2.0105 0.0133
-21 3 8 0.4155 0.0610
-21 3 9 2.2120 -0.0397
-21 3 10 -1.8370 -0.0501
-21 3 11 1.1471 -0.0377
-21 3 12 1.0841 0.0140
-21 3 13 0.1027 0.0296
-21 3 14 1.5113 0.0316
-21 4 -4 1.1079 -0.0048
-21 4 -3 1.0991 -0.0116
-21 4 -2 0.1297 0.0632
-21 4 -1 0.6691 -0.0148
-21 4 0 0.3302 0.0120
-21 4 1 -0.4547 -0.0691
-21 4 2 0.3647 -0.0528
-21 4 3 0.2429 0.0321
-21 4 4 1.4941 -0.0145
-21 4 5 -1.8534 -0.0483
-21 4 6 0.2047 -0.0053
-21 4 7 3.6399 0.0038
-21 4 8 -0.5561 -0.0121
-21 4 9 0.8408 -0.0497
-21 4 10 -0.9095 0.0107
-21 4 11 1.6351 -0.0058
-21 4 12 2.3758 0.0436
-21 4 13 -2.3761 -0.0449
-21 5 -4 -1.4858 0.0832
-21 5 -3 -2.0063 -0.0469
-21 5 -2 -1.8643 0.0542
-21 5 -1 0.4286 0.0415
-21 5 0 2.8268 -0.0136
-21 5 1 -0.9641 0.0074
-21 5 2 0.0293 -0.0508
-21 5 3 0.4405 0.0543
-21 5 4 -1.5504 -0.0352
-21 5 5 0.2001 0.0515
-21 5 6 -1.0592 -0.0279
-21 5 7 -0.1976 0.0021
-21 5 8 -0.7368 0.0132
-21 5 9 -1.5590 0.0821
-21 5 10 0.1640 0.0283
-21 5 11 -0.0305 0.0078
-21 5 12 -0.2118 0.0168
-21 5 13 0.5759 -0.0622
-21 6 -4 1.1407 -0.0017
-21 6 -3 0.1609 -0.0393
-21 6 -2 0.9431 -0.0596
-21 6 -1 0.5258 0.0537
-21 6 0 -1.8666 0.0080
-21 6 1 -1.1419 0.0598
-21 6 2 0.2520 -0.0053
-21 6 3 -0.0941 -0.0385
-21 6 4 -1.2937 0.0520
-21 6 5 1.6749 -0.0030
-21 6 6 -1.3075 0.0143
-21 6 7 -1.7296 -0.0080
-21 6 8 1.3097 0.0108
-21 6 9 1.8647 0.0429
-21 6 10 -0.3004 -0.0613
-21 6 11 0.0715 0.0072
-21 7 -3 1.7008 0.0231
-21 7 -2 0.3230 -0.0042
-21 7 -1 -0.3533 -0.1137
-21 7 0 -0.6597 0.0332
-21 7 1 -0.3327 -0.0429
-21 7 2 -0.8444 0.0508
-21 7 3 1.7737 -0.0232
-21 7 4 0.0646 0.0650
-21 7 5 1.8085 -0.0134
-21 7 6 0.0332 0.0703
-21 7 7 2.1570 0.0176
-21 7 8 -0.2952 -0.0174
-21 7 9 -0.4564 -0.0668
-21 7 10 -1.8057 -0.0079
-21 8 -2 -1.1065 0.0293
-21 8 -1 -0.8371 -0.0643
-21 8 0 2.0159 -0.0039
-21 8 1 -0.1223 -0.0328
-21 8 2 -1.8677 0.0005
-21 8 3 0.7859 0.0560
-21 8 4 -1.6296 -0.0732
-21 8 5 -1.4139 0.0148
-21 8 6 -0.5675 -0.0350
-21 8 7 -1.4169 -0.0355
-21 8 8 -0.2231 -0.0433
-21 8 9 1.3699 0.0323
-21 8 10 1.0227 0.0808
-21 8 11 0.3733 -0.0325
-21 9 -1 -0.4129 0.1128
-21 9 0 0.1174 -0.0318
-21 9 1 1.2468 0.0279
-21 9 2 1.2616 -0.0609
-21 9 3 -0.1797 0.0018
-21 9 4 0.5072 -0.0646
-21 9 5 0.2015 0.0656
-21 9 6 2.5804 -0.0587
-21 9 7 0.4796 -0.0214
-21 9 8 1.2364 -0.0487
-21 9 9 -1.0164 0.0694
-21 10 2 0.1633 0.0776
-21 10 3 -1.2764 -0.0269
-21 10 4 0.3602 0.0060
-21 10 5 0.4023 -0.0038
-21 10 6 0.7922 0.0227
-21 10 7 -2.6142 0.0372
-20 0 -6 0.8592 -0.0179
-20 0 -4 0.8760 -0.0339
-20 0 -2 -1.2611 0.0370
-20 0 0 -2.1275 -0.0604
-20 0 2 0.6372 -0.0052
-20 0 4 0.6582 -0.0380
-20 0 6 -6.9987 0.0154
-20 0 8 -1.5523 -0.0369
-20 0 10 1.2588 -0.0156
-20 0 12 0.9457 0.0247
-20 0 14 -4.3501 0.0667
-20 0 16 -1.9135 -0.0563
-20 1 -7 0.3029 0.0295
-20 1 -6 -1.4154 -0.0204
-20 1 -5 1.1696 0.0192
-20 1 -4 -2.2469 0.0319
-20 1 -3 -0.0749 -0.0090
-20 1 -2 -0.5976 0.0145
-20 1 -1 2.4793 -0.0271
-20 1 0 -1.0363 -0.0031
-20 1 1 0.5534 0.0356
-20 1 2 1.2353 0.0395
-20 1 3 2.2204 0.0193
-20 1 4 -4.9027 -0.0175
-20 1 5 0.5815 0.0163
-20 1 6 -1.7133 -0.0298
-20 1 7 1.4356 0.0076
-20 1 8 0.7540 -0.0342
-20 1 9 -0.1120 -0.0434
-20 1 10 1.1810 0.0121
-20 1 11 0.4278 -0.0187
-20 1 12 1.6705 0.0164
-20 1 13 1.0558 0.0379
-20 1 14 -0.7498 -0.0819
-20 1 15 3.0438 -0.0234
-20 1 16 -1.0377 -0.0330
-20 2 -7 -1.2899 -0.0261
-20 2 -6 -1.1189 -0.0067
-20 2 -5 0.5225 0.0704
-20 2 -4 -0.9618 0.0147
-20 2 -3 1.2726 -0.0526
-20 2 -2 0.1464 -0.0192
-20 2 -1 -0.9484 -0.0090
-20 2 0 0.4482 0.0025
-20 2 1 -0.3617 -0.0058
-20 2 2 -2.5353 -0.0052
-20 2 3 0.3263 0.0382
-20 2 4 -3.0831 0.0255
-20 2 5 -0.0869 0.0480
-20 2 6 3.5111 0.0079
-20 2 7 1.1718 0.0317
-20 2 8 0.0191 0.0040
-20 2 9 -0.4542 0.0258
-20 2 10 0.4864 -0.0209
-20 2 11 0.4073 0.0026
-20 2 12 -0.4498 -0.0528
-20 2 13 -0.6951 -0.0204
-20 2 14 0.6845 -0.0836
-20 2 15 0.1351 0.0231
-20 2 16 -0.6484 -0.0121
-20 3 -7 -0.1769 0.0698
-20 3 -6 2.0750 -0.0280
-20 3 -5 -0.7069 -0.0127
-20 3 -4 1.8968 0.0183
-20 3 -3 0.5599 0.0277
-20 3 -2 0.3994 -0.0019
-20 3 -1 -0.8437 0.0328
-20 3 0 1.0265 -0.0473
-20 3 1 0.8109 -0.0232
-20 3 2 -0.2512 -0.0200
-20 3 3 -1.0033 -0.0082
-20 3 4 0.8412 0.0261
-20 3 5 -0.3721 -0.0077
-20 3 6 3.4319 -0.0235
-20 3 7 -0.4989 -0.0313
-20 3 8 0.7366 -0.0261
-20 3 9 1.3018 0.0411
-20 3 10 0.2230 -0.0412
-20 3 11 -0.6424 0.0047
-20 3 12 -0.5484 -0.0352
-20 3 13 -0.8148 -0.0076
-20 3 14 -0.2829 0.1053
-20 3 15 -1.9372 0.0333
-20 3 16 0.9607 0.0172
-20 4 -7 1.6620 0.0347
-20 4 -6 -0.9278 -0.0566
-20 4 -5 -0.9712 0.0154
-20 4 -4 -1.0139 -0.0234
-20 4 -3 -1.9970 0.0213
-20 4 -2 -1.3799 -0.0356
-20 4 -1 -0.7908 0.0213
-20 4 0 -0.5250 0.0648
-20 4 1 -0.4199 0.0076
-20 4 2 0.9361 0.0365
-20 4 3 -0.7819 -0.0158
-20 4 4 3.4594 0.0291
-20 4 5 -0.9353 -0.0182
-20 4 6 -1.2782 -0.0151
-20 4 7 -2.6917 -0.0256
-20 4 8 -0.7012 0.0418
-20 4 9 0.1594 0.0006
-20 4 10 -3.3427 -0.0020
-20 4 11 -1.0834 0.0013
-20 4 12 2.3181 0.0307
-20 4 13 -0.6287 0.0190
-20 4 14 0.2609 0.0311
-20 4 15 -0.6127 0.0029
-20 4 16 -0.1006 0.0482
-20 5 -6 -0.7817 0.0119
-20 5 -5 0.3872 -0.0147
-20 5 -4 1.8397 -0.0683
-20 5 -3 1.4904 -0.0260
-20 5 -2 0.6677 0.0057
-20 5 -1 -1.4642 -0.0446
-20 5 0 1.5659 0.0556
-20 5 1 -0.1662 0.0290
-20 5 2 -0.7155 -0.0105
-20 5 3 -1.0122 0.0131
-20 5 4 1.1358 -0.0276
-20 5 5 -0.9647 0.0083
-20 5 6 0.2815 -0.0072
-20 5 7 -0.3980 -0.0060
-20 5 8 0.5825 -0.0081
-20 5 9 1.4214 -0.0114
-20 5 10 -0.1507 0.0304
-20 5 11 -0.6284 -0.0055
-20 5 12 0.1579 0.0150
-20 5 13 -2.6026 0.0168
-20 5 14 -0.1810 -0.0136
-20 5 15 0.9551 -0.0033
-20 6 -6 1.0216 0.0283
-20 6 -5 -2.2517 0.0426
-20 6 -4 1.2899 0.0500
-20 6 -3 -0.2675 0.0262
-20 6 -2 -0.0080 -0.0217
-20 6 -1 1.4966 0.0068
-20 6 0 0.0669 -0.0615
-20 6 1 -2.0098 0.0416
-20 6 2 1.1364 -0.0367
-20 6 3 0.3910 -0.0100
-20 6 4 0.2570 -0.0267
-20 6 5 0.9160 0.0105
-20 6 6 1.4866 -0.0023
-20 6 7 0.1846 0.0027
-20 6 8 -0.2362 -0.0337
-20 6 9 0.4785 0.0414
-20 6 10 0.1445 0.0076
-20 6 11 0.2436 -0.0259
-20 6 12 0.5692 -0.0141
-20 6 13 0.5072 -0.0484
-20 6 14 1.5521 0.0036
-20 7 -6 -0.6442 -0.0853
-20 7 -5 0.1009 -0.0329
-20 7 -4 -0.9270 -0.0063
-20 7 -3 -0.8787 -0.0032
-20 7 -2 -1.0799 0.0151
-20 7 -1 1.3041 0.0099
-20 7 0 -0.0530 -0.0206
-20 7 1 0.0425 -0.0112
-20 7 2 0.5879 0.0145
-20 7 3 -0.1949 -0.0313
-20 7 4 -0.5514 0.0084
-20 7 5 -0.1426 -0.0361
-20 7 6 -4.0999 0.0114
-20 7 7 0.0162 -0.0073
-20 7 8 0.6848 0.0358
-20 7 9 0.9988 -0.0037
-20 7 10 0.4814 -0.0247
-20 7 11 0.1155 0.0162
-20 7 12 0.3194 -0.0149
-20 7 13 -0.4852 0.0157
-20 7 14 0.8932 0.0252
-20 8 -5 1.2920 -0.0277
-20 8 -4 -1.3103 0.0227
-20 8 -3 1.5858 -0.0124
-20 8 -2 0.3867 0.0776
-20 8 -1 -0.8016 -0.0194
-20 8 0 0.3289 0.0452
-20 8 1 2.5036 -0.0226
-20 8 2 -0.9977 -0.0159
-20 8 3 -0.5422 0.0146
-20 8 4 -0.0986 0.0138
-20 8 5 1.3940 -0.0266
-20 8 6 2.1914 0.0446
-20 8 7 2.6922 0.0110
-20 8 8 -1.0810 -0.0176
-20 8 9 -1.1279 -0.0530
-20 8 10 -0.6667 0.0255
-20 8 11 -0.5798 0.0334
-20 8 12 -0.1952 -0.0102
-20 8 13 -0.5082 0.0786
-20 9 -5 0.3447 -0.0285
-20 9 -4 -0.7630 -0.0299
-20 9 -3 1.0378 -0.0283
-20 9 -2 0.0507 -0.0356
-20 9 -1 -0.6700 0.0258
-20 9 0 -1.9842 0.0600
-20 9 1 -0.7113 0.0584
-20 9 2 0.0966 -0.0172
-20 9 3 0.1656 0.0226
-20 9 4 0.0661 -0.0404
-20 9 5 -0.6536 0.0280
-20 9 6 -0.1338 0.0101
-20 9 7 -0.9272 0.0428
-20 9 8 -1.1409 -0.0866
-20 9 9 -0.2064 -0.0234
-20 9 10 -1.4054 0.0282
-20 9 11 -0.0590 -0.0641
-20 9 12 1.1450 0.0332
-20 10 -4 0.6160 0.0672
-20 10 -3 -0.3245 0.0511
-20 10 -2 -0.6471 -0.0482
-20 10 -1 1.4807 -0.0781
-20 10 0 0.4288 -0.1007
-20 10 1 0.8667 -0.0170
-20 10 2 0.3027 0.0093
-20 10 3 0.6500 0.0252
-20 10 4 -0.3975 0.0228
-20 10 5 -1.1965 -0.0079
-20 10 6 2.1406 -0.0119
-20 10 7 -1.3545 0.0001
-20 10 8 -0.6024 0.0402
-20 10 9 -0.2485 0.0744
-20 10 10 -0.5159 0.0132
-20 10 11 0.1975 -0.0011
-20 11 -2 -1.0115 0.1007
-20 11 -1 1.3764 0.0888
-20 11 0 -0.3871 0.0383
-20 11 1 -1.0604 -0.0973
-20 11 2 -0.0462 -0.0809
-20 11 3 1.5791 -0.0529
-20 11 4 -0.2508 0.0452
-20 11 5 -1.5934 -0.0622
-20 11 6 2.4432 -0.0174
-20 11 7 -2.5083 -0.0470
-20 11 8 -0.3288 0.0480
-20 11 9 2.8015 0.0094
-20 11 10 3.1453 -0.0154
-20 12 0 -1.6123 0.0920
-20 12 1 -1.2799 0.0055
-20 12 2 -0.5220 0.0126
-20 12 3 -0.4009 0.0615
-20 12 4 -2.1165 -0.0018
-20 12 5 -0.2087 0.0274
-20 12 6 -1.2893 0.0064
-20 12 7 -2.0956 0.0446
-20 13 3 0.5262 0.0824
-20 13 4 0.9507 -0.0213
-20 13 5 1.1494 0.0046
-19 0 -9 -1.9753 0.0183
-19 0 -7 -0.6824 -0.0154
-19 0 -5 -3.1078 0.0349
-19 0 -3 -0.5538 -0.0282
-19 0 -1 2.8482 0.0409
-19 0 1 -1.0630 -0.0082
-19 0 3 -2.7740 -0.0051
-19 0 5 0.5544 -0.0470
-19 0 7 -0.9918 -0.0002
-19 0 9 3.2361 -0.0153
-19 0 11 1.5193 -0.0310
-19 0 13 3.7250 -0.0148
-19 0 15 2.5137 0.0455
-19 0 17 1.7598 -0.0460
-19 1 -9 -1.8614 -0.0415
-19 1 -8 0.4522 -0.0422
-19 1 -7 -0.7435 0.0701
-19 1 -6 0.2863 0.0040
-19 1 -5 -0.4125 0.0014
-19 1 -4 0.8292 0.0087
-19 1 -3 0.7865 0.0087
-19 1 -2 -2.6899 -0.0041
-19 1 -1 2.0047 0.0096
-19 1 0 -0.9128 0.0390
-19 1 1 -2.8691 0.0131
-19 1 2 -1.9275 0.0418
-19 1 3 0.5467 0.0182
-19 1 4 1.1429 -0.0062
-19 1 5 0.9852 0.0119
-19 1 6 -0.3693 0.0254
-19 1 7 2.6857 -0.0090
-19 1 8 -0.3433 0.0202
-19 1 9 -1.1928 -0.0316
-19 1 10 -2.2982 0.0454
-19 1 11 -0.5647 -0.0317
-19 1 12 -1.0680 0.0193
-19 1 13 0.7277 -0.0155
-19 1 14 -3.7056 -0.0151
-19 1 15 0.4969 -0.0221
-19 1 16 -0.7230 -0.0606
-19 1 17 0.2401 -0.0266
-19 1 18 1.3334 -0.0672
-19 2 -9 -0.2516 -0.0095
-19 2 -8 1.9055 0.0512
-19 2 -7 0.5752 0.0321
-19 2 -6 -0.2306 -0.0510
-19 2 -5 2.1961 -0.0252
-19 2 -4 -2.3985 0.0241
-19 2 -3 1.2793 0.0222
-19 2 -2 -0.6304 -0.0061
-19 2 -1 -0.0182 -0.0095
-19 2 0 -0.3639 -0.0061
-19 2 1 2.7598 -0.0293
-19 2 2 0.0323 -0.0217
-19 2 3 2.5277 -0.0338
-19 2 4 -0.1426 0.0108
-19 2 5 -0.0237 0.0179
-19 2 6 -1.6868 0.0058
-19 2 7 3.6115 -0.0142
-19 2 8 -0.8879 0.0169
-19 2 9 -0.0482 0.0259
-19 2 10 -1.1711 0.0065
-19 2 11 -0.2602 0.0378
-19 2 12 0.5901 0.0043
-19 2 13 -0.1290 -0.0103
-19 2 14 0.3818 -0.0019
-19 2 15 1.7087 -0.0054
-19 2 16 0.7931 0.0813
-19 2 17 -1.4574 0.0199
-19 2 18 -0.7055 0.0836
-19 3 -9 2.0147 -0.0736
-19 3 -8 0.4099 -0.0368
-19 3 -7 -1.4699 -0.0372
-19 3 -6 -0.5967 0.0372
-19 3 -5 -0.5037 -0.0293
-19 3 -4 -2.2211 0.0300
-19 3 -3 0.0767 -0.0130
-19 3 -2 0.1144 -0.0037
-19 3 -1 -1.2977 0.0314
-19 3 0 0.0275 -0.0255
-19 3 1 1.0190 0.0134
-19 3 2 0.2669 -0.0427
-19 3 3 2.9287 -0.0113
-19 3 4 -2.6723 -0.0238
-19 3 5 0.2071 -0.0107
-19 3 6 -1.3021 -0.0524
-19 3 7 -0.7469 0.0325
-19 3 8 -2.5777 -0.0419
-19 3 9 -0.6176 0.0401
-19 3 10 1.1131 -0.0037
-19 3 11 -0.7783 -0.0003
-19 3 12 -0.4636 -0.0041
-19 3 13 -0.9672 -0.0493
-19 3 14 0.6333 0.0092
-19 3 15 -1.5358 0.0465
-19 3 16 -0.0468 0.0170
-19 3 17 -1.1334 -0.0115
-19 3 18 0.5996 0.0584
-19 4 -9 0.7764 0.1156
-19 4 -8 -0.7045 -0.0072
-19 4 -7 0.6086 -0.0301
-19 4 -6 -0.1890 0.0351
-19 4 -5 -0.1504 -0.0313
-19 4 -4 1.8466 -0.0161
-19 4 -3 2.7008 0.0172
-19 4 -2 1.9900 -0.0339
-19 4 -1 1.2948 0.0052
-19 4 0 0.2868 -0.0131
-19 4 1 -1.3032 0.0180
-19 4 2 -1.7653 0.0088
-19 4 3 -0.9292 0.0070
-19 4 4 -1.2468 -0.0101
-19 4 5 1.0207 0.0169
-19 4 6 2.3813 0.0222
-19 4 7 -1.0334 0.0219
-19 4 8 0.6099 -0.0072
-19 4 9 2.7708 0.0127
-19 4 10 0.0806 -0.0129
-19 4 11 -1.6295 -0.0343
-19 4 12 0.7555 -0.0238
-19 4 13 -0.2070 0.0244
-19 4 14 2.3256 -0.0155
-19 4 15 -0.5190 -0.0046
-19 4 16 2.0643 -0.0052
-19 4 17 -0.7359 -0.0049
-19 5 -9 -1.5813 0.0960
-19 5 -8 -2.1623 -0.0178
-19 5 -7 1.4197 0.0131
-19 5 -6 -0.7374 -0.0047
-19 5 -5 0.4961 0.0742
-19 5 -4 -0.3215 -0.0090
-19 5 -3 0.0395 -0.0048
-19 5 -2 1.0780 0.0399
-19 5 -1 -2.1967 -0.0593
-19 5 0 -1.9341 0.0078
-19 5 1 0.3326 -0.0376
-19 5 2 1.2371 0.0227
-19 5 3 -1.2327 -0.0126
-19 5 4 2.2904 -0.0002
-19 5 5 -0.1186 0.0069
-19 5 6 1.3626 0.0207
-19 5 7 -0.5016 -0.0140
-19 5 8 -1.2640 -0.0014
-19 5 9 1.1722 -0.0132
-19 5 10 -0.7504 -0.0164
-19 5 11 -0.9212 0.0379
-19 5 12 3.8867 -0.0223
-19 5 13 -0.4083 0.0264
-19 5 14 0.9843 -0.0019
-19 5 15 -0.0435 -0.0471
-19 5 16 -0.5274 0.0463
-19 5 17 -0.5963 -0.0061
-19 6 -9 0.2975 -0.0749
-19 6 -8 -1.9347 -0.0005
-19 6 -7 -0.7553 0.0460
-19 6 -6 2.0305 -0.0724
-19 6 -5 -0.3331 -0.0208
-19 6 -4 -0.5118 -0.0093
-19 6 -3 -2.0074 0.0078
-19 6 -2 -2.0711 0.0449
-19 6 -1 -1.4974 0.0021
-19 6 0 2.6292 -0.0018
-19 6 1 0.1257 0.0070
-19 6 2 1.7311 -0.0032
-19 6 3 0.2704 0.0002
-19 6 4 0.6530 0.0085
-19 6 5 -0.9921 0.0086
-19 6 6 -1.1753 -0.0144
-19 6 7 -1.0749 0.0075
-19 6 8 -0.7222 -0.0411
-19 6 9 -0.1159 -0.0249
-19 6 10 1.4908 0.0310
-19 6 11 0.2185 0.0177
-19 6 12 1.5225 -0.0107
-19 6 13 -0.2420 0.0002
-19 6 14 -1.6966 0.0036
-19 6 15 0.3190 -0.0128
-19 6 16 -1.1701 0.0268
-19 6 17 -0.2200 -0.0419
-19 7 -8 0.2584 -0.0758
-19 7 -7 -0.0018 0.0378
-19 7 -6 0.9353 0.0177
-19 7 -5 -0.9307 0.0148
-19 7 -4 0.8597 -0.0233
-19 7 -3 1.1624 0.0093
-19 7 -2 -0.7507 -0.0432
-19 7 -1 1.2414 0.0326
-19 7 0 2.5087 0.0030
-19 7 1 -0.5259 0.0195
-19 7 2 -0.2309 0.0175
-19 7 3 -1.7626 0.0051
-19 7 4 -0.8744 -0.0052
-19 7 5 2.5070 0.0043
-19 7 6 -0.4184 0.0124
-19 7 7 -1.4380 0.0161
-19 7 8 -0.1257 0.0130
-19 7 9 -1.6329 0.0081
-19 7 10 0.0669 0.0051
-19 7 11 0.1496 0.0060
-19 7 12 -0.6451 0.0032
-19 7 13 -0.2889 0.0211
-19 7 14 -1.5359 0.0813
-19 7 15 -1.1713 -0.0170
-19 7 16 0.6531 -0.0727
-19 8 -7 1.9713 -0.0196
-19 8 -6 -1.0922 0.0154
-19 8 -5 0.1127 -0.0205
-19 8 -4 -0.5384 0.0019
-19 8 -3 0.6005 0.0012
-19 8 -2 -0.8008 0.0178
-19 8 -1 0.4051 -0.0079
-19 8 0 -3.0824 -0.0034
-19 8 1 -0.9424 -0.0267
-19 8 2 1.4873 -0.0163
-19 8 3 -0.9194 0.0050
-19 8 4 0.1684 0.0124
-19 8 5 -1.6162 -0.0252
-19 8 6 -1.4258 0.0011
-19 8 7 2.1352 -0.0220
-19 8 8 1.7445 0.0346
-19 8 9 0.7592 -0.0067
-19 8 10 0.3370 -0.0372
-19 8 11 0.2650 0.0334
-19 8 12 -0.7793 -0.0368
-19 8 13 -2.0943 -0.0185
-19 8 14 0.9655 0.0358
-19 8 15 -0.0957 -0.0976
-19 9 -7 0.7855 -0.0120
-19 9 -6 -0.5108 0.0170
-19 9 -5 0.5708 0.0332
-19 9 -4 -1.2021 0.0126
-19 9 -3 0.8519 0.0022
-19 9 -2 -0.3493 -0.0120
-19 9 -1 3.1049 -0.0791
-19 9 0 0.7206 -0.0248
-19 9 1 -1.7857 0.0108
-19 9 2 2.4557 -0.0219
-19 9 3 -0.3786 0.0376
-19 9 4 -0.9128 0.0090
-19 9 5 -0.3968 -0.0015
-19 9 6 -0.6510 -0.0056
-19 9 7 1.7544 0.0387
-19 9 8 -1.1044 0.0112
-19 9 9 1.0185 -0.0242
-19 9 10 0.3940 0.0324
-19 9 11 -1.8582 -0.0125
-19 9 12 0.6157 -0.0239
-19 9 13 -1.2355 0.0293
-19 9 14 0.6767 -0.0238
-19 10 -6 -0.6909 -0.0150
-19 10 -5 0.9279 0.0381
-19 10 -4 0.9219 0.0085
-19 10 -3 1.0321 0.0120
-19 10 -2 -0.9039 0.0598
-19 10 -1 -0.2474 0.0272
-19 10 0 -0.0648 -0.0177
-19 10 1 -0.7064 0.0247
-19 10 2 -0.5414 -0.0292
-19 10 3 1.1886 -0.0052
-19 10 4 -0.7680 -0.0028
-19 10 5 -0.1681 -0.0194
-19 10 6 0.4190 -0.0109
-19 10 7 1.5993 0.0121
-19 10 8 0.5673 -0.0248
-19 10 9 0.2166 0.0105
-19 10 10 1.0138 0.0227
-19 10 11 -0.9917 -0.0240
-19 10 12 0.1497 0.0314
-19 10 13 1.3846 -0.0416
-19 11 -5 -0.7344 -0.0954
-19 11 -4 -0.2153 -0.0252
-19 11 -3 -1.2864 -0.0857
-19 11 -2 -2.1772 -0.0697
-19 11 -1 -1.3005 0.0258
-19 11 0 -1.4516 0.0424
-19 11 1 0.8341 0.0544
-19 11 2 -2.9209 0.0444
-19 11 3 -0.2966 -0.0537
-19 11 4 2.2558 0.0631
-19 11 5 -2.1870 -0.0246
-19 11 6 2.8160 0.0151
-19 11 7 0.9659 -0.0227
-19 11 8 -3.4081 -0.0404
-19 11 9 -2.4769 0.0411
-19 11 10 -0.5113 -0.0766
-19 11 11 0.0514 0.0351
-19 11 12 -0.8896 -0.0218
-19 11 13 0.5918 -0.1008
-19 12 -4 -0.3436 -0.0235
-19 12 -3 0.9100 0.0760
-19 12 -2 2.1263 -0.0297
-19 12 -1 3.0032 -0.0417
-19 12 0 1.3583 0.0062
-19 12 1 0.2355 0.0165
-19 12 2 0.6120 -0.0151
-19 12 3 1.7408 -0.0066
-19 12 4 1.0760 0.0157
-19 12 5 0.7982 0.0110
-19 12 6 0.9093 -0.0247
-19 12 7 -2.4198 -0.0293
-19 12 8 -0.3204 0.0497
-19 12 9 1.9433 -0.0264
-19 12 10 1.6473 -0.0106
-19 12 11 -0.0615 0.1136
-19 12 12 1.5313 -0.0329
-19 13 -3 -0.9237 0.1134
-19 13 -2 -0.9799 0.0330
-19 13 -1 0.8060 0.0129
-19 13 0 0.3875 0.0199
-19 13 1 0.7231 0.0178
-19 13 2 -0.3639 -0.0606
-19 13 3 1.4685 -0.0314
-19 13 4 -0.9626 0.0159
-19 13 5 0.7740 -0.0061
-19 13 6 1.3056 -0.0142
-19 13 7 -2.3774 -0.0067
-19 13 8 1.8487 0.0984
-19 13 9 -2.1149 -0.1092
-19 13 10 -2.0818 0.0251
-19 13 11 -0.1306 -0.0284
-19 14 -1 -1.7906 -0.1308
-19 14 0 -2.0468 0.0997
-19 14 1 0.0886 -0.1115
-19 14 2 -0.3475 0.0126
-19 14 3 -1.5041 0.0225
-19 14 4 -0.6776 0.0453
-19 14 5 -5.4372 -0.0052
-19 14 6 -0.5651 -0.0452
-19 14 7 0.0762 0.0794
-19 14 8 1.7340 0.0307
-19 14 9 0.5390 -0.0519
-19 15 4 2.3571 -0.1070
-19 15 5 -0.5148 0.0806
-19 15 6 1.0903 -0.0774
-19 15 7 -0.7640 0.0317
-18 0 -10 -0.5448 -0.0522
-18 0 -8 -3.8627 0.0397
-18 0 -6 1.2761 0.0452
-18 0 -4 1.2063 0.0294
-18 0 -2 -1.0278 -0.0150
-18 0 0 -0.0580 0.0142
-18 0 2 -3.8673 0.0119
-18 0 4 0.4911 -0.0247
-18 0 6 4.5966 -0.0459
-18 0 8 -4.4569 -0.0374
-18 0 10 0.0225 -0.0528
-18 0 12 -2.5706 -0.0551
-18 0 14 -3.4086 -0.0222
-18 0 16 -0.6786 0.0150
-18 0 18 3.2881 -0.1222
-18 1 -11 -0.6610 0.0901
-18 1 -10 1.1443 0.0229
-18 1 -9 0.9942 0.0358
-18 1 -8 1.3800 -0.0213
-18 1 -7 -0.1130 0.0283
-18 1 -6 3.5705 -0.0003
-18 1 -5 -0.9908 -0.0359
-18 1 -4 1.1613 -0.0157
-18 1 -3 0.9545 -0.0276
-18 1 -2 -1.1465 0.0150
-18 1 -1 0.0070 -0.0136
-18 1 0 1.5522 -0.0359
-18 1 1 1.8472 0.0009
-18 1 2 3.0504 -0.0145
-18 1 3 -0.1375 0.0353
-18 1 4 5.1942 0.0168
-18 1 5 0.9036 0.0052
-18 1 6 -0.3436 0.0426
-18 1 7 -1.7925 0.0331
-18 1 8 1.1975 0.0176
-18 1 9 0.9497 -0.0087
-18 1 10 -1.1856 0.0131
-18 1 11 0.3299 -0.0086
-18 1 12 -0.7113 0.0078
-18 1 13 4.2172 0.0314
-18 1 14 -0.1259 -0.0043
-18 1 15 1.4417 0.0709
-18 1 16 -0.1525 -0.0145
-18 1 17 -0.9307 0.0236
-18 1 18 -0.4028 -0.0013
-18 1 19 -2.7671 -0.0823
-18 2 -11 -0.1288 0.0259
-18 2 -10 0.8411 -0.0199
-18 2 -9 -2.9847 0.0363
-18 2 -8 1.0037 -0.0431
-18 2 -7 -1.3157 0.0118
-18 2 -6 -1.0257 -0.0074
-18 2 -5 0.8840 0.0062
-18 2 -4 -1.2805 -0.0214
-18 2 -3 -0.0827 0.0421
-18 2 -2 -0.0821 -0.0212
-18 2 -1 1.2775 -0.0464
-18 2 0 -1.1250 0.0004
-18 2 1 -0.3807 -0.0485
-18 2 2 2.9116 0.0135
-18 2 3 -2.3954 -0.0496
-18 2 4 0.5907 -0.0005
-18 2 5 -2.1547 -0.0513
-18 2 6 -3.5703 0.0179
-18 2 7 -1.6249 -0.0438
-18 2 8 0.5020 -0.0244
-18 2 9 2.1577 -0.0029
-18 2 10 -1.2161 0.0003
-18 2 11 0.1649 -0.0079
-18 2 12 -1.0900 0.0517
-18 2 13 -0.1234 0.0124
-18 2 14 -1.8588 -0.0016
-18 2 15 0.0414 -0.0276
-18 2 16 -0.1068 -0.0102
-18 2 17 -0.4344 -0.0269
-18 2 18 0.3586 0.0083
-18 2 19 -1.6342 0.0335
-18 3 -11 0.5992 -0.0794
-18 3 -10 -0.2461 0.0404
-18 3 -9 0.0633 0.0121
-18 3 -8 1.4428 0.0336
-18 3 -7 0.0932 -0.0401
-18 3 -6 -0.3073 -0.0217
-18 3 -5 1.1722 0.0286
-18 3 -4 0.2467 -0.0092
-18 3 -3 1.6405 0.0336
-18 3 -2 1.4728 0.0215
-18 3 -1 -0.7781 -0.0108
-18 3 0 -0.1906 0.0424
-18 3 1 -1.4802 -0.0027
-18 3 2 -2.0565 0.0165
-18 3 3 0.8062 -0.0079
-18 3 4 -1.4597 0.0224
-18 3 5 -1.8513 0.0223
-18 3 6 -0.6725 -0.0158
-18 3 7 4.4717 -0.0072
-18 3 8 0.2728 0.0098
-18 3 9 1.3473 -0.0080
-18 3 10 1.4026 0.0223
-18 3 11 0.7844 0.0078
-18 3 12 1.1886 0.0319
-18 3 13 -0.1796 -0.0239
-18 3 14 0.1575 -0.0191
-18 3 15 0.6411 -0.0554
-18 3 16 1.6590 -0.0098
-18 3 17 -0.3723 -0.0292
-18 3 18 0.6483 0.0145
-18 3 19 1.1087 0.1103
-18 4 -11 -2.3925 -0.0104
-18 4 -10 -2.0885 0.0006
-18 4 -9 0.6633 -0.0442
-18 4 -8 -0.2344 0.0441
-18 4 -7 -0.2151 -0.0302
-18 4 -6 2.6789 0.0140
-18 4 -5 -1.7146 0.0055
-18 4 -4 -1.4140 -0.0225
-18 4 -3 -0.9260 -0.0221
-18 4 -2 -1.4701 -0.0056
-18 4 -1 -1.1739 0.0330
-18 4 0 1.6010 -0.0240
-18 4 1 1.3152 0.0413
-18 4 2 -0.5871 -0.0272
-18 4 3 2.1705 0.0321
-18 4 4 -0.3926 -0.0045
-18 4 5 -0.1915 0.0089
-18 4 6 0.5696 -0.0010
-18 4 7 0.0455 0.0198
-18 4 8 -2.6077 0.0259
-18 4 9 -0.8172 -0.0212
-18 4 10 1.5718 0.0314
-18 4 11 -0.9633 0.0083
-18 4 12 0.9005 -0.0307
-18 4 13 -0.4090 -0.0091
-18 4 14 0.7748 -0.0149
-18 4 15 -2.4153 -0.0325
-18 4 16 1.4822 0.0141
-18 4 17 -0.9728 0.0071
-18 4 18 0.6724 0.0573
-18 4 19 0.2754 0.0370
-18 5 -11 0.3376 0.0279
-18 5 -10 0.3888 -0.0172
-18 5 -9 -0.8490 0.0209
-18 5 -8 -1.5219 0.0077
-18 5 -7 0.0530 0.0036
-18 5 -6 -0.0444 -0.0084
-18 5 -5 -0.2778 -0.0016
-18 5 -4 -1.0866 0.0356
-18 5 -3 -2.3655 -0.0034
-18 5 -2 -0.2657 0.0070
-18 5 -1 2.2055 0.0116
-18 5 0 0.3851 -0.0210
-18 5 1 -1.6001 -0.0074
-18 5 2 1.7325 -0.0076
-18 5 3 -2.3695 0.0187
-18 5 4 -0.9528 0.0016
-18 5 5 0.0744 -0.0180
-18 5 6 1.6629 0.0221
-18 5 7 1.3272 0.0034
-18 5 8 -0.9682 -0.0143
-18 5 9 1.2598 0.0071
-18 5 10 1.1723 -0.0212
-18 5 11 -3.0802 -0.0086
-18 5 12 1.3140 -0.0065
-18 5 13 -1.7994 -0.0174
-18 5 14 1.2311 0.0285
-18 5 15 -0.4657 0.0003
-18 5 16 0.5610 0.0399
-18 5 17 -1.4289 0.0568
-18 5 18 0.1383 0.0265
-18 6 -10 2.1201 -0.0234
-18 6 -9 2.2987 -0.0443
-18 6 -8 1.9260 -0.0909
-18 6 -7 -0.3780 0.0223
-18 6 -6 -1.7363 0.0486
-18 6 -5 0.6622 -0.0341
-18 6 -4 2.4320 -0.0048
-18 6 -3 1.4782 -0.0533
-18 6 -2 3.1817 0.0084
-18 6 -1 -0.8096 -0.0117
-18 6 0 1.2696 0.0119
-18 6 1 -1.6469 0.0073
-18 6 2 0.0372 0.0263
-18 6 3 -1.3348 -0.0261
-18 6 4 -0.6388 0.0116
-18 6 5 0.9162 -0.0034
-18 6 6 0.2323 0.0046
-18 6 7 -0.3591 0.0198
-18 6 8 -1.8748 -0.0008
-18 6 9 -1.4812 -0.0246
-18 6 10 -0.5700 -0.0124
-18 6 11 -2.4330 0.0105
-18 6 12 0.9668 0.0062
-18 6 13 -0.5753 0.0074
-18 6 14 -1.9143 0.0272
-18 6 15 0.1903 -0.0037
-18 6 16 -0.0647 0.0068
-18 6 17 -0.7427 0.0080
-18 6 18 -1.6139 -0.0908
-18 7 -10 0.0814 0.1188
-18 7 -9 -0.1128 0.0659
-18 7 -8 0.8915 0.0402
-18 7 -7 -1.4433 -0.0214
-18 7 -6 1.3803 -0.0107
-18 7 -5 -0.5033 0.0330
-18 7 -4 -0.1995 -0.0011
-18 7 -3 0.2961 0.0155
-18 7 -2 0.0532 -0.0081
-18 7 -1 -4.4085 -0.0223
-18 7 0 -1.9157 -0.0080
-18 7 1 -1.2536 -0.0245
-18 7 2 0.0407 0.0248
-18 7 3 1.1515 0.0012
-18 7 4 -1.0547 0.0085
-18 7 5 2.6413 -0.0046
-18 7 6 2.1574 -0.0414
-18 7 7 0.5933 0.0096
-18 7 8 2.1849 0.0123
-18 7 9 -0.1638 -0.0209
-18 7 10 0.7056 0.0318
-18 7 11 0.2419 0.0134
-18 7 12 -0.3134 -0.0249
-18 7 13 2.2775 -0.0030
-18 7 14 0.5680 -0.0082
-18 7 15 0.8531 0.0471
-18 7 16 0.3653 0.0292
-18 7 17 0.2146 -0.0704
-18 7 18 1.4166 -0.0217
-18 8 -9 -0.4132 -0.0346
-18 8 -8 -0.8542 0.0387
-18 8 -7 0.1835 0.0095
-18 8 -6 1.6063 -0.0167
-18 8 -5 -0.1215 0.0151
-18 8 -4 -1.3989 -0.0100
-18 8 -3 0.6087 0.0016
-18 8 -2 -1.3218 0.0186
-18 8 -1 2.3920 0.0134
-18 8 0 1.4543 0.0315
-18 8 1 0.6528 -0.0182
-18 8 2 2.5305 -0.0222
-18 8 3 0.5955 -0.0079
-18 8 4 1.5442 -0.0123
-18 8 5 -0.4836 0.0027
-18 8 6 -2.9079 0.0007
-18 8 7 -2.5962 -0.0172
-18 8 8 0.6250 0.0054
-18 8 9 -0.7861 0.0044
-18 8 10 -0.0070 -0.0095
-18 8 11 1.2278 -0.0056
-18 8 12 0.6621 -0.0193
-18 8 13 -0.4041 -0.0043
-18 8 14 -0.3780 0.0428
-18 8 15 0.0981 0.0586
-18 8 16 -0.2674 -0.0270
-18 8 17 -0.6945 -0.0378
-18 9 -9 -0.1626 0.0141
-18 9 -8 -1.9172 -0.0405
-18 9 -7 -0.0969 -0.0239
-18 9 -6 0.1873 0.0275
-18 9 -5 0.5403 -0.0172
-18 9 -4 -1.2907 0.0031
-18 9 -3 2.3304 0.0106
-18 9 -2 -3.3568 -0.0076
-18 9 -1 1.2341 -0.0051
-18 9 0 2.6662 0.0122
-18 9 1 -2.6859 0.0281
-18 9 2 0.7500 -0.0036
-18 9 3 -0.0619 0.0022
-18 9 4 0.8871 0.0010
-18 9 5 -2.7348 -0.0044
-18 9 6 -1.8749 0.0084
-18 9 7 1.7527 -0.0112
-18 9 8 -0.0689 0.0329
-18 9 9 1.1684 -0.0072
-18 9 10 1.1297 -0.0269
-18 9 11 -0.5017 0.0373
-18 9 12 1.2728 -0.0413
-18 9 13 -0.5769 0.0166
-18 9 14 -2.1468 0.0068
-18 9 15 -0.2388 -0.1102
-18 9 16 0.4693 -0.1109
-18 10 -8 -0.0988 0.0321
-18 10 -7 0.3330 0.0168
-18 10 -6 -1.4174 -0.0353
-18 10 -5 -1.3773 -0.0009
-18 10 -4 -2.5844 -0.0368
-18 10 -3 1.5115 0.0025
-18 10 -2 -1.7392 -0.0051
-18 10 -1 -0.9459 -0.0124
-18 10 0 0.9732 -0.0059
-18 10 1 -2.2334 0.0159
-18 10 2 -1.2925 -0.0141
-18 10 3 0.7324 0.0217
-18 10 4 -0.7287 -0.0007
-18 10 5 2.1989 0.0054
-18 10 6 -0.0122 -0.0152
-18 10 7 1.7131 -0.0129
-18 10 8 -0.6490 0.0216
-18 10 9 -2.5120 -0.0199
-18 10 10 0.2306 0.0036
-18 10 11 -1.5190 0.0090
-18 10 12 -1.3453 0.0019
-18 10 13 0.8693 -0.0038
-18 10 14 1.2984 -0.0125
-18 10 15 1.7294 -0.0323
-18 10 16 -0.6834 0.0340
-18 11 -7 2.4800 0.0127
-18 11 -6 -0.5699 -0.0176
-18 11 -5 0.0189 -0.0084
-18 11 -4 1.8419 -0.0038
-18 11 -3 2.4468 -0.0068
-18 11 -2 1.3290 0.0289
-18 11 -1 1.6145 -0.0121
-18 11 0 -0.0099 -0.0122
-18 11 1 2.3998 0.0012
-18 11 2 0.5050 0.0098
-18 11 3 -0.6109 -0.0161
-18 11 4 -0.2888 0.0299
-18 11 5 -0.0005 -0.0037
-18 11 6 -2.1485 0.0051
-18 11 7 1.5784 -0.0078
-18 11 8 2.6323 -0.0395
-18 11 9 -0.6990 0.0115
-18 11 10 1.2939 -0.0161
-18 11 11 2.7359 0.0132
-18 11 12 -0.7237 0.1002
-18 11 13 -3.2048 -0.0702
-18 11 14 0.8687 0.0388
-18 11 15 -0.2437 0.0834
-18 12 -6 -2.0525 0.0900
-18 12 -5 2.6619 0.0109
-18 12 -4 1.2695 0.0372
-18 12 -3 -1.4074 -0.0027
-18 12 -2 -1.1513 0.0340
-18 12 -1 -0.0975 0.0010
-18 12 0 1.0416 -0.0131
-18 12 1 -0.1395 0.0132
-18 12 2 -1.2617 0.0062
-18 12 3 -0.6367 -0.0250
-18 12 4 0.8819 -0.0107
-18 12 5 1.0816 0.0084
-18 12 6 1.7812 0.0263
-18 12 7 0.4047 0.0129
-18 12 8 -4.4632 0.0037
-18 12 9 -2.0298 0.0550
-18 12 10 -0.7199 -0.0900
-18 12 11 -1.6686 0.0174
-18 12 12 1.7105 -0.0292
-18 12 13 -0.0458 -0.0847
-18 12 14 0.8008 0.0900
-18 13 -5 1.3619 -0.0395
-18 13 -4 -1.2045 -0.0129
-18 13 -3 -2.0342 0.0485
-18 13 -2 -0.8865 -0.0168
-18 13 -1 -3.1129 0.0272
-18 13 0 -1.3431 -0.0924
-18 13 1 0.2246 0.0432
-18 13 2 -2.3098 -0.0004
-18 13 3 0.8285 -0.0123
-18 13 4 -1.9323 0.0052
-18 13 5 -2.7057 -0.0032
-18 13 6 -0.3937 -0.0007
-18 13 7 -0.2900 -0.0586
-18 13 8 1.7225 0.0328
-18 13 9 2.9497 0.0033
-18 13 10 0.8725 -0.0117
-18 13 11 -2.2122 0.0966
-18 13 12 0.6011 -0.0281
-18 13 13 2.9668 0.0198
-18 14 -4 0.3819 -0.0948
-18 14 -3 0.7037 0.0211
-18 14 -2 1.7949 0.0193
-18 14 -1 2.7169 0.0146
-18 14 0 -1.5190 0.0677
-18 14 1 1.2015 -0.0084
-18 14 2 0.2823 0.0299
-18 14 3 0.7599 -0.1435
-18 14 4 3.8936 0.0715
-18 14 5 -0.4720 -0.0155
-18 14 6 -1.0791 -0.0430
-18 14 7 -1.5648 -0.0198
-18 14 8 1.4498 0.0275
-18 14 9 1.0507 -0.0187
-18 14 10 1.2573 0.0085
-18 14 11 0.8408 0.0188
-18 14 12 -0.7534 0.0385
-18 15 -2 0.2471 0.0672
-18 15 -1 1.1595 -0.2296
-18 15 0 -0.2894 0.1119
-18 15 1 1.0706 0.0724
-18 15 2 0.6801 0.0292
-18 15 3 -2.1204 0.0066
-18 15 4 1.9414 0.0144
-18 15 5 -0.0514 0.0584
-18 15 6 3.3595 0.0000
-18 15 7 0.0861 0.0069
-18 15 8 -1.1614 0.0915
-18 15 9 -3.7649 0.0152
-18 15 10 -0.7005 -0.0422
-18 16 1 1.1352 -0.0818
-18 16 2 -0.1481 -0.2814
-18 16 3 -0.1815 0.0587
-18 16 4 0.4220 -0.1106
-18 16 5 -3.1274 -0.0002
-18 16 6 1.2834 -0.0436
-18 16 7 -0.6785 -0.0727
-18 16 8 2.4391 0.0550
-17 0 -11 1.3849 0.0166
-17 0 -9 4.8994 -0.0086
-17 0 -7 1.8559 -0.0163
-17 0 -5 1.4219 0.0050
-17 0 -3 1.7731 -0.0032
-17 0 -1 0.1829 -0.0147
-17 0 1 7.8081 -0.0085
-17 0 3 4.1505 0.0518
-17 0 5 1.8161 -0.0203
-17 0 7 5.8833 0.0253
-17 0 9 -1.3150 0.0709
-17 0 11 1.7008 0.0111
-17 0 13 1.0435 -0.0356
-17 0 15 0.6876 0.0350
-17 0 17 -3.1347 0.0795
-17 0 19 -1.2460 -0.0921
-17 1 -12 0.4484 0.0443
-17 1 -11 0.1571 0.0458
-17 1 -10 -2.1804 0.0503
-17 1 -9 2.3089 -0.0256
-17 1 -8 -0.6961 0.0048
-17 1 -7 -2.3823 -0.0432
-17 1 -6 -0.4370 0.0097
-17 1 -5 -1.5073 -0.0278
-17 1 -4 -0.9189 0.0362
-17 1 -3 0.5550 -0.0247
-17 1 -2 1.0254 -0.0325
-17 1 -1 0.9175 0.0303
-17 1 0 -0.7544 -0.0474
-17 1 1 -0.2036 0.0278
-17 1 2 -3.0567 -0.0340
-17 1 3 -2.6394 0.0054
-17 1 4 -4.6161 -0.0077
-17 1 5 -0.9322 0.0207
-17 1 6 0.6611 -0.0110
-17 1 7 -2.0091 0.0554
-17 1 8 -0.8210 0.0051
-17 1 9 -0.3980 0.0194
-17 1 10 0.8006 -0.0300
-17 1 11 -1.1001 0.0257
-17 1 12 -2.4349 -0.0185
-17 1 13 0.6880 0.0169
-17 1 14 -0.5965 -0.0184
-17 1 15 -1.5005 0.0110
-17 1 16 -0.3926 0.0037
-17 1 17 0.2811 -0.0006
-17 1 18 1.9713 0.0390
-17 1 19 0.1757 -0.0452
-17 1 20 1.0305 -0.0671
-17 2 -12 -0.3862 -0.0493
-17 2 -11 -0.7152 0.0477
-17 2 -10 0.9194 -0.0359
-17 2 -9 -1.3736 -0.0028
-17 2 -8 0.8971 -0.0009
-17 2 -7 -0.4121 -0.0280
-17 2 -6 -1.5799 0.0169
-17 2 -5 0.8735 -0.0108
-17 2 -4 1.8818 0.0155
-17 2 -3 -0.4137 0.0321
-17 2 -2 -1.5518 0.0211
-17 2 -1 -0.5978 0.0292
-17 2 0 -2.3260 -0.0145
-17 2 1 -4.9744 0.0183
-17 2 2 -0.1024 -0.0167
-17 2 3 -0.5410 -0.0114
-17 2 4 0.9577 0.0059
-17 2 5 -1.0537 0.0152
-17 2 6 3.7204 -0.0182
-17 2 7 -1.5080 0.0089
-17 2 8 1.9827 -0.0368
-17 2 9 2.5268 -0.0180
-17 2 10 1.0861 -0.0023
-17 2 11 0.7499 0.0106
-17 2 12 -1.6209 -0.0100
-17 2 13 1.5680 0.0472
-17 2 14 -0.5694 0.0032
-17 2 15 -0.0759 -0.0147
-17 2 16 1.1623 0.0010
-17 2 17 0.7063 -0.0168
-17 2 18 2.0385 0.0054
-17 2 19 -0.9163 -0.0065
-17 2 20 0.6317 0.0042
-17 3 -12 -1.3799 -0.0398
-17 3 -11 0.4672 -0.0110
-17 3 -10 0.4996 -0.0664
-17 3 -9 -0.9385 -0.0317
-17 3 -8 0.8760 0.0287
-17 3 -7 1.8386 0.0111
-17 3 -6 0.1787 -0.0348
-17 3 -5 0.7651 0.0026
-17 3 -4 -1.0586 -0.0439
-17 3 -3 -1.8123 -0.0202
-17 3 -2 0.6129 0.0595
-17 3 -1 -0.2454 0.0014
-17 3 0 0.7955 0.0551
-17 3 1 1.3201 0.0086
-17 3 2 3.0950 0.0259
-17 3 3 1.8641 -0.0177
-17 3 4 6.6729 0.0323
-17 3 5 0.7938 0.0103
-17 3 6 -2.9350 0.0156
-17 3 7 -1.6496 -0.0114
-17 3 8 -2.3676 -0.0178
-17 3 9 -1.5556 0.0018
-17 3 10 -1.1507 -0.0121
-17 3 11 0.6156 -0.0035
-17 3 12 0.4881 -0.0088
-17 3 13 0.9924 -0.0036
-17 3 14 -1.2993 -0.0083
-17 3 15 -0.7287 0.0053
-17 3 16 0.5192 -0.0179
-17 3 17 0.7278 -0.0280
-17 3 18 -0.6850 -0.0543
-17 3 19 -0.8623 -0.0241
-17 3 20 -0.2372 0.0713
-17 4 -12 1.5301 0.0385
-17 4 -11 1.5568 0.0085
-17 4 -10 -3.3731 0.0539
-17 4 -9 0.2550 -0.0084
-17 4 -8 -0.2923 0.0093
-17 4 -7 -3.1116 0.0245
-17 4 -6 2.1754 -0.0284
-17 4 -5 -0.5954 0.0529
-17 4 -4 -0.9315 0.0195
-17 4 -3 -1.1711 -0.0430
-17 4 -2 -0.1502 -0.0113
-17 4 -1 -1.3323 -0.0343
-17 4 0 0.5013 -0.0172
-17 4 1 0.9437 -0.0009
-17 4 2 -1.3130 0.0116
-17 4 3 -2.8202 -0.0038
-17 4 4 -0.9349 0.0098
-17 4 5 -0.4766 -0.0095
-17 4 6 0.3304 -0.0051
-17 4 7 2.3910 -0.0081
-17 4 8 0.6564 0.0350
-17 4 9 -2.2490 0.0019
-17 4 10 1.0015 -0.0202
-17 4 11 -0.9815 0.0155
-17 4 12 -1.0930 -0.0083
-17 4 13 0.8604 0.0193
-17 4 14 0.5148 0.0264
-17 4 15 -0.4448 -0.0092
-17 4 16 0.0600 -0.0097
-17 4 17 -0.5998 -0.0161
-17 4 18 -0.6807 -0.0190
-17 4 19 1.0629 0.0510
-17 4 20 0.8433 0.0624
-17 5 -12 0.3361 -0.0462
-17 5 -11 2.6216 -0.0566
-17 5 -10 1.9078 -0.0501
-17 5 -9 3.3842 -0.0042
-17 5 -8 0.8170 -0.0071
-17 5 -7 -2.0781 0.0258
-17 5 -6 1.5335 -0.0147
-17 5 -5 -0.7595 0.0134
-17 5 -4 1.6934 0.0049
-17 5 -3 2.2338 0.0177
-17 5 -2 -0.5691 -0.0135
-17 5 -1 1.4040 0.0053
-17 5 0 4.0477 -0.0220
-17 5 1 -1.5628 0.0037
-17 5 2 2.3490 -0.0232
-17 5 3 -0.0416 0.0030
-17 5 4 -0.5933 -0.0215
-17 5 5 -2.6450 -0.0299
-17 5 6 -0.5566 -0.0348
-17 5 7 0.0836 0.0008
-17 5 8 -0.5276 0.0070
-17 5 9 -1.8907 -0.0206
-17 5 10 3.2552 0.0174
-17 5 11 -1.2175 -0.0009
-17 5 12 -1.1021 -0.0015
-17 5 13 -0.9197 -0.0004
-17 5 14 -0.5605 -0.0060
-17 5 15 -0.9620 -0.0233
-17 5 16 1.7622 -0.0010
-17 5 17 -1.0528 0.0139
-17 5 18 -2.4049 0.0485
-17 5 19 -0.3889 0.1021
-17 6 -12 -0.8285 0.1104
-17 6 -11 -1.3080 0.0363
-17 6 -10 -1.1922 0.0102
-17 6 -9 -1.3958 0.0759
-17 6 -8 -0.8683 0.0049
-17 6 -7 1.2352 -0.0366
-17 6 -6 0.1409 0.0277
-17 6 -5 -2.1415 -0.0062
-17 6 -4 -0.0890 -0.0084
-17 6 -3 -1.0818 -0.0055
-17 6 -2 1.4451 -0.0124
-17 6 -1 -2.6480 0.0173
-17 6 0 -0.5857 -0.0011
-17 6 1 -4.2927 0.0133
-17 6 2 0.7155 0.0017
-17 6 3 -0.2525 0.0061
-17 6 4 0.7044 0.0089
-17 6 5 0.7372 0.0003
-17 6 6 1.5698 0.0135
-17 6 7 3.1319 0.0119
-17 6 8 0.9858 0.0108
-17 6 9 0.7266 -0.0075
-17 6 10 2.3247 0.0133
-17 6 11 -2.2259 -0.0081
-17 6 12 1.0075 0.0043
-17 6 13 1.8827 -0.0273
-17 6 14 0.5168 -0.0069
-17 6 15 0.7267 0.0200
-17 6 16 0.7376 -0.0018
-17 6 17 2.8286 0.0594
-17 6 18 0.0640 0.0045
-17 6 19 0.9813 -0.0361
-17 7 -11 -1.1493 -0.0389
-17 7 -10 -1.1672 0.0129
-17 7 -9 -1.1340 -0.0221
-17 7 -8 0.7263 0.0313
-17 7 -7 -0.7451 -0.0090
-17 7 -6 0.8119 0.0026
-17 7 -5 -0.5115 -0.0096
-17 7 -4 0.8208 0.0061
-17 7 -3 -1.8666 0.0209
-17 7 -2 3.7380 0.0086
-17 7 -1 0.9420 0.0105
-17 7 0 2.4408 0.0121
-17 7 1 1.0619 -0.0044
-17 7 2 1.4524 -0.0153
-17 7 3 2.0468 -0.0266
-17 7 4 -2.4966 -0.0002
-17 7 5 -0.9627 -0.0022
-17 7 6 -1.4366 -0.0172
-17 7 7 -0.9539 -0.0086
-17 7 8 -0.7621 0.0210
-17 7 9 -0.7844 -0.0217
-17 7 10 -0.0006 -0.0237
-17 7 11 -1.1961 0.0050
-17 7 12 0.3740 -0.0042
-17 7 13 0.9795 0.0090
-17 7 14 -1.1309 0.0155
-17 7 15 1.9349 -0.0055
-17 7 16 -1.5524 0.0521
-17 7 17 -2.0897 0.0251
-17 7 18 -0.4950 -0.0810
-17 7 19 0.6798 0.0162
-17 8 -11 -0.8856 0.0059
-17 8 -10 0.7906 0.0359
-17 8 -9 -0.6975 -0.0764
-17 8 -8 0.4829 -0.0327
-17 8 -7 -2.6932 0.0266
-17 8 -6 0.3349 -0.0209
-17 8 -5 0.5828 -0.0157
-17 8 -4 0.2892 -0.0077
-17 8 -3 1.0400 -0.0334
-17 8 -2 -0.4587 0.0020
-17 8 -1 -2.4128 -0.0162
-17 8 0 -0.1350 0.0168
-17 8 1 -1.7655 0.0260
-17 8 2 -1.5983 0.0084
-17 8 3 -0.7579 0.0200
-17 8 4 -2.1557 -0.0010
-17 8 5 2.0519 0.0210
-17 8 6 1.2045 -0.0208
-17 8 7 -1.9684 0.0032
-17 8 8 1.6527 0.0124
-17 8 9 -0.8198 -0.0207
-17 8 10 0.1882 0.0161
-17 8 11 -0.4974 0.0090
-17 8 12 0.6855 -0.0016
-17 8 13 1.4801 -0.0228
-17 8 14 -1.8330 -0.0193
-17 8 15 0.5075 -0.0219
-17 8 16 0.6065 0.0164
-17 8 17 -0.8880 -0.0790
-17 8 18 1.0188 -0.1147
-17 9 -10 1.6533 -0.0002
-17 9 -9 0.7014 0.0846
-17 9 -8 0.6793 0.0282
-17 9 -7 -0.9194 -0.0230
-17 9 -6 0.4327 0.0189
-17 9 -5 0.9999 -0.0449
-17 9 -4 -1.6178 0.0029
-17 9 -3 1.8310 0.0259
-17 9 -2 -1.7884 0.0119
-17 9 -1 -2.3166 0.0080
-17 9 0 0.8245 -0.0201
-17 9 1 -0.0349 -0.0179
-17 9 2 -1.1065 -0.0039
-17 9 3 -1.0745 -0.0204
-17 9 4 6.4126 0.0000
-17 9 5 1.4459 0.0175
-17 9 6 0.0737 0.0138
-17 9 7 -1.2352 -0.0071
-17 9 8 -0.4999 -0.0078
-17 9 9 -1.1665 0.0249
-17 9 10 -0.2373 0.0003
-17 9 11 -0.9048 0.0294
-17 9 12 -0.4949 0.0281
-17 9 13 1.3582 -0.0145
-17 9 14 0.0027 0.0248
-17 9 15 -1.4259 0.0446
-17 9 16 -1.6719 -0.0506
-17 9 17 1.8435 -0.0131
-17 9 18 1.2240 -0.0063
-17 10 -10 0.9111 -0.1063
-17 10 -9 -0.2587 -0.0265
-17 10 -8 0.9187 -0.0063
-17 10 -7 0.7987 -0.0505
-17 10 -6 1.8998 0.0146
-17 10 -5 1.4604 0.0312
-17 10 -4 -2.3329 -0.0313
-17 10 -3 1.6693 0.0665
-17 10 -2 -1.6833 0.0134
-17 10 -1 -0.2368 -0.0065
-17 10 0 2.1665 0.0090
-17 10 1 1.5226 -0.0208
-17 10 2 1.1003 -0.0099
-17 10 3 -1.0283 0.0100
-17 10 4 0.7761 -0.0074
-17 10 5 -2.4292 0.0038
-17 10 6 -2.7369 0.0045
-17 10 7 0.6992 -0.0333
-17 10 8 1.0355 0.0022
-17 10 9 0.8613 0.0226
-17 10 10 1.9557 -0.0163
-17 10 11 2.3385 0.0121
-17 10 12 0.6185 -0.0047
-17 10 13 -1.7310 0.0359
-17 10 14 -1.2882 0.0029
-17 10 15 0.4277 0.0199
-17 10 16 -0.0390 0.0070
-17 10 17 0.5909 0.0449
-17 11 -9 -1.5846 0.0238
-17 11 -8 -1.0481 -0.0327
-17 11 -7 -0.0352 0.0120
-17 11 -6 1.0289 -0.0046
-17 11 -5 -0.5571 0.0903
-17 11 -4 -1.7361 -0.0120
-17 11 -3 2.6524 -0.0275
-17 11 -2 0.3953 0.0202
-17 11 -1 1.2643 -0.0244
-17 11 0 0.2282 -0.0099
-17 11 1 -1.0129 -0.0026
-17 11 2 0.3195 -0.0262
-17 11 3 1.1220 0.0069
-17 11 4 -3.0416 -0.0027
-17 11 5 1.8430 0.0124
-17 11 6 -0.1072 0.0197
-17 11 7 -2.0115 -0.0086
-17 11 8 2.0591 0.0472
-17 11 9 -2.2098 -0.0039
-17 11 10 -2.5139 0.0010
-17 11 11 -0.2490 -0.0362
-17 11 12 0.9691 -0.0114
-17 11 13 -1.7772 0.0094
-17 11 14 -1.1462 -0.0817
-17 11 15 0.1392 -0.0210
-17 11 16 1.9348 0.0043
-17 12 -8 0.1859 -0.0023
-17 12 -7 1.7256 0.0158
-17 12 -6 -3.0727 -0.0093
-17 12 -5 -1.5961 -0.0092
-17 12 -4 -0.0598 0.0375
-17 12 -3 -0.4648 -0.0402
-17 12 -2 -1.4837 0.0124
-17 12 -1 -2.2358 -0.0249
-17 12 0 -0.2977 -0.0096
-17 12 1 -0.1184 -0.0009
-17 12 2 -0.7332 0.0070
-17 12 3 -0.7861 0.0075
-17 12 4 -2.4364 -0.0108
-17 12 5 -1.1721 -0.0024
-17 12 6 -0.0930 -0.0000
-17 12 7 2.6107 -0.0077
-17 12 8 2.7543 -0.0151
-17 12 9 -0.2642 0.0225
-17 12 10 0.9224 -0.0182
-17 12 11 -0.3504 -0.0021
-17 12 12 0.6830 0.0627
-17 12 13 -0.4485 -0.0785
-17 12 14 2.5932 -0.0247
-17 12 15 0.2041 0.0975
-17 13 -8 -2.3880 0.0424
-17 13 -7 3.8528 -0.0141
-17 13 -6 -3.4420 0.0468
-17 13 -5 2.0052 -0.0645
-17 13 -4 1.6962 -0.0328
-17 13 -3 -1.2271 -0.0149
-17 13 -2 3.5670 -0.0051
-17 13 -1 -0.3073 0.0354
-17 13 0 0.2692 -0.0132
-17 13 1 1.6079 0.0334
-17 13 2 -0.3036 -0.0324
-17 13 3 0.9155 0.0499
-17 13 4 2.3973 -0.0409
-17 13 5 2.1687 -0.0037
-17 13 6 -0.7477 0.0229
-17 13 7 0.2060 -0.0001
-17 13 8 -1.0960 -0.0070
-17 13 9 0.4266 0.0300
-17 13 10 2.4326 -0.0579
-17 13 11 -1.0448 -0.0076
-17 13 12 -1.6690 0.0278
-17 13 13 1.1175 -0.0537
-17 13 14 2.0421 0.0368
-17 13 15 0.8360 0.0749
-17 14 -7 3.1452 -0.0331
-17 14 -6 -1.1609 0.0334
-17 14 -5 1.9776 0.0572
-17 14 -4 0.6087 -0.0296
-17 14 -3 -1.1650 -0.0220
-17 14 -2 0.5827 -0.0926
-17 14 -1 0.3574 -0.0145
-17 14 0 -0.2130 -0.0421
-17 14 1 -0.0804 0.0528
-17 14 2 -1.0692 0.0711
-17 14 3 -0.5422 -0.0158
-17 14 4 0.6771 0.0210
-17 14 5 2.6325 0.0323
-17 14 6 1.3402 0.0281
-17 14 7 -1.7400 0.0112
-17 14 8 -2.2664 -0.0133
-17 14 9 -2.1191 0.0016
-17 14 10 -1.9591 -0.0331
-17 14 11 -0.4347 -0.0450
-17 14 12 -1.7513 0.0035
-17 14 13 -0.8619 0.0002
-17 14 14 -2.5262 -0.0157
-17 15 -5 -0.9108 0.0383
-17 15 -4 -0.1818 0.1001
-17 15 -3 -0.1968 0.0199
-17 15 -2 -1.0887 0.1237
-17 15 -1 -0.3866 -0.0054
-17 15 0 -0.2112 -0.0558
-17 15 1 0.0887 -0.0854
-17 15 2 1.3088 0.0582
-17 15 3 -0.2209 -0.0985
-17 15 4 -0.4759 -0.0215
-17 15 5 -3.1956 -0.0267
-17 15 6 -0.1005 -0.0136
-17 15 7 0.8696 -0.0561
-17 15 8 1.1199 -0.0779
-17 15 9 -0.5008 0.0516
-17 15 10 1.1243 -0.0001
-17 15 11 1.1708 0.0116
-17 15 12 3.1206 0.1157
-17 16 -3 -1.8410 -0.1343
-17 16 -2 0.0752 0.0323
-17 16 -1 0.9729 0.0464
-17 16 0 -2.2955 0.0941
-17 16 1 0.5720 0.1445
-17 16 2 0.3008 0.0601
-17 16 3 -1.3495 0.0295
-17 16 4 1.8472 0.0631
-17 16 5 -3.1644 0.0017
-17 16 6 -0.3791 0.1045
-17 16 7 -1.6079 -0.0706
-17 16 8 0.3229 0.0735
-17 16 9 1.8529 0.0574
-17 16 10 1.9139 -0.0639
-17 17 0 0.3591 -0.0250
-17 17 1 -0.5183 -0.0077
-17 17 2 1.2930 -0.1199
-17 17 3 0.1832 -0.0123
-17 17 4 0.9946 0.0107
-17 17 5 -1.0282 0.0127
-17 17 6 2.3043 -0.0453
-17 17 7 1.2201 -0.1386
-17 17 8 -0.9559 0.1284
-17 17 9 0.5395 -0.1167
-17 18 2 -0.6765 -0.1655
-17 18 3 -0.1321 -0.0583
-17 18 4 -0.7243 -0.1149
-17 18 5 -0.1546 0.0151
-17 18 6 -0.0661 -0.0776
-16 0 -12 -0.0325 -0.0911
-16 0 -10 0.1662 -0.0042
-16 0 -8 1.0407 -0.0531
-16 0 -6 -3.0745 -0.0391
-16 0 -4 -2.1717 0.0303
-16 0 -2 1.9569 0.0313
-16 0 0 -3.2268 0.0332
-16 0 2 0.2542 0.0234
-16 0 4 -6.5627 0.1321
-16 0 6 -6.2651 0.0625
-16 0 8 -0.8897 0.0469
-16 0 10 -4.6615 0.0584
-16 0 12 2.0338 0.0264
-16 0 14 -2.3412 -0.0612
-16 0 16 0.3884 -0.0271
-16 0 18 2.1682 0.0816
-16 0 20 -1.3077 0.0118
-16 1 -14 2.6934 0.0552
-16 1 -13 -1.0161 -0.0278
-16 1 -12 -0.0765 0.0411
-16 1 -11 0.7780 0.0071
-16 1 -10 -3.7186 0.0310
-16 1 -9 -0.7568 -0.0708
-16 1 -8 1.0128 0.0025
-16 1 -7 0.3555 0.0486
-16 1 -6 -0.6538 -0.0091
-16 1 -5 0.9803 0.0223
-16 1 -4 -0.9857 -0.0436
-16 1 -3 -1.4172 0.0069
-16 1 -2 -2.1819 0.0245
-16 1 -1 -1.6022 -0.0267
-16 1 0 -2.4336 0.0155
-16 1 1 1.3454 -0.0357
-16 1 2 -2.9496 0.0097
-16 1 3 3.5245 -0.0407
-16 1 4 -3.0250 -0.0106
-16 1 5 0.1992 -0.0507
-16 1 6 -0.7490 -0.0087
-16 1 7 4.1238 -0.0505
-16 1 8 1.2695 -0.0030
-16 1 9 0.4264 0.0001
-16 1 10 1.7200 -0.0139
-16 1 11 0.4665 -0.0135
-16 1 12 -0.2194 0.0196
-16 1 13 -0.6090 -0.0141
-16 1 14 2.7838 0.0076
-16 1 15 1.6435 0.0100
-16 1 16 -0.3267 -0.0112
-16 1 17 -0.3397 0.0064
-16 1 18 1.5362 0.0239
-16 1 19 -0.1282 0.0083
-16 1 20 0.8464 -0.0275
-16 2 -14 0.1568 -0.0856
-16 2 -13 -0.1940 -0.0846
-16 2 -12 1.1023 -0.0153
-16 2 -11 0.7348 -0.0658
-16 2 -10 0.4291 0.0215
-16 2 -9 -0.3743 -0.0055
-16 2 -8 0.7911 0.0437
-16 2 -7 2.2325 0.0317
-16 2 -6 0.1261 -0.0131
-16 2 -5 -1.7038 -0.0161
-16 2 -4 0.3180 -0.0048
-16 2 -3 1.7009 0.0077
-16 2 -2 0.6555 0.0258
-16 2 -1 3.1001 0.0380
-16 2 0 4.0822 -0.0097
-16 2 1 2.8735 0.0678
-16 2 2 -2.1717 -0.0127
-16 2 3 4.0799 0.0077
-16 2 4 4.6631 -0.0411
-16 2 5 0.5519 -0.0019
-16 2 6 0.5913 0.0160
-16 2 7 -2.4829 -0.0077
-16 2 8 -2.2921 0.0009
-16 2 9 -3.0876 -0.0074
-16 2 10 2.3454 -0.0390
-16 2 11 2.1617 -0.0095
-16 2 12 -1.6790 -0.0049
-16 2 13 -0.2173 -0.0159
-16 2 14 1.6217 0.0480
-16 2 15 -1.7182 0.0007
-16 2 16 0.2696 -0.0002
-16 2 17 -1.1068 -0.0058
-16 2 18 -0.9359 -0.0141
-16 2 19 -2.0101 -0.0009
-16 2 20 -0.8500 -0.0269
-16 3 -14 0.6536 0.0084
-16 3 -13 1.3192 0.0758
-16 3 -12 -0.4797 0.0236
-16 3 -11 -1.0901 0.0275
-16 3 -10 1.3411 0.0128
-16 3 -9 -1.5611 0.0082
-16 3 -8 -1.5682 0.0352
-16 3 -7 0.0931 -0.0237
-16 3 -6 -1.6112 0.0104
-16 3 -5 0.6763 -0.0410
-16 3 -4 0.5644 0.0019
-16 3 -3 -0.4832 -0.0294
-16 3 -2 0.5184 -0.0554
-16 3 -1 0.4472 0.0244
-16 3 0 -0.4685 -0.0498
-16 3 1 -2.5077 0.0228
-16 3 2 -3.0759 -0.0046
-16 3 3 -5.0256 -0.0257
-16 3 4 -2.4423 0.0212
-16 3 5 2.0889 0.0217
-16 3 6 1.3483 0.0024
-16 3 7 -0.8891 0.0311
-16 3 8 0.9524 -0.0061
-16 3 9 -0.8142 -0.0030
-16 3 10 -1.0617 0.0013
-16 3 11 -0.7129 -0.0024
-16 3 12 -1.2891 0.0025
-16 3 13 1.1298 0.0253
-16 3 14 1.0211 -0.0045
-16 3 15 -1.5043 0.0036
-16 3 16 -1.0497 0.0163
-16 3 17 0.2803 -0.0233
-16 3 18 0.0328 0.0022
-16 3 19 0.8826 -0.0405
-16 3 20 0.8980 -0.0402
-16 4 -13 -0.5690 -0.0299
-16 4 -12 -0.7118 -0.0220
-16 4 -11 3.2817 0.0039
-16 4 -10 0.1550 0.0239
-16 4 -9 -0.0007 0.0108
-16 4 -8 0.8869 0.0134
-16 4 -7 -1.6105 -0.0145
-16 4 -6 -0.6386 0.0152
-16 4 -5 0.6468 -0.0073
-16 4 -4 2.3963 0.0605
-16 4 -3 1.2433 0.0055
-16 4 -2 1.6710 -0.0176
-16 4 -1 -0.8618 -0.0085
-16 4 0 -1.7532 -0.0106
-16 4 1 0.7301 -0.0413
-16 4 2 2.2154 0.0164
-16 4 3 2.2600 -0.0294
-16 4 4 -0.9962 0.0089
-16 4 5 -0.6636 -0.0168
-16 4 6 -0.4051 -0.0425
-16 4 7 -0.4502 -0.0077
-16 4 8 2.6534 -0.0185
-16 4 9 -0.2243 0.0228
-16 4 10 0.6525 0.0207
-16 4 11 1.0795 0.0162
-16 4 12 -0.7952 -0.0153
-16 4 13 0.9616 0.0075
-16 4 14 -0.5284 0.0097
-16 4 15 0.9788 0.0244
-16 4 16 -0.9348 0.0173
-16 4 17 0.0244 -0.0084
-16 4 18 -1.8561 -0.0079
-16 4 19 0.0505 -0.0322
-16 4 20 0.1665 0.0133
-16 5 -13 -0.5315 0.0380
-16 5 -12 -2.1993 0.0058
-16 5 -11 0.3887 0.0271
-16 5 -10 -3.6584 -0.0205
-16 5 -9 0.8157 -0.0274
-16 5 -8 2.1812 -0.0453
-16 5 -7 -2.2669 0.0131
-16 5 -6 2.4545 -0.0249
-16 5 -5 0.5107 -0.0212
-16 5 -4 0.0371 0.0015
-16 5 -3 0.6983 0.0023
-16 5 -2 -2.6270 0.0376
-16 5 -1 -4.1126 0.0071
-16 5 0 -0.7921 0.0304
-16 5 1 -1.4591 -0.0125
-16 5 2 0.0757 0.0043
-16 5 3 0.5872 0.0050
-16 5 4 3.0414 -0.0031
-16 5 5 -0.4774 0.0178
-16 5 6 1.5291 -0.0142
-16 5 7 0.5126 -0.0054
-16 5 8 2.8414 0.0334
-16 5 9 -2.9888 0.0051
-16 5 10 0.5271 -0.0138
-16 5 11 1.8514 0.0277
-16 5 12 -1.3652 -0.0170
-16 5 13 0.5687 0.0063
-16 5 14 -0.5023 0.0073
-16 5 15 -1.4370 -0.0368
-16 5 16 0.7817 -0.0120
-16 5 17 3.1725 -0.0175
-16 5 18 0.2544 -0.0445
-16 5 19 0.6417 0.0564
-16 5 20 -0.7974 0.0769
-16 6 -13 -0.2535 -0.0325
-16 6 -12 -1.1964 0.0072
-16 6 -11 0.4830 0.0579
-16 6 -10 -1.2581 -0.0093
-16 6 -9 0.8275 -0.0106
-16 6 -8 -0.3216 -0.0146
-16 6 -7 -1.3568 0.0091
-16 6 -6 2.1669 -0.0152
-16 6 -5 0.4114 0.0228
-16 6 -4 -1.5537 -0.0057
-16 6 -3 -3.2902 0.0067
-16 6 -2 0.7448 0.0079
-16 6 -1 2.1979 -0.0160
-16 6 0 5.4359 0.0110
-16 6 1 0.7436 0.0006
-16 6 2 3.5800 0.0005
-16 6 3 -1.4672 0.0084
-16 6 4 0.0199 -0.0060
-16 6 5 -2.5570 0.0140
-16 6 6 -3.3000 0.0022
-16 6 7 -1.5857 0.0102
-16 6 8 0.0910 0.0306
-16 6 9 -2.9829 -0.0136
-16 6 10 3.1457 -0.0077
-16 6 11 0.5502 0.0172
-16 6 12 -1.3291 -0.0025
-16 6 13 1.8348 0.0054
-16 6 14 0.2437 -0.0415
-16 6 15 0.5639 -0.0318
-16 6 16 -2.3876 -0.0229
-16 6 17 0.9517 -0.0137
-16 6 18 -0.5784 0.0279
-16 6 19 0.5845 0.0696
-16 6 20 0.3602 -0.0077
-16 7 -13 1.1039 -0.0340
-16 7 -12 0.9831 0.0006
-16 7 -11 1.9703 -0.0394
-16 7 -10 -0.3698 -0.0069
-16 7 -9 0.5455 -0.0105
-16 7 -8 0.0353 0.0104
-16 7 -7 -0.1853 -0.0077
-16 7 -6 0.3570 0.0168
-16 7 -5 -2.0414 0.0236
-16 7 -4 1.1700 -0.0248
-16 7 -3 -2.8368 0.0124
-16 7 -2 0.5494 -0.0069
-16 7 -1 -1.2560 -0.0266
-16 7 0 -0.2933 -0.0302
-16 7 1 -2.9676 0.0054
-16 7 2 -2.2692 0.0033
-16 7 3 -1.0570 -0.0059
-16 7 4 -0.3788 0.0223
-16 7 5 1.1856 0.0049
-16 7 6 -0.5374 0.0150
-16 7 7 1.8120 -0.0113
-16 7 8 0.3448 -0.0011
-16 7 9 -0.6621 0.0253
-16 7 10 2.0196 -0.0068
-16 7 11 -2.0233 -0.0062
-16 7 12 -1.3172 -0.0166
-16 7 13 2.4547 -0.0092
-16 7 14 -4.4171 -0.0109
-16 7 15 1.8742 0.0141
-16 7 16 0.8211 0.0061
-16 7 17 0.8852 0.0667
-16 7 18 -1.1336 0.0122
-16 7 19 -0.3623 -0.0119
-16 7 20 -0.3718 0.0127
-16 8 -12 -0.6634 -0.0038
-16 8 -11 -0.0317 -0.0387
-16 8 -10 -0.5928 0.0206
-16 8 -9 0.4030 0.0170
-16 8 -8 1.1876 -0.0045
-16 8 -7 -0.4880 -0.0126
-16 8 -6 0.3005 0.0068
-16 8 -5 -0.7659 0.0254
-16 8 -4 -0.0386 -0.0067
-16 8 -3 0.5711 -0.0095
-16 8 -2 4.2286 0.0155
-16 8 -1 -1.7169 0.0015
-16 8 0 1.1762 -0.0259
-16 8 1 1.0847 0.0159
-16 8 2 -0.7316 -0.0225
-16 8 3 4.0815 0.0063
-16 8 4 -1.3056 0.0104
-16 8 5 1.7465 0.0308
-16 8 6 0.9525 0.0125
-16 8 7 -0.4091 -0.0120
-16 8 8 0.5908 -0.0008
-16 8 9 -1.3779 -0.0062
-16 8 10 1.3964 -0.0181
-16 8 11 -2.2900 -0.0047
-16 8 12 -2.5036 0.0074
-16 8 13 1.9571 0.0008
-16 8 14 -2.1931 0.0126
-16 8 15 0.6150 0.0008
-16 8 16 0.6991 0.0299
-16 8 17 -0.3930 0.0810
-16 8 18 -0.1958 -0.0876
-16 8 19 0.8352 -0.0858
-16 9 -12 1.0865 0.0464
-16 9 -11 -1.2144 0.0067
-16 9 -10 0.3300 -0.0252
-16 9 -9 0.7701 -0.0131
-16 9 -8 1.1203 0.0083
-16 9 -7 0.0684 0.0157
-16 9 -6 -0.0668 0.0350
-16 9 -5 0.6118 -0.0077
-16 9 -4 -0.7475 0.0083
-16 9 -3 -0.3281 -0.0292
-16 9 -2 1.9743 -0.0128
-16 9 -1 -3.3357 0.0191
-16 9 0 -0.8602 -0.0056
-16 9 1 2.4009 0.0183
-16 9 2 -0.4694 0.0110
-16 9 3 -2.6452 0.0074
-16 9 4 -1.2574 -0.0324
-16 9 5 0.6839 0.0004
-16 9 6 1.0490 -0.0105
-16 9 7 -3.8236 0.0067
-16 9 8 1.5096 -0.0080
-16 9 9 -0.5217 -0.0157
-16 9 10 2.2639 0.0072
-16 9 11 2.4368 -0.0309
-16 9 12 -0.6391 0.0323
-16 9 13 -0.0246 0.0083
-16 9 14 1.0389 0.0067
-16 9 15 1.4268 0.0311
-16 9 16 -2.4688 0.0130
-16 9 17 -1.4115 0.0046
-16 9 18 0.7103 -0.0528
-16 9 19 -1.3822 -0.0156
-16 10 -11 -1.8047 0.0203
-16 10 -10 -0.0016 0.0025
-16 10 -9 -0.9927 0.0090
-16 10 -8 -1.1875 0.0085
-16 10 -7 -1.8051 -0.0216
-16 10 -6 0.3142 -0.0028
-16 10 -5 1.4030 -0.0089
-16 10 -4 0.7922 -0.0273
-16 10 -3 2.8370 0.0156
-16 10 -2 1.2720 -0.0125
-16 10 -1 0.1631 -0.0036
-16 10 0 -0.6982 0.0207
-16 10 1 0.3276 -0.0120
-16 10 2 0.8924 0.0100
-16 10 3 -4.1225 0.0012
-16 10 4 2.4349 0.0024
-16 10 5 -0.2204 -0.0051
-16 10 6 1.0494 -0.0096
-16 10 7 0.2277 -0.0049
-16 10 8 1.5422 -0.0532
-16 10 9 -0.0195 0.0158
-16 10 10 -3.5171 0.0019
-16 10 11 -1.1230 -0.0175
-16 10 12 1.7580 0.0125
-16 10 13 0.0061 -0.0136
-16 10 14 -0.1775 -0.0015
-16 10 15 0.6210 -0.0162
-16 10 16 -0.6698 -0.0373
-16 10 17 1.7183 -0.0552
-16 10 18 1.2098 -0.0222
-16 11 -11 -0.4627 0.0149
-16 11 -10 1.8629 -0.0411
-16 11 -9 -0.5632 0.0664
-16 11 -8 1.5248 0.0418
-16 11 -7 -1.2255 -0.0009
-16 11 -6 0.9199 -0.0417
-16 11 -5 0.4578 0.0238
-16 11 -4 -3.3607 -0.0275
-16 11 -3 -1.2075 -0.0197
-16 11 -2 -2.3496 0.0014
-16 11 -1 -0.1889 -0.0052
-16 11 0 -0.0078 0.0363
-16 11 1 -1.0410 0.0199
-16 11 2 0.1197 -0.0169
-16 11 3 1.7089 0.0031
-16 11 4 0.7155 -0.0103
-16 11 5 -2.6111 0.0007
-16 11 6 0.7393 0.0228
-16 11 7 -0.5500 -0.0220
-16 11 8 1.2287 -0.0091
-16 11 9 0.9361 0.0175
-16 11 10 -0.3517 -0.0054
-16 11 11 -1.8599 0.0294
-16 11 12 1.3808 -0.0082
-16 11 13 1.6316 0.0104
-16 11 14 -0.0140 -0.0065
-16 11 15 -1.0488 -0.0720
-16 11 16 1.7944 0.0451
-16 11 17 0.0588 -0.0231
-16 11 18 -0.3938 0.0128
-16 12 -10 2.8720 -0.0314
-16 12 -9 -2.1256 -0.0257
-16 12 -8 0.6418 -0.0132
-16 12 -7 1.3798 -0.0073
-16 12 -6 0.9838 -0.0221
-16 12 -5 -1.3761 0.0147
-16 12 -4 -0.7820 0.0152
-16 12 -3 0.5193 -0.0156
-16 12 -2 -0.7552 0.0247
-16 12 -1 0.6193 -0.0044
-16 12 0 0.8172 -0.0034
-16 12 1 -0.0408 0.0092
-16 12 2 1.1074 0.0259
-16 12 3 1.8118 -0.0104
-16 12 4 1.7412 -0.0202
-16 12 5 0.5319 -0.0115
-16 12 6 0.8593 0.0097
-16 12 7 -2.4422 -0.0039
-16 12 8 0.8236 0.0399
-16 12 9 -1.1877 0.0192
-16 12 10 0.9088 -0.0037
-16 12 11 0.3887 -0.0317
-16 12 12 1.2352 0.0057
-16 12 13 -0.1913 0.0251
-16 12 14 0.9479 -0.0600
-16 12 15 -1.9128 0.0203
-16 12 16 1.4899 0.0697
-16 12 17 -2.3931 -0.0101
-16 13 -9 0.2392 -0.0324
-16 13 -8 -2.2235 -0.0221
-16 13 -7 1.4770 0.0072
-16 13 -6 -1.3696 0.0140
-16 13 -5 -0.3757 0.0071
-16 13 -4 2.5168 0.0019
-16 13 -3 -0.3631 -0.0192
-16 13 -2 1.0693 0.0323
-16 13 -1 -0.1029 -0.0147
-16 13 0 0.3825 -0.0114
-16 13 1 -1.0326 -0.0122
-16 13 2 1.2668 -0.0185
-16 13 3 -2.0265 0.0225
-16 13 4 -2.5504 0.0012
-16 13 5 0.8097 -0.0013
-16 13 6 0.4560 -0.0082
-16 13 7 -1.1125 -0.0150
-16 13 8 -0.9786 -0.0067
-16 13 9 -1.8385 0.0069
-16 13 10 0.4595 0.0129
-16 13 11 -1.1832 -0.0388
-16 13 12 -1.1301 0.0234
-16 13 13 -4.1611 0.0038
-16 13 14 -0.0931 -0.0683
-16 13 15 0.3275 0.1374
-16 13 16 -0.2094 -0.0038
-16 14 -8 -2.7818 0.0014
-16 14 -7 1.2578 -0.0478
-16 14 -6 -3.0594 -0.0026
-16 14 -5 0.4626 0.0065
-16 14 -4 0.5721 0.0170
-16 14 -3 -1.7412 0.0552
-16 14 -2 3.0220 0.0463
-16 14 -1 -1.1671 0.0088
-16 14 0 0.3085 -0.0195
-16 14 1 0.7789 0.0165
-16 14 2 -0.2788 -0.0477
-16 14 3 -0.3035 0.0440
-16 14 4 -1.9686 -0.0416
-16 14 5 -1.4007 -0.0104
-16 14 6 1.1009 -0.0019
-16 14 7 0.1315 0.0105
-16 14 8 0.2702 0.0141
-16 14 9 1.0697 0.0031
-16 14 10 1.7537 0.0315
-16 14 11 2.7795 -0.0075
-16 14 12 3.2005 0.0250
-16 14 13 0.8531 0.0663
-16 14 14 -0.2059 0.0071
-16 14 15 0.6159 0.0480
-16 15 -7 3.3918 -0.0205
-16 15 -6 -0.1551 -0.0184
-16 15 -5 0.8323 -0.0452
-16 15 -4 -0.8905 -0.0145
-16 15 -3 -1.9130 -0.0172
-16 15 -2 1.4404 -0.0079
-16 15 -1 -2.1645 0.0016
-16 15 0 -0.0171 0.0138
-16 15 1 -0.5106 -0.0090
-16 15 2 -1.2531 -0.0006
-16 15 3 -0.0109 0.0721
-16 15 4 1.6703 -0.0162
-16 15 5 -1.0707 0.0229
-16 15 6 -0.4770 -0.0015
-16 15 7 0.7636 0.0676
-16 15 8 2.8203 -0.0462
-16 15 9 0.5577 -0.0178
-16 15 10 -1.0682 0.0176
-16 15 11 -1.5632 -0.0794
-16 15 12 -1.4728 0.0250
-16 15 13 -0.5410 -0.0117
-16 15 14 0.4430 -0.0717
-16 16 -6 0.3981 0.0712
-16 16 -5 -0.8192 0.0056
-16 16 -4 2.9623 0.0464
-16 16 -3 0.1029 -0.0153
-16 16 -2 0.4595 -0.0468
-16 16 -1 0.7521 -0.0292
-16 16 0 0.8066 -0.0627
-16 16 1 -0.6851 -0.0331
-16 16 2 0.7969 -0.0090
-16 16 3 0.4009 -0.0072
-16 16 4 2.6076 -0.0140
-16 16 5 1.3847 -0.0381
-16 16 6 0.3891 0.0256
-16 16 7 -0.5498 -0.0052
-16 16 8 -0.9380 -0.0748
-16 16 9 -1.4916 0.0576
-16 16 10 2.1626 -0.0463
-16 16 11 -0.3522 0.0131
-16 16 12 -2.4374 0.1308
-16 17 -3 0.7545 0.0373
-16 17 -2 -2.1264 0.0674
-16 17 -1 -0.1115 0.0656
-16 17 0 0.7740 0.0069
-16 17 1 -1.5482 0.0296
-16 17 2 -0.9222 -0.0015
-16 17 3 -0.7561 -0.1061
-16 17 4 1.8058 -0.0380
-16 17 5 -1.1572 -0.0129
-16 17 6 -1.3073 0.1116
-16 17 7 1.0192 -0.0855
-16 17 8 -1.7389 0.0534
-16 17 9 -2.3817 0.1006
-16 17 10 -1.0812 -0.1263
-16 18 -2 -0.4998 -0.0846
-16 18 -1 -0.7677 -0.0651
-16 18 0 1.9094 -0.0362
-16 18 1 0.1799 0.0920
-16 18 2 0.5226 0.0711
-16 18 3 -0.8990 0.0772
-16 18 4 -0.0389 0.0594
-16 18 5 -0.6466 0.0939
-16 18 6 0.2688 0.0513
-16 18 7 2.5064 -0.1842
-16 18 8 1.4368 0.0454
-16 19 1 -0.0947 -0.0155
-16 19 2 3.0749 -0.0130
-16 19 3 -0.1801 -0.1550
-16 19 4 -0.8484 -0.0038
-16 19 5 -0.1645 -0.0598
-16 19 6 -0.7926 -0.0575
-15 0 -13 0.1645 0.4033
-15 0 -11 -2.2466 0.0214
-15 0 -9 -3.1350 -0.0093
-15 0 -7 2.7819 -0.0530
-15 0 -5 0.9383 -0.0752
-15 0 -3 -3.7329 0.0107
-15 0 -1 -1.6211 0.0496
-15 0 1 -6.3053 -0.0147
-15 0 3 4.2263 -0.0745
-15 0 5 0.5184 -0.0234
-15 0 7 2.2929 -0.0760
-15 0 9 5.4524 -0.0302
-15 0 11 -2.7604 0.0093
-15 0 13 4.9976 -0.0012
-15 0 15 1.9142 -0.0062
-15 0 17 0.8001 -0.0118
-15 0 19 1.1639 0.0187
-15 0 21 2.0576 0.0076
-15 1 -14 0.1729 -0.0870
-15 1 -13 0.0838 -0.0387
-15 1 -12 0.0747 -0.1180
-15 1 -11 0.7156 0.0192
-15 1 -10 1.7327 0.0665
-15 1 -9 -3.1280 0.0271
-15 1 -8 -0.0222 -0.0507
-15 1 -7 1.9729 0.0288
-15 1 -6 -0.5428 0.0038
-15 1 -5 0.0949 0.0496
-15 1 -4 1.7814 0.0178
-15 1 -3 0.5040 -0.0647
-15 1 -2 1.7034 0.0242
-15 1 -1 1.2363 -0.0254
-15 1 0 1.6214 0.0327
-15 1 1 1.0252 -0.0473
-15 1 2 0.5645 0.0448
-15 1 3 2.7351 -0.0366
-15 1 4 2.4095 0.0213
-15 1 5 3.9963 -0.0598
-15 1 6 -4.1152 0.0180
-15 1 7 -0.6901 -0.0246
-15 1 8 -1.6310 0.0270
-15 1 9 0.9516 -0.0130
-15 1 10 -0.5549 0.0148
-15 1 11 0.6095 -0.0024
-15 1 12 0.6541 0.0138
-15 1 13 -2.2866 0.0279
-15 1 14 -2.4966 -0.0153
-15 1 15 2.4407 0.0076
-15 1 16 -1.8663 -0.0252
-15 1 17 -2.6735 -0.0373
-15 1 18 -0.4533 0.0365
-15 1 19 -1.1339 0.0138
-15 1 20 -1.7724 0.0603
-15 1 21 1.6933 0.0150
-15 2 -14 0.3623 0.1200
-15 2 -13 -0.7013 -0.0890
-15 2 -12 -0.1159 -0.0226
-15 2 -11 0.5962 -0.0331
-15 2 -10 1.5786 -0.0143
-15 2 -9 -0.9085 -0.0044
-15 2 -8 -1.2630 -0.0634
-15 2 -7 -0.7098 0.0900
-15 2 -6 2.5615 -0.0232
-15 2 -5 -0.3549 -0.0099
-15 2 -4 -1.8036 0.0040
-15 2 -3 0.1335 -0.0371
-15 2 -2 -1.6760 0.0701
-15 2 -1 -2.3084 -0.0257
-15 2 0 1.4300 -0.0094
-15 2 1 3.8347 -0.0040
-15 2 2 -2.1339 0.0256
-15 2 3 -6.0665 -0.0084
-15 2 4 -2.6065 0.0283
-15 2 5 2.0191 -0.0317
-15 2 6 -1.6684 0.0387
-15 2 7 0.7204 0.0247
-15 2 8 1.2049 0.0149
-15 2 9 -3.5476 0.0050
-15 2 10 -1.4355 0.0077
-15 2 11 2.2946 -0.0426
-15 2 12 0.0002 -0.0146
-15 2 13 -3.2743 -0.0264
-15 2 14 0.6540 -0.0041
-15 2 15 -0.3567 0.0113
-15 2 16 -0.1289 0.0181
-15 2 17 0.2595 0.0111
-15 2 18 1.6431 0.0177
-15 2 19 1.0370 0.0189
-15 2 20 0.8154 -0.0213
-15 2 21 1.5229 -0.0264
-15 2 22 -1.3789 -0.0895
-15 3 -14 0.2433 -0.0080
-15 3 -13 0.0737 -0.0309
-15 3 -12 0.8454 0.0517
-15 3 -11 -2.3788 0.0363
-15 3 -10 1.1068 -0.0064
-15 3 -9 -0.5303 -0.0152
-15 3 -8 -0.0122 0.0026
-15 3 -7 -1.0069 0.0333
-15 3 -6 -1.3822 -0.0022
-15 3 -5 0.4663 0.0214
-15 3 -4 -0.7403 -0.0335
-15 3 -3 0.4088 0.0051
-15 3 -2 1.6554 -0.0372
-15 3 -1 -1.4587 -0.0110
-15 3 0 0.4990 -0.0222
-15 3 1 0.4085 0.0110
-15 3 2 0.7556 0.0117
-15 3 3 2.1597 -0.0134
-15 3 4 -3.5081 -0.0030
-15 3 5 0.6800 0.0423
-15 3 6 1.5276 0.0294
-15 3 7 0.1345 -0.0052
-15 3 8 2.4012 0.0224
-15 3 9 -0.9462 -0.0137
-15 3 10 1.9382 0.0148
-15 3 11 1.6581 0.0056
-15 3 12 -0.8629 -0.0165
-15 3 13 0.2508 -0.0074
-15 3 14 3.5671 0.0217
-15 3 15 -1.1171 -0.0082
-15 3 16 1.1731 0.0371
-15 3 17 1.0170 0.0101
-15 3 18 -1.0751 -0.0244
-15 3 19 0.6453 0.0050
-15 3 20 -0.7005 -0.0505
-15 3 21 -0.0272 -0.0040
-15 4 -14 0.4421 0.0025
-15 4 -13 -0.3358 -0.0207
-15 4 -12 -0.9713 -0.0011
-15 4 -11 -1.0282 -0.0225
-15 4 -10 2.0742 -0.0159
-15 4 -9 -0.3415 -0.0242
-15 4 -8 1.9835 0.0344
-15 4 -7 2.2659 -0.0203
-15 4 -6 0.3929 0.0074
-15 4 -5 0.0564 0.0181
-15 4 -4 -0.1165 -0.0075
-15 4 -3 -1.3514 0.0481
-15 4 -2 2.2891 -0.0166
-15 4 -1 -0.1832 0.0067
-15 4 0 -1.2861 0.0057
-15 4 1 -1.5339 0.0042
-15 4 2 -3.2879 -0.0170
-15 4 3 4.6903 -0.0046
-15 4 4 -0.0304 -0.0028
-15 4 5 0.6815 0.0122
-15 4 6 1.1146 -0.0247
-15 4 7 -0.5282 -0.0263
-15 4 8 2.0640 0.0088
-15 4 9 -0.5977 -0.0355
-15 4 10 -0.3567 0.0130
-15 4 11 -1.7962 0.0145
-15 4 12 -2.5469 0.0039
-15 4 13 -0.1015 0.0060
-15 4 14 -1.4605 -0.0045
-15 4 15 -0.2971 -0.0056
-15 4 16 0.3561 0.0240
-15 4 17 1.9153 0.0036
-15 4 18 -0.8890 0.0047
-15 4 19 0.0862 0.0101
-15 4 20 -1.9315 -0.0669
-15 4 21 0.8552 -0.0065
-15 5 -14 0.8085 0.0036
-15 5 -13 -0.4160 0.0413
-15 5 -12 -1.7550 0.0141
-15 5 -11 1.4260 -0.0016
-15 5 -10 -1.1489 0.0136
-15 5 -9 -1.6523 0.0180
-15 5 -8 1.7749 -0.0141
-15 5 -7 -1.4027 -0.0497
-15 5 -6 -1.2594 0.0232
-15 5 -5 -2.2854 -0.0331
-15 5 -4 -0.0428 -0.0148
-15 5 -3 0.6656 -0.0039
-15 5 -2 0.8652 -0.0023
-15 5 -1 0.7012 0.0191
-15 5 0 1.6857 -0.0118
-15 5 1 3.6178 0.0258
-15 5 2 -0.1021 0.0169
-15 5 3 -0.2680 0.0314
-15 5 4 -0.8135 0.0483
-15 5 5 -3.8634 0.0063
-15 5 6 -1.9611 0.0067
-15 5 7 -3.7304 -0.0208
-15 5 8 1.5639 -0.0147
-15 5 9 -0.4892 0.0165
-15 5 10 -0.7992 0.0028
-15 5 11 1.9170 -0.0158
-15 5 12 2.1230 -0.0013
-15 5 13 2.0992 -0.0152
-15 5 14 0.6854 0.0106
-15 5 15 1.5734 -0.0120
-15 5 16 -1.3034 -0.0257
-15 5 17 -0.4118 0.0097
-15 5 18 -0.1945 -0.0397
-15 5 19 0.9853 -0.0264
-15 5 20 -1.6308 0.0189
-15 5 21 1.0048 0.0709
-15 6 -14 2.8100 -0.0209
-15 6 -13 1.5433 -0.0023
-15 6 -12 -0.6628 -0.0377
-15 6 -11 1.5657 -0.0126
-15 6 -10 -0.5815 0.0216
-15 6 -9 0.3919 0.0558
-15 6 -8 2.4744 0.0129
-15 6 -7 -1.8547 -0.0037
-15 6 -6 -1.4747 0.0229
-15 6 -5 0.9357 0.0145
-15 6 -4 3.2287 -0.0099
-15 6 -3 0.0149 -0.0128
-15 6 -2 -3.4119 0.0103
-15 6 -1 -2.6647 -0.0211
-15 6 0 -0.6995 0.0003
-15 6 1 -4.0959 -0.0242
-15 6 2 -0.5159 -0.0069
-15 6 3 -1.9282 -0.0067
-15 6 4 2.1857 -0.0170
-15 6 5 1.6550 0.0074
-15 6 6 2.9879 -0.0105
-15 6 7 -1.1785 -0.0103
-15 6 8 3.6362 -0.0050
-15 6 9 -3.3694 0.0084
-15 6 10 -0.6901 -0.0128
-15 6 11 1.3107 -0.0005
-15 6 12 -1.7103 0.0351
-15 6 13 -0.7995 0.0120
-15 6 14 -1.1406 0.0356
-15 6 15 0.7113 -0.0191
-15 6 16 -0.4738 0.0028
-15 6 17 -0.4449 0.0049
-15 6 18 -0.6392 -0.0408
-15 6 19 0.8821 0.0118
-15 6 20 -0.3558 0.0784
-15 6 21 2.0889 0.0148
-15 7 -14 -2.8994 0.0403
-15 7 -13 -2.0158 -0.0237
-15 7 -12 -1.0794 0.0052
-15 7 -11 1.1110 -0.0135
-15 7 -10 -0.5355 -0.0177
-15 7 -9 -0.5557 -0.0281
-15 7 -8 -0.4030 -0.0236
-15 7 -7 -0.1776 -0.0192
-15 7 -6 2.1006 -0.0104
-15 7 -5 0.0310 0.0219
-15 7 -4 1.6554 0.0107
-15 7 -3 -0.5382 -0.0083
-15 7 -2 0.7011 0.0151
-15 7 -1 1.2972 -0.0012
-15 7 0 2.0149 0.0315
-15 7 1 0.6142 -0.0046
-15 7 2 3.1152 0.0214
-15 7 3 -0.9510 -0.0095
-15 7 4 0.9305 -0.0312
-15 7 5 1.1609 -0.0194
-15 7 6 -0.3200 -0.0101
-15 7 7 -0.9426 0.0093
-15 7 8 1.8310 -0.0106
-15 7 9 -2.7272 -0.0075
-15 7 10 1.2242 0.0125
-15 7 11 0.0452 -0.0097
-15 7 12 -4.5713 -0.0099
-15 7 13 2.6971 0.0022
-15 7 14 -0.8947 -0.0186
-15 7 15 -1.3095 -0.0091
-15 7 16 -1.6308 0.0174
-15 7 17 0.5219 0.0082
-15 7 18 -0.4139 0.0302
-15 7 19 -0.0025 0.0071
-15 7 20 -0.4977 0.0076
-15 8 -13 1.7374 0.0120
-15 8 -12 0.8126 0.0074
-15 8 -11 2.0678 0.0268
-15 8 -10 -0.6988 0.0005
-15 8 -9 0.9571 -0.0021
-15 8 -8 0.9533 0.0460
-15 8 -7 -0.0961 -0.0030
-15 8 -6 1.0937 -0.0357
-15 8 -5 0.1922 0.0050
-15 8 -4 -1.0310 -0.0101
-15 8 -3 -4.2029 -0.0082
-15 8 -2 1.4733 -0.0063
-15 8 -1 -0.4725 0.0156
-15 8 0 -1.9671 0.0027
-15 8 1 0.3852 0.0039
-15 8 2 -0.8670 0.0076
-15 8 3 0.6210 -0.0245
-15 8 4 -0.8576 -0.0012
-15 8 5 0.9516 -0.0186
-15 8 6 -2.8820 0.0119
-15 8 7 -0.0992 0.0121
-15 8 8 0.8014 -0.0090
-15 8 9 -1.3503 0.0252
-15 8 10 3.9594 0.0114
-15 8 11 2.5729 0.0072
-15 8 12 -0.3380 -0.0335
-15 8 13 1.9287 0.0122
-15 8 14 -0.9978 -0.0201
-15 8 15 0.9808 -0.0078
-15 8 16 -0.0399 -0.0189
-15 8 17 1.1087 0.0100
-15 8 18 -0.6353 0.0513
-15 8 19 -1.2490 -0.0550
-15 8 20 0.9256 -0.0464
-15 9 -13 0.9253 0.0018
-15 9 -12 0.6607 -0.0137
-15 9 -11 0.5920 0.0172
-15 9 -10 -2.0336 0.0159
-15 9 -9 -0.0307 -0.0237
-15 9 -8 -0.5912 0.0073
-15 9 -7 -0.3368 0.0036
-15 9 -6 -1.9787 -0.0018
-15 9 -5 0.2745 0.0161
-15 9 -4 0.5716 0.0043
-15 9 -3 -1.7555 -0.0033
-15 9 -2 6.1357 0.0056
-15 9 -1 1.2441 0.0047
-15 9 0 -1.4438 -0.0046
-15 9 1 1.2840 0.0158
-15 9 2 -2.1993 -0.0166
-15 9 3 0.9173 0.0082
-15 9 4 -5.2136 -0.0226
-15 9 5 0.8442 -0.0042
-15 9 6 4.8136 0.0158
-15 9 7 0.3127 -0.0136
-15 9 8 1.9669 0.0126
-15 9 9 -3.2189 -0.0149
-15 9 10 -0.9432 -0.0109
-15 9 11 0.2078 0.0088
-15 9 12 1.5305 -0.0252
-15 9 13 0.1378 0.0231
-15 9 14 -1.8260 0.0113
-15 9 15 2.3898 0.0051
-15 9 16 0.4191 0.0107
-15 9 17 -0.4744 0.0272
-15 9 18 1.8623 0.0280
-15 9 19 0.5251 -0.0545
-15 9 20 1.0197 0.0237
-15 10 -12 0.4186 0.0403
-15 10 -11 -0.1840 -0.0646
-15 10 -10 -1.1173 0.0047
-15 10 -9 1.6477 0.0065
-15 10 -8 -0.4630 0.0008
-15 10 -7 -0.5440 0.0163
-15 10 -6 -0.8506 0.0001
-15 10 -5 -0.7222 -0.0219
-15 10 -4 -0.6484 -0.0107
-15 10 -3 -2.0134 0.0037
-15 10 -2 1.4641 0.0074
-15 10 -1 -0.9737 -0.0028
-15 10 0 -2.0485 -0.0081
-15 10 1 1.6956 -0.0090
-15 10 2 1.7528 0.0018
-15 10 3 2.5668 -0.0017
-15 10 4 0.3083 0.0016
-15 10 5 -1.2984 0.0108
-15 10 6 1.8077 0.0324
-15 10 7 -4.3040 0.0256
-15 10 8 -0.1085 0.0011
-15 10 9 2.2989 -0.0108
-15 10 10 -1.2634 0.0032
-15 10 11 -3.1071 -0.0354
-15 10 12 -0.3831 0.0120
-15 10 13 0.2778 0.0138
-15 10 14 -0.0799 -0.0011
-15 10 15 0.8626 0.0294
-15 10 16 -1.5022 -0.0141
-15 10 17 -1.0976 -0.0050
-15 10 18 1.6818 -0.0668
-15 10 19 0.3297 -0.0946
-15 11 -12 0.7989 0.0143
-15 11 -11 0.5020 0.0145
-15 11 -10 0.3035 -0.0448
-15 11 -9 -0.0147 0.0071
-15 11 -8 -0.4109 -0.0059
-15 11 -7 -0.9804 0.0180
-15 11 -6 0.0794 0.0016
-15 11 -5 0.9697 0.0174
-15 11 -4 0.9712 0.0202
-15 11 -3 -0.5056 0.0066
-15 11 -2 -1.8031 0.0008
-15 11 -1 -0.3652 -0.0355
-15 11 0 -0.6801 -0.0053
-15 11 1 0.7103 0.0102
-15 11 2 -1.9582 -0.0018
-15 11 3 -1.1395 0.0023
-15 11 4 4.5208 0.0161
-15 11 5 -0.6430 -0.0004
-15 11 6 -1.2361 0.0049
-15 11 7 -2.5610 0.0333
-15 11 8 -0.4062 -0.0389
-15 11 9 1.3371 0.0220
-15 11 10 2.2219 0.0092
-15 11 11 -0.0766 -0.0311
-15 11 12 -0.7710 0.0513
-15 11 13 -0.0006 0.0024
-15 11 14 0.1351 0.0096
-15 11 15 -0.4988 -0.0110
-15 11 16 -0.5505 -0.0538
-15 11 17 0.4557 -0.0314
-15 11 18 -0.8545 -0.0335
-15 11 19 -3.9243 -0.0535
-15 12 -12 -0.6468 -0.0078
-15 12 -11 -2.4331 0.0507
-15 12 -10 1.8847 -0.0132
-15 12 -9 -0.5232 -0.0055
-15 12 -8 -1.6556 0.0120
-15 12 -7 -0.8286 -0.0352
-15 12 -6 2.4339 -0.0245
-15 12 -5 0.3176 -0.0089
-15 12 -4 0.8586 0.0206
-15 12 -3 2.8672 0.0113
-15 12 -2 -0.7018 0.0127
-15 12 -1 0.1689 0.0156
-15 12 0 0.3909 -0.0290
-15 12 1 1.0360 -0.0161
-15 12 2 0.0802 -0.0025
-15 12 3 -3.1323 0.0226
-15 12 4 -0.2130 0.0024
-15 12 5 -2.3996 -0.0189
-15 12 6 2.0481 -0.0209
-15 12 7 0.5941 -0.0360
-15 12 8 1.4919 -0.0431
-15 12 9 -1.1481 0.0120
-15 12 10 0.3413 0.0269
-15 12 11 -0.0621 0.0171
-15 12 12 -2.1264 0.0240
-15 12 13 -0.1927 0.0179
-15 12 14 1.1186 0.0168
-15 12 15 -1.7863 -0.0640
-15 12 16 1.0739 0.0408
-15 12 17 0.7337 0.0145
-15 12 18 1.3938 0.1169
-15 13 -11 -4.2239 -0.0142
-15 13 -10 0.3689 0.0578
-15 13 -9 0.1218 -0.0002
-15 13 -8 0.5009 -0.0092
-15 13 -7 0.3699 0.0055
-15 13 -6 2.0574 -0.0161
-15 13 -5 -0.9379 -0.0023
-15 13 -4 -0.4989 -0.0142
-15 13 -3 1.7526 -0.0269
-15 13 -2 0.4411 -0.0119
-15 13 -1 -0.2895 0.0323
-15 13 0 1.2340 0.0423
-15 13 1 -3.3167 -0.0313
-15 13 2 1.8723 0.0493
-15 13 3 1.0078 -0.0111
-15 13 4 -0.2118 0.0132
-15 13 5 -2.4706 0.0079
-15 13 6 1.2939 0.0024
-15 13 7 1.6544 -0.0026
-15 13 8 -0.3961 0.0183
-15 13 9 -0.3889 0.0156
-15 13 10 1.7948 0.0118
-15 13 11 0.9628 -0.0006
-15 13 12 2.2316 -0.0128
-15 13 13 -0.1104 -0.0043
-15 13 14 0.3557 -0.0851
-15 13 15 -0.5228 -0.0465
-15 13 16 0.3337 0.0328
-15 13 17 -0.2417 -0.0298
-15 14 -10 1.6306 -0.0329
-15 14 -9 0.0519 0.0715
-15 14 -8 0.9807 -0.0084
-15 14 -7 2.3776 0.0029
-15 14 -6 -0.8473 -0.0016
-15 14 -5 -0.4586 0.0346
-15 14 -4 -0.9344 0.0102
-15 14 -3 -4.4026 -0.0170
-15 14 -2 -0.1655 0.0139
-15 14 -1 -0.7179 -0.0385
-15 14 0 0.6277 -0.0028
-15 14 1 -0.9533 -0.0321
-15 14 2 1.2013 -0.0054
-15 14 3 0.5725 -0.0134
-15 14 4 1.8023 0.0067
-15 14 5 -0.4670 -0.0139
-15 14 6 0.4546 0.0026
-15 14 7 1.7015 -0.0351
-15 14 8 0.0034 0.0199
-15 14 9 -0.8417 0.0029
-15 14 10 -1.2119 -0.0101
-15 14 11 -3.1724 -0.0106
-15 14 12 1.0534 -0.0588
-15 14 13 0.1613 -0.0191
-15 14 14 -0.8655 -0.0258
-15 14 15 1.1307 0.0484
-15 14 16 0.4790 0.0323
-15 15 -9 -2.3755 -0.0425
-15 15 -8 -2.3384 0.0495
-15 15 -7 0.5688 -0.0122
-15 15 -6 -1.4543 -0.0045
-15 15 -5 1.0892 0.0097
-15 15 -4 1.8460 -0.0406
-15 15 -3 -1.0807 -0.0157
-15 15 -2 2.3663 0.0591
-15 15 -1 0.0604 -0.0129
-15 15 0 0.7421 0.0091
-15 15 1 0.3992 0.0281
-15 15 2 0.8551 -0.0602
-15 15 3 -1.7019 0.0062
-15 15 4 1.6984 -0.0141
-15 15 5 0.4366 -0.0098
-15 15 6 -0.0524 -0.0072
-15 15 7 -3.3005 0.0016
-15 15 8 -0.4419 0.0475
-15 15 9 0.9386 -0.0133
-15 15 10 -0.9449 0.0149
-15 15 11 -0.8065 -0.0140
-15 15 12 0.6734 -0.0279
-15 15 13 -1.8981 0.0494
-15 15 14 0.0786 0.0156
-15 15 15 -0.5216 0.0452
-15 16 -8 2.1043 0.0197
-15 16 -7 -0.5252 0.0004
-15 16 -6 -0.8434 0.0309
-15 16 -5 -1.8594 0.0543
-15 16 -4 0.6714 -0.0032
-15 16 -3 0.4092 -0.0143
-15 16 -2 1.0506 0.0523
-15 16 -1 -2.3953 -0.0016
-15 16 0 1.7119 0.0111
-15 16 1 -1.2332 0.0294
-15 16 2 -1.8666 -0.0550
-15 16 3 -1.2573 0.0350
-15 16 4 -0.5663 -0.0121
-15 16 5 0.1335 0.0450
-15 16 6 1.4376 0.0057
-15 16 7 -1.1279 0.0486
-15 16 8 -0.1006 0.0027
-15 16 9 -1.8021 -0.0122
-15 16 10 -1.0381 -0.0030
-15 16 11 2.0311 -0.1116
-15 16 12 2.3645 0.0411
-15 16 13 -1.5946 0.0605
-15 16 14 2.1892 -0.0787
-15 17 -6 3.2322 0.0253
-15 17 -5 -2.4478 0.0428
-15 17 -4 0.2231 -0.0298
-15 17 -3 0.5175 -0.0573
-15 17 -2 0.5446 -0.0528
-15 17 -1 -2.7645 -0.0604
-15 17 0 1.0668 -0.0398
-15 17 1 1.3103 0.0048
-15 17 2 -0.3639 0.0535
-15 17 3 -1.6391 0.0748
-15 17 4 0.2304 -0.0053
-15 17 5 1.4054 -0.0291
-15 17 6 -1.4453 0.0114
-15 17 7 1.4062 -0.0222
-15 17 8 1.9838 -0.0888
-15 17 9 0.6097 0.0500
-15 17 10 1.0027 0.0014
-15 17 11 1.1471 0.0546
-15 17 12 1.2670 0.1246
-15 18 -4 1.7632 0.0312
-15 18 -3 -0.7923 0.0617
-15 18 -2 0.4210 0.0452
-15 18 -1 -0.6994 0.0338
-15 18 0 0.9767 0.0214
-15 18 1 0.8896 0.0082
-15 18 2 3.3551 -0.0135
-15 18 3 0.8424 -0.0154
-15 18 4 0.7346 -0.0954
-15 18 5 -0.0551 -0.0340
-15 18 6 -3.8195 0.0715
-15 18 7 0.6220 0.0264
-15 18 8 0.4646 -0.0024
-15 18 9 0.5843 0.0756
-15 18 10 0.9971 -0.1235
-15 18 11 -2.2707 -0.0061
-15 19 -2 -0.0785 -0.2148
-15 19 -1 -0.6522 0.0295
-15 19 0 -0.8082 -0.0699
-15 19 1 -3.5604 0.0208
-15 19 2 -0.2187 0.0430
-15 19 3 -0.5335 0.0369
-15 19 4 0.1947 0.0017
-15 19 5 -0.7041 0.0887
-15 19 6 0.8324 0.0769
-15 19 7 1.1706 -0.0891
-15 19 8 -1.6348 -0.0142
-15 19 9 -0.9725 -0.0282
-15 20 0 2.7416 0.0721
-15 20 1 -1.0570 -0.0840
-15 20 2 -0.0797 0.0682
-15 20 3 -0.3196 -0.1599
-15 20 4 -0.2376 0.0352
-15 20 5 0.4513 -0.0011
-14 0 -12 -0.5942 0.0621
-14 0 -10 0.6425 0.1143
-14 0 -8 -3.5200 -0.0000
-14 0 -6 0.3020 -0.0109
-14 0 -4 2.6192 -0.0455
-14 0 -2 0.7035 -0.0882
-14 0 0 4.1630 -0.0953
-14 0 2 -5.7455 -0.0370
-14 0 4 5.5948 0.0142
-14 0 6 -3.0540 0.0149
-14 0 8 -1.9850 -0.0184
-14 0 10 2.8682 0.0084
-14 0 12 -5.9726 0.0666
-14 0 14 0.7014 -0.0187
-14 0 16 -3.8760 -0.0607
-14 0 18 -0.5220 -0.0124
-14 0 20 -0.0334 0.0133
-14 0 22 0.3776 0.0105
-14 1 -13 0.7928 0.0501
-14 1 -12 0.8774 -0.1119
-14 1 -11 -1.5123 -0.0598
-14 1 -10 3.5973 -0.0262
-14 1 -9 0.2722 0.0297
-14 1 -8 -1.5622 0.0644
-14 1 -7 1.2413 -0.0300
-14 1 -6 1.1695 0.0648
-14 1 -5 -2.2610 0.0131
-14 1 -4 0.6068 0.0300
-14 1 -3 -0.4572 0.0387
-14 1 -2 0.1249 -0.0685
-14 1 -1 -1.9177 0.0622
-14 1 0 3.3303 -0.0077
-14 1 1 1.0912 0.0431
-14 1 2 1.3850 0.0122
-14 1 3 -3.2791 0.0092
-14 1 4 -2.3938 0.0145
-14 1 5 1.7157 0.0102
-14 1 6 0.9256 -0.0173
-14 1 7 0.2066 -0.0242
-14 1 8 -2.4664 0.0032
-14 1 9 1.7468 0.0128
-14 1 10 -0.3429 -0.0152
-14 1 11 0.1304 0.0074
-14 1 12 0.0300 -0.0143
-14 1 13 1.4467 -0.0079
-14 1 14 -4.7037 0.0168
-14 1 15 2.3822 0.0225
-14 1 16 0.6815 0.0261
-14 1 17 0.3382 -0.0083
-14 1 18 -0.0483 -0.0226
-14 1 19 0.5299 -0.0044
-14 1 20 0.9499 -0.0151
-14 1 21 1.0666 0.0477
-14 1 22 -1.0657 -0.0312
-14 2 -13 0.5160 0.1429
-14 2 -12 -0.8642 -0.0144
-14 2 -11 -1.7554 0.0525
-14 2 -10 1.8490 -0.0210
-14 2 -9 0.5829 -0.0001
-14 2 -8 0.1377 -0.0351
-14 2 -7 -3.6565 -0.1000
-14 2 -6 0.4858 0.0840
-14 2 -5 1.3492 -0.0228
-14 2 -4 1.4028 -0.0415
-14 2 -3 1.4030 -0.0616
-14 2 -2 2.3403 -0.0184
-14 2 -1 -4.5934 0.0188
-14 2 0 -2.8232 0.0143
-14 2 1 -2.8859 -0.0070
-14 2 2 6.2213 0.0528
-14 2 3 -0.8122 0.0103
-14 2 4 -4.4617 -0.0032
-14 2 5 1.5480 0.0336
-14 2 6 1.6392 -0.0134
-14 2 7 1.2457 0.0349
-14 2 8 0.9401 0.0312
-14 2 9 1.0039 0.0021
-14 2 10 -3.8195 0.0150
-14 2 11 0.6414 0.0100
-14 2 12 4.1934 -0.0369
-14 2 13 1.7953 -0.0161
-14 2 14 -1.8405 -0.0072
-14 2 15 2.6282 -0.0055
-14 2 16 0.5734 0.0146
-14 2 17 0.2217 -0.0021
-14 2 18 0.9145 -0.0183
-14 2 19 -1.1497 0.0100
-14 2 20 -1.3132 0.0020
-14 2 21 1.0863 0.0549
-14 2 22 -1.2759 0.0008
-14 3 -13 -0.3791 0.0259
-14 3 -12 0.8328 -0.0104
-14 3 -11 0.2294 -0.0011
-14 3 -10 1.9734 0.0010
-14 3 -9 0.3389 0.0337
-14 3 -8 3.8244 -0.0012
-14 3 -7 1.1853 0.0380
-14 3 -6 -0.0555 -0.0034
-14 3 -5 1.8852 0.0212
-14 3 -4 -0.7036 0.0016
-14 3 -3 -4.1472 -0.0322
-14 3 -2 0.7267 0.0465
-14 3 -1 -0.5051 -0.0277
-14 3 0 2.1169 0.0149
-14 3 1 -3.4009 -0.0263
-14 3 2 -0.1439 -0.0005
-14 3 3 3.1681 -0.0069
-14 3 4 0.3351 -0.0557
-14 3 5 0.4969 -0.0313
-14 3 6 0.3746 -0.0064
-14 3 7 0.9379 0.0044
-14 3 8 2.5477 -0.0099
-14 3 9 -2.2066 0.0057
-14 3 10 -1.9915 -0.0060
-14 3 11 1.1070 0.0207
-14 3 12 -2.2708 0.0062
-14 3 13 -3.6202 -0.0005
-14 3 14 1.5016 0.0071
-14 3 15 -1.5418 -0.0139
-14 3 16 -1.0403 -0.0041
-14 3 17 0.7302 0.0157
-14 3 18 -0.1692 0.0173
-14 3 19 -0.0085 -0.0069
-14 3 20 -0.7029 -0.0119
-14 3 21 0.7932 -0.0180
-14 3 22 -0.3628 -0.0529
-14 4 -13 -0.3019 -0.0256
-14 4 -12 1.1018 -0.0322
-14 4 -11 -2.2457 -0.0169
-14 4 -10 1.0962 -0.0295
-14 4 -9 -2.8672 -0.0156
-14 4 -8 -0.6207 -0.0319
-14 4 -7 -0.2304 0.0441
-14 4 -6 -1.8553 -0.0810
-14 4 -5 -0.1475 0.0188
-14 4 -4 -1.1854 0.0170
-14 4 -3 -4.5920 0.0007
-14 4 -2 2.1355 0.0700
-14 4 -1 1.6098 -0.0212
-14 4 0 5.3382 0.0148
-14 4 1 2.7404 0.0204
-14 4 2 -2.7294 -0.0272
-14 4 3 1.3115 0.0027
-14 4 4 -1.6996 -0.0063
-14 4 5 -0.3886 0.0219
-14 4 6 -4.5414 0.0204
-14 4 7 -3.9779 -0.0252
-14 4 8 0.2336 -0.0115
-14 4 9 -1.8545 -0.0058
-14 4 10 3.5589 -0.0230
-14 4 11 3.0115 0.0007
-14 4 12 -0.7053 -0.0130
-14 4 13 1.5072 0.0006
-14 4 14 2.4102 0.0084
-14 4 15 -1.6086 -0.0194
-14 4 16 -0.8502 0.0123
-14 4 17 0.9618 0.0061
-14 4 18 -1.7868 -0.0053
-14 4 19 1.5389 0.0228
-14 4 20 -1.1017 -0.0039
-14 4 21 -0.2458 -0.0160
-14 4 22 0.5480 -0.0002
-14 5 -13 1.0390 -0.0252
-14 5 -12 1.0833 0.0078
-14 5 -11 -0.2921 0.0153
-14 5 -10 1.9781 0.0183
-14 5 -9 -2.0510 0.0340
-14 5 -8 -1.0068 0.0341
-14 5 -7 0.3059 -0.0213
-14 5 -6 0.6935 -0.0302
-14 5 -5 -2.3043 0.0046
-14 5 -4 0.6571 0.0107
-14 5 -3 1.4378 0.0149
-14 5 -2 2.7693 -0.0110
-14 5 -1 -3.3483 0.0389
-14 5 0 -4.7690 -0.0374
-14 5 1 -0.7770 0.0009
-14 5 2 -3.3034 -0.0261
-14 5 3 2.3927 -0.0234
-14 5 4 0.3441 0.0298
-14 5 5 3.2909 0.0092
-14 5 6 1.7012 0.0162
-14 5 7 -0.9605 0.0072
-14 5 8 2.2638 -0.0121
-14 5 9 -0.2326 -0.0365
-14 5 10 0.4806 0.0137
-14 5 11 -2.8613 0.0119
-14 5 12 -1.6875 -0.0152
-14 5 13 2.1114 0.0164
-14 5 14 -2.4384 -0.0035
-14 5 15 0.2036 0.0048
-14 5 16 1.5300 -0.0111
-14 5 17 0.2715 -0.0028
-14 5 18 -0.6485 -0.0164
-14 5 19 2.5986 -0.0121
-14 5 20 -0.1930 -0.0419
-14 5 21 1.9671 0.0044
-14 5 22 -0.6687 0.1068
-14 6 -13 -0.2666 -0.0135
-14 6 -12 0.1827 0.0354
-14 6 -11 -0.2788 -0.0017
-14 6 -10 -1.3425 -0.0462
-14 6 -9 -1.4498 -0.0277
-14 6 -8 1.0107 0.0355
-14 6 -7 1.8764 -0.0051
-14 6 -6 0.5999 -0.0165
-14 6 -5 -2.6484 0.0409
-14 6 -4 2.0270 -0.0000
-14 6 -3 4.3045 -0.0126
-14 6 -2 1.2522 -0.0347
-14 6 -1 -0.9013 0.0165
-14 6 0 0.6206 -0.0117
-14 6 1 2.5781 0.0159
-14 6 2 0.3136 0.0051
-14 6 3 0.4500 -0.0183
-14 6 4 -0.1315 -0.0161
-14 6 5 -1.3160 -0.0137
-14 6 6 3.6850 -0.0154
-14 6 7 -3.8267 0.0104
-14 6 8 2.7388 0.0020
-14 6 9 -0.7515 -0.0026
-14 6 10 -2.2040 0.0195
-14 6 11 -0.6815 -0.0260
-14 6 12 -0.5015 0.0045
-14 6 13 0.2701 0.0165
-14 6 14 -1.7531 0.0185
-14 6 15 -1.4622 0.0127
-14 6 16 0.5957 -0.0280
-14 6 17 -1.6164 0.0123
-14 6 18 -1.7376 -0.0018
-14 6 19 0.2484 -0.0266
-14 6 20 -3.5621 0.0224
-14 6 21 -0.4416 0.0778
-14 7 -13 -0.2099 -0.0163
-14 7 -12 0.0113 -0.0008
-14 7 -11 1.2626 0.0048
-14 7 -10 0.3096 0.0158
-14 7 -9 0.1477 0.0305
-14 7 -8 0.6253 -0.0016
-14 7 -7 -1.6995 -0.0248
-14 7 -6 0.1578 -0.0197
-14 7 -5 1.0388 -0.0162
-14 7 -4 0.7895 0.0126
-14 7 -3 -1.9447 0.0060
-14 7 -2 -2.3305 0.0222
-14 7 -1 -0.7711 -0.0238
-14 7 0 -0.2072 -0.0052
-14 7 1 -1.1082 0.0003
-14 7 2 2.9622 -0.0103
-14 7 3 -1.1616 0.0439
-14 7 4 0.2602 0.0083
-14 7 5 -3.0296 0.0139
-14 7 6 2.8463 -0.0191
-14 7 7 -4.4034 -0.0068
-14 7 8 3.1277 0.0139
-14 7 9 0.7657 -0.0215
-14 7 10 0.9959 0.0260
-14 7 11 5.0636 -0.0073
-14 7 12 -0.0760 0.0101
-14 7 13 -1.1980 -0.0096
-14 7 14 3.2922 0.0039
-14 7 15 1.8627 -0.0351
-14 7 16 1.2082 -0.0211
-14 7 17 0.5868 0.0165
-14 7 18 0.1325 0.0097
-14 7 19 1.3730 0.0170
-14 7 20 1.2194 0.0085
-14 7 21 0.3061 0.0194
-14 8 -13 -1.0302 0.0143
-14 8 -12 -0.7466 0.0109
-14 8 -11 0.7953 0.0166
-14 8 -10 -0.1740 0.0046
-14 8 -9 -1.8886 -0.0059
-14 8 -8 0.2174 0.0212
-14 8 -7 -1.4643 0.0138
-14 8 -6 -1.2738 0.0402
-14 8 -5 0.2696 -0.0197
-14 8 -4 2.2179 -0.0240
-14 8 -3 -1.4906 0.0156
-14 8 -2 0.1340 -0.0156
-14 8 -1 4.0660 -0.0030
-14 8 0 1.0110 0.0162
-14 8 1 -2.5118 -0.0123
-14 8 2 0.2660 0.0170
-14 8 3 -4.7066 -0.0022
-14 8 4 -1.4031 0.0047
-14 8 5 1.0077 -0.0091
-14 8 6 1.7100 -0.0081
-14 8 7 -0.0157 0.0317
-14 8 8 2.1708 -0.0063
-14 8 9 -2.3522 0.0008
-14 8 10 -1.3760 0.0268
-14 8 11 -0.1552 0.0186
-14 8 12 1.5432 0.0141
-14 8 13 0.2200 -0.0156
-14 8 14 -0.4295 0.0014
-14 8 15 -0.1691 -0.0190
-14 8 16 -0.6770 0.0048
-14 8 17 0.0647 0.0084
-14 8 18 2.7069 0.0174
-14 8 19 -0.1520 0.0503
-14 8 20 -0.1122 -0.0045
-14 8 21 0.4734 -0.0487
-14 9 -13 -0.7432 0.0338
-14 9 -12 -1.6819 -0.0372
-14 9 -11 -0.9708 0.0111
-14 9 -10 -1.1157 -0.0180
-14 9 -9 -0.7869 -0.0527
-14 9 -8 -0.2618 -0.0139
-14 9 -7 2.6577 -0.0124
-14 9 -6 0.2760 -0.0046
-14 9 -5 0.4767 0.0521
-14 9 -4 2.0042 0.0020
-14 9 -3 -4.1047 0.0020
-14 9 -2 -1.6693 0.0027
-14 9 -1 0.6387 -0.0279
-14 9 0 -0.4669 -0.0178
-14 9 1 0.9185 0.0019
-14 9 2 2.1454 0.0123
-14 9 3 5.3766 0.0126
-14 9 4 1.1769 -0.0089
-14 9 5 -1.1557 -0.0359
-14 9 6 -1.5747 0.0053
-14 9 7 0.0948 0.0252
-14 9 8 1.9824 -0.0057
-14 9 9 -3.5499 0.0221
-14 9 10 -1.1499 -0.0225
-14 9 11 -5.1164 -0.0127
-14 9 12 -0.3304 -0.0134
-14 9 13 1.0501 -0.0265
-14 9 14 -1.6053 0.0179
-14 9 15 -1.5873 0.0152
-14 9 16 0.7309 0.0075
-14 9 17 -2.3289 -0.0134
-14 9 18 -0.1772 0.0296
-14 9 19 -0.0662 -0.0196
-14 9 20 -0.3275 0.0006
-14 10 -13 0.0398 -0.0040
-14 10 -12 0.7148 0.0144
-14 10 -11 1.1120 -0.0015
-14 10 -10 -0.5340 0.0178
-14 10 -9 1.7290 -0.0081
-14 10 -8 -0.0565 0.0075
-14 10 -7 1.1744 0.0187
-14 10 -6 -0.0231 -0.0093
-14 10 -5 -0.5074 -0.0003
-14 10 -4 0.8298 -0.0137
-14 10 -3 -3.2064 -0.0241
-14 10 -2 1.2157 0.0109
-14 10 -1 0.0142 0.0149
-14 10 0 -2.1059 0.0046
-14 10 1 -0.4974 -0.0105
-14 10 2 -5.4161 -0.0062
-14 10 3 1.6811 0.0141
-14 10 4 -0.7299 0.0168
-14 10 5 -2.1002 -0.0228
-14 10 6 1.5830 0.0237
-14 10 7 -2.2759 -0.0143
-14 10 8 -2.0488 0.0051
-14 10 9 0.8420 0.0074
-14 10 10 5.5078 0.0064
-14 10 11 0.3600 0.0125
-14 10 12 -0.4447 -0.0438
-14 10 13 -1.2017 0.0011
-14 10 14 1.5626 -0.0051
-14 10 15 -0.2103 0.0002
-14 10 16 1.4818 0.0131
-14 10 17 -1.3693 -0.0013
-14 10 18 -2.0934 0.0653
-14 10 19 -2.1600 -0.0742
-14 10 20 0.5015 -0.0535
-14 11 -13 -0.6780 -0.0208
-14 11 -12 -1.0021 0.0422
-14 11 -11 0.4779 -0.0180
-14 11 -10 0.4609 0.0087
-14 11 -9 2.7900 -0.0043
-14 11 -8 0.7309 -0.0427
-14 11 -7 -0.1612 0.0054
-14 11 -6 -0.3275 -0.0150
-14 11 -5 -1.0895 -0.0137
-14 11 -4 1.3264 0.0136
-14 11 -3 0.9570 0.0094
-14 11 -2 2.1149 0.0186
-14 11 -1 0.2551 0.0084
-14 11 0 -0.9699 0.0194
-14 11 1 5.4492 -0.0250
-14 11 2 -1.2057 0.0099
-14 11 3 -1.1756 -0.0301
-14 11 4 -1.5425 -0.0146
-14 11 5 1.5135 0.0045
-14 11 6 4.8476 -0.0029
-14 11 7 -0.8536 -0.0009
-14 11 8 -0.0030 -0.0055
-14 11 9 0.7171 -0.0186
-14 11 10 1.8691 0.0210
-14 11 11 0.8482 -0.0145
-14 11 12 1.6666 -0.0096
-14 11 13 -1.7854 0.0577
-14 11 14 0.0733 -0.0078
-14 11 15 0.5163 0.0531
-14 11 16 -0.0781 0.0267
-14 11 17 1.5056 -0.0116
-14 11 18 4.2294 0.0434
-14 11 19 -1.9011 -0.1024
-14 11 20 0.4840 -0.0624
-14 12 -13 0.6147 -0.0113
-14 12 -12 -0.3513 0.0204
-14 12 -11 -1.0821 0.0194
-14 12 -10 -2.9431 -0.0183
-14 12 -9 1.8697 0.0088
-14 12 -8 0.2265 0.0271
-14 12 -7 -0.5233 0.0003
-14 12 -6 1.1909 0.0182
-14 12 -5 0.0685 -0.0148
-14 12 -4 0.1125 -0.0073
-14 12 -3 0.8006 -0.0095
-14 12 -2 1.5261 -0.0028
-14 12 -1 1.2550 0.0093
-14 12 0 -4.8220 -0.0152
-14 12 1 0.9967 0.0241
-14 12 2 0.7585 -0.0266
-14 12 3 0.3315 0.0194
-14 12 4 1.6345 0.0114
-14 12 5 -2.0073 0.0150
-14 12 6 0.2316 0.0134
-14 12 7 -1.0279 0.0216
-14 12 8 1.9132 -0.0048
-14 12 9 -1.7376 -0.0320
-14 12 10 -1.8866 -0.0087
-14 12 11 0.7208 -0.0441
-14 12 12 -0.0099 -0.0058
-14 12 13 -0.6907 0.0157
-14 12 14 -0.3645 -0.0011
-14 12 15 1.3935 0.0136
-14 12 16 -1.6317 -0.0407
-14 12 17 -2.5825 -0.0749
-14 12 18 2.4527 0.0108
-14 12 19 -0.5241 -0.0410
-14 13 -12 2.8684 -0.0255
-14 13 -11 2.5602 -0.0378
-14 13 -10 -0.5567 0.0198
-14 13 -9 0.1532 -0.0097
-14 13 -8 -0.6705 0.0541
-14 13 -7 -2.4072 -0.0052
-14 13 -6 -0.4929 0.0195
-14 13 -5 -1.1078 0.0268
-14 13 -4 -2.6005 -0.0068
-14 13 -3 -1.8135 0.0143
-14 13 -2 -2.0403 -0.0404
-14 13 -1 1.0398 -0.0177
-14 13 0 1.1408 -0.0163
-14 13 1 -0.3448 -0.0131
-14 13 2 0.4838 -0.0233
-14 13 3 -0.5922 -0.0001
-14 13 4 4.2362 0.0066
-14 13 5 -0.9883 0.0198
-14 13 6 -3.0923 -0.0087
-14 13 7 1.6246 -0.0148
-14 13 8 0.3722 -0.0293
-14 13 9 -2.3159 0.0103
-14 13 10 -1.8637 0.0220
-14 13 11 -0.5061 0.0001
-14 13 12 -0.6630 0.0338
-14 13 13 0.5823 0.0233
-14 13 14 0.6093 -0.0116
-14 13 15 2.2541 -0.0468
-14 13 16 -0.0206 -0.0326
-14 13 17 0.3712 -0.0722
-14 13 18 -0.9940 0.0289
-14 14 -11 -1.1840 -0.0281
-14 14 -10 1.4289 -0.0533
-14 14 -9 -0.8697 0.0043
-14 14 -8 -1.4386 0.0067
-14 14 -7 0.2030 0.0184
-14 14 -6 -0.4407 -0.0295
-14 14 -5 1.2144 -0.0075
-14 14 -4 1.8790 0.0073
-14 14 -3 0.9911 0.0070
-14 14 -2 -0.7907 0.0060
-14 14 -1 -0.8410 0.0158
-14 14 0 2.2120 0.0571
-14 14 1 -1.7320 -0.0120
-14 14 2 -0.0130 0.0374
-14 14 3 -1.9119 -0.0065
-14 14 4 0.7526 -0.0139
-14 14 5 0.7588 0.0106
-14 14 6 -3.6400 0.0139
-14 14 7 0.6670 -0.0064
-14 14 8 -0.1858 -0.0247
-14 14 9 1.1811 0.0295
-14 14 10 2.1431 0.0090
-14 14 11 -0.6053 0.0023
-14 14 12 0.1199 0.0314
-14 14 13 1.2733 -0.0157
-14 14 14 -1.8993 -0.0368
-14 14 15 -0.4251 0.0114
-14 14 16 -2.6913 0.0376
-14 14 17 2.8750 -0.0020
-14 15 -10 1.5055 -0.0362
-14 15 -9 0.7919 -0.0073
-14 15 -8 -1.0436 -0.0053
-14 15 -7 1.3158 0.0089
-14 15 -6 -0.1791 0.0018
-14 15 -5 0.7480 0.0035
-14 15 -4 0.6309 -0.0293
-14 15 -3 0.2691 -0.0322
-14 15 -2 -0.0986 -0.0417
-14 15 -1 -1.3949 -0.0060
-14 15 0 0.8267 0.0119
-14 15 1 -1.6346 -0.0124
-14 15 2 1.0885 0.0421
-14 15 3 -2.4107 0.0045
-14 15 4 -0.7788 0.0405
-14 15 5 0.2056 -0.0255
-14 15 6 2.2613 0.0325
-14 15 7 0.9531 -0.0305
-14 15 8 -1.9632 -0.0209
-14 15 9 0.6332 0.0315
-14 15 10 0.5795 -0.0167
-14 15 11 -1.0899 0.0108
-14 15 12 1.3752 -0.0242
-14 15 13 2.3966 -0.0258
-14 15 14 0.0059 0.0148
-14 15 15 1.1656 -0.0471
-14 15 16 -1.2708 0.0535
-14 16 -9 -2.0080 -0.0027
-14 16 -8 0.6639 -0.0120
-14 16 -7 0.9329 -0.0240
-14 16 -6 0.0049 -0.0603
-14 16 -5 -0.3290 0.0404
-14 16 -4 -2.7516 0.0019
-14 16 -3 0.2565 -0.0194
-14 16 -2 1.5377 0.0161
-14 16 -1 -2.2494 0.0024
-14 16 0 1.4124 0.0042
-14 16 1 1.4369 0.0099
-14 16 2 2.0465 0.0020
-14 16 3 0.2079 -0.0177
-14 16 4 0.2118 -0.0412
-14 16 5 -2.2653 -0.0486
-14 16 6 1.3569 0.0062
-14 16 7 0.2539 -0.0336
-14 16 8 0.3609 0.0225
-14 16 9 2.2339 0.0322
-14 16 10 0.1063 0.0291
-14 16 11 0.1871 0.0093
-14 16 12 2.0750 -0.0337
-14 16 13 -1.4378 0.0460
-14 16 14 -2.3391 0.0190
-14 16 15 -0.6750 -0.0554
-14 17 -8 2.0485 0.0139
-14 17 -7 -0.9056 -0.0292
-14 17 -6 1.3654 -0.0925
-14 17 -5 0.7194 0.0214
-14 17 -4 -1.6879 0.0518
-14 17 -3 -0.1425 0.0067
-14 17 -2 3.2003 0.0522
-14 17 -1 0.3474 0.0472
-14 17 0 0.2660 -0.0008
-14 17 1 1.4930 -0.0027
-14 17 2 1.5385 -0.0108
-14 17 3 0.3170 0.0062
-14 17 4 -1.0258 -0.0017
-14 17 5 0.5074 -0.0040
-14 17 6 0.0302 0.0390
-14 17 7 -0.5790 -0.0059
-14 17 8 -0.1616 0.0372
-14 17 9 0.6093 -0.0194
-14 17 10 -2.6428 -0.0402
-14 17 11 -2.0093 -0.0900
-14 17 12 -1.4087 -0.0012
-14 17 13 -1.9135 0.0233
-14 17 14 -0.1420 -0.0949
-14 18 -7 -3.1867 0.0323
-14 18 -6 1.2918 0.0312
-14 18 -5 -1.5396 0.0228
-14 18 -4 1.1597 -0.0253
-14 18 -3 -0.1895 -0.0223
-14 18 -2 -0.3503 0.0191
-14 18 -1 -1.3164 -0.0740
-14 18 0 -1.3990 -0.0120
-14 18 1 -4.1463 -0.0596
-14 18 2 -1.3599 0.0232
-14 18 3 -1.1870 0.0121
-14 18 4 -1.1263 0.0171
-14 18 5 3.8532 0.0024
-14 18 6 -2.2642 -0.0245
-14 18 7 -0.3376 0.0039
-14 18 8 -0.3595 -0.0374
-14 18 9 -0.2745 0.0251
-14 18 10 1.6852 0.0349
-14 18 11 1.2169 0.0273
-14 18 12 0.2543 0.0742
-14 19 -5 -2.1580 -0.0488
-14 19 -4 2.6102 0.0264
-14 19 -3 -0.0174 0.0820
-14 19 -2 0.5277 0.0839
-14 19 -1 0.9141 -0.0083
-14 19 0 2.0835 0.0216
-14 19 1 -1.2015 0.0104
-14 19 2 0.4731 -0.0472
-14 19 3 0.2866 0.0495
-14 19 4 0.3979 -0.0786
-14 19 5 0.0309 -0.0101
-14 19 6 -1.8481 0.0009
-14 19 7 0.9496 0.0447
-14 19 8 1.4865 0.0101
-14 19 9 -1.6216 0.0293
-14 19 10 0.8273 -0.1309
-14 19 11 -0.1159 -0.1019
-14 20 -3 -1.1198 0.0546
-14 20 -2 -0.3748 -0.2250
-14 20 -1 -0.7854 -0.0034
-14 20 0 -0.0651 -0.0236
-14 20 1 0.6764 0.0227
-14 20 2 0.9175 -0.0014
-14 20 3 -1.0264 -0.0108
-14 20 4 1.7560 -0.0227
-14 20 5 0.2378 0.0223
-14 20 6 1.3714 0.0726
-14 20 7 1.1672 -0.1285
-14 20 8 -1.1206 -0.0754
-14 20 9 -0.0359 -0.0072
-14 21 0 0.5171 0.0814
-14 21 1 0.7177 -0.0621
-14 21 2 -0.1354 0.0931
-14 21 3 0.3998 -0.0591
-14 21 4 -0.3153 0.0155
-13 0 -11 0.5243 -0.1978
-13 0 -9 4.1555 0.2471
-13 0 -7 -0.8366 0.0196
-13 0 -5 -1.6898 0.0305
-13 0 -3 0.3106 -0.0368
-13 0 -1 0.0403 0.0511
-13 0 1 10.8065 0.0101
-13 0 3 -3.8735 -0.0407
-13 0 5 5.1526 0.0242
-13 0 7 -2.1523 -0.0457
-13 0 9 -0.9320 -0.0072
-13 0 11 4.9649 0.0107
-13 0 13 -6.0664 0.0286
-13 0 15 4.2540 0.0106
-13 0 17 -1.5697 -0.0264
-13 0 19 0.4318 -0.0269
-13 0 21 0.3778 0.0286
-13 0 23 -1.6263 0.1050
-13 1 -12 1.4695 0.0758
-13 1 -11 -0.6120 0.0287
-13 1 -10 0.1252 0.0133
-13 1 -9 0.9658 -0.0547
-13 1 -8 -2.3878 -0.0367
-13 1 -7 -0.7041 0.0254
-13 1 -6 2.2648 -0.0768
-13 1 -5 1.2844 0.1013
-13 1 -4 0.9989 -0.0005
-13 1 -3 1.3591 0.0361
-13 1 -2 3.0238 0.0056
-13 1 -1 -0.9874 0.0222
-13 1 0 -4.6461 -0.0608
-13 1 1 -1.2871 0.0076
-13 1 2 0.1351 0.0013
-13 1 3 -0.5641 0.0087
-13 1 4 -2.1333 0.0067
-13 1 5 -2.7393 0.0003
-13 1 6 1.0999 0.0175
-13 1 7 2.0748 0.0089
-13 1 8 -1.4486 -0.0228
-13 1 9 -2.1924 0.0097
-13 1 10 -1.5541 -0.0293
-13 1 11 1.0003 -0.0242
-13 1 12 -0.3264 0.0068
-13 1 13 4.2005 -0.0200
-13 1 14 0.4061 0.0158
-13 1 15 -0.0393 0.0161
-13 1 16 0.6071 0.0030
-13 1 17 1.5600 0.0197
-13 1 18 -0.5689 -0.0062
-13 1 19 -2.7772 -0.0267
-13 1 20 -1.0083 0.0201
-13 1 21 0.5379 0.0304
-13 1 22 0.6905 0.0590
-13 1 23 -0.1845 0.0664
-13 2 -12 0.8067 -0.0064
-13 2 -11 -1.9288 0.0403
-13 2 -10 0.0582 0.0281
-13 2 -9 1.1848 -0.1149
-13 2 -8 3.1222 0.0898
-13 2 -7 -0.3121 -0.0804
-13 2 -6 -1.3447 -0.0669
-13 2 -5 -3.6030 0.0890
-13 2 -4 -0.5844 0.0152
-13 2 -3 -3.5853 0.0038
-13 2 -2 2.1733 -0.0454
-13 2 -1 -0.2565 0.0069
-13 2 0 -0.5278 -0.0807
-13 2 1 -6.3219 0.0066
-13 2 2 1.6206 -0.0248
-13 2 3 5.1501 0.0698
-13 2 4 1.4443 -0.0286
-13 2 5 -3.8811 -0.0142
-13 2 6 0.5171 -0.0243
-13 2 7 2.4618 -0.0127
-13 2 8 -0.0305 0.0103
-13 2 9 3.2394 0.0131
-13 2 10 -0.8264 0.0028
-13 2 11 -2.6809 0.0084
-13 2 12 -1.6409 0.0062
-13 2 13 4.5718 -0.0158
-13 2 14 -2.7876 -0.0151
-13 2 15 -1.0398 -0.0081
-13 2 16 -1.7346 -0.0217
-13 2 17 -0.0768 0.0068
-13 2 18 0.8436 0.0155
-13 2 19 0.1243 0.0079
-13 2 20 1.1468 0.0053
-13 2 21 -0.2102 0.0186
-13 2 22 -0.2147 -0.0175
-13 2 23 -1.4460 -0.0113
-13 3 -12 -1.8609 0.0276
-13 3 -11 -2.0143 -0.0192
-13 3 -10 -1.4035 -0.0574
-13 3 -9 -3.5316 -0.0579
-13 3 -8 0.0189 0.1020
-13 3 -7 -0.3436 -0.0025
-13 3 -6 -0.6862 0.0768
-13 3 -5 -0.7575 0.0154
-13 3 -4 4.4074 0.0161
-13 3 -3 -0.4936 0.0215
-13 3 -2 -1.1561 -0.0396
-13 3 -1 -0.6647 0.0313
-13 3 0 9.2213 -0.0131
-13 3 1 1.8097 0.0314
-13 3 2 0.0643 -0.0289
-13 3 3 -0.8213 -0.0224
-13 3 4 2.0646 -0.0298
-13 3 5 -2.9120 -0.0206
-13 3 6 -3.5681 -0.0387
-13 3 7 -2.8590 0.0225
-13 3 8 0.1894 -0.0110
-13 3 9 1.8820 -0.0155
-13 3 10 -2.1981 0.0222
-13 3 11 3.1527 0.0199
-13 3 12 2.0840 0.0048
-13 3 13 -0.5470 0.0170
-13 3 14 -2.2042 -0.0178
-13 3 15 0.6347 -0.0071
-13 3 16 -1.6673 0.0117
-13 3 17 -1.9923 -0.0115
-13 3 18 1.5408 0.0307
-13 3 19 -0.2614 0.0291
-13 3 20 -0.3394 -0.0477
-13 3 21 -0.2486 0.0282
-13 3 22 0.6334 -0.0322
-13 3 23 0.9500 -0.0234
-13 4 -12 0.1884 -0.0005
-13 4 -11 -0.5578 0.0522
-13 4 -10 1.5548 -0.0147
-13 4 -9 -2.3947 -0.0148
-13 4 -8 -1.2915 -0.0485
-13 4 -7 -0.2517 -0.0237
-13 4 -6 -1.2788 -0.0115
-13 4 -5 2.5273 -0.0434
-13 4 -4 3.8648 0.0181
-13 4 -3 -1.3388 -0.0101
-13 4 -2 -1.1225 0.0266
-13 4 -1 -6.5534 -0.0099
-13 4 0 0.9867 0.0170
-13 4 1 -2.4657 0.0334
-13 4 2 -1.5548 0.0325
-13 4 3 -4.3517 -0.0101
-13 4 4 -1.5911 -0.0042
-13 4 5 5.5602 0.0269
-13 4 6 1.9059 -0.0053
-13 4 7 0.2652 0.0657
-13 4 8 2.1501 -0.0263
-13 4 9 -1.2175 -0.0183
-13 4 10 -1.1935 -0.0010
-13 4 11 2.0156 -0.0275
-13 4 12 -1.7665 -0.0117
-13 4 13 -2.9478 -0.0119
-13 4 14 2.7574 0.0049
-13 4 15 1.2970 -0.0016
-13 4 16 0.6676 0.0094
-13 4 17 1.9477 0.0074
-13 4 18 0.0905 0.0038
-13 4 19 1.3788 0.0028
-13 4 20 0.3650 -0.0209
-13 4 21 -0.0226 0.0072
-13 4 22 0.2872 0.0280
-13 4 23 0.6051 -0.1050
-13 5 -12 0.8960 -0.0146
-13 5 -11 -1.9969 0.0012
-13 5 -10 2.7618 0.0029
-13 5 -9 1.7087 0.0338
-13 5 -8 1.3024 0.0550
-13 5 -7 1.7584 0.0459
-13 5 -6 3.9640 0.0090
-13 5 -5 1.4372 -0.0532
-13 5 -4 -2.2173 -0.0387
-13 5 -3 -3.0160 -0.0432
-13 5 -2 6.6816 0.0036
-13 5 -1 0.8772 -0.0299
-13 5 0 -0.1818 0.0082
-13 5 1 -0.8780 -0.0121
-13 5 2 -0.6956 -0.0156
-13 5 3 4.5858 -0.0075
-13 5 4 -2.8271 0.0037
-13 5 5 5.4089 0.0338
-13 5 6 1.1051 -0.0117
-13 5 7 -1.5479 0.0161
-13 5 8 0.1468 0.0224
-13 5 9 -3.3244 0.0078
-13 5 10 2.7709 0.0001
-13 5 11 -0.2864 0.0213
-13 5 12 -4.0486 0.0011
-13 5 13 1.8138 0.0042
-13 5 14 0.2730 0.0199
-13 5 15 -2.3462 -0.0021
-13 5 16 -1.7724 -0.0063
-13 5 17 0.7704 -0.0056
-13 5 18 -2.9850 -0.0077
-13 5 19 -1.3952 0.0193
-13 5 20 -1.4746 0.0068
-13 5 21 -0.8942 -0.0784
-13 5 22 -0.1212 0.0070
-13 6 -12 2.1237 -0.0130
-13 6 -11 1.2064 -0.0072
-13 6 -10 -0.1041 0.0111
-13 6 -9 -0.4029 -0.0354
-13 6 -8 -1.3928 -0.0205
-13 6 -7 0.3894 0.0483
-13 6 -6 2.4887 0.0001
-13 6 -5 -3.2054 -0.0133
-13 6 -4 -4.2266 0.0069
-13 6 -3 -2.0022 0.0264
-13 6 -2 1.1778 -0.0078
-13 6 -1 -0.1634 0.0123
-13 6 0 -2.6282 0.0079
-13 6 1 2.9030 -0.0146
-13 6 2 -1.3400 0.0078
-13 6 3 5.2751 0.0032
-13 6 4 -3.3334 -0.0002
-13 6 5 -3.5015 0.0008
-13 6 6 0.6753 -0.0014
-13 6 7 -2.4662 -0.0133
-13 6 8 1.5776 -0.0004
-13 6 9 1.0680 -0.0081
-13 6 10 2.0888 -0.0168
-13 6 11 0.5872 0.0250
-13 6 12 -0.9588 -0.0323
-13 6 13 3.5383 0.0219
-13 6 14 0.4474 0.0171
-13 6 15 0.2173 0.0172
-13 6 16 2.2562 0.0251
-13 6 17 1.1725 0.0052
-13 6 18 0.9590 0.0037
-13 6 19 2.4375 -0.0149
-13 6 20 1.2949 -0.0626
-13 6 21 2.1282 -0.0413
-13 6 22 -1.2487 0.0801
-13 7 -12 -1.1256 0.0011
-13 7 -11 1.2228 -0.0066
-13 7 -10 -0.4641 -0.0078
-13 7 -9 -0.0958 0.0262
-13 7 -8 0.2338 -0.0007
-13 7 -7 -0.1488 -0.0004
-13 7 -6 -4.0008 -0.0465
-13 7 -5 -2.4051 -0.0187
-13 7 -4 3.2506 0.0194
-13 7 -3 2.0835 -0.0130
-13 7 -2 -0.1337 0.0171
-13 7 -1 2.8073 0.0109
-13 7 0 -0.2452 -0.0225
-13 7 1 0.2473 0.0138
-13 7 2 -3.5820 -0.0092
-13 7 3 -1.0211 0.0110
-13 7 4 -0.4075 0.0029
-13 7 5 -4.0426 -0.0017
-13 7 6 6.1801 0.0149
-13 7 7 -2.0660 -0.0083
-13 7 8 0.1217 0.0221
-13 7 9 0.8361 0.0148
-13 7 10 -2.2503 -0.0137
-13 7 11 1.2687 0.0195
-13 7 12 2.6614 -0.0221
-13 7 13 -1.6685 0.0055
-13 7 14 -1.5303 0.0041
-13 7 15 -0.7960 0.0015
-13 7 16 1.2625 -0.0327
-13 7 17 0.5603 -0.0387
-13 7 18 -0.2206 -0.0086
-13 7 19 -0.1463 -0.0284
-13 7 20 -0.0475 0.0038
-13 7 21 1.4890 0.0537
-13 7 22 -0.7123 0.0917
-13 8 -12 -3.2720 0.0089
-13 8 -11 -1.5202 0.0029
-13 8 -10 1.4128 -0.0151
-13 8 -9 -0.3007 -0.0196
-13 8 -8 0.4516 -0.0022
-13 8 -7 1.7785 -0.0271
-13 8 -6 0.5000 0.0468
-13 8 -5 0.2305 0.0409
-13 8 -4 3.1600 0.0173
-13 8 -3 -0.6121 0.0039
-13 8 -2 -5.0902 -0.0079
-13 8 -1 -1.0384 -0.0067
-13 8 0 0.0983 -0.0084
-13 8 1 1.1780 0.0010
-13 8 2 4.9135 -0.0163
-13 8 3 2.1136 0.0150
-13 8 4 4.1776 0.0172
-13 8 5 -3.2748 -0.0084
-13 8 6 3.5725 -0.0239
-13 8 7 -3.9343 -0.0123
-13 8 8 -0.7163 -0.0048
-13 8 9 -0.4191 -0.0129
-13 8 10 -3.8951 0.0040
-13 8 11 -5.1970 0.0007
-13 8 12 -1.5159 0.0166
-13 8 13 -1.2787 -0.0001
-13 8 14 0.0600 -0.0157
-13 8 15 -0.7081 -0.0015
-13 8 16 -0.5106 -0.0418
-13 8 17 -2.8233 -0.0114
-13 8 18 -1.1345 0.0005
-13 8 19 -0.2270 0.0117
-13 8 20 -1.3470 0.0699
-13 8 21 -1.9401 0.0406
-13 9 -12 2.4082 -0.0258
-13 9 -11 1.0209 0.0254
-13 9 -10 2.0944 0.0222
-13 9 -9 0.7100 0.0055
-13 9 -8 -1.4749 -0.0126
-13 9 -7 -0.3792 -0.0312
-13 9 -6 -0.3195 -0.0326
-13 9 -5 -1.5076 -0.0050
-13 9 -4 0.7488 -0.0116
-13 9 -3 1.4922 -0.0045
-13 9 -2 -1.2662 -0.0001
-13 9 -1 0.3016 0.0235
-13 9 0 0.4322 0.0013
-13 9 1 -3.4000 -0.0159
-13 9 2 -1.3259 -0.0113
-13 9 3 -5.3901 0.0096
-13 9 4 2.1515 0.0243
-13 9 5 -1.3152 0.0090
-13 9 6 -3.0830 -0.0375
-13 9 7 -3.7996 0.0211
-13 9 8 3.4187 -0.0194
-13 9 9 2.5674 -0.0220
-13 9 10 5.2681 0.0323
-13 9 11 0.8706 -0.0306
-13 9 12 0.5614 0.0195
-13 9 13 1.1742 -0.0094
-13 9 14 3.2895 -0.0391
-13 9 15 -0.4460 0.0222
-13 9 16 2.1547 0.0088
-13 9 17 -0.7234 0.0168
-13 9 18 -0.7563 0.0331
-13 9 19 0.6714 0.0240
-13 9 20 -1.1487 -0.0045
-13 9 21 1.9438 -0.0244
-13 10 -12 1.6868 -0.0274
-13 10 -11 0.6499 0.0399
-13 10 -10 0.1669 -0.0036
-13 10 -9 1.0500 -0.0017
-13 10 -8 -0.2780 0.0054
-13 10 -7 0.1374 0.0110
-13 10 -6 -0.5510 0.0092
-13 10 -5 -0.0674 0.0161
-13 10 -4 0.6548 0.0035
-13 10 -3 -1.1990 -0.0096
-13 10 -2 1.1916 -0.0044
-13 10 -1 1.1840 0.0068
-13 10 0 2.8651 0.0079
-13 10 1 2.8272 0.0277
-13 10 2 1.2030 -0.0006
-13 10 3 -1.8981 -0.0068
-13 10 4 0.4684 0.0152
-13 10 5 1.5671 -0.0031
-13 10 6 2.2408 -0.0086
-13 10 7 4.3003 0.0254
-13 10 8 2.8853 0.0028
-13 10 9 -4.5534 0.0065
-13 10 10 2.1848 -0.0000
-13 10 11 2.3635 0.0048
-13 10 12 2.5002 0.0034
-13 10 13 -3.0726 -0.0474
-13 10 14 1.9970 0.0027
-13 10 15 -1.9169 0.0019
-13 10 16 1.0799 0.0070
-13 10 17 1.4620 -0.0266
-13 10 18 -0.0678 0.0294
-13 10 19 -1.0257 0.0273
-13 10 20 -1.1786 -0.0372
-13 10 21 1.9241 -0.0533
-13 11 -12 0.1514 0.0027
-13 11 -11 -3.3913 -0.0118
-13 11 -10 -4.0223 0.0086
-13 11 -9 -1.7976 -0.0006
-13 11 -8 0.5187 0.0072
-13 11 -7 0.8512 0.0206
-13 11 -6 0.9113 0.0070
-13 11 -5 0.8822 0.0046
-13 11 -4 0.9718 -0.0095
-13 11 -3 -1.1937 0.0019
-13 11 -2 3.7243 -0.0122
-13 11 -1 -0.4655 -0.0397
-13 11 0 -4.7926 0.0398
-13 11 1 -0.2733 -0.0257
-13 11 2 -1.1923 0.0140
-13 11 3 3.4577 0.0044
-13 11 4 -1.8008 -0.0347
-13 11 5 -3.1658 -0.0249
-13 11 6 2.1202 0.0141
-13 11 7 0.7231 -0.0092
-13 11 8 -1.9619 -0.0192
-13 11 9 -4.6611 0.0141
-13 11 10 -0.9009 -0.0231
-13 11 11 -2.9251 -0.0010
-13 11 12 2.7611 -0.0076
-13 11 13 -1.8252 -0.0086
-13 11 14 0.2338 0.0371
-13 11 15 -2.2650 0.0088
-13 11 16 -1.0415 0.0286
-13 11 17 -1.5014 -0.0066
-13 11 18 3.2328 0.0385
-13 11 19 2.5380 0.0308
-13 11 20 1.7820 -0.0725
-13 12 -12 1.5860 -0.0116
-13 12 -11 3.4422 -0.0028
-13 12 -10 -0.4364 -0.0011
-13 12 -9 -0.8507 0.0170
-13 12 -8 -0.9859 -0.0001
-13 12 -7 -1.1599 0.0017
-13 12 -6 -1.0743 -0.0163
-13 12 -5 -1.8452 -0.0187
-13 12 -4 -0.1471 -0.0081
-13 12 -3 -3.8111 -0.0092
-13 12 -2 -0.8496 0.0117
-13 12 -1 3.3864 0.0089
-13 12 0 -1.6656 0.0222
-13 12 1 1.3048 -0.0054
-13 12 2 -2.3658 -0.0015
-13 12 3 1.9945 0.0082
-13 12 4 2.0634 -0.0092
-13 12 5 -1.6315 -0.0139
-13 12 6 0.1468 0.0308
-13 12 7 -3.5925 -0.0089
-13 12 8 0.8115 0.0050
-13 12 9 0.1823 0.0117
-13 12 10 -0.4777 0.0089
-13 12 11 -2.4726 0.0027
-13 12 12 1.5090 -0.0107
-13 12 13 0.8077 0.0252
-13 12 14 -1.8303 -0.0265
-13 12 15 0.5155 0.0223
-13 12 16 3.3482 0.0266
-13 12 17 -3.4773 -0.0336
-13 12 18 0.0059 0.0140
-13 12 19 -1.9123 -0.0417
-13 12 20 0.3380 -0.1236
-13 13 -12 -4.2688 0.0037
-13 13 -11 1.7500 0.0012
-13 13 -10 0.3487 -0.0190
-13 13 -9 1.8125 -0.0526
-13 13 -8 1.6582 0.0224
-13 13 -7 0.4922 -0.0114
-13 13 -6 0.3599 0.0025
-13 13 -5 -1.1066 0.0333
-13 13 -4 1.7760 -0.0019
-13 13 -3 1.0854 0.0081
-13 13 -2 -3.5003 0.0116
-13 13 -1 1.0641 0.0322
-13 13 0 -1.0605 -0.0205
-13 13 1 1.3109 0.0230
-13 13 2 -0.1735 -0.0129
-13 13 3 -4.0247 -0.0168
-13 13 4 0.4393 -0.0078
-13 13 5 1.7376 -0.0021
-13 13 6 -1.8034 0.0277
-13 13 7 -1.8503 0.0102
-13 13 8 4.2035 -0.0064
-13 13 9 4.2100 -0.0153
-13 13 10 2.1219 0.0141
-13 13 11 0.9221 0.0046
-13 13 12 0.2916 -0.0269
-13 13 13 0.1299 0.0400
-13 13 14 -2.8188 0.0022
-13 13 15 0.9791 0.0194
-13 13 16 1.8547 0.0060
-13 13 17 -0.7710 -0.0380
-13 13 18 2.2004 0.0086
-13 13 19 -1.9871 -0.0598
-13 14 -12 -0.4445 0.0224
-13 14 -11 -0.8946 0.0017
-13 14 -10 -0.1166 0.0335
-13 14 -9 0.4928 -0.0500
-13 14 -8 -0.3334 0.0013
-13 14 -7 0.3548 0.0074
-13 14 -6 0.6128 -0.0322
-13 14 -5 0.7170 -0.0172
-13 14 -4 0.7529 -0.0018
-13 14 -3 3.1437 -0.0094
-13 14 -2 0.0117 -0.0096
-13 14 -1 -0.3152 -0.0263
-13 14 0 0.0248 -0.0266
-13 14 1 0.4149 0.0053
-13 14 2 0.6658 -0.0154
-13 14 3 -2.2122 0.0409
-13 14 4 -1.0243 -0.0255
-13 14 5 4.5484 0.0097
-13 14 6 0.7212 -0.0075
-13 14 7 1.0294 0.0131
-13 14 8 -2.2716 -0.0189
-13 14 9 -1.2755 -0.0210
-13 14 10 0.0124 0.0174
-13 14 11 -1.7039 -0.0196
-13 14 12 -0.2876 0.0158
-13 14 13 0.8694 0.0532
-13 14 14 -0.8651 -0.0051
-13 14 15 3.0765 0.0166
-13 14 16 -3.5043 -0.0100
-13 14 17 0.3190 -0.0850
-13 14 18 1.6730 0.0212
-13 15 -12 0.9279 -0.0222
-13 15 -11 -0.4635 0.0187
-13 15 -10 -0.6095 0.0232
-13 15 -9 1.0225 0.0264
-13 15 -8 -1.7196 -0.0047
-13 15 -7 -1.2290 -0.0106
-13 15 -6 -1.4861 0.0129
-13 15 -5 0.2473 0.0006
-13 15 -4 -0.6966 0.0152
-13 15 -3 0.0609 0.0586
-13 15 -2 0.5770 0.0067
-13 15 -1 -0.8501 0.0051
-13 15 0 0.8685 0.0102
-13 15 1 0.1698 -0.0083
-13 15 2 3.1699 -0.0287
-13 15 3 1.2783 -0.0085
-13 15 4 -0.2049 -0.0055
-13 15 5 -1.1796 -0.0050
-13 15 6 -2.5929 -0.0131
-13 15 7 2.9715 0.0354
-13 15 8 -0.9431 -0.0128
-13 15 9 -0.8022 0.0031
-13 15 10 2.0800 0.0277
-13 15 11 -1.0864 -0.0077
-13 15 12 -1.9603 0.0206
-13 15 13 0.7667 -0.0119
-13 15 14 -1.8026 -0.0412
-13 15 15 2.8902 -0.0383
-13 15 16 -2.7214 -0.0511
-13 15 17 0.3420 -0.0194
-13 16 -11 1.2581 -0.0214
-13 16 -10 -0.4028 -0.0194
-13 16 -9 0.9634 0.0312
-13 16 -8 0.4829 0.0078
-13 16 -7 1.4699 -0.0191
-13 16 -6 1.0854 0.0033
-13 16 -5 2.3805 0.0355
-13 16 -4 -2.4160 -0.0118
-13 16 -3 -0.3884 0.0189
-13 16 -2 2.3650 -0.0431
-13 16 -1 0.3306 -0.0291
-13 16 0 0.5016 0.0176
-13 16 1 -2.9105 -0.0104
-13 16 2 1.4577 0.0221
-13 16 3 -0.4292 0.0326
-13 16 4 1.3130 0.0322
-13 16 5 -0.0573 -0.0007
-13 16 6 -1.4328 0.0012
-13 16 7 1.4134 0.0147
-13 16 8 -0.0492 -0.0549
-13 16 9 -1.3562 0.0043
-13 16 10 -0.5050 -0.0025
-13 16 11 -1.6872 0.0141
-13 16 12 -1.8731 -0.0197
-13 16 13 1.8268 -0.0116
-13 16 14 -1.0597 0.0092
-13 16 15 0.2646 -0.0926
-13 16 16 0.8238 0.0552
-13 17 -9 -1.9593 -0.0041
-13 17 -8 -1.0504 0.0359
-13 17 -7 -0.4056 0.0236
-13 17 -6 -1.3823 0.0046
-13 17 -5 3.0598 -0.0441
-13 17 -4 -1.5211 -0.0083
-13 17 -3 -2.0629 0.0292
-13 17 -2 -1.6993 -0.0550
-13 17 -1 -0.6717 0.0275
-13 17 0 -2.1446 -0.0022
-13 17 1 -3.4130 -0.0158
-13 17 2 -1.1599 -0.0176
-13 17 3 -0.6760 0.0093
-13 17 4 -0.6019 -0.0156
-13 17 5 -0.5303 -0.0487
-13 17 6 0.7077 0.0319
-13 17 7 0.0278 -0.0506
-13 17 8 -1.1361 -0.0242
-13 17 9 1.6018 0.0638
-13 17 10 -0.2712 0.0216
-13 17 11 0.6098 0.0088
-13 17 12 1.4944 -0.0330
-13 17 13 2.2065 0.0291
-13 17 14 1.8039 0.0182
-13 17 15 0.4468 -0.0552
-13 18 -9 2.1601 -0.0351
-13 18 -8 1.3895 -0.0015
-13 18 -7 -0.2506 0.0185
-13 18 -6 -0.8795 0.0087
-13 18 -5 0.1287 0.0337
-13 18 -4 -0.2452 -0.0362
-13 18 -3 2.1570 0.0453
-13 18 -2 -0.0596 0.0080
-13 18 -1 0.6555 0.0386
-13 18 0 1.8355 0.0502
-13 18 1 1.6353 -0.0640
-13 18 2 2.2340 0.0315
-13 18 3 1.4268 -0.0164
-13 18 4 -1.6284 -0.0003
-13 18 5 2.0807 0.0063
-13 18 6 0.1724 0.0478
-13 18 7 0.1221 -0.0056
-13 18 8 -2.0375 0.0345
-13 18 9 0.5405 0.0003
-13 18 10 -0.3844 -0.0048
-13 18 11 1.6949 -0.0632
-13 18 12 1.5524 -0.0492
-13 18 13 -0.8996 0.0261
-13 18 14 -0.5902 -0.0498
-13 19 -7 -0.3485 0.0176
-13 19 -6 1.3557 -0.0449
-13 19 -5 -1.1262 -0.0186
-13 19 -4 -0.7420 -0.0267
-13 19 -3 0.8740 -0.1066
-13 19 -2 0.0729 0.0434
-13 19 -1 -1.7345 -0.0695
-13 19 0 1.8577 0.0002
-13 19 1 -0.2825 -0.0264
-13 19 2 -1.1114 -0.0027
-13 19 3 0.5742 0.0291
-13 19 4 -0.1478 -0.0139
-13 19 5 3.1889 0.0068
-13 19 6 -0.9937 -0.0366
-13 19 7 -1.7527 -0.0318
-13 19 8 0.1552 -0.0160
-13 19 9 -1.2981 0.0773
-13 19 10 -0.5827 0.0723
-13 19 11 0.2452 -0.0655
-13 19 12 -0.8755 -0.0190
-13 19 13 -2.0441 0.0495
-13 20 -5 -1.0079 -0.0244
-13 20 -4 0.5511 0.0394
-13 20 -3 -1.3150 0.0653
-13 20 -2 -0.4759 0.0060
-13 20 -1 0.8126 0.0531
-13 20 0 0.2221 -0.0504
-13 20 1 1.6821 0.0760
-13 20 2 1.2384 0.0188
-13 20 3 -1.2448 0.0020
-13 20 4 0.1305 0.0105
-13 20 5 -2.7886 -0.0277
-13 20 6 -1.0786 0.1370
-13 20 7 0.9090 0.1229
-13 20 8 1.9334 0.0138
-13 20 9 0.7203 0.0033
-13 20 10 1.1367 -0.1535
-13 20 11 0.2143 -0.0687
-13 21 -3 0.1386 0.0202
-13 21 -2 -0.2583 -0.1238
-13 21 -1 0.4621 -0.0327
-13 21 0 -2.0508 -0.0032
-13 21 1 -0.8276 -0.0450
-13 21 2 -0.1076 0.0158
-13 21 3 -2.2719 -0.0329
-13 21 4 -0.2302 -0.0139
-13 21 5 -0.2571 -0.0043
-13 21 6 -0.5913 -0.0712
-13 21 7 1.1837 -0.2111
-13 21 8 -0.3781 -0.0128
-13 21 9 -0.1433 -0.1432
-13 22 1 0.5933 0.0756
-13 22 2 -0.0132 -0.0514
-12 0 -10 -2.7164 -0.2923
-12 0 -8 2.1180 0.5498
-12 0 -6 1.9536 -0.0255
-12 0 -4 2.7267 0.0480
-12 0 -2 3.1790 -0.0063
-12 0 0 -9.4570 0.0350
-12 0 2 -0.8862 -0.0271
-12 0 4 -10.0605 -0.0585
-12 0 6 4.0035 0.0647
-12 0 8 -3.2333 -0.0536
-12 0 10 -3.7348 -0.0543
-12 0 12 8.5412 0.0493
-12 0 14 -5.2294 0.0504
-12 0 16 3.9228 -0.0186
-12 0 18 -1.4844 -0.0038
-12 0 20 -1.2103 -0.0015
-12 0 22 1.0439 -0.0598
-12 1 -11 -0.6917 -0.0559
-12 1 -10 0.3722 -0.0299
-12 1 -9 3.0138 -0.0550
-12 1 -8 -1.5553 -0.1484
-12 1 -7 -2.1924 -0.0036
-12 1 -6 -2.9059 -0.1344
-12 1 -5 -0.8035 0.0052
-12 1 -4 -2.8733 0.0753
-12 1 -3 -6.3600 -0.0879
-12 1 -2 -3.9951 0.0685
-12 1 -1 3.4163 -0.0253
-12 1 0 -4.3245 0.0705
-12 1 1 0.0061 -0.0353
-12 1 2 -1.5625 0.0041
-12 1 3 5.6034 0.0003
-12 1 4 2.0567 0.0573
-12 1 5 -0.0697 0.0170
-12 1 6 -0.5576 -0.0110
-12 1 7 1.6745 0.0391
-12 1 8 4.1062 -0.0014
-12 1 9 1.8446 -0.0005
-12 1 10 0.1841 -0.0039
-12 1 11 0.7185 -0.0183
-12 1 12 -1.1563 -0.0165
-12 1 13 -2.7897 -0.0178
-12 1 14 1.5688 -0.0079
-12 1 15 -1.2192 -0.0041
-12 1 16 -1.4554 0.0178
-12 1 17 0.3870 -0.0028
-12 1 18 2.1149 0.0413
-12 1 19 1.4803 -0.0333
-12 1 20 -2.0530 -0.0252
-12 1 21 0.2239 0.0033
-12 1 22 1.0568 -0.0594
-12 1 23 -1.9189 0.1115
-12 2 -11 -1.4373 -0.0107
-12 2 -10 -2.5338 0.2007
-12 2 -9 -1.4601 0.0972
-12 2 -8 -1.0851 -0.1470
-12 2 -7 2.4394 0.1409
-12 2 -6 3.8165 -0.1071
-12 2 -5 -1.1830 -0.0581
-12 2 -4 2.1525 0.1073
-12 2 -3 -0.7014 -0.0738
-12 2 -2 1.3964 0.0432
-12 2 -1 6.3670 0.0228
-12 2 0 5.0993 -0.0296
-12 2 1 4.7268 -0.0055
-12 2 2 -3.5871 -0.0278
-12 2 3 1.9261 -0.0106
-12 2 4 6.2564 0.0263
-12 2 5 -1.2198 -0.0279
-12 2 6 -5.0949 -0.0385
-12 2 7 -2.8410 0.0031
-12 2 8 0.6345 -0.0051
-12 2 9 -0.7387 0.0116
-12 2 10 0.8039 0.0348
-12 2 11 -0.0042 0.0499
-12 2 12 -5.1577 0.0182
-12 2 13 0.0717 -0.0003
-12 2 14 2.6541 -0.0169
-12 2 15 0.2512 -0.0245
-12 2 16 -2.6373 0.0058
-12 2 17 1.3073 -0.0355
-12 2 18 0.0168 0.0141
-12 2 19 -0.0820 -0.0250
-12 2 20 0.6240 -0.0245
-12 2 21 -0.6657 0.0233
-12 2 22 1.7965 0.0072
-12 2 23 -0.7477 0.0738
-12 3 -11 1.9743 0.0450
-12 3 -10 0.7275 0.0260
-12 3 -9 -0.9129 -0.1376
-12 3 -8 -0.6524 -0.0845
-12 3 -7 -1.0979 -0.0174
-12 3 -6 1.8736 0.0122
-12 3 -5 -5.7991 0.0136
-12 3 -4 1.4984 -0.0150
-12 3 -3 4.7195 0.0459
-12 3 -2 0.8420 -0.0063
-12 3 -1 -8.4689 0.0324
-12 3 0 -5.5189 -0.0423
-12 3 1 3.0273 0.0444
-12 3 2 -3.2571 0.0465
-12 3 3 -8.3262 0.0215
-12 3 4 0.4746 0.0093
-12 3 5 0.3807 -0.0166
-12 3 6 3.4401 -0.0139
-12 3 7 -1.5258 -0.0109
-12 3 8 0.4355 0.0197
-12 3 9 3.3599 -0.0107
-12 3 10 -3.1422 -0.0193
-12 3 11 -1.7926 0.0114
-12 3 12 -2.2103 -0.0097
-12 3 13 4.4431 0.0115
-12 3 14 -0.3774 0.0068
-12 3 15 2.4600 -0.0149
-12 3 16 2.3886 0.0089
-12 3 17 -0.4505 -0.0202
-12 3 18 0.0556 -0.0107
-12 3 19 0.2525 0.0527
-12 3 20 1.4553 0.0099
-12 3 21 -2.0965 0.0161
-12 3 22 0.3152 -0.0168
-12 3 23 0.8265 -0.0428
-12 4 -11 1.8132 0.0323
-12 4 -10 1.9955 0.0634
-12 4 -9 2.3459 0.0034
-12 4 -8 2.5822 0.0314
-12 4 -7 1.9694 -0.0013
-12 4 -6 -0.1911 0.0229
-12 4 -5 -1.5602 -0.0052
-12 4 -4 2.4721 -0.0735
-12 4 -3 2.3161 0.0287
-12 4 -2 2.2699 -0.0349
-12 4 -1 -3.6738 -0.0019
-12 4 0 0.0236 -0.0331
-12 4 1 0.4066 -0.0181
-12 4 2 8.1656 0.0260
-12 4 3 0.5964 0.0051
-12 4 4 0.2006 0.0107
-12 4 5 -0.4388 0.0310
-12 4 6 5.4515 -0.0057
-12 4 7 -0.8245 0.0179
-12 4 8 -3.1443 0.0435
-12 4 9 0.4906 -0.0295
-12 4 10 -2.8193 0.0139
-12 4 11 3.9377 -0.0030
-12 4 12 3.5825 -0.0291
-12 4 13 -1.1867 0.0123
-12 4 14 -1.3720 -0.0205
-12 4 15 -0.1017 -0.0072
-12 4 16 -0.3365 -0.0011
-12 4 17 -1.2515 -0.0172
-12 4 18 -1.4934 0.0205
-12 4 19 -0.5932 0.0374
-12 4 20 -0.8619 -0.0277
-12 4 21 -1.1415 -0.0211
-12 4 22 0.0597 0.0144
-12 4 23 -1.2851 -0.0173
-12 5 -11 -1.6046 -0.0200
-12 5 -10 -0.8760 -0.0506
-12 5 -9 -1.3200 -0.0428
-12 5 -8 -0.1476 0.0601
-12 5 -7 -3.1507 0.0319
-12 5 -6 -2.4014 0.0429
-12 5 -5 2.9358 0.0342
-12 5 -4 -0.2933 -0.0139
-12 5 -3 -8.8690 -0.0457
-12 5 -2 -0.7279 0.0153
-12 5 -1 1.6011 0.0153
-12 5 0 8.1908 -0.0008
-12 5 1 -2.6545 0.0097
-12 5 2 0.6317 -0.0066
-12 5 3 0.7327 -0.0410
-12 5 4 -4.2157 -0.0447
-12 5 5 -2.5885 0.0095
-12 5 6 -1.8088 -0.0114
-12 5 7 -0.0218 0.0044
-12 5 8 1.5626 0.0186
-12 5 9 -2.4987 -0.0164
-12 5 10 0.7637 0.0338
-12 5 11 1.9981 -0.0145
-12 5 12 -1.1152 -0.0019
-12 5 13 -2.2951 0.0029
-12 5 14 1.4381 -0.0054
-12 5 15 2.2917 0.0197
-12 5 16 -2.4572 0.0293
-12 5 17 1.6909 -0.0038
-12 5 18 0.7858 0.0095
-12 5 19 0.3683 -0.0028
-12 5 20 1.7190 -0.0037
-12 5 21 0.7801 0.0042
-12 5 22 0.9039 0.0351
-12 5 23 -0.2350 -0.0693
-12 6 -11 0.0151 -0.0084
-12 6 -10 1.8277 -0.0015
-12 6 -9 -0.9496 -0.0327
-12 6 -8 -1.7265 -0.0249
-12 6 -7 -2.8770 -0.0679
-12 6 -6 0.4835 0.0299
-12 6 -5 2.4498 0.0462
-12 6 -4 0.2341 0.0121
-12 6 -3 -0.4116 0.0167
-12 6 -2 4.7950 0.0216
-12 6 -1 2.1696 -0.0237
-12 6 0 1.1199 0.0149
-12 6 1 -3.3748 0.0054
-12 6 2 -9.2255 -0.0003
-12 6 3 2.0622 -0.0010
-12 6 4 -0.4382 0.0015
-12 6 5 2.0048 -0.0086
-12 6 6 -1.3888 -0.0111
-12 6 7 0.9540 0.0030
-12 6 8 3.4883 -0.0044
-12 6 9 -0.8675 -0.0131
-12 6 10 3.4435 -0.0109
-12 6 11 1.6389 -0.0348
-12 6 12 -2.2780 -0.0132
-12 6 13 2.0271 -0.0254
-12 6 14 -0.5926 0.0243
-12 6 15 -0.0144 0.0026
-12 6 16 -0.2926 0.0053
-12 6 17 0.2527 0.0137
-12 6 18 1.2092 -0.0282
-12 6 19 -1.6127 0.0213
-12 6 20 -0.4343 0.0033
-12 6 21 0.7941 -0.0558
-12 6 22 -1.0017 0.0624
-12 6 23 -0.1478 -0.0573
-12 7 -11 -0.5317 0.0074
-12 7 -10 -0.1148 0.0005
-12 7 -9 0.6236 0.0347
-12 7 -8 -1.4286 0.0278
-12 7 -7 5.2960 0.0371
-12 7 -6 3.9245 -0.0057
-12 7 -5 -1.9458 -0.0490
-12 7 -4 0.5602 -0.0115
-12 7 -3 1.9766 0.0022
-12 7 -2 -3.8977 0.0024
-12 7 -1 -3.1950 0.0002
-12 7 0 -3.5791 0.0242
-12 7 1 5.3785 -0.0129
-12 7 2 -1.6478 0.0058
-12 7 3 7.5047 0.0045
-12 7 4 1.6600 0.0335
-12 7 5 -1.3794 0.0108
-12 7 6 0.4987 0.0009
-12 7 7 0.0807 -0.0012
-12 7 8 -1.8705 -0.0308
-12 7 9 -4.5596 0.0108
-12 7 10 -4.2327 -0.0105
-12 7 11 -4.4065 0.0154
-12 7 12 -1.7768 0.0089
-12 7 13 1.9660 -0.0159
-12 7 14 -1.3410 0.0031
-12 7 15 -2.6983 -0.0016
-12 7 16 -1.6577 0.0101
-12 7 17 -2.8016 -0.0014
-12 7 18 0.0385 -0.0026
-12 7 19 -1.9310 0.0078
-12 7 20 -2.5924 -0.0028
-12 7 21 -0.7639 -0.0679
-12 7 22 -1.3345 0.0798
-12 8 -11 -0.5018 -0.0071
-12 8 -10 -0.5049 -0.0031
-12 8 -9 2.8795 -0.0067
-12 8 -8 -0.7712 -0.0057
-12 8 -7 -0.3949 -0.0148
-12 8 -6 -1.3447 -0.0198
-12 8 -5 -4.3897 -0.0256
-12 8 -4 0.7256 0.0125
-12 8 -3 3.2987 0.0039
-12 8 -2 -1.2910 0.0105
-12 8 -1 1.9473 -0.0004
-12 8 0 -4.5310 0.0089
-12 8 1 1.9469 0.0018
-12 8 2 -3.5831 -0.0315
-12 8 3 -0.7597 -0.0365
-12 8 4 0.8880 0.0097
-12 8 5 -5.9682 0.0060
-12 8 6 1.9647 0.0142
-12 8 7 -1.9660 -0.0170
-12 8 8 -0.8893 -0.0301
-12 8 9 5.0008 0.0010
-12 8 10 6.4027 -0.0286
-12 8 11 4.3691 0.0284
-12 8 12 1.2940 0.0159
-12 8 13 0.6736 0.0337
-12 8 14 1.2573 0.0136
-12 8 15 0.8152 0.0174
-12 8 16 2.3635 0.0201
-12 8 17 1.5908 -0.0369
-12 8 18 0.8038 0.0057
-12 8 19 0.8845 -0.0398
-12 8 20 3.6403 -0.0150
-12 8 21 3.5316 0.0055
-12 8 22 2.0590 0.0429
-12 9 -11 -0.2359 -0.0109
-12 9 -10 -0.0850 0.0221
-12 9 -9 0.3045 0.0402
-12 9 -8 0.8161 0.0170
-12 9 -7 -0.6971 -0.0131
-12 9 -6 -0.4347 0.0046
-12 9 -5 -0.4391 -0.0043
-12 9 -4 -1.7918 0.0099
-12 9 -3 -0.1928 0.0221
-12 9 -2 -0.8374 -0.0279
-12 9 -1 3.7626 -0.0215
-12 9 0 0.4717 0.0161
-12 9 1 2.5631 0.0119
-12 9 2 3.2573 0.0053
-12 9 3 -4.9930 0.0184
-12 9 4 2.3989 0.0140
-12 9 5 1.3223 -0.0129
-12 9 6 8.9396 0.0173
-12 9 7 0.3937 -0.0098
-12 9 8 -0.7680 0.0251
-12 9 9 1.9613 0.0149
-12 9 10 0.0523 -0.0085
-12 9 11 1.2711 0.0110
-12 9 12 -0.1804 -0.0252
-12 9 13 -3.3851 0.0277
-12 9 14 -0.0069 -0.0257
-12 9 15 -1.4215 -0.0050
-12 9 16 0.1641 -0.0079
-12 9 17 0.7216 -0.0368
-12 9 18 -1.0430 -0.0113
-12 9 19 0.0485 0.0095
-12 9 20 -2.0252 0.0245
-12 9 21 -0.6291 0.0017
-12 10 -11 -1.8468 0.0167
-12 10 -10 -1.0507 -0.0277
-12 10 -9 -2.1624 0.0081
-12 10 -8 -1.3944 0.0003
-12 10 -7 1.0300 -0.0126
-12 10 -6 -0.5367 0.0053
-12 10 -5 2.3266 0.0076
-12 10 -4 3.2229 0.0044
-12 10 -3 1.2610 -0.0006
-12 10 -2 -0.6338 -0.0161
-12 10 -1 -0.5621 0.0086
-12 10 0 -1.8601 -0.0249
-12 10 1 -4.5333 -0.0128
-12 10 2 4.1031 -0.0050
-12 10 3 -1.7077 -0.0104
-12 10 4 0.1150 -0.0277
-12 10 5 -1.8434 -0.0147
-12 10 6 -2.4704 -0.0189
-12 10 7 -3.2227 -0.0203
-12 10 8 1.7739 0.0118
-12 10 9 -2.8807 0.0216
-12 10 13 -2.2700 0.0136
-12 10 14 0.2398 -0.0458
-12 10 15 -0.0211 0.0062
-12 10 16 0.4717 0.0044
-12 10 17 1.5158 -0.0101
-12 10 18 1.9364 0.0055
-12 10 19 3.3051 0.0103
-12 10 20 -2.7211 0.0570
-12 10 21 -0.2122 0.0149
-12 11 -11 3.0535 0.0185
-12 11 -10 1.3185 0.0115
-12 11 -9 -1.2800 -0.0291
-12 11 -8 -1.1084 -0.0025
-12 11 -7 0.6753 -0.0037
-12 11 -6 -1.1397 -0.0054
-12 11 -5 -0.3585 0.0054
-12 11 -4 -0.1744 0.0006
-12 11 -3 -4.1965 0.0034
-12 11 -2 -0.8053 0.0243
-12 11 -1 1.5352 -0.0002
-12 11 0 2.2004 0.0069
-12 11 1 -2.3316 0.0210
-12 11 2 0.2829 -0.0113
-12 11 3 2.3209 0.0222
-12 11 4 3.0517 -0.0003
-12 11 5 -0.8495 0.0103
-12 11 6 -4.1543 0.0059
-12 11 7 -0.1491 0.0456
-12 11 8 3.4566 -0.0181
-12 11 9 -2.4021 -0.0156
-12 11 10 0.5510 0.0196
-12 11 13 0.1319 -0.0285
-12 11 14 1.6864 -0.0221
-12 11 15 0.1556 0.0181
-12 11 16 -0.0124 -0.0067
-12 11 17 -1.9406 -0.0154
-12 11 18 -3.7824 0.0303
-12 11 19 -0.5910 0.0273
-12 11 20 0.3949 -0.0140
-12 11 21 1.1320 -0.0500
-12 12 -11 -0.6274 -0.0032
-12 12 -10 1.9409 0.0086
-12 12 -9 1.2364 -0.0019
-12 12 -8 0.4628 -0.0072
-12 12 -7 0.7772 0.0169
-12 12 -6 -0.1556 0.0160
-12 12 -5 -0.6518 -0.0067
-12 12 -4 0.8669 -0.0040
-12 12 -3 -2.1092 -0.0144
-12 12 -2 0.0244 -0.0186
-12 12 -1 -1.4837 -0.0385
-12 12 0 1.6248 0.0101
-12 12 1 2.2489 -0.0115
-12 12 2 -2.7110 -0.0182
-12 12 3 -2.6812 0.0266
-12 12 4 -0.5052 0.0183
-12 12 5 -0.0966 -0.0280
-12 12 6 1.0918 -0.0040
-12 12 7 0.1616 0.0365
-12 12 8 3.2865 -0.0099
-12 12 9 2.5420 0.0150
-12 12 10 5.7237 0.0129
-12 12 11 0.0085 -0.0461
-12 12 12 0.5037 -0.0128
-12 12 13 3.1546 -0.0228
-12 12 14 2.1767 -0.0237
-12 12 15 -1.7981 -0.0036
-12 12 16 0.7009 0.0060
-12 12 17 1.2519 -0.0231
-12 12 18 -0.5634 0.0132
-12 12 19 -0.8561 0.0781
-12 12 20 1.1664 -0.0977
-12 13 -11 -1.7955 0.0433
-12 13 -10 -1.7666 -0.0078
-12 13 -9 -0.3919 -0.0103
-12 13 -8 -0.7838 -0.0070
-12 13 -7 1.1846 -0.0234
-12 13 -6 2.6854 -0.0138
-12 13 -5 0.0208 0.0116
-12 13 -4 2.1644 0.0032
-12 13 -3 2.9926 0.0172
-12 13 -2 2.8190 -0.0072
-12 13 -1 -0.3078 0.0095
-12 13 0 -1.7149 0.0245
-12 13 1 1.2290 -0.0157
-12 13 2 1.6563 0.0127
-12 13 3 -0.5924 -0.0134
-12 13 4 -0.2556 0.0224
-12 13 5 2.5333 -0.0323
-12 13 6 4.9610 0.0017
-12 13 7 -3.3818 0.0148
-12 13 8 -4.4334 -0.0139
-12 13 9 -2.5896 -0.0032
-12 13 10 0.0513 -0.0185
-12 13 11 -1.6331 0.0110
-12 13 12 -2.0951 0.0101
-12 13 13 1.4374 0.0111
-12 13 14 -2.2017 0.0234
-12 13 15 -2.0481 0.0182
-12 13 16 1.4282 0.0180
-12 13 17 -1.1579 -0.0053
-12 13 18 1.9758 -0.0178
-12 13 19 0.4789 -0.0232
-12 13 20 0.9419 -0.1405
-12 14 -11 -0.6934 -0.0082
-12 14 -10 -0.9844 0.0326
-12 14 -9 0.1046 -0.0149
-12 14 -8 0.5017 0.0005
-12 14 -7 -1.1338 0.0242
-12 14 -6 -0.2862 -0.0110
-12 14 -5 -1.4497 -0.0003
-12 14 -4 -1.9697 0.0029
-12 14 -3 0.2984 0.0020
-12 14 -2 -1.4521 0.0192
-12 14 -1 0.7424 0.0120
-12 14 0 -2.0069 0.0041
-12 14 1 0.6128 0.0051
-12 14 2 3.2082 -0.0026
-12 14 3 1.1859 0.0030
-12 14 4 -2.8569 0.0134
-12 14 5 -2.1912 -0.0082
-12 14 6 0.2290 0.0079
-12 14 7 1.5770 0.0023
-12 14 8 -1.4766 -0.0083
-12 14 9 -1.9530 -0.0190
-12 14 10 1.4900 -0.0187
-12 14 11 0.1096 0.0063
-12 14 12 -0.2037 -0.0220
-12 14 13 1.8638 -0.0043
-12 14 14 -3.0118 -0.0126
-12 14 15 0.5160 -0.0031
-12 14 16 1.2278 0.0102
-12 14 17 -3.2675 0.0107
-12 14 18 0.3743 0.0657
-12 15 -11 0.0321 -0.0455
-12 15 -10 1.3943 -0.0091
-12 15 -9 1.0797 -0.0032
-12 15 -8 3.0255 -0.0079
-12 15 -7 0.8761 0.0220
-12 15 -6 -0.2878 0.0255
-12 15 -5 -0.4654 -0.0084
-12 15 -4 -1.2973 -0.0015
-12 15 -3 0.5086 -0.0285
-12 15 -2 -0.2745 -0.0130
-12 15 -1 0.9290 -0.0060
-12 15 0 -0.9265 -0.0306
-12 15 1 -1.4749 0.0056
-12 15 2 -0.7817 -0.0137
-12 15 3 0.3404 0.0100
-12 15 4 0.7660 -0.0120
-12 15 5 0.8601 0.0141
-12 15 6 -3.1130 0.0010
-12 15 7 1.5294 -0.0288
-12 15 8 1.5897 0.0135
-12 15 9 -0.2487 -0.0024
-12 15 10 1.6071 0.0217
-12 15 11 0.2659 0.0098
-12 15 12 -0.0981 0.0053
-12 15 13 0.6531 0.0155
-12 15 14 -1.4641 -0.0117
-12 15 15 2.9537 0.0302
-12 15 16 1.5990 0.0013
-12 15 17 1.3628 -0.0599
-12 15 18 0.5564 0.0894
-12 16 -11 0.9795 0.0055
-12 16 -10 -0.9371 -0.0332
-12 16 -9 -1.2858 0.0107
-12 16 -8 -1.4970 0.0329
-12 16 -7 -2.2117 -0.0064
-12 16 -6 -0.2377 -0.0199
-12 16 -5 1.9889 0.0012
-12 16 -4 -0.1213 0.0086
-12 16 -3 -2.3728 0.0259
-12 16 -2 -1.6078 0.0387
-12 16 -1 -1.4520 0.0031
-12 16 0 2.2851 0.0179
-12 16 1 -3.3033 -0.0015
-12 16 2 -1.3726 -0.0091
-12 16 3 -2.0068 0.0056
-12 16 4 -0.3893 -0.0279
-12 16 5 2.6047 0.0138
-12 16 6 -2.4587 -0.0205
-12 16 7 -1.1398 0.0142
-12 16 8 1.3143 0.0152
-12 16 9 -0.2483 -0.0301
-12 16 10 0.6963 0.0086
-12 16 11 0.0169 -0.0225
-12 16 12 -0.7183 -0.0322
-12 16 13 0.7691 0.0269
-12 16 14 -0.3255 0.0406
-12 16 15 -0.0095 -0.0037
-12 16 16 -2.3171 -0.0007
-12 16 17 0.2867 -0.0145
-12 17 -11 3.7685 0.0074
-12 17 -10 0.1459 -0.0281
-12 17 -9 1.9627 -0.0123
-12 17 -8 0.1287 0.0268
-12 17 -7 -0.6661 -0.0238
-12 17 -6 -1.5791 0.0264
-12 17 -5 0.5114 -0.0194
-12 17 -4 1.2065 -0.0352
-12 17 -3 1.8489 0.0004
-12 17 -2 -0.7810 -0.0146
-12 17 -1 0.7324 -0.0305
-12 17 0 4.9689 -0.0144
-12 17 1 0.4547 0.0041
-12 17 2 3.0932 -0.0253
-12 17 3 1.5738 0.0352
-12 17 4 -0.0798 0.0140
-12 17 5 0.9529 0.0048
-12 17 6 -0.0932 0.0060
-12 17 7 0.0781 0.0583
-12 17 8 0.2931 -0.0371
-12 17 9 -0.0435 -0.0006
-12 17 10 1.7850 0.0251
-12 17 11 0.2407 0.0233
-12 17 12 -0.8043 -0.0261
-12 17 13 0.6044 0.0082
-12 17 14 -0.2455 0.0276
-12 17 15 1.6372 -0.0919
-12 17 16 -0.3946 0.0674
-12 18 -10 -2.3664 0.0400
-12 18 -9 -0.0394 -0.0102
-12 18 -8 -0.5008 0.0371
-12 18 -7 0.8219 -0.0663
-12 18 -6 0.0936 0.0250
-12 18 -5 0.1661 0.0304
-12 18 -4 -1.7403 -0.0627
-12 18 -3 2.6450 0.0295
-12 18 -2 -0.1778 -0.0360
-12 18 -1 1.1697 -0.0107
-12 18 0 -1.2708 0.0360
-12 18 1 -3.1835 0.0164
-12 18 2 0.4258 0.0037
-12 18 3 0.5906 0.0315
-12 18 4 -0.7791 -0.0018
-12 18 5 -1.0185 -0.0207
-12 18 6 -0.3113 0.0081
-12 18 7 1.9662 -0.0043
-12 18 8 -1.6838 -0.0329
-12 18 9 -0.7746 -0.0052
-12 18 10 -1.8338 0.0104
-12 18 11 -2.3060 0.0540
-12 18 12 -0.4715 0.0056
-12 18 13 -0.8503 0.0175
-12 18 14 -2.7517 0.0262
-12 18 15 -0.2524 -0.0226
-12 19 -9 1.2063 -0.0003
-12 19 -8 0.1495 -0.0053
-12 19 -7 0.7716 -0.0041
-12 19 -6 0.2651 -0.0098
-12 19 -5 0.6287 0.0186
-12 19 -4 -2.1001 -0.0018
-12 19 -3 -1.1530 -0.0260
-12 19 -2 0.3204 0.0362
-12 19 -1 -0.4895 -0.0059
-12 19 0 0.6345 0.0466
-12 19 1 1.5188 -0.0024
-12 19 2 0.3144 -0.0236
-12 19 3 -2.4448 0.0067
-12 19 4 -3.2241 -0.0434
-12 19 5 1.2830 0.0120
-12 19 6 0.4784 0.0059
-12 19 7 2.0191 0.0025
-12 19 8 0.6041 -0.0151
-12 19 9 1.3103 -0.0475
-12 19 10 0.2124 0.0766
-12 19 11 0.7527 0.0211
-12 19 12 2.7099 -0.0994
-12 19 13 2.3560 0.0184
-12 19 14 2.3103 -0.0855
-12 20 -7 0.2329 -0.0046
-12 20 -6 -0.5738 0.0801
-12 20 -5 -0.4078 -0.0279
-12 20 -4 1.3733 0.0393
-12 20 -3 -0.1164 0.0138
-12 20 -2 0.4403 -0.0321
-12 20 -1 -1.0807 0.0394
-12 20 0 -2.5131 -0.0402
-12 20 1 -0.3128 -0.0246
-12 20 2 0.1216 0.0065
-12 20 3 0.0486 0.0017
-12 20 4 1.8678 0.0152
-12 20 5 2.0959 -0.0429
-12 20 6 -0.8212 -0.0860
-12 20 7 -2.1810 -0.0113
-12 20 8 0.7936 -0.0600
-12 20 9 -0.3007 0.1025
-12 20 10 0.3706 0.0415
-12 20 11 1.3709 -0.1791
-12 20 12 -1.4254 0.0027
-12 21 -5 0.8402 0.0142
-12 21 -4 0.7461 -0.0191
-12 21 -3 1.0045 0.1073
-12 21 -2 0.4927 -0.0449
-12 21 -1 1.6549 0.0310
-12 21 0 -0.7670 0.0321
-12 21 1 -0.1494 0.0001
-12 21 2 0.4291 0.0535
-12 21 3 0.4373 -0.0287
-12 21 4 0.9818 0.0026
-12 21 5 -1.6298 0.0178
-12 21 6 -0.4526 0.1473
-12 21 7 -0.6686 0.0299
-12 21 8 0.7294 0.0312
-12 21 9 -2.2651 0.0583
-12 21 10 -3.0386 -0.1866
-12 22 -3 -0.6320 -0.0862
-12 22 -2 -0.3497 0.0230
-12 22 -1 -0.7954 -0.0134
-12 22 0 0.0399 -0.0878
-12 22 1 1.4561 0.0487
-12 22 2 -1.0036 -0.0960
-12 22 3 1.0887 0.0571
-12 22 4 0.9627 -0.0957
-12 22 5 -0.4601 0.0033
-12 22 6 0.6935 0.0752
-12 22 7 0.0057 -0.2517
-11 0 -9 -2.7234 -1.0543
-11 0 -7 -3.5010 0.3831
-11 0 -5 -5.7650 -0.0593
-11 0 -3 -7.4347 0.0403
-11 0 -1 1.0140 0.1083
-11 0 1 -1.3314 0.1294
-11 0 3 9.5721 -0.0263
-11 0 5 -4.1239 -0.0184
-11 0 7 9.7045 0.0988
-11 0 9 4.2160 -0.0129
-11 0 11 -5.3684 -0.0821
-11 0 13 6.0528 0.0083
-11 0 15 -6.7856 0.0731
-11 0 17 3.0305 0.0178
-11 0 19 -1.0723 -0.0372
-11 0 21 -2.3767 0.0185
-11 0 23 0.0622 0.0355
-11 1 -10 -3.1465 0.1974
-11 1 -9 0.7289 -0.0980
-11 1 -8 2.1353 0.0832
-11 1 -7 1.8434 -0.1610
-11 1 -6 -0.4160 -0.1083
-11 1 -5 2.3843 -0.0650
-11 1 -4 6.6694 0.0383
-11 1 -3 3.7691 0.0185
-11 1 -2 -0.8557 -0.0214
-11 1 -1 4.1435 -0.0445
-11 1 0 3.7430 -0.0047
-11 1 1 6.7716 0.0370
-11 1 2 -3.7419 -0.0121
-11 1 3 2.4213 -0.0392
-11 1 4 0.2981 -0.0093
-11 1 5 2.2013 0.0529
-11 1 6 -4.0904 -0.0145
-11 1 7 -3.4653 -0.0089
-11 1 8 -3.6347 0.0260
-11 1 9 -0.6199 -0.0170
-11 1 10 -1.3950 0.0116
-11 1 11 -2.2158 0.0025
-11 1 12 3.1020 -0.0099
-11 1 13 -2.6017 -0.0147
-11 1 14 0.5260 -0.0160
-11 1 15 2.2170 -0.0134
-11 1 16 1.2651 0.0019
-11 1 17 -1.5246 0.0175
-11 1 18 0.1270 0.0028
-11 1 19 1.9078 0.0078
-11 1 20 -0.7344 -0.0329
-11 1 21 -0.4001 -0.0074
-11 1 22 1.5400 -0.0577
-11 1 23 2.1732 0.0574
-11 1 24 -1.2650 0.0562
-11 2 -10 1.8901 -0.0686
-11 2 -9 2.6690 0.3186
-11 2 -8 -3.1204 0.1313
-11 2 -7 -1.4140 -0.0326
-11 2 -6 0.5628 0.0785
-11 2 -5 2.0647 -0.0715
-11 2 -4 0.8482 0.0192
-11 2 -3 -0.6091 -0.0245
-11 2 -2 -3.0270 0.0076
-11 2 -1 0.5903 -0.0079
-11 2 0 -5.6999 0.0255
-11 2 1 3.0438 -0.0770
-11 2 2 -8.8931 0.0017
-11 2 3 -8.5311 -0.0141
-11 2 4 -4.8732 0.0279
-11 2 5 7.4522 0.0365
-11 2 6 1.5817 -0.0748
-11 2 7 -4.4459 -0.0185
-11 2 8 2.6502 0.0222
-11 2 9 0.3575 0.0045
-11 2 10 1.7497 0.0122
-11 2 11 0.9755 0.0248
-11 2 12 0.5701 0.0180
-11 2 13 -5.1550 0.0065
-11 2 14 1.5601 0.0165
-11 2 15 4.9868 -0.0117
-11 2 16 -1.1580 0.0029
-11 2 17 -1.8338 -0.0222
-11 2 18 -1.0158 -0.0130
-11 2 19 1.0375 0.0132
-11 2 20 -1.3922 0.0081
-11 2 21 -0.1382 -0.0043
-11 2 22 0.0493 -0.0248
-11 2 23 0.2184 0.0027
-11 2 24 -0.6193 0.0179
-11 3 -10 0.9095 0.0380
-11 3 -9 1.2640 0.0613
-11 3 -8 0.1489 -0.0917
-11 3 -7 0.3399 -0.0286
-11 3 -6 6.2141 0.0120
-11 3 -5 -1.6482 0.0410
-11 3 -4 -5.3611 0.0539
-11 3 -3 -2.6025 -0.0775
-11 3 -2 5.4329 0.0624
-11 3 -1 3.2923 -0.0131
-11 3 0 -14.3210 0.0223
-11 3 1 5.4041 -0.0475
-11 3 2 5.3740 0.0149
-11 3 3 5.4638 0.0273
-11 3 4 -0.6097 0.0430
-11 3 5 0.0988 0.0385
-11 3 6 5.0991 -0.0252
-11 3 7 -2.7092 0.0096
-11 3 8 -1.2527 -0.0393
-11 3 9 1.0657 -0.0371
-11 3 10 3.9514 -0.0162
-11 3 11 4.2063 -0.0407
-11 3 12 -2.0787 0.0192
-11 3 13 2.1563 0.0226
-11 3 14 0.3541 0.0092
-11 3 15 -1.3827 0.0109
-11 3 16 -1.8429 0.0063
-11 3 17 0.3008 -0.0131
-11 3 18 -2.4383 -0.0021
-11 3 19 -0.8841 -0.0161
-11 3 20 2.3810 0.0051
-11 3 21 0.3219 0.0193
-11 3 22 -0.9130 0.0233
-11 3 23 -0.0612 0.0541
-11 3 24 0.6433 0.0142
-11 4 -10 -1.7354 0.0162
-11 4 -9 -1.1594 0.1032
-11 4 -8 -1.0066 -0.0476
-11 4 -7 -0.3366 -0.0319
-11 4 -6 2.6171 -0.0074
-11 4 -5 -5.9388 0.0149
-11 4 -4 -2.9499 -0.0236
-11 4 -3 0.7116 -0.0421
-11 4 -2 2.2163 0.0257
-11 4 -1 5.6448 -0.0463
-11 4 0 -3.2161 -0.0111
-11 4 1 2.5971 0.0207
-11 4 2 1.2332 0.0055
-11 4 3 4.2033 -0.0095
-11 4 4 3.2199 -0.0053
-11 4 5 -12.5661 -0.0516
-11 4 6 2.1522 0.0125
-11 4 7 4.2543 0.0090
-11 4 8 0.0306 0.0284
-11 4 9 0.1734 0.0296
-11 4 10 -6.3633 0.0022
-11 4 11 -2.5117 0.0192
-11 4 12 -0.7241 -0.0140
-11 4 13 1.4183 0.0037
-11 4 14 -2.5186 -0.0135
-11 4 15 -2.3829 -0.0083
-11 4 16 -0.4703 0.0071
-11 4 17 1.3599 -0.0330
-11 4 18 -0.5371 -0.0201
-11 4 19 1.2173 0.0306
-11 4 20 1.4462 0.0121
-11 4 21 0.4897 0.0182
-11 4 22 0.4724 0.0132
-11 4 23 -0.9328 0.0042
-11 4 24 -0.0327 0.0060
-11 5 -10 -0.9572 -0.0313
-11 5 -9 -1.0427 -0.0437
-11 5 -8 1.1857 -0.0636
-11 5 -7 -1.7825 0.0346
-11 5 -6 -4.6784 0.0199
-11 5 -5 -0.9045 0.0435
-11 5 -4 8.3160 0.0515
-11 5 -3 4.9270 0.0408
-11 5 -2 -5.6251 -0.0275
-11 5 -1 -4.5409 0.0421
-11 5 0 4.6693 0.0141
-11 5 1 -4.2778 -0.0047
-11 5 2 -4.0519 0.0173
-11 5 3 -6.8644 -0.0197
-11 5 4 4.8835 0.0051
-11 5 5 -3.6717 -0.0483
-11 5 6 1.3420 -0.0012
-11 5 7 0.1479 -0.0293
-11 5 8 2.5937 -0.0062
-11 5 9 3.1761 -0.0073
-11 5 10 -0.6988 -0.0086
-11 5 11 1.7699 0.0415
-11 5 12 3.0849 -0.0280
-11 5 13 -1.7903 0.0121
-11 5 14 -2.9311 -0.0096
-11 5 15 3.7234 -0.0203
-11 5 16 0.3257 0.0368
-11 5 17 3.0528 -0.0185
-11 5 18 1.6087 -0.0070
-11 5 19 1.0288 0.0351
-11 5 20 -2.2318 -0.0159
-11 5 21 -1.0660 0.0059
-11 5 22 0.7514 0.0362
-11 5 23 -2.0512 -0.1261
-11 6 -10 1.4388 0.0486
-11 6 -9 0.0445 -0.0360
-11 6 -8 2.4836 -0.0082
-11 6 -7 0.8815 -0.0187
-11 6 -6 0.6208 -0.0852
-11 6 -5 4.1457 -0.0191
-11 6 -4 1.4926 -0.0070
-11 6 -3 -4.4129 -0.0241
-11 6 -2 -3.9753 -0.0059
-11 6 -1 -5.8959 0.0221
-11 6 0 7.2216 -0.0005
-11 6 1 2.4240 0.0072
-11 6 2 3.4828 0.0094
-11 6 3 -3.1837 -0.0140
-11 6 4 3.0351 0.0118
-11 6 5 6.3167 0.0264
-11 6 6 0.5621 0.0263
-11 6 7 -5.8645 -0.0034
-11 6 8 -2.6905 0.0172
-11 6 9 -5.0358 -0.0271
-11 6 10 -2.6018 0.0165
-11 6 11 -1.6748 0.0078
-11 6 12 -1.8255 -0.0185
-11 6 13 -0.0728 -0.0069
-11 6 14 -1.0586 -0.0169
-11 6 15 1.7171 -0.0024
-11 6 16 -3.8571 0.0052
-11 6 17 -2.1098 0.0048
-11 6 18 -0.7637 0.0042
-11 6 19 -1.6673 0.0231
-11 6 20 -1.5544 -0.0157
-11 6 21 -1.3635 -0.0528
-11 6 22 0.1524 0.0132
-11 6 23 -0.1371 -0.0759
-11 7 -10 1.0600 -0.0328
-11 7 -9 1.9794 -0.0183
-11 7 -8 -3.1761 0.0232
-11 7 -7 -3.1936 0.0397
-11 7 -6 0.6540 0.0585
-11 7 -5 -0.9130 0.0157
-11 7 -4 -4.8601 -0.0244
-11 7 -3 0.1111 0.0025
-11 7 -2 5.9090 0.0062
-11 7 -1 0.7343 -0.0216
-11 7 0 -1.3200 -0.0034
-11 7 1 -0.1503 -0.0012
-11 7 2 -2.5074 -0.0032
-11 7 3 2.7564 -0.0102
-11 7 4 -1.4854 -0.0165
-11 7 5 -0.4330 0.0073
-11 7 6 -5.7824 -0.0045
-11 7 7 -1.1625 0.0087
-11 7 8 6.5476 0.0368
-11 7 9 2.0472 -0.0027
-11 7 10 6.0163 0.0317
-11 7 11 2.7546 -0.0228
-11 7 12 -0.5982 0.0116
-11 7 13 2.9813 -0.0004
-11 7 14 1.3370 -0.0119
-11 7 15 2.8285 0.0019
-11 7 16 2.5595 -0.0167
-11 7 17 -0.3395 0.0090
-11 7 18 2.2238 -0.0122
-11 7 19 1.9911 0.0097
-11 7 20 3.5821 0.0231
-11 7 21 2.8371 -0.0576
-11 7 22 2.0829 0.0320
-11 7 23 0.7896 0.0244
-11 8 -10 -4.9407 -0.0088
-11 8 -9 -0.5869 0.0044
-11 8 -8 0.3353 0.0152
-11 8 -7 1.4936 0.0055
-11 8 -6 1.4323 0.0004
-11 8 -5 -1.7193 -0.0080
-11 8 -4 -2.2744 -0.0318
-11 8 -3 0.8162 -0.0036
-11 8 -2 1.1709 -0.0030
-11 8 -1 5.0997 -0.0225
-11 8 0 -2.5782 -0.0161
-11 8 1 2.5878 -0.0132
-11 8 2 -4.3423 0.0137
-11 8 3 2.5410 0.0037
-11 8 4 -0.0907 -0.0196
-11 8 5 1.8589 0.0090
-11 8 6 4.8846 0.0008
-11 8 7 5.1293 0.0159
-11 8 8 3.2520 -0.0111
-11 8 9 -4.2554 -0.0193
-11 8 10 -1.4403 -0.0061
-11 8 11 1.4981 -0.0336
-11 8 12 -1.3906 0.0217
-11 8 13 -0.8369 0.0057
-11 8 14 -1.6455 0.0146
-11 8 15 -2.0790 0.0070
-11 8 16 -0.0903 0.0325
-11 8 17 -0.8438 0.0072
-11 8 18 0.8662 -0.0018
-11 8 19 -3.1333 -0.0038
-11 8 20 -3.0600 0.0056
-11 8 21 -2.5749 -0.0158
-11 8 22 0.1327 0.0910
-11 9 -10 -0.8711 0.0080
-11 9 -9 -1.9100 -0.0028
-11 9 -8 0.0144 0.0224
-11 9 -7 1.4241 -0.0088
-11 9 -6 1.8242 -0.0231
-11 9 -5 2.3537 0.0031
-11 9 -4 5.0506 -0.0204
-11 9 -3 2.4736 0.0212
-11 9 -2 -3.4285 0.0419
-11 9 -1 2.4793 -0.0086
-11 9 0 -6.6654 0.0184
-11 9 1 0.7061 0.0160
-11 9 2 0.7665 -0.0125
-11 9 3 0.4680 -0.0090
-11 9 4 -1.8706 0.0355
-11 9 5 -8.1920 -0.0297
-11 9 6 1.1569 0.0145
-11 9 7 -0.5509 0.0231
-11 9 8 -6.7335 -0.0280
-11 9 9 -3.0612 0.0301
-11 9 10 -5.0849 -0.0042
-11 9 11 -2.1544 0.0028
-11 9 12 0.3054 0.0169
-11 9 13 -1.0134 -0.0179
-11 9 14 1.5920 -0.0092
-11 9 15 0.2714 -0.0186
-11 9 16 0.3113 0.0156
-11 9 17 0.7478 0.0029
-11 9 18 0.9447 -0.0025
-11 9 19 -0.2191 0.0064
-11 9 20 0.8201 0.0235
-11 9 21 -1.6829 -0.0288
-11 9 22 -1.1108 0.0158
-11 10 -10 3.8884 -0.0232
-11 10 -9 2.8033 -0.0065
-11 10 -8 0.8135 0.0069
-11 10 -7 1.2651 -0.0012
-11 10 -6 0.1378 0.0008
-11 10 -5 -3.8608 0.0165
-11 10 -4 -1.7641 0.0108
-11 10 -3 -0.6377 0.0201
-11 10 -2 -5.3146 -0.0029
-11 10 -1 1.9621 -0.0209
-11 10 0 0.8196 0.0259
-11 10 1 0.8206 -0.0140
-11 10 2 2.7500 -0.0212
-11 10 3 0.6379 0.0012
-11 10 4 4.9112 0.0369
-11 10 5 -1.9582 -0.0336
-11 10 6 0.8082 0.0245
-11 10 7 -2.7183 -0.0064
-11 10 8 -2.7213 -0.0496
-11 10 9 5.8699 0.0100
-11 10 10 1.8496 -0.0155
-11 10 11 -1.5333 -0.0110
-11 10 12 1.3233 0.0000
-11 10 13 0.6053 0.0150
-11 10 14 0.4665 -0.0063
-11 10 15 -1.7043 -0.0049
-11 10 16 -0.3092 0.0058
-11 10 17 -1.8402 0.0007
-11 10 18 -1.8048 0.0063
-11 10 19 1.3106 -0.0221
-11 10 20 0.3179 -0.0204
-11 10 21 1.6526 -0.0442
-11 10 22 0.2678 0.0470
-11 11 -10 3.2650 0.0134
-11 11 -9 1.0841 0.0099
-11 11 -8 -1.2637 -0.0109
-11 11 -7 -1.4554 -0.0150
-11 11 -6 -1.4955 -0.0072
-11 11 -5 -2.1745 -0.0142
-11 11 -4 -0.7455 -0.0104
-11 11 -3 2.0152 -0.0120
-11 11 -2 -2.6551 -0.0213
-11 11 -1 -0.3363 -0.0077
-11 11 0 4.3035 -0.0144
-11 11 1 -1.5546 0.0186
-11 11 2 -1.9490 0.0082
-11 11 3 -6.2819 0.0318
-11 11 4 -0.1193 0.0038
-11 11 5 3.1166 -0.0114
-11 11 6 0.1343 -0.0060
-11 11 7 -1.8944 -0.0176
-11 11 8 5.9788 0.0310
-11 11 9 5.5544 -0.0134
-11 11 10 4.4043 -0.0070
-11 11 11 2.8861 0.0013
-11 11 12 1.3516 -0.0187
-11 11 13 1.9006 0.0142
-11 11 14 1.7731 -0.0172
-11 11 15 -0.8386 0.0187
-11 11 16 0.9591 0.0162
-11 11 17 0.8658 -0.0407
-11 11 18 -0.5625 -0.0219
-11 11 19 0.3661 -0.0164
-11 11 20 -2.4608 0.0413
-11 11 21 3.1674 0.0315
-11 12 -10 -0.2431 0.0035
-11 12 -9 -0.9023 -0.0065
-11 12 -8 -0.6723 0.0063
-11 12 -7 1.2195 -0.0059
-11 12 -6 0.3504 0.0222
-11 12 -5 3.6407 0.0151
-11 12 -4 3.2194 0.0244
-11 12 -3 1.7218 0.0241
-11 12 -2 4.0395 0.0117
-11 12 -1 -1.8253 0.0189
-11 12 0 0.0466 -0.0139
-11 12 1 -1.2613 0.0262
-11 12 2 2.9239 -0.0338
-11 12 3 -0.0741 -0.0128
-11 12 4 -0.2620 0.0025
-11 12 5 3.8713 0.0086
-11 12 6 1.8622 -0.0228
-11 12 7 -2.9302 -0.0031
-11 12 8 -2.1764 0.0158
-11 12 9 -6.6172 0.0029
-11 12 10 -1.2952 0.0322
-11 12 11 -2.1546 0.0034
-11 12 12 -4.8889 -0.0002
-11 12 13 -3.4004 0.0176
-11 12 14 -0.2693 -0.0247
-11 12 15 1.8766 0.0117
-11 12 16 -2.0135 0.0073
-11 12 17 0.7691 -0.0238
-11 12 18 0.0926 0.0107
-11 12 19 0.5593 0.0348
-11 12 20 1.3559 -0.0061
-11 12 21 1.1702 -0.0179
-11 13 -10 -1.6414 0.0069
-11 13 -9 1.3641 -0.0045
-11 13 -8 -1.8289 0.0212
-11 13 -7 0.4720 -0.0111
-11 13 -6 -0.4242 0.0005
-11 13 -5 -1.4287 -0.0105
-11 13 -4 -0.7865 -0.0194
-11 13 -3 -6.2739 -0.0067
-11 13 -2 1.8831 -0.0205
-11 13 -1 -1.1946 -0.0107
-11 13 0 -0.5575 0.0060
-11 13 1 -1.7933 0.0155
-11 13 2 3.2833 0.0049
-11 13 3 1.6946 -0.0093
-11 13 4 -1.4702 0.0086
-11 13 5 -4.5518 0.0194
-11 13 6 0.8623 -0.0148
-11 13 7 2.7978 0.0090
-11 13 8 -0.1530 -0.0262
-11 13 9 -4.3693 -0.0159
-11 13 10 2.1839 0.0145
-11 13 11 2.0453 -0.0341
-11 13 12 -1.0930 0.0327
-11 13 13 2.5585 0.0185
-11 13 14 -1.5696 -0.0103
-11 13 15 0.0684 0.0240
-11 13 16 -1.2057 0.0120
-11 13 17 1.0195 0.0051
-11 13 18 -0.2828 0.0351
-11 13 19 -1.4345 0.0753
-11 13 20 0.2904 -0.1062
-11 14 -10 -0.7061 0.0067
-11 14 -9 1.0000 0.0032
-11 14 -8 0.3474 0.0047
-11 14 -7 0.0013 0.0024
-11 14 -6 0.4717 0.0017
-11 14 -5 -2.0543 0.0097
-11 14 -4 -0.8946 -0.0199
-11 14 -3 -0.8281 0.0049
-11 14 -2 0.6243 0.0031
-11 14 -1 0.7786 -0.0139
-11 14 0 0.8205 0.0005
-11 14 1 -3.1608 -0.0236
-11 14 2 -0.0656 0.0013
-11 14 3 1.2485 -0.0223
-11 14 4 1.0578 0.0002
-11 14 5 -3.2756 -0.0032
-11 14 6 -2.7327 -0.0144
-11 14 7 2.5721 0.0215
-11 14 8 4.8540 0.0161
-11 14 9 -0.4794 0.0122
-11 14 10 0.6058 0.0109
-11 14 11 2.2978 -0.0157
-11 14 12 -2.1316 -0.0132
-11 14 13 5.1957 -0.0089
-11 14 14 0.6925 -0.0027
-11 14 15 -1.2442 0.0079
-11 14 16 1.1910 0.0112
-11 14 17 0.6795 -0.0190
-11 14 18 0.2435 -0.0336
-11 14 19 0.2232 -0.0404
-11 15 -10 0.7834 -0.0212
-11 15 -9 -3.3363 0.0034
-11 15 -8 -0.8115 -0.0084
-11 15 -7 -0.8601 -0.0055
-11 15 -6 0.2095 0.0077
-11 15 -5 1.6920 0.0011
-11 15 -4 -0.6574 -0.0025
-11 15 -3 1.2462 0.0103
-11 15 -2 0.3020 0.0115
-11 15 -1 1.3737 0.0191
-11 15 0 -0.1977 0.0311
-11 15 1 0.1540 0.0092
-11 15 2 -1.8483 0.0095
-11 15 3 -1.5414 0.0100
-11 15 4 0.1486 0.0129
-11 15 5 2.0767 -0.0253
-11 15 6 0.5633 0.0193
-11 15 7 -1.6406 0.0135
-11 15 8 0.1827 -0.0174
-11 15 9 -0.3745 0.0068
-11 15 10 -1.7240 -0.0124
-11 15 11 -0.5590 0.0010
-11 15 12 -2.4667 -0.0030
-11 15 13 0.6626 0.0047
-11 15 14 -1.7154 0.0018
-11 15 15 -1.0298 -0.0116
-11 15 16 0.4581 -0.0044
-11 15 17 0.5430 -0.0863
-11 15 18 0.1413 0.0128
-11 15 19 -1.0577 0.0065
-11 16 -10 2.1568 0.0038
-11 16 -9 0.0436 -0.0050
-11 16 -8 1.6568 -0.0080
-11 16 -7 -0.9807 -0.0059
-11 16 -6 -1.5524 -0.0063
-11 16 -5 0.3818 -0.0262
-11 16 -4 2.2484 -0.0163
-11 16 -3 1.0644 -0.0160
-11 16 -2 0.1625 -0.0220
-11 16 -1 -1.5008 -0.0197
-11 16 0 1.1122 -0.0035
-11 16 1 3.5094 -0.0185
-11 16 2 2.0890 -0.0097
-11 16 3 -0.7542 0.0115
-11 16 4 -1.0270 0.0122
-11 16 5 2.4769 -0.0311
-11 16 6 2.3736 0.0247
-11 16 7 -1.4895 -0.0180
-11 16 8 -2.5651 0.0125
-11 16 9 0.9717 -0.0071
-11 16 10 2.0031 0.0043
-11 16 11 1.2741 0.0243
-11 16 12 0.7749 0.0105
-11 16 13 0.7759 -0.0067
-11 16 14 -1.3911 0.0123
-11 16 15 0.4851 -0.0118
-11 16 16 -0.1211 -0.0371
-11 16 17 -0.9849 -0.0387
-11 16 18 -0.4424 0.0915
-11 17 -10 -2.8169 -0.0081
-11 17 -9 -1.1480 -0.0015
-11 17 -8 1.8123 -0.0101
-11 17 -7 -0.6013 0.0218
-11 17 -6 1.4262 0.0030
-11 17 -5 -0.5264 0.0008
-11 17 -4 -0.2122 0.0395
-11 17 -3 2.3955 0.0001
-11 17 -2 1.1816 0.0239
-11 17 -1 -4.1639 0.0115
-11 17 0 1.6100 0.0250
-11 17 1 -1.8641 -0.0088
-11 17 2 -0.3437 0.0096
-11 17 3 1.2741 -0.0023
-11 17 4 -1.0017 0.0051
-11 17 5 0.5258 0.0070
-11 17 6 -0.9218 -0.0086
-11 17 7 -0.8235 0.0058
-11 17 8 0.4688 0.0158
-11 17 9 -1.5151 -0.0449
-11 17 10 -0.2116 0.0106
-11 17 11 -0.0663 0.0220
-11 17 12 -1.7616 -0.0073
-11 17 13 -0.8822 0.0071
-11 17 14 -1.3692 -0.0091
-11 17 15 -1.3362 -0.0680
-11 17 16 1.1728 0.0317
-11 17 17 -0.8376 0.0507
-11 18 -10 0.2968 -0.0227
-11 18 -9 1.2390 0.0092
-11 18 -8 2.3954 0.0118
-11 18 -7 -0.2657 -0.0203
-11 18 -6 1.4432 0.0105
-11 18 -5 0.7677 -0.0036
-11 18 -4 -3.5233 0.0048
-11 18 -3 -0.3113 -0.0171
-11 18 -2 -1.9120 0.0058
-11 18 -1 0.0732 0.0041
-11 18 0 3.1715 -0.0047
-11 18 1 -2.4658 -0.0172
-11 18 2 -2.7660 -0.0225
-11 18 3 -1.0853 -0.0170
-11 18 4 0.0166 -0.0160
-11 18 5 -0.9197 -0.0161
-11 18 6 -1.7912 -0.0303
-11 18 7 1.6272 0.0019
-11 18 8 2.5306 -0.0174
-11 18 9 1.1402 -0.0038
-11 18 10 0.7299 -0.0164
-11 18 11 -0.4232 -0.0291
-11 18 12 0.7111 0.0158
-11 18 13 1.6246 -0.0268
-11 18 14 2.2647 -0.0129
-11 18 15 0.6495 0.0549
-11 18 16 2.1952 0.1713
-11 19 -10 -0.8765 -0.0019
-11 19 -9 -1.0206 -0.0320
-11 19 -8 -1.3364 0.0366
-11 19 -7 -1.7679 -0.0283
-11 19 -6 -0.1925 0.0022
-11 19 -5 -0.1287 0.0447
-11 19 -4 0.5919 0.0271
-11 19 -3 1.1920 -0.0162
-11 19 -2 -1.6392 0.0167
-11 19 -1 0.7996 -0.0098
-11 19 0 -0.9254 -0.0104
-11 19 1 -1.7385 0.0265
-11 19 2 4.9618 0.0120
-11 19 3 2.3127 0.0349
-11 19 4 0.5018 0.0108
-11 19 5 1.1171 0.0201
-11 19 6 -1.2196 0.0156
-11 19 7 2.3921 -0.0155
-11 19 8 -0.7858 0.0436
-11 19 9 -0.4760 -0.0212
-11 19 10 0.0061 -0.0166
-11 19 11 -2.2885 0.0570
-11 19 12 -0.0785 -0.0069
-11 19 13 -1.1787 -0.0363
-11 19 14 -0.2214 -0.0288
-11 19 15 -0.2321 -0.0059
-11 20 -9 0.1952 -0.0190
-11 20 -8 -0.0840 0.0370
-11 20 -7 -0.4069 -0.0457
-11 20 -6 2.4653 -0.0358
-11 20 -5 0.0277 -0.0197
-11 20 -4 1.4815 0.0158
-11 20 -3 0.4015 -0.0180
-11 20 -2 0.3115 0.0248
-11 20 -1 1.2236 0.0018
-11 20 0 -0.1446 -0.0026
-11 20 1 -2.3980 0.0007
-11 20 2 0.3563 -0.0083
-11 20 3 -1.4911 -0.0007
-11 20 4 -4.0445 -0.0592
-11 20 5 1.6879 0.0422
-11 20 6 -0.1930 0.0018
-11 20 7 -1.7842 0.0157
-11 20 8 -1.8130 -0.0111
-11 20 9 -1.9557 -0.0385
-11 20 10 -2.1494 0.0967
-11 20 11 0.0855 0.0156
-11 20 12 1.1530 -0.1137
-11 20 13 -1.1652 0.0892
-11 21 -7 -0.4149 0.0021
-11 21 -6 -1.2066 0.0241
-11 21 -5 -0.8749 -0.0239
-11 21 -4 -0.9359 -0.0265
-11 21 -3 -2.7331 0.0463
-11 21 -2 -0.3346 -0.0148
-11 21 -1 0.5090 -0.0436
-11 21 0 0.3227 -0.0060
-11 21 1 1.3301 -0.0477
-11 21 2 -0.8615 0.0206
-11 21 3 0.6868 0.0109
-11 21 4 2.4245 -0.0066
-11 21 5 1.6061 -0.0409
-11 21 6 0.6726 -0.0047
-11 21 7 -1.2398 0.0623
-11 21 8 2.2310 -0.0464
-11 21 9 4.0224 0.1613
-11 21 10 1.0871 0.0771
-11 21 11 0.5461 -0.2505
-11 21 12 1.6055 0.0501
-11 22 -4 1.2816 0.0108
-11 22 -3 -1.1634 -0.0007
-11 22 -2 1.5884 0.0168
-11 22 -1 0.0220 0.0150
-11 22 0 -2.0067 0.0267
-11 22 1 2.6850 -0.0163
-11 22 2 -0.3055 -0.0250
-11 22 3 -1.3037 -0.0243
-11 22 4 0.6651 -0.0040
-11 22 5 -1.6073 -0.0422
-11 22 6 0.0668 0.1329
-11 22 7 -0.7941 -0.0700
-11 22 8 -0.8394 -0.1214
-11 22 9 -1.1678 -0.0187
-11 22 10 0.5201 -0.0652
-11 23 -2 1.3077 -0.0620
-11 23 -1 1.0962 0.0054
-11 23 0 -1.2388 -0.0704
-11 23 1 -0.7480 0.0874
-11 23 2 -0.9496 -0.1490
-11 23 3 0.6685 0.1692
-11 23 4 0.7288 -0.0244
-11 23 5 -0.4774 0.0409
-11 23 6 0.8302 0.1070
-10 0 -8 1.3570 -1.1686
-10 0 -6 9.1508 0.1832
-10 0 -4 5.0901 0.0708
-10 0 -2 2.3678 -0.0485
-10 0 0 1.8211 -0.0614
-10 0 2 -0.3491 0.1087
-10 0 4 9.6877 0.0001
-10 0 6 -13.1746 -0.0436
-10 0 8 -4.0412 0.0255
-10 0 10 -2.8639 -0.0094
-10 0 12 -7.3065 -0.0657
-10 0 14 10.1412 0.0011
-10 0 16 -5.4664 0.0342
-10 0 18 1.8976 0.0320
-10 0 22 3.1638 -0.0097
-10 0 24 -1.4924 0.0055
-10 1 -9 -1.4666 0.1248
-10 1 -8 3.6473 0.2846
-10 1 -7 0.7023 0.2570
-10 1 -6 0.3726 0.0288
-10 1 -5 -6.1194 -0.0695
-10 1 -4 -1.0350 -0.0765
-10 1 -3 3.9408 -0.0065
-10 1 -2 2.9061 -0.0601
-10 1 -1 -2.2608 0.0362
-10 1 0 -5.1862 -0.0859
-10 1 1 0.8051 0.0273
-10 1 2 -2.3343 -0.0161
-10 1 3 -7.5650 -0.0126
-10 1 4 -3.1479 -0.0141
-10 1 5 4.2373 -0.0245
-10 1 6 -0.6230 0.0158
-10 1 7 4.6512 -0.0047
-10 1 8 -3.4316 0.0222
-10 1 9 3.4124 0.0477
-10 1 10 1.4611 0.0222
-10 1 11 -1.5193 -0.0021
-10 1 12 2.1940 0.0031
-10 1 13 0.7552 -0.0159
-10 1 14 -2.5237 -0.0098
-10 1 15 -1.6522 0.0000
-10 1 16 1.3799 -0.0451
-10 1 17 -0.4331 0.0001
-10 1 18 -0.4799 0.0026
-10 1 19 0.3371 0.0025
-10 1 20 2.6732 0.0419
-10 1 21 -2.9315 0.0017
-10 1 22 -2.5858 -0.0597
-10 1 23 0.5271 -0.0333
-10 1 24 0.1340 0.0015
-10 2 -9 0.1703 -0.3227
-10 2 -8 0.6675 0.3089
-10 2 -7 0.8160 -0.0111
-10 2 -6 -6.5085 -0.0851
-10 2 -5 0.1964 0.1068
-10 2 -4 0.8193 -0.0696
-10 2 -3 -1.1599 0.1139
-10 2 -2 -8.3959 -0.0089
-10 2 -1 -3.1817 0.0501
-10 2 0 -4.5836 0.0288
-10 2 1 4.1009 0.0555
-10 2 2 7.8358 -0.0335
-10 2 3 4.6949 -0.0415
-10 2 4 -9.1099 0.0242
-10 2 5 2.4710 0.0190
-10 2 6 6.6623 0.0038
-10 2 7 1.2492 -0.0472
-10 2 8 -3.5961 -0.0245
-10 2 9 -0.0522 -0.0330
-10 2 10 4.7002 -0.0116
-10 2 11 1.6892 0.0039
-10 2 12 7.1451 0.0144
-10 2 13 -1.5638 0.0443
-10 2 14 -7.0094 -0.0120
-10 2 15 -0.3797 0.0091
-10 2 16 3.6206 0.0025
-10 2 17 -0.7414 0.0263
-10 2 18 -2.2916 0.0137
-10 2 19 1.1905 -0.0038
-10 2 20 -0.4376 0.0055
-10 2 21 0.1849 0.0106
-10 2 22 -0.9154 -0.0200
-10 2 23 0.4583 0.0277
-10 2 24 0.0831 0.0637
-10 3 -9 1.5603 -0.0191
-10 3 -8 -3.1978 0.0143
-10 3 -7 -2.4563 -0.0453
-10 3 -6 -1.0085 -0.1036
-10 3 -5 7.0101 -0.0037
-10 3 -4 2.7268 0.0495
-10 3 -3 -7.7505 0.0283
-10 3 -2 -0.0164 -0.0207
-10 3 -1 18.8859 -0.0339
-10 3 0 1.4106 -0.0027
-10 3 1 -0.2364 -0.0172
-10 3 2 -3.2640 -0.0049
-10 3 3 11.9762 0.0042
-10 3 4 -1.3885 -0.0077
-10 3 5 -1.9743 0.0727
-10 3 6 -0.6460 -0.0096
-10 3 7 1.6128 0.0058
-10 3 8 1.3232 0.0471
-10 3 9 -7.0283 -0.0689
-10 3 10 -3.4018 0.0049
-10 3 11 -1.8589 -0.0248
-10 3 12 -2.6682 -0.0561
-10 3 13 -3.1653 0.0330
-10 3 14 0.1488 -0.0007
-10 3 15 2.0801 0.0061
-10 3 16 -0.3099 0.0348
-10 3 17 1.7333 -0.0262
-10 3 18 0.6689 -0.0201
-10 3 19 -1.6224 -0.0021
-10 3 20 -1.7705 -0.0304
-10 3 21 2.4558 -0.0030
-10 3 22 -0.2241 0.0030
-10 3 23 -0.2480 -0.0131
-10 3 24 0.1222 0.0688
-10 4 -9 0.3774 0.0671
-10 4 -8 -2.8449 0.1162
-10 4 -7 -3.7250 -0.0253
-10 4 -6 4.6959 -0.0137
-10 4 -5 1.8689 -0.0278
-10 4 -4 -0.2422 0.0454
-10 4 -3 -3.0289 -0.0783
-10 4 -2 -1.1224 0.0486
-10 4 -1 8.3760 0.0228
-10 4 0 -11.5079 -0.0311
-10 4 1 2.0859 -0.0092
-10 4 2 -17.9788 -0.0021
-10 4 3 -2.6650 -0.0096
-10 4 4 6.5457 -0.0099
-10 4 5 -3.0735 0.0150
-10 4 6 -9.7687 -0.0371
-10 4 7 -2.5111 0.0059
-10 4 8 7.0010 0.0237
-10 4 9 4.3063 -0.0110
-10 4 10 1.4188 0.0541
-10 4 11 -0.1508 -0.0011
-10 4 12 -2.7922 0.0221
-10 4 13 3.9188 0.0091
-10 4 14 3.1141 -0.0247
-10 4 15 0.7743 -0.0012
-10 4 16 0.7026 0.0087
-10 4 17 2.2860 -0.0001
-10 4 18 1.9415 -0.0250
-10 4 19 -0.0114 0.0030
-10 4 20 -1.3129 0.0159
-10 4 21 0.5214 0.0034
-10 4 22 -1.0046 0.0213
-10 4 23 0.7685 -0.0380
-10 4 24 -1.6285 0.0152
-10 5 -9 -0.5863 -0.0180
-10 5 -8 3.1889 -0.0367
-10 5 -7 4.6047 -0.0610
-10 5 -6 4.8412 0.0149
-10 5 -5 -6.7304 0.0249
-10 5 -4 -4.2529 -0.0226
-10 5 -3 8.1985 0.0183
-10 5 -2 -2.5408 -0.0024
-10 5 -1 -4.9203 -0.0324
-10 5 0 -8.2469 0.0239
-10 5 1 12.9337 -0.0006
-10 5 2 4.0298 0.0080
-10 5 3 -3.9549 -0.0379
-10 5 4 8.2156 0.0246
-10 5 5 -1.7186 -0.0055
-10 5 6 4.9325 -0.0254
-10 5 7 -2.5687 0.0224
-10 5 8 -5.5911 -0.0365
-10 5 9 -0.6462 0.0009
-10 5 10 -3.7493 -0.0003
-10 5 11 -1.3096 -0.0118
-10 5 12 0.8877 0.0290
-10 5 13 3.2513 0.0019
-10 5 14 -2.4243 -0.0034
-10 5 15 -1.6591 0.0024
-10 5 16 -2.7375 -0.0051
-10 5 17 -3.3807 0.0140
-10 5 18 -3.3797 -0.0130
-10 5 19 2.0108 0.0036
-10 5 20 -1.7324 0.0007
-10 5 21 -0.3253 -0.0489
-10 5 22 1.0273 0.0443
-10 5 23 1.7392 -0.0236
-10 5 24 -0.0494 -0.0270
-10 6 -9 0.8042 0.0865
-10 6 -8 3.0290 -0.0337
-10 6 -7 -2.0052 0.0496
-10 6 -6 -2.6754 0.0135
-10 6 -5 -3.2554 -0.0111
-10 6 -4 -0.5201 -0.0076
-10 6 -3 6.4849 -0.0115
-10 6 -2 -0.2589 -0.0316
-10 6 -1 -3.9285 -0.0409
-10 6 0 1.8533 0.0118
-10 6 1 0.8348 0.0100
-10 6 2 11.7399 0.0343
-10 6 3 -5.3023 0.0341
-10 6 4 -2.5905 0.0222
-10 6 5 -7.4857 -0.0231
-10 6 6 8.6331 0.0090
-10 6 7 3.0931 0.0301
-10 6 8 -2.1877 0.0081
-10 6 9 4.8692 0.0346
-10 6 10 4.5069 -0.0250
-10 6 11 2.6132 0.0180
-10 6 12 2.6988 -0.0238
-10 6 13 0.3484 -0.0077
-10 6 14 -2.6477 -0.0126
-10 6 15 5.4182 -0.0208
-10 6 16 0.0982 0.0211
-10 6 17 1.0555 -0.0148
-10 6 18 0.0662 -0.0065
-10 6 19 2.6107 0.0442
-10 6 20 1.4080 0.0191
-10 6 21 2.7758 -0.0152
-10 6 22 1.1295 0.0431
-10 6 23 -0.4021 -0.0544
-10 7 -9 0.6397 0.0011
-10 7 -8 2.6828 -0.0214
-10 7 -7 -3.0034 -0.0349
-10 7 -6 -1.1942 0.0110
-10 7 -5 3.9807 -0.0060
-10 7 -4 -0.8142 0.0051
-10 7 -3 -3.3904 -0.0110
-10 7 -2 1.3182 0.0190
-10 7 -1 2.6707 0.0085
-10 7 0 7.7530 -0.0325
-10 7 1 -7.8158 -0.0032
-10 7 2 -1.6780 -0.0374
-10 7 3 -5.2516 -0.0141
-10 7 4 1.4555 0.0111
-10 7 5 5.6315 -0.0376
-10 7 6 4.5782 0.0053
-10 7 7 -2.4712 -0.0308
-10 7 8 1.4329 -0.0223
-10 7 9 -1.7574 0.0182
-10 7 10 -0.4285 -0.0024
-10 7 11 -3.1068 0.0360
-10 7 12 -2.9574 -0.0120
-10 7 13 -0.1526 0.0216
-10 7 14 -3.6169 -0.0019
-10 7 15 0.8998 0.0049
-10 7 16 -0.9635 0.0301
-10 7 17 1.2264 0.0091
-10 7 18 -0.6536 -0.0056
-10 7 19 -2.5316 0.0133
-10 7 20 -1.6697 -0.0201
-10 7 21 -1.2172 -0.0192
-10 7 22 -2.0806 -0.0010
-10 7 23 -1.1449 -0.0983
-10 8 -9 -2.0781 -0.0255
-10 8 -8 -3.4392 -0.0203
-10 8 -7 1.1357 0.0006
-10 8 -6 1.5840 0.0140
-10 8 -5 4.5040 0.0271
-10 8 -4 2.8459 -0.0048
-10 8 -3 -0.4354 0.0151
-10 8 -2 -0.5983 0.0019
-10 8 -1 -2.6065 0.0427
-10 8 0 0.7704 0.0528
-10 8 1 -4.2898 0.0323
-10 8 2 -3.6852 -0.0187
-10 8 3 2.8641 0.0159
-10 8 4 -1.7695 0.0035
-10 8 5 -2.2279 0.0042
-10 8 6 -5.7669 0.0216
-10 8 7 -7.8967 0.0122
-10 8 8 4.1063 0.0162
-10 8 9 -3.5980 -0.0254
-10 8 10 -4.6983 -0.0171
-10 8 11 -0.8686 -0.0315
-10 8 12 -0.6678 -0.0173
-10 8 13 2.2567 0.0224
-10 8 14 1.0704 -0.0065
-10 8 15 0.6467 0.0016
-10 8 16 -0.4686 -0.0073
-10 8 17 -0.2953 0.0021
-10 8 18 -0.0507 -0.0183
-10 8 19 0.7056 -0.0060
-10 8 20 1.0991 -0.0310
-10 8 21 -2.2061 -0.0572
-10 8 22 -0.6973 0.0457
-10 8 23 -0.5365 0.0339
-10 9 -9 2.3809 0.0059
-10 9 -8 -0.9016 -0.0021
-10 9 -7 1.6738 0.0365
-10 9 -6 0.0669 -0.0076
-10 9 -5 -5.5011 0.0107
-10 9 -4 -2.4591 -0.0084
-10 9 -3 -1.7400 -0.0126
-10 9 -2 -2.5659 -0.0177
-10 9 -1 1.5657 -0.0046
-10 9 0 0.6956 -0.0267
-10 9 1 4.1330 -0.0030
-10 9 2 0.9456 -0.0146
-10 9 3 8.6986 -0.0077
-10 9 4 3.5127 -0.0141
-10 9 5 -2.5403 0.0141
-10 9 6 -1.9205 -0.0375
-10 9 7 1.1547 0.0019
-10 9 8 1.9798 0.0252
-10 9 9 0.5732 -0.0038
-10 9 10 0.9961 0.0176
-10 9 11 2.2620 -0.0314
-10 9 12 1.9890 -0.0002
-10 9 13 0.1418 0.0070
-10 9 14 -0.4568 -0.0111
-10 9 15 -0.8591 -0.0113
-10 9 16 -1.4707 -0.0128
-10 9 17 -0.7475 -0.0105
-10 9 18 1.6397 -0.0319
-10 9 19 0.0994 -0.0158
-10 9 20 2.1307 0.0283
-10 9 21 0.5160 0.0242
-10 9 22 2.5137 0.0994
-10 9 23 0.6720 0.0019
-10 10 -9 -0.9111 -0.0148
-10 10 -8 -1.3921 0.0010
-10 10 -7 -4.4871 0.0073
-10 10 -6 0.5433 -0.0237
-10 10 -5 -3.8812 -0.0222
-10 10 -4 -0.6855 -0.0116
-10 10 -3 2.7072 0.0105
-10 10 -2 -0.7747 0.0346
-10 10 -1 1.9553 -0.0156
-10 10 0 -4.9248 -0.0003
-10 10 1 1.4133 0.0171
-10 10 2 -3.0790 0.0173
-10 10 3 -5.6842 -0.0063
-10 10 4 -1.1088 0.0265
-10 10 5 -1.4323 0.0194
-10 10 6 2.5813 -0.0315
-10 10 7 6.3633 0.0169
-10 10 8 0.7127 -0.0309
-10 10 9 5.0789 -0.0173
-10 10 10 6.6011 0.0297
-10 10 11 3.6468 -0.0101
-10 10 12 0.6369 0.0484
-10 10 13 -0.1255 0.0099
-10 10 14 2.4335 0.0030
-10 10 15 -0.9510 0.0099
-10 10 16 0.8416 -0.0129
-10 10 17 -0.9021 -0.0140
-10 10 18 0.6937 0.0055
-10 10 19 -0.5251 0.0312
-10 10 20 -0.1374 0.0436
-10 10 21 -0.6100 -0.0130
-10 10 22 -0.3003 0.0106
-10 11 -9 -0.2870 0.0125
-10 11 -8 2.7950 0.0092
-10 11 -7 0.3405 0.0052
-10 11 -6 4.6698 0.0040
-10 11 -5 2.8374 0.0165
-10 11 -4 2.2055 0.0020
-10 11 -3 5.6470 0.0042
-10 11 -2 1.1721 0.0222
-10 11 -1 0.4958 -0.0276
-10 11 0 -2.0570 -0.0014
-10 11 1 1.8186 -0.0083
-10 11 2 3.1342 -0.0145
-10 11 3 -2.8161 -0.0052
-10 11 4 0.1686 0.0079
-10 11 5 3.7202 -0.0175
-10 11 6 4.8200 0.0290
-10 11 7 -4.1773 0.0111
-10 11 8 -8.1620 -0.0094
-10 11 9 -3.9266 0.0147
-10 11 10 -5.7373 -0.0074
-10 11 11 -3.0488 -0.0251
-10 11 12 -4.8875 0.0214
-10 11 13 -5.1139 -0.0186
-10 11 14 1.4795 -0.0260
-10 11 15 -2.6434 -0.0060
-10 11 16 1.9965 0.0035
-10 11 17 -0.3605 0.0367
-10 11 18 0.0051 0.0329
-10 11 19 1.1118 0.0025
-10 11 20 -2.2373 -0.0005
-10 11 21 -0.6161 -0.0261
-10 12 -9 -0.6363 -0.0064
-10 12 -8 0.4807 0.0093
-10 12 -7 0.6210 -0.0011
-10 12 -6 -1.5468 -0.0212
-10 12 -5 -1.3096 -0.0051
-10 12 -4 -2.7684 -0.0107
-10 12 -3 -2.1820 0.0002
-10 12 -2 -2.9487 -0.0137
-10 12 -1 -0.4212 -0.0009
-10 12 0 2.0896 -0.0088
-10 12 1 -1.4549 0.0062
-10 12 2 2.9122 0.0055
-10 12 3 1.6029 -0.0121
-10 12 4 -3.1268 0.0012
-10 12 5 -2.7325 -0.0196
-10 12 6 1.0423 0.0123
-10 12 7 -0.5854 -0.0175
-10 12 8 1.6400 -0.0212
-10 12 9 -1.4337 0.0202
-10 12 10 -0.5056 0.0105
-10 12 11 2.9573 0.0334
-10 12 12 2.7009 -0.0023
-10 12 13 -0.4651 0.0072
-10 12 14 -0.9929 -0.0084
-10 12 15 0.0913 0.0185
-10 12 16 2.1686 0.0261
-10 12 17 0.4945 -0.0036
-10 12 18 -0.6194 0.0098
-10 12 19 -1.4622 -0.0217
-10 12 20 -1.9238 0.0037
-10 12 21 -0.1517 0.0094
-10 13 -9 1.6284 -0.0138
-10 13 -8 -1.6919 0.0052
-10 13 -7 -0.5917 -0.0113
-10 13 -6 -2.4023 0.0020
-10 13 -5 -0.7743 0.0012
-10 13 -4 1.8900 0.0145
-10 13 -3 -1.7622 0.0259
-10 13 -2 -0.2373 -0.0026
-10 13 -1 -0.1043 0.0239
-10 13 0 3.5110 -0.0015
-10 13 1 -4.5566 0.0036
-10 13 2 -1.4955 0.0014
-10 13 3 -0.0338 0.0054
-10 13 4 2.2962 -0.0132
-10 13 5 -2.0935 -0.0154
-10 13 6 -4.5638 0.0053
-10 13 7 2.2976 0.0154
-10 13 8 8.6338 0.0006
-10 13 9 -0.5950 -0.0102
-10 13 10 2.5783 0.0057
-10 13 11 2.0707 -0.0242
-10 13 12 0.4359 -0.0425
-10 13 13 3.3015 0.0077
-10 13 14 -0.1256 -0.0197
-10 13 15 1.7391 0.0220
-10 13 16 -2.3312 0.0301
-10 13 17 -0.5404 -0.0531
-10 13 18 1.2778 -0.0141
-10 13 19 -0.0812 0.0014
-10 13 20 2.5628 -0.0763
-10 14 -9 0.1115 -0.0101
-10 14 -8 -2.0845 0.0121
-10 14 -7 -0.4065 -0.0045
-10 14 -6 2.4231 0.0101
-10 14 -5 2.0519 0.0054
-10 14 -4 2.9630 -0.0233
-10 14 -3 -0.2249 -0.0209
-10 14 -2 3.5665 -0.0166
-10 14 -1 -1.3360 -0.0064
-10 14 0 3.8517 -0.0036
-10 14 1 -2.7104 0.0042
-10 14 2 -1.3801 -0.0110
-10 14 3 -2.3984 0.0157
-10 14 4 4.3821 -0.0082
-10 14 5 4.6883 0.0019
-10 14 6 -1.9954 0.0151
-10 14 7 -3.0741 -0.0023
-10 14 8 2.9096 0.0254
-10 14 9 -2.3676 -0.0040
-10 14 10 -2.6844 0.0209
-10 14 11 -2.1839 -0.0013
-10 14 12 -6.0183 -0.0129
-10 14 13 -0.3519 0.0044
-10 14 14 0.3982 -0.0155
-10 14 15 1.9131 -0.0124
-10 14 16 -1.0670 -0.0124
-10 14 17 0.5467 -0.0076
-10 14 18 1.1984 -0.0028
-10 14 19 -0.2866 0.0323
-10 14 20 -0.0950 -0.0429
-10 15 -9 1.8464 -0.0086
-10 15 -8 1.8247 -0.0032
-10 15 -7 0.2127 -0.0027
-10 15 -6 -0.1793 -0.0121
-10 15 -5 1.0856 0.0210
-10 15 -4 0.0820 0.0132
-10 15 -3 -2.5561 0.0001
-10 15 -2 -1.0065 0.0160
-10 15 -1 -1.8030 -0.0062
-10 15 0 -0.2274 -0.0022
-10 15 1 -0.0780 0.0063
-10 15 2 1.9714 -0.0128
-10 15 3 0.9687 0.0031
-10 15 4 -0.9117 0.0042
-10 15 5 -0.5465 0.0242
-10 15 6 2.0115 -0.0291
-10 15 7 -2.6298 0.0013
-10 15 8 -0.7122 -0.0054
-10 15 9 -0.2336 -0.0272
-10 15 10 0.5838 -0.0115
-10 15 11 3.3205 0.0287
-10 15 12 -1.3719 0.0105
-10 15 13 2.0529 0.0348
-10 15 14 -0.0395 0.0314
-10 15 15 -0.8997 -0.0201
-10 15 16 -1.3435 0.0182
-10 15 17 -0.1597 -0.0298
-10 15 18 -0.8077 -0.0258
-10 15 19 -1.1521 0.0008
-10 16 -9 -1.6634 -0.0078
-10 16 -8 0.9981 0.0217
-10 16 -7 1.4951 -0.0188
-10 16 -6 -0.2689 0.0082
-10 16 -5 -2.1623 0.0120
-10 16 -4 -0.5473 -0.0123
-10 16 -3 0.6106 0.0052
-10 16 -2 0.7735 -0.0114
-10 16 -1 1.2602 0.0032
-10 16 0 -2.4445 -0.0040
-10 16 1 0.4289 0.0131
-10 16 2 3.5618 -0.0164
-10 16 3 2.9038 -0.0170
-10 16 4 -1.9118 0.0234
-10 16 5 -3.9920 -0.0058
-10 16 6 3.1073 -0.0159
-10 16 7 2.4470 0.0072
-10 16 8 -1.7023 -0.0104
-10 16 9 -2.2218 0.0164
-10 16 10 -0.1280 -0.0104
-10 16 11 2.6215 -0.0077
-10 16 12 -1.4906 -0.0006
-10 16 13 2.3091 -0.0247
-10 16 14 -1.6958 0.0068
-10 16 15 -0.6831 0.0048
-10 16 16 -0.2850 0.0203
-10 16 17 1.3302 -0.0373
-10 16 18 0.3155 0.0691
-10 16 19 -0.2439 0.0209
-10 17 -9 -0.7806 -0.0121
-10 17 -8 1.4950 -0.0032
-10 17 -7 -0.1018 0.0130
-10 17 -6 1.2196 0.0060
-10 17 -5 -0.1456 -0.0021
-10 17 -4 -1.8243 -0.0155
-10 17 -3 -1.5528 0.0256
-10 17 -2 2.0584 0.0068
-10 17 -1 -1.8933 -0.0006
-10 17 0 -0.9926 0.0195
-10 17 1 -1.1189 -0.0151
-10 17 2 -3.2294 0.0052
-10 17 3 -1.9185 -0.0058
-10 17 4 -2.3678 0.0175
-10 17 5 0.0198 -0.0171
-10 17 6 0.5143 0.0045
-10 17 7 0.1694 -0.0074
-10 17 8 0.5118 0.0195
-10 17 9 0.1610 0.0046
-10 17 10 -1.7875 -0.0031
-10 17 11 0.4847 0.0024
-10 17 12 -1.2997 -0.0229
-10 17 13 2.4982 0.0139
-10 17 14 0.7213 0.0231
-10 17 15 1.0884 -0.0110
-10 17 16 1.1195 -0.0117
-10 17 17 -0.2451 0.0185
-10 18 -9 -2.5534 0.0361
-10 18 -8 0.1403 -0.0345
-10 18 -7 -2.2036 0.0037
-10 18 -6 -2.0988 0.0190
-10 18 -5 1.0713 -0.0168
-10 18 -4 0.0268 0.0249
-10 18 -3 0.3927 -0.0073
-10 18 -2 1.0915 -0.0272
-10 18 -1 -2.0205 -0.0092
-10 18 0 1.6194 0.0222
-10 18 1 4.1810 -0.0105
-10 18 2 1.1277 0.0101
-10 18 3 1.1492 0.0159
-10 18 4 2.8425 0.0043
-10 18 5 3.8541 0.0172
-10 18 6 -0.6218 0.0182
-10 18 7 -2.5613 0.0203
-10 18 8 -0.2723 -0.0010
-10 18 9 1.7390 -0.0174
-10 18 10 -0.1033 0.0114
-10 18 11 0.8407 -0.0291
-10 18 12 -0.1215 -0.0253
-10 18 13 -1.0052 0.0677
-10 18 14 -0.0405 -0.0431
-10 18 15 -1.9460 -0.1225
-10 18 16 0.3672 0.0652
-10 19 -9 0.2056 0.0254
-10 19 -8 1.1775 0.0154
-10 19 -7 -0.4730 -0.0206
-10 19 -6 1.4776 0.0054
-10 19 -5 0.9359 -0.0140
-10 19 -4 -0.9878 0.0058
-10 19 -3 1.5784 0.0333
-10 19 -2 -1.7840 -0.0351
-10 19 -1 1.2843 0.0115
-10 19 0 0.7244 -0.0138
-10 19 1 -3.3290 -0.0304
-10 19 2 -1.5502 0.0008
-10 19 3 -1.2892 -0.0231
-10 19 4 -0.0966 -0.0015
-10 19 5 -1.2193 -0.0477
-10 19 6 -3.7121 0.0280
-10 19 7 -0.3960 0.0043
-10 19 8 -1.3642 -0.0296
-10 19 9 0.1746 0.0403
-10 19 10 0.0557 0.0139
-10 19 11 -0.8041 -0.0384
-10 19 12 0.8800 0.0843
-10 19 13 -1.8281 0.0114
-10 19 14 0.2801 -0.0434
-10 19 15 -0.2701 0.0722
-10 20 -9 -0.6025 -0.0280
-10 20 -8 1.7790 0.0172
-10 20 -7 -3.3483 0.0641
-10 20 -6 -0.1746 -0.0432
-10 20 -5 -0.2793 -0.0125
-10 20 -4 -0.7746 0.0069
-10 20 -3 0.9595 -0.0332
-10 20 -2 -1.8868 -0.0147
-10 20 -1 0.2079 0.0066
-10 20 0 2.6067 -0.0195
-10 20 1 -0.2723 -0.0225
-10 20 2 1.8418 0.0190
-10 20 3 2.9328 0.0527
-10 20 4 -1.3249 0.0231
-10 20 5 -0.3501 -0.0113
-10 20 6 0.4224 0.0259
-10 20 7 3.2892 -0.0294
-10 20 8 0.4672 0.0057
-10 20 9 2.6667 -0.0374
-10 20 10 1.1488 0.0029
-10 20 11 -0.2142 0.0647
-10 20 12 2.1735 0.0000
-10 20 13 0.3795 -0.1036
-10 20 14 0.9867 -0.0651
-10 21 -8 2.2286 -0.0064
-10 21 -7 0.0963 0.0459
-10 21 -6 0.1552 0.0047
-10 21 -5 -0.1517 -0.0509
-10 21 -4 0.3613 0.0119
-10 21 -3 -0.0282 -0.0209
-10 21 -2 -0.0548 0.0054
-10 21 -1 0.6228 0.0491
-10 21 0 0.2926 0.0104
-10 21 1 1.3910 0.0168
-10 21 2 -0.0191 -0.0034
-10 21 3 -1.8367 0.0046
-10 21 4 -2.8243 -0.0496
-10 21 5 1.7030 -0.0204
-10 21 6 0.8697 -0.0204
-10 21 7 0.3567 -0.0075
-10 21 8 -3.3151 -0.0354
-10 21 9 0.0760 -0.0127
-10 21 10 0.7956 0.1356
-10 21 11 -1.4476 -0.0252
-10 21 12 -1.5094 -0.1208
-10 21 13 -1.4051 0.0281
-10 22 -6 1.8341 -0.0073
-10 22 -5 -0.1481 0.0197
-10 22 -4 1.3533 -0.0408
-10 22 -3 0.0577 0.0152
-10 22 -2 1.6126 -0.0294
-10 22 -1 1.7556 -0.0559
-10 22 0 -2.6505 0.0659
-10 22 1 -2.2351 -0.0441
-10 22 2 -0.1137 0.0698
-10 22 3 0.1758 -0.0031
-10 22 4 -0.8447 0.0344
-10 22 5 0.4841 -0.0337
-10 22 6 -0.9779 0.0202
-10 22 7 0.4475 0.0891
-10 22 8 0.9737 -0.0327
-10 22 9 -1.0634 0.0096
-10 22 10 1.3850 -0.0256
-10 22 11 -0.0852 -0.2247
-10 23 -4 0.8487 0.0261
-10 23 -3 -2.6253 -0.0943
-10 23 -2 -1.1659 0.1335
-10 23 -1 -0.1845 -0.1079
-10 23 0 1.0120 0.0947
-10 23 1 0.9550 0.0793
-10 23 2 -1.5249 -0.0077
-10 23 3 0.1255 0.0067
-10 23 4 0.1791 0.0026
-10 23 5 -0.1630 0.0019
-10 23 6 1.4398 0.1149
-10 23 7 -0.2368 -0.1215
-10 23 8 1.6662 -0.0239
-10 24 2 -0.5450 -0.2343
-10 24 3 0.9618 0.0359
-10 24 4 1.5191 -0.0688
-9 0 -7 -5.6004 -0.2533
-9 0 -5 -2.4565 0.1616
-9 0 -3 -3.6966 -0.0799
-9 0 -1 10.8690 -0.1408
-9 0 1 -4.2093 -0.0379
-9 0 3 -10.3295 0.0344
-9 0 5 11.1735 -0.0091
-9 0 7 -7.5629 -0.0096
-9 0 9 6.7679 0.0025
-9 0 11 7.6166 -0.0111
-9 0 13 -8.3095 -0.0675
-9 0 15 7.8165 -0.0050
-9 0 17 -3.8060 0.0106
-9 0 19 1.6025 -0.0162
-9 0 21 -2.0585 -0.0064
-9 0 23 1.1840 -0.0128
-9 1 -8 -1.1708 -0.2745
-9 1 -7 -5.9486 0.0633
-9 1 -6 7.3917 0.0141
-9 1 -5 -3.2095 -0.0619
-9 1 -4 -5.9158 0.0729
-9 1 -3 -7.3021 -0.0839
-9 1 -2 -3.8279 0.0566
-9 1 -1 3.7158 -0.0830
-9 1 0 -8.0595 0.0040
-9 1 1 -3.2198 0.0389
-9 1 2 10.5598 0.0106
-9 1 3 -1.5379 -0.0720
-9 1 4 -1.9704 -0.0210
-9 1 5 -0.8708 0.0144
-9 1 6 -0.1409 -0.0309
-9 1 7 8.9418 0.0422
-9 1 8 -1.1773 -0.0006
-9 1 9 3.6634 -0.0086
-9 1 10 -0.1166 0.0577
-9 1 11 3.8206 0.0038
-9 1 12 -1.7542 0.0403
-9 1 13 2.3256 0.0092
-9 1 14 -0.0332 -0.0187
-9 1 15 -3.6079 -0.0205
-9 1 16 -1.0974 -0.0041
-9 1 17 2.3879 -0.0251
-9 1 18 -1.3824 0.0360
-9 1 19 -3.6218 -0.0150
-9 1 20 2.2404 0.0188
-9 1 21 -0.0330 0.0264
-9 1 22 -0.4161 0.0015
-9 1 23 -1.3811 -0.0118
-9 1 24 -0.0405 -0.0196
-9 2 -8 1.2981 -0.1101
-9 2 -7 4.2112 0.2425
-9 2 -6 1.1129 -0.0246
-9 2 -5 -3.5685 -0.0035
-9 2 -4 -0.2728 0.0100
-9 2 -3 14.9365 -0.0386
-9 2 -2 4.8229 0.0582
-9 2 -1 3.6315 0.0469
-9 2 0 1.9028 -0.0648
-9 2 1 -1.5906 0.0240
-9 2 2 8.8604 0.0274
-9 2 3 6.4399 -0.0502
-9 2 4 4.1845 0.0769
-9 2 5 -9.2831 0.0519
-9 2 6 -4.8093 -0.0142
-9 2 7 10.5823 -0.0039
-9 2 8 -4.2952 -0.0596
-9 2 9 -7.5643 -0.0437
-9 2 10 -8.0794 -0.0153
-9 2 11 -6.2666 -0.0116
-9 2 12 -0.7494 -0.0302
-9 2 13 6.7918 0.0327
-9 2 14 -0.5135 0.0157
-9 2 15 -4.3267 0.0022
-9 2 16 0.3007 0.0234
-9 2 17 5.2475 -0.0162
-9 2 18 -0.0111 -0.0030
-9 2 19 -1.6915 -0.0048
-9 2 20 1.0411 -0.0061
-9 2 21 0.2071 0.0189
-9 2 22 0.9537 -0.0187
-9 2 23 0.0368 -0.0456
-9 2 24 -0.5028 -0.0153
-9 3 -8 1.0405 -0.0445
-9 3 -7 2.6713 0.0261
-9 3 -6 -8.9786 -0.0553
-9 3 -5 0.7314 -0.0674
-9 3 -4 8.6472 -0.1999
-9 3 -3 4.2573 -0.0176
-9 3 -2 -15.7201 -0.0305
-9 3 -1 -5.9659 0.0579
-9 3 0 10.6173 -0.0292
-9 3 1 -4.5583 0.0259
-9 3 2 -14.8120 -0.0145
-9 3 3 -7.5978 -0.0508
-9 3 4 -1.2473 0.0263
-9 3 5 1.5468 -0.0129
-9 3 6 -8.7145 0.0516
-9 3 7 -1.7759 0.0255
-9 3 8 3.7312 0.0182
-9 3 9 3.8847 0.0406
-9 3 10 3.6814 -0.0261
-9 3 11 2.2302 0.0290
-9 3 12 3.9287 -0.0240
-9 3 13 0.6461 -0.0087
-9 3 14 -2.0825 0.0005
-9 3 15 3.7982 -0.0222
-9 3 16 0.2232 0.0197
-9 3 17 -0.2624 0.0238
-9 3 18 2.3281 -0.0327
-9 3 19 2.2029 0.0113
-9 3 20 -2.1299 -0.0101
-9 3 21 0.3040 -0.0227
-9 3 22 1.0049 0.0065
-9 3 23 -0.5912 -0.0362
-9 3 24 -2.2346 0.1050
-9 4 -8 1.1460 0.0424
-9 4 -7 -1.5908 0.0673
-9 4 -6 -4.5026 0.0509
-9 4 -5 3.0415 0.0351
-9 4 -4 4.8417 0.0623
-9 4 -3 -8.2177 0.1007
-9 4 -2 -8.6651 -0.0367
-9 4 -1 3.7890 0.0540
-9 4 0 -1.7705 -0.0123
-9 4 1 11.2852 0.0007
-9 4 2 -5.5379 -0.0036
-9 4 3 -0.6017 0.0117
-9 4 4 -2.6338 -0.0312
-9 4 5 20.7941 -0.0591
-9 4 6 2.6362 -0.0178
-9 4 7 -10.8571 -0.0322
-9 4 8 -1.9474 0.0400
-9 4 9 -0.2299 0.0228
-9 4 10 2.3011 0.0149
-9 4 11 0.3878 0.0008
-9 4 12 -5.2009 -0.0238
-9 4 13 -2.0556 0.0280
-9 4 14 -0.1553 -0.0061
-9 4 15 0.4845 -0.0047
-9 4 16 -1.6739 0.0149
-9 4 17 -5.0778 -0.0048
-9 4 18 -0.9466 -0.0034
-9 4 19 0.0277 0.0062
-9 4 20 -1.0998 -0.0125
-9 4 21 0.3480 -0.0076
-9 4 22 -1.0546 0.0188
-9 4 23 0.8404 0.0050
-9 4 24 -0.8996 0.0710
-9 5 -8 -2.7963 0.0372
-9 5 -7 -0.7493 -0.0302
-9 5 -6 5.6272 -0.0768
-9 5 -5 0.6121 0.0036
-9 5 -4 -6.6709 -0.0170
-9 5 -3 -2.4590 0.0053
-9 5 -2 9.8315 -0.0137
-9 5 -1 17.2019 -0.0264
-9 5 0 -19.5708 -0.0127
-9 5 1 11.5957 0.0061
-9 5 2 4.1073 0.0284
-9 5 3 5.8270 0.0454
-9 5 4 -2.0577 0.0025
-9 5 5 -3.0509 0.0436
-9 5 6 2.4551 -0.0136
-9 5 7 5.4501 -0.0271
-9 5 8 4.3154 -0.0023
-9 5 9 3.1658 -0.0755
-9 5 10 2.4342 0.0246
-9 5 11 3.4606 -0.0230
-9 5 12 -2.3901 0.0023
-9 5 13 3.0575 0.0351
-9 5 14 2.6765 -0.0319
-9 5 15 -2.3155 0.0106
-9 5 16 3.3061 0.0121
-9 5 17 -0.1481 -0.0155
-9 5 18 -1.6416 0.0007
-9 5 19 0.9841 0.0042
-9 5 20 2.0245 0.0005
-9 5 21 0.5423 0.0159
-9 5 22 -1.6704 0.0396
-9 5 23 2.7631 0.0272
-9 5 24 0.0132 0.0470
-9 6 -8 0.5372 0.0233
-9 6 -7 -1.3048 -0.0209
-9 6 -6 3.6078 -0.0213
-9 6 -5 -0.3962 0.0443
-9 6 -4 -5.6452 0.0157
-9 6 -3 6.4932 0.0350
-9 6 -2 3.1605 0.0423
-9 6 -1 7.5014 -0.0139
-9 6 0 -12.5049 0.0149
-9 6 1 -5.2547 0.0221
-9 6 2 -2.6195 -0.0408
-9 6 3 0.0268 -0.0201
-9 6 4 6.4405 -0.0215
-9 6 5 -15.1823 0.0280
-9 6 6 -2.6136 -0.0221
-9 6 7 8.8333 0.0294
-9 6 8 -5.3858 0.0248
-9 6 9 -7.2089 -0.0038
-9 6 10 -5.6932 0.0358
-9 6 11 -1.7869 -0.0158
-9 6 12 -0.5929 0.0132
-9 6 13 1.3617 -0.0032
-9 6 14 -3.0785 -0.0233
-9 6 15 -1.8448 -0.0224
-9 6 16 2.4821 0.0062
-9 6 17 0.8007 0.0099
-9 6 18 0.3074 -0.0180
-9 6 19 1.1433 0.0122
-9 6 20 -2.8019 0.0231
-9 6 21 -0.9995 -0.0190
-9 6 22 -2.4660 0.0460
-9 6 23 -0.4001 -0.0939
-9 6 24 -1.4043 -0.0436
-9 7 -8 3.9438 0.0304
-9 7 -7 -2.3098 -0.0110
-9 7 -6 -0.5959 0.0220
-9 7 -5 3.2806 0.0131
-9 7 -4 2.1702 0.0211
-9 7 -3 5.4483 -0.0218
-9 7 -2 -11.5108 -0.0053
-9 7 -1 -11.0738 0.0079
-9 7 0 3.8983 -0.0240
-9 7 1 -1.7968 0.0152
-9 7 2 2.7498 -0.0027
-9 7 3 -6.8639 -0.0367
-9 7 4 0.5124 0.0004
-9 7 5 -6.0586 0.0130
-9 7 6 3.4746 -0.0209
-9 7 7 0.1635 0.0142
-9 7 8 -3.9258 -0.0379
-9 7 9 1.8934 -0.0047
-9 7 10 3.7778 -0.0132
-9 7 11 -0.1691 -0.0080
-9 7 12 -1.1407 0.0055
-9 7 13 1.5657 0.0003
-9 7 14 -1.1757 0.0195
-9 7 15 2.1030 -0.0168
-9 7 16 -1.2251 0.0045
-9 7 17 -0.5857 -0.0025
-9 7 18 0.9960 -0.0204
-9 7 19 -0.8236 0.0295
-9 7 20 -2.8813 0.0151
-9 7 21 2.5587 -0.0381
-9 7 22 1.1519 0.0524
-9 7 23 1.2153 -0.0771
-9 7 24 1.0249 -0.0047
-9 8 -8 1.4264 0.0043
-9 8 -7 0.7701 -0.0243
-9 8 -6 -1.4034 0.0067
-9 8 -5 -1.6854 -0.0093
-9 8 -4 -5.1370 -0.0161
-9 8 -3 0.4031 -0.0074
-9 8 -2 0.2688 -0.0052
-9 8 -1 -3.6898 -0.0398
-9 8 0 14.1252 -0.0170
-9 8 1 4.6395 0.0357
-9 8 2 6.3189 0.0251
-9 8 3 0.3719 -0.0177
-9 8 4 5.9309 0.0294
-9 8 5 4.5832 0.0020
-9 8 6 4.8093 0.0010
-9 8 7 -8.2570 0.0130
-9 8 8 -1.4430 -0.0078
-9 8 9 4.5765 0.0469
-9 8 10 2.7540 -0.0030
-9 8 11 0.1098 -0.0074
-9 8 12 0.4812 -0.0226
-9 8 13 0.5011 -0.0034
-9 8 14 -2.0063 0.0027
-9 8 15 0.3551 0.0063
-9 8 16 -2.9468 0.0103
-9 8 17 0.8645 0.0047
-9 8 18 0.8049 -0.0080
-9 8 19 -0.2634 0.0215
-9 8 20 1.5272 0.0201
-9 8 21 2.7454 -0.0345
-9 8 22 0.2925 -0.0113
-9 8 23 1.4338 -0.0360
-9 9 -8 -5.3499 0.0064
-9 9 -7 -2.5675 -0.0039
-9 9 -6 -1.9112 0.0062
-9 9 -5 0.3397 0.0100
-9 9 -4 -2.0185 -0.0033
-9 9 -3 -1.0809 0.0252
-9 9 -2 4.0755 -0.0033
-9 9 -1 -4.1575 -0.0040
-9 9 0 1.3806 -0.0073
-9 9 1 -5.8464 0.0030
-9 9 2 -9.1824 -0.0302
-9 9 3 -3.9736 0.0077
-9 9 4 -0.7781 -0.0026
-9 9 5 0.5741 -0.0173
-9 9 6 0.2566 0.0250
-9 9 7 1.1572 -0.0210
-9 9 8 9.8033 -0.0228
-9 9 9 4.3580 0.0374
-9 9 10 0.6993 -0.0021
-9 9 11 -0.1025 0.0065
-9 9 12 0.1563 -0.0014
-9 9 13 1.2393 0.0179
-9 9 14 0.0865 0.0092
-9 9 15 2.7694 0.0086
-9 9 16 -0.4414 -0.0030
-9 9 17 -0.9013 0.0302
-9 9 18 -0.5064 0.0132
-9 9 19 1.6947 -0.0139
-9 9 20 0.5643 -0.0334
-9 9 21 -1.1447 -0.0663
-9 9 22 -1.9408 0.0185
-9 9 23 -1.3526 0.0408
-9 10 -8 2.4035 -0.0165
-9 10 -7 3.5077 0.0031
-9 10 -6 4.4253 0.0175
-9 10 -5 3.6768 -0.0196
-9 10 -4 4.9364 -0.0299
-9 10 -3 1.7934 -0.0155
-9 10 -2 3.8066 -0.0250
-9 10 -1 3.3670 0.0184
-9 10 0 -2.8330 -0.0065
-9 10 1 -1.1117 -0.0023
-9 10 2 -0.1473 -0.0087
-9 10 3 5.5217 0.0337
-9 10 4 1.7574 -0.0171
-9 10 5 2.7188 0.0181
-9 10 6 -1.6292 0.0242
-9 10 7 -3.3899 -0.0071
-9 10 8 -4.3592 -0.0108
-9 10 9 -9.3134 -0.0280
-9 10 10 -7.0258 -0.0204
-9 10 11 -2.1155 -0.0173
-9 10 12 -4.0062 0.0147
-9 10 13 -3.9608 0.0414
-9 10 14 -1.3750 -0.0061
-9 10 15 0.5711 0.0097
-9 10 16 2.4192 0.0025
-9 10 17 -0.3649 -0.0110
-9 10 18 -1.3479 -0.0271
-9 10 19 -0.7850 -0.0221
-9 10 20 -0.9467 -0.0036
-9 10 21 -0.1636 0.0113
-9 10 22 2.8410 0.0354
-9 11 -8 0.9291 -0.0013
-9 11 -7 -1.4697 0.0002
-9 11 -6 2.3753 0.0210
-9 11 -5 -4.3004 -0.0132
-9 11 -4 -1.6538 0.0082
-9 11 -3 -4.2885 -0.0101
-9 11 -2 -3.4749 0.0217
-9 11 -1 2.9709 0.0159
-9 11 0 -2.5236 -0.0004
-9 11 1 1.5281 -0.0032
-9 11 2 4.8721 -0.0172
-9 11 3 2.9326 0.0106
-9 11 4 -5.7937 -0.0133
-9 11 5 -5.9975 -0.0159
-9 11 6 1.3385 -0.0313
-9 11 7 4.2087 0.0162
-9 11 8 -2.7172 0.0281
-9 11 9 -0.5998 -0.0012
-9 11 10 -1.2288 0.0545
-9 11 11 4.5195 -0.0274
-9 11 12 4.3827 -0.0065
-9 11 13 0.3541 0.0050
-9 11 14 3.7193 -0.0389
-9 11 15 -2.4508 0.0073
-9 11 16 0.7781 -0.0089
-9 11 17 0.2613 -0.0315
-9 11 18 1.1060 -0.0099
-9 11 19 0.9492 0.0019
-9 11 20 1.1570 -0.0045
-9 11 21 -2.8471 0.0498
-9 11 22 -1.2333 0.0407
-9 12 -8 0.6504 -0.0116
-9 12 -7 -4.5087 0.0045
-9 12 -6 0.0175 -0.0044
-9 12 -5 -3.2377 -0.0080
-9 12 -4 -1.0882 0.0046
-9 12 -3 1.4430 0.0098
-9 12 -2 -2.3619 0.0248
-9 12 -1 -0.7427 -0.0016
-9 12 0 0.7006 0.0117
-9 12 1 -0.4742 0.0042
-9 12 2 -1.5401 0.0113
-9 12 3 1.1709 0.0065
-9 12 4 0.0501 0.0111
-9 12 5 -2.5347 0.0013
-9 12 6 -0.1347 -0.0268
-9 12 7 3.8488 0.0102
-9 12 8 5.3706 -0.0083
-9 12 9 7.0081 -0.0203
-9 12 10 1.0739 0.0084
-9 12 11 2.2030 0.0023
-9 12 12 2.6372 0.0212
-9 12 13 1.1630 -0.0007
-9 12 14 3.5199 -0.0220
-9 12 15 -3.0447 -0.0094
-9 12 16 -0.1040 -0.0206
-9 12 17 0.1964 -0.0102
-9 12 18 0.9198 0.0050
-9 12 19 0.3062 0.0092
-9 12 20 0.8610 0.0382
-9 12 21 0.2890 0.0892
-9 13 -8 0.7824 0.0051
-9 13 -7 1.1342 0.0204
-9 13 -6 -0.0355 -0.0060
-9 13 -5 2.3656 -0.0046
-9 13 -4 2.3049 -0.0216
-9 13 -3 5.6346 -0.0084
-9 13 -2 1.3087 -0.0275
-9 13 -1 -1.8865 -0.0360
-9 13 0 1.7492 0.0042
-9 13 1 0.1289 -0.0125
-9 13 2 -1.7956 -0.0017
-9 13 3 -3.0297 -0.0106
-9 13 4 2.7361 0.0188
-9 13 5 6.9670 0.0075
-9 13 6 -1.0057 -0.0095
-9 13 7 -6.7612 0.0272
-9 13 8 -0.6904 0.0076
-9 13 9 -2.9804 0.0040
-9 13 10 -4.4151 -0.0196
-9 13 11 -3.2717 0.0155
-9 13 12 -3.2909 -0.0022
-9 13 13 -2.9205 -0.0061
-9 13 14 -1.5175 -0.0217
-9 13 15 0.8615 -0.0314
-9 13 16 1.1329 0.0078
-9 13 17 0.0055 0.0031
-9 13 18 -0.1176 0.0512
-9 13 19 -2.2788 0.0630
-9 13 20 -2.7054 -0.0335
-9 13 21 -0.7933 -0.0222
-9 14 -8 1.2475 0.0026
-9 14 -7 1.9183 -0.0197
-9 14 -6 -1.1440 -0.0036
-9 14 -5 0.5980 0.0254
-9 14 -4 0.0760 0.0258
-9 14 -3 -4.6149 0.0252
-9 14 -2 -1.7610 0.0233
-9 14 -1 -2.6083 0.0132
-9 14 0 1.3253 0.0144
-9 14 1 0.2610 0.0185
-9 14 2 4.3564 -0.0011
-9 14 3 -3.4842 -0.0195
-9 14 4 -2.4114 0.0263
-9 14 5 3.5427 -0.0311
-9 14 6 0.0322 0.0138
-9 14 7 -5.5803 0.0104
-9 14 8 -1.5147 -0.0106
-9 14 9 -0.5877 -0.0012
-9 14 10 4.3811 0.0043
-9 14 11 1.9914 0.0072
-9 14 12 1.3666 -0.0045
-9 14 13 0.6016 -0.0041
-9 14 14 -1.0142 -0.0255
-9 14 15 1.4655 0.0249
-9 14 16 -1.0412 0.0391
-9 14 17 -2.9809 0.0163
-9 14 18 -0.8166 0.0504
-9 14 19 0.6791 -0.0182
-9 14 20 2.1701 -0.1008
-9 15 -8 0.6260 -0.0175
-9 15 -7 -0.4781 0.0146
-9 15 -6 -2.0674 -0.0033
-9 15 -5 -2.5264 -0.0278
-9 15 -4 0.4801 -0.0004
-9 15 -3 -1.1983 -0.0267
-9 15 -2 1.3386 -0.0081
-9 15 -1 0.8214 -0.0058
-9 15 0 4.2419 0.0017
-9 15 1 -0.5704 -0.0011
-9 15 2 2.0009 -0.0111
-9 15 3 1.2063 0.0055
-9 15 4 0.1580 -0.0098
-9 15 5 -2.5330 0.0031
-9 15 6 0.2611 0.0117
-9 15 7 0.6332 -0.0297
-9 15 8 3.2006 0.0030
-9 15 9 0.1672 -0.0044
-9 15 10 2.9022 -0.0139
-9 15 11 2.5518 -0.0032
-9 15 12 -0.1825 -0.0344
-9 15 13 -1.0084 -0.0009
-9 15 14 -0.6215 0.0312
-9 15 15 -0.7492 0.0409
-9 15 16 -0.1781 0.0537
-9 15 17 0.5185 0.0069
-9 15 18 0.8954 -0.0265
-9 15 19 -0.4175 -0.1127
-9 15 20 -1.7305 0.0097
-9 16 -8 -0.2603 -0.0025
-9 16 -7 -0.7997 -0.0015
-9 16 -6 1.7741 0.0025
-9 16 -5 1.4101 -0.0033
-9 16 -4 -0.6328 0.0233
-9 16 -3 0.3090 0.0166
-9 16 -2 0.6122 -0.0092
-9 16 -1 -0.0075 -0.0032
-9 16 0 -0.7756 0.0005
-9 16 1 -5.5989 0.0066
-9 16 2 -6.1295 -0.0011
-9 16 3 0.5257 0.0241
-9 16 4 1.8245 -0.0053
-9 16 5 -5.3424 0.0334
-9 16 6 -0.9162 0.0086
-9 16 7 2.9470 0.0086
-9 16 8 5.4298 0.0016
-9 16 9 -2.9975 -0.0011
-9 16 10 -5.7696 0.0036
-9 16 11 -0.3348 0.0004
-9 16 12 -1.8453 -0.0188
-9 16 13 1.1226 -0.0014
-9 16 14 1.7416 0.0394
-9 16 15 1.0865 -0.0090
-9 16 16 -0.3604 0.0086
-9 16 17 1.8215 -0.0774
-9 16 18 1.8322 -0.0443
-9 16 19 1.6259 0.0334
-9 17 -8 -1.0704 0.0219
-9 17 -7 -1.7444 -0.0008
-9 17 -6 -0.5010 -0.0062
-9 17 -5 0.5187 0.0194
-9 17 -4 0.7873 -0.0235
-9 17 -3 -0.3677 -0.0106
-9 17 -2 2.0801 -0.0030
-9 17 -1 1.2211 -0.0048
-9 17 0 0.2896 -0.0061
-9 17 1 2.6415 -0.0017
-9 17 2 1.7682 -0.0067
-9 17 3 3.6596 -0.0207
-9 17 4 0.8828 0.0062
-9 17 5 0.1419 -0.0209
-9 17 6 1.9290 -0.0247
-9 17 7 -0.6985 0.0012
-9 17 8 0.2355 -0.0238
-9 17 9 0.5456 -0.0090
-9 17 10 0.3217 0.0009
-9 17 11 1.8062 0.0040
-9 17 12 -3.0549 0.0132
-9 17 13 1.7725 0.0151
-9 17 14 -1.3973 0.0053
-9 17 15 0.7729 0.0002
-9 17 16 0.5869 -0.0711
-9 17 17 0.1392 -0.0877
-9 17 18 -2.3267 0.0964
-9 18 -8 0.5058 -0.0120
-9 18 -7 1.1817 0.0086
-9 18 -6 0.3730 -0.0098
-9 18 -5 -0.4892 -0.0211
-9 18 -4 -0.4396 0.0296
-9 18 -3 -1.7985 -0.0074
-9 18 -2 0.2023 -0.0040
-9 18 -1 -0.2124 0.0039
-9 18 0 -2.2010 0.0016
-9 18 1 0.1795 0.0069
-9 18 2 -0.5639 -0.0174
-9 18 3 -1.2016 0.0128
-9 18 4 -4.4367 -0.0229
-9 18 5 1.6215 -0.0042
-9 18 6 2.7779 -0.0017
-9 18 7 -2.4583 0.0126
-9 18 8 -3.0332 0.0277
-9 18 9 0.4799 0.0132
-9 18 10 0.2423 0.0045
-9 18 11 1.6584 0.0477
-9 18 12 -1.3135 -0.0572
-9 18 13 1.4159 0.0140
-9 18 14 -0.6293 0.0355
-9 18 15 -1.0296 -0.0627
-9 18 16 -2.0002 -0.0322
-9 18 17 -0.5797 0.0303
-9 19 -8 1.3338 0.0097
-9 19 -7 -0.6420 -0.0304
-9 19 -6 -0.8401 0.0147
-9 19 -5 2.0412 -0.0109
-9 19 -4 1.2380 -0.0244
-9 19 -3 1.9391 0.0350
-9 19 -2 -0.9382 -0.0227
-9 19 -1 0.3959 0.0036
-9 19 0 0.8937 0.0126
-9 19 1 2.3301 0.0036
-9 19 2 0.2381 -0.0074
-9 19 3 -0.9574 0.0295
-9 19 4 0.0832 0.0229
-9 19 5 1.7472 -0.0104
-9 19 6 0.2663 -0.0231
-9 19 7 0.4016 0.0313
-9 19 8 -0.2834 -0.0460
-9 19 9 2.1128 -0.0196
-9 19 10 -0.4082 0.0333
-9 19 11 -0.4261 -0.0152
-9 19 12 0.6452 -0.0262
-9 19 13 -0.4320 0.0348
-9 19 14 -0.3000 -0.0392
-9 19 15 0.4740 -0.0116
-9 19 16 -1.7561 0.0870
-9 20 -8 2.2879 0.0022
-9 20 -7 1.4804 0.0112
-9 20 -6 -1.4287 -0.0031
-9 20 -5 -1.5033 0.0131
-9 20 -4 -1.4126 -0.0556
-9 20 -3 0.9166 0.0175
-9 20 -2 -0.5354 0.0051
-9 20 -1 0.1006 0.0021
-9 20 0 -2.9566 0.0421
-9 20 1 -0.9782 0.0070
-9 20 2 -1.7494 -0.0022
-9 20 3 -0.2105 -0.0342
-9 20 4 2.6487 0.0379
-9 20 5 -0.2431 -0.0286
-9 20 6 -1.8333 -0.0035
-9 20 7 2.3674 0.0354
-9 20 8 -1.4014 -0.0257
-9 20 9 0.4414 -0.0033
-9 20 10 -0.0113 -0.0118
-9 20 11 -1.2442 -0.0392
-9 20 12 0.1062 0.0716
-9 20 13 0.0084 0.0794
-9 20 14 0.9230 -0.0995
-9 20 15 1.3184 0.1100
-9 21 -8 -1.0684 -0.0613
-9 21 -7 -0.2855 0.0154
-9 21 -6 0.4006 0.0284
-9 21 -5 1.9403 -0.0018
-9 21 -4 0.8970 0.0269
-9 21 -3 2.0957 0.0259
-9 21 -2 -1.4828 -0.0196
-9 21 -1 1.1375 0.0405
-9 21 0 -1.9517 -0.0425
-9 21 1 -0.0855 0.0021
-9 21 2 2.4109 -0.0071
-9 21 3 1.7830 0.0339
-9 21 4 -0.9036 0.0015
-9 21 5 -0.8263 -0.0347
-9 21 6 -1.7617 0.0192
-9 21 7 3.1144 -0.0141
-9 21 8 -1.6397 -0.0158
-9 21 9 -1.5263 -0.0320
-9 21 10 -0.0675 -0.0100
-9 21 11 1.0580 0.0824
-9 21 12 0.3634 -0.0353
-9 21 13 -2.3216 -0.0738
-9 22 -8 0.5639 0.0651
-9 22 -7 -1.2688 0.0115
-9 22 -6 -0.9788 0.0115
-9 22 -5 1.6371 0.0272
-9 22 -4 -3.4372 -0.0412
-9 22 -3 -1.7852 0.0735
-9 22 -2 -3.8758 -0.0643
-9 22 -1 0.4302 0.0112
-9 22 0 2.3353 0.0080
-9 22 1 -0.8021 0.0034
-9 22 2 -0.9203 -0.0000
-9 22 3 0.9056 0.0089
-9 22 4 -1.1100 -0.0043
-9 22 5 1.8794 -0.0115
-9 22 6 -1.6779 -0.0143
-9 22 7 0.1011 0.0220
-9 22 8 -0.3552 -0.0284
-9 22 9 -1.4283 0.0410
-9 22 10 -0.2323 0.0933
-9 22 11 -0.2695 -0.0400
-9 22 12 0.8418 -0.0425
-9 23 -5 0.1570 0.0701
-9 23 -4 0.5900 0.0694
-9 23 -3 1.7230 0.0255
-9 23 -2 1.2810 0.1509
-9 23 -1 -1.2373 -0.0187
-9 23 0 0.9543 0.0198
-9 23 1 2.3717 -0.0987
-9 23 2 -0.5042 -0.0088
-9 23 3 1.3177 -0.0858
-9 23 4 -0.1215 -0.0509
-9 23 5 -0.7353 -0.0287
-9 23 6 -0.2475 0.0778
-9 23 7 -0.8302 0.1276
-9 23 8 1.1610 0.0549
-9 23 9 0.3470 0.0400
-9 23 10 1.4371 -0.0353
-9 24 -3 0.4437 -0.3751
-9 24 -2 2.0489 -0.0103
-9 24 -1 0.6794 -0.1081
-9 24 0 0.8125 -0.0653
-9 24 1 0.9305 -0.0587
-9 24 2 -1.7810 -0.0343
-9 24 3 -1.8221 -0.0158
-9 24 4 0.1251 0.0236
-9 24 5 0.7677 -0.0191
-9 24 6 1.5682 0.0309
-9 24 7 -0.8227 -0.1785
-8 0 -6 -6.4629 -0.5890
-8 0 -4 8.6836 -0.1209
-8 0 -2 -22.7009 0.0477
-8 0 0 9.2223 -0.2207
-8 0 2 -5.5313 -0.0047
-8 0 4 -15.6792 0.0396
-8 0 6 22.4650 0.0036
-8 0 8 0.5741 0.0430
-8 0 10 1.6893 0.0391
-8 0 12 6.9363 0.0336
-8 0 14 -9.5300 -0.0648
-8 0 16 7.8716 -0.0629
-8 0 18 -4.6937 0.0186
-8 0 20 -1.6462 -0.0020
-8 0 22 -2.3594 -0.0143
-8 0 24 -0.7295 -0.0048
-8 1 -7 -6.3417 0.1010
-8 1 -6 7.0420 -0.0653
-8 1 -5 4.7881 0.0864
-8 1 -4 12.3094 0.0057
-8 1 -3 2.7037 -0.0355
-8 1 -2 -7.3557 0.1725
-8 1 -1 16.7231 0.0371
-8 1 0 2.0935 -0.0408
-8 1 1 -4.2169 0.0548
-8 1 2 -2.1026 0.0646
-8 1 3 8.7462 -0.0178
-8 1 4 4.8768 -0.0710
-8 1 5 -3.7630 -0.0125
-8 1 6 -4.7507 0.0043
-8 1 7 -5.5707 -0.0525
-8 1 8 -2.8162 0.0374
-8 1 9 -4.0429 -0.0268
-8 1 10 -11.8856 0.0308
-8 1 11 -0.4642 0.0181
-8 1 12 -5.3393 -0.0095
-8 1 13 0.2939 0.0164
-8 1 14 4.8715 0.0262
-8 1 15 0.5000 0.0031
-8 1 16 -3.6416 0.0261
-8 1 17 1.6254 0.0029
-8 1 18 3.0182 -0.0108
-8 1 19 -0.4961 0.0122
-8 1 20 -2.0146 0.0133
-8 1 21 1.2973 0.0320
-8 1 22 1.7717 0.0161
-8 1 23 -0.0233 -0.0290
-8 1 24 -1.2282 -0.0661
-8 2 -7 -3.7984 0.0044
-8 2 -6 12.0997 0.1220
-8 2 -5 0.0008 -0.0235
-8 2 -4 -15.5694 0.1297
-8 2 -3 -1.2756 -0.1450
-8 2 -2 1.1070 0.0160
-8 2 -1 9.4575 -0.0364
-8 2 0 -13.6955 0.0787
-8 2 1 -8.5675 -0.0140
-8 2 2 0.7160 -0.0281
-8 2 3 -11.2877 -0.0440
-8 2 4 11.8694 -0.0505
-8 2 5 -0.3719 0.0892
-8 2 6 -16.3326 0.0273
-8 2 7 0.4834 0.0145
-8 2 8 8.9663 0.0020
-8 2 9 11.2929 -0.0506
-8 2 10 0.5489 -0.0165
-8 2 11 5.8840 -0.0193
-8 2 12 -5.0295 -0.0048
-8 2 13 4.3333 0.0129
-8 2 14 7.0159 0.0337
-8 2 15 0.4542 -0.0182
-8 2 16 -7.1173 0.0130
-8 2 17 -0.7933 0.0021
-8 2 18 2.0477 -0.0107
-8 2 19 0.6525 -0.0106
-8 2 20 0.7824 -0.0018
-8 2 21 0.4103 -0.0247
-8 2 22 0.5360 -0.0071
-8 2 23 0.8645 0.0314
-8 2 24 -0.6657 0.0011
-8 3 -7 3.9529 -0.0045
-8 3 -6 -2.2344 0.0738
-8 3 -5 -9.6150 0.1066
-8 3 -4 -12.0966 0.1187
-8 3 -3 18.9312 -0.0945
-8 3 -2 0.2167 0.0129
-8 3 -1 -20.1666 0.0037
-8 3 0 -2.9681 -0.0269
-8 3 1 4.3357 -0.0197
-8 3 2 16.1263 0.0323
-8 3 3 -14.7663 -0.0468
-8 3 4 3.6490 0.0044
-8 3 5 10.4087 0.0201
-8 3 6 3.9294 -0.0694
-8 3 7 1.6440 0.0861
-8 3 8 -6.8077 0.0357
-8 3 9 0.3611 0.0182
-8 3 10 -1.3218 0.0711
-8 3 11 -1.2141 -0.0622
-8 3 12 -2.8621 -0.0209
-8 3 13 1.7113 0.0093
-8 3 14 -6.6261 -0.0363
-8 3 15 0.4482 -0.0001
-8 3 16 1.1672 -0.0090
-8 3 17 -0.8727 0.0115
-8 3 18 -3.7154 0.0197
-8 3 19 1.8694 -0.0067
-8 3 20 -1.1612 0.0256
-8 3 21 -2.1718 -0.0069
-8 3 22 -0.6495 -0.0028
-8 3 23 1.2040 -0.0285
-8 3 24 -1.2242 -0.0228
-8 4 -7 6.2791 -0.0203
-8 4 -6 -6.6010 0.0129
-8 4 -5 -1.5464 -0.0121
-8 4 -4 5.8172 -0.0565
-8 4 -3 9.7310 0.0246
-8 4 -2 0.6034 0.0088
-8 4 -1 -8.5541 0.0233
-8 4 0 15.4186 -0.0389
-8 4 1 7.4687 -0.0147
-8 4 2 13.7660 0.0256
-8 4 3 5.5578 -0.0489
-8 4 4 -16.2716 0.0768
-8 4 5 1.8409 -0.0039
-8 4 6 14.6330 -0.0624
-8 4 7 8.1078 -0.0019
-8 4 8 -5.4854 -0.0797
-8 4 9 -1.4370 -0.0137
-8 4 10 5.3449 0.0165
-8 4 11 5.5004 0.0181
-8 4 12 0.3181 0.0009
-8 4 13 0.3153 0.0241
-8 4 14 -5.6021 -0.0182
-8 4 15 1.7652 -0.0164
-8 4 16 2.2555 0.0434
-8 4 17 -0.3316 -0.0016
-8 4 18 -1.4948 -0.0121
-8 4 19 0.7231 -0.0016
-8 4 20 0.3606 -0.0220
-8 4 21 1.2797 -0.0132
-8 4 22 1.6789 -0.0014
-8 4 23 1.4347 -0.0274
-8 4 24 0.4366 0.0630
-8 5 -7 -2.8796 0.0354
-8 5 -6 -1.6609 0.0172
-8 5 -5 8.1681 -0.0455
-8 5 -4 9.6896 -0.0465
-8 5 -3 -14.8686 -0.0018
-8 5 -2 -5.8013 -0.0021
-8 5 -1 16.5081 -0.0123
-8 5 0 -4.8519 0.0217
-8 5 1 -11.2952 0.0423
-8 5 2 -18.0608 0.0348
-8 5 3 7.8942 0.0089
-8 5 4 -7.0286 0.0493
-8 5 5 -2.8100 -0.0005
-8 5 6 -12.2272 0.0507
-8 5 7 -8.3887 0.0256
-8 5 8 -2.6873 -0.0133
-8 5 9 -6.0209 0.0124
-8 5 10 -6.7156 -0.0629
-8 5 11 0.1493 0.0129
-8 5 12 -3.2595 -0.0143
-8 5 13 0.7207 0.0193
-8 5 14 3.2493 0.0145
-8 5 15 -1.2111 -0.0504
-8 5 16 1.2583 0.0279
-8 5 17 1.9198 -0.0114
-8 5 18 3.7311 -0.0350
-8 5 19 -1.8470 0.0360
-8 5 20 1.4481 -0.0374
-8 5 21 0.3828 -0.0047
-8 5 22 -3.0335 0.0181
-8 5 23 -1.8411 -0.0009
-8 5 24 -0.7616 0.0923
-8 6 -7 -1.7322 0.0155
-8 6 -6 1.9822 -0.0223
-8 6 -5 1.8719 -0.0237
-8 6 -4 -1.5464 -0.0305
-8 6 -3 -10.8844 -0.0042
-8 6 -2 -11.4575 -0.0018
-8 6 -1 12.4699 -0.0389
-8 6 0 -11.9932 -0.0699
-8 6 1 4.8691 0.0028
-8 6 2 -13.7730 0.0009
-8 6 3 0.1227 0.0005
-8 6 4 11.1361 -0.0425
-8 6 5 6.5965 -0.0365
-8 6 6 -11.1720 -0.0055
-8 6 7 4.0091 -0.0307
-8 6 8 14.5846 0.0193
-8 6 9 7.7488 0.0216
-8 6 10 -3.7786 0.0287
-8 6 11 1.2215 0.0088
-8 6 12 -1.9402 -0.0111
-8 6 13 0.5116 0.0142
-8 6 14 4.0636 0.0044
-8 6 15 -3.9109 -0.0063
-8 6 16 1.3436 0.0010
-8 6 17 -1.4991 -0.0064
-8 6 18 0.2059 -0.0312
-8 6 19 -1.4891 0.0199
-8 6 20 1.0741 0.0103
-8 6 21 0.5588 -0.0022
-8 6 22 0.0082 0.0551
-8 6 23 2.2689 -0.0049
-8 6 24 -0.7870 -0.0716
-8 7 -7 1.0766 -0.0093
-8 7 -6 0.9560 -0.0282
-8 7 -5 -5.1784 -0.0185
-8 7 -4 -7.4236 -0.0147
-8 7 -3 12.6388 0.0411
-8 7 -2 5.5440 0.0153
-8 7 -1 4.7494 0.0513
-8 7 0 -3.6079 0.0174
-8 7 1 18.2797 0.0158
-8 7 2 11.3103 0.0113
-8 7 3 5.9087 0.0584
-8 7 4 9.2477 -0.0355
-8 7 5 -4.2781 0.0092
-8 7 6 -2.2850 0.0143
-8 7 7 4.0634 -0.0272
-8 7 8 -6.6047 0.0025
-8 7 9 -3.1034 -0.0294
-8 7 10 0.3159 0.0308
-8 7 11 4.4416 -0.0031
-8 7 12 0.5806 0.0144
-8 7 13 -1.8601 0.0156
-8 7 14 -1.8313 0.0034
-8 7 15 -2.2718 0.0042
-8 7 16 1.3454 0.0011
-8 7 17 -3.6378 0.0016
-8 7 18 2.2105 -0.0164
-8 7 19 1.9742 0.0082
-8 7 20 -1.5961 0.0330
-8 7 21 -1.4202 -0.0183
-8 7 22 -0.0116 0.0147
-8 7 23 1.2616 -0.0305
-8 7 24 -1.2360 -0.0532
-8 8 -7 -5.4392 -0.0177
-8 8 -6 -0.6500 0.0250
-8 8 -5 2.4751 0.0214
-8 8 -4 -6.1898 0.0064
-8 8 -3 6.1100 -0.0099
-8 8 -2 1.5378 0.0210
-8 8 -1 -6.2558 0.0014
-8 8 0 -6.2081 -0.0107
-8 8 1 -6.0534 -0.0413
-8 8 2 -1.3096 -0.0163
-8 8 3 -14.3825 -0.0018
-8 8 4 -6.6129 -0.0578
-8 8 5 -6.4254 -0.0010
-8 8 6 9.3904 0.0335
-8 8 7 8.9377 0.0294
-8 8 8 -4.2494 0.0065
-8 8 9 1.4491 -0.0103
-8 8 10 4.3256 0.0107
-8 8 11 -1.0303 -0.0363
-8 8 12 -0.4454 -0.0117
-8 8 13 2.2570 -0.0170
-8 8 14 1.6335 -0.0156
-8 8 15 3.0670 -0.0276
-8 8 16 2.3469 0.0011
-8 8 17 -2.5250 0.0094
-8 8 18 2.5306 0.0196
-8 8 19 0.8882 0.0123
-8 8 20 -2.0160 -0.0060
-8 8 21 -0.0792 -0.0035
-8 8 22 -1.8146 -0.0013
-8 8 23 -0.1853 -0.0480
-8 9 -7 3.0987 -0.0018
-8 9 -6 -0.4757 -0.0218
-8 9 -5 9.3497 -0.0024
-8 9 -4 2.4747 -0.0005
-8 9 -3 1.5009 -0.0181
-8 9 -2 3.5400 0.0127
-8 9 -1 -4.1505 -0.0237
-8 9 0 5.6984 0.0138
-8 9 1 -3.1483 0.0196
-8 9 2 3.6766 0.0116
-8 9 3 -1.8242 -0.0147
-8 9 4 4.0358 0.0265
-8 9 5 5.0059 -0.0152
-8 9 6 0.1901 -0.0259
-8 9 7 -10.3340 0.0265
-8 9 8 -6.2732 -0.0402
-8 9 9 -2.7207 0.0028
-8 9 10 -2.8987 0.0460
-8 9 11 -4.6757 -0.0203
-8 9 12 -3.2989 0.0119
-8 9 13 -1.8187 -0.0140
-8 9 14 -1.8493 -0.0042
-8 9 15 0.8001 0.0228
-8 9 16 2.4948 0.0114
-8 9 17 0.4277 -0.0088
-8 9 18 -4.6284 0.0164
-8 9 19 -2.1933 0.0124
-8 9 20 -0.4076 0.0031
-8 9 21 2.2010 -0.0238
-8 9 22 1.1114 -0.0146
-8 9 23 0.9256 -0.0364
-8 10 -7 3.3799 0.0121
-8 10 -6 -4.2095 0.0183
-8 10 -5 0.3782 0.0279
-8 10 -4 -2.1450 -0.0081
-8 10 -3 -5.6124 0.0222
-8 10 -2 -2.2903 0.0158
-8 10 -1 -2.4367 0.0033
-8 10 0 7.7638 0.0125
-8 10 1 1.6099 0.0099
-8 10 2 -2.6149 -0.0334
-8 10 3 1.9358 -0.0142
-8 10 4 -1.8447 0.0451
-8 10 5 -1.1814 -0.0176
-8 10 6 0.7867 0.0111
-8 10 7 -2.6927 0.0282
-8 10 8 4.4893 -0.0216
-8 10 9 1.3032 0.0124
-8 10 10 -0.7673 -0.0030
-8 10 11 4.6573 -0.0359
-8 10 12 6.4957 -0.0261
-8 10 13 3.6955 -0.0025
-8 10 14 -0.2901 0.0029
-8 10 15 -2.4280 0.0142
-8 10 16 -1.5261 0.0001
-8 10 17 1.5852 0.0060
-8 10 18 0.2294 -0.0022
-8 10 19 1.8130 -0.0210
-8 10 20 0.4590 -0.0027
-8 10 21 -1.1659 -0.0080
-8 10 22 0.4584 0.0871
-8 10 23 0.1492 0.0477
-8 11 -7 -3.8854 -0.0403
-8 11 -6 -2.0648 0.0168
-8 11 -5 -3.9229 0.0096
-8 11 -4 -0.3066 0.0008
-8 11 -3 -1.3225 -0.0029
-8 11 -2 -2.0371 -0.0227
-8 11 -1 0.7094 -0.0066
-8 11 0 1.1961 -0.0054
-8 11 1 -1.5409 0.0014
-8 11 2 -3.8715 -0.0288
-8 11 3 5.7454 -0.0036
-8 11 4 1.8457 0.0263
-8 11 5 -4.2000 0.0050
-8 11 6 -2.1400 0.0112
-8 11 7 6.1148 -0.0249
-8 11 8 9.4729 0.0104
-8 11 9 5.2318 0.0114
-8 11 10 0.9304 -0.0160
-8 11 11 1.3479 0.0299
-8 11 12 0.3712 -0.0002
-8 11 13 -0.7630 0.0270
-8 11 14 2.3091 0.0009
-8 11 15 -0.1540 -0.0162
-8 11 16 -0.5302 0.0140
-8 11 17 -2.9231 0.0002
-8 11 18 0.7518 0.0042
-8 11 19 -0.1568 0.0210
-8 11 20 1.2635 -0.0181
-8 11 21 2.5329 -0.0268
-8 11 22 -0.4582 0.0135
-8 12 -7 -2.5910 -0.0094
-8 12 -6 5.8312 0.0217
-8 12 -5 1.4836 -0.0114
-8 12 -4 4.3333 0.0024
-8 12 -3 3.2186 -0.0082
-8 12 -2 3.6770 0.0019
-8 12 -1 -0.8595 0.0018
-8 12 0 -3.3948 -0.0113
-8 12 1 -1.8518 0.0216
-8 12 2 -2.7064 0.0064
-8 12 3 0.5377 0.0201
-8 12 4 1.8172 0.0019
-8 12 5 1.7545 0.0143
-8 12 6 -3.3331 -0.0033
-8 12 7 -4.0268 -0.0351
-8 12 8 -5.0646 -0.0031
-8 12 9 -2.3019 -0.0197
-8 12 10 -5.1401 -0.0103
-8 12 11 -3.1043 -0.0068
-8 12 12 -5.1517 0.0254
-8 12 13 -6.2918 0.0274
-8 12 14 0.4361 0.0052
-8 12 15 -1.6737 0.0125
-8 12 16 0.8094 -0.0026
-8 12 17 -0.3697 -0.0061
-8 12 18 1.1928 -0.0028
-8 12 19 -0.8962 -0.0249
-8 12 20 -1.6231 -0.0534
-8 12 21 -1.6268 0.0225
-8 12 22 -0.3182 0.0511
-8 13 -7 2.3307 -0.0049
-8 13 -6 2.3991 0.0040
-8 13 -5 -2.1040 -0.0100
-8 13 -4 -4.1113 -0.0066
-8 13 -3 -2.2458 0.0086
-8 13 -2 1.6148 0.0120
-8 13 -1 -0.8427 -0.0020
-8 13 0 -0.8306 -0.0015
-8 13 1 2.5655 0.0071
-8 13 2 3.7934 -0.0076
-8 13 3 0.5586 -0.0045
-8 13 4 -5.1941 -0.0283
-8 13 5 1.7854 0.0173
-8 13 6 3.6236 -0.0013
-8 13 7 -2.1841 -0.0001
-8 13 8 -4.3171 0.0089
-8 13 9 2.5332 0.0138
-8 13 10 -0.2088 0.0032
-8 13 11 2.6898 -0.0240
-8 13 12 3.3817 -0.0037
-8 13 13 2.1623 -0.0092
-8 13 14 1.7769 -0.0010
-8 13 15 -0.9305 0.0248
-8 13 16 -0.9448 -0.0108
-8 13 17 0.9307 -0.0145
-8 13 18 0.9762 -0.0152
-8 13 19 1.2353 -0.0116
-8 13 20 2.3736 0.0266
-8 13 21 -1.9837 0.0368
-8 14 -7 0.1146 0.0082
-8 14 -6 -3.6934 -0.0078
-8 14 -5 -3.6412 0.0005
-8 14 -4 0.0811 0.0008
-8 14 -3 1.4721 0.0007
-8 14 -2 -1.0880 -0.0069
-8 14 -1 1.1989 -0.0114
-8 14 0 2.1506 -0.0015
-8 14 1 -0.4845 0.0007
-8 14 2 3.0949 0.0382
-8 14 3 1.2578 0.0028
-8 14 4 -6.0776 0.0052
-8 14 5 -1.3674 -0.0042
-8 14 6 5.1440 -0.0450
-8 14 7 5.5018 0.0001
-8 14 8 0.9201 0.0022
-8 14 9 0.6464 0.0054
-8 14 10 4.1431 0.0060
-8 14 11 2.5041 0.0254
-8 14 12 0.2066 0.0184
-8 14 13 -1.1150 0.0245
-8 14 14 -1.9334 -0.0123
-8 14 15 0.6075 -0.0255
-8 14 16 1.2017 -0.0034
-8 14 17 1.4915 -0.0447
-8 14 18 -1.5449 0.0529
-8 14 19 -3.0255 0.0504
-8 14 20 -1.0576 -0.0158
-8 14 21 0.3168 0.0375
-8 15 -7 0.8922 -0.0123
-8 15 -6 1.8445 0.0119
-8 15 -5 1.1964 -0.0007
-8 15 -4 2.8444 -0.0003
-8 15 -3 2.8564 -0.0080
-8 15 -2 -1.3571 -0.0062
-8 15 -1 -3.1271 -0.0204
-8 15 0 -0.8367 -0.0011
-8 15 1 -4.4613 -0.0010
-8 15 2 -3.1501 -0.0058
-8 15 3 -3.0163 -0.0231
-8 15 4 1.9140 0.0043
-8 15 5 2.3422 -0.0151
-8 15 6 -0.2928 0.0094
-8 15 7 0.1298 0.0221
-8 15 8 0.6135 0.0025
-8 15 9 -4.5934 -0.0102
-8 15 10 -3.0828 -0.0048
-8 15 11 -3.6157 0.0021
-8 15 12 0.0582 -0.0113
-8 15 13 0.5685 -0.0118
-8 15 14 1.1015 -0.0307
-8 15 15 1.2657 -0.0216
-8 15 16 0.6134 0.0198
-8 15 17 0.4985 -0.0097
-8 15 18 1.3274 0.0596
-8 15 19 3.1700 -0.0481
-8 15 20 -0.4794 -0.0605
-8 16 -7 -0.4777 0.0056
-8 16 -6 -1.1126 0.0151
-8 16 -5 2.0383 -0.0179
-8 16 -4 0.4740 0.0018
-8 16 -3 -0.5468 0.0247
-8 16 -2 1.3462 0.0170
-8 16 -1 0.0307 -0.0146
-8 16 0 3.8360 0.0182
-8 16 1 3.7002 0.0108
-8 16 2 0.2229 -0.0324
-8 16 3 -0.8431 -0.0132
-8 16 4 6.9122 -0.0188
-8 16 5 3.5656 -0.0135
-8 16 6 -5.3968 0.0037
-8 16 7 -7.3479 0.0116
-8 16 8 2.9408 0.0279
-8 16 9 3.2327 -0.0111
-8 16 10 -0.7746 0.0014
-8 16 11 -2.2487 0.0240
-8 16 12 0.5969 -0.0155
-8 16 13 -0.2082 -0.0355
-8 16 14 0.5102 0.0024
-8 16 15 0.4796 0.0151
-8 16 16 -1.4407 0.0384
-8 16 17 -2.0517 0.0163
-8 16 18 -2.6798 -0.0431
-8 16 19 0.1119 -0.0733
-8 17 -7 -0.2435 -0.0048
-8 17 -6 -1.5529 -0.0059
-8 17 -5 -0.5608 -0.0067
-8 17 -4 -1.3111 -0.0192
-8 17 -3 -4.2732 0.0004
-8 17 -2 -1.1631 0.0071
-8 17 -1 0.1101 -0.0006
-8 17 0 -1.0980 0.0190
-8 17 1 -0.0723 -0.0014
-8 17 2 -1.4771 0.0091
-8 17 3 1.0167 -0.0134
-8 17 4 0.2757 0.0353
-8 17 5 -2.4286 0.0250
-8 17 6 0.0881 -0.0109
-8 17 7 -0.7773 0.0062
-8 17 8 1.1896 0.0058
-8 17 9 -0.4024 -0.0308
-8 17 10 2.1118 0.0164
-8 17 11 3.7685 0.0034
-8 17 12 0.1231 -0.0183
-8 17 13 0.1491 0.0122
-8 17 14 -1.8032 -0.0060
-8 17 15 -1.9771 0.0232
-8 17 16 -2.2649 0.0297
-8 17 17 2.0864 -0.0956
-8 17 18 0.5555 -0.0199
-8 18 -7 0.2874 0.0064
-8 18 -6 1.4718 0.0090
-8 18 -5 2.2329 -0.0180
-8 18 -4 2.7889 0.0177
-8 18 -3 1.6694 0.0114
-8 18 -2 0.5074 -0.0106
-8 18 -1 0.4141 0.0008
-8 18 0 0.8201 0.0097
-8 18 1 1.3349 -0.0002
-8 18 2 -0.1568 0.0056
-8 18 3 2.9556 -0.0068
-8 18 4 -4.3134 0.0166
-8 18 5 -4.8010 -0.0073
-8 18 6 3.2773 -0.0048
-8 18 7 3.1440 -0.0025
-8 18 8 0.0082 0.0011
-8 18 9 -2.3882 0.0042
-8 18 10 -0.7673 0.0025
-8 18 11 0.0464 0.0042
-8 18 12 -3.5045 0.0066
-8 18 13 -0.2868 0.0162
-8 18 14 -0.1174 0.0069
-8 18 15 2.3033 0.0315
-8 18 16 0.5970 0.0144
-8 18 17 -0.3777 -0.0745
-8 19 -7 1.9901 0.0147
-8 19 -6 -1.7890 -0.0018
-8 19 -5 -2.3026 -0.0280
-8 19 -4 -2.8749 0.0158
-8 19 -3 -0.1780 0.0064
-8 19 -2 -0.2264 -0.0151
-8 19 -1 -2.2853 -0.0020
-8 19 0 -2.9918 -0.0067
-8 19 1 -1.3657 0.0179
-8 19 2 -1.4313 -0.0287
-8 19 3 1.1043 0.0428
-8 19 4 -1.7970 -0.0100
-8 19 5 0.8443 0.0057
-8 19 6 2.1887 -0.0026
-8 19 7 0.5995 -0.0124
-8 19 8 -0.4716 0.0122
-8 19 9 0.7215 -0.0191
-8 19 10 0.2545 -0.0322
-8 19 11 0.5703 0.0112
-8 19 12 0.5583 0.0103
-8 19 13 2.0650 0.0079
-8 19 14 0.7835 0.0120
-8 19 15 2.8745 -0.0004
-8 19 16 0.8696 -0.0823
-8 20 -7 -0.4811 -0.0036
-8 20 -6 0.9832 0.0087
-8 20 -5 0.4274 0.0450
-8 20 -4 0.9403 0.0081
-8 20 -3 0.3659 -0.0019
-8 20 -2 0.1354 0.0440
-8 20 -1 4.5970 -0.0119
-8 20 0 1.0150 -0.0122
-8 20 1 2.5906 -0.0216
-8 20 2 0.9277 -0.0272
-8 20 3 0.0673 -0.0181
-8 20 4 1.6256 0.0081
-8 20 5 2.1801 0.0107
-8 20 6 -1.4962 0.0029
-8 20 7 -1.3257 0.0275
-8 20 8 -1.2760 -0.0151
-8 20 9 -0.3073 -0.0147
-8 20 10 -1.0672 0.0080
-8 20 11 0.4803 -0.0188
-8 20 12 -0.9494 -0.0244
-8 20 13 -0.5636 0.0485
-8 20 14 -2.0753 -0.0689
-8 20 15 -0.1981 0.0007
-8 21 -7 0.6539 0.0109
-8 21 -6 -0.7303 -0.0031
-8 21 -5 -2.1534 0.0305
-8 21 -4 -1.3999 0.0044
-8 21 -3 0.4640 -0.0580
-8 21 -2 -3.3347 0.0061
-8 21 -1 1.5448 -0.0185
-8 21 0 -1.9222 -0.0071
-8 21 1 -1.9081 -0.0204
-8 21 2 -2.4564 0.0050
-8 21 3 -0.7447 -0.0111
-8 21 4 0.6564 0.0493
-8 21 5 -0.3787 -0.0216
-8 21 6 -2.9553 -0.0225
-8 21 7 0.0411 0.0237
-8 21 8 0.4351 -0.0170
-8 21 9 0.2014 0.0214
-8 21 10 -2.5171 -0.0209
-8 21 11 0.5336 0.0373
-8 21 12 0.8661 0.0236
-8 21 13 -0.3842 -0.0307
-8 21 14 -0.6248 -0.1067
-8 22 -7 1.4841 -0.0206
-8 22 -6 -2.2722 -0.0500
-8 22 -5 3.5492 -0.0221
-8 22 -4 0.7944 0.0104
-8 22 -3 4.4540 0.0258
-8 22 -2 -1.2882 -0.0030
-8 22 -1 -0.5928 0.0366
-8 22 0 1.0783 -0.0564
-8 22 1 1.7203 0.0327
-8 22 2 0.4669 -0.0003
-8 22 3 0.1877 0.0427
-8 22 4 0.1887 0.0073
-8 22 5 1.9768 -0.0100
-8 22 6 -0.7934 -0.0008
-8 22 7 1.2838 0.0180
-8 22 8 1.5348 0.0005
-8 22 9 1.5027 0.0308
-8 22 10 1.4602 0.0150
-8 22 11 0.9334 0.0790
-8 22 12 2.7903 -0.0013
-8 22 13 0.1858 -0.0071
-8 23 -7 0.7225 0.0619
-8 23 -6 -2.1327 0.0164
-8 23 -5 1.6812 -0.0420
-8 23 -4 -3.2142 -0.0601
-8 23 -3 1.1536 -0.0276
-8 23 -2 1.1679 -0.1475
-8 23 -1 0.0994 -0.0015
-8 23 0 -1.0284 0.0051
-8 23 1 -0.1615 0.0101
-8 23 2 0.1556 -0.0045
-8 23 3 -0.9004 -0.0093
-8 23 4 -0.1509 -0.0514
-8 23 5 0.6389 -0.0670
-8 23 6 -0.6864 -0.0881
-8 23 7 0.4280 0.0326
-8 23 8 0.1167 -0.0007
-8 23 9 -1.7462 0.0717
-8 23 10 0.2638 -0.0190
-8 23 11 -2.1216 -0.1428
-8 24 -4 -2.3255 0.0670
-8 24 -3 -1.5830 -0.0250
-8 24 -2 -0.4842 -0.0091
-8 24 -1 -1.1461 -0.0210
-8 24 0 -1.5337 0.1599
-8 24 1 1.3236 0.0599
-8 24 2 1.8700 0.1581
-8 24 3 -0.0714 0.0717
-8 24 4 -1.1867 0.0672
-8 24 5 -2.2980 0.0595
-8 24 6 1.1435 0.0178
-8 24 7 0.9168 -0.0033
-8 24 8 -0.0965 -0.1493
-8 25 2 -0.8367 -0.1586
-8 25 3 -0.2515 -0.1255
-7 0 -5 -3.7284 -0.1363
-7 0 -3 31.4734 -0.2947
-7 0 -1 -34.0147 0.2891
-7 0 1 17.0543 0.0091
-7 0 3 9.0419 -0.0126
-7 0 5 -19.4002 0.0370
-7 0 7 -1.4339 0.0112
-7 0 9 -16.4041 0.0510
-7 0 11 -10.2867 0.0463
-7 0 13 4.5244 0.0299
-7 0 15 -8.0909 0.0299
-7 0 17 6.4953 -0.0006
-7 0 19 -0.9553 -0.0214
-7 0 21 0.5049 0.0099
-7 0 23 0.0410 -0.0188
-7 1 -6 -5.2511 -0.0527
-7 1 -5 -12.3934 0.3697
-7 1 -4 0.7479 0.1772
-7 1 -3 5.9151 0.1380
-7 1 -2 -14.1101 -0.0208
-7 1 -1 -5.6057 0.1945
-7 1 0 8.2960 -0.1828
-7 1 1 16.3769 0.0128
-7 1 2 -16.5122 0.0968
-7 1 3 5.8634 -0.0096
-7 1 4 0.7911 0.0755
-7 1 5 2.4900 -0.1083
-7 1 6 8.0072 -0.0299
-7 1 7 -10.1220 0.0279
-7 1 8 7.7850 -0.0592
-7 1 9 9.6083 0.0003
-7 1 10 4.2619 -0.0309
-7 1 11 3.7895 -0.0183
-7 1 12 2.0884 -0.0043
-7 1 13 -2.6767 0.0121
-7 1 14 1.5114 0.0080
-7 1 15 5.4401 0.0175
-7 1 16 -1.6509 -0.0399
-7 1 17 -7.4569 0.0208
-7 1 18 0.5491 -0.0131
-7 1 19 4.2643 -0.0123
-7 1 20 0.1223 -0.0199
-7 1 21 -0.2027 -0.0085
-7 1 22 0.5178 0.0202
-7 1 23 1.7666 0.0374
-7 1 24 -1.3928 0.0289
-7 1 25 0.8317 0.0050
-7 2 -6 -1.2878 -0.2301
-7 2 -5 6.4213 -0.0855
-7 2 -4 4.7882 -0.1873
-7 2 -3 -12.5163 -0.0262
-7 2 -2 -18.9034 -0.0193
-7 2 -1 32.9577 -0.0689
-7 2 0 -8.6407 -0.0634
-7 2 1 -5.9009 0.1131
-7 2 2 -10.4215 0.0669
-7 2 3 0.0297 -0.0654
-7 2 4 -2.2512 0.0172
-7 2 5 12.8118 -0.0114
-7 2 6 8.6305 0.0289
-7 2 7 -15.6624 0.0758
-7 2 8 -3.7010 -0.0357
-7 2 9 9.9927 0.0127
-7 2 10 -3.8486 0.0012
-7 2 11 5.2986 -0.0372
-7 2 12 -7.0110 -0.0437
-7 2 13 -7.0526 -0.0073
-7 2 14 1.9850 -0.0086
-7 2 15 5.7667 -0.0098
-7 2 16 3.7941 -0.0112
-7 2 17 -2.9916 -0.0019
-7 2 18 -0.8722 -0.0231
-7 2 19 0.6814 -0.0096
-7 2 20 -1.5807 0.0163
-7 2 21 -0.6463 0.0395
-7 2 22 -1.9336 -0.0105
-7 2 23 0.9528 -0.0027
-7 2 24 -0.0668 -0.0193
-7 2 25 -0.8136 0.0016
-7 3 -6 14.3298 -0.0225
-7 3 -5 9.1751 -0.0462
-7 3 -4 -20.1367 0.1583
-7 3 -3 4.7843 0.0092
-7 3 -2 11.9906 0.0703
-7 3 -1 29.0878 0.0497
-7 3 0 -15.8728 0.0649
-7 3 1 -4.1918 0.0407
-7 3 2 30.3296 -0.0818
-7 3 3 0.0423 -0.0336
-7 3 4 -0.4070 -0.1104
-7 3 5 -3.9815 0.0123
-7 3 6 5.3360 0.0249
-7 3 7 9.4274 -0.0213
-7 3 8 -2.0245 0.0808
-7 3 9 -1.6292 -0.0394
-7 3 10 -5.9614 0.0588
-7 3 11 5.6507 0.0441
-7 3 12 -3.4919 -0.0520
-7 3 13 3.4101 0.0352
-7 3 14 -0.9315 -0.0266
-7 3 15 -7.4353 -0.0400
-7 3 16 -0.4754 0.0251
-7 3 17 5.2555 0.0104
-7 3 18 -3.6001 0.0217
-7 3 19 0.5528 0.0175
-7 3 20 0.6134 -0.0026
-7 3 21 1.2709 0.0033
-7 3 22 -1.0087 -0.0189
-7 3 23 1.9120 0.0011
-7 3 24 0.4197 -0.0404
-7 3 25 -2.3841 -0.0179
-7 4 -6 2.1020 -0.0020
-7 4 -5 2.7281 -0.0262
-7 4 -4 -13.4970 0.0099
-7 4 -3 14.9530 -0.0616
-7 4 -2 8.9201 -0.0762
-7 4 -1 -20.4918 -0.0017
-7 4 0 -6.5806 -0.0062
-7 4 1 -21.9132 -0.0344
-7 4 2 8.5597 0.0532
-7 4 3 -6.9240 0.0688
-7 4 4 -1.2215 -0.0200
-7 4 5 -25.9425 0.0453
-7 4 6 -18.5559 -0.0367
-7 4 7 8.4771 -0.0677
-7 4 8 -4.0853 0.0028
-7 4 9 -12.4337 -0.0704
-7 4 10 -7.8685 0.0195
-7 4 11 4.0171 -0.0228
-7 4 12 1.4864 -0.0173
-7 4 13 8.4871 0.0508
-7 4 14 -1.0089 0.0086
-7 4 15 -0.6285 -0.0179
-7 4 16 1.0464 0.0178
-7 4 17 4.9817 0.0132
-7 4 18 -0.4441 -0.0008
-7 4 19 2.1329 0.0070
-7 4 20 -1.3799 0.0162
-7 4 21 -0.7623 -0.0097
-7 4 22 -1.5796 0.0010
-7 4 23 -0.0525 -0.0065
-7 4 24 -0.2403 0.0095
-7 5 -6 -14.3171 0.0434
-7 5 -5 -4.0472 0.0275
-7 5 -4 8.5127 0.0038
-7 5 -3 -1.7581 -0.0160
-7 5 -2 -14.8994 0.0677
-7 5 -1 -22.0045 -0.0261
-7 5 0 25.3302 -0.0293
-7 5 1 1.4605 -0.0872
-7 5 2 -10.9146 -0.0033
-7 5 3 -2.3707 -0.0091
-7 5 4 5.2515 0.0175
-7 5 5 15.8605 0.0515
-7 5 6 7.8409 -0.0148
-7 5 7 6.2725 0.0659
-7 5 8 8.6609 -0.0185
-7 5 9 11.2424 0.0321
-7 5 10 4.5622 0.0271
-7 5 11 0.6702 -0.0457
-7 5 12 -4.6736 0.0157
-7 5 13 -0.2578 0.0028
-7 5 14 -1.3091 0.0250
-7 5 15 3.0517 0.0068
-7 5 16 -0.2168 0.0063
-7 5 17 -4.6450 0.0110
-7 5 18 0.1402 -0.0197
-7 5 19 -0.7413 0.0032
-7 5 20 -2.4502 0.0140
-7 5 21 1.5716 -0.0220
-7 5 22 2.5276 -0.0225
-7 5 23 -0.2043 -0.0206
-7 5 24 -0.6085 0.0081
-7 6 -6 -2.3260 0.0547
-7 6 -5 -0.1319 0.0234
-7 6 -4 13.1797 0.0483
-7 6 -3 -0.0337 -0.0232
-7 6 -2 -1.5123 0.0635
-7 6 -1 8.8516 0.0279
-7 6 0 10.9178 0.0018
-7 6 1 23.9730 -0.0659
-7 6 2 4.7698 -0.0178
-7 6 3 4.6482 -0.0133
-7 6 4 -5.4387 0.0081
-7 6 5 18.9984 -0.0428
-7 6 6 -2.2442 -0.0238
-7 6 7 -20.9218 0.0277
-7 6 8 -8.0592 -0.0532
-7 6 9 7.2345 0.0017
-7 6 10 -1.8227 -0.0152
-7 6 11 -1.7948 0.0092
-7 6 12 -2.4486 0.0172
-7 6 13 -2.0936 0.0172
-7 6 14 0.3762 0.0047
-7 6 15 -1.6145 -0.0186
-7 6 16 -0.4769 0.0166
-7 6 17 -4.1102 0.0048
-7 6 18 1.4720 -0.0114
-7 6 19 -1.4822 -0.0031
-7 6 20 1.0072 -0.0231
-7 6 21 -0.1151 -0.0202
-7 6 22 0.1078 -0.0144
-7 6 23 -0.6953 0.0334
-7 6 24 -0.0939 0.0634
-7 7 -6 5.3286 0.0186
-7 7 -5 -0.5789 0.0056
-7 7 -4 -4.7024 -0.0483
-7 7 -3 -5.4279 -0.0241
-7 7 -2 4.9567 -0.0365
-7 7 -1 13.5637 -0.0178
-7 7 0 -28.5945 0.0086
-7 7 1 -6.9006 0.0284
-7 7 2 -16.6790 0.0199
-7 7 3 -7.8048 0.0283
-7 7 4 -6.2179 0.0652
-7 7 5 1.5657 -0.0351
-7 7 6 -4.3318 0.0069
-7 7 7 7.6516 0.0217
-7 7 8 5.6982 -0.0282
-7 7 9 1.7049 -0.0124
-7 7 10 -5.5862 -0.0115
-7 7 11 3.7573 0.0115
-7 7 12 5.3253 -0.0145
-7 7 13 2.8103 0.0160
-7 7 14 2.9696 -0.0142
-7 7 15 -0.5576 -0.0254
-7 7 16 4.6627 0.0062
-7 7 17 -2.0811 -0.0115
-7 7 18 1.5114 -0.0245
-7 7 19 0.5920 0.0057
-7 7 20 4.1202 -0.0120
-7 7 21 -1.2851 0.0269
-7 7 22 -1.6032 0.0579
-7 7 23 0.8704 0.0398
-7 7 24 0.4195 0.0377
-7 8 -6 3.8031 -0.0036
-7 8 -5 4.4797 0.0228
-7 8 -4 -0.8924 -0.0082
-7 8 -3 0.1772 -0.0137
-7 8 -2 -3.1191 -0.0170
-7 8 -1 9.4790 -0.0070
-7 8 0 -11.6605 0.0263
-7 8 1 0.8047 0.0430
-7 8 2 4.4601 -0.0357
-7 8 3 9.2483 0.0124
-7 8 4 7.2659 0.0227
-7 8 5 -8.1559 -0.0595
-7 8 6 -9.2120 -0.0099
-7 8 7 7.2349 0.0143
-7 8 8 -5.2895 0.0222
-7 8 9 -8.4492 0.0335
-7 8 10 -3.9550 0.0404
-7 8 11 1.1758 0.0140
-7 8 12 -2.9863 -0.0383
-7 8 13 -3.6210 -0.0259
-7 8 14 -1.9634 -0.0042
-7 8 15 -3.4912 0.0080
-7 8 16 4.2440 0.0121
-7 8 17 -3.0078 0.0058
-7 8 18 0.1321 -0.0184
-7 8 19 -0.5031 0.0353
-7 8 20 0.6301 -0.0056
-7 8 21 -0.8957 0.0044
-7 8 22 -0.7528 0.0364
-7 8 23 -0.4779 -0.1054
-7 9 -6 -2.9421 0.0160
-7 9 -5 -0.9440 -0.0263
-7 9 -4 -4.1695 -0.0003
-7 9 -3 0.5993 0.0132
-7 9 -2 -5.8167 0.0249
-7 9 -1 -1.3371 -0.0191
-7 9 0 6.7737 0.0166
-7 9 1 3.3972 0.0107
-7 9 2 7.3393 0.0074
-7 9 3 -1.3321 0.0159
-7 9 4 -2.4268 -0.0199
-7 9 5 -0.1172 0.0188
-7 9 6 6.6666 0.0049
-7 9 7 5.3873 -0.0329
-7 9 8 -3.3656 0.0091
-7 9 9 3.1999 -0.0321
-7 9 10 5.5789 0.0158
-7 9 11 4.2059 0.0107
-7 9 12 2.8656 0.0166
-7 9 13 1.3581 0.0163
-7 9 14 1.1813 0.0007
-7 9 15 -4.4311 -0.0163
-7 9 16 -0.7352 0.0133
-7 9 17 2.8349 -0.0107
-7 9 18 1.9051 -0.0163
-7 9 19 -1.6516 0.0281
-7 9 20 -0.4829 -0.0058
-7 9 21 -0.2130 0.0042
-7 9 22 0.9884 0.0135
-7 9 23 0.3968 -0.0910
-7 10 -6 -8.6431 -0.0009
-7 10 -5 -0.4992 0.0225
-7 10 -4 -3.7001 -0.0083
-7 10 -3 3.6185 -0.0206
-7 10 -2 3.3047 0.0256
-7 10 -1 -6.9016 -0.0159
-7 10 0 3.8355 0.0001
-7 10 1 3.0997 -0.0137
-7 10 2 0.8451 -0.0098
-7 10 3 -3.1330 -0.0387
-7 10 4 -2.9369 -0.0236
-7 10 5 -2.0993 0.0233
-7 10 6 1.9883 0.0177
-7 10 7 0.2511 0.0266
-7 10 8 2.9311 0.0310
-7 10 9 6.0978 -0.0262
-7 10 10 0.4133 0.0146
-7 10 11 -4.3633 -0.0304
-7 10 12 -1.1354 -0.0056
-7 10 13 -1.0487 -0.0053
-7 10 14 1.2995 -0.0049
-7 10 15 1.1520 0.0135
-7 10 16 -1.3758 0.0049
-7 10 17 0.3805 -0.0065
-7 10 18 -0.6923 0.0179
-7 10 19 -1.4389 0.0101
-7 10 20 0.4993 -0.0229
-7 10 21 -0.9560 -0.0748
-7 10 22 -0.1213 -0.0511
-7 10 23 0.8536 0.0142
-7 11 -6 -0.7855 -0.0370
-7 11 -5 8.2325 0.0091
-7 11 -4 2.5668 0.0156
-7 11 -3 4.1754 0.0032
-7 11 -2 2.1280 0.0215
-7 11 -1 -4.5880 0.0007
-7 11 0 -2.8817 0.0198
-7 11 1 -2.5091 0.0222
-7 11 2 -8.1184 0.0231
-7 11 3 -2.8662 -0.0331
-7 11 4 4.7352 -0.0051
-7 11 5 3.4103 -0.0151
-7 11 6 -3.0560 0.0044
-7 11 7 -9.1477 -0.0032
-7 11 8 -0.8781 -0.0393
-7 11 9 -2.2059 0.0199
-7 11 10 -3.9077 -0.0125
-7 11 11 -4.8567 -0.0134
-7 11 12 -2.8062 0.0139
-7 11 13 -3.8797 0.0015
-7 11 14 -1.7155 0.0169
-7 11 15 1.1639 0.0149
-7 11 16 3.9722 -0.0055
-7 11 17 -1.7805 -0.0067
-7 11 18 0.4725 -0.0128
-7 11 19 0.5010 -0.0369
-7 11 20 -2.6652 -0.0004
-7 11 21 0.4828 -0.0029
-7 11 22 1.6043 0.1286
-7 12 -6 0.4820 -0.0023
-7 12 -5 -0.9140 -0.0208
-7 12 -4 -0.7973 -0.0124
-7 12 -3 -3.9166 -0.0176
-7 12 -2 0.7495 -0.0085
-7 12 -1 3.6477 -0.0086
-7 12 0 3.3442 -0.0271
-7 12 1 1.6608 -0.0280
-7 12 2 2.4405 -0.0006
-7 12 3 1.9729 -0.0040
-7 12 4 1.5337 0.0313
-7 12 5 3.2687 0.0018
-7 12 6 2.5582 0.0227
-7 12 7 -4.4057 -0.0012
-7 12 8 -0.5102 -0.0327
-7 12 9 0.0708 0.0086
-7 12 10 1.0744 -0.0122
-7 12 11 3.9856 -0.0090
-7 12 12 4.4293 0.0082
-7 12 13 1.9579 -0.0054
-7 12 14 3.7363 -0.0042
-7 12 15 -0.9035 -0.0025
-7 12 16 1.2635 -0.0026
-7 12 17 -3.5062 -0.0224
-7 12 18 0.1416 0.0082
-7 12 19 2.0011 0.0209
-7 12 20 1.3189 0.0164
-7 12 21 1.6479 -0.0112
-7 12 22 1.6302 0.0837
-7 13 -6 1.0860 0.0221
-7 13 -5 -2.2082 0.0273
-7 13 -4 -0.9346 0.0061
-7 13 -3 -5.6579 0.0067
-7 13 -2 1.7541 -0.0025
-7 13 -1 1.0751 -0.0018
-7 13 0 1.9559 -0.0198
-7 13 1 -2.5702 0.0122
-7 13 2 0.0768 0.0045
-7 13 3 2.7245 0.0006
-7 13 4 -3.5495 0.0217
-7 13 5 -4.8213 -0.0217
-7 13 6 3.0147 0.0005
-7 13 7 7.0140 0.0189
-7 13 8 2.8841 0.0039
-7 13 9 3.6582 -0.0058
-7 13 10 1.3260 0.0328
-7 13 11 2.5361 0.0000
-7 13 12 -0.1655 0.0026
-7 13 13 -1.8483 0.0106
-7 13 14 1.3345 -0.0311
-7 13 15 -1.5195 0.0136
-7 13 16 -1.0619 -0.0074
-7 13 17 -0.2226 -0.0216
-7 13 18 1.8060 0.0279
-7 13 19 -1.4601 -0.0137
-7 13 20 1.9981 0.0350
-7 13 21 -2.7011 0.0818
-7 14 -6 3.5772 -0.0117
-7 14 -5 1.4124 -0.0133
-7 14 -4 1.4309 -0.0127
-7 14 -3 2.8236 0.0135
-7 14 -2 2.3314 0.0123
-7 14 -1 -5.0815 -0.0026
-7 14 0 -2.5483 -0.0025
-7 14 1 -2.3588 -0.0057
-7 14 2 -4.0968 -0.0169
-7 14 3 3.7313 0.0059
-7 14 4 2.1440 -0.0117
-7 14 5 -3.7342 -0.0036
-7 14 6 -3.3778 -0.0232
-7 14 7 4.4768 -0.0175
-7 14 8 -0.1451 -0.0007
-7 14 9 -5.3246 0.0020
-7 14 10 -7.9606 -0.0086
-7 14 11 -1.7795 0.0026
-7 14 12 0.4160 0.0065
-7 14 13 -0.7877 0.0122
-7 14 14 0.2212 0.0087
-7 14 15 0.1733 -0.0119
-7 14 16 -0.7406 -0.0069
-7 14 17 2.0123 -0.0391
-7 14 18 3.2742 0.0222
-7 14 19 -0.7020 0.0343
-7 14 20 0.0198 0.0137
-7 14 21 -2.0741 0.0061
-7 15 -6 1.6387 0.0033
-7 15 -5 -0.5372 0.0013
-7 15 -4 -0.7540 0.0080
-7 15 -3 2.5704 0.0043
-7 15 -2 1.5178 0.0077
-7 15 -1 0.0800 0.0103
-7 15 0 1.1877 -0.0076
-7 15 1 4.5525 0.0109
-7 15 2 3.0932 0.0077
-7 15 3 -0.5700 0.0057
-7 15 4 -0.1000 0.0049
-7 15 5 1.2815 0.0234
-7 15 6 -2.4320 0.0021
-7 15 7 -3.3019 0.0100
-7 15 8 -2.8175 0.0226
-7 15 9 -0.2917 0.0089
-7 15 10 1.2350 0.0032
-7 15 11 -0.5993 -0.0054
-7 15 12 -0.6102 -0.0005
-7 15 13 -0.0934 -0.0221
-7 15 14 -0.0732 -0.0120
-7 15 15 0.5869 -0.0254
-7 15 16 -0.1103 0.0240
-7 15 17 -1.4556 0.0128
-7 15 18 -3.7618 0.0532
-7 15 19 -1.1098 -0.0039
-7 15 20 0.7059 -0.0598
-7 16 -6 -2.3654 0.0081
-7 16 -5 -3.4473 -0.0174
-7 16 -4 -2.5996 -0.0125
-7 16 -3 -3.2334 0.0065
-7 16 -2 -3.2865 0.0038
-7 16 -1 -1.7359 0.0013
-7 16 0 -0.2405 -0.0100
-7 16 1 0.3608 0.0275
-7 16 2 1.7173 0.0220
-7 16 3 -5.2463 0.0040
-7 16 4 -4.2714 -0.0116
-7 16 5 6.1419 0.0075
-7 16 6 5.3061 -0.0183
-7 16 7 -3.4969 -0.0207
-7 16 8 -2.3629 0.0089
-7 16 9 5.3042 0.0001
-7 16 10 7.7666 0.0037
-7 16 11 2.3876 -0.0042
-7 16 12 -0.0792 0.0167
-7 16 13 1.0775 0.0016
-7 16 14 -0.2511 -0.0426
-7 16 15 -1.4150 0.0191
-7 16 16 0.2069 0.0207
-7 16 17 1.1621 0.0267
-7 16 18 0.2096 0.0442
-7 16 19 1.6535 -0.1307
-7 17 -6 -0.5291 0.0216
-7 17 -5 1.8341 0.0128
-7 17 -4 4.9470 -0.0089
-7 17 -3 1.7365 -0.0055
-7 17 -2 0.4629 -0.0029
-7 17 -1 1.4830 -0.0162
-7 17 0 1.8337 0.0004
-7 17 1 0.0948 0.0002
-7 17 2 -1.5509 -0.0064
-7 17 3 -0.8947 0.0003
-7 17 4 -0.1145 -0.0229
-7 17 5 -0.5321 0.0253
-7 17 6 -0.8053 0.0086
-7 17 7 0.2573 -0.0065
-7 17 8 2.4432 0.0238
-7 17 9 -1.8590 -0.0092
-7 17 10 -4.1820 -0.0254
-7 17 11 -3.0463 0.0128
-7 17 12 -1.9825 -0.0105
-7 17 13 -1.0837 0.0164
-7 17 14 0.6814 0.0181
-7 17 15 2.6411 0.0140
-7 17 16 -2.1021 0.0241
-7 17 17 0.3144 -0.0151
-7 17 18 -0.2604 -0.0233
-7 17 19 0.7345 -0.0482
-7 18 -6 -1.4237 0.0079
-7 18 -5 -2.2883 0.0270
-7 18 -4 -1.2630 -0.0232
-7 18 -3 -0.6165 0.0061
-7 18 -2 -0.0557 -0.0005
-7 18 -1 -1.9150 -0.0214
-7 18 0 -3.4216 0.0015
-7 18 1 -1.9544 -0.0046
-7 18 2 -1.6606 0.0244
-7 18 3 3.4611 -0.0281
-7 18 4 4.7350 0.0075
-7 18 5 -1.8964 -0.0006
-7 18 6 -3.1655 -0.0145
-7 18 7 2.1069 -0.0023
-7 18 8 2.9746 0.0002
-7 18 9 -2.7013 -0.0252
-7 18 10 0.3017 0.0093
-7 18 11 1.9894 -0.0060
-7 18 12 3.1842 -0.0303
-7 18 13 2.3837 0.0156
-7 18 14 -1.4306 -0.0006
-7 18 15 3.1377 -0.0262
-7 18 16 1.6473 0.0504
-7 18 17 2.3493 -0.0102
-7 18 18 -0.5246 0.0230
-7 19 -6 0.5269 -0.0081
-7 19 -5 1.7306 -0.0164
-7 19 -4 -0.4551 -0.0115
-7 19 -3 -0.3053 0.0203
-7 19 -2 2.8518 0.0052
-7 19 -1 2.1589 0.0090
-7 19 0 3.0277 -0.0023
-7 19 1 2.8436 -0.0077
-7 19 2 1.1440 -0.0312
-7 19 3 3.4218 0.0039
-7 19 4 0.2794 0.0118
-7 19 5 -1.5347 0.0003
-7 19 6 -1.1347 0.0226
-7 19 7 -0.9590 -0.0266
-7 19 8 -0.8406 0.0050
-7 19 9 -1.9596 0.0070
-7 19 10 0.8662 0.0123
-7 19 11 -0.5841 -0.0258
-7 19 12 -1.0665 0.0096
-7 19 13 -0.8689 0.0178
-7 19 14 -3.7473 -0.0626
-7 19 15 -2.4036 0.0209
-7 19 16 -0.6117 -0.0291
-7 19 17 -2.7765 -0.1019
-7 20 -6 -0.8194 0.0101
-7 20 -5 -0.7668 -0.0102
-7 20 -4 0.1519 0.0065
-7 20 -3 -0.8551 -0.0042
-7 20 -2 -2.1851 -0.0216
-7 20 -1 -1.6150 0.0198
-7 20 0 -0.7564 0.0123
-7 20 1 -0.7301 0.0289
-7 20 2 -2.7426 -0.0505
-7 20 3 -2.3905 0.0153
-7 20 4 -3.5687 -0.0136
-7 20 5 -0.3313 -0.0399
-7 20 6 1.1545 0.0253
-7 20 7 -0.5798 0.0053
-7 20 8 -0.2412 0.0408
-7 20 9 1.1414 0.0234
-7 20 10 -0.4308 -0.0097
-7 20 11 0.7310 -0.0323
-7 20 12 0.6362 -0.0207
-7 20 13 0.4104 -0.0073
-7 20 14 0.4645 -0.0145
-7 20 15 0.7575 0.1204
-7 20 16 -0.1717 -0.0349
-7 21 -6 3.1284 -0.0393
-7 21 -5 -0.1531 -0.0083
-7 21 -4 0.8973 0.0020
-7 21 -3 1.5292 -0.0315
-7 21 -2 0.0023 0.0050
-7 21 -1 1.1608 -0.0340
-7 21 0 0.4548 0.0297
-7 21 1 2.2562 -0.0013
-7 21 2 -1.1972 0.0314
-7 21 3 -0.9141 -0.0138
-7 21 4 0.2994 0.0375
-7 21 5 2.5616 0.0111
-7 21 6 1.7888 -0.0221
-7 21 7 0.4072 0.0022
-7 21 8 1.1687 0.0000
-7 21 9 4.3112 -0.0136
-7 21 10 -0.0193 -0.0080
-7 21 11 0.8583 -0.0145
-7 21 12 0.4671 0.0765
-7 21 13 1.2516 0.0888
-7 21 14 -0.0184 0.0526
-7 21 15 0.7079 0.0470
-7 22 -6 -1.9951 -0.0106
-7 22 -5 -1.6012 -0.0264
-7 22 -4 -1.7452 0.0764
-7 22 -3 1.8633 -0.0550
-7 22 -2 1.4839 0.0353
-7 22 -1 -0.1012 0.0211
-7 22 0 -2.1693 0.0115
-7 22 1 1.2058 -0.0180
-7 22 2 0.2387 -0.0066
-7 22 3 0.3753 -0.0100
-7 22 4 -0.2890 0.0197
-7 22 5 0.5612 0.0142
-7 22 6 -0.2399 0.0234
-7 22 7 -1.2405 -0.0166
-7 22 8 -1.1737 -0.0132
-7 22 9 -0.0256 -0.0321
-7 22 10 -2.6969 -0.0378
-7 22 11 -1.5235 0.0044
-7 22 12 -1.0006 0.0329
-7 22 13 -0.3361 -0.0600
-7 23 -6 -1.0724 0.0721
-7 23 -5 3.8582 -0.0922
-7 23 -4 -1.4976 0.0182
-7 23 -3 -0.2804 0.0346
-7 23 -2 -1.3050 -0.0517
-7 23 -1 -0.0602 0.0123
-7 23 0 0.0253 -0.0426
-7 23 1 -1.8316 0.0613
-7 23 2 1.1349 0.0245
-7 23 3 -0.3226 0.0453
-7 23 4 -0.7190 0.0180
-7 23 5 0.4656 -0.0277
-7 23 6 -1.0311 -0.0569
-7 23 7 0.7934 -0.0881
-7 23 8 1.1679 -0.0565
-7 23 9 -0.1434 0.0255
-7 23 10 -0.1305 0.0709
-7 23 11 -1.7642 0.0862
-7 24 -6 -2.2720 0.0319
-7 24 -5 3.1048 0.0036
-7 24 -4 -0.5708 0.0412
-7 24 -3 -0.7343 0.1651
-7 24 -2 -1.3339 0.1042
-7 24 -1 0.7354 0.0580
-7 24 0 0.1020 0.0347
-7 24 1 -2.5812 -0.0477
-7 24 2 1.0566 -0.0255
-7 24 3 1.4612 -0.0545
-7 24 4 1.3484 -0.0012
-7 24 5 -0.7265 0.0691
-7 24 6 -1.8820 0.0086
-7 24 7 -0.0490 0.1185
-7 24 8 -0.8199 -0.0372
-7 24 9 -1.3828 -0.0285
-7 25 -3 0.6580 -0.2386
-7 25 -2 -0.0251 -0.1024
-7 25 -1 0.9445 -0.1489
-7 25 0 -0.1892 -0.0166
-7 25 1 0.9662 -0.1099
-7 25 2 0.6027 -0.0292
-7 25 3 -1.6065 -0.0944
-7 25 4 -0.1904 -0.0726
-7 25 5 -0.3159 -0.0836
-7 25 6 2.2072 -0.0430
-6 0 -4 -43.8815 1.0568
-6 0 -2 50.2156 0.2551
-6 0 0 -19.1178 -0.1203
-6 0 2 42.6523 -0.0630
-6 0 4 20.6168 -0.0012
-6 0 6 -8.8792 -0.0099
-6 0 8 16.0230 -0.0344
-6 0 10 5.6828 -0.0364
-6 0 12 1.4096 -0.0174
-6 0 14 8.0237 0.0057
-6 0 16 -9.4288 -0.0188
-6 0 18 0.0355 0.0589
-6 0 20 2.2013 0.0156
-6 0 22 0.5907 -0.0132
-6 0 24 -0.5337 0.0139
-6 1 -5 -1.0159 -0.5174
-6 1 -4 -8.5411 -0.0549
-6 1 -3 11.8114 -0.2489
-6 1 -2 24.6835 -0.0760
-6 1 -1 -25.6271 0.1122
-6 1 0 -5.6981 -0.0195
-6 1 1 4.3996 -0.0595
-6 1 2 -7.2781 0.0802
-6 1 3 -11.3573 0.0010
-6 1 4 -13.2032 0.0061
-6 1 5 -9.3893 0.0565
-6 1 6 12.7452 -0.1234
-6 1 7 -5.3236 0.0036
-6 1 8 1.3865 -0.0184
-6 1 9 -0.4191 -0.0620
-6 1 10 7.3294 0.0425
-6 1 11 -1.7372 0.0017
-6 1 12 3.0026 -0.0158
-6 1 13 -1.7921 0.0181
-6 1 14 -6.9260 -0.0022
-6 1 15 3.2307 0.0349
-6 1 16 9.5344 0.0156
-6 1 17 0.3419 -0.0177
-6 1 18 -3.8997 0.0051
-6 1 19 -0.3852 -0.0467
-6 1 20 2.8074 -0.0085
-6 1 21 -1.5543 0.0233
-6 1 22 -0.9710 0.0019
-6 1 23 1.9120 0.0028
-6 1 24 -0.1960 0.0115
-6 1 25 -0.2427 -0.0149
-6 2 -5 -4.8101 0.2196
-6 2 -4 26.5483 -0.0570
-6 2 -3 8.3191 -0.0655
-6 2 -2 -34.1670 -0.0930
-6 2 -1 0.8374 0.0692
-6 2 0 24.3786 -0.0460
-6 2 1 29.0667 -0.0819
-6 2 2 -33.6186 0.1797
-6 2 3 21.6907 -0.0532
-6 2 4 -3.5270 -0.0826
-6 2 5 -3.0590 0.0458
-6 2 6 28.7675 -0.0607
-6 2 7 -2.3970 0.1593
-6 2 8 -16.2279 0.0312
-6 2 9 -4.2971 -0.0204
-6 2 10 -4.4478 0.0619
-6 2 11 3.4225 0.0234
-6 2 12 1.4717 -0.0380
-6 2 13 -4.4550 0.0316
-6 2 14 -6.9373 -0.0122
-6 2 15 -4.6845 -0.0289
-6 2 16 4.4472 0.0080
-6 2 17 -1.2477 0.0168
-6 2 18 -0.2411 0.0149
-6 2 19 -1.1779 0.0098
-6 2 20 0.0860 -0.0202
-6 2 21 0.2816 0.0081
-6 2 22 -0.7478 0.0242
-6 2 23 0.0460 -0.0208
-6 2 24 -0.8083 -0.0094
-6 2 25 -1.3512 -0.0129
-6 3 -5 14.6577 0.0129
-6 3 -4 7.5941 -0.0205
-6 3 -3 -11.4234 -0.0340
-6 3 -2 -41.2257 -0.0949
-6 3 -1 43.3484 -0.0001
-6 3 0 -15.5689 -0.0870
-6 3 1 -11.5580 0.0447
-6 3 2 -27.4802 0.0344
-6 3 3 10.1461 -0.0521
-6 3 4 -6.2079 0.0513
-6 3 5 -20.3175 -0.1185
-6 3 6 -13.0343 -0.0759
-6 3 7 -8.5100 0.0081
-6 3 8 1.5783 -0.0602
-6 3 9 5.4436 0.0686
-6 3 10 -11.8672 -0.0084
-6 3 11 5.3991 0.0329
-6 3 12 1.5297 -0.0315
-6 3 13 2.2812 0.0011
-6 3 14 11.3681 0.0497
-6 3 15 -1.2468 -0.0130
-6 3 16 -4.8306 0.0012
-6 3 17 2.5828 0.0118
-6 3 18 3.1618 -0.0335
-6 3 19 -0.6395 0.0211
-6 3 20 -0.5370 0.0143
-6 3 21 1.2883 0.0064
-6 3 22 -1.3839 -0.0063
-6 3 23 -0.4233 -0.0123
-6 3 24 1.6858 0.0338
-6 3 25 0.0020 0.0214
-6 4 -5 4.7460 -0.0534
-6 4 -4 -27.3603 -0.0613
-6 4 -3 -0.3989 0.1173
-6 4 -2 -2.8541 -0.0017
-6 4 -1 26.7091 0.0721
-6 4 0 -14.5250 0.0377
-6 4 1 -14.7554 0.0345
-6 4 2 14.7283 -0.0640
-6 4 3 -3.8630 0.0306
-6 4 4 26.7692 0.1380
-6 4 5 17.7311 -0.0229
-6 4 6 -4.8289 0.0737
-6 4 7 7.6935 -0.0057
-6 4 8 25.4095 -0.0724
-6 4 9 18.1567 -0.0102
-6 4 10 -8.1609 0.0049
-6 4 11 1.5087 0.0149
-6 4 12 -3.8041 -0.0041
-6 4 13 -0.1231 0.0188
-6 4 14 4.0082 0.0152
-6 4 15 -1.6544 -0.0228
-6 4 16 -4.6851 -0.0242
-6 4 17 0.5997 0.0052
-6 4 18 -2.0625 -0.0169
-6 4 19 0.8795 -0.0003
-6 4 20 -0.3796 0.0029
-6 4 21 1.6397 0.0103
-6 4 22 -1.8272 0.0071
-6 4 23 0.3785 0.0028
-6 4 24 -1.1610 -0.0399
-6 4 25 0.1953 -0.0444
-6 5 -5 0.5565 0.0764
-6 5 -4 -8.5475 -0.0070
-6 5 -3 27.8146 0.0166
-6 5 -2 21.5547 0.0223
-6 5 -1 -23.8634 -0.0012
-6 5 0 12.0371 0.0136
-6 5 1 13.5675 -0.0124
-6 5 2 32.5667 -0.1283
-6 5 3 -10.4927 -0.0241
-6 5 4 -1.1446 -0.0679
-6 5 5 -1.8029 0.0019
-6 5 6 -3.4312 0.0346
-6 5 7 -6.6344 0.0523
-6 5 8 -17.2483 0.0684
-6 5 9 -8.3481 -0.0448
-6 5 10 -1.2287 0.0381
-6 5 11 2.4382 -0.0636
-6 5 12 -5.7268 -0.0437
-6 5 13 -2.6118 0.0145
-6 5 14 -5.0500 -0.0437
-6 5 15 -1.6720 -0.0115
-6 5 16 4.0650 0.0030
-6 5 17 0.0746 0.0055
-6 5 18 -3.5506 0.0191
-6 5 19 3.6309 0.0018
-6 5 20 -1.6833 -0.0030
-6 5 21 -1.2960 -0.0028
-6 5 22 -0.6175 -0.0374
-6 5 23 1.4107 -0.0152
-6 5 24 -0.1902 0.0289
-6 6 -5 -1.0327 -0.0340
-6 6 -4 0.9390 0.0374
-6 6 -3 3.6109 -0.0405
-6 6 -2 7.4057 -0.0035
-6 6 -1 -23.9406 -0.0084
-6 6 0 -7.3644 0.0609
-6 6 1 -18.0861 0.0970
-6 6 2 -5.2279 -0.0132
-6 6 3 -8.7481 0.0585
-6 6 4 -24.0237 0.0256
-6 6 5 -2.3438 0.0063
-6 6 6 20.0572 -0.0414
-6 6 7 8.2135 -0.0352
-6 6 8 -11.1658 0.0102
-6 6 9 -1.3095 -0.0189
-6 6 10 10.5500 0.0320
-6 6 11 6.4725 -0.0043
-6 6 12 -0.1270 -0.0013
-6 6 13 4.3384 0.0215
-6 6 14 1.4078 0.0103
-6 6 15 0.3231 -0.0011
-6 6 16 5.7747 0.0255
-6 6 17 0.1141 -0.0071
-6 6 18 -1.1369 -0.0001
-6 6 19 1.0705 -0.0042
-6 6 20 0.5955 -0.0235
-6 6 21 -0.7633 0.0246
-6 6 22 2.3681 0.0085
-6 6 23 0.4443 -0.0093
-6 6 24 1.5013 0.0929
-6 7 -5 5.8014 0.0197
-6 7 -4 8.4723 0.0167
-6 7 -3 -17.6916 0.0159
-6 7 -2 -10.0879 0.0241
-6 7 -1 12.7805 -0.0132
-6 7 0 3.0851 -0.0155
-6 7 1 1.9584 -0.0611
-6 7 2 0.0358 -0.0036
-6 7 3 11.7665 -0.0105
-6 7 4 -4.6379 0.0349
-6 7 5 5.4627 0.0427
-6 7 6 -6.9162 -0.0000
-6 7 7 -9.4476 0.0151
-6 7 8 1.0084 -0.0028
-6 7 9 3.8143 -0.0096
-6 7 10 -6.8496 -0.0075
-6 7 11 -5.2873 -0.0055
-6 7 12 -2.9341 -0.0163
-6 7 13 -0.0092 -0.0057
-6 7 14 -0.1866 0.0152
-6 7 15 -4.6858 -0.0153
-6 7 16 1.8769 0.0315
-6 7 17 -0.3000 -0.0051
-6 7 18 0.5804 -0.0265
-6 7 19 -3.3109 0.0103
-6 7 20 1.5375 -0.0158
-6 7 21 -0.1031 -0.0049
-6 7 22 -0.8168 0.0252
-6 7 23 -1.5137 -0.0311
-6 7 24 -0.8488 0.0009
-6 8 -5 -6.5350 0.0171
-6 8 -4 4.5229 0.0238
-6 8 -3 -5.1028 -0.0047
-6 8 -2 -10.7772 -0.0164
-6 8 -1 14.9127 -0.0248
-6 8 0 2.8176 -0.0344
-6 8 1 12.1531 0.0024
-6 8 2 -8.2724 0.0367
-6 8 3 4.2436 -0.0587
-6 8 4 11.1533 -0.0075
-6 8 5 11.6740 0.0128
-6 8 6 -7.2488 -0.0432
-6 8 7 3.6864 0.0151
-6 8 8 9.8147 -0.0160
-6 8 9 5.4673 -0.0137
-6 8 10 -5.6288 0.0077
-6 8 11 1.9836 0.0314
-6 8 12 3.3240 0.0334
-6 8 13 1.0321 0.0260
-6 8 14 1.6708 -0.0066
-6 8 15 -3.0026 0.0002
-6 8 16 0.6914 -0.0103
-6 8 17 -2.8802 -0.0043
-6 8 18 0.6948 -0.0155
-6 8 19 -2.0991 0.0136
-6 8 20 1.5422 0.0134
-6 8 21 1.7873 -0.0367
-6 8 22 1.3774 0.0198
-6 8 23 0.9105 -0.0258
-6 8 24 -0.2750 -0.0536
-6 9 -5 -5.0667 0.0100
-6 9 -4 0.6522 -0.0172
-6 9 -3 9.1323 0.0112
-6 9 -2 0.5786 0.0123
-6 9 -1 2.8462 -0.0069
-6 9 0 -5.8755 -0.0217
-6 9 1 4.4253 0.0198
-6 9 2 -2.0991 0.0177
-6 9 3 -2.8011 0.0177
-6 9 4 -5.0542 0.0034
-6 9 5 -9.5509 -0.0519
-6 9 6 -7.7202 0.0137
-6 9 7 8.4540 0.0012
-6 9 8 -2.8685 -0.0392
-6 9 9 -1.1317 0.0216
-6 9 10 -1.6345 -0.0198
-6 9 11 0.7443 0.0068
-6 9 12 -1.5972 -0.0016
-6 9 13 -1.8690 -0.0049
-6 9 14 2.0536 -0.0028
-6 9 15 0.1933 -0.0104
-6 9 16 -0.5298 -0.0277
-6 9 17 -2.1861 0.0040
-6 9 18 4.2357 -0.0050
-6 9 19 0.1719 0.0210
-6 9 20 -0.4176 0.0111
-6 9 21 -1.2972 -0.0011
-6 9 22 0.6959 0.0664
-6 9 23 -0.8626 -0.0239
-6 10 -5 4.5909 0.0199
-6 10 -4 -3.4179 -0.0130
-6 10 -3 1.1167 -0.0305
-6 10 -2 4.3068 -0.0136
-6 10 -1 -3.6103 -0.0094
-6 10 0 -14.3363 0.0232
-6 10 1 -10.0283 0.0045
-6 10 2 -0.7974 -0.0263
-6 10 3 1.2221 0.0107
-6 10 4 0.6000 -0.0112
-6 10 5 2.8490 -0.0345
-6 10 6 -0.7045 0.0323
-6 10 7 1.8369 -0.0023
-6 10 8 -8.0722 0.0139
-6 10 9 -0.2088 0.0244
-6 10 10 0.1725 -0.0051
-6 10 11 -2.4192 -0.0019
-6 10 12 -1.2027 -0.0160
-6 10 13 -1.4319 -0.0274
-6 10 14 0.5216 -0.0239
-6 10 15 1.1591 -0.0057
-6 10 16 0.9848 0.0260
-6 10 17 1.5716 0.0205
-6 10 18 2.6875 -0.0196
-6 10 19 -0.3093 0.0266
-6 10 20 0.7447 0.0147
-6 10 21 -1.7456 0.0118
-6 10 22 -0.4137 0.0328
-6 10 23 -0.6760 -0.0894
-6 11 -5 2.8775 -0.0148
-6 11 -4 -4.9181 -0.0012
-6 11 -3 -0.9907 -0.0214
-6 11 -2 2.5622 -0.0084
-6 11 -1 4.6987 -0.0099
-6 11 0 4.3677 0.0019
-6 11 1 9.1137 0.0157
-6 11 2 6.3303 0.0198
-6 11 3 2.3029 0.0307
-6 11 4 -0.6545 -0.0064
-6 11 5 5.2536 0.0004
-6 11 6 4.6677 -0.0107
-6 11 7 -3.0488 0.0081
-6 11 8 -4.3638 0.0051
-6 11 9 1.1983 -0.0116
-6 11 10 4.0171 0.0251
-6 11 11 0.9409 -0.0022
-6 11 12 4.6406 -0.0021
-6 11 13 2.9086 0.0078
-6 11 14 0.3090 -0.0162
-6 11 15 -0.6523 0.0108
-6 11 16 0.6948 -0.0003
-6 11 17 -0.9228 0.0068
-6 11 18 -2.3090 0.0268
-6 11 19 0.4299 0.0235
-6 11 20 1.1211 0.0036
-6 11 21 -1.5050 -0.0544
-6 11 22 -0.3931 -0.0282
-6 11 23 0.1161 0.0001
-6 12 -5 -1.1186 0.0054
-6 12 -4 -1.8876 -0.0039
-6 12 -3 1.0147 0.0079
-6 12 -2 -5.1504 0.0224
-6 12 -1 -2.1015 0.0100
-6 12 0 3.5174 0.0063
-6 12 1 1.2900 -0.0241
-6 12 2 -2.7446 -0.0329
-6 12 3 -3.6149 -0.0087
-6 12 4 -4.9476 -0.0044
-6 12 5 -3.8356 0.0255
-6 12 6 5.9975 0.0195
-6 12 7 0.7139 0.0229
-6 12 8 3.7271 -0.0016
-6 12 9 1.3828 0.0039
-6 12 10 3.7229 -0.0277
-6 12 11 0.9866 -0.0311
-6 12 12 0.6704 0.0014
-6 12 13 -2.5388 0.0014
-6 12 14 -1.5485 0.0112
-6 12 15 -1.4174 0.0182
-6 12 16 2.4905 0.0093
-6 12 17 -0.1380 0.0039
-6 12 18 -0.4030 -0.0058
-6 12 19 -0.2574 -0.0245
-6 12 20 -1.3853 -0.0176
-6 12 21 -0.4291 -0.0745
-6 12 22 1.0848 -0.0077
-6 13 -5 3.1272 0.0119
-6 13 -4 5.4428 0.0084
-6 13 -3 0.2624 0.0143
-6 13 -2 -0.3839 0.0363
-6 13 -1 -4.4322 0.0261
-6 13 0 1.6757 0.0124
-6 13 1 -4.5295 0.0032
-6 13 2 -3.7192 0.0221
-6 13 3 -0.1318 -0.0368
-6 13 4 5.1890 0.0051
-6 13 5 -1.6999 -0.0040
-6 13 6 -2.4931 -0.0269
-6 13 7 -3.9611 -0.0003
-6 13 8 1.4743 0.0115
-6 13 9 -3.6185 0.0086
-6 13 10 -6.5538 -0.0015
-6 13 11 -3.0848 0.0128
-6 13 12 -0.7336 0.0099
-6 13 13 -2.0880 0.0135
-6 13 14 2.2298 -0.0081
-6 13 15 0.2805 0.0131
-6 13 16 0.4442 0.0216
-6 13 17 -2.6884 -0.0117
-6 13 18 0.5971 0.0046
-6 13 19 -0.8486 -0.0431
-6 13 20 1.1523 -0.0330
-6 13 21 -0.6271 0.0063
-6 13 22 -0.0044 0.1483
-6 14 -5 2.7964 -0.0008
-6 14 -4 1.3644 -0.0160
-6 14 -3 -4.5446 -0.0259
-6 14 -2 6.3830 0.0037
-6 14 -1 0.4603 -0.0106
-6 14 0 1.4804 -0.0200
-6 14 1 2.1435 -0.0070
-6 14 2 1.1858 0.0209
-6 14 3 -0.8845 0.0029
-6 14 4 5.4430 0.0385
-6 14 5 1.7612 0.0296
-6 14 6 -8.0505 -0.0198
-6 14 7 -6.1798 -0.0076
-6 14 8 3.2947 -0.0179
-6 14 9 5.1880 -0.0140
-6 14 10 -2.5414 0.0025
-6 14 11 -2.0520 -0.0052
-6 14 12 1.9349 -0.0100
-6 14 13 -0.3093 0.0117
-6 14 14 1.5616 -0.0033
-6 14 15 0.1463 0.0129
-6 14 16 -1.2459 0.0050
-6 14 17 -3.3136 -0.0420
-6 14 18 0.1456 -0.0228
-6 14 19 -1.3838 -0.0425
-6 14 20 2.8778 0.0385
-6 14 21 -0.6061 0.0672
-6 15 -5 -5.1805 -0.0010
-6 15 -4 -4.6138 0.0059
-6 15 -3 -5.5699 -0.0019
-6 15 -2 0.3405 0.0006
-6 15 -1 -0.1850 0.0083
-6 15 0 -3.6399 -0.0100
-6 15 1 -0.2157 0.0010
-6 15 2 1.7957 -0.0095
-6 15 3 -0.8501 -0.0094
-6 15 4 -2.5660 -0.0085
-6 15 5 0.1305 -0.0029
-6 15 6 2.4090 0.0084
-6 15 7 5.3755 -0.0013
-6 15 8 2.2577 0.0052
-6 15 9 2.2977 -0.0095
-6 15 10 5.2604 0.0018
-6 15 11 5.0453 -0.0064
-6 15 12 3.2657 0.0236
-6 15 13 -0.0656 0.0041
-6 15 14 -0.5921 0.0133
-6 15 15 -1.3004 -0.0001
-6 15 16 0.9679 -0.0467
-6 15 17 2.5529 -0.0193
-6 15 18 3.0712 0.0327
-6 15 19 -1.5906 0.0284
-6 15 20 -0.6282 0.0823
-6 16 -5 1.3873 0.0018
-6 16 -4 4.3675 -0.0144
-6 16 -3 4.4703 0.0075
-6 16 -2 2.1855 -0.0128
-6 16 -1 1.6467 -0.0033
-6 16 0 -0.0779 -0.0192
-6 16 1 0.5752 -0.0213
-6 16 2 1.1237 0.0298
-6 16 3 1.5333 0.0102
-6 16 4 -6.5319 -0.0031
-6 16 5 -5.1849 -0.0118
-6 16 6 6.7070 -0.0068
-6 16 7 7.0513 -0.0141
-6 16 8 -4.8452 -0.0007
-6 16 9 -7.3015 -0.0200
-6 16 10 -2.5363 0.0340
-6 16 11 -0.6450 -0.0045
-6 16 12 -5.2168 -0.0058
-6 16 13 -3.2397 0.0322
-6 16 14 1.0422 -0.0484
-6 16 15 -1.1189 -0.0219
-6 16 16 0.9187 -0.0034
-6 16 17 -1.6128 -0.0069
-6 16 18 -0.9164 0.1032
-6 16 19 0.2948 -0.0202
-6 16 20 1.3027 -0.0051
-6 17 -5 -2.4521 -0.0062
-6 17 -4 0.5464 0.0051
-6 17 -3 0.9005 0.0020
-6 17 -2 -1.0326 -0.0042
-6 17 -1 -2.9863 0.0021
-6 17 0 -1.3625 0.0150
-6 17 1 0.6710 0.0060
-6 17 2 -1.1635 -0.0271
-6 17 3 1.0983 0.0139
-6 17 4 2.6013 -0.0242
-6 17 5 2.8139 -0.0017
-6 17 6 -0.6060 0.0099
-6 17 7 -3.6303 0.0113
-6 17 8 -2.1633 -0.0037
-6 17 9 2.3052 0.0068
-6 17 10 -0.4058 0.0118
-6 17 11 1.6206 -0.0197
-6 17 12 2.2355 -0.0228
-6 17 13 1.2051 0.0015
-6 17 14 0.7701 -0.0281
-6 17 15 2.0636 0.0385
-6 17 16 2.5440 0.0478
-6 17 17 0.1401 0.0049
-6 17 18 -0.9387 0.0167
-6 17 19 -0.3189 -0.0665
-6 18 -5 0.0255 -0.0003
-6 18 -4 -0.7137 0.0062
-6 18 -3 -1.1473 0.0004
-6 18 -2 1.4963 -0.0006
-6 18 -1 2.8252 0.0031
-6 18 0 2.4185 -0.0043
-6 18 1 0.2318 0.0168
-6 18 2 -0.7647 -0.0012
-6 18 3 -1.5020 0.0170
-6 18 4 1.2549 -0.0040
-6 18 5 3.8261 -0.0101
-6 18 6 -4.8354 -0.0103
-6 18 7 -4.0409 0.0026
-6 18 8 3.2506 -0.0052
-6 18 9 1.9091 -0.0007
-6 18 10 -0.2396 0.0040
-6 18 11 -1.8141 0.0010
-6 18 12 -0.2116 -0.0010
-6 18 13 1.3586 -0.0077
-6 18 14 -4.7721 0.0061
-6 18 15 -2.7493 0.0194
-6 18 16 -4.0791 -0.0626
-6 18 17 -0.0513 -0.0116
-6 18 18 1.6093 0.0045
-6 19 -5 0.9778 0.0149
-6 19 -4 0.5086 -0.0001
-6 19 -3 -1.5834 0.0058
-6 19 -2 -0.6612 0.0105
-6 19 -1 -2.1526 -0.0028
-6 19 0 -1.4720 0.0120
-6 19 1 -2.6239 -0.0039
-6 19 2 -2.9281 0.0076
-6 19 3 -0.7298 -0.0169
-6 19 4 -0.0392 -0.0003
-6 19 5 0.6912 0.0013
-6 19 6 0.0331 0.0136
-6 19 7 0.7132 0.0100
-6 19 8 2.8909 0.0046
-6 19 9 -0.7320 -0.0020
-6 19 10 1.1033 0.0165
-6 19 11 -0.6437 -0.0019
-6 19 12 -0.3153 -0.0324
-6 19 13 2.2189 0.0715
-6 19 14 -0.3943 0.0090
-6 19 15 0.8224 -0.0081
-6 19 16 1.8580 0.0458
-6 19 17 1.7814 -0.0390
-6 20 -5 0.3529 0.0013
-6 20 -4 0.5914 -0.0034
-6 20 -3 0.6719 -0.0137
-6 20 -2 1.0718 -0.0289
-6 20 -1 -1.6601 -0.0026
-6 20 0 -0.0143 0.0029
-6 20 1 1.3625 0.0487
-6 20 2 1.6593 -0.0297
-6 20 3 1.0886 -0.0002
-6 20 4 0.5489 -0.0089
-6 20 5 -0.7071 -0.0251
-6 20 6 1.7262 0.0147
-6 20 7 2.2308 -0.0158
-6 20 8 0.1868 -0.0152
-6 20 9 -0.7501 0.0331
-6 20 10 -0.5478 0.0069
-6 20 11 -1.6916 0.0059
-6 20 12 0.5302 0.0201
-6 20 13 -0.0968 0.0205
-6 20 14 1.0874 -0.0403
-6 20 15 1.7934 -0.0016
-6 20 16 -0.0847 0.0425
-6 21 -5 -1.1291 0.0232
-6 21 -4 -0.3101 -0.0173
-6 21 -3 -1.1699 0.0357
-6 21 -2 -0.0591 0.0134
-6 21 -1 -0.5679 0.0177
-6 21 0 -0.0053 0.0011
-6 21 1 1.9691 0.0198
-6 21 2 3.7517 -0.0160
-6 21 3 0.9079 0.0162
-6 21 4 -1.7890 0.0142
-6 21 5 -0.3381 0.0193
-6 21 6 0.0736 0.0256
-6 21 7 -0.7593 -0.0143
-6 21 8 -2.6518 -0.0209
-6 21 9 -0.9653 0.0128
-6 21 10 0.1219 0.0113
-6 21 11 -0.8383 -0.0279
-6 21 12 -0.6190 0.0138
-6 21 13 -0.8425 -0.0446
-6 21 14 -0.7047 -0.0199
-6 21 15 1.6280 0.0761
-6 22 -5 0.0779 -0.0095
-6 22 -4 -0.0395 -0.0006
-6 22 -3 -2.2856 0.0102
-6 22 -2 1.1131 0.0284
-6 22 -1 2.1381 -0.0375
-6 22 0 -1.5270 -0.0134
-6 22 1 -0.1833 -0.0516
-6 22 2 -1.0719 -0.0342
-6 22 3 -0.5560 -0.0394
-6 22 4 -1.0329 -0.0198
-6 22 5 -0.5379 -0.0125
-6 22 6 0.8857 0.0014
-6 22 7 -0.9750 -0.0138
-6 22 8 -2.2207 0.0155
-6 22 9 0.9554 -0.0162
-6 22 10 -0.4710 -0.0113
-6 22 11 -0.6944 -0.0420
-6 22 12 -0.2366 0.0117
-6 22 13 1.2482 -0.0239
-6 23 -5 -0.2857 -0.0183
-6 23 -4 -0.4423 0.0342
-6 23 -3 -0.9322 -0.0017
-6 23 -2 -0.4175 0.0348
-6 23 -1 -0.2770 0.0236
-6 23 0 0.8522 -0.0362
-6 23 1 -0.2344 -0.0005
-6 23 2 -0.2337 0.0189
-6 23 3 -0.5364 0.0520
-6 23 4 0.8847 0.0477
-6 23 5 0.1425 0.0345
-6 23 6 -1.4703 0.0512
-6 23 7 -0.2615 -0.0534
-6 23 8 -0.9650 -0.0084
-6 23 9 2.6033 -0.0316
-6 23 10 2.5396 0.0250
-6 23 11 2.3349 0.0742
-6 23 12 0.6348 0.0667
-6 24 -5 0.0101 -0.0447
-6 24 -4 1.2719 -0.0041
-6 24 -3 2.9395 -0.0329
-6 24 -2 0.8425 -0.1124
-6 24 -1 -1.2663 -0.0506
-6 24 0 2.9721 -0.0614
-6 24 1 -1.6005 -0.0019
-6 24 2 -0.8109 -0.0144
-6 24 3 -0.0618 -0.0145
-6 24 4 0.4980 -0.0849
-6 24 5 2.0421 -0.0098
-6 24 6 -1.2946 0.0545
-6 24 7 1.2631 0.0525
-6 24 8 0.3995 0.1448
-6 24 9 -0.9277 -0.0389
-6 24 10 -0.8173 -0.0610
-6 25 -4 -0.2294 -0.0044
-6 25 -3 0.8719 0.0018
-6 25 -2 -0.2647 -0.0537
-6 25 -1 -0.0480 -0.0043
-6 25 0 -0.5402 0.0527
-6 25 1 -0.8861 0.0365
-6 25 2 0.5645 0.0790
-6 25 3 1.2602 -0.0333
-6 25 4 -0.3594 0.0151
-6 25 5 -1.4328 -0.0302
-6 25 6 -0.3152 -0.1738
-6 25 7 1.8396 -0.0002
-5 0 -3 -34.9967 -0.2609
-5 0 -1 67.9074 0.5204
-5 0 1 -89.8510 -0.1988
-5 0 3 -28.7178 -0.2076
-5 0 5 -16.2667 0.0050
-5 0 7 -5.8103 0.1132
-5 0 9 15.6992 -0.0092
-5 0 11 -1.6304 0.0639
-5 0 13 -5.8615 0.0458
-5 0 15 5.4015 0.0582
-5 0 17 2.8513 0.0066
-5 0 19 2.1114 -0.0061
-5 0 21 1.2733 0.0231
-5 0 23 -0.5752 -0.0123
-5 0 25 -1.5257 -0.0226
-5 1 -4 -14.9854 0.2439
-5 1 -3 -26.9291 -0.4963
-5 1 -2 20.1633 -0.1287
-5 1 -1 -16.3639 -0.2224
-5 1 0 3.7926 -0.0706
-5 1 1 -39.5386 0.0173
-5 1 2 36.0873 0.0312
-5 1 3 -2.7689 0.1631
-5 1 4 28.8886 0.0820
-5 1 5 -1.6284 -0.0404
-5 1 6 8.8592 0.0108
-5 1 7 1.5747 -0.0679
-5 1 8 -7.0155 -0.0152
-5 1 9 -15.7692 -0.0426
-5 1 10 -3.2657 -0.0282
-5 1 11 -3.2845 0.0273
-5 1 12 1.2006 -0.0143
-5 1 13 2.8585 -0.0242
-5 1 14 -3.5595 0.0071
-5 1 15 -8.5974 -0.0525
-5 1 16 -1.6837 -0.0209
-5 1 17 9.3399 -0.0051
-5 1 18 -2.0651 0.0374
-5 1 19 -4.8658 0.0115
-5 1 20 0.6755 -0.0156
-5 1 21 -1.2620 0.0065
-5 1 22 -2.2072 -0.0161
-5 1 23 -0.7877 -0.0066
-5 1 24 -0.1335 0.0333
-5 1 25 1.9741 -0.0136
-5 2 -4 -1.9824 0.3307
-5 2 -3 23.3621 0.0815
-5 2 -2 29.2242 0.2196
-5 2 -1 -72.5046 -0.1221
-5 2 0 1.6598 0.0317
-5 2 1 49.3294 -0.0080
-5 2 2 -3.3330 -0.1914
-5 2 3 -20.1560 0.1603
-5 2 4 -9.4835 0.0050
-5 2 5 -30.6446 -0.0502
-5 2 6 -4.0385 0.0110
-5 2 7 10.3348 -0.0142
-5 2 8 3.2170 0.0943
-5 2 9 -7.4589 -0.0097
-5 2 10 -3.0345 0.0565
-5 2 11 2.3861 0.0143
-5 2 12 5.1636 -0.0498
-5 2 13 6.7094 -0.0283
-5 2 14 1.0839 0.0310
-5 2 15 -1.7887 0.0111
-5 2 16 0.5641 0.0186
-5 2 17 -0.0428 -0.0050
-5 2 18 1.2588 0.0074
-5 2 19 -2.0273 -0.0086
-5 2 20 1.6238 -0.0133
-5 2 21 -0.0368 -0.0169
-5 2 22 0.5243 -0.0047
-5 2 23 2.5416 0.0112
-5 2 24 -0.1393 0.0209
-5 2 25 0.6124 0.0145
-5 3 -4 19.4687 0.0713
-5 3 -3 13.5336 0.0201
-5 3 -2 -31.5728 -0.0591
-5 3 -1 -0.9080 0.0076
-5 3 0 4.7984 0.1204
-5 3 1 46.1309 0.0691
-5 3 2 -39.2320 0.0998
-5 3 3 25.4225 -0.0457
-5 3 4 17.3297 -0.0309
-5 3 5 15.2016 0.0338
-5 3 6 19.5956 -0.1267
-5 3 7 0.9143 0.0044
-5 3 8 6.9872 -0.0674
-5 3 9 23.4192 -0.0979
-5 3 10 1.7810 0.0540
-5 3 11 -0.6024 0.0011
-5 3 12 -2.5661 -0.0003
-5 3 13 -4.8888 0.0390
-5 3 14 2.5420 -0.0135
-5 3 15 4.6137 -0.0198
-5 3 16 -0.5735 -0.0023
-5 3 17 -7.5774 -0.0156
-5 3 18 2.6352 0.0028
-5 3 19 1.0362 -0.0273
-5 3 20 0.5491 -0.0030
-5 3 21 -0.3017 0.0144
-5 3 22 0.1611 0.0370
-5 3 23 -0.7943 -0.0205
-5 3 24 0.4491 -0.0399
-5 3 25 0.1697 -0.0680
-5 4 -4 9.1246 -0.0591
-5 4 -3 6.8043 0.0045
-5 4 -2 -38.1374 -0.0471
-5 4 -1 57.8008 -0.0489
-5 4 0 -6.6181 -0.0083
-5 4 1 7.6979 -0.0149
-5 4 2 -15.6680 0.1058
-5 4 3 3.7328 -0.1262
-5 4 4 -10.6986 0.0742
-5 4 5 5.8901 0.0736
-5 4 6 0.6045 -0.0391
-5 4 7 -34.7780 0.1365
-5 4 8 -24.1031 0.0088
-5 4 9 11.3024 -0.0085
-5 4 10 -9.6968 0.0203
-5 4 11 -5.4880 -0.0130
-5 4 12 -5.3537 -0.0273
-5 4 13 -7.1200 0.0105
-5 4 14 1.4623 0.0075
-5 4 15 2.2251 -0.0314
-5 4 16 0.9465 -0.0069
-5 4 17 0.2332 -0.0136
-5 4 18 0.6805 -0.0024
-5 4 19 -0.3455 0.0214
-5 4 20 -0.3711 -0.0002
-5 4 21 0.8321 -0.0126
-5 4 22 0.6826 -0.0021
-5 4 23 0.2859 -0.0175
-5 4 24 -0.4130 0.0330
-5 4 25 -1.8426 0.0350
-5 5 -4 -33.0564 -0.0385
-5 5 -3 4.4159 0.0045
-5 5 -2 6.0371 0.0346
-5 5 -1 17.5069 0.0421
-5 5 0 -34.4882 0.0067
-5 5 1 -33.0815 -0.0043
-5 5 2 13.4509 -0.0308
-5 5 3 -8.9900 -0.0912
-5 5 4 -6.0169 -0.0123
-5 5 5 -6.0059 -0.0124
-5 5 6 1.3972 -0.0084
-5 5 7 14.1324 0.0034
-5 5 8 1.9429 0.0030
-5 5 9 -0.3689 0.0323
-5 5 10 -4.7915 0.0294
-5 5 11 12.0004 0.0227
-5 5 12 8.7063 -0.0392
-5 5 13 2.8305 -0.0095
-5 5 14 1.8888 0.0182
-5 5 15 -4.0482 -0.0089
-5 5 16 -0.3662 0.0314
-5 5 17 4.8841 0.0283
-5 5 18 -2.7461 -0.0213
-5 5 19 -0.8092 0.0056
-5 5 20 0.9153 -0.0108
-5 5 21 1.9417 0.0040
-5 5 22 -1.5371 0.0126
-5 5 23 0.4747 -0.0253
-5 5 24 0.0795 -0.0353
-5 6 -4 -16.2290 -0.0362
-5 6 -3 -1.1001 0.0196
-5 6 -2 6.8923 -0.0199
-5 6 -1 -7.0450 0.0071
-5 6 0 11.5747 -0.0778
-5 6 1 -11.2013 0.0560
-5 6 2 16.6730 0.0151
-5 6 3 9.5926 -0.0094
-5 6 4 5.0117 0.0115
-5 6 5 -21.8390 -0.0019
-5 6 6 -10.6329 0.0136
-5 6 7 18.4204 -0.0285
-5 6 8 5.6209 -0.0155
-5 6 9 -11.9390 -0.0128
-5 6 10 -3.4018 -0.0099
-5 6 11 7.4508 0.0006
-5 6 12 -1.9728 -0.0078
-5 6 13 -1.4104 0.0078
-5 6 14 1.1338 0.0000
-5 6 15 -4.7380 -0.0031
-5 6 16 -0.0718 -0.0072
-5 6 17 3.8291 0.0032
-5 6 18 -0.0350 -0.0103
-5 6 19 -0.2655 0.0254
-5 6 20 0.6748 0.0051
-5 6 21 -1.1505 0.0005
-5 6 22 -1.9653 0.0161
-5 6 23 -1.0308 -0.0206
-5 6 24 -0.5533 0.0503
-5 7 -4 8.2372 -0.0490
-5 7 -3 5.2691 -0.0097
-5 7 -2 -6.2980 0.0003
-5 7 -1 -9.0058 0.0072
-5 7 0 24.3419 -0.0028
-5 7 1 5.0709 -0.0166
-5 7 2 1.6735 -0.0797
-5 7 3 8.6808 0.0001
-5 7 4 5.0675 0.0264
-5 7 5 11.4617 -0.0236
-5 7 6 12.3229 0.0542
-5 7 7 -2.6436 0.0245
-5 7 8 -1.3953 0.0141
-5 7 9 4.3474 -0.0166
-5 7 10 2.7269 -0.0332
-5 7 11 -3.2784 -0.0353
-5 7 12 -6.6581 -0.0060
-5 7 13 -1.4398 0.0045
-5 7 14 4.7871 0.0163
-5 7 15 -2.1559 0.0015
-5 7 16 -1.0014 0.0080
-5 7 17 -1.9275 0.0208
-5 7 18 -0.0079 0.0041
-5 7 19 -1.9750 0.0074
-5 7 20 -0.4813 -0.0165
-5 7 21 0.0293 -0.0309
-5 7 22 1.4983 0.0036
-5 7 23 0.8265 -0.0365
-5 7 24 0.0835 0.0821
-5 8 -4 8.2843 0.0119
-5 8 -3 10.1089 0.0219
-5 8 -2 1.1743 0.0148
-5 8 -1 -5.8912 -0.0007
-5 8 0 -2.5329 0.0243
-5 8 1 9.4755 0.0155
-5 8 2 -7.4539 0.0169
-5 8 3 -16.8982 0.0659
-5 8 4 -19.8506 -0.0287
-5 8 5 3.1935 -0.0390
-5 8 6 -1.6472 -0.0142
-5 8 7 -14.3834 -0.0420
-5 8 8 -1.9920 0.0006
-5 8 9 7.8582 -0.0218
-5 8 10 1.4972 0.0193
-5 8 11 -3.5081 -0.0020
-5 8 12 -0.3604 0.0181
-5 8 13 0.8470 0.0231
-5 8 14 2.2514 -0.0104
-5 8 15 0.0508 -0.0126
-5 8 16 2.9245 0.0204
-5 8 17 -0.4519 -0.0172
-5 8 18 1.6179 -0.0100
-5 8 19 0.5198 -0.0024
-5 8 20 -0.1576 0.0004
-5 8 21 -0.8577 0.0285
-5 8 22 0.0694 0.0488
-5 8 23 0.9273 0.0352
-5 8 24 0.3864 0.0420
-5 9 -4 -1.1474 -0.0039
-5 9 -3 -3.0583 0.0129
-5 9 -2 -2.7148 -0.0040
-5 9 -1 -1.7948 0.0053
-5 9 0 -21.1325 -0.0480
-5 9 1 -7.7814 -0.0343
-5 9 2 -4.7952 0.0062
-5 9 3 3.2828 0.0271
-5 9 4 8.2545 0.0521
-5 9 5 7.6161 0.0342
-5 9 6 -4.6976 -0.0236
-5 9 7 2.8167 0.0291
-5 9 8 1.6088 -0.0146
-5 9 9 -0.1240 -0.0318
-5 9 10 -3.2171 0.0183
-5 9 11 1.7807 0.0013
-5 9 12 0.3330 0.0081
-5 9 13 0.9603 0.0064
-5 9 14 0.2711 -0.0252
-5 9 15 0.0222 0.0132
-5 9 16 3.7875 0.0139
-5 9 17 -4.2901 -0.0282
-5 9 18 0.2793 -0.0031
-5 9 19 1.0905 0.0019
-5 9 20 -0.0394 -0.0056
-5 9 21 -2.1295 -0.0001
-5 9 22 -0.1577 0.0155
-5 9 23 0.7924 -0.0929
-5 10 -4 2.3689 0.0168
-5 10 -3 -7.7919 0.0204
-5 10 -2 -1.7144 -0.0022
-5 10 -1 21.1225 -0.0062
-5 10 0 12.4006 0.0213
-5 10 1 4.8329 0.0327
-5 10 2 4.6815 0.0158
-5 10 3 8.9484 -0.0333
-5 10 4 4.0769 0.0060
-5 10 5 3.5201 -0.0223
-5 10 6 -4.9842 -0.0191
-5 10 7 6.0778 0.0250
-5 10 8 -5.9548 -0.0181
-5 10 9 0.6564 0.0408
-5 10 10 -0.5731 0.0057
-5 10 11 3.2054 0.0044
-5 10 12 1.6384 0.0225
-5 10 13 0.4196 0.0130
-5 10 14 1.6871 0.0060
-5 10 15 -2.2203 -0.0120
-5 10 16 -0.5504 -0.0234
-5 10 17 -3.5996 0.0007
-5 10 18 0.4609 0.0012
-5 10 19 -0.0445 0.0053
-5 10 20 0.9532 0.0121
-5 10 21 -0.4192 -0.0537
-5 10 22 0.5892 0.0385
-5 10 23 -0.7529 -0.1288
-5 11 -4 -0.1464 0.0162
-5 11 -3 -1.5116 0.0195
-5 11 -2 -5.3651 -0.0044
-5 11 -1 1.0860 -0.0014
-5 11 0 -4.1729 -0.0108
-5 11 1 -1.2713 0.0082
-5 11 2 -4.2191 0.0034
-5 11 3 -1.8952 0.0009
-5 11 4 -10.7696 -0.0104
-5 11 5 -3.4287 -0.0160
-5 11 6 -2.5454 -0.0139
-5 11 7 9.1502 -0.0187
-5 11 8 -1.2879 0.0099
-5 11 9 2.1132 0.0189
-5 11 10 2.4524 -0.0057
-5 11 11 -0.1918 0.0120
-5 11 12 0.5943 -0.0060
-5 11 13 -2.6175 -0.0037
-5 11 14 -2.2478 -0.0089
-5 11 15 -2.2358 -0.0070
-5 11 16 -0.7088 0.0019
-5 11 17 1.7718 0.0108
-5 11 18 1.0137 0.0019
-5 11 19 -1.7277 0.0056
-5 11 20 2.4054 0.0012
-5 11 21 0.7466 -0.0551
-5 11 22 1.2369 -0.0011
-5 11 23 -0.9698 -0.0313
-5 12 -4 -2.3588 -0.0110
-5 12 -3 7.2373 -0.0104
-5 12 -2 2.2677 -0.0070
-5 12 -1 -5.4888 0.0269
-5 12 0 -9.3279 -0.0023
-5 12 1 2.1104 0.0259
-5 12 2 -1.6255 -0.0332
-5 12 3 2.3601 -0.0094
-5 12 4 -0.2313 -0.0228
-5 12 5 -0.7183 0.0138
-5 12 6 -1.2117 0.0281
-5 12 7 1.9968 0.0132
-5 12 8 -0.1915 0.0105
-5 12 9 -6.5751 0.0141
-5 12 10 -4.0825 0.0102
-5 12 11 -3.8329 -0.0117
-5 12 12 0.8297 -0.0233
-5 12 13 -0.1106 -0.0208
-5 12 14 -1.1473 -0.0108
-5 12 15 -0.4716 0.0184
-5 12 16 1.3256 0.0002
-5 12 17 0.5965 0.0212
-5 12 18 0.3754 -0.0041
-5 12 19 -0.8379 -0.0123
-5 12 20 -1.0411 -0.0061
-5 12 21 -0.4292 0.0187
-5 12 22 -0.9799 0.1269
-5 13 -4 0.9352 -0.0163
-5 13 -3 1.9437 -0.0302
-5 13 -2 1.2470 -0.0188
-5 13 -1 -1.7850 -0.0060
-5 13 0 2.3499 -0.0111
-5 13 1 5.0499 0.0066
-5 13 2 2.1073 0.0007
-5 13 3 -1.9120 0.0158
-5 13 4 2.4269 -0.0128
-5 13 5 2.7282 -0.0064
-5 13 6 2.4541 0.0009
-5 13 7 -7.1393 -0.0184
-5 13 8 0.1172 -0.0275
-5 13 9 2.9672 0.0173
-5 13 10 2.3753 -0.0122
-5 13 11 -1.7912 -0.0203
-5 13 12 1.1821 0.0179
-5 13 13 -0.5897 -0.0040
-5 13 14 1.4709 -0.0014
-5 13 15 0.9861 0.0152
-5 13 16 1.1790 -0.0157
-5 13 17 -1.1626 -0.0013
-5 13 18 -1.8600 0.0024
-5 13 19 0.2764 0.0077
-5 13 20 0.1416 0.0520
-5 13 21 2.3239 -0.0430
-5 13 22 0.5376 0.0513
-5 14 -4 -1.1588 0.0008
-5 14 -3 -6.9263 -0.0057
-5 14 -2 -1.4744 0.0054
-5 14 -1 -0.3788 0.0059
-5 14 0 3.7813 0.0037
-5 14 1 -3.2665 -0.0345
-5 14 2 2.8791 -0.0213
-5 14 3 -4.3785 -0.0039
-5 14 4 -1.3417 0.0012
-5 14 5 4.4745 0.0411
-5 14 6 6.6445 0.0113
-5 14 7 -5.0562 0.0124
-5 14 8 -1.3835 -0.0068
-5 14 9 7.9982 -0.0124
-5 14 10 7.8720 -0.0148
-5 14 11 1.0431 -0.0180
-5 14 12 1.7958 -0.0108
-5 14 13 -0.7282 0.0145
-5 14 14 0.9233 0.0088
-5 14 15 1.0231 0.0138
-5 14 16 1.4279 0.0032
-5 14 17 1.2549 -0.0115
-5 14 18 1.1381 0.0228
-5 14 19 -0.3181 -0.0298
-5 14 20 1.4997 -0.0044
-5 14 21 -0.8828 -0.0038
-5 15 -4 6.3985 0.0094
-5 15 -3 0.0891 -0.0044
-5 15 -2 4.4332 0.0019
-5 15 -1 2.1334 0.0051
-5 15 0 2.3398 0.0020
-5 15 1 -4.8308 0.0207
-5 15 2 -0.6764 -0.0037
-5 15 3 1.0899 0.0051
-5 15 4 -0.0349 -0.0092
-5 15 5 -1.3380 -0.0055
-5 15 6 -1.4128 -0.0187
-5 15 7 1.8479 -0.0012
-5 15 8 2.9781 0.0080
-5 15 9 -5.3734 -0.0021
-5 15 10 -7.2309 0.0080
-5 15 11 -4.9369 -0.0065
-5 15 12 -1.5976 0.0104
-5 15 13 -2.4545 0.0129
-5 15 14 -0.9051 -0.0186
-5 15 15 -1.4650 0.0395
-5 15 16 -1.4195 -0.0072
-5 15 17 -1.1383 -0.0033
-5 15 18 2.4835 0.0160
-5 15 19 0.1653 -0.0411
-5 15 20 -0.1299 -0.0011
-5 16 -4 0.8522 -0.0080
-5 16 -3 -2.0419 -0.0003
-5 16 -2 -1.0363 0.0092
-5 16 -1 -1.4096 0.0178
-5 16 0 -4.5164 0.0053
-5 16 1 0.6988 -0.0229
-5 16 2 0.1539 0.0104
-5 16 3 6.3476 -0.0032
-5 16 4 5.7488 0.0220
-5 16 5 -6.0880 -0.0006
-5 16 6 -8.0224 -0.0013
-5 16 7 2.7581 -0.0106
-5 16 8 3.5512 0.0079
-5 16 9 -5.3505 -0.0192
-5 16 10 -3.9325 0.0010
-5 16 11 3.7815 0.0268
-5 16 12 4.1548 0.0139
-5 16 13 0.7033 0.0287
-5 16 14 1.5405 -0.0081
-5 16 15 -0.2806 0.0037
-5 16 16 2.3024 -0.0293
-5 16 17 -0.0365 -0.0283
-5 16 18 -0.6952 0.0059
-5 16 19 -1.6871 -0.0309
-5 16 20 -1.6274 0.0204
-5 17 -4 -2.1351 0.0013
-5 17 -3 -1.0868 0.0129
-5 17 -2 0.3675 -0.0041
-5 17 -1 2.6257 -0.0274
-5 17 0 -1.7115 0.0172
-5 17 1 3.6964 -0.0083
-5 17 2 0.4685 0.0202
-5 17 3 -2.4049 -0.0091
-5 17 4 -2.5873 -0.0045
-5 17 5 -0.3274 -0.0037
-5 17 6 1.3807 -0.0194
-5 17 7 1.7188 0.0080
-5 17 8 -2.9447 0.0211
-5 17 9 3.5869 -0.0174
-5 17 10 3.4436 0.0223
-5 17 11 1.3677 0.0175
-5 17 12 0.1019 -0.0197
-5 17 13 -0.1265 0.0153
-5 17 14 -0.4446 -0.0257
-5 17 15 -4.0263 -0.0265
-5 17 16 1.3540 0.0109
-5 17 17 -0.4366 -0.0023
-5 17 18 -0.0258 -0.0266
-5 17 19 0.6777 -0.0125
-5 18 -4 0.9830 0.0016
-5 18 -3 -1.6964 0.0173
-5 18 -2 -1.4252 -0.0062
-5 18 -1 -0.7713 -0.0135
-5 18 0 0.5653 -0.0212
-5 18 1 -0.1517 0.0217
-5 18 2 -1.6275 -0.0130
-5 18 3 -1.4395 0.0058
-5 18 4 -4.3270 0.0184
-5 18 5 5.0585 0.0022
-5 18 6 4.2144 -0.0111
-5 18 7 -1.4990 0.0197
-5 18 8 -2.8273 0.0133
-5 18 9 3.1124 -0.0147
-5 18 10 1.1267 0.0340
-5 18 11 -2.1483 -0.0075
-5 18 12 -2.8457 -0.0025
-5 18 13 0.9681 0.0207
-5 18 14 2.1596 -0.0532
-5 18 15 0.8031 0.0390
-5 18 16 0.9264 -0.0364
-5 18 17 -1.2491 -0.0429
-5 18 18 0.0810 0.0241
-5 19 -4 2.6522 -0.0198
-5 19 -3 0.5114 0.0045
-5 19 -2 1.8493 0.0112
-5 19 -1 0.7146 -0.0003
-5 19 0 2.1599 0.0020
-5 19 1 1.6110 -0.0054
-5 19 2 -0.7013 -0.0095
-5 19 3 0.5221 -0.0229
-5 19 4 -0.7547 0.0099
-5 19 5 1.5768 0.0077
-5 19 6 -0.0361 0.0154
-5 19 7 -1.5252 0.0176
-5 19 8 -1.1057 0.0029
-5 19 9 -1.0252 -0.0257
-5 19 10 -1.8019 -0.0003
-5 19 11 -1.7262 0.0201
-5 19 12 -0.7411 -0.0427
-5 19 13 2.2821 -0.0124
-5 19 14 1.2479 -0.0235
-5 19 15 0.2848 -0.0030
-5 19 16 -1.8430 -0.0059
-5 19 17 -1.5016 0.0216
-5 20 -4 -1.8766 0.0183
-5 20 -3 -1.3056 -0.0296
-5 20 -2 1.2194 -0.0014
-5 20 -1 -0.3219 -0.0307
-5 20 0 -0.7439 0.0140
-5 20 1 -0.0560 0.0088
-5 20 2 0.9396 0.0381
-5 20 3 0.3794 0.0212
-5 20 4 0.8237 0.0004
-5 20 5 -1.1844 -0.0137
-5 20 6 -2.6677 -0.0251
-5 20 7 0.5033 -0.0173
-5 20 8 0.7105 -0.0263
-5 20 9 1.6472 0.0100
-5 20 10 2.0557 0.0159
-5 20 11 0.1493 0.0091
-5 20 12 1.4599 -0.0160
-5 20 13 -0.4101 -0.0228
-5 20 14 -2.5799 -0.0024
-5 20 15 1.6869 -0.0120
-5 20 16 2.0265 0.0352
-5 21 -4 1.3158 0.0394
-5 21 -3 0.3328 0.0089
-5 21 -2 1.6513 -0.0002
-5 21 -1 -0.1918 0.0079
-5 21 0 -0.8064 -0.0114
-5 21 1 -3.6047 -0.0015
-5 21 2 -0.1079 -0.0286
-5 21 3 1.1565 0.0116
-5 21 4 -0.9165 0.0024
-5 21 5 -1.3612 0.0001
-5 21 6 -0.7160 0.0074
-5 21 7 0.4458 0.0307
-5 21 8 0.1761 -0.0239
-5 21 9 -2.0829 -0.0131
-5 21 10 0.3987 -0.0103
-5 21 11 -0.0236 -0.0528
-5 21 12 0.5830 -0.0124
-5 21 13 -0.2293 -0.0082
-5 21 14 -3.3491 -0.0283
-5 21 15 -0.1058 0.0907
-5 22 -4 1.6119 -0.0620
-5 22 -3 -1.6939 -0.0156
-5 22 -2 -2.3940 -0.0076
-5 22 -1 0.2525 -0.0034
-5 22 0 0.5670 0.0077
-5 22 1 -1.1763 0.0156
-5 22 2 0.5038 0.0005
-5 22 3 0.4487 -0.0010
-5 22 4 -0.0835 -0.0229
-5 22 5 -0.1182 -0.0237
-5 22 6 2.3206 -0.0191
-5 22 7 1.1842 0.0119
-5 22 8 1.1353 0.0014
-5 22 9 0.3830 0.0260
-5 22 10 3.4454 -0.0137
-5 22 11 1.0830 0.0011
-5 22 12 -0.7968 0.0079
-5 22 13 1.1148 0.0106
-5 22 14 0.5987 0.0610
-5 23 -4 1.0097 0.0254
-5 23 -3 1.1354 -0.0160
-5 23 -2 0.1413 0.0373
-5 23 -1 -0.0382 0.0253
-5 23 0 -0.4248 0.0262
-5 23 1 -0.2926 0.0042
-5 23 2 1.8046 -0.0098
-5 23 3 -1.4126 -0.0044
-5 23 4 1.0709 0.0002
-5 23 5 1.0571 0.0139
-5 23 6 0.5159 0.0717
-5 23 7 0.4327 0.0753
-5 23 8 -1.7270 -0.0080
-5 23 9 -1.8753 -0.0061
-5 23 10 -1.5154 -0.0149
-5 23 11 -1.3825 0.0053
-5 23 12 -0.2490 0.1343
-5 24 -4 -1.7331 -0.0096
-5 24 -3 0.3132 -0.0240
-5 24 -2 2.2888 0.0077
-5 24 -1 -1.9336 -0.0053
-5 24 0 1.3192 -0.0461
-5 24 1 0.2391 -0.0087
-5 24 2 1.2213 -0.0604
-5 24 3 -1.0889 0.0356
-5 24 4 0.0351 -0.0392
-5 24 5 1.2900 -0.0957
-5 24 6 -1.5543 -0.0308
-5 24 7 0.6903 -0.0689
-5 24 8 0.2170 0.0349
-5 24 9 1.2856 0.0188
-5 24 10 -0.7848 -0.0166
-5 25 -4 -1.1870 -0.0064
-5 25 -3 -1.2567 0.0908
-5 25 -2 -0.0724 0.0470
-5 25 -1 -1.0188 0.0896
-5 25 0 1.7426 0.0481
-5 25 1 0.0947 0.1030
-5 25 2 -1.7000 0.0975
-5 25 3 -0.2803 0.1180
-5 25 4 -0.0042 0.0439
-5 25 5 0.0698 0.0912
-5 25 6 -1.6351 -0.0111
-5 25 7 0.2761 -0.2193
-5 25 8 -1.0785 0.0376
-4 0 -2 -135.1854 -1.1218
-4 0 0 50.4911 0.5910
-4 0 2 -39.5738 -0.0498
-4 0 4 68.6790 -0.0222
-4 0 6 17.2448 -0.1619
-4 0 8 -35.5083 0.0017
-4 0 10 0.0058 -0.1067
-4 0 12 1.8590 -0.0883
-4 0 14 -0.8385 -0.0391
-4 0 16 1.5222 -0.0626
-4 0 18 -2.4402 -0.0166
-4 0 20 -5.4710 0.0051
-4 0 22 -0.0704 0.0034
-4 0 24 2.1359 0.0008
-4 1 -3 0.5541 0.3544
-4 1 -2 -14.0441 0.2541
-4 1 -1 31.6403 0.2795
-4 1 0 56.4433 0.0089
-4 1 1 -26.1733 -0.1118
-4 1 2 44.1772 0.0079
-4 1 3 -43.8794 -0.1333
-4 1 4 14.4904 0.2513
-4 1 5 -31.0239 0.0752
-4 1 6 -7.6773 -0.0658
-4 1 7 6.5925 0.1569
-4 1 8 4.5931 -0.0462
-4 1 9 6.2061 0.0331
-4 1 10 -3.4590 0.0114
-4 1 11 -2.9800 0.0256
-4 1 12 2.2619 -0.0049
-4 1 13 1.7780 -0.0433
-4 1 14 8.4565 0.0066
-4 1 15 0.5671 0.0319
-4 1 16 -12.2765 -0.0284
-4 1 17 2.5282 0.0142
-4 1 18 1.1552 -0.0207
-4 1 19 -0.0067 -0.0010
-4 1 20 -0.6508 -0.0055
-4 1 21 3.6728 -0.0149
-4 1 22 2.7028 0.0066
-4 1 23 0.0360 -0.0064
-4 1 24 -0.7270 0.0392
-4 1 25 -1.8521 0.0041
-4 2 -3 -20.9580 -0.1812
-4 2 -2 98.9096 0.2272
-4 2 -1 -20.1257 0.0758
-4 2 0 -32.3685 -0.4026
-4 2 1 -44.0792 0.1389
-4 2 2 95.1679 0.0032
-4 2 3 -9.0036 -0.2162
-4 2 4 23.2046 0.1613
-4 2 5 1.9507 -0.0877
-4 2 6 -2.8756 -0.0700
-4 2 7 6.3066 0.0864
-4 2 8 24.0035 -0.0305
-4 2 9 12.8181 -0.0563
-4 2 10 -0.1696 -0.0005
-4 2 11 -2.4253 -0.0146
-4 2 12 0.4569 0.0351
-4 2 13 1.2806 -0.0134
-4 2 14 -0.5798 -0.0097
-4 2 15 1.9646 0.0083
-4 2 16 -3.3863 -0.0045
-4 2 17 1.5339 0.0185
-4 2 18 1.5998 0.0154
-4 2 19 -0.2988 0.0080
-4 2 20 1.0721 -0.0285
-4 2 21 0.1331 0.0012
-4 2 22 -3.5534 -0.0067
-4 2 23 -0.4788 -0.0232
-4 2 24 0.3540 -0.0048
-4 2 25 0.1744 -0.0620
-4 3 -3 6.6508 0.0417
-4 3 -2 47.7150 -0.0125
-4 3 -1 -54.5475 -0.1932
-4 3 0 -20.9639 -0.1469
-4 3 1 12.4306 0.1882
-4 3 2 -22.7640 0.1035
-4 3 3 -25.0577 0.1642
-4 3 4 -16.5231 0.0525
-4 3 5 -13.5462 -0.0505
-4 3 6 5.1435 -0.0011
-4 3 7 -12.8491 -0.0571
-4 3 8 -27.2235 0.0299
-4 3 9 -11.4611 -0.0779
-4 3 10 -1.7474 0.0535
-4 3 11 -1.0714 0.0446
-4 3 12 -4.4917 -0.0324
-4 3 13 -3.9276 0.0480
-4 3 14 -5.2589 0.0235
-4 3 15 1.8758 -0.0106
-4 3 16 8.2953 0.0143
-4 3 17 -0.7917 -0.0329
-4 3 18 -1.0300 -0.0057
-4 3 19 -0.2073 0.0138
-4 3 20 1.6267 -0.0083
-4 3 21 -0.4121 -0.0077
-4 3 22 -0.3035 0.0233
-4 3 23 0.1703 0.0283
-4 3 24 -0.6100 0.0306
-4 3 25 0.3855 0.0261
-4 4 -3 12.7661 -0.0025
-4 4 -2 -41.2164 0.0871
-4 4 -1 1.6527 -0.0413
-4 4 0 2.0329 -0.0598
-4 4 1 46.8321 -0.1287
-4 4 2 -40.8104 -0.1207
-4 4 3 21.1233 -0.0222
-4 4 4 -6.0331 -0.0653
-4 4 5 -8.5055 0.0798
-4 4 6 30.2155 0.0733
-4 4 7 11.0607 -0.0239
-4 4 8 -20.3062 0.0387
-4 4 9 5.1721 -0.0736
-4 4 10 10.0538 0.0214
-4 4 11 9.7894 0.0080
-4 4 12 2.8342 -0.0582
-4 4 13 -0.2957 -0.0052
-4 4 14 0.8950 0.0185
-4 4 15 -2.2972 -0.0109
-4 4 16 -0.2218 0.0342
-4 4 17 -1.6020 0.0040
-4 4 18 -1.3419 -0.0182
-4 4 19 -2.4552 -0.0055
-4 4 20 0.9912 0.0087
-4 4 21 -2.1913 0.0014
-4 4 22 0.6685 0.0379
-4 4 23 0.9351 -0.0130
-4 4 24 -0.3769 -0.0302
-4 4 25 0.4962 -0.0022
-4 5 -3 -8.0731 -0.1208
-4 5 -2 -45.2357 -0.0326
-4 5 -1 48.8413 0.0120
-4 5 0 -2.7810 0.1523
-4 5 1 -3.4599 0.0739
-4 5 2 -17.6739 0.0530
-4 5 3 12.5890 -0.0053
-4 5 4 0.6511 -0.1105
-4 5 5 -2.3391 -0.1019
-4 5 6 -8.6224 -0.0363
-4 5 7 3.0848 -0.0054
-4 5 8 9.7452 -0.0117
-4 5 9 16.7431 -0.0031
-4 5 10 -11.1729 0.0219
-4 5 11 -2.0833 0.0050
-4 5 12 3.9162 0.0239
-4 5 13 0.9583 0.0008
-4 5 14 4.2249 0.0362
-4 5 15 -0.5302 -0.0173
-4 5 16 -5.0010 -0.0203
-4 5 17 2.6714 0.0023
-4 5 18 4.0109 0.0096
-4 5 19 -1.4737 0.0213
-4 5 20 -0.3357 0.0246
-4 5 21 0.7698 0.0004
-4 5 22 0.2028 0.0143
-4 5 23 0.2923 0.0124
-4 5 24 -0.4556 -0.0336
-4 6 -3 12.7524 0.0112
-4 6 -2 -7.7861 0.0004
-4 6 -1 17.0251 -0.0214
-4 6 0 9.5227 0.0700
-4 6 1 -1.1324 -0.0344
-4 6 2 6.5435 0.0373
-4 6 3 6.0503 0.0726
-4 6 4 29.0019 -0.0026
-4 6 5 19.3387 0.0003
-4 6 6 -16.5774 -0.0095
-4 6 7 -0.1998 0.0159
-4 6 8 10.6786 -0.0197
-4 6 9 4.1670 0.0224
-4 6 10 -19.8545 0.0023
-4 6 11 -6.2007 -0.0182
-4 6 12 -0.8664 -0.0028
-4 6 13 -3.5278 0.0009
-4 6 14 1.1310 -0.0129
-4 6 15 0.3490 -0.0142
-4 6 16 -3.6639 -0.0045
-4 6 17 -2.1043 0.0043
-4 6 18 0.9194 0.0135
-4 6 19 -0.8026 0.0038
-4 6 20 -1.0451 0.0086
-4 6 21 1.0999 0.0026
-4 6 22 -0.2272 -0.0261
-4 6 23 -0.3967 -0.0126
-4 6 24 -0.0757 0.0115
-4 7 -3 22.9452 0.0041
-4 7 -2 6.8347 0.0044
-4 7 -1 -17.8530 0.0159
-4 7 0 -1.5017 0.0233
-4 7 1 -4.7964 -0.0152
-4 7 2 -5.5666 -0.0481
-4 7 3 -19.3971 -0.1015
-4 7 4 -16.1504 0.0320
-4 7 5 -14.5859 0.0431
-4 7 6 -6.3324 -0.0161
-4 7 7 0.0627 0.0382
-4 7 8 -10.1516 0.0119
-4 7 9 -4.4946 0.0340
-4 7 10 7.2954 0.0181
-4 7 11 7.8079 0.0183
-4 7 12 0.4132 -0.0090
-4 7 13 -2.7965 -0.0003
-4 7 14 2.1684 -0.0316
-4 7 15 1.0617 0.0119
-4 7 16 3.3846 0.0050
-4 7 17 -0.5570 0.0064
-4 7 18 1.0316 0.0146
-4 7 19 2.0352 -0.0206
-4 7 20 0.9706 -0.0312
-4 7 21 -0.3921 -0.0315
-4 7 22 0.9222 0.0008
-4 7 23 0.6450 -0.0349
-4 7 24 0.4519 0.0270
-4 8 -3 -3.3528 0.0209
-4 8 -2 3.9669 0.0140
-4 8 -1 -13.3167 -0.0180
-4 8 0 -21.5721 -0.0343
-4 8 1 -12.9020 0.0169
-4 8 2 13.4742 -0.0098
-4 8 3 15.0863 -0.0110
-4 8 4 -6.0576 0.0766
-4 8 5 2.1182 -0.0195
-4 8 6 16.9876 0.0104
-4 8 7 2.1164 0.0109
-4 8 8 -3.4926 -0.0081
-4 8 9 -3.4011 0.0095
-4 8 10 9.1275 0.0016
-4 8 11 2.5466 -0.0064
-4 8 12 -0.2560 -0.0039
-4 8 13 -0.8871 0.0121
-4 8 14 1.4735 0.0038
-4 8 15 -2.2550 -0.0060
-4 8 16 0.7564 0.0064
-4 8 17 0.2473 0.0012
-4 8 18 -1.3877 -0.0238
-4 8 19 -0.9029 -0.0014
-4 8 20 0.8099 -0.0191
-4 8 21 -1.5949 -0.0121
-4 8 22 -1.4199 0.0151
-4 8 23 -0.9960 -0.0277
-4 9 -3 -3.2345 -0.0032
-4 9 -2 5.7720 0.0246
-4 9 -1 20.2339 0.0209
-4 9 0 17.9134 -0.0193
-4 9 1 11.2334 -0.0299
-4 9 2 8.0841 -0.0404
-4 9 3 6.2196 0.0085
-4 9 4 2.2421 0.0126
-4 9 5 3.1483 0.0283
-4 9 6 1.3225 0.0186
-4 9 7 -7.4506 -0.0162
-4 9 8 2.5494 0.0341
-4 9 9 -0.3386 -0.0267
-4 9 10 -1.7586 -0.0257
-4 9 11 -1.2127 -0.0326
-4 9 12 -0.9747 -0.0080
-4 9 13 -0.9177 0.0260
-4 9 14 -0.6456 0.0119
-4 9 15 -2.1312 -0.0069
-4 9 16 2.6692 0.0130
-4 9 17 0.0078 -0.0090
-4 9 18 -0.6522 -0.0328
-4 9 19 -1.0913 0.0190
-4 9 20 1.4502 -0.0226
-4 9 21 0.1773 0.0059
-4 9 22 -1.8267 0.0251
-4 9 23 1.9853 -0.0168
-4 10 -3 2.2265 -0.0128
-4 10 -2 -17.2774 0.0062
-4 10 -1 -9.5975 -0.0026
-4 10 0 6.2525 0.0069
-4 10 1 -0.5851 0.0134
-4 10 2 -13.7477 0.0378
-4 10 3 -13.8491 0.0264
-4 10 4 -4.6020 -0.0422
-4 10 5 -2.1838 -0.0048
-4 10 6 -5.0670 -0.0252
-4 10 7 4.4699 -0.0165
-4 10 8 0.5788 -0.0016
-4 10 9 2.9850 -0.0075
-4 10 10 -1.8987 0.0203
-4 10 11 0.6380 0.0053
-4 10 12 -0.7551 0.0016
-4 10 13 -2.2481 -0.0047
-4 10 14 -0.0777 -0.0088
-4 10 15 -2.1238 0.0097
-4 10 16 2.3936 0.0195
-4 10 17 -2.9731 -0.0087
-4 10 18 0.4377 0.0121
-4 10 19 1.0837 0.0037
-4 10 20 1.2259 0.0016
-4 10 21 1.9858 0.0128
-4 10 22 0.6936 0.0748
-4 10 23 0.8959 -0.0283
-4 11 -3 4.1482 0.0078
-4 11 -2 -2.7121 -0.0108
-4 11 -1 -1.5717 -0.0371
-4 11 0 -4.4396 -0.0303
-4 11 1 -2.4500 -0.0297
-4 11 2 -1.7629 0.0175
-4 11 3 4.7032 0.0284
-4 11 4 1.5906 0.0225
-4 11 5 6.0100 -0.0005
-4 11 6 -6.3733 0.0117
-4 11 7 5.2309 -0.0103
-4 11 8 -2.6519 -0.0438
-4 11 9 1.4831 0.0070
-4 11 10 -5.0929 -0.0064
-4 11 11 -3.4587 -0.0157
-4 11 12 0.6604 0.0124
-4 11 13 0.4608 -0.0001
-4 11 14 2.7726 0.0030
-4 11 15 -0.1030 -0.0120
-4 11 16 1.1110 -0.0045
-4 11 17 -1.0848 -0.0362
-4 11 18 1.8031 -0.0093
-4 11 19 -2.7751 0.0203
-4 11 20 -1.1289 0.0471
-4 11 21 -1.8407 0.0245
-4 11 22 0.5884 0.0610
-4 11 23 -0.5947 -0.0592
-4 12 -3 -4.8229 0.0109
-4 12 -2 3.9364 -0.0200
-4 12 -1 10.8776 0.0202
-4 12 0 -6.9350 0.0158
-4 12 1 2.1929 0.0109
-4 12 2 3.6144 0.0176
-4 12 3 9.3475 -0.0332
-4 12 4 -1.4579 -0.0358
-4 12 5 5.1466 -0.0234
-4 12 6 -7.3287 -0.0009
-4 12 7 -0.5563 0.0155
-4 12 8 0.5428 0.0131
-4 12 9 3.1992 -0.0062
-4 12 10 -1.6822 0.0018
-4 12 11 -2.2246 0.0170
-4 12 12 2.9248 0.0087
-4 12 13 2.3108 0.0033
-4 12 14 2.9790 -0.0036
-4 12 15 -1.5784 -0.0014
-4 12 16 -0.0028 -0.0134
-4 12 17 -1.1347 -0.0024
-4 12 18 2.6505 0.0068
-4 12 19 -0.9912 0.0473
-4 12 20 0.3756 0.0169
-4 12 21 0.3036 -0.0715
-4 12 22 -0.2562 -0.0317
-4 13 -3 -1.7958 -0.0049
-4 13 -2 0.5242 -0.0126
-4 13 -1 5.3228 0.0088
-4 13 0 -3.6185 -0.0058
-4 13 1 3.3035 0.0167
-4 13 2 0.6284 0.0048
-4 13 3 0.9174 0.0014
-4 13 4 -7.4545 0.0034
-4 13 5 -1.2040 -0.0015
-4 13 6 3.4482 -0.0041
-4 13 7 4.3517 -0.0004
-4 13 8 -0.6281 -0.0009
-4 13 9 -0.1319 -0.0013
-4 13 10 7.2982 0.0153
-4 13 11 3.2403 -0.0061
-4 13 12 2.9874 0.0120
-4 13 13 -1.9507 -0.0085
-4 13 14 0.1010 -0.0247
-4 13 15 -1.1348 0.0039
-4 13 16 1.7992 -0.0106
-4 13 17 1.5433 0.0198
-4 13 18 0.8338 0.0135
-4 13 19 1.3999 -0.0358
-4 13 20 -1.2669 -0.0100
-4 13 21 1.2495 -0.0755
-4 13 22 0.5638 0.0450
-4 14 -3 6.7748 -0.0011
-4 14 -2 -0.0736 0.0068
-4 14 -1 -3.4607 -0.0011
-4 14 0 2.6976 0.0137
-4 14 1 -2.9185 0.0203
-4 14 2 -1.6855 -0.0231
-4 14 3 -2.9097 -0.0205
-4 14 4 -3.6394 0.0143
-4 14 5 -2.3073 0.0091
-4 14 6 7.9716 0.0251
-4 14 7 4.6954 0.0093
-4 14 8 -7.0654 -0.0052
-4 14 9 -9.0688 0.0057
-4 14 10 0.5682 0.0226
-4 14 11 -2.9427 -0.0088
-4 14 12 -2.3979 0.0139
-4 14 13 -5.0705 -0.0274
-4 14 14 -1.9504 -0.0072
-4 14 15 -1.3040 0.0265
-4 14 16 0.7270 0.0205
-4 14 17 0.9370 0.0004
-4 14 18 -1.9746 -0.0026
-4 14 19 -1.1378 -0.0282
-4 14 20 -0.9856 -0.0132
-4 14 21 -0.0704 -0.0023
-4 15 -3 -3.6136 -0.0053
-4 15 -2 0.0244 0.0063
-4 15 -1 -6.4357 -0.0004
-4 15 0 4.0103 -0.0021
-4 15 1 -1.8178 0.0293
-4 15 2 0.9004 -0.0032
-4 15 3 1.5177 -0.0018
-4 15 4 3.8011 -0.0043
-4 15 5 0.7749 -0.0001
-4 15 6 -3.9518 -0.0146
-4 15 7 -8.4297 -0.0019
-4 15 8 -0.0066 0.0080
-4 15 9 2.8816 -0.0016
-4 15 10 0.1265 0.0251
-4 15 11 -2.2625 -0.0112
-4 15 12 3.6757 -0.0152
-4 15 13 1.6869 0.0109
-4 15 14 2.7106 -0.0161
-4 15 15 -0.0645 -0.0060
-4 15 16 -1.0072 -0.0214
-4 15 17 -1.8452 -0.0080
-4 15 18 -1.6925 0.0115
-4 15 19 1.3072 0.0192
-4 15 20 0.4427 -0.0016
-4 15 21 -0.1455 0.0494
-4 16 -3 -4.1048 -0.0016
-4 16 -2 2.0219 -0.0049
-4 16 -1 2.6697 0.0082
-4 16 0 1.0003 -0.0283
-4 16 1 -0.1643 -0.0015
-4 16 2 -2.5814 -0.0193
-4 16 3 -2.7833 0.0048
-4 16 4 3.9555 0.0168
-4 16 5 4.6499 0.0167
-4 16 6 -4.8928 -0.0007
-4 16 7 -5.8688 0.0098
-4 16 8 9.9463 0.0014
-4 16 9 8.4836 -0.0004
-4 16 10 0.4660 -0.0157
-4 16 11 -1.8784 -0.0321
-4 16 12 2.8075 -0.0032
-4 16 13 1.4479 0.0177
-4 16 14 0.8927 -0.0087
-4 16 15 0.3239 0.0260
-4 16 16 -1.1505 -0.0232
-4 16 17 0.3931 0.0054
-4 16 18 0.7490 0.0360
-4 16 19 1.7266 0.0007
-4 16 20 -1.0439 0.0434
-4 17 -3 0.2603 0.0002
-4 17 -2 -1.7840 0.0119
-4 17 -1 1.8450 -0.0061
-4 17 0 -3.8865 0.0179
-4 17 1 -1.3462 -0.0126
-4 17 2 0.4429 0.0118
-4 17 3 0.7370 -0.0028
-4 17 4 -1.5387 -0.0083
-4 17 5 -0.5130 0.0005
-4 17 6 1.1083 -0.0042
-4 17 7 5.1577 -0.0061
-4 17 8 -0.1016 -0.0059
-4 17 9 -4.9545 0.0078
-4 17 10 -0.8423 -0.0168
-4 17 11 -0.7482 -0.0110
-4 17 12 -3.2000 0.0159
-4 17 13 -0.9801 -0.0217
-4 17 14 0.0284 -0.0210
-4 17 15 -1.0576 0.0047
-4 17 16 0.8065 -0.0153
-4 17 17 0.4137 0.0728
-4 17 18 0.5555 0.0346
-4 17 19 0.1867 -0.0459
-4 18 -3 2.8522 0.0107
-4 18 -2 0.1242 0.0211
-4 18 -1 0.5340 0.0012
-4 18 0 0.0869 -0.0115
-4 18 1 2.9002 -0.0142
-4 18 2 0.7555 0.0060
-4 18 3 3.0356 0.0064
-4 18 4 -2.4951 0.0065
-4 18 5 -2.3301 0.0175
-4 18 6 1.8943 -0.0122
-4 18 7 3.9166 -0.0105
-4 18 8 -6.1837 -0.0017
-4 18 9 -5.0048 -0.0132
-4 18 10 0.3754 -0.0005
-4 18 11 1.6480 0.0021
-4 18 12 -1.0425 -0.0120
-4 18 13 -0.4834 0.0142
-4 18 14 2.2154 -0.0062
-4 18 15 -1.9218 0.0488
-4 18 16 0.8698 0.0456
-4 18 17 -1.2439 0.0231
-4 18 18 -2.0010 -0.0585
-4 19 -3 -2.4126 0.0012
-4 19 -2 -2.6084 -0.0144
-4 19 -1 -1.7860 0.0117
-4 19 0 -0.1503 -0.0215
-4 19 1 1.1685 0.0197
-4 19 2 1.1640 0.0048
-4 19 3 0.0416 -0.0140
-4 19 4 -2.1335 -0.0112
-4 19 5 0.3415 -0.0232
-4 19 6 -0.7721 -0.0300
-4 19 7 1.5174 -0.0022
-4 19 8 -0.8675 0.0130
-4 19 9 3.6569 0.0026
-4 19 10 3.8048 -0.0124
-4 19 11 2.3954 -0.0037
-4 19 12 0.2016 0.0036
-4 19 13 -1.3519 0.0230
-4 19 14 1.9864 0.0170
-4 19 15 1.0936 0.0518
-4 19 16 1.9479 0.0192
-4 19 17 0.1525 -0.0568
-4 20 -3 0.2711 0.0168
-4 20 -2 1.6331 0.0142
-4 20 -1 1.2847 -0.0268
-4 20 0 1.2133 0.0142
-4 20 1 -1.7282 -0.0067
-4 20 2 -0.7038 0.0198
-4 20 3 0.1050 0.0163
-4 20 4 -1.4133 0.0016
-4 20 5 2.6314 0.0167
-4 20 6 -2.2737 0.0139
-4 20 7 0.1400 -0.0044
-4 20 8 -2.1814 0.0091
-4 20 9 0.8807 -0.0133
-4 20 10 0.4314 -0.0162
-4 20 11 -2.5452 -0.0081
-4 20 12 -0.3256 0.0495
-4 20 13 0.2585 0.0149
-4 20 14 -4.2615 0.0116
-4 20 15 -3.6220 0.0023
-4 20 16 1.1583 -0.0819
-4 21 -3 -1.6602 -0.0153
-4 21 -2 0.1981 -0.0049
-4 21 -1 0.0464 -0.0386
-4 21 0 -0.1131 0.0173
-4 21 1 -0.2849 -0.0220
-4 21 2 -2.4135 -0.0180
-4 21 3 1.9305 -0.0254
-4 21 4 2.0077 -0.0420
-4 21 5 1.0942 0.0138
-4 21 6 -1.1380 0.0087
-4 21 7 1.1947 0.0062
-4 21 8 0.8104 0.0472
-4 21 9 0.6954 -0.0210
-4 21 10 0.0585 0.0036
-4 21 11 -1.3071 0.0126
-4 21 12 0.1021 0.0212
-4 21 13 4.0230 0.0088
-4 21 14 -0.6589 -0.0445
-4 21 15 -0.0686 -0.0471
-4 22 -3 1.4985 0.0059
-4 22 -2 -0.4622 0.0111
-4 22 -1 -0.4938 0.0288
-4 22 0 0.8844 0.0357
-4 22 1 0.0953 0.0091
-4 22 2 -0.3082 -0.0041
-4 22 3 0.2932 0.0142
-4 22 4 -0.1063 0.0070
-4 22 5 -1.4773 0.0292
-4 22 6 0.0935 -0.0004
-4 22 7 0.0900 -0.0128
-4 22 8 0.8889 0.0094
-4 22 9 -3.4151 0.0092
-4 22 10 -1.0384 0.0100
-4 22 11 0.7517 0.0614
-4 22 12 -1.8177 0.0273
-4 22 13 -0.0766 -0.0199
-4 22 14 -0.0082 0.0252
-4 23 -3 0.9981 -0.0111
-4 23 -2 -0.0392 -0.0067
-4 23 -1 0.6248 -0.0087
-4 23 0 1.8167 -0.0017
-4 23 1 -0.7761 -0.0229
-4 23 2 0.9241 0.0022
-4 23 3 -0.3654 -0.0073
-4 23 4 -1.0231 0.0286
-4 23 5 -0.8997 0.0128
-4 23 6 1.2443 -0.0554
-4 23 7 -0.5816 0.0233
-4 23 8 1.6502 -0.0007
-4 23 9 -0.4865 -0.0347
-4 23 10 1.0571 -0.0274
-4 23 11 -0.9398 -0.0250
-4 23 12 1.1498 -0.0376
-4 24 -3 -2.0113 -0.0340
-4 24 -2 0.1203 0.0311
-4 24 -1 0.0859 0.0084
-4 24 0 -0.7504 0.0125
-4 24 1 -2.0194 0.0120
-4 24 2 1.0866 0.0379
-4 24 3 -2.0529 0.0094
-4 24 4 0.7270 0.0553
-4 24 5 0.3951 0.0089
-4 24 6 0.3841 -0.1157
-4 24 7 -0.2715 -0.0605
-4 24 8 -1.2722 -0.0424
-4 24 9 -0.1500 -0.0268
-4 24 10 0.8122 0.1037
-4 25 -3 0.0200 -0.0345
-4 25 -2 0.5988 0.0077
-4 25 -1 -1.4429 -0.0358
-4 25 0 0.4386 -0.0484
-4 25 1 0.1750 -0.0438
-4 25 2 2.1103 -0.0881
-4 25 3 -1.2107 0.0089
-4 25 4 0.1684 -0.0317
-4 25 5 0.4267 -0.0144
-4 25 6 -1.2537 0.1465
-4 25 7 0.3875 0.0032
-4 25 8 0.0065 -0.0068
-4 26 0 -1.6146 -0.0107
-4 26 1 -0.6667 0.0241
-4 26 2 0.4443 0.0169
-4 26 3 1.9428 0.0423
-3 0 -1 -27.6330 -0.4832
-3 0 1 165.9483 1.1345
-3 0 3 -75.7942 -0.2462
-3 0 5 -13.5630 -0.1756
-3 0 7 25.0497 -0.0881
-3 0 9 -6.1685 0.0164
-3 0 11 3.3789 0.0232
-3 0 13 -1.3256 -0.0242
-3 0 15 -3.4915 0.0302
-3 0 17 -3.9634 -0.0140
-3 0 19 2.0796 -0.0100
-3 0 21 2.2169 0.0235
-3 0 23 1.2336 0.0181
-3 1 -2 -50.4467 -0.2252
-3 1 -1 19.4435 -0.1724
-3 1 0 -15.8926 -0.1682
-3 1 1 11.4144 -0.1406
-3 1 2 27.8935 -0.0831
-3 1 3 -19.5573 -0.0543
-3 1 4 41.8001 0.0655
-3 1 5 -14.2408 0.1939
-3 1 6 2.5372 -0.0538
-3 1 7 8.2183 0.1040
-3 1 8 -4.6792 0.1154
-3 1 9 20.6779 -0.0567
-3 1 10 6.1727 -0.0049
-3 1 11 -4.2743 0.0315
-3 1 12 -0.3864 0.0190
-3 1 13 -6.3151 0.0517
-3 1 14 2.0121 0.0033
-3 1 15 7.4745 0.0121
-3 1 16 -0.5152 -0.0007
-3 1 17 -2.4551 0.0115
-3 1 18 1.2416 0.0088
-3 1 19 4.6124 0.0040
-3 1 20 -3.6736 0.0178
-3 1 21 -2.0677 -0.0129
-3 1 22 -1.2079 -0.0111
-3 1 23 -1.0252 -0.0152
-3 1 24 1.4726 -0.0064
-3 1 25 -1.9938 -0.0334
-3 2 -2 -30.0649 -0.1380
-3 2 -1 53.3937 0.5144
-3 2 0 8.3133 0.1613
-3 2 1 -183.5186 -0.3935
-3 2 2 2.6197 0.0904
-3 2 3 -35.3413 -0.0795
-3 2 4 21.7756 -0.0949
-3 2 5 -18.2175 0.1234
-3 2 6 -4.7328 -0.1983
-3 2 7 -19.5550 -0.0459
-3 2 8 -23.4537 0.0105
-3 2 9 2.1580 -0.0565
-3 2 10 -2.3113 0.0293
-3 2 11 -9.6327 0.0320
-3 2 12 -1.1050 -0.0041
-3 2 13 0.9242 0.0109
-3 2 14 -1.8208 0.0104
-3 2 15 3.7774 0.0090
-3 2 16 -2.0516 -0.0031
-3 2 17 3.0671 -0.0027
-3 2 18 0.1306 -0.0142
-3 2 19 0.8461 0.0245
-3 2 20 -2.0262 0.0073
-3 2 21 2.6316 -0.0113
-3 2 22 1.0092 0.0015
-3 2 23 -1.9174 -0.0098
-3 2 24 1.7624 0.0357
-3 3 -2 66.3590 0.0501
-3 3 -1 -10.7471 0.0776
-3 3 0 51.5996 -0.1860
-3 3 1 -5.6248 -0.1270
-3 3 2 84.3770 -0.0039
-3 3 3 3.0570 -0.0377
-3 3 4 25.3199 0.1604
-3 3 5 -8.2171 0.0135
-3 3 6 2.9643 -0.0032
-3 3 7 17.4891 0.1077
-3 3 8 6.4644 -0.0374
-3 3 9 -4.7561 -0.0157
-3 3 10 1.6353 -0.0295
-3 3 11 7.2863 0.0166
-3 3 12 5.9514 0.0036
-3 3 13 3.4827 -0.0415
-3 3 14 -4.3661 -0.0177
-3 3 15 -3.4068 -0.0137
-3 3 16 -2.8439 -0.0015
-3 3 17 0.7269 0.0168
-3 3 18 -2.9219 -0.0138
-3 3 19 -3.1305 0.0129
-3 3 20 -0.5276 0.0013
-3 3 21 2.1639 0.0053
-3 3 22 0.4167 0.0090
-3 3 23 0.4013 0.0163
-3 3 24 -1.1695 0.0081
-3 3 25 -0.0711 -0.0233
-3 4 -2 36.6758 -0.0105
-3 4 -1 -60.8057 0.1081
-3 4 0 -23.9135 -0.0538
-3 4 1 36.6551 0.0708
-3 4 2 -17.5124 -0.0191
-3 4 3 -17.3870 -0.0335
-3 4 4 -0.8194 0.0423
-3 4 5 -23.9948 -0.0901
-3 4 6 0.5423 -0.0039
-3 4 7 26.2047 0.0998
-3 4 8 10.2735 0.0201
-3 4 9 -8.4238 -0.0056
-3 4 10 -0.9741 -0.0006
-3 4 11 6.9716 -0.0218
-3 4 12 2.2337 -0.0255
-3 4 13 -1.7004 0.0064
-3 4 14 0.3945 0.0163
-3 4 15 0.9070 0.0331
-3 4 16 -0.1853 -0.0061
-3 4 17 1.1608 0.0067
-3 4 18 2.5745 -0.0034
-3 4 19 -0.3382 0.0027
-3 4 20 2.2800 -0.0110
-3 4 21 0.2312 -0.0371
-3 4 22 -1.5987 -0.0039
-3 4 23 0.5966 0.0059
-3 4 24 0.3778 -0.0233
-3 4 25 -0.3070 -0.0473
-3 5 -2 -27.0299 -0.0978
-3 5 -1 7.8481 -0.0113
-3 5 0 7.3086 -0.0122
-3 5 1 41.1530 0.1587
-3 5 2 -26.2299 0.0764
-3 5 3 17.3578 0.0579
-3 5 4 11.6258 0.0432
-3 5 5 13.3807 -0.0546
-3 5 6 10.4868 -0.0432
-3 5 7 -12.1291 -0.0346
-3 5 8 -13.8664 0.0202
-3 5 9 8.1614 -0.0404
-3 5 10 -6.3899 0.0510
-3 5 11 -11.4115 0.0301
-3 5 12 -7.8358 0.0017
-3 5 13 -3.8892 0.0084
-3 5 14 2.3935 -0.0257
-3 5 15 3.3749 -0.0012
-3 5 16 -2.4654 -0.0132
-3 5 17 -2.3801 -0.0166
-3 5 18 3.0651 -0.0136
-3 5 19 0.9916 -0.0024
-3 5 20 -0.3662 -0.0021
-3 5 21 -2.6473 -0.0015
-3 5 22 -1.0851 0.0231
-3 5 23 -0.2367 0.0094
-3 5 24 -0.4148 -0.0114
-3 6 -2 -21.2056 0.0530
-3 6 -1 10.4679 -0.1351
-3 6 0 -12.1316 -0.0876
-3 6 1 2.1802 0.0499
-3 6 2 -20.6796 -0.0874
-3 6 3 -21.4781 0.0390
-3 6 4 -27.1822 0.0847
-3 6 5 6.0846 0.0195
-3 6 6 -8.9625 0.0558
-3 6 7 -22.2351 0.0061
-3 6 8 -15.7482 -0.0127
-3 6 9 21.9096 -0.0212
-3 6 10 1.4244 0.0247
-3 6 11 -1.3950 0.0049
-3 6 12 2.4884 -0.0090
-3 6 13 1.0130 -0.0052
-3 6 14 0.9125 0.0078
-3 6 15 2.7005 -0.0244
-3 6 16 1.9589 0.0066
-3 6 17 -0.8465 -0.0145
-3 6 18 -1.2787 -0.0107
-3 6 19 0.0542 0.0017
-3 6 20 0.6030 -0.0448
-3 6 21 0.7073 0.0026
-3 6 22 2.1486 -0.0021
-3 6 23 1.7991 -0.0045
-3 6 24 -1.9028 -0.0856
-3 7 -2 -5.7913 0.0233
-3 7 -1 -0.2201 -0.0010
-3 7 0 -20.4217 0.0681
-3 7 1 -8.8383 0.0630
-3 7 2 10.5756 -0.0068
-3 7 3 14.7291 -0.0467
-3 7 4 7.7183 -0.1247
-3 7 5 11.2880 -0.0029
-3 7 6 -2.9038 -0.0033
-3 7 7 20.7208 -0.0138
-3 7 8 4.0269 0.0078
-3 7 9 -0.1618 0.0186
-3 7 10 -2.4136 -0.0047
-3 7 11 8.3455 -0.0044
-3 7 12 5.5057 -0.0124
-3 7 13 0.3776 0.0116
-3 7 14 -0.6227 0.0068
-3 7 15 -3.9315 -0.0125
-3 7 16 2.2492 0.0112
-3 7 17 0.8599 -0.0274
-3 7 18 -1.7539 0.0059
-3 7 19 -0.8935 0.0347
-3 7 20 0.6088 0.0206
-3 7 21 -1.5746 0.0244
-3 7 22 -1.6351 -0.0082
-3 7 23 0.4868 0.0037
-3 7 24 0.0028 0.0266
-3 8 -2 3.0785 0.0127
-3 8 -1 34.2131 0.0102
-3 8 0 24.2915 0.0166
-3 8 1 -2.5605 -0.0279
-3 8 2 0.4766 0.0470
-3 8 3 22.1424 -0.0007
-3 8 4 3.3388 -0.0219
-3 8 5 -7.0426 0.0066
-3 8 6 -6.6056 -0.0303
-3 8 7 9.0096 0.0004
-3 8 8 3.5164 -0.0190
-3 8 9 -11.1215 0.0061
-3 8 10 -4.5933 -0.0150
-3 8 11 -0.8508 -0.0139
-3 8 12 -1.2974 -0.0166
-3 8 13 -4.7549 0.0015
-3 8 14 1.1577 -0.0125
-3 8 15 -2.1185 0.0024
-3 8 16 0.3175 0.0006
-3 8 17 0.4980 0.0105
-3 8 18 0.1806 0.0419
-3 8 19 -1.6154 0.0124
-3 8 20 0.4735 0.0161
-3 8 21 0.7467 -0.0011
-3 8 22 1.1591 0.0065
-3 8 23 -0.8407 0.0213
-3 8 24 -0.5199 0.0092
-3 9 -2 -14.1107 0.0225
-3 9 -1 -7.7840 0.0213
-3 9 0 -4.8341 0.0210
-3 9 1 -6.9515 -0.0296
-3 9 2 -11.7036 -0.0520
-3 9 3 -9.1176 -0.0392
-3 9 4 -11.2675 0.0280
-3 9 5 -5.2509 0.0080
-3 9 6 1.9615 0.0415
-3 9 7 -8.0804 0.0224
-3 9 8 2.2025 -0.0419
-3 9 9 -2.3873 0.0163
-3 9 10 2.2901 0.0037
-3 9 11 -3.7214 -0.0250
-3 9 12 3.5491 -0.0035
-3 9 13 -0.2516 -0.0043
-3 9 14 -0.6131 -0.0111
-3 9 15 -1.4299 0.0253
-3 9 16 -0.5763 0.0122
-3 9 17 -0.3463 0.0280
-3 9 18 2.0313 0.0006
-3 9 19 0.1761 -0.0130
-3 9 20 1.4046 -0.0181
-3 9 21 2.9181 0.0070
-3 9 22 1.2268 0.0091
-3 9 23 -0.5240 0.0471
-3 10 -2 8.2077 -0.0093
-3 10 -1 -17.8579 -0.0226
-3 10 0 -9.9404 -0.0048
-3 10 1 8.2152 -0.0079
-3 10 2 9.5484 -0.0253
-3 10 3 -6.5167 0.0389
-3 10 4 1.8148 -0.0028
-3 10 5 5.2846 -0.0105
-3 10 6 5.3013 -0.0036
-3 10 7 -0.2403 -0.0153
-3 10 8 3.4882 0.0050
-3 10 9 -0.9883 0.0031
-3 10 10 2.3032 -0.0043
-3 10 11 -1.7531 0.0011
-3 10 12 0.8613 0.0175
-3 10 13 1.4429 0.0198
-3 10 14 1.2192 -0.0056
-3 10 15 -0.2166 -0.0009
-3 10 16 3.4996 0.0001
-3 10 17 -1.0032 -0.0146
-3 10 18 -1.1097 -0.0138
-3 10 19 -0.6410 0.0165
-3 10 20 -2.1737 -0.0151
-3 10 21 -1.4645 0.0256
-3 10 22 -2.5187 -0.0109
-3 10 23 0.3732 -0.0733
-3 11 -2 3.0752 0.0419
-3 11 -1 -0.5772 0.0119
-3 11 0 5.0065 -0.0119
-3 11 1 3.5553 -0.0280
-3 11 2 7.0000 -0.0355
-3 11 3 3.3996 0.0181
-3 11 4 2.4301 0.0222
-3 11 5 1.9797 0.0136
-3 11 6 -2.3285 0.0150
-3 11 7 -1.9970 0.0113
-3 11 8 -6.4619 -0.0000
-3 11 9 2.0479 -0.0116
-3 11 10 2.0902 0.0109
-3 11 11 0.0768 -0.0100
-3 11 12 -0.5455 -0.0037
-3 11 13 -0.0008 0.0071
-3 11 14 3.2442 0.0103
-3 11 15 -0.0584 -0.0082
-3 11 16 1.3301 0.0153
-3 11 17 -1.1057 -0.0146
-3 11 18 1.4771 -0.0312
-3 11 19 0.3112 0.0163
-3 11 20 0.2006 -0.0251
-3 11 21 -0.1757 -0.0220
-3 11 22 -0.5259 -0.0245
-3 11 23 -0.0023 -0.0863
-3 12 -2 -5.7917 -0.0028
-3 12 -1 12.3075 -0.0116
-3 12 0 7.7196 0.0228
-3 12 1 -6.6419 0.0124
-3 12 2 -9.9516 0.0484
-3 12 3 2.6732 0.0161
-3 12 4 -4.1326 0.0009
-3 12 5 3.2315 -0.0259
-3 12 6 -1.4540 -0.0229
-3 12 7 1.5126 -0.0082
-3 12 8 -3.6674 0.0064
-3 12 9 9.7427 0.0120
-3 12 10 5.0685 0.0110
-3 12 11 -0.3442 0.0103
-3 12 12 0.7364 0.0115
-3 12 13 -2.0024 0.0049
-3 12 14 1.1360 -0.0135
-3 12 15 -0.4653 -0.0164
-3 12 16 0.0005 0.0156
-3 12 17 -2.7075 0.0223
-3 12 18 4.0837 -0.0224
-3 12 19 0.3172 0.0060
-3 12 20 0.4082 -0.0170
-3 12 21 -0.4452 -0.0275
-3 12 22 -0.1709 0.0238
-3 13 -2 -4.9779 -0.0032
-3 13 -1 2.2409 -0.0251
-3 13 0 -6.8721 -0.0080
-3 13 1 -2.6065 -0.0120
-3 13 2 -8.5623 0.0301
-3 13 3 5.5819 0.0280
-3 13 4 -3.8351 -0.0061
-3 13 5 1.2442 0.0232
-3 13 6 -3.8707 0.0011
-3 13 7 4.9274 -0.0222
-3 13 8 1.5682 0.0016
-3 13 9 -5.5731 -0.0032
-3 13 10 -7.4348 -0.0103
-3 13 11 -4.0989 0.0074
-3 13 12 0.0849 -0.0071
-3 13 13 -3.5689 -0.0010
-3 13 14 -0.9429 0.0021
-3 13 15 -2.7188 -0.0055
-3 13 16 0.8367 0.0012
-3 13 17 -2.4329 0.0097
-3 13 18 -0.6686 0.0039
-3 13 19 -1.9651 -0.0047
-3 13 20 -1.6274 -0.0090
-3 13 21 -0.3193 -0.0126
-3 13 22 0.1297 0.0436
-3 14 -2 0.3676 0.0139
-3 14 -1 -2.3078 0.0072
-3 14 0 -5.1543 0.0004
-3 14 1 7.1334 0.0086
-3 14 2 5.4124 0.0145
-3 14 3 6.9770 -0.0433
-3 14 4 -0.1960 -0.0334
-3 14 5 -3.9080 -0.0195
-3 14 6 -7.6370 0.0149
-3 14 7 3.4859 0.0131
-3 14 8 3.7033 0.0168
-3 14 9 -6.2878 -0.0010
-3 14 10 -2.2879 -0.0020
-3 14 11 3.3131 -0.0279
-3 14 12 5.1148 0.0154
-3 14 13 0.4440 -0.0075
-3 14 14 2.7625 -0.0058
-3 14 15 -3.0664 0.0099
-3 14 16 -0.1464 0.0096
-3 14 17 0.7688 0.0110
-3 14 18 -0.4694 -0.0122
-3 14 19 -0.6462 0.0056
-3 14 20 -0.2579 0.0371
-3 14 21 -0.0813 0.0334
-3 15 -2 2.1523 0.0051
-3 15 -1 -1.0738 -0.0224
-3 15 0 3.6059 -0.0019
-3 15 1 0.5717 -0.0196
-3 15 2 0.5598 0.0264
-3 15 3 -4.0553 -0.0174
-3 15 4 -2.3694 0.0068
-3 15 5 3.3205 -0.0104
-3 15 6 4.6294 0.0106
-3 15 7 1.0876 -0.0051
-3 15 8 -2.6449 -0.0005
-3 15 9 4.7217 -0.0126
-3 15 10 8.8159 0.0050
-3 15 11 -0.6043 -0.0042
-3 15 12 1.3453 0.0044
-3 15 13 -1.1241 -0.0069
-3 15 14 4.2366 0.0134
-3 15 15 -0.2383 0.0245
-3 15 16 0.7402 -0.0195
-3 15 17 0.9926 -0.0060
-3 15 18 -1.4617 -0.0106
-3 15 19 2.1507 0.0327
-3 15 20 2.5128 0.0145
-3 15 21 2.9506 -0.0976
-3 16 -2 1.2467 0.0001
-3 16 -1 -2.1846 0.0230
-3 16 0 3.2348 0.0029
-3 16 1 -1.6298 0.0025
-3 16 2 -0.6931 -0.0168
-3 16 3 -4.1376 -0.0265
-3 16 4 -3.9858 -0.0066
-3 16 5 5.8525 0.0172
-3 16 6 7.6309 -0.0003
-3 16 7 -5.5704 -0.0035
-3 16 8 -5.8304 -0.0039
-3 16 9 2.3560 -0.0172
-3 16 10 4.0480 0.0013
-3 16 11 -7.5736 -0.0030
-3 16 12 -3.3527 -0.0006
-3 16 13 -3.3208 0.0070
-3 16 14 -0.9610 0.0140
-3 16 15 0.5867 0.0064
-3 16 16 0.2434 -0.0194
-3 16 17 0.5015 -0.0046
-3 16 18 -1.4722 -0.0137
-3 16 19 1.7792 -0.0284
-3 16 20 -2.1501 -0.0062
-3 17 -2 1.5963 -0.0071
-3 17 -1 1.1528 0.0048
-3 17 0 1.2461 -0.0233
-3 17 1 -0.8173 0.0099
-3 17 2 -1.5478 0.0066
-3 17 3 3.1107 0.0049
-3 17 4 1.6732 0.0191
-3 17 5 0.1826 0.0034
-3 17 6 -3.4942 -0.0137
-3 17 7 -2.9733 0.0046
-3 17 8 3.4985 -0.0146
-3 17 9 -4.7793 0.0060
-3 17 10 -2.5128 0.0366
-3 17 11 0.5439 -0.0238
-3 17 12 1.0897 0.0334
-3 17 13 1.1377 0.0177
-3 17 14 -1.0913 -0.0161
-3 17 15 -0.1935 0.0206
-3 17 16 -0.6300 -0.0359
-3 17 17 -0.2882 -0.0099
-3 17 18 0.4217 0.0179
-3 17 19 2.3396 -0.0110
-3 18 -2 -2.3126 0.0104
-3 18 -1 -0.4784 -0.0036
-3 18 0 -2.4888 0.0112
-3 18 1 2.2155 -0.0173
-3 18 2 -0.3206 -0.0045
-3 18 3 1.4119 0.0010
-3 18 4 1.3032 0.0172
-3 18 5 -3.3742 0.0087
-3 18 6 -4.3754 0.0001
-3 18 7 4.3219 0.0120
-3 18 8 6.6867 -0.0196
-3 18 9 -1.2881 0.0126
-3 18 10 0.6363 0.0061
-3 18 11 4.3332 -0.0247
-3 18 12 1.7748 0.0216
-3 18 13 0.1918 0.0029
-3 18 14 1.2687 -0.0190
-3 18 15 0.3432 0.0073
-3 18 16 0.8479 -0.0225
-3 18 17 1.0779 -0.0126
-3 18 18 -1.8493 -0.0288
-3 19 -2 1.6028 -0.0090
-3 19 -1 0.7347 0.0201
-3 19 0 -0.8168 0.0019
-3 19 1 -3.0002 0.0087
-3 19 2 0.9662 0.0065
-3 19 3 -0.3131 -0.0037
-3 19 4 -0.1837 -0.0151
-3 19 5 -0.1595 0.0067
-3 19 6 -1.1713 -0.0233
-3 19 7 2.6988 0.0186
-3 19 8 -1.1626 -0.0111
-3 19 9 -0.9693 0.0118
-3 19 10 -0.7859 0.0170
-3 19 11 -0.7827 -0.0050
-3 19 12 -1.1125 0.0147
-3 19 13 -4.2465 -0.0077
-3 19 14 -1.2645 -0.0062
-3 19 15 -1.9602 -0.0573
-3 19 16 0.9691 -0.0118
-3 19 17 3.0190 0.0224
-3 20 -2 -1.8915 0.0088
-3 20 -1 -3.7581 -0.0040
-3 20 0 2.7384 -0.0196
-3 20 1 -2.6609 0.0054
-3 20 2 0.6076 -0.0093
-3 20 3 2.6190 0.0217
-3 20 4 -1.5800 0.0063
-3 20 5 3.1418 0.0106
-3 20 6 -0.4339 0.0073
-3 20 7 1.1851 0.0023
-3 20 8 -3.7002 -0.0174
-3 20 9 -1.4621 0.0092
-3 20 10 -0.2267 0.0301
-3 20 11 -1.5171 -0.0205
-3 20 12 -0.8018 0.0181
-3 20 13 2.3505 -0.0291
-3 20 14 4.6218 -0.0483
-3 20 15 -2.4369 -0.0261
-3 20 16 -0.9928 0.0079
-3 21 -2 -0.0401 0.0193
-3 21 -1 0.4534 -0.0175
-3 21 0 2.0474 -0.0026
-3 21 1 2.2265 -0.0101
-3 21 2 -1.6879 -0.0031
-3 21 3 -0.6026 0.0065
-3 21 4 -1.0235 -0.0275
-3 21 5 2.4732 -0.0288
-3 21 6 -1.8081 -0.0128
-3 21 7 1.2513 -0.0321
-3 21 8 -1.7231 0.0057
-3 21 9 0.6783 0.0454
-3 21 10 1.2720 0.0215
-3 21 11 0.7236 -0.0359
-3 21 12 -0.9570 0.0186
-3 21 13 3.0705 -0.0350
-3 21 14 2.0293 -0.0060
-3 21 15 -0.3861 0.0659
-3 22 -2 0.9021 -0.0111
-3 22 -1 0.7502 0.0102
-3 22 0 -0.3686 0.0316
-3 22 1 1.2924 0.0164
-3 22 2 0.1140 0.0221
-3 22 3 -0.6417 0.0299
-3 22 4 -0.3343 -0.0119
-3 22 5 0.5846 0.0284
-3 22 6 -2.6520 0.0242
-3 22 7 0.7370 -0.0099
-3 22 8 1.1452 0.0292
-3 22 9 0.0722 0.0124
-3 22 10 -0.9630 -0.0191
-3 22 11 1.3359 -0.0625
-3 22 12 -0.6064 -0.0027
-3 22 13 -0.3874 -0.0498
-3 22 14 -3.1080 0.0516
-3 23 -2 -0.3757 -0.0394
-3 23 -1 -1.5755 -0.0284
-3 23 0 -0.5714 -0.0064
-3 23 1 0.4587 -0.0102
-3 23 2 -1.1092 -0.0361
-3 23 3 1.5457 -0.0173
-3 23 4 -0.3985 -0.0686
-3 23 5 -0.4973 -0.0083
-3 23 6 0.5360 0.0192
-3 23 7 -1.1705 -0.0523
-3 23 8 1.3635 0.0492
-3 23 9 -1.4026 -0.0168
-3 23 10 1.6995 -0.1127
-3 23 11 -0.3747 -0.0224
-3 23 12 -0.2226 0.0099
-3 24 -2 -1.5120 0.0176
-3 24 -1 2.0049 0.0157
-3 24 0 0.7066 0.0236
-3 24 1 0.0399 -0.0282
-3 24 2 -0.2460 0.0134
-3 24 3 -1.0192 -0.0090
-3 24 4 0.5151 -0.0273
-3 24 5 -1.8368 0.0870
-3 24 6 0.4613 0.0732
-3 24 7 -0.3338 -0.0219
-3 24 8 1.1291 0.0667
-3 24 9 -0.6442 -0.0252
-3 24 10 3.1287 0.0356
-3 25 -2 0.1803 -0.0027
-3 25 -1 0.1022 -0.0379
-3 25 0 -0.5068 0.0115
-3 25 1 -2.6257 -0.0150
-3 25 2 2.5761 0.0049
-3 25 3 -0.3331 0.0017
-3 25 4 1.5652 0.0453
-3 25 5 0.4203 0.0426
-3 25 6 0.4014 0.0433
-3 25 7 0.7204 0.0251
-3 26 -2 1.0764 0.0381
-3 26 -1 1.0777 0.0139
-3 26 0 1.0244 0.0154
-3 26 1 -1.3900 0.0315
-3 26 2 -1.1662 -0.0082
-3 26 3 -0.2091 0.0446
-3 26 4 0.0762 0.0943
-2 0 0 -147.2530 -1.7247
-2 0 2 110.0361 0.9604
-2 0 4 -50.5077 0.2332
-2 0 6 -8.8665 -0.0762
-2 0 8 25.5170 0.1281
-2 0 10 -5.6666 0.0901
-2 0 12 1.0220 0.0705
-2 0 14 0.4679 -0.0183
-2 0 16 3.7170 -0.0083
-2 0 18 3.0162 -0.0105
-2 0 20 0.4798 -0.0108
-2 0 22 -3.5990 -0.0073
-2 0 24 -1.0949 0.0100
-2 1 -1 -5.4818 0.5131
-2 1 0 -131.3114 -0.1984
-2 1 1 -31.4770 0.1635
-2 1 2 -69.4940 -0.3666
-2 1 3 -40.6829 -0.4120
-2 1 4 17.7478 0.0809
-2 1 5 1.0392 0.0509
-2 1 6 -1.0803 0.0437
-2 1 7 1.7178 -0.0705
-2 1 8 -27.2181 0.0464
-2 1 9 -8.5406 -0.0584
-2 1 10 0.4602 -0.0168
-2 1 11 1.3640 -0.0417
-2 1 12 2.2914 -0.0385
-2 1 13 -3.7176 -0.0285
-2 1 14 -1.6447 0.0087
-2 1 15 -0.4741 0.0143
-2 1 16 7.3392 0.0219
-2 1 17 -1.8416 0.0024
-2 1 18 -1.8418 -0.0062
-2 1 19 1.6637 -0.0117
-2 1 20 1.4615 -0.0031
-2 1 21 0.4803 -0.0051
-2 1 22 -0.7257 -0.0277
-2 1 23 -0.2048 0.0041
-2 1 24 1.0365 0.0217
-2 1 25 1.6841 0.0044
-2 2 -1 70.8495 -0.1057
-2 2 0 174.0044 0.5160
-2 2 1 85.4550 0.4633
-2 2 2 20.2680 -0.2530
-2 2 3 -6.0251 0.0694
-2 2 4 76.0646 0.0119
-2 2 5 -1.2808 -0.0657
-2 2 6 3.3031 0.0686
-2 2 7 18.1349 -0.0702
-2 2 8 -19.6036 0.0585
-2 2 9 5.9226 -0.0543
-2 2 10 11.9796 -0.0061
-2 2 11 1.3302 0.0263
-2 2 12 -1.4829 0.0126
-2 2 13 -0.8783 -0.0117
-2 2 14 0.6283 -0.0188
-2 2 15 -0.1578 -0.0357
-2 2 16 -4.1769 -0.0041
-2 2 17 -1.4509 -0.0065
-2 2 18 -2.3690 0.0089
-2 2 19 1.0850 0.0031
-2 2 20 -1.7204 0.0285
-2 2 21 -0.6723 0.0228
-2 2 22 3.5179 -0.0081
-2 2 23 -0.4240 0.0148
-2 2 24 -0.4023 0.0206
-2 2 25 0.2235 -0.0665
-2 3 -1 -18.4618 -0.1098
-2 3 0 22.9161 -0.0538
-2 3 1 -102.0110 -0.0560
-2 3 2 21.7811 -0.0024
-2 3 3 -58.2023 0.0476
-2 3 4 11.2450 0.1255
-2 3 5 -9.7913 0.0700
-2 3 6 -15.7331 -0.0490
-2 3 7 9.4884 0.0393
-2 3 8 11.9840 0.0717
-2 3 9 9.0707 0.0000
-2 3 10 -5.0985 -0.0090
-2 3 11 -5.2011 -0.0616
-2 3 12 0.5801 -0.0195
-2 3 13 4.5215 0.0027
-2 3 14 -0.8551 0.0072
-2 3 15 3.0925 -0.0019
-2 3 16 -3.1699 0.0195
-2 3 17 2.6326 -0.0172
-2 3 18 2.4422 0.0068
-2 3 19 0.6186 0.0112
-2 3 20 -1.6168 -0.0297
-2 3 21 0.1978 -0.0040
-2 3 22 -1.1318 -0.0251
-2 3 23 -0.2936 -0.0153
-2 3 24 -0.4626 0.0293
-2 3 25 -0.6200 -0.0574
-2 4 -1 -17.6196 0.0592
-2 4 0 -16.9724 0.1499
-2 4 1 -37.3890 -0.0861
-2 4 2 57.5412 -0.0458
-2 4 3 -8.7469 -0.1415
-2 4 4 17.4396 -0.0308
-2 4 5 3.6739 0.0556
-2 4 6 -17.3669 -0.1037
-2 4 7 -5.9136 0.0638
-2 4 8 11.0317 -0.0299
-2 4 9 -6.9623 -0.0417
-2 4 10 -14.6484 0.0292
-2 4 11 -7.7259 0.0276
-2 4 12 2.1553 0.0192
-2 4 13 2.0086 0.0142
-2 4 14 -3.6702 -0.0219
-2 4 15 2.9481 -0.0017
-2 4 16 1.7998 0.0453
-2 4 17 0.6158 -0.0114
-2 4 18 1.2981 -0.0173
-2 4 19 0.4817 0.0085
-2 4 20 -2.1676 -0.0202
-2 4 21 0.7659 -0.0041
-2 4 22 -0.6079 0.0006
-2 4 23 -0.2319 0.0084
-2 4 24 1.4915 0.0377
-2 5 -1 -29.5988 -0.0924
-2 5 0 -17.2457 -0.0355
-2 5 1 19.6357 -0.0501
-2 5 2 -8.8364 0.1018
-2 5 3 -10.0259 0.0787
-2 5 4 -12.6398 -0.0243
-2 5 5 -24.7886 0.0173
-2 5 6 4.1331 -0.0485
-2 5 7 -5.2246 -0.0217
-2 5 8 -13.8219 -0.0048
-2 5 9 -5.0659 -0.0145
-2 5 10 13.8758 -0.0182
-2 5 11 7.6386 0.0224
-2 5 12 -0.8612 -0.0184
-2 5 13 -0.9509 0.0257
-2 5 14 -0.8647 -0.0148
-2 5 15 2.3274 -0.0034
-2 5 16 1.4111 0.0080
-2 5 18 -4.5215 -0.0099
-2 5 19 0.3713 0.0217
-2 5 20 2.9917 0.0044
-2 5 21 0.6148 -0.0138
-2 5 22 2.7729 0.0263
-2 5 23 0.1492 0.0130
-2 5 24 -1.2790 -0.0860
-2 6 -1 -2.1998 0.0736
-2 6 0 -13.0023 -0.1443
-2 6 1 16.9630 -0.0965
-2 6 2 1.0864 0.0216
-2 6 3 20.8900 -0.0400
-2 6 4 -4.0324 0.0207
-2 6 5 2.3814 0.0058
-2 6 6 31.2885 -0.0004
-2 6 7 15.0461 0.0008
-2 6 8 -10.9303 0.0072
-2 6 9 6.1540 0.0004
-2 6 10 11.5979 -0.0312
-2 6 11 7.0816 -0.0010
-2 6 12 -0.2885 -0.0109
-2 6 13 0.0298 -0.0018
-2 6 14 -0.5108 0.0178
-2 6 15 -1.9688 0.0299
-2 6 16 -0.7494 -0.0013
-2 6 17 3.4399 0.0014
-2 6 18 1.0663 -0.0284
-2 6 19 -1.4097 0.0324
-2 6 20 0.2739 0.0188
-2 6 21 -2.0798 -0.0168
-2 6 22 -1.6769 0.0104
-2 6 23 0.3160 0.0323
-2 6 24 -0.7769 -0.0507
-2 7 -1 30.0963 -0.0037
-2 7 0 15.1330 -0.0146
-2 7 1 7.6511 0.0861
-2 7 2 -6.3361 0.0429
-2 7 3 6.7638 0.0094
-2 7 4 -3.9090 -0.0215
-2 7 5 9.3890 -0.0794
-2 7 6 -11.5691 0.0008
-2 7 7 3.1077 0.0055
-2 7 8 1.3817 -0.0210
-2 7 9 5.6358 0.0132
-2 7 10 -16.3725 0.0171
-2 7 11 -6.7537 -0.0002
-2 7 12 -2.1054 0.0195
-2 7 13 -1.2126 -0.0098
-2 7 14 0.6176 0.0028
-2 7 15 -2.0916 -0.0093
-2 7 16 -2.5869 -0.0025
-2 7 17 0.7268 0.0275
-2 7 18 0.9204 0.0005
-2 7 19 -1.6684 0.0210
-2 7 20 -0.0376 -0.0005
-2 7 21 1.3680 0.0082
-2 7 22 -2.3098 -0.0032
-2 7 23 -1.4208 0.0021
-2 7 24 -0.9424 -0.0412
-2 8 -1 -11.9282 -0.0035
-2 8 0 6.9824 -0.0231
-2 8 1 3.2431 -0.0007
-2 8 2 -32.4873 -0.0384
-2 8 3 -7.4789 0.0559
-2 8 4 -3.1054 0.0394
-2 8 5 6.4407 0.0195
-2 8 6 -23.4837 0.0333
-2 8 7 -4.4361 -0.0014
-2 8 8 -1.3466 -0.0083
-2 8 9 3.8559 -0.0088
-2 8 10 -6.6323 -0.0016
-2 8 11 -0.6566 -0.0011
-2 8 12 3.5002 0.0079
-2 8 13 0.0075 0.0011
-2 8 14 2.4989 -0.0045
-2 8 15 -1.3311 -0.0087
-2 8 16 1.9826 0.0050
-2 8 17 -0.4511 -0.0221
-2 8 18 1.1087 -0.0072
-2 8 19 1.4021 -0.0082
-2 8 20 -0.1880 -0.0290
-2 8 21 0.2991 -0.0016
-2 8 22 2.1088 -0.0166
-2 8 23 2.2843 0.0338
-2 8 24 0.3426 0.0176
-2 9 -1 -1.2289 0.0513
-2 9 0 -9.9640 0.0521
-2 9 1 2.8078 0.0363
-2 9 2 -4.2053 -0.0084
-2 9 3 9.8012 -0.0613
-2 9 4 -3.4356 -0.0315
-2 9 5 9.5731 -0.0236
-2 9 6 6.4213 -0.0142
-2 9 7 5.2346 0.0564
-2 9 8 3.3352 0.0108
-2 9 9 1.6295 0.0053
-2 9 10 8.4788 0.0301
-2 9 11 -3.3693 -0.0087
-2 9 12 2.5890 -0.0018
-2 9 13 1.1365 0.0194
-2 9 14 3.2979 -0.0020
-2 9 15 -1.7739 0.0040
-2 9 16 1.4212 0.0151
-2 9 17 -1.5360 -0.0223
-2 9 18 -0.4413 -0.0055
-2 9 19 -0.6999 -0.0083
-2 9 20 -2.4312 -0.0139
-2 9 21 -3.1263 0.0028
-2 9 22 0.1980 -0.0437
-2 9 23 0.2995 0.0090
-2 10 -1 16.3107 -0.0236
-2 10 0 -12.3456 -0.0040
-2 10 1 -1.8593 0.0228
-2 10 2 20.4099 -0.0005
-2 10 3 14.5048 0.0016
-2 10 4 -5.0977 0.0214
-2 10 5 -2.9656 0.0140
-2 10 6 1.6205 -0.0098
-2 10 7 -5.3639 0.0077
-2 10 8 2.5146 -0.0328
-2 10 9 -7.4450 0.0115
-2 10 10 4.2989 0.0236
-2 10 11 -3.1614 -0.0171
-2 10 12 1.9152 -0.0047
-2 10 13 -1.1357 0.0075
-2 10 14 1.1496 -0.0159
-2 10 15 -1.8004 -0.0146
-2 10 16 1.3227 -0.0084
-2 10 17 -0.6513 -0.0123
-2 10 18 -0.0804 0.0154
-2 10 19 -0.2742 0.0072
-2 10 20 1.3990 -0.0252
-2 10 21 1.7749 0.0047
-2 10 22 0.1735 -0.0270
-2 10 23 -1.0111 0.0876
-2 11 -1 2.2259 0.0336
-2 11 0 2.0808 0.0061
-2 11 1 -5.7516 0.0052
-2 11 2 -2.2514 -0.0271
-2 11 3 -6.7226 0.0010
-2 11 4 -1.1189 -0.0013
-2 11 5 -5.2290 0.0203
-2 11 6 1.4548 0.0146
-2 11 7 3.1316 -0.0153
-2 11 8 1.5841 -0.0081
-2 11 9 -4.4983 -0.0096
-2 11 10 5.1871 -0.0046
-2 11 11 2.1163 0.0154
-2 11 12 1.5287 0.0076
-2 11 13 -5.4559 -0.0025
-2 11 14 -1.3064 0.0014
-2 11 15 -1.1797 0.0019
-2 11 16 0.7607 0.0129
-2 11 17 -0.1078 0.0176
-2 11 18 0.4411 -0.0040
-2 11 19 0.8293 -0.0088
-2 11 20 -0.0293 -0.0321
-2 11 21 1.2939 0.0342
-2 11 22 1.1827 0.0555
-2 11 23 1.1978 0.0567
-2 12 -1 -16.6653 0.0008
-2 12 0 8.3512 -0.0176
-2 12 1 1.2167 -0.0160
-2 12 2 -10.0773 0.0139
-2 12 3 -8.5418 0.0052
-2 12 4 1.6993 0.0073
-2 12 5 2.5599 -0.0134
-2 12 6 2.4688 -0.0139
-2 12 7 4.6399 -0.0112
-2 12 8 -7.3382 0.0020
-2 12 9 -5.7459 -0.0031
-2 12 10 1.7849 0.0058
-2 12 11 -4.1350 -0.0125
-2 12 12 -1.6376 -0.0174
-2 12 13 -3.0165 0.0031
-2 12 14 -1.3393 0.0021
-2 12 15 0.3126 -0.0047
-2 12 16 0.0321 -0.0101
-2 12 17 -3.1586 0.0054
-2 12 18 -1.6456 -0.0173
-2 12 19 0.7245 0.0227
-2 12 20 1.5534 0.0287
-2 12 21 -0.0805 0.0339
-2 12 22 -0.8616 0.0100
-2 13 -1 -0.5081 -0.0115
-2 13 0 4.2195 -0.0202
-2 13 1 9.6600 -0.0271
-2 13 2 2.0473 -0.0297
-2 13 3 9.2098 0.0120
-2 13 4 1.6737 -0.0009
-2 13 5 3.5384 0.0010
-2 13 6 -5.5467 0.0144
-2 13 7 -6.4277 0.0160
-2 13 8 0.7401 -0.0024
-2 13 9 6.6518 0.0053
-2 13 10 0.7682 -0.0098
-2 13 11 -4.2172 -0.0049
-2 13 12 1.8742 0.0010
-2 13 13 3.2271 0.0055
-2 13 14 2.5669 0.0211
-2 13 15 0.4305 0.0025
-2 13 16 2.0026 -0.0185
-2 13 17 -0.8379 -0.0080
-2 13 18 1.6598 0.0021
-2 13 19 0.0150 0.0470
-2 13 20 0.2160 0.0230
-2 13 21 -0.8240 0.0452
-2 13 22 -0.9755 -0.1154
-2 14 -1 10.0490 0.0088
-2 14 0 -8.5029 -0.0030
-2 14 1 -2.2569 0.0120
-2 14 2 -5.2263 -0.0026
-2 14 3 4.2281 0.0222
-2 14 4 -1.6626 -0.0318
-2 14 5 2.2090 -0.0154
-2 14 6 -3.6147 -0.0063
-2 14 7 -2.8792 -0.0067
-2 14 8 8.0217 -0.0002
-2 14 9 7.4159 0.0172
-2 14 10 -2.8045 0.0048
-2 14 11 0.3638 0.0047
-2 14 12 4.4130 0.0005
-2 14 13 0.8514 -0.0159
-2 14 14 3.0593 -0.0112
-2 14 15 -1.2319 -0.0241
-2 14 16 0.3201 -0.0120
-2 14 17 0.8157 0.0372
-2 14 18 4.0017 0.0214
-2 14 19 1.1769 0.0081
-2 14 20 0.1003 -0.0874
-2 14 21 1.0268 -0.0387
-2 15 -1 1.5775 -0.0236
-2 15 0 -1.7641 0.0105
-2 15 1 0.0456 -0.0091
-2 15 2 -0.5607 0.0154
-2 15 3 -0.1915 0.0184
-2 15 4 -4.0513 0.0153
-2 15 5 -0.2734 -0.0143
-2 15 6 2.0642 -0.0011
-2 15 7 8.5927 0.0074
-2 15 8 -1.4830 -0.0167
-2 15 9 -7.4104 0.0040
-2 15 10 -2.0587 0.0017
-2 15 11 0.0815 -0.0070
-2 15 12 -2.7997 0.0103
-2 15 13 -6.1328 0.0057
-2 15 14 0.6446 -0.0180
-2 15 15 -1.1971 0.0225
-2 15 16 0.5633 0.0176
-2 15 17 0.6602 0.0023
-2 15 18 -1.4384 -0.0589
-2 15 19 -2.2174 -0.0252
-2 15 20 -2.8509 0.0134
-2 16 -1 -5.5574 -0.0194
-2 16 0 1.6122 0.0215
-2 16 1 0.1056 -0.0035
-2 16 2 2.3062 0.0076
-2 16 3 3.3282 0.0013
-2 16 4 -3.3755 -0.0010
-2 16 5 -2.1561 -0.0061
-2 16 6 1.0918 0.0104
-2 16 7 3.6492 0.0194
-2 16 8 -9.7480 -0.0076
-2 16 9 -8.9862 0.0211
-2 16 10 5.3829 -0.0076
-2 16 11 2.6861 -0.0172
-2 16 12 0.2530 -0.0028
-2 16 13 -1.3736 -0.0090
-2 16 14 1.3818 0.0221
-2 16 15 -0.8096 0.0205
-2 16 16 1.3158 -0.0255
-2 16 17 1.5924 0.0005
-2 16 18 -2.9160 -0.0293
-2 16 19 0.9651 -0.0049
-2 16 20 0.7557 0.0663
-2 17 -1 -1.8096 0.0272
-2 17 0 4.0467 0.0006
-2 17 1 2.8613 0.0033
-2 17 2 -1.1371 0.0107
-2 17 3 0.6009 -0.0018
-2 17 4 -2.5285 -0.0051
-2 17 5 2.1779 0.0172
-2 17 6 0.0045 0.0040
-2 17 7 -3.1510 0.0075
-2 17 8 4.7372 0.0028
-2 17 9 4.2068 -0.0116
-2 17 10 2.9621 0.0020
-2 17 11 -0.4588 0.0008
-2 17 12 2.6472 0.0090
-2 17 13 2.0294 0.0029
-2 17 14 0.7787 0.0057
-2 17 15 -0.8357 -0.0103
-2 17 16 -1.2973 -0.0363
-2 17 17 -0.2325 0.0283
-2 17 18 -2.5482 0.0197
-2 17 19 0.1691 0.0160
-2 18 -1 2.0036 0.0071
-2 18 0 -2.7205 0.0046
-2 18 1 -1.6474 -0.0033
-2 18 2 -2.9839 -0.0089
-2 18 3 0.0515 -0.0406
-2 18 4 0.3293 -0.0146
-2 18 5 2.5329 -0.0034
-2 18 6 -2.2964 0.0079
-2 18 7 -5.1257 0.0090
-2 18 8 6.7969 -0.0172
-2 18 9 1.8335 -0.0042
-2 18 10 -2.3454 0.0250
-2 18 11 -3.8637 -0.0077
-2 18 12 -0.8549 0.0104
-2 18 13 -0.3756 -0.0007
-2 18 14 -1.0919 -0.0444
-2 18 15 1.6580 -0.0126
-2 18 16 -0.6717 0.0209
-2 18 17 1.2442 0.0312
-2 18 18 1.1586 0.0031
-2 19 -1 0.3764 -0.0002
-2 19 0 -0.2479 0.0150
-2 19 1 -1.2190 -0.0138
-2 19 2 0.0773 0.0139
-2 19 3 0.2681 0.0160
-2 19 4 2.5668 0.0116
-2 19 5 1.0114 0.0148
-2 19 6 -1.3560 -0.0117
-2 19 7 -1.1786 -0.0074
-2 19 8 -1.3654 -0.0115
-2 19 9 -4.3133 -0.0007
-2 19 10 -0.9911 0.0193
-2 19 11 -0.7721 -0.0123
-2 19 12 0.9293 0.0005
-2 19 13 1.7938 -0.0485
-2 19 14 -0.4908 0.0146
-2 19 15 -0.5285 0.0231
-2 19 16 -1.6393 0.0257
-2 19 17 0.1068 0.0200
-2 20 -1 -1.5970 -0.0096
-2 20 0 4.1346 -0.0229
-2 20 1 0.2981 -0.0202
-2 20 2 0.3770 -0.0174
-2 20 3 -0.3328 0.0044
-2 20 4 -0.6637 0.0027
-2 20 5 -0.6179 0.0134
-2 20 6 -0.4359 0.0016
-2 20 7 2.9680 0.0045
-2 20 8 0.4318 0.0077
-2 20 9 0.4143 -0.0187
-2 20 10 2.0360 -0.0038
-2 20 11 4.1354 -0.0219
-2 20 12 1.1902 -0.0032
-2 20 13 -0.7505 -0.0022
-2 20 14 3.9981 0.0586
-2 20 15 -1.0003 0.0148
-2 20 16 -0.7318 -0.0134
-2 21 -1 -2.8189 0.0131
-2 21 0 0.7836 -0.0001
-2 21 1 -0.8247 0.0062
-2 21 2 -0.2508 0.0211
-2 21 3 -0.7904 0.0032
-2 21 4 -2.3874 0.0179
-2 21 5 0.7438 0.0025
-2 21 6 -0.9594 -0.0125
-2 21 7 2.0500 0.0147
-2 21 8 -0.6656 -0.0288
-2 21 9 1.6996 -0.0125
-2 21 10 -1.2243 0.0159
-2 21 11 0.9271 -0.0459
-2 21 12 -2.8083 0.0163
-2 21 13 -4.2418 0.0463
-2 21 14 0.7616 -0.0112
-2 21 15 -1.8169 -0.0112
-2 22 -1 -1.3154 -0.0108
-2 22 0 -0.9785 0.0222
-2 22 1 -1.9212 -0.0157
-2 22 2 1.4190 0.0350
-2 22 3 0.8912 -0.0053
-2 22 4 -0.6192 -0.0355
-2 22 5 3.2997 0.0070
-2 22 6 -2.1582 -0.0258
-2 22 7 1.5415 0.0134
-2 22 8 -0.8223 -0.0082
-2 22 9 1.6869 -0.0391
-2 22 10 -1.7831 0.0490
-2 22 11 0.3631 -0.0103
-2 22 12 -0.6217 0.0325
-2 22 13 1.8394 0.0165
-2 22 14 -0.9557 0.0079
-2 23 -1 0.7116 -0.0064
-2 23 0 -0.4527 0.0054
-2 23 1 0.6672 0.0197
-2 23 2 -0.0658 -0.0143
-2 23 3 1.4248 0.0234
-2 23 4 -1.4986 -0.0053
-2 23 5 0.8043 -0.0495
-2 23 6 -1.6699 0.0105
-2 23 7 -0.2730 -0.0122
-2 23 8 1.0470 -0.0061
-2 23 9 -0.4803 0.0752
-2 23 10 0.0901 0.0216
-2 23 11 0.7650 -0.0259
-2 23 12 -1.6829 -0.0238
-2 24 -1 -0.3763 0.0000
-2 24 0 -0.4495 -0.0152
-2 24 1 2.5726 0.0284
-2 24 2 -0.9090 -0.0447
-2 24 3 0.3305 0.0289
-2 24 4 1.0417 0.0448
-2 24 5 1.2916 -0.0375
-2 24 6 1.7405 0.0744
-2 24 7 -1.1197 0.0234
-2 24 8 0.6393 -0.0403
-2 24 9 -2.9709 0.0169
-2 24 10 0.6734 -0.0619
-2 25 -1 1.6793 0.0105
-2 25 0 0.9523 0.0071
-2 25 1 -0.3766 -0.0151
-2 25 2 -0.3498 -0.0210
-2 25 3 -1.3086 -0.0262
-2 25 4 0.4069 -0.0885
-2 25 5 -1.2973 -0.0523
-2 25 6 -1.0386 0.0027
-2 25 7 0.2187 -0.0533
-2 26 -1 -0.2835 -0.0027
-2 26 0 0.6752 0.0222
-2 26 1 0.2592 0.0035
-2 26 2 0.2819 0.0083
-2 26 3 -1.1065 -0.0122
-2 26 4 1.8015 0.0746
-2 26 5 -0.3114 0.1230
-1 0 3 61.3805 0.1181
-1 0 5 4.2494 0.3249
-1 0 7 -22.6550 -0.0687
-1 0 9 -1.9239 -0.0235
-1 0 11 -2.5252 -0.0259
-1 0 13 5.4462 -0.0073
-1 0 15 1.5203 0.0220
-1 0 17 0.4577 0.0367
-1 0 19 -1.5388 -0.0081
-1 0 21 2.0127 -0.0004
-1 0 25 0.8935 0.0047
-1 1 1 124.1447 0.2841
-1 1 2 76.1610 0.5315
-1 1 3 40.1636 -0.2462
-1 1 4 3.3144 -0.1097
-1 1 5 14.5878 0.0217
-1 1 6 -10.2031 -0.1639
-1 1 7 8.6773 -0.0009
-1 1 8 9.3950 -0.0184
-1 1 9 -5.1628 -0.0012
-1 1 10 -1.6170 0.0236
-1 1 11 5.4334 -0.0295
-1 1 12 2.1911 0.0345
-1 1 13 -0.3343 0.0204
-1 1 14 -0.9749 -0.0200
-1 1 15 -7.4091 0.0059
-1 1 16 0.6686 -0.0131
-1 1 17 0.0307 0.0007
-1 1 18 -0.5341 -0.0017
-1 1 19 -4.0304 0.0034
-1 1 20 0.5833 0.0135
-1 1 21 1.0472 0.0116
-1 1 22 0.9757 -0.0139
-1 1 23 1.2414 -0.0065
-1 1 24 -1.1610 -0.0154
-1 1 25 0.4776 -0.0094
-1 2 0 -112.1323 -0.4962
-1 2 1 81.1745 0.4445
-1 2 2 -42.0589 0.2058
-1 2 3 -111.6315 -0.3009
-1 2 4 -21.6560 0.0972
-1 2 5 6.0078 0.0091
-1 2 6 -7.4985 -0.0931
-1 2 7 24.9423 0.0894
-1 2 8 -0.1288 0.0499
-1 2 9 -3.8550 -0.0167
-1 2 10 -1.4280 0.0357
-1 2 11 5.7052 -0.0469
-1 2 12 0.9268 -0.0109
-1 2 13 -5.2210 0.0327
-1 2 14 2.3649 -0.0292
-1 2 15 1.4439 -0.0134
-1 2 16 1.1479 0.0096
-1 2 17 -1.4977 -0.0180
-1 2 18 -0.4343 0.0064
-1 2 19 1.2935 -0.0012
-1 2 20 2.7780 0.0067
-1 2 21 -3.8864 0.0327
-1 2 22 -1.0693 -0.0272
-1 2 23 -0.9746 -0.0008
-1 2 24 -1.8818 0.0357
-1 2 25 0.3577 -0.0242
-1 3 0 3.1614 -0.2243
-1 3 1 -32.3136 -0.0723
-1 3 2 25.1481 -0.1389
-1 3 3 -23.0660 -0.1536
-1 3 4 15.7525 0.0091
-1 3 5 8.3632 0.0725
-1 3 6 -5.2444 0.0883
-1 3 7 -0.6654 -0.0495
-1 3 8 -20.0219 0.0263
-1 3 9 8.7625 -0.0800
-1 3 10 -2.5838 0.0125
-1 3 11 -5.4025 0.0367
-1 3 12 -3.4769 -0.0035
-1 3 13 1.5817 0.0409
-1 3 14 0.3837 -0.0021
-1 3 15 3.3110 -0.0133
-1 3 16 0.8492 0.0387
-1 3 17 1.1591 -0.0075
-1 3 18 1.3774 -0.0117
-1 3 19 0.2535 0.0103
-1 3 20 -1.2460 -0.0287
-1 3 21 -0.1512 -0.0030
-1 3 22 1.3615 -0.0177
-1 3 23 1.0882 -0.0194
-1 3 24 0.9007 0.0624
-1 4 0 57.6198 0.1436
-1 4 1 -81.4088 0.1669
-1 4 2 38.4844 0.0258
-1 4 3 10.4254 -0.0238
-1 4 4 12.8807 -0.0845
-1 4 5 6.2301 -0.1028
-1 4 6 -15.3088 -0.0427
-1 4 7 -14.1107 -0.0648
-1 4 8 -6.9886 0.0669
-1 4 9 17.0651 0.0180
-1 4 10 5.4042 0.0009
-1 4 11 -4.6234 0.0071
-1 4 12 -0.1264 -0.0142
-1 4 13 4.7883 -0.0053
-1 4 14 -2.6000 0.0127
-1 4 15 -1.4977 -0.0382
-1 4 16 -2.4299 0.0408
-1 4 17 -1.1118 0.0077
-1 4 18 -2.3957 -0.0123
-1 4 19 0.7495 0.0324
-1 4 20 -0.8977 0.0007
-1 4 21 1.5285 0.0057
-1 4 22 0.3478 0.0147
-1 4 23 -0.0101 -0.0245
-1 4 24 0.0011 0.0089
-1 5 0 11.8812 -0.0517
-1 5 1 -10.7352 -0.0221
-1 5 2 16.8785 -0.0763
-1 5 3 -4.3997 0.1338
-1 5 4 14.3431 0.1209
-1 5 5 -1.4391 0.0241
-1 5 6 5.4186 0.0124
-1 5 7 21.0291 0.0219
-1 5 8 16.3344 -0.0126
-1 5 9 -10.5424 0.0059
-1 5 10 1.5462 -0.0037
-1 5 11 6.9782 -0.0151
-1 5 12 2.8211 -0.0157
-1 5 13 -0.2998 -0.0126
-1 5 14 -4.1584 0.0221
-1 5 15 -1.0612 -0.0223
-1 5 16 1.1278 0.0270
-1 5 17 3.3075 -0.0104
-1 5 18 -1.5664 -0.0364
-1 5 19 -2.0690 0.0186
-1 5 20 1.1612 -0.0032
-1 5 21 -1.9250 -0.0119
-1 5 22 -0.9891 0.0034
-1 5 23 0.7024 0.0245
-1 5 24 0.8615 0.0334
-1 6 0 -4.7791 0.0938
-1 6 1 -0.4014 -0.1063
-1 6 2 -6.2772 -0.1207
-1 6 3 3.0623 0.0304
-1 6 4 7.2569 -0.0146
-1 6 5 -22.0711 0.0394
-1 6 6 3.2725 0.0447
-1 6 7 10.9297 0.0070
-1 6 8 6.1692 -0.0280
-1 6 9 -19.2187 0.0126
-1 6 10 -8.0309 -0.0239
-1 6 11 0.4230 0.0027
-1 6 12 -3.7293 0.0140
-1 6 13 -1.1067 0.0270
-1 6 14 1.3890 -0.0054
-1 6 15 0.0719 -0.0167
-1 6 16 -3.8705 0.0081
-1 6 17 -1.0436 0.0039
-1 6 18 2.2487 -0.0133
-1 6 19 0.2410 -0.0081
-1 6 20 1.2577 0.0016
-1 6 21 -0.4194 -0.0127
-1 6 22 0.5836 0.0114
-1 6 23 -0.4879 0.0292
-1 6 24 -0.6269 -0.0469
-1 7 0 -0.4351 0.0437
-1 7 1 3.0750 0.0173
-1 7 2 -5.0965 0.0762
-1 7 3 -3.9182 0.0147
-1 7 4 -8.5174 0.0059
-1 7 5 -2.7460 -0.0269
-1 7 6 -4.3681 -0.0408
-1 7 7 -20.7808 0.0108
-1 7 8 -11.5992 -0.0184
-1 7 9 7.6841 0.0210
-1 7 10 0.3718 0.0248
-1 7 11 -1.4046 0.0079
-1 7 12 -1.5651 0.0032
-1 7 13 1.9531 0.0037
-1 7 14 0.9896 -0.0199
-1 7 15 3.3118 0.0064
-1 7 16 0.1786 -0.0082
-1 7 17 0.1267 -0.0142
-1 7 18 1.8491 -0.0018
-1 7 19 0.9235 -0.0094
-1 7 20 -0.4507 0.0152
-1 7 21 1.7565 0.0006
-1 7 22 3.9168 0.0114
-1 7 23 -0.3480 0.0250
-1 7 24 0.2558 -0.0606
-1 8 0 -15.1531 -0.0037
-1 8 1 21.9494 -0.0077
-1 8 2 2.0932 0.0169
-1 8 3 -8.4227 -0.0430
-1 8 4 -8.6522 0.0293
-1 8 5 23.0330 -0.0059
-1 8 6 7.7404 -0.0130
-1 8 7 5.8901 0.0151
-1 8 8 -2.9003 -0.0037
-1 8 9 15.0157 0.0104
-1 8 10 3.8346 0.0124
-1 8 11 2.3516 -0.0267
-1 8 12 -1.0800 -0.0031
-1 8 13 1.9837 0.0074
-1 8 14 0.5215 0.0040
-1 8 15 -1.9751 0.0076
-1 8 16 1.2306 -0.0172
-1 8 17 0.2435 -0.0083
-1 8 18 -1.4653 -0.0134
-1 8 19 0.5634 0.0079
-1 8 20 0.6154 0.0138
-1 8 21 -2.8125 -0.0033
-1 8 22 -2.2957 -0.0353
-1 8 23 -0.5863 -0.0572
-1 9 0 1.0426 0.0339
-1 9 1 16.5372 0.0100
-1 9 2 -1.9388 0.0131
-1 9 3 18.3732 0.0054
-1 9 4 -4.2593 -0.0308
-1 9 5 3.6531 -0.0194
-1 9 6 -8.1040 -0.0010
-1 9 7 5.5732 -0.0182
-1 9 8 -6.1573 0.0244
-1 9 9 -4.1521 0.0093
-1 9 10 1.5655 0.0134
-1 9 11 1.2118 0.0097
-1 9 12 -3.3300 0.0084
-1 9 13 -3.9584 -0.0199
-1 9 14 3.7964 -0.0129
-1 9 15 -2.6734 -0.0218
-1 9 16 0.7615 -0.0083
-1 9 17 0.0072 0.0430
-1 9 18 -1.0158 0.0258
-1 9 19 0.6198 0.0176
-1 9 20 1.6554 -0.0048
-1 9 21 -0.8881 -0.0373
-1 9 22 -1.5406 -0.0164
-1 9 23 -0.4716 0.1034
-1 10 0 5.5064 -0.0329
-1 10 1 -14.1090 -0.0121
-1 10 2 -23.5272 0.0054
-1 10 3 12.3335 0.0005
-1 10 4 -4.4571 0.0063
-1 10 5 -4.8879 0.0074
-1 10 6 -6.0319 0.0115
-1 10 7 -1.5776 0.0186
-1 10 8 3.0105 -0.0134
-1 10 9 -4.0291 -0.0447
-1 10 10 1.3382 -0.0011
-1 10 11 -4.9029 -0.0154
-1 10 12 2.2467 -0.0089
-1 10 13 -3.0013 -0.0092
-1 10 14 1.4384 0.0039
-1 10 15 -1.4984 0.0068
-1 10 16 2.6684 0.0182
-1 10 17 -0.9942 -0.0016
-1 10 18 1.4081 -0.0031
-1 10 19 -1.4937 -0.0049
-1 10 20 -1.5033 0.0050
-1 10 21 1.3584 0.0299
-1 10 22 2.2712 -0.0152
-1 10 23 -0.2907 0.1378
-1 11 0 -7.7798 0.0121
-1 11 1 -3.9134 -0.0101
-1 11 2 -4.8409 -0.0084
-1 11 3 -2.9349 -0.0309
-1 11 4 0.4092 -0.0190
-1 11 5 1.3661 -0.0068
-1 11 6 -1.2924 0.0077
-1 11 7 0.3082 0.0310
-1 11 8 8.0107 0.0008
-1 11 9 -4.4548 0.0071
-1 11 10 -0.7663 -0.0106
-1 11 11 -5.3037 -0.0180
-1 11 12 7.2470 -0.0055
-1 11 13 -0.5393 -0.0021
-1 11 14 -0.1932 0.0129
-1 11 15 -2.5944 0.0205
-1 11 16 1.7278 0.0168
-1 11 17 -2.2947 -0.0229
-1 11 18 0.4536 0.0001
-1 11 19 1.4727 0.0097
-1 11 20 -0.9330 0.0113
-1 11 21 -0.4203 0.0369
-1 11 22 -0.8685 -0.0230
-1 12 0 -0.0879 0.0087
-1 12 1 17.3370 -0.0245
-1 12 2 19.8379 0.0131
-1 12 3 -1.2475 0.0216
-1 12 4 -0.0461 0.0111
-1 12 5 1.1707 0.0121
-1 12 6 -0.9639 0.0037
-1 12 7 3.6925 -0.0117
-1 12 8 4.2255 -0.0032
-1 12 9 -7.4361 -0.0045
-1 12 10 3.5647 -0.0134
-1 12 11 -0.5675 0.0033
-1 12 12 3.8544 0.0059
-1 12 13 -0.7552 0.0077
-1 12 14 2.6879 0.0038
-1 12 15 1.5949 0.0035
-1 12 16 1.1270 -0.0061
-1 12 17 1.9642 -0.0138
-1 12 18 -2.3663 0.0125
-1 12 19 -1.5077 0.0005
-1 12 20 -0.1004 -0.0005
-1 12 21 0.0087 -0.0316
-1 12 22 0.8852 -0.1160
-1 13 0 -0.0058 0.0002
-1 13 1 -4.6027 -0.0058
-1 13 2 -5.5740 -0.0083
-1 13 3 -4.1132 -0.0269
-1 13 4 -4.6960 0.0198
-1 13 5 0.5246 -0.0002
-1 13 6 3.7750 -0.0058
-1 13 7 -1.8853 0.0000
-1 13 8 -4.1949 -0.0086
-1 13 9 -0.9398 -0.0190
-1 13 10 11.6055 0.0192
-1 13 11 0.7832 0.0030
-1 13 12 0.2553 0.0115
-1 13 13 -1.0954 0.0144
-1 13 14 0.6740 -0.0176
-1 13 15 -0.1201 -0.0051
-1 13 16 -1.0120 0.0037
-1 13 17 1.0599 -0.0153
-1 13 18 0.7372 -0.0040
-1 13 19 0.0223 -0.0189
-1 13 20 1.5680 -0.0645
-1 13 21 -0.0576 0.0084
-1 14 0 3.6261 -0.0095
-1 14 1 -2.4583 0.0265
-1 14 2 -11.5663 0.0126
-1 14 3 1.5319 0.0221
-1 14 4 1.7432 0.0143
-1 14 5 3.8204 -0.0089
-1 14 6 6.7951 -0.0092
-1 14 7 -5.0131 0.0041
-1 14 8 -1.5561 -0.0116
-1 14 9 2.8629 0.0091
-1 14 10 1.1025 0.0112
-1 14 11 -8.5538 0.0108
-1 14 12 -3.1167 0.0158
-1 14 13 -2.0755 -0.0137
-1 14 14 -0.2857 0.0060
-1 14 15 -1.6705 0.0014
-1 14 16 -1.0414 -0.0116
-1 14 17 -2.5533 -0.0177
-1 14 18 0.5612 -0.0104
-1 14 19 -0.1171 0.0262
-1 14 20 -1.0314 -0.0249
-1 14 21 -2.1045 0.0714
-1 15 0 -4.8660 -0.0263
-1 15 1 2.5370 0.0036
-1 15 2 0.4873 -0.0187
-1 15 3 5.2195 0.0156
-1 15 4 3.6185 0.0140
-1 15 5 -3.3874 0.0147
-1 15 6 -6.6639 -0.0164
-1 15 7 -4.7518 0.0014
-1 15 8 3.4215 -0.0030
-1 15 9 -2.6481 0.0032
-1 15 10 -6.3963 -0.0004
-1 15 11 2.2606 0.0043
-1 15 12 3.8169 -0.0114
-1 15 13 -0.3022 -0.0076
-1 15 14 1.4603 0.0058
-1 15 15 0.2908 -0.0164
-1 15 16 1.4478 -0.0040
-1 15 17 -0.3932 0.0162
-1 15 18 -0.0487 -0.0027
-1 15 19 -0.4627 0.0184
-1 15 20 1.2373 -0.0013
-1 16 0 -0.0197 0.0054
-1 16 1 2.2479 0.0261
-1 16 2 1.0296 -0.0048
-1 16 3 1.3424 -0.0153
-1 16 4 -0.8781 -0.0029
-1 16 5 -2.6433 -0.0174
-1 16 6 -4.9957 -0.0213
-1 16 7 9.0787 0.0319
-1 16 8 7.8081 -0.0033
-1 16 9 -1.9718 0.0096
-1 16 10 -2.5474 0.0226
-1 16 11 6.9538 0.0021
-1 16 12 3.0557 -0.0180
-1 16 13 -1.4149 -0.0129
-1 16 14 0.2306 -0.0115
-1 16 15 -3.0232 0.0101
-1 16 16 -1.4464 0.0139
-1 16 17 1.1491 0.0327
-1 16 18 -0.9296 0.0264
-1 16 19 0.2689 0.0194
-1 16 20 0.8534 -0.0425
-1 17 0 -1.5367 0.0022
-1 17 1 -1.4283 0.0029
-1 17 2 -1.8391 -0.0121
-1 17 3 2.2116 0.0068
-1 17 4 -3.7865 -0.0053
-1 17 5 1.7746 0.0008
-1 17 6 1.2416 -0.0113
-1 17 7 2.1179 0.0080
-1 17 8 -2.1560 -0.0200
-1 17 9 1.6929 0.0156
-1 17 10 2.1067 -0.0191
-1 17 11 -3.0797 -0.0105
-1 17 12 -2.7562 0.0020
-1 17 13 -0.4244 -0.0316
-1 17 14 2.0877 0.0172
-1 17 15 0.8548 0.0246
-1 17 16 0.3879 -0.0244
-1 17 17 1.9179 0.0280
-1 17 18 -0.5503 0.0316
-1 17 19 1.0757 -0.0085
-1 18 0 2.3857 -0.0148
-1 18 1 0.3020 0.0013
-1 18 2 -2.5400 -0.0109
-1 18 3 3.3593 0.0067
-1 18 4 -1.9629 -0.0201
-1 18 5 4.1637 -0.0158
-1 18 6 3.0685 -0.0047
-1 18 7 -6.7380 0.0122
-1 18 8 -5.6197 -0.0156
-1 18 9 -1.2689 0.0013
-1 18 10 1.5075 -0.0186
-1 18 11 -3.1037 -0.0029
-1 18 12 -1.0102 0.0051
-1 18 13 0.0888 0.0021
-1 18 14 -1.4001 0.0272
-1 18 15 0.5901 0.0097
-1 18 16 0.4136 -0.0017
-1 18 17 -0.3791 0.0322
-1 18 18 0.6451 -0.0360
-1 19 0 1.8147 0.0059
-1 19 1 3.4730 0.0057
-1 19 2 -0.1796 0.0018
-1 19 3 0.3510 0.0019
-1 19 4 -2.2063 0.0148
-1 19 5 0.8721 0.0020
-1 19 6 0.9286 0.0237
-1 19 7 -0.8460 0.0277
-1 19 8 4.7775 -0.0014
-1 19 9 -1.1911 0.0042
-1 19 10 2.8796 -0.0069
-1 19 11 2.5762 -0.0318
-1 19 12 1.0250 0.0127
-1 19 13 2.1269 0.0179
-1 19 14 -0.5606 0.0021
-1 19 15 -0.3320 0.0212
-1 19 16 -1.9541 0.0174
-1 19 17 -0.4223 -0.0347
-1 20 0 -2.4371 0.0079
-1 20 1 0.0184 -0.0219
-1 20 2 -0.3623 -0.0164
-1 20 3 -1.8181 -0.0135
-1 20 4 -0.1052 -0.0204
-1 20 5 -0.1664 -0.0168
-1 20 6 -0.9000 0.0174
-1 20 7 0.1226 -0.0022
-1 20 8 3.8882 -0.0054
-1 20 9 -0.7496 -0.0198
-1 20 10 -1.2335 -0.0215
-1 20 11 -0.3903 -0.0018
-1 20 12 -2.3154 0.0478
-1 20 13 -2.9152 0.0256
-1 20 14 0.1522 0.0319
-1 20 15 1.6214 -0.0084
-1 20 16 -1.0322 -0.0464
-1 21 0 -0.4071 0.0203
-1 21 1 -0.5515 0.0132
-1 21 2 0.8918 0.0068
-1 21 3 0.8523 0.0167
-1 21 4 1.1364 0.0137
-1 21 5 0.5100 0.0097
-1 21 6 -0.1544 0.0228
-1 21 7 -0.0423 -0.0073
-1 21 8 -2.3196 -0.0081
-1 21 9 0.4167 -0.0016
-1 21 10 -2.6876 0.0260
-1 21 11 0.2168 0.0536
-1 21 12 1.3005 0.0035
-1 21 13 -1.9892 0.0230
-1 21 14 1.2822 -0.0176
-1 21 15 2.2358 -0.0700
-1 22 0 3.3906 -0.0043
-1 22 1 -0.4156 -0.0300
-1 22 2 -0.0402 0.0138
-1 22 3 0.5993 0.0160
-1 22 4 -1.2514 0.0035
-1 22 5 -0.0871 0.0134
-1 22 6 -2.4528 -0.0270
-1 22 7 0.9655 -0.0511
-1 22 8 -2.5433 0.0108
-1 22 9 2.6034 -0.0248
-1 22 10 -1.4599 -0.0017
-1 22 11 0.8638 0.0569
-1 22 12 -0.3418 -0.0606
-1 22 13 2.2067 -0.0309
-1 22 14 -0.2749 -0.0857
-1 23 0 -0.0823 0.0066
-1 23 1 -1.8938 -0.0374
-1 23 2 -0.5288 0.0155
-1 23 3 0.5919 -0.0158
-1 23 4 -0.6055 0.0121
-1 23 5 2.9174 0.0266
-1 23 6 -1.1592 -0.0281
-1 23 7 1.0292 -0.0133
-1 23 8 -2.0753 0.0278
-1 23 9 1.4704 0.0458
-1 23 10 -1.4819 0.0426
-1 23 11 2.7445 0.0873
-1 23 12 -0.7254 0.0140
-1 24 0 -2.3038 -0.0046
-1 24 1 1.2426 0.0278
-1 24 2 0.7870 0.0317
-1 24 3 -0.0045 -0.0626
-1 24 4 -3.3682 0.0261
-1 24 5 -0.1381 -0.0020
-1 24 6 -0.0699 -0.0831
-1 24 7 0.7135 0.0732
-1 24 8 0.0708 0.0014
-1 24 9 0.2449 0.0599
-1 24 10 -0.4292 -0.0959
-1 25 0 -1.0252 -0.0084
-1 25 1 1.0747 0.0175
-1 25 2 -0.9439 0.0102
-1 25 3 -0.3891 0.0016
-1 25 4 -0.0098 0.0115
-1 25 5 1.1145 -0.0215
-1 25 6 -0.1434 -0.0198
-1 25 7 0.3294 -0.0179
-1 26 0 -0.6301 0.0013
-1 26 1 0.1558 0.0141
-1 26 2 0.8903 0.0000
-1 26 3 -1.2045 0.0107
-1 26 4 0.8517 -0.0512
-1 26 5 1.6872 -0.0230
0 0 2 21.5139 0.0668
0 0 4 69.6885 0.1116
0 0 6 -14.4898 -0.0671
0 0 8 -1.6055 -0.0574
0 0 10 9.9888 -0.0002
0 0 12 -6.0163 -0.0102
0 0 14 -4.4060 0.0162
0 0 16 -4.4809 -0.0063
0 0 18 -0.0048 -0.0078
0 0 20 -3.8483 -0.0184
0 0 22 1.4260 -0.0231
0 0 24 0.3883 0.0114
0 1 2 -18.2750 -0.0122
0 1 3 -39.8600 -0.1570
0 1 4 -53.3868 -0.2357
0 1 5 11.2374 0.0557
0 1 6 -3.3228 0.0002
0 1 7 -3.9845 0.0004
0 1 8 21.0450 0.0086
0 1 9 1.5285 0.0054
0 1 10 -6.3726 0.0211
0 1 11 -1.6402 -0.0017
0 1 12 -2.1463 -0.0305
0 1 13 3.6083 0.0179
0 1 14 1.6292 0.0089
0 1 15 0.9337 -0.0103
0 1 16 -4.5545 0.0112
0 1 17 -0.6341 0.0160
0 1 18 3.3610 -0.0062
0 1 19 0.2226 -0.0036
0 1 20 -0.5712 0.0195
0 1 21 -0.4562 0.0128
0 1 22 -1.3339 0.0199
0 1 23 -0.2379 -0.0117
0 1 24 0.5501 -0.0218
0 2 0 -152.3672 -0.0616
0 2 1 -15.2985 -0.1248
0 2 2 84.2024 0.3513
0 2 3 28.7560 0.0769
0 2 4 -50.0358 -0.1236
0 2 5 8.3752 0.1451
0 2 6 0.6925 -0.0592
0 2 7 -2.5558 0.0612
0 2 8 6.3481 -0.0017
0 2 9 -5.6181 -0.0135
0 2 10 -14.0146 0.0059
0 2 11 1.9121 0.0076
0 2 12 4.7767 -0.0147
0 2 13 -0.4369 0.0406
0 2 14 -0.4499 0.0212
0 2 15 0.3630 -0.0462
0 2 16 5.2021 0.0132
0 2 17 2.3308 0.0031
0 2 18 -0.7419 -0.0145
0 2 19 -3.1227 -0.0112
0 2 20 4.1435 -0.0047
0 2 21 0.4683 0.0053
0 2 22 1.7725 -0.0171
0 2 23 2.3758 0.0031
0 2 24 -1.1686 -0.0033
0 3 1 45.7400 -0.1282
0 3 2 30.6523 -0.0186
0 3 3 29.9375 0.0308
0 3 4 22.3859 -0.0330
0 3 5 -1.0564 0.0195
0 3 6 -6.8940 -0.1126
0 3 7 9.9412 0.0348
0 3 8 -19.9256 0.0148
0 3 9 5.2428 0.0371
0 3 10 5.7704 0.0061
0 3 11 7.1060 0.0001
0 3 12 -2.2236 -0.0350
0 3 13 -2.8599 0.0356
0 3 14 -0.1274 0.0188
0 3 15 -3.2819 -0.0051
0 3 16 -1.5126 0.0102
0 3 17 -0.3637 -0.0060
0 3 18 -0.4325 -0.0305
0 3 19 0.3216 0.0006
0 3 20 1.2055 0.0040
0 3 21 -3.4251 0.0233
0 3 22 0.2938 -0.0089
0 3 23 0.8456 -0.0123
0 3 24 -1.2370 0.0341
0 4 0 80.4509 0.0253
0 4 1 -7.1645 0.0417
0 4 2 -36.2866 0.0654
0 4 3 -34.1822 0.0245
0 4 4 -1.1121 0.0136
0 4 5 11.9248 -0.0057
0 4 6 3.5574 0.0243
0 4 7 20.2719 -0.0103
0 4 8 -19.1023 -0.0236
0 4 9 9.0213 0.0356
0 4 10 6.4449 0.0033
0 4 11 1.4651 0.0112
0 4 12 -4.5452 -0.0063
0 4 13 -0.7509 0.0113
0 4 14 1.1597 -0.0487
0 4 15 0.2698 -0.0273
0 4 16 -2.5920 -0.0147
0 4 17 1.3218 0.0004
0 4 18 -0.7734 0.0151
0 4 19 1.1549 0.0108
0 4 20 -0.7397 0.0177
0 4 21 0.9278 -0.0049
0 4 22 -0.8103 -0.0019
0 4 23 -1.9597 -0.0154
0 4 24 -0.7959 0.0584
0 5 1 -29.0071 -0.0363
0 5 2 2.3976 -0.0030
0 5 3 -16.5406 -0.0611
0 5 4 -3.7971 0.0904
0 5 5 15.7658 0.0612
0 5 6 -16.3776 0.0353
0 5 7 -0.3061 0.0237
0 5 8 7.8230 0.0076
0 5 9 1.9539 -0.0309
0 5 10 -12.8393 -0.0089
0 5 11 -6.6713 -0.0125
0 5 12 2.8577 0.0062
0 5 13 3.0477 0.0079
0 5 14 -0.6139 -0.0203
0 5 15 2.1545 -0.0248
0 5 16 -1.1393 0.0080
0 5 17 2.8340 0.0198
0 5 18 2.1660 -0.0044
0 5 19 0.4717 0.0041
0 5 20 -0.7243 -0.0121
0 5 21 2.0288 -0.0191
0 5 22 -1.5546 0.0082
0 5 23 -1.5000 -0.0092
0 5 24 1.1879 0.0407
0 6 0 7.1150 0.0231
0 6 1 2.8237 0.1258
0 6 2 6.5120 -0.0948
0 6 3 2.0576 -0.0960
0 6 4 12.9847 -0.0438
0 6 5 -5.0244 -0.0584
0 6 6 -23.0726 -0.0037
0 6 7 -19.5006 0.0010
0 6 8 8.4398 -0.0016
0 6 9 -2.8015 0.0089
0 6 10 -4.0186 0.0271
0 6 11 0.2882 -0.0033
0 6 12 1.5264 -0.0324
0 6 13 -1.3821 -0.0232
0 6 14 0.1616 0.0392
0 6 15 4.5452 0.0145
0 6 16 2.3518 0.0328
0 6 17 -1.7349 0.0196
0 6 18 -1.4336 -0.0250
0 6 19 0.0695 0.0123
0 6 20 -0.2739 -0.0093
0 6 21 -0.8518 -0.0062
0 6 22 0.5465 0.0171
0 6 23 2.5627 -0.0201
0 6 24 1.4883 0.0049
0 7 1 -7.5389 0.0260
0 7 2 -0.7729 0.0193
0 7 3 0.6639 0.0855
0 7 4 0.5152 0.0399
0 7 5 -4.9037 0.0018
0 7 6 25.2648 0.0164
0 7 7 8.1484 -0.0150
0 7 8 4.6265 -0.0297
0 7 9 0.6798 -0.0108
0 7 10 11.1201 -0.0248
0 7 11 4.9220 0.0019
0 7 12 -1.9609 0.0029
0 7 13 0.8099 -0.0052
0 7 14 0.2669 0.0133
0 7 15 -0.7379 -0.0310
0 7 16 -1.8580 0.0055
0 7 17 -1.2619 -0.0160
0 7 18 -1.1384 -0.0018
0 7 19 0.0316 0.0090
0 7 20 -0.1384 0.0090
0 7 21 -2.7719 -0.0085
0 7 22 0.6473 -0.0143
0 7 23 -0.4332 -0.0411
0 8 0 -9.8750 0.0060
0 8 1 -5.7984 -0.0526
0 8 2 27.4574 0.0134
0 8 3 12.2686 -0.0208
0 8 4 -11.3285 0.0063
0 8 5 -7.6371 0.0267
0 8 6 7.9377 -0.0137
0 8 7 2.3071 0.0139
0 8 8 -7.0795 -0.0237
0 8 9 -4.6976 -0.0236
0 8 10 -0.3378 0.0125
0 8 11 3.2256 0.0154
0 8 12 -4.6591 0.0028
0 8 13 -0.0370 0.0093
0 8 14 -1.1105 0.0072
0 8 15 -1.4468 0.0084
0 8 16 -1.5948 0.0113
0 8 17 1.1559 -0.0028
0 8 18 -0.1822 0.0190
0 8 19 -2.9429 -0.0172
0 8 20 1.9992 -0.0069
0 8 21 0.7699 -0.0203
0 8 22 1.2649 0.0255
0 8 23 -1.9144 0.0414
0 9 1 0.5415 0.0391
0 9 2 -12.6817 -0.0044
0 9 3 -3.0950 0.0086
0 9 4 -5.2260 -0.0105
0 9 5 3.1173 -0.0389
0 9 6 -9.6950 -0.0136
0 9 7 1.9378 0.0027
0 9 8 -2.1391 -0.0125
0 9 9 -3.3579 0.0126
0 9 10 -9.3106 0.0057
0 9 11 3.3452 -0.0237
0 9 12 0.7805 -0.0005
0 9 13 -1.8524 -0.0021
0 9 14 1.4990 -0.0178
0 9 15 0.8657 0.0228
0 9 16 0.3038 -0.0195
0 9 17 0.9615 -0.0132
0 9 18 -0.1090 0.0110
0 9 19 -1.1111 -0.0174
0 9 20 2.7416 0.0437
0 9 21 0.1216 0.0231
0 9 22 1.3803 0.0044
0 9 23 -0.4140 0.0219
0 10 0 4.6180 0.0048
0 10 1 15.5262 0.0174
0 10 2 -28.7600 -0.0254
0 10 3 -3.7424 0.0130
0 10 4 2.9866 0.0069
0 10 5 9.6431 -0.0256
0 10 6 -4.2920 0.0148
0 10 7 1.0814 -0.0113
0 10 8 2.4667 0.0225
0 10 9 5.7729 0.0100
0 10 10 4.1387 0.0063
0 10 11 -0.2819 -0.0093
0 10 12 0.7901 0.0126
0 10 13 -0.8034 0.0111
0 10 14 1.8581 0.0032
0 10 15 -2.0767 0.0146
0 10 16 0.9011 -0.0043
0 10 17 -0.7071 -0.0069
0 10 18 1.5567 -0.0094
0 10 19 0.9209 -0.0099
0 10 20 0.6865 0.0309
0 10 21 -2.0281 0.0247
0 10 22 0.1813 -0.0482
0 10 23 -0.2906 0.0194
0 11 1 14.8488 0.0070
0 11 2 5.0470 0.0183
0 11 3 12.2068 -0.0180
0 11 4 1.5674 -0.0074
0 11 5 7.8289 -0.0110
0 11 6 1.3363 -0.0123
0 11 7 -3.9703 0.0112
0 11 8 0.9988 0.0113
0 11 9 1.8694 -0.0078
0 11 10 2.8240 0.0044
0 11 11 -7.2773 -0.0009
0 11 12 1.0240 0.0029
0 11 13 2.5690 -0.0012
0 11 14 3.1551 -0.0174
0 11 15 -3.7463 -0.0187
0 11 16 3.6871 0.0022
0 11 17 -1.8064 0.0156
0 11 18 -0.1971 0.0050
0 11 19 0.5397 -0.0163
0 11 20 -1.4580 -0.0258
0 11 21 -0.1752 -0.0447
0 11 22 0.5333 -0.1363
0 12 0 -19.2049 0.0072
0 12 1 -13.3388 -0.0308
0 12 2 4.3568 -0.0270
0 12 3 2.0718 0.0100
0 12 4 -8.5349 0.0140
0 12 5 -5.4525 0.0271
0 12 6 -5.9152 0.0068
0 12 7 -2.4575 0.0058
0 12 8 4.8334 -0.0138
0 12 9 -1.6496 0.0187
0 12 10 -0.0186 -0.0006
0 12 11 -1.4869 0.0003
0 12 12 5.2341 0.0100
0 12 13 -2.8482 0.0022
0 12 14 -0.7086 -0.0059
0 12 15 -2.5022 0.0024
0 12 16 -0.4429 0.0086
0 12 17 0.5906 -0.0059
0 12 18 0.0034 0.0062
0 12 19 1.1515 -0.0187
0 12 20 -1.2766 -0.0111
0 12 21 -0.8545 0.0402
0 12 22 -0.4086 0.1014
0 13 1 -3.2269 -0.0069
0 13 2 -0.5624 0.0079
0 13 3 -0.5155 -0.0107
0 13 4 0.0688 -0.0044
0 13 5 2.0638 -0.0014
0 13 6 1.2120 0.0089
0 13 7 7.2838 0.0028
0 13 8 3.2680 0.0187
0 13 9 -10.9929 -0.0049
0 13 10 0.9963 -0.0044
0 13 11 0.5161 -0.0054
0 13 12 1.4305 -0.0239
0 13 13 -5.9846 0.0112
0 13 14 -1.0679 0.0101
0 13 15 1.9386 0.0012
0 13 16 -1.4881 0.0133
0 13 17 2.1983 -0.0099
0 13 18 -0.2092 -0.0121
0 13 19 -0.7535 0.0198
0 13 20 0.0250 0.0317
0 13 21 0.6499 0.0063
0 14 0 7.2421 0.0062
0 14 1 11.2952 -0.0174
0 14 2 -1.3249 0.0252
0 14 3 0.9689 -0.0124
0 14 4 0.0788 0.0262
0 14 5 -0.0161 -0.0069
0 14 6 2.2847 -0.0206
0 14 7 -4.4082 0.0033
0 14 8 -3.1490 -0.0094
0 14 9 -8.3403 -0.0179
0 14 10 8.2884 0.0018
0 14 11 -0.9352 -0.0038
0 14 12 -0.3117 0.0130
0 14 13 -0.5861 0.0096
0 14 14 3.7962 -0.0030
0 14 15 2.9993 0.0005
0 14 16 -0.6143 0.0071
0 14 17 -1.7116 0.0069
0 14 18 -1.4502 0.0242
0 14 19 0.2607 0.0116
0 14 20 1.4203 0.0239
0 14 21 -0.3780 -0.0469
0 15 1 4.4206 -0.0128
0 15 2 -2.8370 -0.0051
0 15 3 -2.9728 -0.0138
0 15 4 0.8909 -0.0123
0 15 5 -2.7975 0.0122
0 15 6 4.6686 0.0019
0 15 7 -7.4495 -0.0049
0 15 8 7.1833 -0.0113
0 15 9 6.2389 0.0008
0 15 10 2.8163 -0.0091
0 15 11 -3.7499 0.0055
0 15 12 2.4255 0.0358
0 15 13 0.4945 -0.0216
0 15 14 -0.6323 -0.0046
0 15 15 -3.0112 0.0098
0 15 16 -0.3226 0.0047
0 15 17 -0.3921 -0.0112
0 15 18 1.7601 0.0216
0 15 19 -0.8852 -0.0108
0 15 20 1.3645 -0.0796
0 16 0 -4.6975 -0.0162
0 16 1 -3.0530 -0.0069
0 16 2 -1.0488 0.0167
0 16 3 -0.9392 0.0025
0 16 4 4.5861 0.0076
0 16 5 -0.0094 -0.0003
0 16 6 -0.5346 -0.0043
0 16 7 -3.4746 -0.0219
0 16 8 7.4621 0.0125
0 16 9 4.5287 -0.0020
0 16 10 -6.3123 -0.0028
0 16 11 -3.4153 0.0130
0 16 12 1.5790 -0.0098
0 16 13 -0.1513 -0.0114
0 16 14 1.1984 -0.0006
0 16 15 0.1432 0.0067
0 16 16 0.7705 0.0270
0 16 17 1.6435 -0.0205
0 16 18 0.8285 -0.0328
0 16 19 -1.9139 0.0250
0 16 20 0.7945 -0.1359
0 17 1 0.5769 -0.0062
0 17 2 -1.6891 0.0037
0 17 3 1.2960 -0.0269
0 17 4 1.6504 0.0065
0 17 5 0.5195 -0.0032
0 17 6 -2.5897 0.0045
0 17 7 0.6114 0.0121
0 17 8 -6.6859 -0.0070
0 17 9 -6.1064 0.0055
0 17 10 -1.4569 0.0120
0 17 11 2.2126 -0.0069
0 17 12 -1.6991 0.0128
0 17 13 -1.2351 0.0040
0 17 14 0.3930 0.0112
0 17 15 0.5295 0.0005
0 17 16 -0.0084 -0.0183
0 17 17 1.7149 -0.0830
0 17 18 -0.6754 -0.0667
0 17 19 -0.3078 0.0379
0 18 0 2.7298 0.0064
0 18 1 3.1309 0.0225
0 18 2 -0.5916 0.0048
0 18 3 1.3361 0.0158
0 18 4 -3.6565 0.0053
0 18 5 -0.9699 -0.0023
0 18 6 0.4970 0.0005
0 18 7 5.6463 0.0159
0 18 8 -1.8182 0.0093
0 18 9 0.7383 0.0147
0 18 10 4.2947 -0.0245
0 18 11 4.0895 -0.0163
0 18 12 0.5651 0.0350
0 18 13 0.2465 -0.0179
0 18 14 0.0366 0.0152
0 18 15 -3.4580 -0.0305
0 18 16 0.2878 -0.0640
0 18 17 -1.2976 -0.0056
0 18 18 -1.5427 0.0752
0 19 1 -1.3608 0.0176
0 19 2 -2.6167 0.0126
0 19 3 2.4869 0.0019
0 19 4 -3.3815 0.0089
0 19 5 0.6724 -0.0095
0 19 6 1.2313 -0.0068
0 19 7 -0.3371 -0.0045
0 19 8 3.4791 -0.0165
0 19 9 1.3964 0.0131
0 19 10 -1.3003 0.0179
0 19 11 -1.7779 0.0352
0 19 12 -0.7435 0.0126
0 19 13 -2.3554 -0.0073
0 19 14 2.6162 -0.0343
0 19 15 1.4288 -0.0566
0 19 16 0.9909 0.0102
0 19 17 -0.6425 0.0479
0 20 0 -2.6022 0.0291
0 20 1 -0.2961 -0.0044
0 20 2 -0.3652 0.0051
0 20 3 2.3365 -0.0134
0 20 4 -0.4676 0.0025
0 20 5 1.2486 -0.0077
0 20 6 1.3123 -0.0271
0 20 7 -4.5523 0.0073
0 20 8 0.6980 0.0166
0 20 9 -3.2049 0.0105
0 20 10 -1.7349 0.0141
0 20 11 -0.2116 -0.0134
0 20 12 0.6514 -0.0452
0 20 13 -0.4030 -0.0475
0 20 14 -0.5563 -0.0227
0 20 15 2.7979 -0.0039
0 20 16 -1.0302 0.1097
0 21 1 1.7840 -0.0023
0 21 2 -0.0218 -0.0194
0 21 3 -0.1999 -0.0075
0 21 4 -0.9246 0.0086
0 21 5 -0.6068 -0.0062
0 21 6 0.4255 0.0012
0 21 7 -0.8852 0.0091
0 21 8 0.6360 0.0046
0 21 9 -0.6607 0.0045
0 21 10 0.5873 -0.0236
0 21 11 0.1458 -0.0123
0 21 12 1.4808 -0.0343
0 21 13 1.8863 -0.0339
0 21 14 -1.9738 0.0682
0 21 15 -0.4625 0.0929
0 22 0 -0.7785 -0.0462
0 22 1 1.4374 -0.0097
0 22 2 -1.4478 -0.0255
0 22 3 0.0480 -0.0316
0 22 4 1.0319 0.0024
0 22 5 0.3443 -0.0112
0 22 6 -0.1290 0.0217
0 22 7 0.0031 0.0178
0 22 8 -1.3247 -0.0042
0 22 9 2.2184 0.0417
0 22 10 2.1114 -0.0571
0 22 11 0.9238 0.0036
0 22 12 -0.2539 -0.0223
0 22 13 1.2953 0.0694
0 22 14 -0.4487 -0.0863
0 23 1 0.0085 0.0057
0 23 2 0.2796 0.0272
0 23 3 -0.5803 0.0304
0 23 4 -0.3578 -0.0019
0 23 5 1.0735 0.0252
0 23 6 -0.4025 0.0611
0 23 7 2.9284 -0.0171
0 23 8 -2.0434 -0.0149
0 23 9 1.2522 -0.0045
0 23 10 -2.0168 -0.1136
0 23 11 0.4506 0.0358
0 23 12 -3.6730 -0.0279
0 24 0 -0.5674 0.0141
0 24 1 -2.1080 -0.0226
0 24 2 0.9176 0.0133
0 24 3 2.2994 0.0136
0 24 4 -1.8806 -0.0429
0 24 5 0.5462 0.0292
0 24 6 -2.3344 0.0281
0 24 7 2.5035 -0.0677
0 24 8 -0.8432 -0.1179
0 24 9 1.2958 0.0521
0 25 1 1.1909 -0.0023
0 25 2 0.0520 0.0242
0 25 3 1.8990 -0.0141
0 25 4 -1.2359 -0.0152
0 25 5 1.4944 0.0500
0 25 6 -0.8821 -0.0493
0 25 7 -1.3995 0.0793
0 25 8 0.2044 -0.0317
0 26 0 -0.4162 -0.0176
0 26 1 -0.2964 -0.0161
0 26 2 -0.1536 0.0110
0 26 3 -0.4913 0.0330
0 26 4 -1.6220 0.0177
0 26 5 0.6873 -0.0666
1 0 3 -160.7085 -0.5142
1 0 5 20.5975 0.2453
1 0 7 13.1246 0.0855
1 0 9 -3.1843 -0.0790
1 0 11 -1.5281 0.0119
1 0 13 -1.8128 0.0334
1 0 15 2.9690 -0.0084
1 0 17 -2.5516 0.0102
1 0 19 3.7776 -0.0111
1 0 21 -1.3784 0.0102
1 0 23 0.4749 -0.0081
1 1 1 -112.2406 0.2798
1 1 2 53.8338 0.4379
1 1 3 11.7044 0.0268
1 1 4 -1.2979 0.0463
1 1 5 7.8022 -0.0202
1 1 6 5.5277 0.0450
1 1 7 -11.4776 -0.0334
1 1 8 -5.9228 0.0198
1 1 9 0.3081 -0.0130
1 1 10 1.9467 0.0458
1 1 11 -3.1685 0.0371
1 1 12 -1.5488 -0.0422
1 1 13 4.4669 -0.0229
1 1 14 -1.3219 -0.0096
1 1 15 8.7487 -0.0167
1 1 16 1.8094 -0.0156
1 1 17 -0.9907 0.0002
1 1 18 -0.0985 0.0118
1 1 19 3.5736 -0.0080
1 1 20 0.4222 0.0115
1 1 21 2.0046 0.0002
1 1 22 1.0847 0.0249
1 1 23 -0.8334 0.0094
1 1 24 -1.1671 -0.0550
1 2 1 -96.6683 0.0080
1 2 2 46.6915 0.0006
1 2 3 122.4474 0.1734
1 2 4 10.4048 0.2407
1 2 5 -14.1243 -0.1113
1 2 6 -3.2926 0.0304
1 2 7 -16.2729 -0.0463
1 2 8 7.1636 -0.0030
1 2 9 9.0917 0.0423
1 2 10 -0.9401 0.0182
1 2 11 -2.0359 -0.0186
1 2 12 -0.4919 -0.0342
1 2 13 4.2003 -0.0148
1 2 14 -3.2419 0.0466
1 2 15 -3.9686 -0.0032
1 2 16 -2.5803 -0.0072
1 2 17 2.1534 -0.0080
1 2 18 1.5341 -0.0093
1 2 19 -4.0311 -0.0302
1 2 20 -1.3615 0.0004
1 2 21 -1.7096 0.0062
1 2 22 -2.6492 0.0115
1 2 23 1.4071 0.0180
1 2 24 -0.2384 -0.0496
1 3 1 -4.7060 0.1459
1 3 2 -52.4186 -0.1280
1 3 3 -42.3198 -0.1888
1 3 4 -13.3900 -0.0721
1 3 5 -4.6154 0.0233
1 3 6 -5.2421 -0.0566
1 3 7 11.9912 0.0201
1 3 8 7.9348 -0.0319
1 3 9 -3.7966 -0.0226
1 3 10 -6.2701 0.0007
1 3 11 6.7102 -0.0186
1 3 12 -0.0648 -0.0040
1 3 13 -2.2674 -0.0065
1 3 14 1.7983 0.0344
1 3 15 0.0882 -0.0296
1 3 16 -2.7800 -0.0006
1 3 17 -1.3571 0.0294
1 3 18 0.0167 0.0046
1 3 19 -1.4496 0.0110
1 3 20 4.7543 0.0034
1 3 21 -0.4189 -0.0019
1 3 22 -2.0172 -0.0174
1 3 23 1.4198 -0.0155
1 3 24 -0.1041 0.0305
1 4 1 31.7763 0.0839
1 4 2 5.9046 0.0523
1 4 3 -35.2543 0.0909
1 4 4 -7.6961 -0.0310
1 4 5 12.9207 0.0325
1 4 6 -0.6540 -0.0636
1 4 7 20.4128 0.0568
1 4 8 -9.6794 -0.0278
1 4 9 -5.1935 -0.0068
1 4 10 -7.6459 0.0048
1 4 11 7.7979 -0.0021
1 4 12 -0.5534 -0.0219
1 4 13 -1.9097 0.0153
1 4 14 2.5852 -0.0086
1 4 15 3.1444 -0.0226
1 4 16 0.5049 0.0170
1 4 17 2.4776 0.0083
1 4 18 1.2725 0.0224
1 4 19 1.6074 -0.0013
1 4 20 -1.1085 0.0024
1 4 21 -0.6040 0.0158
1 4 22 1.9735 -0.0120
1 4 23 0.8725 -0.0154
1 4 24 -1.1802 0.0319
1 5 1 8.5922 -0.1412
1 5 2 36.2686 -0.0849
1 5 3 26.4969 0.0013
1 5 4 -12.8180 -0.0354
1 5 5 10.5375 -0.0004
1 5 6 -14.2109 -0.0031
1 5 7 -12.0619 -0.0192
1 5 8 -21.1119 -0.0405
1 5 9 15.8817 0.0078
1 5 10 -0.2898 -0.0100
1 5 11 -3.7526 0.0075
1 5 12 -2.4149 -0.0284
1 5 13 0.4060 0.0481
1 5 14 -0.7028 0.0113
1 5 15 0.9273 0.0201
1 5 16 -1.4075 0.0276
1 5 17 0.7892 -0.0246
1 5 18 -3.7336 -0.0021
1 5 19 0.7195 -0.0205
1 5 20 -3.7992 -0.0023
1 5 21 1.3936 0.0046
1 5 22 2.5201 -0.0198
1 5 23 -1.3904 -0.0185
1 5 24 -2.4473 0.0302
1 6 1 1.8098 -0.0154
1 6 2 -17.1415 0.0525
1 6 3 -8.2900 -0.0197
1 6 4 -9.1754 -0.0346
1 6 5 22.1480 -0.0189
1 6 6 6.3065 0.0024
1 6 7 5.4147 0.0211
1 6 8 2.6136 0.0132
1 6 9 14.4888 -0.0018
1 6 10 4.5932 0.0039
1 6 11 -0.5064 0.0288
1 6 12 2.9904 0.0194
1 6 13 0.8813 0.0074
1 6 14 -3.8788 -0.0321
1 6 15 -1.4679 -0.0028
1 6 16 -0.5133 -0.0133
1 6 17 1.2222 0.0075
1 6 18 -3.8034 0.0018
1 6 19 1.2554 0.0162
1 6 20 0.5792 0.0072
1 6 21 0.7745 -0.0189
1 6 22 -3.0693 0.0068
1 6 23 -1.0494 -0.0367
1 7 1 10.3277 -0.0361
1 7 2 -9.9346 -0.0459
1 7 3 5.5259 0.0090
1 7 4 8.0566 0.0440
1 7 5 -9.3502 -0.0105
1 7 6 -4.7395 0.0252
1 7 7 4.4930 0.0195
1 7 8 4.9012 -0.0165
1 7 9 -13.0605 -0.0063
1 7 10 -2.3364 -0.0037
1 7 11 1.9457 -0.0287
1 7 12 -0.6354 0.0190
1 7 13 -3.4844 -0.0041
1 7 14 0.6756 -0.0001
1 7 15 1.5717 0.0051
1 7 16 -0.3977 -0.0129
1 7 17 0.7289 0.0026
1 7 18 -0.6388 -0.0144
1 7 19 1.7412 -0.0039
1 7 20 0.0822 -0.0210
1 7 21 1.2695 -0.0078
1 7 22 -1.0555 0.0586
1 7 23 1.5705 0.0211
1 8 1 -26.9029 -0.0144
1 8 2 -8.7093 -0.0185
1 8 3 15.3046 -0.0212
1 8 4 9.4209 -0.0098
1 8 5 -13.9561 -0.0144
1 8 6 -3.1535 0.0079
1 8 7 -2.0827 0.0136
1 8 8 3.8276 0.0340
1 8 9 -10.0527 0.0190
1 8 10 -4.9512 -0.0008
1 8 11 -0.1874 -0.0015
1 8 12 1.1269 0.0126
1 8 13 2.0389 -0.0169
1 8 14 2.4525 0.0066
1 8 15 1.1633 0.0070
1 8 16 -1.6442 0.0194
1 8 17 0.4535 -0.0090
1 8 18 2.8833 -0.0237
1 8 19 0.4768 -0.0088
1 8 20 -2.5552 0.0215
1 8 21 -0.1407 0.0278
1 8 22 2.0531 0.0388
1 8 23 -0.7366 -0.0406
1 9 1 -9.1190 0.0086
1 9 2 1.4131 0.0574
1 9 3 -5.8301 0.0282
1 9 4 -8.1323 0.0306
1 9 5 1.2544 0.0338
1 9 6 0.8253 -0.0383
1 9 7 -1.4913 -0.0063
1 9 8 6.3830 -0.0196
1 9 9 10.6923 -0.0174
1 9 10 1.0448 0.0088
1 9 11 -0.9953 0.0061
1 9 12 1.3068 -0.0080
1 9 13 1.0585 0.0122
1 9 14 -2.3479 -0.0014
1 9 15 -0.6742 -0.0099
1 9 16 0.0054 -0.0012
1 9 17 -0.4682 -0.0198
1 9 18 0.4185 0.0200
1 9 19 -1.7252 0.0088
1 9 20 1.8863 0.0181
1 9 21 -1.8513 0.0039
1 9 22 0.9992 -0.0307
1 9 23 -1.1154 -0.1191
1 10 1 28.2423 0.0381
1 10 2 15.8871 -0.0037
1 10 3 -0.9530 0.0079
1 10 4 -2.8111 -0.0026
1 10 5 13.9580 -0.0129
1 10 6 6.3474 0.0110
1 10 7 -0.3061 0.0097
1 10 8 -5.6395 -0.0202
1 10 9 -1.5425 -0.0023
1 10 10 0.2896 0.0090
1 10 11 1.7565 0.0120
1 10 12 0.5528 0.0045
1 10 13 -2.3411 0.0147
1 10 14 -0.6290 -0.0056
1 10 15 -0.2354 -0.0181
1 10 16 0.4151 0.0020
1 10 17 0.4865 0.0038
1 10 18 1.1884 0.0148
1 10 19 -3.0192 -0.0108
1 10 20 2.1904 -0.0469
1 10 21 -1.6706 -0.0492
1 10 22 0.7045 -0.0608
1 11 1 1.4077 0.0180
1 11 2 -12.6843 0.0084
1 11 3 0.2255 0.0094
1 11 4 -9.2885 0.0097
1 11 5 -5.3236 -0.0069
1 11 6 -0.9866 0.0088
1 11 7 -3.3928 -0.0106
1 11 8 -4.7749 0.0207
1 11 9 -2.8862 0.0155
1 11 10 3.7586 0.0042
1 11 11 -0.1855 0.0045
1 11 12 -3.7383 -0.0148
1 11 13 -2.7726 -0.0083
1 11 14 3.2251 -0.0005
1 11 15 -2.3356 -0.0000
1 11 16 -0.1775 0.0032
1 11 17 -1.4519 0.0160
1 11 18 0.9189 0.0087
1 11 19 -1.1168 -0.0194
1 11 20 0.5469 0.0004
1 11 21 -0.8605 0.0528
1 11 22 -1.0082 0.1737
1 12 1 -8.9620 0.0111
1 12 2 -12.3473 -0.0114
1 12 3 9.5310 -0.0309
1 12 4 6.4700 -0.0182
1 12 5 1.5438 0.0049
1 12 6 0.1235 -0.0159
1 12 7 -1.8236 0.0003
1 12 8 2.5392 -0.0108
1 12 9 5.3517 0.0000
1 12 10 0.5184 0.0120
1 12 11 -3.9585 0.0000
1 12 12 1.7558 -0.0110
1 12 13 0.6527 -0.0004
1 12 14 2.9888 -0.0035
1 12 15 -0.3785 0.0026
1 12 16 2.5832 -0.0018
1 12 17 -0.0805 -0.0155
1 12 18 -0.6628 -0.0032
1 12 19 1.0873 0.0057
1 12 20 2.5901 0.0396
1 12 21 2.3438 0.0126
1 13 1 4.5065 0.0297
1 13 2 6.4757 -0.0122
1 13 3 2.1157 0.0002
1 13 4 -0.2175 -0.0184
1 13 5 3.8904 -0.0165
1 13 6 -6.5340 -0.0002
1 13 7 -0.5152 -0.0026
1 13 8 5.0009 0.0004
1 13 9 -1.0531 0.0245
1 13 10 -6.8063 -0.0102
1 13 11 -2.5601 0.0010
1 13 12 6.5121 -0.0009
1 13 13 -0.0534 -0.0193
1 13 14 -0.8939 0.0028
1 13 15 0.7828 0.0065
1 13 16 -1.6770 -0.0133
1 13 17 0.5077 0.0142
1 13 18 -0.7533 -0.0004
1 13 19 0.3625 0.0137
1 13 20 -1.4465 0.0136
1 13 21 -1.1599 -0.1022
1 14 1 5.0704 -0.0033
1 14 2 3.2274 -0.0077
1 14 3 -2.4274 -0.0020
1 14 4 -10.4978 0.0168
1 14 5 -1.1686 0.0133
1 14 6 -1.3451 0.0076
1 14 7 3.3948 -0.0018
1 14 8 6.1720 -0.0046
1 14 9 -6.2697 -0.0079
1 14 10 1.8492 -0.0180
1 14 11 3.3217 -0.0140
1 14 12 2.8020 -0.0012
1 14 13 -4.0487 0.0042
1 14 14 -2.6785 -0.0025
1 14 15 1.3456 0.0042
1 14 16 -0.9444 -0.0203
1 14 17 1.1984 -0.0044
1 14 18 -2.0413 0.0119
1 14 19 1.5179 -0.0195
1 14 20 -0.3238 0.0307
1 15 1 -0.6630 -0.0181
1 15 2 -3.3537 -0.0188
1 15 3 -0.0851 -0.0075
1 15 4 1.4182 -0.0057
1 15 5 0.4108 0.0133
1 15 6 9.4856 0.0038
1 15 7 -3.0334 0.0274
1 15 8 1.0349 0.0023
1 15 9 -2.5462 0.0052
1 15 10 7.8349 0.0028
1 15 11 -3.6456 -0.0335
1 15 12 -3.0717 0.0091
1 15 13 -0.3272 0.0147
1 15 14 2.5389 -0.0142
1 15 15 0.4711 -0.0021
1 15 16 0.7071 0.0209
1 15 17 0.3486 -0.0070
1 15 18 0.0812 -0.0024
1 15 19 0.7005 -0.0368
1 15 20 -0.7324 -0.0567
1 16 1 0.5224 -0.0015
1 16 2 -1.1001 -0.0051
1 16 3 -2.6306 0.0138
1 16 4 6.0301 0.0059
1 16 5 -2.2394 -0.0007
1 16 6 5.5717 0.0193
1 16 7 -12.7923 -0.0008
1 16 8 -4.0786 -0.0085
1 16 9 -2.3848 0.0136
1 16 10 2.4436 -0.0154
1 16 11 -4.3913 -0.0058
1 16 12 0.2294 0.0112
1 16 13 1.1134 0.0016
1 16 14 1.7701 -0.0069
1 16 15 -0.6917 -0.0007
1 16 16 0.2116 0.0030
1 16 17 1.4031 -0.0018
1 16 18 2.1716 -0.0222
1 16 19 -2.2743 0.0705
1 17 1 3.8810 -0.0166
1 17 2 2.2566 0.0244
1 17 3 -3.3538 -0.0058
1 17 4 3.0382 0.0048
1 17 5 -3.7098 -0.0235
1 17 6 1.0717 -0.0033
1 17 7 0.0813 -0.0063
1 17 8 6.6055 -0.0113
1 17 9 1.2446 -0.0218
1 17 10 -0.1914 0.0073
1 17 11 3.5672 0.0169
1 17 12 2.5941 0.0037
1 17 13 -0.5363 0.0192
1 17 14 -1.5096 -0.0113
1 17 15 0.0751 -0.0301
1 17 16 -4.6618 0.0219
1 17 17 -1.1910 0.0345
1 17 18 0.0200 -0.0081
1 17 19 -2.3028 0.0355
1 18 1 -0.3084 0.0000
1 18 2 0.9462 0.0258
1 18 3 -1.6453 0.0107
1 18 4 1.2794 0.0192
1 18 5 0.6682 0.0049
1 18 6 -2.7164 0.0106
1 18 7 4.1184 -0.0182
1 18 8 1.3891 0.0092
1 18 9 0.0651 0.0068
1 18 10 -3.2022 0.0263
1 18 11 0.9954 -0.0151
1 18 12 -1.4565 0.0051
1 18 13 -1.0479 -0.0147
1 18 14 1.7177 0.0169
1 18 15 1.0259 0.0268
1 18 16 0.3150 0.0476
1 18 17 1.2047 0.0245
1 18 18 1.3427 -0.0038
1 19 1 -0.9025 -0.0220
1 19 2 -0.7783 -0.0166
1 19 3 2.2762 -0.0081
1 19 4 -0.4163 0.0056
1 19 5 0.4796 -0.0254
1 19 6 -2.4486 0.0110
1 19 7 -0.0986 -0.0231
1 19 8 -4.9279 -0.0214
1 19 9 0.2859 0.0042
1 19 10 -1.5722 -0.0213
1 19 11 -1.1309 -0.0093
1 19 12 2.5125 0.0097
1 19 13 -2.4826 -0.0124
1 19 14 1.0113 0.0099
1 19 15 -1.2273 0.0055
1 19 16 2.3401 0.0087
1 19 17 -1.0918 -0.0760
1 20 1 -0.0773 -0.0100
1 20 2 -1.8930 0.0142
1 20 3 1.1043 -0.0146
1 20 4 -1.2720 -0.0044
1 20 5 -1.2172 0.0079
1 20 6 0.5133 0.0014
1 20 7 0.0622 -0.0203
1 20 8 1.0568 0.0200
1 20 9 1.1707 0.0287
1 20 10 0.4201 0.0039
1 20 11 -0.3216 0.0121
1 20 12 2.4464 -0.0091
1 20 13 -0.5034 0.0223
1 20 14 -0.4765 0.0416
1 20 15 -1.1088 -0.0440
1 20 16 1.4721 0.0515
1 21 1 1.4036 -0.0118
1 21 2 0.1602 0.0264
1 21 3 1.2688 0.0001
1 21 4 -1.7409 -0.0187
1 21 5 -0.7770 -0.0006
1 21 6 0.5793 0.0118
1 21 7 -1.1683 -0.0113
1 21 8 3.8141 0.0262
1 21 9 1.0320 0.0040
1 21 10 1.9538 -0.0267
1 21 11 1.3553 -0.0181
1 21 12 -2.4189 0.0079
1 21 13 0.4279 -0.0557
1 21 14 0.5401 -0.0182
1 21 15 -3.5044 -0.0161
1 22 1 1.1092 -0.0165
1 22 2 -1.5427 0.0240
1 22 3 0.0574 -0.0012
1 22 4 0.4879 0.0055
1 22 5 1.5730 0.0204
1 22 6 4.0779 0.0026
1 22 7 0.4734 0.0361
1 22 8 -0.3709 -0.0504
1 22 9 -3.2122 -0.0105
1 22 10 -1.0497 0.0012
1 22 11 -1.4653 -0.0062
1 22 12 -3.1406 0.0495
1 22 13 -0.3057 0.1220
1 22 14 2.6371 -0.0195
1 23 1 0.3482 0.0094
1 23 2 0.2362 0.0024
1 23 3 -0.3544 -0.0119
1 23 4 0.3871 -0.0037
1 23 5 -1.3229 0.0069
1 23 6 -1.0981 -0.0270
1 23 7 0.4144 -0.0007
1 23 8 -1.0521 -0.0178
1 23 9 -1.3408 0.0031
1 23 10 0.1021 -0.0040
1 23 11 1.7188 0.0696
1 23 12 1.3659 -0.1890
1 24 1 -0.7513 0.0185
1 24 2 -1.0235 -0.0369
1 24 3 1.9676 0.0090
1 24 4 0.8478 0.0104
1 24 5 1.0472 -0.0950
1 24 6 -2.9763 0.0488
1 24 7 -0.2825 0.0412
1 24 8 0.3028 -0.0263
1 24 9 2.0226 0.0431
1 24 10 -0.6220 -0.0793
1 25 1 -0.0008 -0.0023
1 25 2 -1.9387 -0.0053
1 25 3 0.9698 0.0260
1 25 4 -1.8625 0.0048
1 25 5 0.9580 -0.0320
1 25 6 0.0115 -0.0426
1 25 7 -0.8464 0.0318
1 25 8 -2.7001 -0.0888
1 26 1 0.4403 -0.0237
1 26 2 -0.1211 -0.0141
1 26 3 1.4167 0.0108
1 26 4 -1.7781 -0.0217
1 26 5 -0.7012 0.1491
2 0 2 121.4974 0.1095
2 0 4 -38.2769 -0.0279
2 0 6 13.4339 -0.0477
2 0 8 -12.8857 -0.1181
2 0 10 -3.4594 0.0157
2 0 12 10.4690 -0.0127
2 0 14 1.5637 0.0285
2 0 16 5.8605 -0.0207
2 0 18 0.4255 0.0366
2 0 20 4.3681 0.0185
2 0 24 1.6870 -0.0118
2 1 2 62.5080 0.2785
2 1 3 21.0448 -0.0372
2 1 4 35.0987 -0.1362
2 1 5 -9.3322 0.0238
2 1 6 -10.3777 -0.1325
2 1 7 8.6983 0.1195
2 1 8 -11.1762 -0.0236
2 1 9 0.7972 -0.0373
2 1 10 11.2887 0.0506
2 1 11 -0.2974 0.0057
2 1 12 -1.0288 -0.0222
2 1 13 -1.3979 -0.0038
2 1 14 -5.2503 -0.0218
2 1 15 -1.3053 0.0054
2 1 16 -0.0121 0.0163
2 1 17 0.5262 -0.0021
2 1 18 -4.4508 0.0088
2 1 19 -2.4349 -0.0251
2 1 20 -0.4718 -0.0260
2 1 21 -2.4828 0.0111
2 1 22 -0.7984 -0.0018
2 1 23 0.0936 0.0243
2 1 24 -1.4041 -0.0167
2 2 2 -119.7070 0.1099
2 2 3 -54.8717 -0.1920
2 2 4 15.0392 0.0600
2 2 5 -1.2621 -0.0003
2 2 6 -7.3359 -0.0257
2 2 7 -0.4857 0.0295
2 2 8 0.8070 0.0005
2 2 9 4.0997 -0.0994
2 2 10 7.2180 0.0097
2 2 11 -3.6126 0.0235
2 2 12 -6.9070 -0.0182
2 2 13 1.5151 0.0855
2 2 14 0.5436 0.0034
2 2 15 2.5040 0.0160
2 2 16 -5.2008 0.0122
2 2 17 -0.4905 -0.0280
2 2 18 1.6165 0.0207
2 2 19 -0.5818 -0.0013
2 2 20 0.4959 -0.0233
2 2 21 2.5698 -0.0189
2 2 22 -0.6652 -0.0076
2 2 23 0.6706 0.0049
2 2 24 0.2638 -0.0462
2 3 2 14.1285 0.1187
2 3 3 -10.7179 -0.0580
2 3 4 -5.2327 -0.0061
2 3 5 21.0118 -0.1343
2 3 6 11.9189 0.0365
2 3 7 -10.7130 -0.0753
2 3 8 11.0147 0.0148
2 3 9 -0.3351 0.0132
2 3 10 -8.5613 0.0640
2 3 11 -1.0421 0.0226
2 3 12 2.3880 -0.0407
2 3 13 2.1822 -0.0130
2 3 14 -1.4518 -0.0264
2 3 15 4.3679 0.0069
2 3 16 2.4714 0.0225
2 3 17 0.1782 0.0055
2 3 18 2.2236 0.0108
2 3 19 -1.7737 -0.0068
2 3 20 0.6649 0.0137
2 3 21 1.1943 0.0076
2 3 22 -0.8746 0.0005
2 3 23 -0.0913 0.0235
2 3 24 -0.1244 -0.0567
2 4 2 77.8001 0.0476
2 4 3 34.2783 0.0635
2 4 4 -1.5970 0.0995
2 4 5 -12.7360 0.1014
2 4 6 -9.8333 0.0564
2 4 7 -9.3068 -0.0193
2 4 8 2.0694 0.0175
2 4 9 0.9639 -0.0228
2 4 10 -9.9939 0.0147
2 4 11 3.8281 -0.0142
2 4 12 0.3718 0.0098
2 4 13 -0.4910 -0.0133
2 4 14 -1.2799 0.0138
2 4 15 -0.5950 -0.0113
2 4 16 -0.2360 -0.0213
2 4 17 -4.0123 -0.0164
2 4 18 -2.8404 -0.0266
2 4 19 0.1123 -0.0036
2 4 21 -2.7957 0.0260
2 4 22 -0.9197 0.0001
2 4 23 2.4196 -0.0030
2 4 24 -3.9735 -0.0292
2 5 2 -25.2197 -0.0966
2 5 3 1.7030 -0.0857
2 5 4 -6.8022 -0.0279
2 5 5 -7.4799 -0.0458
2 5 6 9.1452 0.0030
2 5 7 22.8197 0.0320
2 5 8 -11.1164 0.0144
2 5 9 9.1827 0.0169
2 5 10 4.0955 -0.0035
2 5 11 6.6664 0.0034
2 5 12 -1.7691 0.0309
2 5 13 -0.9608 0.0132
2 5 14 0.5492 0.0312
2 5 15 -2.8352 -0.0252
2 5 16 -3.0911 -0.0118
2 5 17 2.7608 -0.0192
2 5 18 -0.5745 -0.0014
2 5 19 2.2296 0.0186
2 5 20 -1.6033 -0.0067
2 5 21 -1.3064 0.0244
2 5 22 1.6535 -0.0096
2 5 23 4.6623 -0.0205
2 6 2 -9.3830 -0.0228
2 6 3 4.8320 0.0195
2 6 4 -15.3055 0.0182
2 6 5 8.1936 -0.0378
2 6 6 -0.7576 0.0158
2 6 7 10.8661 0.0056
2 6 8 -16.4015 0.0016
2 6 9 1.3314 0.0340
2 6 10 -3.1469 -0.0022
2 6 11 -0.9462 -0.0156
2 6 12 -1.4966 -0.0312
2 6 13 2.3149 -0.0192
2 6 14 0.0144 -0.0404
2 6 15 0.2467 -0.0272
2 6 16 -1.6246 0.0157
2 6 17 5.3610 0.0055
2 6 18 0.4675 0.0249
2 6 19 1.7306 -0.0024
2 6 20 0.5871 -0.0050
2 6 21 3.2058 0.0010
2 6 22 1.0754 0.0070
2 6 23 -3.1645 0.0311
2 7 2 -3.6431 0.0005
2 7 3 4.6105 -0.0131
2 7 4 2.5731 0.0382
2 7 5 13.8075 0.0124
2 7 6 -14.3760 -0.0182
2 7 7 -6.3155 0.0236
2 7 8 0.9794 0.0081
2 7 9 0.0589 -0.0200
2 7 10 -8.8062 0.0222
2 7 11 -0.8211 -0.0046
2 7 12 3.6706 -0.0242
2 7 13 -0.9609 0.0320
2 7 14 -2.0498 -0.0040
2 7 15 2.1894 0.0315
2 7 16 1.1380 0.0266
2 7 17 1.7643 -0.0178
2 7 19 0.6104 -0.0072
2 7 20 -2.0399 -0.0041
2 7 21 0.1047 0.0180
2 7 22 -1.7422 0.0127
2 7 23 0.6895 -0.0310
2 8 2 -29.4288 0.0018
2 8 3 -10.1637 -0.0201
2 8 4 3.5928 0.0250
2 8 5 -1.3435 -0.0111
2 8 6 -7.5963 -0.0060
2 8 7 -3.5359 -0.0116
2 8 8 11.3714 -0.0212
2 8 9 7.2288 -0.0183
2 8 10 4.2607 -0.0003
2 8 11 -2.6539 -0.0350
2 8 12 0.0914 -0.0030
2 8 13 -3.1627 0.0196
2 8 14 0.8798 -0.0069
2 8 15 2.4622 -0.0098
2 8 16 -2.5033 -0.0080
2 8 17 -1.7151 0.0135
2 8 18 -2.0284 0.0262
2 8 19 4.1243 0.0241
2 8 20 -1.9051 -0.0119
2 8 21 -0.2494 -0.0141
2 8 22 -1.5358 -0.0255
2 8 23 1.8187 -0.0810
2 9 2 8.1856 -0.0097
2 9 3 15.0387 0.0020
2 9 4 5.5269 0.0026
2 9 5 4.3542 0.0169
2 9 6 8.5369 0.0190
2 9 7 -0.5518 -0.0087
2 9 8 -4.6469 0.0103
2 9 9 -3.1740 -0.0143
2 9 10 6.0928 0.0009
2 9 11 -2.2755 0.0135
2 9 12 -1.3131 0.0119
2 9 13 1.0462 0.0033
2 9 14 0.3861 0.0044
2 9 15 -1.1661 0.0069
2 9 16 0.6700 -0.0047
2 9 17 1.9181 0.0108
2 9 18 0.3836 0.0073
2 9 20 -0.2948 -0.0337
2 9 21 0.9167 -0.0262
2 9 22 1.2352 -0.0070
2 10 2 11.5573 -0.0105
2 10 3 3.3855 0.0160
2 10 4 -18.3685 -0.0027
2 10 5 -10.3473 -0.0054
2 10 6 -0.8899 -0.0233
2 10 7 1.3233 0.0121
2 10 8 -2.3016 0.0139
2 10 9 -5.7326 0.0001
2 10 10 -2.9961 -0.0143
2 10 11 -2.4806 0.0096
2 10 12 2.7548 -0.0133
2 10 13 0.9244 -0.0164
2 10 14 0.4619 0.0035
2 10 15 -1.4693 -0.0013
2 10 16 0.3934 0.0006
2 10 17 0.0955 0.0011
2 10 18 0.9966 -0.0344
2 10 19 -1.6878 -0.0025
2 10 20 0.4774 -0.0073
2 10 21 -2.7794 0.0557
2 10 22 -0.0970 0.1846
2 11 2 -5.1935 -0.0035
2 11 3 1.8732 0.0178
2 11 4 1.7764 -0.0049
2 11 5 0.3725 -0.0241
2 11 6 2.3177 -0.0032
2 11 7 2.2119 -0.0130
2 11 8 5.5840 -0.0229
2 11 9 -1.2506 0.0211
2 11 10 3.3688 -0.0075
2 11 11 4.2194 0.0092
2 11 12 4.4544 0.0121
2 11 13 -2.5766 -0.0135
2 11 14 2.0930 0.0022
2 11 15 2.9833 -0.0076
2 11 16 -0.1370 -0.0013
2 11 17 -2.4081 0.0065
2 11 18 0.4136 -0.0031
2 11 19 -1.4045 0.0461
2 11 20 2.4153 0.0246
2 11 21 1.9081 -0.0637
2 11 22 -1.1956 -0.0395
2 12 2 -11.0049 0.0156
2 12 3 -3.5314 -0.0106
2 12 4 5.6803 -0.0128
2 12 5 2.8171 0.0016
2 12 6 6.6940 0.0152
2 12 7 -3.6914 0.0031
2 12 8 -2.3096 0.0001
2 12 9 -1.8855 -0.0106
2 12 10 2.1341 -0.0101
2 12 11 -3.8640 0.0092
2 12 12 -2.3764 -0.0015
2 12 13 -2.3646 0.0019
2 12 14 0.4350 0.0044
2 12 15 -1.1987 -0.0115
2 12 16 0.7617 -0.0008
2 12 17 -0.6687 -0.0037
2 12 18 1.8047 0.0007
2 12 19 -2.7731 -0.0204
2 12 20 -2.3243 -0.0128
2 12 21 1.8012 -0.0637
2 13 2 -0.1347 0.0264
2 13 3 -0.7540 0.0089
2 13 4 -3.5347 0.0136
2 13 5 -1.8072 0.0057
2 13 6 -0.1449 0.0025
2 13 7 -5.4197 0.0094
2 13 8 -1.2429 -0.0225
2 13 9 7.1663 0.0016
2 13 10 1.2283 -0.0085
2 13 11 -5.8708 -0.0149
2 13 12 1.9602 0.0065
2 13 13 2.3800 -0.0036
2 13 15 -2.7709 0.0246
2 13 16 -0.6965 0.0177
2 13 17 -1.2552 0.0050
2 13 18 0.3302 -0.0183
2 13 19 0.5774 -0.0104
2 13 20 0.1627 0.0312
2 13 21 -0.3243 0.0193
2 14 2 2.4429 -0.0216
2 14 3 6.4229 -0.0062
2 14 4 -1.1157 0.0041
2 14 5 4.1707 -0.0114
2 14 6 -1.8868 0.0179
2 14 7 2.3276 0.0146
2 14 8 4.2932 -0.0070
2 14 9 2.1911 0.0259
2 14 10 -2.9441 0.0137
2 14 11 -1.4784 -0.0064
2 14 12 4.0988 0.0160
2 14 13 0.2848 -0.0006
2 14 14 -1.7456 0.0005
2 14 15 0.6765 0.0107
2 14 16 0.0667 -0.0088
2 14 17 3.5265 -0.0181
2 14 18 -1.4567 -0.0293
2 14 19 0.4472 -0.0120
2 14 20 1.8727 -0.0215
2 15 2 0.7708 -0.0033
2 15 3 3.7353 -0.0035
2 15 4 -2.4530 -0.0046
2 15 5 -0.2380 -0.0068
2 15 6 -2.9234 -0.0007
2 15 7 -1.8067 0.0016
2 15 8 -2.0684 0.0007
2 15 9 -9.4824 -0.0097
2 15 10 1.9109 0.0038
2 15 11 3.8153 -0.0058
2 15 12 -0.0505 -0.0055
2 15 13 -3.3984 0.0078
2 15 14 0.8921 0.0250
2 15 15 3.2094 -0.0176
2 15 16 -0.1242 -0.0255
2 15 17 2.4546 0.0177
2 15 18 -2.2214 0.0406
2 15 19 -0.0804 0.0512
2 15 20 -2.1431 0.0862
2 16 2 1.3746 -0.0044
2 16 3 -2.8115 0.0073
2 16 4 -0.4064 0.0013
2 16 5 -4.7519 -0.0012
2 16 6 6.6489 -0.0234
2 16 7 -1.7163 -0.0092
2 16 8 4.4404 -0.0258
2 16 9 -2.4861 0.0216
2 16 10 6.5426 0.0269
2 16 11 0.9773 0.0147
2 16 12 -0.9168 0.0262
2 16 13 -1.7452 -0.0119
2 16 14 1.3556 -0.0279
2 16 15 -1.8844 -0.0069
2 16 16 -4.8683 -0.0124
2 16 17 -2.9918 0.0336
2 16 18 0.4833 0.0249
2 16 19 3.6652 -0.0654
2 17 2 0.9495 -0.0120
2 17 3 -5.4257 0.0086
2 17 4 4.5415 0.0063
2 17 5 -4.8517 0.0050
2 17 6 7.3442 -0.0017
2 17 7 -4.7196 0.0195
2 17 8 5.1064 -0.0048
2 17 9 0.7258 0.0037
2 17 10 -1.2506 -0.0197
2 17 11 -4.7929 -0.0138
2 17 12 0.1869 -0.0278
2 17 13 -0.8094 -0.0021
2 17 14 -0.8862 0.0039
2 17 15 3.1753 0.0281
2 17 16 0.6097 0.0148
2 17 17 1.4249 0.0007
2 17 18 1.5914 0.0001
2 18 2 2.5331 -0.0114
2 18 3 -2.7762 0.0090
2 18 4 3.1564 -0.0092
2 18 5 -1.3483 -0.0025
2 18 6 2.1217 -0.0001
2 18 7 -3.0308 -0.0097
2 18 8 -0.4734 0.0102
2 18 9 -0.9945 -0.0034
2 18 10 -3.3349 0.0031
2 18 11 -0.5993 0.0007
2 18 12 1.2264 -0.0165
2 18 13 1.3824 0.0055
2 18 14 -1.1337 0.0213
2 18 15 3.2548 -0.0063
2 18 16 -1.7446 -0.0352
2 18 17 -0.7079 0.0099
2 19 2 1.0758 -0.0215
2 19 3 -1.2471 -0.0046
2 19 4 1.6681 -0.0102
2 19 5 0.9290 -0.0103
2 19 6 -2.2868 -0.0011
2 19 7 1.4027 0.0089
2 19 8 -1.6879 0.0051
2 19 9 1.6274 0.0005
2 19 10 -0.1663 -0.0008
2 19 11 1.3137 -0.0212
2 19 12 1.7287 0.0014
2 19 13 1.2481 0.0157
2 19 14 -0.4590 -0.0118
2 19 15 -2.3205 -0.0189
2 19 16 1.1063 -0.0270
2 20 2 1.8366 0.0173
2 20 3 -0.9203 0.0194
2 20 4 0.1285 -0.0073
2 20 5 0.9941 0.0086
2 20 6 -2.4582 0.0156
2 20 7 1.3960 0.0160
2 20 8 -0.3919 -0.0193
2 20 9 3.0512 -0.0197
2 20 10 1.5479 -0.0012
2 20 11 -1.3439 0.0178
2 20 12 -0.2559 -0.0256
2 20 13 -2.2289 0.0315
2 20 14 -0.0384 0.0305
2 20 15 -3.2106 -0.0395
2 21 2 -1.1716 -0.0171
2 21 3 1.8421 0.0084
2 21 4 0.5910 0.0030
2 21 5 2.0394 -0.0067
2 21 6 1.0496 0.0218
2 21 7 -1.4013 -0.0220
2 21 8 -0.9537 -0.0106
2 21 9 -1.7293 -0.0093
2 21 10 -1.5354 0.0126
2 21 11 0.3758 0.0493
2 21 12 -0.9720 0.0258
2 21 13 -1.0775 0.0180
2 21 14 4.9440 -0.0164
2 22 2 -0.6350 -0.0298
2 22 3 0.8939 0.0022
2 22 4 -1.9862 0.0038
2 22 5 -3.4405 -0.0223
2 22 6 -0.9639 -0.0017
2 22 7 -0.8211 0.0217
2 22 8 1.4670 -0.0003
2 22 9 -0.5215 0.0056
2 22 10 -0.7693 0.0494
2 22 11 4.0567 -0.0289
2 22 12 0.2256 -0.0541
2 22 13 -1.8384 -0.0326
2 23 2 -0.8295 0.0047
2 23 3 -0.6328 0.0280
2 23 4 0.1846 -0.0295
2 23 5 -0.9919 0.0326
2 23 6 -0.6040 -0.0224
2 23 7 0.9250 -0.0295
2 23 8 2.0509 0.0259
2 23 9 0.6499 0.0087
2 23 10 -1.6169 0.0389
2 23 11 -0.5116 0.0609
2 24 2 -2.2818 0.0034
2 24 3 -1.7018 -0.0134
2 24 4 0.7630 0.0003
2 24 5 1.7707 -0.0227
2 24 6 1.4969 -0.0111
2 24 7 -0.8572 -0.0331
2 24 8 -1.3405 0.0795
2 24 9 0.1475 0.0512
2 25 2 0.0127 -0.0074
2 25 3 0.8439 -0.0031
2 25 4 0.2392 0.0874
2 25 5 0.1831 -0.0137
2 25 6 2.0104 0.0721
2 25 7 1.8613 0.0835
2 25 8 -0.4792 -0.0984
2 26 2 -1.1931 0.0082
2 26 3 1.9325 -0.0130
2 26 4 0.1471 -0.0270
3 0 3 110.2822 -0.8524
3 0 5 -36.1284 -0.4517
3 0 7 6.3980 0.2681
3 0 9 8.5079 0.0064
3 0 11 -3.2300 -0.0283
3 0 13 -0.3915 -0.0450
3 0 15 -7.8222 0.0096
3 0 17 -2.1118 -0.0170
3 0 19 -3.5489 -0.0177
3 0 21 -1.6468 0.0177
3 0 23 -3.9448 0.0019
3 1 3 -63.1587 0.1096
3 1 4 -2.0997 0.2000
3 1 5 2.6772 0.1374
3 1 6 -9.9670 -0.1068
3 1 7 16.4554 0.1912
3 1 8 -1.3840 -0.0223
3 1 9 -0.7998 -0.0963
3 1 10 -2.1413 0.0446
3 1 11 -1.0623 -0.0260
3 1 12 1.4334 0.0399
3 1 13 -5.8285 -0.0146
3 1 14 0.4505 -0.0065
3 1 15 -0.0892 -0.0134
3 1 16 -0.8048 -0.0171
3 1 17 2.3372 0.0126
3 1 18 2.2621 0.0292
3 1 19 -4.2230 0.0129
3 1 20 1.6488 -0.0075
3 1 21 0.7893 -0.0079
3 1 22 0.7835 -0.0132
3 1 23 -0.5798 -0.0260
3 2 3 -58.1085 0.1142
3 2 4 6.9662 -0.1074
3 2 5 41.2739 0.2083
3 2 6 0.2901 -0.1536
3 2 7 8.2856 -0.0358
3 2 8 -11.0301 0.0139
3 2 9 -6.2281 -0.0203
3 2 10 1.7039 0.0184
3 2 11 2.0375 0.0161
3 2 12 2.2356 -0.0649
3 2 13 -1.8587 -0.0183
3 2 14 -0.2008 0.0042
3 2 15 7.4207 0.0130
3 2 16 -2.0568 0.0400
3 2 17 0.1738 -0.0051
3 2 18 3.4890 -0.0103
3 2 19 0.0579 0.0035
3 2 20 -1.4843 -0.0087
3 2 21 0.7771 0.0071
3 2 22 0.9495 0.0294
3 2 23 0.1084 0.0176
3 3 3 44.7457 0.1046
3 3 4 -15.4349 0.1510
3 3 5 -8.1879 0.0474
3 3 6 1.0184 0.0594
3 3 7 -13.0533 0.0902
3 3 8 -7.7891 -0.0085
3 3 9 4.4070 -0.0145
3 3 10 4.4024 -0.0211
3 3 11 -3.6361 0.0174
3 3 12 0.1086 -0.0699
3 3 13 3.7761 0.0386
3 3 14 -3.4375 -0.0088
3 3 15 -0.3975 -0.0387
3 3 16 -1.4077 0.0342
3 3 17 -0.0596 -0.0218
3 3 18 -1.2328 0.0105
3 3 20 1.0668 0.0021
3 3 21 -0.4625 0.0231
3 3 22 0.9866 -0.0061
3 3 23 -1.2692 -0.0083
3 4 3 1.5361 -0.0012
3 4 4 1.0237 -0.0491
3 4 5 -17.3940 -0.0856
3 4 6 5.2984 0.0034
3 4 7 -1.0624 -0.0140
3 4 8 9.3682 -0.0224
3 4 9 7.8060 -0.0545
3 4 10 0.7774 0.0064
3 4 11 -1.0186 0.0141
3 4 12 -2.2934 -0.0085
3 4 13 1.6798 0.0897
3 4 14 -1.8240 0.0102
3 4 15 -1.9846 -0.0112
3 4 16 2.5924 -0.0087
3 4 17 2.6407 -0.0143
3 4 18 -1.6050 -0.0217
3 4 19 -3.0173 0.0061
3 4 20 4.9045 -0.0143
3 4 21 -0.4153 -0.0200
3 4 22 -1.6971 -0.0122
3 4 23 4.7722 0.0161
3 5 3 -21.1140 -0.0034
3 5 4 25.2030 -0.0654
3 5 5 -0.8249 -0.0209
3 5 6 -6.6899 -0.0093
3 5 7 9.6503 -0.0327
3 5 8 1.3590 0.0242
3 5 9 -7.3731 0.0140
3 5 10 -6.8136 0.0508
3 5 11 4.3620 0.0038
3 5 12 -0.7238 -0.0088
3 5 13 -0.2425 -0.0121
3 5 14 4.3443 -0.0239
3 5 15 1.3149 0.0192
3 5 16 -0.6433 0.0067
3 5 17 0.2151 0.0366
3 5 18 2.3617 -0.0071
3 5 19 4.3328 -0.0056
3 5 21 -1.1191 -0.0176
3 5 22 -6.1782 0.0215
3 5 23 1.0924 0.0450
3 6 3 19.2341 0.0307
3 6 4 1.8844 0.0618
3 6 5 -0.6384 -0.0491
3 6 6 -9.2807 0.0260
3 6 7 4.6141 -0.0165
3 6 8 -8.2522 -0.0427
3 6 9 0.2619 -0.0309
3 6 10 -5.4890 -0.0028
3 6 11 1.9499 -0.0152
3 6 12 -2.1022 0.0183
3 6 13 -0.5417 -0.0119
3 6 14 1.1098 0.0127
3 6 15 1.0024 0.0067
3 6 16 -1.3120 -0.0082
3 6 17 -0.3479 -0.0010
3 6 18 -2.4728 -0.0047
3 6 19 -1.7861 0.0045
3 6 20 -5.2070 0.0061
3 6 21 -1.7824 0.0167
3 6 22 2.9680 -0.0311
3 6 23 0.6352 -0.0023
3 7 3 -0.8494 -0.0537
3 7 4 -28.1769 -0.0212
3 7 5 0.9939 -0.0173
3 7 6 -0.3283 0.0170
3 7 7 2.2599 -0.0108
3 7 8 -3.9066 0.0219
3 7 9 16.5395 0.0090
3 7 10 0.6370 -0.0070
3 7 11 -1.7501 0.0224
3 7 12 0.6710 0.0149
3 7 13 3.3864 -0.0051
3 7 14 -2.0386 -0.0018
3 7 15 -2.4923 -0.0151
3 7 16 -0.7854 -0.0042
3 7 17 1.6131 -0.0083
3 7 18 -1.3933 0.0163
3 7 19 -0.9521 0.0251
3 7 20 1.1839 -0.0147
3 7 21 -0.7478 0.0054
3 7 22 -0.2143 -0.0377
3 7 23 0.8727 0.0449
3 8 3 0.2899 -0.0259
3 8 4 4.3016 -0.0114
3 8 5 19.7824 0.0214
3 8 6 7.5496 -0.0155
3 8 7 0.5095 0.0290
3 8 8 -5.8190 0.0153
3 8 9 0.6269 0.0036
3 8 10 3.1537 0.0124
3 8 11 0.1261 -0.0092
3 8 12 2.2977 -0.0313
3 8 13 -2.5028 -0.0210
3 8 14 -3.4005 -0.0070
3 8 15 3.2580 0.0140
3 8 16 1.2681 0.0249
3 8 17 0.3577 -0.0051
3 8 18 -2.6002 0.0111
3 8 19 1.5087 0.0037
3 8 20 1.3651 -0.0439
3 8 21 2.6803 -0.0054
3 8 22 -1.0444 -0.0140
3 9 3 -0.8221 -0.0320
3 9 4 -2.4047 0.0050
3 9 5 -7.2980 0.0009
3 9 6 -6.2844 0.0013
3 9 7 0.1651 -0.0209
3 9 8 -1.6307 0.0083
3 9 9 -10.6963 -0.0067
3 9 10 -0.0445 0.0176
3 9 11 -0.7117 0.0031
3 9 12 0.3435 -0.0089
3 9 13 -0.5035 0.0043
3 9 14 2.1090 -0.0096
3 9 15 2.1049 0.0073
3 9 16 -2.0469 0.0005
3 9 17 -0.3713 -0.0415
3 9 18 0.3549 -0.0355
3 9 20 -3.0606 -0.0032
3 9 21 0.4989 0.0711
3 9 22 2.8641 0.1160
3 10 3 15.5559 0.0002
3 10 4 4.6572 0.0190
3 10 5 -4.2541 0.0085
3 10 6 -4.0837 0.0197
3 10 7 4.3523 -0.0223
3 10 8 5.8579 0.0250
3 10 9 3.8212 0.0043
3 10 10 5.4267 -0.0293
3 10 11 -1.1703 -0.0043
3 10 12 2.1315 -0.0040
3 10 13 0.5619 0.0200
3 10 14 2.9733 0.0106
3 10 15 -2.6539 0.0058
3 10 16 -3.8102 -0.0122
3 10 17 -1.5040 0.0060
3 10 18 -0.5676 0.0198
3 10 19 0.3232 0.0399
3 10 20 3.5346 0.0072
3 10 21 -0.3589 -0.0361
3 10 22 -0.9247 -0.1464
3 11 3 0.5337 0.0151
3 11 4 -0.8228 0.0284
3 11 5 4.7508 0.0039
3 11 6 2.8071 -0.0082
3 11 7 -0.4460 0.0067
3 11 8 3.1650 -0.0287
3 11 9 -3.3994 -0.0010
3 11 10 -3.6310 -0.0044
3 11 11 -6.9552 -0.0130
3 11 12 2.4287 0.0189
3 11 13 -3.7050 0.0208
3 11 14 -3.9898 0.0072
3 11 15 0.3828 -0.0124
3 11 16 1.7575 -0.0146
3 11 17 3.2952 0.0181
3 11 18 2.8993 -0.0186
3 11 19 -0.2634 0.0016
3 11 20 0.2515 -0.0092
3 11 21 0.9508 0.0136
3 12 3 -5.2292 0.0017
3 12 4 -5.4672 0.0054
3 12 5 -5.4376 -0.0136
3 12 6 4.1175 0.0108
3 12 7 -5.5431 0.0106
3 12 8 1.6107 0.0007
3 12 9 -5.5401 -0.0020
3 12 10 4.5747 -0.0018
3 12 11 1.8298 0.0052
3 12 12 1.3826 0.0071
3 12 13 -1.0613 0.0015
3 12 14 -0.8842 0.0063
3 12 15 0.3556 -0.0014
3 12 16 0.7122 0.0079
3 12 17 -1.0113 0.0125
3 12 18 0.5920 -0.0103
3 12 19 1.1135 0.0142
3 12 20 -5.2129 -0.0070
3 12 21 -1.3792 0.0306
3 13 3 0.0826 0.0016
3 13 4 5.2340 0.0138
3 13 5 -4.4350 -0.0090
3 13 6 9.2936 -0.0134
3 13 7 -2.1648 0.0004
3 13 8 -1.5890 0.0048
3 13 9 -1.0041 0.0085
3 13 10 8.0238 0.0066
3 13 11 -0.4824 0.0132
3 13 12 -3.6518 -0.0031
3 13 13 0.8699 -0.0131
3 13 14 4.3879 -0.0031
3 13 15 -0.5741 -0.0115
3 13 16 1.4715 0.0026
3 13 17 -0.3445 0.0207
3 13 18 -0.7365 -0.0115
3 13 19 1.5828 -0.0299
3 13 20 0.5970 0.0050
3 14 3 1.0720 -0.0144
3 14 4 4.0593 0.0042
3 14 5 -1.3436 -0.0131
3 14 6 -2.3600 -0.0130
3 14 7 -4.4247 0.0112
3 14 8 -1.7590 -0.0153
3 14 9 1.8806 0.0002
3 14 10 -0.4494 0.0064
3 14 11 -4.6664 -0.0001
3 14 12 -0.0152 0.0183
3 14 13 1.2071 -0.0089
3 14 14 2.2851 -0.0076
3 14 15 0.3064 -0.0116
3 14 16 -0.4521 -0.0127
3 14 17 0.7717 0.0104
3 14 18 0.1073 -0.0014
3 14 19 -3.3404 0.0458
3 14 20 -1.5297 0.0946
3 15 3 1.4263 0.0012
3 15 4 -3.3485 0.0129
3 15 5 3.1151 -0.0279
3 15 6 -3.9421 0.0055
3 15 7 2.1570 -0.0043
3 15 8 4.6199 0.0017
3 15 9 -0.6456 0.0202
3 15 10 -3.2129 0.0041
3 15 11 0.5295 -0.0003
3 15 12 5.7051 0.0044
3 15 13 -1.1697 -0.0293
3 15 14 -5.1866 -0.0006
3 15 15 0.0646 0.0216
3 15 16 -3.5468 0.0074
3 15 17 -0.2723 0.0071
3 15 18 0.4756 0.0008
3 15 19 0.6656 0.0006
3 16 3 -0.2106 -0.0193
3 16 4 -2.6921 -0.0049
3 16 5 0.5050 -0.0069
3 16 6 1.4555 0.0135
3 16 7 1.7845 0.0038
3 16 8 3.9795 -0.0169
3 16 9 -3.9386 -0.0160
3 16 10 -0.0334 -0.0023
3 16 11 -0.3460 -0.0176
3 16 12 0.1817 -0.0044
3 16 13 -2.2665 -0.0095
3 16 14 -1.6734 -0.0050
3 16 15 4.5688 0.0062
3 16 16 1.0618 -0.0081
3 16 17 -0.5023 -0.0284
3 16 18 -1.0400 0.0106
3 16 19 3.9597 -0.0803
3 17 3 -1.6716 -0.0038
3 17 4 4.2749 0.0115
3 17 5 -3.8951 -0.0017
3 17 6 4.3350 -0.0048
3 17 7 -4.2990 0.0213
3 17 8 -0.0524 0.0088
3 17 9 -2.9591 0.0149
3 17 10 2.5965 0.0025
3 17 11 -2.2211 -0.0011
3 17 12 1.7085 0.0015
3 17 13 1.9234 0.0140
3 17 14 1.7702 0.0094
3 17 15 0.4811 -0.0002
3 17 16 -0.4162 0.0200
3 17 17 -0.1331 -0.0684
3 17 18 -2.8966 -0.0170
3 18 3 -2.2936 -0.0095
3 18 4 3.9017 0.0029
3 18 5 -7.3608 -0.0073
3 18 6 2.3415 0.0087
3 18 7 -4.3501 0.0101
3 18 8 1.5176 -0.0135
3 18 9 1.2986 0.0119
3 18 10 3.2574 -0.0123
3 18 11 -0.6190 -0.0065
3 18 12 0.8581 -0.0175
3 18 13 -0.5437 -0.0287
3 18 14 -1.9591 0.0081
3 18 15 1.3534 -0.0004
3 18 16 -0.0618 -0.0242
3 18 17 2.7864 0.0715
3 19 3 -4.0778 0.0099
3 19 4 1.7001 -0.0013
3 19 5 -0.5118 0.0180
3 19 6 3.4921 0.0144
3 19 7 0.1887 0.0062
3 19 8 0.8836 -0.0034
3 19 9 2.9200 -0.0134
3 19 10 -1.7059 -0.0059
3 19 11 -0.6917 0.0088
3 19 12 -2.5506 0.0238
3 19 13 -0.1354 0.0251
3 19 14 0.3041 0.0326
3 19 15 -1.1984 0.0475
3 19 16 -3.4352 -0.0852
3 20 3 -1.0467 0.0283
3 20 4 0.3046 0.0013
3 20 5 2.2418 0.0335
3 20 6 0.5165 -0.0142
3 20 7 0.8491 0.0076
3 20 8 -3.3307 0.0033
3 20 9 -0.4082 -0.0129
3 20 10 -1.5549 -0.0025
3 20 11 0.9777 0.0408
3 20 12 1.1829 -0.0160
3 20 13 1.0956 -0.0346
3 20 14 3.4755 -0.0209
3 20 15 -0.0768 -0.0594
3 21 3 0.3882 0.0106
3 21 4 -0.7604 -0.0169
3 21 5 -0.0694 0.0195
3 21 6 -0.8484 -0.0384
3 21 7 -0.3107 -0.0221
3 21 8 -0.4648 0.0050
3 21 9 -1.1054 0.0006
3 21 10 1.4713 -0.0147
3 21 11 1.8399 0.0293
3 21 12 1.1899 -0.0390
3 21 13 -2.9257 -0.0187
3 21 14 -2.8867 0.0829
3 22 3 0.9793 -0.0018
3 22 4 0.9505 0.0029
3 22 5 -0.2824 -0.0174
3 22 6 -0.8926 -0.0434
3 22 7 -1.1171 -0.0040
3 22 8 1.8425 0.0276
3 22 9 0.2373 -0.0022
3 22 10 -3.0027 -0.0034
3 22 11 -0.1007 0.0360
3 22 12 0.6025 -0.0033
3 22 13 -0.3648 -0.0072
3 23 3 0.4741 0.0005
3 23 4 0.1895 -0.0363
3 23 5 1.4356 -0.0239
3 23 6 -0.4811 0.0345
3 23 7 0.2008 0.0383
3 23 8 0.7058 -0.0100
3 23 9 3.6070 -0.0678
3 23 10 -0.7352 -0.0240
3 23 11 -0.2261 -0.1114
3 24 3 -0.0388 0.0399
3 24 4 -1.1972 -0.0121
3 24 5 0.0035 0.0405
3 24 6 1.1178 0.0812
3 24 7 1.3821 -0.0495
3 24 8 -2.3375 0.0062
3 24 9 -1.2096 0.0168
3 25 3 -0.7926 0.0112
3 25 4 0.0952 0.0414
3 25 5 -2.5349 -0.0328
3 25 6 -0.9815 -0.0328
3 25 7 0.4801 -0.0451
3 26 3 -0.4477 -0.0437
4 0 4 28.4891 0.5036
4 0 6 -10.4095 -0.2870
4 0 8 9.5328 0.0600
4 0 10 0.4633 0.0187
4 0 12 -9.8026 -0.0582
4 0 14 5.5618 -0.0172
4 0 16 1.3714 0.0201
4 0 18 0.5112 0.0066
4 0 20 0.6561 0.0085
4 1 4 -1.9473 0.3894
4 1 5 15.8230 0.0310
4 1 6 7.5864 0.0359
4 1 7 -2.2286 0.0261
4 1 8 -4.3825 0.0640
4 1 9 1.3228 -0.1211
4 1 10 -9.0595 0.0391
4 1 11 -0.1898 0.0290
4 1 12 7.9833 0.0132
4 1 13 1.7105 0.0516
4 1 14 2.4145 -0.0158
4 1 15 -0.1367 0.0021
4 1 16 0.8494 -0.0004
4 1 17 -2.4455 -0.0276
4 1 18 4.3993 -0.0146
4 1 19 0.0147 -0.0171
4 1 20 -0.5576 0.0014
4 1 21 0.2777 -0.0362
4 1 22 2.8447 0.0068
4 1 23 -0.1509 0.0812
4 2 4 -34.8284 -0.1421
4 2 5 -5.1708 -0.1300
4 2 6 -8.3996 0.0090
4 2 7 8.6298 0.0035
4 2 8 -10.1476 0.0222
4 2 9 3.4557 0.0173
4 2 10 -0.7253 0.0517
4 2 11 0.9611 -0.0084
4 2 12 6.9652 0.0031
4 2 13 -1.1719 -0.0087
4 2 14 -5.4728 -0.0042
4 2 15 0.9933 -0.0102
4 2 16 1.0668 0.0006
4 2 17 -2.5816 0.0053
4 2 18 1.3505 0.0267
4 2 19 3.6203 0.0201
4 2 20 -0.0525 0.0039
4 2 21 -2.0775 -0.0057
4 2 22 0.0255 0.0006
4 2 23 -0.9322 -0.0152
4 3 4 -6.0672 -0.0245
4 3 5 -10.3827 0.0927
4 3 6 -8.2399 -0.0802
4 3 7 21.4366 0.0621
4 3 8 -5.2791 -0.0199
4 3 9 1.1638 -0.0057
4 3 10 4.7889 0.0330
4 3 11 -2.3401 -0.0303
4 3 12 -3.3518 0.0037
4 3 13 -1.2769 -0.0481
4 3 14 -0.3318 0.0169
4 3 15 1.2063 -0.0251
4 3 16 -2.9807 -0.0021
4 3 17 3.1341 0.0069
4 3 18 -0.5159 -0.0275
4 3 20 -0.5506 -0.0391
4 3 21 -1.9942 -0.0151
4 3 22 0.7246 0.0334
4 3 23 0.7892 -0.0828
4 4 4 17.5019 -0.0199
4 4 5 14.2692 0.0203
4 4 6 0.5597 -0.0573
4 4 7 0.6800 0.0232
4 4 8 -3.4467 0.0094
4 4 9 -1.5359 -0.0387
4 4 10 0.9946 0.0117
4 4 11 -0.8950 0.0533
4 4 12 -0.2390 -0.0079
4 4 13 1.9796 0.0064
4 4 14 1.5848 0.0319
4 4 15 1.6115 -0.0123
4 4 16 -3.5421 0.0131
4 4 17 3.5480 0.0159
4 4 18 3.2860 -0.0208
4 4 20 1.9524 -0.0026
4 4 21 1.3891 -0.0075
4 4 22 -2.4249 0.0569
4 4 23 -2.4569 0.0001
4 5 4 7.4421 0.0013
4 5 5 12.3774 0.0257
4 5 6 -6.3830 -0.0009
4 5 7 -13.9801 0.0065
4 5 8 4.9953 0.0067
4 5 9 0.4613 -0.0288
4 5 10 -4.1930 -0.0790
4 5 11 0.1460 -0.0092
4 5 12 0.0753 -0.0718
4 5 13 -1.9766 0.0001
4 5 14 -0.9300 0.0043
4 5 15 2.5461 0.0023
4 5 16 1.2090 0.0142
4 5 17 -3.6855 0.0056
4 5 18 -4.8633 0.0179
4 5 19 -3.4147 -0.0023
4 5 20 0.3401 0.0364
4 5 21 3.9410 -0.0198
4 5 22 -1.7368 -0.0115
4 6 4 -8.3290 0.0381
4 6 5 -9.8571 0.0148
4 6 6 -4.4985 -0.0201
4 6 7 1.5931 0.0236
4 6 8 4.4910 0.0299
4 6 9 5.3378 0.0058
4 6 10 0.3345 -0.0072
4 6 11 2.2871 0.0101
4 6 12 1.0993 0.0284
4 6 13 -1.0917 0.0204
4 6 14 -0.4170 0.0013
4 6 15 -2.0475 0.0066
4 6 16 -1.5229 -0.0192
4 6 17 0.6977 -0.0113
4 6 18 0.3334 -0.0029
4 6 19 4.7214 0.0009
4 6 20 -0.2294 0.0193
4 6 21 -0.3190 -0.0011
4 6 22 -1.9694 -0.0159
4 7 4 7.9994 0.0156
4 7 5 4.3836 -0.0661
4 7 6 6.7335 0.0153
4 7 7 12.3057 -0.0170
4 7 8 -8.7545 -0.0240
4 7 9 1.3163 0.0037
4 7 10 2.5299 0.0007
4 7 11 0.6927 -0.0163
4 7 12 -3.8258 0.0357
4 7 13 1.0351 -0.0031
4 7 14 2.5822 -0.0234
4 7 15 -1.3440 0.0131
4 7 16 -2.0231 -0.0084
4 7 17 2.2947 0.0145
4 7 18 2.0936 -0.0171
4 7 19 -0.0402 -0.0178
4 7 20 2.2057 -0.0131
4 7 21 2.0258 -0.0115
4 7 22 0.3552 -0.0479
4 8 4 -15.8842 -0.0105
4 8 5 -3.6021 0.0086
4 8 6 -4.5823 -0.0414
4 8 7 0.4067 -0.0000
4 8 8 -8.5748 -0.0133
4 8 9 -6.3131 0.0283
4 8 10 -3.8034 0.0403
4 8 11 -0.2389 0.0025
4 8 12 0.8708 0.0259
4 8 13 2.6363 0.0081
4 8 14 -1.2152 -0.0214
4 8 15 -1.0042 0.0081
4 8 16 2.1166 0.0006
4 8 17 3.0339 -0.0231
4 8 18 -0.9670 -0.0129
4 8 19 -2.2838 -0.0096
4 8 21 -1.8887 0.0581
4 8 22 -1.2034 0.0638
4 9 4 -0.1533 -0.0491
4 9 5 2.1165 0.0325
4 9 6 -3.0187 0.0137
4 9 7 1.2582 0.0331
4 9 8 8.7798 -0.0002
4 9 9 2.6893 -0.0179
4 9 10 1.7712 -0.0018
4 9 11 1.6077 0.0018
4 9 12 2.5113 0.0016
4 9 13 -1.5699 0.0041
4 9 14 -2.7748 -0.0039
4 9 15 1.3523 -0.0202
4 9 16 -0.6333 0.0041
4 9 17 -2.2708 -0.0058
4 9 18 -1.3999 0.0229
4 9 19 1.8895 0.0387
4 9 20 -0.0116 0.0177
4 9 21 -3.8935 -0.0029
4 9 22 -0.1580 -0.1451
4 10 4 10.1427 0.0088
4 10 5 7.7040 -0.0213
4 10 6 -0.6958 0.0218
4 10 7 2.3774 -0.0207
4 10 8 -0.4726 -0.0078
4 10 9 -2.2804 0.0177
4 10 10 1.2467 -0.0085
4 10 11 -4.8705 0.0023
4 10 12 -2.7621 -0.0207
4 10 13 -3.5513 -0.0069
4 10 14 0.3642 0.0135
4 10 15 3.3187 0.0139
4 10 16 2.0267 0.0283
4 10 17 0.2277 0.0071
4 10 18 2.9068 0.0156
4 10 19 -1.0531 0.0033
4 10 20 -0.1209 -0.0359
4 10 21 0.9911 0.0453
4 11 4 -5.5671 -0.0073
4 11 5 -2.6107 0.0192
4 11 6 -5.3377 0.0005
4 11 7 -3.2195 0.0064
4 11 8 -3.9923 0.0058
4 11 9 0.7370 0.0040
4 11 10 5.3094 0.0214
4 11 11 -4.4421 0.0097
4 11 12 2.8197 -0.0227
4 11 13 4.4278 -0.0105
4 11 14 0.9246 -0.0046
4 11 15 -0.0538 -0.0142
4 11 16 -0.7957 -0.0027
4 11 17 -2.8330 -0.0107
4 11 18 -0.2212 0.0132
4 11 19 -2.5415 0.0041
4 11 20 -0.9436 -0.0660
4 11 21 -1.5813 0.0452
4 12 4 -3.2729 -0.0084
4 12 5 -3.2595 0.0036
4 12 6 2.9566 -0.0023
4 12 7 -1.7240 -0.0047
4 12 8 5.7251 0.0054
4 12 9 -2.4658 -0.0143
4 12 10 1.3524 -0.0172
4 12 11 0.8185 -0.0147
4 12 12 3.2634 -0.0096
4 12 13 0.9423 0.0037
4 12 14 -2.0559 0.0173
4 12 15 -0.0431 0.0012
4 12 16 -1.4329 0.0145
4 12 17 0.0201 0.0043
4 12 19 2.7534 0.0038
4 12 20 2.0050 -0.0356
4 13 4 5.1396 0.0125
4 13 5 -6.6882 -0.0004
4 13 6 6.5536 0.0119
4 13 7 -1.9294 -0.0113
4 13 8 5.6634 0.0028
4 13 9 -7.4693 0.0164
4 13 10 -0.7326 0.0049
4 13 11 2.9141 0.0156
4 13 12 -2.1684 0.0103
4 13 13 -4.5933 -0.0128
4 13 14 0.6334 -0.0072
4 13 15 2.7967 -0.0094
4 13 16 -0.9556 -0.0256
4 13 17 1.2953 -0.0078
4 13 18 -1.2200 0.0048
4 13 19 0.9363 0.0127
4 13 20 -1.2482 0.0331
4 14 4 5.5702 -0.0034
4 14 5 -3.3876 0.0059
4 14 6 6.1927 -0.0044
4 14 7 -4.4877 -0.0046
4 14 8 0.0374 0.0030
4 14 9 -0.3932 -0.0032
4 14 10 2.0248 -0.0179
4 14 11 0.3407 -0.0275
4 14 12 -0.6975 -0.0003
4 14 13 -0.8861 -0.0026
4 14 14 1.1403 0.0009
4 14 15 -1.2274 0.0164
4 14 16 -0.9249 0.0045
4 14 17 -1.1349 0.0200
4 14 18 1.2754 0.0019
4 14 19 1.4795 -0.0665
4 15 4 -0.3833 0.0034
4 15 5 1.4512 -0.0116
4 15 6 2.0188 -0.0018
4 15 7 -0.5658 0.0044
4 15 8 1.4898 -0.0125
4 15 9 3.5435 0.0111
4 15 10 -1.1425 0.0019
4 15 11 -4.7362 -0.0180
4 15 12 1.1849 0.0034
4 15 13 2.9916 0.0204
4 15 14 -1.3013 -0.0006
4 15 15 -1.4414 0.0015
4 15 16 0.6593 -0.0064
4 15 17 1.2727 -0.0329
4 15 18 0.4922 -0.0482
4 16 4 -0.2658 0.0212
4 16 5 3.2929 -0.0017
4 16 6 -3.1817 0.0056
4 16 7 -0.5642 0.0089
4 16 8 -0.0525 -0.0015
4 16 9 -2.1894 -0.0218
4 16 10 -0.9353 -0.0121
4 16 11 -0.1686 0.0177
4 16 12 2.7543 0.0105
4 16 13 4.8996 0.0228
4 16 14 -3.3178 -0.0103
4 16 15 2.4806 -0.0261
4 16 16 0.4755 -0.0065
4 16 17 0.5924 -0.0045
4 16 18 -3.9558 0.0260
4 17 4 -1.0410 0.0153
4 17 5 -1.5204 0.0100
4 17 6 -3.3268 0.0076
4 17 7 -2.7088 -0.0150
4 17 8 1.5167 0.0146
4 17 9 -0.4941 -0.0028
4 17 10 3.9046 -0.0129
4 17 11 0.3628 0.0169
4 17 12 -2.5841 -0.0084
4 17 13 -1.3926 -0.0007
4 17 14 -2.0252 0.0142
4 17 15 2.1447 -0.0041
4 17 16 -0.2191 0.0690
4 17 17 0.7554 0.0598
4 18 4 4.7274 0.0070
4 18 5 -0.9870 -0.0164
4 18 6 4.1219 -0.0081
4 18 7 -0.6766 0.0032
4 18 8 2.4608 -0.0138
4 18 9 -1.3319 -0.0040
4 18 10 2.2652 0.0064
4 18 11 -1.2982 0.0344
4 18 12 0.9464 0.0210
4 18 13 -1.4677 -0.0190
4 18 14 -1.6900 -0.0018
4 18 15 -0.9443 -0.0100
4 18 16 -1.9403 0.0243
4 18 17 3.1425 -0.0740
4 19 4 1.7895 0.0200
4 19 5 -4.6316 -0.0073
4 19 6 2.8638 -0.0020
4 19 7 -0.8573 -0.0164
4 19 8 -1.3212 0.0043
4 19 9 -0.2452 0.0181
4 19 10 -0.0283 0.0124
4 19 11 -0.3798 0.0076
4 19 12 -0.3567 -0.0111
4 19 13 -1.1473 -0.0447
4 19 14 1.7468 -0.0203
4 19 15 2.4892 0.0486
4 19 16 -1.8082 -0.0896
4 20 4 0.5402 0.0079
4 20 5 -2.5018 -0.0252
4 20 6 -0.0048 -0.0110
4 20 7 1.2417 -0.0164
4 20 8 -1.0767 0.0017
4 20 9 1.3384 0.0254
4 20 10 -2.8778 -0.0128
4 20 11 0.9297 -0.0140
4 20 12 -0.0382 0.0037
4 20 13 -1.5188 -0.0227
4 20 14 2.3387 0.0063
4 20 15 -0.0705 0.0723
4 21 4 -0.1684 -0.0324
4 21 5 -0.2016 -0.0172
4 21 6 0.4777 -0.0001
4 21 7 1.0655 0.0274
4 21 8 0.5644 0.0032
4 21 9 -1.9372 0.0012
4 21 10 -3.4767 -0.0181
4 21 11 0.5524 -0.0314
4 21 12 2.0948 0.0294
4 21 13 0.7759 0.0054
4 21 14 -0.1037 0.0836
4 22 4 1.3688 -0.0003
4 22 5 1.8501 0.0255
4 22 6 2.0311 0.0382
4 22 7 -0.8079 0.0128
4 22 8 1.8101 0.0119
4 22 9 2.1595 0.0047
4 22 10 2.2453 -0.0621
4 22 11 -0.4228 -0.0269
4 22 12 -0.0010 0.0141
4 23 4 0.0333 0.0392
4 23 5 0.2027 -0.0053
4 23 6 -1.1387 0.0053
4 23 7 -2.3659 0.0281
4 23 8 -3.2886 -0.0138
4 23 9 -0.1598 -0.0065
4 23 10 1.5971 0.0497
4 24 4 -1.8563 0.0304
4 24 5 -1.2696 -0.0241
4 24 6 -1.6991 -0.0029
4 24 7 2.3334 -0.0344
4 24 8 0.8664 0.0282
4 25 4 0.3859 -0.0445
4 25 5 0.7389 0.0103
4 25 6 -0.2218 -0.0142
5 0 5 36.8663 0.8947
5 0 7 -15.2301 0.2053
5 0 9 -10.7324 -0.0763
5 0 11 5.7909 0.0118
5 0 13 2.0995 0.0042
5 0 15 3.7734 0.0356
5 0 17 -2.3827 0.0130
5 0 19 -0.6759 -0.0062
5 0 23 3.0026 0.1073
5 1 5 -20.6959 -0.3080
5 1 6 1.6759 -0.3338
5 1 7 -7.9047 -0.0827
5 1 8 0.8225 0.0909
5 1 9 5.7814 -0.0242
5 1 10 3.8705 -0.0645
5 1 11 -0.0611 0.0634
5 1 12 -2.3856 -0.0220
5 1 13 0.4997 0.0757
5 1 14 -0.8216 0.0295
5 1 15 -4.0225 -0.0443
5 1 16 2.9298 -0.0113
5 1 17 -2.1888 -0.0049
5 1 18 1.1918 -0.0166
5 1 19 1.6357 0.0135
5 1 21 -1.3317 0.0069
5 1 23 1.7140 0.0209
5 2 5 -16.9016 -0.0429
5 2 6 -2.3585 0.0813
5 2 7 13.9137 0.0055
5 2 8 1.6677 -0.0029
5 2 9 4.3155 -0.0394
5 2 10 -3.3492 -0.0442
5 2 11 -3.9843 0.1042
5 2 12 -0.7443 -0.0503
5 2 13 1.4125 -0.0209
5 2 14 -0.3292 -0.0090
5 2 15 -4.5631 -0.0302
5 2 16 1.9250 0.0271
5 2 17 -0.8068 0.0073
5 2 18 -3.7442 0.0125
5 2 19 -1.4885 0.0099
5 2 20 1.0065 0.0035
5 2 21 -2.4054 -0.0046
5 2 22 -2.6072 -0.0585
5 2 23 0.6061 -0.0027
5 3 5 20.7147 -0.0158
5 3 6 -17.8800 -0.0027
5 3 7 11.2930 -0.0455
5 3 8 -2.0732 -0.0311
5 3 9 -1.2434 -0.0690
5 3 10 -3.5591 0.0592
5 3 11 1.4882 0.0298
5 3 12 2.1563 0.0252
5 3 13 -1.1983 0.0165
5 3 14 2.6249 -0.0359
5 3 15 3.5239 0.0175
5 3 16 -3.3468 -0.0158
5 3 17 -0.9202 -0.0093
5 3 18 1.0176 -0.0093
5 3 19 0.6783 -0.0037
5 3 20 2.0886 -0.0221
5 3 21 1.5581 0.0117
5 3 22 -1.5439 0.0447
5 4 5 14.6137 -0.0438
5 4 6 -8.3501 0.0365
5 4 7 0.7516 0.0186
5 4 8 -7.8781 0.1018
5 4 9 1.7282 0.0249
5 4 10 1.2327 0.0293
5 4 11 -0.4366 -0.0757
5 4 12 2.0474 -0.0039
5 4 13 -2.5361 -0.0003
5 4 14 -1.5898 -0.0063
5 4 15 4.0034 0.0377
5 4 16 -3.0686 -0.0012
5 4 17 -1.1531 -0.0069
5 4 18 3.0849 -0.0108
5 4 19 -1.7929 0.0299
5 4 20 -2.9548 -0.0008
5 4 21 0.9774 -0.0061
5 4 22 4.5816 0.0668
5 5 5 -7.4424 0.0396
5 5 6 6.8507 0.0292
5 5 7 -1.6111 0.0004
5 5 8 -2.8346 0.0008
5 5 9 5.4798 0.0494
5 5 10 2.4643 -0.0189
5 5 11 -2.1203 -0.0382
5 5 12 1.0552 0.0090
5 5 13 0.5066 -0.0254
5 5 14 -5.6087 0.0230
5 5 15 -2.5966 -0.0159
5 5 16 1.7521 0.0031
5 5 17 3.0304 -0.0008
5 5 18 3.1002 0.0031
5 5 19 -0.1929 0.0131
5 5 20 -0.2006 0.0104
5 5 21 0.6946 -0.0324
5 5 22 0.7727 0.0192
5 6 5 8.6199 0.0531
5 6 6 6.7795 -0.0332
5 6 7 3.2397 -0.0376
5 6 8 1.7756 -0.0272
5 6 9 -1.5848 0.0423
5 6 10 0.6733 0.0204
5 6 11 -1.5118 0.0152
5 6 12 -0.2457 0.0356
5 6 13 1.0082 0.0017
5 6 14 2.5858 -0.0062
5 6 15 1.8630 -0.0271
5 6 16 0.7030 0.0018
5 6 17 -0.7730 -0.0056
5 6 18 -1.9649 0.0001
5 6 19 1.8200 -0.0237
5 6 20 -0.2129 -0.0001
5 6 21 4.1462 -0.0119
5 6 22 -3.5693 -0.0285
5 7 5 -1.1481 -0.0078
5 7 6 -14.1173 0.0096
5 7 7 -2.5597 0.0211
5 7 8 -2.7444 0.0148
5 7 9 -9.0059 -0.0022
5 7 10 -1.5782 -0.0253
5 7 11 2.5679 -0.0345
5 7 12 0.0070 -0.0051
5 7 13 -2.4201 0.0174
5 7 14 1.8271 0.0167
5 7 15 3.4665 0.0151
5 7 16 -1.8381 -0.0022
5 7 17 -0.9219 0.0096
5 7 18 0.9794 0.0103
5 7 19 0.3703 -0.0233
5 7 20 -5.1503 0.0217
5 7 21 0.6990 0.0111
5 7 22 -2.1073 0.0423
5 8 5 -3.5995 0.0307
5 8 6 -2.5833 -0.0021
5 8 7 4.7215 -0.0035
5 8 8 6.8660 -0.0203
5 8 9 4.6026 -0.0276
5 8 10 0.3543 0.0155
5 8 11 0.8399 -0.0082
5 8 12 -0.4783 -0.0135
5 8 13 0.8241 0.0013
5 8 14 0.7780 -0.0165
5 8 15 -1.4899 -0.0086
5 8 16 -3.7911 -0.0100
5 8 17 1.3861 -0.0084
5 8 18 1.2096 0.0365
5 8 19 -2.5443 -0.0040
5 8 21 1.2982 -0.0193
5 8 22 -1.8391 -0.0453
5 9 5 5.2054 0.0172
5 9 6 7.3835 -0.0373
5 9 7 -0.8676 0.0115
5 9 8 2.3320 -0.0008
5 9 9 1.6281 -0.0264
5 9 10 -1.4685 -0.0070
5 9 11 -3.0209 -0.0017
5 9 12 -0.1649 0.0061
5 9 13 -0.1235 0.0078
5 9 14 -3.0200 -0.0083
5 9 15 -0.3568 0.0112
5 9 16 0.9193 0.0241
5 9 17 3.2407 0.0018
5 9 18 -1.5145 0.0154
5 9 19 -2.2446 -0.0403
5 9 20 3.1968 -0.0486
5 9 21 -0.6681 0.0395
5 10 5 -0.1190 -0.0093
5 10 6 -4.0093 -0.0205
5 10 7 -6.1250 0.0054
5 10 8 -2.4180 -0.0164
5 10 9 -4.3855 0.0135
5 10 10 0.9860 0.0039
5 10 11 2.1998 0.0144
5 10 12 1.8219 0.0029
5 10 13 1.6173 -0.0223
5 10 14 0.5708 -0.0162
5 10 15 1.6614 -0.0066
5 10 16 1.6173 -0.0000
5 10 17 -2.2952 -0.0036
5 10 19 1.7626 -0.0028
5 10 20 -0.1054 -0.0224
5 10 21 -2.7877 0.0535
5 11 5 1.4989 0.0004
5 11 6 -2.1077 0.0039
5 11 7 4.4305 0.0011
5 11 8 -2.2944 -0.0033
5 11 9 -0.7631 -0.0070
5 11 10 6.0871 -0.0084
5 11 11 1.0517 0.0115
5 11 12 -3.0573 0.0026
5 11 13 -0.6609 0.0018
5 11 14 0.8952 0.0143
5 11 15 -2.0844 0.0008
5 11 16 0.9677 0.0045
5 11 17 -1.4615 -0.0384
5 11 18 -0.5565 -0.0207
5 11 19 -0.1970 0.0233
5 11 20 2.5213 0.0126
5 12 5 3.7331 -0.0113
5 12 6 0.4743 0.0084
5 12 7 3.3902 0.0135
5 12 8 2.6155 0.0089
5 12 9 0.2186 0.0155
5 12 10 -0.8258 0.0043
5 12 11 -5.3471 -0.0050
5 12 12 -0.3943 -0.0036
5 12 13 1.9581 -0.0027
5 12 14 -1.3703 0.0110
5 12 15 0.5195 -0.0132
5 12 16 -0.4721 0.0096
5 12 17 0.8927 -0.0012
5 12 19 -1.0882 0.0378
5 12 20 1.9101 0.0306
5 13 5 -1.9255 -0.0200
5 13 6 -0.5822 -0.0035
5 13 7 -6.8239 0.0053
5 13 8 4.9626 -0.0191
5 13 9 -2.0329 0.0021
5 13 10 -2.9721 -0.0000
5 13 11 0.5835 -0.0045
5 13 12 4.9127 0.0043
5 13 13 2.1688 -0.0038
5 13 14 -5.6813 -0.0141
5 13 15 2.7696 -0.0104
5 13 16 -0.0171 0.0315
5 13 17 -1.1068 0.0150
5 13 18 -0.1645 0.0055
5 13 19 -0.6291 -0.0031
5 14 5 -6.1664 -0.0045
5 14 6 7.9394 0.0190
5 14 7 -2.8025 -0.0026
5 14 8 2.1943 0.0043
5 14 9 -1.6381 0.0066
5 14 10 1.5227 0.0058
5 14 11 2.0443 -0.0036
5 14 12 -1.7322 0.0002
5 14 13 -0.6814 0.0216
5 14 14 -1.3236 0.0313
5 14 15 -0.3472 0.0099
5 14 16 1.6136 -0.0031
5 14 17 -0.8332 -0.0162
5 14 18 -0.3770 0.0070
5 15 5 -5.4424 0.0094
5 15 6 3.5456 0.0100
5 15 7 -3.1159 -0.0065
5 15 8 -2.2407 -0.0113
5 15 9 0.9274 -0.0118
5 15 10 1.1846 0.0061
5 15 11 -0.3519 0.0061
5 15 12 -2.4041 -0.0097
5 15 13 0.7313 -0.0102
5 15 14 4.8034 0.0023
5 15 15 -1.8305 -0.0088
5 15 16 -0.7333 0.0030
5 15 17 0.1516 0.0108
5 15 18 -1.6081 -0.0029
5 16 5 -1.4902 0.0151
5 16 6 -2.1005 0.0049
5 16 7 -0.7065 0.0039
5 16 8 0.6203 0.0098
5 16 9 3.6541 0.0055
5 16 10 -0.2541 -0.0116
5 16 11 -2.0882 0.0080
5 16 12 -2.6561 0.0046
5 16 13 1.2562 0.0305
5 16 14 -1.1493 0.0234
5 16 15 1.2263 0.0022
5 16 16 -1.3058 0.0125
5 16 17 2.5895 0.0104
5 16 18 -0.4655 0.0150
5 17 5 4.5960 -0.0077
5 17 6 2.4266 0.0096
5 17 7 2.2035 -0.0198
5 17 8 -0.3497 -0.0012
5 17 9 -0.4289 0.0190
5 17 10 -0.1318 -0.0059
5 17 11 2.1237 0.0152
5 17 12 -0.3991 -0.0065
5 17 13 2.5554 -0.0152
5 17 14 -5.1797 -0.0273
5 17 15 3.3810 -0.0336
5 17 16 0.1747 -0.0487
5 17 17 3.2492 -0.0773
5 18 5 0.1577 -0.0009
5 18 6 0.4541 -0.0210
5 18 7 -1.1955 -0.0274
5 18 8 -0.7735 0.0076
5 18 9 -2.3369 0.0137
5 18 10 -1.6585 -0.0018
5 18 11 -0.9278 0.0010
5 18 12 -0.5157 -0.0041
5 18 13 1.6182 -0.0184
5 18 14 -2.0696 -0.0277
5 18 15 -0.2105 -0.0576
5 18 16 -5.6018 0.0359
5 19 5 -1.5966 0.0026
5 19 6 -0.2295 0.0196
5 19 7 -1.2335 -0.0084
5 19 8 0.6852 0.0186
5 19 9 -2.3056 0.0036
5 19 10 -0.2143 -0.0207
5 19 11 2.3422 -0.0090
5 19 12 2.9857 -0.0001
5 19 13 0.7335 -0.0076
5 19 14 1.3839 0.0057
5 20 5 -0.9689 -0.0111
5 20 6 0.2867 0.0242
5 20 7 -0.9451 0.0113
5 20 8 1.1342 0.0020
5 20 9 2.6997 -0.0062
5 20 10 -0.8722 -0.0400
5 20 11 0.8745 -0.0155
5 20 12 -0.4247 0.0173
5 20 13 -3.4786 0.0275
5 21 5 -0.6053 0.0124
5 21 6 0.1838 -0.0071
5 21 7 0.6570 0.0260
5 21 8 2.4103 0.0134
5 21 9 4.7345 -0.0294
5 21 10 -1.8216 0.0285
5 21 11 -0.1212 0.0131
5 21 12 0.1144 0.0072
5 21 13 0.3757 -0.0111
5 22 5 -1.6149 0.0073
5 22 6 -0.2208 -0.0081
5 22 7 -1.9199 -0.0246
5 22 8 -2.1153 -0.0190
5 22 9 -2.0249 -0.0054
5 22 10 -0.3619 0.0515
5 22 11 0.0266 0.0079
5 22 12 -1.9414 -0.0022
5 23 5 0.2308 -0.0430
5 23 6 1.7385 -0.0479
5 23 7 1.1978 0.0043
5 23 8 -0.3810 -0.0133
5 23 9 -1.9606 0.0363
5 24 5 0.5884 -0.0774
5 24 6 -1.3733 -0.0087
5 24 7 1.0165 -0.0304
5 24 8 -0.3522 0.0288
5 25 5 0.7600 0.0116
6 0 6 1.9855 -0.5418
6 0 8 2.0825 0.1335
6 0 10 5.8405 0.0033
6 0 12 -0.3290 0.0379
6 0 14 -8.8585 -0.0717
6 0 16 3.0097 -0.0335
6 0 18 0.0630 -0.0304
6 0 20 -2.1989 0.0097
6 1 6 3.6705 -0.1923
6 1 7 3.0248 0.0663
6 1 8 7.9855 -0.0419
6 1 9 -5.7708 0.0044
6 1 10 3.4911 0.0653
6 1 11 0.1268 -0.0493
6 1 12 -4.7681 0.0384
6 1 13 0.5638 -0.0038
6 1 14 0.4399 -0.0224
6 1 15 -2.1279 0.0313
6 1 16 1.8259 -0.0103
6 1 17 -0.7835 0.0250
6 1 18 -1.4074 0.0002
6 1 19 -0.1879 0.0108
6 1 21 -1.4274 -0.0061
6 1 22 -2.3722 0.0229
6 2 6 -3.6361 -0.0032
6 2 7 -5.8585 0.0955
6 2 8 4.7229 -0.0187
6 2 9 -1.3676 0.0212
6 2 10 -2.6490 -0.0924
6 2 11 -0.7767 -0.0880
6 2 12 -1.7480 0.0290
6 2 13 2.7925 -0.0156
6 2 14 7.0590 0.0054
6 2 15 0.2692 -0.0055
6 2 16 -0.7021 -0.0060
6 2 17 -0.2031 -0.0192
6 2 18 1.3959 -0.0166
6 2 19 -0.3724 -0.0074
6 2 20 3.4965 0.0315
6 2 21 4.3734 -0.0052
6 2 22 -1.5736 -0.0244
6 3 6 -4.6765 0.0238
6 3 7 -9.7104 -0.0151
6 3 8 -3.2929 0.0462
6 3 9 4.3370 0.0665
6 3 10 -2.5824 -0.0179
6 3 11 1.4751 0.0995
6 3 12 2.5944 -0.0152
6 3 13 -2.0073 0.0350
6 3 14 -3.3357 0.0072
6 3 15 1.9874 -0.0057
6 3 16 2.0972 0.0138
6 3 17 -1.5596 -0.0372
6 3 18 0.2875 0.0104
6 3 19 -1.6120 0.0185
6 3 20 -1.8786 -0.0118
6 3 21 3.6944 0.0383
6 3 22 -0.2860 -0.0433
6 4 6 -3.2868 0.0148
6 4 7 9.4629 -0.0457
6 4 8 -3.8266 -0.0622
6 4 9 2.2300 -0.0579
6 4 10 1.4566 -0.0340
6 4 11 -1.9280 0.0092
6 4 12 1.3129 -0.0701
6 4 13 -1.9007 0.0461
6 4 14 -4.1781 -0.0276
6 4 15 0.4008 -0.0054
6 4 16 -0.0948 0.0395
6 4 17 0.6082 0.0118
6 4 18 2.6743 0.0128
6 4 19 5.1001 0.0285
6 4 20 -0.3912 -0.0390
6 4 21 -3.6697 -0.0446
6 4 22 -0.3664 -0.0295
6 5 6 2.2148 -0.0019
6 5 7 13.0549 -0.0135
6 5 8 -4.8375 -0.0171
6 5 9 -1.9590 0.0189
6 5 10 1.6770 0.0923
6 5 11 -0.9724 0.0020
6 5 12 -0.1972 0.0054
6 5 13 4.3339 -0.0076
6 5 14 3.7655 -0.0098
6 5 15 0.9660 0.0114
6 5 16 -1.9738 -0.0112
6 5 17 -0.5623 0.0123
6 5 18 -0.4536 -0.0162
6 5 19 -2.6954 0.0032
6 5 20 -0.0695 0.0001
6 5 21 -2.7259 -0.0152
6 5 22 1.0800 0.0556
6 6 6 -6.9817 0.0369
6 6 7 -5.0361 0.0048
6 6 8 -3.2725 -0.0310
6 6 9 -2.1052 -0.0353
6 6 10 -0.7395 0.0178
6 6 11 1.4080 -0.0210
6 6 12 0.1814 -0.0126
6 6 13 -1.5071 0.0046
6 6 14 0.1644 0.0106
6 6 15 -0.5140 0.0053
6 6 16 1.8010 -0.0125
6 6 17 0.0336 -0.0058
6 6 18 -0.7814 -0.0153
6 6 19 -1.0868 -0.0017
6 6 20 -2.8840 -0.0156
6 6 21 1.1945 0.0414
6 7 6 -0.2573 -0.0156
6 7 7 -0.3681 0.0065
6 7 8 8.2373 0.0009
6 7 9 2.6123 0.0345
6 7 10 -0.1006 -0.0032
6 7 11 -1.1066 -0.0254
6 7 12 2.7397 -0.0189
6 7 13 -1.8177 -0.0050
6 7 14 -2.8386 0.0037
6 7 15 1.1594 0.0095
6 7 16 0.9530 0.0059
6 7 17 -3.4478 -0.0074
6 7 18 -1.3213 0.0196
6 7 19 4.9248 0.0194
6 7 20 -1.2835 0.0008
6 7 21 3.0417 -0.0006
6 8 6 1.0310 0.0337
6 8 7 0.3503 0.0001
6 8 8 1.8664 -0.0067
6 8 9 0.9937 -0.0111
6 8 10 1.7689 0.0077
6 8 11 -1.7523 0.0160
6 8 12 -1.8194 0.0248
6 8 13 -0.6161 -0.0193
6 8 14 -1.9820 -0.0167
6 8 15 1.0855 -0.0077
6 8 16 -1.0869 0.0051
6 8 17 -2.7315 -0.0049
6 8 18 2.0867 0.0130
6 8 19 -2.6939 -0.0216
6 8 20 -3.8771 -0.0260
6 8 21 3.5616 -0.0387
6 9 6 -2.1071 0.0099
6 9 7 -6.7041 -0.0168
6 9 8 -4.1555 0.0175
6 9 9 -3.4594 -0.0134
6 9 10 0.4405 -0.0130
6 9 11 -1.0630 -0.0075
6 9 12 -0.1117 -0.0014
6 9 13 5.4139 0.0348
6 9 14 2.7825 0.0166
6 9 15 0.5499 0.0017
6 9 16 -1.4371 0.0262
6 9 17 1.8548 -0.0218
6 9 18 3.8094 -0.0022
6 9 19 -0.6078 0.0134
6 9 20 2.5036 -0.0258
6 9 21 2.8719 0.0397
6 10 6 5.7838 0.0107
6 10 7 -3.2069 0.0084
6 10 8 5.1556 0.0138
6 10 9 1.0771 0.0308
6 10 10 -0.9663 0.0022
6 10 11 2.1749 0.0060
6 10 12 -0.2433 0.0018
6 10 13 -1.6990 0.0106
6 10 14 -2.7624 -0.0032
6 10 15 -1.4028 -0.0092
6 10 16 0.0045 -0.0194
6 10 17 2.1762 -0.0190
6 10 19 -1.0914 -0.0037
6 10 20 2.8599 0.0067
6 11 6 4.7428 0.0190
6 11 7 5.8730 -0.0079
6 11 8 2.9154 -0.0086
6 11 9 -1.2371 -0.0125
6 11 10 -3.7296 -0.0205
6 11 11 2.8745 -0.0029
6 11 12 0.6753 0.0072
6 11 13 -3.1442 0.0075
6 11 14 1.0160 -0.0016
6 11 15 -0.2834 -0.0042
6 11 16 -0.5681 -0.0096
6 11 17 3.4544 0.0203
6 11 18 0.9842 0.0311
6 11 19 -0.2728 0.0228
6 11 20 0.4381 0.0604
6 12 6 -7.1168 -0.0232
6 12 7 -1.1274 -0.0037
6 12 8 -6.1478 0.0148
6 12 9 -0.3062 0.0085
6 12 10 2.6165 0.0225
6 12 11 -1.4607 0.0087
6 12 12 -1.3654 -0.0064
6 12 13 1.5007 -0.0092
[truncated: 1,294,133 more chars]
