# Supplementary material for: Enabling nucleophilic reactivity in molecular calcium fluoride complexes
Source: Nat Chem. 2024 May 14;16(9):1473–80. doi: 10.1038/s41557-024-01524-x (PMC11375610; doi:10.1038/s41557-024-01524-x)
Supplement: Supplementary file 23 — Structure factor file for compound 8; CCDC reference 2282811. [file 41557_2024_1524_MOESM23_ESM.fcf]

#
# h,k,l, Fc-squared, Fo-squared, sigma(Fo-squared), status flag
#
data_279meme22
_shelx_title ' 279meme22_auto_num_a.res in P2(1)/n'
_shelx_refln_list_code          4
_shelx_F_calc_maximum      381.36
_exptl_crystal_F_000      2536.00
_reflns_d_resolution_high  0.7920

loop_
 _space_group_symop_operation_xyz
 'x, y, z'
 '-x+1/2, y+1/2, -z+1/2'
 '-x, -y, -z'
 'x-1/2, -y-1/2, z-1/2'

_cell_length_a    18.3757
_cell_length_b    21.2033
_cell_length_c    20.1914
_cell_angle_alpha  90.000
_cell_angle_beta  101.146
_cell_angle_gamma  90.000

_shelx_F_squared_multiplier     1.000

loop_
 _refln_index_h
 _refln_index_k
 _refln_index_l
 _refln_F_squared_calc
 _refln_F_squared_meas
 _refln_F_squared_sigma
 _refln_observed_status
   2   0   0       3453.05       3657.79        73.85 o
   4   0   0      71823.75      84748.28       408.41 o
   6   0   0      10232.11       9999.89       252.23 o
   8   0   0       7257.45       8161.33       477.24 o
  10   0   0         29.01        -19.55       135.33 o
  12   0   0        439.18        530.25       120.53 o
  14   0   0        515.68        539.66        63.41 o
  16   0   0        179.16        137.38        83.26 o
  18   0   0       1437.68       2186.54       152.72 o
  20   0   0          8.06         63.31        56.25 o
   2   1   0      19157.41      22251.61       202.27 o
   3   1   0         35.01         63.31        20.26 o
   4   1   0        203.67        194.44        15.68 o
   5   1   0       1641.86       1553.88        65.32 o
   6   1   0       2793.66       2031.78        68.70 o
   7   1   0       3596.95       3384.22       281.15 o
   8   1   0      10831.42      10508.54       292.72 o
   9   1   0       1705.04       2027.72       249.92 o
  10   1   0        396.24        438.13       134.64 o
  11   1   0       2105.62       2198.03       189.02 o
  12   1   0       5110.27       5825.69       436.57 o
  13   1   0         70.87        -12.18        83.43 o
  14   1   0         46.05         19.06        31.77 o
  15   1   0        835.30        714.87        72.60 o
  16   1   0         18.75        -37.25        45.94 o
  17   1   0        575.76        620.99        67.91 o
  18   1   0         19.89         16.26        50.11 o
  19   1   0         63.97        152.56        40.35 o
  20   1   0        191.10        118.13        36.04 o
  21   1   0          0.14         -5.99        28.63 o
  22   1   0        143.89        208.86        61.47 o
   0   2   0      19173.72      23848.08       205.60 o
   1   2   0      22715.50      26893.11       141.56 o
   2   2   0       4368.51       7101.11        85.62 o
   3   2   0        434.18        334.67        70.57 o
   4   2   0       5986.35       7746.41       383.11 o
   5   2   0        988.97       1063.09        67.62 o
   6   2   0         31.56         63.63        43.74 o
   7   2   0       3314.40       2911.43       150.39 o
   8   2   0         13.97         45.21        43.06 o
   9   2   0         77.92         66.07        48.64 o
  10   2   0       2254.21       2359.49       188.24 o
  11   2   0       6400.47       7462.73       473.12 o
  12   2   0         42.63         39.86       103.97 o
  13   2   0       2628.08       2797.38       222.71 o
  14   2   0        602.27        561.02        59.27 o
  15   2   0         65.78        -50.65        53.07 o
  16   2   0        167.72        132.12        53.60 o
  17   2   0         57.81         23.09        44.72 o
  18   2   0          0.83        -41.33        41.33 o
  19   2   0          2.14        -34.09        34.09 o
  20   2   0         45.51        -13.76        32.60 o
  21   2   0         13.95        -30.61        30.61 o
  22   2   0         55.77        107.09        29.17 o
   1   3   0         84.64        244.43        21.48 o
   2   3   0      14204.67      15303.05       128.66 o
   3   3   0       7128.44       8463.50       153.91 o
   4   3   0      16479.42      20673.57       267.08 o
   5   3   0      10331.86      10659.65       206.78 o
   6   3   0       4090.84       4111.73       181.37 o
   7   3   0       8657.91      10122.90       334.52 o
   8   3   0       4058.17       4761.61       196.22 o
   9   3   0        686.78        565.40        70.91 o
  10   3   0        168.74        191.43       127.50 o
  11   3   0       3980.75       3985.24       284.41 o
  12   3   0       2814.95       3002.08       260.89 o
  13   3   0       4275.36       3977.30       269.20 o
  14   3   0        151.31        137.04        36.25 o
  15   3   0        599.36        668.85        73.83 o
  16   3   0          5.74        -40.42        40.42 o
  17   3   0         47.46         11.75        40.90 o
  18   3   0         67.99         40.37        37.85 o
  19   3   0        188.41        223.74        39.33 o
  20   3   0          5.40        -26.80        28.15 o
  21   3   0          1.14         50.73        58.94 o
  22   3   0         28.00         53.57        45.21 o
   0   4   0      56534.27      61846.64       722.46 o
   1   4   0       4083.79       3830.29        77.78 o
   2   4   0      23198.84      28750.48       203.71 o
   3   4   0        659.69        546.52        33.69 o
   4   4   0       1988.53       2210.46       215.69 o
   5   4   0       8942.07       9555.24       190.97 o
   6   4   0       7172.59       8002.25       164.38 o
   7   4   0        477.43        519.05        58.80 o
   8   4   0        511.04        387.24        67.60 o
   9   4   0       3770.07       4009.20       178.92 o
  10   4   0       2056.73       2347.47       162.85 o
  11   4   0         94.02        201.17        77.76 o
  12   4   0         62.06         77.85       153.16 o
  13   4   0        577.66        656.69        71.54 o
  14   4   0        755.18        681.57        57.35 o
  15   4   0        153.24         95.54        40.81 o
  16   4   0         12.67        -15.49        38.05 o
  17   4   0         61.52         36.86        37.83 o
  18   4   0         32.17         60.78        39.27 o
  19   4   0         40.44         61.21        34.96 o
  20   4   0         52.87         40.90        27.31 o
  21   4   0          5.12         21.91        30.49 o
  22   4   0         16.88         41.45        25.54 o
   1   5   0        542.23        878.78        50.69 o
   2   5   0       4477.32       5014.07       118.80 o
   3   5   0        230.41        290.63        30.53 o
   4   5   0      11824.09      10595.92       142.28 o
   5   5   0       3437.84       3400.96       116.96 o
   6   5   0       7285.17       7798.34       235.70 o
   7   5   0       4826.48       4765.84       224.37 o
   8   5   0       1032.97        943.19       114.53 o
   9   5   0         27.66         24.50        51.88 o
  10   5   0       1710.02       1697.71       142.98 o
  11   5   0        326.95        211.23        97.44 o
  12   5   0        142.76        153.62        96.70 o
  13   5   0        739.45        866.08        66.40 o
  14   5   0        666.72        641.98        51.00 o
  15   5   0        181.39        146.08        39.75 o
  16   5   0       1117.26       1433.84        80.93 o
  17   5   0         13.69         40.17        38.00 o
  18   5   0         13.73         -2.42        58.64 o
  19   5   0        211.01        216.61        57.86 o
  20   5   0        267.11        272.81        52.48 o
  21   5   0         11.84         21.53        24.90 o
  22   5   0         83.59        115.87        27.43 o
   0   6   0       3035.78       2503.79       101.36 o
   1   6   0       6997.16       8251.94       317.79 o
   2   6   0      20694.77      22141.54       207.18 o
   3   6   0      28962.53      31382.59       193.13 o
   4   6   0       9143.04       8977.70       353.50 o
   5   6   0         82.00         59.39        32.45 o
   6   6   0       6677.65       7446.38       173.24 o
   7   6   0       4204.24       4908.30       177.52 o
   8   6   0        274.93        297.62        56.12 o
   9   6   0       3148.78       3176.82       167.90 o
  10   6   0        449.01        412.19        71.57 o
  11   6   0       1231.67       1097.80       122.14 o
  12   6   0        207.17        133.20        95.07 o
  13   6   0        112.96         90.26        34.78 o
  14   6   0        218.59        264.33        45.42 o
  15   6   0       1715.43       1947.33       101.49 o
  16   6   0        101.26        128.46        40.58 o
  17   6   0         59.19        128.99        67.96 o
  18   6   0          4.28         17.02        39.16 o
  19   6   0         51.94         80.98        42.81 o
  20   6   0          0.82         14.07        35.00 o
  21   6   0         69.03         53.79        30.69 o
   1   7   0        239.92        164.63        28.52 o
   2   7   0         91.70        111.03        23.76 o
   3   7   0       8792.73       9510.05       143.28 o
   4   7   0        825.83        675.04        69.49 o
   5   7   0      11055.62      11068.69       198.55 o
   6   7   0        198.80        297.60        49.13 o
   7   7   0        544.14        677.49        64.54 o
   8   7   0       1062.25       1307.27       106.03 o
   9   7   0       8851.60       9399.54       266.26 o
  10   7   0          0.95         15.64        50.26 o
  11   7   0        944.65        912.48       116.73 o
  12   7   0          8.92         29.39        63.32 o
  13   7   0        207.59        196.99        36.20 o
  14   7   0         76.03          0.77        50.30 o
  15   7   0       1024.65       1108.73        98.75 o
  16   7   0         56.98         10.38        47.57 o
  17   7   0          4.65        -49.39        49.39 o
  18   7   0         26.73        -24.09        52.53 o
  19   7   0        104.25         72.03        45.14 o
  20   7   0          5.35          7.47        34.28 o
  21   7   0          1.70        -28.17        28.17 o
   0   8   0      10137.62      11673.77       247.50 o
   1   8   0        857.66        757.23        44.05 o
   2   8   0         39.07         55.92        23.14 o
   3   8   0       2728.12       2896.16        80.99 o
   4   8   0       5010.34       4593.17       127.82 o
   5   8   0       2353.76       2583.08       102.30 o
   6   8   0       1601.66       1835.40       100.38 o
   7   8   0        349.48        447.14        68.08 o
   8   8   0         98.38         32.35        68.21 o
   9   8   0        137.36        173.73        65.83 o
  10   8   0       3247.40       3309.13       218.08 o
  11   8   0       2239.62       2346.07       220.26 o
  12   8   0        210.84        120.98        30.28 o
  13   8   0        983.54        918.86        65.98 o
  14   8   0         72.70          6.50        40.81 o
  15   8   0         99.21         69.29        48.76 o
  16   8   0          6.32          6.03        44.23 o
  17   8   0         64.30         60.37        46.36 o
  18   8   0         56.63         75.67        41.18 o
  19   8   0         73.95         65.80        47.27 o
  20   8   0          0.36        -13.36        30.84 o
  21   8   0          5.52         61.48        24.92 o
   1   9   0        255.85        334.34        39.83 o
   2   9   0      11583.80      11963.67       184.57 o
   3   9   0        793.80       1078.78        63.73 o
   4   9   0         60.19         24.27        37.31 o
   5   9   0        164.06        145.23        49.96 o
   6   9   0       2366.25       2618.13       157.27 o
   7   9   0       1553.88       1842.79       208.83 o
   8   9   0       4210.76       4355.90       272.35 o
   9   9   0       2980.39       3205.78       205.83 o
  10   9   0         97.14         30.75        67.22 o
  11   9   0         10.81        -11.05        42.80 o
  12   9   0        178.38        187.35        35.26 o
  13   9   0        408.81        357.90        46.26 o
  14   9   0        118.46        107.38        38.98 o
  15   9   0        162.30        141.51        66.06 o
  16   9   0        554.29        508.54        71.06 o
  17   9   0         44.43         30.08        39.76 o
  18   9   0         88.14         87.29        65.05 o
  19   9   0          1.53          1.40        29.13 o
  20   9   0         10.82         45.90        35.19 o
  21   9   0          4.50          9.22        57.30 o
   0  10   0        642.61        290.66        56.67 o
   1  10   0        168.56        190.11        60.41 o
   2  10   0       8078.75       8533.14       186.14 o
   3  10   0      14413.12      15261.30       297.59 o
   4  10   0       9849.66      10324.69       249.90 o
   5  10   0        150.99         70.85        46.97 o
   6  10   0        215.12        415.53        92.98 o
   7  10   0         96.71         67.96        76.49 o
   8  10   0       1397.30       1355.96       227.09 o
   9  10   0          2.36        -50.09        78.17 o
  10  10   0         27.78        -35.74        70.74 o
  11  10   0        562.89        625.65        43.44 o
  12  10   0        379.44        377.34        45.11 o
  13  10   0         47.44          7.68        35.96 o
  14  10   0         40.00          5.66        32.06 o
  15  10   0         75.79         36.86        42.84 o
  16  10   0         97.04         50.23        41.83 o
  17  10   0          3.42        -26.53        59.76 o
  18  10   0         71.60         27.93        31.16 o
  19  10   0          1.47        -23.66        43.21 o
  20  10   0         17.77          5.19        27.01 o
   1  11   0      12474.59      11918.96       273.97 o
   2  11   0        603.98        663.16        81.06 o
   3  11   0       1763.72       1849.31       133.93 o
   4  11   0       1172.19       1176.77       107.80 o
   5  11   0       1438.30       1338.04       187.01 o
   6  11   0        401.91        305.32       114.97 o
   7  11   0        411.42        407.97       134.15 o
   8  11   0         13.47        -46.62        88.43 o
   9  11   0          7.24         14.49        57.97 o
  10  11   0        823.18        899.31        49.99 o
  11  11   0         79.03         85.43        26.32 o
  12  11   0        991.48       1142.66        58.13 o
  13  11   0          5.97        -23.84        34.81 o
  14  11   0          3.11        -32.98        32.98 o
  15  11   0         70.89         93.66        45.25 o
  16  11   0         59.84         18.52        39.56 o
  17  11   0         65.44        111.22        38.30 o
  18  11   0          9.50         28.37        33.61 o
  19  11   0        110.87         71.84        25.71 o
  20  11   0         36.48         29.30        27.86 o
   0  12   0      19141.74      19605.85       828.77 o
   1  12   0        450.44        472.23        53.86 o
   2  12   0        450.36        615.98        73.72 o
   3  12   0        198.86        152.98        54.33 o
   4  12   0        263.08        174.34        64.69 o
   5  12   0        669.22        397.59        83.98 o
   6  12   0         47.72          9.72        82.72 o
   7  12   0        339.57        258.83       102.73 o
   8  12   0          5.38        -34.78       105.99 o
   9  12   0        134.64        148.49        40.56 o
  10  12   0        128.96         83.95        27.17 o
  11  12   0         39.57         43.78        24.65 o
  12  12   0         11.08         -7.61        33.41 o
  13  12   0         10.64        -15.54        32.54 o
  14  12   0         46.53         10.35        36.32 o
  15  12   0         16.49        -43.64        43.64 o
  16  12   0          1.57        -33.44        33.44 o
  17  12   0         29.52         24.84        33.67 o
  18  12   0         37.40         27.29        32.40 o
  19  12   0          6.74          2.20        19.40 o
  20  12   0        100.88        105.79        50.58 o
   1  13   0        118.85         91.72        60.32 o
   2  13   0       1332.17       1459.79       114.23 o
   3  13   0         42.93         22.82        48.42 o
   4  13   0        679.96        623.59        94.50 o
   5  13   0        140.69         86.10        81.47 o
   6  13   0       2268.64       2200.54       265.44 o
   7  13   0         33.12         63.72        88.33 o
   8  13   0       1709.33       1670.01       170.27 o
   9  13   0        541.69        535.76        47.28 o
  10  13   0       2952.72       3122.17       100.86 o
  11  13   0         21.60         69.69        27.00 o
  12  13   0         26.00         35.10        28.42 o
  13  13   0        283.46        289.84        39.38 o
  14  13   0        297.24        225.13        42.08 o
  15  13   0          3.22        -25.10        37.14 o
  16  13   0         31.96         55.90        35.20 o
  17  13   0         72.69         60.13        33.63 o
  18  13   0         23.54         21.64        30.69 o
  19  13   0          0.69         19.24        29.19 o
   0  14   0        840.20        811.84       214.11 o
   1  14   0        343.91        379.80        89.46 o
   2  14   0        596.99        604.28       109.39 o
   3  14   0         23.61        -27.64        69.92 o
   4  14   0       1353.62       1558.95       171.67 o
   5  14   0         95.95         33.75        79.51 o
   6  14   0       1197.55       1300.02       148.10 o
   7  14   0        393.93        314.13        65.51 o
   8  14   0        146.09         79.42        35.91 o
   9  14   0        695.59        654.55        51.42 o
  10  14   0        598.20        629.43        49.06 o
  11  14   0       1511.76       1584.96        70.05 o
  12  14   0        164.95        150.74        35.45 o
  13  14   0        795.78        858.23        61.41 o
  14  14   0        602.50        720.26        63.50 o
  15  14   0         69.46         61.49        40.66 o
  16  14   0          2.89          1.98        77.81 o
  17  14   0         24.23         42.75        28.23 o
  18  14   0         55.11         49.23        23.36 o
  19  14   0         91.98         79.98        46.70 o
   1  15   0       1845.58       1878.60       235.05 o
   2  15   0        304.19        242.95       105.22 o
   3  15   0         17.17         18.05       162.64 o
   4  15   0        187.37         89.40        35.62 o
   5  15   0        770.34        875.79        66.80 o
   6  15   0        386.80        343.01        43.28 o
   7  15   0       1513.43       1545.12        73.64 o
   8  15   0        872.58        904.46       100.84 o
   9  15   0          9.13         16.93        33.33 o
  10  15   0        272.25        273.03        42.53 o
  11  15   0          7.68        -27.00        31.32 o
  12  15   0          0.27        -29.02        29.77 o
  13  15   0        548.71        538.55        46.57 o
  14  15   0          5.93        -19.28        28.16 o
  15  15   0          4.27         -9.77        68.19 o
  16  15   0          5.51         -6.02        27.49 o
  17  15   0         29.32         58.37        34.73 o
  18  15   0         18.71        -32.38        32.38 o
   0  16   0        315.07        162.69        49.34 o
   1  16   0        166.24        178.38        31.22 o
   2  16   0        400.39        447.50        32.41 o
   3  16   0        801.80        777.06        43.98 o
   4  16   0         77.31        128.07        32.29 o
   5  16   0        264.65        282.95        42.88 o
   6  16   0        823.08        825.67        63.92 o
   7  16   0        611.15        552.29        56.57 o
   8  16   0        968.38       1032.11       110.18 o
   9  16   0       1112.83       1209.25        68.77 o
  10  16   0          3.17        -22.78        29.59 o
  11  16   0        385.49        363.61        41.22 o
  12  16   0          2.13        -35.34        35.34 o
  13  16   0          0.69        -28.90        28.90 o
  14  16   0         81.29         36.13        37.28 o
  15  16   0         88.86         92.70        43.02 o
  16  16   0         21.36        -18.21        31.11 o
  17  16   0          5.90        -19.83        26.21 o
   1  17   0         84.67         60.77        20.67 o
   2  17   0         98.14        129.13        25.62 o
   3  17   0       4312.07       4396.19        96.64 o
   4  17   0        211.99        250.45        34.25 o
   5  17   0        299.43        224.81        51.31 o
   6  17   0          6.60        -35.86        35.86 o
   7  17   0          3.44        -43.80        43.80 o
   8  17   0          4.96        -14.01        40.05 o
   9  17   0        965.11        946.84        72.06 o
  10  17   0        125.01        110.56        35.68 o
  11  17   0        111.55         67.48        28.63 o
  12  17   0          4.74         -6.79        32.43 o
  13  17   0          3.03        -28.77        28.77 o
  14  17   0          6.21         39.07        30.02 o
  15  17   0          6.93        -12.48        34.18 o
  16  17   0         11.12        -37.08        37.08 o
  17  17   0          2.08        -29.54        29.54 o
   0  18   0        183.04        177.42        37.64 o
   1  18   0        243.49        241.31        27.40 o
   2  18   0        761.48        821.65        48.44 o
   3  18   0        132.84        125.15        32.23 o
   4  18   0          9.65          1.30        26.68 o
   5  18   0          0.99         -4.93        30.24 o
   6  18   0          3.64        -34.46        34.46 o
   7  18   0         29.51         21.73        27.15 o
   8  18   0          4.57        -29.98        29.98 o
   9  18   0        439.58        489.54        48.55 o
  10  18   0        199.43        220.88        37.36 o
  11  18   0          8.46         -5.87        29.77 o
  12  18   0         26.18         21.23        24.18 o
  13  18   0          5.37         11.53        30.02 o
  14  18   0          3.32        -12.65        24.32 o
  15  18   0          1.72         12.99        28.87 o
  16  18   0         29.15         24.02        30.29 o
   1  19   0         42.09         50.57        23.00 o
   2  19   0         16.34         -9.79        27.43 o
   3  19   0          5.49         14.49        36.01 o
   4  19   0        440.22        475.13        43.62 o
   5  19   0        108.57        104.47        31.40 o
   6  19   0        474.63        521.41        46.40 o
   7  19   0        115.64         42.98        31.02 o
   8  19   0         28.15          3.28        23.85 o
   9  19   0        800.61        874.42        54.41 o
  10  19   0        464.28        488.80        41.67 o
  11  19   0         51.86         21.41        24.37 o
  12  19   0          4.98         23.59        24.81 o
  13  19   0         41.99         30.55        26.34 o
  14  19   0          9.59         -4.77        40.58 o
  15  19   0         32.08         -8.65        33.57 o
   0  20   0        409.17        379.31        47.74 o
   1  20   0        124.93        101.15        23.37 o
   2  20   0         27.65         80.14        37.99 o
   3  20   0       1929.43       1964.19        82.44 o
   4  20   0          2.04          7.30        29.32 o
   5  20   0         57.55         16.46        25.81 o
   6  20   0        424.02        460.47        44.02 o
   7  20   0        146.66        132.86        28.56 o
   8  20   0         54.99         64.03        24.02 o
   9  20   0         17.82         16.80        23.01 o
  10  20   0          2.75        -12.24        24.08 o
  11  20   0         95.79        103.43        25.25 o
  12  20   0          9.55         47.50        26.97 o
  13  20   0         15.24          5.37        38.50 o
  14  20   0          0.94          1.79        33.12 o
  15  20   0          8.84        -30.89        30.89 o
   1  21   0         10.82          4.59        36.40 o
   2  21   0        324.32        292.40        35.09 o
   3  21   0        463.26        404.44        40.33 o
   4  21   0        327.11        337.42        38.19 o
   5  21   0         31.80         45.52        24.78 o
   6  21   0         42.58         34.84        26.72 o
   7  21   0        144.97        121.25        28.66 o
   8  21   0        167.28        147.40        30.39 o
   9  21   0         12.63        -12.02        19.33 o
  10  21   0          1.37        -27.89        27.89 o
  11  21   0        129.03        135.47        30.63 o
  12  21   0         59.06         53.14        22.68 o
  13  21   0         74.61         40.29        34.47 o
  14  21   0          0.16        -34.17        34.17 o
   0  22   0         25.88        -13.09        56.55 o
   1  22   0        114.02         99.58        32.62 o
   2  22   0         27.12         23.32        25.03 o
   3  22   0         22.83         -6.79        30.34 o
   4  22   0         76.09         70.20        21.15 o
   5  22   0         16.50         20.28        20.27 o
   6  22   0          0.25        -23.19        23.19 o
   7  22   0          0.04         -6.83        22.77 o
   8  22   0        209.16        193.24        29.25 o
   9  22   0         10.88         43.64        23.53 o
  10  22   0          3.28         -4.27        32.52 o
  11  22   0        107.45        131.30        35.23 o
  12  22   0          0.06        -13.43        32.68 o
   1  23   0          0.22        -12.26        25.56 o
   2  23   0          6.02         -3.71        21.30 o
   3  23   0          0.33        -22.49        22.49 o
   4  23   0         20.74         17.42        20.09 o
   5  23   0        167.39        119.52        25.25 o
   6  23   0        190.62        191.30        25.32 o
   7  23   0          1.55          5.45        17.94 o
   8  23   0          6.65        -19.18        19.18 o
   9  23   0          2.79         -4.81        20.10 o
  10  23   0          0.45          4.42        22.49 o
  11  23   0         14.06        -37.75        37.75 o
   0  24   0          5.70         20.74        28.43 o
   1  24   0        123.96         99.57        20.48 o
   2  24   0         70.12         54.96        19.78 o
   3  24   0         13.18         -1.80        19.34 o
   4  24   0         84.71         65.18        22.53 o
   5  24   0         10.65          7.50        22.52 o
   6  24   0         55.38         56.35        22.35 o
   7  24   0          3.30         -1.66        23.20 o
   8  24   0          7.21         34.37        27.85 o
   9  24   0          9.87         -5.02        24.75 o
   1  25   0         21.12        -12.57        24.41 o
   2  25   0         12.66        -18.79        19.08 o
   3  25   0         30.33         32.19        18.97 o
   4  25   0         30.12         47.88        23.51 o
   5  25   0          9.78          6.42        24.88 o
   6  25   0          0.35         -1.78        25.32 o
   7  25   0          7.04         11.36        22.02 o
   0  26   0         23.90        -17.31        36.85 o
   1  26   0          0.28        -14.71        29.32 o
   2  26   0          6.22          9.35        23.33 o
   3  26   0        145.16         87.73        37.30 o
   4  26   0         10.28         69.23        36.56 o
 -21   0   1         78.64         45.70        45.81 o
 -19   0   1        281.38        447.00       119.44 o
 -17   0   1       1180.20        956.59       173.30 o
 -15   0   1         84.26        -19.83        43.38 o
 -13   0   1        369.81        238.73       151.59 o
 -11   0   1       1608.34       1710.14       208.74 o
  -9   0   1       2915.40       3705.27       427.03 o
  -7   0   1      56618.62      56941.48      1736.40 o
  -5   0   1      29309.30      30452.19       775.28 o
  -3   0   1         46.34         65.35        57.00 o
   3   0   1      12715.54      13130.90       180.02 o
   5   0   1      12521.17      10936.71       180.28 o
   7   0   1      18728.96      17949.56       345.13 o
   9   0   1        540.87        466.72       194.42 o
  11   0   1       7140.22       7541.09       666.36 o
  13   0   1        803.91        824.82       236.64 o
  15   0   1       1544.25       1651.61       128.58 o
  17   0   1        461.70        418.62        86.88 o
  19   0   1         19.88         21.83        51.85 o
  21   0   1         21.69          8.34        39.08 o
 -22   1   1          4.16         17.14        28.59 o
 -21   1   1         32.55         45.48        29.07 o
 -20   1   1         18.72         82.72        35.50 o
 -19   1   1         29.68         19.09        34.96 o
 -18   1   1        528.36        576.54        63.76 o
 -17   1   1        297.94        366.18        85.75 o
 -16   1   1         35.37        -68.13        68.13 o
 -15   1   1          7.54          6.38        56.79 o
 -14   1   1        165.71        114.93        34.74 o
 -13   1   1       1197.45       1267.91       147.61 o
 -12   1   1         95.85         60.33        65.15 o
 -11   1   1        444.00        472.07        86.26 o
 -10   1   1       1237.00       1305.70       144.62 o
  -9   1   1       4951.87       5054.40       286.61 o
  -8   1   1         55.26         29.14        41.68 o
  -7   1   1       4671.25       3857.83       147.16 o
  -6   1   1      20396.97      22957.92       591.61 o
  -5   1   1        105.95         52.98        45.06 o
  -4   1   1      37307.36      45314.42       463.96 o
  -3   1   1       3585.41       2800.58        85.35 o
  -2   1   1       1906.59       1672.48        48.94 o
  -1   1   1       5248.92       6250.58       607.35 o
   1   1   1      57773.01      67170.80       756.65 o
   2   1   1       3907.23       4140.75        92.46 o
   3   1   1       2595.93       1983.23        67.50 o
   4   1   1      26652.99      26773.77       347.52 o
   5   1   1       9248.98       9136.70       130.54 o
   6   1   1       4412.29       4652.92       169.77 o
   7   1   1      10310.54       9727.18       327.48 o
   8   1   1        797.96        865.03        66.80 o
   9   1   1       1889.46       2221.80       175.18 o
  10   1   1        351.07        413.97       126.15 o
  11   1   1        531.96        799.61       179.58 o
  12   1   1       1084.42       1021.09       205.76 o
  13   1   1        162.68        108.37       100.79 o
  14   1   1         10.53        -41.16        41.16 o
  15   1   1          1.48        -32.07        40.63 o
  16   1   1        239.40        169.89        44.08 o
  17   1   1         16.26         -2.44        40.24 o
  18   1   1        692.58        814.62        71.31 o
  19   1   1          1.73          2.30        34.05 o
  20   1   1          3.68        -11.50        32.27 o
  21   1   1          4.25         10.55        26.43 o
  22   1   1         15.85          5.09        23.30 o
 -22   2   1          4.53        -37.48        37.48 o
 -21   2   1          0.36          3.07        27.46 o
 -20   2   1          2.24        -33.31        33.31 o
 -19   2   1         20.70         16.33        36.88 o
 -18   2   1        374.82        562.10        62.67 o
 -17   2   1         82.45         26.41        55.95 o
 -16   2   1        685.05        673.85        63.22 o
 -15   2   1          5.29        -41.89        41.89 o
 -14   2   1         14.15         -9.03        35.08 o
 -13   2   1         60.99         10.40        70.74 o
 -12   2   1       2606.13       3273.09       225.59 o
 -11   2   1       2505.76       2566.50       270.46 o
 -10   2   1          8.28        -23.15        67.12 o
  -9   2   1          7.21         -8.67        43.69 o
  -8   2   1        200.56        217.93        54.92 o
  -7   2   1        421.60        334.62        53.01 o
  -6   2   1         18.80         11.60        41.66 o
  -5   2   1       7052.43       6379.30       186.01 o
  -4   2   1      32394.67      28871.95       718.73 o
  -3   2   1      77101.88      81896.80       444.31 o
  -2   2   1        110.20         22.27        18.17 o
  -1   2   1         15.41         91.80        15.19 o
   0   2   1      27138.98      30545.72       189.57 o
   1   2   1       8918.04       9366.32        96.05 o
   2   2   1      19554.12      19045.11       157.97 o
   3   2   1        751.74        643.98        33.97 o
   4   2   1       3273.45       3102.72        84.37 o
   5   2   1       7491.14       7515.89       117.19 o
   6   2   1      15853.18      15260.75       321.76 o
   7   2   1        679.11        459.49        58.00 o
   8   2   1       2496.86       3102.34       130.54 o
   9   2   1        454.31        437.80        68.43 o
  10   2   1         75.06         98.69       101.81 o
  11   2   1       1917.79       2022.07       248.68 o
  12   2   1       2060.06       2606.61       305.44 o
  13   2   1       1244.27       1182.63       237.14 o
  14   2   1         89.22        107.36        37.00 o
  15   2   1       1649.36       1778.80        89.82 o
  16   2   1          1.89        -25.52        40.15 o
  17   2   1         31.26         17.63        39.72 o
  18   2   1          5.68         22.16        36.13 o
  19   2   1          2.62          4.31        46.38 o
  20   2   1         66.82         47.00        31.02 o
  21   2   1          0.09        -42.39        42.39 o
  22   2   1          9.96         10.74        41.78 o
 -22   3   1          6.66         13.22        32.33 o
 -21   3   1         23.64         -2.74        26.14 o
 -20   3   1         62.21         28.16        29.37 o
 -19   3   1         56.69         56.43        36.16 o
 -18   3   1         38.04          1.24        38.85 o
 -17   3   1         12.18        -45.11        45.11 o
 -16   3   1        368.72        449.61        52.58 o
 -15   3   1         23.39        -41.83        41.83 o
 -14   3   1         21.31         55.44        31.93 o
 -13   3   1       1282.38       1192.72       164.80 o
 -12   3   1        484.43        382.50        90.62 o
 -11   3   1        938.02       1115.75       153.89 o
 -10   3   1      12321.92      13368.58       560.85 o
  -9   3   1       2736.05       3153.87       148.01 o
  -8   3   1        346.42        425.19        60.39 o
  -7   3   1        329.43        180.23        41.34 o
  -6   3   1       8084.52       8046.05       185.75 o
  -5   3   1       5616.33       4983.18       147.21 o
  -4   3   1       1250.29       2045.56       143.13 o
  -3   3   1        826.47       1566.40        91.85 o
  -2   3   1      12318.39      15217.90       151.03 o
  -1   3   1       1522.73       1998.39        43.06 o
   0   3   1         11.64         65.95        16.87 o
   1   3   1        205.37        244.60        26.82 o
   2   3   1       9889.74       9778.24       133.59 o
   3   3   1      36527.80      44108.14       438.12 o
   4   3   1       1096.12       1746.69        95.88 o
   5   3   1       2267.93       1626.21       124.60 o
   6   3   1       2294.86       2077.43        92.94 o
   7   3   1       4048.72       3687.87       145.45 o
   8   3   1        131.52        249.95        57.90 o
   9   3   1          2.08         42.71        49.04 o
  10   3   1         30.33         10.84        63.73 o
  11   3   1        332.59        414.83       142.32 o
  12   3   1        158.19        286.71       154.19 o
  13   3   1         21.95         19.18        34.97 o
  14   3   1         14.86         50.86        47.01 o
  15   3   1        465.61        334.75        45.65 o
  16   3   1         64.09         38.11        34.35 o
  17   3   1          4.20         -5.09        39.35 o
  18   3   1         11.72          9.89        37.74 o
  19   3   1          5.55          3.85        30.27 o
  20   3   1         49.10        -30.53        30.53 o
  21   3   1         78.37         93.85        35.20 o
  22   3   1          6.33         -6.81        41.63 o
 -22   4   1         42.27         79.68        49.24 o
 -21   4   1          4.79         24.75        23.93 o
 -20   4   1         61.73         63.45        37.57 o
 -19   4   1        469.24        578.96        57.71 o
 -18   4   1         38.51         20.37        37.68 o
 -17   4   1         79.33        110.07        40.49 o
 -16   4   1         37.48         28.27        39.73 o
 -15   4   1       2136.20       2159.04       102.17 o
 -14   4   1        395.98        426.38        46.72 o
 -13   4   1         67.02         41.94        74.88 o
 -12   4   1        350.20        327.16        96.74 o
 -11   4   1       1050.77        850.79       167.83 o
 -10   4   1       1201.33       1267.27       135.18 o
  -9   4   1         45.50         50.87        57.90 o
  -8   4   1       2704.14       2999.72       141.27 o
  -7   4   1         15.05         59.98        34.49 o
  -6   4   1       1935.98       1722.74       163.11 o
  -5   4   1       8678.34       9640.29       776.10 o
  -4   4   1       7445.81       6509.72       178.12 o
  -3   4   1        146.28        132.58        27.12 o
  -2   4   1      30131.98      37246.36       243.96 o
  -1   4   1       4478.59       9263.77       128.27 o
   0   4   1       5901.67       9620.18       120.76 o
   1   4   1      12197.37      14109.55       269.04 o
   2   4   1        614.46       1046.02        38.76 o
   3   4   1       2075.80       1784.12        62.68 o
   4   4   1        393.33        237.27        53.34 o
   5   4   1      26648.99      26302.13       348.01 o
   6   4   1         41.33         89.37        44.81 o
   7   4   1       1228.07       1367.86        98.06 o
   8   4   1          4.06          1.63        53.86 o
   9   4   1       2590.72       2544.57       163.10 o
  10   4   1         56.21         64.08        65.54 o
  11   4   1        761.45        511.58       111.72 o
  12   4   1       2556.09       2818.07       252.85 o
  13   4   1        202.23        352.96        61.33 o
  14   4   1       2925.66       3093.63       108.70 o
  15   4   1         19.20         -0.55        37.38 o
  16   4   1          4.50        -15.38        42.14 o
  17   4   1         41.07         57.18        41.19 o
  18   4   1         10.21         24.51        35.52 o
  19   4   1         29.99          2.32        30.57 o
  20   4   1          0.94        -17.73        54.46 o
  21   4   1          3.97         36.83        41.40 o
  22   4   1         47.14         32.51        39.39 o
 -22   5   1         18.09         72.99        33.68 o
 -21   5   1        126.12        203.91        40.37 o
 -20   5   1         94.49         69.85        32.68 o
 -19   5   1          0.57         56.25        34.95 o
 -18   5   1          5.25          4.46        31.86 o
 -17   5   1        691.00        702.49        60.25 o
 -16   5   1        172.28        170.49        52.05 o
 -15   5   1        327.63        205.82        63.25 o
 -14   5   1        146.73         68.64        40.01 o
 -13   5   1          3.07        -27.67        38.14 o
 -12   5   1        180.91        228.12        98.38 o
 -11   5   1          6.25        -58.32        69.15 o
 -10   5   1        286.43        306.99        82.81 o
  -9   5   1         52.68         60.61        57.12 o
  -8   5   1       3698.23       4231.79       196.14 o
  -7   5   1       6577.12       7616.16       273.54 o
  -6   5   1       3943.19       3448.54       195.06 o
  -5   5   1       8259.16       8377.59       227.97 o
  -4   5   1        791.08       1070.11        75.13 o
  -3   5   1      34623.62      36364.54       302.73 o
  -2   5   1        920.32        675.85        92.47 o
  -1   5   1         41.23         36.17        18.13 o
   0   5   1      46721.80      50645.81       449.30 o
   1   5   1      27068.64      32667.06       281.96 o
   2   5   1       8618.85       8538.93       255.86 o
   3   5   1      13932.35      12923.81       140.20 o
   4   5   1      15131.02      15289.15       155.90 o
   5   5   1       2129.93       2520.14        92.93 o
   6   5   1       1233.46       1074.04        66.54 o
   7   5   1       1771.59       2424.36       103.78 o
   8   5   1        843.23        587.87        83.96 o
   9   5   1         77.67         28.92        46.47 o
  10   5   1        335.79        346.49        72.61 o
  11   5   1       1324.72       1318.29       177.03 o
  12   5   1        153.44        189.98       166.89 o
  13   5   1        690.31        700.14        64.17 o
  14   5   1          1.41        -34.55        34.55 o
  15   5   1          8.87         22.16        59.48 o
  16   5   1          0.16         -6.09        37.86 o
  17   5   1          1.48         -1.65        40.07 o
  18   5   1          2.85        -24.40        46.17 o
  19   5   1         19.46         25.20        33.52 o
  20   5   1          0.58         -6.32        33.49 o
  21   5   1          3.77         29.58        23.61 o
  22   5   1          6.92        -21.41        55.43 o
 -22   6   1        219.32        266.98        53.64 o
 -21   6   1          5.25        -33.09        33.09 o
 -20   6   1         45.93         27.25        37.66 o
 -19   6   1         13.44        -22.16        52.93 o
 -18   6   1        149.45        197.97        43.08 o
 -17   6   1        260.38        222.36        42.66 o
 -16   6   1        717.87        726.25        61.73 o
 -15   6   1        376.23        202.55        44.37 o
 -14   6   1        131.39         42.42        43.45 o
 -13   6   1         79.71         28.15        41.76 o
 -12   6   1        633.99        583.59       112.79 o
 -11   6   1       1209.68       1022.17       122.76 o
 -10   6   1       2158.11       2201.81       166.55 o
  -9   6   1         21.94          5.15        52.30 o
  -8   6   1        143.80        166.69        54.26 o
  -7   6   1       2201.69       2114.56       128.11 o
  -6   6   1       4576.00       5096.17       160.91 o
  -5   6   1       2328.74       2989.87       142.06 o
  -4   6   1      19657.30      19348.99       287.74 o
  -3   6   1       3916.22       3966.09        92.17 o
  -2   6   1      23079.54      22764.02       230.77 o
  -1   6   1       5005.04       5189.72       100.26 o
   0   6   1       8600.05      10037.79       200.56 o
   1   6   1       9237.58       9653.94       161.84 o
   2   6   1       4728.01       4740.43       164.66 o
   3   6   1        908.22        776.18        60.73 o
   4   6   1      10715.01      11224.08       151.07 o
   5   6   1       1995.59       2024.30        79.95 o
   6   6   1       8733.69       9529.20       177.08 o
   7   6   1      12380.37      13647.86       310.91 o
   8   6   1        716.64        837.81        97.35 o
   9   6   1       3692.29       4521.91       222.99 o
  10   6   1        187.22        138.84        53.56 o
  11   6   1        291.95        404.25        89.48 o
  12   6   1        247.06        366.84       100.52 o
  13   6   1        122.11         88.04        33.81 o
  14   6   1        904.43        898.98        80.95 o
  15   6   1         92.83        115.18        42.08 o
  16   6   1        336.08        396.18        61.86 o
  17   6   1          2.40         -7.20        43.02 o
  18   6   1         13.59        -17.26        38.17 o
  19   6   1         31.04         45.81        32.45 o
  20   6   1        108.64        122.72        33.28 o
  21   6   1          2.69         23.68        22.99 o
 -21   7   1         42.95         61.93        29.20 o
 -20   7   1         59.22         81.33        36.03 o
 -19   7   1          8.81          8.92        50.43 o
 -18   7   1         11.93        -21.19        44.26 o
 -17   7   1        107.56         60.96        51.16 o
 -16   7   1        166.76        203.66        66.36 o
 -15   7   1         11.35        -48.53        67.38 o
 -14   7   1        741.43        540.35        74.79 o
 -13   7   1        603.97        548.21        75.57 o
 -12   7   1        475.43        377.30        89.99 o
 -11   7   1        120.42        123.59        79.86 o
 -10   7   1       2652.81       2669.71       163.63 o
  -9   7   1       2718.60       3255.12       173.39 o
  -8   7   1       1512.04       1305.09        89.67 o
  -7   7   1         71.69        105.89        48.02 o
  -6   7   1        982.20        962.95        83.42 o
  -5   7   1        147.20        171.16        38.99 o
  -4   7   1       1951.12       2432.82        77.10 o
  -3   7   1         14.25         35.41        23.54 o
  -2   7   1       2991.39       3219.98        94.03 o
  -1   7   1        768.36        943.77        54.74 o
   0   7   1       3771.48       3823.35       104.78 o
   1   7   1       2449.53       2600.17        86.31 o
   2   7   1      12664.83      12948.03       220.15 o
   3   7   1       4627.96       4248.74       147.78 o
   4   7   1      19211.97      18585.56       212.54 o
   5   7   1       1451.92       1977.20        94.36 o
   6   7   1        992.55       1277.37        78.95 o
   7   7   1        104.36         91.91        41.13 o
   8   7   1       5060.32       5006.52       233.08 o
   9   7   1        849.70        906.11       104.84 o
  10   7   1        672.49        607.35        84.46 o
  11   7   1         28.85        -46.30        57.66 o
  12   7   1         13.18         32.58        36.24 o
  13   7   1          1.01        -29.98        60.68 o
  14   7   1       1013.38       1148.52        74.10 o
  15   7   1         26.60          7.26        40.29 o
  16   7   1          2.86        -31.71        38.52 o
  17   7   1         71.05         13.73        51.80 o
  18   7   1          0.61        -14.81        43.03 o
  19   7   1          0.25         -9.74        38.24 o
  20   7   1         42.42         58.76        32.62 o
  21   7   1         41.99         34.33        23.21 o
 -21   8   1         24.74         -7.18        24.40 o
 -20   8   1          3.25        -27.42        27.42 o
 -19   8   1          3.89         30.30        36.64 o
 -18   8   1        118.10        153.63        49.42 o
 -17   8   1         77.24         16.81        45.07 o
 -16   8   1         26.53         30.71        47.86 o
 -15   8   1        700.19        788.21       108.68 o
 -14   8   1        351.12        349.01        97.47 o
 -13   8   1         40.23         49.06        33.75 o
 -12   8   1        824.86       1049.20        60.38 o
 -11   8   1        613.19        606.77       106.42 o
 -10   8   1         68.16         69.50        61.57 o
  -9   8   1       2195.39       2003.07       154.56 o
  -8   8   1        507.35        631.55        71.08 o
  -7   8   1         66.77         30.15        43.36 o
  -6   8   1       2729.45       3074.88       126.81 o
  -5   8   1        219.55        192.72        49.05 o
  -4   8   1       9551.38       9354.26       140.57 o
  -3   8   1        483.41        670.78        48.96 o
  -2   8   1       6973.12       7238.99       153.35 o
  -1   8   1      19051.47      19695.45       236.33 o
   0   8   1       2831.31       3074.72        99.90 o
   1   8   1        233.72        390.49        38.55 o
   2   8   1      13974.89      16647.13       266.01 o
   3   8   1       8937.75      10124.85       245.23 o
   4   8   1       5471.03       5765.02       165.34 o
   5   8   1       4469.10       4883.23       191.86 o
   6   8   1       5275.51       5268.74       183.74 o
   7   8   1        746.09        738.94       100.50 o
   8   8   1        265.90        341.96        92.73 o
   9   8   1       1635.41       1639.06       171.48 o
  10   8   1       1951.85       1701.19       159.99 o
  11   8   1        201.54        185.81        72.24 o
  12   8   1         64.08         33.24        31.68 o
  13   8   1          5.44        -15.42        34.12 o
  14   8   1         30.43         75.63        53.04 o
  15   8   1         21.24        -29.83        51.50 o
  16   8   1        176.36        102.98        47.20 o
  17   8   1          9.66         24.75        53.05 o
  18   8   1          5.69        -26.18        40.91 o
  19   8   1          0.40        -31.71        31.71 o
  20   8   1          1.34        -30.41        30.41 o
  21   8   1          7.23        -23.64        85.57 o
 -21   9   1         23.19         43.00        27.33 o
 -20   9   1          5.10        -17.36        31.03 o
 -19   9   1          3.84        -30.08        36.43 o
 -18   9   1          1.71        -15.56        32.25 o
 -17   9   1         11.01          3.39        86.76 o
 -16   9   1         63.88         22.55        60.96 o
 -15   9   1        514.49        386.87        63.04 o
 -14   9   1        302.07        268.31        48.60 o
 -13   9   1       1633.16       1640.05        81.09 o
 -12   9   1         16.60         35.72        36.73 o
 -11   9   1        131.48        133.58        43.74 o
 -10   9   1       1790.81       1575.25       177.06 o
  -9   9   1       2300.92       2187.59       192.14 o
  -8   9   1       1289.82       1159.34       122.80 o
  -7   9   1        240.22        344.18        68.18 o
  -6   9   1       2782.41       2569.79       153.81 o
  -5   9   1       5751.23       5675.99       339.24 o
  -4   9   1       1544.07       1762.99        83.76 o
  -3   9   1       6365.83       6310.39       136.87 o
  -2   9   1       4112.60       3751.27        91.24 o
  -1   9   1        305.05        276.47        39.27 o
   0   9   1        330.65        591.85        50.49 o
   1   9   1       1927.70       2188.12        80.43 o
   2   9   1        862.80        837.48        75.83 o
   3   9   1        726.48        732.98        67.43 o
   4   9   1       1096.57       1168.76        83.51 o
   5   9   1        353.56        352.58        64.22 o
   6   9   1       7108.54       7834.31       333.93 o
   7   9   1       1924.57       2049.75       209.63 o
   8   9   1        356.21        375.52        98.27 o
   9   9   1         59.53         26.66        67.02 o
  10   9   1        141.23        155.34        63.77 o
  11   9   1        327.90        367.06        48.19 o
  12   9   1       1106.34       1113.48        72.61 o
  13   9   1          8.56        -35.11        35.11 o
  14   9   1          7.60        -44.89        55.07 o
  15   9   1        118.89         42.65        55.71 o
  16   9   1        267.38        209.66        45.81 o
  17   9   1          2.83        -38.71        38.71 o
  18   9   1          3.11        -33.83        33.83 o
  19   9   1          2.92        -24.42        32.74 o
  20   9   1          0.39         -0.24        22.42 o
  21   9   1          6.15         13.58        35.81 o
 -20  10   1          3.63        -30.72        30.72 o
 -19  10   1         67.45         40.74        27.47 o
 -18  10   1          9.02         47.31        44.17 o
 -17  10   1         12.19        -98.92       106.83 o
 -16  10   1        475.95        501.54        65.53 o
 -15  10   1         16.24         -0.04        42.58 o
 -14  10   1        132.34        105.00        36.98 o
 -13  10   1        419.19        314.77        44.21 o
 -12  10   1         34.20         11.31        33.68 o
 -11  10   1        831.18        865.60        55.53 o
 -10  10   1         24.35        -55.53        98.57 o
  -9  10   1        716.71        601.63       128.20 o
  -8  10   1        264.41        221.66        81.16 o
  -7  10   1         21.14         69.69        59.88 o
  -6  10   1        779.38       1020.31       131.64 o
  -5  10   1       7594.35       7348.53       315.56 o
  -4  10   1       6447.39       6920.34       239.47 o
  -3  10   1         78.55         44.53        42.22 o
  -2  10   1         74.88         82.70        30.65 o
  -1  10   1      23187.27      24359.71       303.37 o
   0  10   1        216.18        179.83        34.10 o
   1  10   1       4254.00       4298.83       169.54 o
   2  10   1        332.36        369.78        64.44 o
   3  10   1       1988.63       2440.09       123.32 o
   4  10   1       8214.13       8613.30       230.26 o
   5  10   1          0.51         -2.09        50.28 o
   6  10   1         21.77         10.37        63.53 o
   7  10   1        211.90        229.86        80.70 o
   8  10   1        506.25        473.94       129.11 o
   9  10   1        274.57        230.69       119.72 o
  10  10   1       1068.22       1177.04       186.20 o
  11  10   1        460.91        435.24        40.48 o
  12  10   1          2.86        -35.00        35.00 o
  13  10   1         54.84         -2.70        33.09 o
  14  10   1          5.07        -39.50        39.50 o
  15  10   1         12.36        -20.62        44.37 o
  16  10   1        158.08        261.80        67.09 o
  17  10   1         75.54        122.22        37.86 o
  18  10   1          8.63         19.81        34.39 o
  19  10   1          9.57         -2.26        25.15 o
  20  10   1          2.71        -18.05        24.89 o
 -20  11   1        117.48        154.24        30.24 o
 -19  11   1          4.32         22.12        41.40 o
 -18  11   1         27.39         42.42        28.77 o
 -17  11   1         30.31        -26.79        36.29 o
 -16  11   1          9.18         -1.35        34.56 o
 -15  11   1        293.05        335.27        52.62 o
 -14  11   1        536.28        492.44        49.33 o
 -13  11   1        411.15        401.86        56.32 o
 -12  11   1        184.57        148.19        30.37 o
 -11  11   1        640.22        561.88        41.09 o
 -10  11   1        605.91        681.90        58.16 o
  -9  11   1         88.49        114.24        78.76 o
  -8  11   1         15.59        -87.73       134.88 o
  -7  11   1        194.49        101.19        97.78 o
  -6  11   1       4697.30       4506.11       267.15 o
  -5  11   1        291.97        174.90        70.59 o
  -4  11   1       1727.55       1710.09       133.91 o
  -3  11   1       1384.60       1445.23       106.15 o
  -2  11   1      13624.87      13861.03       238.33 o
  -1  11   1        955.53       1093.83        78.42 o
   0  11   1        284.64        228.54        41.66 o
   1  11   1      10227.42      11214.32       317.22 o
   2  11   1       1888.44       2094.39       140.89 o
   3  11   1       6509.38       6325.99       205.91 o
   4  11   1       2085.91       2206.36       123.32 o
   5  11   1       3291.12       3007.34       207.21 o
   6  11   1         28.38         39.23        60.01 o
   7  11   1        190.58        126.02        85.42 o
   8  11   1        389.66        354.26       107.41 o
   9  11   1        807.76        671.23       260.59 o
  10  11   1        542.35        545.35        46.14 o
  11  11   1        481.96        485.03        45.21 o
  12  11   1        362.62        266.25        34.25 o
  13  11   1         50.95         55.24        33.94 o
  14  11   1        143.50         67.32        31.83 o
  15  11   1         22.05         91.89        61.79 o
  16  11   1        186.23        235.75        51.00 o
  17  11   1         35.47         23.58        46.46 o
  18  11   1          1.13         -7.38        30.24 o
  19  11   1         11.19          2.03        28.87 o
  20  11   1         10.98        -13.65       113.47 o
 -20  12   1          2.70        -52.67        52.67 o
 -19  12   1         61.58         44.11        21.25 o
 -18  12   1        191.37        206.68        40.18 o
 -17  12   1          4.30         -1.44        38.80 o
 -16  12   1         26.05          1.36        37.01 o
 -15  12   1         34.71        -40.18        40.18 o
 -14  12   1        342.39        229.63        38.45 o
 -13  12   1        175.86        145.00        34.63 o
 -12  12   1         24.78         31.33        33.93 o
 -11  12   1        180.49        170.16        28.53 o
 -10  12   1        286.35        295.35        34.41 o
  -9  12   1         13.58        -14.36        41.32 o
  -8  12   1        355.06        284.57       106.26 o
  -7  12   1         10.50         44.80        84.91 o
  -6  12   1        345.46        311.19        70.99 o
  -5  12   1        709.03        734.99       102.19 o
  -4  12   1        569.98        654.59        75.58 o
  -3  12   1        411.79        282.92        57.41 o
  -2  12   1       1042.13        989.17        89.47 o
  -1  12   1       1698.82       1488.61        95.76 o
   0  12   1       3427.19       3460.57       192.51 o
   1  12   1       1852.56       1636.78       146.59 o
   2  12   1        190.41        232.74        65.34 o
   3  12   1          0.71         34.98        47.11 o
   4  12   1        746.81        650.15       119.96 o
   5  12   1        670.19        714.48       146.67 o
   6  12   1         35.33        -26.38        97.21 o
   7  12   1         38.65         84.33        79.82 o
   8  12   1         23.12         58.20       128.62 o
   9  12   1        255.39        189.69        32.84 o
  10  12   1       1063.55       1212.80        61.55 o
  11  12   1         19.74         24.54        32.13 o
  12  12   1        178.09        128.41        33.19 o
  13  12   1        586.62        386.78        43.63 o
  14  12   1        345.85        345.35        40.85 o
  15  12   1        152.77        110.36        43.30 o
  16  12   1         54.84         62.69        35.58 o
  17  12   1          8.65         -5.29        33.40 o
  18  12   1         13.92        -16.38        24.59 o
  19  12   1         10.21        -34.98        34.98 o
 -19  13   1          1.07         10.13        21.56 o
 -18  13   1          9.10        -31.09        31.09 o
 -17  13   1        204.00        270.99        44.76 o
 -16  13   1         41.38         39.09        38.72 o
 -15  13   1         11.85         11.53        31.14 o
 -14  13   1          0.30         -3.01        31.22 o
 -13  13   1        389.82        334.67        42.51 o
 -12  13   1        401.64        423.32        45.26 o
 -11  13   1        773.91        946.61        58.02 o
 -10  13   1       1395.43       1378.61        72.76 o
  -9  13   1        194.58        206.55        37.45 o
  -8  13   1         95.68         55.44        43.04 o
  -7  13   1        665.22        791.74       165.75 o
  -6  13   1         12.34        -92.56       103.56 o
  -5  13   1        161.85        119.66        72.84 o
  -4  13   1        930.82        798.82       108.89 o
  -3  13   1       1220.48       1353.80       112.70 o
  -2  13   1       1209.55       1060.03       110.55 o
  -1  13   1       1458.65       1771.13       174.12 o
   0  13   1        686.42        780.57        97.60 o
   1  13   1        794.25        654.31       102.04 o
   2  13   1       2826.03       2802.65       202.12 o
   3  13   1        178.97        206.42        73.86 o
   4  13   1        139.85        116.98        87.70 o
   5  13   1       1327.42       1278.49       193.59 o
   6  13   1         45.66        -56.36        96.24 o
   7  13   1       1285.21       1313.49       220.81 o
   8  13   1        433.53        486.65        66.32 o
   9  13   1         61.22         61.76        31.94 o
  10  13   1       1476.41       1510.35        64.13 o
  11  13   1        110.40        210.54        34.30 o
  12  13   1          7.00         -8.60        31.35 o
  13  13   1       1062.61       1172.82        71.29 o
  14  13   1         50.13         20.69        37.46 o
  15  13   1          0.92        -39.22        39.22 o
  16  13   1        222.28        173.96        59.80 o
  17  13   1          3.34        -12.78        27.16 o
  18  13   1          0.74        -12.78        23.32 o
  19  13   1         21.50         20.51        27.04 o
 -19  14   1         14.79          2.24        40.88 o
 -18  14   1         15.51          7.56        24.31 o
 -17  14   1          0.08        -41.45        41.45 o
 -16  14   1         15.88         35.25        45.82 o
 -15  14   1        201.10        262.43        51.97 o
 -14  14   1         15.16          9.17        26.14 o
 -13  14   1         44.20         22.75        38.31 o
 -12  14   1       2127.13       2508.07        92.26 o
 -11  14   1          8.77         13.81        27.14 o
 -10  14   1        396.57        359.87        40.67 o
  -9  14   1       1386.25       1490.18        96.46 o
  -8  14   1          7.16        -28.31        28.31 o
  -7  14   1       1854.34       1972.48        99.65 o
  -6  14   1        193.15        199.07        56.28 o
  -5  14   1         17.08        -33.25        93.00 o
  -4  14   1         19.53         74.98        63.50 o
  -3  14   1       2214.86       2377.60       203.26 o
  -2  14   1       1448.78       1514.41       172.93 o
  -1  14   1        446.15        473.54       128.66 o
   0  14   1         30.53         76.41        84.55 o
   1  14   1       2022.67       2211.06       186.45 o
   2  14   1        877.23        814.60       125.12 o
   3  14   1        479.02        378.34        79.43 o
   4  14   1        987.42        658.50       141.83 o
   5  14   1         41.60         63.10        94.65 o
   6  14   1        235.11        240.83        44.72 o
   7  14   1         15.48         -3.14        34.96 o
   8  14   1       1028.96       1178.26        64.47 o
   9  14   1        662.19        670.47        53.10 o
  10  14   1         67.86         50.14        32.20 o
  11  14   1       1691.70       1873.25        81.12 o
  12  14   1        960.16       1104.47        68.67 o
  13  14   1        459.66        514.79        46.27 o
  14  14   1        103.97        124.07        39.88 o
  15  14   1         35.81         78.49        47.37 o
  16  14   1          0.29        -20.78        50.48 o
  17  14   1         41.74         50.05        40.78 o
  18  14   1          8.66        -18.80        22.35 o
  19  14   1          6.27        -26.56        37.15 o
 -18  15   1          8.69         24.90        24.70 o
 -17  15   1          3.58         -2.18        30.30 o
 -16  15   1          9.05        -33.14        36.71 o
 -15  15   1         22.28         28.71        33.16 o
 -14  15   1        232.42        183.11        31.43 o
 -13  15   1        108.97        115.08        46.35 o
 -12  15   1        171.24        126.41        34.74 o
 -11  15   1       1246.79       1345.51        63.93 o
 -10  15   1        237.22        233.49        39.76 o
  -9  15   1       2967.95       2995.89       127.34 o
  -8  15   1       1977.25       2108.39       108.22 o
  -7  15   1       1046.30       1126.26        79.37 o
  -6  15   1       2568.99       2920.92       120.04 o
  -5  15   1        206.06        281.90        41.28 o
  -4  15   1       1453.04       1468.02        87.31 o
  -3  15   1         65.37         44.17       149.51 o
  -2  15   1        251.64        203.39        90.33 o
  -1  15   1        604.44        718.84       170.39 o
   0  15   1       3568.98       3737.60       329.23 o
   1  15   1        214.06        327.75       185.02 o
   2  15   1       2123.74       2096.25       195.44 o
   3  15   1        107.76        136.28        86.49 o
   4  15   1        574.40        629.73        95.38 o
   5  15   1        155.28        134.03        29.16 o
   6  15   1        521.59        590.88        46.27 o
   7  15   1        555.38        592.31        58.73 o
   8  15   1         30.33          7.27        38.44 o
   9  15   1        974.22        983.40        62.12 o
  10  15   1        527.27        541.46        49.39 o
  11  15   1        121.51         58.89        30.57 o
  12  15   1          3.91        -26.70        30.98 o
  13  15   1         62.84         68.86        30.04 o
  14  15   1         17.33         43.65        38.38 o
  15  15   1        174.21        220.10        43.72 o
  16  15   1          0.08         -0.76        27.48 o
  17  15   1          7.35         -5.51        28.44 o
  18  15   1         16.06        -11.64        41.78 o
 -18  16   1          3.97        -16.26        26.11 o
 -17  16   1         52.60         32.12        31.03 o
 -16  16   1         13.15        -35.56        35.56 o
 -15  16   1          0.67        -67.44        67.44 o
 -14  16   1         29.26         67.33        31.15 o
 -13  16   1         45.89         65.95        30.20 o
 -12  16   1        705.59        624.63        60.76 o
 -11  16   1        147.69        127.23        32.89 o
 -10  16   1         95.80         35.19        30.71 o
  -9  16   1       1673.35       1635.84       107.96 o
  -8  16   1         14.19          2.95        50.51 o
  -7  16   1        224.52        182.37        53.73 o
  -6  16   1       1030.36        797.79        85.52 o
  -5  16   1        137.59        141.72        38.54 o
  -4  16   1         14.64         11.74        29.01 o
  -3  16   1        453.28        450.90        34.00 o
  -2  16   1        384.57        359.12        30.20 o
  -1  16   1        317.56        325.43        34.15 o
   0  16   1         10.40         38.01        28.33 o
   1  16   1       6710.17       7166.98       123.79 o
   2  16   1       1203.61       1279.77        51.80 o
   3  16   1         63.82         89.21        56.56 o
   4  16   1       1623.68       1585.83        64.33 o
   5  16   1          9.87         37.88        39.85 o
   6  16   1        175.81        183.31        59.97 o
   7  16   1        313.04        396.27        63.81 o
   8  16   1        503.65        549.36        52.00 o
   9  16   1         75.51         67.47        29.16 o
  10  16   1        317.99        243.36        35.50 o
  11  16   1        171.45        150.06        31.13 o
  12  16   1         93.98         47.37        28.56 o
  13  16   1         80.34         36.97        28.61 o
  14  16   1         55.14         35.44        30.48 o
  15  16   1          7.20         30.25        56.18 o
  16  16   1          6.01        -33.22        33.22 o
  17  16   1          4.41         40.38        27.73 o
 -17  17   1         43.16         35.96        30.74 o
 -16  17   1         31.34         26.00        29.88 o
 -15  17   1          1.90        -20.27        34.72 o
 -14  17   1         26.21         43.14        27.48 o
 -13  17   1         94.23         42.99        27.73 o
 -12  17   1        158.51        108.44        33.74 o
 -11  17   1       1193.68       1126.70        69.04 o
 -10  17   1        270.38        309.59        50.43 o
  -9  17   1         11.51        -14.41        34.70 o
  -8  17   1         15.47        -14.02        52.30 o
  -7  17   1         14.32         -5.11        39.75 o
  -6  17   1        337.91        187.87        88.55 o
  -5  17   1        555.40        515.25        59.51 o
  -4  17   1        210.76        182.55        42.27 o
  -3  17   1        117.74         68.65        32.66 o
  -2  17   1        273.43        207.85        27.23 o
  -1  17   1        690.87        535.53        31.36 o
   0  17   1        542.22        552.67        39.24 o
   1  17   1        418.50        356.11        32.19 o
   2  17   1       2672.81       2822.49        77.17 o
   3  17   1         97.00         66.18        26.42 o
   4  17   1       1684.37       1602.74        76.10 o
   5  17   1         42.83         26.49        50.02 o
   6  17   1        169.64        259.70        40.97 o
   7  17   1        813.01        846.51        66.94 o
   8  17   1        595.87        633.61        55.25 o
   9  17   1        698.37        782.61        60.34 o
  10  17   1          6.46        -20.09        32.02 o
  11  17   1          2.55          9.12        28.18 o
  12  17   1          7.64         -0.90        27.75 o
  13  17   1          3.27          8.19        32.57 o
  14  17   1         56.68         20.12        61.77 o
  15  17   1          6.69        -28.92        37.15 o
  16  17   1         12.78          8.50        28.02 o
 -16  18   1          1.75        -39.69        39.69 o
 -15  18   1         10.85        -32.37        32.37 o
 -14  18   1          0.29         -2.69        28.46 o
 -13  18   1         61.74         55.56        26.90 o
 -12  18   1        103.40         38.36        28.73 o
 -11  18   1        287.70        305.82        40.21 o
 -10  18   1         25.34         31.69        29.16 o
  -9  18   1        343.99        393.54        44.06 o
  -8  18   1         88.18         89.68        31.64 o
  -7  18   1        234.92        183.74        33.00 o
  -6  18   1        673.55        639.48        53.41 o
  -5  18   1         55.62         41.54        29.85 o
  -4  18   1        151.09        223.69        41.75 o
  -3  18   1        165.14        149.12        27.56 o
  -2  18   1        112.43        118.25        23.36 o
  -1  18   1        249.03        175.66        24.29 o
   0  18   1        133.70        146.81        22.54 o
   1  18   1        485.48        470.32        34.04 o
   2  18   1         44.54         68.03        23.13 o
   3  18   1        885.75        916.41        52.46 o
   4  18   1        763.65        766.01        52.61 o
   5  18   1       1268.41       1097.17        61.71 o
   6  18   1       1312.40       1242.65       112.66 o
   7  18   1         53.83         40.91        28.05 o
   8  18   1        683.68        623.26        54.00 o
   9  18   1        217.34        199.15        36.59 o
  10  18   1          3.81         12.77        29.35 o
  11  18   1          2.16         -9.55        25.70 o
  12  18   1         12.28         -6.81        28.38 o
  13  18   1         13.35         50.76        31.25 o
  14  18   1         47.59         55.77        34.66 o
  15  18   1          0.23          1.92        21.09 o
  16  18   1          2.59        -33.87        33.87 o
 -16  19   1         43.18         -6.42        29.10 o
 -15  19   1         94.22        126.23        47.00 o
 -14  19   1          2.28        -48.64        48.64 o
 -13  19   1         58.82         61.93        35.05 o
 -12  19   1          2.12        -14.73        21.48 o
 -11  19   1          7.03         14.01        23.65 o
 -10  19   1        516.55        478.84        40.99 o
  -9  19   1         45.82         42.75        26.49 o
  -8  19   1        263.49        187.22        32.41 o
  -7  19   1          9.98         -2.52        28.94 o
  -6  19   1          3.05        -28.19        39.62 o
  -5  19   1        233.43        206.84        38.99 o
  -4  19   1        941.39        891.66        59.29 o
  -3  19   1         23.13         63.68        26.52 o
  -2  19   1        104.23         67.65        27.70 o
  -1  19   1         54.75         57.04        23.17 o
   0  19   1        135.68        131.94        22.68 o
   1  19   1         17.38         38.62        22.47 o
   2  19   1         34.13         11.81        26.74 o
   3  19   1        776.14        786.29        57.52 o
   4  19   1        321.49        430.43        47.47 o
   5  19   1          1.19        -24.48        27.02 o
   6  19   1        152.07        113.62        33.39 o
   7  19   1        232.90        177.58        30.30 o
   8  19   1        247.61        257.82        37.70 o
   9  19   1        129.50         93.52        28.71 o
  10  19   1        158.96        142.44        30.78 o
  11  19   1          0.51        -27.34        27.34 o
  12  19   1        164.95        218.29        47.69 o
  13  19   1        252.62        272.76        46.78 o
  14  19   1        109.18         84.56        29.86 o
  15  19   1         48.22         42.82        34.32 o
 -15  20   1          8.64         -3.43        28.05 o
 -14  20   1         10.77        -22.08        36.85 o
 -13  20   1         34.41         13.14        29.98 o
 -12  20   1          2.22          9.35        19.35 o
 -11  20   1         50.16         29.02        21.06 o
 -10  20   1          1.92         -5.91        20.90 o
  -9  20   1        149.09        162.14        28.55 o
  -8  20   1         47.24         60.78        23.93 o
  -7  20   1        115.47         94.95        26.95 o
  -6  20   1         38.13         -6.63        28.70 o
  -5  20   1        196.06        188.76        33.04 o
  -4  20   1        951.14        960.94        59.93 o
  -3  20   1          3.49        -10.89        26.16 o
  -2  20   1         53.11         72.14        28.54 o
  -1  20   1        127.56        120.44        26.35 o
   0  20   1         37.53         63.26        23.38 o
   1  20   1        354.83        336.19        33.03 o
   2  20   1        348.15        351.74        41.21 o
   3  20   1         23.96         43.48        46.14 o
   4  20   1        194.24        163.90        32.92 o
   5  20   1       1234.72       1096.21        63.63 o
   6  20   1          1.53         -6.51        26.26 o
   7  20   1        174.85        194.39        36.46 o
   8  20   1          6.70        -24.24        27.80 o
   9  20   1        141.36        101.60        27.14 o
  10  20   1          3.36        -30.48        30.48 o
  11  20   1         44.36         51.20        30.92 o
  12  20   1         78.79         52.26        27.41 o
  13  20   1          2.50        -12.53        35.81 o
  14  20   1         76.33         45.06        35.51 o
 -14  21   1          1.14        -10.15        30.29 o
 -13  21   1         68.87         75.80        43.72 o
 -12  21   1        147.82        138.23        39.50 o
 -11  21   1         48.45         72.41        24.97 o
 -10  21   1         24.64         15.62        22.61 o
  -9  21   1        105.60        108.01        24.37 o
  -8  21   1         27.38         50.48        22.00 o
  -7  21   1        185.39        163.48        27.39 o
  -6  21   1          0.38        -20.46        21.72 o
  -5  21   1         10.80         26.33        24.71 o
  -4  21   1         15.22         11.20        29.57 o
  -3  21   1        328.25        327.03        44.57 o
  -2  21   1         82.86         85.04        25.41 o
  -1  21   1        287.86        240.83        35.66 o
   0  21   1         60.06         79.80        24.26 o
   1  21   1        170.00        118.17        27.19 o
   2  21   1        113.87        129.07        27.37 o
   3  21   1        718.48        690.81        45.71 o
   4  21   1         26.03          6.53        23.34 o
   5  21   1        689.00        625.79        49.09 o
   6  21   1        250.59        228.45        36.19 o
   7  21   1         51.63         23.60        24.49 o
   8  21   1         97.35         87.38        28.24 o
   9  21   1         66.05         86.41        28.55 o
  10  21   1          2.53         12.87        27.52 o
  11  21   1         75.88        104.44        29.45 o
  12  21   1         14.72          4.02        31.86 o
  13  21   1          2.43         -9.40        34.47 o
 -13  22   1         23.34          9.19        87.06 o
 -12  22   1          0.09        -19.10        36.26 o
 -11  22   1         19.88         20.89        27.85 o
 -10  22   1          7.25         14.72        23.58 o
  -9  22   1        147.02        130.21        24.29 o
  -8  22   1          4.05          9.22        21.34 o
  -7  22   1         43.81         13.04        22.73 o
  -6  22   1        144.83        153.93        29.61 o
  -5  22   1         59.39         36.31        21.78 o
  -4  22   1          2.03         13.93        21.75 o
  -3  22   1         43.46         37.47        25.49 o
  -2  22   1        326.34        295.37        44.31 o
  -1  22   1         53.68         68.22        31.67 o
   0  22   1        259.38        240.79        35.43 o
   1  22   1          0.06        -30.74        30.74 o
   2  22   1         54.86         25.85        22.01 o
   3  22   1         67.47        146.19        27.05 o
   4  22   1        365.31        363.89        35.30 o
   5  22   1          7.62         27.67        22.18 o
   6  22   1        139.64        118.85        26.16 o
   7  22   1         16.45         35.06        22.11 o
   8  22   1        220.50        239.98        30.33 o
   9  22   1         31.48         15.29        25.22 o
  10  22   1         31.45         13.19        33.95 o
  11  22   1          2.32        -25.72        25.72 o
  12  22   1         54.01         24.55        35.96 o
 -11  23   1          3.24         -5.63        21.79 o
 -10  23   1          2.28         12.41        22.06 o
  -9  23   1         12.40        -16.27        21.18 o
  -8  23   1        110.23        104.42        22.60 o
  -7  23   1         20.42         27.10        17.60 o
  -6  23   1         20.42          5.44        19.31 o
  -5  23   1          9.66          3.10        25.51 o
  -4  23   1         68.78         63.53        23.75 o
  -3  23   1         13.04         31.21        24.93 o
  -2  23   1         76.26         49.98        28.76 o
  -1  23   1         31.39         27.29        26.25 o
   0  23   1        116.74         80.83        26.76 o
   1  23   1         18.11        -30.17        30.17 o
   2  23   1          5.96          3.22        20.51 o
   3  23   1          5.13         18.63        23.37 o
   4  23   1         99.90         70.90        23.94 o
   5  23   1        145.70        204.39        30.31 o
   6  23   1        208.68        191.80        25.16 o
   7  23   1          0.09         -2.61        18.41 o
   8  23   1          6.57          6.96        21.50 o
   9  23   1         58.11         86.16        25.78 o
  10  23   1          4.54        -27.89        27.89 o
  11  23   1          0.03        -33.42        33.42 o
  -9  24   1        167.19        204.88        50.88 o
  -8  24   1          8.16         47.36        29.29 o
  -7  24   1         20.19         26.77        21.06 o
  -6  24   1         17.59          1.34        21.97 o
  -5  24   1          1.65         -9.56        20.75 o
  -4  24   1         18.28        -16.35        21.13 o
  -3  24   1         38.96         25.76        19.36 o
  -2  24   1          9.75        -20.07        20.80 o
  -1  24   1         24.65          4.07        17.94 o
   0  24   1          5.07         -3.65        23.19 o
   1  24   1          0.51        -17.36        19.99 o
   2  24   1         94.72         43.05        22.96 o
   3  24   1         52.53         59.49        23.95 o
   4  24   1         66.10        112.47        25.37 o
   5  24   1         23.91         50.16        26.18 o
   6  24   1         11.41         42.70        45.99 o
   7  24   1        131.93        145.61        35.82 o
   8  24   1          4.75         12.60        26.34 o
   9  24   1        212.74        213.52        50.28 o
  -7  25   1         18.48        -16.27        22.24 o
  -6  25   1         57.97         38.37        19.81 o
  -5  25   1         18.60         36.58        18.71 o
  -4  25   1         57.03         48.50        17.28 o
  -3  25   1         14.24         36.58        17.19 o
  -2  25   1         51.35         17.67        22.97 o
  -1  25   1        102.15         31.29        19.75 o
   0  25   1         28.55        -21.96        37.84 o
   1  25   1          0.06        -27.16        27.16 o
   2  25   1          0.36        -15.15        32.53 o
   3  25   1        245.54        177.18        46.18 o
   4  25   1          9.98         -2.71        20.07 o
   5  25   1          4.45         30.16        21.15 o
   6  25   1          7.40         11.18        23.20 o
   7  25   1         61.92         95.94        39.54 o
  -4  26   1         95.68         72.07        36.56 o
  -3  26   1          4.56        -35.36        35.36 o
  -2  26   1        149.77         74.90        41.48 o
  -1  26   1         54.38         63.14        37.15 o
   0  26   1          0.72        -19.61        24.56 o
   1  26   1          2.87        -37.20        39.61 o
   2  26   1        120.96        135.19        22.72 o
   3  26   1        260.95        297.09        34.92 o
 -22   0   2         33.94         48.25        35.89 o
 -20   0   2         13.36         16.48        48.33 o
 -18   0   2          1.16        -20.52        54.30 o
 -16   0   2        699.41        589.40        86.24 o
 -14   0   2        222.29         85.96        58.07 o
 -12   0   2        689.44        627.31       137.04 o
 -10   0   2        833.17        815.23       146.54 o
  -8   0   2       3129.42       3218.09       234.74 o
  -6   0   2      28829.36      31659.96       586.61 o
  -4   0   2      14252.44      15560.77       338.22 o
  -2   0   2       8503.34      10184.04       465.90 o
   0   0   2      24232.05      32009.46       412.26 o
   2   0   2       4206.91       4679.16       119.99 o
   4   0   2      19910.02      18958.42       372.06 o
   6   0   2        518.16        730.22        73.10 o
   8   0   2      21453.37      22670.41       995.21 o
  10   0   2        333.04        380.03       210.23 o
  12   0   2        952.95       1206.64       297.07 o
  14   0   2       1106.94        932.35       121.83 o
  16   0   2        171.63         99.87        57.04 o
  18   0   2        122.74        114.96        60.27 o
  20   0   2         27.96         48.34        60.58 o
  22   0   2         61.71        -20.74        38.50 o
 -22   1   2         16.32         59.62        26.40 o
 -21   1   2          6.86         -5.46        30.10 o
 -20   1   2         75.34         26.84        33.92 o
 -19   1   2          1.99        -29.25        38.46 o
 -18   1   2        369.93        355.47        55.77 o
 -17   1   2         81.33        -52.14        52.14 o
 -16   1   2         24.31        -47.21        47.21 o
 -15   1   2        222.81        161.28        37.92 o
 -14   1   2        638.75        535.75        52.03 o
 -13   1   2         24.39         24.94        71.07 o
 -12   1   2        419.18        320.79        63.81 o
 -11   1   2        942.55        788.91       105.23 o
 -10   1   2        412.28        420.80        73.22 o
  -9   1   2        102.04         27.24        43.86 o
  -8   1   2        172.38        151.35        69.07 o
  -7   1   2      35044.85      37631.89       686.91 o
  -6   1   2      11524.43      11758.48       294.43 o
  -5   1   2        176.04        277.49        56.07 o
  -4   1   2       5304.03       5122.08       140.78 o
  -3   1   2        653.46       1756.17       119.74 o
  -2   1   2        159.48        288.66        32.24 o
  -1   1   2        159.78        322.35        28.02 o
   0   1   2       4795.01       6674.11       220.01 o
   1   1   2       5598.52       4247.41        90.82 o
   2   1   2       7400.87       8637.00       145.34 o
   3   1   2      21771.27      29540.03       299.57 o
   4   1   2         90.66        127.31        32.07 o
   5   1   2       5931.69       5499.49       139.89 o
   6   1   2       5863.56       5592.17       118.58 o
   7   1   2      15147.75      15373.32       396.67 o
   8   1   2       2988.83       3442.87       165.19 o
   9   1   2        795.29        978.32       120.91 o
  10   1   2        173.74        169.09        79.65 o
  11   1   2       3194.12       3537.32       334.04 o
  12   1   2       1185.43       1016.56       202.44 o
  13   1   2         87.89         59.51        52.94 o
  14   1   2        207.39        210.89        41.36 o
  15   1   2        200.23        242.10        54.36 o
  16   1   2          0.61         -0.71        46.50 o
  17   1   2        173.51        102.44        40.92 o
  18   1   2         29.12         53.50        38.65 o
  19   1   2          6.38         12.78        36.37 o
  20   1   2          1.57        -41.38        41.38 o
  21   1   2          8.28         78.82        41.20 o
  22   1   2         16.05         27.43        27.68 o
 -22   2   2          0.55         -3.92        42.44 o
 -21   2   2          7.29          2.34        28.87 o
 -20   2   2         14.61         19.71        35.13 o
 -19   2   2         50.05        113.08        41.39 o
 -18   2   2        215.78        255.19        56.68 o
 -17   2   2        451.97        359.23        70.99 o
 -16   2   2        220.72        203.62        61.80 o
 -15   2   2        529.95        363.97        41.50 o
 -14   2   2         13.90         35.37        31.90 o
 -13   2   2         16.33         10.12        83.05 o
 -12   2   2         27.85         33.12        62.93 o
 -11   2   2       2075.08       2183.96       149.23 o
 -10   2   2        347.87        441.43        54.47 o
  -9   2   2       6415.30       7205.56       219.60 o
  -8   2   2        493.54        760.44       116.74 o
  -7   2   2       4518.24       4650.37       201.57 o
  -6   2   2      13220.14      12630.37       264.67 o
  -5   2   2       9591.70      10483.10       220.68 o
  -4   2   2      41376.14      44081.39       824.37 o
  -3   2   2      50278.84      53905.33       349.45 o
  -2   2   2        682.72        454.55        52.05 o
  -1   2   2        139.00        164.34        27.19 o
   0   2   2       2706.02       3068.25       137.99 o
   1   2   2       5479.44       5601.72       228.48 o
   2   2   2       9326.47      10669.71       139.47 o
   3   2   2      14316.73      15904.87       242.58 o
   4   2   2      58965.02      59572.72       468.42 o
   5   2   2       6100.57       5677.47       146.14 o
   6   2   2        689.70        721.88        47.77 o
   7   2   2        467.80        432.32        38.10 o
   8   2   2       3397.65       4304.33       157.54 o
   9   2   2       4855.32       5690.42       278.57 o
  10   2   2        374.55        450.32        98.67 o
  11   2   2         10.47        -81.44       102.70 o
  12   2   2        193.63        104.41       166.52 o
  13   2   2        126.67        124.47        36.19 o
  14   2   2        117.70         98.05        37.26 o
  15   2   2        205.57        170.63        43.51 o
  16   2   2         25.87        -37.25        39.10 o
  17   2   2         31.21          3.19        42.22 o
  18   2   2        352.49        439.04        51.83 o
  19   2   2         50.25         89.20        35.56 o
  20   2   2          0.27        -18.80        53.84 o
  21   2   2          0.01        -28.67        29.89 o
  22   2   2         77.78         61.26        29.98 o
 -22   3   2          1.55         47.45        48.79 o
 -21   3   2          2.37        -25.17        25.17 o
 -20   3   2         42.77         73.87        34.01 o
 -19   3   2          2.87         24.46        38.57 o
 -18   3   2        182.24        164.13        43.41 o
 -17   3   2        432.24        379.84        54.63 o
 -16   3   2       1065.71       1238.95        87.31 o
 -15   3   2         31.70        -47.57        68.96 o
 -14   3   2        678.63        714.95        60.01 o
 -13   3   2          5.31         12.86        73.99 o
 -12   3   2       1761.46       1626.02       192.03 o
 -11   3   2       1411.69       2043.53       200.32 o
 -10   3   2        474.92        569.91        84.54 o
  -9   3   2        366.38        598.74        71.55 o
  -8   3   2        277.38        238.43        60.86 o
  -7   3   2       2590.90       2300.03       126.24 o
  -6   3   2        783.33        863.58        83.56 o
  -5   3   2       2716.83       2749.27       177.34 o
  -4   3   2        945.08        896.11        85.52 o
  -3   3   2      32677.39      36998.96       291.85 o
  -2   3   2      14020.79      16535.61       221.87 o
  -1   3   2       5922.61       5382.14       274.47 o
   0   3   2        247.58         72.82        25.61 o
   1   3   2      19143.04      24609.32       300.17 o
   2   3   2      17531.50      20581.45       293.09 o
   3   3   2      23386.94      24895.81       202.07 o
   4   3   2       1413.40        930.59       110.72 o
   5   3   2        694.39        629.01        44.55 o
   6   3   2        456.16        579.29        66.36 o
   7   3   2       4025.19       5210.07       174.10 o
   8   3   2        189.81        140.73        44.94 o
   9   3   2       1290.54       1293.83        99.87 o
  10   3   2         11.73         16.62        64.77 o
  11   3   2       1055.41       1275.13       160.54 o
  12   3   2       1246.16       1394.27       218.52 o
  13   3   2        148.00        129.30        47.04 o
  14   3   2       1333.43       1611.81        83.69 o
  15   3   2        100.34        100.57        42.21 o
  16   3   2        252.47        236.91        47.57 o
  17   3   2         97.64         48.25        40.44 o
  18   3   2         12.35         12.15        36.09 o
  19   3   2          0.03         -9.76        29.65 o
  20   3   2          3.20        -47.61        48.57 o
  21   3   2          8.71         15.01        38.04 o
  22   3   2          1.14        -28.50        38.64 o
 -22   4   2         13.30         22.38        46.81 o
 -21   4   2         50.67         28.05        26.62 o
 -20   4   2        151.58        208.15        39.20 o
 -19   4   2         30.15        -19.97        39.91 o
 -18   4   2        124.82        127.84        37.98 o
 -17   4   2          1.25        -37.59        37.59 o
 -16   4   2       1603.99       1652.75        92.49 o
 -15   4   2         40.45         -3.14        63.44 o
 -14   4   2         31.51         28.22        33.55 o
 -13   4   2        943.85        967.69       157.27 o
 -12   4   2         17.65        -89.68       111.73 o
 -11   4   2       3318.46       3242.87       245.22 o
 -10   4   2       1677.89       1609.27       137.35 o
  -9   4   2       3895.27       4604.05       337.73 o
  -8   4   2        312.47        373.25       108.35 o
  -7   4   2          3.08        -37.68        69.94 o
  -6   4   2        135.84        128.99        73.78 o
  -5   4   2       2584.59       2541.94       143.47 o
  -4   4   2      23392.94      21941.14       335.50 o
  -3   4   2        208.02        247.54        42.04 o
  -2   4   2       9943.38      12210.62       266.79 o
  -1   4   2      29356.09      32287.13       574.57 o
   0   4   2       3079.70       2848.80        98.19 o
   1   4   2        111.16        215.41        67.40 o
   2   4   2       4562.87       5041.36        91.63 o
   3   4   2       8718.56       8405.75       127.91 o
   4   4   2       5588.90       5954.11       144.22 o
   5   4   2       3193.64       2946.41        98.45 o
   6   4   2       1892.83       2111.19        84.92 o
   7   4   2      13218.32      13655.29       292.29 o
   8   4   2       4880.14       5246.58       250.25 o
   9   4   2          2.11         31.21        50.05 o
  10   4   2       4033.13       4139.71       267.54 o
  11   4   2         91.03        151.45        83.88 o
  12   4   2         64.50        -14.26        73.29 o
  13   4   2        240.27        299.49        49.76 o
  14   4   2        413.03        474.24        59.57 o
  15   4   2          6.68        -30.66        35.36 o
  16   4   2        360.28        376.60        53.47 o
  17   4   2         67.12         14.24        37.79 o
  18   4   2          0.90        -33.68        33.68 o
  19   4   2          0.39        -29.19        35.75 o
  20   4   2         50.50         96.34        31.09 o
  21   4   2         48.09         43.59        23.86 o
 -22   5   2        188.29        278.20        36.77 o
 -21   5   2         15.31         19.19        33.75 o
 -20   5   2         42.90         85.07        44.20 o
 -19   5   2          0.92        -13.12        32.80 o
 -18   5   2         21.36        -16.71        32.75 o
 -17   5   2         69.73         37.46        48.06 o
 -16   5   2          1.70        -25.79        40.33 o
 -15   5   2        280.53        182.54        87.09 o
 -14   5   2          1.46        -42.78        42.81 o
 -13   5   2        153.74        186.22        37.27 o
 -12   5   2          0.77         -0.40        80.17 o
 -11   5   2        321.28        233.26        68.45 o
 -10   5   2         13.15        -15.25        49.78 o
  -9   5   2          7.19         38.94        55.82 o
  -8   5   2         36.38        -34.94        63.91 o
  -7   5   2        944.67       1058.01       181.93 o
  -6   5   2       2816.69       2057.83       129.62 o
  -5   5   2       9350.57       8526.59       236.86 o
  -4   5   2      12474.11      13088.23       310.69 o
  -3   5   2       2736.53       2123.57       128.36 o
  -2   5   2       5811.33       5171.07       133.46 o
  -1   5   2       5904.40       7038.08       166.92 o
   0   5   2      47019.72      50915.54       734.88 o
   1   5   2        273.28        173.94       190.39 o
   2   5   2       6361.82       6348.33       152.24 o
   3   5   2         57.96         48.65        18.59 o
   4   5   2       4567.53       4140.64        80.50 o
   5   5   2        706.25        945.20        57.80 o
   6   5   2       6559.36       5602.73       168.99 o
   7   5   2        636.71        540.26        60.67 o
   8   5   2        880.81       1017.12        87.92 o
   9   5   2        193.78        182.47        64.25 o
  10   5   2       1446.70       1323.41       116.75 o
  11   5   2        489.74        448.61        88.74 o
  12   5   2        472.90        431.44       133.13 o
  13   5   2          2.43        -17.73        39.96 o
  14   5   2        186.22        187.00        45.08 o
  15   5   2        966.61        907.20        76.61 o
  16   5   2        163.43        132.52        46.85 o
  17   5   2         14.68         10.90        41.75 o
  18   5   2          2.42          5.09        34.23 o
  19   5   2          1.89         -9.54        40.20 o
  20   5   2          1.81        -20.36        25.95 o
  21   5   2         14.41         35.01        36.98 o
 -22   6   2         46.71         62.45        30.38 o
 -21   6   2         75.31         85.61        42.84 o
 -20   6   2         36.14        -26.74        46.21 o
 -19   6   2          6.91         12.06        36.64 o
 -18   6   2         82.64         49.35        41.26 o
 -17   6   2          9.90         37.06        39.85 o
 -16   6   2         36.57         -3.78        53.22 o
 -15   6   2         47.22         -5.86        44.60 o
 -14   6   2        402.15        314.06        64.85 o
 -13   6   2         25.60          5.09        29.34 o
 -12   6   2        192.63        110.29        69.24 o
 -11   6   2        608.10        452.04        73.24 o
 -10   6   2       1245.69       1131.70       102.94 o
  -9   6   2        411.48        363.55        67.34 o
  -8   6   2       6912.21       7425.99       241.50 o
  -7   6   2       1752.45       2033.85       138.84 o
  -6   6   2       1330.80       1958.88       128.62 o
  -5   6   2       1250.35       1113.81       108.95 o
  -4   6   2      12554.79      12164.06       236.05 o
  -3   6   2       2881.12       3038.38        89.84 o
  -2   6   2       1044.02        983.22        62.22 o
  -1   6   2       5305.86       5264.54       118.23 o
   0   6   2       3899.97       3935.50       136.70 o
   1   6   2      13780.04      13960.84       390.37 o
   2   6   2       2902.93       2389.42       105.45 o
   3   6   2        288.85        208.70        33.91 o
   4   6   2        157.71        139.33        23.60 o
   5   6   2       1799.91       1476.24        66.19 o
   6   6   2        410.80        359.21        51.33 o
   7   6   2         65.75         17.85        45.55 o
   8   6   2         83.76        113.00        45.81 o
   9   6   2        380.89        532.82        86.57 o
  10   6   2        104.39        128.84        55.54 o
  11   6   2       1115.04       1083.92       131.80 o
  12   6   2       1137.84       1042.06        76.43 o
  13   6   2          0.61        -46.24        46.24 o
  14   6   2        132.33        135.09        44.88 o
  15   6   2        202.81        222.30        49.59 o
  16   6   2          3.75        -25.23        48.46 o
  17   6   2         15.24         21.04        44.95 o
  18   6   2         56.81         43.69        46.85 o
  19   6   2          0.72         -8.56        31.45 o
  20   6   2          8.84        -36.84        44.70 o
  21   6   2         15.38        -25.05        25.05 o
 -22   7   2         24.42         59.83        42.97 o
 -21   7   2        139.57        200.19        32.25 o
 -20   7   2         31.14         65.47        31.31 o
 -19   7   2          0.44        -29.94        55.43 o
 -18   7   2         21.02          7.84        43.85 o
 -17   7   2         19.21         98.77        50.92 o
 -16   7   2        144.98         51.56        80.42 o
 -15   7   2        167.76        110.11        44.90 o
 -14   7   2         49.53         -9.97        39.16 o
 -13   7   2         10.41         20.06        31.04 o
 -12   7   2         59.98         88.46        75.34 o
 -11   7   2         59.86        132.45        50.86 o
 -10   7   2        140.29         72.40        50.35 o
  -9   7   2         76.57         71.69        42.33 o
  -8   7   2         65.48        106.40        46.61 o
  -7   7   2       3295.97       3571.69       162.31 o
  -6   7   2        212.65        304.27        66.05 o
  -5   7   2       2738.83       2317.85       113.44 o
  -4   7   2        215.92        194.60        38.23 o
  -3   7   2        266.76        138.10        38.64 o
  -2   7   2       8997.29       8701.67       161.61 o
  -1   7   2       2037.37       2092.76        82.59 o
   0   7   2       4017.85       4714.85       163.38 o
   1   7   2       8679.46      10439.63       255.69 o
   2   7   2       2578.83       3066.83       314.57 o
   3   7   2       2173.79       2320.09       146.24 o
   4   7   2        436.42        389.97        39.46 o
   5   7   2       1050.36       1189.03        63.36 o
   6   7   2       4693.48       5442.82       175.29 o
   7   7   2       1446.42       1686.35       115.16 o
   8   7   2        114.98        141.65        47.27 o
   9   7   2        903.27        976.87       130.46 o
  10   7   2         40.50         14.88        50.15 o
  11   7   2        846.98        733.98       137.96 o
  12   7   2          2.97        -27.22        27.22 o
  13   7   2        152.56        107.05        51.02 o
  14   7   2         15.22        -35.59        46.26 o
  15   7   2        257.74        114.91        40.93 o
  16   7   2        392.16        326.39        58.67 o
  17   7   2          3.68        -36.26        45.82 o
  18   7   2         40.53         27.14        38.49 o
  19   7   2         59.20         59.16        54.49 o
  20   7   2          1.58         15.51        25.71 o
  21   7   2         11.47        -47.27        50.51 o
 -21   8   2          0.71        -27.09        27.09 o
 -20   8   2         34.34         65.80        34.44 o
 -19   8   2         55.47         32.34        36.65 o
 -18   8   2        127.65        188.14        62.34 o
 -17   8   2        205.54        195.16        78.56 o
 -16   8   2        250.01        295.19       103.03 o
 -15   8   2         32.80         -1.85        44.11 o
 -14   8   2         81.42         72.16        37.75 o
 -13   8   2       1174.08       1262.20        89.69 o
 -12   8   2         12.68          8.43        36.66 o
 -11   8   2        603.82        602.45       100.01 o
 -10   8   2        751.16        657.78        88.25 o
  -9   8   2          7.75         49.14        45.97 o
  -8   8   2        981.63        881.78        90.55 o
  -7   8   2        287.75        311.07        60.04 o
  -6   8   2        422.56        594.44        62.30 o
  -5   8   2       8482.52       8325.12       206.02 o
  -4   8   2         12.11         79.09        57.24 o
  -3   8   2      11044.51      11547.63       213.83 o
  -2   8   2        113.25         78.12        34.99 o
  -1   8   2      17849.39      19467.79       359.78 o
   0   8   2       2143.45       3147.42       126.66 o
   1   8   2        788.34        682.32        83.44 o
   2   8   2       7659.15       7242.71       180.99 o
   3   8   2       7512.99       7707.53       275.00 o
   4   8   2       5546.64       6011.90       159.21 o
   5   8   2        176.01        246.88        56.00 o
   6   8   2       1981.50       1655.65       114.48 o
   7   8   2        214.04        121.42        59.88 o
   8   8   2        112.43         82.35        58.58 o
   9   8   2        626.50        611.64       110.92 o
  10   8   2         22.21        -65.55        71.79 o
  11   8   2          8.04         67.14        41.73 o
  12   8   2        142.14        134.02        31.80 o
  13   8   2        117.92         90.77        59.89 o
  14   8   2         42.01         48.43        87.14 o
  15   8   2          8.63         15.22        47.08 o
  16   8   2        114.38        115.38        57.84 o
  17   8   2        100.41         52.72        43.38 o
  18   8   2          0.38        -43.28        43.28 o
  19   8   2         19.83         10.35        40.14 o
  20   8   2          0.95        -26.66        26.66 o
  21   8   2          6.84        -15.22        37.00 o
 -21   9   2         12.77         18.74        23.46 o
 -20   9   2          1.76        -13.35        26.86 o
 -19   9   2          7.25        -45.60        45.60 o
 -18   9   2          3.58        -36.69        39.39 o
 -17   9   2          0.49        -31.96        53.22 o
 -16   9   2        382.45        451.10        68.84 o
 -15   9   2        569.28        557.82        71.65 o
 -14   9   2        330.96        304.45        50.77 o
 -13   9   2        210.79        192.79        40.14 o
 -12   9   2        448.97        445.89        47.63 o
 -11   9   2        133.19         17.34       102.49 o
 -10   9   2       1569.58       1430.40       151.65 o
  -9   9   2       2675.51       2768.59       168.74 o
  -8   9   2          6.80         12.16        50.75 o
  -7   9   2       1967.50       1924.45       137.91 o
  -6   9   2        284.41        199.32        48.91 o
  -5   9   2       2347.90       2772.29       130.75 o
  -4   9   2          9.66         -2.38        32.14 o
  -3   9   2       4003.53       3853.42       131.43 o
  -2   9   2        707.53        671.42        66.20 o
  -1   9   2       1206.23       1113.08        89.00 o
   0   9   2       2978.62       2664.33       122.10 o
   1   9   2      14164.42      16122.47       314.64 o
   2   9   2       7617.71       8429.46       234.91 o
   3   9   2       5370.88       4970.46       162.49 o
   4   9   2        547.79        650.89        63.15 o
   5   9   2       7560.74       7672.98       319.54 o
   6   9   2       1742.86       1825.85       169.04 o
   7   9   2       6636.38       7055.93       283.18 o
   8   9   2         11.91         32.15        59.17 o
   9   9   2        326.91        351.97       123.62 o
  10   9   2         20.88        -69.75        69.75 o
  11   9   2       1548.06       1612.39        77.67 o
  12   9   2         19.09        -22.02        31.23 o
  13   9   2         13.49        -36.93        36.93 o
  14   9   2          2.68        -51.40        57.99 o
  15   9   2         24.44         15.02        44.12 o
  16   9   2          3.27        -10.41        46.44 o
  17   9   2          7.77        -16.82        38.13 o
  18   9   2          1.69        -34.22        34.22 o
  19   9   2          0.69          4.84        24.63 o
  20   9   2          2.35        -24.68        24.68 o
 -21  10   2         89.67         71.17        50.13 o
 -20  10   2         20.72         49.11        27.62 o
 -19  10   2          5.49        -31.78        31.78 o
 -18  10   2          5.75         28.98        37.99 o
 -17  10   2        123.48        191.83        42.45 o
 -16  10   2        165.00        127.14        44.73 o
 -15  10   2        443.79        379.83        52.97 o
 -14  10   2         55.88         44.61        38.96 o
 -13  10   2          4.57         25.85        36.11 o
 -12  10   2        612.76        760.64        54.76 o
 -11  10   2          1.01         11.51        27.13 o
 -10  10   2        971.00        790.99       175.74 o
  -9  10   2        102.18        125.58        95.96 o
  -8  10   2       2065.56       1972.05       191.31 o
  -7  10   2        435.17        546.26        99.00 o
  -6  10   2        585.34        540.24        92.21 o
  -5  10   2        344.50        315.20        56.73 o
  -4  10   2        235.67        242.95        47.42 o
  -3  10   2      14686.30      16425.26       289.24 o
  -2  10   2       8046.02       9754.30       245.08 o
  -1  10   2       4059.39       4261.16       161.41 o
   0  10   2       1155.77       1009.88        82.17 o
   1  10   2        414.61        667.33        82.30 o
   2  10   2      15593.96      18259.14       353.51 o
   3  10   2      11173.99      13173.09       376.15 o
   4  10   2       8729.41       9235.70       270.34 o
   5  10   2       1320.79       1084.94       132.48 o
   6  10   2        100.18         76.89        60.21 o
   7  10   2        740.26        766.54       130.08 o
   8  10   2        534.61        422.08       101.43 o
   9  10   2        842.73        784.63       172.56 o
  10  10   2        608.06        562.83        50.18 o
  11  10   2         10.39        -10.50        30.16 o
  12  10   2          7.61        -33.12        33.12 o
  13  10   2          3.82        -16.44        31.21 o
  14  10   2         23.93        -24.04        39.16 o
  15  10   2         21.87        -42.90        55.20 o
  16  10   2         62.09         33.58        38.57 o
  17  10   2         29.02         -5.11        39.01 o
  18  10   2          0.01         -4.70        33.60 o
  19  10   2          6.38        -13.43        24.21 o
  20  10   2          3.05         18.17        29.52 o
 -20  11   2         34.05         44.54        23.02 o
 -19  11   2        180.16        108.51        38.22 o
 -18  11   2          0.95        -30.03        30.03 o
 -17  11   2         25.23         12.02        34.27 o
 -16  11   2         74.45         86.96        48.58 o
 -15  11   2          6.98        -10.32        30.38 o
 -14  11   2        552.67        552.14        53.70 o
 -13  11   2          2.59        -32.80        32.80 o
 -12  11   2        318.45        255.33        37.13 o
 -11  11   2       1484.92       1469.34        57.66 o
 -10  11   2        396.36        398.82        62.36 o
  -9  11   2         29.95         15.16       104.33 o
  -8  11   2         41.20         36.05        78.71 o
  -7  11   2        515.77        444.57       100.14 o
  -6  11   2        952.58       1394.39       155.00 o
  -5  11   2       1622.48       1494.20       158.00 o
  -4  11   2       6079.53       6339.94       250.07 o
  -3  11   2       1317.98       1359.78       119.77 o
  -2  11   2       1506.03       1287.57        83.77 o
  -1  11   2         89.36         49.83        37.30 o
   0  11   2       3345.13       2922.92       146.33 o
   1  11   2         74.53         59.80        50.23 o
   2  11   2       1909.93       2248.69       151.15 o
   3  11   2          4.49         13.60        44.39 o
   4  11   2       2820.37       2483.69       203.49 o
   5  11   2       1290.93       1462.32       151.64 o
   6  11   2        581.44        598.46       112.73 o
   7  11   2         55.67         29.79        61.02 o
   8  11   2          7.32        100.65        99.54 o
   9  11   2        333.57        303.05        55.88 o
  10  11   2         89.21         34.48        27.13 o
  11  11   2        132.84         76.90        38.60 o
  12  11   2        274.28        251.27        35.54 o
  13  11   2        335.19        284.52        56.32 o
  14  11   2       1183.93       1142.21        79.90 o
  15  11   2          1.15          4.94        34.63 o
  16  11   2        112.86        164.53        49.08 o
  17  11   2         26.80        -22.60        43.94 o
  18  11   2         72.81        105.55        34.70 o
  19  11   2         19.45         27.59        25.72 o
  20  11   2          6.22        -29.43        29.43 o
 -20  12   2         10.68         60.13        49.54 o
 -19  12   2         80.33         60.65        28.48 o
 -18  12   2         24.35         54.37        33.49 o
 -17  12   2         10.78          0.73        31.46 o
 -16  12   2        176.48        103.06        44.41 o
 -15  12   2         89.44         47.25        27.55 o
 -14  12   2        571.52        609.35        53.73 o
 -13  12   2        179.55        136.27        30.68 o
 -12  12   2         22.01         24.48        28.91 o
 -11  12   2        208.44        212.53        30.41 o
 -10  12   2        277.11        174.85        37.71 o
  -9  12   2         50.25         63.84        52.45 o
  -8  12   2        318.72        196.89       111.05 o
  -7  12   2        103.38        -14.16        98.70 o
  -6  12   2        884.83        857.51       136.48 o
  -5  12   2        550.91        629.01       107.07 o
  -4  12   2        329.42        425.21        94.10 o
  -3  12   2        499.73        548.30        83.19 o
  -2  12   2        388.42        453.53        63.96 o
  -1  12   2         62.62         38.80        40.24 o
   0  12   2        163.57         85.37        40.63 o
   1  12   2        662.97        643.09        96.27 o
   2  12   2        393.53        352.37        98.17 o
   3  12   2       3579.13       3728.63       222.30 o
   4  12   2       1766.15       1922.67       227.94 o
   5  12   2         38.78        109.48        85.14 o
   6  12   2        653.78        693.01       155.84 o
   7  12   2          2.04        -22.80        86.67 o
   8  12   2          3.67        -22.11        39.03 o
   9  12   2       1647.98       1977.06        75.20 o
  10  12   2       1934.84       2047.60        73.01 o
  11  12   2         63.80         -6.22        29.72 o
  12  12   2          6.61        -31.55        31.55 o
  13  12   2        736.11        693.35        59.25 o
  14  12   2        514.87        478.99        63.12 o
  15  12   2         99.30        124.71        43.84 o
  16  12   2         37.45         23.40        38.10 o
  17  12   2         35.98         90.99        28.79 o
  18  12   2          8.89        -19.69        29.59 o
  19  12   2          0.56        -25.03        33.52 o
 -19  13   2          7.65         13.84        25.49 o
 -18  13   2        119.93         99.12        32.06 o
 -17  13   2         60.14         50.47        34.87 o
 -16  13   2         15.14         26.25        45.45 o
 -15  13   2         18.99         28.33        28.27 o
 -14  13   2         18.39         51.64        35.43 o
 -13  13   2       1960.36       1864.70        81.13 o
 -12  13   2         21.65        -10.87        31.62 o
 -11  13   2         21.46         58.31        33.45 o
 -10  13   2        184.98        170.54        67.59 o
  -9  13   2         48.30         22.90        32.84 o
  -8  13   2         12.23        -42.52        42.52 o
  -7  13   2          1.74       -113.00       113.00 o
  -6  13   2        118.97        119.12        69.40 o
  -5  13   2        329.04        361.16        96.07 o
  -4  13   2        325.48        316.58        94.45 o
  -3  13   2         15.76         84.77        59.31 o
  -2  13   2         11.27         31.47        46.23 o
  -1  13   2       1122.95        903.47       103.01 o
   0  13   2        565.18        490.71        79.59 o
   1  13   2       1900.28       2129.53       158.13 o
   2  13   2       1057.72       1088.34       131.09 o
   3  13   2        782.05        900.11       151.37 o
   4  13   2         37.50       -107.06       107.06 o
   5  13   2       2160.79       2239.21       263.66 o
   6  13   2        352.55        454.93       132.72 o
   7  13   2         49.45         60.70        44.02 o
   8  13   2       1044.62       1227.71        59.89 o
   9  13   2        108.74         53.17        35.45 o
  10  13   2        276.37        331.98        44.46 o
  11  13   2        822.12        813.27        61.50 o
  12  13   2        451.35        386.23        46.51 o
  13  13   2         12.14        -23.79        59.96 o
  14  13   2          5.97        -58.68        58.68 o
  15  13   2         40.11          3.31        49.74 o
  16  13   2         53.61         41.32        31.59 o
  17  13   2         20.23          4.93        27.37 o
  18  13   2          8.84         38.24        65.28 o
  19  13   2         10.89         27.60        51.18 o
 -19  14   2         35.22         10.33        24.37 o
 -18  14   2          0.27          7.31        52.22 o
 -17  14   2        114.22        144.10        44.22 o
 -16  14   2         59.40         92.36        44.21 o
 -15  14   2          9.51          2.30        28.23 o
 -14  14   2          1.99         12.10        32.56 o
 -13  14   2        395.09        453.89        43.87 o
 -12  14   2         65.79         17.66        33.94 o
 -11  14   2       3283.14       3730.10       112.78 o
 -10  14   2         77.26         45.53        39.98 o
  -9  14   2          2.24        -39.05        39.05 o
  -8  14   2       1298.39       1351.86        67.68 o
  -7  14   2        211.61        159.01        36.45 o
  -6  14   2         82.93         62.63        56.11 o
  -5  14   2        125.73        176.63        86.51 o
  -4  14   2        196.91        146.57        78.45 o
  -3  14   2       1537.40       1606.36       173.31 o
  -2  14   2        156.97        136.68        73.23 o
  -1  14   2         37.25         19.66        71.86 o
   0  14   2        299.15        406.78        76.57 o
   1  14   2       1358.94       1308.97       170.54 o
   2  14   2         72.92         90.28        56.57 o
   3  14   2       1122.03       1183.57       190.65 o
   4  14   2        176.82        228.52       107.09 o
   5  14   2        270.56        255.48       122.70 o
   6  14   2       1094.04        994.02        95.40 o
   7  14   2       1720.56       1751.12        65.19 o
   8  14   2        240.78        207.28        32.09 o
   9  14   2        806.06        808.49        58.80 o
  10  14   2       1063.93       1081.77        65.14 o
  11  14   2        390.40        406.58        47.65 o
  12  14   2          8.27         28.24        33.88 o
  13  14   2        872.24        939.83        75.37 o
  14  14   2          4.55         -2.94        47.84 o
  15  14   2         60.88         65.05        33.04 o
  16  14   2          6.68          5.50        45.72 o
  17  14   2          9.41         -1.11        22.79 o
  18  14   2          0.20         -9.70        47.15 o
 -18  15   2         24.94         56.27        32.70 o
 -17  15   2        130.49        159.06        68.64 o
 -16  15   2        288.02        275.52        60.57 o
 -15  15   2         10.20        -26.12        41.88 o
 -14  15   2          7.70         10.02        28.75 o
 -13  15   2         85.93        153.29        73.12 o
 -12  15   2       1207.65       1459.60        77.87 o
 -11  15   2          2.93        -28.77        28.77 o
 -10  15   2         42.17         -3.56        32.86 o
  -9  15   2         44.05        -44.10        44.10 o
  -8  15   2       1426.99       1391.07        81.55 o
  -7  15   2         19.75         49.34        41.87 o
  -6  15   2        142.20        130.88        35.14 o
  -5  15   2         31.58         24.07        45.64 o
  -4  15   2         29.74         40.57        40.09 o
  -3  15   2        269.81        299.43       114.08 o
  -2  15   2        149.05        190.06        85.76 o
  -1  15   2       3954.91       3625.00       323.52 o
   0  15   2          6.94         67.05        96.62 o
   1  15   2       1933.59       1872.88       187.10 o
   2  15   2       1622.39       1680.65       215.07 o
   3  15   2        268.07        169.58        77.09 o
   4  15   2        238.37        190.16        41.02 o
   5  15   2         92.02         96.89        50.81 o
   6  15   2       1100.56       1039.27        61.62 o
   7  15   2         15.16        -30.69        30.69 o
   8  15   2        520.43        447.95        39.16 o
   9  15   2         10.23         31.62        28.84 o
  10  15   2        334.52        331.79        41.73 o
  11  15   2        201.77        162.82        36.69 o
  12  15   2        909.98        993.70        66.67 o
  13  15   2         67.02         45.37        43.40 o
  14  15   2        381.90        446.22        58.40 o
  15  15   2          8.67         41.19        31.98 o
  16  15   2          1.96         14.43        27.73 o
  17  15   2          5.11         29.75        33.65 o
  18  15   2          0.45        -31.04        39.99 o
 -18  16   2         41.22         42.08        30.59 o
 -17  16   2         67.45         69.73        34.07 o
 -16  16   2         56.01         71.47        55.95 o
 -15  16   2        160.70        145.55        43.38 o
 -14  16   2         19.62        -25.78        28.20 o
 -13  16   2          1.32          9.42        31.34 o
 -12  16   2         42.06         24.57        29.22 o
 -11  16   2         12.50        -12.37        28.99 o
 -10  16   2        434.69        359.54        43.56 o
  -9  16   2         33.85         25.09        44.47 o
  -8  16   2       1290.84       1252.80        69.80 o
  -7  16   2         20.42        -25.16        31.14 o
  -6  16   2       1205.07       1099.45        79.61 o
  -5  16   2        143.97        134.25        32.15 o
  -4  16   2        156.37        177.19        26.56 o
  -3  16   2        339.98        431.87        34.76 o
  -2  16   2          6.83         31.33        24.40 o
  -1  16   2        277.97        312.29        30.64 o
   0  16   2       5182.94       5927.76       106.41 o
   1  16   2         22.54         42.12        23.28 o
   2  16   2        308.00        289.78        34.35 o
   3  16   2         36.25        107.95        68.31 o
   4  16   2         30.23         71.98        32.15 o
   5  16   2        432.95        329.14        41.38 o
   6  16   2       1414.16       1523.56        66.13 o
   7  16   2         22.01          2.29        41.37 o
   8  16   2        229.69        249.69        36.43 o
   9  16   2        142.59        121.29        30.50 o
  10  16   2        559.70        583.66        48.95 o
  11  16   2        110.40         92.41        28.36 o
  12  16   2         42.30         16.84        27.47 o
  13  16   2         15.43         -1.32        28.15 o
  14  16   2         56.58         99.01        35.54 o
  15  16   2         38.29        -15.48        47.52 o
  16  16   2         35.83         -3.38        27.64 o
  17  16   2          5.06        -18.92        44.76 o
 -17  17   2         39.50         53.71        36.41 o
 -16  17   2         30.20         48.54        31.09 o
 -15  17   2          3.01        -18.47        33.77 o
 -14  17   2         47.77         49.29        32.44 o
 -13  17   2          0.68        -31.46        31.46 o
 -12  17   2         31.05         58.25        34.45 o
 -11  17   2         52.90         70.32        29.95 o
 -10  17   2        440.97        328.92        41.58 o
  -9  17   2         98.00         53.97        62.74 o
  -8  17   2        105.55         94.60        31.32 o
  -7  17   2         20.42         -6.40        34.43 o
  -6  17   2         12.59         30.62        45.43 o
  -5  17   2       2539.59       2638.27       122.43 o
  -4  17   2         90.17         46.46        28.64 o
  -3  17   2         24.19         22.70        25.21 o
  -2  17   2        367.95        339.06        31.41 o
  -1  17   2       1974.44       1827.92        61.21 o
   0  17   2         19.48          8.52        31.05 o
   1  17   2       2628.87       2651.61        70.87 o
   2  17   2       1147.64       1313.55        58.27 o
   3  17   2       1941.77       1874.39        74.32 o
   4  17   2        581.15        554.63        58.61 o
   5  17   2        698.14        755.93        59.18 o
   6  17   2         24.17         31.78        52.61 o
   7  17   2         65.03         73.22        33.28 o
   8  17   2        183.50        189.56        34.65 o
   9  17   2          0.36         -9.86        27.23 o
  10  17   2          4.64        -18.06        25.81 o
  11  17   2         45.86         61.81        26.61 o
  12  17   2         89.81         62.92        34.12 o
  13  17   2        208.00        236.18        45.61 o
  14  17   2          2.11        -13.81        35.07 o
  15  17   2         46.74         29.72        30.33 o
  16  17   2         24.31         10.11        20.09 o
 -17  18   2        109.59         73.26        35.36 o
 -16  18   2         28.85         13.28        33.42 o
 -15  18   2         65.76         70.60        41.93 o
 -14  18   2         13.77        -22.44        25.56 o
 -13  18   2          7.04        -26.23        26.23 o
 -12  18   2         54.08         52.98        34.16 o
 -11  18   2        319.87        289.78        48.05 o
 -10  18   2        127.51        132.82        33.20 o
  -9  18   2         74.24         40.65        29.94 o
  -8  18   2        520.56        433.93        59.35 o
  -7  18   2        430.03        428.74        45.82 o
  -6  18   2        978.14        872.34        67.80 o
  -5  18   2          3.86        -32.58        32.58 o
  -4  18   2          4.32         -8.76        33.16 o
  -3  18   2        569.85        530.80        40.25 o
  -2  18   2         14.66        -15.48        25.30 o
  -1  18   2        442.49        418.67        33.79 o
   0  18   2          3.67         33.61        21.07 o
   1  18   2       1527.60       1476.98        57.92 o
   2  18   2       1746.19       1774.97        74.03 o
   3  18   2        714.25        633.85        48.16 o
   4  18   2         52.17         21.07        30.78 o
   5  18   2         97.24        100.92        36.30 o
   6  18   2        213.67        278.97        50.00 o
   7  18   2       1245.93       1303.24        76.69 o
   8  18   2          5.61        -28.44        28.44 o
   9  18   2         68.14         52.46        32.59 o
  10  18   2        316.78        266.28        39.00 o
  11  18   2         17.65        -24.73        28.79 o
  12  18   2         26.27         30.88        33.00 o
  13  18   2         82.75        154.61        44.88 o
  14  18   2         42.28         16.36        35.14 o
  15  18   2          0.90        -23.49        23.49 o
  16  18   2         14.37         39.39        25.81 o
 -16  19   2         35.05         51.18        31.04 o
 -15  19   2         35.58         26.11        39.69 o
 -14  19   2          7.01        -31.58        31.58 o
 -13  19   2         54.46         42.35        25.24 o
 -12  19   2         62.65         74.02        28.13 o
 -11  19   2          3.52         -1.43        24.22 o
 -10  19   2        663.43        738.49        48.22 o
  -9  19   2        331.86        403.15        39.44 o
  -8  19   2          2.52         -7.75        29.39 o
  -7  19   2        178.17        124.23        29.74 o
  -6  19   2        394.20        366.35        42.74 o
  -5  19   2        388.78        397.14        41.49 o
  -4  19   2        114.41        148.93        31.97 o
  -3  19   2          6.71         -8.67        24.74 o
  -2  19   2        687.06        674.74        50.64 o
  -1  19   2         14.59          9.08        24.19 o
   0  19   2          3.98          4.79        21.50 o
   1  19   2         10.27         18.80        23.41 o
   2  19   2        160.12        114.46        29.89 o
   3  19   2        357.35        409.76        52.13 o
   4  19   2        864.11        811.95        73.20 o
   5  19   2       1208.66       1137.99        58.57 o
   6  19   2        518.02        422.86        44.80 o
   7  19   2        111.52        105.94        34.16 o
   8  19   2          4.82         -5.15        31.34 o
   9  19   2        330.71        387.98        48.30 o
  10  19   2          0.16        -24.87        26.24 o
  11  19   2        219.29        191.31        49.51 o
  12  19   2        247.32        253.31        59.73 o
  13  19   2         28.56         17.80        29.31 o
  14  19   2         84.31         15.73        45.51 o
  15  19   2         98.90         40.44        31.33 o
 -15  20   2          8.35         30.74        29.10 o
 -14  20   2         86.89         65.65        41.03 o
 -13  20   2          1.51         -3.60        30.35 o
 -12  20   2         34.82          5.32        22.03 o
 -11  20   2        152.24        166.17        32.23 o
 -10  20   2         39.58         43.92        21.17 o
  -9  20   2        114.70         82.92        24.12 o
  -8  20   2        720.12        713.10        47.25 o
  -7  20   2         41.40         12.52        28.28 o
  -6  20   2        254.85        215.87        32.08 o
  -5  20   2         93.34        101.50        31.67 o
  -4  20   2         40.38         53.85        30.54 o
  -3  20   2        143.53        142.08        32.06 o
  -2  20   2        206.79        175.66        34.77 o
  -1  20   2        284.53        318.15        37.02 o
   0  20   2        285.66        268.16        32.83 o
   1  20   2          1.70        -13.51        22.62 o
   2  20   2          5.46         10.79        24.17 o
   3  20   2        530.86        418.10        45.36 o
   4  20   2       1172.34       1308.37        65.86 o
   5  20   2         58.70         45.49        31.47 o
   6  20   2        428.90        430.16        44.94 o
   7  20   2         68.96         20.84        27.35 o
   8  20   2         56.22          2.04        26.29 o
   9  20   2         25.14         13.52        23.83 o
  10  20   2        231.07        162.44        37.11 o
  11  20   2        108.08        104.45        33.87 o
  12  20   2         12.12        -31.80        31.80 o
  13  20   2        139.43        164.69        47.60 o
  14  20   2         20.34        -13.28        30.59 o
 -14  21   2         45.60         35.81        32.83 o
 -13  21   2         22.49         37.30        36.41 o
 -12  21   2         44.90         17.04        38.94 o
 -11  21   2          2.66        -19.66        20.50 o
 -10  21   2         71.82         59.18        22.82 o
  -9  21   2         27.42         49.87        20.98 o
  -8  21   2        237.91        231.52        29.47 o
  -7  21   2         61.07         56.00        25.81 o
  -6  21   2         48.15         59.00        24.81 o
  -5  21   2         90.21         50.34        24.51 o
  -4  21   2        402.21        445.74        42.57 o
  -3  21   2         25.76         50.44        24.62 o
  -2  21   2       1348.25       1363.78        68.75 o
  -1  21   2        361.15        317.08        38.85 o
   0  21   2         51.62         18.03        24.91 o
   1  21   2        381.38        397.40        36.88 o
   2  21   2        448.85        476.82        45.27 o
   3  21   2        258.50        300.10        36.79 o
   4  21   2        505.18        445.11        43.32 o
   5  21   2        235.31        218.25        33.64 o
   6  21   2         57.30         16.38        25.74 o
   7  21   2         70.06         39.37        23.96 o
   8  21   2        246.62        181.88        31.41 o
   9  21   2         76.21         72.96        37.49 o
  10  21   2          0.30          1.91        32.19 o
  11  21   2         88.46         93.63        30.95 o
  12  21   2        106.19         87.76        29.28 o
  13  21   2          7.35         17.46        29.39 o
 -13  22   2          0.83        -34.17        34.17 o
 -12  22   2         18.87          5.31        25.06 o
 -11  22   2          6.67         -7.92        22.60 o
 -10  22   2         25.97         11.26        20.26 o
  -9  22   2         32.95         32.87        17.86 o
  -8  22   2          5.60        -17.97        17.97 o
  -7  22   2        395.54        356.98        31.85 o
  -6  22   2         35.78         16.52        19.79 o
  -5  22   2          4.19        -16.27        19.92 o
  -4  22   2         44.02          3.34        21.10 o
  -3  22   2        244.29        275.92        44.86 o
  -2  22   2         39.19         48.39        30.57 o
  -1  22   2        155.80        135.12        35.58 o
   0  22   2         26.46         14.95        22.89 o
   1  22   2        200.80         84.58        26.84 o
   2  22   2          0.82         -9.73        26.19 o
   3  22   2        870.84        931.51        55.57 o
   4  22   2         66.38         78.74        24.83 o
   5  22   2        205.98        245.91        30.66 o
   6  22   2         16.53         27.85        21.12 o
   7  22   2         79.52         90.96        24.47 o
   8  22   2         16.46          6.06        26.39 o
   9  22   2         74.12         73.67        29.23 o
  10  22   2          1.91          4.60        23.88 o
  11  22   2        150.74        157.14        28.52 o
  12  22   2          0.27         26.31        47.90 o
 -11  23   2         49.38         25.29        19.09 o
 -10  23   2         42.04         24.86        22.63 o
  -9  23   2        140.71        129.35        36.46 o
  -8  23   2         10.02          5.90        18.55 o
  -7  23   2         30.24         39.50        19.87 o
  -6  23   2          0.49         10.86        20.79 o
  -5  23   2          8.35          1.36        25.49 o
  -4  23   2          2.26          7.32        29.85 o
  -3  23   2        178.08        177.42        32.68 o
  -2  23   2        171.66        146.43        38.78 o
  -1  23   2        201.54        159.00        33.07 o
   0  23   2         30.27         15.51        27.12 o
   1  23   2         19.16         -9.05        25.71 o
   2  23   2         31.77         26.78        22.91 o
   3  23   2          2.77        -11.05        22.80 o
   4  23   2        165.96        162.98        28.05 o
   5  23   2        642.92        559.11        41.08 o
   6  23   2         51.16         82.29        26.26 o
   7  23   2         48.04         17.58        22.19 o
   8  23   2          5.16         -7.96        24.07 o
   9  23   2        180.33        134.79        29.66 o
  10  23   2          0.19        -20.44        35.81 o
  11  23   2        189.42         95.64        39.69 o
 -10  24   2         59.70        127.57        39.99 o
  -9  24   2         15.45         -9.52        38.35 o
  -8  24   2        214.07        263.53        39.64 o
  -7  24   2         58.90         51.22        28.28 o
  -6  24   2          2.50        -21.60        21.60 o
  -5  24   2        204.06        148.12        27.73 o
  -4  24   2         49.93         64.66        23.73 o
  -3  24   2        188.24        157.35        23.82 o
  -2  24   2         60.36         27.73        19.73 o
  -1  24   2         26.50         19.76        21.98 o
   0  24   2        119.20         87.53        32.37 o
   1  24   2          3.35        -37.55        37.55 o
   2  24   2         67.19         28.89        23.52 o
   3  24   2         75.89         58.94        27.32 o
   4  24   2        420.36        484.61        44.51 o
   5  24   2          7.11         23.28        21.41 o
   6  24   2        150.79        168.78        26.20 o
   7  24   2          2.35         -6.36        22.23 o
   8  24   2         58.77         75.80        40.73 o
   9  24   2         23.40         21.93        34.17 o
  -8  25   2         69.50         28.35        31.93 o
  -7  25   2         45.97         69.38        35.06 o
  -6  25   2          7.92         19.92        18.74 o
  -5  25   2         50.04         23.89        19.89 o
  -4  25   2          1.18        -11.60        22.81 o
  -3  25   2          3.75        -10.28        22.17 o
  -2  25   2        162.62        101.22        21.42 o
  -1  25   2         33.42          9.38        21.18 o
   0  25   2          2.02        -34.30        34.30 o
   1  25   2          1.84        -13.80        23.96 o
   2  25   2        223.21        224.33        86.61 o
   3  25   2         74.62        113.63        33.12 o
   4  25   2         43.49         62.16        21.94 o
   5  25   2          0.55        -10.86        29.54 o
   6  25   2          4.22        -38.50        39.69 o
   7  25   2          2.01        -37.45        37.45 o
  -4  26   2        273.99        249.77        47.30 o
  -3  26   2        113.08        105.94        38.05 o
  -2  26   2         59.34         18.05        34.32 o
  -1  26   2          7.50         -3.13        35.51 o
   0  26   2         26.50        -14.47        22.47 o
   1  26   2         72.82         42.22        19.27 o
   2  26   2        355.34        331.83        37.60 o
   3  26   2         26.63         43.18        23.25 o
 -21   0   3          0.79        -21.44        74.53 o
 -19   0   3         26.56         76.73        56.60 o
 -17   0   3         21.84        -87.36        87.36 o
 -15   0   3       1336.01       1173.34        85.81 o
 -13   0   3       2255.39       2240.61       338.70 o
 -11   0   3        960.33       1008.77       157.47 o
  -9   0   3        260.21        156.98        91.15 o
  -7   0   3       9556.77       9586.49       369.95 o
  -5   0   3       3607.27       3672.10       201.27 o
  -3   0   3       2220.08       2470.87       199.64 o
  -1   0   3       6305.57       8504.97       214.93 o
   1   0   3       6163.76       5117.52       217.25 o
   3   0   3     137362.41     145113.31      1387.18 o
   5   0   3      37738.58      41131.42       632.78 o
   7   0   3      19782.70      21163.19       572.11 o
   9   0   3       2687.70       3068.24       256.41 o
  11   0   3         74.62        351.68       210.53 o
  13   0   3          1.07        -11.88        49.22 o
  15   0   3        811.76        864.05       103.97 o
  17   0   3          1.50        -61.71        61.71 o
  19   0   3        181.96        411.51       105.04 o
  21   0   3        112.33        162.13        75.80 o
 -22   1   3          9.99         14.07        26.20 o
 -21   1   3          4.25        -17.11        29.07 o
 -20   1   3          7.09         26.78        33.79 o
 -19   1   3         36.73          3.96        41.00 o
 -18   1   3         59.50          7.52        37.44 o
 -17   1   3          1.25        -42.64        42.64 o
 -16   1   3        350.34        364.87        45.84 o
 -15   1   3         29.61         67.25        63.21 o
 -14   1   3         57.50        138.92        38.84 o
 -13   1   3        321.04        391.97        90.35 o
 -12   1   3        413.13        403.13        83.64 o
 -11   1   3        370.14        377.24        71.23 o
 -10   1   3       2190.77       1849.49       130.61 o
  -9   1   3        497.84        393.22        65.66 o
  -8   1   3        121.39          1.27        53.92 o
  -7   1   3          8.90         10.59        50.25 o
  -6   1   3       4295.06       4674.93       150.28 o
  -5   1   3      13097.95      13543.55       259.37 o
  -4   1   3       6155.12       5091.30       176.17 o
  -3   1   3         33.20         61.27        49.60 o
  -2   1   3       1076.29       1002.69        82.97 o
  -1   1   3      76854.23      85160.23      1126.47 o
   0   1   3      36123.98      42053.72      1678.28 o
   1   1   3      25518.45      22402.25       635.03 o
   2   1   3        173.18         61.22        25.13 o
   3   1   3       9038.45       8658.90       153.74 o
   4   1   3        109.41        -27.88        35.13 o
   5   1   3        358.53        392.15        64.31 o
   6   1   3      12547.31      13702.89       256.61 o
   7   1   3       1944.49       1748.46        87.97 o
   8   1   3        380.02        438.07        55.42 o
   9   1   3       3415.82       3313.75       218.14 o
  10   1   3       1286.18       1459.01       159.52 o
  11   1   3          2.53        -10.03       130.71 o
  12   1   3          0.86        -11.19        98.72 o
  13   1   3         44.46         53.33        37.68 o
  14   1   3        349.24        333.08        47.49 o
  15   1   3        104.17        143.87        42.50 o
  16   1   3        326.02        236.98        42.81 o
  17   1   3        147.91         88.91        38.67 o
  18   1   3        131.34        134.56        41.18 o
  19   1   3        132.74        224.39        59.99 o
  20   1   3          5.52         56.10        67.14 o
  21   1   3          4.47         27.32        20.99 o
 -22   2   3          0.09        -24.43        24.43 o
 -21   2   3          4.94         29.88        37.32 o
 -20   2   3          0.50        -43.67        46.69 o
 -19   2   3         85.97         64.56        37.81 o
 -18   2   3        103.09        107.49        53.87 o
 -17   2   3         54.46         26.86        59.87 o
 -16   2   3          0.90        -41.78        41.78 o
 -15   2   3        884.92        923.61        60.21 o
 -14   2   3        600.14        570.00        52.17 o
 -13   2   3        402.71        420.93       112.02 o
 -12   2   3       2069.85       2162.06       212.79 o
 -11   2   3         57.30         -4.48       125.99 o
 -10   2   3        860.64        823.86        99.73 o
  -9   2   3          2.28        -41.08        59.10 o
  -8   2   3      10001.49      10397.84       288.09 o
  -7   2   3      14258.70      15164.54       316.46 o
  -6   2   3         78.05          4.89        57.11 o
  -5   2   3       1550.98       1099.56        59.94 o
  -4   2   3       1307.66       1810.00        76.86 o
  -3   2   3       5238.62       5574.03       122.80 o
  -2   2   3       2268.72       1903.46        74.86 o
  -1   2   3         14.05         58.48        22.69 o
   0   2   3      18608.36      22002.54       220.65 o
   1   2   3      30005.34      27943.75       581.93 o
   2   2   3      16466.88      21701.30       327.48 o
   3   2   3       7803.49       8792.30       143.50 o
   4   2   3       6786.30       7660.95       191.83 o
   5   2   3       9328.69       8424.27       179.70 o
   6   2   3       2909.57       2938.68        95.84 o
   7   2   3         48.81         42.85        26.41 o
   8   2   3         62.35         70.18        53.27 o
   9   2   3       6012.63       6579.32       318.00 o
  10   2   3        113.29         92.90        76.30 o
  11   2   3        302.87        369.22        95.44 o
  12   2   3       4637.94       5309.85       437.58 o
  13   2   3        198.74        201.91        42.19 o
  14   2   3       1485.39       1657.49        86.33 o
  15   2   3        116.22         80.11        39.69 o
  16   2   3         50.01         71.79        36.50 o
  17   2   3         84.18         39.13        49.17 o
  18   2   3         33.64         50.74        33.15 o
  19   2   3         18.01        -48.32        77.81 o
  20   2   3          0.47         -2.30        41.02 o
  21   2   3         19.31         10.71        44.11 o
 -22   3   3         25.13         35.58        27.77 o
 -21   3   3         12.31         52.88        31.13 o
 -20   3   3         74.20         84.58        35.23 o
 -19   3   3        225.55        235.94        46.60 o
 -18   3   3         13.65          8.37        38.59 o
 -17   3   3       1046.48       1188.62        87.63 o
 -16   3   3         26.27        -59.86        93.78 o
 -15   3   3        351.28        367.78        54.77 o
 -14   3   3          9.91        -14.50        37.11 o
 -13   3   3         65.43         59.02        85.65 o
 -12   3   3         16.65        -51.13        78.14 o
 -11   3   3        454.66        371.96        93.70 o
 -10   3   3        203.08        110.95        57.61 o
  -9   3   3       3603.83       3444.09       225.49 o
  -8   3   3        718.93        557.55        96.97 o
  -7   3   3        923.65       1079.56       118.12 o
  -6   3   3       3947.78       3960.44       191.09 o
  -5   3   3        589.95        591.23        46.48 o
  -4   3   3       1178.57        763.28        56.02 o
  -3   3   3         28.06        136.54        29.65 o
  -2   3   3       2900.60       2877.23       226.84 o
  -1   3   3       4094.90       5201.02       104.93 o
   0   3   3      21962.28      26246.51       302.69 o
   1   3   3       5090.88       6949.42       119.52 o
   2   3   3       9398.28       9742.29       298.40 o
   3   3   3        720.80       1208.70        63.36 o
   4   3   3      14934.52      14579.61       243.52 o
   5   3   3       1514.36       1177.84        85.12 o
   6   3   3       3718.78       3803.10       122.85 o
   7   3   3      14254.34      15426.76       321.08 o
   8   3   3       9201.26      10210.72       310.74 o
   9   3   3        472.43        419.52        77.95 o
  10   3   3       4452.49       4685.33       281.53 o
  11   3   3        670.36        917.72       141.52 o
  12   3   3       1245.30       1493.56       242.30 o
  13   3   3        147.88        165.81        38.05 o
  14   3   3         83.12         77.40        49.32 o
  15   3   3        866.77        759.00        69.90 o
  16   3   3        124.21         82.78        36.74 o
  17   3   3         98.68         70.68        33.39 o
  18   3   3          9.78        -28.57        31.43 o
  19   3   3         27.01         17.32        31.27 o
  20   3   3         88.92         56.39        40.26 o
  21   3   3         33.95         67.64        34.00 o
 -22   4   3          5.24          7.34        45.18 o
 -21   4   3          1.95        -29.39        29.39 o
 -20   4   3         26.37          8.73        33.83 o
 -19   4   3         66.82         60.53        38.73 o
 -18   4   3        110.47        114.25        45.05 o
 -17   4   3        104.95         68.61        52.94 o
 -16   4   3        126.18         48.40        44.69 o
 -15   4   3        953.48       1001.38        61.32 o
 -14   4   3        166.86        149.88        34.35 o
 -13   4   3        305.66        354.66        96.46 o
 -12   4   3       1695.43       1707.30       168.77 o
 -11   4   3        137.29         85.12        57.66 o
 -10   4   3       1983.89       1926.99       152.75 o
  -9   4   3        331.81        125.02        92.21 o
  -8   4   3        197.19        170.34        63.63 o
  -7   4   3       2940.19       3918.02       183.40 o
  -6   4   3       1489.63       1481.02       110.45 o
  -5   4   3       1032.89       1544.87        73.07 o
  -4   4   3        244.16        308.94        42.34 o
  -3   4   3        319.24        281.76        33.78 o
  -2   4   3      11052.58      12271.30       157.13 o
  -1   4   3       4608.89       3579.26       136.75 o
   0   4   3       7000.78       8415.64       269.43 o
   1   4   3      15720.12      15904.99       436.71 o
   2   4   3       1247.07        938.24        41.12 o
   3   4   3       9802.24      11141.70       226.71 o
   4   4   3         82.51        184.54        49.89 o
   5   4   3       4076.03       4200.08       302.25 o
   6   4   3       1034.15        492.79        69.99 o
   7   4   3        195.32         35.74        47.22 o
   8   4   3       1365.89       1378.27       107.12 o
   9   4   3       2077.78       2143.63       134.44 o
  10   4   3        280.91        236.43        82.02 o
  11   4   3       1333.80       1468.80       175.48 o
  12   4   3        121.92        114.44        59.27 o
  13   4   3          8.54         45.67        39.40 o
  14   4   3       1064.03       1153.46        80.84 o
  15   4   3        929.02        941.06        87.99 o
  16   4   3        171.57        104.67        39.45 o
  17   4   3          4.90         19.31        39.08 o
  18   4   3        213.17        226.36        45.72 o
  19   4   3         36.15        120.50        37.13 o
  20   4   3          6.85        -23.75        30.22 o
  21   4   3         17.34          6.18        42.67 o
 -22   5   3          0.38        -46.40        46.40 o
 -21   5   3         22.32         28.22        43.16 o
 -20   5   3         12.93         13.10        36.48 o
 -19   5   3          8.27         17.28        32.96 o
 -18   5   3         78.78         66.13        36.20 o
 -17   5   3         37.91         40.00        40.97 o
 -16   5   3          6.34        -49.47        49.47 o
 -15   5   3        227.10        218.36        62.18 o
 -14   5   3        385.26        313.22        38.63 o
 -13   5   3        179.88        120.87        44.42 o
 -12   5   3       1136.15       1020.60       136.11 o
 -11   5   3        769.64        911.91       105.00 o
 -10   5   3         64.12         93.14        57.18 o
  -9   5   3       1837.28       1728.82       147.94 o
  -8   5   3        714.82        998.19       111.62 o
  -7   5   3      19274.68      22742.89       393.68 o
  -6   5   3        277.21        278.22        57.17 o
  -5   5   3       3447.32       3324.69       386.08 o
  -4   5   3         15.18         13.74        30.15 o
  -3   5   3         41.57         27.01        27.52 o
  -2   5   3        828.32       1094.93        56.34 o
  -1   5   3       3291.88       3299.70       115.17 o
   0   5   3      21081.09      22401.14       381.73 o
   1   5   3       1382.01       1139.30       184.12 o
   2   5   3        147.48        297.96        40.96 o
   3   5   3       9969.68       9949.95       151.00 o
   4   5   3       3690.14       3289.44       112.41 o
   5   5   3      21315.02      20357.92       300.74 o
   6   5   3        814.82        764.39        91.23 o
   7   5   3        446.12        427.19        68.93 o
   8   5   3       2694.52       2775.38       155.91 o
   9   5   3        743.48        769.53        80.52 o
  10   5   3          5.67        -11.32        52.48 o
  11   5   3          1.87        -42.39        64.17 o
  12   5   3        560.98        484.49        58.95 o
  13   5   3        215.75        371.09        71.82 o
  14   5   3         70.96        118.92        38.41 o
  15   5   3         53.06         62.32        44.41 o
  16   5   3          0.63        -19.15        44.48 o
  17   5   3          8.57          6.31        39.13 o
  18   5   3         11.03         73.97        52.75 o
  19   5   3        106.25        129.70        36.14 o
  20   5   3          6.68        -22.36        22.36 o
  21   5   3          5.00         -3.32        25.38 o
 -22   6   3         89.35        103.31        27.20 o
 -21   6   3          0.68         51.55        29.19 o
 -20   6   3         56.65         20.02        36.02 o
 -19   6   3         11.74         53.26        43.09 o
 -18   6   3         38.11         33.84        51.75 o
 -17   6   3         24.81          1.12        47.56 o
 -16   6   3         15.45        -65.62        86.17 o
 -15   6   3        160.50        122.53        39.25 o
 -14   6   3        140.85         61.05        43.05 o
 -13   6   3         24.30        -18.91        27.71 o
 -12   6   3         14.54        -41.87        58.83 o
 -11   6   3        369.76        350.77        68.21 o
 -10   6   3         35.10         35.88        47.59 o
  -9   6   3       1163.94       1109.58       109.13 o
  -8   6   3          7.14        -16.60        53.15 o
  -7   6   3        162.50         67.58        63.46 o
  -6   6   3       1489.70       1541.01       121.36 o
  -5   6   3       6161.55       5852.37       194.32 o
  -4   6   3       2213.29       2457.69        92.05 o
  -3   6   3       6758.61       7222.50       138.78 o
  -2   6   3         80.23         17.41        38.29 o
  -1   6   3        564.55       1003.83        59.08 o
   0   6   3        747.42        940.62       114.68 o
   1   6   3        959.93       1165.79        90.92 o
   2   6   3       2855.85       2809.82       139.69 o
   3   6   3         37.29         44.46        40.14 o
   4   6   3      22341.35      23257.06       292.23 o
   5   6   3        733.88        714.50        57.45 o
   6   6   3        330.56        241.59        47.63 o
   7   6   3        314.24        169.22        42.26 o
   8   6   3       1934.75       2061.32       123.38 o
   9   6   3          0.31        -49.97        49.97 o
  10   6   3        229.20        151.64        67.90 o
  11   6   3         86.89         -3.38       112.98 o
  12   6   3        122.78        151.01        44.69 o
  13   6   3          5.01        -61.62        61.62 o
  14   6   3       1546.51       1289.65        84.31 o
  15   6   3        202.79        224.01        53.17 o
  16   6   3        969.73       1059.62        80.88 o
  17   6   3        183.16        174.75        49.31 o
  18   6   3         50.17         61.65        37.66 o
  19   6   3         10.03        -33.05        34.84 o
  20   6   3         12.66         22.31        25.71 o
  21   6   3          8.37         -3.55        22.90 o
 -22   7   3         72.62        114.29        44.61 o
 -21   7   3         42.53         84.88        33.98 o
 -20   7   3          1.36        -20.33        32.71 o
 -19   7   3         51.96         58.59        47.81 o
 -18   7   3          0.71        -29.46        41.55 o
 -17   7   3          4.33        -21.71        47.31 o
 -16   7   3          4.00         47.02        50.97 o
 -15   7   3          1.44        -42.33        45.02 o
 -14   7   3        982.32       1155.72        65.06 o
 -13   7   3        183.79        152.57        36.60 o
 -12   7   3        320.75        231.53        65.33 o
 -11   7   3        510.69        595.66        92.24 o
 -10   7   3        617.44        722.64        94.97 o
  -9   7   3        418.82        355.03        74.36 o
  -8   7   3       3803.76       3597.79       200.10 o
  -7   7   3        264.68        420.20        72.99 o
  -6   7   3       6765.57       6873.21       188.18 o
  -5   7   3        302.66        270.92        48.63 o
  -4   7   3          1.82         56.64        31.60 o
  -3   7   3       3242.51       3223.49       130.97 o
  -2   7   3       1048.57       1693.54        95.61 o
  -1   7   3        414.40        340.05        38.00 o
   0   7   3       3252.44       3237.31       151.03 o
   1   7   3        330.49        471.53        66.97 o
   2   7   3       4120.70       4526.33       189.22 o
   3   7   3       3116.28       3255.57       168.36 o
   4   7   3        406.91        493.33        49.50 o
   5   7   3        103.97        134.50        60.31 o
   6   7   3      12412.39      13316.21       315.70 o
   7   7   3       2224.78       2293.93       142.97 o
   8   7   3        524.82        617.38        81.43 o
   9   7   3          0.84          3.18        51.31 o
  10   7   3       2086.02       2217.03       202.20 o
  11   7   3         78.60         55.83       110.35 o
  12   7   3       4224.26       4347.39       157.03 o
  13   7   3        244.50        191.29        56.40 o
  14   7   3         55.58         20.07        39.45 o
  15   7   3        721.97        627.26        70.53 o
  16   7   3         71.74         74.52        47.31 o
  17   7   3        113.46         87.45        44.26 o
  18   7   3         21.93         23.93        33.70 o
  19   7   3          2.32         24.22        32.11 o
  20   7   3          0.47         -7.29        24.65 o
  21   7   3         49.75         77.59        39.99 o
 -21   8   3         75.39        103.94        26.45 o
 -20   8   3         27.13        111.07        86.32 o
 -19   8   3          4.21          9.40        34.09 o
 -18   8   3          0.29        -25.12        52.62 o
 -17   8   3         28.76         18.88        46.00 o
 -16   8   3          2.04        -21.91        59.01 o
 -15   8   3        584.33        610.22        76.62 o
 -14   8   3         69.45         99.71        40.31 o
 -13   8   3        146.20        128.22        66.48 o
 -12   8   3        964.39        974.44        73.79 o
 -11   8   3         99.54         57.84        60.69 o
 -10   8   3        166.18        117.76        58.61 o
  -9   8   3       5357.68       5480.84       213.89 o
  -8   8   3       3466.90       3357.51       230.97 o
  -7   8   3       3245.76       3178.68       142.09 o
  -6   8   3        406.49        378.81        53.38 o
  -5   8   3        345.25        491.46        54.40 o
  -4   8   3      18172.60      18842.56       375.85 o
  -3   8   3        291.77        286.36        52.33 o
  -2   8   3       3178.13       3261.09       122.85 o
  -1   8   3        818.53       1026.63        74.94 o
   0   8   3       4504.55       4728.36       189.89 o
   1   8   3        576.99        738.51        89.63 o
   2   8   3         26.69         94.71        64.21 o
   3   8   3       7677.25       8328.37       280.56 o
   4   8   3       1269.96       1598.82       109.80 o
   5   8   3      10161.70      10356.97       370.19 o
   6   8   3        908.49       1216.09        97.64 o
   7   8   3        408.14        393.72        69.54 o
   8   8   3       1131.16       1175.16       110.67 o
   9   8   3        229.49        230.36        64.98 o
  10   8   3        363.80        375.34       127.74 o
  11   8   3       1154.12        945.81        63.60 o
  12   8   3         24.10         27.62        36.29 o
  13   8   3        475.75        541.48        63.87 o
  14   8   3        196.76        147.14        54.18 o
  15   8   3        920.48        829.33        78.95 o
  16   8   3         99.96         65.75        77.24 o
  17   8   3          8.40        -32.48        38.66 o
  18   8   3         18.44         10.70        35.31 o
  19   8   3          0.39         -8.27        27.48 o
  20   8   3         13.22        -11.55        23.47 o
 -21   9   3          3.43         17.44        31.23 o
 -20   9   3         88.11        137.30        34.20 o
 -19   9   3          1.27         16.81        41.61 o
 -18   9   3         16.19         35.26        34.70 o
 -17   9   3          0.39        -24.19        44.09 o
 -16   9   3        596.62        510.85        69.15 o
 -15   9   3          0.56        -28.94        46.21 o
 -14   9   3         26.04         51.76        40.62 o
 -13   9   3        686.97        669.13        61.12 o
 -12   9   3        321.59        247.89        50.40 o
 -11   9   3       1078.16       1091.76       166.66 o
 -10   9   3       2966.66       3285.60       221.19 o
  -9   9   3        835.26        746.30       104.56 o
  -8   9   3       1093.51       1043.09       100.59 o
  -7   9   3        108.01         99.96        48.88 o
  -6   9   3          9.50        118.84        49.68 o
  -5   9   3       2751.28       3092.07       193.19 o
  -4   9   3        168.58         47.44        57.37 o
  -3   9   3        603.46        631.37        70.21 o
  -2   9   3        358.06        275.97        50.56 o
  -1   9   3         14.84         13.97        45.86 o
   0   9   3          6.08        -24.50        69.52 o
   1   9   3       1888.41       2233.33       222.88 o
   2   9   3       2263.91       2271.39       152.10 o
   3   9   3      13793.34      15192.05       321.89 o
   4   9   3       2807.39       2411.66       142.34 o
   5   9   3        784.46        506.71        79.87 o
   6   9   3       1907.13       1574.31       141.24 o
   7   9   3         27.24          8.61        67.97 o
   8   9   3        303.90        233.58        84.33 o
   9   9   3        503.36        398.18        99.16 o
  10   9   3       1955.58       1978.55       248.45 o
  11   9   3        122.36         82.37        26.84 o
  12   9   3          2.17        -16.64        35.37 o
  13   9   3         25.62        -10.86        45.41 o
  14   9   3          0.73        -26.18        47.72 o
  15   9   3        184.23        142.82        45.78 o
  16   9   3         12.92        -19.01        45.01 o
  17   9   3        301.15        324.71        55.16 o
  18   9   3         21.52        -28.53        28.53 o
  19   9   3         15.63         14.91        25.04 o
  20   9   3          3.62        -21.82        25.24 o
 -21  10   3          8.25         -3.65        28.04 o
 -20  10   3         13.94        -25.04        36.62 o
 -19  10   3          0.08        -58.34        58.34 o
 -18  10   3         37.06         26.18        29.98 o
 -17  10   3        261.91        276.92        46.74 o
 -16  10   3         13.81         -1.45        42.20 o
 -15  10   3        191.91        121.47        48.53 o
 -14  10   3        233.21        192.62        43.02 o
 -13  10   3        257.68        164.75        34.64 o
 -12  10   3        468.29        484.94        44.96 o
 -11  10   3        353.94        373.53        45.15 o
 -10  10   3        191.83        226.32       126.98 o
  -9  10   3       1564.43       1657.90       236.68 o
  -8  10   3         43.85         29.77        52.13 o
  -7  10   3          1.05        -42.39        48.21 o
  -6  10   3        433.60        386.60        76.35 o
  -5  10   3        702.86        638.89       102.26 o
  -4  10   3      17678.66      19810.78       646.82 o
  -3  10   3       1751.57       2066.38       243.30 o
  -2  10   3       1931.05       1792.65       126.27 o
  -1  10   3        444.79        627.09        78.76 o
   0  10   3       1590.90       1334.22       123.44 o
   1  10   3       1828.01       1432.51       113.17 o
   2  10   3       4197.56       4713.06       200.26 o
   3  10   3       9804.93      10223.48       279.03 o
   4  10   3        111.08        110.07        84.92 o
   5  10   3        306.32        294.49        80.64 o
   6  10   3        705.85        753.52       120.49 o
   7  10   3         12.03         12.91        67.63 o
   8  10   3         17.45        -36.84        71.00 o
   9  10   3       1619.96       1475.07       217.05 o
  10  10   3         12.79          1.42        26.93 o
  11  10   3        173.97        105.74        28.60 o
  12  10   3        348.12        216.78        37.74 o
  13  10   3         46.30         18.41        41.74 o
  14  10   3         15.93         28.17        41.48 o
  15  10   3          5.89         29.18        37.89 o
  16  10   3        151.31        100.87        40.83 o
  17  10   3         98.28        105.81        42.10 o
  18  10   3        100.47        109.08        30.93 o
  19  10   3          9.67         -1.26        37.13 o
  20  10   3          2.28        -29.39        85.94 o
 -20  11   3          2.36        -37.13        37.13 o
 -19  11   3         20.56         60.89        98.18 o
 -18  11   3          0.46        -46.77        46.77 o
 -17  11   3         19.18          7.87        38.95 o
 -16  11   3          4.36        -46.46        46.46 o
 -15  11   3          1.74         -4.10        35.78 o
 -14  11   3          2.77        -33.98        33.98 o
 -13  11   3        148.25         99.52        30.18 o
 -12  11   3        165.50        116.21        29.33 o
 -11  11   3        130.51         67.18        29.50 o
 -10  11   3        116.47        181.20        66.18 o
  -9  11   3        753.85        669.42       147.99 o
  -8  11   3        121.55         93.60        86.81 o
  -7  11   3       2318.57       2241.16       201.53 o
  -6  11   3        564.37        532.52       104.54 o
  -5  11   3        976.11        891.07       104.41 o
  -4  11   3       4708.30       4861.55       245.84 o
  -3  11   3       5687.69       5507.94       202.68 o
  -2  11   3        661.63        766.00        80.48 o
  -1  11   3       4879.72       5004.75       223.46 o
   0  11   3        978.15        961.03       106.67 o
   1  11   3       1079.16       1218.88       115.34 o
   2  11   3       2407.66       2443.57       162.47 o
   3  11   3       1520.05       1459.04       127.95 o
   4  11   3        329.60        338.54        82.67 o
   5  11   3        640.96        794.77       123.01 o
   6  11   3         54.94         13.75        68.53 o
   7  11   3        106.57        162.85        72.57 o
   8  11   3         19.81        -27.83        74.85 o
   9  11   3        275.64        345.80        42.56 o
  10  11   3          3.17        -14.98        26.86 o
  11  11   3        530.85        527.08        42.55 o
  12  11   3         69.34        -17.47        33.73 o
  13  11   3        503.12        497.80        55.97 o
  14  11   3        106.53         47.81        62.58 o
  15  11   3         66.35         48.22        40.34 o
  16  11   3         14.73        -27.54        27.83 o
  17  11   3         89.76        126.07        39.42 o
  18  11   3          0.48        -30.21        30.21 o
  19  11   3          5.43          4.08        31.58 o
 -20  12   3         62.75         71.23        39.32 o
 -19  12   3         29.39         54.26        62.89 o
 -18  12   3         24.58         10.56        31.79 o
 -17  12   3         79.11        126.27        40.81 o
 -16  12   3          0.03        -12.77        31.68 o
 -15  12   3          3.23         59.88        28.74 o
 -14  12   3         15.86         17.45        31.35 o
 -13  12   3        400.47        436.24        46.87 o
 -12  12   3         18.18         10.29        27.18 o
 -11  12   3          2.94        -24.29        43.62 o
 -10  12   3       1068.69        970.21        72.97 o
  -9  12   3        332.12        352.56        51.45 o
  -8  12   3         66.87         23.10        88.65 o
  -7  12   3          8.15         -4.46        73.83 o
  -6  12   3         19.94         40.13        69.74 o
  -5  12   3        220.20        304.95        91.25 o
  -4  12   3        161.64        205.32        68.55 o
  -3  12   3         23.12         35.68        51.34 o
  -2  12   3        117.95        200.13        44.66 o
  -1  12   3         79.37        108.56        45.58 o
   0  12   3        151.83        268.65        60.25 o
   1  12   3        698.69        622.10        78.77 o
   2  12   3       2644.96       2925.39       184.43 o
   3  12   3         22.53         23.02        48.37 o
   4  12   3        152.77        111.64        55.13 o
   5  12   3       3543.31       3911.56       264.24 o
   6  12   3        475.25        437.04        99.96 o
   7  12   3        186.83        124.97        84.46 o
   8  12   3        177.49        207.69        34.45 o
   9  12   3       1746.19       1666.11        77.41 o
  10  12   3          5.53        -32.23        32.73 o
  11  12   3        214.82        209.74        35.21 o
  12  12   3          4.47        -33.18        34.56 o
  13  12   3        366.75        274.24        65.73 o
  14  12   3        120.49         95.95        55.61 o
  15  12   3          3.20        -58.71        58.71 o
  16  12   3          0.55         -4.25        30.60 o
  17  12   3          2.61        -32.85        32.85 o
  18  12   3         10.69         63.87        40.81 o
  19  12   3         27.37        -22.28        43.42 o
 -20  13   3         57.81         28.65        39.84 o
 -19  13   3          6.88        -13.42        71.92 o
 -18  13   3        132.66         76.36        34.75 o
 -17  13   3         66.18         61.77        47.29 o
 -16  13   3        171.21        189.04        36.52 o
 -15  13   3         24.41         41.85        31.04 o
 -14  13   3        239.91        344.88        50.93 o
 -13  13   3         27.04         15.50        32.36 o
 -12  13   3       1904.57       1797.24        88.91 o
 -11  13   3       1034.62       1176.90        76.58 o
 -10  13   3         21.50         58.58        39.68 o
  -9  13   3         82.34         62.84        34.82 o
  -8  13   3         29.70         53.34        28.67 o
  -7  13   3         84.14         25.06        76.72 o
  -6  13   3        170.84        140.51        67.09 o
  -5  13   3        505.97        424.73       124.02 o
  -4  13   3         12.82        -60.06        67.84 o
  -3  13   3          9.73        -25.76        53.63 o
  -2  13   3         19.81        -23.88        67.89 o
  -1  13   3        245.78        179.78        42.12 o
   0  13   3       3358.97       3327.09       175.30 o
   1  13   3       1438.41       1522.63       141.72 o
   2  13   3        705.96        729.34       118.02 o
   3  13   3        148.70        303.54       121.83 o
   4  13   3       2343.97       2399.13       266.95 o
   5  13   3         87.27        115.89        96.67 o
   6  13   3         21.47        -93.72        93.72 o
   7  13   3        515.96        500.06        51.20 o
   8  13   3        432.50        357.81        34.52 o
   9  13   3       1145.06       1333.69        67.46 o
  10  13   3        410.84        359.05        41.60 o
  11  13   3         20.63         -3.89        30.07 o
  12  13   3         77.68         88.51        34.01 o
  13  13   3        455.36        499.24        68.98 o
  14  13   3         12.89         14.21        67.37 o
  15  13   3        101.15         72.99        43.92 o
  16  13   3          0.03        -23.76        36.53 o
  17  13   3         32.44         24.17        24.05 o
  18  13   3          0.86        -16.35        31.94 o
  19  13   3         13.98         75.35        41.18 o
 -19  14   3         12.94         35.93        26.04 o
 -18  14   3         94.00         69.53        61.77 o
 -17  14   3          7.03          8.29        42.12 o
 -16  14   3        165.67        136.08        80.42 o
 -15  14   3        125.34        118.10        43.09 o
 -14  14   3        255.52        261.03        43.34 o
 -13  14   3         13.91          4.19        31.22 o
 -12  14   3        693.23        768.18        55.64 o
 -11  14   3        960.30       1108.03        71.51 o
 -10  14   3         18.42         33.07        44.76 o
  -9  14   3        387.43        270.93        40.21 o
  -8  14   3        169.83        103.69        30.57 o
  -7  14   3        166.78        154.22        37.40 o
  -6  14   3       1742.55       1750.41       131.77 o
  -5  14   3         41.37         48.20        73.67 o
  -4  14   3       1427.08       1201.42       155.54 o
  -3  14   3         19.82         34.89        85.64 o
  -2  14   3          7.01          3.15        80.07 o
  -1  14   3       1660.78       1661.68       187.11 o
   0  14   3       2965.46       3119.46       204.34 o
   1  14   3        585.65        583.09        98.97 o
   2  14   3        234.57        411.47        93.38 o
   3  14   3        229.89        193.19        94.34 o
   4  14   3        155.17        215.30       108.36 o
   5  14   3         17.63         -5.13        39.47 o
   6  14   3       4269.96       4460.59       131.41 o
   7  14   3        113.27         74.25        24.91 o
   8  14   3        119.85         84.60        28.21 o
   9  14   3        106.50         56.19        44.69 o
  10  14   3        153.20        109.93        30.72 o
  11  14   3        207.12        229.66        39.76 o
  12  14   3       1763.67       2024.24       144.24 o
  13  14   3         86.84        140.96        60.19 o
  14  14   3        161.05        195.74        45.28 o
  15  14   3         21.24         37.13        31.10 o
  16  14   3          2.23          8.20        30.12 o
  17  14   3         44.71         48.96        37.03 o
  18  14   3          2.75        -25.37        48.34 o
 -18  15   3         14.29         25.88        73.56 o
 -17  15   3        109.03        144.13        63.86 o
 -16  15   3          0.93        -14.27        42.57 o
 -15  15   3         20.09         41.33        34.90 o
 -14  15   3        157.81        113.68        35.81 o
 -13  15   3        542.35        656.03        56.61 o
 -12  15   3        108.33         70.03        32.06 o
 -11  15   3        236.87        170.62        35.74 o
 -10  15   3        116.76        115.78        40.44 o
  -9  15   3        131.35        130.66        41.25 o
  -8  15   3          2.09        -32.48        34.77 o
  -7  15   3        288.76        238.60        40.35 o
  -6  15   3        301.66        293.32        39.53 o
  -5  15   3         95.26         88.81        27.93 o
  -4  15   3       1932.91       2098.38       129.74 o
  -3  15   3         53.29         70.81        94.82 o
  -2  15   3        112.77        134.59        70.22 o
  -1  15   3        181.12         84.41        89.81 o
   0  15   3       1947.84       1905.61       203.87 o
   1  15   3        831.13        679.78       116.68 o
   2  15   3        974.82       1067.20       119.60 o
   3  15   3         17.58         34.49        29.75 o
   4  15   3        532.13        436.16        54.44 o
   5  15   3        422.36        454.55        61.90 o
   6  15   3       1982.32       1976.62        71.73 o
   7  15   3       1744.66       1974.94        67.48 o
   8  15   3        711.00        780.00        52.60 o
   9  15   3        170.55        171.92        34.94 o
  10  15   3        212.88        243.16        37.63 o
  11  15   3        437.10        529.53        47.34 o
  12  15   3         63.61        101.34        38.77 o
  13  15   3        103.19        104.48        41.32 o
  14  15   3         41.43          9.27        44.17 o
  15  15   3          3.18        -29.34        29.34 o
  16  15   3        149.31         97.13        30.60 o
  17  15   3          3.06         39.60        59.46 o
 -18  16   3          1.82        -15.67        27.75 o
 -17  16   3         41.37         22.08        30.39 o
 -16  16   3          0.84        -42.25        42.25 o
 -15  16   3        243.37        254.90        38.55 o
 -14  16   3          0.48         -7.53        28.74 o
 -13  16   3          6.57        -23.66        31.83 o
 -12  16   3        193.72        161.58        33.28 o
 -11  16   3        163.78        163.79        34.86 o
 -10  16   3          2.66        -28.41        41.31 o
  -9  16   3          3.29        -38.56        38.56 o
  -8  16   3       1088.87       1052.54        65.10 o
  -7  16   3        661.98        674.52        64.96 o
  -6  16   3        199.23        208.79        53.38 o
  -5  16   3        873.66        953.88        52.67 o
  -4  16   3       4140.92       4278.57        98.21 o
  -3  16   3        271.86        361.93        33.51 o
  -2  16   3        115.49        147.50        29.32 o
  -1  16   3       1155.96       1064.95        49.42 o
   0  16   3         86.65         68.48        23.84 o
   1  16   3       1283.49       1357.98        51.35 o
   2  16   3          2.31         29.54        26.62 o
   3  16   3       1383.71       1486.47        68.39 o
   4  16   3          6.75          9.93        50.86 o
   5  16   3       2457.20       2560.89       174.00 o
   6  16   3        819.52        767.87        52.02 o
   7  16   3         46.32         54.32        29.14 o
   8  16   3        150.24        217.68        30.59 o
   9  16   3          1.85        -16.22        37.77 o
  10  16   3          1.06        -26.84        26.84 o
  11  16   3          1.45        -30.54        30.54 o
  12  16   3         30.45         33.71        32.50 o
  13  16   3        409.89        452.83        60.25 o
  14  16   3         35.92         28.88        66.99 o
  15  16   3         84.43        140.28        40.36 o
  16  16   3         61.34         51.61        27.74 o
  17  16   3         11.95         -2.24        37.75 o
 -17  17   3        198.13        213.52        54.91 o
 -16  17   3          9.35         31.20        62.52 o
 -15  17   3          1.28        -34.29        34.29 o
 -14  17   3         66.89         40.29        23.73 o
 -13  17   3         52.02         44.61        26.10 o
 -12  17   3        152.97        148.16        40.97 o
 -11  17   3        143.61        140.67        34.28 o
 -10  17   3         23.10         21.38        33.71 o
  -9  17   3        945.45        888.68        80.47 o
  -8  17   3         22.90         25.74        27.85 o
  -7  17   3       3563.62       3707.37       137.65 o
  -6  17   3       1984.42       2226.02       100.60 o
  -5  17   3        397.08        351.17        37.17 o
  -4  17   3        888.24        846.23        45.15 o
  -3  17   3        413.10        376.64        40.56 o
  -2  17   3       1129.30       1206.68        61.78 o
  -1  17   3        159.77        141.54        31.97 o
   0  17   3       1360.42       1354.23        55.46 o
   1  17   3       2829.08       3041.18        87.71 o
   2  17   3         73.68        106.19        54.21 o
   3  17   3         13.31         60.87        37.37 o
   4  17   3         11.52         54.29        59.64 o
   5  17   3        579.27        517.84        45.08 o
   6  17   3         48.56         54.27        26.17 o
   7  17   3        674.16        827.07        65.44 o
   8  17   3         18.64        -26.77        34.06 o
   9  17   3         15.91         -0.83        31.15 o
  10  17   3          0.54         -0.46        27.11 o
  11  17   3        297.69        315.96        51.65 o
  12  17   3        128.12        232.41        45.33 o
  13  17   3        259.87        325.74        89.97 o
  14  17   3         32.54         18.88        33.01 o
  15  17   3         19.01        -20.57        28.00 o
  16  17   3         11.51         72.05        36.71 o
 -17  18   3         10.11         29.69        28.20 o
 -16  18   3         71.80         82.66        44.91 o
 -15  18   3         30.46         27.30        41.48 o
 -14  18   3         62.48         46.32        28.30 o
 -13  18   3         10.98        -30.90        30.90 o
 -12  18   3         73.48        105.81        36.85 o
 -11  18   3        140.70        110.37        30.68 o
 -10  18   3        321.10        347.22        41.60 o
  -9  18   3        102.08        125.72        34.52 o
  -8  18   3        697.41        587.57        56.43 o
  -7  18   3        170.52        194.29        32.92 o
  -6  18   3          5.15          7.43        26.65 o
  -5  18   3        453.98        392.25        39.11 o
  -4  18   3          2.62        -17.80        27.02 o
  -3  18   3        187.54        115.23        24.84 o
  -2  18   3       1236.00       1243.39        69.26 o
  -1  18   3          7.80        -10.39        27.91 o
   0  18   3       1852.54       1892.53        62.83 o
   1  18   3        321.37        283.17        33.48 o
   2  18   3        251.88        282.68        50.47 o
   3  18   3       1369.13       1232.65        67.75 o
   4  18   3         57.05         39.57        28.88 o
   5  18   3        106.92        171.80        47.18 o
   6  18   3       1368.24       1428.40        78.39 o
   7  18   3         92.05        116.76        45.57 o
   8  18   3        708.20        761.47        65.15 o
   9  18   3        641.01        533.63        56.86 o
  10  18   3          2.25        -11.78        31.20 o
  11  18   3         22.97         -3.57        35.95 o
  12  18   3         13.63         18.99        31.78 o
  13  18   3          0.17         -9.55        31.97 o
  14  18   3         59.47          4.33        36.29 o
  15  18   3          8.38        -19.87        19.87 o
 -16  19   3        121.32        122.35        37.45 o
 -15  19   3          5.74         46.70        41.78 o
 -14  19   3         86.09        126.08        30.58 o
 -13  19   3         10.23        -21.45        24.98 o
 -12  19   3         28.76         10.41        27.50 o
 -11  19   3        229.87        217.25        33.64 o
 -10  19   3        289.21        276.89        40.06 o
  -9  19   3          0.29        -26.13        26.13 o
  -8  19   3        192.19        183.97        36.84 o
  -7  19   3        103.29         64.31        23.52 o
  -6  19   3          2.09        -26.43        26.43 o
  -5  19   3          0.27        -11.22        23.67 o
  -4  19   3          6.53         14.72        26.05 o
  -3  19   3         42.60         67.88        25.63 o
  -2  19   3         31.89         59.03        24.29 o
  -1  19   3         13.82          8.47        25.04 o
   0  19   3         85.09        106.64        32.22 o
   1  19   3         28.14         34.42        36.17 o
   2  19   3         51.85         55.38        28.95 o
   3  19   3          5.59         22.92        25.22 o
   4  19   3         94.67         93.90        27.60 o
   5  19   3         59.74         58.31        30.07 o
   6  19   3        736.46        677.16        66.53 o
   7  19   3        214.89        211.69        36.30 o
   8  19   3         21.05         28.67        32.20 o
   9  19   3          2.41          5.53        28.88 o
  10  19   3         75.99         76.01        44.94 o
  11  19   3          6.30        -23.28        57.82 o
  12  19   3          3.95         10.97        32.56 o
  13  19   3         11.98         37.63        40.05 o
  14  19   3         22.00         -3.47        25.53 o
 -15  20   3        164.95        174.27        44.17 o
 -14  20   3         24.10         26.26        35.36 o
 -13  20   3         14.22        -21.19        24.30 o
 -12  20   3          0.31          2.63        21.67 o
 -11  20   3         54.79         56.68        26.61 o
 -10  20   3          0.51         -8.59        24.77 o
  -9  20   3        515.14        501.99        45.39 o
  -8  20   3          1.27        -25.77        25.77 o
  -7  20   3          0.24        -37.13        40.95 o
  -6  20   3          0.06         -0.29        27.23 o
  -5  20   3        171.55        173.24        31.22 o
  -4  20   3        113.90         67.58        26.77 o
  -3  20   3        306.84        266.58        42.92 o
  -2  20   3         47.76         38.13        28.94 o
  -1  20   3        276.50        297.13        34.30 o
   0  20   3        364.01        330.25        35.28 o
   1  20   3         20.81         32.58        27.39 o
   2  20   3         38.50         43.59        31.93 o
   3  20   3        478.27        516.67        38.69 o
   4  20   3        117.93        117.51        37.69 o
   5  20   3        323.95        287.64        38.82 o
   6  20   3          0.56        -29.40        29.40 o
   7  20   3         10.87         -0.38        26.72 o
   8  20   3         56.80         40.15        24.93 o
   9  20   3        146.89        127.30        34.54 o
  10  20   3         75.07         33.13        34.35 o
  11  20   3          5.32          6.81        27.22 o
  12  20   3         16.30        -10.68        31.63 o
  13  20   3          7.66          0.22        32.23 o
  14  20   3         33.98         47.15        31.63 o
 -14  21   3         37.67         66.99        32.23 o
 -13  21   3         14.74         -3.46        25.48 o
 -12  21   3         14.00         -4.64        19.77 o
 -11  21   3         30.03         22.58        21.55 o
 -10  21   3        105.43         86.61        24.58 o
  -9  21   3         34.62         15.03        23.46 o
  -8  21   3         28.21         27.15        20.74 o
  -7  21   3        255.28        257.99        32.73 o
  -6  21   3        691.73        503.29        43.32 o
  -5  21   3         38.27         -5.18        22.49 o
  -4  21   3        175.50        159.44        32.29 o
  -3  21   3       1299.82       1408.53        68.52 o
  -2  21   3        371.69        339.45        45.51 o
  -1  21   3        376.65        304.99        39.32 o
   0  21   3          6.75        -19.06        24.11 o
   1  21   3          2.10        -14.13        24.60 o
   2  21   3        718.32        742.23        49.12 o
   3  21   3        695.37        693.91        43.75 o
   4  21   3        189.75        138.55        27.54 o
   5  21   3          4.60        -10.58        26.59 o
   6  21   3          6.40        -11.17        25.65 o
   7  21   3          1.48         -9.41        23.85 o
   8  21   3          2.83         11.04        26.78 o
   9  21   3         16.71         10.37        37.19 o
  10  21   3         95.65        116.46        31.19 o
  11  21   3         96.81         96.96        44.54 o
  12  21   3          6.14        -13.34        23.55 o
  13  21   3         10.28         24.77        31.48 o
 -12  22   3        108.96        122.27        31.06 o
 -11  22   3         18.43        -20.20        20.20 o
 -10  22   3         22.50         29.43        20.09 o
  -9  22   3         10.92         28.96        23.90 o
  -8  22   3        194.82        169.99        27.39 o
  -7  22   3         11.43         47.78        24.16 o
  -6  22   3         27.92         40.12        23.81 o
  -5  22   3         39.59         16.19        24.26 o
  -4  22   3        311.61        340.76        38.94 o
  -3  22   3         14.35          1.51        28.93 o
  -2  22   3        282.49        327.34        53.60 o
  -1  22   3          0.84        -18.56        34.85 o
   0  22   3          5.38        -23.02        26.88 o
   1  22   3         30.32        -11.17        24.55 o
   2  22   3        465.25        414.88        39.51 o
   3  22   3         13.09         -8.73        25.13 o
   4  22   3        292.06        287.06        35.36 o
   5  22   3         77.17         62.42        22.92 o
   6  22   3        194.28        186.52        30.00 o
   7  22   3         15.82          7.59        22.66 o
   8  22   3          8.58         30.85        23.63 o
   9  22   3          9.10        -14.31        22.99 o
  10  22   3         71.10         67.46        26.28 o
  11  22   3         94.55        144.52        33.16 o
  12  22   3         74.43        175.02        44.31 o
 -11  23   3          1.08         16.53        25.07 o
 -10  23   3         81.97         40.47        17.95 o
  -9  23   3        102.43         97.32        19.65 o
  -8  23   3         15.85         -3.87        16.45 o
  -7  23   3          6.28        -17.20        17.20 o
  -6  23   3          8.88          6.28        17.23 o
  -5  23   3        119.49         83.66        25.37 o
  -4  23   3        282.68        293.75        36.02 o
  -3  23   3        141.20        146.63        30.83 o
  -2  23   3        299.49        238.88        37.56 o
  -1  23   3         11.84         10.60        28.35 o
   0  23   3         24.53         22.67        28.66 o
   1  23   3         46.27         34.90        27.81 o
   2  23   3         11.77        -10.53        24.94 o
   3  23   3         63.85         68.32        26.20 o
   4  23   3        690.24        774.17        52.63 o
   5  23   3         46.60         83.25        28.59 o
   6  23   3          3.00          9.58        24.44 o
   7  23   3          3.28         18.40        26.06 o
   8  23   3        204.77        181.97        32.13 o
   9  23   3         29.57         72.83        30.02 o
  10  23   3         19.47        -40.29        40.29 o
 -10  24   3          1.37        -30.59        30.59 o
  -9  24   3        208.85        174.48        49.39 o
  -8  24   3         61.36         64.70        24.03 o
  -7  24   3          0.41        -29.25        29.25 o
  -6  24   3         16.48         13.70        28.73 o
  -5  24   3         38.15         36.06        20.93 o
  -4  24   3        299.21        197.61        22.93 o
  -3  24   3          2.36         10.02        18.23 o
  -2  24   3         34.78         50.61        23.30 o
  -1  24   3         64.72         27.49        24.91 o
   0  24   3          1.53        -33.87        33.87 o
   1  24   3          0.18        -30.93        33.28 o
   2  24   3         10.59         13.75        29.49 o
   3  24   3        499.65        519.77        49.19 o
   4  24   3         34.91         77.67        35.08 o
   5  24   3        211.18        237.32        29.26 o
   6  24   3         20.08         18.98        22.58 o
   7  24   3          0.60        -21.07        38.79 o
   8  24   3          8.72          9.25        36.71 o
   9  24   3        280.06        193.67        45.96 o
  -8  25   3        143.75        118.92        37.45 o
  -7  25   3         32.71         54.81        25.71 o
  -6  25   3         39.28         25.42        26.64 o
  -5  25   3          0.30         -8.76        28.69 o
  -4  25   3         14.44          7.29        22.14 o
  -3  25   3        149.78        171.50        23.99 o
  -2  25   3          1.63        -18.87        18.87 o
  -1  25   3          9.34        -11.30        19.26 o
   0  25   3          2.44        -12.40        21.60 o
   1  25   3        250.52        224.00        37.18 o
   2  25   3         28.42         11.01        26.17 o
   3  25   3        201.27        225.02        46.78 o
   4  25   3        103.07        110.56        50.43 o
   5  25   3          4.80        -10.30        39.09 o
   6  25   3          0.98        -37.60        37.60 o
   7  25   3        116.85         65.65        34.17 o
  -4  26   3         39.23         43.72        38.35 o
  -3  26   3         12.17        -21.64        32.83 o
  -2  26   3        229.68        152.49        45.06 o
  -1  26   3        115.21         46.85        35.81 o
   0  26   3         99.25         77.89        24.99 o
   1  26   3          6.71        -37.89        41.78 o
   2  26   3        168.62        141.94        59.16 o
   3  26   3         19.58         -0.20        55.06 o
 -22   0   4        150.38         91.39        79.38 o
 -20   0   4          7.54         24.43        77.07 o
 -18   0   4        555.83        522.64        70.68 o
 -16   0   4        400.45        365.35        59.96 o
 -14   0   4        287.93        366.81        72.86 o
 -12   0   4         93.69         79.15        71.82 o
 -10   0   4       1709.10       2179.60       226.95 o
  -8   0   4       3889.46       4438.01       235.16 o
  -6   0   4       5740.46       6377.56       288.90 o
  -4   0   4       1826.61       1946.56       209.19 o
  -2   0   4      14446.96      14855.99       266.92 o
   0   0   4     145439.11     149192.48      1278.41 o
   2   0   4     122756.45     123683.70      1941.78 o
   4   0   4      59513.80      56441.87       612.09 o
   6   0   4       2717.43       3608.50       369.14 o
   8   0   4         88.08         31.80        45.39 o
  10   0   4       6119.84       6765.21       615.33 o
  12   0   4         14.49        -48.79       148.91 o
  14   0   4        383.05        365.51        76.02 o
  16   0   4       1299.75       1323.58       124.83 o
  18   0   4        123.74        223.07        97.28 o
  20   0   4          7.67         22.89        39.04 o
 -22   1   4          1.24        -31.06        31.06 o
 -21   1   4          0.96        -20.99        32.97 o
 -20   1   4        170.51        145.87        39.67 o
 -19   1   4        286.44        273.16        59.45 o
 -18   1   4          0.26        -10.94        51.52 o
 -17   1   4         54.47        -13.58        36.16 o
 -16   1   4        112.98         58.68        32.69 o
 -15   1   4       1973.62       1757.87        75.51 o
 -14   1   4         98.80         53.97        33.57 o
 -13   1   4        146.52        112.02        71.91 o
 -12   1   4       1952.37       2080.07       205.68 o
 -11   1   4          0.87        -54.52        54.52 o
 -10   1   4       6139.08       7069.55       273.98 o
  -9   1   4        595.88        728.95        93.65 o
  -8   1   4         11.76        -56.40        57.04 o
  -7   1   4        604.18        784.29        85.51 o
  -6   1   4      10326.83      11592.69       407.64 o
  -5   1   4        301.41        237.12        61.66 o
  -4   1   4       5630.35       6205.65       451.96 o
  -3   1   4         57.02          5.19        42.55 o
  -2   1   4      36927.31      43191.15       317.25 o
  -1   1   4      44672.28      46966.95      1188.97 o
   0   1   4       1892.21       1196.86        94.15 o
   1   1   4       3897.55       3262.29       118.00 o
   2   1   4      44379.65      46448.45       333.19 o
   3   1   4        202.22        332.96        50.11 o
   4   1   4      12825.64      12158.09       284.52 o
   5   1   4         10.24         62.25        46.70 o
   6   1   4        227.50        289.86        59.50 o
   7   1   4        183.56        291.11        46.80 o
   8   1   4       3973.72       3983.33       141.30 o
   9   1   4        629.23        636.09       100.83 o
  10   1   4         70.51        108.86        61.74 o
  11   1   4       1131.44        850.69       178.55 o
  12   1   4       3033.53       3555.39       362.97 o
  13   1   4        646.43        781.26        63.81 o
  14   1   4        310.13        366.49        54.82 o
  15   1   4        542.77        533.08        55.63 o
  16   1   4         21.33         -8.02        39.41 o
  17   1   4          4.55        -39.44        39.44 o
  18   1   4         30.47         73.27        49.82 o
  19   1   4        282.55        308.48        66.71 o
  20   1   4         75.79         49.66        27.94 o
  21   1   4         24.98         42.81        26.97 o
 -22   2   4          0.66          1.82        30.00 o
 -21   2   4          3.01         39.26        30.13 o
 -20   2   4         62.85         86.26        36.81 o
 -19   2   4        112.16        148.54        48.98 o
 -18   2   4        142.74         98.49        38.05 o
 -17   2   4       1063.10        987.53        76.79 o
 -16   2   4        114.06         90.47        47.61 o
 -15   2   4        135.82        147.61        34.11 o
 -14   2   4         10.85         14.52        36.74 o
 -13   2   4          5.82        -15.27        71.64 o
 -12   2   4        235.75         81.97       121.95 o
 -11   2   4       7314.60       7725.84       373.20 o
 -10   2   4       2247.46       2246.34       195.30 o
  -9   2   4       3311.31       3479.11       228.50 o
  -8   2   4       5539.37       6061.47       275.42 o
  -7   2   4       3765.71       4471.07       280.84 o
  -6   2   4       2949.36       3017.52       183.60 o
  -5   2   4       5936.90       5887.49       201.66 o
  -4   2   4          8.53        334.52        66.10 o
  -3   2   4         24.16         69.01        41.10 o
  -2   2   4      83309.62      82108.95       692.32 o
  -1   2   4      32463.80      35499.17       527.05 o
   0   2   4      71280.66      79167.29       642.17 o
   1   2   4      25408.30      24755.19       461.10 o
   2   2   4       5489.40       6765.53       159.80 o
   3   2   4         61.68         92.84        30.76 o
   4   2   4       1432.06       1340.46        85.79 o
   5   2   4       2001.35       1641.18       112.56 o
   6   2   4        816.00        714.36        72.69 o
   7   2   4       9725.71       8947.90       215.14 o
   8   2   4        261.91        478.15        75.89 o
   9   2   4       2453.31       2227.15       153.73 o
  10   2   4        639.23        562.00       107.51 o
  11   2   4       1807.16       1765.96       186.56 o
  12   2   4        980.57       1108.26       231.50 o
  13   2   4       2417.47       2530.84       103.07 o
  14   2   4         56.44        101.50        41.13 o
  15   2   4        194.33        129.58        35.22 o
  16   2   4          0.58        -34.69        34.69 o
  17   2   4        152.94         96.84        35.00 o
  18   2   4         21.83         13.94        49.98 o
  19   2   4          1.21        -55.95        72.66 o
  20   2   4         23.01          3.05        30.23 o
  21   2   4         12.23         -2.89        31.21 o
 -22   3   4          3.46         28.64        28.85 o
 -21   3   4          1.16         -6.42        30.82 o
 -20   3   4         16.46         65.70        32.97 o
 -19   3   4        121.18        128.84        38.33 o
 -18   3   4        181.29        275.15        45.12 o
 -17   3   4         48.02         63.13        53.26 o
 -16   3   4        496.35        629.29       110.01 o
 -15   3   4         58.73         58.75        35.64 o
 -14   3   4         45.33          2.52        28.41 o
 -13   3   4         38.36         79.00        77.98 o
 -12   3   4       1112.85        968.46       179.51 o
 -11   3   4          7.89        -13.06        92.69 o
 -10   3   4       1438.42       1349.58       152.27 o
  -9   3   4       6338.29       7802.37       355.55 o
  -8   3   4         32.07         55.05        69.84 o
  -7   3   4       2119.17       2269.46       145.33 o
  -6   3   4       2511.23       2208.32        86.81 o
  -5   3   4        776.04        798.35        61.07 o
  -4   3   4        203.64        332.14        52.60 o
  -3   3   4        318.01        165.88        41.68 o
  -2   3   4         63.01         91.65        32.96 o
  -1   3   4       4529.39       4035.40       321.15 o
   0   3   4     102824.56     107222.68       801.58 o
   1   3   4        369.72        149.86        29.30 o
   2   3   4        701.30        740.58        59.68 o
   3   3   4       3753.07       3591.08        93.20 o
   4   3   4        817.44        864.32        63.40 o
   5   3   4      18441.58      17968.43       326.03 o
   6   3   4       3474.48       3448.58       198.39 o
   7   3   4         49.89         79.46        54.17 o
   8   3   4         29.10        -12.98        56.80 o
   9   3   4       1697.52       1673.87       136.45 o
  10   3   4         79.87         64.85        96.13 o
  11   3   4       1087.65       1049.81       154.80 o
  12   3   4       1872.58       2294.65       134.75 o
  13   3   4        812.63        770.84        61.18 o
  14   3   4       1911.40       2107.15        98.25 o
  15   3   4        497.68        491.71        58.27 o
  16   3   4         58.22         70.34        34.12 o
  17   3   4          9.23        -18.66        32.63 o
  18   3   4         12.62         43.80        35.52 o
  19   3   4        240.61        333.82        64.87 o
  20   3   4         17.27         50.00        31.98 o
  21   3   4          5.89        -31.46        31.46 o
 -22   4   4          0.87         -6.12        25.61 o
 -21   4   4         29.20        -32.77        32.77 o
 -20   4   4          2.58        -31.31        31.31 o
 -19   4   4          3.86          3.18        33.83 o
 -18   4   4         89.10         59.51        34.87 o
 -17   4   4          5.72        -54.68        54.68 o
 -16   4   4        391.88        453.01        79.77 o
 -15   4   4          1.36        -46.89        46.89 o
 -14   4   4        981.79        973.59        58.97 o
 -13   4   4          2.51        -78.77        88.77 o
 -12   4   4        575.03        334.32       118.02 o
 -11   4   4         54.94         46.28        53.25 o
 -10   4   4        116.74         68.51        66.76 o
  -9   4   4       3689.48       4698.54       230.22 o
  -8   4   4       1545.87       1477.84       132.70 o
  -7   4   4         26.15         34.79        58.57 o
  -6   4   4       1523.03       1680.68        93.44 o
  -5   4   4        500.41        691.38        61.48 o
  -4   4   4        514.59        404.99        43.68 o
  -3   4   4      18674.93      19289.75       445.76 o
  -2   4   4      26076.36      27254.17       457.30 o
  -1   4   4        499.50        214.03        53.70 o
   0   4   4      74959.64      75433.48      1771.47 o
   1   4   4         73.63         66.94        14.62 o
   2   4   4        840.46        877.25        50.32 o
   3   4   4       1345.02       1088.08        67.00 o
   4   4   4       5907.56       5927.65       156.74 o
   5   4   4       5546.90       5484.28       199.17 o
   6   4   4       6647.93       7278.19       244.41 o
   7   4   4        430.64        336.66        70.87 o
   8   4   4        761.93        845.58       105.42 o
   9   4   4        557.06        502.52        85.54 o
  10   4   4       2700.27       2876.95       229.59 o
  11   4   4        255.17        233.67        91.79 o
  12   4   4         76.39         53.48        31.04 o
  13   4   4          8.12         33.78        69.92 o
  14   4   4         31.24        -41.69        43.75 o
  15   4   4         74.48         67.08        42.00 o
  16   4   4         11.39         -1.12        38.17 o
  17   4   4        321.14        359.31        60.95 o
  18   4   4         11.88         55.78        42.21 o
  19   4   4          0.15        -11.49        28.04 o
  20   4   4         36.75        -10.57        27.11 o
  21   4   4         13.00         56.98        30.58 o
 -22   5   4          2.85        -43.58        47.75 o
 -21   5   4         12.27         27.50        33.35 o
 -20   5   4        181.15        214.13        47.16 o
 -19   5   4        108.89         76.52        39.38 o
 -18   5   4         82.03         71.24        40.87 o
 -17   5   4        201.37        132.82        61.25 o
 -16   5   4        413.07        352.12        59.70 o
 -15   5   4        297.12        160.70        56.94 o
 -14   5   4        515.31        523.02        45.57 o
 -13   5   4        437.44        396.09        47.84 o
 -12   5   4          5.43         -1.55        71.17 o
 -11   5   4        467.92        313.04        70.16 o
 -10   5   4         20.99        -10.55        72.24 o
  -9   5   4       3584.89       4160.18       226.99 o
  -8   5   4       5107.49       5063.25       206.03 o
  -7   5   4          9.21          2.91        55.36 o
  -6   5   4       8588.88       8411.82       188.19 o
  -5   5   4        410.68        261.40        42.62 o
  -4   5   4       2066.83       2241.56        94.20 o
  -3   5   4       1657.07       1466.57        95.66 o
  -2   5   4      12910.44      14674.92       279.26 o
  -1   5   4        150.90        163.66        28.40 o
   0   5   4       9384.57       9031.71       319.73 o
   1   5   4        970.39       1024.30        91.39 o
   2   5   4      10489.60      11819.11       223.99 o
   3   5   4       1861.58       2226.62        70.07 o
   4   5   4       6123.97       6156.64       188.21 o
   5   5   4       1780.41       1821.31       127.64 o
   6   5   4       4003.67       5439.52       223.05 o
   7   5   4        411.68        429.08        73.88 o
   8   5   4       2974.22       3165.39       169.54 o
   9   5   4        553.27        574.67        92.15 o
  10   5   4        300.21        306.58       155.28 o
  11   5   4          5.32          5.88        70.48 o
  12   5   4        498.19        449.49        48.93 o
  13   5   4        550.20        446.12        63.29 o
  14   5   4        245.03        246.52        54.80 o
  15   5   4        526.44        599.08        64.18 o
  16   5   4        206.60        232.29        64.78 o
  17   5   4          9.43         -3.85        98.25 o
  18   5   4        325.75        458.49        54.30 o
  19   5   4         47.62         15.53        30.62 o
  20   5   4         12.60        -37.90        37.90 o
  21   5   4          9.42         38.47        27.49 o
 -22   6   4          3.25          1.23        31.12 o
 -21   6   4         56.65         41.66        30.05 o
 -20   6   4          2.14         45.29        36.19 o
 -19   6   4        113.32        160.03        41.09 o
 -18   6   4          9.92         31.29        37.41 o
 -17   6   4         16.69         18.47        47.05 o
 -16   6   4          0.73        -46.49        46.49 o
 -15   6   4        450.61        380.71        56.26 o
 -14   6   4        467.61        450.36        44.23 o
 -13   6   4        195.42        207.11        40.87 o
 -12   6   4        642.81        722.85        90.65 o
 -11   6   4        604.80        508.77        76.92 o
 -10   6   4         31.50        -22.53        51.53 o
  -9   6   4        339.89        360.73        70.94 o
  -8   6   4         20.66         52.53        60.80 o
  -7   6   4       1971.40       2188.48       215.25 o
  -6   6   4         12.55         -5.03        47.08 o
  -5   6   4      13080.77      15074.52       322.55 o
  -4   6   4       2632.73       3283.12       112.29 o
  -3   6   4        284.17        324.99        50.60 o
  -2   6   4        200.39        143.70        42.76 o
  -1   6   4       4742.45       4309.29       130.52 o
   0   6   4       7986.87       8060.02       332.64 o
   1   6   4       1665.24       1495.32       109.74 o
   2   6   4        856.78        850.52        89.66 o
   3   6   4       2358.19       1799.94        92.46 o
   4   6   4       3703.64       4006.00       136.66 o
   5   6   4        980.64       1110.51        72.23 o
   6   6   4       1274.68       1259.04        96.17 o
   7   6   4       5559.66       6399.85       233.08 o
   8   6   4        115.98        145.65        55.89 o
   9   6   4        297.21        303.54        62.88 o
  10   6   4        924.48        770.02       111.39 o
  11   6   4         35.62         55.79       112.11 o
  12   6   4        203.17        257.85        41.70 o
  13   6   4        913.78       1082.63        86.45 o
  14   6   4          0.96        -21.38        57.53 o
  15   6   4        249.32        334.63        53.71 o
  16   6   4          0.47        -21.09        50.17 o
  17   6   4        253.47        381.13        63.51 o
  18   6   4         22.02         45.66        36.31 o
  19   6   4         75.43         66.05        26.70 o
  20   6   4          2.70        -29.01        29.01 o
  21   6   4         35.26         44.91        39.54 o
 -22   7   4          1.67        -47.15        47.15 o
 -21   7   4          0.10        -20.81        40.38 o
 -20   7   4         25.36         70.39        47.46 o
 -19   7   4         17.98          5.06        34.75 o
 -18   7   4          2.38         41.28        54.25 o
 -17   7   4          1.13         18.60        46.09 o
 -16   7   4         74.84         38.23        38.17 o
 -15   7   4        736.57        651.96        75.57 o
 -14   7   4        143.89        109.05        41.95 o
 -13   7   4       2920.24       3336.50       120.95 o
 -12   7   4        180.51        110.62        89.07 o
 -11   7   4        862.28        902.04       109.22 o
 -10   7   4        402.30        293.69        62.46 o
  -9   7   4        336.33        230.87        59.95 o
  -8   7   4       1410.04       1608.95       136.04 o
  -7   7   4       8972.58       9916.69       268.25 o
  -6   7   4         59.52         46.41        43.44 o
  -5   7   4       1794.35       1932.84        91.25 o
  -4   7   4          7.15         82.56        30.50 o
  -3   7   4         95.78         73.96        52.37 o
  -2   7   4        403.74        303.11        50.65 o
  -1   7   4       3398.59       3894.41       148.95 o
   0   7   4       4287.91       4646.38       165.53 o
   1   7   4       4130.89       4044.25       179.19 o
   2   7   4       3137.68       3809.66       181.37 o
   3   7   4       4871.01       4652.39       207.63 o
   4   7   4       6767.19       7927.35       214.62 o
   5   7   4      31082.83      34323.67       522.37 o
   6   7   4        584.98        564.08        83.25 o
   7   7   4        463.75        305.95        80.77 o
   8   7   4         12.12         15.01        63.60 o
   9   7   4       1985.59       2048.33       148.28 o
  10   7   4         44.36        126.73        86.79 o
  11   7   4       1243.02       1319.07       100.25 o
  12   7   4        707.94        628.12        89.62 o
  13   7   4         15.86         -9.29        38.77 o
  14   7   4          3.28        -13.51        45.36 o
  15   7   4        735.74        824.27        87.44 o
  16   7   4         84.26         78.43        43.81 o
  17   7   4         33.17         67.67        34.62 o
  18   7   4         14.94        -11.58        36.26 o
  19   7   4          9.70         19.54        27.80 o
  20   7   4          9.57          2.31        23.09 o
 -21   8   4          1.32        -16.95        26.32 o
 -20   8   4         22.02         -7.92        42.98 o
 -19   8   4         40.25         88.39        41.40 o
 -18   8   4         42.91         80.46        62.96 o
 -17   8   4         18.85         23.61        55.82 o
 -16   8   4         41.76         25.56        40.68 o
 -15   8   4        197.43        224.74        54.82 o
 -14   8   4       1116.42       1040.29        74.16 o
 -13   8   4       1080.93       1044.36        74.18 o
 -12   8   4         57.39         13.45        42.91 o
 -11   8   4       1373.92       1513.61       161.68 o
 -10   8   4        589.78        596.80        89.89 o
  -9   8   4         61.67         47.07        75.96 o
  -8   8   4       6601.99       5792.40       235.84 o
  -7   8   4        237.89        309.83        71.45 o
  -6   8   4       1539.09       1470.55       110.80 o
  -5   8   4       1653.92       2165.28       123.65 o
  -4   8   4        160.10        270.69        57.31 o
  -3   8   4       3057.32       3321.25       167.66 o
  -2   8   4        483.63        394.60        52.81 o
  -1   8   4       1291.20       1228.65        94.77 o
   0   8   4        156.28        102.39        61.81 o
   1   8   4         10.59         -0.96        60.02 o
   2   8   4        487.42        686.45        94.94 o
   3   8   4       6535.88       6977.53       261.16 o
   4   8   4      12196.68      12161.97       353.13 o
   5   8   4        383.61        440.74        88.99 o
   6   8   4       1811.15       1800.97       177.57 o
   7   8   4        173.53        220.13        65.23 o
   8   8   4         72.70        148.32        69.31 o
   9   8   4        935.31        871.97       116.73 o
  10   8   4       3110.58       3332.07       310.63 o
  11   8   4        102.64         68.61        38.98 o
  12   8   4        703.00        769.91        73.82 o
  13   8   4       1074.30       1040.54        83.24 o
  14   8   4         71.72         37.54        45.17 o
  15   8   4          1.21         -9.06        43.98 o
  16   8   4         16.09        -36.28        36.28 o
  17   8   4         50.17         38.96        43.08 o
  18   8   4         33.50         20.24        28.12 o
  19   8   4          0.09        -26.40        26.40 o
  20   8   4         11.65          3.83        23.54 o
 -21   9   4         64.90         95.65        52.22 o
 -20   9   4         16.94         -3.78        28.42 o
 -19   9   4          1.05        -49.78        49.78 o
 -18   9   4          0.24         -7.56        31.57 o
 -17   9   4         17.41         38.45        96.09 o
 -16   9   4        184.93        175.91        56.04 o
 -15   9   4        213.14        135.51        59.85 o
 -14   9   4          1.10         -6.07        36.66 o
 -13   9   4         85.75         22.30        45.16 o
 -12   9   4          3.13         -9.02        31.83 o
 -11   9   4       1396.40       1400.96       122.29 o
 -10   9   4        514.98        536.86        99.92 o
  -9   9   4        317.22        345.17        71.83 o
  -8   9   4        146.38        105.85        49.83 o
  -7   9   4        903.68        794.44        99.12 o
  -6   9   4       9911.75       9892.44       322.90 o
  -5   9   4       2407.52       1996.95       168.84 o
  -4   9   4         10.86         74.05        64.32 o
  -3   9   4       2693.53       2491.96       112.95 o
  -2   9   4      11717.17      12597.27       260.98 o
  -1   9   4        299.88        307.61        69.61 o
   0   9   4       1107.81       1018.62       104.96 o
   1   9   4       9237.78       9768.17       306.87 o
   2   9   4        116.49        155.32        76.65 o
   3   9   4       4991.97       4650.53       224.91 o
   4   9   4         33.90         17.67        64.53 o
   5   9   4        383.42        218.33        74.55 o
   6   9   4       4998.89       5601.59       266.81 o
   7   9   4        171.79        194.87        74.79 o
   8   9   4       1178.02       1190.79       136.94 o
   9   9   4       1060.98        994.74       149.41 o
  10   9   4        128.60        131.38        35.22 o
  11   9   4          4.18        -19.45        30.07 o
  12   9   4        709.02        595.92        64.58 o
  13   9   4          6.91         20.50        51.77 o
  14   9   4        323.47        312.93        52.34 o
  15   9   4         23.99         -3.53        44.46 o
  16   9   4        332.50        404.91        62.13 o
  17   9   4          4.02         49.52        37.56 o
  18   9   4         91.18         93.45        29.71 o
  19   9   4         27.54         20.87        26.86 o
  20   9   4          7.44        -27.45        37.30 o
 -21  10   4         53.23         57.12        29.50 o
 -20  10   4         19.33         -7.49        29.27 o
 -19  10   4          0.39        -22.22        28.29 o
 -18  10   4          6.53         62.72        37.29 o
 -17  10   4         11.77         -5.35        39.23 o
 -16  10   4         47.80         80.64        45.43 o
 -15  10   4         24.21         12.64        95.27 o
 -14  10   4          1.00        -25.12        38.50 o
 -13  10   4        607.93        635.49        62.87 o
 -12  10   4        778.24        850.38        57.98 o
 -11  10   4         82.55        103.16        37.78 o
 -10  10   4          4.93        -25.93       264.17 o
  -9  10   4          5.04         12.62        60.01 o
  -8  10   4         13.95         61.65        65.49 o
  -7  10   4        264.55        244.23        65.95 o
  -6  10   4         85.25         29.97        59.25 o
  -5  10   4        264.49        187.84        68.82 o
  -4  10   4      12940.00      13944.46       464.64 o
  -3  10   4       4936.67       4845.19       210.71 o
  -2  10   4        824.09        965.05        92.15 o
  -1  10   4        808.35        910.82       106.33 o
   0  10   4       4405.23       5626.60       240.14 o
   1  10   4       4642.09       4746.69       227.88 o
   2  10   4      10790.89      10622.11       342.92 o
   3  10   4       1314.96       1000.69        98.78 o
   4  10   4        270.61        277.09        91.56 o
   5  10   4        555.70        675.85       102.19 o
   6  10   4         22.71         20.95        69.75 o
   7  10   4        563.71        570.61       100.61 o
   8  10   4         20.90        -62.79        73.59 o
   9  10   4          9.23         32.04        55.72 o
  10  10   4         39.55         17.78        29.29 o
  11  10   4        306.43        239.25        42.59 o
  12  10   4          1.03         -0.67        39.70 o
  13  10   4         34.22        -47.59        47.59 o
  14  10   4        367.53        316.24        59.56 o
  15  10   4         47.14         34.99        41.98 o
  16  10   4          0.44        -27.71        36.92 o
  17  10   4         52.52         67.52        29.92 o
  18  10   4         70.51         40.07        25.66 o
  19  10   4         20.02         57.30        37.36 o
  20  10   4         10.33        -35.06        35.06 o
 -20  11   4          1.85        -37.15        37.15 o
 -19  11   4         15.64        -11.45        51.11 o
 -18  11   4          0.26         11.95        30.50 o
 -17  11   4         16.84         28.36        31.70 o
 -16  11   4         53.02         42.91        41.18 o
 -15  11   4          6.96        -11.40        37.35 o
 -14  11   4         18.77        -29.26        29.26 o
 -13  11   4          1.51        -34.58        34.58 o
 -12  11   4         10.82          8.93        39.48 o
 -11  11   4          1.48         54.82        38.33 o
 -10  11   4       1609.99       1642.60        92.73 o
  -9  11   4       1275.36       1168.80       167.51 o
  -8  11   4        669.26        790.06       128.90 o
  -7  11   4         24.08         98.04        93.50 o
  -6  11   4       1292.16       1055.47       117.01 o
  -5  11   4       2567.85       2714.12       203.29 o
  -4  11   4        135.09        138.85        45.92 o
  -3  11   4        337.09        338.29        77.94 o
  -2  11   4       1806.07       2173.09       174.07 o
  -1  11   4       1996.22       2058.82       153.66 o
   0  11   4       1359.14       1385.66       134.04 o
   1  11   4       6755.07       5838.27       229.39 o
   2  11   4       1336.11       1725.08       133.53 o
   3  11   4       2493.02       2203.78       145.78 o
   4  11   4       1601.04       1956.62       193.99 o
   5  11   4         68.18         91.93        58.70 o
   6  11   4        895.76        955.00       144.34 o
   7  11   4         48.76         38.17        67.13 o
   8  11   4        190.35        118.07        76.24 o
   9  11   4       1767.57       1963.82        78.44 o
  10  11   4        851.68        753.07        55.06 o
  11  11   4         49.98        -34.24        34.24 o
  12  11   4         13.07        -27.55        56.63 o
  13  11   4         77.26         64.69        54.74 o
  14  11   4        142.13        156.99        44.72 o
  15  11   4        251.12        204.68        36.19 o
  16  11   4          6.49        -17.74        37.00 o
  17  11   4         44.48         45.54        29.85 o
  18  11   4         41.11         20.66        35.80 o
  19  11   4         82.02         34.91        45.73 o
 -20  12   4         56.83         83.26        51.48 o
 -19  12   4          2.71        -38.19        38.19 o
 -18  12   4         54.48         25.49        39.60 o
 -17  12   4         65.67        122.20        80.27 o
 -16  12   4          7.38         -2.05        39.92 o
 -15  12   4        565.80        693.28        77.25 o
 -14  12   4        376.92        317.17        54.57 o
 -13  12   4        359.86        276.42        48.87 o
 -12  12   4         20.07        -21.62        28.34 o
 -11  12   4        300.46        409.17        50.69 o
 -10  12   4        646.62        658.25        67.05 o
  -9  12   4         95.51         95.44        35.37 o
  -8  12   4          8.46        -85.44        85.44 o
  -7  12   4          6.42        -39.03        80.56 o
  -6  12   4        299.25        229.44        93.69 o
  -5  12   4         14.36          7.42        52.58 o
  -4  12   4       3007.45       3026.43       229.33 o
  -3  12   4       3288.65       3731.17       237.58 o
  -2  12   4         53.36         78.87        62.17 o
  -1  12   4        379.75        532.94        88.50 o
   0  12   4       4594.82       5002.65       241.10 o
   1  12   4        990.63       1000.95       116.70 o
   2  12   4        109.78        130.32        62.70 o
   3  12   4        990.88       1003.98       123.42 o
   4  12   4         56.79        106.45        82.34 o
   5  12   4         29.69         57.43        63.37 o
   6  12   4         47.24        113.09       127.28 o
   7  12   4        412.60        458.76       105.51 o
   8  12   4         84.41         55.58        24.70 o
   9  12   4         54.02         96.22        27.92 o
  10  12   4       2019.31       2069.39        88.46 o
  11  12   4        162.12         98.23        35.69 o
  12  12   4         31.52         32.56        43.64 o
  13  12   4         15.56        -12.51        62.44 o
  14  12   4        119.20        111.92        40.58 o
  15  12   4          2.02        -23.16        34.42 o
  16  12   4         33.04        -15.48        28.79 o
  17  12   4          8.04         19.13        65.88 o
  18  12   4          0.32        -34.59        34.59 o
  19  12   4         19.41          2.54        43.72 o
 -20  13   4          1.57        -34.91        38.35 o
 -19  13   4         88.31         76.00        91.31 o
 -18  13   4        268.39        310.24        54.22 o
 -17  13   4         80.88         95.03        48.16 o
 -16  13   4        110.42        144.62        64.63 o
 -15  13   4          9.82         61.10        37.79 o
 -14  13   4         52.79         45.92        42.92 o
 -13  13   4        483.20        425.65        46.39 o
 -12  13   4        429.61        359.84        41.93 o
 -11  13   4         63.32         20.63        32.12 o
 -10  13   4       1823.80       1911.73        90.20 o
  -9  13   4        139.02        121.70        38.08 o
  -8  13   4         35.96         43.50        30.63 o
  -7  13   4         54.36        147.28       150.24 o
  -6  13   4         44.66         39.99        78.71 o
  -5  13   4        341.52        515.37       113.87 o
  -4  13   4         87.82         78.98        75.51 o
  -3  13   4        595.51        425.82       137.81 o
  -2  13   4        154.01        134.39        59.23 o
  -1  13   4       4519.23       4451.04       204.67 o
   0  13   4         40.81         53.00        49.07 o
   1  13   4       1591.91       1537.27       126.89 o
   2  13   4       1169.51       1099.81       127.67 o
   3  13   4       1386.75       1119.75       191.60 o
   4  13   4         11.91        -13.51        83.53 o
   5  13   4         25.24         67.66        89.18 o
   6  13   4       1749.78       1819.46        85.34 o
   7  13   4       1085.24       1129.38        65.68 o
   8  13   4       4789.61       5342.61       113.52 o
   9  13   4       1295.83       1324.27        66.39 o
  10  13   4         94.52         46.66        30.31 o
  11  13   4        885.68        823.52        85.39 o
  12  13   4        455.33        502.16        67.93 o
  13  13   4          7.56         36.73        33.22 o
  14  13   4         97.46        158.03        44.50 o
  15  13   4         47.16         37.86        33.69 o
  16  13   4         26.01         10.20        28.89 o
  17  13   4         85.36         89.94        41.75 o
  18  13   4         22.74         60.87        33.70 o
 -19  14   4        206.93        289.60        62.82 o
 -18  14   4         50.81         67.50        29.87 o
 -17  14   4        261.89        303.68        55.55 o
 -16  14   4         84.64         73.06        47.67 o
 -15  14   4          0.85         -8.23        36.95 o
 -14  14   4         64.62         73.59        36.67 o
 -13  14   4         24.43         44.95        33.85 o
 -12  14   4         35.56         24.54        29.37 o
 -11  14   4       2398.10       2736.75       135.79 o
 -10  14   4          1.43        -41.09        41.09 o
  -9  14   4         40.20        -38.21        38.21 o
  -8  14   4        196.55        148.93        31.28 o
  -7  14   4        273.12        347.38        53.24 o
  -6  14   4         11.39         27.12        38.55 o
  -5  14   4       3137.47       3137.23       253.85 o
  -4  14   4        947.39        978.27       188.41 o
  -3  14   4        609.19        581.02       161.84 o
  -2  14   4       1107.86       1057.74       199.14 o
  -1  14   4        375.30        208.58        58.98 o
   0  14   4       2401.30       2497.15       161.62 o
   1  14   4         41.60        134.67        66.20 o
   2  14   4       1941.05       1762.37       232.76 o
   3  14   4        754.58        932.52       173.60 o
   4  14   4        160.06        164.20        58.56 o
   5  14   4        992.51       1153.72        56.85 o
   6  14   4        470.60        499.45        36.38 o
   7  14   4        607.76        657.18        41.39 o
   8  14   4        537.47        617.40        43.64 o
   9  14   4       1894.92       2034.49        85.19 o
  10  14   4       1448.67       1485.67        80.78 o
  11  14   4        343.71        465.24        55.37 o
  12  14   4         11.43          8.59        35.63 o
  13  14   4        392.11        588.97        68.51 o
  14  14   4         40.16         72.33        40.22 o
  15  14   4         57.52         60.34        35.50 o
  16  14   4        111.67         52.38        26.79 o
  17  14   4         30.36         56.66        34.59 o
  18  14   4         36.55         75.20        43.87 o
 -19  15   4         40.19         84.00        32.97 o
 -18  15   4        132.28        108.47        57.30 o
 -17  15   4         38.25         18.17        38.81 o
 -16  15   4          3.53        -32.57        41.78 o
 -15  15   4          4.21         -5.38        34.22 o
 -14  15   4          6.71         -4.58        30.61 o
 -13  15   4        238.52        201.50        36.40 o
 -12  15   4        190.36        183.40        34.87 o
 -11  15   4        338.58        295.45        46.73 o
 -10  15   4       1786.12       1862.82       112.40 o
  -9  15   4         89.88         48.29        35.81 o
  -8  15   4        343.18        310.34        44.44 o
  -7  15   4        456.23        475.09        57.36 o
  -6  15   4         29.35         71.44        33.22 o
  -5  15   4        916.50       1133.70        73.09 o
  -4  15   4        611.13        555.52        51.80 o
  -3  15   4       1825.15       2176.90       103.12 o
  -2  15   4        403.51        277.40        65.30 o
  -1  15   4        478.58        549.62       160.57 o
   0  15   4        388.92        327.17        49.72 o
   1  15   4       1407.64       1418.87        80.08 o
   2  15   4         15.10         81.32        26.99 o
   3  15   4        417.26        471.66        46.89 o
   4  15   4         62.28         70.23        28.78 o
   5  15   4         11.09         -6.06        28.63 o
   6  15   4       2767.76       2948.25        94.02 o
   7  15   4          1.55         -3.56        24.10 o
   8  15   4        707.15        695.17        54.89 o
   9  15   4        216.08        285.79        35.19 o
  10  15   4        443.92        454.36        45.36 o
  11  15   4         32.61         29.20        37.41 o
  12  15   4         58.26         12.51        31.64 o
  13  15   4          8.60          9.50        43.80 o
  14  15   4          1.06          7.54        28.06 o
  15  15   4         46.69        101.88        39.04 o
  16  15   4         38.36         31.08        29.16 o
  17  15   4          5.38        -44.17        47.30 o
 -18  16   4         19.12         49.39        34.47 o
 -17  16   4         49.41         17.76        44.76 o
 -16  16   4          0.19         -0.15        38.30 o
 -15  16   4         13.07          6.97        30.35 o
 -14  16   4        150.19        151.33        36.32 o
 -13  16   4        351.91        347.16        43.16 o
 -12  16   4         13.64          1.36        34.93 o
 -11  16   4         82.81         71.25        32.18 o
 -10  16   4          6.03        -42.72        42.72 o
  -9  16   4        364.88        436.85        52.05 o
  -8  16   4        311.19        342.03        47.98 o
  -7  16   4        145.25        206.52        48.56 o
  -6  16   4       9182.81       9759.33       161.53 o
  -5  16   4       1586.70       1683.96        64.96 o
  -4  16   4        446.15        439.26        43.09 o
  -3  16   4        807.74        915.15        53.82 o
  -2  16   4        109.07        125.17        25.43 o
  -1  16   4       1834.44       1853.05        61.35 o
   0  16   4        378.87        355.64        32.47 o
   1  16   4        263.78        188.25        30.47 o
   2  16   4          3.88         19.79        29.66 o
   3  16   4        627.80        767.73        56.24 o
   4  16   4        336.88        374.25        40.34 o
   5  16   4       1185.55       1226.97        63.67 o
   6  16   4        108.56        103.92        30.61 o
   7  16   4        369.30        455.16        42.11 o
   8  16   4        249.03        305.51        36.50 o
   9  16   4        114.68         75.59        28.52 o
  10  16   4         52.00         33.20        33.03 o
  11  16   4          1.51        -23.93        32.83 o
  12  16   4        334.99        488.39        68.83 o
  13  16   4         33.18         31.36        40.35 o
  14  16   4          8.34         15.42        50.73 o
  15  16   4         36.20         32.97        28.42 o
  16  16   4         14.05         19.04        42.60 o
 -17  17   4          1.15         10.44        35.51 o
 -16  17   4         88.02        188.15        41.89 o
 -15  17   4         30.61         52.42        25.87 o
 -14  17   4        227.71        270.10        34.05 o
 -13  17   4        185.89        205.60        38.19 o
 -12  17   4          7.32        -12.77        25.52 o
 -11  17   4        154.59        145.01        33.12 o
 -10  17   4         95.10         97.05        38.66 o
  -9  17   4         87.10         67.89        33.78 o
  -8  17   4        168.85        165.95        35.58 o
  -7  17   4         79.92         68.88        34.22 o
  -6  17   4       1013.59       1266.66        63.67 o
  -5  17   4       1048.22       1055.56        56.43 o
  -4  17   4        146.52        136.11        31.78 o
  -3  17   4        132.86        126.76        31.31 o
  -2  17   4        212.44        130.40        30.53 o
  -1  17   4          4.14         -8.73        22.41 o
   0  17   4         22.58         64.30        38.80 o
   1  17   4        270.58        299.85        36.25 o
   2  17   4        947.35       1104.53        56.22 o
   3  17   4        782.23        768.89        61.72 o
   4  17   4        142.26         96.77        24.88 o
   5  17   4         37.22         20.22        27.49 o
   6  17   4       1481.44       1461.17        63.78 o
   7  17   4       1034.76        974.18        69.47 o
   8  17   4        795.80        768.90        43.74 o
   9  17   4        174.66        132.29        32.33 o
  10  17   4        718.88        559.06        65.58 o
  11  17   4        232.66        193.07        44.91 o
  12  17   4         11.07         -5.43        36.33 o
  13  17   4         40.25         39.58        33.12 o
  14  17   4         65.48         42.09        34.62 o
  15  17   4          0.03        -26.30        26.30 o
 -17  18   4        220.75        214.56        47.15 o
 -16  18   4         16.63         51.18        42.37 o
 -15  18   4         21.33        -16.11        43.12 o
 -14  18   4         29.63          5.16        26.17 o
 -13  18   4        140.13         66.50        32.08 o
 -12  18   4         93.95         83.56        31.28 o
 -11  18   4        371.32        391.25        42.60 o
 -10  18   4        578.73        514.09        55.48 o
  -9  18   4         28.34         15.82        39.33 o
  -8  18   4        706.63        698.68        54.19 o
  -7  18   4          2.40        -25.14        25.14 o
  -6  18   4        246.78        191.35        32.63 o
  -5  18   4         50.21         60.25        25.85 o
  -4  18   4          0.62         12.49        22.41 o
  -3  18   4          2.92          7.87        24.78 o
  -2  18   4        807.83        677.96        50.99 o
  -1  18   4         43.09         34.16        28.87 o
   0  18   4        197.26        263.43        32.62 o
   1  18   4       1481.89       1596.40        83.54 o
   2  18   4        396.47        455.51        62.08 o
   3  18   4        986.17       1192.56        58.23 o
   4  18   4        862.25        921.31        63.34 o
   5  18   4         43.27         22.18        31.46 o
   6  18   4        440.73        431.65        38.97 o
   7  18   4        854.35        976.48        65.84 o
   8  18   4          3.11          1.98        31.68 o
   9  18   4          1.09         -7.08        39.32 o
  10  18   4         17.86        -35.85        35.85 o
  11  18   4          0.73        -10.16        31.38 o
  12  18   4          2.36        -66.50        81.77 o
  13  18   4        132.74         32.46        37.68 o
  14  18   4         41.40         47.41        49.16 o
  15  18   4         24.57        -10.85        29.17 o
 -16  19   4         36.77         12.68        31.33 o
 -15  19   4         54.67         74.16        42.08 o
 -14  19   4         44.85         27.87        26.88 o
 -13  19   4         53.08         42.82        28.28 o
 -12  19   4        112.25         49.17        35.75 o
 -11  19   4         17.78         25.61        22.14 o
 -10  19   4         48.66         70.75        24.84 o
  -9  19   4        263.71        270.12        40.38 o
  -8  19   4        115.86         78.32        32.63 o
  -7  19   4         42.31         23.65        22.85 o
  -6  19   4        130.15        109.03        28.17 o
  -5  19   4          1.43        -25.60        25.60 o
  -4  19   4          1.78        -27.86        30.34 o
  -3  19   4         73.76         58.78        33.42 o
  -2  19   4         17.06        -18.31        30.37 o
  -1  19   4         98.77         90.28        36.07 o
   0  19   4         79.28        113.24        30.76 o
   1  19   4        191.30        114.80        24.32 o
   2  19   4        145.25        176.31        29.40 o
   3  19   4          6.76         12.75        26.34 o
   4  19   4         53.43          7.18        25.33 o
   5  19   4        884.25        979.97        54.79 o
   6  19   4         64.01         51.25        26.91 o
   7  19   4          6.12        -29.77        29.77 o
   8  19   4        115.25        120.02        33.69 o
   9  19   4         89.43         99.71        53.71 o
  10  19   4          0.58        -10.32        36.81 o
  11  19   4         30.79         39.39        54.31 o
  12  19   4         61.15         25.17        34.47 o
  13  19   4          0.09         -7.28        23.01 o
  14  19   4          0.21        -26.21        26.21 o
 -15  20   4          0.31         17.31        28.20 o
 -14  20   4         20.66         24.62        34.62 o
 -13  20   4          3.25         -0.01        20.60 o
 -12  20   4          9.84         32.90        23.12 o
 -11  20   4         47.98         21.68        23.43 o
 -10  20   4         91.69         78.98        27.33 o
  -9  20   4         40.20         34.50        26.47 o
  -8  20   4          1.13         -4.15        35.58 o
  -7  20   4        151.40        141.39        28.99 o
  -6  20   4         99.91         84.85        22.50 o
  -5  20   4        522.79        451.55        38.77 o
  -4  20   4        141.80         87.26        30.57 o
  -3  20   4        316.49        320.79        38.87 o
  -2  20   4         54.11        105.32        26.76 o
  -1  20   4        137.49        127.25        38.24 o
   0  20   4         69.47         90.29        28.93 o
   1  20   4         46.49         33.89        24.18 o
   2  20   4         18.72         40.34        21.91 o
   3  20   4        418.78        408.19        35.03 o
   4  20   4         59.38         28.99        37.16 o
   5  20   4         79.62         30.52        23.70 o
   6  20   4         17.40        -27.15        27.15 o
   7  20   4        133.02         80.02        31.87 o
   8  20   4          0.52        -30.92        30.92 o
   9  20   4         65.31         82.95        29.73 o
  10  20   4         86.78        110.20        31.74 o
  11  20   4          4.12        -27.14        27.14 o
  12  20   4          2.01        -32.41        32.41 o
  13  20   4          0.27          8.06        30.59 o
 -14  21   4          6.84          1.19        26.11 o
 -13  21   4          0.40        -29.42        29.42 o
 -12  21   4         64.84         27.56        21.14 o
 -11  21   4         12.90         -2.59        23.37 o
 -10  21   4         38.65         25.00        20.97 o
  -9  21   4         68.31         91.12        25.30 o
  -8  21   4         27.45         56.07        26.90 o
  -7  21   4         35.90         20.86        30.34 o
  -6  21   4        626.93        499.02        38.65 o
  -5  21   4          1.51        -12.04        25.74 o
  -4  21   4        874.27        793.06        53.22 o
  -3  21   4        260.94        246.91        34.70 o
  -2  21   4        227.16        223.46        32.81 o
  -1  21   4        184.67        137.32        30.75 o
   0  21   4        111.13        168.39        40.33 o
   1  21   4         34.22         18.51        24.89 o
   2  21   4        174.31        150.90        29.04 o
   3  21   4        354.25        425.03        68.33 o
   4  21   4         73.43         79.39        35.40 o
   5  21   4         23.92         30.89        22.10 o
   6  21   4         22.08          6.14        25.78 o
   7  21   4         41.18         61.10        26.16 o
   8  21   4          1.51          0.26        35.54 o
   9  21   4          6.59         -6.16        27.05 o
  10  21   4          3.01         19.34        35.68 o
  11  21   4          5.50         -6.35        37.45 o
  12  21   4         51.93        106.49        26.93 o
 -12  22   4         23.21         -6.26        30.07 o
 -11  22   4          2.14         -5.32        18.66 o
 -10  22   4          0.42        -15.80        20.16 o
  -9  22   4        510.03        575.00        39.41 o
  -8  22   4         47.09         64.57        30.13 o
  -7  22   4        101.82        121.60        27.56 o
  -6  22   4          6.13        -24.72        30.72 o
  -5  22   4          9.71         18.88        25.54 o
  -4  22   4         15.21         34.68        28.53 o
  -3  22   4        162.45        168.43        36.61 o
  -2  22   4          5.52         12.65        38.47 o
  -1  22   4        157.07        103.48        36.68 o
   0  22   4        138.38         80.04        32.26 o
   1  22   4         24.69        -27.11        27.11 o
   2  22   4         21.15         59.69        26.48 o
   3  22   4          4.81        -13.20        25.21 o
   4  22   4          1.03         -3.76        26.60 o
   5  22   4         30.57         -2.27        25.04 o
   6  22   4         19.52         27.18        31.94 o
   7  22   4         16.27         16.85        23.39 o
   8  22   4         17.64        -22.00        23.99 o
   9  22   4         21.67         45.63        26.11 o
  10  22   4         15.93         35.41        28.43 o
  11  22   4          5.91         38.13        25.30 o
 -11  23   4          7.35        -18.80        31.63 o
 -10  23   4          5.19          4.44        14.93 o
  -9  23   4         53.31         18.18        21.45 o
  -8  23   4         11.88        -18.15        18.15 o
  -7  23   4          9.64        -11.49        19.92 o
  -6  23   4          7.66         -5.21        27.89 o
  -5  23   4         58.80         21.88        22.39 o
  -4  23   4          1.39          2.93        23.74 o
  -3  23   4         68.78         70.42        25.20 o
  -2  23   4          0.82        -27.85        29.08 o
  -1  23   4          1.07         28.57        28.89 o
   0  23   4         24.20        -29.66        29.66 o
   1  23   4          0.04        -19.49        28.75 o
   2  23   4          1.20        -28.17        28.17 o
   3  23   4        416.85        490.30        42.03 o
   4  23   4          0.14         42.52        24.96 o
   5  23   4         11.78         26.48        23.09 o
   6  23   4          0.63        -26.91        26.91 o
   7  23   4          1.15          3.54        32.97 o
   8  23   4          3.01        -18.42        31.12 o
   9  23   4        154.08        145.21        32.74 o
  10  23   4          1.08        -30.89        30.89 o
 -10  24   4         90.06         89.52        35.36 o
  -9  24   4          5.25         23.14        25.87 o
  -8  24   4          6.72         -6.37        27.04 o
  -7  24   4         20.15         43.56        19.66 o
  -6  24   4         46.98         42.05        25.75 o
  -5  24   4         49.27         39.12        26.13 o
  -4  24   4         69.09         61.40        27.29 o
  -3  24   4         18.57         10.50        21.98 o
  -2  24   4        135.39        126.25        25.42 o
  -1  24   4         89.58         58.14        24.84 o
   0  24   4          3.13        -34.41        34.41 o
   1  24   4         63.71         44.75        28.82 o
   2  24   4         86.65        125.69        37.91 o
   3  24   4          2.81          4.00        64.68 o
   4  24   4        228.94        234.63        35.64 o
   5  24   4          1.63         -2.57        31.79 o
   6  24   4          0.89        -30.65        32.24 o
   7  24   4         63.52         51.00        29.49 o
   8  24   4          1.73        -12.09        34.02 o
  -7  25   4          8.06         -7.10        23.51 o
  -6  25   4         26.44         23.09        28.02 o
  -5  25   4         21.36          9.17        22.74 o
  -4  25   4        167.91        121.25        26.82 o
  -3  25   4          1.05        -23.65        23.65 o
  -2  25   4          5.89         14.25        25.33 o
  -1  25   4          1.38        -26.55        34.76 o
   0  25   4         41.85         48.50        20.24 o
   1  25   4          7.32         20.52        26.27 o
   2  25   4         27.06         54.24        50.81 o
   3  25   4        317.13        443.89        69.08 o
   4  25   4         27.10         13.88        36.56 o
   5  25   4          5.98        -41.03        41.03 o
   6  25   4          1.11        -35.66        35.66 o
  -3  26   4         47.43         18.50        32.53 o
  -2  26   4          4.65        -37.00        37.00 o
  -1  26   4          3.11        -41.93        41.93 o
   0  26   4         28.98         18.53        42.90 o
   1  26   4         43.51         -7.23        23.22 o
   2  26   4         13.26        -20.51        32.45 o
 -21   0   5         17.39         69.70        46.94 o
 -19   0   5        431.05        308.71       106.83 o
 -17   0   5       1936.25       2283.72       127.92 o
 -15   0   5          2.83        -11.06        43.06 o
 -13   0   5         23.49        -11.34       198.15 o
 -11   0   5        765.26        903.60       259.02 o
  -9   0   5      10243.15      11608.78       724.10 o
  -7   0   5       7838.95       7389.79       530.13 o
  -5   0   5      61112.17      59857.24      1224.99 o
  -3   0   5       1161.11       1183.46       118.11 o
  -1   0   5      27529.78      34125.84       539.20 o
   1   0   5       7428.02       6124.22       314.68 o
   3   0   5       2568.62       3195.80       147.00 o
   5   0   5        225.78        197.31        64.01 o
   7   0   5         56.03        -30.61        85.79 o
   9   0   5       5037.27       5284.28       452.99 o
  11   0   5        129.60        271.41       195.46 o
  13   0   5       2542.50       2612.84       149.93 o
  15   0   5        528.13        737.67        94.40 o
  17   0   5         15.15        -70.72        82.06 o
  19   0   5        124.83        106.53        70.72 o
  21   0   5         19.38        -38.05        47.15 o
 -22   1   5         79.16         94.01        26.97 o
 -21   1   5         75.70        111.13        32.53 o
 -20   1   5          6.08        -23.33        34.57 o
 -19   1   5         18.39          3.75        40.23 o
 -18   1   5         20.87         -2.82        28.96 o
 -17   1   5       1438.83       1695.20        76.18 o
 -16   1   5         80.77         65.96        43.19 o
 -15   1   5        259.88        192.78        39.23 o
 -14   1   5         17.52         -5.83        40.46 o
 -13   1   5       1057.00       1192.41       226.60 o
 -12   1   5        400.18        478.94       153.02 o
 -11   1   5       2284.86       2758.40       232.89 o
 -10   1   5       4638.02       4615.68       282.31 o
  -9   1   5        266.92        323.65       104.60 o
  -8   1   5          8.85         69.20        77.93 o
  -7   1   5       4381.52       4417.35       345.62 o
  -6   1   5       8672.46       8160.59       360.93 o
  -5   1   5       1066.11       1276.44       113.50 o
  -4   1   5      24585.49      23318.78       410.36 o
  -3   1   5       3600.83       4472.53       268.12 o
  -2   1   5      21354.78      22518.72       279.21 o
  -1   1   5      17092.18      18842.45       409.95 o
   0   1   5      24582.71      24168.70      1555.71 o
   1   1   5      38041.40      40149.75       662.50 o
   2   1   5        292.72        148.33        31.22 o
   3   1   5      19001.03      19147.39       328.49 o
   4   1   5       1494.70       1192.23        88.95 o
   5   1   5        780.83        528.90        62.58 o
   6   1   5       2814.74       3193.81       144.13 o
   7   1   5        168.48         61.18        46.33 o
   8   1   5        403.03        255.87        60.33 o
   9   1   5       1131.57       1245.90       125.80 o
  10   1   5        403.02        380.00       135.40 o
  11   1   5        114.69         69.87       102.07 o
  12   1   5       1688.76       1499.01        93.71 o
  13   1   5         93.91         27.74        36.52 o
  14   1   5        703.61        660.73        58.42 o
  15   1   5         68.95         37.88        38.08 o
  16   1   5        179.07        101.43        41.84 o
  17   1   5         24.07          0.99        52.10 o
  18   1   5         74.41         88.17        53.42 o
  19   1   5         35.94         64.26        58.22 o
  20   1   5          1.30        -10.63        28.05 o
  21   1   5          0.62        -31.46        31.46 o
 -22   2   5         11.04        -28.62        28.62 o
 -21   2   5         48.08         77.54        31.47 o
 -20   2   5          1.79        -17.04        36.15 o
 -19   2   5          0.28        -13.67        34.05 o
 -18   2   5        259.97        441.42        61.10 o
 -17   2   5        124.19        155.45        51.79 o
 -16   2   5       1664.52       2240.00       104.13 o
 -15   2   5        151.33         90.10        31.92 o
 -14   2   5          6.14         -4.21        34.47 o
 -13   2   5        437.22        744.40       119.45 o
 -12   2   5       1729.56       2063.29       214.56 o
 -11   2   5       1386.14       1492.23       195.61 o
 -10   2   5       2783.66       3128.22       234.74 o
  -9   2   5       4237.54       4458.67       262.26 o
  -8   2   5       4382.36       4672.28       252.84 o
  -7   2   5        239.66        318.39        47.44 o
  -6   2   5        608.33        645.30        66.04 o
  -5   2   5       2668.89       2605.94       159.06 o
  -4   2   5        115.58        236.39        59.82 o
  -3   2   5        159.68        116.10        43.13 o
  -2   2   5      13912.86      14900.43       335.62 o
  -1   2   5         28.23         72.40        44.75 o
   0   2   5      26619.33      26736.45       425.86 o
   1   2   5      13452.28      15100.13       384.69 o
   2   2   5        232.73        383.99        54.03 o
   3   2   5      20442.66      19320.53       350.72 o
   4   2   5       2024.16       2055.07        97.28 o
   5   2   5        470.19        362.56        73.11 o
   6   2   5      11834.17      12769.48       295.31 o
   7   2   5         83.07         83.98        47.56 o
   8   2   5       2368.59       2071.25       150.81 o
   9   2   5        582.30        541.37       110.17 o
  10   2   5        251.94        326.50        97.90 o
  11   2   5          1.41        -87.63       114.13 o
  12   2   5       3523.08       3312.38       129.40 o
  13   2   5          0.34        -15.00        32.50 o
  14   2   5         30.09         11.62        37.15 o
  15   2   5         63.05         48.35        43.05 o
  16   2   5         46.33         44.97        34.66 o
  17   2   5         31.58          9.46        40.93 o
  18   2   5         23.86         41.63        68.19 o
  19   2   5         46.40         46.78        31.34 o
  20   2   5         28.20         24.46        26.14 o
  21   2   5          0.24        -48.94        48.94 o
 -22   3   5          2.99        -29.99        32.60 o
 -21   3   5          0.27         -4.09        28.66 o
 -20   3   5         24.23         21.07        31.81 o
 -19   3   5        103.21        183.49        42.25 o
 -18   3   5         62.41         26.86        38.57 o
 -17   3   5       1019.68       1170.77        75.36 o
 -16   3   5       1317.41       1461.70        78.68 o
 -15   3   5        817.62        932.69        70.46 o
 -14   3   5        222.02        264.78        35.84 o
 -13   3   5         17.82        140.02        76.32 o
 -12   3   5         64.83         75.55        68.95 o
 -11   3   5       2388.49       2918.89       212.45 o
 -10   3   5      11558.04      12454.65       397.93 o
  -9   3   5        334.24        250.86        72.22 o
  -8   3   5       9734.71      10629.74       324.43 o
  -7   3   5        715.79        694.44       113.69 o
  -6   3   5         61.05        143.17        41.34 o
  -5   3   5       1399.24       1635.33        91.90 o
  -4   3   5       2291.96       2944.80       151.47 o
  -3   3   5       2133.21       2283.30       114.20 o
  -2   3   5        122.04        223.75        33.41 o
  -1   3   5      28084.99      28220.91       537.12 o
   0   3   5      17193.67      18123.77       299.60 o
   1   3   5        445.31        662.74        97.37 o
   2   3   5       5204.55       4039.44       203.37 o
   3   3   5        136.82        157.48        36.59 o
   4   3   5        128.32         65.84        33.19 o
   5   3   5       4150.62       3696.72       166.63 o
   6   3   5       1824.60       1821.71       117.94 o
   7   3   5      11485.50      11969.25       319.44 o
   8   3   5       8865.22       8928.26       308.31 o
   9   3   5       3158.22       3244.42       194.24 o
  10   3   5        827.39        648.69       101.40 o
  11   3   5        353.78        470.29       109.43 o
  12   3   5          5.36        -28.65        39.38 o
  13   3   5          9.77        -26.76        39.60 o
  14   3   5        244.53        244.72        50.21 o
  15   3   5         22.84        -37.53        37.53 o
  16   3   5        165.30        158.74        45.99 o
  17   3   5          0.78         -2.49        34.84 o
  18   3   5         40.54         56.83        38.26 o
  19   3   5         14.39         17.71        28.25 o
  20   3   5         15.49         30.07        27.35 o
  21   3   5          5.39        -16.71        42.97 o
 -22   4   5         15.44          3.59        22.83 o
 -21   4   5         10.35         61.57        44.12 o
 -20   4   5         55.07         96.49        51.80 o
 -19   4   5        175.04        210.11        45.42 o
 -18   4   5         30.22         31.45        39.44 o
 -17   4   5        242.92        144.95        70.64 o
 -16   4   5        227.58        167.36        41.74 o
 -15   4   5        308.82        389.10        37.25 o
 -14   4   5         80.41         66.48        28.55 o
 -13   4   5        304.67        320.15        73.29 o
 -12   4   5        137.14        170.01        75.91 o
 -11   4   5       1324.56       1169.43       138.72 o
 -10   4   5       2558.88       2470.06       187.91 o
  -9   4   5        154.62         57.84        65.51 o
  -8   4   5       1107.23        916.84       107.46 o
  -7   4   5        949.40        898.83        91.06 o
  -6   4   5        360.32        364.23        61.42 o
  -5   4   5       4087.34       3931.39       145.85 o
  -4   4   5       8431.99       8303.29       197.13 o
  -3   4   5         12.95         93.13        40.38 o
  -2   4   5         57.79        123.66        26.87 o
  -1   4   5      51857.27      52001.54       600.25 o
   0   4   5         33.11         99.06        26.03 o
   1   4   5       1015.87        650.17        44.19 o
   2   4   5        192.28        191.22        37.33 o
   3   4   5       5441.10       5176.30       121.77 o
   4   4   5        492.69        516.14        62.08 o
   5   4   5       7816.83       7994.12       249.04 o
   6   4   5         19.47        -34.80        58.57 o
   7   4   5         53.30         93.39        70.00 o
   8   4   5       1684.46       1696.98       145.09 o
   9   4   5       1827.91       1782.27       152.12 o
  10   4   5        711.12        590.60       114.76 o
  11   4   5        948.01        663.99       120.98 o
  12   4   5        279.53        275.09        51.38 o
  13   4   5        113.47         55.43        37.99 o
  14   4   5        560.26        648.12        65.21 o
  15   4   5         39.85         20.52        38.12 o
  16   4   5         89.44        162.46        53.84 o
  17   4   5         15.17         36.07        41.78 o
  18   4   5         21.27         46.92        31.20 o
  19   4   5        111.19         68.77        30.08 o
  20   4   5          7.52        -27.57        27.57 o
 -22   5   5         30.10         98.69        38.41 o
 -21   5   5        256.44        245.17        42.52 o
 -20   5   5         29.33          4.71        45.05 o
 -19   5   5         30.67         29.97        44.86 o
 -18   5   5         10.38        -49.05        49.05 o
 -17   5   5         80.21        134.08        78.18 o
 -16   5   5        244.44        245.67        69.62 o
 -15   5   5        514.53        379.70        51.00 o
 -14   5   5        772.31        778.45        49.03 o
 -13   5   5       1308.47       1057.42        58.49 o
 -12   5   5         41.01        -45.59        98.53 o
 -11   5   5       2441.28       2732.45       187.43 o
 -10   5   5         14.28        -36.92        53.72 o
  -9   5   5        229.97        148.59        59.01 o
  -8   5   5        536.95        541.48        87.83 o
  -7   5   5        709.77        831.01       100.50 o
  -6   5   5        170.89        266.44        52.27 o
  -5   5   5        438.19        532.39        64.09 o
  -4   5   5       1132.19       1029.67        88.39 o
  -3   5   5       4166.15       3455.07       138.45 o
  -2   5   5       5276.26       4823.48       129.60 o
  -1   5   5      10559.00       8669.17       225.17 o
   0   5   5        280.08        471.14        84.97 o
   1   5   5        980.39       1018.71        62.52 o
   2   5   5       1148.15       1030.58        47.15 o
   3   5   5       5106.08       5138.96       121.98 o
   4   5   5       2128.47       2035.71       120.10 o
   5   5   5        552.29        520.44        79.22 o
   6   5   5        157.39        136.05        63.01 o
   7   5   5       3944.46       4601.26       258.78 o
   8   5   5         57.22         45.39        58.65 o
   9   5   5        242.67        180.88        64.03 o
  10   5   5        130.91         47.26        81.58 o
  11   5   5       1197.93       1234.08       171.88 o
  12   5   5         11.27          6.30        37.03 o
  13   5   5        380.20        257.61        58.84 o
  14   5   5        108.55        100.53        39.43 o
  15   5   5        144.59         79.51        43.09 o
  16   5   5        166.55        223.00        55.06 o
  17   5   5        147.67        157.25        41.75 o
  18   5   5         15.10          8.08        37.08 o
  19   5   5          0.01        -24.94        24.94 o
  20   5   5          0.46        -16.08        60.95 o
 -22   6   5         48.74         38.05        43.72 o
 -21   6   5          0.82        -15.19        30.41 o
 -20   6   5        129.40        210.76        48.10 o
 -19   6   5         11.85        -25.88        41.95 o
 -18   6   5         45.07        -40.66        40.66 o
 -17   6   5          9.80        -37.55        56.40 o
 -16   6   5        222.59        258.00        56.30 o
 -15   6   5        214.30        140.09        41.95 o
 -14   6   5          6.86         22.58        36.52 o
 -13   6   5        488.04        361.52        43.14 o
 -12   6   5       1113.29       1244.84       147.04 o
 -11   6   5        980.13        976.36       129.06 o
 -10   6   5        584.00        523.20        95.32 o
  -9   6   5       2805.15       3058.09       195.30 o
  -8   6   5       1104.14        834.50       133.37 o
  -7   6   5      18166.25      20194.30       585.23 o
  -6   6   5      25790.42      27789.60       556.30 o
  -5   6   5       1147.42       1509.58       108.21 o
  -4   6   5        300.63        231.49        58.61 o
  -3   6   5      13368.17      13568.89       232.77 o
  -2   6   5       7019.49       6820.97       163.35 o
  -1   6   5         35.83         70.06        69.11 o
   0   6   5        232.43        198.46        60.18 o
   1   6   5       4756.90       4555.98       171.44 o
   2   6   5       1799.42       2096.21       140.10 o
   3   6   5       1573.45       1469.08       100.17 o
   4   6   5       9031.41      10445.68       217.96 o
   5   6   5         15.76        -53.77        53.77 o
   6   6   5      13579.89      15643.57       357.88 o
   7   6   5        947.08       1007.79       111.20 o
   8   6   5         99.53        142.40        61.50 o
   9   6   5        376.00        188.60        59.03 o
  10   6   5        361.16        246.63        76.96 o
  11   6   5         92.46        120.87        37.33 o
  12   6   5        650.28        597.01        60.47 o
  13   6   5        131.51        123.55        38.68 o
  14   6   5         44.13        -24.92        38.96 o
  15   6   5        198.96        204.14        65.70 o
  16   6   5        540.49        701.26        67.35 o
  17   6   5         10.59         -4.20        32.74 o
  18   6   5        213.08        272.60        39.17 o
  19   6   5          0.57        -16.48        26.69 o
  20   6   5         17.19         59.38        34.34 o
 -22   7   5         14.00         13.85        37.08 o
 -21   7   5         56.06         36.78        27.15 o
 -20   7   5        115.71        189.16        63.86 o
 -19   7   5          1.82        -40.34        40.34 o
 -18   7   5        138.05        181.09        57.09 o
 -17   7   5         95.36         74.26        49.42 o
 -16   7   5         67.38         21.34        39.26 o
 -15   7   5        263.98        215.48        43.17 o
 -14   7   5       3368.52       3307.17       137.23 o
 -13   7   5         91.89        111.62        32.05 o
 -12   7   5        127.48        149.67        45.26 o
 -11   7   5         96.46        119.94        65.58 o
 -10   7   5       4551.68       4690.21       312.47 o
  -9   7   5        541.60        709.30       106.84 o
  -8   7   5       6539.07       6714.05       286.28 o
  -7   7   5        403.67        491.86        97.51 o
  -6   7   5         14.47         35.60        47.09 o
  -5   7   5        162.26        211.49        58.68 o
  -4   7   5        183.00        159.50        52.30 o
  -3   7   5        265.30        234.40        58.18 o
  -2   7   5       7734.26       7849.31       192.32 o
  -1   7   5       9316.11      10105.39       326.06 o
   0   7   5       5690.53       6756.87       211.66 o
   1   7   5        474.71        623.81        87.96 o
   2   7   5       2100.78       2137.29       149.82 o
   3   7   5       2126.46       2643.29       166.54 o
   4   7   5      18315.37      19431.12       435.77 o
   5   7   5       2281.56       2078.59       227.14 o
   6   7   5        295.13        169.30        66.56 o
   7   7   5        939.19       1057.64       120.21 o
   8   7   5         16.07         69.58        65.06 o
   9   7   5         34.13         36.67        77.10 o
  10   7   5       1535.00       1917.44       207.24 o
  11   7   5        167.34        206.87        54.23 o
  12   7   5        195.02        107.65        53.95 o
  13   7   5          4.88        -50.02        50.02 o
  14   7   5        102.25        108.54        45.44 o
  15   7   5         51.00         35.86        36.35 o
  16   7   5         25.30         35.11        34.95 o
  17   7   5        127.07         86.91        39.89 o
  18   7   5         24.41         47.04        30.40 o
  19   7   5         43.69         47.48        32.02 o
  20   7   5          0.09        -23.71        29.42 o
 -21   8   5         34.13        -49.69        50.58 o
 -20   8   5         61.73         25.95        35.66 o
 -19   8   5         21.89         29.47        47.32 o
 -18   8   5         13.70         25.77        47.87 o
 -17   8   5        146.13         61.80        43.31 o
 -16   8   5         79.92         66.57        37.15 o
 -15   8   5       1429.52       1515.84        84.08 o
 -14   8   5         37.91         75.46        41.92 o
 -13   8   5       1637.60       1524.38        83.73 o
 -12   8   5       1305.08       1384.01        73.66 o
 -11   8   5         15.47         37.77        62.93 o
 -10   8   5        208.65        111.79        72.86 o
  -9   8   5       4120.03       3917.97       231.90 o
  -8   8   5         16.04         25.45        61.52 o
  -7   8   5       1798.70       1735.21       147.26 o
  -6   8   5       4668.75       5098.42       205.19 o
  -5   8   5        722.11       1031.53        91.95 o
  -4   8   5        958.01        920.86       100.26 o
  -3   8   5       1194.32       1272.28       109.49 o
  -2   8   5       3621.92       3764.78       164.09 o
  -1   8   5         22.45         24.56        60.76 o
   0   8   5       4668.71       5422.43       222.26 o
   1   8   5       1802.62       1688.54       136.88 o
   2   8   5       5793.71       6533.01       256.18 o
   3   8   5        109.58         51.16        73.91 o
   4   8   5        529.73        617.49       104.77 o
   5   8   5       8818.58      10117.59       395.36 o
   6   8   5       5393.42       5878.88       312.71 o
   7   8   5        107.21         66.03        66.93 o
   8   8   5       2045.13       1810.77       164.02 o
   9   8   5        744.90        829.04       137.27 o
  10   8   5          4.46        -26.18        43.74 o
  11   8   5        674.58        596.67        69.29 o
  12   8   5        615.30        914.99        94.66 o
  13   8   5        104.04         95.37        40.38 o
  14   8   5         44.67         14.25        38.60 o
  15   8   5        388.39        465.96        85.49 o
  16   8   5         28.42         45.43        40.33 o
  17   8   5         12.43         46.14        30.88 o
  18   8   5         12.09          0.78        27.53 o
  19   8   5          1.07          9.85        22.73 o
  20   8   5          1.03        -42.52        42.52 o
 -21   9   5         10.87        -27.74        27.74 o
 -20   9   5          9.45        -21.90        31.76 o
 -19   9   5          1.17        -21.12        38.13 o
 -18   9   5         12.32         32.80        34.52 o
 -17   9   5         42.76        122.58        86.47 o
 -16   9   5         31.28        -26.79        41.51 o
 -15   9   5          7.47         50.79        39.58 o
 -14   9   5        217.49        206.34        44.96 o
 -13   9   5        335.86        288.58        51.21 o
 -12   9   5        189.10        171.30        39.94 o
 -11   9   5       2733.35       2960.62       176.51 o
 -10   9   5        441.34        456.69        98.30 o
  -9   9   5         25.86        -16.04        57.20 o
  -8   9   5       4432.15       4597.76       248.58 o
  -7   9   5       5099.61       5526.93       263.82 o
  -6   9   5        718.32        561.80        86.23 o
  -5   9   5        469.24        457.73        93.64 o
  -4   9   5       1340.09       1137.41        94.89 o
  -3   9   5      10860.08      11643.57       300.61 o
  -2   9   5       9655.56      12144.76       337.39 o
  -1   9   5        434.07        508.81        80.63 o
   0   9   5        126.95        121.17        69.47 o
   1   9   5       3837.03       4965.50       229.82 o
   2   9   5        615.01        753.76       101.27 o
   3   9   5       1486.87       1313.96       134.95 o
   4   9   5       1577.09       1612.34       150.67 o
   5   9   5       2679.64       3206.31       240.48 o
   6   9   5         29.96         23.70        81.07 o
   7   9   5        194.28        202.87        77.15 o
   8   9   5         50.01         47.22        73.75 o
   9   9   5         10.20         -1.99        85.51 o
  10   9   5         21.22        -27.47        34.35 o
  11   9   5        347.26        421.29        50.93 o
  12   9   5        175.06        163.62        52.01 o
  13   9   5        690.34        678.52        77.87 o
  14   9   5        235.83        260.43        68.13 o
  15   9   5        590.73        489.11        68.70 o
  16   9   5         30.87         33.94        34.47 o
  17   9   5         52.40         44.64        28.97 o
  18   9   5          0.56         27.46        25.92 o
  19   9   5          9.10        -40.18        48.91 o
  20   9   5          5.55        -30.89        35.66 o
 -21  10   5         38.88         19.51        41.93 o
 -20  10   5         24.19         -9.98        67.96 o
 -19  10   5         36.64         63.82        36.39 o
 -18  10   5         25.26         18.66        30.10 o
 -17  10   5         94.61         49.72        36.12 o
 -16  10   5        214.38        179.66        52.41 o
 -15  10   5        177.82        136.29        39.73 o
 -14  10   5          4.68         25.40        37.12 o
 -13  10   5        259.22        190.62        45.45 o
 -12  10   5        277.63        358.28        63.40 o
 -11  10   5        156.04        283.65        61.97 o
 -10  10   5         16.47        -14.25        74.97 o
  -9  10   5         21.49         -4.03        63.01 o
  -8  10   5        436.10        328.88        72.89 o
  -7  10   5       1011.57       1049.74       114.46 o
  -6  10   5       1647.57       1623.92       168.93 o
  -5  10   5       7228.90       7586.10       342.07 o
  -4  10   5        218.40        172.27        62.38 o
  -3  10   5         84.59        177.77        54.63 o
  -2  10   5       3056.17       3086.14       180.41 o
  -1  10   5       2041.26       2001.83       174.84 o
   0  10   5       5583.54       6711.19       273.17 o
   1  10   5       1399.35       1037.60       121.53 o
   2  10   5         32.84         82.66        72.29 o
   3  10   5        318.02        211.34        73.83 o
   4  10   5        265.86        239.01        72.53 o
   5  10   5        215.94         88.46        70.82 o
   6  10   5         66.11         52.65        70.48 o
   7  10   5       1343.13       1360.30       150.88 o
   8  10   5          3.26        -20.51        70.88 o
   9  10   5          4.37        -29.49        29.49 o
  10  10   5        287.96        249.24        49.31 o
  11  10   5          1.56        -47.82        47.82 o
  12  10   5         18.19        -20.40        53.62 o
  13  10   5        228.43        168.33        49.21 o
  14  10   5          1.55        -38.85        38.85 o
  15  10   5          4.39        -25.28        31.16 o
  16  10   5        110.82         56.41        31.84 o
  17  10   5         13.40         18.92        27.85 o
  18  10   5         18.86          4.04        24.44 o
  19  10   5         13.77        -22.12        30.43 o
 -20  11   5         43.70         41.85        37.21 o
 -19  11   5         41.63        -41.95        41.95 o
 -18  11   5         72.94         99.39        47.48 o
 -17  11   5         12.96         61.59        73.41 o
 -16  11   5         72.83         49.62        37.97 o
 -15  11   5         17.70        -47.21        47.21 o
 -14  11   5        233.97        218.88        48.44 o
 -13  11   5        157.34        132.21        48.88 o
 -12  11   5        105.47        112.54        31.83 o
 -11  11   5          7.98        -31.83        31.83 o
 -10  11   5       1610.19       1617.62        90.93 o
  -9  11   5         18.57         36.07        85.27 o
  -8  11   5         25.58         32.32       110.06 o
  -7  11   5       1214.26       1251.73       158.21 o
  -6  11   5       2937.63       2601.23       216.86 o
  -5  11   5         55.14         80.00        36.77 o
  -4  11   5       8151.56       8215.66       347.24 o
  -3  11   5        916.88        882.30       122.57 o
  -2  11   5        179.04        213.05        82.42 o
  -1  11   5         19.89         59.58        65.50 o
   0  11   5         35.13        -17.95        66.47 o
   1  11   5         64.88         10.65        71.66 o
   2  11   5         55.90         64.71        69.74 o
   3  11   5        342.29        431.79        75.73 o
   4  11   5         38.08         40.45        79.90 o
   5  11   5        187.43        265.07        80.92 o
   6  11   5        510.51        362.31        90.83 o
   7  11   5        338.66        366.38       111.06 o
   8  11   5       1687.07       1835.56        79.07 o
   9  11   5        314.69        315.29        43.42 o
  10  11   5         44.26         45.50        43.35 o
  11  11   5         49.93         62.71        41.75 o
  12  11   5          9.26        -26.01        52.31 o
  13  11   5         23.02         -1.77        38.38 o
  14  11   5        840.56        877.52        70.70 o
  15  11   5          1.93         -8.47        31.04 o
  16  11   5          5.43          7.59        28.38 o
  17  11   5         74.23         89.18        33.04 o
  18  11   5         43.78         53.11        34.91 o
  19  11   5         89.05        149.88        37.97 o
 -20  12   5         20.24         -2.08        28.28 o
 -19  12   5          6.83        -36.31        36.31 o
 -18  12   5         92.29        120.18        41.45 o
 -17  12   5          1.74          3.15        43.99 o
 -16  12   5        264.93        309.84        54.39 o
 -15  12   5         46.97         25.43        49.90 o
 -14  12   5         94.06         46.28        58.79 o
 -13  12   5         73.64        106.95        38.88 o
 -12  12   5        447.18        447.87        46.02 o
 -11  12   5        171.70        199.88        41.27 o
 -10  12   5        571.35        607.02        60.44 o
  -9  12   5        562.28        568.20        55.91 o
  -8  12   5        259.86        372.16       110.68 o
  -7  12   5         27.47         20.43        83.32 o
  -6  12   5        163.11        127.14        52.48 o
  -5  12   5        282.83        297.33       123.70 o
  -4  12   5       1916.41       2062.52       292.97 o
  -3  12   5        226.96        245.94        75.32 o
  -2  12   5        533.52        569.37       139.64 o
  -1  12   5        659.75        841.83       131.34 o
   0  12   5         87.45         90.90        72.92 o
   1  12   5       2048.13       2043.04       150.73 o
   2  12   5        573.48        609.48        91.44 o
   3  12   5        728.59        865.41       120.33 o
   4  12   5        660.96        618.79       101.96 o
   5  12   5        289.99        323.75        86.63 o
   6  12   5        756.20        796.39       135.68 o
   7  12   5        114.59         60.14        28.87 o
   8  12   5       2707.28       2837.00        96.55 o
   9  12   5       4857.47       5265.34       135.02 o
  10  12   5       1610.84       1717.50       115.97 o
  11  12   5         92.65         47.10        46.77 o
  12  12   5         68.43         57.55        39.81 o
  13  12   5        172.61        217.14        49.41 o
  14  12   5        143.87        161.07        45.75 o
  15  12   5        229.86        212.64        44.03 o
  16  12   5          0.55         -5.84        39.72 o
  17  12   5         26.43         -3.52        37.82 o
  18  12   5        121.79        103.54        37.46 o
 -20  13   5          3.26         -3.54        22.14 o
 -19  13   5         85.73         99.84        36.48 o
 -18  13   5          3.94        -30.14        66.99 o
 -17  13   5        158.48        185.91        90.87 o
 -16  13   5         98.40         84.86        57.44 o
 -15  13   5        722.05        901.06        84.87 o
 -14  13   5        105.76        112.14        37.41 o
 -13  13   5        969.27        757.23        58.15 o
 -12  13   5        922.37        926.31        59.44 o
 -11  13   5       1048.69       1160.48       112.87 o
 -10  13   5        329.36        352.56        58.65 o
  -9  13   5          7.71         -0.24        38.51 o
  -8  13   5          7.73         -1.79        30.51 o
  -7  13   5       1365.03       1520.02       124.32 o
  -6  13   5        124.92        204.83       156.67 o
  -5  13   5         52.26         86.38        91.83 o
  -4  13   5        270.77        240.52       115.16 o
  -3  13   5        211.91        176.27       103.30 o
  -2  13   5        265.86        209.00        80.72 o
  -1  13   5        279.86        283.65        82.45 o
   0  13   5         55.72        132.16        72.94 o
   1  13   5       3498.96       3876.11       231.97 o
   2  13   5        155.71        252.37        79.05 o
   3  13   5       1228.56       1183.34       199.51 o
   4  13   5       1074.25        810.54       139.57 o
   5  13   5        286.62        280.10        61.34 o
   6  13   5        124.02        162.84        28.99 o
   7  13   5       1087.76       1087.15        50.28 o
   8  13   5        323.69        393.71        42.94 o
   9  13   5        415.92        438.35        46.07 o
  10  13   5        466.21        374.60        52.72 o
  11  13   5          1.94         -3.02        36.13 o
  12  13   5        357.49        429.57        61.57 o
  13  13   5        638.96        784.33        93.70 o
  14  13   5         37.66        103.66        49.01 o
  15  13   5          9.04         13.61        29.46 o
  16  13   5         17.73         -5.33        39.32 o
  17  13   5         10.97         41.20        43.87 o
  18  13   5         38.65        -42.67        42.67 o
 -19  14   5         10.30         33.57        46.25 o
 -18  14   5        154.18        175.41        36.91 o
 -17  14   5          3.01         -8.76        80.72 o
 -16  14   5         11.65         54.74        51.17 o
 -15  14   5          2.26         32.66        35.25 o
 -14  14   5         99.09         94.59        38.31 o
 -13  14   5         44.01         70.18        46.85 o
 -12  14   5        249.71        369.64        40.55 o
 -11  14   5         34.70         10.84        36.85 o
 -10  14   5        779.85        679.38        65.75 o
  -9  14   5        655.76        550.16        58.89 o
  -8  14   5        591.89        458.22        48.54 o
  -7  14   5        185.57        183.47        47.83 o
  -6  14   5         73.57         73.68        45.84 o
  -5  14   5       2818.62       3067.58       231.49 o
  -4  14   5        526.40        661.72       165.86 o
  -3  14   5        571.20        664.28       168.59 o
  -2  14   5        176.54        363.88       144.81 o
  -1  14   5       1668.19       1475.37       140.01 o
   0  14   5          0.78        -58.44        58.44 o
   1  14   5       4160.72       4120.15       218.17 o
   2  14   5        106.04         74.80        87.40 o
   3  14   5          9.42         38.41        44.84 o
   4  14   5          7.29         -1.75        28.60 o
   5  14   5        460.11        378.93        33.60 o
   6  14   5       1277.25       1448.73        61.52 o
   7  14   5         81.34         32.71        25.98 o
   8  14   5        980.39       1073.68        59.47 o
   9  14   5       1532.24       1637.42        86.19 o
  10  14   5         87.65        113.93        39.74 o
  11  14   5        350.10        341.15        51.97 o
  12  14   5        275.55        292.57        53.29 o
  13  14   5        282.10        258.30        48.47 o
  14  14   5         68.52         71.11        35.63 o
  15  14   5         71.98         52.12        29.91 o
  16  14   5          1.97        -39.83        39.83 o
  17  14   5          3.16        -55.36        55.36 o
 -19  15   5         69.42         74.45        33.12 o
 -18  15   5         13.59        -49.24        49.24 o
 -17  15   5         18.07         28.78        39.53 o
 -16  15   5          4.63        -20.16        35.37 o
 -15  15   5         11.16         31.08        30.08 o
 -14  15   5          5.87        -28.48        28.48 o
 -13  15   5         30.83         41.40        29.90 o
 -12  15   5         67.65         52.73        31.43 o
 -11  15   5        304.17        308.51        57.45 o
 -10  15   5        358.91        366.11        49.40 o
  -9  15   5        379.27        346.79        53.53 o
  -8  15   5        876.54        745.50        60.60 o
  -7  15   5       1719.74       1800.38       104.16 o
  -6  15   5        119.53        108.95        31.39 o
  -5  15   5       1496.14       1411.59        70.29 o
  -4  15   5        395.03        423.50        50.60 o
  -3  15   5        798.61        838.03        49.47 o
  -2  15   5         27.78         14.33        33.34 o
  -1  15   5        445.71        401.45        39.61 o
   0  15   5       1344.22       1372.07        72.17 o
   1  15   5       1602.77       1655.25        97.39 o
   2  15   5       2337.60       2419.38        93.69 o
   3  15   5         19.86         43.09        26.39 o
   4  15   5          1.30         -0.94        25.63 o
   5  15   5         40.39         15.89        29.28 o
   6  15   5        376.67        311.95        32.94 o
   7  15   5          3.67        -15.36        29.06 o
   8  15   5         16.24         12.84        30.56 o
   9  15   5        698.37        563.07        54.48 o
  10  15   5        597.95        617.35        62.50 o
  11  15   5          1.66        -25.23        34.92 o
  12  15   5         37.96         44.21        35.55 o
  13  15   5        244.22        312.71        48.82 o
  14  15   5          2.99         -6.75        30.88 o
  15  15   5        123.19        114.27        36.40 o
  16  15   5          1.50        -58.64        58.64 o
  17  15   5         34.30         -1.19        39.09 o
 -18  16   5         32.79         43.12        33.72 o
 -17  16   5         14.54         40.50        30.28 o
 -16  16   5         11.52         35.72        31.97 o
 -15  16   5          1.27        -26.79        32.37 o
 -14  16   5         17.11         -4.41        25.65 o
 -13  16   5          3.66        -18.61        28.67 o
 -12  16   5         13.03        -32.33        32.33 o
 -11  16   5        525.13        534.38        65.52 o
 -10  16   5       1171.03       1139.40        78.83 o
  -9  16   5        436.05        369.91        49.42 o
  -8  16   5        592.65        518.59        57.34 o
  -7  16   5        387.52        326.23        55.02 o
  -6  16   5       1360.67       1207.02        74.01 o
  -5  16   5        161.62        131.40        29.85 o
  -4  16   5         18.10         36.84        30.88 o
  -3  16   5        893.90        820.21        53.65 o
  -2  16   5       1479.99       1481.11        59.90 o
  -1  16   5        352.48        390.11        31.72 o
   0  16   5         24.87         45.77        26.92 o
   1  16   5       2014.43       1933.92        95.05 o
   2  16   5        740.64        903.06        56.08 o
   3  16   5         61.32         40.18        25.16 o
   4  16   5        305.68        243.48        36.26 o
   5  16   5         97.96         67.65        28.69 o
   6  16   5         53.02         41.81        30.41 o
   7  16   5         16.29          3.55        27.01 o
   8  16   5        226.54        346.47        48.08 o
   9  16   5        211.51        115.28        44.99 o
  10  16   5        273.93        238.14        49.73 o
  11  16   5        114.16         70.08        38.12 o
  12  16   5          3.48        -32.78        36.79 o
  13  16   5          9.02         24.62        38.20 o
  14  16   5          6.97         -2.49        29.14 o
  15  16   5          7.56         -7.82        25.41 o
  16  16   5         60.42         23.72        42.52 o
 -17  17   5         85.12        162.93        51.33 o
 -16  17   5          0.21        -26.03        29.90 o
 -15  17   5          3.09         33.85        24.86 o
 -14  17   5         10.64        -10.76        24.60 o
 -13  17   5         21.37         18.18        28.50 o
 -12  17   5        194.99        173.91        33.41 o
 -11  17   5        725.95        799.57        58.26 o
 -10  17   5        226.88        235.53        48.76 o
  -9  17   5         25.90         26.11        31.87 o
  -8  17   5         20.91        -14.20        31.67 o
  -7  17   5        235.93        214.24        36.13 o
  -6  17   5         72.93         82.30        32.66 o
  -5  17   5        106.66        140.00        36.75 o
  -4  17   5       1583.00       1791.96        66.96 o
  -3  17   5         28.88         28.55        32.54 o
  -2  17   5        669.85        557.59        49.31 o
  -1  17   5       1453.25       1587.75        71.64 o
   0  17   5         64.49         57.54        23.81 o
   1  17   5        287.75        287.87        33.56 o
   2  17   5         18.51          1.28        30.17 o
   3  17   5         30.00          6.99        29.14 o
   4  17   5        757.45        720.39        53.12 o
   5  17   5          0.07        -15.02        32.46 o
   6  17   5        483.70        562.52        47.62 o
   7  17   5        497.37        544.25        52.10 o
   8  17   5          4.03          3.99        24.43 o
   9  17   5         25.44        -26.98        38.55 o
  10  17   5         33.09         14.10        38.35 o
  11  17   5         12.41        -10.40        37.28 o
  12  17   5        102.05        113.63        43.55 o
  13  17   5         11.76         -2.08        30.72 o
  14  17   5         15.62          4.32        52.52 o
  15  17   5         23.41         11.53        28.72 o
 -17  18   5         11.54         25.66        30.89 o
 -16  18   5          3.35         35.06        39.09 o
 -15  18   5         42.05         84.90        34.84 o
 -14  18   5          3.89         -0.23        25.52 o
 -13  18   5         58.30         23.68        25.61 o
 -12  18   5         56.31         47.57        31.92 o
 -11  18   5         61.19        144.16        42.52 o
 -10  18   5        116.57         58.71        40.41 o
  -9  18   5        159.40        140.59        35.48 o
  -8  18   5        251.88        229.32        35.97 o
  -7  18   5        285.76        250.75        40.21 o
  -6  18   5        360.40        295.84        37.18 o
  -5  18   5        229.29        170.32        32.43 o
  -4  18   5         77.10         50.58        36.60 o
  -3  18   5        177.76        234.02        35.13 o
  -2  18   5         48.86         49.89        28.19 o
  -1  18   5         48.69         92.15        37.43 o
   0  18   5        160.66        185.24        33.81 o
   1  18   5          0.69         -2.18        24.40 o
   2  18   5        194.78        143.08        26.33 o
   3  18   5       1380.11       1404.50        59.74 o
   4  18   5         50.62         64.21        26.37 o
   5  18   5        749.29        887.59        51.31 o
   6  18   5        101.29        140.13        29.92 o
   7  18   5         20.89         30.34        34.43 o
   8  18   5        378.92        403.13        50.67 o
   9  18   5        108.39         54.74        36.32 o
  10  18   5          1.59         -9.94        31.88 o
  11  18   5          1.22        -29.54        41.05 o
  12  18   5          8.25          5.62        31.29 o
  13  18   5          8.70        -25.71        25.71 o
  14  18   5        241.79        157.98        32.68 o
 -16  19   5         45.78         53.71        32.08 o
 -15  19   5         35.26         48.79        41.48 o
 -14  19   5         38.24         10.94        19.38 o
 -13  19   5         17.77          9.28        32.39 o
 -12  19   5          4.66          3.20        23.60 o
 -11  19   5         93.53        119.22        27.52 o
 -10  19   5        404.30        403.04        42.33 o
  -9  19   5         61.70         48.33        31.12 o
  -8  19   5         64.17         42.02        31.98 o
  -7  19   5        455.98        444.30        39.69 o
  -6  19   5         60.06         78.57        31.64 o
  -5  19   5         60.69         81.74        34.90 o
  -4  19   5          6.69         41.23        25.13 o
  -3  19   5        816.94        736.20        53.56 o
  -2  19   5         14.02         49.63        31.69 o
  -1  19   5          1.86          8.14        32.69 o
   0  19   5         68.30        134.00        34.31 o
   1  19   5        122.20         89.51        26.94 o
   2  19   5          2.12         -4.05        22.37 o
   3  19   5        314.00        318.06        38.70 o
   4  19   5          8.44         -1.20        25.95 o
   5  19   5        421.11        419.81        38.10 o
   6  19   5        368.76        405.61        37.55 o
   7  19   5        480.73        418.98        58.79 o
   8  19   5         22.60         -2.85        32.77 o
   9  19   5          2.90         69.88        43.77 o
  10  19   5         11.57         52.37        49.39 o
  11  19   5         20.87        -12.24        36.00 o
  12  19   5          0.71        -24.65        24.65 o
  13  19   5         75.28         77.17        25.61 o
  14  19   5          4.20        -24.32        33.27 o
 -15  20   5         20.04         59.98        32.68 o
 -14  20   5         33.86         53.03        27.55 o
 -13  20   5          1.38         -8.65        20.59 o
 -12  20   5         65.24         65.10        24.71 o
 -11  20   5          3.26         -4.28        24.59 o
 -10  20   5         23.57         36.82        21.97 o
  -9  20   5         28.77         28.43        30.39 o
  -8  20   5         35.30         31.50        32.60 o
  -7  20   5        573.00        515.52        44.05 o
  -6  20   5         68.16         58.77        24.31 o
  -5  20   5        193.57        207.92        44.44 o
  -4  20   5       1069.52       1021.04        63.95 o
  -3  20   5         57.72         69.30        29.46 o
  -2  20   5        295.05        304.91        39.65 o
  -1  20   5         41.31         23.19        44.08 o
   0  20   5         50.57         45.21        25.89 o
   1  20   5         43.19         76.29        26.33 o
   2  20   5         39.99         40.14        24.04 o
   3  20   5          1.31        -23.96        23.96 o
   4  20   5        185.62        178.39        35.62 o
   5  20   5        232.93        230.80        34.42 o
   6  20   5         41.99         78.65        32.04 o
   7  20   5        228.80        245.13        39.14 o
   8  20   5          3.05        -30.85        30.85 o
   9  20   5         71.71         54.85        28.39 o
  10  20   5          1.99         -0.81        27.80 o
  11  20   5        101.10        133.11        38.24 o
  12  20   5         78.19        106.98        26.63 o
  13  20   5          0.25        -19.10        31.33 o
 -13  21   5          2.26        -19.19        20.24 o
 -12  21   5         18.57         25.02        19.96 o
 -11  21   5          6.87         -1.68        21.58 o
 -10  21   5         40.37         36.03        21.07 o
  -9  21   5         74.45         93.00        23.72 o
  -8  21   5         41.58         50.12        31.09 o
  -7  21   5        391.93        374.18        40.63 o
  -6  21   5         75.73         47.23        25.36 o
  -5  21   5        165.29        154.46        32.18 o
  -4  21   5        454.50        425.44        41.11 o
  -3  21   5         19.09          0.98        28.76 o
  -2  21   5         15.93        -10.79        28.19 o
  -1  21   5         86.61        100.37        24.48 o
   0  21   5        101.41         93.87        26.13 o
   1  21   5         43.37         50.12        31.69 o
   2  21   5         29.08         30.52        24.14 o
   3  21   5        267.93        274.54        39.01 o
   4  21   5         12.47         73.23        33.38 o
   5  21   5         65.93         73.75        23.00 o
   6  21   5         58.15         47.17        24.52 o
   7  21   5          0.10        -14.30        23.84 o
   8  21   5          1.22        -10.48        23.97 o
   9  21   5          0.03          3.89        27.85 o
  10  21   5          5.29          9.75        20.67 o
  11  21   5          5.75         -4.76        26.74 o
  12  21   5         52.98         27.16        34.62 o
 -12  22   5         15.20        -10.98        15.47 o
 -11  22   5          0.10        -14.43        19.37 o
 -10  22   5         96.22        113.88        24.55 o
  -9  22   5          5.26         50.02        20.81 o
  -8  22   5          1.12         -0.37        20.63 o
  -7  22   5          5.09         20.66        40.09 o
  -6  22   5        165.60         66.84        28.93 o
  -5  22   5         93.23         54.22        21.33 o
  -4  22   5          9.64         34.71        27.09 o
  -3  22   5         43.70         29.43        24.15 o
  -2  22   5          7.76          3.41        23.44 o
  -1  22   5         33.97         28.18        24.48 o
   0  22   5        153.95        153.87        27.47 o
   1  22   5          1.93         -5.37        28.06 o
   2  22   5         46.55          9.03        29.47 o
   3  22   5         13.84         22.86        25.22 o
   4  22   5         44.05         69.64        27.00 o
   5  22   5        130.61        124.75        29.77 o
   6  22   5          7.21        -19.22        28.97 o
   7  22   5         15.38         36.50        30.39 o
   8  22   5         13.23         19.89        27.16 o
   9  22   5         25.17         75.87        34.38 o
  10  22   5          0.93         -7.11        33.27 o
 -11  23   5          1.91          9.88        28.05 o
 -10  23   5         59.67         61.94        22.86 o
  -9  23   5         45.21         24.18        18.27 o
  -8  23   5          9.47         29.89        21.24 o
  -7  23   5          4.36         -0.82        17.80 o
  -6  23   5         43.84         24.46        37.53 o
  -5  23   5          0.01        -21.13        28.75 o
  -4  23   5         16.79        -31.49        31.49 o
  -3  23   5          9.45          2.71        42.30 o
  -2  23   5          1.95          0.50        25.99 o
  -1  23   5          3.09         12.15        35.53 o
   0  23   5        141.86        148.08        29.49 o
   1  23   5          4.20          2.44        29.35 o
   2  23   5         42.10         32.39        23.27 o
   3  23   5          3.73         38.02        23.60 o
   4  23   5          1.71        -22.38        22.38 o
   5  23   5         11.72         42.67        34.42 o
   6  23   5         41.40         62.74        34.03 o
   7  23   5         27.96         -2.79        31.35 o
   8  23   5         95.32        106.83        35.24 o
   9  23   5         26.41         37.11        25.37 o
  -9  24   5         71.07         56.49        27.60 o
  -8  24   5          3.49        -20.56        26.74 o
  -7  24   5         25.22         25.92        18.84 o
  -6  24   5          3.57         12.55        19.45 o
  -5  24   5         41.46         75.94        21.78 o
  -4  24   5         10.50         16.37        24.34 o
  -3  24   5         80.75         83.98        29.89 o
  -2  24   5         17.59         16.02        26.59 o
  -1  24   5         28.35         10.42        25.38 o
   0  24   5         26.17        -29.72        29.72 o
   1  24   5         23.96         34.49        28.10 o
   2  24   5         13.74          6.14        64.23 o
   3  24   5          8.98         17.02        52.15 o
   4  24   5          0.27        -10.68        50.66 o
   5  24   5         60.96         74.30        34.62 o
   6  24   5          2.96         -0.97        27.68 o
   7  24   5         19.13          1.31        24.21 o
  -7  25   5          0.91        -30.89        30.89 o
  -6  25   5         29.32         30.80        20.54 o
  -5  25   5          6.28        -10.81        22.28 o
  -4  25   5          4.91        -10.13        23.64 o
  -3  25   5          1.39         22.43        23.78 o
  -2  25   5         13.50          1.28        35.54 o
  -1  25   5         25.49        -24.50        30.56 o
   0  25   5          2.85         -7.59        40.14 o
   1  25   5          6.68          8.65        37.15 o
   2  25   5         51.83         65.05        45.36 o
   3  25   5         10.14         34.17        38.20 o
   4  25   5          3.35         42.67        38.50 o
   5  25   5         24.10         31.18        34.02 o
  -2  26   5        258.04        237.84        47.30 o
  -1  26   5         10.57          3.73        32.23 o
   0  26   5          3.72         12.96        33.72 o
   1  26   5          2.94         29.39        30.89 o
 -22   0   6          7.53        -18.25        36.66 o
 -20   0   6         21.48         21.14        70.35 o
 -18   0   6        489.32        416.71        56.45 o
 -16   0   6       7536.71       8170.44       282.75 o
 -14   0   6        924.50        798.91        63.54 o
 -12   0   6        135.09        142.19       146.52 o
 -10   0   6       4003.88       4355.21       497.91 o
  -8   0   6       6824.46       7514.53       568.63 o
  -6   0   6      11621.92      10352.62       401.63 o
  -4   0   6       1035.93        836.03        96.48 o
  -2   0   6     132271.27     143829.09      1270.56 o
   0   0   6        113.89        194.72        89.82 o
   2   0   6       5422.49       6164.10       221.59 o
   4   0   6       2995.15       2710.65       276.18 o
   6   0   6       4239.09       4114.89       214.89 o
   8   0   6       2599.00       1773.75       306.10 o
  10   0   6        583.35        409.13       182.78 o
  12   0   6        997.88       1061.67        97.34 o
  14   0   6        220.79        192.94        60.40 o
  16   0   6        633.64        548.05        87.93 o
  18   0   6         14.14        108.32        78.48 o
  20   0   6          1.28        -32.01        32.01 o
 -22   1   6          1.26        -20.74        33.08 o
 -21   1   6          3.43         13.41        30.25 o
 -20   1   6         13.86         -8.27        33.69 o
 -19   1   6          4.63        -20.79        34.82 o
 -18   1   6        132.51        133.98        36.86 o
 -17   1   6          0.86        -37.43        37.43 o
 -16   1   6        362.41        422.86        61.76 o
 -15   1   6        339.55        296.95        44.44 o
 -14   1   6        110.27         95.18        31.04 o
 -13   1   6         40.19         59.15        85.17 o
 -12   1   6        257.91        346.61       154.38 o
 -11   1   6       1652.21       1842.73       248.60 o
 -10   1   6         97.80         60.81       105.11 o
  -9   1   6         41.00        -37.05       109.42 o
  -8   1   6       1309.54       1455.87       157.44 o
  -7   1   6       8134.57       7888.09       316.02 o
  -6   1   6          1.60         28.39        70.83 o
  -5   1   6       6405.97       5454.74       193.34 o
  -4   1   6       5937.52       6575.98       233.61 o
  -3   1   6      12242.45      13082.86       332.40 o
  -2   1   6        236.96        163.18        53.52 o
  -1   1   6       1179.44       1439.75       292.22 o
   0   1   6        373.32        422.20       151.67 o
   1   1   6       1963.95       1069.87        89.02 o
   2   1   6       1457.63       1566.99       111.32 o
   3   1   6          4.69         27.89        22.83 o
   4   1   6      15133.87      15260.09       285.38 o
   5   1   6         34.86         40.46        42.06 o
   6   1   6       6691.09       5890.85       201.48 o
   7   1   6       2919.79       3181.18       175.53 o
   8   1   6       1182.11        914.28        92.93 o
   9   1   6        900.67        950.74       115.71 o
  10   1   6          0.27        -10.88        93.91 o
  11   1   6         55.49         96.16       193.60 o
  12   1   6        401.60        276.15        46.35 o
  13   1   6         32.08         32.88        34.41 o
  14   1   6         64.94         31.32        38.71 o
  15   1   6          9.10         -1.26        53.23 o
  16   1   6         40.02         43.00        42.75 o
  17   1   6         24.93          4.09        51.14 o
  18   1   6         11.71         21.10        33.49 o
  19   1   6         54.56         93.95        35.75 o
  20   1   6          9.56         18.77        21.97 o
 -22   2   6          1.41         14.23        29.43 o
 -21   2   6          3.74         12.71        30.14 o
 -20   2   6          0.44        -14.15        37.61 o
 -19   2   6          8.06        -39.55        39.55 o
 -18   2   6          1.28        -11.39        29.98 o
 -17   2   6       2325.29       2680.30        96.87 o
 -16   2   6         75.99        139.62        52.35 o
 -15   2   6        610.58        569.16        73.88 o
 -14   2   6       1599.32       1908.08        73.07 o
 -13   2   6         63.21        115.23        99.54 o
 -12   2   6        346.72        493.57       132.18 o
 -11   2   6       3696.90       4147.09       299.14 o
 -10   2   6        174.86        291.81       101.22 o
  -9   2   6        595.96        575.51       119.61 o
  -8   2   6        900.42        588.28       117.05 o
  -7   2   6       1199.07       1189.16        97.80 o
  -6   2   6       5900.80       7280.27       319.89 o
  -5   2   6       4536.75       4116.39       184.24 o
  -4   2   6       9981.07       9301.83       212.64 o
  -3   2   6       3566.73       4115.03       153.05 o
  -2   2   6        426.86        667.88        89.87 o
  -1   2   6      31448.19      37344.77       586.95 o
   0   2   6       1080.51        933.74       176.36 o
   1   2   6       5224.77       5271.54       198.45 o
   2   2   6      16593.17      16340.18       286.16 o
   3   2   6        160.07        394.77        66.89 o
   4   2   6       1358.51        968.32        74.77 o
   5   2   6        293.92        234.01        53.85 o
   6   2   6       1008.16       1276.25       117.27 o
   7   2   6       1501.21       1519.69       112.42 o
   8   2   6       3342.83       3187.41       194.40 o
   9   2   6          7.85        -31.89        57.69 o
  10   2   6         11.81        -31.68        73.75 o
  11   2   6         31.40         -0.37       118.25 o
  12   2   6         30.26         -7.38        37.46 o
  13   2   6        165.85        179.98        34.61 o
  14   2   6        251.49        225.67        41.64 o
  15   2   6         26.81         -6.30        40.25 o
  16   2   6          2.44        -13.98        32.88 o
  17   2   6          7.11        -78.63        78.63 o
  18   2   6          1.87        -31.74        31.74 o
  19   2   6         15.20         19.85        25.27 o
  20   2   6          0.73         -4.06        24.62 o
 -22   3   6         14.47         15.79        29.85 o
 -21   3   6         26.05         47.08        36.55 o
 -20   3   6         45.37        167.96        43.35 o
 -19   3   6         88.31         68.96        41.60 o
 -18   3   6         43.80        140.49        42.63 o
 -17   3   6         24.15        102.48        36.35 o
 -16   3   6       3606.62       4389.00       123.71 o
 -15   3   6        486.96        391.80        50.18 o
 -14   3   6          2.33         32.75        31.11 o
 -13   3   6        184.59        168.12        88.37 o
 -12   3   6       1883.50       1797.11       210.60 o
 -11   3   6       1136.06       1257.79       144.57 o
 -10   3   6       1202.99       1177.38       137.14 o
  -9   3   6       2237.79       2142.23       169.40 o
  -8   3   6       1373.66       1620.30       144.62 o
  -7   3   6        878.26        963.37        79.50 o
  -6   3   6       1380.64       1242.21        99.38 o
  -5   3   6        141.19        196.29        46.97 o
  -4   3   6       8903.94       9421.34       247.57 o
  -3   3   6       2922.73       2669.84        99.75 o
  -2   3   6       1422.66       1510.00       100.30 o
  -1   3   6       8219.84       7600.61       225.66 o
   0   3   6        117.15         26.40        59.40 o
   1   3   6       8938.45       8861.96       211.95 o
   2   3   6         31.66         32.26        60.18 o
   3   3   6       2115.21       1993.15        99.37 o
   4   3   6       8372.54       8623.96       206.04 o
   5   3   6        129.33         77.84        52.61 o
   6   3   6       2014.04       1941.98       126.78 o
   7   3   6         81.41         56.25        53.57 o
   8   3   6       4513.99       4655.82       278.36 o
   9   3   6        686.60        661.09       128.64 o
  10   3   6          1.84        -30.59        62.95 o
  11   3   6          2.73        -50.93        67.01 o
  12   3   6          3.68        -16.50        38.64 o
  13   3   6        294.16        279.57        94.61 o
  14   3   6        771.53        989.63        78.23 o
  15   3   6          0.03        -23.28        46.07 o
  16   3   6         25.26         41.19        38.03 o
  17   3   6         44.78         40.41        42.44 o
  18   3   6          2.50          9.06        28.33 o
  19   3   6          4.01         43.26        23.59 o
  20   3   6          6.18        -12.62        25.87 o
 -22   4   6          0.09         24.94        21.39 o
 -21   4   6         57.69         95.20        36.32 o
 -20   4   6         97.06         74.61        35.27 o
 -19   4   6        123.98        190.37        43.57 o
 -18   4   6          2.68        -21.48        41.31 o
 -17   4   6        256.92        330.69        43.84 o
 -16   4   6        181.17        179.79        53.31 o
 -15   4   6        357.93        330.43        52.64 o
 -14   4   6        117.76        123.79        28.71 o
 -13   4   6         96.59         72.56        39.88 o
 -12   4   6        131.27        107.80        65.71 o
 -11   4   6        694.81        741.34       101.22 o
 -10   4   6       3787.59       3900.73       216.52 o
  -9   4   6       1170.53        924.16       107.82 o
  -8   4   6       5553.33       6950.64       254.73 o
  -7   4   6      10056.91      10472.26       324.09 o
  -6   4   6        124.48        115.88        45.25 o
  -5   4   6        944.05       1017.51        82.09 o
  -4   4   6       1183.31       1132.20        93.25 o
  -3   4   6       7712.84       7304.16       202.08 o
  -2   4   6      21391.37      21822.12       381.99 o
  -1   4   6         34.88         51.90        40.79 o
   0   4   6       1798.03       1609.29       134.38 o
   1   4   6       1237.18       1170.10        81.47 o
   2   4   6       1205.22       1252.75       124.29 o
   3   4   6        924.28        776.57        57.47 o
   4   4   6         87.12        162.62        44.12 o
   5   4   6       4180.35       4090.35       185.02 o
   6   4   6        172.77        189.72        58.24 o
   7   4   6       3006.93       3326.11       225.22 o
   8   4   6        930.63       1096.10       145.03 o
   9   4   6        462.93        444.77        84.86 o
  10   4   6        968.70        943.58       136.72 o
  11   4   6         29.59         25.46        32.70 o
  12   4   6        549.25        581.52        56.06 o
  13   4   6         45.76        -34.47        54.64 o
  14   4   6         17.54         17.65        46.23 o
  15   4   6         72.83         19.03        39.85 o
  16   4   6          4.90        -35.48        50.65 o
  17   4   6          0.31        -33.77        33.77 o
  18   4   6          0.49        -30.02        30.02 o
  19   4   6         53.37         75.79        28.23 o
  20   4   6          0.31        -12.22        49.54 o
 -22   5   6         47.75         45.06        35.49 o
 -21   5   6          9.09         72.77        35.40 o
 -20   5   6         46.24         19.43        34.58 o
 -19   5   6         16.12        -16.99        39.68 o
 -18   5   6          0.75        -31.39        50.37 o
 -17   5   6          0.25        -24.82        54.57 o
 -16   5   6         11.20        -43.72        43.72 o
 -15   5   6          4.39        -36.31        46.25 o
 -14   5   6          7.06        -13.79        27.84 o
 -13   5   6          8.63         44.49        36.82 o
 -12   5   6       2234.55       2849.31       226.77 o
 -11   5   6        266.53        172.90        84.55 o
 -10   5   6       4438.95       4511.28       258.31 o
  -9   5   6          9.46         -9.86        66.92 o
  -8   5   6         46.17        171.35        89.54 o
  -7   5   6       1704.30       2020.00       136.42 o
  -6   5   6       5246.04       5071.96       166.52 o
  -5   5   6       1813.97       1575.50       111.98 o
  -4   5   6       1365.36       1374.26       103.67 o
  -3   5   6        748.98        782.38        53.94 o
  -2   5   6        572.62        376.40        60.61 o
  -1   5   6         84.82         31.62        34.96 o
   0   5   6      10121.25      11316.51       341.27 o
   1   5   6        125.55         86.93        25.21 o
   2   5   6         37.43         40.63        24.18 o
   3   5   6        407.66        554.47        59.37 o
   4   5   6         11.63         44.05        39.88 o
   5   5   6        618.89        442.61        85.95 o
   6   5   6       1299.06       1405.78       125.26 o
   7   5   6        175.67        177.37        67.51 o
   8   5   6       3461.04       3129.85       234.83 o
   9   5   6       1285.50       1092.96       128.81 o
  10   5   6        904.36        880.38       140.80 o
  11   5   6         70.98          2.74        32.47 o
  12   5   6        651.22        662.47        59.56 o
  13   5   6        279.84        238.14        55.51 o
  14   5   6          0.74         -9.37        63.27 o
  15   5   6        429.63        468.25        59.27 o
  16   5   6         18.12         -0.57        39.26 o
  17   5   6          1.32        -13.53        36.34 o
  18   5   6         48.48         53.02        27.98 o
  19   5   6         19.97          8.05        23.83 o
  20   5   6         14.28         -3.63        31.40 o
 -22   6   6          4.49         -8.95        31.86 o
 -21   6   6        105.49        200.50        30.53 o
 -20   6   6        127.83        168.24        37.29 o
 -19   6   6         22.40        -38.79        38.79 o
 -18   6   6          3.47        -46.30        46.30 o
 -17   6   6          3.45        -20.81        47.88 o
 -16   6   6         77.12         22.33        41.64 o
 -15   6   6        157.38         79.73        33.59 o
 -14   6   6         57.93        -14.14        53.84 o
 -13   6   6       1616.44       1623.00        95.87 o
 -12   6   6       1551.29       1373.97       166.23 o
 -11   6   6        361.60        298.32       129.89 o
 -10   6   6        135.40         91.56        78.69 o
  -9   6   6        843.27        657.30       105.18 o
  -8   6   6       2840.15       3823.36       220.87 o
  -7   6   6       3850.50       4059.03       215.02 o
  -6   6   6       2016.35       2304.52       161.32 o
  -5   6   6        449.38        512.41        70.41 o
  -4   6   6       6266.91       6375.70       176.48 o
  -3   6   6      13753.57      14348.50       262.01 o
  -2   6   6       7466.40       8390.78       250.58 o
  -1   6   6       2424.38       2373.84       166.06 o
   0   6   6         17.66          7.96        74.27 o
   1   6   6       1112.94       1157.40       112.47 o
   2   6   6       1093.00        906.79        78.09 o
   3   6   6       1579.07       2306.99       141.94 o
   4   6   6        175.96        283.72        72.22 o
   5   6   6       2692.80       3266.13       211.47 o
   6   6   6        122.82         33.95        60.32 o
   7   6   6         32.18         50.83        71.32 o
   8   6   6         10.42        -56.72        72.27 o
   9   6   6        325.70        244.05        66.23 o
  10   6   6         83.11         82.37        82.54 o
  11   6   6        278.49        207.83        39.04 o
  12   6   6          7.39         28.77        66.05 o
  13   6   6          1.38        -16.99        62.37 o
  14   6   6        319.60        404.35        54.98 o
  15   6   6        364.29        265.41        56.56 o
  16   6   6         91.67         79.02        45.81 o
  17   6   6        328.14        372.92        44.12 o
  18   6   6          6.98        -25.05        25.90 o
  19   6   6          6.47         12.40        32.71 o
  20   6   6         12.95          3.28        55.36 o
 -22   7   6          9.71          8.94        27.85 o
 -21   7   6        141.02        131.42        71.33 o
 -20   7   6         12.51         25.28        27.53 o
 -19   7   6        135.44        155.85        40.45 o
 -18   7   6         37.54         23.88        43.32 o
 -17   7   6         35.89         67.72        47.13 o
 -16   7   6         51.50         27.75        39.14 o
 -15   7   6        865.90        837.54        74.42 o
 -14   7   6         28.36         38.86        30.29 o
 -13   7   6         10.55        -28.92        28.92 o
 -12   7   6        558.66        566.50        53.46 o
 -11   7   6       1486.24       1861.17       162.39 o
 -10   7   6        260.06        322.87        78.29 o
  -9   7   6        169.78        149.80        67.60 o
  -8   7   6       1698.25       1875.07       185.31 o
  -7   7   6        803.16        881.71       122.07 o
  -6   7   6       1886.75       2098.66       137.80 o
  -5   7   6         82.85         38.53        42.87 o
  -4   7   6         26.05        -14.03        39.75 o
  -3   7   6       6592.41       6812.32       193.49 o
  -2   7   6        706.68        622.72        80.49 o
  -1   7   6       2821.36       2587.29       184.84 o
   0   7   6       1646.29       1417.71       127.97 o
   1   7   6       1532.51       2335.52       332.56 o
   2   7   6        326.65        250.73        82.35 o
   3   7   6      12083.49      13112.89       429.66 o
   4   7   6       2510.69       3238.62       224.36 o
   5   7   6       5506.54       5195.89       265.93 o
   6   7   6        996.24       1009.68       115.48 o
   7   7   6          4.99        -66.15        66.15 o
   8   7   6         17.58         -9.75        74.52 o
   9   7   6        170.70        197.28        87.22 o
  10   7   6          3.68        -21.28        88.56 o
  11   7   6        137.19         78.48        42.16 o
  12   7   6        923.97        913.10        69.49 o
  13   7   6        132.05         71.50        37.69 o
  14   7   6         24.80         11.02        37.07 o
  15   7   6          0.51          8.83        38.80 o
  16   7   6        178.16        195.36        41.83 o
  17   7   6          6.36         -0.28        30.95 o
  18   7   6         13.35         32.22        31.72 o
  19   7   6          2.17         -1.72        27.75 o
  20   7   6         23.96         29.24        32.53 o
 -21   8   6          0.14        -33.71        33.71 o
 -20   8   6        155.60        176.01        51.90 o
 -19   8   6         81.15         98.14        29.20 o
 -18   8   6         10.79         52.57        46.76 o
 -17   8   6         61.46         79.56        48.69 o
 -16   8   6        115.73        149.95        42.01 o
 -15   8   6          2.47          2.11        36.83 o
 -14   8   6       1521.26       1641.40        95.03 o
 -13   8   6         48.30         23.37        42.28 o
 -12   8   6         83.80         61.68        43.80 o
 -11   8   6        537.32        431.48        92.58 o
 -10   8   6        858.51        810.64       178.30 o
  -9   8   6       1026.30        794.24       114.34 o
  -8   8   6       3706.47       3504.49       220.93 o
  -7   8   6        159.72        210.43        67.55 o
  -6   8   6       1161.35       1504.23       101.26 o
  -5   8   6       5831.02       6189.86       210.50 o
  -4   8   6       1416.87       1004.64       103.05 o
  -3   8   6        671.18        783.52        97.25 o
  -2   8   6        320.79        146.80       144.58 o
  -1   8   6          5.43        -75.25        75.25 o
   0   8   6       6579.25       7895.01       285.74 o
   1   8   6       8816.85       9569.64       370.42 o
   2   8   6         25.34         65.17       100.06 o
   3   8   6        156.48        -42.14        85.08 o
   4   8   6      10868.41      11601.66       425.75 o
   5   8   6        489.03        352.49       116.96 o
   6   8   6        856.44        635.41       127.05 o
   7   8   6          7.43        -66.61       101.29 o
   8   8   6         71.77         58.12        86.11 o
   9   8   6        262.26        309.56        97.34 o
  10   8   6        717.37        751.93        66.84 o
  11   8   6         97.99         39.36        40.36 o
  12   8   6         53.88         30.38        37.80 o
  13   8   6         38.73         -0.15        52.48 o
  14   8   6        286.35        257.43        70.69 o
  15   8   6         31.83         62.53        43.41 o
  16   8   6        106.70        114.62        36.65 o
  17   8   6          1.02        -14.22        31.15 o
  18   8   6         10.00         18.05        26.62 o
  19   8   6         42.10         25.64        25.37 o
 -21   9   6         16.76         24.63        29.38 o
 -20   9   6          5.06         -6.40        38.54 o
 -19   9   6         10.93        -27.74        47.95 o
 -18   9   6          2.27         12.13        37.43 o
 -17   9   6         16.98         48.35        42.14 o
 -16   9   6        171.26        143.79        47.36 o
 -15   9   6         86.30         47.03        37.09 o
 -14   9   6        570.19        467.80        59.73 o
 -13   9   6        457.35        343.87        59.19 o
 -12   9   6        139.11        127.82        42.28 o
 -11   9   6        329.03        369.44        68.23 o
 -10   9   6        189.71        252.86        81.81 o
  -9   9   6       4683.49       4739.57       276.14 o
  -8   9   6       2443.98       2578.15       194.59 o
  -7   9   6       2291.61       2429.77       182.91 o
  -6   9   6         21.41         34.46        59.50 o
  -5   9   6         98.84        208.28        56.87 o
  -4   9   6        378.48        263.81        65.50 o
  -3   9   6       3395.18       3865.50       187.29 o
  -2   9   6         46.27         -8.12        62.12 o
  -1   9   6        413.60        388.93        82.91 o
   0   9   6        224.38        122.88        91.57 o
   1   9   6          4.92        -45.41        84.62 o
   2   9   6        618.01        863.59       133.92 o
   3   9   6       4803.35       4679.96       246.72 o
   4   9   6        129.37        166.50        80.59 o
   5   9   6         35.85          3.25        80.42 o
   6   9   6         52.71         71.99        97.58 o
   7   9   6       1044.41       1045.68       152.42 o
   8   9   6         71.89        130.51        71.43 o
   9   9   6        111.48        141.23        38.91 o
  10   9   6        183.68        126.44        74.33 o
  11   9   6         10.34        -44.80        57.39 o
  12   9   6        298.97        234.83        52.09 o
  13   9   6         50.60         29.78        46.18 o
  14   9   6         32.21         37.18        38.86 o
  15   9   6        135.60        164.27        41.56 o
  16   9   6         12.67        -28.44        32.10 o
  17   9   6          3.32        -33.82        33.82 o
  18   9   6          2.65        -32.10        32.10 o
  19   9   6          1.81        -20.28        31.67 o
 -21  10   6         28.78        -30.22        30.22 o
 -20  10   6         15.93         -4.03        73.86 o
 -19  10   6          6.05        -42.70        43.98 o
 -18  10   6          2.61         -4.25        45.08 o
 -17  10   6         66.69         96.47        39.49 o
 -16  10   6         35.56         13.14        45.58 o
 -15  10   6          4.61        -37.88        37.88 o
 -14  10   6         99.76        120.80        39.33 o
 -13  10   6        416.31        305.07        54.21 o
 -12  10   6        739.41        703.06        87.64 o
 -11  10   6        359.76        481.26        61.97 o
 -10  10   6        213.50        106.86        49.06 o
  -9  10   6        347.32        236.84        81.88 o
  -8  10   6        583.72        514.32        92.96 o
  -7  10   6       1429.72       1424.87       171.05 o
  -6  10   6       3483.30       3419.80       302.33 o
  -5  10   6        653.18        679.03       110.10 o
  -4  10   6        482.71        353.07        91.08 o
  -3  10   6       1007.39       1016.80       115.09 o
  -2  10   6        620.76        632.23        94.68 o
  -1  10   6       6038.70       6152.34       386.80 o
   0  10   6        832.70        731.71       128.72 o
   1  10   6        849.65        802.37       128.84 o
   2  10   6         15.12        -49.07        72.20 o
   3  10   6        110.70         76.23        69.84 o
   4  10   6         18.06        -76.31        76.31 o
   5  10   6          1.41        -42.67        74.20 o
   6  10   6       1008.92       1044.77       189.04 o
   7  10   6          5.68        -24.43        74.70 o
   8  10   6       2088.98       2156.59       102.75 o
   9  10   6         70.36         56.29        38.00 o
  10  10   6       1414.55       1472.18        96.52 o
  11  10   6          3.31        -40.67        40.67 o
  12  10   6         38.54         12.12        49.52 o
  13  10   6        208.80        301.68        48.16 o
  14  10   6         50.86         54.13        35.13 o
  15  10   6          1.46         -7.52        31.38 o
  16  10   6         16.11          3.87        31.34 o
  17  10   6        100.20        121.36        31.53 o
  18  10   6          0.12        -27.09        27.09 o
  19  10   6         17.18        -15.36        33.27 o
 -20  11   6          0.94        -47.90        47.90 o
 -19  11   6          1.98         -7.40        43.81 o
 -18  11   6         44.71         58.41        41.17 o
 -17  11   6          0.47         -4.07        34.73 o
 -16  11   6          6.83        -15.13        40.42 o
 -15  11   6        456.63        459.29        56.36 o
 -14  11   6         20.76        -16.21        43.87 o
 -13  11   6          6.11         15.65        44.35 o
 -12  11   6         69.33         68.89        56.49 o
 -11  11   6        371.69        433.61        56.90 o
 -10  11   6          0.63         -5.59        41.51 o
  -9  11   6         16.17        -23.82        42.85 o
  -8  11   6        343.61        524.42       116.62 o
  -7  11   6        145.79        111.40       112.27 o
  -6  11   6        325.61        220.68       128.69 o
  -5  11   6        950.16        846.87       120.57 o
  -4  11   6         10.09         58.76        73.44 o
  -3  11   6       7183.09       7615.55       307.02 o
  -2  11   6        627.40        479.20       103.50 o
  -1  11   6          9.52        106.69        71.45 o
   0  11   6       1988.82       2191.64       201.62 o
   1  11   6        529.79        648.47       128.22 o
   2  11   6        178.02        235.81       115.33 o
   3  11   6        224.27        199.89        84.61 o
   4  11   6         54.07          9.05        68.93 o
   5  11   6        805.23        878.19       145.16 o
   6  11   6          4.48         -6.23        71.85 o
   7  11   6        287.65        238.54        35.91 o
   8  11   6       1120.71       1283.48        79.27 o
   9  11   6        568.47        567.50        55.16 o
  10  11   6         85.24        119.85        36.64 o
  11  11   6        338.34        263.49        53.17 o
  12  11   6        263.84        259.92        52.69 o
  13  11   6        486.44        487.12        55.14 o
  14  11   6         31.83         45.62        36.70 o
  15  11   6         89.94        128.98        40.54 o
  16  11   6        199.34        191.99        55.08 o
  17  11   6          1.02        -27.36        49.84 o
  18  11   6        123.28        177.56        44.30 o
 -20  12   6         32.28         39.58        38.79 o
 -19  12   6        145.27        198.57        49.37 o
 -18  12   6         23.11         57.89        76.84 o
 -17  12   6        358.77        472.25        78.77 o
 -16  12   6        180.03        159.49        63.26 o
 -15  12   6        143.89        178.75        52.64 o
 -14  12   6        400.49        279.17        74.98 o
 -13  12   6        438.80        532.66        60.23 o
 -12  12   6          6.87         11.04        38.51 o
 -11  12   6          4.96         10.17        31.07 o
 -10  12   6        319.11        277.89        45.52 o
  -9  12   6          7.66         -1.54        37.66 o
  -8  12   6        401.30        402.31        57.59 o
  -7  12   6        272.32        242.65        91.28 o
  -6  12   6        977.37        914.95       163.16 o
  -5  12   6         46.76         60.16        80.03 o
  -4  12   6       2716.15       2882.63       228.74 o
  -3  12   6         41.86        -31.02        73.36 o
  -2  12   6        659.07        656.94       122.55 o
  -1  12   6       6270.21       6205.12       339.92 o
   0  12   6       2448.59       2492.44       224.89 o
   1  12   6       1203.07       1107.22       179.91 o
   2  12   6         47.24         94.72        63.46 o
   3  12   6       1460.96       1799.50       176.62 o
   4  12   6        301.56        318.11       109.24 o
   5  12   6        122.14        237.97       100.44 o
   6  12   6         83.66         54.88        31.62 o
   7  12   6        590.85        635.39        46.58 o
   8  12   6        301.92        292.37        60.68 o
   9  12   6        449.61        536.17        57.58 o
  10  12   6         99.42         42.87        33.12 o
  11  12   6         98.73         31.43        42.52 o
  12  12   6        152.01        171.78        62.34 o
  13  12   6        184.78        179.10        41.29 o
  14  12   6        313.87        240.94        58.90 o
  15  12   6         72.25         79.80        49.90 o
  16  12   6         61.56         40.48        79.98 o
  17  12   6         35.80         72.21        48.34 o
  18  12   6          0.59        -13.28        45.36 o
 -19  13   6          0.29         -7.23        53.94 o
 -18  13   6         99.78        151.98        49.11 o
 -17  13   6         32.76        102.97        71.84 o
 -16  13   6         85.23         94.62        51.79 o
 -15  13   6          4.55        -14.40        45.55 o
 -14  13   6          9.88        -45.93        45.93 o
 -13  13   6         11.95         25.69        31.33 o
 -12  13   6        664.78        627.14        62.26 o
 -11  13   6          0.61        -20.57        34.63 o
 -10  13   6          2.97         -8.95        43.85 o
  -9  13   6         22.05        -14.00        36.10 o
  -8  13   6         63.11         50.13        47.66 o
  -7  13   6         74.84        116.68        44.33 o
  -6  13   6         37.23         -3.77       215.75 o
  -5  13   6       1054.00       1242.70       363.92 o
  -4  13   6        154.32        261.41       190.99 o
  -3  13   6        219.79        111.27        95.05 o
  -2  13   6        162.79        221.10       120.40 o
  -1  13   6         17.81        -35.71       164.05 o
   0  13   6        957.35       1080.55       136.17 o
   1  13   6        978.57       1092.66       133.51 o
   2  13   6        447.37        587.57       129.12 o
   3  13   6        720.79        672.89       166.46 o
   4  13   6         15.97         64.74        70.46 o
   5  13   6         58.41         84.23        24.72 o
   6  13   6       1926.51       1987.33        70.34 o
   7  13   6         97.87         56.26        31.00 o
   8  13   6        925.00        975.68        79.16 o
   9  13   6        205.55        138.18        44.99 o
  10  13   6        224.02        259.35        45.17 o
  11  13   6       1301.00       1515.75       104.75 o
  12  13   6        198.37        134.19        40.08 o
  13  13   6         21.31         -4.82        44.86 o
  14  13   6         67.09         69.83        34.98 o
  15  13   6         31.07         42.41        45.95 o
  16  13   6          0.25        -20.12        28.33 o
  17  13   6         37.16        156.37        66.10 o
 -19  14   6         49.34         53.57        46.55 o
 -18  14   6          8.34         56.94        66.32 o
 -17  14   6         55.19         84.75        75.95 o
 -16  14   6         13.76        -26.58        45.13 o
 -15  14   6         43.51         58.28        38.97 o
 -14  14   6         84.28         43.68        35.33 o
 -13  14   6         97.35         67.40        31.49 o
 -12  14   6        686.38        806.76        56.15 o
 -11  14   6        903.80       1207.83        92.93 o
 -10  14   6          8.40        -19.40        36.37 o
  -9  14   6        203.93        157.68        68.11 o
  -8  14   6         83.78         58.78        34.76 o
  -7  14   6          2.55         18.70        41.25 o
  -6  14   6       4162.32       4323.48       158.95 o
  -5  14   6        404.54        481.35        60.68 o
  -4  14   6       1964.22       1962.56       150.19 o
  -3  14   6          6.85       -124.75       124.75 o
  -2  14   6        899.74        811.10       132.36 o
  -1  14   6       1462.48       1729.31       192.00 o
   0  14   6        492.65        487.10       104.86 o
   1  14   6        259.46        275.86       102.44 o
   2  14   6        244.35        267.07        47.33 o
   3  14   6       1776.45       1856.33        78.99 o
   4  14   6       1027.66        997.39        60.24 o
   5  14   6        221.23        114.84        29.94 o
   6  14   6        742.79        888.22        48.05 o
   7  14   6        732.21        763.71        49.35 o
   8  14   6          6.16        -14.73        30.40 o
   9  14   6        105.29         62.53        30.72 o
  10  14   6          8.40        -16.01        31.82 o
  11  14   6         28.39         37.97        53.12 o
  12  14   6         67.82         16.29        33.39 o
  13  14   6        218.12        235.90        47.61 o
  14  14   6         34.04         13.15        33.44 o
  15  14   6          7.00         34.92        37.85 o
  16  14   6          0.07        -18.80        54.16 o
  17  14   6          1.64        -24.47        49.24 o
 -19  15   6         24.21         -4.77        26.26 o
 -18  15   6          8.96          4.42        39.17 o
 -17  15   6          8.77        -19.65        35.08 o
 -16  15   6         80.14         91.75        35.02 o
 -15  15   6          9.30         10.86        43.07 o
 -14  15   6        407.29        481.18        49.90 o
 -13  15   6          0.06        -21.01        30.93 o
 -12  15   6        256.02        280.98        37.40 o
 -11  15   6        203.51        291.37        54.50 o
 -10  15   6          6.08         -6.09        35.45 o
  -9  15   6        925.31       1092.04        87.18 o
  -8  15   6       1692.02       1779.20        91.43 o
  -7  15   6         30.53         42.14        49.21 o
  -6  15   6        656.28        700.72        56.49 o
  -5  15   6         20.52        -18.54        29.93 o
  -4  15   6        129.05         99.32        30.99 o
  -3  15   6        605.34        520.78        41.11 o
  -2  15   6        230.64        159.12        30.72 o
  -1  15   6         46.35         62.44        29.39 o
   0  15   6       1542.56       1554.22        74.55 o
   1  15   6       1347.76       1252.83       100.24 o
   2  15   6        185.38        133.11        35.24 o
   3  15   6       1332.22       1335.31        75.26 o
   4  15   6        386.86        379.31        36.82 o
   5  15   6        933.16        959.10        53.03 o
   6  15   6       1071.89       1165.40        59.84 o
   7  15   6          0.00        -27.31        27.31 o
   8  15   6         11.29        -30.07        30.07 o
   9  15   6         19.88          2.38        34.13 o
  10  15   6        389.21        397.04        52.32 o
  11  15   6        323.46        377.38        58.72 o
  12  15   6        716.80        774.13        72.70 o
  13  15   6        228.69        257.37        46.81 o
  14  15   6         20.05         49.85        32.78 o
  15  15   6         45.83          4.59        56.33 o
  16  15   6         11.10        -48.94        49.69 o
 -18  16   6         13.13         15.22        29.99 o
 -17  16   6          5.96         14.60        32.59 o
 -16  16   6         88.23         46.00        36.79 o
 -15  16   6          7.00        -23.00        41.47 o
 -14  16   6        119.22         98.15        28.27 o
 -13  16   6         13.20          2.98        27.94 o
 -12  16   6          0.58        -14.26        30.94 o
 -11  16   6        206.77        241.32        57.49 o
 -10  16   6        622.42        536.02        57.35 o
  -9  16   6        201.93        114.96        43.60 o
  -8  16   6       3406.69       3824.82       137.99 o
  -7  16   6        932.64        864.41        61.43 o
  -6  16   6        458.63        547.81        48.62 o
  -5  16   6       1677.04       1847.38        82.35 o
  -4  16   6        262.91        227.80        39.84 o
  -3  16   6        421.44        374.22        42.00 o
  -2  16   6        286.59        267.05        34.98 o
  -1  16   6        562.28        467.86        45.02 o
   0  16   6         59.55         16.89        26.52 o
   1  16   6        358.64        356.33        41.18 o
   2  16   6        810.54        816.97        48.43 o
   3  16   6         83.60         49.07        30.84 o
   4  16   6         15.95         20.59        28.67 o
   5  16   6         27.15         -1.20        29.19 o
   6  16   6         10.51         -6.56        28.54 o
   7  16   6         25.48         76.64        29.24 o
   8  16   6        453.15        510.30       100.78 o
   9  16   6         58.49         63.59        51.59 o
  10  16   6        814.33        756.52        75.07 o
  11  16   6         14.78         20.01        39.60 o
  12  16   6          3.11         13.33        35.11 o
  13  16   6          3.31         14.74        31.34 o
  14  16   6         13.78         -3.84        33.87 o
  15  16   6          3.26         20.29        50.58 o
  16  16   6        156.20        145.48        50.58 o
 -17  17   6         25.26         33.42        36.11 o
 -16  17   6         33.11         52.43        32.22 o
 -15  17   6         13.38         24.50        25.97 o
 -14  17   6          8.58         -7.20        24.88 o
 -13  17   6          0.12        -28.60        28.60 o
 -12  17   6         34.43         59.85        30.52 o
 -11  17   6        124.94        124.99        42.61 o
 -10  17   6         21.67        -25.46        40.14 o
  -9  17   6        128.55         63.57        32.99 o
  -8  17   6        116.05        121.49        35.91 o
  -7  17   6        740.03        764.23        59.20 o
  -6  17   6         80.46         77.60        32.69 o
  -5  17   6       5040.55       5452.23       145.39 o
  -4  17   6         41.94         50.58        36.20 o
  -3  17   6       1967.58       2165.61        99.73 o
  -2  17   6       1568.24       1568.28        68.74 o
  -1  17   6       1581.43       1713.09        75.27 o
   0  17   6        242.20        206.52        27.11 o
   1  17   6        994.77        970.31        59.71 o
   2  17   6       3105.81       3202.96        94.01 o
   3  17   6        767.90        762.17        50.24 o
   4  17   6         24.02        -30.05        30.05 o
   5  17   6         13.05        -19.76        27.55 o
   6  17   6         19.02         20.25        29.89 o
   7  17   6         16.87         80.10        39.85 o
   8  17   6        401.94        442.12        48.89 o
   9  17   6         30.08         65.09        28.44 o
  10  17   6         93.13         98.17        46.14 o
  11  17   6          5.64        -21.01        57.52 o
  12  17   6        122.35         80.43        50.73 o
  13  17   6        134.58        176.56        45.58 o
  14  17   6         60.59        101.20        28.02 o
  15  17   6         16.87        -24.62        40.88 o
 -17  18   6         60.92         57.74        30.59 o
 -16  18   6         39.91         66.99        39.84 o
 -15  18   6          5.45         10.35        27.49 o
 -14  18   6         64.73         27.58        26.46 o
 -13  18   6         14.76         21.22        22.03 o
 -12  18   6         78.40         71.02        28.44 o
 -11  18   6        475.62        540.04        44.33 o
 -10  18   6        271.26        225.04        48.02 o
  -9  18   6         28.15         30.86        30.69 o
  -8  18   6         37.75         61.17        32.69 o
  -7  18   6        383.28        426.36        40.69 o
  -6  18   6        287.42        274.30        36.23 o
  -5  18   6         59.16         58.79        34.41 o
  -4  18   6        156.18        147.18        35.07 o
  -3  18   6         38.31         67.14        33.41 o
  -2  18   6        228.09        208.92        39.97 o
  -1  18   6        285.56        374.82        49.16 o
   0  18   6        118.80        196.69        31.84 o
   1  18   6        846.28        845.52        45.07 o
   2  18   6         66.18         80.45        33.73 o
   3  18   6         51.46         21.23        24.75 o
   4  18   6        692.87        740.24        45.50 o
   5  18   6       1103.95       1281.71        56.32 o
   6  18   6         45.91         50.04        29.23 o
   7  18   6        421.17        539.71        40.28 o
   8  18   6         17.28         32.86        50.89 o
   9  18   6         34.95         81.54        36.49 o
  10  18   6          8.70         33.89        36.59 o
  11  18   6          0.73        -32.85        32.85 o
  12  18   6        162.27        206.53        37.73 o
  13  18   6        125.95        105.73        34.02 o
  14  18   6         41.55         19.13        27.12 o
 -16  19   6         24.79         10.15        28.50 o
 -15  19   6         62.30         88.93        45.66 o
 -14  19   6          6.38          6.10        19.85 o
 -13  19   6         45.15         40.08        23.52 o
 -12  19   6         51.39         41.60        23.37 o
 -11  19   6          1.15         11.11        22.36 o
 -10  19   6        292.59        235.77        39.34 o
  -9  19   6         98.86        142.52        32.94 o
  -8  19   6          1.37        -12.62        25.12 o
  -7  19   6          1.76         -0.26        23.93 o
  -6  19   6        201.59        187.24        46.06 o
  -5  19   6         10.90         60.84        32.66 o
  -4  19   6        808.29        796.29        60.17 o
  -3  19   6        526.88        601.83        50.15 o
  -2  19   6          2.68          5.13        31.90 o
  -1  19   6        141.01        198.21        54.36 o
   0  19   6        401.89        423.56        41.27 o
   1  19   6         87.79         95.60        38.07 o
   2  19   6        692.82        657.94        39.84 o
   3  19   6         94.92        154.98        36.08 o
   4  19   6        790.86        786.41        48.83 o
   5  19   6       1105.59       1191.62        56.94 o
   6  19   6        112.87        168.24        60.41 o
   7  19   6        104.07        191.72        76.86 o
   8  19   6        180.50        204.36        43.70 o
   9  19   6         61.30         23.37        38.90 o
  10  19   6         31.48         -9.03        36.08 o
  11  19   6          5.85        -29.19        29.19 o
  12  19   6         16.59         34.19        26.16 o
  13  19   6         38.93         35.37        35.24 o
 -14  20   6         37.45         56.43        22.30 o
 -13  20   6         94.21         88.22        23.65 o
 -12  20   6         42.56         20.24        22.42 o
 -11  20   6         45.06         53.61        22.37 o
 -10  20   6         38.13         41.78        21.01 o
  -9  20   6         77.88         48.49        27.47 o
  -8  20   6        600.53        610.25        46.65 o
  -7  20   6          4.87        -20.85        20.85 o
  -6  20   6          0.05        -21.25        26.42 o
  -5  20   6         21.31          3.39        35.25 o
  -4  20   6         15.27         23.23        34.91 o
  -3  20   6        354.45        383.36        44.83 o
  -2  20   6        193.43        205.85        35.25 o
  -1  20   6          2.78         17.52        28.04 o
   0  20   6         47.31         37.06        31.51 o
   1  20   6        369.20        382.94        40.18 o
   2  20   6         48.11         49.92        24.60 o
   3  20   6         12.59         -5.16        24.74 o
   4  20   6         42.25         61.56        22.45 o
   5  20   6          0.16         16.55        29.16 o
   6  20   6        508.64        641.02        45.58 o
   7  20   6         14.65         22.48        32.58 o
   8  20   6         25.52        -14.42        39.64 o
   9  20   6          2.26         -4.10        28.84 o
  10  20   6        105.25        134.91        40.75 o
  11  20   6        158.55        161.83        38.61 o
  12  20   6          6.39         37.49        21.57 o
 -13  21   6          8.65         13.16        17.57 o
 -12  21   6         54.67         30.97        18.95 o
 -11  21   6          0.65          4.27        19.88 o
 -10  21   6          0.04         -1.75        20.56 o
  -9  21   6         52.82         38.89        22.08 o
  -8  21   6         95.45         86.71        30.74 o
  -7  21   6         54.90         36.47        29.39 o
  -6  21   6        429.66        357.64        39.15 o
  -5  21   6         30.86         11.54        25.36 o
  -4  21   6         15.56         50.09        34.51 o
  -3  21   6         98.32         58.56        33.30 o
  -2  21   6        102.15        136.66        33.09 o
  -1  21   6         38.41         65.04        24.56 o
   0  21   6        213.37        239.76        31.83 o
   1  21   6        510.72        422.77        39.81 o
   2  21   6         13.57          6.69        25.96 o
   3  21   6         83.89        126.49        25.21 o
   4  21   6        254.49        316.93        32.72 o
   5  21   6         74.74         88.37        26.53 o
   6  21   6         13.35         24.13        42.15 o
   7  21   6         61.93         25.80        34.64 o
   8  21   6         30.71         25.78        28.71 o
   9  21   6          3.74         12.89        32.73 o
  10  21   6          1.00         33.41        25.30 o
  11  21   6         34.34         35.24        26.51 o
 -12  22   6          7.94         -2.93        18.80 o
 -11  22   6         18.77         19.05        16.32 o
 -10  22   6         14.90         -3.93        25.37 o
  -9  22   6         13.85         28.40        23.42 o
  -8  22   6         13.85         47.33        35.56 o
  -7  22   6        362.25        385.76       124.89 o
  -6  22   6          1.16        -24.52        31.14 o
  -5  22   6        132.77        119.31        27.81 o
  -4  22   6        244.01        172.86        34.75 o
  -3  22   6         20.34          8.12        27.10 o
  -2  22   6          6.61         -0.39        28.53 o
  -1  22   6        523.93        605.07        41.38 o
   0  22   6          4.51          0.41        22.75 o
   1  22   6         15.42         36.57        25.33 o
   2  22   6         86.32         71.33        28.87 o
   3  22   6        141.96        158.31        33.44 o
   4  22   6         50.76        108.10        29.44 o
   5  22   6         15.12         38.62        37.46 o
   6  22   6         26.32        100.82        42.24 o
   7  22   6         17.25        111.74        39.34 o
   8  22   6         28.42         35.66        83.48 o
   9  22   6          3.45         -5.49        27.96 o
  10  22   6          3.19        -12.11        23.28 o
 -11  23   6          0.01        -22.15        22.15 o
 -10  23   6         29.24         42.32        21.23 o
  -9  23   6        125.42        169.08        45.92 o
  -8  23   6        107.53        106.24        25.73 o
  -7  23   6        112.10        104.03        24.41 o
  -6  23   6         13.90         32.27        32.93 o
  -5  23   6          6.85        -25.22        25.22 o
  -4  23   6         73.22         70.31        25.35 o
  -3  23   6        123.11         91.48        26.60 o
  -2  23   6          8.00        -23.68        27.76 o
  -1  23   6         53.29         37.41        26.14 o
   0  23   6         36.21         39.41        24.96 o
   1  23   6         62.22         12.43        21.04 o
   2  23   6         16.05         18.41        29.44 o
   3  23   6          2.81         20.66        25.50 o
   4  23   6         46.02         84.72        45.43 o
   5  23   6        150.06        217.88        45.05 o
   6  23   6          9.10         40.19        35.36 o
   7  23   6         81.63         59.71        31.68 o
   8  23   6          9.15        -28.25        28.25 o
  -9  24   6         14.15         19.10        23.07 o
  -8  24   6        166.30        182.33       106.01 o
  -7  24   6          2.95          0.42        19.12 o
  -6  24   6         39.42          5.54        20.02 o
  -5  24   6         22.34          6.12        21.81 o
  -4  24   6         28.74         21.24        32.37 o
  -3  24   6         36.63         33.95        36.73 o
  -2  24   6          1.56         -4.71        25.46 o
  -1  24   6        103.60         56.69        45.73 o
   0  24   6          9.69         20.29        41.63 o
   1  24   6         21.84         58.19        50.28 o
   2  24   6         66.94         71.17        52.97 o
   3  24   6         43.37         44.17        44.46 o
   4  24   6        175.39        219.75        42.31 o
   5  24   6          1.27          9.78        27.74 o
   6  24   6        245.66        261.41        38.04 o
   7  24   6         74.81         18.95        32.97 o
  -7  25   6         87.37         55.81        24.32 o
  -6  25   6         28.76        -24.96        24.96 o
  -5  25   6         40.08         48.09        20.62 o
  -4  25   6         66.98         49.90        25.27 o
  -3  25   6          4.55         12.16        30.26 o
  -2  25   6        295.84        197.62        30.14 o
  -1  25   6          0.55        -32.83        32.83 o
   0  25   6          1.29        -31.89        31.89 o
   1  25   6          5.77        -37.90        37.90 o
   2  25   6         35.39         34.77        36.71 o
   3  25   6        137.71        185.17        49.09 o
   4  25   6         57.00         84.30        39.99 o
 -21   0   7          5.90        -22.42        56.77 o
 -19   0   7          2.40         27.81        49.24 o
 -17   0   7       1535.23       1965.02       208.29 o
 -15   0   7       1152.06       1214.86        77.92 o
 -13   0   7        478.85        442.97       153.38 o
 -11   0   7        148.08        151.02       104.77 o
  -9   0   7       1688.75       1759.80       225.08 o
  -7   0   7        358.77        307.05        91.08 o
  -5   0   7       5126.27       6094.10       309.08 o
  -3   0   7        221.19        385.37       104.04 o
  -1   0   7       1328.92       1769.15       202.92 o
   1   0   7        972.64       1304.22       181.44 o
   3   0   7       1550.31       1582.90       237.46 o
   5   0   7      10355.23      10557.63       347.10 o
   7   0   7      21562.64      21173.48      1002.75 o
   9   0   7         89.96        -44.24        89.56 o
  11   0   7        142.89         59.52        87.96 o
  13   0   7         11.28          6.10        69.55 o
  15   0   7        477.26        674.02        92.60 o
  17   0   7          1.08         -8.50        64.76 o
  19   0   7         51.80         38.30        49.76 o
 -22   1   7          2.86        -46.64        46.64 o
 -21   1   7         10.49         14.47        30.11 o
 -20   1   7          0.38        -33.75        41.56 o
 -19   1   7          1.63        -27.09        27.09 o
 -18   1   7         27.15          8.92        29.26 o
 -17   1   7          3.75        -24.96        36.35 o
 -16   1   7         72.55        181.19        41.22 o
 -15   1   7       1665.09       1789.68        65.14 o
 -14   1   7        503.52        526.15        41.55 o
 -13   1   7        304.78        282.65       125.08 o
 -12   1   7        362.18        408.73       111.11 o
 -11   1   7        357.90        283.63        96.45 o
 -10   1   7       1488.45       1425.17       165.69 o
  -9   1   7         89.32         47.87        80.81 o
  -8   1   7        173.96         87.47        81.84 o
  -7   1   7          1.33        -45.68        60.03 o
  -6   1   7       1832.46       1560.83       122.67 o
  -5   1   7       1231.74       1564.25       115.17 o
  -4   1   7       1333.75       1219.57        94.35 o
  -3   1   7      26187.12      28757.73       887.27 o
  -2   1   7      12932.69      13693.72       340.95 o
  -1   1   7       1706.61       1693.85       125.50 o
   0   1   7      11386.15      11439.81       363.18 o
   1   1   7       4098.15       4384.49       182.45 o
   2   1   7        330.14        283.94        45.55 o
   3   1   7       3720.94       3860.80       116.95 o
   4   1   7        229.75        106.02        41.90 o
   5   1   7        157.55         88.77        54.08 o
   6   1   7        123.70         37.72        39.66 o
   7   1   7        896.95        994.46       103.05 o
   8   1   7         16.99        -16.64        51.22 o
   9   1   7        360.65        228.33        68.28 o
  10   1   7          1.04         15.11       112.52 o
  11   1   7          0.53        -45.16        45.16 o
  12   1   7        165.09        125.73        34.14 o
  13   1   7          5.57          8.99        42.59 o
  14   1   7          2.43         -4.80        35.54 o
  15   1   7          6.12         15.02        42.02 o
  16   1   7        144.46        211.03        66.69 o
  17   1   7          0.12         20.53        37.04 o
  18   1   7          3.92        -31.97        31.97 o
  19   1   7          6.35         16.21        23.45 o
  20   1   7         59.17         96.43        35.18 o
 -22   2   7         36.20         28.64        29.77 o
 -21   2   7         91.89         50.65        30.17 o
 -20   2   7          0.17        -19.76        35.55 o
 -19   2   7         15.19          0.34        40.73 o
 -18   2   7         48.35         41.60        32.43 o
 -17   2   7        155.75        160.92        44.50 o
 -16   2   7         76.35         97.71        57.24 o
 -15   2   7          3.69         52.68        46.24 o
 -14   2   7         48.84         21.17        32.43 o
 -13   2   7        964.60       1047.02       136.04 o
 -12   2   7        866.82        731.41       138.43 o
 -11   2   7        158.04         62.13        81.35 o
 -10   2   7          1.15        -70.16        87.00 o
  -9   2   7        307.47        372.51       107.70 o
  -8   2   7         72.10         62.14        83.72 o
  -7   2   7        844.25        864.78        88.81 o
  -6   2   7       5079.14       4826.94       185.00 o
  -5   2   7       4850.67       4915.08       178.19 o
  -4   2   7          5.91         12.92        49.14 o
  -3   2   7      14034.61      15396.14       335.37 o
  -2   2   7       5138.53       4891.91       208.36 o
  -1   2   7       2782.08       2873.30       186.49 o
   0   2   7        765.74        705.12       102.67 o
   1   2   7        315.64        303.08        54.21 o
   2   2   7         94.29         98.23        36.16 o
   3   2   7       1657.12       1461.85       101.97 o
   4   2   7        402.29        380.62        54.33 o
   5   2   7        171.98        206.40        54.70 o
   6   2   7        223.00        222.67       101.78 o
   7   2   7          7.38         24.62        49.34 o
   8   2   7        593.87        449.51        79.97 o
   9   2   7        606.03        548.70        95.13 o
  10   2   7        136.54        163.20        97.33 o
  11   2   7        220.64        145.39        33.78 o
  12   2   7        278.13        310.99        47.69 o
  13   2   7        219.31        280.66        55.91 o
  14   2   7       1167.25       1071.28        71.48 o
  15   2   7        118.85        151.31        52.92 o
  16   2   7          1.56         -6.12        68.04 o
  17   2   7          1.01        -21.71        36.13 o
  18   2   7          8.27          4.08        24.28 o
  19   2   7          5.03        -43.49        43.49 o
  20   2   7          1.79         -1.48        42.45 o
 -22   3   7         28.09         -9.35        37.60 o
 -21   3   7          2.24         30.86        34.98 o
 -20   3   7         31.28        -21.81        36.59 o
 -19   3   7         34.61          9.72        32.23 o
 -18   3   7         64.78         -5.82        33.69 o
 -17   3   7       1141.21       1534.27        76.19 o
 -16   3   7        493.48        513.63        61.75 o
 -15   3   7       1076.53       1069.74        72.61 o
 -14   3   7        174.90        176.53        31.53 o
 -13   3   7        156.95        112.90        49.40 o
 -12   3   7        338.08        357.07       103.63 o
 -11   3   7         61.60         67.52        78.52 o
 -10   3   7        124.68        144.71        81.26 o
  -9   3   7       1677.04       1778.29       163.21 o
  -8   3   7       1581.36       1698.23       175.97 o
  -7   3   7       3016.35       3295.73       152.78 o
  -6   3   7         88.84        118.98        48.82 o
  -5   3   7       1585.74       1772.86       105.82 o
  -4   3   7         71.72         26.30        40.45 o
  -3   3   7       2972.70       2715.35       131.90 o
  -2   3   7       5350.62       5882.40       181.00 o
  -1   3   7        784.89        520.70        78.58 o
   0   3   7         22.92         98.66        45.64 o
   1   3   7       3426.68       2658.40       131.60 o
   2   3   7          7.46        -22.42        32.81 o
   3   3   7        727.39        748.86        81.72 o
   4   3   7       3059.30       2734.44       128.02 o
   5   3   7       2704.17       3206.84       158.92 o
   6   3   7       3338.39       3378.85       170.73 o
   7   3   7       4746.95       4899.13       206.79 o
   8   3   7       2071.41       1814.45       180.37 o
   9   3   7         18.49        -42.55        59.04 o
  10   3   7         61.80       -120.61       124.40 o
  11   3   7        111.54         72.91        36.57 o
  12   3   7         26.84        -18.29        47.90 o
  13   3   7         53.74         54.75        39.08 o
  14   3   7         37.78         78.27        42.60 o
  15   3   7        189.36        201.30        63.38 o
  16   3   7         38.57         38.61        30.57 o
  17   3   7          1.06        -36.18        36.18 o
  18   3   7         16.44         46.14        31.78 o
  19   3   7         56.68         71.92        31.05 o
  20   3   7         19.01         18.80        48.04 o
 -22   4   7         11.43         -3.18        26.84 o
 -21   4   7          0.91         16.31        35.81 o
 -20   4   7          0.00        -15.92        39.12 o
 -19   4   7          0.82        -47.24        47.24 o
 -18   4   7          2.44        -39.80        39.80 o
 -17   4   7         12.39        -35.55        35.55 o
 -16   4   7        146.25        126.40        36.79 o
 -15   4   7          2.16        -55.72        77.93 o
 -14   4   7          1.71        -52.78        52.78 o
 -13   4   7        128.54        113.94        28.53 o
 -12   4   7        152.09        190.14        96.27 o
 -11   4   7       2018.00       2328.18       233.71 o
 -10   4   7       3337.05       3407.40       262.38 o
  -9   4   7       1137.05       1206.50       161.28 o
  -8   4   7       1725.42       1662.17       149.59 o
  -7   4   7        312.71        369.45        80.83 o
  -6   4   7        278.63        424.50        66.49 o
  -5   4   7       1407.40       1858.28       127.34 o
  -4   4   7        619.14        651.95        62.01 o
  -3   4   7        783.06       1008.62       122.72 o
  -2   4   7        139.23        148.42        46.28 o
  -1   4   7       1058.53       1413.28       101.15 o
   0   4   7       4289.29       4035.47       214.30 o
   1   4   7        198.99        186.58        47.16 o
   2   4   7      11389.09      13174.78       385.90 o
   3   4   7       1392.83       1203.21        74.79 o
   4   4   7       2770.51       2798.36       136.11 o
   5   4   7        190.70        187.99        57.88 o
   6   4   7        242.67        332.78        60.79 o
   7   4   7        885.66        813.89       107.12 o
   8   4   7       1257.50       1192.18       154.76 o
   9   4   7         41.11        110.30        60.08 o
  10   4   7        105.23         94.76       173.31 o
  11   4   7        286.13        265.98        47.23 o
  12   4   7       1731.03       1745.61       106.97 o
  13   4   7         11.96        -42.27        42.66 o
  14   4   7        200.43        125.27        51.42 o
  15   4   7        227.51        185.99        51.63 o
  16   4   7          2.66        -28.16        33.07 o
  17   4   7          8.44        -21.87        30.16 o
  18   4   7         41.41        104.50        28.40 o
  19   4   7          9.40         27.98        26.79 o
  20   4   7         15.12        -22.23        40.29 o
 -22   5   7          4.14         -4.82        31.49 o
 -21   5   7          9.11         87.34        35.11 o
 -20   5   7          5.80        -50.43        50.43 o
 -19   5   7          1.05         -2.61        42.62 o
 -18   5   7          0.74        -10.48        64.76 o
 -17   5   7         11.99        -29.78        41.54 o
 -16   5   7        118.57         38.49        43.38 o
 -15   5   7         75.81         26.47        29.18 o
 -14   5   7          6.91        -24.19        64.54 o
 -13   5   7       1034.96       1026.74        56.00 o
 -12   5   7        923.67        740.57       146.05 o
 -11   5   7        157.29        123.05        89.82 o
 -10   5   7          3.90        -26.99        66.97 o
  -9   5   7         87.66         23.27        71.99 o
  -8   5   7        803.17        667.18       105.48 o
  -7   5   7       1644.12       1566.18       138.93 o
  -6   5   7        145.86        294.21        60.20 o
  -5   5   7        742.91        687.02        78.51 o
  -4   5   7         66.79         78.16        32.87 o
  -3   5   7         11.78         67.22        60.01 o
  -2   5   7        330.72        309.86        52.16 o
  -1   5   7       1960.78       2596.50       130.05 o
   0   5   7        138.14        157.31        72.84 o
   1   5   7       1942.72       1806.99        96.22 o
   2   5   7       1385.97       1450.25        74.81 o
   3   5   7        423.52        380.95        55.97 o
   4   5   7       4041.60       4058.99       165.19 o
   5   5   7        212.26        271.28        55.75 o
   6   5   7       2870.89       3210.76       200.11 o
   7   5   7       1059.35       1115.72       143.90 o
   8   5   7        605.48        902.69       133.54 o
   9   5   7        174.47        106.64        62.73 o
  10   5   7        102.01         60.11        40.94 o
  11   5   7         88.12         42.42        38.85 o
  12   5   7         10.95          6.62        44.37 o
  13   5   7          4.16        -43.26        43.26 o
  14   5   7        229.86        261.48        47.23 o
  15   5   7        118.38         87.39        36.68 o
  16   5   7          4.48         -4.00        35.94 o
  17   5   7        222.36        187.05        35.59 o
  18   5   7          9.00         25.87        26.05 o
  19   5   7         77.92         27.16        32.38 o
 -22   6   7         11.53         25.43        28.95 o
 -21   6   7         10.09         38.80        30.41 o
 -20   6   7         11.54        -44.53        44.53 o
 -19   6   7         49.61         20.22        39.72 o
 -18   6   7          1.80        -32.49        44.82 o
 -17   6   7          3.78         -5.07        38.28 o
 -16   6   7        146.57        149.02        34.62 o
 -15   6   7         11.01        -31.72        31.72 o
 -14   6   7          2.41        -13.22        28.84 o
 -13   6   7        140.66        226.41        33.36 o
 -12   6   7        699.93        674.93        61.87 o
 -11   6   7        958.70        950.98       138.27 o
 -10   6   7       1491.16       1462.51       153.54 o
  -9   6   7       2455.25       2566.61       194.04 o
  -8   6   7         19.86         52.84        73.54 o
  -7   6   7         57.86         99.39        71.50 o
  -6   6   7       2283.11       2235.89       147.70 o
  -5   6   7        456.94        363.29        61.71 o
  -4   6   7        281.37        285.67        56.18 o
  -3   6   7        709.74        653.26        91.13 o
  -2   6   7        102.60        125.52        42.45 o
  -1   6   7        138.62        118.23        77.54 o
   0   6   7       1359.55       1490.79       149.88 o
   1   6   7        145.99        151.89        72.48 o
   2   6   7       1314.87       1549.51       155.11 o
   3   6   7        672.79        604.75        79.95 o
   4   6   7        848.78       1194.78       115.21 o
   5   6   7       1405.18       1558.04       132.05 o
   6   6   7       1144.52       1221.73       126.88 o
   7   6   7        153.47        238.39        73.32 o
   8   6   7        668.24        519.08       114.20 o
   9   6   7        109.36         42.60        68.87 o
  10   6   7        608.68        559.23        51.09 o
  11   6   7         23.04         13.75        36.78 o
  12   6   7         17.54         41.55        34.66 o
  13   6   7          2.72        -45.34        46.10 o
  14   6   7        318.34        331.11        51.33 o
  15   6   7         25.62         16.93        39.53 o
  16   6   7        113.05        102.15        34.23 o
  17   6   7          6.63        -33.77        33.77 o
  18   6   7         52.57         48.13        28.47 o
  19   6   7         10.75         -8.88        30.54 o
 -22   7   7         29.74         47.00        42.67 o
 -21   7   7         56.60         63.55        38.99 o
 -20   7   7         71.75        142.90        33.69 o
 -19   7   7          0.25        -40.66        40.66 o
 -18   7   7         36.74         40.72        41.72 o
 -17   7   7         28.24         30.22        52.19 o
 -16   7   7          6.48        -36.58        36.58 o
 -15   7   7        155.85        115.76        30.24 o
 -14   7   7        355.63        240.65        36.39 o
 -13   7   7         82.52         64.31        31.41 o
 -12   7   7         91.32        117.03        34.26 o
 -11   7   7        255.87        259.96       104.00 o
 -10   7   7       1668.51       1922.38       203.42 o
  -9   7   7       1172.13       1051.07       144.53 o
  -8   7   7        606.06        574.56       107.07 o
  -7   7   7       1894.62       1664.60       161.00 o
  -6   7   7         65.20        159.48        53.95 o
  -5   7   7       2990.96       3148.28       139.37 o
  -4   7   7       1885.52       1961.39       108.94 o
  -3   7   7       5198.53       5803.86       236.23 o
  -2   7   7       1298.50       1443.17       155.96 o
  -1   7   7        406.74        459.78       100.39 o
   0   7   7        537.45        415.65        80.94 o
   1   7   7       2782.04       2949.23       210.35 o
   2   7   7       2493.91       3123.70       237.71 o
   3   7   7       2386.98       2933.90       215.09 o
   4   7   7        340.61        426.19       110.02 o
   5   7   7        343.12        284.93        78.53 o
   6   7   7         83.01         34.12        79.86 o
   7   7   7        343.28        291.88       119.08 o
   8   7   7       1019.70       1148.51       205.90 o
   9   7   7        203.09        237.13        52.72 o
  10   7   7         30.64        -17.10        37.48 o
  11   7   7        575.03        563.37        66.75 o
  12   7   7        677.59        756.46       110.39 o
  13   7   7         57.34         69.61        44.94 o
  14   7   7         30.40         15.77        35.26 o
  15   7   7        147.29         92.59        33.40 o
  16   7   7         96.17         80.81        34.17 o
  17   7   7         48.66         39.36        34.61 o
  18   7   7          0.37        -43.05        43.05 o
  19   7   7         81.52         69.45        34.38 o
 -21   8   7         89.55        221.94        44.13 o
 -20   8   7        104.83         74.34        49.19 o
 -19   8   7         52.66         25.46        32.76 o
 -18   8   7          0.29        -11.61        42.82 o
 -17   8   7         36.52          4.72        46.06 o
 -16   8   7          1.15        -23.86        36.05 o
 -15   8   7        781.46        884.30        65.26 o
 -14   8   7          2.87        -10.96        42.40 o
 -13   8   7        481.28        441.94        49.13 o
 -12   8   7       1412.42       1387.86       127.22 o
 -11   8   7       1005.74       1050.84        94.52 o
 -10   8   7        135.44         57.39        69.16 o
  -9   8   7        260.34        159.77        64.98 o
  -8   8   7         86.60         37.41        55.20 o
  -7   8   7       1396.60       1375.72       147.79 o
  -6   8   7       3429.00       3343.92       153.04 o
  -5   8   7       1719.83       1686.99       123.32 o
  -4   8   7        559.74        743.82        92.62 o
  -3   8   7       7854.26       8410.19       284.45 o
  -2   8   7        362.37        200.83        88.42 o
  -1   8   7        927.87       1079.72       121.76 o
   0   8   7          2.04        -24.49        69.59 o
   1   8   7        944.24        974.43       132.38 o
   2   8   7       1441.87       1393.52       160.66 o
   3   8   7        938.85        872.33       130.53 o
   4   8   7         26.32         30.95        76.81 o
   5   8   7        921.47        740.43       158.99 o
   6   8   7         64.84        132.03        84.04 o
   7   8   7       2000.90       2268.95       275.24 o
   8   8   7        362.27        239.85        93.68 o
   9   8   7        310.48        231.59        54.11 o
  10   8   7         88.75         83.41        63.98 o
  11   8   7        976.16       1074.46       105.08 o
  12   8   7        560.37        419.40        63.65 o
  13   8   7          1.59        -21.05        42.30 o
  14   8   7         65.52         25.39        41.06 o
  15   8   7        119.69        118.44        34.25 o
  16   8   7          0.26         -5.08        30.36 o
  17   8   7         36.49         32.48        27.50 o
  18   8   7          0.17        -27.58        27.58 o
  19   8   7         35.19         45.96        36.41 o
 -21   9   7          1.76         40.88        45.81 o
 -20   9   7          6.82         12.11        37.69 o
 -19   9   7         54.57         20.81        37.98 o
 -18   9   7        105.09         62.38        46.95 o
 -17   9   7         93.70        124.92        37.06 o
 -16   9   7        466.78        381.28        59.41 o
 -15   9   7         16.44         25.93        35.96 o
 -14   9   7       1086.01       1013.93        78.77 o
 -13   9   7        109.48        129.53        39.12 o
 -12   9   7        580.09        663.96        94.02 o
 -11   9   7         46.09         34.97        45.04 o
 -10   9   7        980.11        977.76       135.09 o
  -9   9   7        293.54        157.17        71.49 o
  -8   9   7        164.37        188.02        93.33 o
  -7   9   7        501.51        637.63       122.05 o
  -6   9   7        625.51        560.33        85.80 o
  -5   9   7        465.60        367.74        65.01 o
  -4   9   7       1406.64       1692.69       136.25 o
  -3   9   7        808.43        644.49       136.82 o
  -2   9   7       1490.81       1330.00       133.46 o
  -1   9   7       1434.41       1238.68       126.42 o
   0   9   7       1822.52       1517.87       159.21 o
   1   9   7        124.33        139.50       134.62 o
   2   9   7         95.14         98.28        81.09 o
   3   9   7        683.33        720.10       130.78 o
   4   9   7       4869.23       4925.59       306.93 o
   5   9   7       1638.60       1703.95       231.81 o
   6   9   7       2520.39       2152.01       222.38 o
   7   9   7         17.32        -36.61        98.05 o
   8   9   7        111.03         82.46        41.29 o
   9   9   7       1216.77       1248.49        73.03 o
  10   9   7         13.59          2.88        35.41 o
  11   9   7          5.68        -46.32        46.32 o
  12   9   7        166.53        155.99        40.84 o
  13   9   7        112.02        151.06        40.84 o
  14   9   7         66.03         25.78        33.41 o
  15   9   7          1.19        -19.35        31.65 o
  16   9   7         16.20        -32.72        34.31 o
  17   9   7          3.12        -10.97        38.14 o
  18   9   7          6.14        -27.58        27.58 o
  19   9   7         22.63        -17.50        23.69 o
 -21  10   7         12.71         21.24        37.15 o
 -20  10   7         16.75         65.95        67.74 o
 -19  10   7         34.67          6.21        36.61 o
 -18  10   7          0.45        -47.64        56.77 o
 -17  10   7          1.19        -39.58        39.58 o
 -16  10   7          0.57        -31.47        34.78 o
 -15  10   7          1.32         -4.32        36.72 o
 -14  10   7        284.44        259.92        48.75 o
 -13  10   7         72.17        -38.36        59.01 o
 -12  10   7        263.31        108.08       181.51 o
 -11  10   7         11.39          4.11        52.27 o
 -10  10   7         28.61        -19.35        54.37 o
  -9  10   7        163.23        139.86        89.10 o
  -8  10   7       1573.37       1450.79       179.84 o
  -7  10   7        873.35       1001.65       246.64 o
  -6  10   7       2120.13       1896.44       244.77 o
  -5  10   7         11.54         17.83        78.51 o
  -4  10   7        233.47        384.92        98.79 o
  -3  10   7       5115.62       4922.45       250.45 o
  -2  10   7       8836.00       9205.04       341.78 o
  -1  10   7        979.38        794.18       124.73 o
   0  10   7        785.32        657.72       123.67 o
   1  10   7       3402.39       3981.33       272.77 o
   2  10   7        279.02         90.46        84.92 o
   3  10   7         53.49         87.77        74.05 o
   4  10   7        274.32        286.25       104.67 o
   5  10   7         14.19        -77.96       178.68 o
   6  10   7        295.15        257.68       125.98 o
   7  10   7        589.51        669.09        61.53 o
   8  10   7         24.23        103.30        33.50 o
   9  10   7       1528.43       1560.05        93.45 o
  10  10   7        493.60        449.03        51.47 o
  11  10   7          0.86        -29.18        32.00 o
  12  10   7        756.63        679.18        76.99 o
  13  10   7        143.57        124.37        48.32 o
  14  10   7        150.93        179.62        39.54 o
  15  10   7         54.47          2.55        35.32 o
  16  10   7         47.34         46.04        33.08 o
  17  10   7         47.51         68.73        35.39 o
  18  10   7         45.40         23.41        68.71 o
 -20  11   7         26.90         47.48        95.49 o
 -19  11   7        103.72         86.09        69.08 o
 -18  11   7          5.11          8.39        42.43 o
 -17  11   7          0.19         -6.54        34.55 o
 -16  11   7         92.93         44.19        47.68 o
 -15  11   7        145.73        103.42        47.42 o
 -14  11   7        164.87        158.26        50.46 o
 -13  11   7        433.91        433.58        81.34 o
 -12  11   7        364.96        448.89        80.18 o
 -11  11   7       1057.49       1115.06       107.92 o
 -10  11   7        435.49        547.08       129.69 o
  -9  11   7        579.85        505.16       121.75 o
  -8  11   7          7.75         54.06       117.20 o
  -7  11   7        574.56        373.52       140.04 o
  -6  11   7          2.99          6.86       153.91 o
  -5  11   7       2780.82       2803.49       231.87 o
  -4  11   7       8360.94       8810.71       338.32 o
  -3  11   7       1309.39       1127.43       132.46 o
  -2  11   7        824.11        622.21       128.86 o
  -1  11   7       2468.51       2744.54       231.30 o
   0  11   7         36.09        -52.28       106.79 o
   1  11   7        243.68        255.05       104.72 o
   2  11   7        289.94        401.25       104.77 o
   3  11   7        932.71       1323.48       176.81 o
   4  11   7        545.71        502.49       126.31 o
   5  11   7          0.22        -91.91        91.91 o
   6  11   7        189.10        192.40        57.95 o
   7  11   7        603.71        570.53        49.24 o
   8  11   7        557.11        549.24        54.55 o
   9  11   7         46.14         25.08        55.29 o
  10  11   7         21.70         14.59        37.32 o
  11  11   7        158.45        175.25        46.70 o
  12  11   7         13.59         -0.02        30.73 o
  13  11   7        382.34        398.61        62.63 o
  14  11   7         78.21        110.57        54.76 o
  15  11   7         89.42         77.40        38.07 o
  16  11   7         24.35         78.13        32.74 o
  17  11   7        159.94        268.60        52.64 o
  18  11   7          0.05        -48.79        48.79 o
 -20  12   7         22.35        128.47        53.71 o
 -19  12   7         16.55         85.94        63.56 o
 -18  12   7        107.61        224.33        56.16 o
 -17  12   7         55.24         52.40        47.92 o
 -16  12   7         72.78         77.74        64.31 o
 -15  12   7         64.69         39.07        38.10 o
 -14  12   7          2.45        -40.44        40.44 o
 -13  12   7          6.49         -8.31        41.53 o
 -12  12   7         10.43         21.40        47.95 o
 -11  12   7         73.00        101.38        46.34 o
 -10  12   7          4.03        -13.24        50.09 o
  -9  12   7        422.76        472.73        86.52 o
  -8  12   7         52.39         56.99        41.33 o
  -7  12   7          2.81        -43.87        93.84 o
  -6  12   7         11.01        119.17       119.59 o
  -5  12   7       5120.28       5554.04       330.35 o
  -4  12   7        209.31        285.60        90.48 o
  -3  12   7        437.12        420.23       119.49 o
  -2  12   7         47.20         -2.80        63.08 o
  -1  12   7        174.54        214.92        88.89 o
   0  12   7         91.66        106.66       106.67 o
   1  12   7        989.26        977.96       157.22 o
   2  12   7        511.33        498.03       119.72 o
   3  12   7        176.38        243.24        92.98 o
   4  12   7          8.29        -95.88       116.79 o
   5  12   7        621.05        518.54        48.36 o
   6  12   7         11.91         35.60        25.16 o
   7  12   7        368.44        317.02        41.29 o
   8  12   7        896.13        927.83        69.52 o
   9  12   7        196.92        178.03        42.53 o
  10  12   7        110.44        186.01        49.64 o
  11  12   7        178.22        154.36        45.66 o
  12  12   7          4.54        -19.31        33.96 o
  13  12   7         34.56         66.33        33.28 o
  14  12   7         23.92        -33.05        46.09 o
  15  12   7         51.73         54.40        46.17 o
  16  12   7         51.62         18.93        50.88 o
  17  12   7          1.62          6.11        25.21 o
 -19  13   7         52.49         58.86        38.64 o
 -18  13   7         78.13        106.38        71.17 o
 -17  13   7        199.38        263.78        61.74 o
 -16  13   7          1.07         -6.94        41.04 o
 -15  13   7         48.34         71.95        53.01 o
 -14  13   7         80.66         40.81        48.30 o
 -13  13   7        130.45        121.29        40.01 o
 -12  13   7        266.71        265.90        66.71 o
 -11  13   7        326.04        252.91        46.35 o
 -10  13   7         23.17         48.00        41.95 o
  -9  13   7          5.01        -39.41        39.41 o
  -8  13   7        144.51        168.31        58.58 o
  -7  13   7        225.25        184.86        51.48 o
  -6  13   7         53.36         32.31        89.01 o
  -5  13   7       1086.36        907.33       295.43 o
  -4  13   7         29.64         17.16        58.54 o
  -3  13   7       1217.63       1033.31       189.03 o
  -2  13   7       1048.85       1257.30       171.15 o
  -1  13   7        112.29        138.95        81.13 o
   0  13   7        774.57        810.72       141.08 o
   1  13   7        301.57        265.38        76.42 o
   2  13   7        138.16        271.80        95.15 o
   3  13   7        285.89        242.73        62.91 o
   4  13   7        354.07        238.13        35.62 o
   5  13   7        462.60        471.25        36.90 o
   6  13   7        685.34        887.56        57.21 o
   7  13   7         55.78         50.20        31.77 o
   8  13   7         11.17          2.75        33.87 o
   9  13   7       1010.14        967.72        77.72 o
  10  13   7        317.12        325.70        57.68 o
  11  13   7         95.28         68.22        42.52 o
  12  13   7          1.88        -12.87        38.43 o
  13  13   7         83.65         57.13        35.52 o
  14  13   7          2.16        -24.98        43.79 o
  15  13   7         23.30         60.56        32.92 o
  16  13   7          0.56        -22.65        25.84 o
  17  13   7         16.96         73.41        51.63 o
 -19  14   7         14.56         73.86        47.15 o
 -18  14   7        158.75        109.07        63.26 o
 -17  14   7         25.75        120.66       107.80 o
 -16  14   7         99.38        125.96        51.58 o
 -15  14   7         10.58         42.90        42.59 o
 -14  14   7         74.61         96.29        40.97 o
 -13  14   7        374.31        365.32        45.56 o
 -12  14   7         80.05        126.22        45.35 o
 -11  14   7         51.55         29.45        30.74 o
 -10  14   7         39.55         47.75        37.84 o
  -9  14   7        416.89        323.04        46.15 o
  -8  14   7          5.66        -42.48        48.14 o
  -7  14   7       2109.55       2123.88       109.61 o
  -6  14   7          6.77         -9.59        35.32 o
  -5  14   7         57.62         71.64        47.08 o
  -4  14   7        132.56        157.71        42.46 o
  -3  14   7         34.92         62.37        35.19 o
  -2  14   7        875.20        942.90        69.06 o
  -1  14   7        987.71       1142.30        72.18 o
   0  14   7         46.32         59.75        38.01 o
   1  14   7         50.76         52.25        33.19 o
   2  14   7       1229.51       1321.04       117.02 o
   3  14   7        245.27        245.05        33.07 o
   4  14   7          6.38        -22.36        28.19 o
   5  14   7         57.97         32.79        29.88 o
   6  14   7       2458.76       2544.86        91.71 o
   7  14   7        265.05        175.69        32.58 o
   8  14   7        168.15        169.20        44.23 o
   9  14   7          5.02        -33.08        33.08 o
  10  14   7        494.81        476.74        65.39 o
  11  14   7          3.33         -3.51        33.99 o
  12  14   7         76.73         78.96        30.74 o
  13  14   7         95.37         53.30        27.31 o
  14  14   7         22.80         53.96        30.28 o
  15  14   7        141.06        157.41        68.64 o
  16  14   7          0.53        -56.70        56.70 o
  17  14   7         10.81        -42.08        42.08 o
 -19  15   7         14.60        -15.67        27.60 o
 -18  15   7         27.39         41.69        30.84 o
 -17  15   7         55.34         57.17        36.17 o
 -16  15   7          2.42         32.48        35.85 o
 -15  15   7        305.11        312.35        51.13 o
 -14  15   7          2.44         -5.63        33.86 o
 -13  15   7          7.34         10.58        29.51 o
 -12  15   7         59.47         62.41        36.40 o
 -11  15   7        378.80        357.98        50.59 o
 -10  15   7        202.21        244.45        57.24 o
  -9  15   7          9.03         14.26        58.92 o
  -8  15   7         12.40         -2.65        34.17 o
  -7  15   7       5322.41       5626.77       181.10 o
  -6  15   7        981.34        938.13        76.14 o
  -5  15   7          5.22        -28.36        35.67 o
  -4  15   7        105.79        139.25        51.40 o
  -3  15   7        876.52        785.45        60.32 o
  -2  15   7        169.28        192.77        38.69 o
  -1  15   7        213.50        253.56        40.30 o
   0  15   7        372.31        350.15        35.57 o
   1  15   7        213.86        164.92        33.84 o
   2  15   7        194.89        175.97        31.21 o
   3  15   7        726.83        795.21        57.25 o
   4  15   7          4.84        -18.07        30.39 o
   5  15   7          0.10         -3.26        28.30 o
   6  15   7         39.48         41.84        42.41 o
   7  15   7          9.76        -21.21        34.35 o
   8  15   7         69.82         51.41        30.26 o
   9  15   7        101.67         43.47        34.54 o
  10  15   7        291.39        263.04        52.11 o
  11  15   7        300.24        388.25        58.08 o
  12  15   7         19.39         48.01        37.76 o
  13  15   7          2.10          4.18        36.08 o
  14  15   7          2.13        -11.66        34.54 o
  15  15   7         10.75        -10.00        49.98 o
  16  15   7          8.92        -41.48        42.82 o
 -18  16   7         16.76         35.36        32.23 o
 -17  16   7         17.98          2.02        30.59 o
 -16  16   7         10.45        -17.55        34.02 o
 -15  16   7        113.13         -4.28        37.02 o
 -14  16   7         55.40         91.14        34.24 o
 -13  16   7         62.92         79.16        32.21 o
 -12  16   7        279.63        317.93        46.99 o
 -11  16   7        417.76        461.52        62.32 o
 -10  16   7          0.47        -15.98        35.87 o
  -9  16   7        306.35        333.98        69.47 o
  -8  16   7       1099.82       1282.56        75.51 o
  -7  16   7        159.61        276.29        41.10 o
  -6  16   7        537.19        604.89        60.89 o
  -5  16   7       3318.08       3579.98       112.89 o
  -4  16   7        287.21        318.13        45.60 o
  -3  16   7       3321.20       3243.27       104.28 o
  -2  16   7        260.01        226.80        42.10 o
  -1  16   7        197.67        210.31        34.90 o
   0  16   7          4.12        -35.26        35.26 o
   1  16   7        575.71        666.92        51.64 o
   2  16   7        102.80        157.95        27.53 o
   3  16   7        482.73        363.96        38.05 o
   4  16   7        490.94        407.27        38.68 o
   5  16   7        331.59        321.07        46.68 o
   6  16   7        176.54        145.10        30.93 o
   7  16   7        120.89        127.32        32.26 o
   8  16   7          4.59         23.67        63.81 o
   9  16   7        265.36        279.85        60.94 o
  10  16   7          1.83         -8.30        40.16 o
  11  16   7         92.75         87.23        41.76 o
  12  16   7          2.14        -36.08        36.08 o
  13  16   7        446.83        534.51        65.58 o
  14  16   7          0.25        -12.53        53.57 o
  15  16   7        198.34        151.99        37.17 o
 -17  17   7        115.28        143.09        48.94 o
 -16  17   7         15.60          3.73        38.87 o
 -15  17   7         51.12         70.83        37.84 o
 -14  17   7         88.85         83.64        24.61 o
 -13  17   7         25.50         32.98        38.61 o
 -12  17   7        264.78        320.77        53.56 o
 -11  17   7        497.49        553.12        65.06 o
 -10  17   7          4.64         -9.33        31.66 o
  -9  17   7         12.69        -10.13        34.77 o
  -8  17   7        402.48        432.22        47.49 o
  -7  17   7       1312.36       1344.98        76.45 o
  -6  17   7       2055.34       2070.35        91.10 o
  -5  17   7         65.08         33.56        39.59 o
  -4  17   7        967.85       1177.72        82.72 o
  -3  17   7        747.78        932.56        74.70 o
  -2  17   7        723.44        740.42        53.32 o
  -1  17   7        643.88        742.25        52.71 o
   0  17   7        239.85        220.35        41.47 o
   1  17   7        532.02        570.19        47.35 o
   2  17   7         56.27         79.64        28.75 o
   3  17   7         47.26         42.16        31.75 o
   4  17   7        293.25        213.62        37.54 o
   5  17   7        580.92        567.21        47.37 o
   6  17   7        200.96        194.74        37.02 o
   7  17   7        152.70        129.86        40.81 o
   8  17   7         66.22        127.48        74.65 o
   9  17   7         20.36         36.77        42.91 o
  10  17   7        342.37        424.05        74.16 o
  11  17   7        120.78         88.14        40.72 o
  12  17   7        121.24        100.21        37.00 o
  13  17   7         39.46         59.29        37.38 o
  14  17   7         12.00        -33.72        44.91 o
 -16  18   7        196.42        161.59        46.11 o
 -15  18   7         25.38         36.77        26.39 o
 -14  18   7          2.70         18.26        22.80 o
 -13  18   7         39.21         37.32        35.78 o
 -12  18   7        250.32        322.72        42.50 o
 -11  18   7        136.17        106.79        35.92 o
 -10  18   7        196.44        233.18        46.06 o
  -9  18   7          2.07        -20.03        32.96 o
  -8  18   7        333.81        417.52        52.51 o
  -7  18   7         33.00         26.23        29.21 o
  -6  18   7          5.63         12.88        32.01 o
  -5  18   7        325.12        277.73        49.98 o
  -4  18   7         24.81         21.65        27.44 o
  -3  18   7          2.85        -37.50        37.50 o
  -2  18   7        577.10        608.30        64.45 o
  -1  18   7        114.56        168.25        75.98 o
   0  18   7        752.13        782.85        56.61 o
   1  18   7        178.35        179.92        31.54 o
   2  18   7         89.88         92.53        24.20 o
   3  18   7       1000.15       1005.29        65.08 o
   4  18   7       1324.27       1510.62        71.60 o
   5  18   7        430.21        414.75        40.69 o
   6  18   7        727.95        848.31        58.73 o
   7  18   7        404.07        485.99        44.13 o
   8  18   7        528.10        634.19        46.81 o
   9  18   7          6.29         48.35        49.79 o
  10  18   7        121.37         77.03        45.09 o
  11  18   7        101.21         65.02        35.63 o
  12  18   7         21.09         18.06        28.32 o
  13  18   7         42.66         57.27        32.58 o
  14  18   7        112.10        168.31        46.25 o
 -15  19   7         13.07         58.01        27.17 o
 -14  19   7        199.98        204.23        33.58 o
 -13  19   7          5.43        -21.22        21.22 o
 -12  19   7         39.42         49.45        23.74 o
 -11  19   7         49.89         58.82        26.12 o
 -10  19   7         56.28         73.26        27.81 o
  -9  19   7          0.83        -24.95        24.95 o
  -8  19   7         28.66         23.44        33.68 o
  -7  19   7          0.74        -30.67        30.67 o
  -6  19   7         75.88         98.26        32.85 o
  -5  19   7        121.40        177.90        36.80 o
  -4  19   7        590.33        578.27        53.62 o
  -3  19   7         37.82         83.33        30.55 o
  -2  19   7         77.09         73.05        32.40 o
  -1  19   7          3.34         58.29        33.06 o
   0  19   7        619.16        705.06        52.13 o
   1  19   7         28.52         56.06        25.68 o
   2  19   7         18.09         42.18        33.69 o
   3  19   7         64.76         41.61        37.42 o
   4  19   7         23.51         61.63        47.10 o
   5  19   7         53.18        136.44        47.70 o
   6  19   7        425.40        727.14        75.77 o
   7  19   7        446.98        657.92        53.83 o
   8  19   7         48.20         13.82        39.84 o
   9  19   7          5.87        -64.76        64.76 o
  10  19   7         14.32         40.27        36.61 o
  11  19   7         37.45         30.88        23.31 o
  12  19   7          7.62         63.55        42.24 o
  13  19   7         30.45         50.58        39.09 o
 -14  20   7         89.61         69.99        29.32 o
 -13  20   7        195.82        167.11        25.75 o
 -12  20   7          0.86        -15.50        20.58 o
 -11  20   7         60.26         65.73        22.68 o
 -10  20   7         47.94         57.50        22.10 o
  -9  20   7        143.27        101.11        28.65 o
  -8  20   7        111.19        115.92        29.59 o
  -7  20   7         23.03        -26.20        26.20 o
  -6  20   7          4.14        -31.77        31.77 o
  -5  20   7        228.33        260.65        40.46 o
  -4  20   7         59.75         28.53        29.12 o
  -3  20   7        106.20        125.72        30.31 o
  -2  20   7          1.77        -28.15        28.15 o
  -1  20   7         86.43        108.92        37.44 o
   0  20   7         25.88         26.61        36.19 o
   1  20   7         19.90         37.20        26.33 o
   2  20   7         27.60          6.30        26.29 o
   3  20   7        173.30        224.19        29.86 o
   4  20   7         66.68         62.62        26.89 o
   5  20   7        471.26        690.90        50.69 o
   6  20   7        273.77        410.63        47.61 o
   7  20   7         11.73         46.95        33.12 o
   8  20   7          8.77         39.22        40.44 o
   9  20   7          5.34        -11.29        35.06 o
  10  20   7         12.65         -2.93        43.49 o
  11  20   7         24.57         23.28        37.90 o
  12  20   7         22.74         48.49        39.84 o
 -13  21   7        213.05        206.56        75.42 o
 -12  21   7          9.43         -0.81        17.02 o
 -11  21   7         25.49          9.51        19.64 o
 -10  21   7        100.73        148.25        28.55 o
  -9  21   7         10.02         22.64        26.48 o
  -8  21   7        141.17        137.25        34.18 o
  -7  21   7        476.41        487.90        39.79 o
  -6  21   7         26.16         30.27        22.16 o
  -5  21   7        180.72        171.59        35.52 o
  -4  21   7        185.19        270.60        41.32 o
  -3  21   7        212.73        258.09        38.42 o
  -2  21   7         49.21         89.34        34.51 o
  -1  21   7        242.38        293.98        38.30 o
   0  21   7        268.85        335.48        45.90 o
   1  21   7        266.40        295.45        35.13 o
   2  21   7         69.54         48.20        26.82 o
   3  21   7        116.06        105.41        27.62 o
   4  21   7        350.94        431.69        39.28 o
   5  21   7          9.90         41.80        59.57 o
   6  21   7          5.02         -8.23        30.64 o
   7  21   7         30.59         84.30        33.54 o
   8  21   7         27.02         66.65        30.76 o
   9  21   7         52.71          4.90        24.34 o
  10  21   7         16.44         47.27        28.13 o
  11  21   7         98.23         42.37        32.83 o
 -12  22   7         87.24         46.78        26.26 o
 -11  22   7          4.48         17.78        20.73 o
 -10  22   7         31.47         20.92        31.17 o
  -9  22   7          0.68          7.82        21.77 o
  -8  22   7        360.40        437.36        65.65 o
  -7  22   7          1.34        -12.44        34.15 o
  -6  22   7        607.08        566.21        45.79 o
  -5  22   7        123.75        106.48        26.32 o
  -4  22   7         70.06         89.39        25.29 o
  -3  22   7          0.34         -7.54        27.10 o
  -2  22   7       1490.29       1499.98        76.31 o
  -1  22   7         68.34         60.64        41.05 o
   0  22   7        182.11        239.98        30.94 o
   1  22   7          2.87          9.46        28.19 o
   2  22   7        177.71        203.51        30.37 o
   3  22   7          3.79         18.45        36.80 o
   4  22   7         65.21         58.00        35.20 o
   5  22   7         71.51         97.73        39.87 o
   6  22   7         19.89         14.35        31.63 o
   7  22   7          0.21        -32.26        32.26 o
   8  22   7         10.25        -28.12        29.21 o
   9  22   7          2.56        -25.67        25.67 o
 -10  23   7        158.87        231.93        42.82 o
  -9  23   7         38.02         34.19        22.10 o
  -8  23   7        180.78        203.89        27.26 o
  -7  23   7         60.04         73.54        39.43 o
  -6  23   7          0.97         17.93        51.70 o
  -5  23   7          2.61         19.06        23.31 o
  -4  23   7         11.77          2.69        23.22 o
  -3  23   7         18.02         29.22        30.09 o
  -2  23   7         75.04         29.89        27.42 o
  -1  23   7        109.28        117.99        26.62 o
   0  23   7        417.31        348.50        37.80 o
   1  23   7          0.10        -27.72        27.72 o
   2  23   7          2.98        -27.46        27.46 o
   3  23   7          1.12         -1.18        38.72 o
   4  23   7        234.33        236.70        44.39 o
   5  23   7          0.51         -3.61        30.72 o
   6  23   7        140.77        168.06        38.15 o
   7  23   7          7.39          2.80        25.00 o
   8  23   7         68.95         99.39        27.02 o
  -9  24   7        151.70        137.12        41.78 o
  -8  24   7          9.80        -23.98        26.71 o
  -7  24   7          0.78         16.19        22.16 o
  -6  24   7         91.90         13.83        20.11 o
  -5  24   7         13.07        -25.03        28.97 o
  -4  24   7         93.34         69.78       104.52 o
  -3  24   7         16.56         -6.78        24.24 o
  -2  24   7         66.52         57.77        20.83 o
  -1  24   7        277.06        336.31        46.78 o
   0  24   7          1.31        -34.03        34.03 o
   1  24   7         64.06         40.34        24.57 o
   2  24   7         16.92         26.03        30.07 o
   3  24   7        106.57        173.68        53.86 o
   4  24   7         24.39         90.57        41.18 o
   5  24   7        204.65        230.82        51.92 o
   6  24   7         61.09         52.07        33.57 o
  -6  25   7          4.08         20.47        32.90 o
  -5  25   7         22.84         11.79        37.08 o
  -4  25   7          2.56          8.87        20.42 o
  -3  25   7        259.93        181.93        44.54 o
  -2  25   7          7.60          1.94        33.27 o
  -1  25   7         84.43        112.44        29.05 o
   0  25   7         14.61         15.64        33.27 o
   1  25   7         24.39        -17.25        26.37 o
   2  25   7          1.96        -19.99        35.51 o
   3  25   7        165.05        180.54        44.17 o
 -22   0   8          1.21        -31.93        31.93 o
 -20   0   8          1.85        -85.35        85.35 o
 -18   0   8         44.23         38.30        60.35 o
 -16   0   8        280.55        265.42        55.11 o
 -14   0   8        134.77        191.00        47.64 o
 -12   0   8        530.91        533.57       158.79 o
 -10   0   8        184.01        -19.97        94.66 o
  -8   0   8       3863.07       4535.23       318.54 o
  -6   0   8        197.43        298.30        92.21 o
  -4   0   8       5154.19       3699.97       263.32 o
  -2   0   8      24134.92      25489.25       832.28 o
   0   0   8       1258.33       1457.91       217.54 o
   2   0   8       2141.74       1841.04       148.75 o
   4   0   8      16766.37      17150.35       757.38 o
   6   0   8       3328.69       3357.40       217.64 o
   8   0   8       1893.21       1859.07       274.84 o
  10   0   8       1395.06       1483.61       147.27 o
  12   0   8         44.12         -0.99        55.97 o
  14   0   8       1133.52       1303.33       176.66 o
  16   0   8        104.27        248.68        52.43 o
  18   0   8          0.29          5.27        33.48 o
 -22   1   8          6.66         13.88        41.95 o
 -21   1   8         35.29         44.81        29.17 o
 -20   1   8          7.85         23.50        42.28 o
 -19   1   8          1.57        -13.78        26.97 o
 -18   1   8          8.23        -15.15        32.29 o
 -17   1   8          7.35          5.00        32.89 o
 -16   1   8       1272.37       1589.08       107.63 o
 -15   1   8         33.91         21.46        30.36 o
 -14   1   8        891.78       1107.93        71.36 o
 -13   1   8         99.34         42.97        41.99 o
 -12   1   8         15.54         31.38        65.64 o
 -11   1   8         56.29         17.32        68.01 o
 -10   1   8       2170.84       2194.16       180.13 o
  -9   1   8       3971.96       4335.21       234.49 o
  -8   1   8        794.96        760.47       104.57 o
  -7   1   8       2163.80       1950.85       133.05 o
  -6   1   8       5520.30       6268.90       201.57 o
  -5   1   8       1508.86       1281.20       102.35 o
  -4   1   8         14.36         29.22        65.81 o
  -3   1   8      21188.13      21933.67       511.87 o
  -2   1   8         17.45        128.68        69.60 o
  -1   1   8        927.58       1094.41       171.29 o
   0   1   8         47.56         15.81        64.16 o
   1   1   8       1378.79       1376.36       116.14 o
   2   1   8       2798.00       2759.01       123.85 o
   3   1   8       2970.75       2891.39       146.83 o
   4   1   8       6454.91       6434.60       210.27 o
   5   1   8          1.85         99.55        52.23 o
   6   1   8       3555.98       3241.10       150.33 o
   7   1   8        191.25        210.55        61.49 o
   8   1   8        148.44        218.25        61.67 o
   9   1   8        468.52        210.51        99.43 o
  10   1   8         46.81         43.59        39.34 o
  11   1   8        144.24        158.11        32.99 o
  12   1   8        308.25        298.17        45.80 o
  13   1   8          9.30        -57.00        57.00 o
  14   1   8         29.50         91.03        87.29 o
  15   1   8        577.63        627.67        78.47 o
  16   1   8         22.76         57.46        33.26 o
  17   1   8         47.88         88.73        62.22 o
  18   1   8        137.92        133.96        37.63 o
  19   1   8         56.17         83.83        31.90 o
 -22   2   8          3.87         14.63        39.00 o
 -21   2   8          9.11         11.13        34.95 o
 -20   2   8         36.48         24.61        26.78 o
 -19   2   8         10.53        -37.65        37.65 o
 -18   2   8         20.71         21.36        29.22 o
 -17   2   8        899.49       1009.03        70.61 o
 -16   2   8          5.90         -2.87        48.44 o
 -15   2   8       1483.32       1520.61        99.77 o
 -14   2   8        122.28        169.60        28.50 o
 -13   2   8         85.59        109.72        48.09 o
 -12   2   8         16.37         21.13        66.71 o
 -11   2   8         11.17        -30.61        63.65 o
 -10   2   8         13.65        -17.23        64.71 o
  -9   2   8        403.89        422.29        76.72 o
  -8   2   8       3112.93       3147.14       174.97 o
  -7   2   8       7798.34       8483.09       337.27 o
  -6   2   8       9578.09      10706.65       260.20 o
  -5   2   8       6631.55       6646.96       243.56 o
  -4   2   8       1036.89       1079.72       107.76 o
  -3   2   8       6705.70       7195.77       353.95 o
  -2   2   8         92.51        109.61        65.93 o
  -1   2   8      17493.20      21459.01       516.98 o
   0   2   8       1555.12       1598.22       127.31 o
   1   2   8        706.96        522.63        73.90 o
   2   2   8        910.90       1064.10        77.14 o
   3   2   8         34.75         28.24        44.70 o
   4   2   8        280.24        297.46        50.95 o
   5   2   8        510.26        744.66        88.43 o
   6   2   8       1087.86       1414.34       115.07 o
   7   2   8       3328.31       3173.97       161.65 o
   8   2   8       2014.13       2148.93       171.13 o
   9   2   8       3048.20       3547.51       267.02 o
  10   2   8        403.31        355.69        54.64 o
  11   2   8        259.30        208.24        43.16 o
  12   2   8        195.04        235.62        47.32 o
  13   2   8         95.16         44.21        47.96 o
  14   2   8         93.84        104.43        61.05 o
  15   2   8        235.98        200.44        36.49 o
  16   2   8         62.22         13.15        37.82 o
  17   2   8         57.89         18.70        36.08 o
  18   2   8          0.84         -9.96        46.82 o
  19   2   8          9.57         33.67        29.17 o
 -22   3   8         13.93        -37.36        37.36 o
 -21   3   8         13.15         34.26        35.28 o
 -20   3   8          0.61        -35.15        35.15 o
 -19   3   8         67.49          9.43        35.87 o
 -18   3   8          0.97        -30.96        32.43 o
 -17   3   8         31.05        133.09        35.79 o
 -16   3   8       1413.50       1671.47        88.03 o
 -15   3   8         34.84         72.99        50.98 o
 -14   3   8         44.76          3.12        40.51 o
 -13   3   8        230.48        208.35        33.62 o
 -12   3   8          2.55        -79.30        93.97 o
 -11   3   8        242.22        189.53        97.52 o
 -10   3   8       1171.91       1029.13       156.68 o
  -9   3   8         20.55         59.19        72.00 o
  -8   3   8         51.90         64.34        56.05 o
  -7   3   8       2509.58       2307.57       121.75 o
  -6   3   8        315.43        390.50        56.99 o
  -5   3   8       2423.06       2334.24       126.48 o
  -4   3   8       2002.99       2118.52       127.87 o
  -3   3   8        161.90        136.76        61.12 o
  -2   3   8        115.18        115.55        52.83 o
  -1   3   8       3235.06       2863.39       165.30 o
   0   3   8        760.50        777.20        86.73 o
   1   3   8       4330.08       4142.20       174.93 o
   2   3   8       4412.33       4639.68       234.62 o
   3   3   8        204.92        245.80        56.43 o
   4   3   8        765.79        588.16        66.76 o
   5   3   8       7133.94       7213.91       312.77 o
   6   3   8        401.76        351.31        68.36 o
   7   3   8        691.38        538.77        74.48 o
   8   3   8       1967.37       1891.44       191.74 o
   9   3   8          1.13        157.30        85.82 o
  10   3   8        561.34        624.77        52.98 o
  11   3   8       1702.49       1890.07        93.47 o
  12   3   8          1.24        -27.00        45.37 o
  13   3   8        104.63         66.87        61.16 o
  14   3   8        123.81        154.66        45.09 o
  15   3   8         83.87         80.85        34.61 o
  16   3   8         51.44         46.37        37.62 o
  17   3   8         70.72        119.33        36.15 o
  18   3   8         13.40         15.15        31.62 o
  19   3   8         36.65         76.37        29.98 o
 -22   4   8          0.14         -8.11        25.96 o
 -21   4   8          1.95          0.44        50.99 o
 -20   4   8          5.86        -32.07        37.85 o
 -19   4   8         36.95        -20.21        44.26 o
 -18   4   8         34.28         37.78        34.40 o
 -17   4   8          4.70         -7.89        33.15 o
 -16   4   8          4.32        -15.87        43.08 o
 -15   4   8        364.02        322.83        54.34 o
 -14   4   8        171.40        127.46        31.52 o
 -13   4   8          1.96        -38.12        38.12 o
 -12   4   8          7.02        -38.19        78.06 o
 -11   4   8       1888.67       2041.81       189.59 o
 -10   4   8         17.13         11.03        70.33 o
  -9   4   8         24.17         41.64        63.77 o
  -8   4   8         78.16          8.07        67.07 o
  -7   4   8         81.27         71.19        44.64 o
  -6   4   8      14727.29      15929.65       454.97 o
  -5   4   8      11470.17      11324.69       550.65 o
  -4   4   8      11602.47      13553.35       438.38 o
  -3   4   8        673.56        795.80        84.88 o
  -2   4   8       5632.23       5870.17       242.18 o
  -1   4   8       5236.87       4957.42       190.76 o
   0   4   8       3855.06       3551.86       165.52 o
   1   4   8       1298.78       1280.98        99.15 o
   2   4   8       5098.08       5613.44       272.98 o
   3   4   8       1331.33       1504.88        99.15 o
   4   4   8         20.19         31.81        40.07 o
   5   4   8       1663.83       1991.59       144.59 o
   6   4   8       5158.80       5519.45       225.94 o
   7   4   8        248.32        215.40        67.61 o
   8   4   8        279.15        135.48        70.25 o
   9   4   8        233.34        184.60        72.07 o
  10   4   8         75.19         69.53        39.95 o
  11   4   8         59.97        -15.49       100.32 o
  12   4   8        446.31        499.10        87.80 o
  13   4   8        140.38        227.13        41.52 o
  14   4   8        326.76        301.46        50.65 o
  15   4   8         41.96         15.82        35.31 o
  16   4   8         60.55         63.86        34.41 o
  17   4   8          3.05         15.14        26.80 o
  18   4   8         28.37         59.46        33.32 o
  19   4   8        128.66        166.00        32.28 o
 -22   5   8         16.60        -30.48        30.48 o
 -21   5   8          6.33          9.49        42.25 o
 -20   5   8         33.42          6.12        36.86 o
 -19   5   8         41.28         15.92        33.05 o
 -18   5   8          0.87         -3.21        35.48 o
 -17   5   8         36.69         29.21        33.55 o
 -16   5   8        362.36        221.78        41.53 o
 -15   5   8        138.99        132.00        31.26 o
 -14   5   8         30.23        -29.64        29.64 o
 -13   5   8          3.24        -26.60        37.68 o
 -12   5   8        298.37        224.50        44.81 o
 -11   5   8          3.29        -84.08        84.08 o
 -10   5   8        521.19        484.69       115.11 o
  -9   5   8          4.41        -75.05        75.05 o
  -8   5   8        250.02        288.50        83.96 o
  -7   5   8         84.16         88.50        81.21 o
  -6   5   8       6161.91       5137.02       184.57 o
  -5   5   8       2030.22       1908.22       124.33 o
  -4   5   8        136.01        164.38        78.61 o
  -3   5   8       2772.97       2469.95       135.28 o
  -2   5   8      10831.01      11676.38       300.96 o
  -1   5   8         10.94         67.49        74.10 o
   0   5   8         38.81        107.32        49.83 o
   1   5   8       3200.20       4176.01       211.78 o
   2   5   8        322.10        243.31        56.05 o
   3   5   8       2108.76       2523.16       130.45 o
   4   5   8       2240.04       2487.75       137.44 o
   5   5   8        728.56        896.42        91.62 o
   6   5   8         82.09        185.29        62.01 o
   7   5   8        256.95        247.60        66.72 o
   8   5   8         17.55          5.20        77.24 o
   9   5   8        354.04        215.09        78.16 o
  10   5   8        130.03        164.27        42.81 o
  11   5   8          1.50        -20.33        32.60 o
  12   5   8        722.25        859.38        72.94 o
  13   5   8         88.77         91.94        47.44 o
  14   5   8        162.24         94.02        40.22 o
  15   5   8        161.28         80.06        32.63 o
  16   5   8        205.10        239.56        44.14 o
  17   5   8          1.97        -22.18        30.29 o
  18   5   8        244.62        301.17        37.27 o
  19   5   8         26.15         36.03        29.73 o
 -22   6   8         19.47        104.73        64.53 o
 -21   6   8          7.86         24.74        29.20 o
 -20   6   8         10.67         -4.26        45.59 o
 -19   6   8         11.05         -0.99        40.15 o
 -18   6   8          3.84        -35.31        40.48 o
 -17   6   8          0.61         38.30        48.87 o
 -16   6   8        145.65        137.73        33.40 o
 -15   6   8        357.87        267.91        37.03 o
 -14   6   8          9.87        -39.74        39.74 o
 -13   6   8        100.23        158.16        32.32 o
 -12   6   8        160.25        186.93        33.19 o
 -11   6   8         37.50        -50.17        80.76 o
 -10   6   8       1998.31       1946.52       209.23 o
  -9   6   8          8.75         10.98        67.39 o
  -8   6   8        874.57        686.90       114.20 o
  -7   6   8        897.91        687.63       116.72 o
  -6   6   8       1509.41       1652.02       118.13 o
  -5   6   8       4298.15       4113.28       176.68 o
  -4   6   8        219.51        179.13        73.41 o
  -3   6   8       3371.33       3240.23       151.44 o
  -2   6   8       1031.12       1096.52       144.25 o
  -1   6   8       6058.68       5874.77       291.75 o
   0   6   8         46.37         25.81        75.69 o
   1   6   8         63.39        171.74        75.05 o
   2   6   8        812.00        962.24       127.15 o
[truncated: 488,818 more chars]
