# Supplementary material for: Enabling nucleophilic reactivity in molecular calcium fluoride complexes
Source: Nat Chem. 2024 May 14;16(9):1473–80. doi: 10.1038/s41557-024-01524-x (PMC11375610; doi:10.1038/s41557-024-01524-x)
Supplement: Supplementary file 24 — Crystallographic data for compound 9-THF; CCDC reference 2312195. [file 41557_2024_1524_MOESM24_ESM.cif]

data_027jsjs23_auto
_audit_creation_date               2023-12-04
_audit_creation_method
;
Olex2 1.5
(compiled 2023.08.24 svn.re1ec1418 for OlexSys, GUI svn.r6817)
;
_shelx_SHELXL_version_number       '2018/3'
_audit_contact_author_address      ?
_audit_contact_author_email        ?
_audit_contact_author_name         ''
_audit_contact_author_phone        ?
_publ_contact_author_id_orcid      ?
_publ_section_references
;
Dolomanov, O.V., Bourhis, L.J., Gildea, R.J, Howard, J.A.K. & Puschmann, H.
 (2009), J. Appl. Cryst. 42, 339-341.

Sheldrick, G.M. (2015). Acta Cryst. C71, 3-8.
;
_chemical_name_common              ?
_chemical_name_systematic          ?
_chemical_formula_moiety           'C102 H142 Ca2 K2 N4 O4, 6(C6 H6)'
_chemical_formula_sum              'C138 H178 Ca2 K2 N4 O4'
_chemical_formula_weight           2115.19
_chemical_melting_point            ?
_chemical_oxdiff_formula           'C50 H70 Ca1 N2 O1'
loop_
  _atom_type_symbol
  _atom_type_description
  _atom_type_scat_dispersion_real
  _atom_type_scat_dispersion_imag
  _atom_type_scat_source
 'C' 'C' 0.0181 0.0091 'International Tables Vol C Tables 4.2.6.8 and 6.1.1.4'
 'H' 'H' 0.0000 0.0000 'International Tables Vol C Tables 4.2.6.8 and 6.1.1.4'
 'Ca' 'Ca' 0.3641 1.2855 'International Tables Vol C Tables 4.2.6.8 and 6.1.1.4'
 'K' 'K' 0.3868 1.0657 'International Tables Vol C Tables 4.2.6.8 and 6.1.1.4'
 'N' 'N' 0.0311 0.0180 'International Tables Vol C Tables 4.2.6.8 and 6.1.1.4'
 'O' 'O' 0.0492 0.0322 'International Tables Vol C Tables 4.2.6.8 and 6.1.1.4'

_shelx_space_group_comment
;
The symmetry employed for this shelxl refinement is uniquely defined
by the following loop, which should always be used as a source of
symmetry information in preference to the above space-group names.
They are only intended as comments.
;
_space_group_crystal_system        'monoclinic'
_space_group_IT_number             14
_space_group_name_H-M_alt          'P 1 21/n 1'
_space_group_name_Hall             '-P 2yn'
loop_
  _space_group_symop_operation_xyz
 'x, y, z'
 '-x+1/2, y+1/2, -z+1/2'
 '-x, -y, -z'
 'x-1/2, -y-1/2, z-1/2'

_cell_length_a                     13.93410(10)
_cell_length_b                     23.19530(10)
_cell_length_c                     20.6154(2)
_cell_angle_alpha                  90
_cell_angle_beta                   109.6530(10)
_cell_angle_gamma                  90
_cell_volume                       6274.87(9)
_cell_formula_units_Z              2
_cell_measurement_reflns_used      65207
_cell_measurement_temperature      100.00(10)
_cell_measurement_theta_max        75.7670
_cell_measurement_theta_min        2.9440
_shelx_estimated_absorpt_T_max     0.965
_shelx_estimated_absorpt_T_min     0.815
_exptl_absorpt_coefficient_mu      1.780
_exptl_absorpt_correction_T_max    1.00000
_exptl_absorpt_correction_T_min    0.81733
_exptl_absorpt_correction_type     multi-scan
_exptl_absorpt_process_details
;
CrysAlisPro 1.171.43.95a (Rigaku Oxford Diffraction, 2023)
Empirical absorption correction using spherical harmonics,
implemented in SCALE3 ABSPACK scaling algorithm.
;
_exptl_absorpt_special_details     ?
_exptl_crystal_colour              colourless
_exptl_crystal_colour_primary      colourless
_exptl_crystal_density_diffrn      1.120
_exptl_crystal_density_meas        ?
_exptl_crystal_density_method      ?
_exptl_crystal_description         block
_exptl_crystal_F_000               2288
_exptl_crystal_size_max            0.12
_exptl_crystal_size_mid            0.05
_exptl_crystal_size_min            0.02
_exptl_transmission_factor_max     ?
_exptl_transmission_factor_min     ?
_diffrn_reflns_av_R_equivalents    0.0456
_diffrn_reflns_av_unetI/netI       0.0192
_diffrn_reflns_Laue_measured_fraction_full  1.000
_diffrn_reflns_Laue_measured_fraction_max  0.988
_diffrn_reflns_limit_h_max         17
_diffrn_reflns_limit_h_min         -17
_diffrn_reflns_limit_k_max         28
_diffrn_reflns_limit_k_min         -28
_diffrn_reflns_limit_l_max         25
_diffrn_reflns_limit_l_min         -24
_diffrn_reflns_number              121617
_diffrn_reflns_point_group_measured_fraction_full  1.000
_diffrn_reflns_point_group_measured_fraction_max  0.988
_diffrn_reflns_theta_full          67.684
_diffrn_reflns_theta_max           76.066
_diffrn_reflns_theta_min           2.968
_diffrn_ambient_environment        N~2~
_diffrn_ambient_temperature        100.00(10)
_diffrn_detector                   'Hybrid Pixel Array Detector'
_diffrn_detector_area_resol_mean   10.0000
_diffrn_detector_type              'HyPix-Arc 150'
_diffrn_measured_fraction_theta_full  1.000
_diffrn_measured_fraction_theta_max  0.988
_diffrn_measurement_details
;
List of Runs (angles in degrees, time in seconds):

  # Type    Start    End  Width  t~exp~   \w     \q     \k     \f   Frames
--------------------------------------------------------------------------
  1  \w      9.00  35.00   0.50    3.00    --   56.99 -30.00-180.00   52
  2  \w     59.00 100.00   0.50    3.00    --   56.99  30.00  60.00   82
  3  \w     24.00  76.00   0.50    3.00    --   56.99-125.00 -60.00  104
  4  \w     22.00  49.00   0.50    3.00    --   69.64 -45.00 -60.00   54
  5  \w     19.00  47.00   0.50    3.00    --   69.64 -45.00 -90.00   56
  6  \w     24.00  52.00   0.50    3.00    --   69.64 -45.00  30.00   56
  7  \w     68.00 107.00   0.50    3.00    --   69.64  77.00 120.00   78
  8  \w     45.00  73.00   0.50    3.00    --   84.06 -77.00-150.00   56
  9  \w     40.00  67.00   0.50    3.00    --   84.06 -61.00 -60.00   54
 10  \w     89.00 115.00   0.50    3.00    --   84.06 178.00 -30.00   52
 11  \w     43.00  69.00   0.50    3.00    --   84.06 -77.00  60.00   52
 12  \w     46.00  73.00   0.50    3.00    --   84.06 -61.00 -30.00   54
 13  \w     92.00 117.00   0.50    3.00    --   84.06  45.00  90.00   50
 14  \w    106.00 137.00   0.50    3.00    --   86.75  21.00-128.33   62
 15  \w     51.00  93.00   0.50    3.00    --   86.75  21.00-128.33   84
 16  \w    105.00 131.00   0.50    3.00    --   86.75   5.00 -23.41   52
 17  \w     48.00  98.00   0.50    3.00    --   86.75   5.00 -23.41  100
 18  \w     93.00 126.00   0.50    3.00    --   86.75   2.00-132.91   66
 19  \w     62.00  88.00   0.50    3.00    --   86.75   2.00-132.91   52
 20  \w    103.00 135.00   0.50    3.00    --   86.75  21.00  63.32   64
 21  \w     54.00  79.00   0.50    3.00    --   86.75  21.00  63.32   50
 22  \w      4.00  29.00   0.50    3.00    --   56.99 -30.00 -90.00   50
 23  \w      7.00  36.00   0.50    3.00    --   56.99 -30.00 -60.00   58
 24  \w     11.00  36.00   0.50    3.00    --   56.99 -30.00-120.00   50
 25  \w     60.00 109.00   0.50    3.00    --   56.99  30.00-150.00   98
 26  \w     23.00  49.00   0.50    3.00    --   69.64-125.00 120.00   52
 27  \w     78.00 121.00   0.50    3.00    --   69.64  45.00  60.00   86
 28  \w     34.00  75.00   0.50    3.00    --   69.64 -94.00 120.00   82
 29  \w     33.00  77.00   0.50    3.00    --   69.64 -94.00   0.00   88
 30  \w     79.00 119.00   0.50    3.00    --   69.64  45.00-180.00   80
 31  \w     49.00  75.00   0.50    3.00    --   69.64 -94.00 -60.00   52
 32  \w     39.00 103.00   0.50    3.00    --   69.64-125.00-120.00  128
 33  \w     74.00 110.00   0.50    3.00    --   69.64  77.00  90.00   72
 34  \w     81.00 111.00   0.50    3.00    --   69.64  77.00-120.00   60
 35  \w     61.00  93.00   0.50    3.00    --   69.64-125.00 120.00   64
 36  \w     80.00 106.00   0.50    3.00    --   84.06-111.00  60.00   52
 37  \w     48.00  73.00   0.50    3.00    --   84.06 178.00  90.00   50
 38  \w     40.00  66.00   0.50    3.00    --   84.06 -94.00 -30.00   52
 39  \w     51.00  76.00   0.50    3.00    --   84.06 178.00-120.00   50
 40  \w     45.00  71.00   0.50    3.00    --   84.06 -77.00  90.00   52
 41  \w     37.00  63.00   0.50    3.00    --   84.06 -61.00 -90.00   52
 42  \w     71.00  97.00   0.50    3.00    --   84.06 -94.00-180.00   52
 43  \w     47.00  74.00   0.50    3.00    --   84.06 -77.00-180.00   54
 44  \w     65.00  91.00   0.50    3.00    --   84.06-111.00  90.00   52
 45  \w     97.00 123.00   0.50    3.00    --   84.06 178.00 -90.00   52
 46  \w     74.00 108.00   0.50    3.00    --   84.06-111.00-180.00   68
 47  \w     42.00  68.00   0.50    3.00    --   84.06 -94.00 150.00   52
 48  \w     59.00  84.00   0.50    3.00    --   84.06 -77.00 -90.00   50
 49  \w     46.00 107.00   0.50    3.00    --   84.06-111.00 -60.00  122
 50  \w     41.00  67.00   0.50    3.00    --   84.06-111.00-120.00   52
 51  \w     92.00 118.00   0.50    3.00    --   84.06  45.00  30.00   52
 52  \w     52.00 106.00   0.50    3.00    --   84.06-111.00 150.00  108
 53  \w     57.00 107.00   0.50    3.00    --   84.06-111.00 120.00  100
 54  \w     48.00  74.00   0.50    3.00    --   84.06 -77.00 150.00   52
 55  \w     88.00 115.00   0.50    3.00    --   84.06  30.00-120.00   54
 56  \w     47.00  97.00   0.50    3.00    --   84.06 -94.00  30.00  100
 57  \w     43.00  68.00   0.50    3.00    --   84.06 -77.00  30.00   50
 58  \w     62.00  87.00   0.50    3.00    --   84.06 -77.00 -60.00   50
 59  \w     81.00 107.00   0.50    3.00    --   84.06-111.00-120.00   52
 60  \w     76.00 108.00   0.50    3.00    --   84.06-111.00   0.00   64
 61  \w     93.00 129.00   0.50    3.00    --   84.06 178.00-120.00   72
 62  \w     57.00  83.00   0.50    3.00    --   86.75  -1.00 -65.55   52
 63  \w    115.00 140.00   0.50    3.00    --   86.75  19.00-168.50   50
 64  \w     49.00  92.00   0.50    3.00    --   86.75  19.00-168.50   86
 65  \w    103.00 138.00   0.50    3.00    --   86.75  20.00 -21.44   70
 66  \w     56.00  81.00   0.50    3.00    --   86.75  14.00 -55.71   50
 67  \w     59.00  97.00   0.50    3.00    --   86.75  20.00 -21.44   76
 68  \w     58.00  96.00   0.50    3.00    --   86.75  23.00 116.75   76
 69  \w     86.00 111.00   0.50    3.00    --   86.75  -1.00 -65.55   50
 70  \w    106.00 139.00   0.50    3.00    --   86.75  23.00 116.75   66
 71  \w     92.00 137.00   0.50    3.00    --   86.75  50.00  -5.97   90
 72  \w     51.00 103.00   0.50    3.00    --   86.75-103.00 -97.36  104
;
_diffrn_measurement_device         'four-circle diffractometer'
_diffrn_measurement_device_type    'XtaLAB Synergy R, DW system, HyPix-Arc 150'
_diffrn_measurement_method         '\w scans'
_diffrn_orient_matrix_type        
 'CrysAlisPro convention (1999,Acta A55,543-557)'
_diffrn_orient_matrix_UB_11        -0.0260235000
_diffrn_orient_matrix_UB_12        0.0457007000
_diffrn_orient_matrix_UB_13        -0.0575452000
_diffrn_orient_matrix_UB_21        -0.1101259000
_diffrn_orient_matrix_UB_22        -0.0228132000
_diffrn_orient_matrix_UB_23        -0.0281920000
_diffrn_orient_matrix_UB_31        -0.0313064000
_diffrn_orient_matrix_UB_32        0.0424258000
_diffrn_orient_matrix_UB_33        0.0468322000
_diffrn_radiation_monochromator    mirror
_diffrn_radiation_probe            x-ray
_diffrn_radiation_type             'Cu K\a'
_diffrn_radiation_wavelength       1.54184
_diffrn_source                     'Rotating-anode X-ray tube'
_diffrn_source_type                'Rigaku (Cu) X-ray Source'
_reflns_Friedel_coverage           0.000
_reflns_Friedel_fraction_full      .
_reflns_Friedel_fraction_max       .
_reflns_number_gt                  11614
_reflns_number_total               12943
_reflns_special_details
;
 Reflections were merged by SHELXL according to the crystal
 class for the calculation of statistics and refinement.
 
 _reflns_Friedel_fraction is defined as the number of unique
 Friedel pairs measured divided by the number that would be
 possible theoretically, ignoring centric projections and
 systematic absences.
;
_reflns_threshold_expression       'I > 2\s(I)'
_computing_cell_refinement         'CrysAlisPro 1.171.43.95a (Rigaku OD, 2023)'
_computing_data_collection         'CrysAlisPro 1.171.43.95a (Rigaku OD, 2023)'
_computing_data_reduction          'CrysAlisPro 1.171.43.95a (Rigaku OD, 2023)'
_computing_molecular_graphics      'Olex2 1.5 (Dolomanov et al., 2009)'
_computing_publication_material    'Olex2 1.5 (Dolomanov et al., 2009)'
_computing_structure_refinement    'SHELXL 2018/3 (Sheldrick, 2015)'
_computing_structure_solution      'SHELXT 2018/2 (Sheldrick, 2018)'
_refine_diff_density_max           0.486
_refine_diff_density_min           -0.534
_refine_diff_density_rms           0.042
_refine_ls_extinction_coef         .
_refine_ls_extinction_method       none
_refine_ls_goodness_of_fit_ref     1.089
_refine_ls_hydrogen_treatment      mixed
_refine_ls_matrix_type             full
_refine_ls_number_parameters       820
_refine_ls_number_reflns           12943
_refine_ls_number_restraints       471
_refine_ls_R_factor_all            0.0446
_refine_ls_R_factor_gt             0.0414
_refine_ls_restrained_S_all        1.078
_refine_ls_shift/su_max            0.001
_refine_ls_shift/su_mean           0.000
_refine_ls_structure_factor_coef   Fsqd
_refine_ls_weighting_details      
 'w=1/[\s^2^(Fo^2^)+(0.0634P)^2^+1.7207P] where P=(Fo^2^+2Fc^2^)/3'
_refine_ls_weighting_scheme        calc
_refine_ls_wR_factor_gt            0.1165
_refine_ls_wR_factor_ref           0.1183
_refine_special_details            ?
_olex2_refinement_description
;
1. Fixed Uiso
 At 1.2 times of:
  All C(H) groups, All C(H,H) groups
 At 1.5 times of:
  All C(H,H,H) groups
2. Restrained distances
 C63-C62 \\sim C69-C68
 with sigma of 0.02
 C63-C64 \\sim C69-C70
 with sigma of 0.02
 C62-C61 \\sim C68-C67
 with sigma of 0.02
 C59-C64 \\sim C65-C70
 with sigma of 0.02
 C59-C60 \\sim C65-C66
 with sigma of 0.02
 C61-C60 \\sim C67-C66
 with sigma of 0.02
 C63-C59 \\sim C69-C65
 with sigma of 0.04
 C63-C61 \\sim C69-C67
 with sigma of 0.04
 C62-C64 \\sim C68-C70
 with sigma of 0.04
 C62-C60 \\sim C68-C66
 with sigma of 0.04
 C59-C61 \\sim C65-C67
 with sigma of 0.04
 C64-C60 \\sim C70-C66
 with sigma of 0.04
 C30-C32 \\sim C30-C72
 with sigma of 0.02
 C30-C31 \\sim C30-C71
 with sigma of 0.02
 C17-C20 \\sim C17-C53
 with sigma of 0.02
 C17-C18 \\sim C17-C52
 with sigma of 0.02
 C17-C19 \\sim C17-C54
 with sigma of 0.02
 C85-C86 \\sim C80-C81
 with sigma of 0.02
 C85-C90 \\sim C80-C79
 with sigma of 0.02
 C87-C88 \\sim C82-C83
 with sigma of 0.02
 C87-C86 \\sim C82-C81
 with sigma of 0.02
 C88-C89 \\sim C83-C84
 with sigma of 0.02
 C90-C89 \\sim C79-C84
 with sigma of 0.02
 C85-C87 \\sim C80-C82
 with sigma of 0.04
 C85-C89 \\sim C80-C84
 with sigma of 0.04
 C87-C89 \\sim C82-C84
 with sigma of 0.04
 C88-C86 \\sim C83-C81
 with sigma of 0.04
 C88-C90 \\sim C83-C79
 with sigma of 0.04
 C86-C90 \\sim C81-C79
 with sigma of 0.04
 C11-C13 \\sim C11-C55
 with sigma of 0.02
 C16-C13 \\sim C57-C55
 with sigma of 0.02
 C15-C13 \\sim C56-C55
 with sigma of 0.02
 C14-C13 \\sim C58-C55
 with sigma of 0.02
 C11-C16 \\sim C11-C57
 with sigma of 0.04
 C11-C15 \\sim C11-C56
 with sigma of 0.04
 C11-C14 \\sim C11-C58
 with sigma of 0.04
 C16-C15 \\sim C57-C56
 with sigma of 0.04
 C16-C14 \\sim C57-C58
 with sigma of 0.04
 C15-C14 \\sim C56-C58
 with sigma of 0.04
3. Uiso/Uaniso restraints and constraints
C70 \\sim C64 \\sim C65 \\sim C59 \\sim C66 \\sim C67 \\sim C60 \\sim C61 \\sim
C68 \\sim C62 \\sim C63 \\sim C69: within 2A with sigma of 0.04 and sigma for
terminal atoms of 0.08 within 2A
C31 \\sim C71 \\sim C72 \\sim C32: within 2A with sigma of 0.04 and sigma for
terminal atoms of 0.08 within 2A
C71 \\sim C31 \\sim C72 \\sim C32: within 2A with sigma of 0.01 and sigma for
terminal atoms of 0.02 within 2A
C79 \\sim C90 \\sim C84 \\sim C89 \\sim C83 \\sim C88 \\sim C82 \\sim C87 \\sim
C81 \\sim C86 \\sim C85 \\sim C80: within 2A with sigma of 0.04 and sigma for
terminal atoms of 0.08 within 2A
C89 \\sim C84: within 2A with sigma of 0.04 and sigma for terminal atoms of
0.08 within 2A
Uanis(C15) \\sim Ueq: with sigma of 0.015 and sigma for terminal atoms of 0.03
Uanis(C71) \\sim Ueq, Uanis(C31) \\sim Ueq, Uanis(C72) \\sim Ueq, Uanis(C32)
\\sim Ueq: with sigma of 0.1 and sigma for terminal atoms of 0.2
Uanis(C31) = Uanis(C71)
Uanis(C53) = Uanis(C20)
Uanis(C54) = Uanis(C19)
Uanis(C52) = Uanis(C18)
Uanis(C84) = Uanis(C89)
Uanis(C13) = Uanis(C55)
Uanis(C14) = Uanis(C58)
Uanis(C57) = Uanis(C16)
Uanis(C56) = Uanis(C15)
4. Rigid body (RIGU) restrains
 C14
 with sigma for 1-2 distances of 0.002 and sigma for 1-3 distances of 0.002
 C71, C31, C72, C32, C30
 with sigma for 1-2 distances of 0.004 and sigma for 1-3 distances of 0.004
5. Others
 Sof(C65)=Sof(H65)=Sof(C70)=Sof(H70)=Sof(C69)=Sof(H69)=Sof(C68)=Sof(H68)=
 Sof(C67)=Sof(H67)=Sof(C66)=Sof(H66)=1-FVAR(1)
 Sof(C63)=Sof(H63)=Sof(C62)=Sof(H62)=Sof(C59)=Sof(H59)=Sof(C64)=Sof(H64)=
 Sof(C61)=Sof(H61)=Sof(C60)=Sof(H60)=FVAR(1)
 Sof(H30A)=Sof(C71)=Sof(H71A)=Sof(H71B)=Sof(H71C)=Sof(C72)=Sof(H72A)=Sof(H72B)=
 Sof(H72C)=1-FVAR(2)
 Sof(H30)=Sof(C32)=Sof(H32A)=Sof(H32B)=Sof(H32C)=Sof(C31)=Sof(H31A)=Sof(H31B)=
 Sof(H31C)=FVAR(2)
 Sof(C54)=Sof(H54A)=Sof(H54B)=Sof(H54C)=Sof(C52)=Sof(H52A)=Sof(H52B)=Sof(H52C)=
 Sof(C53)=Sof(H53A)=Sof(H53B)=Sof(H53C)=1-FVAR(3)
 Sof(C20)=Sof(H20A)=Sof(H20B)=Sof(H20C)=Sof(C18)=Sof(H18A)=Sof(H18B)=Sof(H18C)=
 Sof(C19)=Sof(H19A)=Sof(H19B)=Sof(H19C)=FVAR(3)
 Sof(C79)=Sof(H79)=Sof(C80)=Sof(H80)=Sof(C81)=Sof(H81)=Sof(C82)=Sof(H82)=
 Sof(C83)=Sof(H83)=Sof(C84)=Sof(H84)=1-FVAR(4)
 Sof(C85)=Sof(H85)=Sof(C86)=Sof(H86)=Sof(C87)=Sof(H87)=Sof(C88)=Sof(H88)=
 Sof(C89)=Sof(H89)=Sof(C90)=Sof(H90)=FVAR(4)
 Sof(C55)=Sof(C58)=Sof(H58A)=Sof(H58B)=Sof(H58C)=Sof(C56)=Sof(H56A)=Sof(H56B)=
 Sof(H56C)=Sof(C57)=Sof(H57A)=Sof(H57B)=Sof(H57C)=1-FVAR(5)
 Sof(C16)=Sof(H16A)=Sof(H16B)=Sof(H16C)=Sof(C15)=Sof(H15A)=Sof(H15B)=Sof(H15C)=
 Sof(C14)=Sof(H14A)=Sof(H14B)=Sof(H14C)=Sof(C13)=FVAR(5)
6.a Ternary CH refined with riding coordinates:
 C42(H42), C39(H39), C27(H27), C30(H30A), C30(H30)
6.b Secondary CH2 refined with riding coordinates:
 C48(H48A,H48B), C45(H45A,H45B), C47(H47A,H47B), C46(H46A,H46B)
6.c Aromatic/amide H refined with riding coordinates:
 C2(H2), C4(H4), C10(H10), C12(H12), C25(H25), C35(H35), C23(H23), C37(H37),
 C24(H24), C36(H36), C77(H77), C78(H78), C76(H76), C74(H74), C63(H63), C73(H73),
  C75(H75), C62(H62), C59(H59), C64(H64), C61(H61), C85(H85), C86(H86),
 C87(H87), C88(H88), C89(H89), C90(H90), C60(H60), C65(H65), C70(H70), C69(H69),
  C68(H68), C67(H67), C66(H66), C79(H79), C80(H80), C81(H81), C82(H82),
 C83(H83), C84(H84)
6.d Fitted hexagon refined as free rotating group:
 C85(C86,C87,C88,C89,C90), C79(C80,C81,C82,C83,C84)
6.e Idealised Me refined as rotating group:
 C50(H50A,H50B,H50C), C51(H51A,H51B,H51C), C29(H29A,H29B,H29C), C43(H43A,H43B,
 H43C), C28(H28A,H28B,H28C), C44(H44A,H44B,H44C), C20(H20A,H20B,H20C), C18(H18A,
 H18B,H18C), C41(H41A,H41B,H41C), C40(H40A,H40B,H40C), C16(H16A,H16B,H16C),
 C19(H19A,H19B,H19C), C32(H32A,H32B,H32C), C15(H15A,H15B,H15C), C31(H31A,H31B,
 H31C), C71(H71A,H71B,H71C), C72(H72A,H72B,H72C), C54(H54A,H54B,H54C), C52(H52A,
 H52B,H52C), C53(H53A,H53B,H53C), C14(H14A,H14B,H14C), C58(H58A,H58B,H58C),
 C56(H56A,H56B,H56C), C57(H57A,H57B,H57C)
;
_atom_sites_solution_hydrogens     mixed
_atom_sites_solution_primary       dual
_atom_sites_solution_secondary     ?
loop_
  _atom_site_label
  _atom_site_type_symbol
  _atom_site_fract_x
  _atom_site_fract_y
  _atom_site_fract_z
  _atom_site_U_iso_or_equiv
  _atom_site_adp_type
  _atom_site_occupancy
  _atom_site_site_symmetry_order
  _atom_site_calc_flag
  _atom_site_refinement_flags_posn
  _atom_site_refinement_flags_adp
  _atom_site_refinement_flags_occupancy
  _atom_site_disorder_assembly
  _atom_site_disorder_group
 Ca1 Ca 0.63661(2) 0.56449(2) 0.67129(2) 0.02588(8) Uani 1 1 d . . . . .
 K1 K 0.64332(3) 0.48087(2) 0.47977(2) 0.03910(9) Uani 1 1 d . . . . .
 O1 O 0.70574(7) 0.64969(4) 0.73288(4) 0.02352(18) Uani 1 1 d . . . . .
 O2 O 0.70590(10) 0.51229(5) 0.77597(6) 0.0430(3) Uani 1 1 d . . . . .
 N1 N 0.51244(8) 0.61880(5) 0.69808(5) 0.0244(2) Uani 1 1 d . . . . .
 N2 N 0.76470(8) 0.60429(5) 0.63544(6) 0.0252(2) Uani 1 1 d . . . . .
 C6 C 0.64615(10) 0.68295(5) 0.76130(6) 0.0225(2) Uani 1 1 d . . . . .
 C1 C 0.54303(10) 0.66510(5) 0.74168(6) 0.0226(2) Uani 1 1 d . . . . .
 C9 C 0.78717(9) 0.67778(6) 0.72100(6) 0.0234(2) Uani 1 1 d . . . . .
 C2 C 0.48129(10) 0.69805(6) 0.76945(7) 0.0262(3) Uani 1 1 d . . . . .
 H2 H 0.411291 0.688273 0.757655 0.031 Uiso 1 1 calc R U . . .
 C3 C 0.51914(11) 0.74457(6) 0.81370(7) 0.0294(3) Uani 1 1 d . . . . .
 C5 C 0.68612(10) 0.72985(6) 0.80239(6) 0.0249(3) Uani 1 1 d . . . . .
 C49 C 0.81684(10) 0.65214(6) 0.66825(7) 0.0254(3) Uani 1 1 d . . . . .
 C7 C 0.79804(10) 0.74615(6) 0.81760(7) 0.0258(3) Uani 1 1 d . . . . .
 C21 C 0.40611(10) 0.61157(6) 0.66548(6) 0.0256(3) Uani 1 1 d . . . . .
 C8 C 0.83253(10) 0.72526(6) 0.75835(7) 0.0265(3) Uani 1 1 d . . . . .
 C22 C 0.35132(11) 0.64850(6) 0.61115(7) 0.0297(3) Uani 1 1 d . . . . .
 C50 C 0.81225(11) 0.81160(6) 0.82725(7) 0.0310(3) Uani 1 1 d . . . . .
 H50A H 0.770682 0.831265 0.785095 0.047 Uiso 1 1 calc R U . . .
 H50B H 0.884176 0.821353 0.837023 0.047 Uiso 1 1 calc R U . . .
 H50C H 0.790969 0.823954 0.865810 0.047 Uiso 1 1 calc R U . . .
 C33 C 0.79682(10) 0.58254(6) 0.58176(7) 0.0263(3) Uani 1 1 d . . . . .
 C34 C 0.86335(10) 0.53444(6) 0.59448(7) 0.0302(3) Uani 1 1 d . . . . .
 C4 C 0.62099(11) 0.76020(6) 0.82960(7) 0.0297(3) Uani 1 1 d . . . . .
 H4 H 0.646947 0.791987 0.859400 0.036 Uiso 1 1 calc R U . . .
 C26 C 0.35436(11) 0.56551(6) 0.68396(7) 0.0311(3) Uani 1 1 d . . . . .
 C38 C 0.76158(11) 0.60738(6) 0.51531(7) 0.0304(3) Uani 1 1 d . . . . .
 C10 C 0.91342(12) 0.75084(7) 0.74259(8) 0.0366(3) Uani 1 1 d . . . . .
 H10 H 0.945496 0.784233 0.767061 0.044 Uiso 1 1 calc R U . . .
 C42 C 0.90030(11) 0.50540(7) 0.66425(8) 0.0351(3) Uani 1 1 d . . . . .
 H42 H 0.884592 0.531714 0.697784 0.042 Uiso 1 1 calc R U . . .
 C12 C 0.89914(12) 0.67912(7) 0.65564(8) 0.0358(3) Uani 1 1 d . . . . .
 H12 H 0.922976 0.663483 0.621258 0.043 Uiso 1 1 calc R U . . .
 C39 C 0.68470(13) 0.65606(7) 0.49730(8) 0.0383(3) Uani 1 1 d . . . . .
 H39 H 0.663937 0.663650 0.538464 0.046 Uiso 1 1 calc R U . . .
 C25 C 0.25071(12) 0.55710(7) 0.64711(8) 0.0376(3) Uani 1 1 d . . . . .
 H25 H 0.215859 0.526095 0.659544 0.045 Uiso 1 1 calc R U . . .
 C35 C 0.89438(11) 0.51350(7) 0.54098(8) 0.0360(3) Uani 1 1 d . . . . .
 H35 H 0.937504 0.480651 0.548817 0.043 Uiso 1 1 calc R U . . .
 C23 C 0.24816(12) 0.63790(7) 0.57561(8) 0.0369(3) Uani 1 1 d . . . . .
 H23 H 0.211933 0.662395 0.538526 0.044 Uiso 1 1 calc R U . . .
 C37 C 0.79722(11) 0.58583(7) 0.46420(8) 0.0349(3) Uani 1 1 d . . . . .
 H37 H 0.775391 0.603271 0.419927 0.042 Uiso 1 1 calc R U . . .
 C51 C 0.86326(11) 0.71505(7) 0.88388(7) 0.0328(3) Uani 1 1 d . . . . .
 H51A H 0.842324 0.727599 0.922508 0.049 Uiso 1 1 calc R U . . .
 H51B H 0.935281 0.724477 0.893513 0.049 Uiso 1 1 calc R U . . .
 H51C H 0.853607 0.673300 0.877723 0.049 Uiso 1 1 calc R U . . .
 C27 C 0.40483(12) 0.69792(7) 0.58925(7) 0.0348(3) Uani 1 1 d . . . . .
 H27 H 0.464522 0.709172 0.630191 0.042 Uiso 1 1 calc R U . . .
 C11 C 0.94731(13) 0.72801(7) 0.69163(9) 0.0417(4) Uani 1 1 d D . . . .
 C17 C 0.44755(12) 0.77968(7) 0.84157(9) 0.0408(4) Uani 1 1 d D . . . .
 C24 C 0.19805(12) 0.59252(7) 0.59343(9) 0.0402(4) Uani 1 1 d . . . . .
 H24 H 0.127922 0.585809 0.568894 0.048 Uiso 1 1 calc R U . . .
 C36 C 0.86361(11) 0.53962(7) 0.47700(8) 0.0379(3) Uani 1 1 d . . . . .
 H36 H 0.887980 0.525883 0.441997 0.045 Uiso 1 1 calc R U . . .
 C29 C 0.33827(14) 0.75116(7) 0.56620(9) 0.0451(4) Uani 1 1 d . . . . .
 H29A H 0.379030 0.782699 0.557363 0.068 Uiso 1 1 calc R U . . .
 H29B H 0.311249 0.762685 0.602433 0.068 Uiso 1 1 calc R U . . .
 H29C H 0.281642 0.742400 0.523938 0.068 Uiso 1 1 calc R U . . .
 C30 C 0.40749(14) 0.52692(8) 0.74440(8) 0.0449(4) Uani 1 1 d D . . . .
 H30A H 0.480323 0.527684 0.746714 0.054 Uiso 0.200(7) 1 calc R U P A 2
 H30 H 0.479186 0.540864 0.765589 0.054 Uiso 0.800(7) 1 calc R U P A 1
 C43 C 1.01548(13) 0.49518(9) 0.69010(9) 0.0462(4) Uani 1 1 d . . . . .
 H43A H 1.036263 0.478157 0.736271 0.069 Uiso 1 1 calc R U . . .
 H43B H 1.050841 0.531978 0.691910 0.069 Uiso 1 1 calc R U . . .
 H43C H 1.033121 0.468848 0.658664 0.069 Uiso 1 1 calc R U . . .
 C77 C 0.56546(15) 0.83759(9) 0.66212(9) 0.0515(4) Uani 1 1 d . . . . .
 H77 H 0.566037 0.824240 0.705816 0.062 Uiso 1 1 calc R U . . .
 C28 C 0.44619(14) 0.67799(8) 0.53341(9) 0.0450(4) Uani 1 1 d . . . . .
 H28A H 0.389376 0.667067 0.492196 0.067 Uiso 1 1 calc R U . . .
 H28B H 0.490985 0.644676 0.550053 0.067 Uiso 1 1 calc R U . . .
 H28C H 0.484829 0.709394 0.522038 0.067 Uiso 1 1 calc R U . . .
 C78 C 0.62392(16) 0.81043(9) 0.62929(11) 0.0566(5) Uani 1 1 d . . . . .
 H78 H 0.665843 0.778707 0.650541 0.068 Uiso 1 1 calc R U . . .
 C44 C 0.84320(14) 0.44880(8) 0.66300(11) 0.0495(4) Uani 1 1 d . . . . .
 H44A H 0.857700 0.421894 0.630831 0.074 Uiso 1 1 calc R U . . .
 H44B H 0.769786 0.456381 0.648114 0.074 Uiso 1 1 calc R U . . .
 H44C H 0.865566 0.431901 0.709263 0.074 Uiso 1 1 calc R U . . .
 C76 C 0.50612(15) 0.88412(9) 0.63171(10) 0.0515(4) Uani 1 1 d . . . . .
 H76 H 0.466934 0.903461 0.654859 0.062 Uiso 1 1 calc R U . . .
 C74 C 0.56078(17) 0.87529(9) 0.53421(10) 0.0577(5) Uani 1 1 d . . . . .
 H74 H 0.558564 0.887891 0.489879 0.069 Uiso 1 1 calc R U . . .
 C20 C 0.5069(12) 0.8123(6) 0.9079(4) 0.0482(17) Uani 0.634(11) 1 d D . P B 1
 H20A H 0.549373 0.785135 0.941907 0.072 Uiso 0.634(11) 1 calc R U P B 1
 H20B H 0.458745 0.831062 0.926598 0.072 Uiso 0.634(11) 1 calc R U P B 1
 H20C H 0.550311 0.841609 0.897531 0.072 Uiso 0.634(11) 1 calc R U P B 1
 C63 C 1.1449(3) 0.53534(19) 0.9032(3) 0.0505(9) Uani 0.875(5) 1 d D U P C 1
 H63 H 1.150429 0.495521 0.914593 0.061 Uiso 0.875(5) 1 calc R U P C 1
 C73 C 0.62144(17) 0.82943(10) 0.56536(12) 0.0622(5) Uani 1 1 d . . . . .
 H73 H 0.661902 0.810724 0.542671 0.075 Uiso 1 1 calc R U . . .
 C75 C 0.50357(15) 0.90270(9) 0.56749(10) 0.0538(4) Uani 1 1 d . . . . .
 H75 H 0.462011 0.934573 0.546328 0.065 Uiso 1 1 calc R U . . .
 C62 C 1.2255(2) 0.57167(13) 0.93323(16) 0.0501(7) Uani 0.875(5) 1 d D U P C 1
 H62 H 1.286337 0.557051 0.965906 0.060 Uiso 0.875(5) 1 calc R U P C 1
 C48 C 0.70121(18) 0.45175(8) 0.79227(10) 0.0543(5) Uani 1 1 d . . . . .
 H48A H 0.766138 0.432117 0.796527 0.065 Uiso 1 1 calc R U . . .
 H48B H 0.645089 0.432200 0.756135 0.065 Uiso 1 1 calc R U . . .
 C45 C 0.7329(2) 0.54506(9) 0.83992(9) 0.0603(5) Uani 1 1 d . . . . .
 H45A H 0.678220 0.572800 0.838434 0.072 Uiso 1 1 calc R U . . .
 H45B H 0.796936 0.566724 0.847297 0.072 Uiso 1 1 calc R U . . .
 C59 C 1.0479(3) 0.61413(18) 0.8386(2) 0.0534(10) Uani 0.875(5) 1 d D U P C 1
 H59 H 0.986967 0.628710 0.806022 0.064 Uiso 0.875(5) 1 calc R U P C 1
 C64 C 1.0558(2) 0.55651(13) 0.85636(15) 0.0536(7) Uani 0.875(5) 1 d D U P C 1
 H64 H 0.999806 0.531360 0.836357 0.064 Uiso 0.875(5) 1 calc R U P C 1
 C61 C 1.2182(2) 0.62950(10) 0.91595(14) 0.0510(6) Uani 0.875(5) 1 d D U P C 1
 H61 H 1.273923 0.654691 0.936531 0.061 Uiso 0.875(5) 1 calc R U P C 1
 C47 C 0.6823(2) 0.45136(10) 0.86009(11) 0.0666(6) Uani 1 1 d . . . . .
 H47A H 0.705288 0.414788 0.885280 0.080 Uiso 1 1 calc R U . . .
 H47B H 0.609283 0.457418 0.853535 0.080 Uiso 1 1 calc R U . . .
 C85 C 0.1553(4) 0.9149(2) 0.5781(2) 0.0580(13) Uani 0.693(15) 1 d DG U P D 1
 H85 H 0.180544 0.928102 0.624386 0.070 Uiso 0.693(15) 1 calc R U P D 1
 C86 C 0.2197(3) 0.8863(3) 0.5500(3) 0.0543(12) Uani 0.693(15) 1 d DG U P D 1
 H86 H 0.289035 0.879996 0.577040 0.065 Uiso 0.693(15) 1 calc R U P D 1
 C87 C 0.1828(5) 0.8669(2) 0.4823(3) 0.0527(13) Uani 0.693(15) 1 d DG U P D 1
 H87 H 0.226830 0.847373 0.463056 0.063 Uiso 0.693(15) 1 calc R U P D 1
 C88 C 0.0814(5) 0.8761(2) 0.4427(2) 0.0566(13) Uani 0.693(15) 1 d DG U P D 1
 H88 H 0.056135 0.862857 0.396417 0.068 Uiso 0.693(15) 1 calc R U P D 1
 C89 C 0.0169(3) 0.9047(3) 0.4708(2) 0.0716(14) Uani 0.693(15) 1 d DG U P D 1
 H89 H -0.052356 0.910963 0.443762 0.086 Uiso 0.693(15) 1 calc R U P D 1
 C90 C 0.0539(4) 0.9241(3) 0.5385(3) 0.0668(15) Uani 0.693(15) 1 d DG U P D 1
 H90 H 0.009846 0.943586 0.557746 0.080 Uiso 0.693(15) 1 calc R U P D 1
 C60 C 1.1294(2) 0.65039(11) 0.86859(14) 0.0542(7) Uani 0.875(5) 1 d D U P C 1
 H60 H 1.124336 0.690075 0.856531 0.065 Uiso 0.875(5) 1 calc R U P C 1
 C18 C 0.3871(5) 0.8227(3) 0.7876(4) 0.0583(14) Uani 0.634(11) 1 d D . P B 1
 H18A H 0.434228 0.848557 0.775602 0.088 Uiso 0.634(11) 1 calc R U P B 1
 H18B H 0.342786 0.845322 0.806049 0.088 Uiso 0.634(11) 1 calc R U P B 1
 H18C H 0.345468 0.801940 0.746321 0.088 Uiso 0.634(11) 1 calc R U P B 1
 C41 C 0.58954(18) 0.63903(13) 0.43788(11) 0.0793(8) Uani 1 1 d . . . . .
 H41A H 0.541062 0.671162 0.426985 0.119 Uiso 1 1 calc R U . . .
 H41B H 0.558082 0.605255 0.451098 0.119 Uiso 1 1 calc R U . . .
 H41C H 0.608291 0.629704 0.397336 0.119 Uiso 1 1 calc R U . . .
 C46 C 0.7464(2) 0.50167(10) 0.89708(11) 0.0769(8) Uani 1 1 d . . . . .
 H46A H 0.818744 0.490429 0.918361 0.092 Uiso 1 1 calc R U . . .
 H46B H 0.721246 0.517163 0.933161 0.092 Uiso 1 1 calc R U . . .
 C40 C 0.7310(2) 0.71130(10) 0.48085(16) 0.0861(9) Uani 1 1 d . . . . .
 H40A H 0.758652 0.703897 0.443767 0.129 Uiso 1 1 calc R U . . .
 H40B H 0.785861 0.724397 0.522022 0.129 Uiso 1 1 calc R U . . .
 H40C H 0.678320 0.741144 0.466188 0.129 Uiso 1 1 calc R U . . .
 C16 C 1.1284(4) 0.7065(2) 0.6933(4) 0.0674(15) Uani 0.728(12) 1 d D . P E 1
 H16A H 1.102435 0.671483 0.666510 0.101 Uiso 0.728(12) 1 calc R U P E 1
 H16B H 1.151808 0.697237 0.742532 0.101 Uiso 0.728(12) 1 calc R U P E 1
 H16C H 1.185343 0.721924 0.680881 0.101 Uiso 0.728(12) 1 calc R U P E 1
 C19 C 0.3767(5) 0.7371(2) 0.8639(4) 0.0586(15) Uani 0.634(11) 1 d D . P B 1
 H19A H 0.333966 0.715711 0.823524 0.088 Uiso 0.634(11) 1 calc R U P B 1
 H19B H 0.333297 0.759097 0.883728 0.088 Uiso 0.634(11) 1 calc R U P B 1
 H19C H 0.418744 0.710064 0.898236 0.088 Uiso 0.634(11) 1 calc R U P B 1
 C32 C 0.4111(6) 0.4652(2) 0.7229(4) 0.092(2) Uani 0.800(7) 1 d D U P A 1
 H32A H 0.444860 0.441622 0.763586 0.139 Uiso 0.800(7) 1 calc R U P A 1
 H32B H 0.449140 0.462813 0.690733 0.139 Uiso 0.800(7) 1 calc R U P A 1
 H32C H 0.341500 0.451089 0.700289 0.139 Uiso 0.800(7) 1 calc R U P A 1
 C15 C 1.0106(5) 0.7681(3) 0.6015(3) 0.085(2) Uani 0.728(12) 1 d D U P E 1
 H15A H 1.069542 0.783645 0.591593 0.127 Uiso 0.728(12) 1 calc R U P E 1
 H15B H 0.956452 0.797136 0.590657 0.127 Uiso 0.728(12) 1 calc R U P E 1
 H15C H 0.985616 0.733593 0.573415 0.127 Uiso 0.728(12) 1 calc R U P E 1
 C31 C 0.3525(3) 0.5343(2) 0.79890(15) 0.0844(12) Uani 0.800(7) 1 d D U P A 1
 H31A H 0.284508 0.516839 0.781248 0.127 Uiso 0.800(7) 1 calc R U P A 1
 H31B H 0.346076 0.575372 0.807616 0.127 Uiso 0.800(7) 1 calc R U P A 1
 H31C H 0.392405 0.515145 0.841907 0.127 Uiso 0.800(7) 1 calc R U P A 1
 H H 0.5641(15) 0.5066(8) 0.5856(10) 0.047(5) Uiso 1 1 d . . . . .
 C65 C 0.9896(16) 0.5910(8) 0.8332(9) 0.058(5) Uani 0.125(5) 1 d D U P C 2
 H65 H 0.919388 0.599406 0.811050 0.070 Uiso 0.125(5) 1 calc R U P C 2
 C70 C 1.0201(17) 0.5399(8) 0.8680(11) 0.066(6) Uani 0.125(5) 1 d D U P C 2
 H70 H 0.972011 0.510176 0.865243 0.079 Uiso 0.125(5) 1 calc R U P C 2
 C69 C 1.1217(17) 0.5324(14) 0.907(2) 0.052(8) Uani 0.125(5) 1 d D U P C 2
 H69 H 1.140868 0.499533 0.935888 0.063 Uiso 0.125(5) 1 calc R U P C 2
 C68 C 1.1952(18) 0.5707(10) 0.9052(14) 0.067(6) Uani 0.125(5) 1 d D U P C 2
 H68 H 1.265304 0.561298 0.925917 0.081 Uiso 0.125(5) 1 calc R U P C 2
 C67 C 1.1661(17) 0.6241(10) 0.8726(15) 0.073(5) Uani 0.125(5) 1 d D U P C 2
 H67 H 1.213318 0.654792 0.878156 0.088 Uiso 0.125(5) 1 calc R U P C 2
 C66 C 1.064(2) 0.6298(14) 0.832(2) 0.064(7) Uani 0.125(5) 1 d D U P C 2
 H66 H 1.045314 0.661675 0.801044 0.076 Uiso 0.125(5) 1 calc R U P C 2
 C71 C 0.4111(14) 0.5489(8) 0.8107(6) 0.0844(12) Uani 0.200(7) 1 d D U P A 2
 H71A H 0.341541 0.555062 0.810772 0.127 Uiso 0.200(7) 1 calc R U P A 2
 H71B H 0.448288 0.585524 0.819725 0.127 Uiso 0.200(7) 1 calc R U P A 2
 H71C H 0.445871 0.521003 0.846630 0.127 Uiso 0.200(7) 1 calc R U P A 2
 C72 C 0.377(2) 0.4635(7) 0.7299(15) 0.066(5) Uani 0.200(7) 1 d D U P A 2
 H72A H 0.307089 0.458122 0.729676 0.099 Uiso 0.200(7) 1 calc R U P A 2
 H72B H 0.423416 0.439289 0.765828 0.099 Uiso 0.200(7) 1 calc R U P A 2
 H72C H 0.380858 0.452540 0.684950 0.099 Uiso 0.200(7) 1 calc R U P A 2
 C54 C 0.3474(7) 0.7485(5) 0.8333(6) 0.0586(15) Uani 0.366(11) 1 d D . P B 2
 H54A H 0.312731 0.739383 0.784611 0.088 Uiso 0.366(11) 1 calc R U P B 2
 H54B H 0.303723 0.773388 0.849864 0.088 Uiso 0.366(11) 1 calc R U P B 2
 H54C H 0.361716 0.712747 0.860211 0.088 Uiso 0.366(11) 1 calc R U P B 2
 C52 C 0.4147(9) 0.8321(6) 0.7928(8) 0.0583(14) Uani 0.366(11) 1 d D . P B 2
 H52A H 0.475148 0.854084 0.793669 0.088 Uiso 0.366(11) 1 calc R U P B 2
 H52B H 0.369294 0.856766 0.808037 0.088 Uiso 0.366(11) 1 calc R U P B 2
 H52C H 0.378831 0.818605 0.745817 0.088 Uiso 0.366(11) 1 calc R U P B 2
 C53 C 0.501(2) 0.8013(11) 0.9145(7) 0.0482(17) Uani 0.366(11) 1 d D . P B 2
 H53A H 0.524942 0.768367 0.945492 0.072 Uiso 0.366(11) 1 calc R U P B 2
 H53B H 0.453159 0.824142 0.929595 0.072 Uiso 0.366(11) 1 calc R U P B 2
 H53C H 0.559203 0.825379 0.915389 0.072 Uiso 0.366(11) 1 calc R U P B 2
 C79 C 0.0732(10) 0.9412(5) 0.5344(6) 0.073(4) Uani 0.307(15) 1 d DG U P D 2
 H79 H 0.048176 0.967648 0.560085 0.087 Uiso 0.307(15) 1 calc R U P D 2
 C80 C 0.1689(9) 0.9164(5) 0.5641(6) 0.057(3) Uani 0.307(15) 1 d DG U P D 2
 H80 H 0.209232 0.925974 0.609944 0.068 Uiso 0.307(15) 1 calc R U P D 2
 C81 C 0.2055(7) 0.8777(5) 0.5265(8) 0.053(3) Uani 0.307(15) 1 d DG U P D 2
 H81 H 0.270879 0.860740 0.546778 0.064 Uiso 0.307(15) 1 calc R U P D 2
 C82 C 0.1464(11) 0.8637(4) 0.4594(8) 0.054(3) Uani 0.307(15) 1 d DG U P D 2
 H82 H 0.171472 0.837180 0.433752 0.064 Uiso 0.307(15) 1 calc R U P D 2
 C83 C 0.0508(10) 0.8884(6) 0.4298(5) 0.067(3) Uani 0.307(15) 1 d DG U P D 2
 H83 H 0.010416 0.878853 0.383892 0.081 Uiso 0.307(15) 1 calc R U P D 2
 C84 C 0.0142(6) 0.9272(6) 0.4673(7) 0.0716(14) Uani 0.307(15) 1 d DG U P D 2
 H84 H -0.051233 0.944087 0.447057 0.086 Uiso 0.307(15) 1 calc R U P D 2
 C14 C 1.0876(5) 0.8045(3) 0.7207(4) 0.0619(17) Uani 0.728(12) 1 d D . P E 1
 H14A H 1.116510 0.793078 0.769170 0.093 Uiso 0.728(12) 1 calc R U P E 1
 H14B H 1.034414 0.833539 0.715539 0.093 Uiso 0.728(12) 1 calc R U P E 1
 H14C H 1.141387 0.820717 0.705484 0.093 Uiso 0.728(12) 1 calc R U P E 1
 C13 C 1.0418(4) 0.7523(2) 0.6773(3) 0.0487(11) Uani 0.728(12) 1 d D . P E 1
 C55 C 1.0155(10) 0.7639(6) 0.6603(7) 0.0487(11) Uani 0.272(12) 1 d D . P E 2
 C58 C 1.0648(16) 0.8129(9) 0.7088(13) 0.0619(17) Uani 0.272(12) 1 d D . P E 2
 H58A H 1.015026 0.843836 0.703939 0.093 Uiso 0.272(12) 1 calc R U P E 2
 H58B H 1.123089 0.827718 0.697427 0.093 Uiso 0.272(12) 1 calc R U P E 2
 H58C H 1.088243 0.798758 0.756382 0.093 Uiso 0.272(12) 1 calc R U P E 2
 C56 C 0.9685(13) 0.7830(9) 0.5881(7) 0.085(2) Uani 0.272(12) 1 d D . P E 2
 H56A H 0.933864 0.750345 0.559603 0.127 Uiso 0.272(12) 1 calc R U P E 2
 H56B H 1.021592 0.797672 0.571042 0.127 Uiso 0.272(12) 1 calc R U P E 2
 H56C H 0.919039 0.813616 0.585716 0.127 Uiso 0.272(12) 1 calc R U P E 2
 C57 C 1.1005(10) 0.7188(6) 0.6612(9) 0.0674(15) Uani 0.272(12) 1 d D . P E 2
 H57A H 1.119636 0.696636 0.704156 0.101 Uiso 0.272(12) 1 calc R U P E 2
 H57B H 1.160406 0.739122 0.658039 0.101 Uiso 0.272(12) 1 calc R U P E 2
 H57C H 1.074313 0.692518 0.621934 0.101 Uiso 0.272(12) 1 calc R U P E 2

loop_
  _atom_site_aniso_label
  _atom_site_aniso_U_11
  _atom_site_aniso_U_22
  _atom_site_aniso_U_33
  _atom_site_aniso_U_23
  _atom_site_aniso_U_13
  _atom_site_aniso_U_12
 Ca1 0.02722(14) 0.02374(13) 0.02921(14) -0.00441(9) 0.01281(11) -0.00283(10)
 K1 0.03475(17) 0.04242(19) 0.03885(18) -0.01007(13) 0.01071(14) -0.00683(13)
 O1 0.0222(4) 0.0239(4) 0.0263(4) -0.0039(3) 0.0106(4) -0.0015(3)
 O2 0.0566(7) 0.0322(6) 0.0403(6) 0.0043(4) 0.0163(5) 0.0076(5)
 N1 0.0230(5) 0.0260(5) 0.0250(5) -0.0028(4) 0.0091(4) -0.0019(4)
 N2 0.0273(5) 0.0250(5) 0.0264(5) -0.0053(4) 0.0129(4) -0.0024(4)
 C6 0.0235(6) 0.0243(6) 0.0213(6) -0.0006(5) 0.0095(5) 0.0016(5)
 C1 0.0255(6) 0.0232(6) 0.0195(5) 0.0009(4) 0.0080(5) -0.0003(5)
 C9 0.0210(6) 0.0273(6) 0.0228(6) -0.0009(5) 0.0085(5) -0.0009(5)
 C2 0.0241(6) 0.0296(6) 0.0269(6) -0.0013(5) 0.0113(5) -0.0014(5)
 C3 0.0298(7) 0.0307(7) 0.0320(7) -0.0057(5) 0.0162(6) -0.0013(5)
 C5 0.0251(6) 0.0279(6) 0.0224(6) -0.0023(5) 0.0088(5) -0.0016(5)
 C49 0.0263(6) 0.0260(6) 0.0249(6) -0.0026(5) 0.0101(5) -0.0012(5)
 C7 0.0239(6) 0.0288(7) 0.0246(6) -0.0061(5) 0.0080(5) -0.0024(5)
 C21 0.0256(6) 0.0292(6) 0.0237(6) -0.0068(5) 0.0107(5) -0.0038(5)
 C8 0.0246(6) 0.0295(7) 0.0258(6) -0.0048(5) 0.0089(5) -0.0019(5)
 C22 0.0287(7) 0.0317(7) 0.0281(7) -0.0054(5) 0.0086(5) -0.0010(5)
 C50 0.0272(7) 0.0317(7) 0.0352(7) -0.0090(6) 0.0120(6) -0.0041(5)
 C33 0.0249(6) 0.0280(6) 0.0290(6) -0.0073(5) 0.0132(5) -0.0053(5)
 C34 0.0245(6) 0.0318(7) 0.0365(7) -0.0095(6) 0.0130(6) -0.0031(5)
 C4 0.0308(7) 0.0303(7) 0.0314(7) -0.0102(5) 0.0148(6) -0.0049(5)
 C26 0.0331(7) 0.0358(7) 0.0266(7) -0.0061(5) 0.0127(6) -0.0091(6)
 C38 0.0299(7) 0.0337(7) 0.0309(7) -0.0068(5) 0.0145(6) -0.0037(6)
 C10 0.0361(8) 0.0372(8) 0.0423(8) -0.0165(6) 0.0208(7) -0.0144(6)
 C42 0.0313(7) 0.0357(7) 0.0410(8) -0.0018(6) 0.0156(6) 0.0055(6)
 C12 0.0400(8) 0.0375(8) 0.0391(8) -0.0135(6) 0.0255(7) -0.0125(6)
 C39 0.0468(9) 0.0431(8) 0.0278(7) 0.0023(6) 0.0164(6) 0.0094(7)
 C25 0.0327(8) 0.0418(8) 0.0409(8) -0.0113(6) 0.0159(6) -0.0146(6)
 C35 0.0281(7) 0.0404(8) 0.0419(8) -0.0136(6) 0.0148(6) 0.0000(6)
 C23 0.0307(7) 0.0370(8) 0.0368(8) -0.0070(6) 0.0030(6) 0.0020(6)
 C37 0.0333(7) 0.0462(8) 0.0289(7) -0.0079(6) 0.0151(6) -0.0068(6)
 C51 0.0299(7) 0.0401(8) 0.0268(7) -0.0033(6) 0.0073(6) 0.0013(6)
 C27 0.0340(7) 0.0361(8) 0.0300(7) 0.0050(6) 0.0050(6) -0.0009(6)
 C11 0.0440(9) 0.0430(9) 0.0489(9) -0.0166(7) 0.0296(8) -0.0181(7)
 C17 0.0343(8) 0.0414(8) 0.0555(10) -0.0206(7) 0.0269(7) -0.0072(7)
 C24 0.0267(7) 0.0431(9) 0.0469(9) -0.0155(7) 0.0073(6) -0.0056(6)
 C36 0.0294(7) 0.0497(9) 0.0392(8) -0.0190(7) 0.0175(6) -0.0058(7)
 C29 0.0533(10) 0.0380(8) 0.0458(9) 0.0070(7) 0.0190(8) 0.0055(7)
 C30 0.0490(10) 0.0484(9) 0.0326(8) 0.0061(7) 0.0074(7) -0.0221(8)
 C43 0.0325(8) 0.0583(11) 0.0471(9) 0.0033(8) 0.0124(7) 0.0094(7)
 C77 0.0482(10) 0.0599(11) 0.0401(9) 0.0080(8) 0.0064(8) -0.0099(9)
 C28 0.0425(9) 0.0484(9) 0.0480(9) 0.0132(7) 0.0206(8) 0.0071(7)
 C78 0.0516(11) 0.0448(10) 0.0622(12) 0.0090(9) 0.0042(9) 0.0044(8)
 C44 0.0446(10) 0.0407(9) 0.0669(12) 0.0076(8) 0.0239(9) 0.0032(7)
 C76 0.0466(10) 0.0581(11) 0.0500(10) -0.0043(8) 0.0163(8) -0.0013(8)
 C74 0.0644(12) 0.0626(12) 0.0485(10) 0.0102(9) 0.0223(9) -0.0009(10)
 C20 0.049(2) 0.057(5) 0.0503(18) -0.021(2) 0.0330(17) -0.006(3)
 C63 0.0566(18) 0.0419(16) 0.0579(18) 0.0060(12) 0.0256(17) 0.0038(15)
 C73 0.0627(13) 0.0622(12) 0.0650(13) -0.0061(10) 0.0258(10) 0.0080(10)
 C75 0.0529(11) 0.0471(10) 0.0581(11) 0.0125(8) 0.0143(9) 0.0062(8)
 C62 0.0443(15) 0.0612(14) 0.0483(16) 0.0120(12) 0.0202(12) 0.0041(11)
 C48 0.0740(13) 0.0335(9) 0.0576(11) 0.0079(8) 0.0249(10) 0.0095(9)
 C45 0.0891(16) 0.0436(10) 0.0376(9) 0.0016(8) 0.0072(9) 0.0101(10)
 C59 0.0542(19) 0.058(3) 0.0448(14) -0.0029(15) 0.0122(15) 0.0144(18)
 C64 0.0565(16) 0.0508(16) 0.0516(14) -0.0142(11) 0.0156(12) -0.0045(12)
 C61 0.0484(13) 0.0545(13) 0.0551(14) 0.0000(10) 0.0242(11) -0.0077(10)
 C47 0.0905(17) 0.0554(12) 0.0583(12) 0.0233(10) 0.0308(12) 0.0154(11)
 C85 0.058(2) 0.055(2) 0.059(3) -0.0058(18) 0.0162(19) 0.0052(18)
 C86 0.046(2) 0.041(2) 0.067(3) -0.010(2) 0.0073(19) -0.0017(18)
 C87 0.055(3) 0.043(2) 0.060(3) 0.001(2) 0.020(3) 0.008(2)
 C88 0.064(3) 0.062(3) 0.0413(18) -0.0026(18) 0.015(2) -0.001(2)
 C89 0.0465(12) 0.106(4) 0.0573(15) -0.004(3) 0.0107(11) 0.014(2)
 C90 0.051(2) 0.088(3) 0.065(2) -0.012(2) 0.0232(19) 0.008(2)
 C60 0.0680(18) 0.0377(12) 0.0606(14) 0.0033(10) 0.0263(13) 0.0083(12)
 C18 0.032(3) 0.071(3) 0.070(2) -0.017(2) 0.015(3) 0.019(2)
 C41 0.0651(14) 0.1078(19) 0.0459(11) -0.0238(12) -0.0065(10) 0.0442(14)
 C46 0.122(2) 0.0562(12) 0.0434(11) 0.0120(9) 0.0154(12) 0.0304(14)
 C40 0.130(2) 0.0497(12) 0.113(2) 0.0320(13) 0.087(2) 0.0262(14)
 C16 0.048(2) 0.068(2) 0.105(4) -0.033(3) 0.050(3) -0.0216(18)
 C19 0.051(3) 0.063(2) 0.082(4) -0.036(3) 0.050(3) -0.021(2)
 C32 0.113(5) 0.0412(17) 0.075(4) 0.0079(17) -0.032(3) -0.002(2)
 C15 0.085(4) 0.117(4) 0.066(2) -0.011(2) 0.044(3) -0.064(4)
 C31 0.082(3) 0.138(3) 0.0361(13) 0.0211(15) 0.0229(15) -0.018(2)
 C65 0.061(10) 0.058(10) 0.054(8) 0.002(7) 0.016(8) 0.031(9)
 C70 0.069(12) 0.043(9) 0.062(10) -0.002(8) -0.010(9) 0.026(9)
 C69 0.051(12) 0.061(11) 0.040(10) -0.001(8) 0.010(11) -0.014(9)
 C68 0.057(11) 0.079(11) 0.068(12) 0.008(10) 0.026(9) 0.014(10)
 C67 0.065(11) 0.070(11) 0.101(12) 0.022(10) 0.048(9) 0.007(9)
 C66 0.081(12) 0.047(13) 0.083(13) 0.002(10) 0.053(10) 0.001(10)
 C71 0.082(3) 0.138(3) 0.0361(13) 0.0211(15) 0.0229(15) -0.018(2)
 C72 0.105(14) 0.039(5) 0.055(7) 0.001(5) 0.028(9) 0.020(6)
 C54 0.051(3) 0.063(2) 0.082(4) -0.036(3) 0.050(3) -0.021(2)
 C52 0.032(3) 0.071(3) 0.070(2) -0.017(2) 0.015(3) 0.019(2)
 C53 0.049(2) 0.057(5) 0.0503(18) -0.021(2) 0.0330(17) -0.006(3)
 C79 0.050(5) 0.099(8) 0.068(6) -0.031(6) 0.018(4) -0.001(5)
 C80 0.062(6) 0.067(6) 0.035(4) -0.011(4) 0.006(4) -0.019(5)
 C81 0.034(3) 0.031(4) 0.075(8) -0.008(5) -0.007(5) 0.000(3)
 C82 0.046(6) 0.040(4) 0.079(8) -0.004(5) 0.026(6) 0.003(5)
 C83 0.070(7) 0.065(6) 0.067(6) -0.003(5) 0.024(5) 0.009(5)
 C84 0.0465(12) 0.106(4) 0.0573(15) -0.004(3) 0.0107(11) 0.014(2)
 C14 0.052(3) 0.059(2) 0.092(3) -0.033(2) 0.047(3) -0.031(2)
 C13 0.048(2) 0.052(2) 0.060(3) -0.0227(17) 0.036(2) -0.0248(17)
 C55 0.048(2) 0.052(2) 0.060(3) -0.0227(17) 0.036(2) -0.0248(17)
 C58 0.052(3) 0.059(2) 0.092(3) -0.033(2) 0.047(3) -0.031(2)
 C56 0.085(4) 0.117(4) 0.066(2) -0.011(2) 0.044(3) -0.064(4)
 C57 0.048(2) 0.068(2) 0.105(4) -0.033(3) 0.050(3) -0.0216(18)

_geom_special_details
;
 All esds (except the esd in the dihedral angle between two l.s. planes)
 are estimated using the full covariance matrix.  The cell esds are taken
 into account individually in the estimation of esds in distances, angles
 and torsion angles; correlations between esds in cell parameters are only
 used when they are defined by crystal symmetry.  An approximate (isotropic)
 treatment of cell esds is used for estimating esds involving l.s. planes.
;
loop_
  _geom_bond_atom_site_label_1
  _geom_bond_atom_site_label_2
  _geom_bond_distance
  _geom_bond_site_symmetry_2
  _geom_bond_publ_flag
 Ca1 O1 2.3712(9) . ?
 Ca1 O2 2.3778(11) . ?
 Ca1 N1 2.3511(11) . ?
 Ca1 N2 2.3391(11) . ?
 Ca1 H 2.178(19) . ?
 K1 C33 3.3959(13) . ?
 K1 C34 3.4146(14) . ?
 K1 C38 3.3244(14) . ?
 K1 C25 3.5208(16) 3_666 ?
 K1 C35 3.3815(15) . ?
 K1 C23 3.5129(16) 3_666 ?
 K1 C37 3.3305(16) . ?
 K1 C24 3.5078(16) 3_666 ?
 K1 C36 3.3765(15) . ?
 K1 H 2.763(19) 3_666 ?
 K1 H 2.820(19) . ?
 O1 C6 1.3982(14) . ?
 O1 C9 1.3996(15) . ?
 O2 C48 1.451(2) . ?
 O2 C45 1.457(2) . ?
 N1 C1 1.3732(16) . ?
 N1 C21 1.4161(17) . ?
 N2 C49 1.3736(17) . ?
 N2 C33 1.4186(16) . ?
 C6 C1 1.4173(18) . ?
 C6 C5 1.3762(18) . ?
 C1 C2 1.4083(17) . ?
 C9 C49 1.4176(17) . ?
 C9 C8 1.3704(18) . ?
 C2 H2 0.9500 . ?
 C2 C3 1.3968(19) . ?
 C3 C4 1.393(2) . ?
 C3 C17 1.5406(19) . ?
 C5 C7 1.5313(18) . ?
 C5 C4 1.4058(18) . ?
 C49 C12 1.4052(19) . ?
 C7 C8 1.5338(17) . ?
 C7 C50 1.5352(19) . ?
 C7 C51 1.5420(19) . ?
 C21 C22 1.4127(19) . ?
 C21 C26 1.4111(19) . ?
 C8 C10 1.4051(19) . ?
 C22 C23 1.398(2) . ?
 C22 C27 1.517(2) . ?
 C50 H50A 0.9800 . ?
 C50 H50B 0.9800 . ?
 C50 H50C 0.9800 . ?
 C33 C34 1.418(2) . ?
 C33 C38 1.413(2) . ?
 C34 C42 1.513(2) . ?
 C34 C35 1.4002(19) . ?
 C4 H4 0.9500 . ?
 C26 C25 1.401(2) . ?
 C26 C30 1.510(2) . ?
 C38 C39 1.514(2) . ?
 C38 C37 1.3995(19) . ?
 C10 H10 0.9500 . ?
 C10 C11 1.393(2) . ?
 C42 H42 1.0000 . ?
 C42 C43 1.530(2) . ?
 C42 C44 1.531(2) . ?
 C12 H12 0.9500 . ?
 C12 C11 1.397(2) . ?
 C39 H39 1.0000 . ?
 C39 C41 1.524(3) . ?
 C39 C40 1.523(3) . ?
 C25 H25 0.9500 . ?
 C25 C24 1.375(2) . ?
 C35 H35 0.9500 . ?
 C35 C36 1.382(2) . ?
 C23 H23 0.9500 . ?
 C23 C24 1.380(2) . ?
 C37 H37 0.9500 . ?
 C37 C36 1.382(2) . ?
 C51 H51A 0.9800 . ?
 C51 H51B 0.9800 . ?
 C51 H51C 0.9800 . ?
 C27 H27 1.0000 . ?
 C27 C29 1.521(2) . ?
 C27 C28 1.522(2) . ?
 C11 C13 1.549(4) . ?
 C11 C55 1.557(11) . ?
 C17 C20 1.539(7) . ?
 C17 C18 1.521(7) . ?
 C17 C19 1.569(5) . ?
 C17 C54 1.529(8) . ?
 C17 C52 1.545(12) . ?
 C17 C53 1.521(13) . ?
 C24 H24 0.9500 . ?
 C36 H36 0.9500 . ?
 C29 H29A 0.9800 . ?
 C29 H29B 0.9800 . ?
 C29 H29C 0.9800 . ?
 C30 H30A 1.0000 . ?
 C30 H30 1.0000 . ?
 C30 C32 1.504(5) . ?
 C30 C31 1.568(4) . ?
 C30 C71 1.444(11) . ?
 C30 C72 1.533(15) . ?
 C43 H43A 0.9800 . ?
 C43 H43B 0.9800 . ?
 C43 H43C 0.9800 . ?
 C77 H77 0.9500 . ?
 C77 C78 1.375(3) . ?
 C77 C76 1.376(3) . ?
 C28 H28A 0.9800 . ?
 C28 H28B 0.9800 . ?
 C28 H28C 0.9800 . ?
 C78 H78 0.9500 . ?
 C78 C73 1.379(3) . ?
 C44 H44A 0.9800 . ?
 C44 H44B 0.9800 . ?
 C44 H44C 0.9800 . ?
 C76 H76 0.9500 . ?
 C76 C75 1.381(3) . ?
 C74 H74 0.9500 . ?
 C74 C73 1.376(3) . ?
 C74 C75 1.370(3) . ?
 C20 H20A 0.9800 . ?
 C20 H20B 0.9800 . ?
 C20 H20C 0.9800 . ?
 C63 H63 0.9500 . ?
 C63 C62 1.374(5) . ?
 C63 C64 1.381(4) . ?
 C73 H73 0.9500 . ?
 C75 H75 0.9500 . ?
 C62 H62 0.9500 . ?
 C62 C61 1.383(4) . ?
 C48 H48A 0.9900 . ?
 C48 H48B 0.9900 . ?
 C48 C47 1.507(3) . ?
 C45 H45A 0.9900 . ?
 C45 H45B 0.9900 . ?
 C45 C46 1.513(3) . ?
 C59 H59 0.9500 . ?
 C59 C64 1.380(5) . ?
 C59 C60 1.381(5) . ?
 C64 H64 0.9500 . ?
 C61 H61 0.9500 . ?
 C61 C60 1.381(4) . ?
 C47 H47A 0.9900 . ?
 C47 H47B 0.9900 . ?
 C47 C46 1.511(4) . ?
 C85 H85 0.9500 . ?
 C85 C86 1.3900 . ?
 C85 C90 1.3900 . ?
 C86 H86 0.9500 . ?
 C86 C87 1.3900 . ?
 C87 H87 0.9500 . ?
 C87 C88 1.3900 . ?
 C88 H88 0.9500 . ?
 C88 C89 1.3900 . ?
 C89 H89 0.9500 . ?
 C89 C90 1.3900 . ?
 C90 H90 0.9500 . ?
 C60 H60 0.9500 . ?
 C18 H18A 0.9800 . ?
 C18 H18B 0.9800 . ?
 C18 H18C 0.9800 . ?
 C41 H41A 0.9800 . ?
 C41 H41B 0.9800 . ?
 C41 H41C 0.9800 . ?
 C46 H46A 0.9900 . ?
 C46 H46B 0.9900 . ?
 C40 H40A 0.9800 . ?
 C40 H40B 0.9800 . ?
 C40 H40C 0.9800 . ?
 C16 H16A 0.9800 . ?
 C16 H16B 0.9800 . ?
 C16 H16C 0.9800 . ?
 C16 C13 1.557(5) . ?
 C19 H19A 0.9800 . ?
 C19 H19B 0.9800 . ?
 C19 H19C 0.9800 . ?
 C32 H32A 0.9800 . ?
 C32 H32B 0.9800 . ?
 C32 H32C 0.9800 . ?
 C15 H15A 0.9800 . ?
 C15 H15B 0.9800 . ?
 C15 H15C 0.9800 . ?
 C15 C13 1.519(5) . ?
 C31 H31A 0.9800 . ?
 C31 H31B 0.9800 . ?
 C31 H31C 0.9800 . ?
 C65 H65 0.9500 . ?
 C65 C70 1.375(16) . ?
 C65 C66 1.386(18) . ?
 C70 H70 0.9500 . ?
 C70 C69 1.384(17) . ?
 C69 H69 0.9500 . ?
 C69 C68 1.366(18) . ?
 C68 H68 0.9500 . ?
 C68 C67 1.403(17) . ?
 C67 H67 0.9500 . ?
 C67 C66 1.390(19) . ?
 C66 H66 0.9500 . ?
 C71 H71A 0.9800 . ?
 C71 H71B 0.9800 . ?
 C71 H71C 0.9800 . ?
 C72 H72A 0.9800 . ?
 C72 H72B 0.9800 . ?
 C72 H72C 0.9800 . ?
 C54 H54A 0.9800 . ?
 C54 H54B 0.9800 . ?
 C54 H54C 0.9800 . ?
 C52 H52A 0.9800 . ?
 C52 H52B 0.9800 . ?
 C52 H52C 0.9800 . ?
 C53 H53A 0.9800 . ?
 C53 H53B 0.9800 . ?
 C53 H53C 0.9800 . ?
 C79 H79 0.9500 . ?
 C79 C80 1.3900 . ?
 C79 C84 1.3900 . ?
 C80 H80 0.9500 . ?
 C80 C81 1.3900 . ?
 C81 H81 0.9500 . ?
 C81 C82 1.3900 . ?
 C82 H82 0.9500 . ?
 C82 C83 1.3900 . ?
 C83 H83 0.9500 . ?
 C83 C84 1.3900 . ?
 C84 H84 0.9500 . ?
 C14 H14A 0.9800 . ?
 C14 H14B 0.9800 . ?
 C14 H14C 0.9800 . ?
 C14 C13 1.514(5) . ?
 C55 C58 1.518(13) . ?
 C55 C56 1.479(13) . ?
 C55 C57 1.575(13) . ?
 C58 H58A 0.9800 . ?
 C58 H58B 0.9800 . ?
 C58 H58C 0.9800 . ?
 C56 H56A 0.9800 . ?
 C56 H56B 0.9800 . ?
 C56 H56C 0.9800 . ?
 C57 H57A 0.9800 . ?
 C57 H57B 0.9800 . ?
 C57 H57C 0.9800 . ?

loop_
  _geom_angle_atom_site_label_1
  _geom_angle_atom_site_label_2
  _geom_angle_atom_site_label_3
  _geom_angle
  _geom_angle_site_symmetry_1
  _geom_angle_site_symmetry_3
  _geom_angle_publ_flag
 O1 Ca1 O2 88.31(4) . . ?
 O1 Ca1 H 160.4(5) . . ?
 O2 Ca1 H 111.0(5) . . ?
 N1 Ca1 O1 68.05(3) . . ?
 N1 Ca1 O2 99.55(4) . . ?
 N1 Ca1 H 110.1(5) . . ?
 N2 Ca1 O1 67.95(3) . . ?
 N2 Ca1 O2 111.57(4) . . ?
 N2 Ca1 N1 124.25(4) . . ?
 N2 Ca1 H 100.5(5) . . ?
 Ca1 K1 H 27.3(4) 3_666 3_666 ?
 Ca1 K1 H 96.8(4) 3_666 . ?
 C33 K1 Ca1 149.59(3) . 3_666 ?
 C33 K1 C34 24.02(3) . . ?
 C33 K1 C25 107.43(3) . 3_666 ?
 C33 K1 C23 119.71(3) . 3_666 ?
 C33 K1 C24 104.28(3) . 3_666 ?
 C33 K1 H 124.5(4) . 3_666 ?
 C33 K1 H 72.7(4) . . ?
 C34 K1 Ca1 172.96(3) . 3_666 ?
 C34 K1 C25 95.88(3) . 3_666 ?
 C34 K1 C23 97.25(3) . 3_666 ?
 C34 K1 C24 85.74(3) . 3_666 ?
 C34 K1 H 148.0(4) . 3_666 ?
 C34 K1 H 83.2(4) . . ?
 C38 K1 Ca1 130.44(3) . 3_666 ?
 C38 K1 C33 24.25(3) . . ?
 C38 K1 C34 42.53(4) . . ?
 C38 K1 C25 94.81(3) . 3_666 ?
 C38 K1 C35 49.17(4) . . ?
 C38 K1 C23 121.89(4) . 3_666 ?
 C38 K1 C37 24.28(3) . . ?
 C38 K1 C24 100.71(4) . 3_666 ?
 C38 K1 C36 42.39(3) . . ?
 C38 K1 H 112.0(4) . 3_666 ?
 C38 K1 H 86.4(4) . . ?
 C25 K1 Ca1 84.49(3) 3_666 3_666 ?
 C25 K1 H 107.2(4) 3_666 3_666 ?
 C25 K1 H 177.1(4) 3_666 . ?
 C35 K1 Ca1 156.01(3) . 3_666 ?
 C35 K1 C33 41.96(3) . . ?
 C35 K1 C34 23.77(3) . . ?
 C35 K1 C25 72.15(4) . 3_666 ?
 C35 K1 C23 78.02(4) . 3_666 ?
 C35 K1 C24 63.04(3) . 3_666 ?
 C35 K1 H 106.8(4) . . ?
 C35 K1 H 160.0(4) . 3_666 ?
 C23 K1 Ca1 87.52(3) 3_666 3_666 ?
 C23 K1 C25 39.51(4) 3_666 3_666 ?
 C23 K1 H 114.7(4) 3_666 3_666 ?
 C23 K1 H 137.8(4) 3_666 . ?
 C37 K1 Ca1 125.15(3) . 3_666 ?
 C37 K1 C33 42.28(3) . . ?
 C37 K1 C34 48.96(4) . . ?
 C37 K1 C25 70.53(4) . 3_666 ?
 C37 K1 C35 41.71(4) . . ?
 C37 K1 C23 100.40(4) . 3_666 ?
 C37 K1 C24 78.11(4) . 3_666 ?
 C37 K1 C36 23.77(4) . . ?
 C37 K1 H 118.6(4) . 3_666 ?
 C37 K1 H 110.6(4) . . ?
 C24 K1 Ca1 96.96(3) 3_666 3_666 ?
 C24 K1 C25 22.57(4) 3_666 3_666 ?
 C24 K1 C23 22.66(4) 3_666 3_666 ?
 C24 K1 H 123.3(4) 3_666 3_666 ?
 C24 K1 H 154.5(4) 3_666 . ?
 C36 K1 Ca1 135.01(3) . 3_666 ?
 C36 K1 C33 48.95(3) . . ?
 C36 K1 C34 41.86(4) . . ?
 C36 K1 C25 58.51(3) . 3_666 ?
 C36 K1 C35 23.60(4) . . ?
 C36 K1 C23 79.51(4) . 3_666 ?
 C36 K1 C24 58.71(4) . 3_666 ?
 C36 K1 H 139.2(4) . 3_666 ?
 C36 K1 H 121.5(4) . . ?
 H K1 H 74.8(6) . 3_666 ?
 C6 O1 Ca1 119.52(7) . . ?
 C6 O1 C9 116.55(10) . . ?
 C9 O1 Ca1 120.11(7) . . ?
 C48 O2 Ca1 131.84(11) . . ?
 C48 O2 C45 108.27(13) . . ?
 C45 O2 Ca1 117.26(10) . . ?
 C1 N1 Ca1 118.81(8) . . ?
 C1 N1 C21 116.62(11) . . ?
 C21 N1 Ca1 124.07(8) . . ?
 C49 N2 Ca1 119.79(8) . . ?
 C49 N2 C33 114.71(10) . . ?
 C33 N2 Ca1 125.49(8) . . ?
 O1 C6 C1 114.03(11) . . ?
 C5 C6 O1 121.32(11) . . ?
 C5 C6 C1 124.61(11) . . ?
 N1 C1 C6 118.48(11) . . ?
 N1 C1 C2 126.38(12) . . ?
 C2 C1 C6 115.14(11) . . ?
 O1 C9 C49 113.68(11) . . ?
 C8 C9 O1 121.59(11) . . ?
 C8 C9 C49 124.73(12) . . ?
 C1 C2 H2 118.8 . . ?
 C3 C2 C1 122.46(12) . . ?
 C3 C2 H2 118.8 . . ?
 C2 C3 C17 120.15(12) . . ?
 C4 C3 C2 119.05(12) . . ?
 C4 C3 C17 120.74(12) . . ?
 C6 C5 C7 119.65(11) . . ?
 C6 C5 C4 117.36(12) . . ?
 C4 C5 C7 122.98(12) . . ?
 N2 C49 C9 118.31(11) . . ?
 N2 C49 C12 126.73(12) . . ?
 C12 C49 C9 114.95(12) . . ?
 C5 C7 C8 109.22(10) . . ?
 C5 C7 C50 110.42(11) . . ?
 C5 C7 C51 108.78(11) . . ?
 C8 C7 C50 110.75(11) . . ?
 C8 C7 C51 107.98(11) . . ?
 C50 C7 C51 109.63(11) . . ?
 C22 C21 N1 120.31(12) . . ?
 C26 C21 N1 120.64(12) . . ?
 C26 C21 C22 118.96(13) . . ?
 C9 C8 C7 119.50(11) . . ?
 C9 C8 C10 117.63(12) . . ?
 C10 C8 C7 122.77(12) . . ?
 C21 C22 C27 120.37(12) . . ?
 C23 C22 C21 119.67(13) . . ?
 C23 C22 C27 119.90(13) . . ?
 C7 C50 H50A 109.5 . . ?
 C7 C50 H50B 109.5 . . ?
 C7 C50 H50C 109.5 . . ?
 H50A C50 H50B 109.5 . . ?
 H50A C50 H50C 109.5 . . ?
 H50B C50 H50C 109.5 . . ?
 N2 C33 K1 115.58(8) . . ?
 C34 C33 K1 78.72(8) . . ?
 C34 C33 N2 119.59(12) . . ?
 C38 C33 K1 75.04(8) . . ?
 C38 C33 N2 120.88(12) . . ?
 C38 C33 C34 119.51(12) . . ?
 C33 C34 K1 77.25(8) . . ?
 C33 C34 C42 121.23(12) . . ?
 C42 C34 K1 115.82(9) . . ?
 C35 C34 K1 76.79(8) . . ?
 C35 C34 C33 118.90(14) . . ?
 C35 C34 C42 119.86(13) . . ?
 C3 C4 C5 121.28(12) . . ?
 C3 C4 H4 119.4 . . ?
 C5 C4 H4 119.4 . . ?
 C21 C26 C30 121.21(13) . . ?
 C25 C26 C21 119.09(14) . . ?
 C25 C26 C30 119.65(13) . . ?
 C33 C38 K1 80.71(8) . . ?
 C33 C38 C39 121.88(12) . . ?
 C39 C38 K1 110.30(9) . . ?
 C37 C38 K1 78.11(9) . . ?
 C37 C38 C33 119.25(14) . . ?
 C37 C38 C39 118.86(13) . . ?
 C8 C10 H10 119.5 . . ?
 C11 C10 C8 121.03(13) . . ?
 C11 C10 H10 119.5 . . ?
 C34 C42 H42 107.6 . . ?
 C34 C42 C43 112.44(13) . . ?
 C34 C42 C44 110.92(14) . . ?
 C43 C42 H42 107.6 . . ?
 C43 C42 C44 110.57(14) . . ?
 C44 C42 H42 107.6 . . ?
 C49 C12 H12 118.7 . . ?
 C11 C12 C49 122.64(13) . . ?
 C11 C12 H12 118.7 . . ?
 C38 C39 H39 107.8 . . ?
 C38 C39 C41 110.87(14) . . ?
 C38 C39 C40 111.35(16) . . ?
 C41 C39 H39 107.8 . . ?
 C40 C39 H39 107.8 . . ?
 C40 C39 C41 111.0(2) . . ?
 K1 C25 H25 113.0 3_666 . ?
 C26 C25 K1 79.87(8) . 3_666 ?
 C26 C25 H25 119.1 . . ?
 C24 C25 K1 78.18(9) . 3_666 ?
 C24 C25 C26 121.79(14) . . ?
 C24 C25 H25 119.1 . . ?
 K1 C35 H35 113.6 . . ?
 C34 C35 K1 79.44(8) . . ?
 C34 C35 H35 119.3 . . ?
 C36 C35 K1 78.00(9) . . ?
 C36 C35 C34 121.39(14) . . ?
 C36 C35 H35 119.3 . . ?
 K1 C23 H23 112.2 3_666 . ?
 C22 C23 K1 80.16(8) . 3_666 ?
 C22 C23 H23 119.4 . . ?
 C24 C23 K1 78.46(9) . 3_666 ?
 C24 C23 C22 121.19(15) . . ?
 C24 C23 H23 119.4 . . ?
 K1 C37 H37 113.3 . . ?
 C38 C37 K1 77.62(8) . . ?
 C38 C37 H37 119.4 . . ?
 C36 C37 K1 79.98(9) . . ?
 C36 C37 C38 121.16(14) . . ?
 C36 C37 H37 119.4 . . ?
 C7 C51 H51A 109.5 . . ?
 C7 C51 H51B 109.5 . . ?
 C7 C51 H51C 109.5 . . ?
 H51A C51 H51B 109.5 . . ?
 H51A C51 H51C 109.5 . . ?
 H51B C51 H51C 109.5 . . ?
 C22 C27 H27 107.4 . . ?
 C22 C27 C29 113.42(13) . . ?
 C22 C27 C28 110.15(13) . . ?
 C29 C27 H27 107.4 . . ?
 C29 C27 C28 110.88(13) . . ?
 C28 C27 H27 107.4 . . ?
 C10 C11 C12 119.01(13) . . ?
 C10 C11 C13 122.1(2) . . ?
 C10 C11 C55 121.2(5) . . ?
 C12 C11 C13 118.7(2) . . ?
 C12 C11 C55 117.7(5) . . ?
 C3 C17 C19 109.1(2) . . ?
 C3 C17 C52 105.1(7) . . ?
 C20 C17 C3 111.7(7) . . ?
 C20 C17 C19 104.6(4) . . ?
 C18 C17 C3 110.0(4) . . ?
 C18 C17 C20 109.1(7) . . ?
 C18 C17 C19 112.3(3) . . ?
 C54 C17 C3 112.9(4) . . ?
 C54 C17 C52 103.9(6) . . ?
 C53 C17 C3 112.3(13) . . ?
 C53 C17 C54 113.0(10) . . ?
 C53 C17 C52 108.8(12) . . ?
 K1 C24 H24 112.1 3_666 . ?
 C25 C24 K1 79.25(9) . 3_666 ?
 C25 C24 C23 119.28(14) . . ?
 C25 C24 H24 120.4 . . ?
 C23 C24 K1 78.88(9) . 3_666 ?
 C23 C24 H24 120.4 . . ?
 K1 C36 H36 115.9 . . ?
 C35 C36 K1 78.40(9) . . ?
 C35 C36 H36 120.2 . . ?
 C37 C36 K1 76.25(9) . . ?
 C37 C36 C35 119.68(13) . . ?
 C37 C36 H36 120.2 . . ?
 C27 C29 H29A 109.5 . . ?
 C27 C29 H29B 109.5 . . ?
 C27 C29 H29C 109.5 . . ?
 H29A C29 H29B 109.5 . . ?
 H29A C29 H29C 109.5 . . ?
 H29B C29 H29C 109.5 . . ?
 C26 C30 H30A 103.7 . . ?
 C26 C30 H30 108.0 . . ?
 C26 C30 C31 107.74(19) . . ?
 C26 C30 C72 112.4(12) . . ?
 C32 C30 C26 112.1(3) . . ?
 C32 C30 H30 108.0 . . ?
 C32 C30 C31 112.8(3) . . ?
 C31 C30 H30 108.0 . . ?
 C71 C30 C26 115.0(7) . . ?
 C71 C30 H30A 103.7 . . ?
 C71 C30 C72 116.3(12) . . ?
 C72 C30 H30A 103.7 . . ?
 C42 C43 H43A 109.5 . . ?
 C42 C43 H43B 109.5 . . ?
 C42 C43 H43C 109.5 . . ?
 H43A C43 H43B 109.5 . . ?
 H43A C43 H43C 109.5 . . ?
 H43B C43 H43C 109.5 . . ?
 C78 C77 H77 120.0 . . ?
 C78 C77 C76 120.00(18) . . ?
 C76 C77 H77 120.0 . . ?
 C27 C28 H28A 109.5 . . ?
 C27 C28 H28B 109.5 . . ?
 C27 C28 H28C 109.5 . . ?
 H28A C28 H28B 109.5 . . ?
 H28A C28 H28C 109.5 . . ?
 H28B C28 H28C 109.5 . . ?
 C77 C78 H78 120.1 . . ?
 C77 C78 C73 119.71(18) . . ?
 C73 C78 H78 120.1 . . ?
 C42 C44 H44A 109.5 . . ?
 C42 C44 H44B 109.5 . . ?
 C42 C44 H44C 109.5 . . ?
 H44A C44 H44B 109.5 . . ?
 H44A C44 H44C 109.5 . . ?
 H44B C44 H44C 109.5 . . ?
 C77 C76 H76 120.0 . . ?
 C77 C76 C75 119.96(19) . . ?
 C75 C76 H76 120.0 . . ?
 C73 C74 H74 120.2 . . ?
 C75 C74 H74 120.2 . . ?
 C75 C74 C73 119.62(19) . . ?
 C17 C20 H20A 109.5 . . ?
 C17 C20 H20B 109.5 . . ?
 C17 C20 H20C 109.5 . . ?
 H20A C20 H20B 109.5 . . ?
 H20A C20 H20C 109.5 . . ?
 H20B C20 H20C 109.5 . . ?
 C62 C63 H63 119.9 . . ?
 C62 C63 C64 120.2(3) . . ?
 C64 C63 H63 119.9 . . ?
 C78 C73 H73 119.8 . . ?
 C74 C73 C78 120.5(2) . . ?
 C74 C73 H73 119.8 . . ?
 C76 C75 H75 119.9 . . ?
 C74 C75 C76 120.23(18) . . ?
 C74 C75 H75 119.9 . . ?
 C63 C62 H62 120.0 . . ?
 C63 C62 C61 120.0(3) . . ?
 C61 C62 H62 120.0 . . ?
 O2 C48 H48A 110.8 . . ?
 O2 C48 H48B 110.8 . . ?
 O2 C48 C47 104.84(15) . . ?
 H48A C48 H48B 108.9 . . ?
 C47 C48 H48A 110.8 . . ?
 C47 C48 H48B 110.8 . . ?
 O2 C45 H45A 110.4 . . ?
 O2 C45 H45B 110.4 . . ?
 O2 C45 C46 106.51(16) . . ?
 H45A C45 H45B 108.6 . . ?
 C46 C45 H45A 110.4 . . ?
 C46 C45 H45B 110.4 . . ?
 C64 C59 H59 120.3 . . ?
 C64 C59 C60 119.4(3) . . ?
 C60 C59 H59 120.3 . . ?
 C63 C64 H64 119.9 . . ?
 C59 C64 C63 120.2(3) . . ?
 C59 C64 H64 119.9 . . ?
 C62 C61 H61 120.2 . . ?
 C60 C61 C62 119.6(2) . . ?
 C60 C61 H61 120.2 . . ?
 C48 C47 H47A 111.4 . . ?
 C48 C47 H47B 111.4 . . ?
 C48 C47 C46 101.85(19) . . ?
 H47A C47 H47B 109.3 . . ?
 C46 C47 H47A 111.4 . . ?
 C46 C47 H47B 111.4 . . ?
 C86 C85 H85 120.0 . . ?
 C86 C85 C90 120.0 . . ?
 C90 C85 H85 120.0 . . ?
 C85 C86 H86 120.0 . . ?
 C87 C86 C85 120.0 . . ?
 C87 C86 H86 120.0 . . ?
 C86 C87 H87 120.0 . . ?
 C86 C87 C88 120.0 . . ?
 C88 C87 H87 120.0 . . ?
 C87 C88 H88 120.0 . . ?
 C89 C88 C87 120.0 . . ?
 C89 C88 H88 120.0 . . ?
 C88 C89 H89 120.0 . . ?
 C90 C89 C88 120.0 . . ?
 C90 C89 H89 120.0 . . ?
 C85 C90 H90 120.0 . . ?
 C89 C90 C85 120.0 . . ?
 C89 C90 H90 120.0 . . ?
 C59 C60 H60 119.7 . . ?
 C61 C60 C59 120.6(3) . . ?
 C61 C60 H60 119.7 . . ?
 C17 C18 H18A 109.5 . . ?
 C17 C18 H18B 109.5 . . ?
 C17 C18 H18C 109.5 . . ?
 H18A C18 H18B 109.5 . . ?
 H18A C18 H18C 109.5 . . ?
 H18B C18 H18C 109.5 . . ?
 C39 C41 H41A 109.5 . . ?
 C39 C41 H41B 109.5 . . ?
 C39 C41 H41C 109.5 . . ?
 H41A C41 H41B 109.5 . . ?
 H41A C41 H41C 109.5 . . ?
 H41B C41 H41C 109.5 . . ?
 C45 C46 H46A 111.2 . . ?
 C45 C46 H46B 111.2 . . ?
 C47 C46 C45 102.91(17) . . ?
 C47 C46 H46A 111.2 . . ?
 C47 C46 H46B 111.2 . . ?
 H46A C46 H46B 109.1 . . ?
 C39 C40 H40A 109.5 . . ?
 C39 C40 H40B 109.5 . . ?
 C39 C40 H40C 109.5 . . ?
 H40A C40 H40B 109.5 . . ?
 H40A C40 H40C 109.5 . . ?
 H40B C40 H40C 109.5 . . ?
 H16A C16 H16B 109.5 . . ?
 H16A C16 H16C 109.5 . . ?
 H16B C16 H16C 109.5 . . ?
 C13 C16 H16A 109.5 . . ?
 C13 C16 H16B 109.5 . . ?
 C13 C16 H16C 109.5 . . ?
 C17 C19 H19A 109.5 . . ?
 C17 C19 H19B 109.5 . . ?
 C17 C19 H19C 109.5 . . ?
 H19A C19 H19B 109.5 . . ?
 H19A C19 H19C 109.5 . . ?
 H19B C19 H19C 109.5 . . ?
 C30 C32 H32A 109.5 . . ?
 C30 C32 H32B 109.5 . . ?
 C30 C32 H32C 109.5 . . ?
 H32A C32 H32B 109.5 . . ?
 H32A C32 H32C 109.5 . . ?
 H32B C32 H32C 109.5 . . ?
 H15A C15 H15B 109.5 . . ?
 H15A C15 H15C 109.5 . . ?
 H15B C15 H15C 109.5 . . ?
 C13 C15 H15A 109.5 . . ?
 C13 C15 H15B 109.5 . . ?
 C13 C15 H15C 109.5 . . ?
 C30 C31 H31A 109.5 . . ?
 C30 C31 H31B 109.5 . . ?
 C30 C31 H31C 109.5 . . ?
 H31A C31 H31B 109.5 . . ?
 H31A C31 H31C 109.5 . . ?
 H31B C31 H31C 109.5 . . ?
 C70 C65 H65 121.0 . . ?
 C70 C65 C66 117.9(17) . . ?
 C66 C65 H65 121.0 . . ?
 C65 C70 H70 120.4 . . ?
 C65 C70 C69 119.2(18) . . ?
 C69 C70 H70 120.4 . . ?
 C70 C69 H69 118.9 . . ?
 C68 C69 C70 122(2) . . ?
 C68 C69 H69 118.9 . . ?
 C69 C68 H68 120.4 . . ?
 C69 C68 C67 119.2(18) . . ?
 C67 C68 H68 120.4 . . ?
 C68 C67 H67 121.7 . . ?
 C66 C67 C68 116.5(18) . . ?
 C66 C67 H67 121.7 . . ?
 C65 C66 C67 123.0(19) . . ?
 C65 C66 H66 118.5 . . ?
 C67 C66 H66 118.5 . . ?
 C30 C71 H71A 109.5 . . ?
 C30 C71 H71B 109.5 . . ?
 C30 C71 H71C 109.5 . . ?
 H71A C71 H71B 109.5 . . ?
 H71A C71 H71C 109.5 . . ?
 H71B C71 H71C 109.5 . . ?
 C30 C72 H72A 109.5 . . ?
 C30 C72 H72B 109.5 . . ?
 C30 C72 H72C 109.5 . . ?
 H72A C72 H72B 109.5 . . ?
 H72A C72 H72C 109.5 . . ?
 H72B C72 H72C 109.5 . . ?
 C17 C54 H54A 109.5 . . ?
 C17 C54 H54B 109.5 . . ?
 C17 C54 H54C 109.5 . . ?
 H54A C54 H54B 109.5 . . ?
 H54A C54 H54C 109.5 . . ?
 H54B C54 H54C 109.5 . . ?
 C17 C52 H52A 109.5 . . ?
 C17 C52 H52B 109.5 . . ?
 C17 C52 H52C 109.5 . . ?
 H52A C52 H52B 109.5 . . ?
 H52A C52 H52C 109.5 . . ?
 H52B C52 H52C 109.5 . . ?
 C17 C53 H53A 109.5 . . ?
 C17 C53 H53B 109.5 . . ?
 C17 C53 H53C 109.5 . . ?
 H53A C53 H53B 109.5 . . ?
 H53A C53 H53C 109.5 . . ?
 H53B C53 H53C 109.5 . . ?
 C80 C79 H79 120.0 . . ?
 C80 C79 C84 120.0 . . ?
 C84 C79 H79 120.0 . . ?
 C79 C80 H80 120.0 . . ?
 C81 C80 C79 120.0 . . ?
 C81 C80 H80 120.0 . . ?
 C80 C81 H81 120.0 . . ?
 C80 C81 C82 120.0 . . ?
 C82 C81 H81 120.0 . . ?
 C81 C82 H82 120.0 . . ?
 C83 C82 C81 120.0 . . ?
 C83 C82 H82 120.0 . . ?
 C82 C83 H83 120.0 . . ?
 C82 C83 C84 120.0 . . ?
 C84 C83 H83 120.0 . . ?
 C79 C84 H84 120.0 . . ?
 C83 C84 C79 120.0 . . ?
 C83 C84 H84 120.0 . . ?
 H14A C14 H14B 109.5 . . ?
 H14A C14 H14C 109.5 . . ?
 H14B C14 H14C 109.5 . . ?
 C13 C14 H14A 109.5 . . ?
 C13 C14 H14B 109.5 . . ?
 C13 C14 H14C 109.5 . . ?
 C11 C13 C16 111.1(3) . . ?
 C15 C13 C11 108.4(3) . . ?
 C15 C13 C16 108.4(3) . . ?
 C14 C13 C11 113.2(4) . . ?
 C14 C13 C16 106.2(3) . . ?
 C14 C13 C15 109.5(5) . . ?
 C11 C55 C57 101.7(8) . . ?
 C58 C55 C11 109.3(13) . . ?
 C58 C55 C57 108.5(12) . . ?
 C56 C55 C11 116.9(9) . . ?
 C56 C55 C58 112.8(14) . . ?
 C56 C55 C57 106.7(11) . . ?
 C55 C58 H58A 109.5 . . ?
 C55 C58 H58B 109.5 . . ?
 C55 C58 H58C 109.5 . . ?
 H58A C58 H58B 109.5 . . ?
 H58A C58 H58C 109.5 . . ?
 H58B C58 H58C 109.5 . . ?
 C55 C56 H56A 109.5 . . ?
 C55 C56 H56B 109.5 . . ?
 C55 C56 H56C 109.5 . . ?
 H56A C56 H56B 109.5 . . ?
 H56A C56 H56C 109.5 . . ?
 H56B C56 H56C 109.5 . . ?
 C55 C57 H57A 109.5 . . ?
 C55 C57 H57B 109.5 . . ?
 C55 C57 H57C 109.5 . . ?
 H57A C57 H57B 109.5 . . ?
 H57A C57 H57C 109.5 . . ?
 H57B C57 H57C 109.5 . . ?

loop_
  _geom_torsion_atom_site_label_1
  _geom_torsion_atom_site_label_2
  _geom_torsion_atom_site_label_3
  _geom_torsion_atom_site_label_4
  _geom_torsion
  _geom_torsion_site_symmetry_1
  _geom_torsion_site_symmetry_2
  _geom_torsion_site_symmetry_3
  _geom_torsion_site_symmetry_4
  _geom_torsion_publ_flag
 Ca1 O1 C6 C1 -7.98(13) . . . . ?
 Ca1 O1 C6 C5 174.29(9) . . . . ?
 Ca1 O1 C9 C49 3.13(14) . . . . ?
 Ca1 O1 C9 C8 -176.36(10) . . . . ?
 Ca1 O2 C48 C47 -137.34(15) . . . . ?
 Ca1 O2 C45 C46 164.61(16) . . . . ?
 Ca1 N1 C1 C6 8.41(15) . . . . ?
 Ca1 N1 C1 C2 -172.12(10) . . . . ?
 Ca1 N1 C21 C22 -98.05(13) . . . . ?
 Ca1 N1 C21 C26 78.30(14) . . . . ?
 Ca1 N2 C49 C9 -3.25(16) . . . . ?
 Ca1 N2 C49 C12 176.14(12) . . . . ?
 Ca1 N2 C33 K1 12.26(13) . . . . ?
 Ca1 N2 C33 C34 -79.03(15) . . . . ?
 Ca1 N2 C33 C38 99.55(13) . . . . ?
 K1 C33 C34 C42 -112.65(12) . . . . ?
 K1 C33 C34 C35 66.88(12) . . . . ?
 K1 C33 C38 C39 108.19(13) . . . . ?
 K1 C33 C38 C37 -70.67(12) . . . . ?
 K1 C34 C42 C43 137.24(11) . . . . ?
 K1 C34 C42 C44 12.85(15) . . . . ?
 K1 C34 C35 C36 68.80(13) . . . . ?
 K1 C38 C39 C41 -29.55(17) . . . . ?
 K1 C38 C39 C40 -153.66(15) . . . . ?
 K1 C38 C37 C36 -70.07(14) . . . . ?
 K1 C25 C24 C23 -70.63(14) 3_666 . . . ?
 K1 C35 C36 C37 66.66(13) . . . . ?
 K1 C23 C24 C25 70.83(14) 3_666 . . . ?
 K1 C37 C36 C35 -67.81(13) . . . . ?
 O1 C6 C1 N1 -0.27(16) . . . . ?
 O1 C6 C1 C2 -179.80(10) . . . . ?
 O1 C6 C5 C7 -0.08(18) . . . . ?
 O1 C6 C5 C4 -179.02(12) . . . . ?
 O1 C9 C49 N2 0.06(17) . . . . ?
 O1 C9 C49 C12 -179.40(12) . . . . ?
 O1 C9 C8 C7 3.81(19) . . . . ?
 O1 C9 C8 C10 -179.66(13) . . . . ?
 O2 C48 C47 C46 -37.7(2) . . . . ?
 O2 C45 C46 C47 -24.3(3) . . . . ?
 N1 C1 C2 C3 179.87(13) . . . . ?
 N1 C21 C22 C23 174.64(12) . . . . ?
 N1 C21 C22 C27 -2.72(19) . . . . ?
 N1 C21 C26 C25 -175.23(12) . . . . ?
 N1 C21 C26 C30 7.4(2) . . . . ?
 N2 C49 C12 C11 179.74(16) . . . . ?
 N2 C33 C34 K1 113.14(11) . . . . ?
 N2 C33 C34 C42 0.50(19) . . . . ?
 N2 C33 C34 C35 -179.97(12) . . . . ?
 N2 C33 C38 K1 -111.15(11) . . . . ?
 N2 C33 C38 C39 -3.0(2) . . . . ?
 N2 C33 C38 C37 178.17(12) . . . . ?
 C6 O1 C9 C49 -154.74(11) . . . . ?
 C6 O1 C9 C8 25.77(17) . . . . ?
 C6 C1 C2 C3 -0.64(19) . . . . ?
 C6 C5 C7 C8 26.79(16) . . . . ?
 C6 C5 C7 C50 148.81(12) . . . . ?
 C6 C5 C7 C51 -90.85(14) . . . . ?
 C6 C5 C4 C3 -2.1(2) . . . . ?
 C1 N1 C21 C22 73.78(15) . . . . ?
 C1 N1 C21 C26 -109.87(14) . . . . ?
 C1 C6 C5 C7 -177.56(12) . . . . ?
 C1 C6 C5 C4 3.5(2) . . . . ?
 C1 C2 C3 C4 1.9(2) . . . . ?
 C1 C2 C3 C17 179.00(13) . . . . ?
 C9 O1 C6 C1 150.03(11) . . . . ?
 C9 O1 C6 C5 -27.70(16) . . . . ?
 C9 C49 C12 C11 -0.9(2) . . . . ?
 C9 C8 C10 C11 -1.1(2) . . . . ?
 C2 C3 C4 C5 -0.5(2) . . . . ?
 C2 C3 C17 C20 158.4(5) . . . . ?
 C2 C3 C17 C18 -80.3(3) . . . . ?
 C2 C3 C17 C19 43.3(4) . . . . ?
 C2 C3 C17 C54 16.5(6) . . . . ?
 C2 C3 C17 C52 -96.0(6) . . . . ?
 C2 C3 C17 C53 145.8(9) . . . . ?
 C5 C6 C1 N1 177.38(12) . . . . ?
 C5 C6 C1 C2 -2.16(19) . . . . ?
 C5 C7 C8 C9 -28.64(17) . . . . ?
 C5 C7 C8 C10 155.02(14) . . . . ?
 C49 N2 C33 K1 -168.96(8) . . . . ?
 C49 N2 C33 C34 99.75(14) . . . . ?
 C49 N2 C33 C38 -81.66(16) . . . . ?
 C49 C9 C8 C7 -175.62(12) . . . . ?
 C49 C9 C8 C10 0.9(2) . . . . ?
 C49 C12 C11 C10 0.6(3) . . . . ?
 C49 C12 C11 C13 176.1(3) . . . . ?
 C49 C12 C11 C55 -163.2(6) . . . . ?
 C7 C5 C4 C3 179.00(13) . . . . ?
 C7 C8 C10 C11 175.26(15) . . . . ?
 C21 N1 C1 C6 -163.88(11) . . . . ?
 C21 N1 C1 C2 15.60(18) . . . . ?
 C21 C22 C23 K1 -68.76(12) . . . 3_666 ?
 C21 C22 C23 C24 1.2(2) . . . . ?
 C21 C22 C27 C29 -145.06(14) . . . . ?
 C21 C22 C27 C28 90.00(16) . . . . ?
 C21 C26 C25 K1 69.18(12) . . . 3_666 ?
 C21 C26 C25 C24 0.0(2) . . . . ?
 C21 C26 C30 C32 -118.3(3) . . . . ?
 C21 C26 C30 C31 117.1(2) . . . . ?
 C21 C26 C30 C71 83.4(8) . . . . ?
 C21 C26 C30 C72 -140.5(9) . . . . ?
 C8 C9 C49 N2 179.53(13) . . . . ?
 C8 C9 C49 C12 0.1(2) . . . . ?
 C8 C10 C11 C12 0.4(3) . . . . ?
 C8 C10 C11 C13 -174.9(3) . . . . ?
 C8 C10 C11 C55 163.7(6) . . . . ?
 C22 C21 C26 C25 1.17(19) . . . . ?
 C22 C21 C26 C30 -176.20(13) . . . . ?
 C22 C23 C24 K1 -70.89(13) . . . 3_666 ?
 C22 C23 C24 C25 -0.1(2) . . . . ?
 C50 C7 C8 C9 -150.45(13) . . . . ?
 C50 C7 C8 C10 33.20(19) . . . . ?
 C33 N2 C49 C9 177.89(12) . . . . ?
 C33 N2 C49 C12 -2.7(2) . . . . ?
 C33 C34 C42 C43 -132.38(15) . . . . ?
 C33 C34 C42 C44 103.24(16) . . . . ?
 C33 C34 C35 K1 -67.13(12) . . . . ?
 C33 C34 C35 C36 1.7(2) . . . . ?
 C33 C38 C39 C41 -121.12(18) . . . . ?
 C33 C38 C39 C40 114.77(19) . . . . ?
 C33 C38 C37 K1 72.12(12) . . . . ?
 C33 C38 C37 C36 2.1(2) . . . . ?
 C34 C33 C38 K1 67.43(11) . . . . ?
 C34 C33 C38 C39 175.62(13) . . . . ?
 C34 C33 C38 C37 -3.2(2) . . . . ?
 C34 C35 C36 K1 -69.56(13) . . . . ?
 C34 C35 C36 C37 -2.9(2) . . . . ?
 C4 C3 C17 C20 -24.5(5) . . . . ?
 C4 C3 C17 C18 96.8(3) . . . . ?
 C4 C3 C17 C19 -139.6(3) . . . . ?
 C4 C3 C17 C54 -166.4(6) . . . . ?
 C4 C3 C17 C52 81.0(6) . . . . ?
 C4 C3 C17 C53 -37.1(9) . . . . ?
 C4 C5 C7 C8 -154.33(13) . . . . ?
 C4 C5 C7 C50 -32.31(17) . . . . ?
 C4 C5 C7 C51 88.03(15) . . . . ?
 C26 C21 C22 C23 -1.77(19) . . . . ?
 C26 C21 C22 C27 -179.13(12) . . . . ?
 C26 C25 C24 K1 70.06(14) . . . 3_666 ?
 C26 C25 C24 C23 -0.6(2) . . . . ?
 C38 C33 C34 K1 -65.46(11) . . . . ?
 C38 C33 C34 C42 -178.11(13) . . . . ?
 C38 C33 C34 C35 1.4(2) . . . . ?
 C38 C37 C36 K1 68.82(13) . . . . ?
 C38 C37 C36 C35 1.0(2) . . . . ?
 C10 C11 C13 C16 115.8(4) . . . . ?
 C10 C11 C13 C15 -125.2(4) . . . . ?
 C10 C11 C13 C14 -3.6(5) . . . . ?
 C10 C11 C55 C58 19.5(13) . . . . ?
 C10 C11 C55 C56 -110.2(12) . . . . ?
 C10 C11 C55 C57 134.1(7) . . . . ?
 C42 C34 C35 K1 112.40(12) . . . . ?
 C42 C34 C35 C36 -178.79(14) . . . . ?
 C12 C11 C13 C16 -59.6(3) . . . . ?
 C12 C11 C13 C15 59.5(4) . . . . ?
 C12 C11 C13 C14 -178.9(4) . . . . ?
 C12 C11 C55 C58 -177.0(10) . . . . ?
 C12 C11 C55 C56 53.3(13) . . . . ?
 C12 C11 C55 C57 -62.4(8) . . . . ?
 C39 C38 C37 K1 -106.78(13) . . . . ?
 C39 C38 C37 C36 -176.84(14) . . . . ?
 C25 C26 C30 C32 64.4(4) . . . . ?
 C25 C26 C30 C31 -60.3(2) . . . . ?
 C25 C26 C30 C71 -94.0(8) . . . . ?
 C25 C26 C30 C72 42.1(9) . . . . ?
 C35 C34 C42 C43 48.10(19) . . . . ?
 C35 C34 C42 C44 -76.29(17) . . . . ?
 C23 C22 C27 C29 37.58(19) . . . . ?
 C23 C22 C27 C28 -87.36(17) . . . . ?
 C37 C38 C39 C41 57.8(2) . . . . ?
 C37 C38 C39 C40 -66.4(2) . . . . ?
 C51 C7 C8 C9 89.50(15) . . . . ?
 C51 C7 C8 C10 -86.84(16) . . . . ?
 C27 C22 C23 K1 108.62(12) . . . 3_666 ?
 C27 C22 C23 C24 178.61(14) . . . . ?
 C17 C3 C4 C5 -177.57(14) . . . . ?
 C30 C26 C25 K1 -113.41(13) . . . 3_666 ?
 C30 C26 C25 C24 177.41(15) . . . . ?
 C77 C78 C73 C74 -0.1(3) . . . . ?
 C77 C76 C75 C74 -0.7(3) . . . . ?
 C78 C77 C76 C75 1.5(3) . . . . ?
 C76 C77 C78 C73 -1.1(3) . . . . ?
 C63 C62 C61 C60 0.2(5) . . . . ?
 C73 C74 C75 C76 -0.5(3) . . . . ?
 C75 C74 C73 C78 0.9(3) . . . . ?
 C62 C63 C64 C59 1.2(7) . . . . ?
 C62 C61 C60 C59 0.2(4) . . . . ?
 C48 O2 C45 C46 0.8(2) . . . . ?
 C48 C47 C46 C45 37.4(2) . . . . ?
 C45 O2 C48 C47 23.2(2) . . . . ?
 C64 C63 C62 C61 -0.9(7) . . . . ?
 C64 C59 C60 C61 0.0(5) . . . . ?
 C85 C86 C87 C88 0.0 . . . . ?
 C86 C85 C90 C89 0.0 . . . . ?
 C86 C87 C88 C89 0.0 . . . . ?
 C87 C88 C89 C90 0.0 . . . . ?
 C88 C89 C90 C85 0.0 . . . . ?
 C90 C85 C86 C87 0.0 . . . . ?
 C60 C59 C64 C63 -0.7(6) . . . . ?
 C65 C70 C69 C68 -9(6) . . . . ?
 C70 C65 C66 C67 -11(6) . . . . ?
 C70 C69 C68 C67 11(6) . . . . ?
 C69 C68 C67 C66 -13(5) . . . . ?
 C68 C67 C66 C65 14(5) . . . . ?
 C66 C65 C70 C69 8(4) . . . . ?
 C79 C80 C81 C82 0.0 . . . . ?
 C80 C79 C84 C83 0.0 . . . . ?
 C80 C81 C82 C83 0.0 . . . . ?
 C81 C82 C83 C84 0.0 . . . . ?
 C82 C83 C84 C79 0.0 . . . . ?
 C84 C79 C80 C81 0.0 . . . . ?

_shelx_res_file
;
TITL 027jsjs23_auto_a.res in P2(1)/n
    027jsjs23_auto.res
    created by SHELXL-2018/3 at 12:17:27 on 04-Dec-2023
REM Old TITL 027jsjs23_auto in P2(1)/n
REM SHELXT solution in P2(1)/n: R1 0.152, Rweak 0.011, Alpha 0.060
REM <I/s> 0.294 for 344 systematic absences, Orientation as input
REM Formula found by SHELXT: C67 N2 O4 Ca2
CELL 1.54184 13.9341 23.1953 20.6154 90 109.653 90
ZERR 2 0.0001 0.0001 0.0002 0 0.001 0
LATT 1
SYMM 0.5-X,0.5+Y,0.5-Z
SFAC C H Ca K N O
UNIT 276 356 4 4 8 8
EQIV $1 1-X,1-Y,1-Z
SADI C63 C62 C69 C68
RIGU 0.002 0.002 C14
ISOR 0.015 0.03 C15
SADI C63 C64 C69 C70
SADI C62 C61 C68 C67
SADI C59 C64 C65 C70
SADI C59 C60 C65 C66
SADI C61 C60 C67 C66
SADI 0.04 C63 C59 C69 C65
SADI 0.04 C63 C61 C69 C67
SADI 0.04 C62 C64 C68 C70
SADI 0.04 C62 C60 C68 C66
SADI 0.04 C59 C61 C65 C67
SADI 0.04 C64 C60 C70 C66
SIMU C70 C64 C65 C59 C66 C67 C60 C61 C68 C62 C63 C69
SADI C30 C32 C30 C72
SADI C30 C31 C30 C71
SIMU C31 C71 C72 C32
RIGU C71 C31 C72 C32 C30
ISOR C71 C31 C72 C32
SIMU 0.01 0.02 2 C71 C31 C72 C32
EADP C31 C71
SADI C17 C20 C17 C53
SADI C17 C18 C17 C52
SADI C17 C19 C17 C54
EADP C53 C20
EADP C54 C19
EADP C52 C18
SADI C85 C86 C80 C81
SADI C85 C90 C80 C79
SADI C87 C88 C82 C83
SADI C87 C86 C82 C81
SADI C88 C89 C83 C84
SADI C90 C89 C79 C84
SADI 0.04 C85 C87 C80 C82
SADI 0.04 C85 C89 C80 C84
SADI 0.04 C87 C89 C82 C84
SADI 0.04 C88 C86 C83 C81
SADI 0.04 C88 C90 C83 C79
SADI 0.04 C86 C90 C81 C79
SIMU C79 C90 C84 C89 C83 C88 C82 C87 C81 C86 C85 C80
SIMU C89 C84
EADP C84 C89
SADI C11 C13 C11 C55
SADI C16 C13 C57 C55
SADI C15 C13 C56 C55
SADI C14 C13 C58 C55
SADI 0.04 C11 C16 C11 C57
SADI 0.04 C11 C15 C11 C56
SADI 0.04 C11 C14 C11 C58
SADI 0.04 C16 C15 C57 C56
SADI 0.04 C16 C14 C57 C58
SADI 0.04 C15 C14 C56 C58
EADP C13 C55
EADP C14 C58
EADP C57 C16
EADP C56 C15

L.S. 15
PLAN  20
SIZE 0.12 0.05 0.02
TEMP -173
CONF
FREE Ca1 K1
FREE Ca1 K1_$1
FREE K1 H41b
FREE K1 H
FREE K1 K1_$1
FREE K1 H_$1
BOND
list 4
MORE -1
BOND $H
fmap 2
acta
REM <olex2.extras>
REM <HklSrc "%.\\027jsjs23_auto.hkl">
REM </olex2.extras>

WGHT    0.063400    1.720700
FVAR       0.34486   0.87511   0.79961   0.63428   0.69322   0.72754
CA1   3    0.636610    0.564489    0.671292    11.00000    0.02722    0.02374 =
         0.02921   -0.00441    0.01281   -0.00283
K1    4    0.643323    0.480866    0.479771    11.00000    0.03475    0.04242 =
         0.03885   -0.01007    0.01071   -0.00683
O1    6    0.705741    0.649685    0.732878    11.00000    0.02217    0.02389 =
         0.02634   -0.00391    0.01058   -0.00155
O2    6    0.705897    0.512290    0.775974    11.00000    0.05656    0.03220 =
         0.04033    0.00431    0.01628    0.00758
N1    5    0.512442    0.618797    0.698076    11.00000    0.02300    0.02601 =
         0.02503   -0.00278    0.00911   -0.00193
N2    5    0.764702    0.604287    0.635445    11.00000    0.02725    0.02497 =
         0.02642   -0.00526    0.01292   -0.00240
C6    1    0.646154    0.682947    0.761297    11.00000    0.02353    0.02429 =
         0.02125   -0.00064    0.00952    0.00156
C1    1    0.543030    0.665105    0.741678    11.00000    0.02550    0.02321 =
         0.01950    0.00092    0.00804   -0.00029
C9    1    0.787165    0.677784    0.720997    11.00000    0.02099    0.02727 =
         0.02285   -0.00087    0.00852   -0.00092
C2    1    0.481294    0.698053    0.769455    11.00000    0.02407    0.02961 =
         0.02688   -0.00134    0.01129   -0.00143
AFIX  43
H2    2    0.411291    0.688273    0.757655    11.00000   -1.20000
AFIX   0
C3    1    0.519137    0.744574    0.813703    11.00000    0.02984    0.03070 =
         0.03203   -0.00565    0.01623   -0.00134
C5    1    0.686118    0.729846    0.802391    11.00000    0.02510    0.02787 =
         0.02235   -0.00232    0.00878   -0.00158
C49   1    0.816839    0.652142    0.668250    11.00000    0.02635    0.02602 =
         0.02489   -0.00264    0.01011   -0.00117
C7    1    0.798044    0.746152    0.817600    11.00000    0.02390    0.02880 =
         0.02456   -0.00611    0.00800   -0.00242
C21   1    0.406106    0.611568    0.665476    11.00000    0.02559    0.02923 =
         0.02373   -0.00676    0.01070   -0.00377
C8    1    0.832533    0.725262    0.758347    11.00000    0.02458    0.02945 =
         0.02576   -0.00478    0.00886   -0.00189
C22   1    0.351317    0.648499    0.611151    11.00000    0.02868    0.03166 =
         0.02814   -0.00535    0.00859   -0.00098
C50   1    0.812252    0.811598    0.827255    11.00000    0.02724    0.03175 =
         0.03522   -0.00901    0.01197   -0.00411
AFIX 137
H50A  2    0.770682    0.831265    0.785095    11.00000   -1.50000
H50B  2    0.884176    0.821353    0.837023    11.00000   -1.50000
H50C  2    0.790969    0.823954    0.865810    11.00000   -1.50000
AFIX   0
C33   1    0.796815    0.582539    0.581764    11.00000    0.02488    0.02804 =
         0.02900   -0.00725    0.01321   -0.00525
C34   1    0.863347    0.534441    0.594484    11.00000    0.02445    0.03178 =
         0.03650   -0.00946    0.01303   -0.00315
C4    1    0.620989    0.760200    0.829596    11.00000    0.03079    0.03035 =
         0.03141   -0.01024    0.01482   -0.00486
AFIX  43
H4    2    0.646947    0.791987    0.859400    11.00000   -1.20000
AFIX   0
C26   1    0.354356    0.565509    0.683957    11.00000    0.03308    0.03576 =
         0.02660   -0.00610    0.01266   -0.00908
C38   1    0.761580    0.607380    0.515311    11.00000    0.02987    0.03374 =
         0.03086   -0.00679    0.01446   -0.00373
C10   1    0.913417    0.750844    0.742586    11.00000    0.03615    0.03719 =
         0.04233   -0.01654    0.02077   -0.01438
AFIX  43
H10   2    0.945496    0.784233    0.767061    11.00000   -1.20000
AFIX   0
C42   1    0.900299    0.505400    0.664254    11.00000    0.03126    0.03574 =
         0.04098   -0.00183    0.01557    0.00549
AFIX  13
H42   2    0.884592    0.531714    0.697784    11.00000   -1.20000
AFIX   0
C12   1    0.899136    0.679117    0.655636    11.00000    0.03999    0.03754 =
         0.03909   -0.01350    0.02548   -0.01246
AFIX  43
H12   2    0.922976    0.663483    0.621258    11.00000   -1.20000
AFIX   0
C39   1    0.684703    0.656059    0.497301    11.00000    0.04681    0.04312 =
         0.02783    0.00227    0.01636    0.00940
AFIX  13
H39   2    0.663937    0.663650    0.538464    11.00000   -1.20000
AFIX   0
C25   1    0.250713    0.557102    0.647114    11.00000    0.03269    0.04181 =
         0.04086   -0.01131    0.01586   -0.01462
AFIX  43
H25   2    0.215859    0.526095    0.659544    11.00000   -1.20000
AFIX   0
C35   1    0.894385    0.513503    0.540978    11.00000    0.02809    0.04039 =
         0.04192   -0.01362    0.01476    0.00002
AFIX  43
H35   2    0.937504    0.480651    0.548817    11.00000   -1.20000
AFIX   0
C23   1    0.248164    0.637903    0.575612    11.00000    0.03066    0.03703 =
         0.03678   -0.00701    0.00298    0.00195
AFIX  43
H23   2    0.211933    0.662395    0.538526    11.00000   -1.20000
AFIX   0
C37   1    0.797221    0.585830    0.464201    11.00000    0.03325    0.04615 =
         0.02892   -0.00791    0.01514   -0.00682
AFIX  43
H37   2    0.775391    0.603271    0.419927    11.00000   -1.20000
AFIX   0
C51   1    0.863256    0.715048    0.883875    11.00000    0.02987    0.04012 =
         0.02679   -0.00328    0.00732    0.00130
AFIX 137
H51A  2    0.842324    0.727599    0.922508    11.00000   -1.50000
H51B  2    0.935281    0.724477    0.893513    11.00000   -1.50000
H51C  2    0.853607    0.673300    0.877723    11.00000   -1.50000
AFIX   0
C27   1    0.404831    0.697925    0.589250    11.00000    0.03402    0.03611 =
         0.02999    0.00503    0.00504   -0.00090
AFIX  13
H27   2    0.464522    0.709172    0.630191    11.00000   -1.20000
AFIX   0
C11   1    0.947305    0.728009    0.691628    11.00000    0.04396    0.04301 =
         0.04888   -0.01656    0.02962   -0.01805
C17   1    0.447548    0.779676    0.841566    11.00000    0.03428    0.04142 =
         0.05549   -0.02065    0.02685   -0.00718
C24   1    0.198049    0.592523    0.593433    11.00000    0.02673    0.04313 =
         0.04686   -0.01550    0.00725   -0.00565
AFIX  43
H24   2    0.127922    0.585809    0.568894    11.00000   -1.20000
AFIX   0
C36   1    0.863613    0.539624    0.477004    11.00000    0.02936    0.04966 =
         0.03918   -0.01898    0.01749   -0.00576
AFIX  43
H36   2    0.887980    0.525883    0.441997    11.00000   -1.20000
AFIX   0
C29   1    0.338266    0.751164    0.566195    11.00000    0.05326    0.03799 =
         0.04580    0.00696    0.01896    0.00551
AFIX 137
H29A  2    0.379030    0.782699    0.557363    11.00000   -1.50000
H29B  2    0.311249    0.762685    0.602433    11.00000   -1.50000
H29C  2    0.281642    0.742400    0.523938    11.00000   -1.50000
AFIX   0
C30   1    0.407487    0.526922    0.744396    11.00000    0.04896    0.04840 =
         0.03264    0.00613    0.00742   -0.02206
PART 2
AFIX  13
H30A  2    0.480323    0.527684    0.746714   -31.00000   -1.20000
AFIX  13
PART 1
H30   2    0.479186    0.540864    0.765589    31.00000   -1.20000
AFIX   0
PART 0
C43   1    1.015483    0.495177    0.690097    11.00000    0.03254    0.05834 =
         0.04711    0.00325    0.01243    0.00942
AFIX 137
H43A  2    1.036263    0.478157    0.736271    11.00000   -1.50000
H43B  2    1.050841    0.531978    0.691910    11.00000   -1.50000
H43C  2    1.033121    0.468848    0.658664    11.00000   -1.50000
AFIX   0

C77   1    0.565462    0.837594    0.662123    11.00000    0.04815    0.05987 =
         0.04010    0.00798    0.00643   -0.00995
AFIX  43
H77   2    0.566037    0.824240    0.705816    11.00000   -1.20000
AFIX   0

C28   1    0.446188    0.677990    0.533412    11.00000    0.04251    0.04838 =
         0.04803    0.01318    0.02059    0.00711
AFIX 137
H28A  2    0.389376    0.667067    0.492196    11.00000   -1.50000
H28B  2    0.490985    0.644676    0.550053    11.00000   -1.50000
H28C  2    0.484829    0.709394    0.522038    11.00000   -1.50000
AFIX   0

C78   1    0.623920    0.810430    0.629288    11.00000    0.05162    0.04480 =
         0.06220    0.00896    0.00421    0.00437
AFIX  43
H78   2    0.665843    0.778707    0.650541    11.00000   -1.20000
AFIX   0

C44   1    0.843202    0.448803    0.663003    11.00000    0.04465    0.04073 =
         0.06689    0.00757    0.02386    0.00320
AFIX 137
H44A  2    0.857700    0.421894    0.630831    11.00000   -1.50000
H44B  2    0.769786    0.456381    0.648114    11.00000   -1.50000
H44C  2    0.865566    0.431901    0.709263    11.00000   -1.50000
AFIX   0

C76   1    0.506123    0.884122    0.631708    11.00000    0.04655    0.05813 =
         0.04997   -0.00429    0.01626   -0.00133
AFIX  43
H76   2    0.466934    0.903461    0.654859    11.00000   -1.20000
AFIX   0
C74   1    0.560776    0.875294    0.534208    11.00000    0.06437    0.06262 =
         0.04847    0.01020    0.02225   -0.00091
AFIX  43
H74   2    0.558564    0.887891    0.489879    11.00000   -1.20000
AFIX   0

PART 1
C20   1    0.506881    0.812336    0.907926    41.00000    0.04945    0.05713 =
         0.05027   -0.02124    0.03297   -0.00633
AFIX 137
H20A  2    0.549373    0.785135    0.941907    41.00000   -1.50000
H20B  2    0.458745    0.831062    0.926598    41.00000   -1.50000
H20C  2    0.550311    0.841609    0.897531    41.00000   -1.50000
AFIX   0

C63   1    1.144876    0.535342    0.903153    21.00000    0.05657    0.04190 =
         0.05787    0.00596    0.02560    0.00381
AFIX  43
H63   2    1.150429    0.495521    0.914593    21.00000   -1.20000
AFIX   0

PART 0
C73   1    0.621439    0.829431    0.565365    11.00000    0.06272    0.06216 =
         0.06503   -0.00612    0.02583    0.00803
AFIX  43
H73   2    0.661902    0.810724    0.542671    11.00000   -1.20000
AFIX   0
C75   1    0.503567    0.902695    0.567495    11.00000    0.05292    0.04710 =
         0.05810    0.01247    0.01434    0.00620
AFIX  43
H75   2    0.462011    0.934573    0.546328    11.00000   -1.20000
AFIX   0

PART 1
C62   1    1.225542    0.571672    0.933235    21.00000    0.04433    0.06116 =
         0.04826    0.01205    0.02015    0.00410
AFIX  43
H62   2    1.286337    0.557051    0.965906    21.00000   -1.20000
AFIX   0

PART 0
C48   1    0.701209    0.451746    0.792269    11.00000    0.07401    0.03349 =
         0.05763    0.00787    0.02489    0.00946
AFIX  23
H48A  2    0.766138    0.432117    0.796527    11.00000   -1.20000
H48B  2    0.645089    0.432200    0.756135    11.00000   -1.20000
AFIX   0
C45   1    0.732918    0.545061    0.839923    11.00000    0.08915    0.04358 =
         0.03757    0.00161    0.00721    0.01014
AFIX  23
H45A  2    0.678220    0.572800    0.838434    11.00000   -1.20000
H45B  2    0.796936    0.566724    0.847297    11.00000   -1.20000
AFIX   0

PART 1
C59   1    1.047898    0.614131    0.838588    21.00000    0.05423    0.05781 =
         0.04483   -0.00295    0.01219    0.01443
AFIX  43
H59   2    0.986967    0.628710    0.806022    21.00000   -1.20000
AFIX   0
C64   1    1.055789    0.556510    0.856361    21.00000    0.05650    0.05081 =
         0.05155   -0.01421    0.01562   -0.00448
AFIX  43
H64   2    0.999806    0.531360    0.836357    21.00000   -1.20000
AFIX   0
C61   1    1.218217    0.629497    0.915953    21.00000    0.04845    0.05452 =
         0.05510    0.00001    0.02423   -0.00772
AFIX  43
H61   2    1.273923    0.654691    0.936531    21.00000   -1.20000
AFIX   0

PART 0
C47   1    0.682277    0.451358    0.860086    11.00000    0.09049    0.05536 =
         0.05830    0.02330    0.03076    0.01539
AFIX  23
H47A  2    0.705288    0.414788    0.885280    11.00000   -1.20000
H47B  2    0.609283    0.457418    0.853535    11.00000   -1.20000
AFIX  66

PART 1
C85   1    0.155290    0.914858    0.578111    51.00000    0.05774    0.05525 =
         0.05851   -0.00580    0.01621    0.00523
AFIX  43
H85   2    0.180544    0.928102    0.624386    51.00000   -1.20000
AFIX  65
C86   1    0.219735    0.886282    0.549986    51.00000    0.04649    0.04070 =
         0.06677   -0.00995    0.00727   -0.00175
AFIX  43
H86   2    0.289035    0.879996    0.577040    51.00000   -1.20000
AFIX  65
C87   1    0.182785    0.866904    0.482278    51.00000    0.05490    0.04342 =
         0.06038    0.00067    0.02018    0.00774
AFIX  43
H87   2    0.226830    0.847373    0.463056    51.00000   -1.20000
AFIX  65
C88   1    0.081389    0.876101    0.442693    51.00000    0.06418    0.06232 =
         0.04134   -0.00260    0.01520   -0.00115
AFIX  43
H88   2    0.056135    0.862857    0.396417    51.00000   -1.20000
AFIX  65
C89   1    0.016943    0.904677    0.470816    51.00000    0.04654    0.10596 =
         0.05727   -0.00417    0.01071    0.01433
AFIX  43
H89   2   -0.052356    0.910963    0.443762    51.00000   -1.20000
AFIX  65
C90   1    0.053892    0.924056    0.538525    51.00000    0.05102    0.08754 =
         0.06475   -0.01175    0.02319    0.00807
AFIX  43
H90   2    0.009846    0.943586    0.557746    51.00000   -1.20000
AFIX   0

C60   1    1.129412    0.650386    0.868592    21.00000    0.06795    0.03766 =
         0.06064    0.00326    0.02631    0.00832
AFIX  43
H60   2    1.124336    0.690075    0.856531    21.00000   -1.20000
AFIX   0

C18   1    0.387137    0.822698    0.787586    41.00000    0.03194    0.07135 =
         0.06976   -0.01737    0.01452    0.01940
AFIX 137
H18A  2    0.434228    0.848557    0.775602    41.00000   -1.50000
H18B  2    0.342786    0.845322    0.806049    41.00000   -1.50000
H18C  2    0.345468    0.801940    0.746321    41.00000   -1.50000
AFIX   0
PART 0
C41   1    0.589543    0.639025    0.437878    11.00000    0.06511    0.10784 =
         0.04593   -0.02384   -0.00654    0.04423
AFIX 137
H41A  2    0.541062    0.671162    0.426985    11.00000   -1.50000
H41B  2    0.558082    0.605255    0.451098    11.00000   -1.50000
H41C  2    0.608291    0.629704    0.397336    11.00000   -1.50000
AFIX   0
C46   1    0.746362    0.501671    0.897076    11.00000    0.12170    0.05618 =
         0.04344    0.01198    0.01545    0.03044
AFIX  23
H46A  2    0.818744    0.490429    0.918361    11.00000   -1.20000
H46B  2    0.721246    0.517163    0.933161    11.00000   -1.20000
AFIX   0
C40   1    0.731013    0.711299    0.480853    11.00000    0.12986    0.04965 =
         0.11334    0.03196    0.08657    0.02622
AFIX 137
H40A  2    0.758652    0.703897    0.443767    11.00000   -1.50000
H40B  2    0.785861    0.724397    0.522022    11.00000   -1.50000
H40C  2    0.678320    0.741144    0.466188    11.00000   -1.50000
AFIX   0
PART 1
C16   1    1.128368    0.706489    0.693285    61.00000    0.04818    0.06842 =
         0.10453   -0.03292    0.05044   -0.02163
AFIX 137
H16A  2    1.102435    0.671483    0.666510    61.00000   -1.50000
H16B  2    1.151808    0.697237    0.742532    61.00000   -1.50000
H16C  2    1.185343    0.721924    0.680881    61.00000   -1.50000
AFIX   0
C19   1    0.376741    0.737144    0.863856    41.00000    0.05142    0.06316 =
         0.08220   -0.03642    0.05003   -0.02134
AFIX 137
H19A  2    0.333966    0.715711    0.823524    41.00000   -1.50000
H19B  2    0.333297    0.759097    0.883728    41.00000   -1.50000
H19C  2    0.418744    0.710064    0.898236    41.00000   -1.50000
AFIX   0
C32   1    0.411058    0.465241    0.722877    31.00000    0.11346    0.04122 =
         0.07473    0.00790   -0.03163   -0.00176
AFIX 137
H32A  2    0.444860    0.441622    0.763586    31.00000   -1.50000
H32B  2    0.449140    0.462813    0.690733    31.00000   -1.50000
H32C  2    0.341500    0.451089    0.700289    31.00000   -1.50000
AFIX   0
C15   1    1.010590    0.768062    0.601521    61.00000    0.08543    0.11686 =
         0.06593   -0.01131    0.04363   -0.06378
AFIX 137
H15A  2    1.069542    0.783645    0.591593    61.00000   -1.50000
H15B  2    0.956452    0.797136    0.590657    61.00000   -1.50000
H15C  2    0.985616    0.733593    0.573415    61.00000   -1.50000
AFIX   0
C31   1    0.352459    0.534257    0.798902    31.00000    0.08181    0.13760 =
         0.03613    0.02105    0.02286   -0.01843
AFIX 137
H31A  2    0.284508    0.516839    0.781248    31.00000   -1.50000
H31B  2    0.346076    0.575372    0.807616    31.00000   -1.50000
H31C  2    0.392405    0.515145    0.841907    31.00000   -1.50000
AFIX   0
PART 0
H     2    0.564096    0.506601    0.585585    11.00000    0.04676

PART 2
C65   1    0.989557    0.590982    0.833227   -21.00000    0.06056    0.05817 =
         0.05352    0.00229    0.01611    0.03063
AFIX  43
H65   2    0.919388    0.599406    0.811050   -21.00000   -1.20000
AFIX   0
C70   1    1.020076    0.539925    0.867972   -21.00000    0.06891    0.04264 =
         0.06243   -0.00164   -0.01017    0.02577
AFIX  43
H70   2    0.972011    0.510176    0.865243   -21.00000   -1.20000
AFIX   0
C69   1    1.121651    0.532431    0.906947   -21.00000    0.05115    0.06146 =
         0.04031   -0.00141    0.00951   -0.01444
AFIX  43
H69   2    1.140868    0.499533    0.935888   -21.00000   -1.20000
AFIX   0
C68   1    1.195241    0.570707    0.905241   -21.00000    0.05726    0.07899 =
         0.06849    0.00764    0.02555    0.01388
AFIX  43
H68   2    1.265304    0.561298    0.925917   -21.00000   -1.20000
AFIX   0
C67   1    1.166063    0.624104    0.872567   -21.00000    0.06487    0.06994 =
         0.10069    0.02223    0.04818    0.00677
AFIX  43
H67   2    1.213318    0.654792    0.878156   -21.00000   -1.20000
AFIX   0
C66   1    1.064381    0.629759    0.831583   -21.00000    0.08056    0.04652 =
         0.08323    0.00160    0.05322    0.00115
AFIX  43
H66   2    1.045314    0.661675    0.801044   -21.00000   -1.20000
AFIX   0

C71   1    0.411086    0.548892    0.810707   -31.00000    0.08181    0.13760 =
         0.03613    0.02105    0.02286   -0.01843
AFIX 137
H71A  2    0.341541    0.555062    0.810772   -31.00000   -1.50000
H71B  2    0.448288    0.585524    0.819725   -31.00000   -1.50000
H71C  2    0.445871    0.521003    0.846630   -31.00000   -1.50000
AFIX   0
C72   1    0.376961    0.463502    0.729907   -31.00000    0.10536    0.03867 =
         0.05477    0.00072    0.02838    0.01974
AFIX 137
H72A  2    0.307089    0.458122    0.729676   -31.00000   -1.50000
H72B  2    0.423416    0.439289    0.765828   -31.00000   -1.50000
H72C  2    0.380858    0.452540    0.684950   -31.00000   -1.50000
AFIX   0
C54   1    0.347443    0.748500    0.833323   -41.00000    0.05142    0.06316 =
         0.08220   -0.03642    0.05003   -0.02134
AFIX 137
H54A  2    0.312731    0.739383    0.784611   -41.00000   -1.50000
H54B  2    0.303723    0.773388    0.849864   -41.00000   -1.50000
H54C  2    0.361716    0.712747    0.860211   -41.00000   -1.50000
AFIX   0
C52   1    0.414702    0.832074    0.792815   -41.00000    0.03194    0.07135 =
         0.06976   -0.01737    0.01452    0.01940
AFIX 137
H52A  2    0.475148    0.854084    0.793669   -41.00000   -1.50000
H52B  2    0.369294    0.856766    0.808037   -41.00000   -1.50000
H52C  2    0.378831    0.818605    0.745817   -41.00000   -1.50000
AFIX   0
C53   1    0.500963    0.801315    0.914496   -41.00000    0.04945    0.05713 =
         0.05027   -0.02124    0.03297   -0.00633
AFIX 137
H53A  2    0.524942    0.768367    0.945492   -41.00000   -1.50000
H53B  2    0.453159    0.824142    0.929595   -41.00000   -1.50000
H53C  2    0.559203    0.825379    0.915389   -41.00000   -1.50000
AFIX  66

C79   1    0.073204    0.941164    0.534441   -51.00000    0.04953    0.09927 =
         0.06836   -0.03082    0.01825   -0.00086
AFIX  43
H79   2    0.048176    0.967648    0.560085   -51.00000   -1.20000
AFIX  65
C80   1    0.168874    0.916409    0.564058   -51.00000    0.06167    0.06700 =
         0.03487   -0.01109    0.00648   -0.01883
AFIX  43
H80   2    0.209232    0.925974    0.609944   -51.00000   -1.20000
AFIX  65
C81   1    0.205493    0.877659    0.526536   -51.00000    0.03409    0.03073 =
         0.07491   -0.00761   -0.00684    0.00012
AFIX  43
H81   2    0.270879    0.860740    0.546778   -51.00000   -1.20000
AFIX  65
C82   1    0.146444    0.863664    0.459396   -51.00000    0.04627    0.03999 =
         0.07890   -0.00387    0.02636    0.00343
AFIX  43
H82   2    0.171472    0.837180    0.433752   -51.00000   -1.20000
AFIX  65
C83   1    0.050774    0.888418    0.429779   -51.00000    0.06978    0.06530 =
         0.06735   -0.00334    0.02434    0.00853
AFIX  43
H83   2    0.010416    0.878853    0.383892   -51.00000   -1.20000
AFIX  65
C84   1    0.014153    0.927168    0.467300   -51.00000    0.04654    0.10596 =
         0.05727   -0.00417    0.01071    0.01433
AFIX  43
H84   2   -0.051233    0.944087    0.447057   -51.00000   -1.20000
AFIX   0

PART 1
C14   1    1.087566    0.804505    0.720697    61.00000    0.05195    0.05926 =
         0.09201   -0.03295    0.04743   -0.03118
AFIX 137
H14A  2    1.116510    0.793078    0.769170    61.00000   -1.50000
H14B  2    1.034414    0.833539    0.715539    61.00000   -1.50000
H14C  2    1.141387    0.820717    0.705484    61.00000   -1.50000
AFIX   0
C13   1    1.041831    0.752272    0.677295    61.00000    0.04778    0.05165 =
         0.06017   -0.02271    0.03607   -0.02475
PART 2
C55   1    1.015517    0.763851    0.660305   -61.00000    0.04778    0.05165 =
         0.06017   -0.02271    0.03607   -0.02475
C58   1    1.064837    0.812884    0.708809   -61.00000    0.05195    0.05926 =
         0.09201   -0.03295    0.04743   -0.03118
AFIX 137
H58A  2    1.015026    0.843836    0.703939   -61.00000   -1.50000
H58B  2    1.123089    0.827718    0.697427   -61.00000   -1.50000
H58C  2    1.088243    0.798758    0.756382   -61.00000   -1.50000
AFIX   0
C56   1    0.968542    0.782985    0.588075   -61.00000    0.08543    0.11686 =
         0.06593   -0.01131    0.04363   -0.06378
AFIX 137
H56A  2    0.933864    0.750345    0.559603   -61.00000   -1.50000
H56B  2    1.021592    0.797672    0.571042   -61.00000   -1.50000
H56C  2    0.919039    0.813616    0.585716   -61.00000   -1.50000
AFIX   0
C57   1    1.100495    0.718774    0.661192   -61.00000    0.04818    0.06842 =
         0.10453   -0.03292    0.05044   -0.02163
AFIX 137
H57A  2    1.119636    0.696636    0.704156   -61.00000   -1.50000
H57B  2    1.160406    0.739122    0.658039   -61.00000   -1.50000
H57C  2    1.074313    0.692518    0.621934   -61.00000   -1.50000
AFIX   0
HKLF 4


REM  027jsjs23_auto_a.res in P2(1)/n
REM wR2 = 0.1183, GooF = S = 1.089, Restrained GooF = 1.078 for all data
REM R1 = 0.0414 for 11614 Fo > 4sig(Fo) and 0.0446 for all 12943 data
REM 820 parameters refined using 471 restraints

END

WGHT      0.0634      1.7206

REM Highest difference peak  0.486,  deepest hole -0.534,  1-sigma level  0.042
Q1    1   0.9488  0.8301  0.6232  11.00000  0.05    0.49
Q2    1   0.7040  0.4713  0.4764  11.00000  0.05    0.42
Q3    1   0.3686  0.4978  0.7931  11.00000  0.05    0.34
Q4    1   0.5954  0.5819  0.6291  11.00000  0.05    0.33
Q5    1   0.0304  0.8667  0.4593  11.00000  0.05    0.24
Q6    1   0.6694  0.7026  0.7908  11.00000  0.05    0.22
Q7    1   0.5639  0.4852  0.4963  11.00000  0.05    0.21
Q8    1   0.0118  0.8918  0.5188  11.00000  0.05    0.20
Q9    1   0.5331  0.5132  0.5890  11.00000  0.05    0.20
Q10   1   0.7851  0.5995  0.5504  11.00000  0.05    0.20
Q11   1   0.8726  0.5193  0.5706  11.00000  0.05    0.20
Q12   1   0.3791  0.5883  0.6735  11.00000  0.05    0.19
Q13   1   0.5768  0.4874  0.6036  11.00000  0.05    0.19
Q14   1   0.8692  0.7369  0.7503  11.00000  0.05    0.19
Q15   1   0.5137  0.6858  0.7533  11.00000  0.05    0.19
Q16   1   0.5674  0.8394  0.5400  11.00000  0.05    0.19
Q17   1   0.7395  0.7391  0.8088  11.00000  0.05    0.19
Q18   1   0.7786  0.5916  0.4962  11.00000  0.05    0.18
Q19   1   0.1282  0.9461  0.5318  11.00000  0.05    0.18
Q20   1   0.8294  0.7305  0.8493  11.00000  0.05    0.18
;
_shelx_res_checksum                38927
_shelx_hkl_file
;
   0   0  -2 1839.70   40.27
   0   0   2 1883.50   40.27
   0   0   2 1763.10   40.34
   0   0   2 1764.52   40.34
   0   0  -3    0.14    0.43
   0   0   3    1.35    0.78
   0   0   3    0.43    0.83
   0   0  -4   71.34    1.97
   0   0   4   77.88    2.14
   0   0  -5    0.32    0.69
   0   0   5    0.17    1.18
   0   0   5    0.98    1.09
   0   0   5    0.14    1.38
   0   0  -5    1.13    0.87
   0   0   6 1327.52   29.10
   0   0   6 1274.02   28.87
   0   0  -6 1288.68   28.87
   0   0   6 1251.94   28.94
   0   0   6 1342.96   29.15
   0   0   6 1312.61   28.90
   0   0   6 1253.21   28.88
   0   0  -6 1285.01   28.68
   0   0  -6 1266.65   28.85
   0   0  -6 1303.85   28.87
   0   0  -7    0.10    1.08
   0   0   7    0.22    1.79
   0   0   7    0.29    1.17
   0   0  -7    0.10    0.97
   0   0   7    0.09    1.19
   0   0   7   -0.82    1.60
   0   0   7   -0.18    1.00
   0   0   7   -0.16    1.66
   0   0   7    0.87    1.18
   0   0   7   -0.44    0.92
   0   0  -7    1.13    1.02
   0   0  -7    0.15    1.03
   0   0   7    0.58    1.35
   0   0  -7    0.36    0.78
   0   0   8  969.68   23.89
   0   0   8  983.65   23.60
   0   0  -8 1075.93   23.60
   0   0   8  984.07   24.02
   0   0   8 1125.53   23.55
   0   0   8 1149.14   23.72
   0   0   8 1017.46   23.91
   0   0   8  994.53   23.55
   0   0  -8 1079.16   23.60
   0   0   8 1047.49   23.54
   0   0   8 1010.83   23.73
   0   0   9    0.40    1.78
   0   0   9    4.83    1.42
   0   0  -9    0.36    1.27
   0   0   9   -1.01    2.06
   0   0   9    0.07    1.26
   0   0   9   -0.31    1.35
   0   0   9   -0.65    2.59
   0   0  -9    0.11    1.11
   0   0   9   -0.12    1.12
   0   0  -9    2.61    1.18
   0   0  10  439.82   10.32
   0   0  10  421.62    9.91
   0   0  10  373.37    9.62
   0   0  10  441.78   10.65
   0   0 -10  390.75    9.72
   0   0 -10  394.83    9.75
   0   0 -10  407.57    9.81
   0   0 -10  389.57    9.76
   0   0  10  435.06    9.89
   0   0  10  449.06   10.60
   0   0  11   -0.13    1.61
   0   0  11    0.21    1.57
   0   0 -11    0.16    1.25
   0   0  11   -0.09    1.50
   0   0  11   -1.43    2.13
   0   0 -11    0.10    1.21
   0   0 -11   -0.53    1.33
   0   0 -11    0.06    1.21
   0   0  11    0.82    1.07
   0   0 -12 1188.86   28.09
   0   0  12 1292.69   28.03
   0   0 -12 1245.12   28.16
   0   0 -12 1212.21   28.11
   0   0 -12 1230.20   28.18
   0   0  12 1191.42   28.47
   0   0 -12 1260.15   28.26
   0   0 -13    0.25    1.30
   0   0 -13   -0.02    1.19
   0   0 -13    0.78    1.34
   0   0  13   -0.13    1.09
   0   0  14  355.00    9.66
   0   0 -14  364.86    9.22
   0   0  15   -0.16    2.06
   0   0 -15    0.28    1.51
   0   0 -15    0.19    1.46
   0   0  16   81.07    3.81
   0   0 -16   87.50    3.43
   0   0 -17   -0.68    1.55
   0   0  17    1.38    1.95
   0   0  17    1.10    1.69
   0   0  17    1.33    2.20
   0   0  17    1.10    2.07
   0   0  18    4.99    2.07
   0   0  18    3.40    1.67
   0   0  18    4.89    2.20
   0   0  18    3.66    2.13
   0   0  19    1.50    1.61
   0   0  19    0.53    1.89
   0   0  19    0.09    2.25
   0   0  19   -0.41    1.89
   0   0  20  168.98    5.86
   0   0  20  156.95    5.50
   0   0  21    1.22    1.26
   0   0  21   -0.73    1.84
   0   0 -21    0.03    1.53
   0   0  21    0.87    1.66
   0   0  21   -0.54    1.74
   0   0  22   12.77    1.74
   0   0  22   13.04    1.71
   0   0  22   14.38    1.86
   0   0  22   12.90    1.29
   0   0 -22   11.73    1.51
   0   0  23   -0.07    1.32
   0   0  23   -0.20    1.24
   0   0  24    3.39    1.06
   0   0  24    0.65    0.96
   0  -1   0    0.08    0.20
   0   1  -1 1269.14   26.98
   0  -1   1 1221.06   26.98
   0   1   1 1209.38   26.99
   0   1   1 1236.75   26.99
   0   1  -2 1065.57   24.37
   0  -1  -2 1065.33   24.37
   0  -1  -2 1146.82   24.33
   0  -1   2 1076.31   24.35
   0   1   2 1133.28   24.38
   0   1   2 1080.31   24.41
   0   1   2 1141.24   24.44
   0   1  -3  151.66    3.73
   0   1  -3  161.00    3.69
   0  -1  -3  163.46    3.70
   0   1   3  163.87    3.59
   0   1   3  157.32    3.77
   0   1  -3  149.92    3.63
   0   1   3  156.19    3.84
   0  -1   3  157.25    3.75
   0   1   3  164.79    3.77
   0   1   3  158.18    3.70
   0   1   4  215.93    5.35
   0   1  -4  223.10    5.18
   0  -1   4  232.58    5.37
   0   1   4  222.31    5.34
   0   1   4  225.37    5.46
   0   1   4  234.33    5.14
   0   1  -4  236.70    5.25
   0  -1  -4  224.02    5.30
   0   1  -4  225.48    5.30
   0  -1  -5 3622.48   78.12
   0   1  -5 3467.08   78.17
   0   1  -5 3593.35   78.06
   0   1   5 3455.80   78.20
   0   1  -5 3650.30   78.08
   0   1   5 3655.52   78.42
   0   1   5 3502.41   78.14
   0  -1   5 3385.71   78.18
   0   1   5 3414.09   78.24
   0   1   5 3642.87   78.18
   0   1   5 3467.03   78.17
   0   1   5 3568.90   78.33
   0  -1   5 3510.05   78.43
   0   1   6   10.42    1.74
   0   1   6   11.70    1.34
   0  -1   6   10.29    1.69
   0   1  -6   24.35    1.30
   0  -1  -6   26.05    1.15
   0  -1   6   28.58    1.54
   0   1   6   32.20    1.47
   0   1   6   13.28    1.76
   0   1   6   14.26    1.34
   0  -1   6   13.05    1.17
   0   1   6   18.03    1.29
   0  -1  -6   21.45    1.21
   0   1  -6   25.15    1.13
   0  -1   6    8.15    1.79
   0   1   6    9.40    1.82
   0   1  -6   21.03    1.26
   0   1  -6   19.02    0.98
   0   1  -6   21.36    1.23
   0  -1  -7  555.90   12.03
   0   1   7  518.28   12.00
   0  -1  -7  539.14   12.01
   0   1  -7  536.90   12.08
   0  -1   7  541.08   12.21
   0   1   7  561.09   12.13
   0   1   7  519.25   12.01
   0   1   7  516.20   12.50
   0  -1   7  521.58   12.51
   0   1   7  496.66   12.08
   0  -1   7  536.88   12.33
   0   1   7  522.54   12.40
   0  -1   7  511.29   11.98
   0   1   7  530.62   12.38
   0  -1   7  481.59   12.38
   0   1   7  515.94   12.12
   0  -1   7  517.74   12.04
   0  -1   7  494.35   11.93
   0  -1  -7  525.55   12.01
   0   1  -7  514.66   12.09
   0  -1  -7  532.75   11.73
   0   1  -7  513.76   11.88
   0  -1   7  518.94   12.25
   0   1  -7  521.75   12.08
   0   1  -7  527.28   12.05
   0   1  -8   10.54    1.33
   0  -1  -8   10.80    1.24
   0   1   8   12.52    2.00
   0  -1   8   13.06    2.04
   0   1   8    9.98    1.18
   0  -1   8   11.36    1.39
   0  -1  -8   12.45    1.14
   0  -1  -8    7.93    1.17
   0   1  -8   11.74    1.24
   0   1   8   11.43    1.37
   0  -1   8   11.59    1.46
   0  -1   8   11.95    1.11
   0   1   8   11.06    2.05
   0  -1   8   11.23    1.23
   0  -1   8   13.80    2.18
   0   1   8   11.16    1.49
   0  -1   8   14.11    1.86
   0   1   8   11.22    1.81
   0  -1   8   15.55    1.42
   0   1   8   10.82    1.50
   0  -1   8   11.68    1.11
   0   1  -8   13.15    1.06
   0  -1  -8    9.88    1.13
   0   1  -8   12.22    1.22
   0  -1   8   11.84    1.60
   0  -1   9  103.09    3.48
   0   1   9   99.47    3.25
   0   1   9  104.06    3.36
   0  -1   9  137.88    4.26
   0   1   9  138.30    4.25
   0   1   9  127.00    3.61
   0  -1   9  132.77    4.48
   0   1   9  128.72    4.34
   0  -1   9  125.94    3.40
   0   1  -9  115.64    3.38
   0  -1  -9  108.80    3.33
   0   1  -9  121.10    3.44
   0  -1   9  112.48    3.38
   0   1   9  118.98    3.60
   0  -1   9  128.17    3.49
   0  -1   9  122.75    3.23
   0   1  -9  121.30    3.50
   0  -1  -9  118.14    3.36
   0  -1   9  130.11    4.03
   0  -1   9  107.57    3.68
   0   1  -9  113.77    3.35
   0  -1  -9  107.94    3.29
   0  -1 -10    6.27    1.28
   0   1 -10    7.65    1.30
   0  -1 -10    4.15    1.26
   0   1 -10    3.77    1.42
   0   1  10    1.46    1.60
   0   1  10    2.10    2.86
   0  -1  10    0.81    1.35
   0   1  10    1.16    1.63
   0  -1  10    0.25    1.88
   0  -1  10    2.46    1.35
   0   1  10    1.19    1.49
   0  -1 -10    5.92    1.19
   0  -1  10    0.62    2.11
   0  -1  10    8.89    1.12
   0   1  10   10.13    1.26
   0  -1  10    3.41    1.61
   0  -1 -10    4.75    1.19
   0   1 -10    4.15    1.24
   0   1  11  922.60   24.00
   0   1  11  983.93   23.85
   0   1 -11 1107.20   23.86
   0  -1 -11 1043.66   23.70
   0   1  11 1153.36   23.77
   0  -1  11 1146.79   23.64
   0  -1  11  962.49   23.72
   0  -1 -11 1058.95   23.71
   0   1 -11 1053.90   23.81
   0  -1 -11 1106.66   23.78
   0  -1  11  910.16   24.36
   0  -1 -11  954.03   23.70
   0   1 -11 1060.11   23.80
   0  -1 -11 1038.84   23.72
   0  -1  11  977.74   24.19
   0  -1  12   24.29    2.38
   0  -1 -12   20.74    1.61
   0   1 -12   21.99    1.65
   0   1 -12   20.63    1.75
   0   1 -12   22.11    1.65
   0   1 -12   21.90    1.65
   0  -1 -12   18.01    1.61
   0  -1  12   28.69    2.71
   0   1  12   15.24    1.42
   0  -1  12   21.84    1.43
   0   1  12   20.56    2.16
   0   1  12   22.07    2.03
   0  -1  12   23.41    2.11
   0   1 -13    4.63    1.35
   0   1 -13    4.44    1.41
   0   1  13    5.03    1.29
   0   1 -13    4.07    1.54
   0   1 -13    4.39    1.45
   0  -1 -13    4.40    1.39
   0  -1  13    4.96    1.91
   0  -1 -13    3.89    1.36
   0   1 -13    3.55    1.40
   0   1 -14   36.75    2.12
   0  -1 -14   35.21    2.03
   0  -1  14   38.48    2.53
   0   1  14   36.70    2.70
   0   1 -14   35.23    2.13
   0   1  14   36.31    2.02
   0   1 -15  413.74   10.54
   0   1  15  414.56   10.96
   0  -1  15  397.12   10.85
   0  -1 -15  408.72   10.39
   0   1 -15  413.42   10.49
   0   1  15  414.48   10.90
   0   1  16    1.45    2.04
   0   1  16    3.67    2.19
   0  -1  16    1.19    2.16
   0   1 -16    3.84    1.69
   0   1 -16    1.76    1.64
   0   1  16    1.30    2.07
   0  -1  17   22.26    2.06
   0   1  17   21.11    2.11
   0   1  17    8.16    2.23
   0  -1  17   10.43    2.28
   0  -1  17    6.92    2.35
   0   1  17    5.26    2.36
   0   1 -17   10.94    1.76
   0   1  17   25.73    2.52
   0   1 -17   17.63    1.89
   0   1  18    4.31    2.37
   0  -1  18    3.16    2.06
   0  -1  18    2.09    1.61
   0   1  18    1.64    1.68
   0  -1  18    1.96    2.08
   0   1  18    3.31    2.12
   0  -1  18   -0.61    2.03
   0   1  18    2.23    1.97
   0   1  19   91.80    3.49
   0  -1  19   89.53    3.37
   0   1  19   86.07    3.73
   0  -1  19   88.46    3.81
   0   1  19   72.41    3.82
   0  -1  19   72.27    3.54
   0   1  19   69.05    3.56
   0   1  20    1.59    2.17
   0  -1  20   -0.04    1.82
   0  -1  20    0.76    1.82
   0   1  20    0.26    1.82
   0  -1  21   33.30    1.85
   0   1  21   30.88    1.91
   0   1  21   31.87    2.41
   0  -1  21   27.52    2.42
   0   1  21   30.47    2.41
   0  -1  21   28.64    2.26
   0   1  21   32.14    2.30
   0  -1  21   32.04    2.31
   0   1  22   14.33    1.34
   0  -1  22   13.35    1.86
   0   1  22   12.91    1.87
   0   1  22   11.51    1.79
   0  -1  22   10.92    1.67
   0   1  22   14.38    1.71
   0  -1  22   14.68    1.75
   0   1 -22   11.05    1.50
   0   1 -23    4.60    1.10
   0  -1  23    5.30    1.32
   0   1  23    4.96    1.33
   0   1  23    7.64    1.40
   0  -1  23    5.95    1.29
   0  -1  23    4.92    1.34
   0   1  23    4.84    1.41
   0   1  24    4.01    0.98
   0  -1  24    2.68    0.94
   0  -1  24    2.19    0.98
   0   1  24    2.04    1.02
   0   2   0   10.13    0.59
   0   2   0   13.97    0.62
   0   2   0   12.27    0.59
   0  -2   0   10.16    0.58
   0  -2   0   12.93    0.46
   0   2   0   13.45    0.46
   0   2  -1 6526.87  148.71
   0   2   1 7252.97  148.69
   0   2   1 7324.54  148.70
   0   2   1 6589.33  148.67
   0   2  -1 7198.72  148.68
   0   2  -1 6697.02  148.66
   0   2   1 6793.07  148.66
   0  -2  -1 5855.85  148.66
   0   2   2 2323.05   49.77
   0  -2  -2 2319.99   49.60
   0   2   2 2137.62   49.73
   0   2   2 2299.40   49.73
   0   2  -2 2131.21   49.74
   0   2  -2 2218.94   49.68
   0   2   2 2210.31   49.71
   0   2   2 2283.76   49.72
   0   2   3   75.55    2.10
   0   2   3   70.52    1.88
   0   2   3   76.84    1.94
   0  -2   3   67.90    1.83
   0   2   3   68.96    2.07
   0  -2  -3   75.30    1.76
   0   2  -3   61.43    2.01
   0   2   3   63.66    1.91
   0   2   4   21.71    1.55
   0   2  -4   22.77    0.91
   0   2   4   24.24    1.18
   0   2   4   21.59    1.05
   0   2   4   24.82    1.41
   0  -2   4   21.66    1.09
   0   2   4   24.55    1.18
   0  -2  -4   23.87    0.96
   0   2  -4   21.86    0.99
   0   2  -4   20.60    1.30
   0  -2   5  465.66   10.59
   0   2   5  446.90   10.15
   0   2   5  479.97   10.26
   0  -2  -5  464.61   10.17
   0   2  -5  426.37   10.09
   0   2   5  427.33   10.26
   0   2  -5  481.95   10.38
   0   2   5  452.35   10.35
   0   2   5  477.70   10.54
   0   2  -5  432.47   10.29
   0   2  -5  439.26   10.18
   0   2   5  471.33   10.37
   0   2  -5  419.19   10.29
   0   2   5  479.32   10.54
   0  -2   5  451.91   10.62
   0   2  -5  417.08   10.22
   0  -2   6  695.36   15.71
   0  -2  -6  679.98   15.24
   0   2  -6  720.72   15.45
   0   2   6  701.03   15.31
   0  -2  -6  695.52   15.27
   0   2   6  649.10   15.33
   0   2  -6  645.79   15.14
   0   2   6  687.93   15.44
   0   2   6  683.21   15.67
   0  -2   6  701.91   15.49
   0   2  -6  664.81   15.23
   0   2  -6  666.96   15.38
   0   2   6  669.83   15.44
   0   2  -6  684.36   15.38
   0   2   6  677.27   15.66
   0  -2   6  715.75   15.76
   0   2  -6  633.56   15.28
   0  -2   7   15.69    1.95
   0  -2   7   15.57    1.85
   0   2   7   14.79    1.11
   0  -2   7   10.26    1.49
   0   2   7    8.37    1.10
   0   2   7   13.38    1.79
   0   2   7   11.53    1.14
   0  -2  -7   10.67    1.02
   0   2   7   13.12    1.41
   0  -2   7   17.05    1.07
   0   2   7   14.80    1.87
   0  -2   7   14.62    1.90
   0  -2  -7   10.67    1.00
   0   2  -7   10.15    1.22
   0   2  -7   12.05    1.25
   0  -2   7   12.27    1.66
   0   2  -7   11.66    1.22
   0   2  -7   11.67    0.99
   0   2   7   11.82    1.47
   0  -2   7   13.80    1.13
   0  -2   7   12.78    1.09
   0   2  -7   10.89    1.12
   0  -2  -7   10.71    0.62
   0  -2  -7   12.23    1.05
   0   2  -7   11.93    1.31
   0  -2  -7    9.51    1.04
   0   2  -8   11.78    1.47
   0  -2  -8   14.23    1.17
   0  -2   8   10.53    1.52
   0  -2   8   13.67    2.14
   0   2   8   13.93    1.16
   0   2   8   13.31    1.32
   0  -2  -8   15.19    1.23
   0   2   8   11.14    1.16
   0  -2  -8   11.40    1.07
   0  -2   8   11.49    2.31
   0   2   8   13.66    1.52
   0  -2   8   12.67    1.18
   0   2   8   13.55    2.30
   0   2   8   12.07    1.67
   0  -2  -8   10.77    1.10
   0  -2  -8   11.95    1.18
   0  -2   8   13.46    2.02
   0   2   8   11.69    1.51
   0  -2   8   12.19    1.29
   0  -2   8   12.62    1.14
   0   2  -8   11.91    1.32
   0   2  -8   11.18    1.16
   0  -2   8   12.62    1.65
   0   2  -8   11.43    1.32
   0   2  -8   11.07    1.32
   0  -2  -9    3.97    1.14
   0   2   9    3.15    1.10
   0  -2   9    3.39    1.47
   0   2   9    3.44    1.09
   0  -2   9    4.39    0.98
   0  -2  -9    3.40    1.13
   0   2  -9    4.39    1.27
   0  -2   9    3.98    2.08
   0   2   9    3.70    2.59
   0   2   9    3.40    1.69
   0   2   9    4.12    1.52
   0  -2   9    4.09    1.18
   0  -2   9    5.16    1.95
   0   2   9    2.39    1.46
   0  -2   9    4.22    1.30
   0  -2   9    4.16    1.07
   0   2  -9    4.09    1.24
   0  -2  -9    3.63    1.02
   0   2  -9    4.50    1.27
   0  -2   9    3.38    1.70
   0  -2  -9    4.02    1.11
   0   2  -9    3.70    1.36
   0  -2 -10    4.98    1.17
   0   2 -10    2.86    1.33
   0  -2 -10    2.84    1.16
   0  -2  10   15.17    2.28
   0   2  10   12.82    1.83
   0   2  10    9.42    1.78
   0   2  10    9.28    2.83
   0  -2  10    9.75    2.09
   0  -2  10    8.34    1.40
   0   2  10    9.45    1.71
   0  -2 -10    4.71    1.17
   0   2 -10    3.81    1.47
   0  -2 -10   12.63    1.33
   0   2  10    1.04    1.12
   0  -2  10    3.23    1.62
   0   2 -10    4.49    1.32
   0  -2 -10    2.61    1.09
   0   2 -10    2.85    1.20
   0   2  11  108.18    3.84
   0   2  11  103.11    3.75
   0   2  11  101.50    4.61
   0   2 -11  109.83    3.50
   0   2  11  128.53    3.48
   0  -2  11   97.96    3.98
   0  -2  11  102.20    3.37
   0  -2 -11  111.72    3.31
   0   2 -11  110.22    3.45
   0  -2 -11  116.61    3.41
   0  -2  11   93.09    4.18
   0  -2  11  105.20    3.76
   0  -2  12    7.90    2.08
   0   2 -12    7.35    1.39
   0  -2 -12    6.57    1.30
   0   2 -12    5.01    1.36
   0  -2 -12    6.86    1.24
   0   2  12    7.06    1.34
   0  -2  12    7.78    2.29
   0   2 -12    5.88    1.46
   0   2 -12    7.17    1.40
   0   2  12    6.18    1.90
   0   2  12    7.99    1.77
   0   2 -13  791.57   19.12
   0  -2 -13  794.67   18.98
   0  -2  13  779.30   19.99
   0   2 -13  807.20   19.15
   0   2 -13  836.47   19.17
   0  -2 -13  810.92   19.03
   0   2 -13  816.75   19.13
   0  -2  13  778.54   19.32
   0   2 -14    1.55    1.39
   0   2  14   -0.56    1.76
   0  -2  14   -0.31    2.39
   0   2  14    0.95    1.82
   0   2  14    1.59    1.28
   0  -2  14    1.42    1.80
   0   2  14    0.20    2.01
   0   2 -14    1.39    1.45
   0   2  15    1.83    1.94
   0   2 -15    3.54    1.58
   0   2  15    2.57    1.94
   0   2 -15    2.77    1.61
   0   2 -15    4.05    1.69
   0  -2  15    3.63    2.04
   0   2  15    4.62    2.11
   0   2  16  332.81    9.18
   0   2  16  308.06    9.20
   0  -2  16  321.79    9.03
   0   2  16  328.04    9.10
   0   2 -16  327.46    8.76
   0   2 -16  324.50    8.72
   0  -2  17    4.16    1.64
   0   2  17    3.12    1.74
   0   2  17    2.92    1.98
   0   2  17    1.87    2.39
   0  -2  17    4.38    2.24
   0   2  17    2.90    2.18
   0   2 -17    3.68    1.59
   0   2 -17    4.93    1.72
   0   2  18   11.95    2.44
   0   2 -18    4.45    1.73
   0   2  18    8.46    2.48
   0  -2  18    8.16    2.28
   0   2 -18    5.57    1.65
   0   2  18    5.20    2.00
   0  -2  18    4.71    2.05
   0  -2  18    6.90    1.67
   0   2  18    5.49    1.79
   0  -2  19   17.88    2.29
   0   2  19   16.90    2.17
   0   2  19   21.51    2.12
   0   2  19   19.49    2.64
   0   2  19   21.09    2.70
   0  -2  19   21.91    2.32
   0   2  20   24.87    2.66
   0  -2  20   29.67    2.37
   0   2  20   23.84    2.27
   0  -2  20   25.06    2.33
   0   2  21   -0.45    1.79
   0  -2  21    1.04    1.72
   0   2  21    2.32    1.33
   0  -2  21    3.13    1.63
   0   2  21    0.88    1.63
   0  -2  21    2.63    1.64
   0  -2  21    1.45    1.76
   0   2  21    2.06    1.81
   0   2  22    8.17    1.72
   0  -2  22    8.39    1.69
   0   2  22    9.07    1.56
   0  -2  22    8.54    1.61
   0   2 -22    8.96    1.49
   0   2  22    8.87    1.28
   0   2  22    8.46    1.73
   0  -2  22    9.15    1.62
   0   2 -23   -0.13    1.10
   0  -2  23   -0.12    1.34
   0   2  23   -1.00    1.34
   0  -2  23   -0.32    1.17
   0   2  23    1.07    1.28
   0  -2  23    0.75    1.18
   0   2  23    1.23    1.28
   0  -2  24    1.50    0.96
   0  -2  24    1.86    0.92
   0   2  24    2.05    0.95
   0   3   0   -0.43    0.68
   0   3   0    0.15    0.43
   0   3   0    0.10    0.70
   0   3   0   -0.15    0.49
   0   3   0    0.10    0.66
   0   3  -1   90.06    2.22
   0   3  -1   85.93    2.32
   0   3   1   86.75    2.24
   0   3   1   84.28    2.17
   0   3  -1   88.73    2.19
   0  -3   1   88.23    2.05
   0   3   1   89.53    2.24
   0   3   2 3482.08   76.37
   0   3  -2 3466.84   76.56
   0   3   2 3528.96   76.61
   0   3  -2 3234.39   76.61
   0   3  -2 3442.96   76.53
   0   3   2 3456.12   76.56
   0   3   2 3323.29   76.54
   0   3  -2 3578.98   76.46
   0   3   2 3592.49   76.58
   0   3   3  836.65   18.64
   0   3   3  833.51   18.68
   0   3   3  794.51   18.67
   0   3   3  860.91   18.74
   0   3  -3  828.74   18.71
   0  -3   3  808.03   18.49
   0  -3  -3  863.59   18.46
   0   3   4 1460.02   31.43
   0   3   4 1485.42   31.49
   0  -3  -4 1427.40   31.18
   0   3   4 1345.65   31.29
   0  -3  -4 1402.38   31.14
   0   3   4 1438.32   31.40
   0   3   4 1366.55   31.39
   0   3   4 1352.70   31.33
   0   3   4 1455.19   31.55
   0   3   4 1513.06   31.50
   0   3   4 1426.63   31.45
   0   3  -4 1320.83   31.37
   0  -3   5   33.51    2.10
   0   3  -5   32.56    1.65
   0  -3  -5   38.39    1.20
   0   3   5   33.82    1.39
   0  -3  -5   40.06    1.25
   0  -3   5   32.25    1.98
   0   3   5   29.60    1.80
   0   3   5   31.82    1.94
   0   3   5   33.51    1.71
   0   3  -5   39.50    1.47
   0   3   5   32.75    1.73
   0   3  -5   39.38    1.56
   0   3   5   40.51    1.58
   0   3  -5   46.47    1.33
   0   3   5   34.75    1.82
   0   3  -5   42.49    1.66
   0  -3   6    2.40    1.73
   0  -3   6    1.33    1.63
   0   3   6    0.48    0.86
   0  -3  -6    0.78    0.70
   0   3  -6    1.80    1.23
   0   3   6    1.21    0.97
   0   3   6    2.38    1.27
   0   3   6    2.45    1.41
   0   3   6    0.83    1.36
   0   3   6    1.45    1.71
   0   3  -6    0.86    1.05
   0  -3  -6    0.60    0.76
   0   3  -6    0.86    0.88
   0   3   6    1.15    1.29
   0   3  -6    1.65    1.09
   0   3   6    0.44    1.05
   0   3  -6    0.81    0.76
   0   3   6    1.18    1.55
   0  -3   7  564.19   13.36
   0  -3   7  553.55   13.32
   0   3  -7  566.02   13.00
   0  -3  -7  587.42   12.71
   0   3   7  567.00   12.80
   0  -3  -7  583.21   12.74
   0   3  -7  557.16   12.93
   0   3   7  538.56   13.04
   0   3   7  583.71   13.31
   0   3   7  566.09   13.15
   0   3  -7  554.85   12.78
   0   3   7  542.44   13.02
   0  -3   7  551.36   12.77
   0   3  -7  551.00   12.93
   0  -3  -7  560.32   12.76
   0   3  -7  529.35   12.65
   0   3   7  557.52   13.26
   0   3  -7  560.10   12.84
   0  -3   8  203.36    5.82
   0  -3  -8  225.73    5.11
   0   3   8  221.83    5.16
   0   3  -8  195.80    5.28
   0  -3   8  189.88    5.54
   0   3   8  193.86    5.23
   0   3   8  205.50    5.32
   0   3   8  217.35    5.63
   0   3   8  221.59    5.95
   0   3   8  205.40    5.55
   0  -3   8  230.80    5.97
   0   3  -8  205.14    5.30
   0   3  -8  203.84    5.10
   0   3   8  199.42    5.19
   0   3  -8  192.93    5.28
   0  -3   8  201.06    5.62
   0  -3   8  214.71    5.15
   0   3   8  204.17    5.46
   0  -3  -8  206.60    5.10
   0   3  -8  200.90    5.16
   0  -3  -8  192.72    5.05
   0  -3  -8  203.50    5.10
   0  -3  -8  213.87    5.06
   0   3  -8  209.68    5.39
   0   3   9  281.45    6.64
   0   3  -9  281.70    6.89
   0   3  -9  254.40    6.85
   0   3   9  263.17    6.77
   0  -3   9  263.58    6.50
   0  -3   9  280.09    7.53
   0   3   9  294.38    7.11
   0   3   9  271.48    7.17
   0   3   9  288.36    7.57
   0   3  -9  261.98    6.87
   0  -3   9  268.51    7.20
   0  -3   9  282.09    6.73
   0  -3   9  266.30    6.66
   0  -3  -9  284.70    6.60
   0   3  -9  283.64    6.97
   0  -3  -9  277.31    6.67
   0  -3  -9  260.98    6.59
   0   3  -9  272.55    6.63
   0  -3 -10  125.05    3.43
   0   3 -10  118.94    3.67
   0   3 -10  113.88    3.61
   0  -3  10  135.50    4.37
   0  -3  10  132.28    3.56
   0  -3  10   94.33    3.69
   0   3  10  115.13    3.55
   0  -3  10  151.72    4.68
   0   3  10  132.82    4.13
   0   3  10  141.45    4.84
   0   3  10  145.71    4.04
   0   3 -10  112.25    3.60
   0  -3  10  108.21    4.03
   0  -3 -10  112.38    3.47
   0   3  11   33.07    2.42
   0   3  11   35.19    2.31
   0   3  11   30.04    3.44
   0   3 -11   23.57    1.74
   0  -3  11   24.79    2.23
   0   3 -11   24.84    1.75
   0  -3 -11   27.84    1.52
   0  -3 -11   25.45    1.54
   0  -3  11   39.98    2.87
   0   3 -11   29.42    1.90
   0   3  11   20.87    1.61
   0  -3  11   32.21    2.46
   0  -3  12  145.87    5.33
   0   3 -12  170.84    4.89
   0   3  12  153.53    5.01
   0  -3  12  145.22    5.51
   0   3  12  182.45    4.81
   0   3  12  174.35    5.17
   0   3  12  157.14    5.18
   0   3  12  157.02    5.20
   0   3 -12  173.39    4.87
   0   3 -12  170.15    4.82
   0  -3 -12  166.93    4.63
   0   3  13  110.90    4.14
   0   3 -13  118.05    3.95
   0  -3  13  107.78    4.79
   0   3  13  133.28    3.91
   0   3  13  116.14    4.21
   0   3  13  109.33    4.32
   0  -3  13  116.14    4.17
   0   3 -13  120.26    3.93
   0   3 -13  120.87    3.94
   0   3 -13  126.33    3.96
   0   3  14   41.52    2.80
   0   3  14   47.57    2.39
   0   3 -14   47.01    2.50
   0   3 -14   53.78    2.59
   0  -3  14   55.73    2.78
   0   3  14   52.19    3.04
   0   3 -14   52.37    2.59
   0   3  14   49.03    2.84
   0   3 -15   21.61    2.12
   0   3 -15   14.21    1.72
   0   3 -15   14.22    1.81
   0   3  15   18.19    2.48
   0  -3  15   19.21    2.29
   0   3 -15   16.48    1.94
   0   3  15   16.01    2.19
   0   3 -15   15.04    1.84
   0   3  15   12.25    2.21
   0   3  15   12.88    1.68
   0   3  16   25.33    2.28
   0   3 -16   24.29    2.12
   0  -3  16   24.35    2.39
   0   3  16   23.11    2.80
   0   3  16   19.37    2.49
   0   3 -16   24.61    2.09
   0   3  16   28.84    2.49
   0   3  17    0.34    2.29
   0  -3  17    3.64    1.60
   0   3  17    2.00    1.78
   0   3 -17    2.60    1.78
   0   3 -17    2.14    1.50
   0   3  17    2.21    2.00
   0   3  17    3.76    1.93
   0   3  17   -0.24    2.30
   0  -3  17    1.17    2.00
   0   3  18  152.30    5.69
   0   3  18  150.88    5.64
   0   3 -18  148.36    4.95
   0   3 -18  163.82    5.17
   0   3  19  110.69    4.70
   0  -3  19  129.30    4.63
   0   3  19  137.21    4.38
   0   3  19  106.07    4.62
   0   3 -19  111.65    3.99
   0   3  19  109.79    4.31
   0  -3  19  108.04    4.34
   0  -3  20    8.81    2.02
   0   3  20    7.09    1.84
   0  -3  20    7.61    1.97
   0  -3  21   16.55    1.89
   0   3  21   14.19    1.84
   0   3  21   16.92    1.66
   0  -3  21   18.31    1.99
   0  -3  21   15.10    1.95
   0   3  21   14.94    2.00
   0   3  21   13.61    2.07
   0  -3  22   10.70    1.60
   0   3  22   13.79    1.73
   0   3 -22   11.64    1.62
   0   3  22   13.23    1.40
   0   3  22   10.45    1.71
   0   3  22   13.98    1.63
   0  -3  22   12.96    1.63
   0  -3  22   11.29    1.72
   0   3  22   12.84    1.74
   0  -3  23   16.99    1.57
   0   3  23   17.69    1.57
   0   3  23   17.53    1.54
   0   3 -23   15.77    1.38
   0  -3  23   14.50    1.42
   0   3  23   17.62    1.58
   0  -3  24   18.35    1.18
   0   3  24   17.88    1.16
   0   4   0 1171.66   25.71
   0   4   0 1155.31   25.59
   0   4   0 1140.16   25.60
   0   4   0 1161.54   25.61
   0   4   0 1160.86   25.71
   0   4  -1  432.26   10.00
   0   4  -1  466.21    9.93
   0   4   1  446.07    9.91
   0   4   1  414.64    9.94
   0   4  -1  432.84    9.88
   0   4   1  419.13    9.84
   0   4   1  453.81    9.90
   0   4  -2 4346.02   96.37
   0   4  -2 4511.45   96.28
   0   4   2 4409.25   96.33
   0   4  -2 4518.61   96.30
   0  -4   2 4264.48   96.11
   0   4   2 4230.29   96.26
   0   4   2 4462.55   96.31
   0   4   3 1526.98   32.67
   0   4  -3 1419.34   32.55
   0   4  -3 1355.75   32.66
   0   4   3 1489.68   32.69
   0   4   3 1504.14   32.69
   0   4   3 1394.32   32.60
   0   4   3 1405.68   32.56
   0   4  -3 1475.57   32.42
   0   4   3 1457.61   32.62
   0   4   3 1492.95   32.72
   0   4   3 1509.75   32.70
   0   4   3 1635.86   32.73
   0   4  -4  206.15    5.06
   0   4   4  212.54    5.10
   0  -4   4  202.44    5.08
   0   4   4  196.57    4.97
   0   4   4  196.13    4.91
   0   4   4  207.61    4.99
   0  -4  -4  198.87    4.63
   0   4   4  198.24    4.92
   0  -4   4  210.92    5.23
   0   4  -4  208.41    5.07
   0   4   4  209.05    5.14
   0   4   4  205.87    5.19
   0   4   4  205.30    5.11
   0   4   5 2314.43   47.10
   0   4  -5 2320.60   47.26
   0   4   5 2007.19   47.05
   0  -4  -5 2174.76   46.82
   0   4   5 2103.05   47.18
   0  -4  -5 2087.25   46.89
   0  -4   5 2290.51   47.44
   0   4   5 2091.64   47.26
   0   4   5 2137.30   47.36
   0   4   5 2286.80   47.31
   0   4  -5 2113.42   47.09
   0   4   5 2173.40   47.29
   0  -4   5 1904.28   47.22
   0   4   5 1988.59   47.14
   0   4   5 1934.10   47.09
   0   4   5 2172.13   47.29
   0   4  -5 2063.86   47.16
   0  -4   6  286.54    7.74
   0   4   6  286.07    7.27
   0  -4  -6  320.41    7.07
   0   4   6  291.99    7.48
   0   4   6  285.63    7.41
   0  -4  -6  317.80    7.14
   0   4  -6  299.71    7.49
   0   4   6  293.73    7.29
   0   4   6  291.59    7.53
   0   4   6  285.16    7.73
   0   4   6  301.51    7.59
   0   4  -6  317.22    7.45
   0   4  -6  329.25    7.36
   0   4  -6  332.32    7.46
   0   4  -6  323.81    7.47
   0   4   6  292.07    7.64
   0   4   6  333.29    7.54
   0   4   6  314.68    7.41
   0   4  -6  348.22    7.28
   0  -4   6  294.12    7.81
   0  -4   7 1395.70   29.24
   0   4  -7 1249.66   28.87
   0   4   7 1201.01   28.57
   0  -4  -7 1291.25   28.45
   0   4   7 1267.65   28.86
   0   4  -7 1429.54   28.94
   0   4   7 1358.82   28.68
   0   4   7 1331.22   28.84
   0   4   7 1347.82   29.19
   0   4   7 1315.36   28.97
   0   4   7 1321.64   29.03
   0   4  -7 1205.65   28.55
   0   4   7 1215.11   28.83
   0   4  -7 1283.66   28.66
   0   4  -7 1217.12   28.70
   0  -4  -7 1224.10   28.54
   0   4  -7 1257.87   28.80
   0   4   7 1285.45   29.04
   0  -4   7 1398.79   29.29
   0  -4  -7 1276.70   28.52
   0  -4   8    3.27    1.92
   0  -4   8    3.39    1.86
   0   4   8    4.40    1.13
   0  -4  -8    4.67    1.06
   0   4   8    2.62    1.18
   0   4  -8    4.66    0.90
   0   4   8    5.53    1.87
   0  -4  -8    3.76    0.91
   0   4   8    3.05    1.64
   0   4   8    4.29    2.28
   0   4   8    3.32    1.71
   0   4  -8    5.50    1.32
   0   4  -8    4.31    1.04
   0   4  -8    7.23    1.32
   0  -4   8    4.52    1.07
   0   4   8    3.42    0.98
   0  -4  -8    4.06    0.85
   0   4   8    3.83    1.42
   0   4  -8    4.26    1.49
   0  -4  -8    3.85    0.96
   0   4  -8    4.94    1.30
   0  -4  -8    4.32    0.89
   0   4  -8    3.69    1.26
   0  -4  -9  557.69   12.50
   0   4  -9  545.79   12.78
   0   4  -9  547.58   12.78
   0  -4   9  558.78   13.36
   0   4   9  530.59   13.01
   0   4   9  515.43   12.98
   0   4   9  549.23   13.37
   0   4  -9  539.26   12.76
   0  -4   9  555.93   13.13
   0  -4   9  535.55   12.53
   0   4  -9  560.59   12.62
   0   4   9  525.89   12.51
   0  -4  -9  518.91   12.49
   0   4   9  539.30   12.71
   0  -4   9  535.38   13.00
   0   4   9  556.55   12.90
   0   4   9  538.72   12.88
   0   4  -9  543.80   12.85
   0   4 -10  290.35    7.30
   0  -4  10  293.35    7.70
   0  -4  10  220.11    7.68
   0  -4  10  331.24    7.71
   0   4  10  317.65    7.29
   0   4  10  334.36    7.56
   0   4  10  235.82    7.85
   0   4  10  239.57    7.40
   0   4  10  236.00    7.43
   0   4 -10  317.97    7.34
   0  -4 -10  289.39    7.02
   0   4 -10  294.88    7.32
   0   4 -11  163.52    4.69
   0  -4  11  157.40    5.07
   0   4 -11  165.09    4.78
   0   4  11  153.39    4.82
   0  -4  11  183.27    5.60
   0   4  11  155.08    4.54
   0  -4  11  151.06    4.92
   0   4  11  156.64    4.83
   0   4  11  170.94    5.86
   0   4  11  177.09    5.09
   0   4  11  170.52    5.11
   0   4 -11  158.11    4.67
   0   4 -11  155.45    4.65
   0  -4  11  164.52    5.34
   0  -4  12   40.33    2.58
   0   4  12   41.84    2.01
   0   4  12   41.33    2.38
   0  -4  12   26.88    2.78
   0  -4  12   28.82    2.62
   0   4  12   28.39    2.49
   0   4  12   28.48    2.55
   0   4 -12   37.85    2.08
   0   4 -12   34.91    2.03
   0   4  12   31.33    2.29
   0   4 -12   35.94    2.17
   0   4  13  323.34    9.36
   0   4  13  341.61    9.03
   0   4  13  357.88    9.31
   0   4  13  381.18    9.00
   0   4 -13  344.72    9.02
   0   4  13  331.97    9.22
   0   4 -13  355.42    9.08
   0   4 -14  301.31    7.88
   0   4  14  288.12    8.05
   0   4 -14  278.29    7.74
   0   4 -14  283.03    7.75
   0   4  14  273.81    8.26
   0  -4  14  289.26    7.97
   0   4  14  287.77    8.30
   0  -4  14  292.06    8.90
   0   4 -14  290.27    7.84
   0   4  14  309.65    7.75
   0   4  14  276.11    8.04
   0   4  15   64.10    3.26
   0   4 -15   66.93    3.10
   0   4  15   78.48    3.06
   0   4  15   77.54    3.42
   0   4 -15   60.98    3.20
   0   4 -15   66.88    3.09
   0   4 -15   69.35    3.02
   0   4 -15   69.42    3.07
   0   4  15   65.23    3.65
   0  -4  15   63.93    3.24
   0  -4  15   64.07    4.02
   0   4 -16    4.56    1.68
   0   4  16    5.04    2.12
   0   4 -16    5.23    1.71
   0   4  16    4.92    2.29
   0   4 -16    5.50    1.99
   0   4 -16    3.27    1.74
   0   4  16    5.75    1.80
   0   4  16    3.68    2.41
   0   4  17    1.07    2.21
   0   4  17   -1.29    2.25
   0   4 -17    0.19    1.76
   0   4  17    1.17    2.10
   0   4 -17   -0.38    1.72
   0   4  17   -0.35    2.33
   0   4  17   -0.08    1.77
   0   4 -17    0.21    1.52
   0   4 -18   25.13    2.17
   0   4  18   25.70    2.26
   0   4  18   30.01    2.85
   0   4 -18   21.17    2.18
   0   4  18   27.72    2.89
   0   4  19   60.99    3.61
   0   4  19   61.60    3.33
   0   4  19   75.06    3.25
   0   4 -19   66.50    3.07
   0   4 -19   61.15    2.86
   0  -4  19   76.59    3.47
   0   4  19   61.14    3.21
   0  -4  19   63.11    3.25
   0   4  19   53.83    3.50
   0  -4  20    3.47    1.85
   0  -4  20    2.10    1.88
   0   4  20    2.32    1.69
   0   4  21    1.08    1.71
   0   4  21    1.66    1.79
   0  -4  21    0.24    1.64
   0   4  21    0.26    1.69
   0   4  21   -0.14    1.34
   0  -4  21   -0.75    1.65
   0   4  21    0.61    1.48
   0   4  21    1.62    1.50
   0  -4  21   -0.07    1.70
   0  -4  22    1.07    1.35
   0   4  22    1.22    1.16
   0   4 -22    0.99    1.05
   0   4 -22    2.23    1.39
   0   4  22    2.04    1.54
   0  -4  22    0.69    1.57
   0   4  22    0.93    1.36
   0  -4  22    0.82    1.47
   0   4  22    1.91    1.50
   0   4  22    3.00    1.61
   0   4 -23    0.83    1.08
   0   4  23    1.34    1.27
   0  -4  23    2.00    1.29
   0  -4  23    1.97    1.08
   0   4  23    2.70    1.25
   0  -4  24   29.58    1.47
   0   4  24   38.28    1.52
   0   5   0    0.49    0.69
   0   5   0    0.38    0.91
   0   5   0    0.46    0.98
   0   5   0    0.10    0.73
   0   5   0   -0.14    0.66
   0   5   1 2640.08   57.40
   0   5  -1 2623.22   57.26
   0   5   1 2629.35   57.47
   0   5  -1 2626.20   57.53
   0   5   1 2459.97   57.46
   0   5   1 2710.89   57.37
   0   5  -1 2450.03   57.27
   0   5  -1 2598.60   57.41
   0   5   1 2633.81   57.23
   0   5  -1 2473.10   57.37
   0   5   1 2763.46   57.45
   0   5  -1 2608.82   57.44
   0   5   2  202.97    4.54
   0   5   2  174.18    4.38
   0   5   2  158.64    4.24
   0   5  -2  160.53    4.25
   0   5   2  195.50    4.44
   0   5   2  195.69    4.49
   0   5   2  195.24    4.46
   0   5   2  178.38    4.49
   0   5  -2  156.58    4.41
   0   5   2  161.99    4.37
   0   5   2  182.24    4.36
   0   5  -2  174.11    4.31
   0   5   3 2522.05   55.30
   0   5   3 2424.12   55.19
   0   5  -3 2482.07   55.06
   0   5   3 2417.83   55.25
   0   5  -3 2643.70   55.31
   0   5   3 2596.96   55.34
   0   5   3 2501.37   55.35
   0   5   3 2608.79   55.37
   0   5   3 2529.59   55.30
   0   5   3 2537.64   55.30
   0   5   3 2541.62   55.33
   0   5  -3 2491.27   55.19
   0   5  -3 2463.29   55.19
   0   5  -3 2396.48   55.32
   0   5  -3 2431.95   55.22
   0  -5   3 2390.27   55.28
   0   5   4  965.71   22.54
   0   5   4 1022.35   22.56
   0   5   4 1032.46   22.54
   0   5   4 1000.71   22.41
   0   5   4 1010.57   22.58
   0  -5   4  974.81   22.57
   0   5   4 1028.29   22.49
   0   5   4  991.28   22.44
   0   5   4 1007.89   22.50
   0   5   4  957.77   22.62
   0   5   4  961.60   22.61
   0   5   4  976.09   22.59
   0   5  -4 1017.98   22.56
   0   5   4 1019.97   22.45
   0   5  -4 1015.71   22.54
   0  -5   4  999.26   22.65
   0   5  -5  860.70   19.20
   0   5   5  874.59   19.05
   0   5   5  852.99   19.14
   0   5   5  790.30   19.04
   0   5   5  842.79   19.21
   0   5   5  851.32   19.34
   0   5   5  867.80   19.27
   0   5   5  812.43   19.23
   0   5   5  851.84   19.21
   0   5   5  838.93   19.03
   0   5   5  843.04   19.24
   0   5   5  821.42   19.21
   0  -5   5  853.27   19.25
   0   5   5  883.78   19.15
   0   5   5  830.97   19.06
   0  -5   5  830.87   19.37
   0   5  -5  844.55   19.16
   0   5  -6   21.97    1.58
   0   5   6   19.37    1.37
   0  -5  -6   21.79    0.76
   0   5  -6   27.72    1.65
   0   5   6   23.73    1.59
   0   5   6   21.53    1.35
   0  -5   6   18.81    1.91
   0   5   6   18.87    1.49
   0  -5  -6   22.81    0.95
   0   5   6   19.11    1.77
   0   5   6   18.02    1.82
   0   5   6   18.50    2.03
   0   5  -6   28.18    1.37
   0   5   6   18.64    1.41
   0   5  -6   27.04    1.50
   0   5   6   26.36    1.61
   0   5  -6   33.61    1.31
   0   5   6   20.85    1.78
   0   5  -6   32.88    1.21
   0   5  -6   32.15    1.59
   0  -5   7  110.12    3.93
   0   5   7  113.29    3.29
   0   5  -7  124.09    3.63
   0   5   7  121.14    3.61
   0   5  -7  108.27    3.60
   0   5   7  116.59    3.38
   0   5   7  110.93    3.49
   0  -5  -7  125.19    3.11
   0   5   7  119.10    3.81
   0   5   7  119.95    3.80
   0   5   7  117.67    4.10
   0   5  -7  118.94    3.51
   0   5  -7  132.79    3.60
   0   5  -7  128.91    3.17
   0   5  -7  125.83    3.56
   0   5   7  125.17    3.78
   0   5   7  132.99    3.52
   0   5  -7  135.45    3.31
   0   5   7  145.23    3.71
   0  -5   7  106.78    3.97
   0   5   8    2.97    1.22
   0   5  -8    2.83    0.97
   0  -5   8    3.99    1.99
   0  -5   8    3.45    1.88
   0   5   8    3.77    1.46
   0   5  -8    3.13    1.45
   0   5  -8    3.07    1.26
   0   5   8    3.21    1.15
   0   5   8    4.11    1.38
   0  -5  -8    3.27    0.85
   0   5   8    4.84    2.33
   0   5   8    4.04    1.70
   0   5   8    3.94    1.75
   0   5  -8    2.43    1.30
   0  -5   8    3.31    0.97
   0   5   8    2.64    1.09
   0   5  -8    2.80    1.25
   0   5   8    3.57    1.79
   0   5  -8    3.66    1.35
   0   5  -9  668.13   15.63
   0   5  -9  674.94   15.62
   0   5   9  668.68   15.71
   0   5   9  672.93   15.57
   0   5   9  678.86   16.28
   0   5   9  680.45   15.95
   0   5   9  679.72   15.90
   0  -5   9  652.84   16.14
   0   5   9  686.83   15.43
   0   5  -9  651.36   15.43
   0   5  -9  665.68   15.63
   0   5   9  687.84   16.04
   0   5   9  647.45   15.71
   0  -5   9  656.21   16.20
   0  -5  10  217.67    6.43
   0   5 -10  211.51    5.69
   0   5 -10  213.42    5.79
   0   5 -10  218.46    5.73
   0   5  10  219.24    5.83
   0   5  10  207.73    5.63
   0  -5  10  209.82    6.00
   0   5 -10  202.13    5.42
   0  -5  10  205.51    6.15
   0   5 -10  199.02    5.68
   0   5  10  217.67    6.07
   0   5  10  208.19    6.54
   0   5  10  217.05    6.08
   0  -5  11    3.53    2.18
   0   5 -11    3.51    1.38
   0  -5  11    1.88    1.90
   0  -5  11    1.98    2.20
   0   5 -11    2.53    1.38
   0   5 -11    4.12    1.52
   0   5  11    2.87    1.58
   0   5  11    1.96    1.59
   0   5  11    1.47    1.33
   0  -5  11    2.59    1.61
   0   5  11    2.78    1.87
   0   5  11    1.24    2.03
   0   5  11    3.78    2.95
   0   5 -11    1.90    1.32
   0  -5  12   87.59    3.98
   0   5  12   89.38    3.49
   0   5 -12   93.47    3.42
   0   5  12  115.91    3.84
   0   5  12  124.12    3.53
   0   5 -12   95.39    3.56
   0   5  12   91.86    3.61
   0  -5  12   84.66    4.16
   0   5  12   84.13    3.93
   0   5 -12   99.70    3.47
   0  -5  12   91.06    3.91
   0   5 -12  108.19    3.49
   0   5  13    3.84    1.39
   0   5  13    3.55    1.76
   0   5  13    2.41    2.06
   0   5 -13    3.18    1.50
   0   5 -13    3.01    1.58
   0   5  13    5.56    1.75
   0   5  14    0.91    2.40
   0   5  14    2.28    2.17
   0   5  14    1.84    1.80
   0   5  14    2.49    1.49
   0   5 -14    2.35    1.55
   0  -5  14    1.33    2.48
   0   5  14    2.62    1.79
   0   5  14    3.00    2.12
   0   5 -14    4.00    1.70
   0   5 -14    2.59    1.60
   0   5  14    3.78    1.81
   0   5 -14    1.75    1.47
   0   5 -15   10.42    1.83
   0   5  15    9.10    2.36
   0   5  15    8.44    2.71
   0   5 -15    6.57    1.96
   0   5 -15    7.88    1.83
   0   5  15    8.65    2.33
   0  -5  15    9.51    2.79
   0   5  15    6.76    2.33
   0   5  15    8.89    1.91
   0   5 -15    8.55    1.91
   0   5  15    7.69    2.07
   0   5  15   12.16    1.77
   0   5  15   10.04    2.02
   0   5 -15    8.89    1.74
   0   5  16   23.10    2.80
   0   5  16   21.57    2.65
   0   5  16   20.66    2.72
   0   5  16   23.98    2.26
   0   5 -16   20.53    2.12
   0   5 -16   21.46    2.17
   0   5 -16   20.82    2.34
   0   5 -16   23.90    2.28
   0   5  16   23.94    2.48
   0  -5  16   23.58    3.25
   0   5  17   98.87    4.37
   0   5  17   97.99    4.19
   0   5 -17   94.19    3.81
   0   5  17   96.21    3.84
   0   5 -17   87.80    3.64
   0   5 -17   97.51    3.96
   0   5  17   88.22    3.41
   0   5  17  102.55    4.39
   0   5 -17   93.68    3.79
   0   5 -17   89.40    3.65
   0   5  18   29.57    2.33
   0   5 -18   27.03    2.26
   0   5 -18   22.33    2.08
   0   5  18   19.20    2.62
   0   5  18   12.88    2.52
   0   5  18   16.80    2.46
   0   5  19    1.00    1.93
   0   5  19    1.37    1.64
   0   5 -19    0.89    1.64
   0   5  19    0.99    2.20
   0   5  19   -0.92    1.83
   0   5  19    2.80    2.26
   0   5 -19   -0.03    1.55
   0   5 -20    2.91    1.44
   0  -5  20    3.27    1.89
   0   5  20    2.22    1.74
   0  -5  20    2.45    1.82
   0   5  20    1.57    1.70
   0  -5  21   18.88    2.02
   0   5  21   18.29    1.96
   0   5  21   14.28    2.00
   0   5  21   13.80    2.02
   0  -5  21   15.44    1.84
   0   5  21   18.31    1.71
   0  -5  21   16.29    1.93
   0   5  21   14.92    1.81
   0   5  21   13.61    1.73
   0   5  22    2.12    1.34
   0  -5  22    2.07    1.41
   0   5  22    4.50    1.58
   0  -5  22    3.89    1.49
   0   5  22    3.26    1.49
   0   5  22    1.82    1.54
   0  -5  22    3.04    1.36
   0   5  22    3.94    1.22
   0   5  22    2.04    1.21
   0   5 -23    2.27    1.11
   0  -5  23    2.36    0.96
   0   5 -23    3.51    0.84
   0  -5  23    1.67    1.22
   0   6   0    5.79    1.22
   0   6   0    6.97    0.88
   0   6   0    7.54    1.50
   0   6   0    7.28    0.77
   0   6   0   10.18    0.80
   0   6   0    6.84    1.12
   0   6   0    7.16    1.05
   0   6   0    5.34    1.51
   0   6  -1   96.92    2.92
   0   6   1  104.66    2.96
   0   6  -1   98.85    2.86
   0   6   1  103.28    2.77
   0   6  -1  103.38    2.78
   0   6   1   97.61    2.96
   0   6   1   98.74    3.18
   0   6   1   98.12    2.96
   0   6   1  104.27    2.89
   0   6  -1   98.15    2.67
   0   6   1  102.92    2.42
   0   6  -1   98.67    2.73
   0   6   1  109.69    2.66
   0   6  -1   97.28    2.49
   0   6   1  100.23    2.85
   0   6   1  102.11    2.71
   0   6  -1   95.81    2.47
   0   6  -2   35.89    1.47
   0   6   2   34.39    1.43
   0  -6   2   37.88    1.74
   0   6   2   33.29    1.69
   0   6   2   39.06    1.88
   0   6   2   36.17    1.59
   0   6  -2   31.45    1.49
   0   6  -2   35.86    1.52
   0   6   2   30.13    1.51
   0   6   2   33.28    1.78
   0   6   2   36.04    1.76
   0   6   2   36.31    1.79
   0   6  -2   39.66    1.50
   0  -6   2   37.12    1.53
   0   6  -2   32.92    1.73
   0   6   2   31.26    1.67
   0   6  -2   36.04    1.02
   0   6   2   34.36    1.51
   0   6   3   44.16    1.84
   0   6   3   46.92    1.81
   0   6  -3   44.35    1.45
   0   6  -3   44.42    1.81
   0   6   3   59.06    1.70
   0   6  -3   38.22    1.81
   0   6   3   44.19    2.03
   0   6   3   38.92    2.00
   0   6   3   40.17    1.85
   0   6  -3   41.24    1.61
   0   6   3   43.74    1.95
   0   6   3   45.66    1.77
   0   6   3   41.22    1.97
   0   6   3   45.96    1.99
   0   6  -3   40.14    1.68
   0   6  -3   49.38    1.70
   0   6  -3   49.62    1.99
   0   6   3   53.70    1.98
   0  -6   3   44.54    1.86
   0   6  -3   50.13    1.76
   0   6  -4 2397.11   50.42
   0   6  -4 2212.15   50.07
   0   6   4 2289.47   50.35
   0   6  -4 2213.90   50.35
   0   6  -4 2163.76   49.92
   0   6   4 2272.27   50.28
   0   6   4 2353.59   50.48
   0   6   4 2219.65   50.48
   0   6   4 2403.96   50.52
   0   6   4 2349.99   50.42
   0   6  -4 2285.82   50.23
   0   6   4 2333.98   50.28
   0   6   4 2393.84   50.41
   0   6   4 2271.27   50.45
   0   6   4 2353.50   50.42
   0   6  -4 2279.12   50.27
   0  -6   4 2177.82   50.41
   0  -6   4 2482.27   50.57
   0   6  -4 2163.38   50.40
   0   6  -4 2230.12   50.26
   0   6   5   66.31    2.12
   0   6  -5   64.82    2.25
   0   6  -5   57.88    2.18
   0   6   5   52.34    2.15
   0   6   5   61.85    2.13
   0   6   5   51.25    2.09
   0   6   5   59.97    2.56
   0   6   5   67.98    2.44
   0   6   5   58.43    2.42
   0   6   5   61.15    2.26
   0   6   5   58.71    2.37
   0   6   5   59.72    2.03
   0   6   5   56.83    2.28
   0   6   5   53.00    2.24
   0   6  -5   46.11    2.16
   0  -6   5   69.76    2.57
   0  -6   5   48.36    2.22
   0   6  -5   51.44    1.99
   0   6   6 1020.84   23.22
   0   6   6 1017.56   23.29
   0   6   6 1020.61   23.39
   0   6   6 1040.33   23.59
   0   6   6 1023.70   23.44
   0   6   6 1071.14   23.48
   0   6   6  991.70   23.38
   0   6   6 1004.99   23.17
   0   6   6 1033.37   23.34
   0   6   6 1024.93   23.41
   0  -6   6 1078.79   23.62
   0   6   6  955.80   23.15
   0   6   6  976.65   23.27
   0   6  -6 1039.16   23.34
   0   6  -6 1056.17   23.36
   0   6  -6 1087.51   23.38
   0   6   6 1049.47   23.19
   0   6  -6 1046.15   23.27
   0   6  -7    6.50    1.48
   0   6  -7    7.13    0.96
   0  -6   7   14.55    2.12
   0  -6   7   15.07    1.99
   0   6   7   10.79    1.54
   0   6  -7    9.78    1.57
   0   6   7   10.21    1.19
   0   6  -7   13.58    1.58
   0   6   7   14.85    1.41
   0   6   7   12.68    1.41
   0   6   7   14.45    1.84
   0   6   7   12.89    1.97
   0   6   7   11.25    2.26
   0   6  -7    6.04    1.04
   0   6   7    8.13    1.27
   0   6   7   12.16    1.66
   0   6   7   11.42    1.35
   0   6   7   11.48    1.60
   0   6   7   10.92    1.73
   0   6   7   10.89    1.69
   0   6  -7    7.79    1.31
   0   6  -7    7.88    1.36
   0  -6   8 1735.26   40.14
   0   6  -8 1829.37   39.82
   0   6   8 1749.91   39.75
   0   6   8 1736.61   39.52
   0  -6   8 1809.44   40.22
   0   6  -8 1825.08   39.70
   0   6  -8 1790.51   39.46
   0   6   8 1760.16   39.63
   0   6   8 1821.37   39.75
   0   6   8 1771.97   40.15
   0   6   8 1725.80   39.93
   0   6   8 1746.89   39.93
   0   6   8 1723.88   39.86
   0   6   8 1734.32   39.58
   0   6   8 1731.85   39.76
   0   6   8 1695.42   39.88
   0   6  -8 1821.63   39.69
   0   6  -8 1750.61   39.70
   0   6   8 1741.11   39.93
   0   6  -8 1792.29   39.69
   0   6  -8 1779.92   39.57
   0  -6   9    2.74    2.05
   0  -6   9    7.34    2.10
   0   6   9    4.95    1.27
   0   6  -9    5.88    1.04
   0   6   9    5.18    1.37
   0   6   9    5.83    1.55
   0   6  -9    8.36    1.43
   0   6   9    5.48    1.88
   0   6   9    5.95    2.00
   0   6   9    6.29    2.60
   0   6   9    5.36    1.71
   0   6   9    5.35    1.60
   0   6   9    5.89    1.35
   0   6   9    5.08    1.81
   0   6   9    5.48    1.86
   0   6  -9    7.66    1.44
   0   6  -9    5.77    1.14
   0   6  -9    6.61    1.42
   0   6  10   42.06    2.65
   0   6  10   47.70    3.59
   0   6  10   43.04    2.88
   0   6 -10   59.45    2.39
   0   6 -10   52.55    2.51
   0   6  10   50.62    2.47
   0  -6  10   41.03    2.96
   0   6  10   45.86    2.62
   0   6  10   49.20    2.67
   0   6  10   45.47    2.25
   0   6  10   45.82    2.47
   0   6 -10   61.49    2.45
   0  -6  10   42.80    2.86
   0   6  10   62.93    2.44
   0   6  10   68.96    2.62
   0   6 -10   57.61    2.45
   0  -6  10   62.84    2.99
   0   6 -10   55.38    2.17
   0   6 -11   -0.05    1.37
   0   6 -11    0.56    1.57
   0   6  11    0.32    1.58
   0   6  11    0.45    1.97
   0   6  11    4.09    3.07
   0   6  11    0.98    2.02
   0   6  11    0.36    1.79
   0   6  11    1.08    1.32
   0   6  11   -0.27    1.50
   0   6  11    0.56    1.86
   0   6 -11    0.05    1.38
   0   6  11    0.20    1.27
   0  -6  11    0.40    1.69
   0   6  11    0.17    1.58
   0   6 -11    0.98    1.36
   0  -6  11    0.37    1.91
   0  -6  11    2.92    2.24
   0  -6  12  106.05    4.38
   0   6  12  108.70    3.81
   0  -6  12   97.86    4.57
   0   6 -12  107.24    3.71
   0   6  12  101.32    3.85
   0   6 -12  103.46    3.80
   0  -6  12  108.76    3.99
   0   6  12  116.40    3.72
   0   6  12  114.62    3.88
   0   6 -12  112.28    3.72
   0  -6  12  102.59    4.23
   0   6 -12  107.72    3.75
   0   6  13  137.72    4.88
   0   6  13  138.93    4.95
   0  -6  13  137.21    5.44
   0   6 -13  140.72    4.48
   0   6 -13  140.81    4.61
   0   6  13  134.01    4.72
   0   6 -13  145.32    4.54
   0   6  13  158.71    4.53
   0   6  13  145.69    4.82
   0   6  13  130.47    5.16
   0   6  13  137.29    5.00
   0  -6  13  136.84    5.10
   0   6  14   39.65    2.95
   0   6  14   47.31    2.54
   0   6  14   41.27    2.67
   0   6  14   40.82    3.02
   0   6 -14   48.68    2.70
   0   6  14   46.76    2.86
   0   6 -14   54.96    2.71
   0   6  14   35.88    2.99
   0   6  14   41.66    3.34
   0   6  14   68.06    2.71
   0   6  14   55.02    3.03
   0   6 -14   50.74    2.62
   0  -6  14   36.91    3.40
   0   6 -15   57.59    2.97
   0   6  15   70.28    2.99
   0   6 -15   54.71    3.14
   0   6  15   52.92    3.00
   0   6  15   54.23    3.35
   0   6  15   64.09    2.97
   0   6 -15   55.29    2.90
   0   6 -15   65.17    2.94
   0   6  15   56.12    3.80
   0   6  15   52.29    3.41
   0  -6  15   49.38    3.88
   0   6  15   53.42    3.39
   0   6  15   54.26    3.18
   0   6 -15   60.08    2.98
   0   6 -16  127.31    4.85
   0   6 -16  133.77    4.53
   0   6  16  121.28    5.01
   0   6  16  128.67    5.13
   0   6  16  146.30    4.76
   0   6 -16  144.18    4.69
   0   6 -16  141.88    4.69
   0   6  16  130.27    4.93
   0   6 -16  135.76    4.76
   0  -6  16  118.80    5.64
   0   6  17    1.28    2.29
   0   6 -17    1.58    1.70
   0   6  17   -0.04    2.22
   0   6  17    1.24    2.35
   0   6 -17    1.04    1.83
   0   6  17    2.10    2.03
   0   6 -17    2.93    1.73
   0   6 -17    0.89    1.95
   0   6  17    1.96    1.47
   0   6 -17    0.87    1.61
   0   6  17    0.28    1.79
   0   6  18   29.11    2.80
   0   6  18   31.10    2.93
   0   6  18   27.27    2.80
   0   6  18   37.47    2.48
   0   6 -18   33.59    2.34
   0   6 -18   29.64    2.51
   0   6 -18   38.38    2.54
   0   6 -18   37.13    2.38
   0   6  18   28.60    2.45
   0   6 -18   27.23    2.25
   0   6  18   36.30    2.21
   0   6  19    7.12    2.11
   0   6  19    6.12    1.81
   0   6 -19    5.17    1.73
   0   6  19    6.93    2.28
   0   6  19    8.08    2.40
   0   6 -19    6.34    1.68
   0   6  19    5.29    1.88
   0   6 -19    5.02    1.55
   0  -6  20    2.88    1.81
   0   6  20    3.10    1.71
   0   6  20    1.88    1.97
   0  -6  20    4.65    1.91
   0   6 -20    1.95    1.36
   0   6  20    1.50    1.70
   0   6  21    0.23    1.68
   0  -6  21    0.19    1.49
   0   6  21    0.10    1.48
   0  -6  21   -1.02    1.69
   0   6  21   -0.69    1.50
   0  -6  21    0.96    1.55
   0   6  21   -0.03    1.42
   0   6  21   -0.39    1.66
   0   6  21   -0.11    1.32
   0   6  21    0.70    1.56
   0   6  22   14.96    1.63
   0   6  22    8.96    1.38
   0  -6  22   11.30    1.56
   0   6  22   11.21    1.42
   0  -6  22    9.14    1.60
   0   6  22    8.92    1.62
   0  -6  22    7.89    1.36
   0   6 -23    7.51    0.87
   0  -6  23    7.34    1.29
   0   6 -23    8.00    1.20
   0   7   0    0.21    0.89
   0   7   0    0.35    0.75
   0   7   0    0.27    1.26
   0   7   0    0.43    0.82
   0   7   0   -0.12    1.58
   0   7   0    0.07    0.76
   0   7   0    0.29    1.03
   0   7   0   -0.34    1.09
   0   7   0   -0.30    1.17
   0   7  -1   71.11    2.58
   0   7   1   71.14    2.56
   0   7   1   72.68    2.71
   0   7  -1   67.61    2.44
   0   7   1   64.41    2.49
   0   7   1   86.09    2.41
   0   7   1   89.22    2.49
   0   7  -1   85.41    2.46
   0   7   1   79.32    2.69
   0   7   1   81.24    2.67
   0   7   1   82.29    2.87
   0   7   1   86.84    2.05
   0   7  -1   80.27    2.31
   0  -7   1   70.39    2.48
   0   7   1  103.91    2.35
   0   7  -1   85.46    2.44
   0   7   1   81.09    2.36
   0   7   1   83.99    2.53
   0   7  -1   77.96    2.95
   0   7  -1   75.80    2.10
   0   7  -2    3.24    1.16
   0   7  -2    3.33    1.06
   0   7   2    2.89    1.21
   0  -7   2    2.95    1.29
   0   7   2    4.44    0.93
   0   7  -2    3.90    1.08
   0   7   2    3.75    1.22
   0   7  -2    3.81    1.15
   0   7   2    4.44    1.53
   0   7   2    2.92    1.23
   0   7   2    3.32    1.12
   0   7  -2    3.33    1.11
   0   7   2    2.83    1.45
   0   7  -2    3.34    1.11
   0   7   2    4.22    1.45
   0  -7   2    3.41    1.08
   0   7   2    3.42    1.29
   0   7   2    3.99    0.82
   0   7   2    3.58    1.17
   0   7  -2    3.11    0.55
   0   7   3  445.47   10.81
   0   7  -3  456.07   10.82
   0   7  -3  475.23   10.78
   0   7  -3  469.46   10.61
   0   7   3  454.20   10.81
   0   7   3  432.72   10.87
   0   7   3  474.51   11.01
   0   7   3  478.70   10.74
   0   7  -3  459.64   10.72
   0   7   3  439.79   10.92
   0   7   3  451.54   10.77
   0   7   3  463.28   10.91
   0   7  -3  466.77   10.77
   0   7   3  462.33   10.92
   0   7   3  462.70   10.86
   0   7  -3  469.82   10.78
   0   7   3  456.92   10.64
   0   7  -3  496.77   10.97
   0  -7   3  488.83   10.88
   0   7   3  476.68   10.75
   0   7  -3  475.28   10.80
   0   7   4   87.01    2.77
   0  -7   4  101.08    3.26
   0   7   4   96.04    2.95
   0   7  -4   97.37    2.97
   0   7  -4  101.38    2.58
   0   7  -4   97.31    2.82
   0   7   4   99.34    3.03
   0   7   4  104.07    3.18
   0   7   4   97.20    2.97
   0   7   4   97.26    3.10
   0   7  -4   98.29    2.86
   0   7   4   97.91    3.12
   0   7   4   86.64    3.00
   0   7  -4   93.86    3.04
   0   7  -4   97.38    2.82
   0   7  -4  111.18    3.04
   0   7   4  102.19    3.25
   0   7   4  100.86    3.31
   0  -7   4   96.12    3.02
   0   7   5    7.17    1.49
   0   7   5    8.90    1.24
   0   7   5    8.40    1.60
   0   7   5    7.98    1.43
   0   7   5    6.85    1.51
   0  -7   5    5.13    1.48
   0  -7   5   11.80    1.75
   0   7   5    6.38    1.38
   0   7  -5    6.70    1.32
   0   7  -5    9.30    1.44
   0   7  -5    4.14    1.38
   0   7   5    2.79    1.46
   0   7   5   10.07    1.33
   0   7   5   10.94    1.82
   0   7   5    9.76    1.62
   0   7   5    7.43    1.82
   0  -7  -6  105.07    2.68
   0  -7   6  100.28    3.36
   0   7   6   85.96    2.91
   0   7   6   80.71    2.79
   0   7  -6   85.71    2.93
   0   7   6   97.55    2.84
   0   7   6   84.81    3.01
   0   7   6   89.80    3.41
   0   7   6   98.27    3.22
   0   7   6   92.46    3.39
   0   7  -6   72.34    2.86
   0   7   6   96.80    3.06
   0   7   6   92.70    3.05
   0   7   6   93.89    2.80
   0   7   6   90.81    3.13
   0  -7   6   73.68    2.95
   0   7  -6  105.96    3.03
   0   7   6   65.88    2.68
   0   7  -6   84.39    2.75
   0   7  -6   78.71    2.68
   0  -7   7  234.16    6.19
   0  -7  -7  222.84    5.48
   0   7  -7  224.15    5.79
   0   7   7  199.67    5.54
   0   7   7  209.13    5.73
   0   7  -7  243.24    5.87
   0   7   7  218.60    5.61
   0   7   7  202.06    5.98
   0   7   7  225.38    6.11
   0   7   7  215.20    6.28
   0   7   7  215.74    5.87
   0   7   7  221.91    5.87
   0   7   7  219.93    5.91
   0   7   7  215.70    5.82
   0   7   7  219.91    5.58
   0   7  -7  224.94    5.71
   0   7   7  208.13    5.59
   0   7  -7  219.30    5.49
   0   7  -7  217.00    5.38
   0   7  -7  209.34    5.64
   0   7  -7  221.56    5.59
   0   7   8  520.78   12.59
   0   7   8  525.04   12.56
   0   7  -8  493.66   12.25
   0   7   8  528.87   12.47
   0   7  -8  507.64   12.47
   0  -7   8  551.30   13.16
   0   7   8  558.37   12.94
   0   7   8  572.43   13.19
   0   7   8  551.22   12.85
   0   7   8  520.73   12.74
   0   7   8  526.38   12.64
   0   7   8  542.87   12.45
   0   7   8  531.51   12.78
   0   7  -8  506.22   12.51
   0  -7   8  567.18   13.10
   0   7   8  545.86   12.79
   0   7  -8  513.77   12.48
   0   7  -8  510.82   12.37
   0   7  -9  598.49   14.32
   0   7   9  600.04   14.15
   0   7   9  602.64   14.29
   0   7  -9  612.57   13.95
   0  -7   9  616.96   14.89
   0   7  -9  616.35   14.24
   0   7   9  610.75   14.94
   0   7   9  600.09   14.55
   0   7   9  601.16   14.65
   0   7   9  602.71   14.50
   0   7   9  579.35   14.42
   0   7   9  590.39   14.10
   0   7   9  574.83   14.29
   0   7   9  574.83   14.45
   0   7  -9  619.17   14.22
   0  -7   9  581.63   14.77
   0   7  -9  622.62   14.27
   0   7  -9  590.09   14.08
   0  -7  10    4.02    2.04
   0   7  10    0.10    1.49
   0   7  10    1.53    1.35
   0  -7  10    1.51    2.16
   0   7 -10    1.15    1.30
   0   7 -10    1.98    1.51
   0   7  10    1.34    1.48
   0   7  10    1.52    2.14
   0   7  10    1.39    2.87
   0   7  10    0.52    1.88
   0   7  10    2.02    1.72
   0   7  10    1.89    1.37
   0   7  10    0.85    1.54
   0   7  10    2.00    1.77
   0   7  10    1.12    1.74
   0   7 -10    1.58    1.41
   0   7 -10    1.48    1.15
   0   7 -10    1.66    1.36
   0   7  11  325.31    9.29
   0   7  11  324.62    9.31
   0   7  11  334.31    9.11
   0  -7  11  347.20    9.81
   0   7  11  382.25    9.04
   0  -7  11  386.83    9.56
   0   7  11  358.34    9.19
   0   7 -11  358.15    9.16
   0   7  11  346.57    9.15
   0   7 -11  379.70    9.09
   0   7 -11  370.10    9.06
   0   7  11  326.22    9.36
   0   7  11  345.38    9.51
   0   7  11  336.33   10.00
   0   7 -11  354.69    8.82
   0   7 -11  365.59    9.10
   0  -7  11  371.15    9.65
   0   7  12  109.20    4.28
   0   7  12  101.77    4.23
   0   7 -12  115.76    3.91
   0   7  12  108.07    4.00
   0   7 -12  117.55    4.01
   0   7  12  102.80    4.13
   0   7  12  125.87    3.93
   0   7  12  113.70    4.07
   0  -7  12  124.11    4.30
   0  -7  12  115.82    4.52
   0   7  13    0.22    2.50
   0   7  13    2.11    2.07
   0   7 -13    2.26    1.53
   0   7  13   -0.77    1.87
   0   7  13    1.58    1.78
   0   7  13    1.02    1.96
   0   7  13    3.07    1.50
   0   7  13    1.86    1.70
   0   7 -13    1.93    1.68
   0   7  13    1.31    1.80
   0  -7  13   -2.04    2.56
   0   7 -13    2.83    1.55
   0   7  14   22.97    3.17
   0   7  14   23.32    2.62
   0   7  14   25.10    2.12
   0   7  14   21.62    2.49
   0   7  14   22.07    2.59
   0   7  14   25.37    2.22
   0   7  14   15.59    2.01
   0  -7  14   29.53    3.17
   0   7 -14   23.02    2.10
   0   7 -14   22.27    2.15
   0   7  14   17.08    2.23
   0   7 -14   21.25    2.08
   0   7  14   20.86    1.95
   0   7 -15   52.04    3.24
   0   7 -15   69.32    3.26
   0   7  15   62.88    3.39
   0   7  15   60.83    3.01
   0   7  15   49.93    3.36
   0   7  15   56.93    3.17
   0   7  15   55.49    3.54
   0   7  15   83.19    3.35
   0   7 -15   82.58    3.28
   0   7 -15   77.28    3.22
   0  -7  15   42.19    3.87
   0   7  15   95.60    3.36
   0  -7  16   13.53    3.10
   0   7 -16   10.83    1.92
   0   7  16   12.86    2.51
   0   7  16   10.79    2.48
   0   7  16   12.17    2.52
   0   7  16    8.55    1.96
   0   7 -16   12.34    2.07
   0   7  16   11.42    2.19
   0   7 -16   11.12    2.16
   0   7 -16    9.11    1.82
   0   7 -16    9.82    1.93
   0   7  16    9.04    1.69
   0  -7  17   20.58    3.32
   0   7  17   17.28    2.59
   0   7  17   16.77    2.63
   0   7  17   16.91    2.54
   0   7  17   17.80    2.17
   0   7  17   19.15    2.41
   0   7 -17   16.79    2.14
   0   7 -17   18.06    2.28
   0   7 -17   14.84    1.94
   0   7 -17   15.95    2.04
   0   7 -17   15.17    2.02
   0   7  17   14.23    1.81
   0   7  18    4.99    2.31
   0   7  18    1.12    2.23
   0   7  18    0.22    2.14
   0   7  18    0.49    2.18
   0   7  18    0.89    1.76
   0   7 -18    1.32    1.66
   0   7  18    1.14    1.80
   0   7 -18    1.62    1.90
   0   7 -18    0.79    1.57
   0   7  18    1.19    1.38
   0   7 -18    1.62    1.56
   0   7 -18   -0.26    1.72
   0   7  19   10.26    2.40
   0   7 -19    5.30    1.61
   0   7 -19    5.43    1.73
   0   7  19    4.88    1.47
   0   7 -19    8.94    1.86
   0   7  19    5.40    2.21
   0   7  19    8.43    1.92
   0   7 -19    6.23    1.53
   0   7  19    5.32    1.81
   0   7 -19    5.25    1.58
   0   7  19    8.81    2.33
   0   7  20    1.45    1.70
   0   7  20    2.63    1.50
   0   7  20    1.85    1.80
   0   7 -20    1.60    1.44
   0   7  20    2.48    1.96
   0   7  20   -0.15    1.82
   0  -7  20    1.35    1.67
   0   7  20    1.01    1.63
   0   7  20   -0.21    1.63
   0   7  21    7.67    1.83
   0   7  21    4.80    1.56
   0   7  21    5.36    1.75
   0   7  21    5.90    1.53
   0   7  21    6.45    1.73
   0   7  21    6.13    1.44
   0   7  21    7.84    1.56
   0  -7  21    6.04    1.66
   0  -7  21   10.92    1.70
   0   7  22    2.79    1.20
   0  -7  22   -0.19    1.35
   0  -7  22    1.40    1.19
   0   7  22    2.29    1.35
   0   7 -23  160.15    4.70
   0  -7  23  162.67    4.74
   0   8   0    4.01    1.10
   0   8   0    1.02    0.84
   0  -8   0    0.87    1.26
   0   8   0    1.45    0.91
   0   8   0    0.82    1.08
   0   8   0    0.89    1.17
   0  -8   0    0.71    0.49
   0   8   0    1.51    0.86
   0   8   0    1.59    1.71
   0   8   0    1.08    0.76
   0   8   0    0.99    1.34
   0   8  -1   43.79    1.87
   0   8   1   48.20    1.77
   0   8   1   47.04    1.89
   0  -8  -1   46.03    1.84
   0  -8   1   41.85    1.95
   0   8  -1   46.04    1.63
   0   8   1   44.17    1.32
   0   8  -1   44.76    1.76
   0   8  -1   44.98    2.00
   0   8   1   45.78    1.97
   0   8   1   46.90    2.10
   0   8  -1   44.43    1.73
   0   8   1   44.30    1.59
   0   8  -1   44.27    1.60
   0   8   1   49.05    2.17
   0   8   1   41.58    2.34
   0  -8   1   46.33    1.73
   0   8   1   43.83    1.68
   0   8   1   45.75    1.89
   0   8  -1   42.41    1.41
   0   8  -1   43.17    2.38
   0   8   1   41.30    1.20
   0   8   1   43.11    1.82
   0   8  -1   44.13    1.79
   0   8   1   44.36    1.76
   0   8   2 1064.45   24.08
   0  -8  -2 1111.88   23.99
   0  -8   2 1041.92   24.13
   0   8  -2 1100.62   24.01
   0   8   2 1098.22   24.12
   0   8   2 1138.90   23.95
   0   8  -2 1119.22   24.05
   0   8   2 1048.60   23.80
   0   8   2 1114.90   24.21
   0   8   2  994.38   24.01
   0   8   2 1072.58   24.06
   0   8  -2  963.79   23.62
   0   8   2 1030.63   23.98
   0   8  -2 1067.20   23.83
   0   8   2 1085.16   24.20
   0   8   2 1047.99   23.91
   0   8   2 1055.63   24.17
   0   8  -2 1078.82   24.03
   0   8   2 1132.21   23.94
   0   8  -2 1093.22   24.00
   0   8  -2 1093.71   23.94
   0  -8   2 1035.98   24.01
   0   8  -2 1073.37   24.02
   0   8   2 1099.49   23.94
   0   8   2 1119.84   24.03
   0   8   3  299.46    6.89
   0   8   3  287.17    7.19
   0   8  -3  310.50    7.06
   0   8  -3  272.58    7.06
   0   8  -3  295.67    7.03
   0   8  -3  300.23    6.88
   0   8   3  320.45    7.02
   0   8   3  279.53    7.16
   0   8  -3  281.07    6.98
   0   8   3  291.97    7.25
   0   8   3  279.29    7.01
   0   8   3  288.08    7.25
   0   8  -3  289.05    7.04
   0  -8   3  285.50    7.14
   0   8   3  295.94    7.10
   0   8   3  266.21    7.14
   0   8   3  273.61    7.35
   0   8   3  300.44    7.05
   0  -8   4  257.47    6.36
   0   8   4  245.61    6.49
   0   8   4  260.98    6.58
   0   8  -4  254.44    6.20
   0   8   4  227.18    6.03
   0   8   4  230.08    6.29
   0   8   4  250.81    6.34
   0   8  -4  250.55    6.13
   0   8   4  251.44    6.26
   0   8   4  250.36    6.44
   0   8   4  244.62    6.39
   0   8   4  241.99    6.45
   0   8  -4  260.67    6.18
   0  -8   4  258.20    6.51
   0   8   4  243.35    6.28
   0   8  -4  254.28    6.25
   0   8  -4  255.90    5.95
   0   8  -4  269.01    6.34
   0   8  -4  259.16    6.12
   0   8   4  240.56    6.13
   0  -8   5  755.40   16.72
   0   8  -5  704.64   16.42
   0   8   5  708.49   16.42
   0   8  -5  758.53   16.51
   0   8   5  725.32   16.41
   0  -8   5  652.05   16.48
   0   8   5  705.93   16.68
   0   8   5  737.99   16.74
   0   8   5  705.68   16.53
   0   8   5  743.08   16.56
   0   8   5  709.87   16.60
   0   8   5  724.98   16.46
   0   8   5  733.58   16.60
   0   8   5  682.76   16.30
   0   8   5  670.45   16.44
   0   8   5  701.92   16.27
   0  -8   6    1.32    1.70
   0   8  -6    2.84    1.42
   0   8   6    3.40    1.38
   0  -8   6    3.68    1.53
   0   8  -6    3.35    1.47
   0   8   6    2.46    1.23
   0   8   6    2.34    2.16
   0   8   6    1.60    2.10
   0   8   6    6.27    1.33
   0   8   6    4.60    1.57
   0   8   6    3.10    1.60
   0   8   6    3.81    1.69
   0   8   6    2.75    1.25
   0   8   6    2.55    1.66
   0   8   6    5.54    1.59
   0   8   6    4.23    1.34
   0   8  -6    5.94    1.22
   0   8  -6    4.97    1.28
   0   8  -7   30.44    2.03
   0   8   7   34.05    2.16
   0   8   7   33.88    2.87
   0   8   7   30.82    2.25
   0   8   7   31.10    2.62
   0   8  -7   42.47    1.67
   0   8   7   29.81    2.14
   0   8   7   32.46    1.85
   0   8   7   35.01    2.27
   0   8   7   31.47    2.13
   0   8  -7   36.34    1.92
   0  -8   7   25.47    2.33
   0   8  -7   45.81    1.78
   0   8   7   51.59    2.04
   0   8  -7   35.39    2.10
   0   8   7   37.63    1.88
   0   8   7   36.36    2.00
   0   8  -7   36.98    1.89
   0   8  -7   36.95    1.85
   0   8   8    9.99    1.42
   0   8  -8   12.82    1.32
   0   8  -8   12.36    1.47
   0  -8   8   10.90    2.20
   0   8   8   10.41    1.92
   0   8   8    7.71    2.26
   0   8   8   10.42    2.70
   0   8   8    8.13    1.74
   0   8   8    9.26    1.79
   0   8   8    8.67    1.40
   0   8   8    7.02    1.79
   0  -8   8    6.50    2.02
   0   8  -8   12.14    1.51
   0   8   8    8.01    1.66
   0   8  -8   10.76    1.36
   0   8  -8   12.61    1.48
   0  -8   9  527.77   13.38
   0   8   9  556.10   12.81
   0   8  -9  549.99   12.59
   0  -8   9  509.77   13.43
   0   8  -9  531.00   12.93
   0   8   9  527.04   12.90
   0   8  -9  562.01   12.84
   0   8   9  504.22   13.12
   0   8   9  507.96   13.21
   0   8   9  537.55   13.56
   0   8  -9  570.61   12.85
   0   8   9  514.31   12.99
   0   8   9  522.59   12.68
   0   8   9  502.89   13.05
   0   8   9  523.92   12.94
   0   8   9  542.64   12.79
   0   8   9  527.53   13.06
   0   8  -9  537.15   12.68
   0   8  -9  547.22   12.88
   0   8 -10  102.90    3.60
   0   8  10  100.48    3.57
   0   8  10  100.33    3.39
   0  -8  10  102.93    4.26
   0   8 -10  108.00    3.48
   0   8  10   90.78    3.69
   0   8  10   95.29    3.60
   0   8  10   96.81    3.80
   0   8 -10  104.21    3.50
   0  -8  10  102.47    4.16
   0   8  10  102.00    3.88
   0   8  10   97.64    4.13
   0   8  10  108.36    4.69
   0   8  10   92.84    3.86
   0   8 -10  102.65    3.44
   0   8 -10   97.39    3.24
   0  -8  11    6.63    2.28
   0   8 -11    5.46    1.49
   0   8 -11    4.42    1.27
   0   8  11    5.39    1.87
   0   8  11    3.82    1.43
   0   8 -11    5.16    1.51
   0   8 -11    3.82    1.67
   0   8  11    4.17    1.72
   0  -8  11    7.06    2.43
   0   8 -11    4.13    1.45
   0   8  12   80.62    3.67
   0   8  12   78.19    3.42
   0   8  12   82.72    3.29
   0  -8  12   92.58    3.78
   0   8 -12   89.17    3.34
   0   8  12   81.34    3.22
   0   8  12   87.82    3.50
   0   8 -12   91.44    3.48
   0   8  12   85.93    4.06
   0   8  12   81.05    3.63
   0   8  13  128.55    5.22
   0   8 -13  151.42    4.59
   0  -8  13  133.64    5.47
   0   8  13  125.91    4.80
   0  -8  13  129.56    5.30
   0   8  13  130.99    4.63
   0   8  13  123.42    4.89
   0   8 -13  147.74    4.57
   0   8  13  142.12    4.54
   0   8  13  129.90    4.65
   0   8 -13  140.70    4.67
   0   8  13  133.61    4.46
   0   8 -13  136.12    4.54
   0  -8  13  133.52    5.18
   0   8 -14    8.45    1.81
   0   8  14    9.92    2.95
   0   8  14    8.69    2.28
   0   8  14    8.70    1.82
   0   8  14   11.04    2.39
   0   8  14    7.23    2.10
   0   8  14    9.79    2.33
   0   8  14    8.77    1.81
   0   8  14    9.67    2.07
   0   8 -14    9.91    2.01
   0  -8  14   10.39    2.82
   0   8 -14    8.20    1.85
   0   8  14    7.88    1.70
   0  -8  14    9.58    2.47
   0   8  15   18.30    2.02
   0   8  15   14.59    2.44
   0   8  15   14.87    2.64
   0   8  15   17.21    2.41
   0   8  15   17.36    2.63
   0   8 -15   22.58    2.13
   0   8 -15   20.90    2.12
   0   8 -15   18.27    2.17
   0   8  15   17.49    2.37
   0   8  15   25.96    2.24
   0  -8  15   13.10    3.10
   0  -8  16  137.80    5.82
   0   8  16  133.41    5.01
   0   8  16  130.69    4.46
   0   8  16  124.17    4.62
   0   8  16  120.46    5.01
   0   8  16  122.89    4.93
   0   8  16  121.15    4.50
   0   8  16  124.13    4.69
   0   8 -16  122.93    4.63
   0   8 -16  134.83    4.84
   0   8 -16  119.18    4.31
   0   8 -16  121.25    4.46
   0   8 -16  125.86    4.51
   0   8  16  117.40    4.22
   0  -8  17   31.64    3.51
   0   8 -17   34.20    2.73
   0   8 -17   32.59    2.32
   0   8  17   31.77    2.90
   0   8  17   31.34    3.06
   0   8  17   31.23    2.82
   0   8  17   37.27    2.90
   0   8  17   37.71    2.57
   0   8 -17   30.76    2.46
   0   8 -17   33.04    2.49
   0   8  17   36.80    2.27
   0   8  18   33.19    2.44
   0   8  18   32.59    2.87
   0   8  18   34.83    3.00
   0   8  18   32.52    2.83
   0   8 -18   31.80    2.36
   0   8 -18   30.21    2.34
   0   8  18   29.39    2.44
   0   8 -18   30.07    2.36
   0   8  18   33.60    2.83
   0   8 -18   28.02    2.22
   0   8  18   29.98    2.10
   0   8 -18   34.38    2.63
   0   8  19   -0.56    2.04
   0   8 -19    2.17    1.62
   0   8 -19    2.90    1.51
   0   8  19    1.14    1.75
   0   8 -19    1.89    1.54
   0   8  19    3.52    1.41
   0   8  20   10.89    1.69
   0   8  20   10.44    1.89
   0   8  20   11.57    2.07
   0   8  20    9.56    1.87
   0   8 -20   11.02    1.45
   0   8  20   12.25    1.65
   0   8  20    7.17    1.77
   0   8 -20    7.28    1.56
   0   8  20   14.73    1.95
   0   8 -20   11.98    1.62
   0  -8  21    0.83    1.46
   0   8  21   -0.45    1.29
   0   8  21    0.05    1.48
   0   8  21    1.09    1.40
   0   8  21    0.90    1.53
   0   8  21    0.87    1.26
   0  -8  22   21.56    1.64
   0   8  22   15.88    1.49
   0   8  23    0.79    0.96
   0   8 -23   -0.19    0.69
   0   8 -23    0.60    0.92
   0  -8  23    0.06    0.96
   0   9   0   -0.09    1.43
   0   9   0    0.75    1.27
   0   9   0   -0.53    1.00
   0   9   0    0.69    0.63
   0  -9   0    0.25    1.32
   0   9   0    0.76    0.79
   0   9   0   -0.17    1.14
   0   9   0    0.31    0.85
   0   9   0    0.37    0.91
   0   9   0    0.27    0.92
   0   9   0   -0.83    1.81
   0   9   1  104.65    2.84
   0   9  -1  105.86    3.02
   0   9   1  106.63    2.99
   0   9  -1  107.20    3.10
   0   9   1  101.01    3.18
   0  -9  -1  103.89    3.10
   0  -9   1   99.44    3.18
   0   9  -1  107.18    2.84
   0   9   1   97.79    2.58
   0   9  -1  103.81    2.95
   0   9   1  107.30    3.26
   0   9   1  103.80    2.47
   0   9   1  100.61    3.04
   0   9  -1  106.90    2.88
   0   9   1  110.81    3.02
   0   9   1   97.06    3.36
   0   9  -1  106.36    3.09
   0   9  -1  104.67    3.66
   0   9   1  105.91    3.59
   0  -9   1  103.65    3.00
   0   9  -1   94.04    2.66
   0   9   1   96.75    2.90
   0   9  -1  103.98    2.69
   0   9  -2  803.45   16.43
   0   9   2  728.07   16.48
   0   9   2  674.16   16.44
   0   9  -2  683.17   16.38
   0  -9   2  710.97   16.50
   0  -9  -2  696.05   16.34
   0   9  -2  737.37   16.30
   0   9   2  775.17   16.29
   0   9  -2  714.04   16.34
   0   9   2  683.93   16.48
   0   9   2  691.62   16.41
   0   9   2  710.42   16.61
   0   9   2  670.71   16.30
   0   9  -2  652.28   15.92
   0   9  -2  752.95   16.95
   0   9   2  726.83   16.42
   0   9  -2  699.64   16.17
   0   9   2  712.12   16.24
   0   9   2  741.67   16.61
   0   9  -2  748.92   16.41
   0   9   2  707.10   16.56
   0   9   2  719.75   16.13
   0  -9  -2  740.77   16.16
   0  -9   2  766.25   16.43
   0   9  -2  721.10   16.15
   0   9   2  755.78   16.34
   0   9  -3  243.64    6.50
   0   9   3  249.72    6.64
   0  -9  -3  282.44    6.56
   0   9  -3  260.27    6.48
   0   9  -3  268.85    6.38
   0   9  -3  294.66    6.62
   0   9   3  253.65    6.31
   0   9   3  282.42    6.79
   0   9   3  261.23    6.76
   0   9   3  287.56    6.96
   0   9  -3  271.29    6.54
   0   9  -3  262.42    6.25
   0   9   3  280.70    6.83
   0   9   3  270.13    6.50
   0   9  -3  277.68    6.58
   0   9   3  276.09    6.82
   0  -9  -3  251.76    6.24
   0  -9   3  253.74    6.60
   0   9   3  264.16    6.64
   0   9  -3  257.87    6.35
   0   9  -3  251.67    6.52
   0   9   3  254.14    6.40
   0   9   4  425.48   10.28
   0   9   4  421.25   10.18
   0  -9   4  435.07   10.18
   0   9  -4  414.73    9.80
   0   9   4  427.37   10.10
   0   9   4  418.08    9.88
   0   9  -4  418.76    9.85
   0   9   4  415.92   10.10
   0   9   4  389.29    9.97
   0   9  -4  419.28    9.85
   0   9   4  405.14    9.68
   0   9   4  408.86    9.80
   0   9   4  409.98    9.93
   0   9  -4  427.51    9.90
   0   9  -4  397.89    9.61
   0  -9   4  396.10    9.99
   0   9  -4  442.85    9.97
   0   9  -5    4.82    1.45
   0  -9   5    4.16    1.66
   0   9  -5    8.18    1.49
   0   9   5    6.91    1.45
   0   9   5    9.42    1.32
   0   9   5    4.95    1.37
   0   9   5    4.57    2.03
   0   9   5    5.77    2.23
   0   9  -5    5.40    1.23
   0   9   5    5.71    1.56
   0   9   5    5.88    1.76
   0   9   5    4.96    1.74
   0   9   5    6.75    1.54
   0   9   5    5.35    1.73
   0   9   5    9.72    1.61
   0   9   5    8.56    1.20
   0  -9   5   10.12    1.58
   0   9  -5   10.14    1.22
   0   9  -6   39.98    2.08
   0   9   6   35.47    1.94
   0   9  -6   31.33    1.94
   0  -9   6   42.96    2.43
   0   9   6   32.30    1.93
   0   9   6   29.08    1.76
   0   9   6   39.49    2.86
   0   9   6   39.21    2.77
   0   9   6   35.58    2.12
   0   9   6   37.77    2.25
   0   9   6   36.45    2.27
   0   9   6   36.20    2.31
   0   9   6   28.07    2.02
   0   9   6   28.07    1.67
   0  -9   6   25.73    1.98
   0   9  -6   28.13    1.73
   0   9  -6   28.29    1.76
   0   9   7  170.62    5.11
   0  -9   7  167.19    5.38
   0   9   7  182.12    5.06
   0   9   7  174.94    4.94
   0   9  -7  165.45    5.06
   0   9  -7  177.81    4.99
   0   9   7  173.38    5.55
   0   9   7  170.54    5.70
   0   9   7  165.46    5.17
   0   9   7  171.85    5.28
   0   9   7  172.20    5.19
   0   9   7  173.06    5.28
   0   9   7  208.54    5.03
   0   9  -7  195.62    4.88
   0   9   7  191.21    5.22
   0   9   7  201.61    4.93
   0   9  -7  185.96    4.94
   0   9  -7  180.59    4.93
   0   9   7  179.73    4.77
   0  -9   8   45.89    2.86
   0   9   8   61.37    2.47
   0   9   8   52.77    2.59
   0   9  -8   58.37    2.55
   0   9  -8   56.89    2.38
   0   9   8   45.86    3.08
   0   9   8   52.04    3.36
   0   9  -8   58.53    2.40
   0   9   8   49.53    2.59
   0   9   8   52.22    2.72
   0   9   8   50.30    2.62
   0   9   8   49.45    2.27
   0   9   8   55.70    2.79
   0   9   8   62.42    2.33
   0   9   8   59.02    2.65
   0   9  -8   57.04    2.45
   0   9  -8   59.23    2.31
   0   9   9   47.60    2.58
   0   9   9   46.90    2.22
   0  -9   9   47.17    2.96
   0   9   9   50.72    2.27
   0  -9   9   44.08    3.01
   0   9   9   46.38    2.38
   0   9  -9   51.90    2.48
   0   9  -9   54.23    2.35
   0   9   9   42.24    3.48
   0   9   9   43.49    2.98
   0   9  -9   55.32    2.34
   0   9   9   42.89    2.59
   0   9   9   42.39    2.66
   0   9   9   46.26    2.61
   0   9   9   45.54    2.67
   0   9   9   51.85    2.41
   0   9  -9   52.74    2.41
   0   9   9   43.10    2.52
   0   9  -9   48.84    2.24
   0   9  10  500.04   11.79
   0  -9  10  476.60   12.52
   0   9  10  508.63   11.82
   0  -9  10  458.11   12.52
   0   9 -10  488.57   11.78
   0   9 -10  492.53   11.80
   0   9 -10  495.42   11.94
   0   9  10  473.75   11.87
   0   9  10  468.85   11.98
   0   9  10  467.91   12.10
   0   9 -10  484.98   11.85
   0   9  10  461.27   12.67
   0   9  10  447.90   12.29
   0   9 -10  481.79   11.67
   0   9  10  457.76   12.01
   0   9  10  470.83   12.11
   0   9  11    5.74    3.21
   0   9  11    6.21    1.59
   0   9  11    7.60    1.77
   0   9 -11    7.99    1.71
   0  -9  11    8.80    2.36
   0   9 -11    7.00    1.46
   0   9 -11    7.98    1.62
   0   9  11    5.69    2.04
   0   9 -12   15.96    1.82
   0   9 -12   17.48    1.87
   0  -9  12   19.79    2.77
   0   9  12   16.17    2.95
   0   9  12   19.17    2.23
   0   9  12   18.01    2.37
   0   9  12   19.48    2.19
   0   9  12   15.61    2.40
   0  -9  12   18.55    2.39
   0   9  12   16.40    1.89
   0   9  12   18.59    2.12
   0   9 -12   19.27    2.08
   0   9  12   15.05    1.80
   0   9 -12   17.07    1.67
   0   9 -12   16.15    1.91
   0   9 -13   40.81    2.48
   0   9 -13   39.61    2.48
   0  -9  13   51.40    3.64
   0   9  13   42.74    3.61
   0   9  13   43.76    2.62
   0   9  13   41.97    2.83
   0   9  13   42.88    3.00
   0   9  13   44.08    2.82
   0   9  13   41.21    2.95
   0   9  13   37.79    2.45
   0  -9  13   38.29    2.85
   0   9  13   40.49    2.85
   0   9  13   37.33    2.35
   0   9  13   41.42    2.64
   0   9 -13   43.03    2.64
   0  -9  13   42.89    3.22
   0   9 -13   37.14    2.48
   0   9 -14   67.21    3.13
   0   9  14   67.57    3.15
   0   9  14   59.29    3.50
   0   9  14   58.31    3.55
   0   9  14   59.69    3.41
   0   9  14   61.33    3.55
   0   9  14   66.27    3.15
   0   9  14   65.77    3.45
   0   9 -14   67.67    3.16
   0  -9  14   59.71    4.07
   0   9  14   66.13    3.38
   0   9 -14   65.97    3.28
   0   9  14   71.83    3.17
   0  -9  14   66.39    3.80
   0  -9  15  229.57    8.57
   0   9  15  236.95    7.97
   0   9  15  264.62    7.65
   0   9  15  253.61    8.08
   0   9  15  240.04    7.71
   0   9  15  242.17    7.94
   0   9  15  301.19    8.17
   0   9  15  297.02    7.82
   0   9 -15  280.10    7.83
   0   9  15  263.65    7.82
   0   9 -15  265.41    7.52
   0   9 -15  303.63    7.81
   0   9 -15  285.00    7.83
   0   9  15  298.75    7.62
   0  -9  16   11.39    3.15
   0   9 -16   11.44    2.29
   0   9  16   12.75    2.19
   0   9 -16   16.57    2.18
   0   9 -16   15.60    1.95
   0   9  16    9.24    2.44
   0   9  16   12.25    1.99
   0   9  16   14.19    2.32
   0   9  16   12.80    2.61
   0   9  16   15.92    2.65
   0   9  16   13.32    2.08
   0   9  16   14.30    2.52
   0   9 -16   16.55    2.10
   0   9 -16   17.45    2.11
   0   9  16   18.82    1.96
   0  -9  17  191.20    7.51
   0   9  17  241.22    6.77
   0   9 -17  202.96    6.74
   0   9  17  194.27    6.46
   0   9 -17  208.95    6.43
   0   9  17  205.13    6.90
   0   9  17  213.62    7.06
   0   9  17  215.88    6.90
   0   9  17  239.30    7.02
   0   9 -17  235.44    6.65
   0   9 -17  235.90    6.68
   0   9  17  236.49    6.44
   0   9  18   20.29    2.51
   0   9  18   23.57    2.23
   0   9  18   23.87    2.59
   0   9  18   20.42    2.69
   0   9  18   22.68    2.57
   0   9  18   25.71    2.52
   0   9  18   20.27    1.90
   0   9 -18   23.75    2.21
   0   9 -18   23.04    2.13
   0   9  18   18.40    2.15
   0   9 -18   18.41    2.05
   0   9 -18   22.52    2.04
   0   9 -18   20.19    2.36
   0   9  19   -0.03    1.35
   0   9  19    0.71    1.89
   0   9  19   -0.13    1.62
   0   9 -19    0.52    1.53
   0   9 -20    0.39    1.33
   0   9 -20   -0.45    1.29
   0   9  20    0.75    1.61
   0   9  20   -0.44    1.42
   0   9 -20   -0.03    1.40
   0   9  20   -0.20    1.39
   0   9  20    0.41    1.66
   0   9  20   -0.27    1.70
   0   9  21    1.91    1.42
   0   9  21    4.14    1.52
   0  -9  21    3.42    1.47
   0   9  21    1.17    1.27
   0   9  21    1.65    1.38
   0   9 -21    2.69    1.02
   0  -9  22   25.77    1.63
   0   9  22   31.85    1.71
   0   9  22   15.34    1.46
   0   9 -22   20.42    1.57
   0   9 -23   10.38    1.02
   0   9  23   17.56    1.13
   0  10   0  459.08   10.57
   0  10   0  442.20   10.44
   0  10   0  467.31   10.92
   0  10   0  459.13   10.75
   0  10   0  443.50   10.51
   0  10   0  449.45   10.33
   0  10   0  474.76   10.70
   0  10   0  466.54   10.74
   0  10   0  446.75   11.33
   0 -10   0  467.36   10.67
   0 -10   0  459.66   10.85
   0  10   0  457.81   10.86
   0  10  -1  321.68    7.77
   0  10  -1  335.50    7.70
   0  10   1  304.34    7.44
   0  10   1  305.10    7.97
   0  10  -1  322.77    7.95
   0  10   1  306.91    8.02
   0  10   1  312.98    7.89
   0  10   1  335.58    7.71
   0  10   1  340.72    7.88
   0  10  -1  359.88    7.94
   0  10   1  321.82    7.87
   0  10  -1  326.70    7.74
   0  10   1  305.07    7.63
   0  10  -1  344.83    7.98
   0  10  -1  335.27    8.51
   0 -10   1  328.93    8.03
   0 -10  -1  319.02    7.91
   0 -10   1  337.08    7.88
   0  10  -1  335.64    7.56
   0  10  -1  329.08    7.92
   0  10  -2 1263.97   27.47
   0  10  -2 1165.90   27.47
   0  10   2 1235.48   27.57
   0 -10   2 1172.14   27.58
   0 -10  -2 1202.55   27.40
   0  10  -2 1218.87   27.33
   0  10  -2 1235.30   27.40
   0  10   2 1194.74   27.57
   0  10   2 1191.85   27.66
   0  10   2 1204.09   27.48
   0  10  -2 1200.52   27.25
   0  10   2 1188.48   27.27
   0  10   2 1232.90   27.69
   0  10  -2 1258.09   27.51
   0 -10  -2 1209.75   27.21
   0 -10   2 1233.13   27.47
   0  10   2 1205.46   27.51
   0  10  -2 1248.67   28.05
   0  10  -2 1222.95   27.20
   0  10  -2 1236.48   27.45
   0  10  -3   32.04    1.76
   0  10   3   29.53    1.97
   0 -10  -3   49.09    1.88
   0  10  -3   38.43    1.66
   0  10  -3   38.32    1.80
   0  10   3   48.01    2.11
   0  10  -3   49.49    1.94
   0  10   3   28.87    1.47
   0  10   3   46.98    2.53
   0  10   3   41.43    2.77
   0  10   3   27.49    1.60
   0  10  -3   42.64    1.86
   0  10   3   41.96    2.39
   0  10   3   41.45    1.79
   0  10  -3   43.31    1.90
   0  10   3   40.37    2.28
   0 -10   3   34.51    1.93
   0 -10  -3   32.60    1.44
   0  10   3   40.25    2.00
   0  10  -3   32.96    1.58
   0  10  -3   34.07    1.82
   0  10   4   80.94    2.79
   0  10  -4   72.19    2.52
   0 -10   4   56.96    2.79
   0 -10  -4   60.15    2.40
   0  10  -4   68.19    2.20
   0  10  -4   70.06    2.50
   0  10   4   59.68    2.68
   0  10  -4   61.56    2.56
   0  10   4   83.24    2.35
   0  10   4   68.03    3.20
   0  10   4   67.90    3.11
   0  10   4   71.48    2.66
   0  10  -4   63.09    2.36
   0  10   4   67.00    2.94
   0  10   4   65.72    2.47
   0  10   4   70.32    2.89
   0  10  -4   63.95    2.47
   0  10   4   79.11    2.49
   0 -10   4   73.90    2.68
   0  10   4   77.57    2.46
   0  10   5  284.22    7.57
   0  10   5  276.84    7.23
   0 -10   5  311.67    7.84
   0  10  -5  311.59    7.52
   0  10  -5  306.96    7.57
   0  10   5  299.29    7.37
   0  10   5  299.52    7.71
   0  10   5  299.42    7.95
   0  10   5  295.84    7.99
   0  10  -5  296.51    7.34
   0  10   5  287.84    7.48
   0  10   5  304.28    7.75
   0  10   5  310.49    7.78
   0 -10   5  291.15    7.62
   0  10   5  297.26    7.34
   0  10  -5  300.30    7.32
   0  10   5  303.40    7.53
   0  10  -6  669.04   15.18
   0  10   6  636.55   15.19
   0 -10   6  625.51   15.27
   0  10   6  627.77   15.51
   0  10   6  639.47   15.51
   0  10  -6  659.55   15.06
   0  10  -6  667.95   14.97
   0  10   6  643.53   14.90
   0  10   6  637.79   15.28
   0  10   6  619.57   15.30
   0  10   6  618.04   15.30
   0 -10   6  630.05   15.49
   0  10   6  656.09   15.00
   0  10   6  628.99   15.12
   0  10   6  643.55   15.19
   0  10   6  634.96   14.88
   0 -10   7    0.92    1.81
   0  10   7    1.56    1.26
   0  10   7    0.33    1.46
   0  10  -7    1.07    1.42
   0  10   7    1.04    1.36
   0  10   7    1.70    2.54
   0  10   7    0.89    2.28
   0  10  -7    0.70    1.23
   0  10   7    0.82    1.60
   0  10   7    0.31    1.71
   0  10   7    0.70    1.82
   0  10   7    1.53    1.86
   0  10   7    1.30    1.15
   0  10   7    0.64    1.67
   0  10  -7    1.05    1.32
   0  10   7    0.82    1.15
   0  10  -7    0.43    1.29
   0  10  -7    0.63    1.26
   0 -10   8  103.13    4.10
   0  10   8  113.81    3.54
   0  10  -8  115.33    3.39
   0  10   8   99.63    3.71
   0  10   8  101.53    3.66
   0  10  -8  117.57    3.74
   0  10  -8  109.70    3.52
   0  10  -8  114.85    3.52
   0  10   8  101.62    4.28
   0  10   8  100.21    4.53
   0  10   8  106.19    3.78
   0  10   8  102.72    3.84
   0  10   8  102.60    3.92
   0  10   8  106.37    3.94
   0  10   8  106.58    3.46
   0  10   8  109.30    3.79
   0  10  -8  112.83    3.64
   0  10  -8  112.62    3.51
   0 -10   9   34.20    2.88
   0  10  -9   34.17    2.24
   0  10   9   38.55    2.21
   0  10  -9   33.86    1.86
   0  10   9   39.68    2.10
   0 -10   9   32.35    2.71
   0  10  -9   35.37    2.07
   0  10  -9   34.81    2.07
   0  10   9   34.11    2.90
   0  10   9   34.37    3.40
   0  10   9   33.47    2.38
   0  10   9   33.30    2.51
   0  10   9   37.00    2.44
   0  10   9   39.50    2.42
   0  10   9   35.57    1.94
   0  10  -9   37.22    1.98
   0  10  -9   37.82    2.16
   0  10   9   35.47    2.49
   0  10 -10   40.12    2.12
   0  10  10   36.33    2.35
   0  10 -10   33.89    2.33
   0  10  10   48.01    2.38
   0 -10  10   27.89    2.90
   0  10 -10   43.67    2.21
   0  10 -10   44.86    2.29
   0  10  11  491.07   12.52
   0  10 -11  523.36   12.57
   0  10  11  544.87   12.46
   0 -10  11  470.21   13.07
   0  10  11  482.02   13.01
   0  10 -11  481.35   12.29
   0 -10  11  485.86   13.19
   0  10  11  474.31   12.65
   0  10  11  474.02   12.58
   0  10  11  478.93   12.77
   0  10  11  501.77   12.73
   0  10 -11  512.67   12.38
   0  10  11  514.89   12.64
   0  10  11  504.67   12.30
   0  10 -11  499.04   12.41
   0  10 -11  510.28   12.24
   0  10 -12  218.71    6.38
   0  10  12  206.39    7.12
   0 -10  12  245.86    7.15
   0  10  12  243.37    6.51
   0 -10  12  215.35    7.31
   0  10  12  227.54    6.62
   0  10  12  214.45    6.74
   0  10  12  210.28    6.84
   0  10  12  218.51    6.71
   0  10  12  207.86    6.78
   0  10  12  218.44    6.57
   0  10 -12  221.20    6.56
   0  10 -12  227.35    6.41
   0  10  12  226.32    6.37
   0  10  12  228.79    6.75
   0  10 -12  214.69    6.23
   0 -10  12  224.83    7.23
   0  10 -12  232.96    6.52
   0  10 -13    2.16    1.84
   0  10  13    0.51    1.76
   0 -10  13    0.29    2.64
   0  10  13   -0.20    2.86
   0  10  13    0.61    2.06
   0  10  13   -0.28    2.26
   0  10  13    0.35    2.16
   0  10  13    0.42    2.00
   0  10  13    1.26    1.65
   0  10  13    1.42    1.66
   0 -10  13    1.61    2.10
   0  10 -13    1.51    1.66
   0  10  13    0.77    1.73
   0  10  13    0.18    2.00
   0  10 -13    2.17    1.64
   0 -10  13    0.05    2.24
   0  10 -13    0.50    1.62
   0  10 -14   31.29    2.48
   0  10  14   30.71    2.59
   0  10  14   28.64    2.33
   0  10  14   28.32    2.70
   0  10  14   26.98    2.88
   0  10  14   27.10    2.72
   0  10  14   30.56    2.86
   0  10 -14   29.40    2.35
   0 -10  14   29.10    3.32
   0  10  14   27.08    2.76
   0  10  14   29.96    2.37
   0 -10  14   31.32    3.11
   0  10 -15   24.81    2.37
   0  10  15   19.61    2.45
   0  10  15   31.29    2.14
   0 -10  15   13.50    3.08
   0  10  15   18.45    2.11
   0  10  15   20.07    2.63
   0  10  15   19.58    2.71
   0  10  15   18.77    2.77
   0  10  15   20.19    2.69
   0  10  15   30.91    2.35
   0  10  15   31.80    2.79
   0  10 -15   23.10    2.12
   0  10 -15   30.01    2.39
   0  10 -15   27.91    2.36
   0 -10  15   27.59    3.01
   0  10 -16   86.51    4.05
   0 -10  16   88.00    4.82
   0  10  16  102.16    3.95
   0  10 -16   95.51    3.80
   0  10  16   89.97    3.80
   0  10  16   85.00    4.19
   0  10  16   89.67    4.38
   0  10  16   88.01    4.12
   0  10  16   87.78    4.33
   0  10  16  102.44    3.73
   0  10 -16   95.73    3.88
   0  10 -16  104.06    3.93
   0  10  16  103.48    4.28
   0  10 -17  132.19    4.98
   0  10  17  130.09    5.08
   0 -10  17  131.89    5.73
   0  10  17  148.63    4.85
   0  10 -17  120.14    4.58
   0  10  17  126.38    4.60
   0  10 -17  129.84    4.57
   0  10  17  136.14    4.68
   0  10  17  135.74    5.11
   0  10  17  133.71    5.33
   0  10  17  140.06    5.17
   0  10  17  144.05    4.54
   0  10 -17  136.59    4.74
   0  10 -17  139.26    4.73
   0  10  17  146.81    5.10
   0  10 -18   33.13    2.62
   0  10  18   35.26    2.75
   0 -10  18   31.40    3.38
   0  10  18   36.05    2.51
   0  10 -18   32.06    2.35
   0  10  18   33.18    2.43
   0  10 -18   32.19    2.23
   0  10  18   32.27    2.74
   0  10  18   33.74    3.00
   0  10  18   40.90    2.84
   0  10  18   36.12    2.26
   0  10 -18   33.97    2.35
   0  10 -18   37.95    2.41
   0  10  18   32.85    2.76
   0  10  19   19.41    2.17
   0  10  19   19.17    2.22
   0  10  19   19.96    1.97
   0  10 -19   18.18    1.99
   0  10  19   20.61    1.76
   0  10  19   19.97    1.92
   0  10 -19   19.76    1.87
   0  10 -19   20.90    1.80
   0  10  20    0.66    1.55
   0  10  20   -1.74    1.70
   0  10 -20   -0.27    1.30
   0  10 -20   -0.55    1.38
   0  10  20    0.21    1.57
   0  10  20    0.91    1.32
   0  10 -20   -0.14    1.21
   0  10  20    0.38    1.36
   0  10  21   92.19    2.91
   0  10 -21   50.52    2.38
   0  10  21   53.37    2.59
   0 -10  21   75.17    2.79
   0  10 -21   75.69    2.40
   0  10  22    0.62    1.00
   0  10 -22    1.02    1.24
   0  10 -22    0.83    1.09
   0  10  22    1.62    1.13
   0 -11   0   -0.06    1.41
   0  11   0    0.26    0.79
   0  11   0    0.39    1.68
   0  11   0    0.97    0.99
   0  11   0    0.12    1.23
   0  11   0    0.02    1.15
   0  11   0    0.13    1.19
   0  11   0    0.19    1.32
   0  11   0    0.58    1.90
   0 -11   0   -0.37    1.16
   0  11   0    0.44    1.44
   0  11  -1  286.54    7.06
   0  11  -1  276.50    6.94
   0  11   1  293.12    7.41
   0  11   1  311.05    7.26
   0  11  -1  292.72    7.24
   0  11  -1  282.16    6.82
   0  11   1  303.20    7.24
   0  11  -1  285.01    7.07
   0  11  -1  291.02    7.21
   0  11   1  303.97    7.19
   0  11  -1  276.08    7.89
   0  11  -1  300.13    7.30
   0 -11   1  297.21    7.20
   0 -11  -1  285.34    7.26
   0 -11   1  295.71    7.35
   0  11   1  280.79    7.35
   0  11  -1  285.43    7.31
   0 -11  -2   90.50    2.93
   0  11  -2   92.68    2.79
   0  11   2   85.78    3.10
   0  11  -2   86.81    3.04
   0  11  -2   92.15    2.91
   0  11   2   88.59    3.18
   0  11   2   88.44    3.32
   0  11   2   92.18    2.95
   0  11   2   92.23    2.79
   0  11   2   90.76    3.02
   0  11  -2   87.98    2.71
   0  11  -2   92.99    2.99
   0  11   2   92.97    3.45
   0  11  -2   95.72    3.70
   0  11  -2   88.55    3.05
   0  11  -2  102.02    3.04
   0 -11   2   92.29    3.08
   0  11   2   93.79    2.99
   0  11  -2   91.30    2.63
   0  11  -2   98.05    3.02
   0  11   2   96.31    2.89
   0  11   3    6.68    1.00
   0  11   3    8.97    1.65
   0 -11  -3   10.59    1.43
   0  11  -3    8.45    1.16
   0  11  -3    9.12    1.30
   0  11  -3    8.71    1.43
   0  11   3    9.23    1.67
   0  11   3    7.93    2.20
   0  11   3    9.79    2.13
   0  11   3    6.42    1.20
   0  11  -3    7.68    1.37
   0  11   3    7.74    1.25
   0  11  -3   10.15    1.33
   0  11   3    9.43    1.22
   0  11   3    9.85    2.07
   0  11  -3    7.07    1.43
   0  11   3    8.03    1.84
   0 -11   3    7.73    1.45
   0  11  -3    8.80    2.04
   0  11   3    7.86    1.52
   0  11  -3    7.50    1.40
   0  11   3    8.75    1.22
   0  11   3    8.80    1.38
   0  11   4  348.02    8.59
   0 -11  -4  344.39    8.34
   0 -11   4  330.78    8.70
   0  11  -4  342.11    8.46
   0  11   4  345.95    8.61
   0  11   4  335.04    8.17
   0  11   4  338.04    8.78
   0  11   4  334.15    8.94
   0  11   4  344.39    8.50
   0  11  -4  329.66    8.32
   0  11   4  348.70    8.77
   0  11   4  326.24    8.31
   0  11   4  335.76    8.72
   0  11  -4  332.83    8.41
   0 -11   4  347.98    8.59
   0  11   4  354.49    8.33
   0  11  -4  348.29    8.38
   0  11  -4  336.47    8.16
   0  11   4  342.17    8.33
   0  11  -4  341.94    8.22
   0  11   4  348.71    8.24
   0  11   5    1.58    1.54
   0  11  -5    2.83    1.43
   0 -11   5    2.68    1.73
   0  11   5    7.20    1.36
   0  11   5    2.52    2.44
   0  11   5    2.94    2.36
   0  11  -5    2.99    1.20
   0  11   5    2.58    1.41
   0  11   5    2.32    1.89
   0  11   5    3.05    1.86
   0  11  -5    3.92    1.29
   0  11   5    7.51    1.65
   0  11   5    5.62    1.12
   0  11   5    4.83    1.10
   0  11  -5    3.71    1.12
   0  11   5    4.39    1.22
   0 -11   5    4.69    1.58
   0 -11   6    2.82    1.88
   0  11  -6    3.36    1.48
   0  11  -6    1.21    1.46
   0  11   6   11.17    1.37
   0  11   6    5.94    1.61
   0  11   6    1.78    2.31
   0  11   6    1.99    2.37
   0  11   6    5.57    1.06
   0  11  -6    5.88    1.29
   0  11   6    5.30    1.20
   0  11  -6    5.05    1.36
   0  11   6    3.78    1.86
   0  11   6    3.71    1.90
   0 -11   6    6.22    1.68
   0  11  -6    6.37    1.45
   0  11   6    9.19    1.78
   0  11   6    7.37    1.24
   0  11   6    2.92    1.62
   0  11  -7   81.98    2.89
   0  11  -7   79.89    2.91
   0 -11   7   72.75    3.43
   0  11   7   90.44    2.98
   0  11  -7   79.48    2.87
   0  11   7   77.63    3.99
   0  11   7   77.34    3.75
   0  11   7   83.34    2.75
   0  11  -7   80.03    2.91
   0  11   7   78.27    3.35
   0  11   7   76.58    3.39
   0  11   7   77.87    3.34
   0  11   7   87.98    2.81
   0  11   7   90.52    3.28
   0  11   7   81.87    3.06
   0  11  -7   73.74    3.04
   0  11   7   80.32    3.08
   0  11  -7   83.74    3.00
   0  11  -8  154.85    4.53
   0  11   8  156.08    5.54
   0  11   8  151.64    5.32
   0  11  -8  152.65    4.56
   0  11   8  153.83    4.99
   0  11   8  144.20    4.89
   0  11   8  152.80    4.98
   0  11  -8  152.24    4.65
   0  11  -8  155.28    4.43
   0  11   8  158.88    4.62
   0 -11   8  146.96    5.17
   0  11  -8  152.87    4.69
   0  11   8  150.40    4.69
   0  11  -8  154.87    4.57
   0  11   8  154.92    4.45
   0  11   8  162.75    4.89
   0  11  -9    3.39    1.44
   0  11  -9    2.56    1.57
   0  11   9    1.05    1.53
   0  11  -9    4.31    1.26
   0  11   9    4.59    1.49
   0  11  -9    3.12    1.36
   0  11  -9    2.39    1.41
   0  11   9    3.86    1.30
   0  11  -9    3.89    1.48
   0 -11   9   -0.14    2.21
   0 -11   9    1.72    2.15
   0  11 -10  342.88    8.59
   0  11  10  304.39    9.20
   0  11 -10  338.55    8.38
   0  11  10  336.84    8.66
   0  11  10  311.44    8.84
   0  11  10  317.97    8.88
   0  11  10  318.03    8.97
   0  11  10  327.39    8.97
   0  11  10  313.54    8.82
   0  11  10  324.60    8.73
   0  11 -10  343.48    8.80
   0  11 -10  343.03    8.58
   0 -11  11    1.43    2.43
   0  11  11    1.09    1.66
   0  11 -11    2.61    1.67
   0  11  11    1.01    1.56
   0  11 -11    2.42    1.49
   0 -11  11    2.88    2.29
   0  11  11    2.13    2.69
   0  11  11    2.64    1.92
   0  11  11    1.36    1.75
   0  11  11    1.62    2.00
   0  11  11    1.97    2.08
   0  11  11    2.03    2.04
   0  11  11    1.77    1.91
   0  11  11    1.01    1.43
   0  11 -11    2.08    1.57
   0  11 -11    1.61    1.48
   0  11 -11    2.10    1.43
   0  11 -12  252.42    6.89
   0  11  12  242.90    6.94
   0  11 -12  240.85    6.83
   0 -11  12  242.79    7.85
   0  11  12  236.10    7.78
   0  11  12  258.88    7.13
   0  11  12  233.81    7.25
   0  11  12  237.31    7.27
   0  11  12  247.82    7.40
   0  11  12  240.23    7.36
   0  11 -12  237.71    7.03
   0  11  12  242.75    7.08
   0  11  12  234.01    6.78
   0  11  12  240.01    7.16
   0  11 -12  241.57    6.95
   0  11 -12  232.02    6.71
   0 -11  12  247.87    7.75
   0  11 -13   85.57    3.48
   0 -11  13   75.49    4.43
   0  11  13   75.98    3.78
   0  11  13   86.41    3.69
   0  11  13   76.60    3.84
   0  11  13   73.14    3.95
   0  11  13   82.47    3.95
   0  11 -13   82.53    3.47
   0  11  13   81.95    3.69
   0  11 -13   80.08    3.61
   0 -11  13   86.53    4.15
   0  11  13   90.12    3.58
   0  11  13   85.50    3.42
   0  11  13   88.02    3.87
   0 -11  13   86.50    4.33
   0  11 -13   84.45    3.56
   0  11  14  148.85    4.85
   0  11 -14  138.04    5.02
   0  11  14  140.03    4.98
   0  11  14  138.85    4.70
   0 -11  14  141.50    5.91
   0  11 -14  130.68    4.69
   0  11  14  142.80    5.24
   0  11  14  154.38    5.10
   0 -11  14  137.46    5.70
   0  11  14  144.38    5.24
   0  11  14  144.57    5.44
   0  11  14  140.17    5.32
   0  11  14  153.28    5.26
   0  11 -14  145.06    4.88
   0 -11  14  139.06    5.62
   0  11  15    1.43    1.59
   0  11  15    2.81    2.16
   0 -11  15    0.06    2.85
   0  11 -15    0.22    1.61
   0  11  15   -0.71    1.80
   0  11  15   -0.14    2.15
   0  11  15    1.64    1.75
   0  11  15    0.53    2.17
   0  11  15    1.62    2.20
   0  11  15    0.92    2.44
   0  11  15    1.63    2.39
   0  11 -15   -0.66    2.15
   0  11 -15    0.61    1.71
   0  11 -15    1.62    1.90
   0  11  15    0.34    1.89
   0 -11  15    1.50    2.37
   0  11  16  565.39   15.76
   0 -11  16  591.37   16.43
   0  11 -16  591.38   15.26
   0  11  16  677.72   15.64
   0  11 -16  585.63   15.68
   0  11  16  634.72   15.52
   0  11  16  592.81   15.75
   0  11  16  602.78   15.92
   0  11  16  590.97   15.63
   0  11  16  610.74   15.81
   0  11  16  656.37   15.35
   0  11 -16  663.02   15.55
   0  11 -16  647.00   15.58
   0  11  16  675.00   15.87
   0 -11  17  150.53    6.53
   0  11  17  147.62    5.89
   0  11 -17  192.45    5.67
   0  11  17  168.05    5.61
   0  11 -17  169.05    5.65
   0  11  17  219.06    5.96
   0  11  17  158.18    5.52
   0  11  17  169.97    6.15
   0  11  17  163.23    5.90
   0  11  17  178.96    6.10
   0  11  17  221.69    6.32
   0  11 -17  206.20    5.92
   0  11 -17  218.59    5.95
   0  11 -17  159.64    5.81
   0  11  17  218.41    5.80
   0  11 -18   13.22    1.86
   0  11 -18   10.95    1.89
   0  11  18   13.34    1.66
   0 -11  18    8.33    2.65
   0  11  18    9.22    2.18
   0  11 -18   11.87    1.73
   0  11 -18   11.99    2.03
   0  11  18    9.10    1.75
   0  11 -18    8.87    1.80
   0  11  19    1.99    1.43
   0  11  19    2.21    1.71
   0  11  19    1.79    1.84
   0  11 -19    1.14    1.33
   0  11 -19    2.97    1.42
   0  11  19    3.00    1.37
   0  11  19    2.40    1.72
   0  11 -19    2.01    1.55
   0  11  19    2.36    1.52
   0  11 -19    2.39    1.42
   0  11 -20   10.84    1.54
   0  11  20    9.60    1.71
   0  11  20   11.86    1.75
   0  11  20   11.46    1.74
   0  11 -20   10.10    1.37
   0  11 -21    4.27    1.02
   0  11 -21    2.83    1.60
   0  11 -21    1.47    1.15
   0 -11  21    3.72    1.36
   0  11  21    0.78    1.30
   0  11  21    5.95    1.37
   0  11 -22   17.73    1.29
   0 -11  22   16.77    1.28
   0  11  22   15.57    1.27
   0  11  22   13.99    1.22
   0  12   0  118.80    3.58
   0  12   0  123.29    3.68
   0  12   0  118.90    4.28
   0 -12   0  119.04    3.48
   0  12   0  119.82    3.84
   0 -12   0  111.34    3.64
   0  12   0  113.40    3.70
   0  12   0  116.05    3.44
   0  12  -1  250.16    6.78
   0  12   1  237.88    6.81
   0  12  -1  259.85    6.56
   0  12   1  268.55    6.67
   0  12   1  277.17    6.70
   0  12  -1  283.92    6.77
   0  12  -1  256.03    6.80
   0  12  -1  257.24    7.41
   0  12   1  276.78    6.51
   0  12  -1  257.54    6.40
   0  12   1  253.10    6.88
   0 -12   1  256.61    6.86
   0 -12  -1  255.29    6.76
   0  12  -1  254.59    6.52
   0 -12  -1  283.34    6.59
   0 -12   1  271.93    6.72
   0  12  -2   35.36    1.79
   0  12  -2   32.05    1.74
   0  12  -2   31.75    1.60
   0  12   2   32.34    2.11
   0 -12  -2   35.61    1.90
   0  12  -2   40.27    2.12
   0  12   2   35.28    2.11
   0  12   2   32.37    1.87
   0  12  -2   37.61    1.92
   0  12  -2   34.77    1.91
   0  12  -2   36.26    2.68
   0  12   2   20.26    1.52
   0 -12   2   27.99    1.91
   0  12  -2   32.78    1.86
   0  12   2   26.19    1.69
   0  12   3    0.64    1.13
   0  12   3    1.45    1.51
   0 -12  -3    0.70    1.30
   0  12  -3    0.38    1.09
   0  12  -3    1.38    1.20
   0  12  -3    1.00    1.30
   0  12   3    0.39    1.54
   0  12   3   -0.16    2.19
   0  12   3    1.25    1.34
   0  12   3    0.46    1.96
   0  12  -3    0.97    1.25
   0  12  -3    1.59    1.34
   0 -12   3    0.85    1.34
   0  12  -3    0.49    1.98
   0  12   3    0.02    1.17
   0  12  -3    1.51    0.98
   0  12   3    0.72    1.26
   0  12  -4   46.74    2.11
   0  12   4   43.09    1.86
   0  12   4   31.90    2.22
   0 -12   4   34.81    2.37
   0  12  -4   43.36    2.02
   0  12   4   38.20    1.71
   0  12  -4   39.65    2.08
   0  12   4   35.13    2.23
   0  12   4   38.89    2.85
   0  12  -4   39.45    2.80
   0  12   4   38.10    2.09
   0  12  -4   35.66    1.94
   0  12   4   35.17    2.60
   0  12  -4   39.46    2.09
   0  12   4   35.70    2.50
   0 -12   4   41.64    2.24
   0  12  -4   45.62    1.81
   0  12   4   38.15    1.80
   0  12   4   39.95    1.94
   0  12   5  560.47   13.34
   0 -12   5  549.28   13.47
   0  12   5  552.19   12.98
   0  12  -5  560.60   13.17
   0  12  -5  552.44   12.90
   0  12   5  555.88   13.56
   0  12   5  532.31   13.59
   0 -12   5  533.02   13.30
   0  12  -5  512.43   12.96
   0  12   5  579.99   13.28
   0  12   5  551.23   13.48
   0  12   5  563.45   13.45
   0  12   5  536.16   12.83
   0  12   5  551.10   12.85
   0  12  -5  536.03   13.10
   0  12   5  546.69   12.96
   0  12   5  551.57   13.26
   0  12   6    6.88    1.64
   0  12  -6    6.88    1.43
   0  12   6   10.02    1.47
   0  12  -6   10.93    1.38
   0  12   6    3.12    1.67
   0  12   6    4.28    2.51
   0  12   6    4.87    2.33
   0  12   6    7.22    1.35
   0  12  -6    8.37    1.45
   0  12  -6    8.48    1.29
   0  12   6    7.39    2.06
   0  12   6    6.02    1.93
   0 -12   6    3.90    1.94
   0  12  -6    8.43    1.47
   0  12   6    8.19    1.28
   0  12   6    7.82    1.79
   0  12  -7   11.28    1.66
   0  12   7   11.80    1.79
   0  12   7   15.64    1.54
   0  12  -7   10.80    1.53
   0  12   7    8.53    1.88
   0  12  -7   11.31    1.50
   0  12   7    7.99    2.67
   0  12   7   11.00    2.55
   0  12   7   12.03    1.43
   0  12  -7   11.76    1.43
   0  12   7   13.46    1.36
   0  12  -7   12.02    1.59
   0  12   7   11.54    2.08
   0  12   7   11.11    2.02
   0  12   7   13.06    1.94
   0 -12   7   10.48    2.14
   0  12  -7   12.13    1.64
   0  12   8  138.67    5.60
   0  12   8  142.52    4.27
   0  12  -8  146.11    4.37
   0  12  -8  143.13    4.34
   0 -12   8  132.50    5.05
   0  12  -8  144.37    4.42
   0  12  -8  150.99    4.53
   0  12   8  140.99    4.51
   0  12  -8  139.14    4.30
   0  12   8  146.15    4.45
   0  12   8  129.32    4.75
   0  12  -8  149.00    4.52
   0  12  -9  513.55   12.00
   0  12  -9  494.79   11.90
   0  12   9  508.45   12.07
   0  12   9  466.08   12.64
   0  12   9  488.06   12.26
   0  12   9  470.15   12.44
   0  12   9  461.45   12.39
   0  12   9  490.65   12.26
   0  12   9  483.33   12.13
   0  12  -9  496.08   12.16
   0  12  -9  462.38   11.99
   0  12  10   45.92    2.66
   0  12 -10   44.11    2.60
   0  12  10   41.56    2.38
   0  12 -10   37.58    2.15
   0 -12  10   49.21    3.23
   0  12 -10   41.50    2.29
   0  12 -10   39.74    2.25
   0  12  10   39.49    2.25
   0  12  10   45.28    3.61
   0  12  10   50.34    2.69
   0  12  10   46.77    2.97
   0  12  10   47.77    3.03
   0  12  10   47.20    3.03
   0  12  10   40.87    2.69
   0 -12  10   50.13    3.41
   0  12  10   48.82    2.94
   0  12 -10   44.07    2.36
   0  12 -10   43.84    2.45
   0  12  11  165.48    5.09
   0  12 -11  165.16    5.15
   0  12  11  173.28    5.29
   0  12  11  174.39    5.37
   0  12 -11  158.59    5.29
   0  12  11  163.92    5.61
   0 -12  11  160.74    6.12
   0  12 -11  170.46    5.16
   0  12  11  166.26    5.43
   0  12  11  164.40    5.64
   0  12  11  174.65    5.75
   0  12  11  161.47    5.63
   0 -12  11  159.60    5.96
   0  12  11  171.04    5.54
   0  12 -11  163.10    5.09
   0  12 -11  160.56    5.22
   0  12 -12   68.57    3.10
   0  12  12   68.76    3.61
   0 -12  12   68.85    4.24
   0  12  12   73.04    3.75
   0  12  12   68.16    3.71
   0  12  12   70.11    3.74
   0  12  12   71.95    3.10
   0  12 -12   66.31    3.04
   0  12  12   65.43    3.34
   0  12 -12   65.63    3.26
   0  12  12   75.22    3.39
   0  12  12   70.09    3.15
   0 -12  12   65.97    3.97
   0  12 -12   65.66    2.97
   0  12 -12   65.37    3.18
   0  12  12   68.88    3.50
   0 -12  13   11.80    3.02
   0  12  13    8.40    2.29
   0  12  13   11.12    2.02
   0  12  13   10.73    2.47
   0  12  13    8.75    2.48
   0  12  13   11.54    2.71
   0  12 -13   14.49    2.02
   0  12 -13   14.08    2.18
   0  12  13   10.89    2.14
   0  12  13   12.34    1.87
   0  12  13   14.00    2.37
   0  12 -13   14.81    2.10
   0 -12  13   15.12    2.84
   0  12  14   64.68    3.18
   0  12  14   66.71    3.44
   0  12 -14   66.87    3.34
   0  12  14   67.07    3.10
   0  12  14   72.00    3.75
   0 -12  14   67.15    4.38
   0  12 -14   67.66    3.05
   0 -12  14   63.29    4.14
   0  12  14   69.26    3.34
   0  12  14   69.77    3.85
   0  12  14   67.54    3.73
   0  12  14   64.13    3.81
   0  12  14   72.46    3.65
   0  12 -14   67.64    3.22
   0 -12  14   69.92    4.17
   0  12 -15  401.34   11.26
   0  12  15  455.61   11.07
   0  12 -15  401.41   11.03
   0  12  15  453.34   10.93
   0 -12  15  361.39   11.82
   0  12  15  365.08   11.25
   0  12 -15  395.69   10.78
   0  12  15  402.06   11.01
   0  12  15  387.84   11.25
   0  12  15  405.20   11.36
   0  12  15  465.79   11.44
   0  12 -15  452.22   11.08
   0  12 -15  445.26   11.13
   0 -12  15  447.73   11.91
   0  12 -16   12.87    2.28
   0  12 -16   11.57    1.91
   0  12  16   11.30    2.00
   0  12 -16   10.32    2.01
   0  12  16   11.94    1.83
   0  12  16   11.16    2.42
   0 -12  16    9.84    3.00
   0  12 -16    9.11    1.81
   0  12  16   11.03    2.05
   0  12  16    8.01    2.54
   0  12  16   11.76    2.55
   0  12 -16   10.89    2.02
   0  12  16   12.24    2.45
   0  12  16   10.81    1.94
   0 -12  16    6.97    2.42
   0  12 -17    2.57    1.58
   0  12 -17    4.60    1.97
   0  12  17    2.80    1.73
   0  12  17    4.86    1.81
   0  12  17    3.81    2.13
   0  12  17    2.85    2.35
   0  12 -17    5.23    1.76
   0  12  17    3.45    1.71
   0  12 -17    2.17    1.69
   0  12  17    5.28    1.64
   0  12 -17    4.22    1.67
   0 -12  17    3.91    2.74
   0  12  17    2.78    2.15
   0  12  18   18.55    1.79
   0  12  18   19.36    2.32
   0  12 -18   14.86    1.89
   0  12 -18   16.80    1.77
   0  12  18   16.35    1.78
   0  12  18   19.56    1.88
   0  12  18   15.93    1.86
   0  12 -19   13.15    1.57
   0  12 -19   14.12    1.62
   0  12 -19   14.34    1.61
   0  12  19   11.03    1.83
   0  12 -19   14.42    1.76
   0  12  19   14.00    2.00
   0  12  19   15.21    1.87
   0  12  20   25.83    1.86
   0  12 -20   15.19    1.62
   0  12 -20   21.93    1.54
   0  12  20   16.51    1.78
   0  12 -20   20.07    2.19
   0  12  21   23.51    1.69
   0  12 -21   33.73    1.52
   0  12 -21   30.02    2.04
   0  12 -21   22.18    1.48
   0  12  21   42.20    1.90
   0  12  21   22.69    1.65
   0 -12  21   36.52    1.81
   0  12 -22    4.02    0.80
   0  12 -22    2.33    0.84
   0  13   0   -0.27    1.24
   0  13   0    0.58    1.95
   0  13   0    0.19    1.33
   0 -13   0    0.90    1.19
   0  13   0    0.68    1.24
   0  13   0    0.23    1.19
   0 -13   0    1.21    1.47
   0  13   0    0.39    1.50
   0  13   1   35.42    2.28
   0 -13  -1   34.03    2.07
   0 -13   1   32.71    2.08
   0  13   1   33.65    1.84
   0  13   1   34.70    1.83
   0  13  -1   30.26    1.70
   0  13  -1   34.86    1.92
   0  13   1   35.16    1.86
   0  13   1   36.37    2.02
   0  13  -1   33.55    2.02
   0  13  -1   30.99    2.60
   0 -13   1   31.38    1.84
   0  13  -1   28.55    1.85
   0  13   1   37.02    2.18
   0  13  -1   34.69    2.09
   0  13  -2   64.40    2.65
   0  13   2   67.59    2.70
   0  13   2   64.88    2.74
   0 -13  -2   63.43    2.51
   0  13  -2   61.88    2.37
   0  13  -2   63.26    2.37
   0  13   2   46.38    2.13
   0  13   2   51.71    2.30
   0  13   2   64.93    2.47
   0  13  -2   63.81    2.49
   0  13  -2   66.02    2.56
   0  13  -2   63.22    3.27
   0  13  -2   56.84    2.41
   0 -13   2   56.37    2.49
   0  13   2   55.98    2.30
   0  13  -2   59.02    2.45
   0 -13   3   68.61    3.00
   0  13  -3   66.28    2.45
   0  13  -3   64.75    2.44
   0  13  -3   67.94    2.63
   0  13   3   71.29    2.96
   0  13   3   71.88    2.53
   0  13   3   72.90    2.63
   0  13  -3   72.51    2.67
   0  13   3   73.28    2.78
   0  13   3   76.05    2.58
   0  13  -3   64.93    3.49
   0  13  -3   65.87    2.68
   0 -13   3   63.17    2.78
   0  13  -3   67.68    2.66
   0  13   3   68.61    2.93
   0  13  -4 1562.13   35.26
   0  13   4 1500.59   35.43
   0 -13   4 1534.50   35.56
   0  13  -4 1581.99   35.00
   0  13   4 1526.00   35.46
   0  13   4 1583.86   35.13
   0  13   4 1578.32   35.15
   0  13  -4 1577.91   34.97
   0  13  -4 1469.21   35.18
   0  13   4 1589.08   35.37
   0  13   4 1550.59   35.62
   0  13  -4 1526.25   35.27
   0 -13   4 1552.09   35.44
   0  13  -4 1528.57   36.11
   0  13   4 1540.32   35.32
   0  13   4 1604.92   35.09
   0  13   5   93.83    3.68
   0 -13   5   97.30    3.80
   0  13  -5  110.76    3.25
   0  13   5  107.76    3.29
   0  13   5  100.44    3.37
   0  13  -5   96.35    3.35
   0  13   5   96.21    3.65
   0  13   5   99.44    4.28
   0  13  -5  103.51    4.36
   0  13   5   98.57    3.53
   0  13   5  105.02    3.63
   0  13  -5   95.24    3.35
   0  13   5  101.30    3.97
   0  13   5   96.40    3.85
   0  13  -5  106.08    3.19
   0 -13   5  107.10    3.69
   0  13   5   98.20    3.33
   0  13  -5  106.68    3.49
   0  13   5  108.07    3.23
   0 -13   6   -0.11    1.86
   0  13   6    1.19    1.17
   0  13  -6    1.62    1.36
   0  13   6    1.83    1.29
   0  13   6    0.59    1.62
   0  13   6    1.73    1.46
   0  13  -6    0.69    1.31
   0  13   6    0.16    1.61
   0  13   6    0.67    2.65
   0  13  -6    1.44    1.22
   0  13   6   -0.03    1.49
   0  13   6    0.67    2.10
   0  13   6   -0.10    1.97
   0  13   6    0.64    1.74
   0  13  -6    1.28    1.18
   0  13   6    0.69    1.28
   0  13  -6    1.35    1.42
   0  13  -6    1.75    1.29
   0  13  -7   18.84    1.64
   0  13   7   21.09    1.58
   0  13  -7   16.50    1.65
   0  13   7   18.90    1.55
   0  13   7   18.60    1.67
   0 -13   7   17.80    2.36
   0  13  -7   18.79    1.78
   0  13  -7   19.17    1.78
   0  13   7   18.76    1.96
   0  13   7   18.17    2.07
   0  13  -7   18.97    1.63
   0  13  -7   18.52    1.77
   0  13   7   19.50    1.96
   0  13  -8   96.97    3.33
   0  13   8   96.42    3.45
   0  13  -8   94.74    3.36
   0  13   8   93.12    3.54
   0  13  -8   95.99    3.31
   0  13   8   92.46    3.64
   0  13   8   93.13    3.96
   0  13   8   94.38    3.95
   0  13  -8   97.63    3.52
   0  13   8   92.70    3.69
   0  13  -8   91.92    3.41
   0  13   9   71.12    3.27
   0  13  -9   70.21    3.10
   0 -13   9   59.30    3.71
   0  13   9   55.61    3.12
   0  13   9   71.53    2.86
   0  13   9   77.26    3.08
   0  13  -9   77.33    2.86
   0 -13   9   68.22    3.67
   0  13  -9   74.31    2.89
   0  13   9   64.32    3.19
   0  13   9   68.48    3.53
   0  13   9   67.38    3.17
   0  13   9   71.46    3.51
   0  13  -9   71.26    3.06
   0  13   9   68.06    3.15
   0  13  -9   67.47    2.96
   0  13 -10  305.82    8.26
   0 -13  10  290.32    9.02
   0  13  10  284.87    8.53
   0  13  10  307.28    8.08
   0  13 -10  309.97    8.04
   0  13  10  317.08    8.24
   0  13 -10  306.96    7.96
   0 -13  10  269.26    8.87
   0  13 -10  305.83    8.06
   0  13  10  302.70    8.40
   0  13  10  302.47    8.62
   0  13  10  291.78    8.36
   0  13  10  284.03    8.55
   0  13  10  312.54    8.46
   0  13  10  301.33    8.26
   0  13 -10  308.85    8.15
   0  13 -10  302.69    8.21
   0  13 -11   11.67    1.98
   0  13  11   13.34    2.08
   0 -13  11   13.11    2.86
   0  13  11   14.81    2.29
   0  13 -11   10.27    1.72
   0  13  11   11.78    1.76
   0  13  11   12.71    1.86
   0  13 -11   11.51    1.80
   0  13  11   14.20    2.11
   0  13  11   11.27    2.63
   0  13  11   12.06    2.47
   0  13  11   13.09    2.27
   0  13 -11   11.56    1.91
   0 -13  11   13.67    2.67
   0  13 -11    9.96    1.79
   0  13 -12   43.50    2.59
   0  13  12   42.94    2.50
   0  13 -12   40.62    2.67
   0  13  12   28.25    2.88
   0 -13  12   27.31    3.36
   0  13  12   35.64    2.69
   0  13  12   35.09    3.13
   0  13  12   37.10    3.15
   0  13  12   44.76    3.04
   0  13  12   39.48    2.74
   0  13 -12   39.50    2.42
   0 -13  12   45.89    3.45
   0  13 -12   39.76    2.67
   0 -13  13    1.07    2.19
   0  13  13    2.61    1.59
   0 -13  13    7.32    2.90
   0  13  13    9.31    2.39
   0  13 -13    4.82    1.61
   0  13 -13    3.10    1.83
   0  13  13    6.89    2.00
   0  13  13    4.58    2.48
   0  13  13    3.55    2.50
   0  13 -13    2.64    1.69
   0  13  13    4.89    2.03
   0  13 -13    4.74    1.95
   0  13  13    3.53    2.21
   0  13  13    4.48    1.88
   0 -13  13    4.63    2.70
   0  13  14   81.09    3.81
   0  13  14   82.74    3.38
   0  13 -14   65.34    3.41
   0  13  14   82.23    3.35
   0 -13  14   84.28    3.92
   0 -13  14   58.14    4.24
   0  13  14   55.11    3.55
   0  13 -14   69.64    3.12
   0  13  14   60.52    3.38
   0 -13  14   61.81    4.10
   0  13  14   60.39    3.82
   0  13  14   65.40    3.79
   0  13 -14   79.79    3.37
   0  13  14   65.64    3.47
   0 -13  14   76.36    4.15
   0  13  15   33.84    2.85
   0  13 -15   40.47    2.99
   0  13  15   37.30    2.52
   0  13  15   35.19    2.46
   0 -13  15   37.84    3.80
   0  13  15   37.87    3.03
   0  13 -15   34.16    2.42
   0  13  15   38.08    2.65
   0  13  15   35.70    3.20
   0  13  15   35.92    3.20
   0  13 -15   38.62    2.51
   0  13 -15   35.54    2.63
   0  13  15   34.13    2.56
   0 -13  15   35.42    3.29
   0  13  16  128.81    4.19
   0  13  16   97.91    4.46
   0 -13  16  100.62    5.16
   0  13 -16  113.00    4.11
   0  13 -16  104.37    4.15
   0  13  16  125.55    4.28
   0  13 -16  107.60    4.47
   0  13  16  103.80    4.17
   0 -13  16  121.64    4.96
   0  13  16  103.03    4.70
   0  13  16  137.28    4.73
   0  13  16  105.28    4.09
   0  13 -16  120.44    4.25
   0  13 -16  129.08    4.40
   0  13 -17   92.62    3.61
   0  13 -17   89.69    3.49
   0  13  17   90.79    3.41
   0  13 -17   81.12    3.30
   0  13 -17   80.01    3.72
   0  13 -17   81.22    3.44
   0 -13  17   79.29    4.46
   0  13  17   76.15    3.82
   0  13  18    6.13    1.85
   0  13  18    6.26    2.05
   0 -13  18    5.00    2.36
   0  13  18    2.69    1.76
   0  13  18    8.59    1.51
   0  13  18    5.94    1.49
   0  13 -18    6.45    1.51
   0  13 -18    3.30    1.62
   0  13 -18    7.09    1.49
   0  13 -18    6.07    1.55
   0  13 -19    2.01    1.30
   0  13 -19    1.75    1.25
   0  13 -19    2.01    1.86
   0  13 -19   -1.17    1.41
   0  13  19    1.27    1.60
   0  13  19   -0.34    1.20
   0  13 -19    1.14    1.25
   0  13  19    0.44    1.57
   0  13  20   20.61    1.75
   0  13 -20   23.49    2.14
   0  13  20   17.35    1.73
   0  13 -20   18.81    1.61
   0  13 -21    0.97    0.78
   0  13 -21    1.53    1.27
   0  13 -21    0.61    0.99
   0  13  21    1.28    1.03
   0  13  21    1.08    1.05
   0  13 -21    0.52    0.94
   0  14   0  147.16    4.20
   0  14   0  144.03    4.29
   0  14   0  145.62    4.43
   0 -14   0  140.54    4.18
   0  14   0  139.55    4.43
   0  14   0  137.92    4.25
   0 -14   0  145.68    4.41
   0 -14  -1  104.26    3.38
   0  14   1   92.99    3.17
   0  14  -1   95.97    3.31
   0  14  -1   97.04    3.36
   0  14  -1   92.12    4.04
   0  14   1   94.95    3.34
   0 -14   1   90.18    3.17
   0  14   1  100.40    3.52
   0  14  -1   90.09    3.16
   0  14   1  103.99    3.48
   0  14  -1   98.02    3.35
   0  14   1   86.17    3.16
   0  14  -1   82.02    3.17
   0  14  -1   89.76    3.19
   0  14   1   91.40    3.14
   0  14   2   56.24    2.29
   0  14   2   53.37    2.06
   0  14  -2   36.44    2.29
   0  14   2   34.55    2.31
   0  14   2   42.63    2.16
   0  14  -2   42.79    2.29
   0  14   2   42.87    2.31
   0  14  -2   44.60    2.34
   0  14  -2   45.01    3.07
   0  14  -2   45.34    2.10
   0  14   2   34.54    2.37
   0  14  -2   60.91    2.41
   0 -14   2   53.98    2.38
   0  14   2   48.18    2.19
   0  14   3   22.57    1.57
   0  14   3   23.46    1.70
   0  14   3   23.52    1.81
   0  14  -3   24.52    1.78
   0  14   3   24.60    1.66
   0  14  -3   23.42    2.60
   0  14  -3   24.91    1.92
   0 -14   3   22.07    1.96
   0  14   3   24.28    2.14
   0  14   3   23.86    2.11
   0 -14   3   24.56    2.07
   0  14  -3   24.56    1.85
   0  14  -4   71.30    2.66
   0  14   4   70.44    2.68
   0  14   4   66.84    2.72
   0  14   4   78.84    3.17
   0  14   4   80.56    3.15
   0  14  -4   73.67    2.85
   0  14   4   77.79    3.02
   0  14  -4   68.22    2.84
   0  14   4   70.23    2.66
   0  14  -4   76.17    2.96
   0  14  -4   71.41    3.80
   0  14  -4   69.92    2.80
   0 -14   4   73.07    3.21
   0 -14   4   70.50    3.03
   0  14   5  342.80    9.22
   0  14  -5  362.26    8.74
   0  14   5  333.48    9.24
   0  14  -5  326.00    8.83
   0  14   5  358.35    8.72
   0  14  -5  362.75    9.03
   0  14  -5  358.81    8.92
   0 -14   5  353.27    9.21
   0 -14   5  338.76    9.44
   0  14   5  361.59    8.89
   0  14   5  373.98    8.85
   0  14  -5  339.06    8.84
   0  14  -5  348.60    8.66
   0  14   5  346.48    9.03
   0  14   6    1.51    1.60
   0  14  -6    1.14    1.27
   0  14  -6    1.19    1.27
   0  14  -6    0.86    1.31
   0  14   6    0.96    1.26
   0  14   6    1.34    1.33
   0  14  -6    2.19    1.42
   0  14  -6    0.75    1.13
   0  14  -6    0.25    1.36
   0  14   6    1.26    1.59
   0 -14   6    1.30    1.91
   0  14   6    1.42    1.79
   0  14  -7   23.04    1.95
   0  14   7   27.32    1.97
   0  14   7   24.93    1.72
   0  14  -7   27.45    1.95
   0  14   7   22.86    2.25
   0  14  -7   24.22    1.76
   0  14  -7   25.02    1.76
   0  14   7   25.29    2.08
   0  14   7   23.30    2.62
   0  14   7   25.77    2.55
   0  14   7   27.50    2.31
   0  14  -7   25.59    2.91
   0  14   7   26.52    2.15
   0  14  -7   24.97    1.98
   0  14   8   42.40    2.64
   0  14  -8   36.40    2.37
   0  14   8   27.28    2.43
   0  14   8   42.39    2.32
   0  14  -8   45.14    2.35
   0 -14   8   27.49    2.75
   0  14  -8   40.28    2.11
   0  14   8   31.74    2.42
   0  14   8   31.90    2.90
   0  14   8   31.59    2.77
   0  14  -8   41.35    2.32
   0  14   8   34.33    2.37
   0  14  -8   39.14    2.30
   0  14   9  356.35    9.37
   0  14  -9  334.17    9.11
   0 -14   9  304.00    9.86
   0  14   9  326.02    9.36
   0  14   9  340.44    8.85
   0  14  -9  347.52    8.88
   0  14  -9  355.56    9.00
   0  14   9  363.62    9.12
   0 -14   9  331.78    9.78
   0  14  -9  343.64    8.90
   0  14   9  339.62    9.29
   0  14   9  330.24    9.57
   0  14   9  344.71    9.54
   0  14   9  343.60    9.38
   0  14  -9  354.61    9.15
   0  14   9  343.60    9.20
   0  14  -9  349.57    9.08
   0  14 -10    1.74    1.74
   0  14  10    1.72    1.80
   0 -14  10    2.46    2.67
   0  14  10    0.94    2.05
   0  14 -10    3.46    1.61
   0 -14  10    1.48    2.45
   0  14  10    5.52    1.67
   0  14 -10    4.39    1.39
   0  14  10    1.70    1.80
   0  14  10    2.87    2.41
   0  14  10    3.31    2.38
   0  14  10    3.60    1.84
   0  14  10    5.19    2.11
   0  14  10    5.28    1.61
   0  14 -10    2.81    1.72
   0  14 -10    2.23    1.48
   0  14 -10    1.66    1.54
   0  14 -11  343.81    9.36
   0 -14  11  270.97    9.84
   0  14  11  276.02    9.31
   0  14 -11  397.23    9.29
   0  14  11  392.88    9.24
   0 -14  11  273.73    9.70
   0  14 -11  368.69    9.20
   0  14  11  316.89    9.37
   0  14  11  310.03    9.63
   0  14  11  316.23    9.59
   0  14  11  404.51    9.74
   0  14  11  343.61    9.32
   0  14 -11  365.92    9.28
   0  14 -11  377.43    9.37
   0  14  12   13.12    2.36
   0  14  12   14.28    2.00
   0  14 -12   14.83    2.01
   0  14  12   15.88    1.92
   0  14 -12   16.35    2.22
   0 -14  12   13.29    3.08
   0  14  12   16.10    2.48
   0  14  12   14.43    2.25
   0  14  12   13.99    2.74
   0  14  12   12.35    2.67
   0  14 -12   13.29    1.99
   0  14  12   16.07    2.27
   0 -14  12   15.59    2.97
   0  14 -13   10.30    2.10
   0  14  13   11.39    1.96
   0  14  13   10.56    2.17
   0 -14  13    8.07    2.40
   0  14  13   10.52    1.79
   0 -14  13   17.18    3.19
   0  14  13   19.69    2.56
   0  14  13   13.06    2.19
   0  14  13   14.17    2.74
   0  14  13   12.45    2.57
   0  14  13    7.58    1.89
   0  14  13    8.68    2.31
   0  14 -13    9.27    1.84
   0  14 -13    9.38    1.79
   0  14 -13    8.64    1.99
   0 -14  13    8.78    2.71
   0 -14  14   53.55    3.28
   0  14  14   54.56    2.81
   0  14  14   41.05    3.07
   0 -14  14   38.49    3.80
   0  14 -14   46.55    2.64
   0  14 -14   51.92    2.80
   0  14  14   46.33    2.99
   0  14  14   43.72    3.48
   0  14  14   43.81    3.37
   0  14  14   50.95    2.78
   0  14  14   54.80    3.23
   0 -14  14   51.23    3.62
   0  14 -15    3.93    2.08
   0  14 -15    6.53    1.81
   0  14 -15    6.27    1.65
   0  14 -15    4.35    1.77
   0  14  15    8.88    1.80
   0  14  15    5.18    1.90
   0 -14  15    8.18    2.65
   0  14  15    4.86    2.42
   0  14 -15    6.16    1.81
   0  14  15    3.85    2.13
   0 -14  15    3.60    2.78
   0  14  15    6.49    1.80
   0  14  15    7.09    2.26
   0  14 -16   -0.65    2.00
   0  14 -16    0.35    1.58
   0  14  16   -0.95    1.69
   0 -14  16   -0.90    2.65
   0  14  16    0.51    2.06
   0  14 -16   -0.10    1.50
   0  14  16   -0.65    1.58
   0  14  16    0.36    2.36
   0 -14  16    1.94    2.26
   0  14  16   -0.91    2.09
   0  14 -16    0.91    1.65
   0  14  16    0.04    1.75
   0  14 -16    0.15    1.71
   0  14  17   38.95    2.58
   0  14 -17   38.07    2.27
   0  14  17   43.43    2.32
   0  14  17   31.94    2.24
   0  14 -17   32.80    2.28
   0  14  18   60.47    2.85
   0  14 -18   62.14    2.60
   0  14 -18   60.64    2.61
   0  14 -18   58.73    3.26
   0  14  18   51.73    2.79
   0 -14  18   51.67    3.29
   0  14  18   58.29    2.89
   0  14  18   56.03    2.54
   0  14 -18   56.18    2.70
   0  14 -18   58.85    2.59
   0  14 -19    8.12    1.92
   0  14 -19    7.35    1.47
   0  14  19    5.58    1.51
   0  14  19    6.17    1.23
   0  14  19    5.60    1.55
   0  14 -19    8.18    1.31
   0  14  20   15.19    1.56
   0  14 -20   19.56    1.84
   0  14 -20   20.65    1.37
   0  14  20   15.07    1.47
   0  14 -21    0.66    0.81
   0  14 -21    0.22    1.08
   0  14  21   -0.15    0.90
   0  15   0   -0.42    1.40
   0  15   0   -0.47    1.32
   0  15   0   -0.67    1.49
   0  15   1    5.34    1.67
   0  15  -1    3.85    1.60
   0  15   1    4.02    1.38
   0  15  -1    3.58    1.47
   0  15  -1    4.16    2.19
   0 -15   1    5.42    1.45
   0  15  -1    5.89    1.45
   0  15  -1    4.55    1.46
   0  15   1    6.18    1.44
   0  15   1    6.59    1.43
   0  15  -2    1.09    1.38
   0  15   2    0.84    1.34
   0  15  -2    2.68    1.28
   0  15   2    2.31    1.33
   0  15  -2    1.94    1.35
   0 -15   2    2.07    1.73
   0  15   2    2.43    1.83
   0  15   2    1.93    1.26
   0  15   2    3.30    1.67
   0 -15   2    1.19    1.45
   0  15   3  625.54   15.01
   0  15  -3  618.66   14.98
   0 -15   3  629.56   15.10
   0  15  -3  624.52   14.98
   0 -15   3  629.63   15.30
   0  15   3  624.52   15.22
   0  15   3  611.70   15.19
   0  15   3  639.02   14.92
   0  15   3  595.16   14.68
   0  15   3  637.98   14.84
   0  15  -3  635.22   14.99
   0  15  -4   26.91    1.87
   0 -15   4   27.59    2.11
   0  15   4   30.31    1.86
   0  15   4   28.47    1.74
   0  15  -4   27.38    1.95
   0  15   4   26.07    1.69
   0  15  -4   19.15    1.80
   0 -15   4   20.83    2.22
   0  15   4   21.10    2.09
   0  15  -5    3.70    1.47
   0  15   5    3.31    1.47
   0  15  -5    3.96    1.38
   0  15  -5    3.18    1.38
   0  15  -5    3.74    2.37
   0  15  -5    3.64    1.49
   0  15   5    3.75    1.28
   0  15   5    3.70    1.37
   0  15   5    3.47    1.37
   0  15  -5    3.76    1.48
   0  15  -6    4.37    1.53
   0  15   6    3.37    1.67
   0  15   6    4.75    1.93
   0  15   6    1.73    1.30
   0  15  -6    2.22    1.50
   0  15   6    1.44    1.31
   0  15  -6    3.85    2.40
   0  15   6    4.80    1.68
   0  15  -6    3.54    1.47
   0  15   7    3.92    1.92
   0 -15   7    6.26    2.23
   0  15   7    9.31    1.41
   0  15  -7   11.40    1.69
   0  15   7    9.85    1.62
   0  15   7    4.81    1.96
   0  15   7    6.31    1.81
   0  15  -7    6.43    1.59
   0  15  -7    6.85    1.42
   0  15  -7    7.79    1.60
   0  15  -7    9.54    1.68
   0  15  -7    7.27    1.60
   0  15   7    5.02    1.76
   0  15  -7    8.19    2.62
   0 -15   8   10.47    2.48
   0  15  -8    2.03    1.54
   0  15   8    4.27    1.62
   0  15  -8    6.75    1.68
   0  15   8    8.76    1.97
   0  15   8   10.41    2.11
   0  15   8   12.92    2.25
   0  15  -8    4.16    1.44
   0  15   8    8.87    1.95
   0  15   8   11.03    2.59
   0  15   8    9.19    2.36
   0  15  -8    4.62    1.64
   0  15  -8    6.19    2.57
   0  15  -8    6.15    1.64
   0  15  -8    4.23    1.48
   0 -15   9  577.25   16.54
   0  15   9  715.20   16.07
   0  15  -9  722.03   15.97
   0  15   9  587.21   16.17
   0 -15   9  597.79   16.76
   0  15  -9  658.46   16.00
   0  15   9  584.01   16.15
   0  15  -9  696.63   15.81
   0  15  -9  674.60   15.79
   0  15   9  620.33   16.13
   0  15   9  618.55   16.41
   0  15   9  632.69   16.37
   0  15   9  651.24   16.34
   0  15   9  684.02   16.30
   0  15   9  650.24   16.03
   0  15  -9  641.04   17.14
   0  15  -9  669.24   16.01
   0  15  -9  692.98   16.06
   0  15 -10  107.74    4.07
   0 -15  10   83.80    4.75
   0  15  10   73.08    4.10
   0  15 -10  119.83    3.99
   0  15  10  110.08    3.84
   0  15 -10  128.13    4.07
   0  15  10  119.94    4.12
   0  15 -10  113.42    3.91
   0  15  10   99.43    4.15
   0  15  10   88.89    4.58
   0  15  10   99.21    4.16
   0  15  10  101.89    4.64
   0  15  10  127.35    4.49
   0 -15  10   89.59    4.65
   0  15  10  104.55    4.14
   0  15 -10  108.07    5.10
   0  15 -10  113.83    4.06
   0  15 -10  119.20    4.14
   0  15 -11  243.03    7.27
   0  15  11  221.42    7.44
   0 -15  11  217.70    8.02
   0  15 -11  272.12    7.10
   0  15  11  266.66    7.06
   0 -15  11  224.01    7.88
   0  15  11  239.00    7.40
   0  15  11  237.82    7.70
   0  15  11  249.45    7.04
   0  15  11  246.80    7.71
   0  15  11  270.86    7.63
   0  15  11  247.14    7.27
   0  15 -11  263.71    7.28
   0  15  12  107.80    4.18
   0  15  12   95.77    3.62
   0 -15  12   70.34    4.56
   0  15  12   68.33    3.88
   0  15 -12   79.84    3.36
   0  15  12   86.99    3.81
   0  15  12   83.53    3.83
   0  15  12   82.81    4.29
   0  15 -12   98.64    3.63
   0  15  12   95.65    3.60
   0  15  12   93.65    3.82
   0  15 -12   88.01    3.80
   0 -15  12   96.16    4.68
   0  15 -12   79.66    3.35
   0  15 -12   96.57    3.81
   0  15  12   84.64    4.21
   0 -15  13   12.79    3.14
   0  15  13   20.26    2.64
   0  15 -13   18.83    1.96
   0  15  13   22.87    2.04
   0  15  13   17.34    2.31
   0 -15  13   23.63    3.20
   0  15  13   19.15    2.84
   0 -15  13   25.06    2.82
   0  15  13   22.72    2.13
   0  15 -13   22.26    2.15
   0  15  13   25.91    2.62
   0  15  14  161.91    6.23
   0 -15  14  159.05    6.83
   0  15 -14  185.08    5.71
   0  15 -14  178.22    5.83
   0  15  14  175.65    5.68
   0  15  14  210.95    5.90
   0  15 -14  175.94    6.17
   0  15  14  190.93    6.12
   0 -15  14  204.98    6.97
   0  15  14  176.09    6.45
   0 -15  14  201.94    6.45
   0  15  14  207.83    5.95
   0  15 -14  214.37    5.95
   0  15  14  208.90    6.40
   0  15  15    2.68    1.64
   0 -15  15    1.90    2.66
   0  15  15    1.57    2.13
   0  15 -15    1.60    1.47
   0  15 -15    1.64    1.69
   0  15 -15    2.16    1.61
   0  15  15    1.93    1.77
   0 -15  15   -0.05    2.39
   0  15  15    3.04    2.37
   0  15 -15    0.13    2.55
   0  15 -15    1.86    1.79
   0  15  15    1.18    1.99
   0  15 -15    1.32    2.02
   0  15 -16   14.15    1.96
   0  15 -16   14.38    1.90
   0  15 -16   11.46    1.83
   0  15 -16   14.87    2.14
   0  15  16   13.40    1.76
   0  15  16   14.74    2.26
   0 -15  16   17.29    2.96
   0  15 -16   12.88    1.71
   0  15  17   16.14    1.78
   0  15 -17   20.37    2.49
   0  15  17   14.30    2.04
   0  15 -17   23.53    1.88
   0  15 -17   24.68    1.79
   0  15  17   12.83    2.05
   0 -15  17   12.70    2.49
   0  15 -17   21.54    1.83
   0  15 -17   15.39    1.91
   0  15  18   16.13    1.62
   0  15 -18   20.81    2.32
   0  15  18   16.81    1.84
   0  15 -18   26.72    1.73
   0  15 -18   24.09    1.75
   0 -15  18   17.12    2.29
   0  15  18   17.03    1.95
   0  15 -18   20.24    1.67
   0  15 -18   16.86    1.78
   0  15 -19    0.71    1.27
   0  15 -19    0.29    1.10
   0  15  19    0.36    1.08
   0  15  19    1.30    1.34
   0  15 -19    0.24    1.63
   0  15  19    0.11    1.31
   0  15 -20    0.63    1.28
   0  15  20    1.31    1.15
   0  15 -20   -0.27    0.88
   0  15 -20    0.98    0.89
   0  15  20    0.65    1.06
   0  16   0  284.68    8.12
   0  16   0  327.57    8.10
   0  16   0  313.86    8.05
   0  16   0  292.38    8.12
   0  16   1   47.99    2.59
   0  16  -1   46.88    2.53
   0  16   1   47.13    2.64
   0  16  -1   45.45    2.56
   0  16   1   48.22    2.31
   0  16   1   52.42    2.38
   0  16  -1   48.55    2.35
   0 -16   1   47.97    2.62
   0  16  -1   45.83    2.37
   0  16  -1   43.39    2.38
   0  16   1   47.28    2.42
   0  16   2  355.38    9.77
   0  16   2  371.49    9.75
   0  16  -2  359.35    9.68
   0  16  -2  359.23   10.56
   0  16   2  400.46    9.67
   0  16  -2  419.70    9.79
   0 -16   2  368.82    9.91
   0  16  -2  376.78    9.51
   0  16   2  371.88    9.55
   0  16  -2  388.17    9.67
   0 -16   3  111.03    4.07
   0  16  -3  112.19    3.77
   0  16  -3  115.05    3.99
   0  16   3  115.22    4.10
   0  16  -3  114.85    4.91
   0  16   3  114.25    3.93
   0  16  -3  115.57    3.97
   0  16   3  118.89    3.77
   0  16  -3  121.12    3.99
   0  16   3  121.53    3.72
   0 -16   3  120.08    4.27
   0  16  -4  101.61    4.76
   0  16   4  110.29    3.96
   0  16  -4  104.03    3.79
   0  16   4  102.25    4.07
   0  16   4  110.55    3.60
   0  16   4  102.80    3.89
   0  16   4  113.29    3.81
   0  16  -4  113.83    3.88
   0  16   4  114.67    3.63
   0  16   5   88.85    3.93
   0  16   5   83.89    3.50
   0  16  -5   96.64    3.55
   0  16  -5   90.17    4.47
   0  16   5   89.17    3.60
   0  16   5   83.28    3.65
   0  16   5   85.09    3.73
   0  16   5   98.24    3.36
   0  16  -5  104.06    3.59
   0 -16   5   83.74    3.99
   0  16   5  103.47    3.49
   0 -16   6  327.50    9.26
   0  16  -6  315.54    8.59
   0  16   6  329.51    8.52
   0  16  -6  300.86    8.46
   0  16   6  329.88    9.11
   0  16   6  326.22    8.92
   0  16   6  332.87    8.82
   0  16  -6  331.26    8.72
   0  16  -6  310.20    9.72
   0  16   6  343.06    8.79
   0  16  -6  319.69    8.58
   0  16   6  322.92    8.97
   0  16   6  341.42    8.53
   0  16   7    1.01    1.90
   0  16   7    0.65    1.90
   0  16  -7    2.38    1.61
   0  16   7    1.09    1.39
   0  16   7    0.26    1.58
   0  16  -7    0.43    1.55
   0 -16   7    1.63    2.17
   0  16   7    2.42    1.77
   0  16  -7    1.80    1.57
   0  16   7    1.63    1.65
   0  16  -7    1.47    1.53
   0  16  -7    2.54    2.57
   0  16  -7    1.23    1.49
   0 -16   8  511.34   15.01
   0  16   8  650.43   14.57
   0  16  -8  684.83   14.67
   0  16   8  530.36   14.67
   0  16  -8  573.56   14.48
   0  16  -8  620.68   14.29
   0  16   8  562.38   14.66
   0  16  -8  597.75   14.60
   0  16   8  585.72   14.52
   0  16   8  584.60   15.02
   0  16  -8  557.37   15.62
   0  16  -8  657.37   14.65
   0  16   8  475.47   14.62
   0  16   9    6.50    2.16
   0  16  -9    1.88    1.44
   0  16  -9    3.30    1.75
   0  16  -9   -0.28    1.61
   0  16  -9    3.07    1.56
   0  16   9    3.63    1.92
   0 -16   9    8.87    2.83
   0  16   9    6.86    2.26
   0  16   9    4.62    1.66
   0  16   9    4.11    1.98
   0  16  -9    1.47    1.74
   0 -16   9    5.87    2.45
   0  16   9    2.85    1.80
   0  16  -9    2.59    2.65
   0  16  10   63.72    3.63
   0  16 -10   72.05    3.41
   0  16 -10   90.68    3.36
   0  16 -10   84.05    3.17
   0  16  10   69.20    3.49
   0  16 -10   85.25    3.47
   0  16  10   70.67    3.20
   0  16  10   66.76    3.57
   0  16  10   69.68    3.47
   0  16 -10   76.99    4.54
   0 -16  10   62.77    4.26
   0  16  10   64.46    3.58
   0 -16  10   66.08    4.03
   0  16  11   10.75    2.35
   0  16  11   14.48    1.85
   0  16 -11   12.97    1.81
   0  16  11   12.98    2.25
   0  16 -11   14.25    2.09
   0 -16  11   14.71    3.09
   0  16 -11   12.96    1.81
   0  16  11   12.96    1.88
   0  16 -11   12.69    1.88
   0  16  11   13.33    2.18
   0  16 -11   11.64    2.92
   0  16 -11   13.22    2.14
   0  16  11   14.72    2.08
   0  16 -11   12.76    1.81
   0 -16  11   11.41    3.05
   0  16  11   10.53    2.31
   0  16 -12   16.00    1.87
   0  16  12   18.21    2.09
   0  16 -12   19.56    2.29
   0  16  12   18.46    2.25
   0  16  12   20.02    2.32
   0 -16  12   15.69    3.07
   0  16 -12   18.97    2.23
   0  16 -12   15.83    1.90
   0  16 -12   16.32    1.90
   0  16 -12   15.83    3.06
   0  16  12   19.96    2.49
   0 -16  12   20.63    3.14
   0  16  12   19.38    2.59
   0  16 -13   23.37    2.01
   0  16  13   25.91    2.10
   0 -16  13   23.08    2.75
   0  16  13   21.58    2.14
   0  16 -13   23.22    2.17
   0 -16  13   21.47    3.21
   0  16  13   19.55    2.56
   0  16  13   24.13    2.52
   0 -16  13   26.51    3.23
   0  16 -13   24.11    2.12
   0  16  13   22.83    2.59
   0  16 -13   25.14    3.22
   0  16 -13   21.35    2.50
   0  16 -14   51.64    2.68
   0 -16  14   57.51    3.37
   0  16  14   58.17    2.77
   0  16 -14   53.24    2.86
   0  16  14   52.01    2.71
   0  16  14   46.26    3.24
   0 -16  14   47.85    3.84
   0  16  14   51.49    3.08
   0 -16  14   59.40    3.87
   0  16 -14   59.87    2.80
   0  16  14   44.37    3.17
   0  16 -14   58.65    3.90
   0  16 -14   52.73    3.18
   0 -16  15   42.57    3.25
   0  16 -15   46.52    2.60
   0  16 -15   44.85    2.43
   0  16  15   41.45    2.42
   0  16  15   34.13    2.87
   0 -16  15   34.37    3.43
   0  16 -15   38.14    2.31
   0  16  15   37.22    2.26
   0  16 -15   39.40    2.46
   0  16 -15   38.17    2.75
   0  16  16   -0.10    1.72
   0  16 -16   -0.36    2.15
   0  16 -16    1.07    1.37
   0  16  16   -0.47    1.54
   0 -16  16    2.35    2.03
   0  16 -16   -0.69    1.34
   0  16 -17    9.86    1.48
   0  16 -17    8.21    1.44
   0  16 -17   12.06    2.23
   0  16  17   12.99    1.82
   0  16 -17   12.82    1.70
   0  16  17   12.89    1.67
   0  16 -17   10.90    1.46
   0  16  17   13.86    1.94
   0 -16  17   12.61    2.32
   0  16 -18   13.35    2.02
   0  16 -18   12.01    1.61
   0  16 -18   14.69    1.47
   0  16  18   11.96    1.59
   0  16  18   11.48    1.42
   0 -16  18   12.24    2.09
   0  16  18   10.04    1.63
   0  16 -19   45.99    2.40
   0  16 -19   41.57    1.97
   0  16  19   38.96    2.07
   0  16  19   42.55    1.93
   0  16  19   43.27    1.82
   0  16 -20   18.34    1.47
   0  16 -20   21.35    1.14
   0  17   0   -0.25    1.55
   0  17   0    0.38    1.60
   0  17   0    0.66    1.63
   0  17   0    0.88    1.34
   0  17   0    1.14    1.47
   0  17  -1  137.34    4.78
   0  17  -1  143.63    4.77
   0  17   1  150.13    4.89
   0  17   1  139.36    4.90
   0  17   1  179.12    4.96
   0  17  -1  176.49    4.99
   0  17  -1  167.33    4.84
   0  17   1  162.86    4.76
   0  17   1  147.77    4.94
   0  17  -1  138.74    4.88
   0  17   2    9.77    1.47
   0  17  -2   11.24    1.67
   0  17   2   13.37    1.90
   0  17  -2   13.35    1.84
   0  17   2   13.07    1.77
   0  17  -2   12.92    1.78
   0  17   2   15.28    1.77
   0  17   2    9.04    1.63
   0  17  -2    6.64    1.65
   0  17  -3  416.21    9.91
   0  17  -3  371.04    9.83
   0  17  -3  390.37   10.88
   0  17   3  393.18    9.93
   0  17   3  335.23    9.84
   0  17   3  374.27    9.79
   0  17  -3  360.54    9.70
   0  17   3  353.61    9.96
   0 -17   3  342.88   10.00
   0  17   3  433.49    9.86
   0 -17   4   26.60    2.55
   0  17   4   31.90    2.63
   0  17  -4   29.27    2.13
   0  17   4   32.85    2.31
   0  17  -4   34.50    2.26
   0  17   4   34.19    2.36
   0  17  -4   30.62    3.09
   0  17  -4   31.47    2.04
   0  17  -4   30.28    2.17
   0  17   4   32.96    2.47
   0  17   4   36.92    2.24
   0  17   5  112.23    4.57
   0 -17   5  110.06    4.54
   0  17   5  117.14    4.38
   0  17   5  111.82    4.11
   0  17  -5  113.52    4.13
   0  17   5  122.71    4.24
   0  17  -5  110.27    5.15
   0  17  -5  106.23    3.88
   0  17  -5  119.51    4.09
   0  17   5  113.16    4.32
   0  17   5  127.75    4.06
   0  17   6    3.45    1.93
   0  17   6    2.69    2.04
   0 -17   6    5.11    2.34
   0  17   6    4.71    1.48
   0  17  -6    4.05    1.65
   0  17   6    5.90    1.62
   0  17   6    6.20    2.04
   0  17   6    4.20    1.71
   0  17  -6    1.59    1.61
   0  17   6    4.22    1.78
   0  17  -6    3.94    1.59
   0  17  -6    3.42    2.62
   0  17  -6    3.29    1.62
   0  17   7   41.26    2.87
   0  17  -7   37.51    2.42
   0  17   7   42.85    2.47
   0  17  -7   36.49    2.47
   0  17   7   41.66    2.67
   0  17  -7   39.89    2.60
   0  17   7   38.76    2.63
   0  17   7   46.67    3.11
   0  17  -7   39.18    3.55
   0  17  -7   43.34    2.48
   0  17   7   41.37    2.85
   0 -17   7   43.11    3.19
   0  17   7   43.96    2.37
   0  17  -7   40.98    2.45
   0  17   8  137.35    4.82
   0  17  -8  129.42    4.56
   0  17  -8  131.15    5.72
   0  17   8  141.43    5.23
   0  17   8  140.11    4.69
   0 -17   8  135.08    5.40
   0  17  -8  128.75    4.49
   0  17   8  138.11    4.97
   0  17  -8  122.95    4.45
   0  17   8  137.19    5.01
   0  17   9  236.83    7.50
   0  17  -9  289.23    7.48
   0  17  -9  261.76    7.28
   0  17  -9  247.05    8.57
   0  17   9  256.47    7.29
   0  17   9  254.37    7.74
   0 -17   9  215.06    7.95
   0  17  -9  308.29    7.48
   0  17   9  263.72    7.17
   0  17   9  227.08    7.48
   0  17  -9  250.37    7.33
   0  17  -9  289.58    7.19
   0 -17   9  225.61    8.16
   0  17   9  209.91    7.50
   0  17  10   14.77    2.23
   0  17 -10   13.22    2.07
   0  17  10   13.18    2.34
   0 -17  10   11.50    3.07
   0  17 -10   12.29    1.87
   0  17  10   12.21    1.87
   0  17  10   12.03    2.42
   0  17  10   11.94    2.22
   0  17 -10   11.72    1.84
   0  17  10   13.42    2.33
   0  17  10   14.60    1.98
   0  17 -10   13.55    1.79
   0  17 -10   13.15    1.94
   0  17 -10   14.05    3.06
   0 -17  10   12.02    2.75
   0  17 -11   27.42    2.07
   0  17  11   29.58    2.19
   0  17 -11   30.86    2.23
   0  17 -11   29.92    2.41
   0 -17  11   33.03    3.53
   0  17 -11   25.01    2.20
   0  17  11   31.39    2.36
   0  17 -11   26.88    3.42
   0  17 -11   26.55    2.13
   0  17 -11   30.65    2.46
   0  17  11   30.08    2.53
   0 -17  11   30.53    3.42
   0  17  11   30.01    2.81
   0  17  11   28.61    2.60
   0  17  11   32.89    2.77
   0  17 -12   57.58    2.67
   0  17  12   57.25    2.88
   0  17  12   55.93    3.23
   0 -17  12   63.99    4.06
   0  17 -12   58.79    4.00
   0  17  12   55.02    3.40
   0  17  12   52.68    3.39
   0 -17  12   54.83    3.96
   0  17 -12   63.00    2.82
   0  17 -13   14.87    1.74
   0 -17  13   24.68    2.62
   0  17  13   20.74    1.97
   0  17 -13   15.67    2.00
   0  17  13   15.01    1.85
   0 -17  13   13.26    2.94
   0  17  13   14.47    2.43
   0  17  13   15.01    2.28
   0 -17  13   20.32    3.10
   0  17  13   13.58    2.35
   0  17 -13   19.39    3.04
   0  17 -13   22.32    1.93
   0  17 -13   13.67    2.22
   0  17 -14   23.73    1.93
   0 -17  14   30.19    2.61
   0  17  14   29.59    2.12
   0  17  14   22.17    2.38
   0 -17  14   27.28    3.05
   0  17 -14   23.01    3.13
   0  17 -14   20.28    2.39
   0  17 -14   25.86    2.06
   0  17 -14   26.32    2.25
   0  17 -14   22.43    2.07
   0  17  14   26.86    2.05
   0  17  14   18.51    2.49
   0 -17  14   19.90    3.07
   0  17  15    2.94    1.70
   0  17  15    3.45    1.41
   0  17  15    1.78    1.70
   0  17 -15    3.42    2.26
   0  17 -15    3.75    1.35
   0  17 -16    1.50    1.24
   0  17  16    1.57    1.51
   0  17 -16    1.25    1.38
   0  17 -16    1.26    1.23
   0  17 -16    3.04    2.00
   0  17  16    1.76    1.64
   0  17 -16    2.39    1.56
   0  17  16    3.13    1.31
   0 -17  16    1.12    1.90
   0  17  16    2.04    1.65
   0 -17  16    1.39    2.25
   0  17 -17   18.55    1.46
   0  17 -17   17.54    1.53
   0  17  17    9.53    1.63
   0  17 -17   12.65    1.60
   0  17 -17   12.79    2.06
   0  17  17   13.79    1.59
   0  17  17   10.62    1.76
   0 -17  17   11.25    2.20
   0  17 -18    0.73    1.11
   0  17  18   -0.30    1.22
   0  17  18    0.38    1.36
   0  17 -18    0.94    1.54
   0  17 -18    0.20    1.24
   0  17  18    0.10    1.14
   0  17  19    7.53    1.23
   0  17 -19    8.37    1.41
   0  17 -19    7.19    1.00
   0  18   0   18.35    2.05
   0  18   0   16.75    2.06
   0  18   0   15.36    1.74
   0  18   0   14.72    1.96
   0  18   0   16.50    1.85
   0  18   1  181.94    5.68
   0  18  -1  185.33    5.72
   0  18   1  195.63    5.78
   0  18   1  188.36    5.62
   0  18  -1  180.27    5.43
   0  18  -1  172.94    5.59
   0  18   1  179.73    5.75
   0  18  -1  185.67    5.49
   0  18   1  185.69    5.39
   0  18   1  185.75    5.55
   0  18  -1  163.59    5.48
   0  18   2  204.42    6.91
   0  18   2  233.91    7.05
   0  18  -2  229.90    6.96
   0  18   2  238.17    7.06
   0  18   2  249.22    7.05
   0  18  -2  290.40    7.18
   0  18   2  247.44    6.75
   0  18  -2  265.91    7.00
   0  18   2  285.55    7.12
   0  18  -2  211.68    6.85
   0  18   3   41.71    2.54
   0  18  -3   42.69    2.60
   0  18  -3   53.18    2.69
   0  18   3   49.70    2.80
   0  18  -3   42.91    2.70
   0  18   3   43.68    2.79
   0  18  -3   54.16    2.75
   0 -18   3   43.61    2.98
   0  18   3   47.48    2.78
   0  18   3   50.46    2.64
   0  18   4   79.89    4.04
   0  18   4  104.15    4.08
   0  18  -4  140.49    4.20
   0 -18   4   86.56    4.22
   0  18   4   93.72    3.80
   0  18  -4   92.55    3.68
   0  18  -4  116.93    4.00
   0  18  -4  103.98    4.87
   0  18   4  101.44    4.03
   0  18  -4  113.86    3.76
   0  18   4   80.29    3.85
   0  18   4  133.69    4.01
   0  18   5   47.24    3.13
   0 -18   5   47.95    3.29
   0  18   5   51.07    2.50
   0  18  -5   47.63    2.67
   0  18   5   47.62    2.91
   0  18   5   50.27    3.19
   0  18   5   49.97    2.80
   0  18  -5   44.98    2.71
   0  18   5   54.64    2.91
   0  18  -5   44.70    3.63
   0  18  -5   47.64    2.50
   0  18   5   48.46    3.06
   0  18   5   50.11    2.63
   0  18   6  490.38   12.91
   0  18  -6  529.76   12.86
   0  18   6  564.02   12.80
   0  18   6  496.60   12.92
   0  18  -6  487.47   14.02
   0  18  -6  527.77   12.76
   0 -18   6  466.10   13.35
   0  18   6  469.71   13.02
   0  18   6  526.80   13.13
   0  18   6  505.23   13.32
   0  18   6  463.92   13.05
   0  18  -6  533.04   12.92
   0  18   7  493.73   12.96
   0  18  -7  521.13   12.78
   0  18   7  510.66   13.43
   0  18  -7  481.96   14.12
   0  18   7  505.19   12.95
   0  18   7  469.88   13.13
   0 -18   7  457.72   13.36
   0  18   7  489.76   13.05
   0  18   7  520.05   13.15
   0  18  -7  533.19   12.88
   0  18  -7  516.14   12.74
   0  18   7  537.40   12.66
   0 -18   8    3.27    2.42
   0  18   8    3.04    1.95
   0  18  -8    4.28    1.71
   0  18   8    3.85    2.22
   0  18   8    1.88    1.78
   0  18  -8    1.92    2.71
   0  18  -8    3.90    1.74
   0  18   8    3.51    1.91
   0  18   8    5.47    1.53
   0  18  -8    6.46    1.75
   0  18   8    1.46    2.14
   0  18  -8    4.72    1.72
   0  18   8    2.83    2.20
   0 -18   9    6.62    2.69
   0  18   9    5.20    2.06
   0  18  -9    3.28    1.69
   0  18   9    6.17    1.83
   0  18   9    4.40    2.27
   0  18  -9    5.60    2.73
   0  18  -9    4.75    1.83
   0  18   9    7.05    2.29
   0 -18   9    7.25    2.95
   0  18   9    8.54    2.27
   0  18   9    4.28    1.98
   0  18  -9    4.14    1.76
   0  18  -9    2.24    1.59
   0  18   9    2.11    1.50
   0  18  10   55.66    3.18
   0  18 -10   55.63    2.84
   0  18 -10   60.97    2.96
   0  18  10   54.68    2.94
   0  18 -10   57.70    4.01
   0  18  10   51.00    3.22
   0 -18  10   47.88    3.65
   0  18  10   47.04    3.33
   0 -18  10   50.29    3.92
   0  18  10   50.80    3.16
   0  18  10   57.55    2.71
   0  18 -11    2.07    1.43
   0  18  11    1.55    1.59
   0  18  11    1.07    2.17
   0 -18  11    0.37    2.72
   0  18  11    1.46    2.18
   0  18 -11    1.13    1.51
   0  18  11    2.72    1.98
   0 -18  11    2.77    2.59
   0  18 -11    1.68    1.57
   0  18  11    1.51    1.68
   0  18  11    1.66    1.89
   0  18 -11    3.76    2.65
   0  18 -11    2.27    1.52
   0  18 -11    2.21    1.77
   0  18 -12    4.78    1.48
   0  18 -12    7.04    1.64
   0  18  12    6.27    2.05
   0 -18  12    7.37    2.73
   0  18  12    7.12    2.14
   0  18 -12    7.63    2.81
   0  18 -12    5.15    2.05
   0 -18  12    8.93    2.89
   0  18  12    5.62    2.22
   0  18 -12    5.43    1.69
   0  18  12    6.26    1.77
   0 -18  12    7.73    2.49
   0  18 -13   35.55    2.15
   0 -18  13   32.76    2.89
   0  18  13   40.61    2.72
   0 -18  13   31.95    3.29
   0  18 -13   38.64    3.39
   0  18 -13   37.61    2.71
   0  18 -13   37.14    2.26
   0  18  13   34.44    2.86
   0 -18  13   39.68    3.64
   0  18  13   36.29    2.38
   0  18  14    1.50    1.74
   0 -18  14   -0.65    1.90
   0  18  14    1.85    1.40
   0  18 -14    0.41    1.32
   0 -18  14    1.71    2.22
   0  18 -15   16.42    1.54
   0  18  15   13.40    1.74
   0  18  15   13.15    1.60
   0  18 -15   13.83    1.49
   0  18 -15   13.60    1.64
   0  18 -15   11.94    2.30
   0  18  15   12.82    1.58
   0  18  15    9.78    1.95
   0 -18  15   13.19    2.36
   0  18 -15   12.52    1.76
   0  18  15   11.85    1.84
   0 -18  15   15.16    2.22
   0  18 -16   -0.66    1.14
   0  18 -16   -0.31    1.26
   0  18 -16   -1.39    1.89
   0  18  16   -0.88    1.43
   0  18 -16   -0.65    1.37
   0  18  16   -0.15    1.16
   0  18  16   -0.08    1.46
   0  18  16    1.68    1.60
   0 -18  16   -0.64    2.04
   0  18 -17    6.69    1.78
   0  18 -17    4.88    1.33
   0  18 -17    8.91    1.24
   0  18  17    3.78    1.34
   0  18  17    6.14    1.33
   0  18  17    5.12    1.53
   0 -18  17    4.70    1.82
   0  18 -18   25.27    1.91
   0  18 -18   30.08    1.49
   0  18  18   19.40    1.40
   0  18  18   24.89    1.45
   0  18  18   25.10    1.67
   0  18 -18   22.25    1.49
   0  18  19    7.79    1.04
   0  18 -19   17.60    0.99
   0  19   0    1.19    1.65
   0  19   0   -0.94    1.54
   0  19   0   -1.01    1.65
   0  19   0    0.11    1.68
   0  19   0   -0.64    1.81
   0  19   0    0.28    1.56
   0  19  -1    0.72    1.55
   0  19   1    0.56    1.65
   0  19   1    0.84    1.46
   0  19  -1    1.18    1.58
   0  19  -1    0.53    1.75
   0  19   1    1.43    1.74
   0  19   1    1.74    1.68
   0  19   1    1.47    1.62
   0  19  -1    0.32    1.58
   0  19  -1    0.83    1.82
   0  19   1    0.48    1.79
   0  19   2  124.55    4.30
   0  19  -2  128.55    4.37
   0  19   2  121.06    4.54
   0  19  -2  117.76    4.44
   0  19   2  126.78    4.36
   0  19  -2  117.49    4.37
   0  19   2  122.59    4.55
   0  19   2  123.00    4.52
   0  19  -2  121.58    4.30
   0  19   2  126.49    4.43
   0  19   3   28.75    2.50
   0  19   3   33.45    2.65
   0  19   3   32.46    2.57
   0  19   3   32.01    2.43
   0  19   3   39.45    2.41
   0  19   3   41.35    2.40
   0  19  -3   40.82    2.46
   0  19  -3   30.32    2.32
   0  19   3   34.31    2.30
   0  19   4  202.00    6.17
   0  19   4  199.73    6.03
   0  19   4  205.61    6.29
   0 -19   4  203.68    6.66
   0  19   4  200.40    6.39
   0  19   4  198.81    6.25
   0  19   4  198.56    6.75
   0  19   4  196.93    5.91
   0  19  -4  208.96    6.16
   0  19   5   33.91    2.56
   0  19  -5   36.21    2.55
   0  19   5   42.46    2.49
   0  19  -5   32.07    3.52
   0  19   5   37.11    2.70
   0  19  -5   35.99    2.31
   0 -19   5   36.83    2.99
   0  19   5   39.36    2.89
   0  19   5   35.43    2.84
   0  19   5   41.46    2.72
   0  19   5   36.58    2.98
   0  19  -5   38.22    2.51
   0  19   6  164.29    5.73
   0  19  -6  176.17    5.42
   0  19  -6  162.83    5.44
   0  19   6  177.84    6.31
   0  19  -6  169.48    6.67
   0  19   6  182.46    5.82
   0  19   6  189.14    5.93
   0  19   6  175.08    6.03
   0 -19   6  150.91    6.01
   0  19   6  168.35    5.84
   0  19   6  161.22    5.77
   0  19  -6  186.85    5.72
   0  19   6  200.81    5.56
   0  19  -6  189.37    5.66
   0  19   7    5.43    2.01
   0 -19   7    3.58    2.41
   0  19  -7    4.99    1.77
   0  19   7    5.74    1.65
   0  19   7    2.46    2.10
   0  19   7    3.30    1.99
   0  19  -7    3.06    1.64
   0  19   7    2.51    2.20
   0  19   7    3.52    1.95
   0  19  -7    3.32    1.73
   0  19   7    2.02    2.14
   0  19  -7    3.86    2.75
   0  19  -7    4.62    1.74
   0  19  -8  825.41   19.24
   0  19  -8  765.08   19.14
   0  19  -8  783.83   20.61
   0  19   8  816.48   19.89
   0  19   8  825.67   19.43
   0  19   8  749.45   19.47
   0  19   8  749.33   19.56
   0 -19   8  749.08   19.91
   0  19  -8  861.53   19.39
   0  19   8  786.02   19.48
   0  19   8  849.76   19.65
   0 -19   9    4.42    2.75
   0  19   9    2.29    2.18
   0  19   9    3.11    2.04
   0  19  -9    8.61    1.74
   0  19   9    4.74    2.24
   0  19   9    5.33    1.90
   0  19  -9    9.32    1.85
   0 -19   9    5.71    2.55
   0  19  -9    5.88    2.74
   0  19   9    4.04    2.23
   0  19 -10    2.75    1.47
   0  19  10    4.92    1.85
   0  19  10    3.24    2.17
   0 -19  10    1.67    2.80
   0 -19  10    3.36    2.81
   0  19 -10    2.80    1.60
   0  19  10    4.30    2.12
   0  19  10    2.73    1.74
   0  19 -10    4.43    1.70
   0  19  10    4.27    2.20
   0  19 -10    3.17    1.96
   0  19 -10    3.07    2.78
   0  19  10    2.75    2.00
   0  19  11    0.44    1.89
   0 -19  11    2.20    2.70
   0  19  11    2.17    1.58
   0  19  11    0.79    1.93
   0  19 -11    0.46    2.63
   0  19  11   -0.33    2.11
   0 -19  11    4.10    2.74
   0  19 -11    1.11    1.87
   0  19  11    0.42    2.10
   0  19  11    1.24    1.70
   0 -19  12  194.32    6.42
   0  19 -12  166.60    6.28
   0 -19  12  209.78    6.12
   0  19  12  158.05    5.08
   0 -19  12  132.97    5.94
   0  19  12  132.15    5.31
   0  19 -12  144.17    5.20
   0  19  12  151.11    5.32
   0  19 -13    0.92    1.25
   0  19  13    0.46    1.44
   0  19  13    1.06    1.77
   0 -19  13    0.18    2.03
   0 -19  14   26.69    2.41
   0  19  14   25.04    2.06
   0 -19  14   20.09    2.47
   0  19  14   23.54    1.86
   0  19 -14   24.40    2.61
   0  19  14   16.98    1.99
   0  19 -14   22.76    1.95
   0  19  14   21.43    2.11
   0 -19  14   21.29    2.72
   0  19  14   27.05    1.96
   0 -19  14   27.03    2.63
   0  19 -14   24.88    1.86
   0  19 -14   22.10    1.61
   0  19  15    0.42    1.37
   0  19  15    0.75    1.23
   0  19 -15   -0.79    1.11
   0  19 -15    0.64    1.27
   0  19 -15    1.56    1.93
   0 -19  15    0.41    2.04
   0  19  15    0.48    1.62
   0 -19  15    0.49    1.84
   0  19  15   -0.16    1.46
   0  19  15   -0.07    1.23
   0  19 -15    0.63    1.41
   0  19  16   20.68    1.85
   0 -19  16   20.58    2.26
   0  19 -16   21.39    2.16
   0  19  16   18.86    1.66
   0  19 -16   19.06    1.68
   0  19  16   22.22    1.73
   0  19 -16   24.21    1.60
   0  19  17   22.21    1.71
   0 -19  17   26.99    2.06
   0  19 -17   27.66    2.02
   0  19  17   24.64    1.46
   0  19 -17   27.52    1.50
   0  19 -17   21.05    1.55
   0  19  17   27.38    1.61
   0  19  18    2.75    0.85
   0  19  18    2.32    1.04
   0  19 -18    4.58    1.20
   0  19 -18    5.36    0.87
   0  20   0    5.12    1.70
   0  20   0    6.10    1.97
   0  20   0    4.56    1.92
   0  20   0    5.45    1.79
   0  20  -1  241.62    6.72
   0  20   1  251.22    6.74
   0  20   1  228.66    6.71
   0  20  -1  202.19    6.57
   0  20   1  208.07    6.71
   0  20   1  242.38    6.77
   0  20  -1  208.87    6.73
   0  20   1  214.22    6.77
   0  20   2   58.93    3.20
   0  20   2   63.58    3.17
   0  20   2   75.58    3.12
   0  20  -2   74.24    3.23
   0  20  -2   56.22    3.08
   0  20   2   56.08    3.21
   0  20   2   74.53    3.21
   0  20  -2   64.47    2.93
   0  20   3    9.03    2.08
   0  20  -3    8.83    2.13
   0  20   3    8.04    1.97
   0  20   3   11.74    1.97
   0  20   3    9.39    1.73
   0  20  -3    8.37    1.91
   0  20   3    7.95    1.83
   0  20   3   10.23    2.19
   0  20  -3    9.87    1.89
   0  20   3   10.59    2.36
   0  20  -3    9.14    1.67
   0  20   4  143.24    5.60
   0  20   4  135.07    4.92
   0  20   4  148.46    5.21
   0  20   4  144.09    5.63
   0  20  -4  139.86    5.23
   0  20   4  146.43    5.13
   0  20  -4  156.37    5.11
   0  20   4  176.23    5.14
   0  20  -4  160.08    5.13
   0  20   4  171.79    4.96
   0  20   4  151.74    5.17
   0  20   4  122.58    5.01
   0  20  -4  138.24    4.80
   0  20   5   67.22    3.37
   0  20   5   72.21    3.54
   0  20   5   73.69    3.94
   0  20   5   68.16    3.48
   0  20  -5   77.63    3.38
   0  20   5   75.65    3.26
   0 -20   5   71.65    3.81
   0  20  -5   80.68    3.47
   0  20   5   69.25    3.46
   0  20   5   66.17    3.81
   0  20   5   66.32    3.55
   0  20  -5   73.30    3.22
   0  20   6   -0.09    2.07
   0  20  -6    0.78    1.63
   0  20   6   -0.17    1.58
   0  20   6    2.19    1.93
   0  20   6    0.54    1.92
   0  20   6    0.75    2.23
   0  20   6    2.10    1.95
   0  20  -6    1.03    2.57
   0  20   6    0.66    1.94
   0  20  -6    1.14    1.57
   0  20  -6    1.57    1.67
   0 -20   6    2.25    2.32
   0  20  -6    0.25    1.58
   0  20  -7  273.07    9.05
   0  20   7  277.73    8.43
   0  20   7  279.75    8.01
   0  20   7  261.89    7.96
   0 -20   7  252.62    8.38
   0  20   7  248.28    7.97
   0  20   7  275.05    7.96
   0  20  -7  298.76    7.82
   0  20  -7  291.53    7.65
   0  20  -7  274.04    7.66
   0  20   8    2.38    2.19
   0 -20   8    2.12    2.46
   0  20   8    0.28    2.07
   0 -20   8    0.80    2.69
   0  20   8    0.48    1.93
   0  20  -8   -0.11    1.56
   0  20   8   -1.20    1.83
   0  20   8    0.51    2.23
   0  20  -8    0.11    1.51
   0  20   8    1.14    1.56
   0  20  -8    0.20    2.64
   0  20  -9   37.23    2.39
   0  20  -9   33.74    2.33
   0  20  -9   38.09    3.57
   0  20   9   37.30    2.95
   0  20   9   38.35    2.55
   0  20  -9   39.33    2.66
   0  20   9   36.56    2.91
   0 -20   9   38.34    3.56
   0  20   9   38.66    2.87
   0  20   9   35.31    2.57
   0  20   9   38.79    2.78
   0  20  -9   30.17    2.20
   0  20  10    2.47    1.97
   0 -20  10    5.66    2.74
   0  20 -10    3.46    1.54
   0  20  10    3.57    1.74
   0  20  10    3.16    2.06
   0  20 -10    3.72    2.55
   0  20  10    3.36    2.02
   0 -20  10    3.62    2.72
   0  20  10    1.56    2.06
   0  20  10    3.38    1.75
   0  20 -10    3.07    1.49
   0  20 -10    2.66    1.78
   0  20  11   -0.25    1.90
   0  20  11    0.12    1.80
   0  20 -11   -1.02    1.84
   0  20 -11   -0.19    2.48
   0 -20  11   -0.86    2.62
   0  20  11   -2.55    2.11
   0 -20  11   -0.99    2.49
   0  20  11    0.48    1.67
   0  20  12    5.97    1.83
   0  20  12    6.36    1.72
   0 -20  12    8.62    2.27
   0  20  12    5.26    1.58
   0 -20  13   63.54    3.24
   0  20  13   53.45    2.69
   0  20  13   52.90    2.58
   0  20 -13   50.66    3.25
   0  20 -13   52.92    2.63
   0 -20  13   47.01    3.22
   0  20  13   49.78    2.79
   0  20  13   57.55    2.67
   0  20  13   50.20    2.67
   0 -20  13   59.47    3.39
   0  20 -13   59.67    2.56
   0 -20  14    0.40    1.95
   0  20  14    3.87    1.52
   0  20  14    2.29    1.33
   0  20 -14    4.64    1.28
   0  20 -14    3.14    1.99
   0 -20  14    1.70    2.08
   0  20  14    0.54    1.63
   0  20  14    3.22    1.37
   0  20  14    0.90    1.47
   0  20 -14    1.94    1.39
   0 -20  14    2.37    1.99
   0  20  15    1.05    1.34
   0  20  15    1.65    1.15
   0  20 -15    1.41    1.19
   0  20 -15    0.64    1.64
   0  20  15    1.87    1.12
   0  20 -15    1.33    1.30
   0 -20  15    2.78    1.74
   0  20  15    1.62    1.34
   0  20  15    2.40    1.50
   0 -20  15    0.18    1.86
   0  20 -16    3.18    1.05
   0  20  16    2.96    1.23
   0  20 -16    3.86    1.18
   0  20 -16    2.46    1.55
   0  20  16    4.11    1.35
   0 -20  16    2.76    1.68
   0 -20  17    7.40    1.44
   0  20  17   10.01    1.21
   0  20 -17    9.17    0.99
   0  20  17    9.60    1.09
   0  21   0    0.38    1.65
   0  21   0   -0.75    1.64
   0  21   0   -0.57    1.45
   0  21   0    1.56    1.75
   0  21   0   -0.47    2.19
   0  21   0   -0.08    1.86
   0  21   1   17.85    2.02
   0  21   1   21.89    2.09
   0  21  -1   17.56    2.10
   0  21   1   16.60    2.23
   0  21  -1   15.07    2.15
   0  21  -1   14.75    1.78
   0  21   1   20.07    2.65
   0  21   1   17.16    2.23
   0  21  -1   16.94    2.56
   0  21   2  151.24    5.10
   0  21  -2  178.98    5.30
   0  21   2  170.54    5.11
   0  21   2  136.19    5.15
   0  21  -2  137.00    5.00
   0  21   2  159.74    5.86
   0  21  -2  144.61    4.84
   0  21   2  151.38    5.74
   0  21  -2  148.31    5.49
   0  21   2  154.02    5.31
   0  21  -3   23.89    2.58
   0  21   3   22.25    2.32
   0  21   3   21.96    2.74
   0  21   3   24.00    2.08
   0  21  -3   26.82    2.33
   0  21  -3   28.08    2.39
   0  21   3   26.56    2.49
   0  21   3   24.39    2.76
   0  21  -3   24.20    2.05
   0  21   3   25.46    2.34
   0  21   4   33.99    2.54
   0  21   4   36.31    2.64
   0  21  -4   30.88    2.63
   0  21   4   35.57    3.09
   0  21  -4   31.44    2.49
   0  21   4   32.72    2.74
   0  21   4   34.78    2.51
   0  21  -4   31.46    2.30
   0  21   4   36.34    2.64
   0  21  -4   34.13    2.52
   0  21  -5  289.28    7.80
   0  21   5  246.61    7.76
   0  21   5  278.65    8.36
   0  21   5  270.68    7.84
   0  21   5  264.75    7.69
   0  21  -5  273.03    7.58
   0  21   5  263.44    7.88
   0  21   6   35.02    2.72
   0  21   6   34.97    2.63
   0  21   6   34.21    3.06
   0  21  -6   39.70    2.53
   0  21   6   33.31    2.79
   0  21   6   35.05    2.59
   0 -21   6   32.52    3.04
   0  21  -6   35.54    2.37
   0 -21   7   21.39    2.71
   0  21   7   20.94    2.22
   0  21   7   21.86    2.34
   0  21   7   19.10    2.59
   0  21   7   19.41    2.24
   0  21   7   21.49    2.05
   0  21  -7   24.22    2.15
   0  21   7   21.98    2.24
   0  21  -7   20.71    2.04
   0  21  -7   21.34    1.97
   0  21  -7   21.58    2.05
   0  21   7   20.93    2.42
   0 -21   8  146.10    5.90
   0  21   8  132.38    5.10
   0  21  -8  153.71    6.06
   0  21   8  152.55    5.47
   0  21   8  149.71    5.06
   0 -21   8  135.16    5.50
   0  21   8  146.16    5.21
   0  21   8  141.73    5.00
   0  21   8  135.72    5.06
   0  21  -8  151.71    4.91
   0  21  -8  165.63    4.86
   0  21  -8  163.73    4.86
   0  21   9   27.11    2.46
   0  21   9   26.01    2.48
   0  21   9   26.90    2.31
   0  21  -9   31.93    3.25
   0  21   9   27.43    2.57
   0  21   9   21.67    2.49
   0 -21   9   23.90    3.12
   0  21  -9   37.60    2.24
   0 -21   9   33.29    3.40
   0  21  -9   30.52    2.21
   0  21   9   28.89    2.35
   0  21  10    0.67    2.00
   0 -21  10    3.87    2.51
   0  21  10    1.97    1.69
   0 -21  10    3.49    2.54
   0  21  11    4.78    1.44
   0  21  11    4.85    1.68
   0  21 -11    2.56    2.18
   0 -21  11    8.74    2.33
   0  21 -11    3.77    1.54
   0  21  11    5.33    1.59
   0  21  11    4.85    1.76
   0  21  11    4.28    1.63
   0  21  11    4.19    1.64
   0  21  12   15.05    1.84
   0  21  12   16.22    1.73
   0  21 -12   16.36    2.43
   0  21 -12   19.05    1.68
   0  21  12   17.09    1.82
   0  21 -12   13.51    1.70
   0 -21  12   19.63    2.30
   0 -21  12   15.14    2.50
   0  21  12   14.46    1.91
   0 -21  12   19.46    2.52
   0  21  13    1.35    1.30
   0  21 -13    3.28    1.94
   0  21 -13    2.79    1.26
   0  21  13    0.72    1.37
   0  21  13    0.91    1.40
   0  21 -13    2.21    1.35
   0 -21  13    2.68    2.02
   0 -21  13    0.74    2.10
   0  21  13    2.12    1.62
   0  21 -14   31.12    2.42
   0  21 -14   39.14    1.86
   0  21  14   33.53    1.85
   0  21 -14   27.47    1.78
   0 -21  14   36.79    2.43
   0  21  14   23.25    1.93
   0 -21  14   26.53    2.42
   0  21  14   29.89    1.78
   0 -21  14   26.88    2.19
   0  21  14   31.37    2.00
   0  21  15    0.05    1.19
   0  21  15    0.84    1.00
   0  21 -15    0.70    1.08
   0  21 -15    0.38    0.98
   0  21  15    1.36    1.29
   0 -21  15    1.57    1.66
   0  21  16   55.19    2.04
   0  21  16   40.79    2.00
   0 -21  16   44.94    2.34
   0  21 -16   59.64    1.91
   0  22   0   94.98    4.38
   0  22   0   88.86    3.43
   0  22   0   93.42    3.83
   0  22   0   99.14    4.01
   0  22   1   75.77    3.56
   0  22  -1   72.39    3.83
   0  22   1   79.01    4.03
   0  22  -1   68.23    3.36
   0  22   1   76.77    3.54
   0  22  -1   71.07    3.02
   0  22  -1   79.97    3.56
   0  22   2    0.81    1.89
   0  22   2   -0.37    2.21
   0  22  -2   -0.05    2.03
   0  22  -2   -0.37    1.79
   0  22   2    1.10    1.83
   0  22  -2   -0.20    1.54
   0  22  -3    0.78    1.93
   0  22   3   -0.04    1.88
   0  22   3    0.43    2.24
   0  22  -3    1.03    1.81
   0  22   3    1.31    1.49
   0  22   3   -0.30    1.67
   0  22   3   -0.30    2.08
   0  22   3    1.71    1.87
   0  22  -3    0.87    1.49
   0  22   4   29.21    2.90
   0  22   4   30.30    2.48
   0  22  -4   26.65    2.57
   0  22  -4   35.40    2.52
   0  22  -4   32.08    2.29
   0  22   4   28.60    2.31
   0  22   4   28.72    2.69
   0  22   4   24.63    2.49
   0  22  -4   30.56    2.17
   0  22   5   -0.04    1.75
   0  22   5    0.17    1.89
   0  22   5    0.05    2.23
   0  22   5    0.33    1.85
   0  22  -5    1.32    1.73
   0  22   5    0.95    1.76
   0  22  -5    2.00    1.50
   0  22   5    1.65    1.63
   0  22   5   -0.05    1.95
   0  22  -5    1.13    1.55
   0  22   5   -0.33    1.99
   0  22   6  187.42    5.93
   0  22   6  188.16    6.40
   0  22   6  217.27    6.01
   0  22  -6  208.37    5.93
   0  22   6  177.25    5.83
   0  22  -6  200.47    5.79
   0  22   6  185.54    6.02
   0  22   6  182.54    5.90
   0  22   6  164.78    5.90
   0  22  -6  183.80    5.70
   0  22   7   87.79    3.94
   0  22   7   97.00    4.28
   0  22   7   94.01    3.86
   0  22   7  114.89    3.85
   0  22  -7  113.61    3.86
   0  22   7   89.13    3.85
   0  22  -7   98.33    3.70
   0  22  -7  109.94    3.75
   0 -22   7   83.60    4.66
   0  22   7   78.24    3.85
   0  22   7   89.60    3.78
   0  22  -8    0.71    1.47
   0 -22   8    1.28    2.69
   0  22  -8   -0.63    1.45
   0  22   8    1.54    1.80
   0  22   8   -0.04    1.92
   0 -22   8   -0.56    2.52
   0  22   8    0.34    1.71
   0  22   9   75.92    3.39
   0  22   9   88.98    3.57
   0  22   9   82.64    3.32
   0  22   9   82.61    3.66
   0  22  10    1.48    1.59
   0  22  10    2.14    1.67
   0  22  10    3.53    1.45
   0  22 -10    2.21    1.32
   0  22  10    2.80    1.66
   0  22  10    3.23    1.73
   0  22  10    2.32    1.54
   0  22 -11    3.55    1.34
   0  22  11    4.16    1.54
   0 -22  11    3.67    2.01
   0  22  11    4.51    1.53
   0  22  11    3.75    1.31
   0  22 -11    3.56    1.25
   0  22  11    2.92    1.64
   0 -22  11    3.61    2.16
   0  22  11    3.77    1.51
   0  22  11    3.07    1.54
   0 -22  11    3.05    2.16
   0  22 -12   69.21    2.54
   0  22  12   69.40    2.77
   0  22  12   54.29    2.72
   0 -22  12   59.15    3.25
   0 -22  12   76.96    3.43
   0  22  12   63.46    2.75
   0  22  12   66.09    2.72
   0  22 -12   59.09    2.51
   0  22  13    5.09    1.39
   0 -22  13    3.35    1.78
   0  22 -13    6.01    1.19
   0  22  13    4.46    1.30
   0  22 -13    3.67    1.19
   0 -22  13    8.00    1.91
   0  22  13    5.90    1.28
   0 -22  13    4.03    1.96
   0  22  13    3.78    1.42
   0  22 -14   37.13    1.78
   0  22 -14   48.76    1.88
   0  22  14   37.72    2.03
   0 -22  14   37.80    2.44
   0  22  14   44.48    2.07
   0  22  14   43.72    1.89
   0 -22  14   52.24    2.48
   0 -22  15    0.65    1.37
   0  22  15    0.02    1.04
   0  22 -15    1.91    0.83
   0  22  15    1.43    1.00
   0 -22  16    9.78    1.18
   0  23   0   -1.68    2.15
   0  23   0    0.04    1.81
   0  23   0   -0.20    1.55
   0  23   0    0.57    2.19
   0  23   0    0.27    1.35
   0  23   0    0.04    1.80
   0  23  -1  132.65    5.14
   0  23   1  135.50    5.26
   0  23  -1  163.86    4.98
   0  23   1  154.73    4.91
   0  23  -1  151.51    4.62
   0  23   1  144.78    4.56
   0  23   1  121.52    5.08
   0  23   1  118.77    4.39
   0  23  -1  121.19    4.61
   0  23   1  125.50    4.67
   0  23  -1  132.48    4.40
   0  23   2    2.24    2.13
   0  23  -2    2.72    2.04
   0  23  -2    4.35    1.85
   0  23   2    4.08    1.90
   0  23   2    6.14    1.57
   0  23  -2    5.07    1.67
   0  23   2    2.54    2.09
   0  23   2    1.84    1.61
   0  23  -2    5.45    1.50
   0  23   2    3.19    1.83
   0  23  -3   12.06    2.16
   0  23   3   13.00    2.51
   0  23   3   13.66    2.07
   0  23   3   11.91    1.92
   0  23  -3   13.01    1.94
   0  23  -3   10.85    1.81
   0  23   3    8.85    1.58
   0  23   3    9.96    2.19
   0  23   3   12.53    1.86
   0  23   3   13.28    2.11
   0  23  -3   11.64    1.72
   0  23   4    7.98    1.94
   0  23   4    8.71    2.33
   0  23   4   10.94    1.84
   0  23  -4    8.16    1.84
   0  23  -4    8.15    1.68
   0  23   4    8.87    2.20
   0  23   4    7.75    1.74
   0  23  -4    8.35    1.60
   0  23   4    7.41    1.90
   0  23   5   40.75    2.45
   0  23  -5   36.77    2.45
   0  23  -5   33.30    2.29
   0  23   5   33.70    2.60
   0  23  -5   30.86    2.23
   0  23   5   38.28    2.93
   0  23   5   40.00    2.57
   0  23   5   34.05    2.63
   0  23   5   34.56    2.39
   0  23   6   -0.14    1.60
   0  23  -6   -0.73    1.48
   0  23  -6    0.13    1.50
   0  23  -7   59.22    2.75
   0  23   7   53.97    2.77
   0  23   7   62.30    2.98
   0  23  -7   60.89    2.79
   0  23   7   64.74    2.70
   0  23  -7   60.79    2.66
   0  23   8   14.14    1.91
   0  23  -8   27.28    1.85
   0  23   8   17.52    1.92
   0  23   8   21.57    2.04
   0  23   8   20.50    1.88
   0  23   8   19.77    2.23
   0  23   8   23.45    2.07
   0  23   9    6.40    1.61
   0  23   9    8.43    1.69
   0  23   9    7.27    1.50
   0  23   9    9.21    1.79
   0  23  -9    7.39    1.28
   0  23   9    7.08    1.62
   0  23   9    7.12    1.72
   0 -23   9    9.22    2.30
   0 -23   9    8.39    2.35
   0  23 -10    5.47    1.67
   0  23  10    5.79    1.55
   0  23  10    2.79    1.48
   0  23  10    2.78    1.43
   0  23  10    5.34    1.58
   0  23 -10    4.10    1.18
   0 -23  10    6.37    2.10
   0 -23  10    3.29    2.11
   0 -23  10    2.66    2.12
   0  23  10    4.17    1.54
   0 -23  11   72.50    3.65
   0  23  11   68.34    3.13
   0  23 -11   94.94    3.35
   0 -23  11  117.75    4.13
   0  23 -11  113.42    3.10
   0  23  11   78.90    3.13
   0  23  11   92.97    3.26
   0  23  11   89.61    3.30
   0  23  11  103.05    3.40
   0  23  12    4.57    1.29
   0 -23  12    2.34    1.78
   0  23  12    2.97    1.37
   0  23  12    4.21    1.33
   0  23  12    5.97    1.36
   0 -23  12    5.95    1.85
   0  23 -12    5.32    1.04
   0  23 -13    0.82    0.85
   0  23  13   -0.02    1.17
   0 -23  13    0.24    1.37
   0 -23  13   -1.04    1.55
   0  23  13   -0.07    1.03
   0 -23  13   -0.23    1.60
   0  23  13    0.75    1.21
   0  23  14    1.63    1.05
   0 -23  14    1.05    1.35
   0  23 -14    1.29    0.76
   0  23  14    2.02    0.82
   0  23  14    1.78    1.01
   0 -23  15   20.27    1.40
   0  24   0  112.58    4.10
   0  24   0  106.63    3.77
   0  24   1   15.31    2.38
   0  24  -1   16.00    1.64
   0  24   1   15.75    1.68
   0  24  -1   17.38    1.84
   0  24  -1   15.09    2.32
   0  24   2   21.31    1.91
   0  24   2   23.69    2.53
   0  24  -2   17.83    2.48
   0  24  -2   21.02    1.77
   0  24  -2   20.59    1.91
   0  24   2   24.10    1.86
   0  24  -3    4.03    1.54
   0  24   3    2.47    1.34
   0  24  -3    2.84    1.60
   0  24   3    0.95    1.51
   0  24   3    1.71    1.90
   0  24  -3    2.38    2.08
   0  24  -3    3.60    1.39
   0  24  -3    1.20    1.67
   0  24   4    0.25    1.79
   0  24  -4    1.04    1.42
   0  24   4    0.27    1.53
   0  24  -4   -1.20    1.43
   0  24   5   39.99    2.28
   0  24  -5   38.40    2.23
   0  24   5   36.44    2.26
   0  24   5   33.96    2.53
   0  24   5   34.28    2.60
   0  24   5   33.79    2.35
   0  24  -5   38.87    2.28
   0  24  -5   39.07    2.23
   0 -24   6  142.75    5.13
   0  24  -6  136.65    4.33
   0  24   6  122.18    4.67
   0  24  -6  139.59    4.24
   0  24   6  137.59    4.24
   0  24   6  130.45    4.40
   0  24   6  120.38    4.30
   0 -24   6  112.49    4.83
   0  24  -6  143.27    4.35
   0  24  -7    1.03    1.36
   0  24   7    2.59    1.52
   0  24   7    3.72    1.82
   0  24   7    1.05    1.25
   0  24  -7    1.12    1.27
   0  24   7    2.53    1.51
   0 -24   7    1.74    2.16
   0  24  -7    1.28    1.84
   0  24   7    1.91    1.42
   0 -24   7    3.50    2.17
   0 -24   8   12.03    2.26
   0  24   8   12.31    1.74
   0  24   8   18.25    1.85
   0  24   8   17.24    1.92
   0  24  -8   17.90    2.08
   0  24   8   16.13    1.68
   0  24   8   16.11    1.72
   0 -24   8   18.75    2.46
   0 -24   9   65.92    3.19
   0  24   9   51.87    2.54
   0 -24   9   34.39    2.78
   0  24   9   30.47    2.17
   0  24   9   57.64    2.49
   0  24  -9   52.37    2.65
   0  24   9   45.18    2.36
   0  24   9   41.95    2.25
   0 -24   9   85.68    3.36
   0  24  10    5.61    1.38
   0 -24  10    9.36    2.03
   0  24  10    8.06    1.50
   0  24  10    6.76    1.64
   0  24  10    8.96    1.50
   0  24  10    6.71    1.45
   0  24 -10    5.51    1.51
   0  24  10    7.35    1.41
   0 -24  10    4.41    1.90
   0  24  11    7.14    1.32
   0  24  11    5.62    1.26
   0 -24  11    8.33    1.81
   0  24  11    7.69    1.34
   0  24  11    6.03    1.33
   0 -24  11    6.51    1.86
   0  24  11    6.36    1.26
   0  24  12    7.35    1.19
   0 -24  12    5.51    1.58
   0 -24  12    5.41    1.61
   0  24  12    3.69    1.16
   0  24  12    5.75    1.13
   0 -24  13    8.50    1.40
   0  24  13    7.17    1.08
   0  24  13    8.22    0.95
   0  25   0   -0.44    1.43
   0  25   0    1.52    1.89
   0  25   0   -0.23    1.30
   0  25   0    1.32    1.68
   0  25  -1   79.63    3.63
   0  25   1   87.88    3.92
   0  25  -1   91.04    3.84
   0  25  -1   99.91    4.18
   0  25   1   99.69    4.17
   0  25  -1  121.01    3.74
   0  25   1  122.81    3.71
   0  25   1  121.05    3.85
   0  25  -1  116.49    3.84
   0  25  -2   34.29    2.01
   0  25   2   38.38    2.59
   0  25  -2   33.90    2.37
   0  25   2   38.26    2.26
   0  25  -2   38.21    2.26
   0  25  -2   31.96    2.25
   0  25  -2   38.85    2.82
   0  25   2   36.40    2.61
   0  25   2   38.03    2.06
   0  25  -2   38.68    2.22
   0  25   2   36.04    2.22
   0  25   3   28.50    2.36
   0  25  -3   27.22    2.11
   0  25  -3   35.99    2.17
   0  25   3   39.93    2.18
   0  25  -3   20.50    1.93
   0  25  -3   27.54    2.54
   0  25   3   24.87    1.98
   0  25   3   27.21    2.36
   0  25   3   40.04    1.94
   0  25  -3   40.18    2.12
   0  25   4   73.32    3.36
   0  25  -4   83.57    3.04
   0  25   4   82.00    3.07
   0  25   4   70.84    3.27
   0  25   4   69.50    2.97
   0  25   4   67.32    2.98
   0  25  -4   73.48    3.53
   0  25  -4   80.25    3.03
   0 -25   4   82.18    3.74
   0 -25   5   52.33    3.04
   0  25   5   43.69    2.68
   0  25  -5   48.73    2.27
   0  25   5   49.30    2.28
   0  25   5   43.14    2.50
   0  25   5   42.99    2.28
   0  25   5   41.79    2.35
   0  25  -5   47.47    2.83
   0 -25   5   38.28    2.91
   0  25  -5   52.87    2.36
   0  25   6    0.32    1.34
   0  25   6    1.40    1.59
   0  25  -6    0.78    1.21
   0  25   6    1.86    1.23
   0  25   6    1.82    1.44
   0 -25   6    4.16    2.02
   0  25  -6    0.11    1.74
   0  25  -6    1.68    1.26
   0 -25   6    1.03    1.92
   0 -25   7   52.48    2.90
   0  25   7   42.14    2.45
   0  25  -7   44.79    1.95
   0  25   7   44.93    2.01
   0  25   7   40.81    2.22
   0  25  -7   40.95    2.47
   0  25   7   32.87    1.92
   0  25   7   39.78    2.18
   0 -25   7   32.90    2.63
   0 -25   8   27.41    2.41
   0  25   8   31.57    2.05
   0  25   8   28.19    2.00
   0  25   8   28.66    1.86
   0  25  -8   25.22    2.07
   0 -25   8   31.37    2.39
   0  25   8   28.69    1.87
   0  25   8   27.18    1.71
   0  25   9   25.83    1.82
   0  25   9   24.79    2.03
   0  25   9   30.93    1.82
   0  25   9   27.71    1.65
   0  25   9   29.27    1.81
   0  25  -9   31.07    1.98
   0 -25   9   27.72    2.27
   0 -25  10    1.81    0.94
   0 -25  10    0.99    1.62
   0  25  10    1.62    1.11
   0 -25  10    1.11    1.56
   0  25  10    2.25    1.11
   0  25  10    2.87    1.15
   0  25  11   -0.06    0.94
   0 -25  11   -0.07    1.41
   0  25  11    0.22    0.97
   0 -25  11    1.17    1.44
   0 -25  11    0.45    1.39
   0  25  12   22.95    1.20
   0 -25  12   18.31    1.55
   0  26   0    4.20    1.43
   0  26   0    0.67    1.47
   0  26   0    3.41    1.29
   0  26   0    1.59    1.59
   0  26   0    0.15    1.79
   0  26   1   73.52    3.24
   0  26  -1   71.91    3.13
   0  26   1  101.94    3.31
   0  26  -1   93.04    3.20
   0  26   1   94.33    3.06
   0  26  -1   94.68    3.15
   0  26   1   83.28    3.56
   0  26  -1   87.37    3.67
   0  26   1   82.08    3.37
   0  26  -1   78.91    3.26
   0  26  -2   24.58    1.94
   0  26   2   28.65    2.21
   0  26   2   29.03    1.89
   0  26  -2   29.41    1.93
   0  26   2   26.98    2.07
   0  26  -2   26.04    1.90
   0  26   2   25.63    1.65
   0  26  -2   30.54    1.86
   0 -26   2   29.53    2.30
   0  26   2   28.05    2.27
   0  26  -2   29.14    2.34
   0  26  -3   -0.15    1.27
   0  26   3    0.34    1.61
   0  26  -3   -0.23    1.23
   0  26   3    0.31    1.27
   0  26  -3    0.07    1.30
   0  26   3    0.31    1.45
   0  26   3   -0.13    1.53
   0  26  -3    0.92    1.24
   0  26  -3   -0.11    1.73
   0 -26   3   -0.88    1.83
   0  26   4   17.69    1.79
   0  26  -4   17.25    2.05
   0  26   4   17.50    1.95
   0  26   4   17.49    1.57
   0  26  -4   19.09    1.60
   0  26   4   15.12    1.86
   0 -26   4   18.96    2.13
   0  26   4   15.58    1.63
   0  26  -4   20.89    1.61
   0 -26   4   17.12    2.18
   0  26   5   16.03    1.60
   0  26   5   18.51    1.50
   0  26  -5   18.90    1.51
   0  26   5   17.26    1.84
   0  26   5   19.74    1.88
   0 -26   5   22.42    2.17
   0  26  -5   17.94    1.96
   0 -26   5   16.27    2.13
   0  26   6   17.30    1.59
   0  26  -6   24.05    1.48
   0  26   6   24.17    1.49
   0  26   6   15.21    1.73
   0 -26   6   13.22    2.01
   0 -26   6   23.62    2.16
   0  26  -6   20.40    1.90
   0  26   6   16.63    1.78
   0  26   7   18.18    1.75
   0 -26   7   17.12    2.02
   0  26  -7   20.24    1.80
   0  26   7   20.16    1.73
   0  26   7   20.29    1.59
   0  26   8    1.66    1.23
   0  26   8    1.58    1.13
   0 -26   8    1.07    1.53
   0 -26   8    2.39    1.58
   0  26   9   13.93    1.29
   0 -26   9   15.53    1.69
   0 -26   9   14.18    1.72
   0  26   9   13.15    1.26
   0 -26  10   12.46    1.42
   0 -26  10    9.23    1.43
   0 -26  11    3.70    1.08
   0  27   0    0.39    1.27
   0  27   0   -0.81    1.34
   0  27   0    0.09    1.53
   0  27   0   -0.95    1.22
   0  27  -1   -0.76    1.23
   0  27   1    0.63    1.33
   0  27  -1    0.83    1.26
   0  27   1    1.14    1.40
   0  27  -1    1.50    1.52
   0  27   1    0.03    1.46
   0  27   1    0.11    1.17
   0  27  -1    0.38    1.13
   0  27   2   22.05    1.81
   0  27  -2   21.08    1.57
   0  27   2   32.09    1.74
   0  27  -2   29.76    1.70
   0  27   2   26.36    1.93
   0  27  -2   22.80    1.64
   0  27   2   25.72    1.94
   0  27  -2   27.69    2.11
   0 -27   2   23.66    2.12
   0 -27   3   46.03    2.37
   0  27   3   45.41    2.29
   0  27   3   51.08    2.11
   0  27  -3   54.64    2.16
   0  27   3   45.96    2.37
   0  27  -3   46.97    2.49
   0 -27   3   45.62    2.58
   0 -27   4   35.68    2.11
   0  27  -4   35.26    1.74
   0  27   4   38.21    1.76
   0  27   4   31.34    1.95
   0  27   4   33.46    2.04
   0  27  -4   32.39    2.07
   0 -27   4   28.84    2.19
   0  27   5    7.36    1.44
   0  27  -5    7.82    1.53
   0 -27   5    8.80    1.51
   0 -27   5    7.03    1.69
   0  27   5    6.12    1.08
   0  27   5    5.38    1.37
   0 -27   6    4.58    1.48
   0 -27   6    4.56    1.53
   0  27   6    3.87    0.92
   0  27   6    3.14    1.21
   0 -27   7    2.70    1.35
   0 -27   7    1.47    1.35
   0  27   7    0.93    1.08
   0 -27   8   25.50    1.63
   0 -27   8   21.46    1.66
   0  27  -8   27.76    1.35
   0  27   8   20.14    1.35
   0 -27   9    1.40    1.06
   0  28   0    8.58    1.05
   0 -28   0    7.53    1.38
   0  28   0    9.31    1.14
   0  28   0    5.64    1.16
   0 -28   1    3.59    1.36
   0 -28  -1    3.93    1.29
   0  28  -1    7.13    1.10
   0  28   1    7.94    1.11
   0  28   1    4.81    1.14
   0  28  -1    4.25    1.00
   0 -28   2   10.67    1.55
   0  28  -2   13.49    1.16
   0  28   2   12.10    1.17
   0  28   2    9.70    1.27
   0 -28   3    1.56    1.29
   0  28   3    3.85    0.97
   0  28   3    3.96    1.14
   0 -28   4   18.12    1.62
   0  28   4   18.87    1.20
   0  28   4   18.21    1.40
   0  28   5   20.84    1.39
   0 -28   5   19.44    1.50
   0  28   6   -0.02    0.87
   0 -28   6    1.17    1.05
   0  28  -6    0.64    0.80
  -1   0  24    0.55    1.12
  -1   0  24    0.31    1.08
  -1   0  24   -0.74    1.15
  -1   0  23    2.01    1.49
  -1   0  23    1.84    1.44
  -1   0  23    2.02    1.41
  -1   0  22    0.72    1.69
  -1   0  22    0.03    1.72
  -1   0  22   -1.10    1.54
   1   0 -22    1.13    1.36
  -1   0  21  201.79    6.44
  -1   0  21  233.89    6.14
  -1   0  20    1.09    1.81
  -1   0  20    0.95    2.16
  -1   0  20   -0.10    1.55
  -1   0  20   -0.34    2.13
  -1   0  19   20.21    1.99
  -1   0  19   27.90    2.79
  -1   0  18    1.51    1.89
  -1   0  18   -0.81    2.17
  -1   0  18    0.84    2.27
  -1   0  18    0.67    1.54
  -1   0  17   14.53    2.42
  -1   0  17   12.43    2.45
  -1   0  17   16.20    1.99
  -1   0  16   -0.77    2.09
  -1   0  16   -0.60    1.61
   1   0 -16   -0.68    1.54
   1   0 -15  150.27    4.49
   1   0 -15  142.68    4.43
   1   0 -14   -0.61    1.34
   1   0 -14   -0.39    1.30
  -1   0  14    0.25    1.84
   1   0 -13   83.28    2.98
   1   0 -13   85.75    2.97
  -1   0  13   68.59    3.86
  -1   0  13   73.90    3.08
   1   0 -13   92.69    3.00
   1   0 -12    0.66    1.14
  -1   0  12    0.51    1.54
  -1   0  12   -0.93    2.02
   1   0 -12   -0.56    1.18
  -1   0  12    0.69    1.07
   1   0 -12   -0.23    1.07
  -1   0  12    0.09    1.42
  -1   0  12    1.14    2.58
   1   0 -11  523.45   12.20
   1   0 -11  500.89   12.13
   1   0 -11  474.81   12.08
  -1   0  11  531.74   12.32
  -1   0  11  551.95   12.75
  -1   0  11  544.87   12.25
  -1   0  11  612.13   13.04
  -1   0  11  461.79   11.93
  -1   0  10    0.56    1.53
  -1   0  10    0.97    1.22
  -1   0  10    0.18    1.33
   1   0 -10    0.48    1.11
   1   0 -10    0.54    1.07
  -1   0  10    1.31    2.02
  -1   0  10   -0.24    1.90
   1   0 -10    0.19    1.09
  -1   0   9   44.78    2.33
  -1   0   9   43.32    1.83
  -1   0   9   51.41    2.51
  -1   0   9   44.40    2.11
  -1   0   9   41.45    1.88
  -1   0   9   36.87    1.98
   1   0  -9   30.60    1.64
  -1   0   9   27.43    1.50
  -1   0   9   27.44    1.46
   1   0  -9   28.50    1.52
   1   0  -9   32.77    1.54
  -1   0   9   31.18    1.72
  -1   0   8    0.25    0.73
  -1   0   8   -0.53    1.27
   1   0  -8    0.38    1.05
  -1   0   8    0.48    1.50
   1   0  -8    0.35    1.06
  -1   0   8    1.04    1.42
  -1   0   8    0.80    1.66
  -1   0   8    0.38    1.12
  -1   0   8    0.52    1.48
  -1   0   8    0.41    1.19
  -1   0   8    0.25    1.01
  -1   0   8    0.80    0.89
   1   0  -8    1.02    0.96
   1   0  -8    0.73    1.02
  -1   0   8   -0.10    1.11
  -1   0   7  734.12   16.76
  -1   0   7  733.37   16.67
  -1   0   7  776.38   16.71
  -1   0   7  710.69   17.08
  -1   0   7  716.49   16.93
  -1   0   7  706.79   16.77
  -1   0   7  748.46   17.20
   1   0  -7  792.97   16.72
  -1   0   7  746.95   16.95
  -1   0   7  717.81   16.53
  -1   0   7  776.36   16.89
   1   0  -7  745.18   16.76
  -1   0   7  718.38   16.92
   1   0  -6    0.23    0.49
  -1   0   6   -0.08    1.00
  -1   0   6    0.48    1.27
  -1   0   6    0.47    1.61
  -1   0   6   -0.28    1.13
  -1   0   6    0.63    0.70
  -1   0   6    0.03    0.99
  -1   0   6    0.67    0.91
  -1   0   6    0.13    0.85
  -1   0   6    0.45    1.25
  -1   0   5 6779.15  147.39
  -1   0   5 6937.36  147.34
  -1   0   5 7077.52  147.51
  -1   0   5 6411.21  147.06
  -1   0   5 6950.86  147.28
  -1   0   5 6810.14  147.29
  -1   0   5 6843.67  147.50
   1   0  -5 6801.80  147.05
  -1   0   5 6500.67  147.17
  -1   0   5 6438.23  147.15
  -1   0   4    0.54    0.84
  -1   0   4    0.40    0.88
  -1   0   4    0.22    0.40
  -1   0   4    0.20    0.64
  -1   0   3 1879.64   40.56
  -1   0   3 1752.87   40.48
  -1   0   3 1817.65   40.54
  -1   0   3 1883.35   40.45
  -1   0   2    0.56    0.50
  -1   0   2    0.73    0.39
  -1   0   2    0.31    0.50
  -1   0   2    0.95    0.42
   1   0  -2    0.25    0.36
  -1   0   1 4764.22  101.64
  -1   0   1 4522.54  101.58
   1   0   0    0.09    0.53
   1   0   0    0.01    0.40
  -1   0   0    0.32    0.53
   1   0   1 2681.25   60.15
  -1   0  -1 2761.78   60.06
  -1   0  -1 2712.12   60.06
   1   0   2    0.11    0.99
  -1   0  -2    0.11    0.63
  -1   0  -2   -0.08    0.64
   1   0   3 7651.92  174.31
  -1   0  -3 8034.93  174.18
  -1   0  -3 7957.04  174.18
   1   0   4    0.64    1.63
   1   0   4    0.37    1.23
  -1   0  -4    0.97    0.89
  -1   0  -4    0.45    0.91
   1   0   5  876.35   20.56
   1   0   5  854.87   20.13
   1   0   5  940.54   20.57
  -1   0  -5  903.34   20.17
  -1   0  -5  909.38   20.17
   1   0   5  877.53   20.33
  -1   0  -5  931.79   20.17
  -1   0  -5  895.41   20.19
   1   0   6   -0.49    1.51
   1   0   6   -0.27    1.33
   1   0   6    0.27    1.84
   1   0   6    0.15    1.15
  -1   0  -6    0.31    1.02
  -1   0  -6    0.17    1.09
   1   0   6   -0.12    1.80
   1   0   6    0.02    1.45
  -1   0  -6    0.39    0.97
  -1   0  -6    0.69    0.99
   1   0   6    0.16    1.21
   1   0   7 1129.68   24.71
   1   0   7 1089.36   24.77
   1   0   7 1070.54   24.39
  -1   0  -7 1052.89   24.22
   1   0   7 1020.58   24.37
   1   0   7 1052.73   24.24
   1   0   7 1084.37   24.45
  -1   0  -7 1084.85   24.22
  -1   0  -7 1105.06   24.25
  -1   0  -7 1081.33   24.25
   1   0   8   -0.94    1.89
   1   0   8    0.33    2.01
  -1   0  -8   -0.15    1.15
   1   0   8    0.45    1.47
   1   0   8    0.87    1.41
   1   0   8   -0.06    1.51
   1   0   8    1.54    1.51
  -1   0  -8   -0.09    1.13
  -1   0  -8    0.15    1.33
  -1   0  -8   -0.37    1.18
  -1   0  -8    0.18    1.11
   1   0   9   44.73    2.65
   1   0   9   50.85    2.95
   1   0   9   40.06    2.02
  -1   0  -9   36.17    1.84
  -1   0  -9   39.44    1.83
   1   0   9   45.67    2.27
   1   0   9   46.12    2.27
  -1   0  -9   47.99    2.14
  -1   0  -9   34.59    1.86
  -1   0  -9   33.84    1.85
   1   0  10    0.10    1.96
  -1   0 -10    0.26    1.37
  -1   0 -10    0.26    1.23
  -1   0 -10   -0.23    1.27
   1   0  10    0.32    1.61
   1   0  10    0.27    1.73
   1   0  10    0.69    1.04
   1   0  10    0.20    1.44
  -1   0 -10   -0.16    1.26
   1   0  10   -0.33    2.11
  -1   0 -10   -0.08    1.23
  -1   0 -11  376.21    9.47
  -1   0 -11  382.51    9.50
  -1   0 -11  408.88    9.69
   1   0  11  365.92    9.28
  -1   0 -11  386.39    9.51
   1   0  11  397.08    9.81
  -1   0 -12    0.31    1.34
  -1   0 -12   -0.22    1.44
   1   0  12   -0.21    1.11
  -1   0 -12    0.18    1.27
  -1   0 -12    0.97    1.23
  -1   0 -12    0.13    1.35
   1   0  12    0.51    1.81
  -1   0 -13    4.64    1.44
  -1   0 -13    3.81    1.48
   1   0  13    4.20    1.26
  -1   0 -13    3.64    1.45
  -1   0 -14    0.81    1.39
  -1   0 -14    0.38    1.50
   1   0  14   -1.13    1.89
  -1   0 -15  170.62    4.93
  -1   0 -15  161.07    4.90
   1   0  16   -1.50    2.15
   1   0  16   -0.31    2.05
   1   0  17  425.07   11.97
   1   0  17  493.13   12.22
   1   0  18   -1.05    2.15
   1   0  18    0.42    1.61
   1   0  18   -1.02    1.99
   1   0  19  100.66    4.34
   1   0  19   97.38    4.05
   1   0  20   -0.78    1.61
   1   0  20   -0.33    1.80
   1   0  20    0.90    1.76
  -1   0 -20   -0.82    1.65
   1   0  20    0.32    1.29
   1   0  21    2.32    1.70
  -1   0 -21    2.58    1.42
   1   0  21    1.42    1.63
   1   0  21    1.05    1.20
   1   0  21    3.03    1.54
   1   0  22    1.62    1.43
  -1   0 -22    0.37    1.20
   1   0  22    1.83    1.35
   1   0  22    0.23    0.94
   1   0  22    0.76    1.26
   1   0  23   -0.06    1.12
   1   0  23    0.07    1.11
  -1  -1  24   12.66    1.31
  -1   1  24   11.55    1.35
  -1   1  24   14.10    1.31
  -1  -1  24   15.79    1.36
  -1  -1  24   13.17    1.37
  -1   1  24   13.37    1.38
   1   1 -23   35.49    1.82
  -1  -1  23   36.45    2.13
  -1   1  23   39.42    2.21
  -1  -1  23   40.96    2.24
  -1   1  23   40.40    2.24
  -1   1  23   45.98    2.21
  -1  -1  23   42.51    2.19
  -1  -1  22   93.37    3.57
  -1   1  22   87.51    3.60
  -1   1  22  100.25    3.63
  -1  -1  22  101.09    3.65
  -1  -1  22   90.96    3.62
  -1   1  22   90.24    3.65
  -1  -1  21    1.63    1.86
  -1   1  21    2.19    1.36
  -1   1  21    2.49    1.84
  -1  -1  21    3.91    1.77
  -1   1  20   34.27    2.90
  -1  -1  20   34.76    2.87
  -1   1  20   43.31    3.09
  -1   1  20   42.05    3.15
  -1  -1  20   46.42    2.88
  -1   1  20   45.98    2.81
  -1   1  19    0.57    1.58
  -1  -1  19    1.84    1.58
  -1  -1  19    1.08    2.06
  -1   1  19    3.11    2.23
  -1  -1  19    1.30    1.93
  -1   1  19    1.05    2.21
  -1   1  18    5.37    1.77
  -1  -1  18    5.72    1.62
   1   1 -18    5.06    1.69
  -1  -1  18    8.10    2.02
  -1   1  18    2.93    2.39
  -1  -1  18    5.53    2.15
  -1   1  18    5.38    2.17
  -1  -1  18    5.67    2.27
   1   1 -17    9.42    1.75
  -1  -1  17    9.64    2.25
  -1   1  17    7.77    2.11
  -1  -1  17    8.53    2.36
  -1   1  17    9.66    2.46
  -1   1  17   11.71    1.84
  -1  -1  17    9.28    1.77
  -1  -1  16   46.34    2.45
  -1   1  16   48.61    2.57
   1   1 -16   39.80    2.38
  -1   1  16   33.63    2.74
  -1   1  16   28.56    2.71
  -1  -1  16   27.54    2.64
   1   1 -16   39.57    2.34
   1   1 -15    2.76    1.44
  -1   1  15    2.35    1.99
   1   1 -15    3.01    1.42
   1   1 -15    2.29    1.47
  -1  -1  15    1.83    1.91
  -1   1  15    2.15    2.03
  -1   1  15    4.31    1.50
   1   1 -14  155.18    4.54
   1  -1 -14  150.36    4.45
   1   1 -14  147.21    4.56
  -1   1  14  133.50    4.93
  -1  -1  14  135.91    4.87
   1  -1 -14  155.79    4.53
   1   1 -14  160.18    4.61
  -1  -1  13   86.76    3.29
  -1   1  13   85.43    3.40
  -1  -1  13   92.91    4.12
   1   1 -13   95.64    3.17
  -1   1  13   98.55    3.08
   1   1 -13   90.76    3.18
   1  -1 -13   91.26    3.08
   1   1 -13   96.29    3.22
  -1   1  13   81.23    4.24
  -1   1  13   83.08    3.58
  -1   1  13   91.14    3.38
   1   1 -13   90.98    3.13
   1  -1 -13   91.59    3.10
  -1  -1  12   35.90    2.76
   1  -1 -12   31.39    1.72
   1   1 -12   25.96    1.75
  -1   1  12   29.83    1.64
   1  -1 -12   32.49    1.71
   1   1 -12   28.35    1.81
   1   1 -12   29.34    1.88
  -1   1  12   34.00    2.03
  -1  -1  12   29.97    3.01
  -1   1  12   33.47    3.01
  -1   1  12   32.95    2.07
  -1  -1  12   29.32    1.94
   1   1 -11  142.70    4.15
  -1   1  11  141.44    4.37
  -1  -1  11  144.27    4.25
  -1  -1  11  145.28    4.89
   1  -1 -11  148.99    4.03
  -1   1  11  161.01    4.13
  -1  -1  11  155.34    3.99
  -1   1  11  143.16    4.87
  -1  -1  11  145.48    4.19
  -1  -1  11  137.67    4.76
  -1   1  11  150.52    4.33
   1  -1 -11  151.27    4.14
   1   1 -11  148.03    4.21
   1   1 -11  141.81    4.31
   1  -1 -11  148.52    4.17
   1   1 -11  154.03    4.24
   1  -1 -11  145.31    4.13
  -1   1  10  936.60   21.62
  -1   1  10  951.92   21.28
  -1  -1  10  929.67   21.48
  -1  -1  10  951.81   21.14
   1  -1 -10  946.37   21.13
  -1  -1  10  913.64   21.43
  -1   1  10  925.85   21.31
  -1  -1  10  913.30   21.22
  -1  -1  10  912.82   21.13
   1  -1 -10  953.84   21.12
   1   1 -10  927.27   21.19
  -1  -1  10  950.24   21.79
  -1   1  10  904.51   21.08
   1   1 -10  908.51   21.19
   1   1 -10  913.20   21.13
  -1  -1   9   11.03    1.25
  -1  -1   9    9.59    1.03
  -1   1   9    7.56    1.87
  -1  -1   9    7.15    1.98
  -1   1   9    6.30    1.50
  -1  -1   9    7.83    1.76
  -1  -1   9    7.69    1.24
  -1   1   9    7.48    1.93
  -1  -1   9    9.28    1.43
  -1   1   9    6.98    1.66
  -1  -1   9    8.60    1.64
  -1   1   9    6.63    1.41
  -1   1   9    7.35    1.48
  -1  -1   9    8.17    1.40
  -1  -1   9    8.46    1.24
   1   1  -9    9.71    1.21
   1  -1  -9    5.86    1.07
   1   1  -9   11.53    1.30
   1   1  -9    9.83    1.12
   1   1  -9   10.09    1.25
  -1  -1   9   10.54    1.49
   1   1  -8    1.18    1.10
  -1   1   8    1.67    1.03
  -1  -1   8    2.33    0.87
  -1  -1   8    1.51    1.09
  -1   1   8    1.71    0.89
  -1  -1   8    0.02    1.73
  -1   1   8    1.17    1.65
   1  -1  -8    0.97    0.96
   1   1  -8    0.36    1.07
  -1   1   8    1.55    1.37
  -1  -1   8    0.97    0.90
  -1  -1   8    0.74    1.34
  -1   1   8    0.81    1.37
  -1  -1   8    0.39    1.46
  -1   1   8    1.10    1.56
  -1   1   8    1.34    1.15
  -1  -1   8    0.50    1.55
  -1  -1   8    1.20    1.01
  -1   1   8    1.07    1.24
  -1  -1   8    0.90    1.00
   1  -1  -8    1.60    0.88
   1   1  -8    1.35    1.05
  -1   1   8    1.32    1.85
  -1  -1   8    1.90    1.33
   1   1  -8    1.26    0.70
   1  -1  -8    1.32    0.94
  -1   1   7    0.42    0.84
  -1  -1   7    0.41    0.80
  -1   1   7    0.30    0.94
  -1  -1   7    0.92    1.09
  -1   1   7    4.00    1.57
  -1  -1   7    3.87    1.64
  -1  -1   7    3.64    1.47
  -1  -1   7    1.44    0.38
   1   1  -7    4.46    1.11
   1  -1  -7    0.62    0.86
  -1   1   7    3.17    1.36
  -1  -1   7    1.47    1.21
  -1   1   7    1.14    1.25
  -1   1   7    1.53    0.64
  -1   1   7    2.51    1.42
  -1  -1   7    2.53    1.25
  -1  -1   7    2.84    0.99
  -1  -1   7    3.03    1.43
  -1   1   7    2.72    1.11
  -1   1   7    2.25    1.19
  -1   1   7    2.22    1.43
  -1  -1   7    1.23    1.06
   1   1  -7    0.49    0.90
  -1   1   7    2.55    1.74
   1   1  -7    1.01    0.64
  -1  -1   6  388.46    8.59
   1   1  -6  407.10    8.35
  -1   1   6  410.35    8.64
  -1   1   6  391.97    8.46
  -1  -1   6  396.74    8.38
  -1  -1   6  428.21    8.66
  -1   1   6  394.55    8.34
  -1  -1   6  356.48    8.30
  -1   1   6  377.06    8.45
  -1  -1   6  374.74    8.43
   1   1  -6  327.65    7.94
  -1   1   6  321.52    8.08
  -1   1   6  305.27    8.17
  -1  -1   6  299.37    8.07
  -1   1   6  379.65    8.64
  -1   1   6  361.52    8.41
   1   1  -6  362.31    7.97
  -1   1   6  378.09    8.53
   1   1  -6  359.57    8.06
  -1   1   6  357.64    8.36
  -1   1   6  352.32    8.00
  -1  -1   6  366.19    8.28
  -1   1   5   47.76    1.81
  -1   1   5   50.02    2.02
  -1  -1   5   50.70    1.95
  -1   1   5   52.20    1.92
  -1   1   5   45.49    1.94
  -1   1   5   56.99    1.91
  -1  -1   5   54.94    1.79
  -1   1   5   57.26    1.38
  -1   1   5   65.42    1.77
  -1  -1   5   65.13    1.61
  -1   1   5   66.64    1.59
  -1   1   5   54.62    2.20
   1   1  -5   53.40    1.54
  -1  -1   5   46.28    2.28
  -1   1   5   53.20    1.90
  -1  -1   5   49.61    1.78
  -1   1   4 2414.16   54.43
  -1  -1   4 2532.14   54.35
  -1   1   4 2612.49   54.44
  -1   1   4 2501.75   54.41
  -1  -1   4 2574.37   54.35
  -1   1   4 2412.48   54.34
  -1   1   4 2353.71   54.20
  -1  -1   4 2471.07   54.25
  -1   1   3   33.00    1.22
  -1  -1   3   34.69    1.02
  -1   1   3   31.24    1.16
   1   1  -3   32.21    0.93
  -1   1   3   33.36    1.27
  -1  -1   3   33.14    0.91
  -1   1   3   31.85    1.10
   1   1  -3   29.35    0.88
  -1   1   2   54.68    1.55
  -1  -1   2   68.23    1.53
  -1  -1   2   65.56    1.55
   1   1  -2   62.97    1.52
  -1   1   2   70.61    1.67
  -1   1   2   64.39    1.74
  -1   1   2   72.62    1.61
   1   1  -2   55.72    1.44
  -1   1   2   57.32    1.57
  -1  -1   1  325.81    7.28
  -1  -1   1  325.18    7.30
  -1   1   1  321.56    7.33
   1   1  -1  334.53    7.30
  -1   1   1  329.08    7.36
  -1   1   1  327.67    7.30
  -1   1   1  312.43    7.28
  -1  -1   0  430.59   10.25
   1   1   0  469.53   10.26
  -1   1   0  438.00   10.23
  -1   1   0  469.61   10.21
   1  -1   0  449.46   10.21
  -1   1   0  485.28   10.26
   1   1   0  469.48   10.30
  -1   1   0  464.03   10.21
   1   1   1 1172.56   26.66
   1   1   1 1152.43   26.62
  -1   1  -1 1163.75   26.56
   1   1   1 1210.16   26.68
  -1   1  -1 1226.13   26.59
   1   1   2  298.55    7.20
   1   1   2  310.61    7.22
  -1   1  -2  303.21    7.09
  -1  -1  -2  312.38    7.05
  -1   1  -2  322.50    7.11
  -1  -1  -2  312.32    7.02
   1   1   3  275.79    6.27
  -1   1  -3  270.07    6.43
  -1  -1  -3  283.47    6.34
   1  -1   3  263.19    6.61
   1   1   3  284.68    6.56
  -1   1  -3  278.39    6.41
   1   1   3  281.19    6.57
  -1  -1  -3  270.81    6.37
  -1  -1  -4 4718.43  105.46
   1   1   4 4578.41  105.60
  -1   1  -4 4816.39  105.50
  -1  -1  -4 4896.66  105.43
  -1   1  -4 4816.76  105.52
   1   1   4 4692.62  105.27
   1   1   4 5058.52  105.78
   1   1   4 4836.40  105.62
   1  -1   4 4597.88  105.65
   1   1   4 4975.07  105.58
   1   1   4 4828.49  105.72
   1   1   5  592.97   13.36
   1   1   5  573.07   13.07
   1   1   5  576.72   13.15
  -1   1  -5  577.27   13.02
   1  -1   5  629.18   13.46
   1   1   5  646.64   13.47
   1   1   5  577.16   13.41
   1  -1   5  563.42   13.26
  -1   1  -5  549.23   13.02
  -1   1  -5  549.35   13.02
  -1  -1  -5  584.64   12.93
   1  -1   5  556.30   13.21
   1   1   5  555.72   13.14
  -1   1  -5  575.47   13.01
  -1  -1  -5  573.50   12.96
   1   1   5  574.74   13.14
  -1  -1  -5  542.24   12.96
  -1  -1  -5  547.97   12.96
  -1  -1  -6  166.65    4.37
  -1   1  -6  162.16    4.39
   1   1   6  165.82    4.60
  -1   1  -6  160.44    4.39
   1   1   6  194.97    5.08
   1  -1   6  191.88    5.03
   1   1   6  192.68    4.63
   1   1   6  182.11    4.57
   1   1   6  194.16    5.00
   1  -1   6  173.26    4.99
   1  -1   6  169.09    4.31
  -1   1  -6  163.44    4.42
  -1  -1  -6  177.80    4.33
   1   1   6  161.23    4.63
   1  -1   6  151.71    4.62
  -1  -1  -6  207.22    4.49
  -1  -1  -6  167.15    4.37
  -1  -1  -6  168.10    4.35
   1  -1   6  160.86    4.72
  -1  -1  -7  993.02   22.65
   1   1   7 1003.60   22.80
  -1   1  -7  977.12   22.69
   1   1   7 1115.42   23.29
   1  -1   7 1080.77   23.27
   1  -1   7 1008.57   22.63
   1   1   7  980.27   22.77
   1   1   7 1047.64   22.88
   1  -1   7 1033.30   23.18
   1   1   7 1079.78   23.17
   1  -1   7  973.29   22.61
  -1  -1  -7 1110.07   22.77
   1   1   7  985.42   22.87
   1  -1   7  947.58   22.90
  -1  -1  -7  972.18   22.66
  -1  -1  -7  952.39   22.64
  -1   1  -7  974.81   22.71
  -1  -1  -7 1014.53   22.62
   1  -1   7  968.92   22.96
   1  -1   8   13.10    1.55
   1   1   8   12.30    1.84
   1   1   8   11.69    1.64
  -1   1  -8    9.21    1.31
   1   1   8   12.84    2.07
   1  -1   8   12.94    2.08
   1  -1   8    8.62    1.87
   1   1   8   10.69    1.49
   1  -1   8    9.59    1.66
  -1   1  -8    9.45    1.27
  -1  -1  -8    9.00    1.32
  -1  -1  -8    8.50    1.23
   1  -1   8    7.85    1.63
   1   1   8    7.94    1.51
  -1  -1  -8   11.16    1.18
  -1   1  -8    9.54    1.37
   1   1   8   14.93    2.17
   1  -1   8   11.93    2.17
  -1  -1  -8   13.17    1.34
  -1  -1  -9  165.46    4.53
  -1   1  -9  178.85    4.70
   1  -1   9  177.82    4.85
  -1   1  -9  170.45    4.67
  -1  -1  -9  174.05    4.57
   1   1   9  172.92    4.69
   1  -1   9  143.74    5.27
   1   1   9  164.14    5.17
   1  -1   9  173.27    5.29
   1  -1   9  153.06    4.74
   1   1   9  158.33    4.87
   1   1   9  161.29    4.84
  -1  -1  -9  178.63    4.59
  -1  -1  -9  180.82    4.64
  -1   1  -9  182.13    4.70
  -1   1  -9  184.72    4.69
  -1  -1  -9  153.90    4.60
  -1  -1 -10 1054.48   23.92
  -1   1 -10 1061.85   24.05
   1  -1  10 1133.15   24.35
   1   1  10 1145.54   24.00
  -1  -1 -10 1051.85   23.99
  -1  -1 -10 1068.27   24.02
  -1   1 -10 1084.50   24.09
  -1   1 -10 1104.72   24.10
   1  -1  10 1006.51   24.17
   1   1  10  990.99   24.23
   1   1  10 1024.25   24.14
   1  -1  10  989.19   24.72
  -1  -1 -10 1048.90   23.97
  -1   1 -10 1040.16   24.04
  -1  -1 -10  973.12   23.97
  -1   1 -10 1029.85   24.15
   1  -1  10 1023.91   24.62
   1  -1  11  202.09    5.98
   1  -1  11  209.51    5.52
   1   1  11  209.30    5.62
  -1  -1 -11  214.29    5.69
  -1   1 -11  207.30    5.76
   1  -1  11  237.60    6.77
   1  -1  11  212.18    6.49
   1  -1  11  227.85    6.08
   1   1  11  225.58    6.15
  -1  -1 -11  205.50    5.65
  -1   1 -11  210.60    5.77
  -1  -1 -11  198.07    5.69
  -1   1 -11  208.40    5.76
  -1   1 -11  224.61    5.97
  -1  -1 -11  218.10    5.79
  -1   1 -12  122.66    3.91
   1  -1  12  106.59    3.55
   1   1  12  113.47    3.68
  -1  -1 -12  122.90    3.84
  -1   1 -12  119.43    3.93
   1  -1  12  145.95    5.06
  -1   1 -12  140.04    4.21
   1  -1  12  143.95    4.79
  -1  -1 -12  121.79    3.83
  -1   1 -12  115.61    3.88
  -1   1 -12  110.60    3.83
  -1  -1 -12  114.78    3.81
   1   1  12  140.54    4.47
   1  -1  12  137.14    4.30
  -1   1 -13  229.57    6.46
   1   1  13  250.05    6.39
  -1  -1 -13  240.58    6.48
  -1   1 -13  226.50    6.55
  -1   1 -13  232.58    6.52
  -1  -1 -13  241.80    6.51
  -1   1 -13  238.88    6.68
  -1  -1 -14   28.53    2.06
  -1   1 -14   32.24    2.21
   1   1  14   25.40    1.84
   1   1  14   35.56    2.66
   1  -1  14   36.97    2.54
  -1  -1 -14   26.50    2.02
  -1   1 -14   27.94    2.05
  -1   1 -15    2.26    1.61
  -1   1 -15    2.12    1.63
   1  -1  15    0.74    2.00
   1   1  15    3.52    2.20
   1   1  15    0.54    1.92
   1   1  15   -0.41    2.09
  -1   1 -16  158.97    4.74
   1  -1  16  109.63    4.66
   1   1  16  113.46    4.89
   1   1  16  142.83    4.99
   1  -1  17    2.41    2.13
   1   1  17    3.96    2.03
   1  -1  17    2.06    2.15
   1   1  17    2.95    2.01
   1   1  17    2.15    2.23
  -1   1 -17    1.58    1.56
   1  -1  17    1.08    2.02
   1  -1  18    1.29    1.50
   1   1  18   -0.72    1.54
   1  -1  18   -0.04    2.05
   1   1  18    2.57    1.93
   1   1  18    0.32    2.19
   1  -1  19    3.96    2.11
   1   1  19    2.97    2.18
   1  -1  19    3.45    1.87
   1   1  19    1.92    1.81
   1  -1  19    3.63    1.58
   1   1  19    3.66    1.52
   1   1  19    4.07    2.20
   1  -1  19    5.82    2.07
   1   1  19    3.06    2.02
  -1  -1 -19    3.33    1.94
   1  -1  20   10.53    1.91
   1  -1  20   11.57    1.85
   1   1  20   10.40    1.85
   1   1  20   11.50    1.54
   1   1  20    5.15    1.87
   1  -1  20   10.98    2.03
   1   1  20    9.60    2.01
   1  -1  20   12.44    1.45
  -1   1 -20    9.14    1.86
  -1  -1 -20   10.13    1.75
  -1  -1 -21   10.09    1.54
  -1   1 -21    8.87    1.63
   1  -1  21    4.88    1.70
   1   1  21    9.07    1.77
   1  -1  21    8.81    1.69
   1  -1  21    9.61    1.29
   1   1  21   10.65    1.38
   1  -1  21   10.34    1.87
   1   1  21   10.32    1.83
   1  -1  21    8.25    1.65
   1   1  21   10.11    1.66
   1   1  22   11.96    1.43
   1  -1  22   13.14    1.45
   1  -1  22   11.36    1.66
   1   1  22    8.71    1.60
   1  -1  22    9.42    1.46
   1   1  22    8.94    1.53
   1   1  22   15.29    1.23
  -1   1 -22    9.06    1.35
   1  -1  23   14.60    1.41
   1   1  23   14.53    1.38
   1  -1  23   16.28    1.40
   1   1  23   15.24    1.40
  -1   2  24   10.71    1.31
  -1  -2  24   10.56    1.22
  -1   2  24    6.67    1.19
  -1   2  24   11.86    1.33
  -1  -2  24    9.62    1.27
  -1   2  23    4.91    1.57
  -1  -2  23    4.06    1.47
  -1   2  23    6.66    1.44
  -1  -2  23    4.32    1.53
  -1   2  23    3.45    1.49
  -1  -2  23    7.32    1.52
   1   2 -23    3.25    1.24
  -1   2  23    6.03    1.48
  -1  -2  22   22.94    2.11
  -1   2  22   23.63    2.21
  -1   2  22   30.65    1.77
  -1   2  22   24.60    2.16
  -1  -2  22   28.77    2.24
  -1   2  22   27.29    2.13
  -1  -2  22   27.51    2.17
  -1   2  21   24.85    1.87
  -1   2  21   18.80    2.05
  -1  -2  21   20.46    2.23
  -1   2  21   20.12    2.32
  -1  -2  21   23.99    2.22
  -1   2  21   24.67    2.25
  -1   2  20   11.81    2.43
  -1  -2  20   10.96    2.10
  -1   2  20   10.19    2.11
  -1   2  20   17.62    1.95
  -1  -2  20   14.05    2.08
  -1  -2  20   10.75    2.26
  -1   2  20   11.60    2.44
  -1   2  19    0.75    2.24
   1   2 -19    1.66    1.60
  -1  -2  19    1.44    1.94
  -1   2  19    2.62    1.76
  -1  -2  19    0.66    2.16
  -1   2  19    2.25    2.23
  -1   2  19    0.05    2.25
  -1  -2  18   84.54    3.28
  -1   2  18   84.97    3.44
  -1  -2  18   74.86    3.75
  -1   2  18   72.31    3.89
  -1   2  18   77.15    3.84
  -1  -2  18   78.57    3.92
   1   2 -18   77.16    3.34
   1   2 -18   74.81    3.18
  -1   2  17  123.06    4.83
  -1   2  17  111.17    4.83
  -1  -2  17  109.41    4.58
   1   2 -17  128.08    4.37
  -1   2  17  139.42    4.53
  -1  -2  17  144.51    4.42
  -1  -2  16    8.38    1.65
  -1   2  16    6.34    1.78
   1   2 -16    8.49    1.73
  -1   2  16    7.62    2.12
  -1  -2  16    8.37    2.16
  -1   2  16    6.91    2.24
   1   2 -16    9.64    1.75
  -1   2  16    6.35    1.91
   1   2 -16    9.71    1.64
  -1   2  15    8.94    2.10
   1   2 -15   11.33    1.76
   1   2 -15   13.26    1.72
  -1   2  15    6.16    2.06
  -1  -2  15    7.80    2.05
  -1   2  15   16.16    2.08
   1   2 -15   10.41    1.66
  -1   2  15   14.93    1.88
   1   2 -14  128.91    4.28
  -1   2  14  120.72    4.52
   1   2 -14  133.23    4.18
  -1  -2  13    1.93    1.43
  -1   2  13    2.46    1.73
   1   2 -13    1.45    1.34
  -1  -2  13    2.97    2.19
  -1   2  13    0.83    1.20
   1   2 -13    0.71    1.26
   1   2 -13    1.43    1.26
  -1   2  13    3.82    2.91
  -1   2  13    2.45    1.75
   1  -2 -13    2.10    1.17
  -1   2  12   97.74    4.38
  -1   2  12   99.62    3.94
  -1   2  12  104.65    3.78
   1   2 -12  121.95    3.66
  -1  -2  12   95.12    4.19
   1   2 -12  112.87    3.56
  -1   2  12  106.19    3.77
  -1  -2  12  106.71    3.59
  -1   2  12  139.31    3.64
   1   2 -12  109.22    3.68
   1  -2 -12  117.67    3.40
   1   2 -12  117.79    3.65
   1  -2 -12  121.56    3.48
   1  -2 -11   20.18    1.37
   1  -2 -11   26.02    1.46
   1   2 -11   26.00    1.62
  -1  -2  11    8.19    2.25
  -1   2  11   11.08    2.30
  -1   2  11   13.46    1.68
  -1  -2  11   11.98    2.49
  -1  -2  11   12.35    1.90
  -1   2  11   13.39    1.78
  -1  -2  11   12.00    1.54
  -1  -2  11   13.80    1.38
   1  -2 -11   19.08    1.47
  -1   2  11   33.09    1.62
  -1   2  11   11.38    1.39
   1   2 -11   21.02    1.50
   1   2 -11   20.76    1.60
   1  -2 -10   51.45    2.05
   1   2 -10   54.03    2.22
   1  -2 -10   53.63    2.04
  -1  -2  10   61.71    2.96
  -1   2  10   57.88    2.99
  -1  -2  10   56.59    2.93
  -1  -2  10   59.82    2.10
  -1   2  10   58.25    2.37
  -1  -2  10   58.46    2.62
  -1   2  10   56.17    2.46
  -1  -2  10   55.96    2.25
  -1  -2  10   56.75    2.16
   1  -2 -10   56.49    2.11
  -1   2  10   54.93    2.41
  -1  -2  10   52.52    1.85
  -1   2  10   54.10    2.12
   1   2 -10   55.33    2.22
  -1  -2  10   53.07    2.40
   1   2 -10   52.74    2.10
   1   2  -9  233.47    5.51
  -1  -2   9  212.26    6.06
   1  -2  -9  218.90    5.35
  -1   2   9  185.37    5.62
   1   2  -9  211.03    5.56
   1  -2  -9  216.26    5.37
  -1  -2   9  218.99    5.57
  -1   2   9  213.25    5.73
  -1  -2   9  231.97    5.61
  -1  -2   9  229.03    5.26
  -1   2   9  210.04    5.60
  -1  -2   9  216.29    5.79
  -1   2   9  213.09    5.92
  -1  -2   9  217.17    5.38
  -1  -2   9  207.29    5.83
  -1   2   9  208.68    5.65
  -1  -2   9  218.16    5.53
  -1  -2   9  202.94    5.45
   1   2  -9  226.42    5.50
   1  -2  -9  210.45    5.27
  -1   2   9  212.76    6.08
   1   2  -9  219.71    5.22
   1   2  -9  212.75    5.52
  -1  -2   9  221.50    5.71
   1   2  -8   89.65    2.73
  -1  -2   8   86.13    3.20
  -1  -2   8   80.46    3.11
   1  -2  -8   91.99    2.54
  -1  -2   8   92.45    2.41
   1   2  -8   90.53    2.23
  -1   2   8   91.26    2.67
   1   2  -8   81.12    2.75
  -1   2   8   83.31    2.90
  -1   2   8   92.66    2.95
  -1  -2   8   91.12    2.77
  -1  -2   8   82.29    2.88
  -1   2   8   84.58    2.83
  -1   2   8   89.81    3.09
  -1  -2   8   87.07    2.54
  -1   2   8   83.65    2.87
  -1  -2   8   83.45    2.69
   1   2  -8   93.30    2.68
  -1   2   8   82.38    3.25
   1  -2  -8   92.23    2.55
   1   2  -8   92.71    2.43
  -1  -2   7   33.54    2.02
  -1  -2   7   30.62    1.82
   1  -2  -7    8.12    0.94
   1   2  -7   29.69    1.48
  -1   2   7    4.21    1.09
  -1   2   7   28.10    1.71
  -1   2   7   26.96    1.72
  -1   2   7   20.29    1.39
  -1  -2   7   22.00    1.40
  -1   2   7   22.19    1.62
  -1   2   7   14.73    1.50
  -1  -2   7   12.11    1.29
   1  -2  -7    9.38    0.97
   1   2  -7   10.64    0.87
  -1   2   7   19.62    1.44
  -1   2   7   16.01    1.63
   1   2  -7    9.01    1.13
  -1   2   7   17.23    1.77
   1   2  -7    6.53    1.20
  -1  -2   6  164.61    4.16
  -1  -2   6  149.94    4.09
   1   2  -6  152.47    3.86
  -1   2   6  156.94    4.05
  -1   2   6  145.87    4.05
  -1   2   6  167.19    4.02
  -1   2   6  149.70    3.89
  -1   2   6  149.41    4.11
   1   2  -6  146.44    3.43
  -1   2   6  154.12    3.82
  -1   2   6  150.23    4.03
  -1   2   6  150.13    3.86
  -1  -2   6  148.31    3.88
  -1   2   6  148.87    3.94
   1   2  -6  132.28    3.75
  -1  -2   6  144.33    3.68
  -1   2   6  150.49    3.88
  -1  -2   6  128.62    3.45
  -1   2   6  134.53    3.69
  -1  -2   6  132.13    3.82
  -1   2   5    1.47    1.35
  -1   2   5    1.85    1.12
  -1   2   5    2.71    1.23
  -1  -2   5    2.46    1.13
  -1  -2   5    3.47    0.58
  -1   2   5    2.76    0.90
  -1   2   5    2.35    1.45
  -1   2   5    1.52    1.15
   1   2  -5    2.59    0.75
  -1   2   5    2.18    1.12
  -1   2   5    3.14    1.15
  -1  -2   5    2.19    0.90
  -1   2   5    1.31    1.21
  -1   2   5    1.55    1.04
  -1   2   4 7966.37  181.88
  -1   2   4 8681.11  181.92
   1   2  -4 8317.32  181.76
  -1  -2   4 8385.06  181.73
  -1   2   4 8277.11  181.85
  -1  -2   4 8434.04  181.76
   1   2  -4 8119.51  181.69
   1  -2  -4 7902.47  181.64
  -1   2   4 8429.06  181.82
  -1  -2   4 8383.68  181.64
   1   2  -4 8290.73  181.74
  -1   2   3  644.88   14.40
  -1   2   3  653.26   14.45
  -1   2   3  686.41   14.42
   1   2  -3  648.58   14.35
  -1  -2   3  684.63   14.22
  -1   2   3  657.21   14.36
  -1   2   3  631.97   14.23
   1   2  -3  648.76   14.28
   1   2  -3  598.82   14.22
  -1   2   3  630.87   14.33
  -1  -2   3  625.58   14.14
   1   2  -2  260.04    5.39
  -1   2   2  254.58    5.30
  -1   2   2  257.21    5.44
  -1   2   2  235.55    5.36
  -1   2   2  258.97    5.21
  -1   2   2  256.83    5.32
  -1   2   2  264.64    5.22
  -1   2   2  246.08    5.17
   1   2  -2  271.67    5.31
  -1   2   2  262.17    5.18
  -1   2   1   63.66    1.72
  -1   2   1   69.53    1.74
   1   2  -1   69.05    1.82
  -1  -2   1   63.81    1.65
  -1   2   1   63.75    1.75
   1  -2  -1   63.11    1.54
  -1   2   1   64.87    1.64
  -1   2   1   59.96    1.67
  -1   2   1   65.26    1.64
   1  -2  -1   66.14    1.60
   1  -2  -1   64.94    1.59
  -1   2   1   70.89    1.62
  -1   2   0 1173.21   25.94
  -1   2   0 1181.64   25.92
   1   2   0 1200.94   26.01
  -1   2   0 1215.62   25.89
  -1  -2   0 1126.80   25.86
  -1   2   0 1133.26   25.92
  -1   2   0 1191.68   25.92
   1   2   1  105.16    2.27
  -1   2  -1   99.70    2.41
   1   2   1  106.70    2.47
   1   2   1   97.81    2.54
  -1   2  -1  101.91    2.36
   1   2   1   91.08    2.28
  -1   2  -1   92.41    2.38
  -1   2  -1   82.37    2.35
   1   2   1   78.62    2.45
   1   2   2  384.29    8.51
  -1   2  -2  398.04    8.53
   1   2   2  383.14    8.64
  -1   2  -2  380.41    8.52
  -1   2  -2  405.86    8.57
  -1   2  -3 4105.83   94.49
   1   2   3 4303.89   94.47
   1   2   3 4305.21   94.65
  -1  -2  -3 4315.49   94.49
  -1   2  -3 4331.65   94.56
  -1   2  -3 4221.45   94.54
  -1   2  -3 4330.16   94.59
  -1  -2  -3 4361.41   94.43
  -1   2  -4  393.32    9.76
  -1  -2  -4  450.32    9.58
   1  -2   4  455.91   10.08
  -1   2  -4  407.51    9.62
  -1  -2  -4  429.48    9.64
   1   2   4  426.14    9.86
  -1   2  -4  417.59    9.73
  -1   2  -4  416.11    9.72
   1   2   4  406.87    9.85
   1   2   4  459.02    9.88
   1   2   4  435.50   10.09
  -1   2  -4  423.69    9.68
  -1   2  -4  391.21    9.74
   1  -2   5 2382.29   54.05
  -1   2  -5 2419.41   53.75
  -1   2  -5 2391.19   53.82
  -1   2  -5 2427.37   53.81
   1   2   5 2368.06   53.87
  -1  -2  -5 2472.03   53.73
  -1   2  -5 2419.30   53.80
   1  -2   5 2492.62   54.14
  -1   2  -5 2389.74   53.84
  -1  -2  -5 2536.83   53.67
   1  -2   5 2485.00   54.04
   1   2   5 2305.78   53.88
   1   2   5 2507.90   53.94
   1   2   5 2399.78   54.09
  -1  -2  -5 2359.56   53.72
   1   2   6   12.10    1.60
   1   2   6   16.71    1.63
   1   2   6   13.12    2.24
  -1   2  -6   15.96    1.27
   1  -2   6   13.32    1.98
  -1   2  -6   15.42    1.32
   1  -2   6   21.98    1.85
   1  -2   6   12.82    1.12
  -1   2  -6   15.72    1.39
  -1  -2  -6   16.14    1.08
   1  -2   6   17.53    1.70
  -1  -2  -6   13.11    1.22
  -1  -2  -6   15.07    1.20
  -1  -2  -6   15.77    1.14
   1   2   6   15.25    1.40
  -1   2  -6   16.12    1.30
  -1  -2  -6   14.26    1.18
   1   2   7   65.92    2.55
   1   2   7   63.56    3.42
   1   2   7   61.67    2.54
  -1   2  -7   51.22    2.14
   1  -2   7   73.20    2.97
  -1   2  -7   50.08    2.15
   1  -2   7   57.29    2.62
   1  -2   7   62.09    2.03
  -1  -2  -7   57.93    1.92
  -1   2  -7   58.75    2.22
   1  -2   7   48.53    2.48
  -1  -2  -7   73.73    2.18
  -1  -2  -7   57.93    2.06
  -1  -2  -7   58.85    2.02
  -1  -2  -7   58.76    2.06
   1   2   7   60.77    2.29
  -1   2  -8   28.02    1.64
   1   2   8   25.89    1.69
  -1   2  -8   25.79    1.65
   1  -2   8   31.06    2.51
   1   2   8   29.65    2.02
   1   2   8   28.90    2.08
   1  -2   8   32.18    2.40
   1  -2   8   25.59    1.50
  -1   2  -8   26.89    1.71
  -1  -2  -8   25.99    1.40
  -1  -2  -8   23.63    1.50
  -1  -2  -8   25.08    1.50
  -1  -2  -8   28.34    1.53
   1  -2   8   25.40    2.17
   1   2   9  156.09    4.92
   1   2   9  159.74    4.89
  -1   2  -9  175.59    4.67
   1  -2   9  163.00    5.24
   1  -2   9  172.06    5.07
  -1  -2  -9  171.94    4.45
  -1   2  -9  160.04    4.70
  -1  -2  -9  171.97    4.53
  -1  -2  -9  180.17    4.56
  -1  -2  -9  162.41    4.54
  -1  -2  -9  171.86    4.56
   1   2   9  170.54    4.62
   1  -2   9  160.61    4.82
  -1   2  -9  165.95    4.62
   1  -2   9  154.55    5.29
   1   2   9  181.02    4.58
   1  -2   9  173.12    4.99
   1  -2  10  131.94    4.54
   1  -2  10  129.15    4.29
  -1  -2 -10  126.36    3.77
  -1   2 -10  124.44    3.88
  -1   2 -10  134.35    3.91
  -1  -2 -10  128.81    3.75
  -1  -2 -10  124.23    3.74
  -1  -2 -10  122.69    3.72
  -1   2 -10  132.50    3.89
   1  -2  10  132.44    4.70
   1  -2  10  130.15    4.00
   1   2  10  130.93    4.23
   1   2  10  122.05    4.19
   1  -2  10  136.00    4.19
   1   2  10  119.67    3.76
  -1   2 -11  499.12   12.67
   1   2  11  580.46   12.64
   1  -2  11  566.75   13.03
   1  -2  11  549.52   12.41
  -1   2 -11  520.44   12.82
  -1   2 -11  532.48   12.71
  -1  -2 -11  513.82   12.55
  -1   2 -11  533.91   12.74
  -1  -2 -11  536.71   12.61
  -1   2 -11  544.55   12.71
  -1  -2 -11  513.57   12.55
   1  -2  11  492.47   13.42
   1  -2  11  522.61   13.32
   1   2  11  503.79   12.86
   1  -2  11  501.70   12.78
   1   2  11  494.44   12.93
  -1   2 -12  254.74    6.97
   1   2  12  278.33    6.89
  -1   2 -12  275.77    7.20
  -1  -2 -12  260.31    6.89
  -1   2 -12  258.09    7.01
  -1   2 -12  261.66    7.00
  -1  -2 -12  263.23    6.87
  -1   2 -12  260.51    6.99
   1  -2  12  253.38    7.98
   1  -2  12  262.24    7.20
   1   2  12  250.87    7.33
   1  -2  12  268.68    7.77
  -1   2 -13  231.73    6.86
   1   2  13  273.43    7.28
   1   2  13  274.41    6.65
   1   2  13  223.39    7.00
  -1  -2 -13  246.70    6.62
  -1   2 -13  233.25    6.74
  -1   2 -13  242.21    6.75
  -1  -2 -13  244.98    6.60
  -1   2 -13  232.56    6.70
  -1   2 -14   19.46    2.00
  -1   2 -14   15.08    1.88
  -1   2 -14   18.26    1.86
   1   2  14   15.52    2.13
  -1   2 -14   16.72    1.85
   1   2  14   10.33    2.25
   1   2  14   11.35    1.63
   1  -2  14   15.92    2.22
   1   2  14   17.41    2.39
  -1   2 -14   16.19    1.80
  -1   2 -15   92.84    3.67
  -1   2 -15   90.00    3.56
  -1   2 -15   93.19    3.65
   1   2  15   93.19    4.01
   1   2  15  108.31    3.57
   1   2  15  103.05    4.28
   1  -2  15   87.49    3.91
   1   2  15   91.29    4.10
  -1   2 -15   97.73    3.73
  -1   2 -16   20.00    2.13
   1   2  16   16.00    2.58
   1   2  16   18.87    2.39
   1   2  16   18.78    2.56
  -1   2 -17  261.95    7.75
   1   2  17  252.57    8.27
   1  -2  17  328.62    8.59
   1   2  17  326.97    8.52
   1   2  17  279.01    8.28
   1   2  18   22.80    2.57
   1   2  18   19.75    2.21
   1  -2  18   27.10    2.10
   1   2  18   28.65    2.25
   1  -2  18   24.47    2.64
   1   2  18   26.86    2.57
  -1  -2 -19   28.64    2.44
   1  -2  19   36.01    2.17
   1   2  19   34.21    2.24
   1  -2  19   26.77    2.61
   1   2  19   26.97    2.69
   1   2  19   29.07    2.39
   1  -2  19   30.00    2.40
   1   2  19   32.51    2.88
   1  -2  19   34.92    2.71
   1   2  19   29.76    2.55
   1   2  20   16.90    1.72
   1   2  20   12.94    2.08
   1  -2  20   11.12    1.97
   1   2  20   13.59    1.89
   1  -2  20   13.38    1.99
   1   2  20   14.92    1.98
   1  -2  20   17.84    2.14
  -1   2 -21    2.06    1.51
   1   2  21    5.29    1.32
   1  -2  21    5.16    1.71
   1   2  21    2.39    1.65
   1  -2  21   -0.03    1.56
   1   2  21    2.56    1.49
   1  -2  21    0.93    1.49
   1  -2  21    2.37    1.68
   1   2  21    1.49    1.59
   1   2  22    2.41    1.36
   1   2  22    0.46    1.00
  -1   2 -22    0.70    1.25
   1  -2  22    1.37    1.27
   1   2  22   -0.34    1.38
   1   2  22    0.54    1.44
   1  -2  22    0.71    1.40
   1   2  22    1.56    1.20
   1  -2  22    0.18    1.26
  -1   2 -23   -0.01    0.85
   1  -2  23    0.13    1.11
   1   2  23    0.02    1.11
   1   2  23    0.95    1.10
  -1  -3  24    4.52    1.14
  -1  -3  24    5.10    1.06
  -1   3  24    6.73    1.24
  -1   3  24    8.18    1.13
  -1   3  23   69.89    2.87
  -1  -3  23   63.20    2.67
  -1  -3  23   70.22    2.83
  -1   3  23   66.51    2.85
  -1   3  23   74.87    2.76
  -1  -3  23   75.11    2.82
   1   3 -23   62.60    2.56
  -1   3  22   25.53    2.23
  -1  -3  22   29.80    2.26
  -1   3  22   24.79    1.96
  -1  -3  22   26.70    2.15
  -1   3  22   32.78    2.31
  -1  -3  22   34.06    2.21
  -1   3  22   27.44    2.10
  -1   3  22   39.62    2.30
  -1   3  22   37.40    1.94
  -1   3  21    6.02    1.77
  -1   3  21    5.98    1.95
  -1   3  21    5.46    1.51
  -1  -3  21    6.81    1.82
  -1   3  21    4.53    1.74
  -1   3  21    8.79    2.01
  -1   3  20   46.63    3.26
  -1   3  20   60.38    2.88
   1   3 -20   45.34    2.48
  -1   3  20   50.65    2.94
  -1  -3  20   48.89    2.91
  -1   3  20   48.66    3.26
  -1  -3  20   56.48    3.01
  -1   3  19  135.13    5.34
  -1  -3  19  132.42    5.06
  -1  -3  19  135.79    5.11
  -1   3  19  143.63    5.17
  -1   3  19  135.94    5.42
  -1   3  19  145.26    5.40
   1   3 -19  146.03    4.72
  -1   3  18   21.29    2.68
  -1   3  18   22.20    2.24
   1   3 -18   19.97    2.00
   1   3 -18   19.63    1.97
  -1   3  18   26.03    2.69
  -1   3  18   28.06    2.82
  -1   3  18   28.93    2.96
  -1  -3  18   25.52    2.57
  -1  -3  17   12.36    2.32
  -1   3  17   12.35    2.48
  -1   3  17   12.16    2.01
   1   3 -17   13.03    1.90
   1   3 -17   13.09    1.92
  -1   3  17   11.04    2.32
   1   3 -16   52.65    2.73
  -1   3  16   49.64    3.12
  -1  -3  16   63.74    2.67
  -1   3  16   60.95    2.93
  -1   3  16   44.79    3.18
  -1  -3  16   41.62    2.96
   1   3 -16   54.16    2.71
   1   3 -16   57.89    2.73
  -1   3  15   96.89    3.27
  -1   3  15   99.51    3.70
  -1  -3  15   71.95    4.12
  -1   3  15   94.60    3.53
   1   3 -15   91.67    3.37
   1   3 -15   84.91    3.35
  -1   3  15   73.78    3.64
   1   3 -15   86.50    3.41
  -1  -3  15   75.85    3.53
  -1   3  15   69.12    3.65
  -1   3  15   71.74    3.75
  -1   3  14   79.13    3.59
   1   3 -14   87.72    3.30
  -1   3  14   82.82    3.70
  -1   3  14   83.42    3.46
  -1   3  14   82.75    3.04
   1   3 -14   87.09    3.19
   1   3 -13  338.04    8.94
  -1   3  13  328.59    9.13
  -1  -3  13  272.39    9.38
  -1   3  13  298.92    9.49
  -1   3  13  292.05    8.93
   1   3 -13  383.83    8.98
   1   3 -13  375.64    8.94
  -1   3  13  417.59    8.95
  -1   3  13  406.63    9.26
   1   3 -12   41.25    2.13
  -1   3  12   41.63    2.39
  -1  -3  12   44.66    2.15
  -1   3  12   51.23    2.08
  -1  -3  12   42.62    2.95
  -1   3  12   46.45    2.51
   1   3 -12   40.30    2.25
   1   3 -12   47.09    2.18
   1   3 -12   46.13    2.16
  -1   3  12   45.57    2.41
  -1   3  12   40.45    3.05
  -1   3  12   39.04    2.60
  -1   3  11   22.28    1.64
  -1   3  11   33.47    1.75
  -1  -3  11   18.97    2.38
   1  -3 -11   27.80    1.46
  -1   3  11   22.02    2.03
  -1   3  11   25.95    2.14
  -1   3  11   21.25    2.58
  -1   3  11   24.42    2.03
  -1  -3  11   22.35    2.16
  -1  -3  11   22.45    1.63
  -1   3  11   23.50    2.03
  -1  -3  11   23.50    1.64
   1  -3 -11   32.94    1.51
   1   3 -11   31.83    1.78
   1   3 -11   29.17    1.70
   1   3 -11   28.54    1.79
  -1  -3  11   28.29    2.04
   1   3 -10  895.09   20.64
  -1  -3  10  912.18   20.82
  -1   3  10  901.70   20.67
  -1  -3  10  926.34   21.34
   1  -3 -10  930.91   20.52
   1   3 -10  936.99   20.77
  -1   3  10  869.38   20.63
  -1   3  10  846.87   20.85
  -1  -3  10  916.55   20.92
  -1   3  10  918.51   20.88
  -1   3  10  896.44   21.21
  -1   3  10  900.32   21.02
  -1  -3  10  903.96   21.05
  -1  -3  10  919.46   20.66
  -1   3  10  884.14   20.87
  -1  -3  10  881.79   20.66
   1  -3 -10  914.28   20.51
   1   3 -10  917.48   20.72
  -1   3  10  890.05   21.25
  -1  -3  10  916.45   20.97
   1   3 -10  903.58   20.75
   1   3  -9   23.75    1.86
  -1  -3   9   60.13    2.74
  -1  -3   9   48.03    2.55
   1  -3  -9   29.03    1.47
  -1   3   9   50.07    1.88
   1   3  -9   51.29    2.07
  -1   3   9   46.98    2.15
   1  -3  -9   32.30    1.48
  -1   3   9   44.26    2.57
  -1  -3   9   48.62    2.40
  -1   3   9   49.17    2.08
  -1  -3   9   47.73    1.61
  -1   3   9   46.68    2.13
  -1  -3   9   42.05    1.76
   1   3  -9   28.09    1.70
  -1   3   9   38.30    2.46
   1   3  -9   31.32    1.42
   1   3  -9   31.53    1.74
   1   3  -8    4.20    1.34
  -1  -3   8    6.33    1.88
  -1  -3   8    4.10    1.66
   1  -3  -8    2.54    0.87
   1   3  -8    4.09    1.29
  -1   3   8    2.37    1.19
  -1  -3   8    4.06    0.73
   1   3  -8    3.79    0.70
  -1   3   8    2.68    1.62
  -1   3   8    2.44    1.46
  -1  -3   8    2.01    1.47
  -1   3   8    2.18    1.65
  -1   3   8    1.50    1.50
  -1  -3   8    1.46    1.18
  -1   3   8    3.05    1.36
  -1  -3   8    2.14    0.91
  -1   3   8    2.43    1.43
  -1   3   8    0.65    0.95
   1   3  -8    1.83    1.10
  -1   3   8    0.73    1.73
   1  -3  -8    1.39    0.86
   1   3  -8    1.12    0.87
  -1  -3   7 1590.48   36.04
  -1  -3   7 1562.10   36.07
  -1   3   7 1522.96   35.72
   1   3  -7 1534.27   35.82
  -1   3   7 1569.70   35.96
  -1  -3   7 1612.02   35.72
  -1   3   7 1592.71   35.98
  -1   3   7 1532.52   35.82
  -1   3   7 1605.08   35.88
  -1  -3   7 1640.26   35.69
   1   3  -7 1655.91   35.62
   1  -3  -7 1641.84   35.57
  -1   3   7 1542.94   35.96
  -1   3   7 1570.75   35.84
  -1   3   7 1592.94   35.68
  -1   3   7 1609.67   35.74
  -1  -3   7 1581.03   35.45
   1   3  -7 1680.88   35.51
  -1   3   7 1506.51   35.90
  -1   3   7 1620.58   36.08
   1   3  -7 1696.60   35.80
  -1   3   6  312.79    6.55
  -1  -3   6  297.91    6.19
  -1  -3   6  240.49    6.76
  -1  -3   6  253.86    6.73
  -1   3   6  257.28    6.55
  -1   3   6  271.58    6.64
  -1   3   6  245.46    6.49
   1   3  -6  244.04    6.57
  -1   3   6  248.46    6.69
  -1   3   6  277.85    6.64
  -1  -3   6  283.90    6.40
  -1   3   6  250.42    6.67
  -1   3   6  261.22    6.56
   1  -3  -6  277.50    6.30
  -1   3   6  260.33    6.59
  -1   3   6  254.34    6.71
  -1   3   6  265.21    6.63
  -1  -3   6  291.91    6.66
   1   3  -6  301.68    6.64
  -1   3   6  265.13    6.82
  -1   3   6  270.94    6.65
   1   3  -5   47.83    1.58
  -1   3   5   47.27    1.91
  -1  -3   5   40.93    1.98
  -1   3   5   44.88    1.79
   1   3  -5   42.70    1.87
  -1   3   5   44.41    2.01
  -1   3   5   45.27    1.97
  -1   3   5   54.39    1.81
  -1   3   5   47.58    1.82
  -1   3   5   44.70    1.85
  -1   3   5   49.41    2.03
  -1  -3   5   46.84    1.82
  -1   3   5   47.98    1.86
   1   3  -5   53.48    1.91
  -1  -3   5   54.36    1.56
  -1   3   5   46.83    1.88
  -1   3   5   54.66    1.76
  -1  -3   5   58.01    1.30
  -1   3   5   45.36    1.87
  -1   3   5   45.76    1.90
  -1  -3   5   49.20    1.90
  -1   3   4  249.14    6.06
  -1  -3   4  270.16    5.84
  -1   3   4  228.65    5.90
  -1  -3   4  246.30    5.66
  -1   3   4  242.31    5.98
  -1   3   4  280.08    6.09
  -1   3   4  277.31    6.19
  -1   3   4  282.65    6.14
   1   3  -4  264.16    5.98
  -1   3   4  271.15    6.12
  -1   3   4  267.42    6.11
  -1   3   4  275.84    6.15
  -1   3   4  272.53    6.08
   1   3  -4  240.24    6.08
   1   3  -4  237.47    5.85
   1   3  -4  260.48    5.93
  -1   3   3  135.70    3.40
  -1   3   3  128.20    3.25
   1   3  -3  142.07    3.28
   1   3  -3  143.75    3.36
  -1   3   3  136.02    3.16
  -1   3   3  138.40    3.21
  -1   3   3  143.09    3.13
  -1   3   3  138.59    3.49
   1   3  -3  144.90    3.47
   1   3  -3  131.16    3.57
  -1   3   3  130.50    3.17
  -1   3   3  125.89    3.54
  -1   3   3  130.86    3.46
  -1   3   3  143.59    3.40
   1  -3  -2   56.78    1.57
  -1   3   2   61.49    1.64
  -1   3   2   62.74    1.75
   1   3  -2   66.39    1.79
  -1   3   2   62.67    1.60
  -1   3   2   64.11    1.58
  -1   3   2   64.71    1.57
   1   3  -2   59.21    1.90
   1   3  -2   64.67    1.95
  -1   3   2   54.38    1.84
  -1   3   2   64.94    1.70
  -1   3   1    6.77    0.74
  -1   3   1    8.50    0.61
  -1   3   1    7.45    0.63
   1   3  -1    7.03    0.82
  -1  -3   1    9.01    0.65
   1   3  -1    9.11    1.04
  -1   3   1    7.42    0.69
   1   3  -1    6.96    0.99
  -1   3   1    7.53    0.88
  -1   3   1    8.13    0.80
  -1   3   1    8.54    0.60
   1  -3  -1    8.40    0.40
  -1   3   0   20.05    0.89
   1   3   0   21.63    0.80
   1   3   0   20.26    1.20
  -1   3   0   16.63    0.91
   1   3   0   21.76    1.08
  -1   3   0   18.09    0.94
  -1   3   0   19.08    0.86
  -1   3   0   18.25    0.97
  -1   3   0   20.49    0.75
  -1   3  -1 2794.51   62.04
  -1   3  -1 2837.31   62.05
   1   3   1 2929.01   62.11
  -1  -3  -1 2773.23   61.89
   1   3   1 2691.39   61.99
   1   3   1 2733.40   61.97
  -1   3  -1 2942.75   62.06
  -1   3  -1 2734.14   62.02
  -1   3  -1 2994.71   62.01
   1   3   2  194.32    5.10
  -1   3  -2  211.88    4.99
   1   3   2  209.17    4.84
  -1   3  -2  218.90    5.02
  -1   3  -2  206.70    5.06
   1   3   2  211.66    4.94
   1   3   2  228.30    5.16
  -1   3  -2  212.82    5.00
   1   3   2  217.40    5.05
  -1   3  -3 2446.05   53.80
   1   3   3 2431.76   53.89
   1   3   3 2444.81   53.77
  -1   3  -3 2435.24   53.85
   1   3   3 2496.24   53.76
   1   3   3 2376.00   54.03
   1   3   3 2395.63   53.95
   1   3   3 2443.44   53.94
   1   3   3 2526.20   53.92
  -1   3  -3 2386.35   53.80
  -1   3  -3 2427.16   53.77
   1   3   3 2326.58   53.88
  -1   3  -4 2437.78   55.89
   1   3   4 2663.43   55.98
  -1  -3  -4 2562.18   55.76
  -1   3  -4 2504.65   55.88
  -1   3  -4 2603.52   55.88
   1   3   4 2633.45   55.89
  -1   3  -4 2547.79   55.82
   1   3   4 2441.41   55.97
   1  -3   4 2560.99   56.16
   1  -3   4 2714.88   56.20
  -1   3  -4 2557.03   55.91
   1   3   4 2647.63   56.04
   1   3   4 2539.27   56.03
   1   3   4 2461.62   56.16
  -1  -3  -4 2518.74   55.67
  -1   3  -4 2321.04   55.92
   1   3   4 2399.54   55.66
  -1   3  -5  191.40    5.22
  -1  -3  -5  215.38    4.90
   1   3   5  199.76    4.80
   1  -3   5  185.04    5.52
   1   3   5  238.30    5.41
  -1   3  -5  225.83    5.05
   1   3   5  223.29    5.31
  -1   3  -5  210.76    5.18
  -1  -3  -5  216.09    4.99
  -1   3  -5  216.64    5.17
   1   3   5  188.33    5.66
   1   3   5  198.79    5.35
   1   3   5  193.61    5.35
  -1   3  -5  217.64    5.21
  -1   3  -5  208.65    5.10
   1  -3   5  184.50    5.49
   1   3   6  989.13   22.04
  -1  -3  -6  980.83   21.84
  -1   3  -6  962.02   21.99
  -1   3  -6  965.59   22.06
  -1  -3  -6  982.63   21.74
   1  -3   6 1050.99   22.47
  -1  -3  -6  911.75   21.86
  -1  -3  -6  933.97   21.84
   1   3   6 1024.85   22.21
   1   3   6 1012.35   22.45
   1   3   6  983.75   22.17
   1   3   6  951.39   22.06
   1  -3   6  989.72   22.36
  -1   3  -6  955.90   22.02
  -1   3  -6  994.08   21.93
   1   3   7   35.36    3.10
   1   3   7   39.10    2.15
   1   3   7   38.86    2.27
  -1   3  -7   36.06    1.76
  -1  -3  -7   39.65    1.47
  -1   3  -7   38.12    1.91
   1  -3   7   35.42    2.42
   1  -3   7   38.60    2.40
  -1   3  -7   38.37    1.80
   1   3   7   36.57    1.92
   1  -3   7   35.66    1.52
   1  -3   7   35.45    2.18
  -1  -3  -7   38.22    1.61
  -1  -3  -7   37.73    1.63
  -1  -3  -7   39.04    1.65
  -1   3  -7   32.97    1.75
   1   3   7   40.48    1.91
  -1  -3  -7   42.21    1.62
   1   3   8   78.93    3.15
   1   3   8   74.34    3.20
  -1   3  -8   89.71    2.88
  -1   3  -8   90.60    2.93
  -1  -3  -8   82.97    2.50
   1  -3   8   72.95    3.46
  -1   3  -8   93.90    2.88
   1   3   8   89.43    2.95
   1  -3   8   93.59    3.42
   1  -3   8   81.20    2.57
   1   3   8   88.36    2.78
  -1  -3  -8   77.22    2.61
  -1  -3  -8   87.43    2.70
  -1  -3  -8   85.74    2.66
  -1   3  -8   90.00    2.83
  -1  -3  -8   86.98    2.64
   1   3   8   88.25    2.82
   1   3   9    3.07    1.77
   1   3   9    1.95    1.89
  -1   3  -9    2.21    1.30
  -1   3  -9    1.42    1.47
  -1   3  -9    1.53    1.29
   1  -3   9    2.53    1.94
   1   3   9    1.26    1.42
   1   3   9    2.41    1.30
   1  -3   9    2.46    1.75
  -1  -3  -9    1.55    1.12
  -1  -3  -9    1.76    1.10
   1  -3   9    2.26    2.13
   1  -3   9    1.14    2.04
  -1  -3  -9    1.80    1.12
  -1  -3  -9    1.63    1.17
   1   3   9    2.08    1.25
   1  -3  10  467.27   12.42
   1  -3  10  486.42   12.26
   1   3  10  502.82   11.71
   1   3  10  508.85   12.07
   1  -3  10  478.82   12.11
  -1  -3 -10  498.12   11.64
  -1  -3 -10  477.31   11.59
   1   3  10  480.54   12.04
   1   3  10  470.16   12.03
  -1   3 -10  504.90   11.83
   1  -3  10  496.96   12.54
  -1   3 -10  490.42   11.78
  -1  -3 -10  490.98   11.58
   1   3  11  171.61    5.86
   1  -3  11  177.71    5.53
   1   3  11  181.61    5.80
  -1   3 -11  195.05    5.55
   1  -3  11  168.62    6.20
   1  -3  11  175.01    6.12
   1   3  11  183.72    5.43
   1   3  11  239.16    6.04
   1  -3  11  217.86    5.94
   1   3  11  239.93    5.58
  -1   3 -11  193.05    5.54
  -1  -3 -11  198.38    5.35
  -1  -3 -11  210.27    5.42
  -1   3 -11  211.65    5.58
  -1   3 -11  207.20    5.60
   1  -3  11  200.87    6.00
   1   3  12   46.55    2.21
   1   3  12   48.27    2.72
  -1   3 -12   44.79    2.54
  -1   3 -12   39.30    2.24
  -1   3 -12   40.96    2.29
  -1   3 -12   39.99    2.30
  -1   3 -12   41.26    2.30
   1   3  12   42.50    2.47
   1  -3  12   43.06    2.45
   1   3  12   42.96    2.87
   1  -3  12   45.13    3.02
   1  -3  12   45.51    3.26
  -1   3 -13   84.46    3.32
   1   3  13   85.00    3.56
  -1   3 -13   84.90    3.35
   1   3  13   94.09    3.23
   1   3  13   96.34    3.79
   1   3  13   80.29    3.72
   1   3  14  295.75    9.24
   1   3  14  325.98    9.09
  -1   3 -14  331.00    8.92
   1  -3  14  294.20    9.80
  -1   3 -14  307.86    9.01
  -1   3 -14  350.01    8.95
  -1   3 -14  343.04    8.98
  -1   3 -14  341.12    9.02
   1   3  14  394.63    8.91
   1   3  14  368.87    9.49
   1   3  15  139.69    4.83
   1   3  15  139.44    4.19
  -1   3 -15  108.70    4.30
  -1   3 -15  119.44    4.24
  -1   3 -15  121.14    4.27
   1   3  15  112.61    4.75
  -1   3 -15  112.99    4.19
   1   3  15  118.05    4.45
  -1   3 -15  118.28    4.32
   1   3  15  106.97    4.61
  -1   3 -16    1.06    1.65
  -1   3 -16    1.92    1.76
  -1   3 -16    0.63    1.71
   1   3  16    3.00    1.99
  -1   3 -16   -0.80    1.82
   1   3  16    3.28    2.30
   1   3  17   64.61    3.05
   1   3  17   53.17    3.13
   1   3  17   45.97    3.29
  -1   3 -17   52.20    2.75
   1   3  17   61.88    3.36
  -1   3 -17   60.17    3.01
   1  -3  18   23.72    1.98
   1   3  18   22.25    2.08
   1   3  18   18.05    2.24
   1   3  18   17.00    2.47
  -1   3 -18   19.51    1.99
   1   3  18   19.02    2.31
   1  -3  18   20.34    2.44
   1   3  18   18.10    2.65
   1  -3  19    0.08    1.82
   1   3  19   -0.40    1.76
   1   3  19    1.43    1.67
   1   3  19    1.85    1.79
   1  -3  19    0.51    2.02
   1   3  19    0.65    2.18
   1   3  19    1.05    2.05
   1   3  20   21.63    1.79
   1  -3  20   22.78    2.14
   1   3  20   19.07    2.01
   1  -3  20   16.86    2.02
   1   3  20   15.11    2.17
   1  -3  20   25.55    2.32
   1   3  20   19.67    2.21
   1  -3  21    0.03    1.66
   1   3  21    0.57    1.61
   1  -3  21    0.65    1.47
   1   3  21    0.46    1.22
   1  -3  21    1.35    1.52
   1   3  21    0.51    1.42
   1   3  21   -0.54    1.64
  -1   3 -21    1.93    1.56
   1  -3  21    0.03    1.64
  -1   3 -21    0.47    1.20
   1  -3  22    7.14    1.41
   1   3  22    4.99    1.46
   1   3  22    6.69    1.17
   1   3  22    8.37    1.45
   1  -3  22    7.38    1.32
   1   3  22    8.36    1.53
   1  -3  22   10.46    1.60
  -1   3 -22    8.66    1.38
   1   3  23    1.93    1.09
   1   3  23    0.50    1.10
   1  -3  23   -0.48    1.08
  -1   3 -23    0.09    0.93
  -1   4  24   17.92    1.33
   1   4 -24   17.19    1.15
  -1  -4  24   17.36    1.20
  -1  -4  24   17.23    1.35
  -1  -4  23    8.47    1.47
  -1   4  23    9.87    1.41
  -1  -4  23   12.59    1.54
  -1   4  23   13.16    1.51
   1   4 -23    6.96    1.32
  -1   4  23    8.79    1.59
  -1  -4  23   10.10    1.54
  -1   4  23    8.38    1.59
  -1  -4  22   12.90    1.81
  -1   4  22   13.36    1.89
  -1   4  22   11.28    1.72
  -1  -4  22   12.95    1.90
  -1   4  22   14.88    1.92
  -1   4  22   16.73    1.80
  -1  -4  22   17.25    1.82
  -1   4  21   24.77    2.41
  -1   4  21   24.98    2.21
  -1   4  21   30.59    2.33
  -1  -4  21   30.49    2.39
   1   4 -21   31.69    1.96
  -1   4  21   26.43    2.40
  -1   4  21   37.63    2.18
  -1   4  20  201.93    6.54
  -1  -4  20  217.94    6.34
  -1  -4  20  192.68    6.28
  -1   4  20  192.47    6.23
   1   4 -20  193.86    5.85
   1   4 -20  208.97    5.99
  -1   4  20  195.53    6.57
  -1   4  20  229.58    6.26
   1   4 -19   49.03    2.56
  -1   4  19   45.29    3.31
  -1   4  19   44.35    3.25
   1   4 -19   54.31    2.80
  -1  -4  19   45.22    2.99
  -1   4  19   48.43    3.00
  -1   4  18   17.47    2.73
   1   4 -18   23.15    2.08
  -1   4  18   20.47    2.53
   1   4 -18   23.53    2.13
  -1   4  18   19.52    2.74
  -1   4  18   29.38    2.36
   1   4 -18   28.62    2.24
  -1  -4  18   17.86    2.36
  -1   4  18   15.11    2.72
  -1   4  17  168.32    6.24
  -1   4  17  174.10    6.33
  -1   4  17  218.93    6.09
   1   4 -17  181.53    5.61
  -1   4  17  187.87    6.17
   1   4 -17  195.44    5.86
  -1  -4  17  173.67    5.91
  -1   4  17  169.43    6.29
   1   4 -17  207.10    5.85
   1   4 -16    2.60    1.60
   1   4 -16    3.59    1.66
  -1   4  16    1.27    2.03
   1   4 -16    2.07    1.72
  -1  -4  16    0.98    2.62
  -1  -4  16    1.86    1.95
  -1   4  16    2.21    2.29
  -1   4  16    1.02    2.37
  -1   4  16    1.95    2.22
  -1   4  16    0.53    1.88
  -1   4  16    3.86    1.78
  -1   4  16    3.89    1.54
   1   4 -16    1.96    1.81
   1   4 -16    2.06    1.60
   1   4 -15  132.80    4.35
   1   4 -15  134.30    4.36
  -1   4  15  131.91    4.45
   1   4 -15  124.48    4.32
  -1   4  15  120.36    4.70
   1   4 -15  137.93    4.48
  -1  -4  15  134.13    5.33
  -1   4  15  133.08    4.28
  -1   4  15  131.14    4.91
  -1   4  15  125.31    4.91
  -1   4  14  247.49    7.53
  -1   4  14  232.66    7.60
  -1   4  14  242.14    8.28
   1   4 -14  264.97    7.25
   1   4 -14  274.43    7.37
  -1   4  14  260.63    7.56
  -1   4  14  286.46    7.52
  -1   4  14  301.62    7.27
   1   4 -14  264.03    7.26
  -1   4  14  284.14    7.45
   1   4 -13    3.22    1.39
  -1   4  13    3.28    1.39
  -1   4  13    3.06    1.71
   1   4 -13    2.81    1.37
  -1   4  13    4.94    1.76
   1   4 -13    3.46    1.56
  -1  -4  13    2.47    2.27
  -1   4  13    2.62    1.96
   1   4 -13    2.22    1.41
   1   4 -12   63.45    2.64
  -1  -4  12   73.88    3.63
  -1   4  12   61.97    2.72
  -1   4  12   63.96    2.58
   1   4 -12   65.52    2.70
  -1   4  12   74.77    3.04
  -1   4  12   71.84    3.17
  -1   4  12   72.33    3.78
   1   4 -12   65.37    2.64
   1   4 -12   68.06    2.81
  -1   4  12   63.64    2.96
  -1   4  11  235.29    6.31
   1   4 -11  255.20    6.54
  -1   4  11  258.35    6.45
  -1   4  11  252.62    6.60
  -1   4  11  237.19    6.79
  -1   4  11  246.68    7.19
  -1   4  11  240.91    6.66
  -1  -4  11  247.51    6.92
  -1  -4  11  251.96    6.36
  -1   4  11  239.47    6.66
  -1  -4  11  239.19    6.36
   1   4 -11  252.97    6.59
  -1   4  11  243.23    6.71
  -1  -4  11  247.70    7.17
   1   4 -11  253.04    6.51
  -1  -4  11  247.05    6.83
   1   4 -11  260.88    6.49
  -1   4  10   18.90    1.66
  -1   4  10   20.03    1.49
  -1  -4  10   12.48    2.15
  -1  -4  10   11.19    2.01
  -1   4  10   13.10    1.37
  -1   4  10   11.13    1.66
   1   4 -10   19.58    1.59
  -1   4  10   13.39    1.89
  -1   4  10   14.06    1.94
  -1   4  10   14.17    2.37
   1   4 -10   15.17    1.50
  -1  -4  10   19.02    1.88
  -1  -4  10   14.72    1.39
  -1   4  10   14.26    1.83
  -1  -4  10   14.22    1.41
   1   4 -10   22.64    1.71
  -1   4  10   15.18    2.23
   1   4 -10   20.90    1.55
  -1  -4   9   90.68    3.43
  -1   4   9   84.76    3.11
  -1   4   9   92.77    2.90
  -1   4   9   84.80    2.81
   1   4  -9   86.28    3.03
  -1   4   9   79.79    3.10
  -1   4   9   84.34    3.20
   1  -4  -9   91.38    2.53
  -1   4   9   84.73    3.39
  -1   4   9   84.80    3.07
  -1   4   9   85.76    3.22
   1   4  -9   95.40    2.66
   1   4  -9   93.19    2.92
  -1   4   9   82.54    3.09
   1   4  -9   94.17    2.90
   1  -4  -9   87.02    2.56
  -1   4   9   90.06    3.41
   1   4  -9   96.89    3.05
  -1  -4   9   86.06    3.46
   1   4  -8 3777.98   82.25
  -1  -4   8 3643.60   82.59
  -1  -4   8 3701.40   82.56
  -1   4   8 3662.74   82.35
  -1   4   8 3825.87   82.23
   1   4  -8 3716.36   81.92
  -1   4   8 3629.86   82.17
  -1  -4   8 3665.81   81.79
   1   4  -8 3771.60   82.32
  -1   4   8 3644.86   82.16
  -1   4   8 3653.72   82.39
  -1  -4   8 3803.54   82.09
  -1   4   8 3672.02   82.35
   1  -4  -8 3817.44   81.94
  -1   4   8 3610.20   82.53
  -1  -4   8 3812.75   82.14
  -1   4   8 3710.83   82.42
  -1   4   8 3752.40   82.33
  -1  -4   8 3708.13   81.94
  -1   4   8 3701.90   82.33
  -1   4   8 3687.04   82.12
   1  -4  -8 3612.89   81.93
   1   4  -8 3660.86   82.20
  -1   4   8 3658.58   82.54
   1   4  -8 3737.65   82.05
  -1  -4   7  236.88    5.69
  -1   4   7  195.74    5.20
  -1   4   7  207.59    5.39
  -1  -4   7  240.49    5.77
  -1   4   7  227.88    5.27
   1   4  -7  229.92    5.40
  -1   4   7  223.42    5.52
  -1   4   7  207.51    5.39
   1  -4  -7  207.19    4.91
  -1  -4   7  211.72    5.08
  -1   4   7  221.34    5.42
  -1   4   7  235.42    5.53
  -1   4   7  233.10    5.60
  -1   4   7  182.85    5.17
  -1  -4   7  182.22    4.74
  -1   4   7  214.92    5.55
  -1   4   7  223.52    5.41
  -1   4   7  219.51    5.22
  -1  -4   7  185.04    5.35
   1   4  -7  191.61    5.28
  -1   4   7  209.59    5.60
  -1   4   7  208.23    5.43
  -1   4   6    3.70    1.43
  -1  -4   6    4.38    1.54
  -1   4   6    4.48    1.28
  -1   4   6    2.64    1.23
  -1   4   6    2.52    1.15
   1   4  -6    3.25    1.28
  -1   4   6    2.42    1.33
  -1   4   6    2.49    1.35
   1  -4  -6    3.97    0.65
  -1  -4   6    3.96    0.88
  -1   4   6    2.86    1.50
  -1   4   6    2.53    1.24
  -1   4   6    3.85    1.43
  -1   4   6    3.20    1.31
  -1   4   6    2.77    1.26
  -1   4   6    2.68    1.17
   1   4  -6    4.20    1.41
  -1   4   6    3.75    0.39
  -1   4   6    4.32    1.09
  -1   4   6    3.66    1.12
  -1  -4   6    7.92    0.47
  -1  -4   6    4.03    1.26
  -1  -4   5 1302.19   31.42
  -1   4   5 1387.36   31.74
  -1   4   5 1402.26   31.81
   1   4  -5 1506.68   31.76
  -1   4   5 1526.72   31.99
  -1  -4   5 1611.30   32.08
   1   4  -5 1618.47   31.99
  -1   4   5 1557.20   31.87
  -1   4   5 1416.14   31.77
  -1   4   5 1514.72   32.02
  -1  -4   5 1482.47   31.64
   1  -4  -5 1490.78   31.55
  -1   4   5 1444.00   31.91
  -1   4   5 1431.47   31.91
  -1   4   5 1400.10   31.91
  -1   4   5 1613.20   32.00
  -1   4   5 1525.59   31.93
  -1   4   5 1571.52   32.01
  -1   4   5 1533.92   32.00
  -1   4   5 1485.10   31.93
  -1   4   5 1510.10   32.02
  -1   4   5 1462.56   31.86
  -1  -4   5 1437.10   31.80
   1   4  -5 1342.06   31.90
   1   4  -5 1376.47   31.68
   1   4  -5 1438.65   31.75
  -1  -4   5 1385.23   31.89
  -1   4   4   37.23    1.79
  -1   4   4   38.24    1.70
  -1   4   4   39.92    1.70
  -1   4   4   44.43    1.75
  -1   4   4   41.35    1.73
  -1   4   4   36.83    1.54
  -1  -4   4   45.07    1.23
  -1   4   4   40.90    1.66
  -1   4   4   41.04    1.76
  -1   4   4   37.17    1.67
  -1   4   4   41.67    1.81
  -1   4   4   41.53    1.73
  -1  -4   4   41.07    1.64
  -1   4   4   39.11    1.52
   1   4  -4   45.84    1.40
   1   4  -4   42.59    1.91
  -1   4   4   40.86    1.65
   1   4  -4   42.56    1.78
   1   4  -4   42.53    1.52
   1  -4  -4   41.48    1.04
  -1   4   4   40.24    1.06
  -1   4   4   41.25    1.72
   1   4  -4   41.97    1.58
   1   4  -3 8209.77  180.32
  -1   4   3 8492.03  180.22
  -1   4   3 8336.75  180.19
   1   4  -3 8239.16  180.39
  -1   4   3 8153.31  180.40
  -1   4   3 8300.25  180.40
  -1   4   3 8208.04  180.33
   1   4  -3 8006.58  180.26
  -1   4   3 8383.16  180.34
  -1   4   3 8214.50  180.37
   1   4  -3 8198.10  180.43
  -1   4   3 7937.15  180.13
  -1   4   3 7934.90  180.41
  -1   4   2  120.54    3.19
   1   4  -2  127.23    2.96
  -1   4   2  121.36    3.27
  -1   4   2  143.16    3.41
  -1   4   2  135.19    3.17
  -1   4   2  141.07    3.19
   1   4  -2  140.59    3.33
   1   4  -2  130.79    3.51
   1   4  -2  148.89    3.47
  -1   4   2  135.71    3.22
   1   4  -1  241.52    5.66
  -1   4   1  254.44    5.82
  -1   4   1  245.85    5.82
   1   4  -1  242.46    5.98
  -1   4   1  247.59    5.80
   1   4  -1  257.79    5.89
  -1   4   1  256.15    5.72
  -1   4   1  257.92    5.65
   1   4  -1  253.30    6.03
  -1  -4   1  250.88    5.75
  -1   4   1  258.80    5.94
   1   4   0  256.13    6.45
  -1   4   0  272.67    6.38
  -1   4   0  278.03    6.34
  -1   4   0  288.62    6.41
  -1   4   0  270.48    6.18
  -1   4   0  283.55    6.26
  -1   4   0  279.51    6.35
   1   4   0  265.25    6.54
   1   4   0  283.85    6.33
  -1   4  -1 3341.15   77.87
   1   4   1 3503.32   77.86
  -1   4  -1 3436.02   77.88
   1   4   1 3562.94   77.98
  -1   4  -1 3692.33   77.89
  -1   4  -1 3525.69   77.86
   1   4   1 3554.41   77.83
  -1   4  -1 3603.97   77.83
  -1   4  -2 2699.83   60.06
   1   4   2 2774.29   60.04
  -1   4  -2 2668.48   60.03
  -1   4  -2 2769.76   60.13
  -1   4  -2 2612.01   60.07
  -1   4  -2 2657.73   60.10
   1   4   2 2806.80   60.20
   1   4   2 2726.31   60.15
   1   4   2 2807.83   60.28
  -1   4  -3 3692.34   81.01
   1   4   3 3815.10   81.10
   1   4   3 3768.42   81.05
  -1   4  -3 3571.44   81.01
   1   4   3 3645.18   81.08
  -1   4  -3 3557.64   80.96
   1   4   3 3741.52   80.96
  -1   4  -3 3671.11   81.05
  -1   4  -3 3602.00   80.99
   1   4   3 3559.55   81.20
   1   4   3 3725.31   81.19
  -1   4  -4 4821.71  103.72
   1   4   4 4805.81  103.76
   1   4   4 4745.54  103.83
  -1   4  -4 4744.46  103.75
   1  -4   4 4855.88  103.99
   1   4   4 4941.16  103.85
  -1   4  -4 4768.80  103.68
   1   4   4 4612.38  103.69
  -1   4  -4 4583.40  103.77
  -1   4  -4 4473.31  103.71
  -1   4  -4 4576.66  103.72
   1   4   4 4635.45  103.90
   1   4   4 4522.13  103.96
   1   4   4 4718.20  103.88
   1  -4   5  407.37   10.07
  -1   4  -5  427.26    9.63
   1   4   5  437.26    9.89
   1   4   5  413.32    9.70
  -1   4  -5  413.80    9.79
   1   4   5  393.10    9.44
  -1   4  -5  419.11    9.74
  -1   4  -5  430.62    9.73
   1   4   5  426.94    9.94
   1   4   5  401.77    9.92
   1   4   5  417.82   10.16
   1   4   5  423.21    9.79
  -1   4  -5  418.63    9.70
   1   4   5  420.46    9.75
  -1   4  -5  410.83    9.76
   1   4   5  422.52    9.83
   1  -4   5  415.83   10.12
  -1   4  -5  412.78    9.56
  -1  -4  -6  204.40    5.13
   1   4   6  191.67    4.78
  -1  -4  -6  202.55    4.79
   1   4   6  196.36    5.20
  -1   4  -6  211.65    5.29
   1   4   6  222.38    5.46
  -1   4  -6  218.82    5.06
   1   4   6  221.90    5.28
  -1  -4  -6  206.09    4.94
  -1   4  -6  201.58    5.18
   1   4   6  200.62    5.43
   1   4   6  187.68    5.44
   1   4   6  200.23    5.81
   1   4   6  211.19    5.28
  -1   4  -6  208.23    5.24
  -1   4  -6  202.63    5.13
   1   4   6  200.12    5.20
  -1   4  -6  208.42    4.94
   1   4   6  212.12    5.43
   1  -4   6  190.97    5.60
   1  -4   6  189.66    5.63
   1  -4   7  210.16    5.75
   1   4   7  206.64    5.28
  -1   4  -7  216.49    5.30
   1   4   7  191.58    5.23
   1  -4   7  188.95    5.71
  -1  -4  -7  194.23    5.11
   1   4   7  188.04    4.87
   1   4   7  208.29    5.21
   1   4   7  196.85    5.25
  -1  -4  -7  197.31    4.80
  -1   4  -7  217.18    5.34
  -1   4  -7  217.00    5.24
   1   4   7  183.42    5.45
   1   4   7  187.64    5.46
   1   4   7  197.50    6.09
  -1   4  -7  205.92    5.22
  -1  -4  -7  207.68    4.98
   1   4   8  243.90    6.77
   1   4   8  248.52    6.70
   1   4   8  238.29    7.50
  -1   4  -8  248.66    6.43
  -1   4  -8  251.86    6.51
   1   4   8  244.77    6.46
   1   4   8  263.76    6.39
   1   4   8  271.53    6.68
   1  -4   8  257.07    6.86
   1   4   8  250.52    6.44
   1  -4   8  263.11    6.90
  -1   4  -8  258.13    6.48
   1   4   8  251.03    6.44
   1  -4   8  243.46    7.03
  -1  -4  -8  245.74    6.33
  -1  -4  -8  256.73    6.19
  -1   4  -8  249.38    6.42
  -1  -4  -8  248.06    6.20
   1  -4   9 2384.97   52.01
   1   4   9 2290.34   51.49
  -1   4  -9 2273.24   51.55
   1   4   9 2197.28   51.45
   1  -4   9 2273.40   52.13
  -1  -4  -9 2267.03   51.43
   1  -4   9 2453.58   51.92
   1   4   9 2400.24   51.48
   1   4   9 2432.79   51.76
   1   4   9 2266.11   51.57
  -1   4  -9 2387.82   51.56
  -1   4  -9 2317.52   51.53
   1   4   9 2133.71   51.73
   1   4   9 2192.60   51.74
   1   4  10  271.10    7.69
   1   4  10  266.74    7.62
  -1   4 -10  296.17    7.36
   1   4  10  269.15    7.23
   1  -4  10  278.70    8.08
   1  -4  10  292.31    7.74
   1   4  10  304.57    7.67
   1   4  10  304.16    7.30
  -1   4 -10  283.72    7.37
   1  -4  10  278.74    7.97
  -1   4 -10  280.42    7.30
   1  -4  10  273.28    7.84
   1   4  11    5.07    2.22
   1  -4  11    8.54    1.60
   1   4  11    7.38    1.97
  -1   4 -11    8.08    1.51
   1  -4  11    7.69    2.35
   1   4  11    5.46    1.52
   1  -4  11    7.43    2.40
   1   4  11    7.08    1.64
  -1   4 -11    7.02    1.59
   1   4  11    7.02    1.36
   1   4  11    4.42    1.83
   1  -4  11    9.06    1.78
  -1   4 -11    6.85    1.48
   1  -4  11    8.31    1.95
   1  -4  12   22.00    2.71
  -1   4 -12   26.78    1.99
   1   4  12   22.70    2.08
  -1   4 -12   21.83    2.04
   1   4  12   32.27    1.92
   1   4  12   35.36    2.37
   1  -4  12   32.48    2.38
  -1   4 -12   17.80    2.04
  -1   4 -12   26.79    2.03
  -1   4 -12   30.05    2.06
   1  -4  12   17.87    2.81
   1   4  12   19.21    2.60
   1  -4  12   27.63    2.52
   1   4  13   44.50    2.18
   1   4  13   41.38    2.74
  -1   4 -13   42.22    2.33
  -1   4 -13   40.00    2.28
   1   4  13   32.53    2.35
  -1   4 -13   32.72    2.28
   1  -4  13   25.33    3.04
   1   4  13   25.82    2.60
   1   4  14    7.15    2.28
   1   4  14   12.53    2.30
  -1   4 -14   17.20    1.92
  -1   4 -14   15.58    1.88
   1   4  14   18.60    2.37
   1   4  14   21.95    1.89
  -1   4 -14   13.85    2.00
   1   4  14   11.57    2.01
  -1   4 -14   13.50    1.93
   1  -4  14    5.87    2.70
  -1   4 -14    8.01    1.90
  -1   4 -15  143.35    5.03
   1   4  15  164.56    5.41
   1   4  15  166.33    4.88
  -1   4 -15  148.78    4.96
   1   4  15  140.63    5.13
  -1   4 -15  141.92    4.92
  -1   4 -15  151.15    4.92
  -1   4 -15  153.27    5.05
   1   4  15  137.07    5.30
  -1   4 -16   67.29    3.38
  -1   4 -16   66.88    3.26
  -1   4 -16   68.79    3.21
  -1   4 -16   64.75    3.19
   1   4  16   72.27    3.50
  -1   4 -16   65.61    3.05
   1   4  16   69.68    3.73
  -1   4 -17   19.78    2.03
  -1   4 -17   18.77    2.15
   1   4  17   15.16    2.39
   1   4  17   14.69    2.57
  -1   4 -17   12.37    2.10
   1   4  17   15.53    2.23
   1   4  17   14.89    2.32
   1   4  17   19.55    1.77
  -1   4 -17   16.94    2.02
   1   4  17   19.90    2.12
   1   4  17   15.74    2.52
   1   4  18  110.01    4.65
   1   4  18  107.27    4.21
   1   4  18  144.82    4.68
  -1   4 -18  102.10    3.98
   1   4  18   94.28    4.59
   1   4  18  143.52    4.45
   1   4  19    5.64    1.77
   1  -4  19    3.35    1.87
   1  -4  19    5.62    2.08
   1   4  19    4.81    2.24
   1   4  19    5.43    1.70
   1   4  19    5.44    2.25
   1  -4  20   28.10    2.33
   1   4  20   15.37    2.15
   1  -4  20   15.11    1.93
   1   4  20   14.93    2.16
   1   4  20   19.04    1.95
   1  -4  20   17.47    2.02
   1   4  20   25.31    1.89
   1  -4  21    2.12    1.43
  -1   4 -21    3.11    1.55
  -1   4 -21    0.99    1.23
   1   4  21    0.68    1.62
   1   4  21    2.49    1.67
   1  -4  21    1.85    1.51
   1   4  21    1.80    1.41
   1   4  21    2.82    1.32
   1   4  21    0.41    1.59
   1   4  22    2.26    1.10
   1   4  22    2.33    1.37
   1  -4  22    0.42    1.32
   1   4  22    1.67    1.38
   1   4  22    0.31    1.12
  -1   4 -22    1.55    0.99
   1  -4  22    1.01    1.23
  -1   4 -22   -0.09    1.26
  -1   4 -23    5.03    1.04
   1  -4  23    6.05    1.18
   1   4  23    6.69    1.15
   1   5 -24    6.44    0.93
  -1  -5  24    5.87    1.06
  -1  -5  23   24.13    1.71
  -1   5  23   23.66    1.84
  -1  -5  23   20.87    1.62
   1   5 -23   22.30    1.32
  -1  -5  23   20.66    1.74
   1   5 -23   21.28    1.59
  -1   5  23   26.25    1.74
  -1   5  22    2.28    1.47
  -1  -5  22    2.25    1.54
  -1   5  22    2.85    1.45
  -1  -5  22    3.61    1.54
  -1   5  22    1.76    1.60
  -1   5  22    5.26    1.63
  -1  -5  22    1.20    1.59
  -1   5  22    2.29    1.63
  -1   5  21    1.74    1.81
  -1   5  21    3.59    1.88
  -1   5  21    1.61    1.68
  -1   5  21    1.70    1.71
  -1   5  21    2.74    1.44
  -1  -5  21    2.94    1.72
  -1  -5  21    2.80    1.74
  -1   5  21    2.14    1.70
  -1   5  21    1.19    1.52
   1   5 -21    3.58    1.35
  -1   5  20   29.10    2.25
   1   5 -20   25.84    2.08
  -1   5  20   21.99    2.59
  -1   5  20   23.17    2.68
  -1   5  20   23.78    2.25
  -1  -5  20   25.03    2.32
   1   5 -20   22.04    1.94
  -1   5  19   98.39    4.58
  -1   5  19  108.87    4.62
   1   5 -19  109.46    4.00
   1   5 -19  102.14    3.88
  -1   5  19  107.23    4.29
  -1   5  18  322.49    9.58
   1   5 -18  316.93    8.84
  -1   5  18  370.35    9.28
  -1   5  18  302.69    9.52
   1   5 -18  353.33    9.04
  -1   5  18  324.22    9.59
  -1   5  17   46.61    3.28
  -1   5  17   45.13    3.31
  -1   5  17   54.53    2.85
   1   5 -17   58.79    2.84
   1   5 -17   56.59    2.78
  -1   5  17   58.06    2.61
  -1   5  17   42.51    3.33
  -1   5  17   40.55    3.48
  -1  -5  17   44.42    2.89
   1   5 -17   38.92    2.82
   1   5 -17   48.38    2.68
   1   5 -17   52.60    2.83
  -1   5  17   46.20    3.11
  -1  -5  16  143.13    5.00
  -1   5  16  135.08    5.50
  -1   5  16  134.88    5.43
  -1   5  16  141.92    5.38
  -1   5  16  148.11    5.43
  -1   5  16  138.05    4.92
  -1   5  16  174.18    5.14
   1   5 -16  157.12    4.96
   1   5 -16  156.18    4.91
  -1  -5  16  133.88    5.74
  -1   5  16  145.64    5.29
   1   5 -16  146.80    5.02
  -1   5  16  174.04    4.94
  -1   5  15   13.59    2.46
  -1   5  15   15.33    2.07
  -1   5  15   17.87    1.77
  -1  -5  15   16.46    2.90
  -1   5  15   17.60    2.26
   1   5 -15   19.01    2.08
  -1   5  15   17.17    2.73
  -1   5  15   16.39    2.54
   1   5 -15   15.06    1.86
  -1   5  15   15.45    1.99
   1   5 -15   16.99    1.87
   1   5 -14    3.10    1.55
  -1   5  14    5.40    1.65
   1   5 -14    4.71    1.71
  -1   5  14    3.08    1.81
  -1  -5  14    7.72    2.45
  -1   5  14    5.10    2.11
  -1   5  14    3.03    3.28
  -1   5  14    4.93    2.28
  -1   5  14    2.88    1.46
  -1   5  14    3.89    2.07
  -1   5  14    3.46    1.62
   1   5 -14    3.84    1.51
   1   5 -13  362.80    9.05
  -1  -5  13  290.01    9.61
   1   5 -13  348.94    9.10
  -1   5  13  319.81    9.19
   1   5 -13  352.57    8.99
  -1   5  13  385.93    9.21
  -1   5  13  399.81    9.08
  -1   5  13  329.38    8.90
  -1   5  12   18.80    1.78
   1   5 -12   17.81    1.69
  -1  -5  12   18.50    2.19
  -1   5  12   20.66    2.97
  -1   5  12   18.17    2.26
  -1   5  12   21.31    2.24
   1   5 -12   15.84    1.63
   1   5 -12   17.41    1.68
  -1  -5  12   22.93    2.60
  -1   5  12   17.79    1.97
   1   5 -12   16.92    1.86
  -1   5  12   18.58    1.75
  -1   5  12   19.33    1.64
   1   5 -11  136.11    4.29
  -1   5  11  135.56    4.37
   1   5 -11  141.27    4.17
  -1   5  11  138.49    4.55
  -1   5  11  146.97    4.49
  -1   5  11  146.88    4.99
  -1  -5  11  134.08    4.30
  -1   5  11  133.75    4.13
  -1   5  11  131.92    4.16
  -1  -5  11  138.67    4.53
   1   5 -11  135.08    4.17
  -1  -5  11  148.68    4.93
  -1  -5  11  143.00    4.07
  -1   5  11  135.99    4.75
  -1  -5  11  144.73    4.82
   1   5 -11  136.70    4.12
  -1   5  10  332.38    8.01
   1   5 -10  355.80    8.27
  -1  -5  10  348.20    8.72
  -1   5  10  313.08    8.32
  -1   5  10  299.27    8.06
  -1   5  10  303.68    8.00
  -1   5  10  330.32    8.34
  -1   5  10  336.99    8.75
  -1   5  10  340.53    8.45
   1   5 -10  315.18    7.82
   1   5 -10  318.56    8.09
  -1   5  10  331.07    8.30
   1   5 -10  306.49    8.10
  -1   5  10  311.56    8.57
  -1  -5  10  351.80    8.83
   1   5 -10  322.90    8.09
  -1  -5   9    8.89    2.08
  -1  -5   9    6.70    1.93
  -1   5   9    6.61    1.59
   1   5  -9    6.63    1.54
  -1   5   9    7.25    1.37
  -1   5   9    6.28    1.60
  -1   5   9    8.16    1.39
  -1   5   9    5.98    1.82
  -1   5   9    6.93    1.67
  -1   5   9    6.61    2.13
   1   5  -9    7.60    1.35
  -1   5   9    6.75    1.71
  -1   5   9    6.12    1.21
   1   5  -9   10.28    1.45
  -1   5   9    6.08    1.89
   1   5  -9    9.59    1.64
  -1   5   8 1061.23   23.91
   1   5  -8 1068.97   24.08
  -1   5   8  993.50   23.91
  -1   5   8 1021.70   24.08
  -1  -5   8 1073.07   24.40
  -1   5   8 1039.21   24.13
  -1   5   8 1076.47   24.18
  -1   5   8 1034.51   24.10
  -1   5   8 1087.39   24.32
   1  -5  -8 1059.11   23.56
  -1   5   8 1104.31   23.96
  -1   5   8 1056.74   23.96
   1   5  -8 1095.54   23.70
  -1   5   8 1035.69   24.22
  -1   5   8 1011.75   24.07
  -1   5   8 1068.35   23.93
   1   5  -8 1048.94   24.04
  -1   5   8 1061.45   24.30
  -1  -5   8 1033.08   24.34
  -1   5   7 1794.76   41.70
  -1   5   7 1849.30   41.61
  -1   5   7 1845.48   41.40
   1   5  -7 1897.03   41.54
  -1   5   7 1823.94   41.54
  -1   5   7 1820.81   41.44
  -1  -5   7 1863.16   41.73
  -1   5   7 1784.24   41.56
  -1   5   7 1848.24   41.55
  -1  -5   7 1947.75   41.21
   1  -5  -7 1925.23   41.05
  -1   5   7 1893.18   41.70
  -1   5   7 1901.37   41.57
  -1   5   7 1849.26   41.61
  -1   5   7 1863.37   41.61
  -1   5   7 1791.79   41.52
  -1   5   7 1847.73   41.64
  -1   5   7 1959.23   41.48
   1   5  -7 1931.58   41.56
  -1  -5   7 1930.06   41.60
  -1  -5   7 1769.56   40.88
  -1   5   7 1989.20   41.42
  -1   5   6 1258.46   28.84
  -1  -5   6 1300.30   28.94
  -1   5   6 1226.72   28.73
  -1   5   6 1277.33   28.78
   1   5  -6 1310.12   28.81
  -1   5   6 1335.06   28.69
  -1   5   6 1299.72   28.84
  -1  -5   6 1286.77   28.43
  -1   5   6 1258.21   28.77
   1  -5  -6 1271.64   28.28
  -1   5   6 1335.78   28.90
  -1   5   6 1305.47   28.80
  -1   5   6 1342.10   28.85
  -1   5   6 1258.32   28.84
  -1   5   6 1285.84   28.88
  -1   5   6 1279.27   28.70
  -1   5   6 1280.83   28.78
  -1   5   6 1211.87   28.69
   1   5  -6 1248.81   28.77
  -1   5   6 1311.75   28.62
  -1   5   6 1241.18   28.66
  -1  -5   6 1221.52   28.77
  -1   5   5  173.99    4.57
  -1   5   5  186.88    4.68
  -1   5   5  190.09    4.84
  -1  -5   5  202.90    5.00
  -1   5   5  182.12    4.79
  -1   5   5  180.66    4.77
  -1   5   5  183.07    4.56
  -1   5   5  192.02    4.76
   1   5  -5  203.41    4.85
  -1   5   5  195.38    4.89
  -1  -5   5  193.69    4.37
  -1   5   5  182.63    4.79
   1  -5  -5  181.46    4.21
  -1   5   5  205.82    4.86
  -1   5   5  189.94    4.83
  -1   5   5  194.37    4.91
  -1   5   5  186.71    4.85
  -1   5   5  190.82    4.81
  -1   5   5  185.44    4.72
  -1   5   5  196.56    4.90
  -1   5   5  183.49    4.69
   1   5  -5  186.99    4.52
   1   5  -5  183.26    4.89
  -1   5   5  185.11    4.23
   1   5  -5  174.44    4.62
  -1  -5   5  174.05    4.77
   1   5  -4  291.63    6.47
  -1   5   4  281.46    6.40
   1   5  -4  290.71    6.47
  -1   5   4  261.85    6.39
  -1   5   4  252.37    6.33
  -1   5   4  260.48    6.43
  -1  -5   4  271.87    5.98
   1   5  -4  257.67    6.17
  -1   5   4  245.57    6.26
  -1   5   4  271.81    6.44
  -1   5   4  287.68    6.41
  -1   5   4  268.71    6.39
  -1   5   4  258.61    6.43
  -1   5   4  267.70    6.45
  -1   5   4  272.15    6.38
  -1   5   4  272.67    6.41
  -1   5   4  256.30    6.35
  -1  -5   4  257.99    6.35
  -1   5   4  267.70    6.42
  -1   5   4  252.61    6.11
   1   5  -4  268.60    6.26
  -1   5   4  242.28    6.04
   1   5  -4  256.69    6.46
  -1   5   4  250.53    6.23
  -1  -5   3  378.38    8.73
  -1   5   3  371.38    8.63
   1   5  -3  371.38    8.68
   1   5  -3  384.18    8.69
  -1   5   3  361.50    8.55
  -1   5   3  350.60    8.64
  -1   5   3  355.38    8.67
  -1   5   3  363.46    8.59
  -1   5   3  359.13    8.62
  -1   5   3  367.73    8.64
  -1   5   3  383.20    8.58
   1   5  -3  386.99    8.50
  -1   5   3  356.32    8.27
   1   5  -3  393.09    8.79
  -1   5   3  359.77    8.51
  -1   5   3  369.60    8.61
  -1   5   3  373.52    8.63
  -1   5   3  367.50    8.62
  -1   5   3  380.65    8.65
   1   5  -3  384.35    8.66
   1   5  -3  390.68    8.58
  -1   5   3  371.93    8.45
  -1   5   3  371.81    8.41
  -1   5   2  599.88   13.73
  -1   5   2  691.80   13.91
  -1   5   2  658.56   13.89
  -1   5   2  654.23   13.87
  -1   5   2  597.65   13.74
  -1   5   2  618.63   13.78
   1   5  -2  562.45   13.52
  -1   5   2  590.37   13.82
   1   5  -2  570.02   13.93
  -1   5   2  650.56   13.90
  -1   5   2  640.94   13.85
   1   5  -2  633.84   13.94
  -1   5   2  640.34   13.74
  -1   5   2  611.55   13.72
   1   5  -2  627.40   13.84
  -1   5   1  108.15    2.84
   1   5  -1  115.27    2.99
  -1   5   1  110.09    3.29
   1   5  -1  106.45    3.14
  -1   5   1  110.88    2.60
  -1   5   1  105.30    2.71
  -1   5   1  117.04    3.10
  -1   5   1  109.61    2.87
  -1   5   1  106.48    2.85
   1   5  -1  118.85    2.65
  -1  -5   1  111.50    2.72
  -1   5   1  107.74    3.01
   1   5  -1  113.88    3.14
   1   5   0  212.60    5.28
  -1   5   0  221.13    5.22
  -1   5   0  207.29    5.27
   1   5   0  236.96    5.09
  -1   5   0  224.85    5.26
   1   5   0  232.22    5.37
  -1   5   0  217.89    5.14
  -1   5   0  205.61    5.34
  -1   5   0  226.24    5.05
  -1   5   0  211.44    5.15
  -1   5   0  213.32    4.96
  -1   5   0  214.68    5.55
   1   5   0  222.97    5.40
  -1   5  -1  599.99   12.41
   1   5   1  597.29   12.51
  -1   5  -1  589.68   12.40
   1   5   1  564.04   12.48
  -1   5  -1  522.82   12.33
   1   5   1  485.19   12.33
   1   5   1  496.19   12.31
  -1   5  -1  561.28   12.24
  -1   5  -1  537.37   12.23
   1   5   1  481.61   12.21
   1   5   1  544.96   12.29
   1   5   1  546.97   12.46
  -1   5  -1  565.13   12.31
  -1   5  -1  576.12   12.33
  -1   5  -2 1118.66   25.71
   1   5   2 1074.08   25.70
   1   5   2 1223.88   26.01
   1   5   2 1169.10   25.97
  -1   5  -2 1160.31   25.81
   1   5   2 1248.33   25.90
   1   5   2 1155.69   25.90
   1   5   2 1216.51   25.90
  -1   5  -2 1158.42   25.82
   1   5   2 1079.78   25.80
   1   5   2 1149.19   25.73
  -1   5  -2 1166.06   25.80
  -1   5  -2 1160.53   25.71
  -1   5  -2 1158.68   25.78
  -1   5  -3   89.80    2.74
   1  -5   3  137.66    3.28
   1   5   3  120.93    3.49
   1   5   3  132.50    3.39
   1   5   3  132.94    2.98
   1   5   3  117.82    3.13
   1   5   3  121.42    3.08
   1   5   3  119.10    3.13
  -1   5  -3   94.06    2.90
   1   5   3  120.29    2.82
  -1   5  -3   90.01    2.81
  -1   5  -4 1709.36   39.18
  -1   5  -4 1720.70   39.16
  -1   5  -4 1700.56   39.25
   1   5   4 1830.22   39.18
  -1   5  -4 1713.03   39.14
   1   5   4 1729.65   39.30
   1   5   4 1783.05   39.44
   1   5   4 1759.11   39.48
   1   5   4 1814.79   39.26
   1   5   4 1773.07   39.34
   1   5   4 1878.11   39.28
  -1   5  -4 1690.95   39.21
   1  -5   4 1808.65   39.49
  -1   5  -4 1787.82   39.20
  -1   5  -4 1739.78   39.11
   1   5   5 2201.16   48.67
   1   5   5 2118.51   48.50
  -1   5  -5 2214.32   48.78
  -1   5  -5 2148.99   48.60
   1   5   5 1927.34   48.61
   1   5   5 2259.37   48.83
  -1   5  -5 2198.98   48.70
  -1   5  -5 2118.71   48.67
   1   5   5 2252.82   49.06
   1   5   5 2183.16   48.95
   1   5   5 2336.00   48.94
  -1   5  -5 2213.68   48.68
   1   5   5 2224.10   48.73
   1   5   5 2337.65   48.78
   1   5   5 2261.11   48.54
   1   5   5 2284.91   48.87
  -1   5  -5 2161.50   48.72
   1   5   5 2242.56   48.77
   1  -5   5 2269.32   49.07
  -1   5  -5 2072.38   48.55
   1  -5   6  270.00    6.52
  -1   5  -6  237.04    6.03
   1   5   6  222.20    5.59
   1   5   6  238.10    5.92
  -1  -5  -6  273.00    5.89
  -1   5  -6  213.20    5.85
  -1   5  -6  207.72    5.73
   1   5   6  255.03    6.35
   1   5   6  263.63    6.28
   1   5   6  263.20    6.69
   1   5   6  226.51    5.93
   1   5   6  236.36    6.01
   1   5   6  248.08    5.77
   1   5   6  255.64    6.19
  -1   5  -6  223.01    5.92
   1   5   6  247.05    6.11
  -1   5  -6  207.55    5.66
   1  -5   6  285.82    6.60
  -1   5  -7  763.02   17.36
  -1   5  -7  743.07   17.34
  -1   5  -7  745.56   17.18
   1   5   7  747.04   17.48
   1   5   7  719.26   17.29
   1   5   7  730.99   17.93
   1   5   7  727.28   17.66
   1   5   7  767.42   17.64
   1   5   7  758.46   17.35
  -1   5  -7  774.50   17.40
   1   5   7  759.70   17.56
   1   5   7  740.81   17.38
   1   5   7  756.66   17.17
   1  -5   7  821.58   17.96
  -1   5  -7  729.17   17.06
  -1   5  -7  776.96   17.47
   1   5   7  723.08   17.36
   1  -5   7  792.26   17.87
  -1  -5  -7  799.85   17.26
   1   5   8  864.52   20.31
   1   5   8  878.14   20.73
   1   5   8  831.49   20.35
  -1   5  -8  903.84   20.06
   1   5   8  877.06   20.07
  -1   5  -8  877.37   20.16
   1   5   8  854.92   20.05
   1   5   8  871.49   20.26
   1  -5   8  867.83   20.61
   1   5   8  912.38   20.24
   1   5   8  867.83   20.00
  -1   5  -8  871.03   20.05
   1   5   8  862.95   20.00
   1  -5   8  905.99   20.57
  -1   5  -8  839.97   19.94
  -1   5  -8  907.12   20.11
  -1  -5  -8  855.47   19.89
   1   5   9   26.97    1.87
   1  -5   9   33.10    2.27
   1   5   9   24.99    1.69
   1   5   9   22.54    2.05
   1  -5   9   32.16    2.65
  -1   5  -9   30.05    1.87
  -1   5  -9   31.19    1.84
  -1   5  -9   29.43    1.86
   1  -5   9   29.70    2.45
   1   5   9   24.02    2.29
   1   5   9   32.17    2.53
   1  -5  10  211.99    6.22
  -1   5 -10  215.52    5.70
   1   5  10  189.92    5.58
   1   5  10  191.93    5.88
   1  -5  10  184.77    6.28
   1   5  10  176.88    5.62
  -1   5 -10  202.08    5.70
  -1   5 -10  216.04    5.64
  -1   5 -10  223.86    5.69
   1  -5  10  222.59    6.16
   1   5  10  221.74    5.92
   1   5  10  223.14    5.62
   1   5  10  174.84    5.89
   1   5  10  179.65    5.98
   1   5  11    1.80    1.94
   1   5  11    1.24    2.15
   1  -5  11    4.97    2.22
   1   5  11    1.65    1.56
   1   5  11    0.33    1.82
   1  -5  11    2.35    2.30
  -1   5 -11    2.22    1.49
   1   5  11    0.79    1.52
   1  -5  11    0.62    2.03
  -1   5 -11    1.23    1.40
  -1   5 -11    1.48    1.41
   1   5  11    1.42    1.32
   1   5  11    1.24    1.63
   1  -5  11    1.17    1.75
   1  -5  12   16.18    2.67
   1   5  12   16.13    1.87
   1   5  12   16.58    1.99
  -1   5 -12   16.34    1.91
  -1   5 -12   17.13    1.81
  -1   5 -12   19.69    1.96
   1   5  12   24.06    2.29
   1   5  12   23.45    1.72
   1  -5  12   20.61    2.18
   1  -5  12   21.91    2.37
   1  -5  13    6.65    2.44
   1  -5  13    4.59    2.62
   1   5  13    8.11    2.16
  -1   5 -13    4.93    1.89
   1   5  13   18.34    1.69
   1   5  13   18.06    2.23
  -1   5 -13   10.46    1.73
   1   5  13    9.84    1.96
  -1   5 -13    8.51    1.81
   1   5  13    7.62    2.28
  -1   5 -13   13.35    1.80
  -1   5 -13   11.14    1.75
   1  -5  14  107.05    5.08
   1   5  14  113.20    4.71
  -1   5 -14  100.67    4.39
   1   5  14  173.12    4.57
   1   5  14  170.04    5.13
  -1   5 -14  141.03    4.58
  -1   5 -14  145.57    4.58
  -1   5 -14  132.87    4.52
   1  -5  14   95.24    5.12
  -1   5 -14  131.12    4.51
   1   5  14  120.31    4.53
   1   5  15    0.23    2.10
   1  -5  15   -0.38    2.84
   1   5  15    0.51    2.20
  -1   5 -15   -1.01    1.91
   1   5  15    2.82    2.02
   1   5  15    1.70    1.60
  -1   5 -15    2.74    1.70
  -1   5 -15    2.74    1.78
   1   5  15    0.24    1.93
  -1   5 -15    1.81    1.76
   1   5  16   10.67    2.31
   1   5  16   12.79    2.48
  -1   5 -16   13.20    2.20
   1   5  16   10.81    1.66
   1   5  16    5.35    2.05
   1   5  16   12.78    2.49
   1   5  16   13.17    2.10
  -1   5 -16   12.51    2.08
  -1   5 -16   13.27    2.03
  -1   5 -16   14.24    2.08
  -1   5 -16   13.24    1.94
  -1   5 -17    8.33    1.85
   1   5  17   10.49    2.45
   1   5  17    8.65    2.27
   1   5  17    8.41    1.85
   1   5  17   10.28    2.44
   1   5  17    7.41    2.03
   1   5  17    7.57    1.60
  -1   5 -17    9.79    1.91
  -1   5 -17   11.80    2.05
  -1   5 -17   11.58    2.11
   1   5  18   22.86    1.84
   1   5  18   21.71    2.24
   1   5  18   21.62    2.19
   1   5  18   22.10    2.73
   1   5  18   21.60    2.66
  -1   5 -18   22.83    2.20
  -1   5 -18   22.13    2.10
  -1   5 -18   18.87    2.02
   1  -5  19  115.66    4.38
   1   5  19  113.92    4.26
   1  -5  19  137.62    4.77
   1   5  19  115.24    4.70
   1   5  19  143.24    4.49
   1   5  19  121.06    4.76
   1  -5  20    3.20    1.66
   1   5  20    4.96    1.93
   1   5  20    3.80    1.63
   1  -5  20    4.05    1.73
   1   5  20    4.47    1.82
   1   5  20    3.83    1.86
   1   5  20    2.70    1.45
   1  -5  20    3.10    1.79
   1   5  21   10.09    1.52
   1  -5  21   13.07    1.70
   1   5  21   13.92    1.77
   1   5  21   10.57    1.77
   1   5  21   13.09    1.49
   1   5  21   11.98    1.83
   1   5  21    8.89    1.59
  -1   5 -21   11.03    1.71
   1   5  22   21.62    1.68
   1  -5  22   22.14    1.78
   1   5  22   22.23    1.73
   1   5  22   21.48    1.43
  -1   5 -22   21.19    1.38
   1   5  22   17.90    1.49
  -1   5 -22   19.02    1.61
   1  -5  22   22.09    1.61
  -1   5 -23   10.42    1.11
   1  -5  23   11.66    1.22
  -1  -6  24    0.39    0.88
  -1   6  24    0.17    0.86
  -1  -6  23    7.44    1.35
  -1  -6  23    4.40    1.25
  -1   6  23    3.60    1.17
   1   6 -23    6.12    1.00
  -1   6  23    9.61    1.37
  -1  -6  23    4.51    1.31
  -1  -6  22    2.64    1.50
  -1   6  22    3.21    1.46
  -1   6  22    5.66    1.59
  -1   6  22    2.50    1.58
  -1  -6  22    3.13    1.56
  -1   6  22    3.83    1.44
  -1  -6  22    3.51    1.53
  -1   6  22    3.64    1.29
  -1   6  22    3.63    1.67
  -1   6  21    2.02    1.87
  -1   6  21    0.98    1.69
  -1  -6  21   -1.46    1.62
   1   6 -21   -0.38    1.35
  -1   6  21    1.00    1.63
  -1  -6  21   -0.44    1.62
  -1   6  21    1.04    1.77
  -1   6  21    0.21    1.47
  -1   6  21    1.41    1.43
  -1   6  21    0.45    1.63
   1   6 -20   30.86    2.09
  -1   6  20   27.14    2.42
  -1  -6  20   33.95    2.55
   1   6 -20   35.94    2.25
   1   6 -20   31.14    2.14
  -1   6  19   70.50    3.74
  -1   6  19   72.38    3.62
   1   6 -19   67.41    3.10
  -1   6  19   69.30    3.40
   1   6 -19   64.64    3.00
   1   6 -19   76.25    3.25
  -1   6  19   63.25    3.70
  -1   6  18   10.72    2.54
   1   6 -18    9.57    1.84
  -1   6  18    8.40    2.49
   1   6 -18    8.50    1.85
  -1   6  18   10.82    1.70
  -1   6  18   13.86    2.02
   1   6 -18   10.30    1.90
   1   6 -18   10.53    2.11
   1   6 -17  316.41    8.50
  -1   6  17  298.78    9.17
  -1   6  17  284.70    9.12
   1   6 -17  294.24    8.75
  -1   6  17  292.73    9.08
  -1   6  17  359.55    8.94
   1   6 -17  338.46    8.74
   1   6 -17  329.04    8.60
  -1  -6  17  280.56    9.44
  -1   6  17  288.02    8.61
  -1   6  17  306.50    9.12
  -1   6  17  320.96    9.04
   1   6 -17  314.96    8.73
  -1   6  17  359.08    8.57
  -1   6  16   30.07    2.91
  -1   6  16   32.55    2.97
  -1   6  16   32.64    2.65
  -1   6  16   47.45    2.66
   1   6 -16   41.04    2.42
   1   6 -16   43.98    2.51
  -1   6  16   28.31    2.98
  -1   6  16   32.41    3.32
  -1  -6  16   25.22    3.29
   1   6 -16   36.40    2.51
  -1   6  16   40.81    2.84
   1   6 -15    1.39    1.70
  -1   6  15    1.14    1.96
  -1  -6  15    1.59    2.60
  -1   6  15    1.40    2.54
  -1   6  15    1.49    2.21
   1   6 -15    1.10    1.64
  -1   6  15    0.09    2.12
  -1   6  15    0.55    1.89
  -1   6  15    1.76    2.16
  -1   6  15    1.77    1.68
   1   6 -15    0.66    1.58
  -1   6  15    1.71    1.55
  -1   6  14  312.51    9.31
  -1   6  14  311.54    9.28
  -1   6  14  324.49   10.00
   1   6 -14  351.57    8.89
  -1   6  14  333.57    9.27
  -1   6  14  330.44    8.81
  -1   6  14  322.69    9.23
  -1   6  14  309.02    8.90
  -1   6  14  369.69    8.92
  -1  -6  14  325.44    9.71
  -1   6  14  361.98    8.97
   1   6 -14  335.30    8.82
   1   6 -14  340.98    8.87
   1   6 -14  349.38    9.05
  -1   6  14  338.11    9.14
  -1   6  13  255.35    8.16
  -1   6  13  254.22    7.50
   1   6 -13  266.22    7.09
  -1   6  13  252.10    7.43
   1   6 -13  260.14    7.20
  -1   6  13  248.32    7.28
  -1   6  13  253.96    7.10
  -1   6  13  258.00    7.45
  -1   6  13  274.44    7.08
  -1   6  12   15.34    2.21
   1   6 -12   14.15    1.63
  -1  -6  12   17.29    2.47
  -1   6  12   14.50    1.66
  -1   6  12   15.30    1.70
   1   6 -12   12.90    1.64
  -1   6  12   12.61    1.88
   1   6 -12   11.91    1.77
  -1   6  12    9.56    1.56
  -1  -6  12   12.34    2.10
   1   6 -12   10.99    1.64
  -1  -6  11  212.84    6.79
  -1  -6  11  206.14    6.69
  -1   6  11  214.18    6.35
   1   6 -11  227.73    6.31
   1   6 -11  250.17    6.25
  -1   6  11  227.87    6.51
  -1   6  11  214.22    6.85
  -1   6  11  221.48    6.53
  -1   6  11  261.63    6.33
  -1   6  11  250.19    6.26
  -1   6  11  213.84    6.48
  -1   6  11  222.18    6.18
  -1  -6  11  222.13    6.07
  -1   6  11  232.19    6.73
   1   6 -11  238.19    6.20
   1   6 -11  225.88    5.91
   1   6 -11  238.25    6.23
  -1  -6  10    8.93    1.99
   1   6 -10    9.06    1.61
  -1   6  10    4.46    1.62
  -1  -6  10    9.28    2.17
  -1   6  10    7.09    1.35
   1   6 -10    7.91    1.60
  -1   6  10    6.63    1.63
  -1   6  10    6.54    1.76
  -1   6  10    6.11    1.87
  -1   6  10    6.88    2.32
  -1   6  10    6.77    1.91
  -1   6  10    7.76    1.37
  -1   6  10    8.13    1.51
  -1   6  10    6.89    1.81
  -1   6  10    5.72    1.49
   1   6 -10   10.63    1.50
   1   6 -10    8.43    1.41
  -1   6  10    5.06    1.95
   1   6 -10    8.81    1.42
   1   6 -10    7.37    1.19
   1   6  -9   92.15    3.26
  -1  -6   9   97.63    3.74
  -1   6   9   86.28    2.95
  -1  -6   9   97.22    3.80
  -1   6   9  103.05    3.09
   1   6  -9  103.51    3.33
  -1   6   9   99.08    3.32
  -1   6   9  100.32    3.81
  -1   6   9  105.55    3.55
  -1   6   9   93.53    3.44
  -1   6   9   87.18    3.06
   1   6  -9   91.59    2.74
  -1   6   9  100.93    3.46
  -1   6   9  100.08    3.17
  -1   6   9   98.34    3.04
   1   6  -9   94.74    3.13
  -1   6   9   96.19    3.53
   1   6  -9   90.10    3.11
   1   6  -9   97.06    2.92
  -1  -6   8  967.05   21.64
  -1  -6   8  920.65   21.57
  -1   6   8  871.77   21.09
  -1   6   8  920.68   21.27
   1   6  -8  924.95   21.26
  -1   6   8  938.16   21.10
  -1   6   8  917.34   21.29
  -1   6   8  906.62   21.44
  -1   6   8  953.67   21.38
  -1   6   8  958.92   21.50
  -1   6   8  915.07   21.34
  -1   6   8  917.07   21.36
  -1   6   8  909.56   21.15
  -1   6   8  919.41   21.38
  -1   6   8  960.80   21.16
  -1   6   8  918.55   21.12
  -1   6   8  945.74   21.10
   1   6  -8  929.91   21.25
   1   6  -8  900.09   20.99
  -1  -6   7    9.59    1.73
  -1   6   7    3.91    1.29
  -1   6   7    4.54    1.49
  -1   6   7    4.52    1.58
  -1   6   7    4.72    1.64
  -1   6   7    8.35    1.33
   1   6  -7    8.19    1.49
  -1   6   7    8.07    1.51
  -1   6   7    6.83    1.71
  -1   6   7    6.79    1.69
  -1   6   7    6.11    1.84
  -1  -6   7    4.54    0.91
  -1   6   7    8.14    1.64
  -1   6   7    5.94    1.43
  -1   6   7    6.03    1.59
  -1   6   7    5.83    1.62
  -1   6   7    6.52    1.41
  -1   6   7    5.22    1.61
  -1   6   7    2.37    1.18
  -1   6   7    1.62    1.25
  -1  -6   7    1.87    1.47
   1   6  -7    2.03    1.64
  -1  -6   6  131.64    4.16
   1   6  -6  131.31    3.99
  -1   6   6  136.35    3.88
  -1   6   6  144.99    4.09
  -1   6   6  133.51    3.77
  -1   6   6  123.96    4.02
  -1   6   6  132.82    4.06
  -1   6   6  138.33    4.05
  -1   6   6  139.39    4.14
  -1  -6   6  153.03    3.50
  -1   6   6  151.19    4.02
  -1   6   6  136.65    4.06
  -1   6   6  134.06    3.91
  -1   6   6  144.92    4.11
  -1   6   6  134.97    3.99
  -1   6   6  136.23    4.09
  -1   6   6  138.75    4.02
  -1   6   6  139.14    4.03
  -1   6   6  161.92    3.93
   1   6  -6  154.13    4.19
  -1  -6   6  150.92    4.09
  -1   6   6  149.05    3.28
  -1   6   5  156.25    3.70
  -1   6   5  142.18    3.84
  -1   6   5  135.22    3.78
  -1   6   5  135.59    3.83
   1   6  -5  135.40    3.18
  -1   6   5  145.51    3.50
  -1   6   5  125.90    3.68
   1   6  -5  124.15    3.78
  -1   6   5  119.53    3.56
  -1   6   5  119.37    3.84
  -1   6   5  123.30    3.85
  -1   6   5  125.75    3.75
  -1   6   5  123.53    3.79
  -1  -6   5  138.24    3.80
  -1   6   5  122.20    3.82
  -1   6   5  129.66    3.81
  -1   6   5  134.06    3.83
  -1   6   5  131.57    3.67
  -1   6   5  123.29    3.57
   1   6  -5  132.62    3.48
  -1  -6   5  142.50    3.22
  -1   6   5  136.33    3.71
   1   6  -5  149.94    3.96
  -1   6   5  145.01    3.62
   1   6  -5  149.94    3.57
  -1   6   5  141.28    3.32
  -1   6   5  135.81    3.43
   1   6  -5  135.60    3.63
   1   6  -4 1991.90   46.85
  -1   6   4 2094.38   46.64
  -1   6   4 2101.97   46.75
   1   6  -4 2225.56   46.82
  -1  -6   4 2146.35   46.87
  -1   6   4 2139.56   46.78
  -1   6   4 2098.04   46.76
   1   6  -4 2121.51   46.80
  -1   6   4 2005.00   46.69
  -1  -6   4 2091.44   46.33
  -1   6   4 2216.40   46.71
   1   6  -4 2075.48   46.61
  -1   6   4 2160.01   46.77
  -1   6   4 2050.28   46.78
  -1   6   4 2091.68   46.77
  -1   6   4 2033.50   46.80
  -1   6   4 2086.19   46.72
  -1   6   4 2124.79   46.78
  -1   6   4 2118.72   46.79
  -1   6   4 2109.97   46.78
   1   6  -4 2072.65   46.59
  -1   6   4 2045.03   46.58
  -1   6   4 2107.30   46.50
   1   6  -4 2115.84   46.68
  -1   6   4 2190.49   46.57
  -1   6   4 2102.28   46.80
  -1  -6   4 2035.23   46.74
   1   6  -3 1767.55   37.97
  -1   6   3 1720.81   37.93
  -1   6   3 1610.21   37.94
  -1   6   3 1608.29   37.82
   1   6  -3 1677.98   37.81
  -1   6   3 1745.58   37.86
  -1   6   3 1689.57   37.77
   1   6  -3 1747.93   37.98
  -1   6   3 1728.41   38.00
  -1   6   3 1745.65   37.94
  -1   6   3 1687.98   37.89
  -1   6   3 1719.42   37.91
  -1   6   3 1713.90   37.73
  -1   6   3 1756.18   37.78
   1   6  -3 1715.40   37.87
  -1   6   3 1716.99   37.94
  -1   6   3 1708.84   37.93
  -1  -6   3 1731.21   38.02
  -1   6   3 1646.27   37.90
   1   6  -3 1655.24   38.03
  -1   6   3 1659.95   37.79
  -1   6   3 1699.15   37.92
   1   6  -2 1744.00   40.71
  -1   6   2 1823.54   40.59
   1   6  -2 1899.31   40.66
  -1   6   2 1880.34   40.68
  -1  -6   2 1865.22   40.68
  -1   6   2 1752.95   40.46
   1   6  -2 1737.38   40.60
  -1   6   2 1776.63   40.45
  -1   6   2 1845.18   40.56
  -1   6   2 1884.92   40.64
  -1   6   2 1880.59   40.58
  -1   6   2 1894.67   40.62
  -1   6   2 1822.93   40.61
  -1   6   2 1880.51   40.62
  -1   6   2 1855.93   40.50
   1   6  -2 1753.28   40.27
  -1   6   2 1842.74   40.52
  -1  -6   2 1814.93   40.55
   1   6  -2 1863.82   40.59
  -1   6   2 1834.14   40.50
  -1   6   2 1869.74   40.47
   1   6  -2 1841.08   40.56
  -1  -6   1 1544.72   32.41
  -1   6   1 1370.15   32.26
   1   6  -1 1437.86   32.08
  -1   6   1 1381.56   32.22
  -1   6   1 1394.71   32.12
  -1   6   1 1443.70   32.03
   1   6  -1 1577.92   32.41
  -1   6   1 1510.41   32.42
  -1   6   1 1533.00   32.33
  -1   6   1 1500.00   32.34
  -1   6   1 1436.35   32.62
  -1   6   1 1453.97   32.33
   1   6  -1 1411.14   32.42
  -1   6   1 1519.93   32.43
  -1   6   1 1478.34   32.38
  -1  -6   1 1428.83   32.11
   1   6  -1 1469.21   32.56
  -1   6   1 1417.11   32.25
   1   6  -1 1438.56   32.34
  -1   6   0  226.04    5.11
  -1   6   0  215.43    5.02
  -1   6   0  214.02    5.44
  -1   6   0  221.56    5.30
  -1   6   0  220.96    5.37
  -1   6   0  218.25    5.72
  -1   6   0  215.79    5.38
   1   6   0  212.83    5.58
  -1   6   0  228.92    5.23
  -1   6   0  214.44    5.47
  -1   6   0  228.88    5.32
   1   6   0  214.37    5.38
  -1   6   0  225.87    5.34
   1   6   0  222.83    5.45
   1   6   0  221.26    5.15
   1   6   1  364.98    8.23
  -1   6  -1  358.43    8.46
  -1   6  -1  350.22    8.20
  -1   6  -1  357.41    8.21
  -1   6  -1  358.26    8.40
   1   6   1  358.41    8.55
  -1   6  -1  366.82    8.41
   1   6   1  356.48    8.52
  -1   6  -1  352.17    8.36
   1   6   1  367.37    8.39
   1   6   1  334.16    8.41
   1   6   1  355.30    8.32
  -1   6  -1  375.96    8.32
  -1   6  -1  362.64    8.32
   1   6   2  190.58    4.88
  -1   6  -2  197.65    4.95
  -1   6  -2  192.30    4.85
   1  -6   2  177.50    5.05
  -1   6  -2  201.54    4.75
  -1   6  -2  205.67    4.83
   1   6   2  235.76    4.91
   1   6   2  180.45    5.23
   1   6   2  175.51    5.17
   1   6   2  184.82    4.90
  -1   6  -2  190.88    4.94
   1   6   2  194.49    5.11
  -1   6  -2  189.01    4.97
   1   6   2  193.02    5.11
  -1   6  -2  230.46    5.01
   1   6   2  220.85    5.06
   1  -6   2  210.14    5.04
  -1   6  -2  212.84    4.97
  -1   6  -3  155.24    3.84
  -1   6  -3  143.12    4.01
   1   6   3  160.79    3.99
  -1   6  -3  130.82    3.87
   1  -6   3  197.50    4.39
  -1   6  -3  139.52    3.90
   1   6   3  137.28    3.87
   1   6   3  166.22    4.53
   1   6   3  177.32    4.49
  -1   6  -3  164.79    4.03
   1   6   3  175.02    4.12
   1   6   3  171.62    4.24
   1   6   3  166.33    4.28
   1   6   3  164.82    4.24
   1   6   3  136.52    4.08
  -1   6  -3  142.87    3.95
  -1   6  -3  149.06    3.99
  -1  -6  -4 1313.64   28.00
   1  -6   4 1332.17   28.32
  -1   6  -4 1172.55   27.93
  -1   6  -4 1176.77   28.03
   1   6   4 1237.88   27.97
  -1   6  -4 1168.56   27.94
   1   6   4 1213.83   27.95
  -1   6  -4 1189.66   27.93
   1   6   4 1251.18   28.28
   1   6   4 1243.40   28.30
   1   6   4 1274.96   28.06
   1   6   4 1316.44   28.13
   1   6   4 1299.26   27.85
   1   6   4 1305.84   28.18
   1   6   4 1322.71   28.16
   1   6   4 1231.57   27.96
  -1   6  -4 1255.17   28.01
  -1   6  -4 1227.43   28.01
  -1   6  -5  431.07   10.22
   1   6   5  437.47   10.13
  -1   6  -5  427.46   10.10
  -1   6  -5  414.80    9.99
   1  -6   5  433.79   10.50
  -1  -6  -5  428.67   10.00
  -1  -6  -5  431.17   10.13
  -1  -6  -5  447.40   10.00
   1   6   5  408.68   10.49
   1   6   5  392.05   10.56
   1   6   5  416.03   10.22
   1   6   5  445.45   10.26
   1   6   5  443.68    9.97
   1   6   5  449.09   10.35
  -1   6  -5  421.13   10.17
  -1   6  -5  422.07    9.99
   1   6   5  446.78   10.19
  -1   6  -5  431.50   10.06
   1   6   5  435.66   10.33
   1  -6   6  501.18   11.64
   1  -6   6  487.81   11.57
  -1   6  -6  462.82   11.07
  -1  -6  -6  469.58   10.82
  -1   6  -6  461.64   11.20
   1   6   6  472.34   11.13
   1   6   6  446.25   10.84
  -1   6  -6  478.80   10.88
   1   6   6  480.99   11.40
   1   6   6  458.58   11.79
   1   6   6  459.92   11.48
  -1  -6  -6  509.81   11.00
  -1   6  -6  455.28   10.98
   1   6   6  460.22   11.05
   1   6   6  493.55   11.24
   1   6   6  471.07   11.33
   1   6   6  484.90   11.22
   1   6   6  496.30   10.93
  -1   6  -6  448.39   11.14
  -1   6  -6  456.40   11.09
  -1   6  -6  449.23   10.90
   1   6   6  480.72   11.20
  -1  -6  -7  326.86    7.77
  -1   6  -7  325.62    7.95
  -1   6  -7  335.59    7.96
  -1  -6  -7  317.63    7.64
   1  -6   7  312.45    8.47
   1   6   7  314.85    8.36
   1   6   7  319.26    8.25
   1   6   7  309.99    8.75
  -1   6  -7  327.78    8.01
  -1   6  -7  320.61    7.89
   1   6   7  335.66    7.96
   1   6   7  317.65    7.74
   1   6   7  322.88    8.04
   1   6   7  316.19    8.17
   1  -6   7  327.68    8.49
  -1   6  -7  330.00    7.81
   1   6   7  296.57    8.11
   1   6   7  323.88    7.91
   1   6   7  323.84    7.94
  -1   6  -7  328.11    8.08
   1   6   7  332.97    8.15
  -1   6  -7  322.26    7.69
   1  -6   8  140.93    4.54
  -1   6  -8  134.16    3.76
   1   6   8  130.57    3.81
  -1   6  -8  131.99    3.94
   1   6   8  124.91    3.63
   1   6   8  125.99    4.17
   1   6   8  127.63    3.98
  -1   6  -8  134.38    3.86
  -1   6  -8  134.86    3.85
   1   6   8  124.34    3.89
   1   6   8  130.45    3.79
  -1   6  -8  135.44    3.66
   1   6   8  130.50    4.07
   1  -6   8  122.63    4.51
   1   6   8  123.25    4.47
   1   6   8  122.88    4.22
   1   6   8  126.32    5.19
   1  -6   8  119.90    4.42
   1   6   9   31.84    2.31
   1   6   9   31.23    2.05
   1   6   9   33.47    2.41
   1   6   9   32.13    2.73
  -1   6  -9   32.07    1.94
  -1   6  -9   34.37    1.93
  -1   6  -9   34.87    2.07
  -1   6  -9   35.53    2.01
   1  -6   9   33.82    2.63
  -1   6  -9   31.48    1.79
   1  -6   9   35.43    2.74
   1  -6   9   33.20    2.45
   1   6   9   30.28    2.24
   1   6   9   34.08    1.87
   1   6  10    7.24    2.38
   1   6  10    7.99    2.03
  -1   6 -10    6.30    1.46
   1  -6  10    9.18    2.11
  -1   6 -10    5.90    1.47
   1   6  10    7.48    1.62
   1   6  10    8.32    1.94
  -1   6 -10    8.72    1.55
  -1   6 -10    6.61    1.58
   1   6  10    6.92    1.63
   1   6  10   10.91    1.47
   1  -6  10    8.47    1.92
   1   6  10    9.73    1.86
   1  -6  10    8.34    2.37
   1   6  11   75.48    3.82
  -1   6 -11   98.21    3.38
   1  -6  11   77.97    4.05
   1  -6  11   70.99    3.94
   1   6  11   96.85    3.25
   1  -6  11  106.84    3.95
   1   6  11  100.97    3.62
   1   6  11   82.30    3.28
  -1   6 -11   85.16    3.33
  -1   6 -11   96.07    3.34
   1   6  11   79.07    3.30
   1  -6  11   91.77    3.98
   1   6  12  125.92    4.76
  -1   6 -12  142.70    4.50
   1   6  12  134.90    4.52
  -1   6 -12  136.69    4.53
   1  -6  12  151.01    5.06
   1   6  12  160.45    4.51
   1   6  12  155.22    4.82
   1   6  12  112.06    4.79
   1   6  12  126.26    4.71
   1  -6  12  150.20    5.26
   1   6  13   37.63    2.81
   1  -6  13   34.15    3.16
   1   6  13   41.51    2.88
  -1   6 -13   34.44    2.68
   1   6  13   55.79    3.01
   1   6  13   64.18    2.63
  -1   6 -13   50.37    2.60
  -1   6 -13   49.04    2.59
  -1   6 -13   49.83    2.60
   1   6  13   43.09    2.69
  -1   6 -13   40.16    2.54
   1  -6  13   24.55    3.29
   1   6  14    1.27    2.09
   1  -6  14    1.71    2.47
   1  -6  14   -0.79    2.74
   1   6  14    0.58    2.09
  -1   6 -14    1.29    1.85
   1   6  14    0.99    1.52
   1   6  14   -0.68    1.98
   1   6  14    0.62    1.85
  -1   6 -14    0.04    1.65
  -1   6 -14    0.40    1.61
  -1   6 -14    1.65    1.69
  -1   6 -14    1.33    1.66
   1   6  15   -0.05    2.10
   1  -6  15    1.08    2.82
   1   6  15    1.42    2.21
   1   6  15    1.99    2.18
  -1   6 -15   -0.22    1.97
   1   6  15    1.03    1.96
  -1   6 -15   -0.20    1.77
  -1   6 -15    1.15    1.76
  -1   6 -15    0.88    1.75
  -1   6 -16   15.34    2.25
   1   6  16   15.11    2.28
   1   6  16   16.54    1.74
   1   6  16   15.12    2.52
   1   6  16   13.80    2.53
   1   6  16   14.53    2.40
  -1   6 -16   18.44    2.13
  -1   6 -16   19.22    2.08
  -1   6 -16   17.01    2.17
   1   6  16   12.37    2.27
  -1   6 -16   14.64    2.00
   1   6  16   14.84    1.99
   1  -6  16   14.65    3.22
  -1   6 -17   71.87    3.28
   1   6  17   68.02    3.88
   1   6  17   70.59    3.69
  -1   6 -17   64.75    3.40
  -1   6 -17   74.87    3.42
  -1   6 -17   80.46    3.46
   1   6  17   72.29    3.80
   1   6  17   82.69    3.18
   1   6  17   84.88    3.44
   1   6  18   91.05    3.89
   1   6  18  116.43    3.77
   1   6  18  124.63    4.25
  -1   6 -18   84.88    3.96
  -1   6 -18  100.54    3.92
   1   6  18   99.95    4.37
   1   6  18   99.40    4.46
  -1   6 -18  116.85    4.12
  -1   6 -18  114.83    4.05
   1   6  19   24.01    2.13
   1  -6  19   26.68    2.55
   1   6  20    0.24    1.82
   1   6  20   -0.11    1.45
   1  -6  20    0.16    1.62
   1   6  20    1.79    1.74
   1   6  20    1.06    1.42
   1   6  20    0.20    1.72
   1  -6  20    1.16    1.72
   1   6  21   17.12    1.79
   1   6  21   13.37    1.77
   1   6  21   12.23    1.60
  -1   6 -21   13.21    1.73
   1  -6  21   14.88    1.73
   1   6  21   14.62    1.53
   1  -6  22   22.41    1.70
  -1   6 -22   21.34    1.62
   1   6  22   25.40    1.69
  -1   6 -22   23.17    1.41
   1   6  22   23.84    1.45
  -1   6 -23   30.91    1.51
   1  -6  23   33.95    1.57
  -1  -7  23   12.50    1.42
  -1  -7  23   10.89    1.09
  -1  -7  23   11.66    1.27
  -1   7  23    9.09    1.23
  -1   7  22    0.96    1.41
  -1   7  22    3.60    1.48
  -1   7  22    0.50    1.23
  -1   7  22    3.07    1.37
  -1  -7  22    1.38    1.43
  -1   7  22    1.12    1.56
  -1   7  21    1.10    1.38
  -1  -7  21   -0.69    1.59
  -1   7  21    0.64    1.50
   1   7 -21   -0.56    1.29
  -1   7  21   -0.09    1.64
  -1   7  21    0.71    1.64
  -1   7  21    1.19    1.82
  -1  -7  21    1.07    1.58
  -1   7  21    0.06    1.48
  -1   7  21    0.90    1.75
   1   7 -20   20.75    1.85
   1   7 -20   19.04    1.85
  -1   7  20   19.67    2.15
  -1   7  20   17.15    2.20
   1   7 -19   10.96    1.85
  -1   7  19   14.59    2.16
   1   7 -19   11.53    1.78
  -1   7  19   12.81    2.48
  -1   7  19   14.73    2.51
  -1   7  19   13.31    2.41
  -1   7  19   12.27    2.33
  -1   7  19   10.21    2.00
   1   7 -19   15.35    2.11
   1   7 -19    9.82    1.78
  -1   7  19    9.33    1.61
  -1   7  19   14.45    2.29
  -1   7  18  130.75    5.19
  -1   7  18  137.52    5.30
  -1   7  18  131.98    5.17
   1   7 -18  124.31    4.82
  -1   7  18  141.12    4.50
   1   7 -18  136.82    4.64
  -1   7  18  152.34    4.92
   1   7 -18  134.03    4.65
   1   7 -18  144.16    4.80
   1   7 -17   -0.04    1.88
   1   7 -17   -0.28    1.56
   1   7 -17    0.37    1.70
  -1   7  17    0.78    2.05
   1   7 -17    0.32    1.88
  -1  -7  17   -0.56    2.59
  -1   7  17   -0.59    1.97
  -1   7  17   -2.68    2.38
  -1   7  17   -0.12    1.72
  -1   7  17   -0.45    2.22
   1   7 -17   -0.63    1.69
  -1   7  17    0.86    1.46
  -1   7  16   18.55    2.42
   1   7 -16   14.26    2.14
  -1   7  16   15.64    2.74
  -1   7  16   17.80    3.02
  -1   7  16   15.78    2.57
  -1   7  16   16.87    2.26
  -1   7  16   14.92    2.58
   1   7 -16   18.07    2.06
   1   7 -16   18.78    2.05
  -1   7  16   17.86    2.20
  -1  -7  16   15.42    2.97
  -1   7  15   11.98    2.51
  -1   7  15   10.40    2.90
   1   7 -15   12.07    1.82
  -1   7  15   12.16    2.25
   1   7 -15   11.24    2.05
  -1  -7  15    9.58    2.80
  -1   7  15   11.72    2.36
  -1   7  15    9.76    1.72
  -1   7  15   10.53    2.19
  -1   7  15   13.25    2.45
  -1   7  15   10.22    1.73
   1   7 -15   10.76    1.90
  -1   7  15   10.34    1.90
  -1   7  14    3.74    1.61
  -1  -7  14    2.94    2.60
   1   7 -14    2.55    1.74
  -1   7  14    3.02    1.88
  -1   7  14    3.13    2.29
  -1   7  14    2.35    2.58
  -1   7  14    2.85    3.67
   1   7 -14    4.19    1.56
  -1   7  14    2.63    1.58
  -1   7  14    2.41    2.03
  -1   7  14    2.69    1.83
  -1   7  14    1.93    2.07
  -1   7  14    2.65    1.63
   1   7 -14    4.81    1.61
   1   7 -14    3.44    1.57
  -1   7  13  429.53   12.40
  -1   7  13  441.14   12.99
  -1   7  13  449.59   12.49
  -1   7  13  414.88   12.34
  -1   7  13  446.22   12.16
  -1   7  13  448.32   12.41
  -1   7  13  587.32   12.34
  -1   7  13  481.60   12.36
   1   7 -13  504.49   12.32
  -1   7  13  529.80   12.30
   1   7 -13  520.17   12.25
   1   7 -13  536.17   12.21
  -1  -7  13  536.63   12.80
   1   7 -12   73.34    2.91
  -1  -7  12   68.52    3.60
  -1  -7  12   73.16    3.74
  -1   7  12   70.31    3.02
  -1   7  12   75.17    2.98
   1   7 -12   80.11    3.02
  -1   7  12   72.76    3.18
   1   7 -12   71.01    3.10
  -1   7  12   78.46    3.00
   1   7 -12   72.18    2.99
  -1  -7  12   76.08    3.56
  -1  -7  11  132.88    4.76
  -1   7  11  118.11    4.06
   1   7 -11  126.67    4.03
  -1  -7  11  124.77    4.67
   1   7 -11  123.93    3.88
  -1   7  11  119.55    4.41
  -1   7  11  129.96    4.36
  -1   7  11  128.60    4.81
  -1   7  11  122.22    4.40
  -1   7  11  115.37    4.23
  -1   7  11  114.79    3.88
  -1   7  11  122.54    4.27
  -1   7  11  120.09    4.06
   1   7 -11  117.08    3.88
  -1   7  11  113.94    3.81
  -1   7  11  114.87    3.84
   1   7 -11  118.39    3.62
   1   7 -11  121.10    3.85
  -1  -7  10  204.45    6.35
   1   7 -10  211.73    5.86
  -1   7  10  203.76    5.90
  -1   7  10  210.75    5.66
   1   7 -10  214.07    5.87
  -1   7  10  215.57    5.76
  -1   7  10  210.58    5.72
  -1  -7  10  200.04    6.36
  -1   7  10  212.79    6.13
  -1   7  10  214.72    6.12
  -1   7  10  219.09    6.45
  -1   7  10  209.40    6.04
  -1   7  10  207.95    5.76
  -1   7  10  215.88    6.09
  -1   7  10  217.74    5.77
   1   7 -10  218.71    5.77
  -1   7  10  215.09    6.18
   1   7 -10  205.76    5.51
   1   7 -10  206.30    5.72
  -1   7   9  283.01    7.28
   1   7  -9  296.26    7.36
  -1  -7   9  283.64    7.74
  -1   7   9  272.72    7.17
  -1  -7   9  290.63    7.85
  -1   7   9  278.28    7.20
   1   7  -9  291.38    7.41
  -1   7   9  278.67    7.34
  -1   7   9  287.96    7.64
  -1   7   9  278.89    7.55
  -1   7   9  287.96    7.59
  -1   7   9  288.30    7.84
  -1   7   9  272.09    7.48
  -1   7   9  284.72    7.26
  -1   7   9  281.66    7.51
  -1   7   9  283.39    7.26
  -1   7   9  287.04    7.23
   1   7  -9  287.40    6.94
  -1   7   9  295.85    7.19
   1   7  -9  275.63    7.24
   1   7  -9  285.00    7.09
   1   7  -9  284.91    7.22
  -1   7   8  173.78    4.35
   1   7  -8  139.55    4.34
  -1   7   8  143.35    4.22
  -1   7   8  149.34    4.40
  -1   7   8  147.16    4.27
  -1  -7   8  126.15    4.61
  -1   7   8  137.95    4.31
  -1   7   8  147.38    4.60
  -1   7   8  137.18    4.55
  -1   7   8  145.29    4.50
  -1   7   8  141.37    4.74
  -1   7   8  133.66    4.46
  -1   7   8  147.99    4.50
  -1   7   8  146.19    4.25
  -1   7   8  142.41    4.53
  -1   7   8  158.56    4.36
  -1  -7   8  152.18    4.50
   1   7  -8  160.40    4.13
  -1   7   8  171.96    4.30
   1   7  -8  173.56    4.57
  -1   7   7  258.50    6.78
  -1   7   7  237.52    6.65
  -1  -7   7  250.41    6.89
  -1   7   7  255.42    6.67
  -1   7   7  259.62    6.68
  -1   7   7  258.06    6.54
   1   7  -7  254.03    6.66
  -1   7   7  258.02    6.93
  -1   7   7  248.45    6.76
  -1   7   7  253.84    6.76
  -1   7   7  255.22    6.75
  -1   7   7  262.26    6.76
  -1   7   7  256.67    6.56
  -1   7   7  258.08    6.78
  -1   7   7  273.75    6.58
   1   7  -7  277.45    6.81
  -1   7   7  288.33    6.60
  -1  -7   7  275.72    6.78
  -1   7   7  259.67    6.24
  -1   7   6  609.49   14.18
  -1  -7   6  630.35   14.32
  -1   7   6  617.79   14.07
   1   7  -6  639.14   14.16
  -1   7   6  624.10   14.20
  -1   7   6  610.85   13.89
  -1  -7   6  575.74   14.10
  -1   7   6  618.79   14.28
  -1   7   6  606.63   14.20
  -1   7   6  636.59   14.19
  -1   7   6  641.89   14.23
  -1   7   6  608.58   14.02
  -1   7   6  610.96   14.16
  -1   7   6  631.12   14.15
  -1   7   6  623.99   14.18
  -1   7   6  613.92   14.13
  -1   7   6  608.13   14.13
  -1   7   6  580.92   13.98
   1   7  -6  570.41   13.84
  -1   7   6  592.96   13.93
  -1   7   6  576.16   14.06
   1   7  -6  585.25   14.18
  -1   7   6  596.22   13.48
  -1   7   6  588.43   13.63
  -1   7   6  609.80   13.77
  -1   7   5  862.55   19.65
   1   7  -5  843.42   19.14
  -1   7   5  834.22   19.62
  -1   7   5  850.92   19.30
   1   7  -5  894.84   19.66
  -1   7   5  897.57   19.58
  -1   7   5  865.85   19.72
  -1   7   5  842.34   19.44
  -1   7   5  889.74   19.71
  -1   7   5  894.31   19.68
  -1   7   5  872.09   19.66
  -1  -7   5  841.58   19.61
  -1   7   5  849.42   19.67
   1   7  -5  849.03   19.32
  -1   7   5  884.01   19.65
  -1   7   5  828.97   19.63
  -1   7   5  885.09   19.66
  -1   7   5  848.90   19.54
   1   7  -5  871.69   19.40
  -1   7   5  875.03   19.70
   1   7  -5  858.42   19.42
  -1   7   5  845.65   19.45
   1   7  -5  863.96   19.72
  -1   7   5  830.41   19.59
  -1   7   5  891.51   19.35
  -1   7   5  831.99   19.23
  -1   7   4  129.61    3.50
   1   7  -4  128.19    3.85
  -1   7   4  133.85    3.70
   1   7  -4  143.24    3.78
  -1   7   4  133.87    3.80
  -1  -7   4  131.52    3.83
  -1   7   4  122.65    3.71
   1   7  -4  134.09    3.73
  -1   7   4  129.49    3.67
  -1  -7   4  128.73    3.01
  -1   7   4  131.28    3.57
   1   7  -4  132.88    3.48
  -1   7   4  138.34    3.57
  -1   7   4  128.29    3.77
  -1   7   4  131.38    3.70
  -1   7   4  134.76    3.73
  -1   7   4  136.42    3.79
   1   7  -4  132.69    3.39
  -1   7   4  130.98    3.69
  -1   7   4  124.42    3.74
  -1   7   4  124.66    3.74
  -1   7   4  122.20    3.40
   1   7  -4  129.72    3.49
  -1  -7   4  131.12    3.66
  -1   7   4  136.08    3.69
  -1   7   4  141.33    3.45
  -1   7   4  137.86    3.35
   1   7  -4  140.82    3.59
   1   7  -3   13.98    1.49
  -1   7   3   15.61    1.53
  -1  -7   3   13.37    1.56
  -1   7   3   16.00    1.47
   1   7  -3   14.49    1.39
  -1   7   3   17.17    1.19
  -1   7   3   18.52    1.23
  -1   7   3   16.59    1.35
  -1   7   3   17.40    1.39
  -1   7   3   16.30    1.48
  -1   7   3   17.14    1.40
  -1   7   3   15.01    1.50
  -1   7   3   15.34    1.52
  -1   7   3   17.30    1.58
  -1   7   3   19.40    1.15
   1   7  -3   15.86    1.18
  -1   7   3   18.19    1.27
  -1   7   3   18.94    1.50
   1   7  -3   17.45    1.72
  -1   7   3   18.15    1.10
   1   7  -3   17.52    1.33
  -1   7   3   17.59    1.21
  -1   7   2   89.25    2.88
   1   7  -2   94.27    3.04
  -1  -7   2  116.91    3.09
   1   7  -2   90.07    2.38
  -1   7   2   91.60    2.70
  -1   7   2   90.53    2.70
   1   7  -2  110.11    2.96
  -1   7   2  113.89    3.06
   1   7  -2  119.40    3.06
  -1   7   2   95.24    2.65
  -1   7   2  104.65    2.90
  -1   7   2  102.63    2.78
  -1   7   2  108.96    2.90
  -1   7   2  102.01    3.00
  -1   7   2   96.11    3.02
  -1  -7   2   94.22    2.79
  -1   7   2   98.30    2.81
  -1   7   2   92.34    2.95
   1   7  -2   98.30    2.87
   1   7  -2  102.66    2.84
  -1   7   2   96.70    2.68
   1   7  -1   35.03    1.76
  -1  -7   1   32.34    1.70
  -1   7   1   30.05    1.65
   1   7  -1   29.30    1.64
  -1   7   1   26.72    1.43
  -1   7   1   24.98    1.34
   1   7  -1   33.10    1.10
  -1   7   1   31.25    1.72
   1   7  -1   32.14    1.59
  -1   7   1   27.19    1.58
  -1   7   1   30.86    0.95
  -1   7   1   29.99    1.50
  -1   7   1   27.90    1.72
  -1   7   1   31.03    1.52
  -1   7   1   29.04    2.07
  -1   7   1   31.08    1.66
  -1  -7   1   33.09    1.43
  -1  -7   1   30.45    1.09
  -1   7   1   29.80    1.36
  -1   7   1   28.09    1.66
   1   7  -1   33.69    1.95
   1   7  -1   30.60    1.57
  -1   7   1   28.24    1.42
  -1   7   0   76.76    2.23
   1   7   0   87.03    2.53
  -1   7   0   78.38    2.60
   1   7   0   81.79    2.50
  -1   7   0   78.42    2.67
   1   7   0   89.20    2.20
  -1  -7   0   82.49    2.32
  -1   7   0   73.33    2.41
  -1   7   0   77.64    2.57
  -1   7   0   74.05    2.97
   1   7   0   82.05    2.82
  -1   7   0   79.42    2.50
  -1   7   0   79.61    2.09
  -1  -7   0   88.93    2.58
   1   7   0   86.11    2.58
  -1   7   0   71.59    2.42
   1   7   0   85.37    2.51
  -1   7   0   73.68    2.39
   1   7   1  372.51    8.40
  -1   7  -1  369.81    8.33
  -1   7  -1  344.33    8.21
  -1   7  -1  334.96    8.28
  -1   7  -1  356.71    8.11
   1   7   1  332.60    8.31
  -1   7  -1  322.05    8.37
   1   7   1  395.88    8.19
  -1   7  -1  333.01    8.19
   1   7   1  336.67    8.50
  -1   7  -1  334.94    8.34
  -1   7  -1  351.07    8.34
   1   7   1  337.46    8.47
   1  -7   1  364.07    8.30
  -1  -7  -1  359.27    8.21
   1   7   1  357.33    8.28
  -1   7  -1  349.57    8.74
   1   7   1  380.14    8.38
   1  -7   2  634.95   12.76
  -1   7  -2  502.13   12.36
   1   7   2  619.34   12.57
  -1   7  -2  642.71   12.73
  -1   7  -2  545.90   12.46
  -1   7  -2  547.22   12.52
  -1   7  -2  521.47   12.28
  -1   7  -2  523.84   12.40
   1   7   2  558.76   12.76
   1   7   2  492.77   12.39
  -1   7  -2  572.98   12.44
  -1   7  -2  580.49   12.59
   1   7   2  588.86   12.76
   1   7   2  543.28   12.72
  -1   7  -2  587.75   12.60
  -1  -7  -2  505.85   12.38
   1  -7   2  525.33   12.57
  -1   7  -2  507.43   12.52
   1   7   2  489.08   12.55
   1   7   2  556.71   12.50
   1   7   3  980.54   21.79
  -1   7  -3  963.85   21.84
  -1   7  -3  973.08   21.70
  -1   7  -3  955.98   21.72
   1  -7   3 1052.73   22.08
  -1  -7  -3 1010.57   21.80
  -1   7  -3  935.55   21.73
  -1   7  -3  939.76   21.54
   1   7   3  956.41   21.75
   1   7   3  938.86   22.08
   1   7   3 1008.66   22.14
   1   7   3  977.04   21.86
  -1   7  -3  980.83   21.84
   1   7   3  949.84   21.99
   1   7   3 1010.69   22.02
   1   7   3 1023.97   22.01
   1   7   3  948.39   21.88
  -1   7  -3  991.10   21.81
  -1  -7  -3  922.08   21.65
   1  -7   3  866.16   21.91
  -1   7  -3  990.46   21.85
   1  -7   4  857.16   18.13
  -1  -7  -4  827.01   17.75
  -1   7  -4  755.27   17.68
   1   7   4  781.91   17.73
  -1   7  -4  752.16   17.80
  -1   7  -4  757.75   17.71
   1   7   4  790.46   18.12
   1   7   4  734.38   18.07
  -1   7  -4  770.86   17.73
   1   7   4  765.89   17.83
   1   7   4  806.60   17.93
   1   7   4  798.88   17.97
   1   7   4  814.58   17.97
  -1   7  -4  775.80   17.77
  -1  -7  -4  733.83   17.58
   1   7   4  726.07   17.82
  -1  -7  -4  836.83   17.68
  -1   7  -5  659.44   14.76
  -1  -7  -5  650.49   14.68
  -1  -7  -5  623.89   14.77
   1  -7   5  656.59   15.22
  -1   7  -5  639.51   14.81
  -1   7  -5  640.03   14.93
   1   7   5  642.17   14.83
  -1   7  -5  649.74   14.76
   1   7   5  654.77   14.80
  -1   7  -5  660.09   14.79
   1   7   5  605.91   15.31
  -1  -7  -5  632.98   14.62
   1   7   5  607.36   15.20
   1   7   5  616.79   14.90
   1   7   5  642.62   14.99
   1   7   5  657.27   15.07
   1   7   5  668.37   15.05
  -1   7  -5  667.42   14.89
   1   7   5  638.38   14.84
  -1   7  -5  626.56   14.83
  -1  -7  -6  124.33    2.74
   1  -7   6  115.95    3.58
  -1  -7  -6  125.62    2.99
   1   7   6   81.38    2.56
   1   7   6   87.52    2.77
  -1   7  -6   74.57    2.86
  -1   7  -6  113.17    2.70
  -1  -7  -6  109.54    2.64
   1   7   6  102.14    3.67
   1   7   6  102.10    4.10
   1   7   6   89.23    2.89
   1   7   6   98.54    3.06
   1   7   6   96.81    2.62
   1   7   6   97.97    3.08
   1   7   6   98.62    3.17
   1   7   6   96.51    3.16
  -1   7  -6   65.36    2.67
  -1   7  -6   69.26    2.73
  -1  -7  -7 1384.24   31.58
   1  -7   7 1405.97   32.15
  -1   7  -7 1420.60   31.53
   1   7   7 1446.02   31.79
   1   7   7 1386.95   31.58
   1  -7   7 1379.53   32.17
   1   7   7 1405.83   31.64
  -1   7  -7 1365.72   31.72
  -1   7  -7 1404.25   31.63
  -1  -7  -7 1407.55   31.45
   1   7   7 1305.76   31.98
   1   7   7 1388.61   32.26
  -1   7  -7 1402.01   31.62
   1   7   7 1405.23   31.76
   1   7   7 1404.05   31.41
   1   7   7 1415.78   31.87
   1   7   7 1404.16   31.75
  -1   7  -7 1445.82   31.71
   1   7   7 1396.51   31.73
  -1   7  -7 1395.92   31.59
  -1   7  -7 1390.39   31.41
   1   7   8  310.42    8.68
  -1   7  -8  327.80    8.17
   1   7   8  324.30    8.24
   1   7   8  322.58    8.33
   1   7   8  323.62    8.13
  -1   7  -8  314.39    7.98
   1   7   8  326.05    8.39
   1   7   8  332.79    8.50
   1   7   8  335.54    8.34
   1  -7   8  351.20    8.97
   1  -7   8  359.45    8.90
  -1   7  -8  322.12    8.18
  -1   7  -8  327.53    8.12
  -1   7  -8  331.14    8.25
   1   7   9   37.07    2.26
   1   7   9   33.47    2.36
   1   7   9   34.90    2.20
   1  -7   9   36.84    2.84
   1   7   9   25.79    1.80
   1   7   9   24.62    2.08
  -1   7  -9   26.45    1.56
  -1   7  -9   32.00    2.07
  -1   7  -9   28.24    1.89
  -1   7  -9   30.52    1.88
   1   7   9   33.02    2.85
  -1   7  -9   30.74    1.97
  -1   7  -9   31.12    1.81
   1  -7   9   32.25    2.57
   1   7  10   54.04    2.82
   1   7  10   50.78    2.92
   1   7  10   53.73    2.73
   1  -7  10   52.13    3.38
   1   7  10   61.62    2.86
   1   7  10   67.00    2.56
   1  -7  10   68.35    3.22
   1   7  10   53.52    2.53
  -1   7 -10   57.68    2.71
  -1   7 -10   60.58    2.57
  -1   7 -10   65.87    2.64
   1   7  10   53.64    3.30
   1  -7  10   58.86    3.31
  -1   7 -10   55.91    2.62
  -1   7 -11    3.88    1.48
   1  -7  11    3.76    2.07
   1  -7  11    7.13    2.48
  -1   7 -11    4.87    1.56
[truncated: 3,273,803 more chars]
