# Supplementary material for: Enabling nucleophilic reactivity in molecular calcium fluoride complexes
Source: Nat Chem. 2024 May 14;16(9):1473–80. doi: 10.1038/s41557-024-01524-x (PMC11375610; doi:10.1038/s41557-024-01524-x)
Supplement: Supplementary file 25 — Structure factor file for compound 9-THF; CCDC reference 2312195. [file 41557_2024_1524_MOESM25_ESM.fcf]

#
# h,k,l, Fc-squared, Fo-squared, sigma(Fo-squared), status flag
#
data_027jsjs23_auto
_shelx_title ' 027jsjs23_auto_a.res in P2(1)/n'
_shelx_refln_list_code          4
_shelx_F_calc_maximum      279.24
_exptl_crystal_F_000      2288.00
_reflns_d_resolution_high  0.7943

loop_
 _space_group_symop_operation_xyz
 'x, y, z'
 '-x+1/2, y+1/2, -z+1/2'
 '-x, -y, -z'
 'x-1/2, -y-1/2, z-1/2'

_cell_length_a    13.9341
_cell_length_b    23.1953
_cell_length_c    20.6154
_cell_angle_alpha  90.000
_cell_angle_beta  109.653
_cell_angle_gamma  90.000

_shelx_F_squared_multiplier     1.000

loop_
 _refln_index_h
 _refln_index_k
 _refln_index_l
 _refln_F_squared_calc
 _refln_F_squared_meas
 _refln_F_squared_sigma
 _refln_observed_status
   2   0   0       5418.60       4693.38        63.35 o
   4   0   0      13937.93      14282.87       130.39 o
   6   0   0       5639.07       5851.97        86.42 o
   8   0   0       4665.08       4615.41        57.02 o
  10   0   0        289.20        216.01        20.97 o
  12   0   0       1036.30       1308.09        50.22 o
  14   0   0       2020.00       2160.14        45.70 o
  16   0   0         50.28         51.55         9.75 o
   1   1   0       3759.93       3869.00        47.53 o
   2   1   0        646.56        568.25         7.50 o
   3   1   0      15435.90      13778.88       214.61 o
   4   1   0       1547.53       1532.15        34.82 o
   5   1   0        193.85        234.47         8.13 o
   6   1   0         39.58         53.02         5.95 o
   7   1   0       2279.79       2273.19        21.66 o
   8   1   0        676.13        699.91         9.19 o
   9   1   0       1143.60       1204.55        18.04 o
  10   1   0       1030.01       1013.20        15.38 o
  11   1   0        442.04        402.74        20.11 o
  12   1   0          1.69          4.81         5.23 o
  13   1   0        299.39        284.36        17.14 o
  14   1   0        169.99        156.66         5.76 o
  15   1   0        267.72        329.84        10.02 o
  16   1   0        100.35        104.39        10.13 o
   0   2   0         75.78        104.86         4.88 o
   1   2   0      10306.41       9884.50        88.81 o
   2   2   0      24200.06      22522.07       382.08 o
   3   2   0       3206.47       2902.75        26.88 o
   4   2   0       1392.05       1278.03         9.03 o
   5   2   0         11.75         16.09         2.91 o
   6   2   0         47.09         14.46         3.31 o
   7   2   0        412.65        523.36        24.57 o
   8   2   0       4988.19       5155.24        38.06 o
   9   2   0         90.41         99.89         9.65 o
  10   2   0       1514.34       1564.65        23.42 o
  11   2   0        560.14        632.64        12.19 o
  12   2   0         26.99         62.25         5.33 o
  13   2   0        187.51        167.97         5.44 o
  14   2   0       1211.24       1269.36        28.72 o
  15   2   0         59.72         73.24         5.70 o
  16   2   0         22.71         26.75         7.00 o
   1   3   0        236.57        166.06         4.09 o
   2   3   0      23325.88      22378.11       186.70 o
   3   3   0      11872.68      11109.21        97.30 o
   4   3   0       1973.19       2094.91        38.47 o
   5   3   0       1076.28        981.30        15.78 o
   6   3   0       2318.42       2512.23        21.57 o
   7   3   0        390.95        322.39        27.97 o
   8   3   0        899.20        892.66        12.52 o
   9   3   0         64.49         52.26         6.52 o
  10   3   0         31.56         37.67         5.68 o
  11   3   0       1709.81       1678.27        41.09 o
  12   3   0        408.74        415.50        18.19 o
  13   3   0        193.84        214.78         6.19 o
  14   3   0         70.45         58.67         5.79 o
  15   3   0        269.25        394.54        21.51 o
  16   3   0         75.97         64.92         7.27 o
   0   4   0      10230.69       9737.00        96.43 o
   1   4   0       2392.60       2319.00        24.19 o
   2   4   0        619.65        616.81         6.13 o
   3   4   0       4101.04       4259.40        84.83 o
   4   4   0      26834.26      27056.89       154.58 o
   5   4   0         19.57          9.71         2.58 o
   6   4   0       2263.61       2398.23        21.61 o
   7   4   0       1952.39       2287.91        38.08 o
   8   4   0       1225.98       1230.79        54.52 o
   9   4   0       1731.00       1715.54        24.14 o
  10   4   0        505.41        530.99        10.51 o
  11   4   0        486.76        496.16         8.68 o
  12   4   0        143.57        135.30        18.78 o
  13   4   0        222.74        253.53         7.06 o
  14   4   0          3.37          3.77         5.24 o
  15   4   0          1.98         -0.50         4.18 o
  16   4   0         45.25         29.22         6.68 o
   1   5   0       2217.07       1845.43        18.86 o
   2   5   0      17548.27      16475.78        86.17 o
   3   5   0         66.66         73.39         6.34 o
   4   5   0        826.10        912.28        17.99 o
   5   5   0      14939.51      15411.54        82.50 o
   6   5   0        615.17        714.58        23.88 o
   7   5   0       4754.16       4782.62        37.06 o
   8   5   0         36.85         26.45         4.16 o
   9   5   0         22.10          8.87         5.31 o
  10   5   0        290.89        277.78         7.80 o
  11   5   0         25.20         21.88         5.43 o
  12   5   0         36.10         23.93         7.65 o
  13   5   0         59.57         75.65         5.73 o
  14   5   0         29.88         20.32         5.57 o
  15   5   0          1.78          6.88         4.64 o
  16   5   0         69.31         65.97        22.49 o
   0   6   0         43.20         65.61         4.00 o
   1   6   0       2276.24       1852.87        11.60 o
   2   6   0        414.47        532.93         9.60 o
   3   6   0       1480.46       1726.29        60.69 o
   4   6   0       8210.52       8651.44        58.56 o
   5   6   0         81.91         80.84         9.16 o
   6   6   0       2412.93       2240.60        57.59 o
   7   6   0        387.10        392.01         6.07 o
   8   6   0          6.19         10.05         4.61 o
   9   6   0        115.83        132.65         6.09 o
  10   6   0        263.52        271.08         8.90 o
  11   6   0         53.22         61.43         6.00 o
  12   6   0          1.15          0.56         8.82 o
  13   6   0        625.20        601.89        12.60 o
  14   6   0         24.66         27.69         5.49 o
  15   6   0         34.83         36.06         6.09 o
  16   6   0         90.77         78.47         6.36 o
   1   7   0        833.02        678.79         9.24 o
   2   7   0       1989.28       2055.39        11.26 o
   3   7   0       3944.26       3934.13        22.46 o
   4   7   0        664.82        668.56         8.35 o
   5   7   0       2913.11       3171.99        35.40 o
   6   7   0         33.11         26.38         3.49 o
   7   7   0       1505.93       1435.39        17.10 o
   8   7   0        693.39        709.42        12.97 o
   9   7   0         99.89        108.33        12.35 o
  10   7   0        318.04        330.58        11.55 o
  11   7   0        169.87        178.79         7.93 o
  12   7   0        857.47        861.72        27.90 o
  13   7   0          0.10          1.91         5.37 o
  14   7   0          4.99          0.73         5.18 o
  15   7   0         45.73         47.65         5.27 o
  16   7   0        130.96         77.70         7.90 o
   0   8   0         25.09         11.20         2.26 o
   1   8   0       6805.20       7242.74        48.51 o
   2   8   0        963.21       1071.34        11.56 o
   3   8   0        558.71        709.78        15.16 o
   4   8   0      10094.71      10436.38       127.12 o
   5   8   0        115.25         61.31         3.63 o
   6   8   0        263.28        215.59        11.27 o
   7   8   0        283.97        317.21        10.62 o
   8   8   0        299.07        254.51         9.36 o
   9   8   0       2668.60       2540.40        36.11 o
  10   8   0       1012.38        985.84        24.54 o
  11   8   0       2119.49       2202.88        45.52 o
  12   8   0        660.62        670.65        21.57 o
  13   8   0        210.40        259.84        15.33 o
  14   8   0        214.32        200.43         7.91 o
  15   8   0         53.16         57.42         5.12 o
   1   9   0       3475.53       3534.82        18.11 o
   2   9   0       5324.82       5381.17        27.79 o
   3   9   0       1012.48        985.74        15.04 o
   4   9   0        940.74        899.76        13.97 o
   5   9   0        267.17        256.76         6.61 o
   6   9   0      14809.24      14330.14       123.70 o
   7   9   0        185.46        133.00         8.93 o
   8   9   0       2537.79       2552.11        38.66 o
   9   9   0        301.77        304.52         8.92 o
  10   9   0          5.99         16.84         7.09 o
  11   9   0       1245.99       1423.80        45.01 o
  12   9   0       1491.67       1428.14        64.43 o
  13   9   0          4.18          6.76         6.01 o
  14   9   0          1.74         -2.09         5.27 o
  15   9   0         18.73         12.44         4.44 o
   0  10   0       3443.88       3850.50        26.01 o
   1  10   0         58.19         34.72         2.05 o
   2  10   0       4102.14       4006.31        20.86 o
   3  10   0       2306.93       2115.41        21.38 o
   4  10   0       5593.62       5546.24        34.74 o
   5  10   0       4591.03       4286.82        35.06 o
   6  10   0       1056.95       1170.94        19.11 o
   7  10   0        328.04        304.85         8.89 o
   8  10   0        735.96        710.55        11.57 o
   9  10   0        827.12        858.06        15.59 o
  10  10   0       1782.88       1811.10        36.36 o
  11  10   0          4.04          4.48         9.53 o
  12  10   0        163.48        150.02         6.88 o
  13  10   0        623.26        604.26        33.11 o
  14  10   0         40.40         35.09         5.23 o
  15  10   0        238.71        216.97        26.77 o
   1  11   0        243.60        190.95        10.44 o
   2  11   0       9204.17       9169.33        70.60 o
   3  11   0        172.08        202.86        10.21 o
   4  11   0        458.55        527.95         7.99 o
   5  11   0       1274.75       1234.68        20.16 o
   6  11   0       3836.34       3874.99        49.53 o
   7  11   0        422.92        422.08        16.11 o
   8  11   0       1559.50       1536.07        24.36 o
   9  11   0       5169.62       5381.30       102.67 o
  10  11   0       2217.07       2295.18        35.59 o
  11  11   0       1039.56        992.12        28.14 o
  12  11   0        535.40        583.52        40.43 o
  13  11   0         33.54         41.16         5.29 o
  14  11   0         10.80         16.85         4.47 o
  15  11   0          3.38         -0.96         3.82 o
   0  12   0        795.54        988.98        10.95 o
   1  12   0       1157.97        962.66         8.53 o
   2  12   0        351.33        355.61         4.44 o
   3  12   0       5705.24       5869.96        39.18 o
   4  12   0         37.93         66.63         6.71 o
   5  12   0       4613.77       4396.86        31.55 o
   6  12   0        213.46        178.17         6.69 o
   7  12   0       4027.34       3926.13        32.22 o
   8  12   0        764.33        686.80        11.78 o
   9  12   0         36.61         38.54         6.79 o
  10  12   0        513.87        456.25         8.96 o
  11  12   0         24.81         27.95         7.96 o
  12  12   0        606.91        566.53        24.03 o
  13  12   0        305.48        309.04        27.58 o
  14  12   0          2.88          3.09         4.33 o
   1  13   0        148.53        191.74        10.06 o
   2  13   0      10451.17      10159.10        87.12 o
   3  13   0        372.57        324.17        15.84 o
   4  13   0        861.61        888.94         9.25 o
   5  13   0        104.25         98.79         9.82 o
   6  13   0       1714.57       1764.15        77.91 o
   7  13   0       3442.00       3530.37        59.28 o
   8  13   0       1199.25       1327.96        48.28 o
   9  13   0          2.14          6.91         6.63 o
  10  13   0        166.31        184.73        17.13 o
  11  13   0       1610.42       1642.98        28.77 o
  12  13   0        704.96        688.79        75.51 o
  13  13   0         25.31         15.00         4.14 o
  14  13   0         34.21         21.58         4.46 o
   0  14   0        944.05       1202.31        13.70 o
   1  14   0       2200.78       2856.68        20.07 o
   2  14   0       1901.78       1869.13        56.59 o
   3  14   0       1161.20       1084.88        21.41 o
   4  14   0        262.35        267.96        24.96 o
   5  14   0       4053.47       3919.78        72.27 o
   6  14   0        265.87        325.62        10.71 o
   7  14   0       2648.54       2595.74        94.94 o
   8  14   0          6.49          8.65         7.07 o
   9  14   0       1675.49       1553.77        30.31 o
  10  14   0        228.57        263.41         9.06 o
  11  14   0        437.41        480.47        13.11 o
  12  14   0         89.32         95.03         5.71 o
  13  14   0        801.14        892.78        61.22 o
  14  14   0          2.17          4.82         4.61 o
   1  15   0       2096.65       2142.26        19.35 o
   2  15   0       1169.62       1117.99        42.76 o
   3  15   0       2990.82       3189.09        25.88 o
   4  15   0       1473.43       1353.22        20.08 o
   5  15   0        172.40        176.79        11.80 o
   6  15   0        984.60        938.78        44.84 o
   7  15   0        491.05        501.54        17.15 o
   8  15   0       3790.42       3594.05        56.94 o
   9  15   0         10.96         17.08         7.47 o
  10  15   0        252.86        288.52        32.26 o
  11  15   0        477.89        502.67        28.68 o
  12  15   0        562.64        601.94        37.85 o
  13  15   0        105.86         72.09         6.35 o
  14  15   0         22.96         19.09         7.65 o
   0  16   0       2577.65       2570.03        78.13 o
   1  16   0        194.21        197.77         6.44 o
   2  16   0        431.56        480.87         7.77 o
   3  16   0         41.14         49.97         4.96 o
   4  16   0         84.92        101.33         6.07 o
   5  16   0         33.85         25.94         5.05 o
   6  16   0         69.25         70.93         7.66 o
   7  16   0          0.50         10.57         6.12 o
   8  16   0        787.79        771.98        66.38 o
   9  16   0       2029.50       1998.73        80.22 o
  10  16   0          1.63         -1.58         6.49 o
  11  16   0        263.80        254.77         7.92 o
  12  16   0         10.59         13.83         4.49 o
  13  16   0          3.31          4.59         4.47 o
   1  17   0          7.83         10.23         4.31 o
   2  17   0          1.65          7.63         4.10 o
   3  17   0        346.05        392.74         8.30 o
   4  17   0          6.33          5.69         5.27 o
   5  17   0        254.05        203.09        10.27 o
   6  17   0         26.02         22.68         6.27 o
   7  17   0        880.11        813.46        15.17 o
   8  17   0          0.34          0.44         6.11 o
   9  17   0          0.46          2.41         5.97 o
  10  17   0        223.93        211.96         9.96 o
  11  17   0        221.01        232.54        12.12 o
  12  17   0        389.65        343.62         8.30 o
  13  17   0         52.95         49.72         5.42 o
   0  18   0         99.67        137.39         7.22 o
   1  18   0          6.85         16.64         4.52 o
   2  18   0         73.29         75.46         4.96 o
   3  18   0        592.42        648.75        15.21 o
   4  18   0        701.01        659.30        18.58 o
   5  18   0        127.91        139.32         7.77 o
   6  18   0        407.38        379.01         8.77 o
   7  18   0        144.38        139.47        27.14 o
   8  18   0         16.61         11.34         6.37 o
   9  18   0          7.97         11.17         8.08 o
  10  18   0        414.21        388.97        11.86 o
  11  18   0        239.45        205.25         9.81 o
  12  18   0          6.77          6.75         4.78 o
   1  19   0        446.04        400.61        11.10 o
   2  19   0         82.69         84.32         5.51 o
   3  19   0         63.03         82.43         6.71 o
   4  19   0        355.80        318.20         7.70 o
   5  19   0        114.79        142.28        15.26 o
   6  19   0        104.11         91.01         8.49 o
   7  19   0        735.98        674.30        13.64 o
   8  19   0         28.33         22.81         6.64 o
   9  19   0        402.82        421.15        12.25 o
  10  19   0         44.95         33.99         5.53 o
  11  19   0          4.34          6.39         4.29 o
  12  19   0         20.34         21.90         7.62 o
   0  20   0         42.26         44.61         7.72 o
   1  20   0        329.86        329.30         7.45 o
   2  20   0        383.58        388.74        18.21 o
   3  20   0         98.65         84.52         5.76 o
   4  20   0        891.59        925.91        33.33 o
   5  20   0          7.51          7.52         6.46 o
   6  20   0          2.01          5.55         5.52 o
   7  20   0        203.69        213.25         7.11 o
   8  20   0          5.65          0.32         6.12 o
   9  20   0        115.52        102.15         5.32 o
  10  20   0        264.17        265.19        18.71 o
  11  20   0        109.58        124.87         5.93 o
   1  21   0        386.78        374.91         6.87 o
   2  21   0         26.08         33.46         4.56 o
   3  21   0        192.39        193.83         8.82 o
   4  21   0          0.38          2.44         6.19 o
   5  21   0        145.22        125.81         6.39 o
   6  21   0        152.84        150.46         8.58 o
   7  21   0        807.32        861.80        21.11 o
   8  21   0         51.36         48.20         6.26 o
   9  21   0         28.15         26.90         4.55 o
  10  21   0        259.03        309.02        17.67 o
  11  21   0        215.76        142.95         8.98 o
   0  22   0        889.33        788.41        16.26 o
   1  22   0         46.76         36.42         5.73 o
   2  22   0        275.85        284.63         8.04 o
   3  22   0        382.27        356.82         7.58 o
   4  22   0        694.28        722.84        17.57 o
   5  22   0        187.82        189.44         6.79 o
   6  22   0         48.11         49.24         7.92 o
   7  22   0          3.57          3.90         5.30 o
   8  22   0        524.72        523.29        25.82 o
   9  22   0        139.32        130.83         4.95 o
  10  22   0        223.09        203.52         7.41 o
   1  23   0       2181.64       2170.26        38.78 o
   2  23   0         32.60         30.74         4.94 o
   3  23   0       1498.99       1582.10        26.28 o
   4  23   0        360.48        381.30        22.31 o
   5  23   0        123.27        100.54         6.83 o
   6  23   0        166.95        182.22        10.55 o
   7  23   0        716.62        722.10        22.57 o
   8  23   0          9.92         11.45         4.50 o
   9  23   0         62.64         56.77         5.53 o
   0  24   0        838.13        920.22        25.02 o
   1  24   0          4.24          8.68         7.05 o
   2  24   0        296.94        295.08        11.50 o
   3  24   0        327.36        296.98        15.27 o
   4  24   0        938.90        997.10        30.89 o
   5  24   0          9.40          1.46         4.95 o
   6  24   0        205.32        265.31        17.48 o
   7  24   0        212.74        251.60        28.00 o
   8  24   0        460.90        390.36        16.58 o
   9  24   0         13.86         13.22         6.00 o
   1  25   0         28.14         28.00         4.55 o
   2  25   0        151.84        150.08         5.97 o
   3  25   0       1383.03       1385.32        58.49 o
   4  25   0         50.77         43.44         4.67 o
   5  25   0        235.30        222.99        15.07 o
   6  25   0        151.75        149.25         5.99 o
   7  25   0        744.31        690.74        44.60 o
   8  25   0         71.21         79.91         8.96 o
   0  26   0         17.45         17.91         6.16 o
   1  26   0        331.74        308.89         7.12 o
   2  26   0         30.46         43.35         4.52 o
   3  26   0         61.83         84.97         4.93 o
   4  26   0        107.57        121.73         8.26 o
   5  26   0        261.52        291.83        13.54 o
   6  26   0         27.87         19.21         4.63 o
   7  26   0        129.59        116.53         4.74 o
   1  27   0        156.67        178.15        13.27 o
   2  27   0         26.51         26.30         3.37 o
   3  27   0          1.81          1.95         4.59 o
   4  27   0          0.68         -1.60         4.62 o
   5  27   0          0.18          2.44         4.58 o
   6  27   0        240.01        218.32         8.75 o
   0  28   0         67.30         68.05         5.73 o
   1  28   0         94.26         93.11         8.74 o
   2  28   0         51.24         52.95         4.93 o
   3  28   0         96.04         91.59         4.55 o
   4  28   0         33.31         28.61         5.05 o
 -15   0   1        252.03        343.54        23.42 o
 -13   0   1         18.47         12.66         6.31 o
 -11   0   1         13.68         44.85         7.79 o
  -9   0   1       2182.71       2309.42        37.59 o
  -7   0   1      15409.21      15228.10       371.64 o
  -5   0   1      20158.75      18577.03       146.88 o
  -3   0   1      35578.79      31929.16       351.57 o
  -1   0   1      43091.25      39070.59      1016.11 o
   1   0   1      24590.78      22861.76       291.72 o
   3   0   1       6087.87       5878.83        91.01 o
   5   0   1        594.10        569.46        49.94 o
   7   0   1       1675.59       1299.99        25.39 o
   9   0   1        392.09        321.80        17.99 o
  11   0   1       3642.96       3222.16        67.02 o
  13   0   1       2380.85       2412.16        65.02 o
  15   0   1        227.55        287.56        11.13 o
 -16   1   1        254.67        293.34        17.15 o
 -15   1   1        236.67        205.47         8.04 o
 -14   1   1        202.90        172.66         7.30 o
 -13   1   1        295.39        325.21        13.44 o
 -12   1   1        229.02        315.20        19.59 o
 -11   1   1        416.41        487.00        17.19 o
 -10   1   1        166.90        174.09         6.04 o
  -9   1   1        234.49        253.84         8.05 o
  -8   1   1       6356.60       6658.99        55.83 o
  -7   1   1      12718.38      13687.31       171.83 o
  -6   1   1       5488.56       5737.08        41.41 o
  -5   1   1       1360.26       1517.67        27.06 o
  -4   1   1      42889.18      38292.73       211.80 o
  -3   1   1       3760.15       3554.39        32.85 o
  -2   1   1      14384.94      13244.06       283.11 o
  -1   1   1       3138.01       2735.27        23.22 o
   0   1   1      10778.72      10380.49       113.45 o
   1   1   1      10994.62       9969.88       112.02 o
   2   1   1       2508.91       2309.11        87.96 o
   3   1   1       1097.36       1108.14        43.18 o
   4   1   1       3399.85       3093.67        19.94 o
   5   1   1        374.78        466.46        12.01 o
   6   1   1       2726.50       3257.55        36.12 o
   7   1   1       2742.37       3189.64        23.38 o
   8   1   1        906.80        826.19         9.11 o
   9   1   1         27.97         32.44         8.74 o
  10   1   1       2764.63       2461.22        28.08 o
  11   1   1         11.62         12.13         5.05 o
  12   1   1          8.31         17.17         7.01 o
  13   1   1         42.72         41.70         5.14 o
  14   1   1       1134.26       1216.63        39.61 o
  15   1   1          9.91         15.63         4.37 o
  16   1   1        176.50        156.07        10.59 o
 -16   2   1         95.44        114.71         8.44 o
 -15   2   1        105.49        163.40         6.68 o
 -14   2   1        310.96        313.41        11.47 o
 -13   2   1         39.35         39.48         5.40 o
 -12   2   1       1621.02       1690.80        39.52 o
 -11   2   1        497.30        484.44        22.35 o
 -10   2   1         45.14         29.01         5.35 o
  -9   2   1         64.26         71.80         5.24 o
  -8   2   1        339.04        362.58         6.30 o
  -7   2   1        846.59        679.12        15.96 o
  -6   2   1       4004.47       3887.98        29.13 o
  -5   2   1       1059.83        887.09        20.09 o
  -4   2   1        224.96        222.90        13.50 o
  -3   2   1       2323.32       2747.38        73.14 o
  -2   2   1      10154.57       9320.73       145.89 o
  -1   2   1        653.41        550.62         5.95 o
   0   2   1      64792.23      57265.69      1165.87 o
   1   2   1        646.60        807.09        23.39 o
   2   2   1      72373.71      68079.45      1316.90 o
   3   2   1      16051.63      16495.46       122.17 o
   4   2   1        373.44        262.66         9.26 o
   5   2   1          2.68         13.93         2.99 o
   6   2   1       1038.57        894.86        24.81 o
   7   2   1       9275.86       9175.40        57.22 o
   8   2   1       1969.32       1985.53        20.48 o
   9   2   1       1051.30       1157.43        21.15 o
  10   2   1        933.87        901.55        24.14 o
  11   2   1        656.95        588.57        25.15 o
  12   2   1          4.50         17.90         6.95 o
  13   2   1        518.46        562.25        17.89 o
  14   2   1         52.91         49.02         4.52 o
  15   2   1         47.42         73.15         5.42 o
  16   2   1          9.60          5.00         6.18 o
 -16   3   1         11.48         17.67         9.29 o
 -15   3   1        151.31        153.73         5.48 o
 -14   3   1       1202.88       1135.23        32.85 o
 -13   3   1        917.08        855.92        20.69 o
 -12   3   1        517.29        571.12        31.22 o
 -11   3   1        851.39        824.03        17.38 o
 -10   3   1        451.89        562.04         8.65 o
  -9   3   1          0.46          2.82         5.01 o
  -8   3   1       1954.51       1800.20        33.20 o
  -7   3   1       2281.91       2149.29        16.84 o
  -6   3   1       5764.86       5677.34        35.99 o
  -5   3   1        605.18        732.39        18.69 o
  -4   3   1      20240.95      18645.84       103.80 o
  -3   3   1        662.43        505.10         7.04 o
  -2   3   1       4146.79       4417.19        52.09 o
  -1   3   1         61.98         68.09         1.80 o
   0   3   1        569.88        737.45         6.99 o
   1   3   1      25824.93      23789.14       266.32 o
   2   3   1       3192.47       3468.74        41.41 o
   3   3   1         38.08         20.91         2.23 o
   4   3   1      16326.20      15505.92        85.70 o
   5   3   1       1356.31       1255.12        22.03 o
   6   3   1        420.93        499.45        21.39 o
   7   3   1       1653.75       1616.98        57.47 o
   8   3   1       2645.17       2654.98        21.43 o
   9   3   1         69.22         83.64         7.43 o
  10   3   1       1055.76       1013.93        13.01 o
  11   3   1        152.12        123.20         6.19 o
  12   3   1        324.05        312.65        15.03 o
  13   3   1         31.73         16.01         5.39 o
  14   3   1        365.66        407.91        24.46 o
  15   3   1        184.45        213.07         5.38 o
  16   3   1         40.34         36.88         6.90 o
 -16   4   1        499.36        466.94        62.10 o
 -15   4   1          5.48          2.51         4.39 o
 -14   4   1        485.79        461.97        10.39 o
 -13   4   1        209.72        213.38         7.05 o
 -12   4   1        341.18        445.58        13.84 o
 -11   4   1        499.84        545.71        19.32 o
 -10   4   1         14.55         14.71         5.44 o
  -9   4   1       2521.52       2592.65        27.21 o
  -8   4   1       2677.75       2725.23        22.80 o
  -7   4   1        469.78        689.49        33.13 o
  -6   4   1        501.32        603.22         7.91 o
  -5   4   1        360.00        322.49         9.94 o
  -4   4   1       5965.56       6142.25        66.59 o
  -3   4   1      24320.29      22793.31       227.86 o
  -2   4   1        252.18        306.79        15.66 o
  -1   4   1       2419.16       2116.04        14.76 o
   0   4   1       3788.55       3687.27        51.85 o
   1   4   1      31948.28      29684.85       241.33 o
   2   4   1         19.69          9.85         2.16 o
   3   4   1       9436.43       8947.81       124.10 o
   4   4   1         76.47        110.36         4.56 o
   5   4   1       3641.35       4236.73        81.50 o
   6   4   1       3604.67       4103.20        56.32 o
   7   4   1        468.60        366.98        21.64 o
   8   4   1       1516.20       1541.35        27.41 o
   9   4   1        114.03        105.56         4.98 o
  10   4   1       1411.05       1496.03        69.09 o
  11   4   1        344.72        312.47        12.56 o
  12   4   1         56.00         35.04         6.86 o
  13   4   1        145.41        142.13         8.57 o
  14   4   1          2.18          5.65         5.02 o
  15   4   1         72.60         98.05         8.01 o
  16   4   1         77.01         63.99         8.66 o
 -16   5   1        204.41        183.96        19.00 o
 -15   5   1         34.36         52.37         5.30 o
 -14   5   1         36.55         58.09         5.84 o
 -13   5   1        404.10        384.27         8.80 o
 -12   5   1          2.70          6.63         5.94 o
 -11   5   1        487.99        605.11         9.43 o
 -10   5   1        262.24        276.60         7.47 o
  -9   5   1         27.80         37.99         5.52 o
  -8   5   1         15.94         12.83         4.13 o
  -7   5   1       7322.60       7706.37        63.37 o
  -6   5   1       3808.22       3954.24        60.85 o
  -5   5   1        183.74        155.56         6.36 o
  -4   5   1       5321.00       5279.37        30.43 o
  -3   5   1       4469.06       4456.37        69.65 o
  -2   5   1       3230.50       2722.33        48.93 o
  -1   5   1        995.59        933.63         8.39 o
   0   5   1      23651.07      21901.97       176.50 o
   1   5   1       4645.36       4625.49        73.03 o
   2   5   1      40709.29      40020.52       233.18 o
   3   5   1      10236.00       9597.97        54.98 o
   4   5   1       2189.26       1990.74        18.43 o
   5   5   1        693.81        802.45        24.64 o
   6   5   1        195.23        180.15         7.48 o
   7   5   1       1811.90       1760.22        66.88 o
   8   5   1          6.52         35.77         4.15 o
   9   5   1        200.86        245.73         8.18 o
  10   5   1         60.80         71.19         6.24 o
  11   5   1        267.72        283.47        11.02 o
  12   5   1         13.53          5.85         7.47 o
  13   5   1        117.97        105.57         7.76 o
  14   5   1         76.13         72.26         6.61 o
  15   5   1          5.93          6.80         4.54 o
  16   5   1          1.57          4.12         6.73 o
 -16   6   1          8.69          9.10         5.13 o
 -15   6   1          1.94          0.64         4.85 o
 -14   6   1         91.84         86.91         5.72 o
 -13   6   1        124.65        107.47         6.69 o
 -12   6   1         48.10         43.68         8.20 o
 -11   6   1        304.16        305.44        12.67 o
 -10   6   1       1007.55       1036.52        16.49 o
  -9   6   1       2948.93       2865.41        25.28 o
  -8   6   1       2723.29       2653.09        45.82 o
  -7   6   1        325.13        315.85        11.58 o
  -6   6   1        677.51        633.75         9.58 o
  -5   6   1       4445.28       4627.68        26.55 o
  -4   6   1       1524.02       1377.11         8.86 o
  -3   6   1      16021.05      15914.81       165.90 o
  -2   6   1         30.38         61.71         3.32 o
  -1   6   1      12638.04      12296.31        94.57 o
   0   6   1       1112.88        847.30         6.46 o
   1   6   1       3167.36       3016.47        18.79 o
   2   6   1        621.30        537.31         6.86 o
   3   6   1        360.05        416.22         6.92 o
   4   6   1       6301.43       6298.86        39.83 o
   5   6   1        242.40        192.59         4.72 o
   6   6   1       2486.56       2643.64        17.65 o
   7   6   1        630.16        731.86        21.70 o
   8   6   1        435.69        451.76        23.27 o
   9   6   1        297.58        303.44        10.35 o
  10   6   1        562.92        581.11        26.17 o
  11   6   1        503.16        549.36        18.57 o
  12   6   1        109.21        100.24         7.16 o
  13   6   1          9.20         10.48         7.59 o
  14   6   1        309.00        364.20        24.08 o
  15   6   1        365.15        429.79        51.79 o
 -16   7   1         34.08         31.82         6.22 o
 -15   7   1         15.23         19.62         5.27 o
 -14   7   1         70.83         79.31         6.35 o
 -13   7   1         43.61         40.06         5.35 o
 -12   7   1        932.75        932.89        26.27 o
 -11   7   1       3988.89       3934.95        76.45 o
 -10   7   1         15.26         14.67         6.16 o
  -9   7   1          4.27          1.82         4.79 o
  -8   7   1         82.41         91.56         6.42 o
  -7   7   1        212.10        214.89         5.20 o
  -6   7   1       6129.44       6038.15        41.13 o
  -5   7   1       2734.10       2904.15        36.38 o
  -4   7   1       1057.90        976.23        23.47 o
  -3   7   1       4862.01       5348.78        86.00 o
  -2   7   1       1889.75       1790.77        33.27 o
  -1   7   1        206.25        255.92         3.35 o
   0   7   1        863.79        682.42        13.02 o
   1   7   1       3197.88       2967.66        32.28 o
   2   7   1       4373.81       3775.15        50.29 o
   3   7   1       1852.11       2170.83        68.72 o
   4   7   1        635.57        707.13        19.89 o
   5   7   1       3620.02       3673.78        20.64 o
   6   7   1        695.70        720.59         7.69 o
   7   7   1         51.75         67.47         9.31 o
   8   7   1        255.57        290.92        16.13 o
   9   7   1        898.34        830.23        10.41 o
  10   7   1        160.77        183.47         6.60 o
  11   7   1         10.86          9.37         6.35 o
  12   7   1         45.56         43.39         7.92 o
  13   7   1        151.67        165.96        11.33 o
  14   7   1        391.28        385.03         8.07 o
  15   7   1         34.63         38.02         5.57 o
 -16   8   1        119.69         79.13         8.32 o
 -15   8   1         17.26         18.57         4.61 o
 -14   8   1         20.63         40.42         7.20 o
 -13   8   1       1879.68       1907.47        46.61 o
 -12   8   1       1155.47       1142.68        41.06 o
 -11   8   1        467.81        461.70        20.67 o
 -10   8   1        330.15        352.38        15.28 o
  -9   8   1       3080.76       3067.11        40.24 o
  -8   8   1       1949.92       2005.22        22.87 o
  -7   8   1         62.62         71.21         4.68 o
  -6   8   1       9415.93       9814.91       101.34 o
  -5   8   1      11729.57      11763.18        74.16 o
  -4   8   1          8.16          4.33         2.41 o
  -3   8   1         13.00         19.36         2.13 o
  -2   8   1       4951.64       4823.20        35.69 o
  -1   8   1        787.99        883.81        15.73 o
   0   8   1        446.51        374.65         2.93 o
   1   8   1       1292.49       1084.98        10.00 o
   2   8   1      13279.60      12662.97        74.44 o
   3   8   1         96.82        132.78         6.58 o
   4   8   1        322.66        260.17         4.82 o
   5   8   1       2101.68       1900.94        32.96 o
   6   8   1       9237.69       9789.17        81.52 o
   7   8   1        279.78        258.01         6.10 o
   8   8   1        862.09        792.71        13.00 o
   9   8   1        342.95        311.29         6.76 o
  10   8   1        382.23        351.18        24.43 o
  11   8   1          5.20          8.01         7.03 o
  12   8   1        151.89        150.32        13.52 o
  13   8   1        251.00        240.58         8.95 o
  14   8   1        258.36        293.20        21.77 o
  15   8   1         98.32        116.32        18.84 o
 -15   9   1         53.70         45.09         5.36 o
 -14   9   1         29.43         21.20         5.20 o
 -13   9   1        154.98        174.00        14.35 o
 -12   9   1        325.95        294.59         9.34 o
 -11   9   1          3.87         -0.43         6.48 o
 -10   9   1        435.94        456.03        10.10 o
  -9   9   1       1324.58       1427.63        24.76 o
  -8   9   1         25.73         31.01         5.68 o
  -7   9   1       1372.25       1359.03        22.49 o
  -6   9   1         32.72         47.14         4.77 o
  -5   9   1       1107.53       1347.00        17.38 o
  -4   9   1        219.74        229.12        13.65 o
  -3   9   1       9055.02       9377.08        43.40 o
  -2   9   1       4888.03       4643.80        21.71 o
  -1   9   1        908.72        843.97         6.04 o
   0   9   1        770.44        869.81         5.84 o
   1   9   1       4402.19       4525.55        46.60 o
   2   9   1       1648.49       1601.28        12.85 o
   3   9   1       1791.73       2060.22        12.10 o
   4   9   1        100.36         50.97         6.89 o
   5   9   1       3044.15       3070.24       100.29 o
   6   9   1       7567.71       7884.11        52.81 o
   7   9   1        545.30        588.53        15.69 o
   8   9   1         15.68         17.58         5.52 o
   9   9   1        478.98        438.31        10.98 o
  10   9   1        355.05        350.93         9.38 o
  11   9   1        128.25        115.19        11.71 o
  12   9   1        150.23        171.44        11.42 o
  13   9   1         89.02         92.19         6.70 o
  14   9   1        166.18        152.54         6.33 o
  15   9   1        127.03        125.04        13.54 o
 -15  10   1         36.65         33.87         4.49 o
 -14  10   1        178.64        185.12         8.67 o
 -13  10   1         62.50         52.84         6.69 o
 -12  10   1          4.86         10.76         5.53 o
 -11  10   1        275.76        255.50        14.67 o
 -10  10   1       1063.95       1045.27        34.02 o
  -9  10   1         70.69         67.73         6.48 o
  -8  10   1         92.91        115.56         7.47 o
  -7  10   1          1.64          3.89         6.84 o
  -6  10   1       1407.40       1277.73        19.50 o
  -5  10   1         97.44        174.20        10.23 o
  -4  10   1        399.23        409.69         8.61 o
  -3  10   1          2.75         20.85         2.48 o
  -2  10   1       1677.13       1674.12        29.46 o
  -1  10   1       1518.32       1373.52        24.85 o
   0  10   1       2517.96       2748.87        22.77 o
   1  10   1       1151.53       1100.59        15.26 o
   2  10   1       2454.25       2565.96        29.41 o
   3  10   1       2636.68       2881.79        22.98 o
   4  10   1        645.32        538.93        24.01 o
   5  10   1        649.06        717.22        13.89 o
   6  10   1        475.56        441.75         7.79 o
   7  10   1       2496.66       2371.82        23.52 o
   8  10   1       2391.33       2417.19        51.14 o
   9  10   1        722.22        796.90        17.53 o
  10  10   1          6.18          7.65         6.94 o
  11  10   1        565.02        521.36        23.96 o
  12  10   1       1654.47       1595.31        46.73 o
  13  10   1        101.58         91.26         6.84 o
  14  10   1        235.33        232.45         7.31 o
  15  10   1        100.01         95.90         8.67 o
 -15  11   1          0.25          4.40         3.96 o
 -14  11   1          0.48          3.72         4.63 o
 -13  11   1        381.62        389.09        38.11 o
 -12  11   1        178.68        194.46         9.98 o
 -11  11   1       2886.86       2500.69        70.41 o
 -10  11   1        563.15        520.90         9.90 o
  -9  11   1         15.05         13.33         5.74 o
  -8  11   1         16.53         16.59         5.42 o
  -7  11   1       1781.81       1397.40        16.66 o
  -6  11   1        486.68        468.02        11.40 o
  -5  11   1        566.54        526.65        10.50 o
  -4  11   1         27.71         32.75         4.22 o
  -3  11   1       9067.05       9168.73        81.72 o
  -2  11   1        250.97        215.51         6.62 o
  -1  11   1        522.91        550.20        13.64 o
   0  11   1       2544.23       2448.95        17.25 o
   1  11   1       1785.70       1576.88        26.18 o
   2  11   1         42.47         72.81         3.19 o
   3  11   1       2389.90       2351.07        19.95 o
   4  11   1        247.34        244.01         3.94 o
   5  11   1       9399.83       9215.67        59.43 o
   6  11   1        270.80        214.00         6.73 o
   7  11   1       1448.09       1444.30        20.19 o
   8  11   1       3355.45       3389.63        59.29 o
   9  11   1        378.78        353.54        11.67 o
  10  11   1       1388.78       1479.17        32.71 o
  11  11   1       1671.75       1711.30        32.39 o
  12  11   1        118.91        124.09         8.05 o
  13  11   1        401.71        370.44        20.74 o
  14  11   1          2.24         12.62         4.83 o
  15  11   1        344.87        364.85        13.12 o
 -15  12   1         14.09         11.63         4.51 o
 -14  12   1         29.23         25.85         3.89 o
 -13  12   1          3.50          1.66         5.01 o
 -12  12   1         31.25         24.56         6.56 o
 -11  12   1          1.25          3.25         6.71 o
 -10  12   1       2131.67       2138.22        76.10 o
  -9  12   1       1270.93       1254.57        39.04 o
  -8  12   1         39.05         25.32         5.32 o
  -7  12   1         31.76         15.08         4.76 o
  -6  12   1       8331.83       8233.92       126.78 o
  -5  12   1        682.59        711.40        17.54 o
  -4  12   1         49.65         53.82         3.80 o
  -3  12   1        106.70        147.94         3.75 o
  -2  12   1      17786.37      18265.94       105.72 o
  -1  12   1       1254.54       1471.01        25.88 o
   0  12   1       2438.81       2214.03        23.97 o
   1  12   1       4859.37       5714.36        43.05 o
   2  12   1       5315.10       5051.58        36.53 o
   3  12   1       3890.22       4130.13        49.86 o
   4  12   1       1874.45       1915.45        16.94 o
   5  12   1       1279.63       1404.90        16.04 o
   6  12   1        366.41        348.34        12.57 o
   7  12   1       1966.67       1943.33        29.71 o
   8  12   1         43.58         51.35         6.03 o
   9  12   1         59.88         46.57         6.05 o
  10  12   1        126.12        142.22         8.61 o
  11  12   1        826.07        861.77        19.97 o
  12  12   1        628.05        616.69        20.70 o
  13  12   1         69.30         62.55         5.48 o
  14  12   1         74.91         64.46         5.03 o
 -14  13   1         36.96         43.61         5.01 o
 -13  13   1        746.92        679.93        55.02 o
 -12  13   1        120.30        118.09        10.52 o
 -11  13   1         56.82         69.23         8.12 o
 -10  13   1        858.74        820.77        14.91 o
  -9  13   1         97.79         71.00         9.57 o
  -8  13   1       1928.05       1871.03        37.42 o
  -7  13   1       1357.77       1369.59        15.50 o
  -6  13   1         34.03         87.59         6.54 o
  -5  13   1        647.33        710.86        12.30 o
  -4  13   1          6.90          9.22         3.65 o
  -3  13   1       2238.79       2115.19        17.82 o
  -2  13   1        142.14        189.21        14.91 o
  -1  13   1        531.29        440.55        10.43 o
   0  13   1        266.72        282.45         4.30 o
   1  13   1        285.50        266.90         4.42 o
   2  13   1        571.23        609.78         5.97 o
   3  13   1         22.64         40.47         3.98 o
   4  13   1        644.93        661.39         8.56 o
   5  13   1        596.35        495.82        11.43 o
   6  13   1         50.46         59.09         6.24 o
   7  13   1       1317.62       1326.47        30.73 o
   8  13   1         19.33         33.21         7.87 o
   9  13   1        595.23        568.56        19.51 o
  10  13   1        118.59        116.19         7.22 o
  11  13   1        240.55        252.23         9.70 o
  12  13   1        245.22        254.90         7.11 o
  13  13   1        303.65        294.58        20.13 o
  14  13   1          1.42          1.73         4.26 o
 -14  14   1         19.13          9.43         4.73 o
 -13  14   1          6.89          9.64         4.28 o
 -12  14   1        346.38        339.46        19.02 o
 -11  14   1        983.22        971.76        27.92 o
 -10  14   1       1458.78       1620.47        91.26 o
  -9  14   1        242.01        284.08         9.47 o
  -8  14   1        358.72        448.38        36.57 o
  -7  14   1        225.89        246.29        18.35 o
  -6  14   1        185.26        168.12        16.11 o
  -5  14   1       1612.12       1562.71        25.15 o
  -4  14   1        453.96        448.21        11.75 o
  -3  14   1         44.85         54.01         3.75 o
  -2  14   1        160.44        233.93         6.53 o
  -1  14   1         10.98         12.99         3.22 o
   0  14   1        652.52        790.51        11.07 o
   1  14   1         29.28         15.22         2.98 o
   2  14   1       7202.33       7225.48       120.54 o
   3  14   1       2955.21       2983.85        31.54 o
   4  14   1        401.63        401.75         8.13 o
   5  14   1        376.75        375.99        18.47 o
   6  14   1       1229.63       1102.03        29.26 o
   7  14   1         47.53         55.79         6.81 o
   8  14   1       6252.38       6030.67        90.82 o
   9  14   1        613.63        634.86        20.98 o
  10  14   1         31.18         22.87         6.32 o
  11  14   1        656.48        686.62        25.98 o
  12  14   1         78.49         86.63         5.88 o
  13  14   1        290.29        297.58        25.37 o
  14  14   1        112.85        145.05         7.22 o
 -14  15   1         72.90         39.71         4.98 o
 -13  15   1        469.86        386.49        11.74 o
 -12  15   1        225.10        207.55         6.34 o
 -11  15   1        407.10        375.34        16.05 o
 -10  15   1        606.72        569.57        39.10 o
  -9  15   1       1212.00       1174.67        36.29 o
  -8  15   1        812.41        789.61        24.29 o
  -7  15   1       5765.08       5489.10       119.22 o
  -6  15   1         26.10         36.84         5.98 o
  -5  15   1        282.48        251.62         6.87 o
  -4  15   1        690.39        625.97        11.55 o
  -3  15   1        375.97        395.45        34.22 o
  -2  15   1       5419.56       5606.53        44.77 o
  -1  15   1         78.10        107.76         4.85 o
   0  15   1         37.64         43.34         4.04 o
   1  15   1        479.62        535.20         9.33 o
   2  15   1        249.88        272.23         8.32 o
   3  15   1        640.82        650.22        15.82 o
   4  15   1         24.06         48.53         6.45 o
   5  15   1       4020.68       3969.62       101.55 o
   6  15   1       1436.76       1434.37        18.70 o
   7  15   1       3175.24       3124.20        60.82 o
   8  15   1        560.84        567.95        34.28 o
   9  15   1       2232.50       2292.54        60.30 o
  10  15   1         63.81         76.33         6.55 o
  11  15   1        298.93        279.76        12.15 o
  12  15   1        716.49        680.27        51.47 o
  13  15   1         25.57         20.42         5.85 o
 -14  16   1         15.79         19.68         6.22 o
 -13  16   1        228.93        214.97         7.15 o
 -12  16   1         50.79         70.08         4.83 o
 -11  16   1          1.41          0.41         5.40 o
 -10  16   1         36.03         29.10         6.88 o
  -9  16   1         79.05        101.75         7.61 o
  -8  16   1        669.51        705.31        13.43 o
  -7  16   1       1429.03       1479.69        30.75 o
  -6  16   1         91.89         77.18         6.23 o
  -5  16   1       1305.83       1253.66        13.66 o
  -4  16   1       2941.51       2719.12        38.00 o
  -3  16   1        318.57        328.00         6.83 o
  -2  16   1         89.23        102.97         5.86 o
  -1  16   1       1664.09       1644.69        22.14 o
   0  16   1        467.00        399.40         6.24 o
   1  16   1        425.64        386.21        14.61 o
   2  16   1       2005.61       2037.48        60.07 o
   3  16   1       2301.68       2387.01        43.95 o
   4  16   1        142.83        162.68         9.33 o
   5  16   1       2214.62       2318.31        76.38 o
   6  16   1       1195.42       1143.82        19.78 o
   7  16   1         99.68         68.63         6.92 o
   8  16   1          8.17         19.86         6.94 o
   9  16   1         56.74         49.24         7.09 o
  10  16   1        266.08        262.64        10.72 o
  11  16   1        568.95        537.08        14.84 o
  12  16   1        155.02        142.44         6.12 o
  13  16   1          8.15          3.55         5.31 o
 -13  17   1         49.28         46.31         4.81 o
 -12  17   1         20.69         21.84         4.91 o
 -11  17   1       1016.83        996.08        45.91 o
 -10  17   1         19.79         13.11         7.81 o
  -9  17   1        815.20        830.05        30.78 o
  -8  17   1       2428.16       2485.16        52.42 o
  -7  17   1       4238.50       4537.89        54.42 o
  -6  17   1        283.73        333.76        11.29 o
  -5  17   1          4.48         11.98         5.33 o
  -4  17   1        112.05        110.74         5.60 o
  -3  17   1        809.11        817.73         9.28 o
  -2  17   1       2468.81       2540.99        48.62 o
  -1  17   1       3686.24       3809.86        29.02 o
   0  17   1       1136.97       1307.84        39.21 o
   1  17   1        402.39        401.95         7.55 o
   2  17   1          8.31         13.19         4.29 o
   3  17   1        737.62        748.93        32.88 o
   4  17   1        110.69         98.79         5.88 o
   5  17   1        145.12        168.25        16.17 o
   6  17   1         31.89         29.84         5.67 o
   7  17   1       1057.78       1072.23        25.71 o
   8  17   1        202.03        207.47        11.74 o
   9  17   1        172.17        181.18         7.11 o
  10  17   1        169.88        150.14         9.99 o
  11  17   1          1.12          1.77         4.26 o
  12  17   1         23.54         23.40        10.92 o
  13  17   1         80.19         67.28         8.07 o
 -13  18   1         76.94         71.22        15.14 o
 -12  18   1         29.95         19.75         5.44 o
 -11  18   1        118.94        130.00         5.66 o
 -10  18   1        263.02        257.89         8.67 o
  -9  18   1        318.34        302.62        10.37 o
  -8  18   1         25.59         32.90         6.50 o
  -7  18   1        171.41        235.55         9.84 o
  -6  18   1        498.99        458.54        23.30 o
  -5  18   1         97.60        119.54         8.06 o
  -4  18   1        469.33        440.22         8.47 o
  -3  18   1        663.06        657.22        15.66 o
  -2  18   1        554.58        588.70        19.91 o
  -1  18   1       2033.43       2092.92        48.31 o
   0  18   1       1492.58       1534.53        15.83 o
   1  18   1        891.41        942.49        26.06 o
   2  18   1        725.01        805.50        32.92 o
   3  18   1          7.52          4.95         5.26 o
   4  18   1        294.21        292.20         8.18 o
   5  18   1        241.05        247.14        19.87 o
   6  18   1        168.09        147.84         7.71 o
   7  18   1          0.11          2.76         6.37 o
   8  18   1         47.33         40.97         6.18 o
   9  18   1        272.67        277.69        12.97 o
  10  18   1          8.03         11.56         6.01 o
  11  18   1         67.93         65.97         5.76 o
  12  18   1         96.80         79.51         4.87 o
 -12  19   1         59.17         51.19        10.96 o
 -11  19   1         96.19        103.13         4.88 o
 -10  19   1         87.37         85.85        12.10 o
  -9  19   1          5.47         10.78         7.16 o
  -8  19   1         17.53         26.13         6.78 o
  -7  19   1        185.84        171.36        13.12 o
  -6  19   1          7.09          6.66         8.23 o
  -5  19   1        789.32        760.00        13.33 o
  -4  19   1        525.87        552.69        10.91 o
  -3  19   1       1176.32       1149.00        24.54 o
  -2  19   1         12.66          8.97         4.58 o
  -1  19   1       1158.47       1120.69        24.58 o
   0  19   1          6.98          7.72         4.17 o
   1  19   1       1000.73        904.41        10.82 o
   2  19   1        730.99        820.67        61.36 o
   3  19   1        428.53        427.12         9.05 o
   4  19   1          8.36          5.01         5.11 o
   5  19   1         34.87         42.67         6.40 o
   6  19   1        206.61        207.10        11.50 o
   7  19   1        103.19        136.24         7.55 o
   8  19   1          1.12          2.51         5.95 o
   9  19   1          7.19          9.39         6.05 o
  10  19   1         34.45         33.61         5.80 o
  11  19   1         26.68         20.70         4.12 o
  12  19   1         67.28         44.09         6.87 o
 -12  20   1        102.16        106.87        11.18 o
 -11  20   1        281.68        282.05        28.18 o
 -10  20   1        184.18        227.66         9.61 o
  -9  20   1        400.21        427.50        14.04 o
  -8  20   1         24.73         28.47         7.05 o
  -7  20   1        358.51        352.07        15.52 o
  -6  20   1          8.32          6.77         5.47 o
  -5  20   1         85.20        112.46         9.19 o
  -4  20   1         70.38         82.44         5.86 o
  -3  20   1        197.75        202.68         6.60 o
  -2  20   1         98.19        101.32         5.13 o
  -1  20   1          2.81          9.71         5.38 o
   0  20   1       1941.83       1899.25        51.86 o
   1  20   1        184.35        150.17         8.41 o
   2  20   1        110.13        104.31         5.49 o
   3  20   1        750.80        829.94        11.63 o
   4  20   1       1955.91       2052.64        55.44 o
   5  20   1        120.44        132.32         8.73 o
   6  20   1          1.08          2.50         5.89 o
   7  20   1         25.43         27.27         6.16 o
   8  20   1        938.44       1006.21        36.30 o
   9  20   1        418.05        421.23         7.88 o
  10  20   1         11.92         10.67         4.28 o
  11  20   1        235.70        207.82         6.79 o
 -11  21   1         53.01         58.43         5.90 o
 -10  21   1         29.54         33.30         4.63 o
  -9  21   1         72.58         64.77         4.36 o
  -8  21   1        432.47        484.15        23.40 o
  -7  21   1        299.11        285.36        10.89 o
  -6  21   1          4.28         13.47         5.72 o
  -5  21   1          1.23          5.38         6.08 o
  -4  21   1         68.36         48.27         7.49 o
  -3  21   1         57.81         62.07         6.60 o
  -2  21   1        116.82        134.89         6.04 o
  -1  21   1       1088.45       1141.07        23.93 o
   0  21   1        150.88        148.35         6.05 o
   1  21   1        526.45        585.56        11.35 o
   2  21   1         60.68        102.31         5.37 o
   3  21   1        805.45        801.02        22.13 o
   4  21   1       1185.93       1242.15        36.85 o
   5  21   1        360.79        344.62         8.71 o
   6  21   1        789.21        885.81        32.57 o
   7  21   1        422.80        422.76        15.19 o
   8  21   1          8.53         10.75         4.67 o
   9  21   1         12.10          9.86         4.46 o
  10  21   1        523.79        483.51         9.68 o
  11  21   1        249.62        213.24        12.78 o
 -11  22   1          5.55          2.27         7.06 o
 -10  22   1          3.47          7.46         5.48 o
  -9  22   1        144.06        158.32         6.02 o
  -8  22   1          1.62          4.53         4.24 o
  -7  22   1        259.77        269.87        12.89 o
  -6  22   1        216.33        249.99        12.04 o
  -5  22   1         73.26         73.26         7.56 o
  -4  22   1         40.09         62.16         6.34 o
  -3  22   1       1238.41       1233.07        20.66 o
  -2  22   1        383.12        437.75        40.78 o
  -1  22   1        314.24        376.42         9.55 o
   0  22   1        649.13        627.03        12.39 o
   1  22   1       1875.40       1820.54        36.42 o
   2  22   1        108.53        107.63         5.13 o
   3  22   1       1938.38       2029.78        20.48 o
   4  22   1         67.70         79.75         5.81 o
   5  22   1          1.29          1.07         5.75 o
   6  22   1          0.69         -1.13         5.49 o
   7  22   1        410.25        475.61        11.25 o
   8  22   1          0.79          1.66         5.19 o
   9  22   1        189.24        175.87         6.42 o
  10  22   1         95.58         83.23         8.34 o
 -10  23   1         51.35         45.15         6.83 o
  -9  23   1         78.95         89.31         5.73 o
  -8  23   1        547.98        564.73        40.43 o
  -7  23   1        100.37         95.87         7.46 o
  -6  23   1          0.33         -3.14         4.80 o
  -5  23   1         52.44         50.24         6.05 o
  -4  23   1       1477.41       1639.28        43.72 o
  -3  23   1        882.04        895.35        36.68 o
  -2  23   1        101.11        101.35        12.05 o
  -1  23   1         28.98         31.69         5.03 o
   0  23   1       1075.25       1157.93        33.94 o
   1  23   1        339.10        381.28         6.98 o
   2  23   1        470.49        462.82         7.92 o
   3  23   1        175.40        161.91         7.59 o
   4  23   1        194.52        224.72         9.46 o
   5  23   1          8.99         11.69         4.58 o
   6  23   1        543.18        667.11        19.59 o
   7  23   1          0.46          1.53         4.42 o
   8  23   1         80.57        101.65        11.33 o
   9  23   1         55.54         71.84         5.05 o
  -9  24   1         22.33         18.01         6.81 o
  -8  24   1          1.01         -3.07         4.27 o
  -7  24   1        728.47        753.54        46.32 o
  -6  24   1        357.06        378.58         8.33 o
  -5  24   1        957.54       1039.34        51.71 o
  -4  24   1         32.88         24.31         4.70 o
  -3  24   1       1009.07       1009.50        24.29 o
  -2  24   1         99.39        140.40        13.44 o
  -1  24   1       1261.60       1406.71        36.02 o
   0  24   1        130.50        135.02         7.15 o
   1  24   1          0.61         -1.24         6.92 o
   2  24   1        161.16        138.16         6.69 o
   3  24   1        520.08        589.17        20.24 o
   4  24   1          8.64         13.46         4.11 o
   5  24   1        393.26        468.02        15.45 o
   6  24   1        183.50        215.97        18.74 o
   7  24   1        268.62        269.49         8.28 o
   8  24   1          0.75         -0.77         4.11 o
  -8  25   1        161.42        136.62        13.58 o
  -7  25   1         18.93         17.06         5.98 o
  -6  25   1        349.83        284.14        11.01 o
  -5  25   1          3.10          4.52         4.75 o
  -4  25   1         33.64         33.40         5.15 o
  -3  25   1        244.91        231.86         9.21 o
  -2  25   1         49.29         61.13         4.65 o
  -1  25   1         19.20         18.10         4.08 o
   0  25   1        789.59        899.23        42.99 o
   1  25   1        576.10        544.56         7.82 o
   2  25   1        672.19        757.44        28.48 o
   3  25   1        326.61        336.33        15.49 o
   4  25   1          4.93          5.15         4.33 o
   5  25   1        295.16        337.08         8.31 o
   6  25   1        107.33        137.30         6.12 o
   7  25   1          0.64          0.67         4.61 o
   8  25   1         92.21         72.06        10.43 o
  -7  26   1          5.26          6.23         3.84 o
  -6  26   1        179.98        176.07         7.69 o
  -5  26   1          9.21         11.18         3.95 o
  -4  26   1       1204.47       1326.81        45.19 o
  -3  26   1          3.07          3.58         4.12 o
  -2  26   1        364.09        338.84         7.20 o
  -1  26   1         56.11         81.81        11.00 o
   0  26   1        754.66        733.46        22.89 o
   1  26   1        161.67        177.11         6.32 o
   2  26   1        210.16        232.97        13.16 o
   3  26   1        620.37        703.45        40.13 o
   4  26   1        594.21        620.26        10.34 o
   5  26   1         29.87         27.06         5.27 o
   6  26   1          9.48         16.14         4.49 o
  -6  27   1          2.34          1.52         4.69 o
  -5  27   1        135.16        144.29         8.26 o
  -4  27   1         25.39         24.88         4.88 o
  -3  27   1        251.54        222.45         6.48 o
  -2  27   1          7.22          7.95         3.44 o
  -1  27   1          8.03          5.40         3.74 o
   0  27   1          1.80          3.78         3.85 o
   1  27   1         13.73         13.59         3.57 o
   2  27   1         77.30         96.25        14.34 o
   3  27   1        266.46        304.88        10.62 o
   4  27   1        120.53        128.79         8.35 o
   5  27   1        201.87        190.67         6.45 o
  -4  28   1          3.31          3.35         4.82 o
  -3  28   1         28.14         27.65         4.14 o
  -2  28   1        164.41        146.06        14.66 o
  -1  28   1         17.13         10.88         3.13 o
   0  28   1         49.16         49.48         6.43 o
   1  28   1         58.39         55.12         4.50 o
   2  28   1        298.60        265.96        15.68 o
   3  28   1          1.88          0.61         3.80 o
   4  28   1         74.97         55.41         8.32 o
 -16   0   2        755.78        819.35        62.94 o
 -14   0   2        523.75        475.96        17.08 o
 -12   0   2         71.03         83.48         8.02 o
 -10   0   2        461.91        487.34        13.94 o
  -8   0   2       5090.12       4575.80       186.69 o
  -6   0   2       1139.24        899.29        56.64 o
  -4   0   2       3577.12       3787.63        50.19 o
  -2   0   2      37374.74      33743.88       506.64 o
   0   0   2      15751.14      15255.39       237.37 o
   2   0   2         20.83         34.25         6.56 o
   4   0   2        255.94        245.62        19.21 o
   6   0   2        123.46         35.31         5.73 o
   8   0   2        176.56        214.66         7.87 o
  10   0   2       2749.08       2700.58        32.60 o
  12   0   2        132.74        120.99        16.54 o
  14   0   2       1155.53       1188.97        61.00 o
 -16   1   2         11.01          4.28         7.88 o
 -15   1   2         79.62         56.91         5.31 o
 -14   1   2         99.27         85.38         6.53 o
 -13   1   2        136.23        177.77         6.43 o
 -12   1   2         22.97         37.39         5.26 o
 -11   1   2         95.26        137.83        16.58 o
 -10   1   2        470.70        577.12         9.37 o
  -9   1   2        642.42        861.68        15.74 o
  -8   1   2       2594.76       2795.45        32.96 o
  -7   1   2        849.27        645.77        38.72 o
  -6   1   2       3392.73       4032.42        56.33 o
  -5   1   2       7037.93       6299.53        50.74 o
  -4   1   2        439.84        495.18         6.99 o
  -3   1   2      19367.52      18113.02       247.15 o
  -2   1   2        141.86        132.59         6.58 o
  -1   1   2        638.56        536.88        15.48 o
   0   1   2       9827.45       9269.19       115.81 o
   1   1   2       2489.77       2608.10        24.42 o
   2   1   2       1851.92       1908.47        33.91 o
   3   1   2        325.83        323.76        18.79 o
   4   1   2        282.03        271.12         8.15 o
   5   1   2       1283.26       1281.72        12.31 o
   6   1   2        166.16        151.56         8.68 o
   7   1   2        587.60        521.65        10.11 o
   8   1   2        154.70        156.72         5.02 o
   9   1   2       3637.26       3753.58        29.06 o
  10   1   2        784.77        706.33        13.35 o
  11   1   2          4.84         11.28         5.48 o
  12   1   2        709.58        702.52        27.83 o
  13   1   2        834.17        860.47        12.46 o
  14   1   2        139.07        138.32         6.93 o
  15   1   2         97.59         97.53         5.15 o
  16   1   2         76.06         39.35         7.65 o
 -16   2   2          4.56         25.22         7.71 o
 -15   2   2        119.36        118.86         6.09 o
 -14   2   2        182.24        237.22        25.81 o
 -13   2   2         41.84         39.68         5.48 o
 -12   2   2         22.71         26.26         5.25 o
 -11   2   2        869.49        907.49        26.54 o
 -10   2   2        339.03        294.85        22.34 o
  -9   2   2         20.33          9.65         4.29 o
  -8   2   2        123.30         88.75        12.26 o
  -7   2   2       3319.03       3855.14        49.86 o
  -6   2   2        607.29        685.10         5.65 o
  -5   2   2        377.07        386.10        14.18 o
  -4   2   2       1215.35       1003.79         7.70 o
  -3   2   2         60.22         38.40         4.95 o
  -2   2   2       7201.39       6308.32        53.48 o
  -1   2   2       1984.21       2162.32        18.88 o
   0   2   2      20752.14      18860.13       209.81 o
   1   2   2       3136.96       3284.39        39.23 o
   2   2   2      15582.50      14191.57       228.07 o
   3   2   2       4856.66       4405.53        51.69 o
   4   2   2       5929.75       5920.50        72.34 o
   5   2   2        350.18        364.59         7.06 o
   6   2   2       1178.47       1322.66        45.86 o
   7   2   2       2835.06       2871.93        30.32 o
   8   2   2        345.77        343.59         6.18 o
   9   2   2       1253.88       1275.63        34.80 o
  10   2   2         97.26        101.03         5.61 o
  11   2   2       1253.70       1221.42        35.92 o
  12   2   2        462.14        406.03        14.03 o
  13   2   2        889.77        870.01        37.17 o
  14   2   2         15.83         11.21         4.46 o
  15   2   2          1.33         -1.85         4.41 o
 -16   3   2       1074.26       1079.56       123.86 o
 -15   3   2         32.25         39.33         4.34 o
 -14   3   2         57.06         52.23         6.38 o
 -13   3   2         10.95          7.39         5.63 o
 -12   3   2        881.43        916.89        25.54 o
 -11   3   2       1062.42       1012.33        32.96 o
 -10   3   2        404.04        485.64         9.09 o
  -9   3   2        130.04        153.82         6.02 o
  -8   3   2       3408.23       3219.32        33.10 o
  -7   3   2        617.35        512.89         8.37 o
  -6   3   2       1461.22       1886.33        22.60 o
  -5   3   2        129.16        106.48        13.75 o
  -4   3   2       3072.83       2997.96        18.44 o
  -3   3   2      77975.60      77819.48       748.43 o
  -2   3   2      11229.11      10527.40        88.81 o
  -1   3   2        650.98        523.46         7.64 o
   0   3   2      30474.21      29091.70       242.09 o
   1   3   2       1629.66       1788.02        18.61 o
   2   3   2       7747.70       7696.96        96.71 o
   3   3   2       6519.41       6269.79        87.49 o
   4   3   2        248.01        316.26        14.08 o
   5   3   2       6524.48       6941.21       123.50 o
   6   3   2       4202.76       4006.78        52.62 o
   7   3   2       6670.24       6693.10        44.50 o
   8   3   2       1409.10       1493.77        21.97 o
   9   3   2        366.22        438.62         7.37 o
  10   3   2        421.52        331.20         6.72 o
  11   3   2          3.36          9.46         5.43 o
  12   3   2         53.67         50.35         6.02 o
  13   3   2        433.30        471.98        22.03 o
  14   3   2        493.97        558.73        23.13 o
  15   3   2         18.42         24.02         4.52 o
 -16   4   2        105.50        116.86         6.84 o
 -15   4   2        178.22        195.46         7.09 o
 -14   4   2        355.34        360.13        11.78 o
 -13   4   2         19.00         37.06         5.64 o
 -12   4   2        354.23        423.51        13.37 o
 -11   4   2        626.91        580.91        12.18 o
 -10   4   2       1203.72       1202.86        24.42 o
  -9   4   2        169.43        164.03         7.07 o
  -8   4   2       1928.95       2057.22        57.61 o
  -7   4   2         69.09         73.89         4.97 o
  -6   4   2       2898.81       3143.28        48.36 o
  -5   4   2       5101.09       4666.36        35.39 o
  -4   4   2       1864.42       1536.19        21.48 o
  -3   4   2      42682.50      41289.14       246.83 o
  -2   4   2        136.75        207.76         4.30 o
  -1   4   2       1073.90       1132.20        21.13 o
   0   4   2      38838.93      36950.61       326.97 o
   1   4   2      22849.04      22924.33       171.99 o
   2   4   2         39.21         29.74         2.47 o
   3   4   2       8113.68       7824.42        43.84 o
   4   4   2       7025.94       6807.81        41.75 o
   5   4   2        321.74        271.88         5.61 o
   6   4   2        319.17        260.88         5.07 o
   7   4   2       2201.06       1985.88        33.13 o
   8   4   2       2044.25       2072.85        64.77 o
   9   4   2       1709.63       1513.51        51.24 o
  10   4   2        678.80        681.34        16.78 o
  11   4   2        290.82        273.29        15.22 o
  12   4   2          9.44         16.20         6.06 o
  13   4   2          7.37          5.90         6.63 o
  14   4   2        144.42        171.09        11.14 o
  15   4   2         19.56         19.20         4.61 o
 -16   5   2         91.03        109.24         7.70 o
 -15   5   2         43.50         66.11         4.56 o
 -14   5   2          9.98          5.27         6.74 o
 -13   5   2       1273.86       1274.23        41.95 o
 -12   5   2        129.89        166.34         6.81 o
 -11   5   2        313.20        366.64        25.13 o
 -10   5   2         25.69         38.22         5.53 o
  -9   5   2       1298.63       1185.92        13.86 o
  -8   5   2        897.69        882.34        14.44 o
  -7   5   2        439.14        221.64         9.27 o
  -6   5   2       2562.76       2730.97        58.14 o
  -5   5   2         24.88         27.03         2.70 o
  -4   5   2      12145.02      12108.53        86.07 o
  -3   5   2        109.65        107.15        12.47 o
  -2   5   2      10728.13       9881.93        51.68 o
  -1   5   2       5110.62       5253.52        63.28 o
   0   5   2       1462.37       1504.28        34.86 o
   1   5   2      10354.06       9767.63        75.79 o
   2   5   2       8300.14       8069.89        37.82 o
   3   5   2       3822.97       3731.98        17.87 o
   4   5   2        385.19        379.38        14.49 o
   5   5   2         84.52        176.55         3.45 o
   6   5   2       5281.81       4719.23        80.18 o
   7   5   2        441.86        397.21         6.77 o
   8   5   2         23.55         28.02         5.71 o
   9   5   2       2205.10       2135.04        27.60 o
  10   5   2       1046.66       1021.37        26.84 o
  11   5   2        903.24       1016.39        27.50 o
  12   5   2         27.57         24.03         6.52 o
  13   5   2        119.58        140.30        11.22 o
  14   5   2        225.57        241.05        13.56 o
  15   5   2        123.58        151.29        18.19 o
 -16   6   2         16.74         10.27         5.36 o
 -15   6   2        276.85        317.80        26.47 o
 -14   6   2        117.04        157.95         7.32 o
 -13   6   2         64.38         78.95         6.71 o
 -12   6   2        149.14        133.34         7.90 o
 -11   6   2       1113.78       1173.99        14.29 o
 -10   6   2       3258.85       3321.79        69.37 o
  -9   6   2        205.70        225.67         7.48 o
  -8   6   2        886.20        869.44        18.65 o
  -7   6   2       1354.13       1310.77        14.85 o
  -6   6   2       5399.79       5474.55        33.62 o
  -5   6   2        289.51        262.84         5.33 o
  -4   6   2       8839.10       8640.62        83.32 o
  -3   6   2       2703.45       2806.51        31.83 o
  -2   6   2       2719.29       2292.26        17.90 o
  -1   6   2      16572.17      15438.30        75.09 o
   0   6   2        319.43        296.44         4.36 o
   1   6   2       2126.38       1687.49        28.75 o
   2   6   2       6406.40       6831.63        75.76 o
   3   6   2        890.33        784.75        12.34 o
   4   6   2      16688.97      15907.47        95.38 o
   5   6   2       1025.52        973.01         8.42 o
   6   6   2        569.10        487.97         9.76 o
   7   6   2        821.72        728.31        11.09 o
   8   6   2       2095.26       2203.94        43.95 o
   9   6   2        293.11        251.68        16.05 o
  10   6   2        805.28        789.58        30.11 o
  11   6   2         24.28         25.47         6.93 o
  12   6   2         10.83         12.29         6.51 o
  13   6   2        651.07        618.57        14.66 o
  14   6   2         60.68         56.29         4.85 o
  15   6   2         20.94         11.86         5.09 o
 -16   7   2        199.45        239.35         6.92 o
 -15   7   2         21.76         25.45         4.37 o
 -14   7   2         40.24         44.35         5.71 o
 -13   7   2        766.30        826.04        25.39 o
 -12   7   2       5199.62       5015.79       275.09 o
 -11   7   2        188.36        227.48        15.02 o
 -10   7   2        213.78        242.30         8.17 o
  -9   7   2       1523.73       1476.73        23.11 o
  -8   7   2        270.62        228.75        11.35 o
  -7   7   2       4027.08       4332.15        91.47 o
  -6   7   2       3348.78       3460.25        36.23 o
  -5   7   2        128.53        152.77         4.19 o
  -4   7   2       5449.77       5300.00        28.31 o
  -3   7   2      11450.25      10567.45        47.56 o
  -2   7   2       8572.57       8071.56        39.77 o
  -1   7   2        723.39        844.70        13.94 o
   0   7   2         22.17         29.63         1.99 o
   1   7   2       4541.86       4669.31        72.23 o
   2   7   2       9120.05       9006.23        47.70 o
   3   7   2       1774.17       1830.90        16.16 o
   4   7   2      15448.99      15510.53       114.55 o
   5   7   2        234.72        198.89        13.06 o
   6   7   2         42.14         36.75         3.93 o
   7   7   2       2626.50       2605.22        23.76 o
   8   7   2        634.22        663.47        10.30 o
   9   7   2       1248.06       1199.89        13.49 o
  10   7   2         10.06          6.49         5.44 o
  11   7   2        475.84        494.86        28.70 o
  12   7   2        257.25        260.77        18.22 o
  13   7   2         35.35         37.94         5.94 o
  14   7   2         59.22         61.88         4.78 o
  15   7   2        656.23        663.73        62.91 o
 -16   8   2         23.25         26.63         4.14 o
 -15   8   2        294.28        362.20        37.31 o
 -14   8   2        696.57        707.90        45.52 o
 -13   8   2        278.55        333.10        25.69 o
 -12   8   2        101.83        126.73        14.48 o
 -11   8   2         16.38         17.65         7.09 o
 -10   8   2       3300.08       3293.29        35.06 o
  -9   8   2        653.77        618.29        43.82 o
  -8   8   2       1368.62       1423.09        18.78 o
  -7   8   2         69.96         73.10         4.90 o
  -6   8   2       5932.50       5971.53        67.45 o
  -5   8   2       3229.91       3634.54        28.89 o
  -4   8   2       6758.12       6624.58        65.03 o
  -3   8   2       1139.23       1348.90        31.90 o
  -2   8   2      28438.79      27169.69       173.17 o
  -1   8   2       4472.90       4036.74        43.93 o
   0   8   2       9511.45       9053.87        55.81 o
   1   8   2       8789.93       9093.25        71.63 o
   2   8   2        574.45        515.80         5.09 o
   3   8   2        217.13        283.06        11.49 o
   4   8   2       6790.16       6313.32        75.77 o
   5   8   2       1045.38       1061.34        10.33 o
   6   8   2       3492.05       3420.25        26.48 o
   7   8   2        348.06        253.91        29.78 o
   8   8   2       1250.19       1195.99        14.32 o
   9   8   2        442.93        405.09        14.91 o
  10   8   2       1035.32        993.35        13.26 o
  11   8   2        126.87        194.12        17.66 o
  12   8   2        254.02        245.03        12.52 o
  13   8   2        497.43        500.94        18.62 o
  14   8   2         11.60         14.13         4.30 o
  15   8   2         76.90         78.86         4.26 o
 -16   9   2         42.62         19.17         6.98 o
 -15   9   2         18.54         18.20         4.92 o
 -14   9   2         15.87         21.46         5.33 o
 -13   9   2        486.04        487.54        20.14 o
 -12   9   2        257.82        249.40        22.45 o
 -11   9   2       2451.23       2447.20        30.28 o
 -10   9   2        738.18        747.50        51.16 o
  -9   9   2        255.52        319.88         7.62 o
  -8   9   2        434.31        381.92         9.44 o
  -7   9   2        665.44        593.77        11.88 o
  -6   9   2        418.33        611.06        32.37 o
  -5   9   2       1099.15        968.00        14.48 o
  -4   9   2        347.85        334.54         3.88 o
  -3   9   2       9005.75       8164.12        39.61 o
  -2   9   2        466.58        457.63        10.29 o
  -1   9   2         20.93         37.91         2.33 o
   0   9   2       6201.90       6067.56        46.34 o
   1   9   2       6568.41       6549.61        35.17 o
   2   9   2          6.60          7.32         2.51 o
   3   9   2        259.29        223.69         4.86 o
   4   9   2       6059.29       6295.56        79.41 o
   5   9   2       3324.12       3467.40        43.47 o
   6   9   2        381.95        392.00        12.92 o
   7   9   2       4565.14       4426.36        45.39 o
   8   9   2       2151.17       2077.33        29.05 o
   9   9   2         67.01         84.91         5.77 o
  10   9   2       1850.94       1937.19        49.02 o
  11   9   2       1139.34       1227.07        74.26 o
  12   9   2        389.09        397.13        12.32 o
  13   9   2        139.41        120.83         5.25 o
  14   9   2         88.09         77.81         5.29 o
  15   9   2        343.73        378.34        20.56 o
 -15  10   2          1.30          2.47         4.52 o
 -14  10   2         74.93         80.90         6.03 o
 -13  10   2          0.46         11.26         6.38 o
 -12  10   2         89.26         86.03         5.97 o
 -11  10   2          0.55          5.27         6.37 o
 -10  10   2        209.54        214.66         8.79 o
  -9  10   2        204.09        214.53         8.97 o
  -8  10   2        875.98        874.84        23.57 o
  -7  10   2       1867.54       1895.12        20.15 o
  -6  10   2         24.28         28.26         4.05 o
  -5  10   2        165.46        223.25         4.88 o
  -4  10   2       1401.67       1236.83         9.56 o
  -3  10   2         83.44        158.16         7.57 o
  -2  10   2        157.20        176.82         4.46 o
  -1  10   2         93.90         93.71         2.52 o
   0  10   2       9631.02      10229.65        51.66 o
   1  10   2          6.69         10.12         2.15 o
   2  10   2       3738.53       3826.57        26.41 o
   3  10   2       2062.69       2077.62        14.10 o
   4  10   2       2767.05       2887.67        29.73 o
   5  10   2        896.45        850.38        38.91 o
   6  10   2        116.51        121.52         4.92 o
   7  10   2       4582.44       4696.31        47.92 o
   8  10   2        667.09        702.10        10.77 o
   9  10   2         55.74         58.76         6.59 o
  10  10   2         80.73         85.00         7.27 o
  11  10   2        516.52        526.34        18.48 o
  12  10   2        525.36        477.27        15.39 o
  13  10   2        163.17        158.51         6.01 o
  14  10   2        103.81        101.99         9.66 o
 -15  11   2          2.90          6.08         4.44 o
 -14  11   2         12.63         17.46         5.21 o
 -13  11   2        347.24        358.62        28.28 o
 -12  11   2         14.97         18.02         5.87 o
 -11  11   2        618.94        579.76        13.43 o
 -10  11   2       1193.23       1111.23        39.80 o
  -9  11   2          2.08          6.12         5.99 o
  -8  11   2         87.03         93.23         5.63 o
  -7  11   2         28.29         22.13         5.08 o
  -6  11   2       4714.13       4557.57        64.25 o
  -5  11   2        127.35        113.64         4.45 o
  -4  11   2         79.87        135.04         3.97 o
  -3  11   2        786.25        952.34        30.12 o
  -2  11   2       1841.96       2111.39        14.69 o
  -1  11   2        898.18       1002.09        13.66 o
   0  11   2        848.78        774.55         5.51 o
   1  11   2        150.83        204.80         3.05 o
   2  11   2        168.29        161.44         3.29 o
   3  11   2        822.56        901.14         7.26 o
   4  11   2       2672.47       2796.93        45.21 o
   5  11   2       1894.18       1732.72        14.06 o
   6  11   2        102.30        140.97         9.81 o
   7  11   2        338.36        310.58         9.03 o
   8  11   2        397.49        381.29         9.74 o
   9  11   2       1126.38       1084.74        28.26 o
  10  11   2       1550.09       1567.56        45.09 o
  11  11   2         18.52         21.78         6.50 o
  12  11   2        237.49        234.51         9.14 o
  13  11   2        226.38        216.12        21.03 o
  14  11   2        334.57        325.76        17.46 o
 -15  12   2         13.96         10.85         5.85 o
 -14  12   2         86.47         83.86         4.51 o
 -13  12   2        158.45        183.15        20.38 o
 -12  12   2          2.73          1.47         5.99 o
 -11  12   2        506.88        467.11        28.33 o
 -10  12   2          1.72         -0.33         6.89 o
  -9  12   2         46.80         66.05         7.74 o
  -8  12   2         27.81          8.37         6.23 o
  -7  12   2       1546.24       1388.78        21.20 o
  -6  12   2       1836.98       1690.22        21.76 o
  -5  12   2       1341.20       1314.70        22.71 o
  -4  12   2         50.62         48.42         3.34 o
  -3  12   2       9980.23       9680.30        86.14 o
  -2  12   2       1257.21       1187.87         9.59 o
  -1  12   2       2601.71       2672.53        19.02 o
   0  12   2        215.38        275.31         7.83 o
   1  12   2       3427.85       3417.74        20.26 o
   2  12   2        559.39        558.14         8.36 o
   3  12   2       1134.04       1221.18        13.92 o
   4  12   2          0.23          3.59         3.47 o
   5  12   2        766.69        796.26        19.95 o
   6  12   2         46.83         60.86         6.23 o
   7  12   2        895.94        844.02        16.42 o
   8  12   2         23.04         32.38         8.13 o
   9  12   2        597.24        606.03        25.69 o
  10  12   2         57.54         65.55        11.95 o
  11  12   2       1774.79       1838.17        51.16 o
  12  12   2        162.24        145.95         7.60 o
  13  12   2         32.38         34.78         4.99 o
  14  12   2          4.97          2.47         5.34 o
 -15  13   2        178.16        151.67        12.07 o
 -14  13   2          2.86          9.72         4.40 o
 -13  13   2         58.86         48.65         5.08 o
 -12  13   2        213.85        266.82        28.40 o
 -11  13   2        811.42        818.57        22.56 o
 -10  13   2         36.66         52.21         7.14 o
  -9  13   2        380.03        423.00        19.22 o
  -8  13   2         14.65         13.65         6.49 o
  -7  13   2          4.99          8.42         5.30 o
  -6  13   2          1.44          7.19         5.91 o
  -5  13   2       1162.94       1109.27        13.23 o
  -4  13   2         59.06         85.58         5.47 o
  -3  13   2       3245.26       3142.90        24.61 o
  -2  13   2       1565.39       1548.73        16.70 o
  -1  13   2       3134.45       3219.81        33.18 o
   0  13   2        383.43        508.83        10.19 o
   1  13   2       1527.01       1883.29        12.31 o
   2  13   2        260.06        259.09         5.54 o
   3  13   2        345.36        350.42         8.38 o
   4  13   2        154.88        103.51         4.64 o
   5  13   2          6.72          8.00         4.53 o
   6  13   2       1517.14       1427.61        16.68 o
   7  13   2       2039.21       2205.31        24.69 o
   8  13   2       3119.55       3251.47        47.88 o
   9  13   2          2.87          3.15         6.36 o
  10  13   2          3.43          6.06         6.21 o
  11  13   2         12.73         30.56         8.36 o
  12  13   2        442.86        467.88        21.44 o
  13  13   2        265.03        266.83         9.23 o
  14  13   2          5.66         11.50         5.30 o
 -14  14   2         36.93         26.86         7.78 o
 -13  14   2         40.96         40.34         7.88 o
 -12  14   2        168.65        132.50         6.42 o
 -11  14   2         26.20         31.60         5.79 o
 -10  14   2       1663.74       1566.62        52.73 o
  -9  14   2         18.22          9.75         6.93 o
  -8  14   2          0.14          5.64         7.87 o
  -7  14   2       2595.37       2577.09        25.54 o
  -6  14   2       3277.59       3238.73        38.52 o
  -5  14   2        410.17        427.16         9.01 o
  -4  14   2        761.01        754.18         8.80 o
  -3  14   2        241.16        246.99         5.44 o
  -2  14   2       1395.71       1387.39        28.46 o
  -1  14   2        177.59        223.60         9.38 o
   0  14   2        342.85        396.54        15.42 o
   1  14   2       6675.73       6881.64        41.62 o
   2  14   2        321.63        263.97         7.50 o
   3  14   2        695.48        817.47        15.27 o
   4  14   2         36.37         13.06         5.44 o
   5  14   2         32.78         21.43         5.87 o
   6  14   2         56.19         67.92         6.19 o
   7  14   2        400.67        395.94        11.58 o
   8  14   2        406.20        390.32        30.50 o
   9  14   2        142.06        121.70         7.63 o
  10  14   2         17.12         13.83         6.61 o
  11  14   2          3.04         -4.22         8.51 o
  12  14   2        709.86        753.45        50.49 o
  13  14   2         45.06         47.85        10.57 o
 -14  15   2        173.97        121.46         6.47 o
 -13  15   2        413.34        381.49         9.65 o
 -12  15   2          1.89          1.22         4.43 o
 -11  15   2        404.82        386.04        23.65 o
 -10  15   2        144.96        155.04         7.67 o
  -9  15   2         64.75         50.91         6.51 o
  -8  15   2       3650.06       3469.10        45.74 o
  -7  15   2         54.90         41.39         6.75 o
  -6  15   2        462.98        453.87        21.28 o
  -5  15   2        680.43        673.11        10.68 o
  -4  15   2       1780.45       1940.15        21.50 o
  -3  15   2       1242.67       1369.59        30.23 o
  -2  15   2        325.65        331.32         7.79 o
  -1  15   2          2.23         11.36         3.54 o
   0  15   2          6.05         16.38         3.80 o
   1  15   2         73.68         63.94         3.70 o
   2  15   2       1450.68       1560.08        15.14 o
   3  15   2          7.01          9.43         5.56 o
   4  15   2        987.37       1024.35        27.94 o
   5  15   2        141.30        133.69         6.46 o
   6  15   2        242.15        238.22        12.42 o
   7  15   2        756.19        869.37        29.82 o
   8  15   2        526.26        561.36        23.56 o
   9  15   2        462.37        450.70         9.52 o
  10  15   2        119.28        132.66         8.62 o
  11  15   2          3.42          0.08         6.04 o
  12  15   2         34.67         25.08         5.56 o
  13  15   2         16.86         12.92         6.07 o
 -14  16   2        738.90        973.81        26.99 o
 -13  16   2          2.63          4.63         4.96 o
 -12  16   2         11.03         11.56         5.89 o
 -11  16   2        560.59        459.76        20.71 o
 -10  16   2        570.98        625.63        34.50 o
  -9  16   2        319.93        286.08        14.25 o
  -8  16   2        307.00        341.30        10.05 o
  -7  16   2         90.92         72.74         7.84 o
  -6  16   2       3165.10       3311.47        87.94 o
  -5  16   2        785.81        803.27        22.34 o
  -4  16   2          2.87          5.40         4.45 o
  -3  16   2        566.15        626.00         7.82 o
  -2  16   2        599.01        509.65         7.46 o
  -1  16   2        882.47        879.52        22.67 o
   0  16   2       2941.03       3181.65        44.54 o
   1  16   2        159.39        139.63         5.55 o
   2  16   2         93.49         82.52         4.92 o
   3  16   2         77.94         84.48         6.57 o
   4  16   2       2006.69       2065.67        36.77 o
   5  16   2        187.78        225.48         7.99 o
   6  16   2        261.78        255.26        10.34 o
   7  16   2       1179.51       1149.77        21.48 o
   8  16   2       3056.89       3238.77       131.29 o
   9  16   2         98.56         95.29         7.80 o
  10  16   2        203.12        196.59        10.68 o
  11  16   2         23.30         21.67         4.72 o
  12  16   2        154.61        123.71         9.85 o
  13  16   2        545.28        467.78        17.91 o
 -13  17   2        491.20        537.82        37.26 o
 -12  17   2        233.06        254.49        12.38 o
 -11  17   2        188.22        157.73         8.59 o
 -10  17   2        444.29        493.61        16.73 o
  -9  17   2       1045.95       1058.30        24.67 o
  -8  17   2        929.67        995.42        17.99 o
  -7  17   2       3055.53       3012.81        35.06 o
  -6  17   2        667.27        708.14        14.05 o
  -5  17   2         48.72         54.35         5.72 o
  -4  17   2       5501.89       5546.41        47.36 o
  -3  17   2       2109.66       2006.84        52.07 o
  -2  17   2       1357.44       1365.98        15.87 o
  -1  17   2        122.34         85.67         4.17 o
   0  17   2        109.49        100.50         6.39 o
   1  17   2        492.78        530.66        17.01 o
   2  17   2        459.92        500.15         8.60 o
   3  17   2         74.46         70.77         5.13 o
   4  17   2        771.34        777.19        11.13 o
   5  17   2        168.21        137.71         9.50 o
   6  17   2        465.90        484.91         9.25 o
   7  17   2       1082.05       1196.56        19.48 o
   8  17   2          0.33          5.80         7.09 o
   9  17   2          8.00         12.31         6.64 o
  10  17   2        941.64        989.95        53.71 o
  11  17   2         34.82         24.02         5.09 o
  12  17   2          0.89          1.65         6.85 o
 -13  18   2        140.59        111.23        10.17 o
 -12  18   2         32.23         35.77         5.06 o
 -11  18   2        330.97        316.66         6.75 o
 -10  18   2       1004.28       1128.50        69.91 o
  -9  18   2       1601.15       1682.78        54.27 o
  -8  18   2        229.19        211.40        11.73 o
  -7  18   2        492.95        512.44        10.66 o
  -6  18   2       3073.06       3014.50        99.25 o
  -5  18   2        124.73        135.65         7.43 o
  -4  18   2        503.88        510.86        18.76 o
  -3  18   2         62.97         63.32         6.40 o
  -2  18   2        551.68        615.16        20.34 o
  -1  18   2       3110.10       3350.65        46.70 o
   0  18   2       1783.19       2085.53        62.11 o
   1  18   2       1165.18       1281.12        25.75 o
   2  18   2         20.45         16.67         5.34 o
   3  18   2        141.62        150.96         7.90 o
   4  18   2        259.86        289.33        15.37 o
   5  18   2        941.31        997.31        26.30 o
   6  18   2          0.17         -2.44         6.06 o
   7  18   2         95.44        115.14         6.86 o
   8  18   2        156.58        180.17        12.65 o
   9  18   2        544.04        576.37        11.47 o
  10  18   2         32.57         30.13         5.95 o
  11  18   2        204.00        217.82        20.41 o
  12  18   2        137.42        121.47         6.13 o
 -12  19   2         18.15         23.95         6.18 o
 -11  19   2         25.08         34.81         5.50 o
 -10  19   2         74.60         73.91         5.42 o
  -9  19   2         10.83         11.98         5.72 o
  -8  19   2       3026.60       3160.06        54.74 o
  -7  19   2          4.16          9.00         5.95 o
  -6  19   2         21.70         33.28         5.76 o
  -5  19   2          0.25         -2.14         5.55 o
  -4  19   2        891.19        894.31        29.06 o
  -3  19   2         35.18         45.08         5.17 o
  -2  19   2        856.83        978.23        14.42 o
  -1  19   2        149.98        177.85         5.66 o
   0  19   2        919.85       1035.22        11.74 o
   1  19   2         99.75         72.06         6.21 o
   2  19   2         19.42         23.16         6.83 o
   3  19   2         83.31        101.38         6.23 o
   4  19   2        185.87        232.89         9.69 o
   5  19   2          4.46          2.31         5.92 o
   6  19   2        389.58        448.00        12.62 o
   7  19   2         90.00         87.81         7.01 o
   8  19   2        127.79        108.32         8.28 o
   9  19   2          1.02          1.23         5.17 o
  10  19   2        140.91        148.31         9.67 o
  11  19   2        404.43        355.70         8.63 o
 -12  20   2         94.36         99.81        25.23 o
 -11  20   2         80.44        107.73        11.75 o
 -10  20   2         25.00         17.48         4.14 o
  -9  20   2        147.75        151.76         5.49 o
  -8  20   2          1.27          7.75         7.02 o
  -7  20   2        823.71        786.23        17.54 o
  -6  20   2        143.96        123.22         6.40 o
  -5  20   2       1494.04       1444.91        45.49 o
  -4  20   2          0.98         14.34         5.70 o
  -3  20   2        191.55        181.53         7.62 o
  -2  20   2        229.30        247.10         6.27 o
  -1  20   2       1489.38       1506.12        21.18 o
   0  20   2        487.05        557.39        22.90 o
   1  20   2        278.99        296.91         9.63 o
   2  20   2        610.00        573.84        11.62 o
   3  20   2       1865.26       1975.52        39.40 o
   4  20   2          0.82          1.88         6.26 o
   5  20   2        516.40        510.83        22.33 o
   6  20   2        165.27        150.17         7.60 o
   7  20   2        130.53        131.12         7.51 o
   8  20   2         68.36         63.33         6.10 o
   9  20   2        314.00        384.05        13.99 o
  10  20   2          6.63          4.79         3.86 o
  11  20   2        654.67        606.11        11.82 o
 -11  21   2         14.92         18.53         5.74 o
 -10  21   2          8.80          8.05         5.45 o
  -9  21   2         15.41         27.08         4.40 o
  -8  21   2        297.69        309.19        18.56 o
  -7  21   2         28.98         31.14         7.36 o
  -6  21   2         80.66         84.68         6.20 o
  -5  21   2        501.82        453.69        10.39 o
  -4  21   2        985.85        978.29        23.09 o
  -3  21   2       1174.07       1202.06        36.75 o
  -2  21   2        190.03        183.22         6.84 o
  -1  21   2        152.20        163.45         5.65 o
   0  21   2       1200.18       1294.23        28.70 o
   1  21   2        113.13        102.42         5.65 o
   2  21   2       1369.13       1432.90        51.34 o
   3  21   2         38.29         37.55         6.61 o
   4  21   2        247.98        258.20        14.17 o
   5  21   2        279.21        269.52        15.81 o
   6  21   2         79.39         97.69         7.31 o
   7  21   2         15.79         19.69         5.03 o
   8  21   2         48.30         39.18         5.05 o
   9  21   2        100.90        101.66         8.30 o
  10  21   2        588.14        510.98        10.19 o
 -11  22   2         21.11         10.09         8.07 o
 -10  22   2         11.64         13.12         6.44 o
  -9  22   2         10.06         12.63         4.47 o
  -8  22   2         35.86         40.69         4.47 o
  -7  22   2        167.87        150.94         7.81 o
  -6  22   2         27.03         48.19         8.00 o
  -5  22   2        903.14        920.63        32.16 o
  -4  22   2        122.51        153.59         7.14 o
  -3  22   2        478.65        483.59         8.71 o
  -2  22   2        154.76        195.54        13.96 o
  -1  22   2        844.75        825.59        25.81 o
   0  22   2          0.93          1.30         6.34 o
   1  22   2         51.93         51.82         5.27 o
   2  22   2       1297.07       1266.40        18.62 o
   3  22   2         11.46         18.28         5.03 o
   4  22   2          2.66         12.84         5.23 o
   5  22   2         11.21         16.39         6.89 o
   6  22   2         92.48         88.05         5.61 o
   7  22   2         51.50         52.65         4.53 o
   8  22   2         21.96         21.83         4.85 o
   9  22   2         19.81         19.93         5.04 o
  10  22   2        270.33        250.58        14.21 o
 -10  23   2         18.19         22.84         6.99 o
  -9  23   2         68.87         84.07         8.64 o
  -8  23   2          1.03          1.87         3.98 o
  -7  23   2          4.77          9.51         4.91 o
  -6  23   2        227.60        228.18        10.44 o
  -5  23   2          3.80          5.64         5.70 o
  -4  23   2         86.51         84.74         7.04 o
  -3  23   2         93.29        117.81         6.49 o
  -2  23   2          1.15          2.34         5.38 o
  -1  23   2        134.63        156.81         6.06 o
   0  23   2         34.83         33.48         4.74 o
   1  23   2       1286.63       1193.05        15.72 o
   2  23   2        313.30        299.33         8.93 o
   3  23   2         93.94        119.62         6.16 o
   4  23   2        138.29        122.45         6.61 o
   5  23   2         13.27         13.71         4.90 o
   6  23   2         14.34         21.04         4.73 o
   7  23   2         15.95         14.24         4.38 o
   8  23   2        425.52        473.56        45.19 o
   9  23   2        664.02        665.88        13.46 o
  -9  24   2        102.57         73.72         8.06 o
  -8  24   2        102.97        105.13        11.29 o
  -7  24   2          0.75          1.04         4.59 o
  -6  24   2        287.06        247.65         7.58 o
  -5  24   2        144.39        141.80         5.47 o
  -4  24   2         12.75         17.17         4.70 o
  -3  24   2         86.03         99.85         7.54 o
  -2  24   2        724.47        707.88        16.77 o
  -1  24   2          6.77          3.43         6.17 o
   0  24   2        194.39        182.40         6.92 o
   1  24   2        316.21        288.04        19.09 o
   2  24   2        273.72        267.11         8.91 o
   3  24   2         12.61          7.43         4.15 o
   4  24   2        309.64        285.23         6.10 o
   5  24   2         96.95        107.84         4.90 o
   6  24   2          8.95          7.68         4.07 o
   7  24   2         26.41         33.15         4.11 o
   8  24   2        126.66        120.80         6.92 o
  -8  25   2         18.23         25.81         6.79 o
  -7  25   2          0.23          0.43         4.49 o
  -6  25   2          0.69          3.29         4.61 o
  -5  25   2        108.53         95.82         5.34 o
  -4  25   2        169.86        149.53         6.55 o
  -3  25   2         54.22         47.65         4.60 o
  -2  25   2          3.04         10.22         4.25 o
  -1  25   2        154.09        193.15         9.57 o
   0  25   2        319.27        308.25         5.83 o
   1  25   2        157.20        167.33         5.50 o
   2  25   2         69.21         67.68         4.31 o
   3  25   2         30.99         35.66         4.34 o
   4  25   2          6.27          7.20         4.09 o
   5  25   2         17.26          9.13         3.92 o
   6  25   2         26.63         26.77         5.07 o
   7  25   2        100.22         96.18         6.96 o
  -7  26   2        252.40        240.52         8.38 o
  -6  26   2         10.07          6.37         4.20 o
  -5  26   2        777.95        842.51        34.84 o
  -4  26   2         56.96         55.76         4.52 o
  -3  26   2         24.61         25.69         4.18 o
  -2  26   2        260.59        275.78        17.73 o
  -1  26   2        754.21        830.88        17.82 o
   0  26   2        210.92        234.94         5.07 o
   1  26   2         54.53         45.95         4.47 o
   2  26   2        164.85        155.17         8.89 o
   3  26   2         45.57         67.23         4.45 o
   4  26   2          7.73          3.10         4.12 o
   5  26   2         32.86         30.78         5.10 o
   6  26   2        295.65        304.40         7.82 o
  -6  27   2         39.87         56.32         5.42 o
  -5  27   2         69.34         84.72         5.41 o
  -4  27   2         64.03         71.24         4.65 o
  -3  27   2        142.61        152.80         6.83 o
  -2  27   2         63.14         53.81         4.33 o
  -1  27   2         83.72         76.16         3.73 o
   0  27   2        189.00        219.38         8.81 o
   1  27   2        138.75        160.02         5.26 o
   2  27   2        143.28        179.42        15.24 o
   3  27   2        807.88        955.17        19.75 o
   4  27   2         61.33         64.88         5.50 o
   5  27   2         21.98         24.70         4.27 o
  -4  28   2        242.87        275.47        11.77 o
  -3  28   2        188.15        192.08        13.23 o
  -2  28   2         10.00          6.59         5.92 o
  -1  28   2         57.61         79.69         5.13 o
   0  28   2        111.36         99.78         6.34 o
   1  28   2          0.69          1.08         3.92 o
   2  28   2          1.08          0.39         4.01 o
   3  28   2        320.63        333.00         9.98 o
 -15   0   3       1309.30       1231.66        24.01 o
 -13   0   3        507.22        457.60        34.81 o
 -11   0   3        404.78        416.45        21.38 o
  -9   0   3         11.26         10.51         5.48 o
  -7   0   3       6914.06       7888.66       123.48 o
  -5   0   3        786.00        879.11        15.98 o
  -3   0   3       5948.96       6893.94       380.53 o
  -1   0   3      16331.43      15429.22       233.60 o
   1   0   3      69714.79      66301.48       902.13 o
   3   0   3      18630.38      17720.62       161.16 o
   5   0   3        149.70        180.84         6.51 o
   7   0   3       1135.37       1172.58        28.84 o
   9   0   3        601.00        712.96        42.15 o
  11   0   3         30.55         42.14         7.78 o
  13   0   3        481.26        571.32        82.45 o
  15   0   3        164.23        123.13        11.39 o
 -16   1   3         61.88         66.69         8.98 o
 -15   1   3          5.63          5.88         5.13 o
 -14   1   3         52.83         74.68         5.95 o
 -13   1   3         89.01         86.27         9.20 o
 -12   1   3          7.09         15.77         5.59 o
 -11   1   3         59.91         77.84         5.38 o
 -10   1   3        756.21        797.63        40.71 o
  -9   1   3         12.24         15.55         3.98 o
  -8   1   3       2001.05       2233.56        71.70 o
  -7   1   3        305.87        255.26         9.44 o
  -6   1   3        154.29        177.94         5.91 o
  -5   1   3       1124.44       1020.86         7.33 o
  -4   1   3        829.68       1140.15        45.37 o
  -3   1   3      12267.06      11516.69       155.07 o
  -2   1   3      12452.52      11116.99        87.28 o
  -1   1   3        305.64        271.57         3.79 o
   0   1   3       1305.04       1332.97        11.11 o
   1   1   3       2906.62       2322.08        19.15 o
   2   1   3         18.21         24.88         2.72 o
   3   1   3       4487.68       4709.52        51.89 o
   4   1   3         44.99         67.20         4.05 o
   5   1   3       3976.18       4479.95        63.82 o
   6   1   3          8.89         21.27         4.43 o
   7   1   3          6.65          1.97         3.99 o
   8   1   3         74.57         68.91         9.18 o
   9   1   3        963.32        890.83        25.78 o
  10   1   3         18.51         16.01         5.74 o
  11   1   3        607.30        588.57        16.10 o
  12   1   3        171.86        175.21        14.14 o
  13   1   3        527.69        549.21        15.93 o
  14   1   3          2.75          5.17         4.14 o
  15   1   3         26.86         19.15         5.00 o
 -16   2   3        576.00        622.81        16.97 o
 -15   2   3         16.94         12.69         4.77 o
 -14   2   3        341.09        362.04         8.00 o
 -13   2   3       1382.41       1395.98        90.21 o
 -12   2   3        182.32        220.22        14.71 o
 -11   2   3         73.94         77.50         8.23 o
 -10   2   3        319.44        281.77         7.67 o
  -9   2   3        708.87        699.63        18.86 o
  -8   2   3       2187.59       2368.61        22.91 o
  -7   2   3          7.65         14.80         3.46 o
  -6   2   3      10392.60      10457.91        57.60 o
  -5   2   3       9304.46       9104.22        65.85 o
  -4   2   3       5395.96       5312.40        49.06 o
  -3   2   3       2407.45       1673.67        47.77 o
  -2   2   3       9373.30       9032.24        88.06 o
  -1   2   3       6054.73       5442.23        48.23 o
   0   2   3        532.24        592.72        14.41 o
   1   2   3      36330.71      36037.77       281.02 o
   2   2   3      11493.17      11595.91       187.72 o
   3   2   3       6384.51       6501.36        57.07 o
   4   2   3        115.32         51.38         6.41 o
   5   2   3         77.36         81.10         8.83 o
   6   2   3       1114.33       1349.20        13.70 o
   7   2   3         83.21         91.38         4.15 o
   8   2   3        753.75        783.52        16.80 o
   9   2   3        398.28        319.76        15.88 o
  10   2   3       2390.59       2370.10        24.09 o
  11   2   3        151.29        147.13         7.56 o
  12   2   3        558.22        553.62        16.41 o
  13   2   3          8.21         16.15         9.36 o
  14   2   3         14.64         13.90         4.09 o
  15   2   3          2.46          0.23         5.42 o
 -16   3   3         98.42         84.41         6.94 o
 -15   3   3        180.47        196.80         6.82 o
 -14   3   3          4.47         12.18         6.88 o
 -13   3   3        451.98        481.85        25.54 o
 -12   3   3        175.20        217.97        14.26 o
 -11   3   3       1335.13       1412.02        33.39 o
 -10   3   3        199.35        254.23         7.03 o
  -9   3   3       1203.73        992.18        47.17 o
  -8   3   3        109.31        131.51         8.26 o
  -7   3   3       8108.41       9161.66        54.34 o
  -6   3   3        180.86        221.40         7.02 o
  -5   3   3       2115.81       1874.82        11.40 o
  -4   3   3          2.44          9.36         2.14 o
  -3   3   3      39573.03      36888.81       239.99 o
  -2   3   3        409.44        525.27         7.49 o
  -1   3   3       1185.38       1151.84        12.67 o
   0   3   3       7330.78       7004.00        63.96 o
   1   3   3      21831.34      20425.21       130.75 o
   2   3   3      31469.44      30942.10       221.05 o
   3   3   3       5348.43       5243.28        37.52 o
   4   3   3       6017.68       5859.58        32.79 o
   5   3   3       1851.23       1744.89        13.57 o
   6   3   3       1519.91       1677.84        13.96 o
   7   3   3        207.73        140.15         8.84 o
   8   3   3         19.63         19.41         6.31 o
   9   3   3       1241.30       1262.76        16.47 o
  10   3   3         65.64         73.45         5.48 o
  11   3   3        264.28        256.04         7.63 o
  12   3   3         69.18         75.09         6.10 o
  13   3   3        174.27        177.14         9.69 o
  14   3   3         33.45         33.83         4.26 o
  15   3   3          3.60          5.96         5.40 o
 -16   4   3        360.24        456.28        12.98 o
 -15   4   3         64.06         69.02         4.66 o
 -14   4   3         40.18         48.83         7.95 o
 -13   4   3         31.10         47.18         6.07 o
 -12   4   3       1236.11       1369.73        41.05 o
 -11   4   3         25.78         40.07         7.38 o
 -10   4   3        176.37        203.22         7.02 o
  -9   4   3        424.27        415.63         7.69 o
  -8   4   3       1008.37        800.68        24.22 o
  -7   4   3        918.51        923.24        27.69 o
  -6   4   3        152.19        298.05        11.22 o
  -5   4   3       6468.32       6265.89        36.90 o
  -4   4   3         39.99         39.13         2.61 o
  -3   4   3       3075.41       2587.56        19.86 o
  -2   4   3      34804.69      33604.37       222.37 o
  -1   4   3      72581.49      68986.02       420.54 o
   0   4   3      12121.72      12407.21       137.58 o
   1   4   3      31060.90      30860.63       205.50 o
   2   4   3      59239.63      56742.23       266.37 o
   3   4   3        107.22         88.83         2.53 o
   4   4   3      13413.82      14035.55        72.26 o
   5   4   3          6.45          7.23         3.35 o
   6   4   3       2401.37       2180.20        14.96 o
   7   4   3       4137.52       4225.04        28.06 o
   8   4   3        241.10        236.41         8.76 o
   9   4   3         44.99         41.51         5.63 o
  10   4   3         55.02         60.55         5.72 o
  11   4   3       1026.11       1080.38        55.71 o
  12   4   3         70.32         77.89         6.46 o
  13   4   3        174.80        141.71         7.88 o
  14   4   3        310.73        314.12        11.90 o
  15   4   3         14.72         17.09         5.09 o
 -16   5   3         22.30         19.87         6.69 o
 -15   5   3          2.28          4.23         4.28 o
 -14   5   3       2098.67       2254.40        46.01 o
 -13   5   3        979.12       1066.42        41.95 o
 -12   5   3          1.80          3.20         5.76 o
 -11   5   3        593.29        518.50        14.17 o
 -10   5   3       2749.81       2722.29        80.13 o
  -9   5   3        893.33        788.92        15.57 o
  -8   5   3       1998.49       1875.61        38.74 o
  -7   5   3        835.17       1040.45         9.79 o
  -6   5   3       4435.77       5188.19       131.71 o
  -5   5   3       7401.80       7048.29        75.15 o
  -4   5   3        400.56        334.40         4.56 o
  -3   5   3       5686.70       4928.16        53.45 o
  -2   5   3      14584.45      13621.37       128.14 o
  -1   5   3       3314.01       3128.98        17.00 o
   0   5   3      20020.66      21028.40       133.58 o
   1   5   3        716.68        982.14        35.00 o
   2   5   3        846.37        833.32        24.61 o
   3   5   3       6980.00       6419.69        38.70 o
   4   5   3       4370.70       4475.23        53.83 o
   5   5   3       3811.23       3509.56        25.59 o
   6   5   3         38.28         40.26         4.19 o
   7   5   3        569.58        559.30         6.67 o
   8   5   3       1323.99       1311.19        16.59 o
   9   5   3        732.36        787.41         9.60 o
  10   5   3        234.27        222.06         7.20 o
  11   5   3        856.96        879.11        17.60 o
  12   5   3          9.04          8.39         5.92 o
  13   5   3        377.71        444.25        28.74 o
  14   5   3         94.59        100.86         8.15 o
  15   5   3        237.38        258.03        36.81 o
 -16   6   3        197.09        231.25         9.73 o
 -15   6   3        161.17        156.80         8.89 o
 -14   6   3         31.24         27.35         8.88 o
 -13   6   3       1374.01       1276.82        42.74 o
 -12   6   3       1164.65       1265.68        30.24 o
 -11   6   3        260.37        337.16        17.57 o
 -10   6   3        936.09       1005.95        12.56 o
  -9   6   3          0.32          4.07         7.01 o
  -8   6   3       1736.91       1680.75        23.79 o
  -7   6   3        496.13        335.97         7.28 o
  -6   6   3      17873.45      18036.46       216.44 o
  -5   6   3         76.13         98.22         2.99 o
  -4   6   3       6768.28       7030.87        39.01 o
  -3   6   3         40.03         61.03         2.54 o
  -2   6   3      21333.15      20361.13        93.58 o
  -1   6   3      14241.80      14323.81        67.94 o
   0   6   3        411.49        385.82         7.63 o
   1   6   3       1388.42       1329.91        31.14 o
   2   6   3       5239.85       4083.13        32.39 o
   3   6   3      12308.52      13114.22       116.97 o
   4   6   3         49.10         34.46         3.78 o
   5   6   3         15.57         20.18         3.35 o
   6   6   3       5071.38       5117.57        36.04 o
   7   6   3       1582.63       1468.47        19.22 o
   8   6   3       1004.88        966.37        10.60 o
   9   6   3        562.92        552.69         8.86 o
  10   6   3          6.23         13.83         6.41 o
  11   6   3        187.43        211.69        10.15 o
  12   6   3        214.90        240.62         8.53 o
  13   6   3        128.45        161.48         6.14 o
  14   6   3         76.91         96.23         7.83 o
  15   6   3        423.60        466.85        36.96 o
 -16   7   3         34.75         35.86         5.68 o
 -15   7   3        118.56        130.35         9.70 o
 -14   7   3        314.75        401.77        30.82 o
 -13   7   3        178.56        231.59        27.23 o
 -12   7   3        705.77        818.54        12.62 o
 -11   7   3         49.24         48.89         6.67 o
 -10   7   3       5228.90       5126.20       112.11 o
  -9   7   3        364.20        382.62        25.53 o
  -8   7   3       2298.28       2221.95        51.96 o
  -7   7   3        504.21        605.96        11.51 o
  -6   7   3       1112.13       1400.36        88.64 o
  -5   7   3         66.61        162.04        15.33 o
  -4   7   3       9122.88       9033.98        44.53 o
  -3   7   3       7727.60       7522.14        46.44 o
  -2   7   3        242.60        318.21        13.93 o
  -1   7   3        158.83        143.11         2.44 o
   0   7   3       4003.01       3910.63        22.60 o
   1   7   3       8476.07       8170.77        58.30 o
   2   7   3       1113.30       1044.20        15.77 o
   3   7   3       8507.58       7828.76        48.24 o
   4   7   3       7372.87       7373.63        52.09 o
   5   7   3       1683.32       1729.31        34.05 o
   6   7   3       1456.59       1283.24        26.70 o
   7   7   3        227.58        280.04         7.39 o
   8   7   3       1997.78       1964.26        22.56 o
   9   7   3        224.94        247.20         7.28 o
  10   7   3       2108.45       2003.05        33.36 o
  11   7   3        274.28        242.06        15.41 o
  12   7   3        182.10        205.46        15.05 o
  13   7   3        156.82        170.60         9.85 o
  14   7   3        478.20        532.57        34.40 o
  15   7   3         13.62          8.14         4.54 o
 -16   8   3         23.23         22.25         6.55 o
 -15   8   3        220.04        265.03        21.51 o
 -14   8   3         44.08         38.27         6.86 o
 -13   8   3         83.46         84.80         6.59 o
 -12   8   3         11.66         23.21         7.23 o
 -11   8   3       4174.78       4291.52       117.42 o
 -10   8   3       1136.74       1143.39        26.17 o
  -9   8   3        301.58        258.34         7.28 o
  -8   8   3       3331.17       3163.91        30.60 o
  -7   8   3       4188.92       4071.85        56.70 o
  -6   8   3       2018.33       2214.01        52.91 o
  -5   8   3         45.27         25.83         2.95 o
  -4   8   3          5.07         18.98         2.26 o
  -3   8   3       3979.89       3815.45        18.82 o
  -2   8   3       1287.72       1162.69         8.18 o
  -1   8   3        609.51        519.56         7.83 o
   0   8   3       2400.90       2443.71        21.96 o
   1   8   3      11284.85      11313.95        60.63 o
   2   8   3        397.47        446.42        10.76 o
   3   8   3       1514.82       1529.64         9.48 o
   4   8   3        390.21        477.10         8.01 o
   5   8   3       4790.06       4998.65        43.51 o
   6   8   3       3003.50       3056.17        27.73 o
   7   8   3       4024.85       3792.51        70.92 o
   8   8   3          1.14          5.94         4.54 o
   9   8   3        240.13        229.76         7.41 o
  10   8   3        552.48        519.16        24.01 o
  11   8   3        595.56        652.33        19.14 o
  12   8   3       1244.98       1276.97        26.70 o
  13   8   3         30.31         33.46         4.20 o
  14   8   3          1.70          5.09         4.59 o
  15   8   3        631.05        620.33       145.30 o
 -16   9   3          8.62          5.58         4.40 o
 -15   9   3         52.28         81.04         9.71 o
 -14   9   3         51.13         55.13         5.67 o
 -13   9   3         57.75         84.99         7.42 o
 -12   9   3         81.38         83.00         7.85 o
 -11   9   3       1590.65       1522.82        22.71 o
 -10   9   3       1663.00       1575.20        27.75 o
  -9   9   3       2447.67       2395.12        48.09 o
  -8   9   3       4048.46       4080.26        48.74 o
  -7   9   3        973.97        971.66        55.18 o
  -6   9   3       2191.87       2042.24        16.29 o
  -5   9   3       2178.69       1927.12        40.54 o
  -4   9   3       1174.36       1153.43        12.80 o
  -3   9   3       3590.20       3666.62        37.17 o
  -2   9   3       5171.94       5648.08        37.26 o
  -1   9   3        740.98        687.44        20.78 o
   0   9   3       2350.76       2240.39        21.72 o
   1   9   3       3238.01       2785.38        20.73 o
   2   9   3       5752.23       6499.08        53.77 o
   3   9   3        400.63        361.77        10.52 o
   4   9   3       3361.44       3207.29        40.08 o
   5   9   3       1173.16       1393.52        11.42 o
   6   9   3       1318.26       1430.01        17.23 o
   7   9   3          1.12          0.84         5.69 o
   8   9   3        975.66        981.61        19.48 o
   9   9   3        574.02        583.58        28.39 o
  10   9   3         61.22         83.01         6.16 o
  11   9   3         44.44         33.11         6.86 o
  12   9   3         76.64         76.13         7.29 o
  13   9   3         64.29         63.98         6.60 o
  14   9   3        356.03        367.14        38.69 o
 -16  10   3          1.61         -6.98         6.98 o
 -15  10   3        634.19        672.38        46.17 o
 -14  10   3        305.75        278.76         7.94 o
 -13  10   3        516.93        538.14        28.97 o
 -12  10   3        131.42        144.59        16.63 o
 -11  10   3       1213.20       1240.56        21.41 o
 -10  10   3       1447.03       1500.76        28.48 o
  -9  10   3        913.68       1015.35        30.12 o
  -8  10   3        902.18        903.16        11.96 o
  -7  10   3        200.74        195.77        14.52 o
  -6  10   3        796.60        897.02        39.22 o
  -5  10   3        101.52        146.86         5.32 o
  -4  10   3       7409.05       7924.89        82.59 o
  -3  10   3        112.07        155.15         3.00 o
  -2  10   3       1456.22       1329.74        41.63 o
  -1  10   3       4732.99       4363.12        22.49 o
   0  10   3        301.98        325.32        10.52 o
   1  10   3       3472.95       4051.54        21.44 o
   2  10   3       2620.30       2582.47        30.38 o
   3  10   3        446.10        422.38         8.98 o
   4  10   3        374.89        252.00         4.57 o
   5  10   3       3803.37       3503.47        37.06 o
   6  10   3       1432.98       1329.43        21.12 o
   7  10   3        574.68        619.23        11.66 o
   8  10   3       1694.81       1667.55        23.12 o
   9  10   3        111.65        152.64        12.16 o
  10  10   3        707.82        749.38        77.53 o
  11  10   3       1407.87       1444.35        21.89 o
  12  10   3         88.65         70.35         5.87 o
  13  10   3         14.78          7.79         5.01 o
  14  10   3          6.21          7.24         4.70 o
 -15  11   3        208.74        163.25         9.16 o
 -14  11   3         56.67         48.61         5.96 o
 -13  11   3         37.02         31.42         8.85 o
 -12  11   3         18.73         14.85         6.00 o
 -11  11   3         55.62         47.12         8.10 o
 -10  11   3       1549.32       1603.68        31.36 o
  -9  11   3        259.81        255.78         8.35 o
  -8  11   3        600.35        548.21        12.80 o
  -7  11   3       1142.23       1091.09        27.34 o
  -6  11   3        393.53        379.62         9.93 o
  -5  11   3         19.79         25.18         3.82 o
  -4  11   3       1239.87       1304.26         9.25 o
  -3  11   3        147.40        129.32         3.64 o
  -2  11   3       1638.57       1506.90        15.04 o
  -1  11   3        137.84        140.16         2.89 o
   0  11   3         43.90         71.39         2.49 o
   1  11   3        752.98        651.05         6.99 o
   2  11   3       3235.27       3479.24        19.95 o
   3  11   3       1488.05       1585.80        14.66 o
   4  11   3        312.41        242.45         4.58 o
   5  11   3        233.91        216.95         7.91 o
   6  11   3        745.15        739.03        15.20 o
   7  11   3        811.38        867.66        15.38 o
   8  11   3        140.85        139.48         9.03 o
   9  11   3        690.41        744.29        25.05 o
  10  11   3        854.22        909.26        41.97 o
  11  11   3         39.06         55.14         5.87 o
  12  11   3        188.85        191.67         7.15 o
  13  11   3        216.20        216.68         6.36 o
  14  11   3        203.42        183.66        19.55 o
 -15  12   3        113.96         83.22         7.13 o
 -14  12   3          7.41          9.60         4.17 o
 -13  12   3        117.70        112.87         6.48 o
 -12  12   3         51.41         56.17         6.91 o
 -11  12   3        132.62        147.23         8.62 o
 -10  12   3        360.40        348.07        20.32 o
  -9  12   3        199.79        172.23         9.22 o
  -8  12   3         85.29        102.64         6.25 o
  -7  12   3         21.77         13.27         5.22 o
  -6  12   3        833.58        774.00        30.78 o
  -5  12   3         84.75         74.40         4.30 o
  -4  12   3        403.23        430.06        11.80 o
  -3  12   3        376.82        402.09         5.19 o
  -2  12   3        433.88        579.52        21.32 o
  -1  12   3        245.16        313.95         3.97 o
   0  12   3          3.10          7.07         2.69 o
   1  12   3       6376.35       7001.56        47.82 o
   2  12   3        631.30        504.62         5.08 o
   3  12   3       1714.72       1560.36        29.15 o
   4  12   3       1666.11       1705.97        40.30 o
   5  12   3        379.80        388.10         7.21 o
   6  12   3       1194.43       1257.67        22.89 o
   7  12   3       1747.04       1705.07        33.66 o
   8  12   3       2620.19       2656.34        45.94 o
   9  12   3        255.83        237.70         8.10 o
  10  12   3         91.71         95.88         9.06 o
  11  12   3        116.91        120.61         9.48 o
  12  12   3          6.19          3.10         5.11 o
  13  12   3         89.76         83.38         9.97 o
  14  12   3        144.05        137.67         8.24 o
 -15  13   3        408.81        518.36        94.89 o
 -14  13   3         38.25         31.69         4.26 o
 -13  13   3        358.09        386.32         7.35 o
 -12  13   3          0.99          1.33         6.47 o
 -11  13   3       1367.23       1396.07        18.38 o
 -10  13   3       1288.43       1245.17        52.94 o
  -9  13   3        366.71        309.49        29.67 o
  -8  13   3        154.79        149.20         6.66 o
  -7  13   3        330.59        299.34        14.21 o
  -6  13   3        300.16        253.24         8.40 o
  -5  13   3          1.02          4.84         4.56 o
  -4  13   3        464.81        516.09         8.77 o
  -3  13   3         11.74          9.72         2.94 o
  -2  13   3       1875.38       1799.28        22.82 o
  -1  13   3        212.36        148.05         6.14 o
   0  13   3        560.91        582.92         7.20 o
   1  13   3          4.12          9.45         3.02 o
   2  13   3        111.60        115.47         3.88 o
   3  13   3          6.48         16.00         3.19 o
   4  13   3        566.87        584.63         8.69 o
   5  13   3        136.30        141.30         5.53 o
   6  13   3         35.56         40.84         5.23 o
   7  13   3       1119.52       1177.46        30.18 o
   8  13   3        500.43        499.59        19.46 o
   9  13   3         90.80         98.17         7.44 o
  10  13   3        750.28        769.76        25.59 o
  11  13   3        382.72        365.08        11.62 o
  12  13   3        363.45        367.79        10.93 o
  13  13   3          5.70          6.66         4.86 o
 -15  14   3          4.08          3.62         5.97 o
 -14  14   3         94.85         94.00         5.59 o
 -13  14   3        169.54        171.03         9.36 o
 -12  14   3         88.39        118.98        12.26 o
 -11  14   3       1573.80       1571.79        30.76 o
 -10  14   3         43.34         58.53         6.81 o
  -9  14   3        101.46        100.89         7.59 o
  -8  14   3        361.23        334.23        11.34 o
  -7  14   3        282.20        269.35         6.71 o
  -6  14   3         57.55         56.97         7.05 o
  -5  14   3        210.05        198.71         5.51 o
  -4  14   3        119.89        113.77         6.63 o
  -3  14   3       2384.19       2430.63        25.15 o
  -2  14   3         47.22         43.98         3.22 o
  -1  14   3       2182.39       2226.63        26.19 o
   0  14   3        131.16        200.71         4.57 o
   1  14   3          8.47         10.39         2.93 o
   2  14   3        456.47        495.80         7.15 o
   3  14   3       1440.89       1485.13        22.14 o
   4  14   3        399.52        318.89         9.64 o
   5  14   3        698.82        655.17        18.98 o
   6  14   3       1956.37       1926.86        22.61 o
   7  14   3       3192.38       3177.61        90.55 o
   8  14   3       1700.31       1791.48        33.92 o
   9  14   3         11.34         14.75         6.07 o
  10  14   3        163.05        171.99         8.84 o
  11  14   3        740.51        713.45        38.70 o
  12  14   3          1.63          0.85         5.46 o
  13  14   3         26.18         41.96         5.63 o
 -14  15   3        133.61         74.82         7.92 o
 -13  15   3         63.01         61.06         4.29 o
 -12  15   3         10.17         15.72         4.72 o
 -11  15   3        732.22        709.86        30.06 o
 -10  15   3       1298.71       1271.83        58.41 o
  -9  15   3          2.66          6.22         5.68 o
  -8  15   3        248.60        257.30         7.50 o
  -7  15   3       2693.06       2670.68        23.75 o
  -6  15   3       1141.58       1144.63        15.68 o
  -5  15   3        381.03        349.04         9.98 o
  -4  15   3       1914.35       1803.94        28.39 o
  -3  15   3        996.77        929.04        11.83 o
  -2  15   3          2.76         10.00         3.42 o
  -1  15   3        153.90        229.03        19.52 o
   0  15   3       5123.51       5254.19        38.07 o
   1  15   3       1102.68       1043.60        11.35 o
   2  15   3        844.88        848.43        13.66 o
   3  15   3         80.98         74.19         5.69 o
   4  15   3        803.95        872.17        18.13 o
   5  15   3         65.71         74.77         6.02 o
   6  15   3       2562.24       2580.88        33.52 o
   7  15   3       1299.49       1223.33        39.15 o
   8  15   3        619.67        595.41        14.67 o
   9  15   3        987.57       1017.45        24.94 o
  10  15   3         57.35         55.49        11.48 o
  11  15   3          3.14          2.86         6.84 o
  12  15   3        139.42        132.70         8.10 o
  13  15   3        119.77         92.57        20.60 o
 -14  16   3         11.37         14.29         5.67 o
 -13  16   3          2.07         10.68         5.22 o
 -12  16   3         54.85         50.41         4.96 o
 -11  16   3        167.76        166.10        43.51 o
 -10  16   3         35.21         47.02         6.18 o
  -9  16   3         34.02         53.96         6.02 o
  -8  16   3        390.88        385.46         9.17 o
  -7  16   3         19.93         21.55         6.51 o
  -6  16   3        104.20         93.74         6.64 o
  -5  16   3        352.36        352.00         7.72 o
  -4  16   3          4.71         11.23         4.44 o
  -3  16   3       2081.23       2033.62        27.89 o
  -2  16   3        743.90        723.39         8.77 o
  -1  16   3        652.88        671.88        10.56 o
   0  16   3        817.30        979.78        10.17 o
   1  16   3        172.59        159.48         5.33 o
   2  16   3        624.20        562.10        10.76 o
   3  16   3       2073.90       2122.68        31.84 o
   4  16   3        281.20        258.43         7.23 o
   5  16   3         43.93         38.69         6.53 o
   6  16   3        257.79        299.26         9.26 o
   7  16   3       1059.98       1125.34        18.80 o
   8  16   3         13.95         11.18         7.18 o
   9  16   3         52.24         57.72         7.67 o
  10  16   3        238.77        276.54        11.59 o
  11  16   3         68.46         74.15         8.53 o
  12  16   3         49.09         57.95         7.45 o
  13  16   3          1.75          6.22         7.15 o
 -13  17   3         42.06         49.93         6.54 o
 -12  17   3        137.27        150.69         7.33 o
 -11  17   3        135.98        136.11        10.21 o
 -10  17   3         10.86         14.97         5.86 o
  -9  17   3        713.68        670.61        13.65 o
  -8  17   3       1883.70       1809.62        43.44 o
  -7  17   3        526.52        562.40        14.00 o
  -6  17   3         36.65         49.93         6.36 o
  -5  17   3       5192.39       5000.66        51.18 o
  -4  17   3        656.62        615.32        20.02 o
  -3  17   3         19.26         16.17         3.94 o
  -2  17   3          7.34         11.04         3.89 o
  -1  17   3       1067.23       1082.95        10.43 o
   0  17   3       3206.42       3188.89        71.24 o
   1  17   3        181.58        143.88         5.24 o
   2  17   3        153.25        172.36        12.07 o
   3  17   3        313.29        333.15         9.38 o
   4  17   3       3505.41       3457.00        87.91 o
   5  17   3       1043.09       1025.20        17.11 o
   6  17   3         24.71         42.19         6.67 o
   7  17   3        822.16        801.36        23.11 o
   8  17   3       1120.88       1214.99        55.10 o
   9  17   3       1558.38       1589.95        53.46 o
  10  17   3        159.68        176.62         9.55 o
  11  17   3         26.21         34.23         4.86 o
  12  17   3        351.63        276.51         9.12 o
 -13  18   3        235.16        227.19        13.29 o
 -12  18   3        569.47        667.43        45.21 o
 -11  18   3        141.76        115.65        13.54 o
 -10  18   3        459.88        455.25        14.72 o
  -9  18   3         22.77         21.56         5.97 o
  -8  18   3        292.18        340.86        11.98 o
  -7  18   3       2749.84       2552.22        90.93 o
  -6  18   3       1675.59       1757.57        35.47 o
  -5  18   3         61.88         59.33         6.17 o
  -4  18   3          7.07          7.22         4.93 o
  -3  18   3        228.80        200.58         5.61 o
  -2  18   3       1565.32       1532.31        20.60 o
  -1  18   3         23.13         17.20         3.92 o
   0  18   3        393.12        398.00        11.32 o
   1  18   3       1229.85       1299.43        42.30 o
   2  18   3        748.64        703.91        10.42 o
   3  18   3         24.99         28.81         6.67 o
   4  18   3        289.57        280.30        10.87 o
   5  18   3        584.38        595.27        15.53 o
   6  18   3        275.40        278.97         9.97 o
   7  18   3        183.94        187.51         8.96 o
   8  18   3        130.86        155.70         9.01 o
   9  18   3          4.49          5.85         5.18 o
  10  18   3         51.70         59.69         8.19 o
  11  18   3        765.52        857.47        56.16 o
  12  18   3        266.02        186.67        11.52 o
 -13  19   3       1008.41        989.63       188.35 o
 -12  19   3          1.44         -0.58         5.28 o
 -11  19   3         15.30         19.38         4.97 o
 -10  19   3         27.78         35.85         5.86 o
  -9  19   3        390.10        425.31        18.18 o
  -8  19   3         24.84         37.70         5.54 o
  -7  19   3        174.31        178.32         9.40 o
  -6  19   3        919.18        929.12        16.27 o
  -5  19   3         24.85         24.18         5.13 o
  -4  19   3        318.85        360.43        23.70 o
  -3  19   3       1008.85        902.55        10.90 o
  -2  19   3         44.63         20.15         4.41 o
  -1  19   3        293.78        258.92         6.03 o
   0  19   3        285.64        297.41        12.03 o
   1  19   3       1538.09       1548.65        45.60 o
   2  19   3         13.08          4.81         5.57 o
   3  19   3       1488.82       1487.19        33.17 o
   4  19   3         70.96         66.03         9.63 o
   5  19   3        261.12        277.49        19.89 o
   6  19   3          5.25         12.87         6.09 o
   7  19   3          2.81          2.64         6.45 o
   8  19   3        840.71        983.23        42.37 o
   9  19   3       1109.97       1137.88        54.38 o
  10  19   3        117.98        121.06        12.72 o
  11  19   3        105.23         99.85         5.54 o
 -12  20   3         20.98         21.53         5.45 o
 -11  20   3         40.47         71.80        16.01 o
 -10  20   3        374.10        388.72        17.25 o
  -9  20   3        723.13        673.54        12.57 o
  -8  20   3        817.44        911.69        20.03 o
  -7  20   3        438.32        449.13        12.13 o
  -6  20   3        847.79        872.78        12.45 o
  -5  20   3        660.97        688.23        42.65 o
  -4  20   3        406.79        444.00         8.19 o
  -3  20   3        152.50        159.03         6.38 o
  -2  20   3        810.98        815.55        13.99 o
  -1  20   3          1.06          0.99         4.49 o
   0  20   3         74.93         79.36         4.94 o
   1  20   3         77.07         90.17         6.02 o
   2  20   3        311.92        300.58         7.84 o
   3  20   3        231.70        222.54         7.46 o
   4  20   3         19.73         18.72         6.79 o
   5  20   3         21.24         35.45         9.65 o
   6  20   3       1234.09       1309.30        47.36 o
   7  20   3          0.54          5.09         7.29 o
   8  20   3        162.02        166.47         6.84 o
   9  20   3        158.45        197.04        23.18 o
  10  20   3        473.77        450.05        20.17 o
  11  20   3        291.23        201.98         8.46 o
 -12  21   3        159.66        142.86         9.92 o
 -11  21   3          2.94          4.59         5.98 o
 -10  21   3         56.00         51.61         6.01 o
  -9  21   3        153.34        141.53         6.89 o
  -8  21   3        221.86        212.99         6.23 o
  -7  21   3        506.98        475.07        12.02 o
  -6  21   3          7.31         20.21         5.50 o
  -5  21   3       2081.32       2314.41        73.86 o
  -4  21   3         76.66         58.13         7.10 o
  -3  21   3         87.06         90.13         7.08 o
  -2  21   3        130.50        141.58         6.31 o
  -1  21   3        192.52        240.52         6.58 o
   0  21   3        173.72        209.57         6.32 o
   1  21   3         61.60         68.38         5.06 o
   2  21   3         23.27          8.42         6.87 o
   3  21   3        327.25        364.72        19.79 o
   4  21   3          2.81          3.36         5.19 o
   5  21   3        191.39        211.53         8.83 o
   6  21   3         50.69         49.00         7.13 o
   7  21   3        166.74        171.03         7.52 o
   8  21   3         15.74         21.17         9.00 o
   9  21   3        303.40        268.40        10.58 o
  10  21   3          9.01         18.42         5.30 o
 -11  22   3          3.76         10.18         6.64 o
 -10  22   3          1.94          2.46         5.51 o
  -9  22   3        219.49        231.16         7.31 o
  -8  22   3         31.91         24.31         4.88 o
  -7  22   3         83.23        127.17        16.53 o
  -6  22   3       1027.48       1164.71       101.79 o
  -5  22   3         96.47        117.67         7.11 o
  -4  22   3         76.86         83.96         5.76 o
  -3  22   3         12.65         17.35         5.18 o
  -2  22   3         68.06         63.55         5.61 o
  -1  22   3        567.20        623.12        11.27 o
   0  22   3          7.06          5.37         5.00 o
   1  22   3        886.90        824.75         9.99 o
   2  22   3         12.19         17.22         4.55 o
   3  22   3         25.88         24.11         5.33 o
   4  22   3          0.86          5.07         6.17 o
   5  22   3         84.29         84.11         7.08 o
   6  22   3         42.63         38.45         5.46 o
   7  22   3          1.91          0.38         5.53 o
   8  22   3          2.84          0.61         4.04 o
   9  22   3         53.14         60.65         6.38 o
 -10  23   3          6.36          6.78         7.27 o
  -9  23   3          2.09          5.26         4.44 o
  -8  23   3         14.54         10.93         4.84 o
  -7  23   3         33.61         37.59         4.68 o
  -6  23   3         19.17         22.54         4.76 o
  -5  23   3         84.71         94.94         6.80 o
  -4  23   3        864.54        859.73        21.59 o
  -3  23   3        317.39        359.75        11.03 o
  -2  23   3        148.63        122.91         6.01 o
  -1  23   3        162.54        147.69         6.26 o
   0  23   3        104.45         99.87         4.93 o
   1  23   3          0.80          4.01         4.30 o
   2  23   3        853.62        853.35        14.52 o
   3  23   3          0.70          4.04         5.70 o
   4  23   3         29.49         26.37         4.77 o
   5  23   3        101.51        105.74         6.79 o
   6  23   3         12.00         24.34         4.66 o
   7  23   3        239.63        230.08         5.70 o
   8  23   3        178.06        174.43         8.74 o
   9  23   3         87.83         86.02        10.85 o
  -9  24   3        106.07         92.29         8.53 o
  -8  24   3        176.06        194.31        11.77 o
  -7  24   3        161.85        142.32         7.21 o
  -6  24   3          2.28          2.57         4.42 o
  -5  24   3        735.03        710.55        10.85 o
  -4  24   3         44.43         47.94         4.93 o
  -3  24   3        149.76        149.22         7.44 o
  -2  24   3         79.78         81.25         8.17 o
  -1  24   3        560.24        623.49        13.08 o
   0  24   3         17.64         20.51         4.71 o
   1  24   3         29.00         26.06         5.45 o
   2  24   3          1.21          0.21         4.39 o
   3  24   3         69.49         99.34         4.58 o
   4  24   3        449.21        482.91        18.04 o
   5  24   3          0.20          0.36         4.20 o
   6  24   3          0.15         -0.26         3.76 o
   7  24   3         66.36         56.34         5.11 o
   8  24   3         66.60         78.74         9.59 o
  -8  25   3         41.46         43.79         7.39 o
  -7  25   3         22.05         28.51         4.38 o
  -6  25   3        158.33        173.63         8.58 o
  -5  25   3          7.73          8.35         4.92 o
  -4  25   3          7.01          6.36         4.68 o
  -3  25   3        120.19        120.43         5.13 o
  -2  25   3          9.87          5.86         4.42 o
  -1  25   3        114.09        121.98         4.52 o
   0  25   3        239.74        276.23        18.50 o
   1  25   3        173.21        146.45         4.62 o
   2  25   3        131.73        170.98        10.23 o
   3  25   3         62.19         71.04         4.94 o
   4  25   3         40.87         31.03         4.72 o
   5  25   3          6.10          4.40         4.53 o
   6  25   3        233.25        225.08         7.55 o
   7  25   3          2.55          3.56         3.88 o
  -7  26   3         50.05         56.23         6.94 o
  -6  26   3         31.05         35.18         4.09 o
  -5  26   3         98.85        102.75         9.86 o
  -4  26   3        144.77        134.58         5.07 o
  -3  26   3         22.09         16.79         4.05 o
  -2  26   3          7.65          6.61         3.88 o
  -1  26   3         11.81         14.68         4.02 o
   0  26   3          0.70          0.63         3.74 o
   1  26   3        237.38        267.31         7.88 o
   2  26   3        114.76         89.32         4.97 o
   3  26   3          3.36          1.37         4.49 o
   4  26   3         27.08         13.72         4.10 o
   5  26   3         30.27         41.53         4.54 o
   6  26   3        106.76        116.76         6.16 o
  -6  27   3         66.47         54.59         5.42 o
  -5  27   3          9.01         10.08         4.07 o
  -4  27   3        130.90        139.18         8.55 o
  -3  27   3         41.70         35.15         3.80 o
  -2  27   3          0.64         -1.02         3.65 o
  -1  27   3        360.23        384.58        10.36 o
   0  27   3        376.89        408.14        10.47 o
   1  27   3        195.22        221.85        12.07 o
   2  27   3         36.93         33.16         4.84 o
   3  27   3          4.73          4.11         5.12 o
   4  27   3         42.99         51.68         5.95 o
  -4  28   3         14.44         13.23         5.22 o
  -3  28   3        447.65        406.06        10.70 o
  -2  28   3        315.65        292.08        11.40 o
  -1  28   3          4.75          4.96         4.25 o
   0  28   3         31.10         27.94         5.80 o
   1  28   3        106.94        117.50         6.22 o
   2  28   3       1426.91       1597.83        52.26 o
   3  28   3        394.86        303.12         9.63 o
 -16   0   4       2151.01       2224.78       161.78 o
 -14   0   4         78.75         84.81         8.43 o
 -12   0   4        392.83        364.55        12.67 o
 -10   0   4        781.98        635.27        22.08 o
  -8   0   4      13273.50      14154.16       131.25 o
  -6   0   4       1478.41       1425.81        18.87 o
  -4   0   4        237.20        140.98         7.11 o
  -2   0   4      13719.53      12191.93       270.17 o
   0   0   4        680.74        626.30        27.50 o
   2   0   4       8522.28       7617.36        76.86 o
   4   0   4       1294.15       1389.21        23.91 o
   6   0   4        446.71        275.28        15.65 o
   8   0   4        109.52        149.82        15.71 o
  10   0   4       1616.28       1571.32        64.21 o
  12   0   4        416.03        451.67        34.22 o
  14   0   4         89.76        100.63        17.99 o
 -17   1   4        588.71        413.37        15.39 o
 -16   1   4         62.01         74.89        10.32 o
 -15   1   4         51.33         62.38         5.65 o
 -14   1   4         68.77         89.77         6.04 o
 -13   1   4        593.84        634.89        29.98 o
 -12   1   4          1.53          3.93         5.88 o
 -11   1   4         10.42         23.50         5.04 o
 -10   1   4        145.69        140.10         7.23 o
  -9   1   4       1713.51       1699.79        13.16 o
  -8   1   4          3.56         22.55         3.54 o
  -7   1   4          9.00          7.59         3.46 o
  -6   1   4        535.86        652.44         7.42 o
  -5   1   4      14254.89      14320.57       202.22 o
  -4   1   4       1457.26       1388.66        17.59 o
  -3   1   4      21189.64      20687.66       233.89 o
  -2   1   4       4819.95       4581.91        61.13 o
  -1   1   4      22509.17      20909.30       226.18 o
   0   1   4       2093.25       1907.91        15.89 o
   1   1   4      41717.34      40407.32       296.04 o
   2   1   4         10.15          6.76         2.27 o
   3   1   4        977.18        896.24        13.33 o
   4   1   4       1163.80       1080.50         9.84 o
   5   1   4        284.27        196.38        13.70 o
   6   1   4       2445.97       2711.43        32.18 o
   7   1   4         33.55         20.79         4.20 o
   8   1   4        141.33         79.72         6.43 o
   9   1   4       1259.58       1200.68        47.37 o
  10   1   4        115.36        110.15         6.12 o
  11   1   4        147.92        135.36        17.00 o
  12   1   4          5.53         11.18         5.19 o
  13   1   4         73.12         91.93         5.56 o
  14   1   4        316.12        311.38         5.76 o
  15   1   4        114.33        109.48         6.27 o
 -17   2   4        112.04         88.63         8.75 o
 -16   2   4        146.75        149.91         7.67 o
 -15   2   4        260.17        250.12         6.64 o
 -14   2   4        201.83        250.75        21.39 o
 -13   2   4         10.81          9.29         9.32 o
 -12   2   4         22.05         27.70         6.26 o
 -11   2   4        136.83        114.08         6.27 o
 -10   2   4       1610.31       1583.47        37.67 o
  -9   2   4         31.49         19.22         4.02 o
  -8   2   4        121.48        185.07        14.48 o
  -7   2   4       5024.74       5468.63        38.94 o
  -6   2   4      11835.71      11548.48        56.77 o
  -5   2   4        889.42       1013.27        15.54 o
  -4   2   4       8308.27       7839.65        42.96 o
  -3   2   4        349.26        332.98         3.81 o
  -2   2   4      16005.38      14090.37       111.36 o
  -1   2   4      71760.14      69750.41       460.83 o
   0   2   4        155.64        191.99         3.63 o
   1   2   4       3777.42       3572.61        42.00 o
   2   2   4       1700.18       1768.64        14.29 o
   3   2   4        617.08        584.91         7.46 o
   4   2   4       5965.38       5741.71        35.81 o
   5   2   4       2146.00       2216.23        17.57 o
   6   2   4       2384.44       2291.24        36.51 o
   7   2   4        184.56        124.83         4.59 o
   8   2   4       3013.87       2932.08        58.89 o
   9   2   4        649.50        610.98         8.88 o
  10   2   4       1297.01       1195.90        36.39 o
  11   2   4        182.41        213.18         7.93 o
  12   2   4        472.60        557.49        43.39 o
  13   2   4          0.82          6.52         4.60 o
  14   2   4         37.42         48.36         4.13 o
  15   2   4        104.86        102.97         6.14 o
 -17   3   4         92.55         51.71         7.99 o
 -16   3   4         20.51         29.68         5.24 o
 -15   3   4        146.10        103.69         5.46 o
 -14   3   4        646.83        644.79        27.41 o
 -13   3   4       1390.38       1388.64        67.64 o
 -12   3   4        311.11        347.34        19.35 o
 -11   3   4        325.13        339.41        12.14 o
 -10   3   4         24.76         32.25         5.79 o
  -9   3   4       1498.01       1438.00        19.97 o
  -8   3   4         96.22        124.29         5.54 o
  -7   3   4       2171.34       2034.98        42.57 o
  -6   3   4       8684.10       8895.55        46.56 o
  -5   3   4       1777.56       1781.88        32.42 o
  -4   3   4        159.16        150.46         6.25 o
  -3   3   4       1138.54       1105.98        22.87 o
  -2   3   4       9940.63       9333.25       150.14 o
  -1   3   4       2009.56       2194.55        31.85 o
   0   3   4      12237.66      11925.72       122.84 o
   1   3   4      21450.18      21356.86       164.09 o
   2   3   4        343.34        293.56         7.89 o
   3   3   4       1682.12       1741.91        17.44 o
   4   3   4       4739.40       4645.30        68.57 o
   5   3   4      10718.48      10775.73       128.29 o
   6   3   4         43.72         30.80         3.62 o
   7   3   4         23.96         31.45         4.05 o
   8   3   4       1967.60       1766.57        15.45 o
   9   3   4        253.74        234.35        11.64 o
  10   3   4        520.20        482.95        14.72 o
  11   3   4        426.59        499.16        16.35 o
  12   3   4        676.89        650.72        11.91 o
  13   3   4          0.29          5.35         4.33 o
  14   3   4         49.86         53.17         4.11 o
  15   3   4          6.75         12.87         7.11 o
 -17   4   4         38.18         20.82         4.96 o
 -16   4   4         43.78         46.22         6.85 o
 -15   4   4        127.22        122.08         5.26 o
 -14   4   4        224.43        330.06        24.77 o
 -13   4   4        268.23        280.08        27.20 o
 -12   4   4        964.07        885.08        13.70 o
 -11   4   4         13.51         22.43         5.47 o
 -10   4   4         64.65         41.71         5.40 o
  -9   4   4        158.26        169.15        23.60 o
  -8   4   4        160.91        131.83         5.23 o
  -7   4   4       5143.05       4778.65        95.41 o
  -6   4   4        732.32        600.38        30.24 o
  -5   4   4      12028.27      11527.18       100.77 o
  -4   4   4        204.11        127.43        10.52 o
  -3   4   4        342.17        397.83         8.77 o
  -2   4   4       3211.12       3624.10        65.23 o
  -1   4   4        367.92        347.67         3.00 o
   0   4   4       1737.20       1718.62        11.72 o
   1   4   4      42651.82      39554.28       264.91 o
   2   4   4        710.81        568.43        10.13 o
   3   4   4        115.56        108.43         3.07 o
   4   4   4       7019.80       7362.36        47.25 o
   5   4   4       1150.31       1165.33        10.32 o
   6   4   4        129.94        155.27        12.01 o
   7   4   4        691.52        612.57         8.25 o
   8   4   4       1313.13       1222.82        35.66 o
   9   4   4        154.52        148.33         6.10 o
  10   4   4         37.39         33.66         5.48 o
  11   4   4         18.00         21.96         7.61 o
  12   4   4         24.80         19.20         5.46 o
  13   4   4        374.19        368.12        11.41 o
  14   4   4         30.08         40.58         4.61 o
  15   4   4        643.81        483.57        32.67 o
 -16   5   4         19.39         27.56         6.28 o
 -15   5   4         61.29         83.48         5.81 o
 -14   5   4          5.54          6.79         9.14 o
 -13   5   4         50.44         84.76         9.66 o
 -12   5   4         36.93         36.84         6.58 o
 -11   5   4        362.06        355.43        12.91 o
 -10   5   4       1999.11       2102.31        31.66 o
  -9   5   4          9.57         29.92         5.53 o
  -8   5   4        336.00        304.08         5.99 o
  -7   5   4       4492.55       4804.98        74.04 o
  -6   5   4        781.90       1066.35        28.36 o
  -5   5   4       4368.84       4309.32        28.79 o
  -4   5   4       1342.47       1123.54         7.27 o
  -3   5   4       1884.37       2111.63        27.12 o
  -2   5   4      22060.25      21755.52        91.11 o
  -1   5   4       2424.37       2233.42        18.98 o
   0   5   4       8532.79       8404.74        47.38 o
   1   5   4      15756.11      14833.44       101.37 o
   2   5   4       8029.09       8110.68       142.53 o
   3   5   4       8672.76       8522.32        52.88 o
   4   5   4       5003.71       4917.23        28.42 o
   5   5   4       4079.04       4580.66        30.77 o
   6   5   4       1125.88       1131.10        26.68 o
   7   5   4        220.28        247.66        10.04 o
   8   5   4       4000.84       3798.52        28.17 o
   9   5   4        384.58        358.20         7.57 o
  10   5   4       1389.19       1282.51        16.42 o
  11   5   4       1012.88        930.54        51.34 o
  12   5   4        322.89        305.51        23.18 o
  13   5   4         53.37         39.48         4.90 o
  14   5   4         65.15         68.77         5.55 o
  15   5   4        148.87        151.79        13.08 o
 -16   6   4          1.42          1.24         6.13 o
 -15   6   4        154.59        170.08        15.36 o
 -14   6   4        167.58        187.53        15.66 o
 -13   6   4        155.20        180.48        10.48 o
 -12   6   4       1610.57       1576.98        37.57 o
 -11   6   4       1410.94       1385.66        32.23 o
 -10   6   4          1.02          1.79         4.89 o
  -9   6   4       1015.57       1029.90        28.23 o
  -8   6   4        154.37        128.48         4.51 o
  -7   6   4          8.91          9.29         4.00 o
  -6   6   4        449.78        640.38        13.34 o
  -5   6   4        258.16        185.99        11.84 o
  -4   6   4       4637.84       4417.47        23.78 o
  -3   6   4       3683.96       3871.34        19.75 o
  -2   6   4       7082.43       7528.37        31.55 o
  -1   6   4      18455.27      17686.46        75.59 o
   0   6   4      20602.01      19300.88       141.88 o
   1   6   4      10306.07      10543.12        92.34 o
   2   6   4        197.60        212.30         5.76 o
   3   6   4       1705.15       1778.69        13.40 o
   4   6   4       1244.53       1267.88        10.96 o
   5   6   4        460.88        477.91        25.81 o
   6   6   4       2130.60       1822.21        39.94 o
   7   6   4        746.53        752.79        11.62 o
   8   6   4        246.61        232.20         6.60 o
   9   6   4        313.53        358.06         7.72 o
  10   6   4        642.69        598.81        10.36 o
  11   6   4        212.09        188.03         7.29 o
  12   6   4        385.53        362.54        19.45 o
  13   6   4        203.16        188.70         9.65 o
  14   6   4        373.54        361.44        11.94 o
  15   6   4        294.12        238.89        13.37 o
 -16   7   4          0.70          5.50         5.85 o
 -15   7   4        339.67        371.47        25.48 o
 -14   7   4         24.13         31.44        11.70 o
 -13   7   4        252.46        282.14         8.96 o
 -12   7   4         94.82        108.50        13.90 o
 -11   7   4        263.95        256.51         8.17 o
 -10   7   4        333.14        330.90        20.55 o
  -9   7   4        373.11        386.50         9.32 o
  -8   7   4        589.94        578.90        13.05 o
  -7   7   4         41.05         40.82         4.84 o
  -6   7   4       3745.09       3745.93        61.20 o
  -5   7   4        207.95        287.44         6.17 o
  -4   7   4        436.33        483.66         7.59 o
  -3   7   4       3090.83       2858.09        28.02 o
  -2   7   4       7731.61       7133.52        58.48 o
  -1   7   4        940.17       1112.93         6.74 o
   0   7   4        778.88        825.22         7.17 o
   1   7   4       6371.67       6584.06        65.12 o
   2   7   4        245.72        348.77        10.45 o
   3   7   4      13019.97      12356.12        72.54 o
   4   7   4        555.79        653.23        15.58 o
   5   7   4       1572.57       1324.87        22.47 o
   6   7   4         76.08         90.17         6.20 o
   7   7   4        307.11        284.73        12.34 o
   8   7   4         37.35         34.23         4.94 o
   9   7   4        191.08        158.61         6.68 o
  10   7   4        672.80        690.42        32.18 o
  11   7   4        406.85        411.84         9.10 o
  12   7   4        791.72        735.43        20.95 o
  13   7   4        138.42        161.51         8.43 o
  14   7   4         14.64         15.58         4.14 o
 -16   8   4         66.65         67.00         4.44 o
 -15   8   4        155.04        196.94        19.37 o
 -14   8   4         86.08         74.36         7.26 o
 -13   8   4        613.20        596.74        15.97 o
 -12   8   4         30.48         32.66         8.61 o
 -11   8   4        189.87        226.55         7.99 o
 -10   8   4         59.48         63.40         5.67 o
  -9   8   4         66.72         77.82        11.57 o
  -8   8   4        279.29        312.06         6.49 o
  -7   8   4         91.48        115.65         6.05 o
  -6   8   4         31.57         40.65         3.62 o
  -5   8   4        268.63        322.14         4.50 o
  -4   8   4         81.04         30.93         2.54 o
  -3   8   4         32.20         23.18         2.23 o
  -2   8   4       1067.12       1035.36        17.76 o
  -1   8   4         43.69         49.39         2.29 o
   0   8   4       2154.61       2107.66        15.12 o
   1   8   4       2077.55       2193.71        19.94 o
   2   8   4       3046.55       2835.39        30.76 o
   3   8   4        115.20         95.05         4.33 o
   4   8   4       5566.44       5672.70        60.51 o
   5   8   4        212.34        210.71         9.34 o
   6   8   4        474.50        470.41         7.06 o
   7   8   4        427.01        358.59        15.90 o
   8   8   4        186.42        213.16         6.24 o
   9   8   4         11.57         16.66         5.91 o
  10   8   4        131.44        131.71         6.85 o
  11   8   4          6.97         10.60         6.17 o
  12   8   4          0.19         -1.87         7.89 o
  13   8   4         28.23         29.48         4.54 o
  14   8   4        304.92        292.09        29.17 o
 -16   9   4          1.89          4.29         4.21 o
 -15   9   4        188.80        258.02         9.07 o
 -14   9   4       1231.79       1211.63        90.05 o
 -13   9   4          4.23          3.90         6.90 o
 -12   9   4        558.84        479.49        15.92 o
 -11   9   4          5.25          8.80         5.80 o
 -10   9   4        705.80        728.55        19.21 o
  -9   9   4        813.68        825.48        24.48 o
  -8   9   4       4287.57       4326.65        71.65 o
  -7   9   4        912.33        905.42        11.91 o
  -6   9   4        953.87        925.83        21.19 o
  -5   9   4       1583.46       1386.12        10.37 o
  -4   9   4        584.94        760.52        19.36 o
  -3   9   4        644.40        600.77         9.60 o
  -2   9   4         17.99         71.59         4.84 o
  -1   9   4        282.03        266.08         3.69 o
   0   9   4       3553.69       3500.63        22.44 o
   1   9   4       1720.48       1802.44        19.49 o
   2   9   4       3473.60       3557.67        29.41 o
   3   9   4       1521.24       1187.49        11.40 o
   4   9   4       3520.50       3286.80        23.22 o
   5   9   4       3593.12       3714.60       116.62 o
   6   9   4       2962.14       2897.59        28.89 o
   7   9   4        338.02        370.35         6.80 o
   8   9   4       1452.72       1417.42        43.02 o
   9   9   4        586.37        591.33        12.23 o
  10   9   4        480.72        526.96        26.98 o
  11   9   4        770.75        772.95        16.96 o
  12   9   4         31.32         25.93         5.79 o
  13   9   4        212.77        220.87         8.72 o
  14   9   4          1.04          7.19         4.74 o
 -16  10   4         55.30         26.61         5.43 o
 -15  10   4        681.97        742.46        44.43 o
 -14  10   4          1.50          3.92         5.47 o
 -13  10   4        355.64        422.01        37.39 o
 -12  10   4        559.88        551.26        23.89 o
 -11  10   4       2102.83       2185.53        68.48 o
 -10  10   4       1713.67       1783.89        22.67 o
  -9  10   4        478.28        440.22        32.32 o
  -8  10   4        451.02        502.19        23.49 o
  -7  10   4       4213.74       4210.86        49.14 o
  -6  10   4        364.44        462.36         6.51 o
  -5  10   4         75.28         19.44         3.39 o
  -4  10   4       1961.20       1652.30        19.76 o
  -3  10   4       1817.67       1676.48        18.80 o
  -2  10   4          2.94          3.33         2.38 o
  -1  10   4         86.72         53.69         2.58 o
   0  10   4        611.05        587.88        11.23 o
   1  10   4          5.12         21.30         2.48 o
   2  10   4        404.92        374.00        10.44 o
   3  10   4       8524.26       8565.92       124.64 o
   4  10   4         95.05        108.29         4.04 o
   5  10   4         28.78         40.20         4.63 o
   6  10   4        784.06        852.56        63.70 o
   7  10   4       1243.77       1197.14        58.83 o
   8  10   4        952.98        924.42        12.74 o
   9  10   4        165.25        168.49         7.90 o
  10  10   4        934.26        972.63        26.27 o
  11  10   4        335.59        352.50        23.72 o
  12  10   4        250.52        227.26         8.83 o
  13  10   4        198.81        204.21        18.50 o
  14  10   4        275.74        284.18        14.46 o
 -16  11   4         47.34         35.48         6.90 o
 -15  11   4         24.04         24.69         5.34 o
 -14  11   4        233.73        221.94        14.78 o
 -13  11   4         87.30        117.05        10.04 o
 -12  11   4        361.92        407.27        10.50 o
 -11  11   4        539.93        544.48        17.28 o
 -10  11   4        976.36        948.10        56.26 o
  -9  11   4        537.84        508.22        18.26 o
  -8  11   4       2065.86       2104.94        44.49 o
  -7  11   4        633.12        535.97        10.29 o
  -6  11   4        121.57        285.16        26.76 o
  -5  11   4        518.26        445.03        10.80 o
  -4  11   4       3857.38       3751.55        40.23 o
  -3  11   4       2120.20       1973.26        15.18 o
  -2  11   4        483.19        486.96        19.82 o
  -1  11   4         10.95          6.39         2.57 o
   0  11   4       2832.08       2866.78        15.53 o
   1  11   4       2375.82       2525.80        16.18 o
   2  11   4        764.56        707.99        15.16 o
   3  11   4        180.29        133.18         3.79 o
   4  11   4         22.92         26.72         3.58 o
   5  11   4         72.83         57.69         6.24 o
   6  11   4         51.90         90.76        11.46 o
   7  11   4        761.42        838.79        17.78 o
   8  11   4        517.53        534.23        13.39 o
   9  11   4        552.21        524.12        18.75 o
  10  11   4        679.25        660.77        46.25 o
  11  11   4         55.23         53.93         6.48 o
  12  11   4        289.28        274.66         7.14 o
  13  11   4         47.09         52.45         5.30 o
  14  11   4        127.11         58.20         8.79 o
 -15  12   4        354.64        279.35        10.46 o
 -14  12   4        151.28        152.95         5.28 o
 -13  12   4        138.92        119.55         9.92 o
 -12  12   4         83.36         95.85         6.42 o
 -11  12   4       4102.64       4064.27        49.72 o
 -10  12   4          6.94         17.19         6.23 o
  -9  12   4        352.73        353.20         8.14 o
  -8  12   4         73.49         90.09         5.92 o
  -7  12   4       2055.84       2110.37        19.51 o
  -6  12   4        307.88        344.29        11.16 o
  -5  12   4        748.91        618.77        13.43 o
  -4  12   4        162.81        191.32         3.49 o
  -3  12   4       8596.56       8482.67        46.03 o
  -2  12   4        148.00        169.17         8.39 o
  -1  12   4       5148.71       5005.83        26.52 o
   0  12   4        368.67        333.77         6.05 o
   1  12   4         21.13         25.94         2.94 o
   2  12   4          1.23         14.07         3.05 o
   3  12   4       6540.76       5960.76        63.01 o
   4  12   4          2.89         10.68         3.64 o
   5  12   4         22.69         22.35         7.93 o
   6  12   4        199.65        203.50         7.33 o
   7  12   4        530.78        620.64        26.85 o
   8  12   4         41.05         55.21         6.31 o
   9  12   4         73.40         81.58        10.17 o
  10  12   4         35.53         28.52         5.63 o
  11  12   4        180.11        195.96        10.12 o
  12  12   4        274.33        249.62        12.81 o
  13  12   4          7.79         23.08         7.33 o
 -15  13   4         30.89         36.25         4.17 o
 -14  13   4        446.46        409.47         8.45 o
 -13  13   4         38.42         23.50         4.92 o
 -12  13   4        624.66        671.39        43.17 o
 -11  13   4          0.22          0.56         5.96 o
 -10  13   4         45.92         44.74         6.20 o
  -9  13   4        678.00        765.44        24.59 o
  -8  13   4       1508.96       1366.09        35.35 o
  -7  13   4        187.00        218.37         8.98 o
  -6  13   4       1918.73       1877.86        19.82 o
  -5  13   4       1823.57       1874.18        33.75 o
  -4  13   4       2821.08       2621.64        28.98 o
  -3  13   4         60.49         69.36         3.10 o
  -2  13   4         20.93         46.60         2.95 o
  -1  13   4       1835.80       1936.71        19.00 o
   0  13   4      12736.04      13045.15        74.27 o
   1  13   4        130.89        185.57         4.04 o
   2  13   4       4593.06       4538.88        88.83 o
   3  13   4        515.57        458.31        20.57 o
   4  13   4       2703.10       2679.19        64.29 o
   5  13   4        244.06        229.00         6.52 o
   6  13   4       3786.25       3898.79        50.41 o
   7  13   4       6356.79       6341.17        87.12 o
   8  13   4       1310.78       1337.95        20.97 o
   9  13   4        161.60        152.17         6.87 o
  10  13   4         14.35         12.04         7.04 o
  11  13   4         55.79         59.96         7.21 o
  12  13   4        154.51        153.29         9.36 o
  13  13   4        952.76        875.61        54.95 o
 -15  14   4        338.96        297.80        14.08 o
 -14  14   4        177.66        153.17         6.84 o
 -13  14   4        387.96        382.22         6.82 o
 -12  14   4         37.49         32.55         8.34 o
 -11  14   4       1546.29       1420.29        21.13 o
 -10  14   4        174.38        218.08         9.76 o
  -9  14   4        363.36        398.22         8.38 o
  -8  14   4         53.51         47.30         5.73 o
  -7  14   4         42.63         54.91         5.05 o
  -6  14   4        898.31        789.04        13.52 o
  -5  14   4        392.17        398.82        13.39 o
  -4  14   4       1185.65       1114.73        17.43 o
  -3  14   4        341.12        337.46         8.62 o
  -2  14   4       1530.57       1471.66        10.07 o
  -1  14   4       2700.04       2651.27        43.11 o
   0  14   4        575.17        611.12         7.76 o
   1  14   4        541.97        529.77        14.65 o
   2  14   4        441.61        492.29        11.85 o
   3  14   4       2512.88       2314.43        54.26 o
   4  14   4       1013.93        989.67        13.20 o
   5  14   4         11.67         12.98         4.50 o
   6  14   4         43.35         44.77         5.48 o
   7  14   4        748.66        761.07        13.86 o
   8  14   4        863.28        852.98        15.32 o
   9  14   4       1665.70       1631.46        48.44 o
  10  14   4       2186.44       2169.21        60.98 o
  11  14   4          7.03          8.09         6.36 o
  12  14   4          5.51          6.00         4.63 o
  13  14   4         90.80         62.01         7.55 o
 -14  15   4        460.32        518.04        55.44 o
 -13  15   4          6.96         10.56         4.05 o
 -12  15   4          2.69          3.76         5.17 o
 -11  15   4        618.05        495.96        11.78 o
 -10  15   4        123.88        113.65         6.42 o
  -9  15   4        107.89        108.85         6.83 o
  -8  15   4        990.51       1002.64        13.20 o
  -7  15   4         21.03         18.31         4.73 o
  -6  15   4       1326.08       1281.18        19.15 o
  -5  15   4       1343.23       1224.04        16.48 o
  -4  15   4         38.66         41.35         3.95 o
  -3  15   4        167.65        143.17         5.16 o
  -2  15   4        367.69        354.80        13.35 o
  -1  15   4       2716.22       2688.12        26.69 o
   0  15   4        242.49        218.95         9.10 o
   1  15   4         60.99         66.07         4.75 o
   2  15   4         94.57        104.66         4.95 o
   3  15   4       1578.25       1574.37        16.98 o
   4  15   4         48.07         36.41         4.68 o
   5  15   4         13.38          9.77         6.13 o
   6  15   4       1686.56       1733.39        31.79 o
   7  15   4        486.63        526.78        12.72 o
   8  15   4         46.88         44.17         6.74 o
   9  15   4        162.10        174.30        10.11 o
  10  15   4         22.25         25.79         6.66 o
  11  15   4         19.88         15.25         5.61 o
  12  15   4         74.79         80.95         5.74 o
  13  15   4         19.60         15.39         7.57 o
 -14  16   4        281.24        290.79         9.70 o
 -13  16   4         28.48         28.14         4.79 o
 -12  16   4         16.94         24.68         4.17 o
 -11  16   4        160.87        133.65        10.11 o
 -10  16   4         60.42         69.35         6.93 o
  -9  16   4        820.12        773.39        25.97 o
  -8  16   4        486.59        401.16        19.67 o
  -7  16   4        611.67        617.73        11.98 o
  -6  16   4          3.26          4.29         5.00 o
  -5  16   4        717.45        571.38        23.20 o
  -4  16   4        835.51        835.91         8.74 o
  -3  16   4        397.18        406.79         8.01 o
  -2  16   4        218.53        192.16         6.63 o
  -1  16   4       1059.49        968.09        11.43 o
   0  16   4        940.62        915.07        14.24 o
   1  16   4         26.47         19.49         4.53 o
   2  16   4       1802.19       1778.21        18.27 o
   3  16   4       1446.41       1418.32        38.93 o
   4  16   4        254.14        268.69        10.56 o
   5  16   4        591.99        555.16        15.94 o
   6  16   4         16.46         15.29         8.30 o
   7  16   4         63.22         77.91         7.97 o
   8  16   4         10.03         15.91         7.11 o
   9  16   4        458.41        480.80        18.64 o
  10  16   4         58.18         58.01         5.67 o
  11  16   4         53.30         51.29         5.74 o
  12  16   4         25.93         19.65         6.45 o
 -14  17   4        146.81        144.04         9.17 o
 -13  17   4        564.91        594.44        15.82 o
 -12  17   4         81.55         96.30         9.69 o
 -11  17   4         97.83        122.83        18.36 o
 -10  17   4        787.24        769.62        12.51 o
  -9  17   4       1176.90       1124.76        33.02 o
  -8  17   4          8.71         10.07         6.23 o
  -7  17   4          1.63          9.90         5.65 o
  -6  17   4         67.43         58.78         5.65 o
  -5  17   4         20.28         17.66         4.69 o
  -4  17   4        139.17        136.78         8.05 o
  -3  17   4        163.72        204.19         5.11 o
  -2  17   4        287.21        257.25         6.40 o
  -1  17   4        194.58        179.49         7.79 o
   0  17   4        302.29        271.34         5.94 o
   1  17   4        258.27        266.94        10.33 o
   2  17   4       1105.92       1133.99        13.11 o
   3  17   4       5267.11       5523.64       126.49 o
   4  17   4         13.33          8.34         6.99 o
   5  17   4        212.53        225.45         7.84 o
   6  17   4        301.17        314.68        16.71 o
   7  17   4        242.30        290.97        25.12 o
   8  17   4        404.01        461.74        11.08 o
   9  17   4        107.95        114.81         6.56 o
  10  17   4        120.72        114.23         5.44 o
  11  17   4          2.45          4.11         4.28 o
  12  17   4         21.65         25.39         8.83 o
 -13  18   4         59.13         36.14         6.04 o
 -12  18   4         60.85         62.16         5.39 o
 -11  18   4         19.24         23.41         4.85 o
 -10  18   4         16.02          3.67         8.08 o
  -9  18   4        146.48        170.87        16.38 o
  -8  18   4        580.81        560.10        27.16 o
  -7  18   4       1138.50       1162.95        18.50 o
  -6  18   4        498.65        551.34         9.02 o
  -5  18   4        273.90        298.13        13.05 o
  -4  18   4        104.17        116.08         5.49 o
  -3  18   4        980.27       1002.69        15.66 o
  -2  18   4        278.19        247.11         5.71 o
  -1  18   4          1.21          7.18         3.79 o
   0  18   4        921.16        898.53        40.10 o
   1  18   4       1112.86       1165.59        32.57 o
   2  18   4       1409.77       1447.24        21.43 o
   3  18   4        299.14        213.25        10.94 o
   4  18   4        918.77        927.04        26.15 o
   5  18   4       2350.03       2363.60        72.29 o
   6  18   4          5.29         11.33         6.67 o
   7  18   4        967.25       1049.05        17.41 o
   8  18   4         13.84          7.49         7.94 o
   9  18   4         53.51         58.93         5.05 o
  10  18   4        172.94        168.71         7.61 o
  11  18   4         87.67         75.57         7.34 o
 -13  19   4        122.79        129.67        33.26 o
 -12  19   4        276.51        298.68        10.26 o
 -11  19   4          5.21          1.14         5.33 o
 -10  19   4         43.48         55.84         5.53 o
  -9  19   4          8.58         10.26         6.12 o
  -8  19   4        315.38        306.48         8.43 o
  -7  19   4        998.58        978.97        23.67 o
  -6  19   4        889.78        896.99        11.51 o
  -5  19   4       1211.86       1199.49        35.75 o
  -4  19   4         98.70        100.14         5.21 o
  -3  19   4        679.02        715.98        25.43 o
  -2  19   4        330.48        305.28        10.30 o
  -1  19   4         42.94         50.09         4.44 o
   0  19   4       1535.59       1695.76        17.59 o
   1  19   4         23.95         29.45         5.95 o
   2  19   4        468.72        393.48         8.85 o
   3  19   4         21.09         23.09         5.66 o
   4  19   4        767.06        809.96        17.89 o
   5  19   4         24.53         21.32         7.03 o
   6  19   4         37.86         63.29         6.13 o
   7  19   4         44.37         51.44         8.63 o
   8  19   4       1065.43       1058.52        35.55 o
   9  19   4          1.63          4.39         5.02 o
  10  19   4         58.02         59.93         8.01 o
  11  19   4         54.95         46.45         5.62 o
 -12  20   4         73.32         90.98         6.71 o
 -11  20   4          4.07          6.59         5.43 o
 -10  20   4        795.98        835.73        50.79 o
  -9  20   4        385.87        432.80        18.20 o
  -8  20   4          1.67          1.47         6.65 o
  -7  20   4        957.53        946.22        23.28 o
  -6  20   4        128.96        146.97         9.81 o
  -5  20   4       1419.71       1497.19        58.06 o
  -4  20   4        116.19        104.88         9.10 o
  -3  20   4        488.54        512.54        16.77 o
  -2  20   4        370.43        414.61         9.52 o
  -1  20   4        147.70        158.72         5.79 o
   0  20   4       1195.51       1262.55        27.76 o
   1  20   4       2308.21       2459.95        54.88 o
   2  20   4         56.85         68.74         5.99 o
   3  20   4         32.74         32.91         6.03 o
   4  20   4        342.56        356.80        24.28 o
   5  20   4       2036.27       2171.32        70.54 o
   6  20   4          3.59          5.87         6.27 o
   7  20   4        170.79        178.42        17.62 o
   8  20   4         43.57         51.17         5.92 o
   9  20   4         90.88         95.39         5.50 o
  10  20   4        158.39        144.64         5.64 o
 -12  21   4         25.80         10.76         7.65 o
 -11  21   4        150.00        115.90         8.02 o
 -10  21   4        349.72        368.39        25.24 o
  -9  21   4        978.99        998.13        13.07 o
  -8  21   4        249.77        261.54         7.44 o
  -7  21   4         32.16         23.12         6.98 o
  -6  21   4        636.47        657.35        14.37 o
  -5  21   4        201.44        222.30         9.15 o
  -4  21   4       1572.08       1514.58        23.33 o
  -3  21   4          6.51          8.08         5.50 o
  -2  21   4        262.25        271.83         9.15 o
  -1  21   4        197.90        193.61        16.93 o
   0  21   4        244.39        283.79         6.89 o
   1  21   4         12.03         15.57         6.89 o
   2  21   4          3.71          3.71         8.46 o
   3  21   4         18.70          4.39         6.74 o
   4  21   4         35.68         30.63         6.09 o
   5  21   4         71.12        115.55        12.68 o
   6  21   4        429.06        445.49         9.88 o
   7  21   4        144.31        189.89        17.12 o
   8  21   4        346.63        397.60        24.80 o
   9  21   4         77.19         78.42         7.10 o
  10  21   4         11.87         -2.30         5.13 o
 -11  22   4        135.22        105.76        12.15 o
 -10  22   4         69.14         68.71         8.50 o
  -9  22   4         16.20         22.45         5.39 o
  -8  22   4         26.92         37.53         4.94 o
  -7  22   4          7.59         13.61         5.60 o
  -6  22   4          9.79          5.07         8.45 o
  -5  22   4        176.62        173.35         7.04 o
  -4  22   4        729.80        767.75        11.84 o
  -3  22   4        105.61        124.54         7.59 o
  -2  22   4       1444.22       1500.16        26.54 o
  -1  22   4        159.70        219.30        13.78 o
   0  22   4        214.27        251.83         6.91 o
   1  22   4         32.87         36.46         5.07 o
   2  22   4       1231.96       1102.61        21.32 o
   3  22   4        229.86        303.19        16.44 o
   4  22   4         87.79        114.53        13.58 o
   5  22   4         14.00         10.77         5.82 o
   6  22   4        288.95        293.89         9.25 o
   7  22   4         74.73         91.19        16.53 o
   8  22   4         56.28         57.95         9.55 o
   9  22   4        176.51        194.06         7.32 o
 -10  23   4         31.77         26.02         6.75 o
  -9  23   4        151.13        156.56         8.32 o
  -8  23   4        158.54        172.48         6.49 o
  -7  23   4         45.74         31.92         4.69 o
  -6  23   4         44.52         53.97         5.00 o
  -5  23   4       1832.71       1829.79        58.12 o
  -4  23   4         39.69         42.00         8.04 o
  -3  23   4        332.33        363.87        27.44 o
  -2  23   4         50.50         47.04         5.51 o
  -1  23   4        269.92        226.97         6.51 o
   0  23   4         57.26         71.98         5.22 o
   1  23   4        429.91        421.02        12.57 o
   2  23   4          0.30          2.46         5.34 o
   3  23   4         28.42         23.90         7.11 o
   4  23   4         14.55         18.36         4.87 o
   5  23   4         69.98         82.04         7.10 o
   6  23   4         37.05         43.99         4.93 o
   7  23   4          0.34         -1.96         3.65 o
   8  23   4          0.82          4.27         4.16 o
  -9  24   4         31.32         28.11         7.79 o
  -8  24   4        163.17        183.44         7.63 o
  -7  24   4         48.83         59.62         8.67 o
  -6  24   4       1108.80       1078.77        46.41 o
  -5  24   4         51.92         61.89         5.33 o
  -4  24   4          1.62          1.56         4.86 o
  -3  24   4         47.11         50.74         5.80 o
  -2  24   4        789.82        790.80        26.93 o
  -1  24   4          0.58          2.27         5.82 o
   0  24   4          0.74          0.67         6.40 o
   1  24   4         26.62         30.30         5.10 o
   2  24   4         14.94         12.18         4.99 o
   3  24   4        491.89        482.62         9.10 o
   4  24   4         62.22         91.86         5.31 o
   5  24   4        124.09        106.65         4.78 o
   6  24   4        181.46        182.46         9.66 o
   7  24   4         83.21         90.40         5.06 o
  -8  25   4          5.59         10.81         7.19 o
  -7  25   4          2.29          4.67         4.23 o
  -6  25   4        222.15        256.36        18.11 o
  -5  25   4         13.47         17.24         4.68 o
  -4  25   4        216.34        237.72         5.82 o
  -3  25   4         25.55         23.78         4.35 o
  -2  25   4         13.99         15.13         4.15 o
  -1  25   4        438.66        432.73         8.83 o
   0  25   4        625.84        640.40        16.42 o
   1  25   4        477.30        531.95        23.10 o
   2  25   4          0.21          1.44         4.00 o
   3  25   4         88.37         86.54         4.76 o
   4  25   4         46.85         47.76         4.29 o
   5  25   4        331.46        326.96         9.17 o
   6  25   4          2.02          6.24         3.55 o
   7  25   4         21.39         20.69         9.42 o
  -7  26   4        275.03        276.79        18.16 o
  -6  26   4         90.29         82.56         7.69 o
  -5  26   4        162.61        180.50         7.29 o
  -4  26   4         61.45         56.71         4.42 o
  -3  26   4        253.63        295.06        13.82 o
  -2  26   4        165.63        195.21        11.26 o
  -1  26   4          7.23          2.27         4.25 o
   0  26   4        160.23        150.56         4.78 o
   1  26   4         95.40         92.85         5.20 o
   2  26   4        381.59        394.21        18.52 o
   3  26   4          7.70          4.64         3.97 o
   4  26   4        223.72        213.36         6.33 o
   5  26   4        131.34        171.20         8.50 o
  -5  27   4        155.68        130.94         7.10 o
  -4  27   4        352.43        299.09        10.70 o
  -3  27   4        196.28        207.77        13.77 o
  -2  27   4        455.89        471.02        20.04 o
  -1  27   4          2.29          4.05         3.93 o
   0  27   4        246.23        287.34         8.48 o
   1  27   4         57.59         55.90         4.86 o
   2  27   4          1.50         -0.88         4.32 o
   3  27   4         19.50         19.88         4.30 o
   4  27   4        524.02        507.22        14.08 o
  -4  28   4        442.65        343.49        16.23 o
  -3  28   4        833.41        658.36        22.29 o
  -2  28   4         34.76         39.77         4.74 o
  -1  28   4         18.47         21.18         5.12 o
   0  28   4        179.90        155.43         6.68 o
   1  28   4        708.91        695.00        57.23 o
   2  28   4          9.65          3.75         4.24 o
 -17   0   5       1091.98        827.50        24.13 o
 -15   0   5        327.21        364.07        13.27 o
 -13   0   5        342.29        430.88        19.44 o
 -11   0   5        249.63        311.34        10.51 o
  -9   0   5       2848.94       2687.80        33.11 o
  -7   0   5       5203.44       5069.68        40.14 o
  -5   0   5      10343.94      10985.40       247.25 o
  -3   0   5       1040.34       1114.64        39.97 o
  -1   0   5      59652.69      56857.31       505.49 o
   1   0   5       8334.92       7562.66        71.86 o
   3   0   5         67.31         75.38         6.12 o
   5   0   5       2631.90       2261.13        47.34 o
   7   0   5        187.96        186.14        11.72 o
   9   0   5         19.18         21.69         7.49 o
  11   0   5        309.43        273.29        17.89 o
  13   0   5          9.21         15.57         6.49 o
 -17   1   5          0.99         -1.01         7.48 o
 -16   1   5        146.94        159.46        16.02 o
 -15   1   5         34.78         58.37         6.08 o
 -14   1   5       1235.96       1414.39        51.27 o
 -13   1   5        352.81        363.81        33.85 o
 -12   1   5        278.89        269.17         9.26 o
 -11   1   5        524.61        538.48        18.17 o
 -10   1   5       1685.89       1726.34        76.32 o
  -9   1   5        226.53        236.16         4.88 o
  -8   1   5       1334.60       1492.88        29.16 o
  -7   1   5         50.23         58.38         3.46 o
  -6   1   5       8616.11       8019.49        43.02 o
  -5   1   5        538.70        564.88        26.77 o
  -4   1   5      22160.98      20239.56       100.48 o
  -3   1   5        707.72        771.18        23.25 o
  -2   1   5       5171.25       4691.36        27.14 o
  -1   1   5        453.21        470.73        12.09 o
   0   1   5      32932.36      29731.55       199.24 o
   1   1   5       4984.70       4838.80        36.87 o
   2   1   5       5223.88       5064.80        42.04 o
   3   1   5        481.95        514.33        12.69 o
   4   1   5       1296.97       1079.60        13.73 o
   5   1   5       3043.09       3226.15        62.90 o
   6   1   5         17.69         31.63         4.42 o
   7   1   5         11.94         14.90         4.94 o
   8   1   5       6260.36       5950.45       109.36 o
   9   1   5          0.14          1.60         4.74 o
  10   1   5        158.35        181.92        11.57 o
  11   1   5         41.19         32.20         6.45 o
  12   1   5        418.84        454.53        25.60 o
  13   1   5        168.28        191.02        10.69 o
  14   1   5         67.40         62.82         4.58 o
 -17   2   5         90.60         30.19         7.90 o
 -16   2   5        326.46        327.59         6.78 o
 -15   2   5         30.35         12.92         5.46 o
 -14   2   5         12.41         25.03         6.19 o
 -13   2   5       1116.76       1162.16        57.89 o
 -12   2   5         11.55         21.00         5.66 o
 -11   2   5        227.02        255.27        27.83 o
 -10   2   5        463.03        533.39        10.42 o
  -9   2   5       3402.17       3357.02        26.40 o
  -8   2   5       2991.22       2998.39        25.18 o
  -7   2   5       4647.15       4458.69        26.86 o
  -6   2   5       5641.52       5712.81        28.33 o
  -5   2   5        517.88        391.06        20.40 o
  -4   2   5      16699.54      16859.67        85.19 o
  -3   2   5      26332.79      25211.25       214.72 o
  -2   2   5        788.98        491.99        11.23 o
  -1   2   5         22.39         20.83         2.22 o
   0   2   5       3990.81       3807.72        42.52 o
   1   2   5      21871.46      20393.87       116.97 o
   2   2   5         27.10         50.39         2.59 o
   3   2   5       1831.88       1869.49        32.86 o
   4   2   5        676.68        739.18         9.23 o
   5   2   5      14687.20      14187.73       147.90 o
   6   2   5          3.22          3.20         3.96 o
   7   2   5       2349.88       2430.95        43.74 o
   8   2   5         94.21         96.23         5.03 o
   9   2   5        309.38        307.74         8.74 o
  10   2   5        802.53        729.29        18.41 o
  11   2   5       2273.15       2191.59        87.46 o
  12   2   5         18.35         18.17         5.70 o
  13   2   5        175.91        158.02         9.05 o
  14   2   5          7.89          2.86         3.74 o
 -17   3   5         54.11         38.00         5.88 o
 -16   3   5        376.49        344.42        16.00 o
 -15   3   5         42.89         56.42         5.96 o
 -14   3   5        231.67        249.27        15.97 o
 -13   3   5         59.70         85.11        12.91 o
 -12   3   5       1695.14       1826.14        50.60 o
 -11   3   5          7.88          9.94         5.74 o
 -10   3   5       3034.79       3297.88        73.43 o
  -9   3   5        197.78        291.42        17.32 o
  -8   3   5        507.88        535.19        18.20 o
  -7   3   5       2518.70       2652.02        18.26 o
  -6   3   5       3354.72       3653.18        59.83 o
  -5   3   5        883.79        838.79         7.96 o
  -4   3   5       1370.39       1154.28        40.83 o
  -3   3   5       2706.27       2518.93        22.00 o
  -2   3   5        587.25        532.43         4.94 o
  -1   3   5        521.36        414.56         7.21 o
   0   3   5        418.04        317.91         9.21 o
   1   3   5       1965.58       1755.07        29.02 o
   2   3   5      15466.52      14337.12       124.15 o
   3   3   5       2205.99       1976.62        20.41 o
   4   3   5       2677.12       2601.40        16.05 o
   5   3   5          8.43          8.44         3.88 o
   6   3   5        396.60        399.80        11.06 o
   7   3   5        253.92        270.80         9.43 o
   8   3   5       1855.12       1774.26        15.75 o
   9   3   5         59.04         88.55         5.55 o
  10   3   5        490.88        441.70        14.27 o
  11   3   5        734.60        703.11        17.75 o
  12   3   5         51.04         60.36         5.97 o
  13   3   5         37.96         49.45         4.28 o
  14   3   5         45.51         64.74         7.03 o
 -17   4   5         67.87         46.62         5.87 o
 -16   4   5        244.25        222.02         7.91 o
 -15   4   5         69.67         53.59         5.86 o
 -14   4   5         42.41         53.66         6.05 o
 -13   4   5       1156.57       1135.31        77.94 o
 -12   4   5       1141.90       1237.81        35.41 o
 -11   4   5        374.65        378.70         8.18 o
 -10   4   5       2265.10       2256.44        81.83 o
  -9   4   5        225.63        231.01         8.74 o
  -8   4   5         65.04         98.67         6.93 o
  -7   4   5       1479.24       1594.17        42.92 o
  -6   4   5        246.95        356.46         4.19 o
  -5   4   5       2033.88       2256.49        29.88 o
  -4   4   5       1549.28       1662.07        16.96 o
  -3   4   5      10633.50      10227.93        57.88 o
  -2   4   5       4264.09       4326.12        19.11 o
  -1   4   5      11835.40      12420.79       112.69 o
   0   4   5      17647.97      17945.58       211.54 o
   1   4   5       3253.76       3511.03        19.43 o
   2   4   5       3274.52       3001.93        39.42 o
   3   4   5        633.33        547.72         8.38 o
   4   4   5        361.97        383.51        18.03 o
   5   4   5       4199.07       3908.20        26.08 o
   6   4   5         11.18         23.91         4.18 o
   7   4   5        629.62        560.32        12.96 o
   8   4   5         39.04         41.31         4.97 o
   9   4   5        249.87        249.02        13.98 o
  10   4   5       1124.45       1033.42        19.00 o
  11   4   5         97.98         71.89         6.23 o
  12   4   5         28.89         20.48         6.01 o
  13   4   5          9.84          3.02         4.13 o
  14   4   5        397.14        360.38        18.95 o
 -17   5   5          0.68          8.24         7.32 o
 -16   5   5         20.15         26.26         5.27 o
 -15   5   5          2.55          5.73         4.32 o
 -14   5   5        499.31        441.09        14.79 o
 -13   5   5        233.12        291.86        49.14 o
 -12   5   5       1761.58       2000.08        72.10 o
 -11   5   5       1064.11       1119.86        16.12 o
 -10   5   5        374.39        437.32        27.02 o
  -9   5   5          5.93          9.50         4.70 o
  -8   5   5        299.59        300.86        33.39 o
  -7   5   5        214.41        294.75         6.28 o
  -6   5   5       2052.82       2563.86        39.99 o
  -5   5   5       1617.48       1651.44        49.72 o
  -4   5   5        886.99        793.66         5.01 o
  -3   5   5       3824.41       3801.76        21.56 o
  -2   5   5       3337.36       3390.03        46.99 o
  -1   5   5       1611.36       1580.55        11.42 o
   0   5   5       7625.64       7103.46        39.13 o
   1   5   5      17752.82      18540.07       130.73 o
   2   5   5        475.80        470.22        14.20 o
   3   5   5       7747.73       8293.62        83.36 o
   4   5   5       1567.31       1407.29        23.63 o
   5   5   5        114.63        179.28         8.79 o
   6   5   5         61.32         60.91         6.32 o
   7   5   5       2063.91       2115.20        24.30 o
   8   5   5         71.33         99.93         5.17 o
   9   5   5         16.15         23.13         5.77 o
  10   5   5        321.34        310.64         8.32 o
  11   5   5        114.48        109.04         6.74 o
  12   5   5         95.55        101.89         7.16 o
  13   5   5          0.93          2.35         4.73 o
  14   5   5        225.35        198.37         5.79 o
 -16   6   5         64.46         61.77         5.85 o
 -15   6   5          1.03          2.40         5.05 o
 -14   6   5          9.56         12.91         7.98 o
 -13   6   5       1279.63       1149.08        26.73 o
 -12   6   5         45.76         44.69         7.36 o
 -11   6   5        509.10        544.85        29.77 o
 -10   6   5         71.77         95.61        13.05 o
  -9   6   5         99.21        123.69         5.74 o
  -8   6   5        395.73        426.79         6.53 o
  -7   6   5         65.95         24.06         3.67 o
  -6   6   5       3733.13       4071.73        26.30 o
  -5   6   5        885.59        856.68        20.98 o
  -4   6   5        792.61        700.54         5.62 o
  -3   6   5        215.87        203.01         6.62 o
  -2   6   5          0.32          4.93         1.55 o
  -1   6   5       1181.88       1136.83        12.68 o
   0   6   5        445.36        491.14        10.73 o
   1   6   5       3674.27       3618.38        22.03 o
   2   6   5        312.74        342.99        10.59 o
   3   6   5      15104.53      15764.21       163.89 o
   4   6   5         71.40         72.95         9.66 o
   5   6   5       2275.94       2276.57        22.02 o
   6   6   5          2.40          5.46         4.06 o
   7   6   5        148.63        159.65        15.72 o
   8   6   5       1690.94       1683.17        16.21 o
   9   6   5       1643.04       1757.98        34.06 o
  10   6   5          9.14         12.36         5.77 o
  11   6   5        292.48        272.07         7.95 o
  12   6   5        114.79        117.99         8.89 o
  13   6   5        797.48        799.30        27.22 o
  14   6   5         44.50         38.74         4.05 o
 -16   7   5         33.43         42.84         4.83 o
 -15   7   5          4.21          6.76         5.25 o
 -14   7   5        404.13        456.02        17.51 o
 -13   7   5        472.63        538.72        24.17 o
 -12   7   5        317.55        385.62        12.30 o
 -11   7   5        784.87        765.12        32.75 o
 -10   7   5       1717.19       1758.16        42.86 o
  -9   7   5       1659.27       1775.21        55.48 o
  -8   7   5        449.00        485.37        18.83 o
  -7   7   5        427.14        364.87        10.87 o
  -6   7   5       4005.95       4568.40        38.44 o
  -5   7   5       3082.14       3221.09        28.85 o
  -4   7   5       1908.72       1892.01        12.10 o
  -3   7   5        608.09        509.74         4.45 o
  -2   7   5       2718.88       2785.04        23.65 o
  -1   7   5       7106.93       7249.01        32.22 o
   0   7   5         56.84         68.96         4.21 o
   1   7   5       4945.31       5403.63        28.28 o
   2   7   5       1707.42       1878.98        24.68 o
   3   7   5       3032.09       2934.81        35.69 o
   4   7   5       3475.13       3305.80        30.14 o
   5   7   5         49.24         41.15         3.89 o
   6   7   5        860.78        823.57        47.15 o
   7   7   5         51.40         64.30         5.70 o
   8   7   5        444.64        442.57        20.04 o
   9   7   5        570.15        580.01         9.22 o
  10   7   5       2181.84       2151.72        81.24 o
  11   7   5       1282.75       1281.23        14.78 o
  12   7   5         73.18         62.94         7.58 o
  13   7   5         23.54         26.85         4.35 o
  14   7   5          5.78          5.01         4.64 o
 -16   8   5         44.68         49.02         4.50 o
 -15   8   5         19.10         17.22         5.48 o
 -14   8   5        819.46        707.20        65.55 o
 -13   8   5          6.48         11.25         7.78 o
 -12   8   5        296.57        298.52        14.97 o
 -11   8   5        111.09        110.80         6.76 o
 -10   8   5          3.20          3.10         5.14 o
  -9   8   5          2.23          4.93         4.40 o
  -8   8   5        158.57        178.67         5.64 o
  -7   8   5        210.92        275.72         7.09 o
  -6   8   5        837.82        975.26        22.26 o
  -5   8   5       2007.00       1939.60        17.60 o
  -4   8   5        251.01        313.76         3.72 o
  -3   8   5      10783.37      10568.98        67.59 o
  -2   8   5       1755.32       1811.75         8.36 o
  -1   8   5       2403.74       2192.74        10.80 o
   0   8   5       5579.04       6009.65        49.73 o
   1   8   5       5064.00       5365.88        38.85 o
   2   8   5        299.86        239.41         3.35 o
   3   8   5       3409.89       3613.29        34.60 o
   4   8   5         16.67         29.09         3.66 o
   5   8   5        151.38        160.52        14.03 o
   6   8   5        285.54        241.24        10.99 o
   7   8   5        423.34        428.87        15.75 o
   8   8   5         27.29         31.54         5.38 o
   9   8   5        260.99        223.67         6.89 o
  10   8   5        146.02        133.69         8.44 o
  11   8   5         11.41         17.81         6.27 o
  12   8   5         55.36         49.02         5.73 o
  13   8   5         45.13         44.29         4.27 o
  14   8   5         10.71          8.13         4.32 o
 -16   9   5         72.20         38.93         5.53 o
 -15   9   5        764.36        867.78        16.10 o
 -14   9   5         33.76         39.32         6.11 o
 -13   9   5        223.95        287.49        14.80 o
 -12   9   5        431.31        392.67        12.48 o
 -11   9   5        150.49        185.99        17.00 o
 -10   9   5        179.40        174.95         6.65 o
  -9   9   5          8.98          9.40         4.72 o
  -8   9   5        192.28        227.37        13.21 o
  -7   9   5         67.47        108.89         3.95 o
  -6   9   5       2636.51       2735.73        18.43 o
  -5   9   5        948.66        749.18         7.86 o
  -4   9   5       2487.78       2583.98        14.41 o
  -3   9   5       5041.01       4873.25        23.40 o
  -2   9   5       4522.64       4446.45        33.78 o
  -1   9   5       2366.10       2170.65        12.84 o
   0   9   5         64.43         63.58         4.11 o
   1   9   5        667.26        623.14         8.68 o
   2   9   5       1916.48       2241.63        18.97 o
   3   9   5       4570.92       4284.36        31.31 o
   4   9   5       1426.62       1196.57        30.23 o
   5   9   5       1704.92       1707.34        38.26 o
   6   9   5        125.59        159.56        31.02 o
   7   9   5         16.68         18.12         4.68 o
   8   9   5       2138.41       2009.18        21.33 o
   9   9   5       1137.39       1050.05        27.17 o
  10   9   5        457.31        529.11        12.97 o
  11   9   5       1102.18       1054.32        50.49 o
  12   9   5        167.23        179.45         8.38 o
  13   9   5        157.84        175.07        16.72 o
  14   9   5         59.91         66.84         5.18 o
 -16  10   5        110.12        111.08         5.79 o
 -15  10   5         57.57         46.23         4.74 o
 -14  10   5         33.01         24.26         5.69 o
 -13  10   5          6.75         16.37         6.70 o
 -12  10   5         73.57         90.05        11.96 o
 -11  10   5         12.97         16.36         7.19 o
 -10  10   5         63.62         48.62         6.21 o
  -9  10   5        408.01        376.33         7.64 o
  -8  10   5       3595.47       3749.86        53.17 o
  -7  10   5        201.53        235.73        13.39 o
  -6  10   5        178.56        235.46         9.56 o
  -5  10   5         18.04         24.66         2.93 o
  -4  10   5       6262.61       5697.15        37.25 o
  -3  10   5         13.59         16.07         2.83 o
  -2  10   5       1006.78        844.13         5.73 o
  -1  10   5          0.85          4.21         2.39 o
   0  10   5       2359.75       2511.69        15.45 o
   1  10   5          5.03          7.81         3.12 o
   2  10   5       3064.73       2819.42        19.67 o
   3  10   5        203.57        160.80         4.87 o
   4  10   5        767.18        757.55        10.20 o
   5  10   5       1048.53        947.20        29.75 o
   6  10   5       1960.97       1899.16        61.00 o
   7  10   5         14.21         11.09         5.86 o
   8  10   5        122.53        127.44         8.31 o
   9  10   5        337.42        351.95         9.18 o
  10  10   5        313.69        374.34        20.83 o
  11  10   5         73.43         73.13         7.65 o
  12  10   5        287.84        252.78        16.03 o
  13  10   5          5.68          9.41         4.77 o
  14  10   5        106.65        113.05        39.82 o
 -16  11   5         84.00         69.55         5.51 o
 -15  11   5        628.13        522.96        27.50 o
 -14  11   5         60.42         69.81         6.62 o
 -13  11   5          3.33          0.12         6.88 o
 -12  11   5         46.76         81.82         7.33 o
 -11  11   5       2333.52       2441.53        39.57 o
 -10  11   5         41.64         59.69         6.95 o
  -9  11   5         73.85         73.82         7.92 o
  -8  11   5         72.49         61.47         5.36 o
  -7  11   5       2547.90       2737.83        55.90 o
  -6  11   5         38.04         50.07         5.13 o
  -5  11   5      12563.88      11803.71        72.88 o
  -4  11   5        651.52        655.20         6.70 o
  -3  11   5       1034.16       1112.27         7.56 o
  -2  11   5        262.08        278.52         3.70 o
  -1  11   5      10278.56      10308.39        56.85 o
   0  11   5         31.39         36.02         3.03 o
   1  11   5         66.20         48.26         3.29 o
   2  11   5       1678.41       1911.33        28.46 o
   3  11   5       1507.87       1314.64        15.37 o
   4  11   5        214.06        209.91         6.81 o
   5  11   5       1171.34       1181.62        27.00 o
   6  11   5         11.88          9.42         5.22 o
   7  11   5       1644.67       1683.64        43.39 o
   8  11   5         75.14         87.67         8.05 o
   9  11   5         88.42        115.32        10.01 o
  10  11   5         27.14         18.83         6.50 o
  11  11   5         60.68         84.16         7.74 o
  12  11   5         75.34         77.58         6.28 o
  13  11   5       1256.93        976.39        25.35 o
 -15  12   5        594.82        477.58        13.88 o
 -14  12   5        183.43        183.68        11.39 o
 -13  12   5         11.16          9.41         5.74 o
 -12  12   5       1251.83       1262.43        48.62 o
 -11  12   5          3.92          8.77         7.08 o
 -10  12   5         93.56        115.60         8.86 o
  -9  12   5         24.68         14.88         5.33 o
  -8  12   5        855.09        810.44        20.90 o
  -7  12   5        444.00        437.26        17.05 o
  -6  12   5         94.21         99.85         6.08 o
  -5  12   5          0.60          3.76         3.06 o
  -4  12   5      14094.13      14429.13        68.39 o
  -3  12   5       7050.91       7347.14        35.84 o
  -2  12   5       4432.35       4124.94        62.75 o
  -1  12   5          4.69         17.12         2.78 o
   0  12   5       4565.53       4614.52        26.92 o
   1  12   5        516.02        525.76        19.21 o
   2  12   5       3351.15       3449.48        23.94 o
   3  12   5        718.69        726.44        17.82 o
   4  12   5        297.69        269.71         7.24 o
   5  12   5         25.36         26.16         5.66 o
   6  12   5       1456.68       1476.51        37.78 o
   7  12   5         36.60         42.22         8.21 o
   8  12   5        680.93        628.30        11.85 o
   9  12   5        205.86        235.20        21.37 o
  10  12   5       1209.56       1343.02        46.11 o
  11  12   5        414.25        404.57        11.02 o
  12  12   5         29.03         30.95         6.32 o
  13  12   5         88.28         78.78         5.36 o
 -15  13   5        169.40        187.05        18.14 o
 -14  13   5          2.23          3.31         4.29 o
 -13  13   5        101.16        139.34         8.09 o
 -12  13   5        126.20        164.91         7.13 o
 -11  13   5       1220.87       1101.30        21.87 o
 -10  13   5        142.76        188.89        12.88 o
  -9  13   5       1567.77       1641.53        60.95 o
  -8  13   5        227.99        218.99        10.30 o
  -7  13   5        868.36        794.73        23.98 o
  -6  13   5       2983.92       3148.05        25.15 o
  -5  13   5        184.13        131.91         8.41 o
  -4  13   5        136.29        142.64         3.51 o
  -3  13   5        822.66        804.28        12.81 o
  -2  13   5         67.43         71.12         4.37 o
  -1  13   5       9189.19       9322.83        46.98 o
   0  13   5        833.92        857.83         9.15 o
   1  13   5         38.41         37.98         3.14 o
   2  13   5          3.16          7.39         3.30 o
   3  13   5       3643.21       3624.86        40.79 o
   4  13   5         54.94         49.77         5.65 o
   5  13   5        584.69        570.87         8.95 o
   6  13   5       3244.87       3309.97        28.54 o
   7  13   5        622.61        671.00        25.36 o
   8  13   5        668.43        711.33        17.54 o
   9  13   5       1653.95       1807.05        23.65 o
  10  13   5          6.66         17.06         6.26 o
  11  13   5        423.81        457.55        23.87 o
  12  13   5        280.04        263.12         6.59 o
  13  13   5        631.57        509.23        15.12 o
 -15  14   5          5.53          1.84         3.73 o
 -14  14   5        253.99        214.14         8.56 o
 -13  14   5        197.61        222.90         9.23 o
 -12  14   5        359.22        381.37        39.31 o
 -11  14   5        107.92        115.20         7.40 o
 -10  14   5         28.71         33.95         6.45 o
  -9  14   5        109.06        107.54         5.99 o
  -8  14   5        243.90        256.29        13.36 o
  -7  14   5        964.11       1000.07        11.52 o
  -6  14   5        581.93        515.67        18.96 o
  -5  14   5         32.04         35.25         3.92 o
  -4  14   5        201.01        201.26         5.03 o
  -3  14   5       1482.30       1537.13        18.40 o
  -2  14   5       2068.50       2195.17        23.60 o
  -1  14   5        109.56        113.21         3.58 o
   0  14   5       2885.89       2952.61        25.96 o
   1  14   5        123.37        138.35         8.32 o
   2  14   5       2233.21       2209.37        38.18 o
   3  14   5          5.02         11.61         5.47 o
   4  14   5         27.00         28.85         5.42 o
   5  14   5        118.51        112.04         8.86 o
   6  14   5        141.00        163.21         8.16 o
   7  14   5          8.84         22.52         5.74 o
   8  14   5         50.61         40.27         5.97 o
   9  14   5        473.22        510.65        13.54 o
  10  14   5       1214.14       1274.84        35.57 o
  11  14   5        343.97        390.70        21.20 o
  12  14   5         83.85         95.39         7.41 o
  13  14   5          3.34         -4.96         7.23 o
 -14  15   5        341.13        319.93        11.15 o
 -13  15   5         60.40         63.35         5.67 o
 -12  15   5        118.17        107.48         5.87 o
 -11  15   5          4.83          4.69         5.97 o
 -10  15   5        563.21        542.39        14.01 o
  -9  15   5       2109.84       2010.52        78.75 o
  -8  15   5         19.96         35.69         5.22 o
  -7  15   5          4.03          3.65         5.15 o
  -6  15   5       1004.91       1041.08        10.71 o
  -5  15   5         34.84         20.41         3.69 o
  -4  15   5        711.37        737.43         7.86 o
  -3  15   5        498.74        504.54         6.71 o
  -2  15   5       2714.94       2608.17        26.25 o
  -1  15   5         16.52         18.16         4.93 o
   0  15   5         16.37         30.42         3.86 o
   1  15   5         60.57         66.49         4.25 o
   2  15   5         34.30         34.11         4.64 o
   3  15   5        957.50        994.78        32.20 o
   4  15   5        183.89        218.58         8.98 o
   5  15   5        363.66        361.26        10.33 o
   6  15   5        125.85        121.38         7.09 o
   7  15   5        279.18        318.85        18.27 o
   8  15   5        323.09        342.40         9.23 o
   9  15   5        220.39        213.02        14.09 o
  10  15   5         44.87         52.35         6.48 o
  11  15   5          7.01         15.90         5.90 o
  12  15   5        230.97        208.25         9.64 o
 -14  16   5         17.12         15.08         4.20 o
 -13  16   5        139.75        128.89         5.63 o
 -12  16   5         24.20         21.97         4.19 o
 -11  16   5        974.09        930.22        13.65 o
 -10  16   5        149.05        122.35         9.21 o
  -9  16   5        454.05        391.63        11.19 o
  -8  16   5       1177.73       1217.24        57.41 o
  -7  16   5        619.73        602.18         9.22 o
  -6  16   5       1284.89       1267.68        48.64 o
  -5  16   5        118.50        122.45         5.68 o
  -4  16   5          6.00          5.56         3.51 o
  -3  16   5         57.03         76.94         4.61 o
  -2  16   5        244.46        212.16         5.22 o
  -1  16   5        250.12        249.31         5.68 o
   0  16   5        838.61        778.46        18.36 o
   1  16   5        282.23        253.95         5.14 o
   2  16   5        646.37        652.28         7.76 o
   3  16   5         57.96         67.40         7.23 o
   4  16   5        323.94        313.54         7.39 o
   5  16   5        796.48        714.41        11.94 o
   6  16   5         62.21         30.29         8.50 o
   7  16   5        851.21        989.42        37.59 o
   8  16   5         12.00          9.76         6.94 o
   9  16   5        113.11        135.41         7.38 o
  10  16   5         33.12         27.86         5.74 o
  11  16   5          9.09          0.86         4.82 o
  12  16   5         33.20         33.91         9.42 o
 -14  17   5        662.68        690.69        21.11 o
 -13  17   5        163.55        193.96         9.88 o
 -12  17   5        191.25        188.23         8.80 o
 -11  17   5        174.14        150.53         5.89 o
 -10  17   5          2.94          3.24         4.87 o
  -9  17   5        776.25        802.92        15.64 o
  -8  17   5        287.89        269.42         8.16 o
  -7  17   5        174.70        188.02         6.60 o
  -6  17   5       1056.16       1039.08        12.53 o
  -5  17   5        268.43        288.99         6.46 o
  -4  17   5        551.10        555.35        10.34 o
  -3  17   5        228.93        194.37         4.75 o
  -2  17   5        414.57        435.42         6.32 o
  -1  17   5       1206.65       1261.28        23.14 o
   0  17   5        947.89        970.88        13.59 o
   1  17   5       1184.64       1370.29        35.82 o
   2  17   5         51.89         72.14         5.55 o
   3  17   5          3.25          0.60         5.18 o
   4  17   5        503.46        460.18        27.61 o
   5  17   5        249.60        320.19        10.98 o
   6  17   5        202.67        216.30         9.90 o
   7  17   5        710.38        707.87        17.18 o
   8  17   5       1082.89       1086.75        21.88 o
   9  17   5        111.14         99.86         5.89 o
  10  17   5         11.52         15.95         5.48 o
  11  17   5         12.94         25.18         4.44 o
 -13  18   5        354.22        365.10        10.07 o
 -12  18   5          1.20          3.40         6.31 o
 -11  18   5          0.35         -3.62         4.30 o
 -10  18   5          1.12          0.81         7.97 o
  -9  18   5          0.16          3.17         5.09 o
  -8  18   5         84.48        124.35        11.98 o
  -7  18   5        533.97        495.17        17.05 o
  -6  18   5        267.21        315.68         7.65 o
  -5  18   5          6.82          3.58         4.86 o
  -4  18   5          9.97         13.18         4.83 o
  -3  18   5        718.47        724.60        18.23 o
  -2  18   5        331.39        376.03        13.33 o
  -1  18   5        694.85        749.29        16.36 o
   0  18   5        375.01        411.09         6.69 o
   1  18   5         23.42         40.78         5.34 o
   2  18   5       2314.47       2457.50       109.09 o
   3  18   5          4.48         15.67         6.27 o
   4  18   5        437.47        398.79         9.14 o
   5  18   5        916.10        946.27        19.84 o
   6  18   5          8.07          5.60         6.58 o
   7  18   5         21.87         23.27         6.50 o
   8  18   5          5.75          2.77         6.20 o
   9  18   5          2.59          2.53         4.81 o
  10  18   5         17.97         19.95         4.45 o
  11  18   5          4.22         -0.38         5.61 o
 -13  19   5         52.38         62.36        19.13 o
 -12  19   5         19.07         20.35         5.62 o
 -11  19   5         41.26         52.57         5.72 o
 -10  19   5        127.36        145.94         9.30 o
  -9  19   5        673.67        675.40        17.20 o
  -8  19   5         11.56         19.93         5.49 o
  -7  19   5         95.51        109.37        13.12 o
  -6  19   5        388.10        395.44        10.51 o
  -5  19   5       1519.03       1548.27        45.11 o
  -4  19   5        269.60        260.78        13.82 o
  -3  19   5          0.59         -0.27         4.85 o
  -2  19   5         99.14         92.47         5.12 o
  -1  19   5          3.90          3.46         4.63 o
   0  19   5        306.63        315.56         6.58 o
   1  19   5        347.73        350.76        18.29 o
   2  19   5        100.50        135.37         9.48 o
   3  19   5        872.34        820.78        25.63 o
   4  19   5        220.95        224.96         9.63 o
   5  19   5        165.31        198.50        16.99 o
   6  19   5        149.63        170.64         7.27 o
   7  19   5        374.75        375.20         9.23 o
   8  19   5          2.40          1.48         4.58 o
   9  19   5         37.32         41.86         5.62 o
  10  19   5        238.11        197.26         6.60 o
 -12  20   5         10.05         14.82         5.08 o
 -11  20   5         13.10          6.61         7.22 o
 -10  20   5        147.74        135.08        10.99 o
  -9  20   5         48.34         42.86         5.22 o
  -8  20   5        596.77        613.83        13.65 o
  -7  20   5       2482.49       2617.62        99.25 o
  -6  20   5        117.10        118.75         6.67 o
  -5  20   5        199.06        181.08        15.81 o
  -4  20   5        455.08        460.59         8.01 o
  -3  20   5         79.21         87.52         5.13 o
  -2  20   5        523.07        521.87         8.38 o
  -1  20   5       1458.31       1556.10        36.56 o
   0  20   5        591.46        607.44         9.39 o
   1  20   5        586.13        713.75        26.09 o
   2  20   5         64.69         64.46         6.38 o
   3  20   5        112.93        119.98         8.74 o
   4  20   5        102.41        100.06         7.00 o
   5  20   5         97.38        120.05         6.49 o
   6  20   5         83.82         58.53         6.68 o
   7  20   5        355.95        353.56         8.97 o
   8  20   5         78.17         66.15         5.54 o
   9  20   5          0.62          3.83         3.56 o
  10  20   5         25.28         14.30         4.30 o
 -12  21   5        244.94        211.10        35.82 o
 -11  21   5          8.99          7.45         5.46 o
 -10  21   5        411.99        463.00        20.81 o
  -9  21   5         47.69         49.53         4.87 o
  -8  21   5        150.51        147.10         6.02 o
  -7  21   5        617.17        621.31        13.68 o
  -6  21   5       1293.62       1369.65        17.99 o
  -5  21   5       2700.40       2699.41        35.00 o
  -4  21   5         82.44         63.97         4.94 o
  -3  21   5          4.84          9.92         5.66 o
  -2  21   5       1169.66       1252.06        16.76 o
  -1  21   5        455.83        510.72        20.74 o
   0  21   5       2142.38       2269.37        32.84 o
   1  21   5         49.63         43.00         6.60 o
   2  21   5        976.48        897.78        14.45 o
   3  21   5          2.34          2.76         5.87 o
   4  21   5        531.46        597.20        15.12 o
   5  21   5        302.12        302.24        16.17 o
   6  21   5         80.16         71.86         6.05 o
   7  21   5         39.86         53.23         5.92 o
   8  21   5        237.59        287.62        22.47 o
   9  21   5         24.03         40.31         4.93 o
 -11  22   5        161.12        168.83         9.47 o
 -10  22   5        106.58        111.36         7.98 o
  -9  22   5        430.21        427.33        13.80 o
  -8  22   5          0.85         -1.77         4.65 o
  -7  22   5         21.08         27.67         5.67 o
  -6  22   5        200.98        208.20        11.13 o
  -5  22   5        759.41        768.19        12.08 o
  -4  22   5        118.82        115.61         6.22 o
  -3  22   5        741.59        820.83        24.35 o
  -2  22   5         41.58         55.88         5.22 o
  -1  22   5         88.25        116.20        10.70 o
   0  22   5          3.04          6.06         4.49 o
   1  22   5       1327.60       1405.62        17.00 o
   2  22   5          7.63          7.92         4.83 o
   3  22   5        617.22        722.54        43.85 o
   4  22   5         15.92         26.74         7.14 o
   5  22   5        576.15        682.01        27.60 o
   6  22   5          0.33          0.79         5.87 o
   7  22   5        367.73        377.74        12.26 o
   8  22   5          0.06         -1.45         4.87 o
   9  22   5        171.98        152.24         7.57 o
 -10  23   5        434.95        391.04        13.23 o
  -9  23   5         53.24         51.52         8.97 o
  -8  23   5        105.21        108.85         6.16 o
  -7  23   5          0.20         -0.41         5.04 o
  -6  23   5       1708.81       1716.07        43.22 o
  -5  23   5          0.87         -0.83         7.06 o
  -4  23   5        762.51        840.28        19.90 o
  -3  23   5          4.43          6.19         5.79 o
  -2  23   5       1235.52       1271.54        19.02 o
  -1  23   5         68.27         46.48         5.26 o
   0  23   5        259.37        301.50         8.32 o
   1  23   5         45.93         47.55         6.35 o
   2  23   5         10.64          7.65         7.61 o
   3  23   5        113.39        106.62         5.79 o
   4  23   5        404.82        469.28         9.68 o
   5  23   5         25.31         35.10         5.00 o
   6  23   5         94.32         80.32         4.55 o
   7  23   5         50.60         57.11         4.37 o
   8  23   5        299.55        261.80        10.81 o
  -9  24   5         74.30         96.46         8.65 o
  -8  24   5         53.32         30.88         7.32 o
  -7  24   5        805.60        685.98        17.66 o
  -6  24   5         86.86        105.33         8.15 o
  -5  24   5          6.92          6.12         4.81 o
  -4  24   5        385.08        395.79        10.02 o
  -3  24   5       1136.27       1243.51        62.30 o
  -2  24   5        214.14        180.36         6.09 o
  -1  24   5         95.24        104.54         6.55 o
   0  24   5        316.38        312.75         7.10 o
   1  24   5        242.49        281.71        10.00 o
   2  24   5       1323.14       1279.93        36.84 o
   3  24   5          2.60          1.82         4.81 o
   4  24   5         57.87         56.70         4.25 o
   5  24   5        218.79        249.05         9.28 o
   6  24   5        100.98        115.92         5.17 o
   7  24   5        395.59        399.84        16.91 o
  -8  25   5          5.20         -1.25         7.02 o
  -7  25   5        294.25        309.08        15.66 o
  -6  25   5        198.18        228.21        21.69 o
  -5  25   5         55.64         46.29         4.35 o
  -4  25   5        370.91        363.14        17.55 o
  -3  25   5         74.59         77.46         6.20 o
  -2  25   5        414.63        469.57        17.09 o
  -1  25   5        141.19        126.35         5.17 o
   0  25   5        326.65        391.55        11.44 o
   1  25   5        138.77        157.90         5.65 o
   2  25   5        437.47        424.52        19.08 o
   3  25   5         58.17         68.12         4.20 o
   4  25   5        144.37        161.84         5.73 o
   5  25   5        178.30        170.36         5.12 o
   6  25   5         29.37         26.35         4.47 o
  -7  26   5         71.46         41.34         6.20 o
  -6  26   5         71.70         55.43         4.41 o
  -5  26   5         39.37         24.14         3.95 o
  -4  26   5        268.48        296.76        18.54 o
  -3  26   5        266.29        321.52        23.49 o
  -2  26   5         70.33         64.84         4.96 o
  -1  26   5          2.46          0.84         3.92 o
   0  26   5        183.26        154.94         5.27 o
   1  26   5         97.13        104.81         5.13 o
   2  26   5         31.86         37.09         4.29 o
   3  26   5        146.14        155.70        15.00 o
   4  26   5        147.48        151.77         5.39 o
   5  26   5        445.34        347.95        24.81 o
  -6  27   5        293.85        139.33        11.52 o
  -5  27   5        129.30        109.72         6.17 o
  -4  27   5        216.80        210.24         9.10 o
  -3  27   5        129.88        145.80        13.87 o
  -2  27   5         22.89         27.30         4.42 o
  -1  27   5        233.27        211.16         5.89 o
   0  27   5         65.70         59.56         4.78 o
   1  27   5          2.32         -0.29         4.37 o
   2  27   5         43.21         49.81         4.92 o
   3  27   5          9.11          1.74         6.81 o
  -4  28   5         21.32         20.10         9.25 o
  -3  28   5         14.14         14.55         5.38 o
  -2  28   5          1.91         -3.89         4.69 o
  -1  28   5         29.80         21.30         6.85 o
   0  28   5        235.14        170.00         8.57 o
   1  28   5          6.55         15.82        11.39 o
 -16   0   6        916.31        929.98        19.40 o
 -14   0   6         15.82         16.63         8.69 o
 -12   0   6        217.06        376.15        58.86 o
 -10   0   6       2757.74       3170.11       213.29 o
  -8   0   6       1271.78       1216.18        14.43 o
  -6   0   6       2075.20       1968.21        25.57 o
  -4   0   6       4108.45       3934.31        66.48 o
  -2   0   6         64.84         68.93         3.52 o
   0   0   6      11189.13      10856.88        76.87 o
   2   0   6        145.30        114.00        11.01 o
   4   0   6       6086.08       5201.10        74.05 o
   6   0   6        118.04        109.17        19.68 o
   8   0   6        591.58        544.89        20.96 o
  10   0   6       1668.40       1699.77       106.05 o
  12   0   6        282.89        311.08        15.91 o
  14   0   6         14.44          3.36         8.41 o
 -17   1   6        448.70        290.10        12.87 o
 -16   1   6         28.87         39.60         5.14 o
 -15   1   6        712.41        848.88        27.74 o
 -14   1   6         18.99         30.03         6.14 o
 -13   1   6        746.69        850.95        40.73 o
 -12   1   6        812.11        801.45        22.59 o
 -11   1   6       1248.89       1416.91        96.85 o
 -10   1   6       1401.01       1393.63        29.81 o
  -9   1   6          3.72          3.28         3.90 o
  -8   1   6       1985.32       2160.77        25.63 o
  -7   1   6       6982.43       6699.31        46.16 o
  -6   1   6        263.57        269.61         6.10 o
  -5   1   6       4487.04       4423.66        44.65 o
  -4   1   6       2327.05       2268.99        12.84 o
  -3   1   6      35554.37      32913.78       187.18 o
  -2   1   6         38.95         48.60         1.73 o
  -1   1   6       3135.72       3108.09        46.46 o
   0   1   6        300.02        179.39        13.13 o
   1   1   6       1723.33       1469.84        25.55 o
   2   1   6       1733.74       1638.04        29.09 o
   3   1   6       3094.12       2952.93        19.82 o
   4   1   6         25.01         19.79         4.21 o
   5   1   6        153.63        113.45         6.93 o
   6   1   6       1457.66       1578.64        18.04 o
   7   1   6       5194.25       5245.01       146.18 o
   8   1   6        317.13        318.05         6.48 o
   9   1   6        338.03        325.18         6.97 o
  10   1   6        262.21        246.92         8.02 o
  11   1   6       1180.13       1164.47        22.71 o
  12   1   6        143.93        176.92         9.28 o
  13   1   6          6.99          9.96         4.18 o
  14   1   6        290.16        290.45         9.81 o
 -17   2   6        343.53        285.17        26.40 o
 -16   2   6        352.16        423.69        16.95 o
 -15   2   6        113.26        112.87         7.81 o
 -14   2   6        356.71        457.86        34.48 o
 -13   2   6        176.83        197.61        11.98 o
 -12   2   6        264.88        213.65         7.81 o
 -11   2   6        293.34        294.76        20.47 o
 -10   2   6       1742.04       1825.62        66.34 o
  -9   2   6        131.09        118.57         5.17 o
  -8   2   6       9830.47       9953.20       110.97 o
  -7   2   6        245.41        256.90         6.55 o
  -6   2   6       4565.97       4226.74        31.07 o
  -5   2   6       1211.60       1201.91        23.08 o
  -4   2   6       3460.03       3480.52        18.95 o
  -3   2   6      10657.97       9936.78        66.95 o
  -2   2   6       1985.18       2100.39        10.15 o
  -1   2   6       1232.42       1243.04        13.62 o
   0   2   6       6197.93       5728.75        39.22 o
   1   2   6        145.15        129.61         3.32 o
   2   2   6        289.94        190.40         5.49 o
   3   2   6       2616.11       2883.95        34.54 o
   4   2   6       4213.16       4103.70        34.20 o
   5   2   6        113.57        161.59         5.52 o
   6   2   6        181.48        171.98         4.96 o
   7   2   6        800.87        720.57        18.34 o
   8   2   6       1012.98        971.60        11.54 o
   9   2   6       1378.55       1439.86        19.62 o
  10   2   6       1225.51       1247.25        24.34 o
  11   2   6         11.62         16.72         5.34 o
  12   2   6        304.22        285.71        10.50 o
  13   2   6         82.24         82.86         4.44 o
  14   2   6        466.37        443.53        56.55 o
 -17   3   6        489.81        327.26        10.12 o
 -16   3   6        197.60        159.22         5.88 o
 -15   3   6        294.15        249.12         9.01 o
 -14   3   6       1299.37       1421.17        38.54 o
 -13   3   6       1165.23       1286.96       353.21 o
 -12   3   6        408.56        432.69        26.12 o
 -11   3   6       4907.91       5123.45       123.13 o
 -10   3   6         23.96         19.76         5.28 o
  -9   3   6       2448.14       2319.75        19.70 o
  -8   3   6        962.37        989.24         8.77 o
  -7   3   6        112.43        259.45        17.90 o
  -6   3   6       1714.48       2019.72        58.61 o
  -5   3   6       1360.93       1655.21         9.17 o
  -4   3   6          7.30         12.07         2.19 o
  -3   3   6        902.41        866.03        18.22 o
  -2   3   6       5071.29       5031.29        25.54 o
  -1   3   6       2587.31       2270.71        31.33 o
   0   3   6          2.73          9.66         2.09 o
   1   3   6       8673.85       8240.35        58.10 o
   2   3   6        442.31        381.14        15.89 o
   3   3   6       2397.12       2284.93        18.21 o
   4   3   6        474.30        530.93         6.03 o
   5   3   6       4191.27       4102.10        36.28 o
   6   3   6        262.59        346.75         8.74 o
   7   3   6       2887.60       2798.38        33.06 o
   8   3   6        374.69        385.09        16.16 o
   9   3   6          1.11          2.69         5.19 o
  10   3   6        144.92        188.77        13.89 o
  11   3   6        681.63        618.04        17.98 o
  12   3   6        229.50        229.84         8.79 o
  13   3   6         70.85         83.60         4.58 o
  14   3   6        509.75        478.54        15.90 o
 -17   4   6        481.35        315.80        19.00 o
 -16   4   6         28.71         24.76         4.70 o
 -15   4   6        229.16        309.16        19.34 o
 -14   4   6        413.46        508.18        25.53 o
 -13   4   6       2301.37       2339.98        40.07 o
 -12   4   6        849.95        853.77        19.10 o
 -11   4   6       1868.76       1962.52        29.47 o
 -10   4   6       1176.48       1123.23        59.97 o
  -9   4   6        140.41        150.28         9.54 o
  -8   4   6        735.72        654.26        44.04 o
  -7   4   6       3281.18       3259.73        26.98 o
  -6   4   6         21.79         15.87         2.77 o
  -5   4   6       5446.04       5841.22        51.93 o
  -4   4   6       1122.93       1235.91        34.76 o
  -3   4   6       6975.79       6774.63        46.11 o
  -2   4   6      21388.98      20796.30        83.77 o
  -1   4   6         58.03         41.14         2.84 o
   0   4   6       3056.65       2596.85        33.43 o
   1   4   6       1605.17       1722.04        14.93 o
   2   4   6       5175.48       4998.26        38.31 o
   3   4   6       2871.63       2646.13        32.24 o
   4   4   6        192.17        116.80         3.71 o
   5   4   6         79.09        170.05         4.99 o
   6   4   6        192.43        184.14         5.72 o
   7   4   6        176.32        177.15         5.52 o
   8   4   6        356.40        335.75         7.37 o
   9   4   6        438.80        466.59        13.74 o
  10   4   6         54.43         51.58         5.88 o
  11   4   6        165.31        187.10        12.88 o
  12   4   6       1076.71       1096.32        59.39 o
  13   4   6        200.28        214.93         7.97 o
  14   4   6         63.09         58.85         5.87 o
 -17   5   6         25.65          8.83         4.09 o
 -16   5   6        111.40         97.57         5.38 o
 -15   5   6         60.85         47.59         5.70 o
 -14   5   6         39.78         38.14         8.59 o
 -13   5   6        403.56        444.54        19.61 o
 -12   5   6          1.76          4.38         7.00 o
 -11   5   6        498.35        548.61        40.52 o
 -10   5   6       3179.86       3293.01        74.56 o
  -9   5   6       3892.50       3863.14        54.75 o
  -8   5   6        283.70        289.79         5.60 o
  -7   5   6        433.06        455.62        14.42 o
  -6   5   6         84.67         73.74         5.36 o
  -5   5   6       6469.04       7404.55       174.28 o
  -4   5   6       9800.88       9829.80        58.13 o
  -3   5   6         45.41         30.99         3.07 o
  -2   5   6       2055.54       1821.56        23.45 o
  -1   5   6      10276.81      10766.07        53.41 o
   0   5   6        231.84        208.95         8.97 o
   1   5   6       1525.24       2045.77        39.63 o
   2   5   6      11480.59      11806.83        90.36 o
   3   5   6        492.82        522.40        14.47 o
   4   5   6       4215.76       3998.61        29.49 o
   5   5   6        156.83        174.04        10.22 o
   6   5   6        366.21        461.14        13.71 o
   7   5   6        746.20        739.66         9.55 o
   8   5   6         61.18         84.11         5.21 o
   9   5   6        283.51        347.98        15.90 o
  10   5   6         89.99         68.49         7.28 o
  11   5   6        192.42        166.88         8.02 o
  12   5   6        152.07        122.81         5.88 o
  13   5   6         23.24         23.45         4.15 o
  14   5   6         16.69          6.69         6.87 o
 -17   6   6          7.71          8.83         6.98 o
 -16   6   6          7.58          8.43         4.20 o
 -15   6   6          8.26          7.07         4.66 o
 -14   6   6          1.18          4.43         7.20 o
 -13   6   6        237.97        221.28         9.69 o
 -12   6   6       3050.71       3077.95        37.94 o
 -11   6   6       1390.11       1362.81        18.33 o
 -10   6   6       1434.64       1602.37        24.09 o
  -9   6   6        136.04        146.05        11.26 o
  -8   6   6       1355.77       1314.65        35.28 o
  -7   6   6       1080.33       1194.56         8.91 o
  -6   6   6        196.08        198.37         4.18 o
  -5   6   6      23222.35      24517.46       147.72 o
  -4   6   6         83.19        105.20         6.99 o
  -3   6   6      16009.72      17323.06       104.28 o
  -2   6   6          5.92         12.81         1.33 o
  -1   6   6       1159.60       1191.19        14.43 o
   0   6   6       7721.43       8667.74        52.72 o
   1   6   6       3767.26       3973.77        27.75 o
   2   6   6         20.48         69.43         4.55 o
   3   6   6       1322.96       1361.74         9.63 o
   4   6   6       1252.37       1251.28        26.05 o
   5   6   6        176.50        250.41        10.54 o
   6   6   6        388.26        386.87        14.91 o
   7   6   6          1.05          3.80         4.79 o
   8   6   6       2157.44       2208.22        28.48 o
   9   6   6        862.14        852.69        11.16 o
  10   6   6        501.39        501.97        17.51 o
  11   6   6         52.48         78.31         9.66 o
  12   6   6         30.17         29.69         5.05 o
  13   6   6          1.47          3.96         3.74 o
  14   6   6        190.53        199.70        45.79 o
 -16   7   6          7.73          2.35         3.87 o
 -15   7   6        423.73        428.20         9.52 o
 -14   7   6         47.16         37.74         9.60 o
 -13   7   6         83.09        113.59         6.96 o
 -12   7   6         23.55         14.52         6.52 o
 -11   7   6        594.96        674.79        14.82 o
 -10   7   6          9.15         13.98         5.45 o
  -9   7   6       1240.82       1150.17        17.85 o
  -8   7   6       1077.03       1272.46        44.19 o
  -7   7   6         54.99         64.44         4.03 o
  -6   7   6         19.81          5.71         3.16 o
  -5   7   6       1805.76       2492.08        43.44 o
  -4   7   6        325.53        333.54         9.35 o
  -3   7   6         98.10         63.07         2.67 o
  -2   7   6       1307.09        998.56        23.63 o
  -1   7   6       5464.59       5118.44        27.68 o
   0   7   6        797.26        752.82        16.62 o
   1   7   6        519.99        834.11        26.50 o
   2   7   6       2855.77       3216.96        84.26 o
   3   7   6       9013.38       9326.66        76.24 o
   4   7   6        302.17        303.71         6.23 o
   5   7   6        500.61        415.53         6.10 o
   6   7   6        510.16        451.44        16.11 o
   7   7   6        114.48        111.09         6.11 o
   8   7   6       1929.82       1917.39        38.31 o
   9   7   6         45.67         44.65         5.78 o
  10   7   6          2.32          1.93         5.70 o
  11   7   6         41.38         46.93         6.05 o
  12   7   6        169.42        196.77         9.91 o
  13   7   6         20.90         20.21         5.71 o
  14   7   6         82.27         91.42        28.72 o
 -16   8   6        127.35        134.25         4.85 o
 -15   8   6        424.17        432.14        37.14 o
 -14   8   6        109.78        120.76         9.99 o
 -13   8   6        770.95        832.63        44.30 o
 -12   8   6        137.64        134.27        10.90 o
 -11   8   6         61.62         52.56         5.94 o
 -10   8   6       1960.64       1965.58        53.49 o
  -9   8   6         87.48         97.83         4.79 o
  -8   8   6        114.37        155.20         5.64 o
  -7   8   6       1622.29       1697.54        12.70 o
  -6   8   6       2773.51       2613.29        22.08 o
  -5   8   6       2805.26       3373.18        28.06 o
  -4   8   6        333.20        322.14         5.68 o
  -3   8   6       1425.76       1380.23        22.82 o
  -2   8   6        159.48        244.63         5.69 o
  -1   8   6       1995.38       1782.02        16.14 o
   0   8   6         78.12         32.84         2.92 o
   1   8   6         30.47         10.74         2.42 o
   2   8   6      18020.52      18461.50       122.86 o
   3   8   6        435.65        531.01        11.01 o
   4   8   6       1895.53       1924.83        21.74 o
   5   8   6       1267.16       1415.73        47.31 o
   6   8   6        226.46        180.10         8.43 o
   7   8   6         48.34         61.10         5.64 o
   8   8   6         26.91         47.55         5.82 o
   9   8   6        902.51        981.75        25.87 o
  10   8   6        196.94        199.78         9.72 o
  11   8   6        160.47        163.71         8.00 o
  12   8   6          3.38          4.34         4.61 o
  13   8   6        342.70        290.47        19.67 o
  14   8   6         37.78         38.90        12.40 o
 -16   9   6        260.68        211.01         7.28 o
 -15   9   6        259.20        253.07        10.32 o
 -14   9   6        309.60        341.11         9.59 o
 -13   9   6         41.96         33.27         7.49 o
 -12   9   6        502.77        387.68        14.62 o
 -11   9   6       1505.27       1498.65        35.31 o
 -10   9   6        855.95        938.83        12.15 o
  -9   9   6        221.37        228.67         5.27 o
  -8   9   6        117.47         87.67         8.68 o
  -7   9   6        223.52        165.41         4.18 o
  -6   9   6        597.28        535.15        22.72 o
  -5   9   6        685.07        712.30        10.05 o
  -4   9   6        358.97        426.81        11.03 o
  -3   9   6       3226.05       3734.40        36.57 o
  -2   9   6         16.55         22.60         2.08 o
  -1   9   6       3654.30       3503.39        23.93 o
   0   9   6        298.87        280.55         9.74 o
   1   9   6         37.34         56.68         3.28 o
   2   9   6       1192.16        975.20         9.81 o
   3   9   6        558.16        500.58        10.16 o
   4   9   6        389.74        348.76         8.29 o
   5   9   6         97.33        172.69        17.06 o
   6   9   6        123.63         99.87         5.35 o
   7   9   6         62.88         57.43         5.49 o
   8   9   6        359.47        329.01         7.68 o
   9   9   6        361.74        348.67         8.09 o
  10   9   6        353.95        342.23        13.22 o
  11   9   6        284.70        273.01         9.99 o
  12   9   6         30.40         32.07         5.47 o
  13   9   6          4.27          2.31         5.02 o
 -16  10   6        334.66        294.79         8.30 o
 -15  10   6        171.36        163.54        18.98 o
 -14  10   6         42.38         56.40         6.16 o
 -13  10   6          6.09         13.30         7.24 o
 -12  10   6       1002.83        948.81        17.44 o
 -11  10   6         18.74          8.47         6.57 o
 -10  10   6          0.25          3.11         6.23 o
  -9  10   6       2258.40       2229.37        66.39 o
  -8  10   6         35.31         34.99         4.76 o
  -7  10   6        475.07        431.03         7.10 o
  -6  10   6        784.45        853.52        12.29 o
  -5  10   6       2732.56       2721.82        14.79 o
  -4  10   6        960.96       1059.63         9.47 o
  -3  10   6       4070.22       4202.50        33.42 o
  -2  10   6        577.54        565.57         8.33 o
  -1  10   6        166.03        191.67         3.40 o
   0  10   6       5229.47       5385.51        31.94 o
   1  10   6       3622.97       3636.77        40.87 o
   2  10   6       2045.17       1973.08        16.10 o
   3  10   6       1250.56       1048.78        15.88 o
   4  10   6        195.92        185.96         8.55 o
   5  10   6       7261.60       7499.78       134.37 o
   6  10   6       2733.42       2605.70       105.27 o
   7  10   6       3388.23       3343.06       116.22 o
   8  10   6         49.05         53.48         5.97 o
   9  10   6         29.71         31.96         7.09 o
  10  10   6        101.20        113.10         7.23 o
  11  10   6          5.37          8.99         6.48 o
  12  10   6         80.52         95.59         6.26 o
  13  10   6        563.21        607.02        57.02 o
 -16  11   6         88.62         55.50         6.10 o
 -15  11   6        184.85        154.52         8.60 o
 -14  11   6          0.35         -2.11         4.62 o
 -13  11   6        147.00        150.58         8.71 o
 -12  11   6        500.80        586.98        55.27 o
 -11  11   6         33.64         23.55         6.62 o
 -10  11   6        146.33        126.20         7.08 o
  -9  11   6        295.52        260.23        10.60 o
  -8  11   6       1513.31       1348.76        53.45 o
  -7  11   6        720.93        715.91        14.91 o
  -6  11   6       1820.39       1673.73        18.02 o
  -5  11   6         37.29         31.85         2.92 o
  -4  11   6        552.68        490.24         7.33 o
  -3  11   6        712.97        730.28        20.70 o
  -2  11   6       5402.36       5546.17        41.05 o
  -1  11   6        221.62        233.89         9.10 o
   0  11   6         46.54         49.87         4.36 o
   1  11   6         25.04         68.94         4.87 o
   2  11   6       4542.82       4637.68        76.88 o
   3  11   6        327.70        337.36         9.52 o
   4  11   6          2.28          8.15         5.50 o
   5  11   6         83.96         99.94         8.98 o
   6  11   6       2352.12       2350.76        28.21 o
   7  11   6        186.47        164.49        16.92 o
   8  11   6         43.52         43.18         6.74 o
   9  11   6        294.58        326.47        10.91 o
  10  11   6        150.35        137.90         7.72 o
  11  11   6         38.61         38.44         5.20 o
  12  11   6        708.92        702.48        42.98 o
  13  11   6        289.39        299.18        10.34 o
 -15  12   6         33.57         43.57         5.97 o
 -14  12   6        113.66        102.70         5.57 o
 -13  12   6        853.20        849.20        39.54 o
 -12  12   6         16.61         18.02         6.10 o
 -11  12   6        363.09        247.37        13.15 o
 -10  12   6          2.55          3.68         6.09 o
  -9  12   6        361.73        347.81        16.83 o
  -8  12   6         16.51         29.53         5.14 o
  -7  12   6       1595.06       1475.95        23.30 o
  -6  12   6          0.24          2.59         4.97 o
  -5  12   6       3672.11       3564.01        57.35 o
  -4  12   6        803.30        826.51        12.59 o
  -3  12   6         17.13         19.83         2.80 o
  -2  12   6        600.69        569.76         9.04 o
  -1  12   6       7058.94       7483.12        39.06 o
   0  12   6         70.94         66.38         3.75 o
   1  12   6        361.52        311.83         4.50 o
   2  12   6       1950.83       2027.60        19.65 o
   3  12   6        178.80        217.86         6.43 o
   4  12   6        769.55        722.74        19.68 o
   5  12   6        852.47        930.45        14.77 o
   6  12   6          2.81          1.54         5.14 o
   7  12   6          6.49         11.92         5.63 o
   8  12   6        606.38        587.23        19.74 o
   9  12   6       1495.64       1610.67        30.44 o
  10  12   6        236.68        261.57        10.58 o
  11  12   6          0.02          1.63         5.53 o
  12  12   6          5.28          3.70         4.92 o
  13  12   6        778.54        579.10        15.60 o
 -15  13   6         52.12         68.23         5.10 o
 -14  13   6         64.59         66.54         5.81 o
 -13  13   6        211.05        208.52         8.19 o
 -12  13   6         65.67         68.45         7.24 o
 -11  13   6       1395.38       1376.22        23.58 o
 -10  13   6         50.57         41.93         5.61 o
  -9  13   6         25.13         25.55         4.89 o
  -8  13   6       1634.25       1537.83        30.93 o
  -7  13   6        227.90        235.25        16.99 o
  -6  13   6       1586.87       1460.29        31.64 o
  -5  13   6        201.05        243.59         5.75 o
  -4  13   6       2857.66       2752.75        33.56 o
  -3  13   6         12.10         16.94         2.87 o
  -2  13   6       6106.06       5996.72        29.87 o
  -1  13   6         28.56         31.18         3.03 o
   0  13   6          7.13          8.13         2.89 o
   1  13   6          6.81         13.13         3.19 o
   2  13   6       4410.98       4588.50        70.05 o
   3  13   6        494.49        562.76        14.07 o
   4  13   6        170.14        219.11        11.90 o
   5  13   6        493.66        548.48         9.68 o
   6  13   6       1421.86       1482.04        31.20 o
   7  13   6        715.31        662.21        13.10 o
   8  13   6        570.92        605.92        13.21 o
   9  13   6         49.96         57.72         6.10 o
  10  13   6        764.56        807.75        27.61 o
  11  13   6         51.26         42.47         5.96 o
  12  13   6        529.12        532.42        53.12 o
 -15  14   6        186.06        192.87        30.63 o
 -14  14   6        194.42        212.74         7.23 o
 -13  14   6        332.76        312.56        18.49 o
 -12  14   6         59.83         74.57         8.41 o
 -11  14   6         24.04         19.12         5.92 o
 -10  14   6        495.48        551.38        10.70 o
  -9  14   6        256.93        261.67        12.85 o
  -8  14   6        714.70        703.63         9.91 o
  -7  14   6        393.89        434.40        13.65 o
  -6  14   6        872.07        814.21        15.41 o
  -5  14   6       1461.63       1326.37        54.54 o
  -4  14   6       2951.06       3053.71        25.58 o
  -3  14   6         97.66        101.09         5.68 o
  -2  14   6        534.70        625.60         6.76 o
  -1  14   6        830.83        757.72        11.52 o
   0  14   6          8.36          9.70         3.37 o
   1  14   6        659.78        724.30        10.47 o
   2  14   6        654.11        611.75         8.17 o
   3  14   6        416.78        432.02         9.80 o
   4  14   6       3059.86       3056.14        78.89 o
   5  14   6        179.35        175.28         7.20 o
   6  14   6        291.55        268.13         7.67 o
   7  14   6         66.30         87.00         6.30 o
   8  14   6         13.64         16.90         5.75 o
   9  14   6       1873.39       1970.42        54.42 o
  10  14   6         89.66         86.67         5.42 o
  11  14   6         40.70         31.05         5.60 o
  12  14   6         29.20         28.33         5.17 o
 -14  15   6         68.53         75.28         4.70 o
 -13  15   6         44.72         44.53         5.44 o
 -12  15   6        199.55        181.65        17.94 o
 -11  15   6        803.43        832.05        16.89 o
 -10  15   6          0.03          5.70         5.03 o
  -9  15   6        138.67        146.26         6.43 o
  -8  15   6       2941.87       2949.03        68.32 o
  -7  15   6         50.71         56.19         6.60 o
  -6  15   6        128.87        131.17         5.81 o
  -5  15   6        231.17        246.43         4.78 o
  -4  15   6       1628.17       1703.90        19.88 o
  -3  15   6         59.01         79.85         4.93 o
  -2  15   6        816.38        795.54        14.62 o
  -1  15   6        923.44        850.11         9.74 o
   0  15   6         27.61         26.90         4.39 o
   1  15   6        242.22        235.79         7.06 o
   2  15   6        235.87        248.27         6.34 o
   3  15   6        669.12        742.22        33.15 o
   4  15   6       1628.23       1602.10        65.14 o
   5  15   6          3.23          7.96         7.14 o
   6  15   6          6.88          5.57         5.58 o
   7  15   6        369.96        401.79         9.62 o
   8  15   6         60.13         56.42         5.48 o
   9  15   6         55.86         74.22         7.98 o
  10  15   6        351.76        392.29        19.10 o
  11  15   6        786.07        790.44        34.01 o
  12  15   6         12.86         14.61         6.80 o
 -14  16   6         44.97         28.57         3.56 o
 -13  16   6         53.49         63.95        10.87 o
 -12  16   6        284.43        261.82         6.52 o
 -11  16   6          4.18          7.59         5.22 o
 -10  16   6         62.81         71.27         5.35 o
  -9  16   6        340.07        344.07        18.03 o
  -8  16   6        666.67        680.55        17.98 o
  -7  16   6          8.38         11.50         4.58 o
  -6  16   6       1258.24       1198.49        40.45 o
  -5  16   6         49.50         47.84         4.87 o
  -4  16   6        292.74        302.04         7.56 o
  -3  16   6        754.47        828.06        12.64 o
  -2  16   6          2.35          0.93         3.81 o
  -1  16   6         20.66         21.96         4.14 o
   0  16   6       2774.84       2740.67        21.42 o
   1  16   6          4.88          3.67         3.97 o
   2  16   6        123.38        162.42        11.37 o
   3  16   6        274.85        277.69        13.90 o
   4  16   6       2594.86       2408.28        89.02 o
   5  16   6        211.19        260.11         9.95 o
   6  16   6        214.68        238.04         7.56 o
   7  16   6          3.60          6.23         8.20 o
   8  16   6        320.27        309.36        13.45 o
   9  16   6        186.01        215.26        10.12 o
  10  16   6         13.40          7.13         6.26 o
  11  16   6         50.10         64.59         9.91 o
 -14  17   6         99.55        123.69         9.25 o
 -13  17   6         36.53         40.29         5.07 o
 -12  17   6         99.65        121.21         5.10 o
 -11  17   6         12.04          9.12         5.10 o
 -10  17   6        726.56        744.59        14.98 o
  -9  17   6        518.82        503.26        18.80 o
  -8  17   6         55.30         47.52         5.87 o
  -7  17   6         19.73         19.63         4.71 o
  -6  17   6         25.69         28.74         4.42 o
  -5  17   6         15.95         12.25         4.61 o
  -4  17   6       3459.32       3380.78        41.43 o
  -3  17   6       1152.12       1136.21        11.08 o
  -2  17   6         14.24         39.32         4.80 o
  -1  17   6        452.77        475.65        19.96 o
   0  17   6         39.41         34.37         4.15 o
   1  17   6         19.50          9.66         4.22 o
   2  17   6          0.52          5.16         4.62 o
   3  17   6         32.26         53.47         7.99 o
   4  17   6         43.68         38.86         6.86 o
   5  17   6         33.83         39.13         6.61 o
   6  17   6          3.29          6.66         6.45 o
   7  17   6        474.03        504.70        35.30 o
   8  17   6          5.64          4.77         6.33 o
   9  17   6         22.79         22.28         7.16 o
  10  17   6         36.99         50.85         7.39 o
  11  17   6          8.16          9.15         5.84 o
 -13  18   6        196.55        201.02         6.79 o
 -12  18   6        131.79        117.44         8.74 o
 -11  18   6        639.34        702.83        34.99 o
 -10  18   6         32.07         22.33         5.50 o
  -9  18   6         13.72         22.70         4.67 o
  -8  18   6        370.05        348.07         7.09 o
  -7  18   6       3303.56       3348.44        45.09 o
  -6  18   6       1403.24       1394.14        49.43 o
  -5  18   6        438.36        423.02        12.09 o
  -4  18   6         21.05         11.48         4.70 o
  -3  18   6        391.18        414.60         6.37 o
  -2  18   6         28.07         32.55         5.03 o
  -1  18   6       1326.93       1329.53        63.78 o
   0  18   6       4218.00       4267.76        66.99 o
   1  18   6        149.01        182.00        11.94 o
   2  18   6         20.23         47.30         6.04 o
   3  18   6        131.05         98.92         7.02 o
   4  18   6        121.74        155.77        13.67 o
   5  18   6        239.05        263.36         7.85 o
   6  18   6        239.63        259.58         9.04 o
   7  18   6        569.80        577.55        17.13 o
   8  18   6         37.28         23.11         5.16 o
   9  18   6          4.95          5.28         4.98 o
  10  18   6          0.36          1.80         5.37 o
 -13  19   6         19.66         25.30         5.00 o
 -12  19   6        183.19        187.62         7.80 o
 -11  19   6         63.94         78.10        10.08 o
 -10  19   6        247.03        284.37        10.15 o
  -9  19   6        203.01        197.71        10.35 o
  -8  19   6         48.11         40.59         5.88 o
  -7  19   6         40.43         48.83         7.82 o
  -6  19   6        222.52        273.47         9.49 o
  -5  19   6       1964.12       2101.44        28.04 o
  -4  19   6        230.55        215.13         6.50 o
  -3  19   6        284.11        320.41         9.33 o
  -2  19   6         72.47         62.82         4.89 o
  -1  19   6          9.62         18.45         4.31 o
   0  19   6       1364.07       1484.85        25.21 o
   1  19   6        954.30       1042.58        38.55 o
   2  19   6        215.20        212.20         6.61 o
   3  19   6          3.96         -3.67         8.28 o
   4  19   6       2151.24       2146.66       112.30 o
   5  19   6        217.78        230.21         8.78 o
   6  19   6         55.41         34.86        10.08 o
   7  19   6          1.38          2.00         5.54 o
   8  19   6        213.02        228.17        12.26 o
   9  19   6          1.33          7.09         4.11 o
  10  19   6        137.29        108.87         8.66 o
 -12  20   6        142.70        110.60        13.13 o
 -11  20   6          7.75          7.69         5.44 o
 -10  20   6         46.94         51.03         5.11 o
  -9  20   6        211.45        231.64         9.22 o
  -8  20   6          3.30          5.84         6.26 o
  -7  20   6        681.21        721.80        17.11 o
  -6  20   6         28.06         28.84         6.19 o
  -5  20   6       1743.64       1870.56        64.90 o
  -4  20   6         18.91         16.48         5.69 o
  -3  20   6         51.55         54.77         5.25 o
  -2  20   6         22.77         40.91         5.93 o
  -1  20   6          9.96         13.90         4.29 o
   0  20   6          4.28          8.12         4.32 o
   1  20   6        413.02        431.50         8.56 o
   2  20   6       1795.00       1825.35        29.69 o
   3  20   6         58.41         80.48         6.59 o
   4  20   6        339.34        345.02        11.81 o
   5  20   6        300.40        365.02        19.80 o
   6  20   6         44.66         44.49         6.75 o
   7  20   6        110.76        125.30        13.87 o
   8  20   6         48.66         40.64         5.32 o
   9  20   6          5.40          5.14         3.70 o
 -12  21   6        121.86        105.47         6.66 o
 -11  21   6         15.21         16.63         6.41 o
 -10  21   6         57.02         51.40         5.36 o
  -9  21   6        275.80        268.03         7.72 o
  -8  21   6        250.20        282.54         9.78 o
  -7  21   6       1275.31       1386.69        86.22 o
  -6  21   6        940.93        957.50        13.86 o
  -5  21   6         82.70         73.55         5.99 o
  -4  21   6       3777.85       3873.81        67.25 o
  -3  21   6       2201.77       2286.95        73.53 o
  -2  21   6        632.15        630.70        39.57 o
  -1  21   6        191.53        190.55         6.11 o
   0  21   6        254.01        297.31         7.99 o
   1  21   6        319.31        340.96         7.41 o
   2  21   6        123.01        155.37        11.59 o
   3  21   6       1351.26       1281.51        17.14 o
   4  21   6        223.59        252.68        10.44 o
   5  21   6        611.94        693.08        39.59 o
   6  21   6         62.88         78.08         7.33 o
   7  21   6        414.70        419.48         7.51 o
   8  21   6        527.86        504.02        24.31 o
   9  21   6         35.12         29.51         7.40 o
 -11  22   6        104.56         88.73         5.42 o
 -10  22   6        321.49        290.81        19.68 o
  -9  22   6          9.41          7.24         5.26 o
  -8  22   6        305.02        322.85        13.58 o
  -7  22   6         74.81         70.53         5.59 o
  -6  22   6       1631.59       1879.71        31.39 o
  -5  22   6        127.04        138.54         9.10 o
  -4  22   6        252.03        233.48         6.41 o
  -3  22   6        475.42        485.28         7.94 o
  -2  22   6        275.93        285.16         6.49 o
  -1  22   6         10.90         11.54         4.44 o
   0  22   6       1495.15       1602.40        33.32 o
   1  22   6          2.02          2.73         4.84 o
   2  22   6        409.89        357.89         8.69 o
   3  22   6         25.65         16.66         6.22 o
   4  22   6        370.91        422.90         7.28 o
   5  22   6        161.60        156.80         6.48 o
   6  22   6         64.16         67.63         4.86 o
   7  22   6         35.78         41.35         4.49 o
   8  22   6        509.29        467.58         9.31 o
 -10  23   6         24.20         24.06         4.11 o
  -9  23   6        369.12        405.04        20.69 o
  -8  23   6         64.58         47.68         4.73 o
  -7  23   6       1405.72       1494.26        38.09 o
  -6  23   6         12.95         21.84         5.39 o
  -5  23   6        262.13        257.56         6.78 o
  -4  23   6         25.03         30.73         6.03 o
  -3  23   6         22.34         36.40         8.01 o
  -2  23   6        486.94        488.35        10.23 o
  -1  23   6        335.95        298.65        10.63 o
   0  23   6          0.73         -2.11         7.40 o
   1  23   6        308.36        333.48         7.93 o
   2  23   6         14.08         13.27         4.90 o
   3  23   6        214.15        233.59        11.27 o
   4  23   6         10.96         18.88         3.85 o
   5  23   6        677.03        710.17        15.35 o
   6  23   6        164.98        220.59        22.75 o
   7  23   6       1238.13       1137.43        20.07 o
  -9  24   6          1.90         -0.48         5.79 o
  -8  24   6         33.83         23.04         4.94 o
  -7  24   6        194.13        194.76         9.99 o
  -6  24   6         58.02         67.76         4.79 o
  -5  24   6        451.15        468.02        11.46 o
  -4  24   6        878.30        916.12        34.38 o
  -3  24   6          1.96         10.52         4.51 o
  -2  24   6        469.68        514.34        13.73 o
  -1  24   6          9.71          6.73         4.41 o
   0  24   6       1096.85       1116.19        26.96 o
   1  24   6        161.44        186.08         5.95 o
   2  24   6          7.68          6.13         4.41 o
   3  24   6         71.22         74.95         5.66 o
   4  24   6        707.91        748.95        27.61 o
   5  24   6         18.68         16.84         3.73 o
   6  24   6         40.59         52.22         7.40 o
   7  24   6          3.45          7.15         6.05 o
  -8  25   6        182.71        174.60        12.91 o
  -7  25   6        353.06        373.79        31.52 o
  -6  25   6        118.89        136.80         7.83 o
  -5  25   6         96.89         97.97        10.37 o
  -4  25   6        108.01        124.50        16.38 o
  -3  25   6        358.28        413.03        29.96 o
  -2  25   6         66.94         69.64         4.89 o
  -1  25   6        218.18        248.50        12.86 o
   0  25   6         13.90         11.77         4.08 o
   1  25   6        424.29        479.24        22.16 o
   2  25   6         26.57         27.29         4.25 o
   3  25   6        292.05        317.32         8.59 o
   4  25   6        157.32        136.19         4.41 o
   5  25   6         57.71         66.63         6.88 o
   6  25   6        191.51        186.75         7.67 o
  -7  26   6         36.58         40.53         8.75 o
  -6  26   6        108.47         91.85         7.60 o
  -5  26   6          3.95          9.36         3.70 o
  -4  26   6         19.48         13.59         4.31 o
  -3  26   6         73.59         79.22         7.22 o
  -2  26   6        351.53        397.48        19.85 o
  -1  26   6        122.74        109.24         4.71 o
   0  26   6        158.07        172.58        11.97 o
   1  26   6        110.27        148.48         7.02 o
   2  26   6         88.67         93.24         4.41 o
   3  26   6         68.86         58.83         5.88 o
   4  26   6        395.85        352.64         9.07 o
  -5  27   6         31.53         34.62         5.59 o
  -4  27   6         47.95         50.12         4.99 o
  -3  27   6         10.11         13.72         4.70 o
  -2  27   6        235.18        243.06        14.50 o
  -1  27   6         61.91         72.59         5.57 o
   0  27   6         27.82         33.32         5.07 o
   1  27   6        178.66        201.01        25.88 o
   2  27   6         89.55         76.85         5.00 o
   3  27   6         58.86         46.62         6.55 o
  -4  28   6          0.31          3.36         8.07 o
  -3  28   6         52.37         48.10         5.37 o
  -2  28   6        234.67        174.76        10.33 o
  -1  28   6        328.78        262.34        12.39 o
   0  28   6          3.03          4.74         4.32 o
 -17   0   7          1.29         -2.52         7.57 o
 -15   0   7        546.03        725.82        37.00 o
 -13   0   7       1006.38       1192.70        30.19 o
 -11   0   7        114.43         73.34         9.78 o
  -9   0   7       1665.20       1385.05        28.54 o
  -7   0   7          5.06         39.99         7.25 o
  -5   0   7        358.92        242.02        15.61 o
  -3   0   7         43.21         49.93         2.94 o
  -1   0   7       7121.44       6233.46        54.14 o
   1   0   7       9631.95       9062.03        64.84 o
   3   0   7       2027.57       2087.72        47.48 o
   5   0   7        953.62        781.88        43.68 o
   7   0   7       1420.55       1378.00        27.17 o
   9   0   7          6.15          7.95         7.08 o
  11   0   7       1220.50       1265.56        19.17 o
  13   0   7        651.55        641.75        67.42 o
 -17   1   7         28.26         16.99         7.99 o
 -16   1   7        177.37        168.81         5.24 o
 -15   1   7        675.57        705.64        13.54 o
 -14   1   7         19.48         66.04        10.20 o
 -13   1   7        107.47        109.93         9.11 o
 -12   1   7        236.99        268.77        14.98 o
 -11   1   7        695.47        705.74        17.25 o
 -10   1   7         66.03         84.22        10.37 o
  -9   1   7        366.97        454.36        12.36 o
  -8   1   7       3194.60       3507.64        31.89 o
  -7   1   7       2046.63       2008.45        15.81 o
  -6   1   7         87.19        164.52        18.03 o
  -5   1   7         56.75         81.28         3.90 o
  -4   1   7       1316.24       1161.89         9.86 o
  -3   1   7       2461.72       2269.87        11.14 o
  -2   1   7      21116.99      21268.95        96.34 o
  -1   1   7         11.79         15.22         1.85 o
   0   1   7       4805.82       4401.66        21.97 o
   1   1   7       8006.10       8521.43        84.64 o
   2   1   7       3434.03       3311.27        35.88 o
   3   1   7         88.91         84.44         3.52 o
   4   1   7        971.23       1019.97        58.00 o
   5   1   7       1265.75       1330.89        13.74 o
   6   1   7        644.83        629.19        10.71 o
   7   1   7        885.61        765.37        15.49 o
   8   1   7        131.61        131.17         5.38 o
   9   1   7          4.45          4.45         4.92 o
  10   1   7       2041.04       2014.09        23.74 o
  11   1   7        768.63        808.28        23.53 o
  12   1   7          0.40          1.71         4.59 o
  13   1   7        281.91        260.27         7.79 o
  14   1   7         56.27         75.13         5.70 o
 -17   2   7        679.37        478.19        37.67 o
 -16   2   7         12.47         15.24         4.48 o
 -15   2   7         32.68         51.15         7.20 o
 -14   2   7         18.34          8.01         6.29 o
 -13   2   7         24.06         29.31        14.32 o
 -12   2   7        903.73        940.28        14.52 o
 -11   2   7       1343.95       1437.00        57.51 o
 -10   2   7         12.00         15.18         5.43 o
  -9   2   7        157.26        186.12         8.43 o
  -8   2   7       4909.74       4816.96        31.62 o
  -7   2   7         62.15         67.12         5.79 o
  -6   2   7       2892.01       2836.83        20.15 o
  -5   2   7        162.51        177.29         2.96 o
  -4   2   7       1046.95       1201.96        10.91 o
  -3   2   7        208.12        208.00         6.98 o
  -2   2   7       4715.90       4681.13        28.49 o
  -1   2   7         58.49        160.44        15.03 o
   0   2   7        113.73        102.94         2.76 o
   1   2   7        462.15        505.90        11.12 o
   2   2   7       1458.29       1501.45        23.60 o
   3   2   7       6391.71       6168.21        55.94 o
   4   2   7       2627.46       2547.73        31.78 o
   5   2   7         34.19         67.18         5.29 o
   6   2   7          3.38         11.93         5.66 o
   7   2   7       1466.36       1502.71        14.32 o
   8   2   7       1284.13       1216.04        28.41 o
   9   2   7         98.16         93.83         5.40 o
  10   2   7        106.36        123.24        13.91 o
  11   2   7         29.26         33.70         5.84 o
  12   2   7         32.58         26.07         4.28 o
  13   2   7          7.47          3.56         4.62 o
  14   2   7         58.26         69.77        10.22 o
 -17   3   7        645.87        513.73        12.95 o
 -16   3   7         16.61         13.71         4.76 o
 -15   3   7       1816.10       1864.01        45.79 o
 -14   3   7         43.80        100.33         7.60 o
 -13   3   7        117.63        113.27        11.96 o
 -12   3   7        617.66        756.21        22.61 o
 -11   3   7       1004.31       1058.88        12.04 o
 -10   3   7         30.54         75.58        11.53 o
  -9   3   7          0.14          1.01         4.21 o
  -8   3   7         95.07         71.48         3.87 o
  -7   3   7       3359.88       3436.52        49.64 o
  -6   3   7       6684.34       6297.37        59.98 o
  -5   3   7        194.23        160.59         3.36 o
  -4   3   7        701.87        926.88        32.95 o
  -3   3   7      15110.80      14013.05        75.18 o
  -2   3   7       4794.67       4702.88        21.41 o
  -1   3   7      14143.34      13413.40        76.06 o
   0   3   7       4904.05       4709.00        25.68 o
   1   3   7        337.60        319.27         3.67 o
   2   3   7          0.26         23.01         4.76 o
   3   3   7       4620.14       4426.59        45.54 o
   4   3   7       1294.91       1243.58        11.75 o
   5   3   7        407.83        423.14         6.73 o
   6   3   7        802.95        865.66        14.37 o
   7   3   7        966.85        831.84        54.42 o
   8   3   7       1193.76       1122.25        28.94 o
   9   3   7        460.14        466.43        14.33 o
  10   3   7         53.77         44.66         6.52 o
  11   3   7        774.03        712.57        21.62 o
  12   3   7         85.91         78.62         4.76 o
  13   3   7          8.19         11.73         5.20 o
  14   3   7        554.96        546.56        17.57 o
 -17   4   7        275.14        247.40         8.89 o
 -16   4   7        116.74        101.83         5.39 o
 -15   4   7         61.62         45.93         5.79 o
 -14   4   7        589.14        578.24        13.25 o
 -13   4   7        401.94        530.18        21.61 o
 -12   4   7        193.18        233.07        14.51 o
 -11   4   7       1031.14       1094.04        34.19 o
 -10   4   7       2743.00       2811.82        42.72 o
  -9   4   7        585.89        656.25        11.89 o
  -8   4   7        977.15       1039.64        10.17 o
  -7   4   7        227.87        246.72        10.51 o
  -6   4   7        567.62        599.91        15.00 o
  -5   4   7      15772.28      16193.68        89.18 o
  -4   4   7       2533.20       2284.69        12.21 o
  -3   4   7        426.61        562.85        18.92 o
  -2   4   7        907.02       1020.37        26.01 o
  -1   4   7       1730.61       1797.88        26.45 o
   0   4   7      10971.98      10900.63       106.97 o
   1   4   7       1719.50       1694.05        20.44 o
   2   4   7        133.51        131.05        17.24 o
   3   4   7         50.32         52.10         3.14 o
   4   4   7       4804.76       4710.54        32.88 o
   5   4   7          6.24          9.95         4.03 o
   6   4   7        336.07        255.77        13.39 o
   7   4   7        391.03        396.01         6.82 o
   8   4   7       2503.89       2419.92        46.52 o
   9   4   7       3235.45       2971.05       106.16 o
  10   4   7        687.31        670.18        36.81 o
  11   4   7       1240.73       1270.89        41.97 o
  12   4   7          4.11          6.46         4.59 o
  13   4   7          0.80          2.99         4.91 o
  14   4   7        100.60        146.35        58.40 o
 -17   5   7        212.45        147.77         7.46 o
 -16   5   7         39.13         34.98         4.85 o
 -15   5   7        363.42        426.38        32.03 o
 -14   5   7        137.55        166.96        10.62 o
 -13   5   7        735.26        760.95        20.86 o
 -12   5   7        355.94        398.79        10.13 o
 -11   5   7       4326.46       4746.05        91.28 o
 -10   5   7        240.77        303.49        13.73 o
  -9   5   7        356.21        441.62        25.89 o
  -8   5   7       3810.85       4138.32        43.04 o
  -7   5   7       6669.07       6741.14        42.58 o
  -6   5   7       5144.85       5226.26        31.10 o
  -5   5   7       1312.64       1517.26        17.47 o
  -4   5   7         26.93         82.04         4.05 o
  -3   5   7      31378.58      31041.33       121.20 o
  -2   5   7        636.75        580.95         5.13 o
  -1   5   7      16560.65      15735.00        92.42 o
   0   5   7       1063.84       1034.47        15.33 o
   1   5   7       6553.97       6368.10        42.58 o
   2   5   7        578.08        511.05         7.93 o
   3   5   7       9819.18       9749.80        65.53 o
   4   5   7        233.79        159.02         4.12 o
   5   5   7         12.78         15.06         4.26 o
   6   5   7        266.92        334.94        13.69 o
   7   5   7       9323.03       9084.43       194.15 o
   8   5   7         18.03         28.86         5.60 o
   9   5   7        310.60        278.96         8.28 o
  10   5   7        369.01        368.84         8.31 o
  11   5   7        110.64        154.64        12.58 o
  12   5   7        383.90        378.80        15.74 o
  13   5   7          4.43          6.90         4.79 o
  14   5   7         19.51         19.51         6.22 o
 -17   6   7        276.96        223.25        11.44 o
 -16   6   7          1.11          1.98         3.94 o
 -15   6   7        106.63         84.79         6.54 o
 -14   6   7        156.05        133.75        10.89 o
 -13   6   7       4128.11       4161.19        95.08 o
 -12   6   7        938.40       1025.06        71.33 o
 -11   6   7       1633.82       1664.94        30.96 o
 -10   6   7        451.21        400.79         7.91 o
  -9   6   7       3511.76       3720.44        35.66 o
  -8   6   7       1851.37       1644.85        58.56 o
  -7   6   7         86.94        105.78         5.81 o
  -6   6   7        131.37        108.32        10.04 o
  -5   6   7       2493.38       2334.82        25.68 o
  -4   6   7         83.73        142.59         7.07 o
  -3   6   7          9.88         13.17         1.88 o
  -2   6   7       3148.30       3459.07        31.17 o
  -1   6   7         46.46         49.28         3.29 o
   0   6   7        143.72         91.40         4.04 o
   1   6   7       3117.49       2712.74        14.41 o
   2   6   7         46.40         85.55         3.67 o
   3   6   7       1392.09       1341.44        42.56 o
   4   6   7        733.08        624.24         8.11 o
   5   6   7         26.73         62.43         5.41 o
   6   6   7          5.55          7.70         6.73 o
   7   6   7       1105.41       1075.19        21.09 o
   8   6   7         28.29         42.50         6.42 o
   9   6   7       2641.38       2603.60       105.49 o
  10   6   7        143.10        124.61         9.18 o
  11   6   7          3.65          4.58         6.58 o
  12   6   7        124.35        117.24         6.25 o
  13   6   7         96.21         86.43         8.86 o
 -16   7   7        299.43        283.81         5.67 o
 -15   7   7        313.02        368.79        13.30 o
 -14   7   7        705.10        724.71        21.29 o
 -13   7   7         75.32         76.00        13.90 o
 -12   7   7        214.65        295.75        15.53 o
 -11   7   7       6435.49       6408.46        72.29 o
 -10   7   7        325.17        328.76         9.60 o
  -9   7   7         80.97         32.36         8.12 o
  -8   7   7        171.75        127.07         5.70 o
  -7   7   7       1126.26        930.82         9.22 o
  -6   7   7       1770.54       1433.32        11.48 o
  -5   7   7        688.69        439.40        18.15 o
  -4   7   7        114.76        130.17         8.36 o
  -3   7   7       6215.17       6562.22        25.23 o
  -2   7   7      19709.48      19519.90        82.14 o
  -1   7   7       2244.71       2191.18        16.61 o
   0   7   7       1699.18       1838.91        13.26 o
   1   7   7      11016.02      11761.90        58.22 o
   2   7   7       8514.67       8813.35        74.99 o
   3   7   7         26.48         44.08         3.18 o
   4   7   7       3016.69       2966.03        38.08 o
   5   7   7         83.50         84.20         5.83 o
   6   7   7        179.22        130.29         7.06 o
   7   7   7        374.92        347.66        24.83 o
   8   7   7        154.43        149.15        14.33 o
   9   7   7       1608.74       1586.16        32.37 o
  10   7   7        591.71        543.21        19.38 o
  11   7   7       1106.95       1149.75        29.72 o
  12   7   7        213.25        285.76        18.92 o
  13   7   7        223.24        177.68         9.90 o
 -16   8   7        113.03        119.39         5.12 o
 -15   8   7        607.88        605.67        31.63 o
 -14   8   7        264.93        260.38        10.99 o
 -13   8   7         17.41         25.35         6.16 o
 -12   8   7         81.05         70.31        11.39 o
 -11   8   7        273.11        280.55        15.02 o
 -10   8   7          4.99          4.19         4.52 o
  -9   8   7        831.27        795.07        20.49 o
  -8   8   7        125.84        159.57         9.42 o
  -7   8   7         33.39         37.31         3.16 o
  -6   8   7        353.70        319.12        18.53 o
  -5   8   7        537.52        431.94         4.65 o
  -4   8   7        115.18        132.24         3.09 o
  -3   8   7        280.54        302.51         2.97 o
  -2   8   7          4.29         10.31         2.16 o
  -1   8   7       2864.44       2625.45        24.68 o
   0   8   7        330.38        312.62         9.38 o
   1   8   7         30.34         81.93         6.13 o
   2   8   7       5596.06       5392.57        33.08 o
   3   8   7        192.63        158.64         4.04 o
   4   8   7         20.33         15.41         3.89 o
   5   8   7       1666.72       1690.91        71.26 o
   6   8   7        290.12        264.56        10.95 o
   7   8   7        237.32        247.41        11.99 o
   8   8   7         88.88        105.61         6.78 o
   9   8   7         54.73         54.86         8.17 o
  10   8   7          8.40         12.28         5.27 o
  11   8   7          3.44         -1.30         6.87 o
  12   8   7         86.54         88.91         7.20 o
  13   8   7         13.26         14.43         4.45 o
 -16   9   7        474.62        429.75         8.91 o
 -15   9   7         52.23         70.73        12.32 o
 -14   9   7         66.51         93.86         7.66 o
 -13   9   7        101.65        132.42         9.64 o
 -12   9   7        226.20        249.69        12.05 o
 -11   9   7        257.83        278.31        27.84 o
 -10   9   7        754.73        757.55        10.25 o
  -9   9   7        178.40        193.41         8.95 o
  -8   9   7        113.74         73.73         6.23 o
  -7   9   7        915.17       1009.28         8.99 o
  -6   9   7        153.39        121.10         3.64 o
  -5   9   7       4484.97       4617.13        26.94 o
  -4   9   7       1933.63       1919.41        11.49 o
  -3   9   7       2800.34       3017.00        26.65 o
  -2   9   7       3557.26       3452.30        16.57 o
  -1   9   7       3624.85       3565.85        33.58 o
   0   9   7       1515.65       1518.89        19.47 o
   1   9   7         62.50         58.90         3.40 o
   2   9   7         81.91        111.98         3.44 o
   3   9   7       1833.25       1752.11        20.61 o
   4   9   7        124.51        140.06         4.94 o
   5   9   7         92.87         63.68         7.34 o
   6   9   7       4186.71       4189.15        48.28 o
   7   9   7       3517.85       3370.74        63.50 o
   8   9   7        960.07        944.85        19.85 o
   9   9   7        155.39        167.33         7.42 o
  10   9   7        482.11        465.30        18.16 o
  11   9   7         18.60         26.01         6.12 o
  12   9   7        217.06        235.22        14.26 o
  13   9   7        548.80        561.61        50.59 o
 -16  10   7         37.45         17.67         5.10 o
 -15  10   7         12.62         11.81         4.40 o
 -14  10   7          6.88          8.60         5.59 o
 -13  10   7        362.13        407.87        30.34 o
 -12  10   7        151.49        144.96        13.60 o
 -11  10   7          1.49          3.38         6.21 o
 -10  10   7       1634.31       1698.87        20.77 o
  -9  10   7       1616.09       1507.28        30.37 o
  -8  10   7        121.26        148.60         4.98 o
  -7  10   7         19.34         20.23         4.63 o
  -6  10   7         31.55         13.64         3.00 o
  -5  10   7       4648.12       4672.75        21.13 o
  -4  10   7        163.01        154.81         2.87 o
  -3  10   7       1431.63       1381.45         7.73 o
  -2  10   7       4352.25       4516.29        24.39 o
  -1  10   7       1059.13       1235.99         8.86 o
   0  10   7          1.34          7.57         2.89 o
   1  10   7       7858.39       7812.21        59.11 o
   2  10   7       1463.51       1480.09        11.37 o
   3  10   7       1538.02       1541.97        32.54 o
   4  10   7       1711.37       1738.66        32.68 o
   5  10   7        144.19        157.67        13.16 o
   6  10   7        206.66        204.76         6.26 o
   7  10   7         29.59         28.14         6.32 o
   8  10   7       1351.64       1312.00        44.37 o
   9  10   7        946.86        957.62        38.46 o
  10  10   7         29.92         30.24         6.77 o
  11  10   7          6.98         12.65         5.23 o
  12  10   7        294.42        319.54        13.48 o
  13  10   7        586.02        442.90        13.59 o
 -16  11   7         24.23         24.75         4.42 o
 -15  11   7         70.39         85.74        10.31 o
 -14  11   7          0.22         -0.71         5.07 o
 -13  11   7         34.48         55.35         8.54 o
 -12  11   7        729.66        772.62        22.08 o
 -11  11   7         84.73         96.73        11.70 o
 -10  11   7        104.03        121.80         7.20 o
  -9  11   7          6.59          6.88         5.07 o
  -8  11   7         14.30         16.41         5.08 o
  -7  11   7        445.90        352.59         6.06 o
  -6  11   7        530.42        579.96        12.77 o
  -5  11   7       2478.99       2382.24        52.81 o
  -4  11   7        160.02        202.55         3.34 o
  -3  11   7       3148.36       3020.54        39.99 o
  -2  11   7       1011.68       1070.62        18.03 o
  -1  11   7        746.38        766.78         7.01 o
   0  11   7        692.95        684.82         8.13 o
   1  11   7        123.75        103.18         3.50 o
   2  11   7       2471.85       2576.08        21.07 o
   3  11   7        933.66        922.56        14.18 o
   4  11   7          5.45          6.46         5.15 o
   5  11   7       5455.41       5325.16        58.44 o
   6  11   7       1920.31       1910.62        81.59 o
   7  11   7       1038.22       1047.08        25.16 o
   8  11   7        776.48        783.22        22.61 o
   9  11   7       1497.57       1496.77        23.19 o
  10  11   7         25.96         25.65         6.30 o
  11  11   7         21.31         19.68         5.44 o
  12  11   7         22.94         24.28         4.27 o
  13  11   7         18.00         15.48         5.75 o
 -15  12   7          1.45          1.88         4.42 o
 -14  12   7          2.53         -0.40         5.07 o
 -13  12   7         25.16         21.32         4.70 o
 -12  12   7          2.92         12.45         4.60 o
 -11  12   7        228.74        189.57         9.94 o
 -10  12   7        297.16        288.12        10.00 o
  -9  12   7          5.96         18.04         5.08 o
  -8  12   7        685.30        590.16        19.97 o
  -7  12   7       1419.84       1254.44        31.76 o
  -6  12   7       2491.54       2516.01        39.62 o
  -5  12   7        341.94        352.49         4.79 o
  -4  12   7        170.28        175.98         3.39 o
  -3  12   7        180.23        212.70         3.77 o
  -2  12   7       2668.01       2392.10        14.32 o
  -1  12   7         55.42         70.12         3.53 o
   0  12   7        109.87        101.32         3.49 o
   1  12   7         56.46         69.68         4.60 o
   2  12   7          8.48         11.50         3.61 o
   3  12   7        909.05        946.81        16.14 o
   4  12   7        114.91        115.31         7.34 o
   5  12   7       1530.60       1558.20        46.50 o
   6  12   7        111.13         88.42        13.08 o
   7  12   7          0.48          5.81         5.89 o
   8  12   7        308.06        341.08         9.78 o
   9  12   7          2.81          6.06         5.33 o
  10  12   7        264.04        301.41         8.27 o
  11  12   7          7.48          7.83         5.63 o
  12  12   7        168.95        149.76         6.67 o
 -15  13   7          1.07          1.72         3.97 o
 -14  13   7         44.45         53.52         4.83 o
 -13  13   7        142.51        141.02         7.71 o
 -12  13   7        343.49        351.33         8.96 o
 -11  13   7        183.90        193.26        12.24 o
 -10  13   7         12.47         21.97         4.85 o
  -9  13   7        560.98        483.35        33.00 o
  -8  13   7        522.48        544.51         8.48 o
  -7  13   7        434.98        513.02        14.18 o
  -6  13   7         92.07         61.28         3.58 o
  -5  13   7        143.52        143.82        10.45 o
  -4  13   7        782.35        821.46         8.56 o
  -3  13   7       4090.02       3959.85        74.24 o
  -2  13   7         19.08         31.32         3.42 o
  -1  13   7        368.98        489.97        11.49 o
   0  13   7        181.24        158.55         4.12 o
   1  13   7         43.76         44.77         3.79 o
   2  13   7        195.83        168.33         5.91 o
   3  13   7        451.39        437.81        14.87 o
   4  13   7        101.25        142.13        15.78 o
   5  13   7        789.64        720.81        10.98 o
   6  13   7        974.51        906.90        14.56 o
   7  13   7          7.05          7.76         5.47 o
   8  13   7        211.91        214.05         8.49 o
   9  13   7         71.53         90.13         6.97 o
  10  13   7         69.88         58.42         5.08 o
  11  13   7        112.29        109.37         6.07 o
  12  13   7        246.54        202.07        12.27 o
 -15  14   7         12.29          9.84         3.83 o
 -14  14   7          5.58          1.53         3.88 o
 -13  14   7        218.28        202.90         7.30 o
 -12  14   7        124.07        150.62        10.60 o
 -11  14   7        775.44        699.32        10.94 o
 -10  14   7         18.80         11.01         5.70 o
  -9  14   7        794.07        776.47        10.19 o
  -8  14   7          6.08         13.82         4.46 o
  -7  14   7        341.43        342.94         6.20 o
  -6  14   7        691.12        610.91        19.75 o
  -5  14   7       1274.20       1199.30        10.28 o
  -4  14   7          0.78          3.64         3.80 o
  -3  14   7       1121.68       1210.97        12.10 o
  -2  14   7         31.74         15.85         3.96 o
  -1  14   7        131.47        131.03         4.58 o
   0  14   7        192.24        213.08         4.65 o
   1  14   7          3.42          2.99         3.81 o
   2  14   7        136.25        147.28         4.51 o
   3  14   7       1744.41       1681.43        32.78 o
   4  14   7          5.26          3.00         4.82 o
   5  14   7        527.65        517.60        36.68 o
   6  14   7        609.22        602.48        16.38 o
   7  14   7        618.45        559.53        15.25 o
   8  14   7        155.19        177.59         6.69 o
   9  14   7        201.90        221.88        12.36 o
  10  14   7         12.42         17.36         5.02 o
  11  14   7         37.63         27.28         4.95 o
  12  14   7        687.39        539.03        52.68 o
 -14  15   7         17.15         20.51         4.93 o
 -13  15   7        235.78        255.80        15.63 o
 -12  15   7        554.38        551.17        12.81 o
 -11  15   7        214.12        201.17         7.03 o
 -10  15   7        389.02        363.47         9.56 o
  -9  15   7         83.58        130.35        12.85 o
  -8  15   7        230.89        244.55         6.11 o
  -7  15   7        260.84        290.04         6.69 o
  -6  15   7        811.25        791.40         9.27 o
  -5  15   7         67.64         75.88         3.93 o
  -4  15   7         33.58         32.05         3.44 o
  -3  15   7        194.21        211.96        15.31 o
  -2  15   7       1647.88       1787.06        13.11 o
  -1  15   7         58.13        103.53         3.86 o
   0  15   7         63.06         67.16         4.26 o
   1  15   7         19.87         18.16         3.58 o
   2  15   7        831.27        817.42        15.18 o
   3  15   7       1103.02       1074.73        28.34 o
   4  15   7         33.05         51.48        10.01 o
   5  15   7        917.47        961.16        37.35 o
   6  15   7         45.82         44.66         6.33 o
   7  15   7         68.44         70.34         6.39 o
   8  15   7        414.18        455.98        40.75 o
   9  15   7        338.45        332.75         8.58 o
  10  15   7         93.67         80.16         7.08 o
  11  15   7         35.90         26.50         4.61 o
 -14  16   7         45.13         61.74         4.74 o
 -13  16   7        260.24        268.57         9.36 o
 -12  16   7         72.44         76.42         4.78 o
 -11  16   7        143.81        142.27         9.43 o
 -10  16   7        785.63        757.20        11.32 o
  -9  16   7        845.31        854.43        13.46 o
  -8  16   7       2364.31       2519.54        34.90 o
  -7  16   7         34.13         28.74         5.18 o
  -6  16   7         70.45         50.74         6.37 o
  -5  16   7        936.70        871.50        25.80 o
  -4  16   7       4333.07       4241.53        35.56 o
  -3  16   7        900.48        919.98        24.90 o
  -2  16   7         21.52         15.67         4.42 o
  -1  16   7       1789.73       1902.14        19.62 o
   0  16   7         10.03         11.65         3.92 o
   1  16   7        189.94        200.16         6.35 o
   2  16   7        152.95        156.49        12.57 o
   3  16   7         96.61         84.57         7.08 o
   4  16   7       1310.37       1330.49        55.53 o
   5  16   7        446.30        464.10        34.57 o
   6  16   7       1421.38       1518.03        66.28 o
   7  16   7         18.15         18.15         6.30 o
   8  16   7          7.97          5.36         5.51 o
   9  16   7         55.30         60.68         6.24 o
  10  16   7        434.88        441.61        16.05 o
  11  16   7        168.71        181.33         6.47 o
 -14  17   7         86.91         94.40        10.89 o
 -13  17   7         10.05          5.46         4.64 o
 -12  17   7         18.48         17.74         4.69 o
 -11  17   7        573.00        557.99        10.56 o
 -10  17   7        168.40        162.40        10.58 o
  -9  17   7         11.18          5.93         4.42 o
  -8  17   7        668.20        661.34        10.29 o
  -7  17   7       1035.23       1072.13        16.35 o
  -6  17   7        594.71        661.76        24.37 o
  -5  17   7         35.33         49.49         4.72 o
  -4  17   7       1906.13       1960.02        23.27 o
  -3  17   7        738.78        705.33         8.57 o
  -2  17   7       1418.16       1507.34        22.86 o
  -1  17   7         17.03         13.40         4.32 o
   0  17   7        322.39        347.02         6.00 o
   1  17   7          4.12          7.70         4.48 o
   2  17   7        360.17        379.05         9.05 o
   3  17   7        174.50        132.78         5.96 o
   4  17   7        168.63        186.00         7.68 o
   5  17   7         45.18         27.04         5.31 o
   6  17   7        815.98        747.12        12.06 o
   7  17   7         39.34         68.01        11.91 o
   8  17   7        228.19        253.69        23.53 o
   9  17   7          0.48          0.02         7.48 o
  10  17   7         16.44         16.59         5.30 o
  11  17   7        255.87        170.78        12.44 o
 -13  18   7        689.33        616.88        13.64 o
 -12  18   7         54.50         61.21         5.24 o
 -11  18   7          3.75          0.44         4.72 o
 -10  18   7       1237.81       1258.69        29.43 o
  -9  18   7         74.87         90.31         9.22 o
  -8  18   7       2425.90       2301.42        55.25 o
  -7  18   7        734.63        742.31        40.27 o
  -6  18   7          9.46         11.45         5.20 o
  -5  18   7        865.78        834.36        13.90 o
  -4  18   7        510.63        459.79         7.35 o
  -3  18   7         62.76         58.52         5.83 o
  -2  18   7        155.10        190.48         6.01 o
  -1  18   7         16.40         27.43         4.77 o
   0  18   7       4170.26       4246.00        50.88 o
   1  18   7         29.64         30.46         4.50 o
   2  18   7        419.32        418.05        14.38 o
   3  18   7          1.18          2.85         4.98 o
   4  18   7       2685.14       2546.84        41.06 o
   5  18   7        280.36        300.78        22.16 o
   6  18   7       1232.93       1318.85        21.48 o
   7  18   7         78.42         80.91         5.68 o
   8  18   7         43.04         34.06         4.96 o
   9  18   7         68.77         73.61         5.93 o
  10  18   7          8.10          5.59         4.03 o
 -13  19   7        227.95        206.40         7.48 o
 -12  19   7        247.29        197.25         8.93 o
 -11  19   7        246.67        256.73         8.04 o
 -10  19   7        381.11        334.63        30.63 o
  -9  19   7         12.43         12.88         4.70 o
  -8  19   7        645.86        599.90        24.26 o
  -7  19   7        563.66        578.97        10.98 o
  -6  19   7       1515.22       1505.89        37.19 o
  -5  19   7          7.17          7.71         4.88 o
  -4  19   7       1070.48       1060.31        36.78 o
  -3  19   7        793.68        740.02        15.22 o
  -2  19   7        187.48        185.67         5.46 o
  -1  19   7        586.77        633.83        35.53 o
   0  19   7         26.15         32.04         4.53 o
   1  19   7        683.85        694.31        22.25 o
   2  19   7        396.14        344.72        16.44 o
   3  19   7       1040.18        981.73        30.27 o
   4  19   7        206.40        218.33        11.33 o
   5  19   7         77.87        100.63         9.90 o
   6  19   7         26.90         33.45         6.62 o
   7  19   7       1109.41       1184.69        59.63 o
   8  19   7        171.42        185.44        15.04 o
   9  19   7         94.32         96.10         5.71 o
  10  19   7          8.86         14.67         5.11 o
 -12  20   7        289.45        280.90        12.70 o
 -11  20   7         16.45         10.36         5.25 o
 -10  20   7         84.83         84.97         5.85 o
  -9  20   7        157.63        150.15        15.56 o
  -8  20   7       1556.76       1620.94        53.20 o
  -7  20   7        170.25        197.61         8.13 o
  -6  20   7        493.66        519.23        10.13 o
  -5  20   7        516.92        539.60        24.73 o
  -4  20   7       1911.80       1988.91        25.10 o
  -3  20   7        816.60        837.52        19.11 o
  -2  20   7        147.93        171.30         5.57 o
  -1  20   7        124.27        148.70        11.20 o
   0  20   7       2222.71       2308.39        31.65 o
   1  20   7        323.43        336.68        23.73 o
   2  20   7        188.41        175.11         5.89 o
   3  20   7        651.58        596.61        19.48 o
   4  20   7       2927.26       3213.96       129.68 o
   5  20   7        156.64        176.11        12.94 o
   6  20   7         70.52         98.19         9.22 o
   7  20   7        291.20        272.52         7.42 o
   8  20   7        409.06        414.57         8.52 o
   9  20   7         53.40         46.42         7.99 o
 -12  21   7         71.76         60.87         5.96 o
 -11  21   7        409.13        338.69        16.31 o
 -10  21   7         21.96         10.90         6.24 o
  -9  21   7         24.30         16.64         4.80 o
  -8  21   7          1.01          2.54         4.91 o
  -7  21   7       1108.03       1093.49        19.26 o
  -6  21   7        436.69        480.92        12.57 o
  -5  21   7       1302.06       1342.15        35.32 o
  -4  21   7        241.31        233.43         7.82 o
  -3  21   7        125.32        130.96         5.56 o
  -2  21   7        103.21         87.96         4.70 o
  -1  21   7        354.85        401.58        10.40 o
   0  21   7        190.23        179.76         5.39 o
   1  21   7        574.06        601.54         9.05 o
   2  21   7        524.20        485.02         8.74 o
   3  21   7         11.91         17.82         6.57 o
   4  21   7        104.83        102.24         6.74 o
   5  21   7        596.49        618.04        26.59 o
   6  21   7         20.17         31.45         4.55 o
   7  21   7        753.72        815.00        13.95 o
   8  21   7        184.60        152.76         8.09 o
 -11  22   7         27.77         24.17         6.86 o
 -10  22   7          2.24          2.38         5.68 o
  -9  22   7        134.95        141.25         6.85 o
  -8  22   7          2.55          1.56         5.84 o
  -7  22   7        153.81        140.75        10.53 o
  -6  22   7         24.05         22.07         7.04 o
  -5  22   7        607.47        598.20        16.63 o
  -4  22   7       1039.69       1131.02        33.17 o
  -3  22   7         15.89         26.92         4.26 o
  -2  22   7         27.96         14.12         4.28 o
  -1  22   7        209.52        195.31         5.72 o
   0  22   7        757.15        823.04        26.84 o
   1  22   7        163.27        167.82        11.30 o
   2  22   7        100.59        110.53         7.79 o
   3  22   7         19.47         32.24         5.09 o
   4  22   7         59.94         83.11         5.09 o
   5  22   7         57.09         54.85         4.41 o
   6  22   7          3.40          4.36         4.05 o
   7  22   7        258.61        264.82        15.39 o
   8  22   7        165.70        133.53         8.91 o
 -10  23   7          1.47          4.72         4.07 o
  -9  23   7         33.64         28.15         4.91 o
  -8  23   7        239.30        232.55         9.94 o
  -7  23   7          0.51          0.02         4.58 o
  -6  23   7         24.42         26.58         4.69 o
  -5  23   7         75.27         63.77         5.28 o
  -4  23   7        411.10        449.69        10.45 o
  -3  23   7          1.85          3.73         5.04 o
  -2  23   7        328.79        305.06         7.38 o
  -1  23   7        246.19        252.27         9.26 o
   0  23   7        530.90        508.70         9.51 o
   1  23   7          2.83          1.47         4.48 o
   2  23   7        289.46        337.35        13.36 o
   3  23   7         20.01         15.79         4.07 o
   4  23   7        159.22        181.71         6.04 o
   5  23   7        211.64        223.02        10.15 o
   6  23   7         85.37         92.28         4.22 o
   7  23   7         11.83         14.17         3.99 o
  -9  24   7         10.29          8.97         5.62 o
  -8  24   7          0.10          2.41         3.55 o
  -7  24   7        394.48        404.69        26.54 o
  -6  24   7        338.87        368.71         8.00 o
  -5  24   7        177.26        181.91         5.39 o
  -4  24   7         18.68         11.79         4.65 o
  -3  24   7         35.83         35.87         5.52 o
  -2  24   7         37.61         47.90         4.18 o
  -1  24   7        550.35        628.42        30.50 o
   0  24   7         17.49         16.33         4.11 o
   1  24   7          0.01          3.93         4.27 o
   2  24   7         32.03         41.04         4.11 o
   3  24   7        423.50        389.89         6.89 o
   4  24   7        106.69        117.80         5.66 o
   5  24   7         10.95          4.79         4.65 o
   6  24   7          5.21          4.31         4.48 o
  -8  25   7         82.42         44.65        10.09 o
  -7  25   7        254.34        247.69         9.73 o
  -6  25   7          0.98          4.22         4.00 o
  -5  25   7        148.83        190.81        15.47 o
  -4  25   7         35.36         28.49         5.09 o
  -3  25   7         26.88         30.77         4.25 o
  -2  25   7         56.36         65.60         4.17 o
  -1  25   7        137.60        127.78         4.55 o
   0  25   7        336.55        349.91        12.76 o
   1  25   7         61.00         64.01         4.90 o
   2  25   7         10.09          9.57         5.14 o
   3  25   7          0.60         -2.75         3.86 o
   4  25   7          3.82          4.05         3.72 o
   5  25   7        229.15        230.97         6.95 o
  -6  26   7         19.69         22.32         5.08 o
  -5  26   7          8.05          8.67         4.57 o
  -4  26   7        111.71         93.90         5.89 o
  -3  26   7        154.31        215.81        37.82 o
  -2  26   7         52.68         59.52         6.57 o
  -1  26   7          6.16          8.79         5.13 o
   0  26   7        183.10        163.32         6.63 o
   1  26   7          0.32         -0.28         4.43 o
   2  26   7          0.15         -1.83         4.49 o
   3  26   7         16.70         18.30         4.13 o
   4  26   7          3.15         10.85        10.51 o
  -5  27   7        283.13        187.02        21.90 o
  -4  27   7         23.19         26.41         5.42 o
  -3  27   7         42.77         50.12         5.90 o
  -2  27   7        133.61        122.39         7.76 o
  -1  27   7        196.65        127.81         7.71 o
   0  27   7         16.75         13.80         6.01 o
   1  27   7        358.52        316.68        10.90 o
   2  27   7        135.44        136.22        10.01 o
  -3  28   7          9.33          6.98         8.49 o
  -2  28   7        397.26        301.28        14.72 o
  -1  28   7         77.78         27.41         8.83 o
 -16   0   8        181.78        170.75         8.55 o
 -14   0   8       1673.50       1790.75        38.37 o
 -12   0   8        225.88        229.55         9.94 o
 -10   0   8        301.91        431.02        15.70 o
  -8   0   8         61.77         58.66         5.27 o
  -6   0   8         16.61         52.11         8.22 o
  -4   0   8       3263.37       3291.39        21.95 o
  -2   0   8       4823.40       5116.76        72.15 o
   0   0   8       9199.31       8772.91       135.45 o
   2   0   8       1254.20       1462.16        13.67 o
   4   0   8        351.51        488.87        17.77 o
   6   0   8        263.94        217.94        31.62 o
   8   0   8        312.71        325.74        16.19 o
  10   0   8        485.29        552.28        28.07 o
  12   0   8        410.79        445.40        17.84 o
 -17   1   8        158.16        182.64         7.99 o
 -16   1   8         54.55         65.00         4.78 o
 -15   1   8        793.29        826.40        25.52 o
 -14   1   8        210.67        225.63         9.74 o
 -13   1   8          0.42          5.72         8.64 o
 -12   1   8        117.96        129.55         7.33 o
 -11   1   8        850.81        886.48        13.10 o
 -10   1   8        159.04        161.73         5.75 o
  -9   1   8        301.01        289.71        12.27 o
  -8   1   8        907.27        936.52        24.13 o
  -7   1   8       3596.56       4297.20       120.80 o
  -6   1   8       1803.25       1764.98        11.98 o
  -5   1   8       2949.47       2824.61        16.45 o
  -4   1   8        699.47        815.33         5.13 o
  -3   1   8        145.71        150.34         4.81 o
  -2   1   8       5583.85       5638.22        25.98 o
  -1   1   8          3.18         10.20         1.81 o
   0   1   8         83.55         98.63         2.28 o
   1   1   8         59.59         90.49         3.59 o
   2   1   8         11.83         18.10         2.81 o
   3   1   8         93.18        112.10         6.83 o
   4   1   8       1797.40       1745.87        16.11 o
   5   1   8         35.54         46.13         7.02 o
   6   1   8        347.24        382.12         9.47 o
   7   1   8         15.15         25.41         5.18 o
   8   1   8         85.71         76.23         5.42 o
   9   1   8        287.93        267.37        16.63 o
  10   1   8        789.67        717.42        27.01 o
  11   1   8         60.26         71.65         7.09 o
  12   1   8        288.20        333.07        10.47 o
  13   1   8        257.03        240.78        22.49 o
 -17   2   8         29.62         21.59         4.84 o
 -16   2   8        505.50        526.75        10.23 o
 -15   2   8       1308.98       1407.31        38.46 o
 -14   2   8       1164.95       1245.86        24.96 o
 -13   2   8        187.76        237.00        10.90 o
 -12   2   8         10.73          9.02         6.71 o
 -11   2   8       1051.94       1059.29        16.51 o
 -10   2   8        591.47        556.29        43.11 o
  -9   2   8         81.61         77.75         5.34 o
  -8   2   8       2762.85       2730.07        19.94 o
  -7   2   8       1594.69       1649.67        14.16 o
  -6   2   8        139.49        201.31         5.35 o
  -5   2   8       3633.59       3346.85        35.33 o
  -4   2   8        307.29        538.02        20.83 o
  -3   2   8       2036.09       2119.83        24.16 o
  -2   2   8         98.77         94.57         2.32 o
  -1   2   8        720.75        743.25         7.60 o
   0   2   8        104.06        104.55         2.27 o
   1   2   8        197.55        226.39         4.62 o
   2   2   8         38.88         30.18         2.82 o
   3   2   8       7269.00       7453.54        50.08 o
   4   2   8        929.21        974.22        19.00 o
   5   2   8        165.02        195.56         6.92 o
   6   2   8         34.44         35.57         5.30 o
   7   2   8        121.20         95.51         5.69 o
   8   2   8        122.89        140.91         5.96 o
   9   2   8        186.46        150.28        12.57 o
  10   2   8         60.98         57.44         6.15 o
  11   2   8        839.53        882.45        23.36 o
  12   2   8          0.24          4.24         4.58 o
  13   2   8          5.36          5.37         4.61 o
 -17   3   8        113.77        116.75         9.25 o
 -16   3   8         18.04         22.10         4.44 o
 -15   3   8         27.64         31.00         5.41 o
 -14   3   8         98.01        203.83        26.24 o
 -13   3   8        115.48        196.55        14.95 o
 -12   3   8       2018.82       2142.22        37.78 o
 -11   3   8       2763.33       2799.85        27.64 o
 -10   3   8        346.30        292.97         9.42 o
  -9   3   8       1345.94       1408.26        19.07 o
  -8   3   8       1809.67       1671.17        25.70 o
  -7   3   8       1239.25       1225.99        18.19 o
  -6   3   8       4142.77       4477.83        26.02 o
  -5   3   8      10500.09      11231.77        63.53 o
  -4   3   8       6928.91       6286.87        29.55 o
  -3   3   8         17.36         34.93         3.18 o
  -2   3   8        337.86        235.72        13.74 o
  -1   3   8         11.11         22.83         1.99 o
   0   3   8       1587.52       1739.94        15.11 o
   1   3   8        656.21        722.12        10.79 o
   2   3   8        775.93        698.91        24.72 o
   3   3   8         49.86         42.45         5.51 o
   4   3   8       1056.70       1047.69        22.90 o
   5   3   8       8741.28       8872.40       140.53 o
   6   3   8        674.55        688.77         9.23 o
   7   3   8        124.28        118.95         7.58 o
   8   3   8        464.08        448.99         8.48 o
   9   3   8       2465.29       2310.81        76.44 o
  10   3   8        954.69        875.16        31.95 o
  11   3   8         24.68         35.89         9.78 o
  12   3   8        601.93        639.14        34.44 o
  13   3   8         84.75         73.89         5.66 o
 -17   4   8         34.35         31.44         4.87 o
 -16   4   8         97.26        108.20         5.02 o
 -15   4   8        668.11        726.85        14.31 o
 -14   4   8        179.19        247.83        12.46 o
 -13   4   8        363.89        332.96        17.38 o
 -12   4   8       1479.94       1657.78        86.14 o
 -11   4   8         27.04         39.17         6.11 o
 -10   4   8        210.98        212.33        12.45 o
  -9   4   8        348.74        325.17        10.14 o
  -8   4   8         15.36         31.55         6.10 o
  -7   4   8       1312.85       1251.98        39.17 o
  -6   4   8        361.79        359.35         5.96 o
  -5   4   8       4924.53       4902.14        43.52 o
  -4   4   8       1237.50       1447.32         7.95 o
  -3   4   8       7983.28       8552.69        80.27 o
  -2   4   8        272.95        267.47         3.83 o
  -1   4   8      31085.24      31169.33       138.28 o
   0   4   8         94.42         36.39         2.07 o
   1   4   8       2017.78       2121.63        13.60 o
   2   4   8         27.83         44.63         5.42 o
   3   4   8      10689.47      10683.90        70.84 o
   4   4   8        734.70        827.66         9.33 o
   5   4   8         28.79         44.01         5.65 o
   6   4   8       3073.76       2928.37        50.04 o
   7   4   8        145.53        151.90         7.30 o
   8   4   8        452.85        388.67        13.12 o
   9   4   8        208.52        214.39        10.78 o
  10   4   8         19.54         14.86         5.75 o
  11   4   8          9.97          9.75         9.49 o
  12   4   8         11.72         14.44         3.88 o
  13   4   8        125.58        120.39        10.56 o
 -17   5   8        213.46        191.56         8.11 o
 -16   5   8         25.23         37.17         4.97 o
 -15   5   8         34.86         28.65         6.84 o
 -14   5   8          3.30          3.57         6.14 o
 -13   5   8       3353.94       4217.84        79.17 o
 -12   5   8         16.69         22.04         6.67 o
 -11   5   8        202.69        195.47        13.70 o
 -10   5   8         60.03         60.17         6.31 o
  -9   5   8       1975.29       1775.36        56.02 o
  -8   5   8       3268.44       3292.76        58.82 o
  -7   5   8         30.67          9.85         3.33 o
  -6   5   8         56.50         76.59         3.40 o
  -5   5   8       1940.24       2259.14        16.56 o
  -4   5   8       5150.01       4570.31        48.20 o
  -3   5   8        138.19        224.54         4.75 o
  -2   5   8       1125.38        902.33        23.36 o
  -1   5   8       8691.87       8871.50        46.41 o
   0   5   8         44.15         27.96         2.49 o
   1   5   8       7274.92       7348.81        41.19 o
   2   5   8       8863.45       8719.05        95.90 o
   3   5   8          6.40          3.27         3.18 o
   4   5   8          6.81         10.15         3.89 o
   5   5   8        262.85        228.12        15.99 o
   6   5   8       1222.29       1241.92        41.07 o
   7   5   8        995.84        915.01        14.51 o
   8   5   8          0.66          4.91         5.84 o
   9   5   8       2696.34       2552.04        83.67 o
  10   5   8        740.23        663.62        42.52 o
  11   5   8        818.00        837.12        19.41 o
  12   5   8         13.37         10.58         4.10 o
  13   5   8        164.24        173.88        22.98 o
 -17   6   8          1.45         -0.72         4.84 o
 -16   6   8        160.21        153.73         4.79 o
 -15   6   8        293.56        299.76        13.41 o
 -14   6   8       2390.09       2426.19        41.16 o
 -13   6   8        155.11        128.26         6.62 o
 -12   6   8       1245.34       1194.99        21.24 o
 -11   6   8       3280.64       3519.95        69.20 o
 -10   6   8       1137.37       1187.46        37.51 o
  -9   6   8        390.15        419.19         8.14 o
  -8   6   8         68.97         93.88         5.76 o
  -7   6   8       1477.31       1291.30        13.44 o
  -6   6   8      10867.30      10712.76        61.57 o
  -5   6   8       3371.71       4402.81        54.02 o
  -4   6   8       2158.45       1814.64        32.68 o
  -3   6   8       3648.94       3715.03        16.08 o
  -2   6   8       7887.43       7521.85        59.34 o
  -1   6   8       7725.55       7790.91        41.05 o
   0   6   8      14074.24      14852.06        73.02 o
   1   6   8       1150.14       1088.73         9.68 o
   2   6   8       1581.83       1465.52        17.33 o
   3   6   8        772.61        684.41        19.43 o
   4   6   8        643.21        752.16        13.98 o
   5   6   8          2.91          1.54         7.46 o
   6   6   8        731.07        704.35        19.02 o
   7   6   8       1789.81       1784.82        26.30 o
   8   6   8        113.94        135.16         6.80 o
   9   6   8        666.47        744.08        39.16 o
  10   6   8         54.82         59.49         6.20 o
  11   6   8        966.62        944.43        35.29 o
  12   6   8        595.64        630.08        28.52 o
  13   6   8        148.26        146.65        16.46 o
 -17   7   8        486.25        394.45        14.21 o
 -16   7   8        412.35        406.91        15.02 o
 -15   7   8          0.67          0.53         5.14 o
 -14   7   8          2.41          6.49         6.93 o
 -13   7   8       1566.01       1636.30        57.40 o
 -12   7   8        201.99        209.40        13.22 o
 -11   7   8         55.04         75.43         5.81 o
 -10   7   8        133.08         97.74         5.07 o
  -9   7   8       3305.28       3459.66        27.52 o
  -8   7   8       1090.84       1087.49        68.66 o
  -7   7   8        572.78        556.85         6.36 o
  -6   7   8         77.48         95.55         3.19 o
  -5   7   8       5864.29       6107.22        82.61 o
  -4   7   8       3646.55       3370.10        22.18 o
  -3   7   8      23747.26      24516.85        95.01 o
  -2   7   8        878.67        816.01        17.07 o
  -1   7   8       1148.27       1262.11        19.89 o
   0   7   8       4613.07       4473.47        37.60 o
   1   7   8       3177.51       2767.38        21.28 o
   2   7   8       2328.70       2528.96        17.14 o
   3   7   8       1133.91       1394.84        10.42 o
   4   7   8        390.04        371.03        12.47 o
   5   7   8       1990.41       1903.81        62.80 o
   6   7   8       2788.79       2535.62       114.56 o
   7   7   8       1009.98        931.88        45.30 o
   8   7   8         81.19         62.62         6.15 o
   9   7   8         12.29         14.89         6.99 o
  10   7   8          5.02          8.07         5.07 o
  11   7   8        354.06        398.54        26.01 o
  12   7   8         46.88         52.90         4.86 o
  13   7   8        481.71        369.13         9.68 o
 -16   8   8        172.47        140.51         5.52 o
 -15   8   8         34.87         27.35         7.76 o
 -14   8   8        865.64        999.60        52.47 o
 -13   8   8       2173.24       2188.73        41.08 o
 -12   8   8          1.83          8.35         8.27 o
 -11   8   8       2061.16       1960.49        34.80 o
 -10   8   8       2145.72       2318.00        29.78 o
  -9   8   8        642.19        628.61        38.69 o
  -8   8   8        159.82        136.13         4.95 o
  -7   8   8        367.92        368.18         6.99 o
  -6   8   8       3492.57       3332.84        20.79 o
  -5   8   8       2792.86       2791.90        22.03 o
  -4   8   8        625.87        540.14         5.66 o
  -3   8   8         16.70         21.32         2.31 o
  -2   8   8      13501.54      14888.49       119.53 o
  -1   8   8        125.08        119.67        10.78 o
   0   8   8         40.21         88.94         3.77 o
   1   8   8        221.26        286.33         7.73 o
   2   8   8        120.03        101.11        10.34 o
   3   8   8        575.71        634.42         7.25 o
   4   8   8       3623.35       3719.95       155.92 o
   5   8   8         17.80         13.27         5.43 o
   6   8   8       1178.80       1186.30        33.03 o
   7   8   8       5454.12       5303.33       105.42 o
   8   8   8        225.60        242.05        13.02 o
   9   8   8        185.81        212.15         7.28 o
  10   8   8          0.37          4.47         5.70 o
  11   8   8          3.00          8.21         5.63 o
  12   8   8        133.27        152.00         8.59 o
  13   8   8        202.24        142.85         8.21 o
 -16   9   8         24.44         18.34         3.66 o
 -15   9   8         66.44         79.13         4.73 o
 -14   9   8         82.09         89.45         9.09 o
 -13   9   8         16.52         26.47         6.09 o
 -12   9   8          4.36         16.25         8.37 o
 -11   9   8        283.79        338.87         8.29 o
 -10   9   8        352.68        333.99         6.71 o
  -9   9   8         72.41         54.23         4.67 o
  -8   9   8       1919.73       2099.06        19.72 o
  -7   9   8        641.78        772.32        10.15 o
  -6   9   8        328.28        320.59         6.45 o
  -5   9   8        225.31        190.41         3.18 o
  -4   9   8       1395.24       1611.69         8.33 o
  -3   9   8       5874.27       5373.86        37.20 o
  -2   9   8         70.33         49.83         2.93 o
  -1   9   8       1323.28       1349.80        32.17 o
   0   9   8        486.07        466.38         9.28 o
   1   9   8         97.67        131.67         4.13 o
   2   9   8       1959.80       1956.70        14.11 o
   3   9   8       2808.67       3013.88        22.99 o
   4   9   8        572.42        683.83        13.86 o
   5   9   8       5261.22       5375.09       130.48 o
   6   9   8        237.45        220.59        12.29 o
   7   9   8        694.88        744.52        33.84 o
   8   9   8       1068.88       1121.41        18.29 o
   9   9   8        330.19        367.97         8.14 o
  10   9   8        405.97        437.70        14.03 o
  11   9   8        348.10        393.49        12.34 o
  12   9   8          5.61          6.65         3.87 o
  13   9   8         56.73         55.92         9.42 o
 -16  10   8        105.58         69.53         4.69 o
 -15  10   8          3.30         11.79         3.79 o
 -14  10   8          3.89          1.44         5.26 o
 -13  10   8         21.27         24.07         5.78 o
 -12  10   8        225.92        262.05         7.84 o
 -11  10   8        149.93        144.62         6.73 o
 -10  10   8       3402.25       3443.27        56.10 o
  -9  10   8        472.71        496.15        25.68 o
  -8  10   8        200.90        187.85         7.84 o
  -7  10   8        999.98        865.01         9.42 o
  -6  10   8       3227.52       3430.44        19.13 o
  -5  10   8        107.10         84.04         3.67 o
  -4  10   8       1340.10       1249.98         7.15 o
  -3  10   8        978.68       1148.46         7.19 o
  -2  10   8       7158.67       6948.43        35.67 o
  -1  10   8        144.13        120.25        10.09 o
   0  10   8        848.99        911.49        10.45 o
   1  10   8         68.25         89.50         3.69 o
   2  10   8        210.98        228.97         5.10 o
   3  10   8        407.03        434.20        23.81 o
   4  10   8        256.39        330.80        16.98 o
   5  10   8        794.99        963.27        70.17 o
   6  10   8       1068.27       1077.14        39.73 o
   7  10   8        149.67        164.81         9.04 o
   8  10   8       1399.24       1527.56        22.23 o
   9  10   8          7.59         10.68         6.25 o
  10  10   8         18.75         14.02         6.06 o
  11  10   8          2.71          5.13         5.59 o
  12  10   8        187.40        182.71        15.25 o
 -16  11   8        249.95        230.91         6.71 o
 -15  11   8          4.94          9.73         3.89 o
 -14  11   8         81.29         72.01         5.62 o
 -13  11   8        288.78        290.78        13.13 o
 -12  11   8         86.00         84.43        12.95 o
 -11  11   8         76.35         67.89         7.09 o
 -10  11   8         51.42         64.33         5.69 o
  -9  11   8         17.38         12.68         5.49 o
  -8  11   8        245.20        248.29         7.02 o
  -7  11   8          9.51         12.33         3.25 o
  -6  11   8       3206.46       3388.49        47.56 o
  -5  11   8        312.55        344.76         4.17 o
  -4  11   8        404.78        377.94         5.14 o
  -3  11   8         20.44          8.79         2.67 o
  -2  11   8        667.74        673.57         8.43 o
  -1  11   8       2982.90       3401.15        30.01 o
   0  11   8       1344.09       1292.04        10.05 o
   1  11   8         43.05         43.29         3.46 o
   2  11   8       1356.30       1448.38        27.43 o
   3  11   8        258.06        210.89         9.36 o
   4  11   8        754.90        749.53        12.30 o
   5  11   8         67.27         81.30        10.93 o
   6  11   8        422.33        434.15        11.51 o
   7  11   8       1455.83       1398.31        27.62 o
   8  11   8          6.39          9.81         6.11 o
   9  11   8         56.60         68.39         6.15 o
  10  11   8        110.06         96.30         5.63 o
  11  11   8          1.53          3.35         5.34 o
  12  11   8          0.44         -0.82         4.88 o
 -15  12   8        280.16        285.01        26.07 o
 -14  12   8         77.55         81.82         4.65 o
 -13  12   8        153.22        138.21         6.76 o
 -12  12   8         10.14         12.33         4.83 o
 -11  12   8          1.17          5.30         5.75 o
 -10  12   8         84.96         87.36         5.35 o
  -9  12   8        503.81        607.80        21.74 o
  -8  12   8        190.65        275.00         5.60 o
  -7  12   8         29.94         31.32         3.63 o
  -6  12   8          0.65          0.54         3.48 o
  -5  12   8       2279.04       2222.67        45.55 o
  -4  12   8        335.29        327.17         5.03 o
  -3  12   8       1289.88       1262.33        16.06 o
  -2  12   8        240.72        199.59         7.53 o
  -1  12   8        392.10        404.18         9.18 o
   0  12   8       1228.61       1198.55        11.96 o
   1  12   8         22.96         27.97         4.05 o
   2  12   8        240.43        251.28         6.07 o
   3  12   8        228.09        254.70         8.08 o
   4  12   8        708.87        674.03        13.79 o
   5  12   8        782.48        738.79        14.34 o
   6  12   8       1639.03       1873.71        38.78 o
   7  12   8         50.60         47.28         7.16 o
   8  12   8         84.26         98.31         6.61 o
   9  12   8          8.91          6.64         6.68 o
  10  12   8          9.63         10.26         4.26 o
  11  12   8         63.27         60.29         8.98 o
  12  12   8         30.45         22.64         5.73 o
 -15  13   8         95.60         82.96         5.16 o
 -14  13   8          0.72          2.18         3.91 o
 -13  13   8          5.80         10.09         5.34 o
 -12  13   8        217.72        211.89        14.92 o
 -11  13   8         18.87         28.21         4.96 o
 -10  13   8        195.19        200.34         6.08 o
  -9  13   8       2330.19       2318.27        39.80 o
  -8  13   8         75.59         97.84         4.82 o
  -7  13   8       2483.72       2484.62        31.83 o
  -6  13   8        150.11        157.76         4.04 o
  -5  13   8          3.77         10.06         3.24 o
  -4  13   8        170.68        168.58         5.81 o
  -3  13   8       1416.34       1378.86        12.54 o
  -2  13   8        197.52        191.77         5.87 o
  -1  13   8       2197.68       2229.08        44.20 o
   0  13   8        775.22        795.72         8.98 o
   1  13   8          6.48         13.12         4.34 o
   2  13   8        169.51        136.35         4.86 o
   3  13   8        176.49        193.90         5.98 o
   4  13   8        566.57        535.63        10.22 o
   5  13   8       1644.83       1551.68        49.68 o
   6  13   8        541.62        578.37        21.36 o
   7  13   8        249.59        260.97         8.58 o
   8  13   8         35.41         37.62         5.48 o
   9  13   8         14.11         15.08         5.14 o
  10  13   8         67.69         53.00         5.21 o
  11  13   8         11.23         17.37         5.05 o
  12  13   8        134.16        129.78         7.52 o
 -15  14   8        240.58        318.36        11.81 o
 -14  14   8         61.27         63.20         6.43 o
 -13  14   8         31.18         34.98         4.52 o
 -12  14   8         89.46         97.84        10.16 o
 -11  14   8          3.77          3.06         4.93 o
 -10  14   8        631.78        594.03        12.16 o
  -9  14   8          0.82          5.65         4.70 o
  -8  14   8        788.54        855.09        11.25 o
  -7  14   8        186.24        157.75         4.98 o
  -6  14   8        528.76        510.79        19.81 o
  -5  14   8         76.29         94.06         6.06 o
  -4  14   8       2058.81       1862.88        11.38 o
  -3  14   8        299.80        315.56         6.11 o
  -2  14   8         66.26         70.76         3.99 o
  -1  14   8        138.99        145.21         4.11 o
   0  14   8        294.45        316.45        12.62 o
   1  14   8         62.77         71.68         3.84 o
   2  14   8         12.44         12.62         4.03 o
   3  14   8        121.31        106.72         7.08 o
   4  14   8         11.35         12.16         6.06 o
   5  14   8       1128.22       1150.70        15.48 o
   6  14   8        121.40         96.69         6.90 o
   7  14   8         82.67        101.38         8.71 o
   8  14   8        506.30        529.47        12.97 o
   9  14   8        297.41        278.91         7.07 o
  10  14   8         80.63         75.32         5.49 o
  11  14   8         18.51         18.42         4.63 o
 -14  15   8         27.05         25.96         4.23 o
 -13  15   8        482.85        481.42        16.32 o
 -12  15   8        194.72        188.97        10.89 o
 -11  15   8         58.67         46.23         5.63 o
 -10  15   8        338.87        335.67         7.21 o
  -9  15   8       1009.41        962.85        27.49 o
  -8  15   8        413.29        451.92         7.21 o
  -7  15   8        805.48        755.61        11.51 o
  -6  15   8        306.71        273.20        13.05 o
  -5  15   8         89.15         96.42         3.89 o
  -4  15   8       2256.38       2276.61        13.39 o
  -3  15   8       2386.78       2201.10        19.32 o
  -2  15   8         33.17         43.78         3.73 o
  -1  15   8         71.63         69.23         3.70 o
   0  15   8         64.61         62.62         6.10 o
   1  15   8       2769.37       2853.97        21.48 o
   2  15   8        358.50        359.87         6.22 o
   3  15   8         28.61         37.74         5.59 o
   4  15   8        139.54        176.84         8.99 o
   5  15   8       2297.31       2105.73        60.03 o
   6  15   8       1478.49       1408.64        17.16 o
   7  15   8        150.76        176.05         8.27 o
   8  15   8        111.86         91.29         6.78 o
   9  15   8        145.83        121.04         7.35 o
  10  15   8          0.95          5.98         7.66 o
  11  15   8        238.92        211.29         7.32 o
 -14  16   8        256.00        242.52         7.66 o
 -13  16   8          2.07          0.94         4.24 o
 -12  16   8          1.52          1.44         4.21 o
 -11  16   8        410.50        434.76        18.59 o
 -10  16   8        520.84        519.83        27.76 o
  -9  16   8        455.60        466.43        17.31 o
  -8  16   8        257.02        246.20         7.25 o
  -7  16   8         39.65         39.37         4.92 o
  -6  16   8        269.08        268.69         8.34 o
  -5  16   8        101.92        136.74        10.06 o
  -4  16   8        580.76        568.39         7.43 o
  -3  16   8        454.16        391.14         7.37 o
  -2  16   8        641.63        630.55         7.34 o
  -1  16   8        210.54        221.30         4.82 o
   0  16   8       4964.98       4963.60       112.25 o
   1  16   8        323.24        373.89         6.82 o
   2  16   8         28.05         24.39         5.92 o
   3  16   8        425.15        536.89        28.63 o
   4  16   8       3827.03       3739.85       104.84 o
   5  16   8        643.24        626.13        26.14 o
   6  16   8        503.09        519.07        12.00 o
   7  16   8        451.11        433.59        10.57 o
   8  16   8        215.28        254.13        13.51 o
   9  16   8         50.64         45.56         5.70 o
  10  16   8         16.92         31.24         5.60 o
  11  16   8         33.64         24.13         9.33 o
 -14  17   8        265.26        227.98        19.21 o
 -13  17   8        686.37        642.75        36.79 o
 -12  17   8       1104.03       1126.21        15.41 o
 -11  17   8         60.99         74.56         6.50 o
 -10  17   8        113.93        110.26        12.55 o
  -9  17   8        274.86        283.93        16.63 o
  -8  17   8       1068.02       1140.38        13.72 o
  -7  17   8        228.85        232.50         7.48 o
  -6  17   8        731.19        706.08        12.11 o
  -5  17   8       3839.29       3595.96        51.13 o
  -4  17   8        516.71        485.58        18.18 o
  -3  17   8        793.52        855.53        17.29 o
  -2  17   8        178.92        183.70         5.20 o
  -1  17   8         75.49         90.20         7.14 o
   0  17   8       1135.92       1126.84        13.73 o
   1  17   8       3967.56       3765.66        86.77 o
   2  17   8         30.87         24.24         5.08 o
   3  17   8         13.43         34.46         5.32 o
   4  17   8       1418.23       1345.53        20.92 o
   5  17   8         60.01         94.11         6.66 o
   6  17   8        374.32        398.82         9.22 o
   7  17   8         64.26         63.01         6.08 o
   8  17   8        179.14        141.75         9.08 o
   9  17   8        258.69        284.11        24.47 o
  10  17   8        363.94        330.70         7.88 o
 -13  18   8          5.76          3.95         3.75 o
 -12  18   8         14.89          7.50         5.08 o
 -11  18   8        635.75        676.26        17.82 o
 -10  18   8          5.80          7.28         4.93 o
  -9  18   8         47.89         51.18         6.29 o
  -8  18   8          7.05          6.73         4.97 o
  -7  18   8          7.78         10.16         5.44 o
  -6  18   8         83.91         80.25         6.35 o
  -5  18   8        241.51        226.18         7.77 o
  -4  18   8       1129.92       1206.51        12.50 o
  -3  18   8        925.81        888.46        10.29 o
  -2  18   8        846.79        848.50        13.50 o
  -1  18   8       1263.86       1343.49        43.74 o
   0  18   8         17.54         31.95         4.46 o
   1  18   8         68.73         92.75         8.59 o
   2  18   8        134.72        119.62         6.77 o
   3  18   8       2565.84       2573.64        48.39 o
   4  18   8       1932.51       2065.09        75.50 o
   5  18   8        166.95        187.44         6.13 o
   6  18   8          0.16         -1.02         7.21 o
   7  18   8        147.02        161.55         6.05 o
   8  18   8        520.04        536.49        19.10 o
   9  18   8        168.04        153.45         8.48 o
  10  18   8         50.91         37.67         6.26 o
 -13  19   8        660.62        573.06        19.47 o
 -12  19   8        365.53        325.00        19.62 o
 -11  19   8        233.68        184.46         6.76 o
 -10  19   8         20.84         21.84         4.21 o
  -9  19   8         14.11         20.06         5.66 o
  -8  19   8        419.55        406.69        11.78 o
  -7  19   8        170.63        164.25         6.41 o
  -6  19   8        132.68        162.41        19.00 o
  -5  19   8         14.10         18.52         5.88 o
  -4  19   8       7544.33       7525.58        75.76 o
  -3  19   8         91.14         88.94         5.09 o
  -2  19   8         78.09         60.20         4.39 o
  -1  19   8        564.07        603.53        31.97 o
   0  19   8       6497.35       6715.96        95.42 o
   1  19   8        380.04        385.51        22.03 o
   2  19   8       3561.35       3594.30        68.69 o
   3  19   8        423.70        369.10         6.95 o
   4  19   8        130.39        141.77         9.97 o
   5  19   8        655.32        732.22        17.66 o
   6  19   8         79.82        106.52        10.13 o
   7  19   8        201.64        260.79         7.38 o
   8  19   8        258.16        210.82         7.95 o
   9  19   8        175.77        199.18        11.98 o
 -12  20   8         43.35         27.73         5.21 o
 -11  20   8        253.90        241.96        12.10 o
 -10  20   8        135.28        135.41         5.32 o
  -9  20   8         46.06         34.64         5.08 o
  -8  20   8        116.30        117.08         7.99 o
  -7  20   8        225.63        220.97         7.06 o
  -6  20   8       2050.45       1797.50        26.51 o
  -5  20   8        820.67        873.04        11.57 o
  -4  20   8        456.82        466.99        30.48 o
  -3  20   8        105.59        113.09         7.61 o
  -2  20   8        261.25        282.64         6.44 o
  -1  20   8        121.46        140.85        14.23 o
   0  20   8          0.91          4.56         4.92 o
   1  20   8         81.45         78.48         5.70 o
   2  20   8          0.89          2.73         5.98 o
   3  20   8        505.41        562.19        13.77 o
   4  20   8         11.80          7.27         7.29 o
   5  20   8          6.21         20.23         6.49 o
   6  20   8         18.08         30.23         4.98 o
   7  20   8        408.00        445.69        10.22 o
   8  20   8        148.70        143.15        11.94 o
 -12  21   8        741.11        780.73       124.74 o
 -11  21   8         10.55         10.59         5.59 o
 -10  21   8        197.14        171.71        10.13 o
  -9  21   8         36.90         36.21         6.46 o
  -8  21   8        816.83        813.95        40.41 o
  -7  21   8        599.47        613.61        15.86 o
  -6  21   8         10.58          7.84         7.59 o
  -5  21   8         46.65         49.21         6.19 o
  -4  21   8        256.52        265.16         8.99 o
  -3  21   8          0.33          6.49         4.34 o
  -2  21   8        436.55        449.03        15.29 o
  -1  21   8        514.65        523.21        26.21 o
   0  21   8       1164.35       1251.90        21.08 o
   1  21   8         69.18         75.41         7.06 o
   2  21   8        381.61        393.04        11.82 o
   3  21   8        101.52         67.21         7.28 o
   4  21   8         43.59         38.43         4.95 o
   5  21   8         56.10         75.71         7.45 o
   6  21   8        134.96        118.11         8.74 o
   7  21   8        155.77        155.35         9.13 o
   8  21   8         34.61         27.78         6.10 o
 -11  22   8         59.89         50.82         5.99 o
 -10  22   8         27.76         27.36         5.34 o
  -9  22   8        187.98        141.81         8.00 o
  -8  22   8        143.96        123.29         6.31 o
  -7  22   8        447.12        455.78         8.40 o
  -6  22   8        808.12        848.81        12.49 o
  -5  22   8        456.44        512.37        24.29 o
  -4  22   8        542.23        549.82        12.07 o
  -3  22   8        305.39        327.27        11.20 o
  -2  22   8         15.99         25.22         4.73 o
  -1  22   8        171.10        200.82         8.89 o
   0  22   8          3.52          2.96         5.73 o
   1  22   8         19.47         18.51        10.34 o
   2  22   8          0.67          3.96         5.15 o
   3  22   8        279.22        301.68        16.49 o
   4  22   8         35.77         24.22         4.13 o
   5  22   8         94.10        111.18         5.40 o
   6  22   8          5.34          3.03         4.10 o
   7  22   8        343.63        312.62         8.73 o
 -10  23   8         47.13         48.71         4.33 o
  -9  23   8         10.61         13.02         4.69 o
  -8  23   8        282.78        322.64        20.67 o
  -7  23   8         32.75         41.99         5.37 o
  -6  23   8          5.64          4.22         4.65 o
  -5  23   8         14.63         19.96         4.26 o
  -4  23   8        734.34        774.43        41.21 o
  -3  23   8          4.23          5.76         3.91 o
  -2  23   8         70.23        102.45         7.43 o
  -1  23   8        113.57        136.17         6.03 o
   0  23   8        209.13        180.10        10.69 o
   1  23   8        688.42        608.82        12.46 o
   2  23   8          6.91          7.17         4.52 o
   3  23   8         20.66         14.28         4.19 o
   4  23   8         39.61         47.45         4.34 o
   5  23   8         30.36         23.45         3.77 o
   6  23   8          0.49          3.45         4.88 o
  -9  24   8        339.82        283.37        15.22 o
  -8  24   8        126.03        129.78         8.02 o
  -7  24   8        271.88        251.17        10.66 o
  -6  24   8         39.88         28.80         4.17 o
  -5  24   8        661.71        676.93         8.62 o
  -4  24   8        111.79         98.59         4.87 o
  -3  24   8          2.35          5.53         3.50 o
  -2  24   8        167.26        164.76         6.22 o
  -1  24   8         63.68         83.13         6.18 o
   0  24   8        132.24        137.24         6.18 o
   1  24   8         40.98         46.62         4.56 o
   2  24   8          8.33          7.69         4.17 o
   3  24   8          2.67          2.52         3.77 o
   4  24   8         13.85         10.98         3.63 o
   5  24   8         77.79         65.81         5.62 o
  -8  25   8         22.20          6.81         8.91 o
  -7  25   8         18.64         15.07         6.05 o
  -6  25   8        121.64         97.43         5.64 o
  -5  25   8          1.64          4.20         4.10 o
  -4  25   8         61.28         58.17         4.33 o
  -3  25   8        217.54        193.54         5.61 o
  -2  25   8         23.54         23.80         5.10 o
  -1  25   8         16.48          8.86         5.24 o
   0  25   8        239.87        240.07         5.97 o
   1  25   8        144.31        145.21         5.39 o
   2  25   8        141.83        158.88         5.06 o
   3  25   8        206.00        173.05         8.91 o
   4  25   8         32.61         31.14         6.57 o
  -6  26   8          2.70          5.51         4.62 o
  -5  26   8        826.70        678.44        18.07 o
  -4  26   8         74.64         60.86         7.64 o
  -3  26   8        299.26        340.66        14.87 o
  -2  26   8         86.75         77.98         5.21 o
  -1  26   8         37.20         28.65         5.09 o
   0  26   8         20.05         13.97         5.58 o
   1  26   8        305.21        303.73        19.21 o
   2  26   8        187.77        165.80        11.19 o
   3  26   8        119.07        112.45         7.78 o
  -5  27   8          5.39          6.47         9.00 o
  -4  27   8        117.26         93.33         5.48 o
  -3  27   8          2.31         -0.22         4.91 o
  -2  27   8        141.45        114.90         9.42 o
  -1  27   8         26.60         15.65         5.01 o
   0  27   8        188.94        203.59        14.15 o
   1  27   8        210.03        184.23        12.53 o
 -17   0   9        397.57        493.17        17.99 o
 -15   0   9        583.52        575.11        19.19 o
 -13   0   9        782.11       1018.21        38.68 o
 -11   0   9         80.20         34.22        13.22 o
  -9   0   9       1931.94       1625.77        34.64 o
  -7   0   9       1124.98       1390.57        80.98 o
  -5   0   9        496.12        401.06        24.93 o
  -3   0   9       1233.07       1097.87        12.65 o
  -1   0   9        181.38        301.75        17.81 o
   1   0   9        396.03        347.27        14.37 o
   3   0   9        269.17        162.29        17.86 o
   5   0   9        387.95        406.35        28.30 o
   7   0   9        598.08        689.77        19.90 o
   9   0   9          5.89          8.47         8.83 o
  11   0   9        432.98        418.46        16.31 o
  13   0   9        751.28        743.57       159.22 o
 -17   1   9         55.87         52.54         4.90 o
 -16   1   9         11.90         22.12         4.49 o
 -15   1   9        515.61        553.06        11.59 o
 -14   1   9        203.23        145.29        15.59 o
 -13   1   9       1539.67       1784.96        32.07 o
 -12   1   9        279.05        284.48        13.12 o
 -11   1   9       5268.08       5401.23        68.55 o
 -10   1   9        971.91       1038.25        66.90 o
  -9   1   9        131.31         89.90         7.55 o
  -8   1   9        240.38        231.40        19.86 o
  -7   1   9        533.12        602.35        16.61 o
  -6   1   9         33.58         40.22         3.56 o
  -5   1   9        162.90        219.75         9.45 o
  -4   1   9       1991.09       1821.54        19.72 o
  -3   1   9       3403.84       3554.89        16.65 o
  -2   1   9         74.71         49.47         2.13 o
  -1   1   9         75.20         75.23         2.71 o
   0   1   9       1025.68        998.89        17.05 o
   1   1   9       1393.26       1430.81        20.19 o
   2   1   9       2286.94       1776.54        28.52 o
   3   1   9       1578.04       1512.59        17.27 o
   4   1   9       2570.66       2538.66        21.91 o
   5   1   9       1948.08       2023.22        23.20 o
   6   1   9        406.78        375.81        11.84 o
   7   1   9        181.28        211.59         6.56 o
   8   1   9        342.51        347.25         6.58 o
   9   1   9        325.75        318.59         8.51 o
  10   1   9         63.38         62.11         7.96 o
  11   1   9          0.77          0.60         5.04 o
  12   1   9         36.09         45.35         8.95 o
  13   1   9          1.64          1.66         4.73 o
 -17   2   9         36.95         40.91         4.26 o
 -16   2   9         46.39         37.51         4.25 o
 -15   2   9        918.30        930.96        29.70 o
 -14   2   9        127.00        143.00        11.78 o
 -13   2   9       1194.55       1547.90        47.34 o
 -12   2   9        454.47        484.73        14.64 o
 -11   2   9       5383.06       5509.73       113.22 o
 -10   2   9        111.78        100.58         6.84 o
  -9   2   9        328.35        307.07         9.57 o
  -8   2   9       1483.37       1657.10        18.16 o
  -7   2   9        431.67        379.58        34.01 o
  -6   2   9      11833.84      12906.45        93.94 o
  -5   2   9       1583.10       1597.00        36.40 o
  -4   2   9         51.02         68.88         2.28 o
  -3   2   9        699.27        791.61        17.39 o
  -2   2   9         46.25         29.19         2.11 o
  -1   2   9       1828.13       1815.88        12.27 o
   0   2   9         48.38         32.62         2.30 o
   1   2   9       1555.08       1416.42        14.52 o
   2   2   9        384.64        508.80         5.58 o
   3   2   9       3130.10       3293.32        35.90 o
   4   2   9        189.24        176.97        13.16 o
   5   2   9       1750.31       1859.45        66.00 o
   6   2   9       2626.01       2477.83        54.81 o
   7   2   9       1518.26       1468.09        34.01 o
   8   2   9         71.05         67.03         5.19 o
   9   2   9        248.12        230.47         7.54 o
  10   2   9        912.44        910.61        17.19 o
  11   2   9         14.85         12.05         4.91 o
  12   2   9        790.38        772.46        38.66 o
  13   2   9         62.43         45.61         6.40 o
 -17   3   9         12.52          6.75         3.85 o
 -16   3   9         15.14         16.59         4.05 o
 -15   3   9         11.01          9.83         6.27 o
 -14   3   9        182.65        151.97         9.51 o
 -13   3   9        488.97        549.26        16.67 o
 -12   3   9        774.42        866.28        36.16 o
 -11   3   9       4156.44       4311.50        65.29 o
 -10   3   9        205.64        231.72        21.12 o
  -9   3   9        940.24        934.42        57.10 o
  -8   3   9        171.03        154.60        12.88 o
  -7   3   9          1.12          0.09         3.75 o
  -6   3   9       2230.83       2146.17        17.42 o
  -5   3   9         21.54         28.96         2.98 o
  -4   3   9       1309.57       1594.87         8.67 o
  -3   3   9       1171.81       1485.71        28.50 o
  -2   3   9        101.83        142.24         2.43 o
  -1   3   9        385.74        348.76        17.54 o
   0   3   9       2194.46       2306.89        19.35 o
   1   3   9         12.22         16.04         2.94 o
   2   3   9       4379.59       4430.24        30.92 o
   3   3   9       4167.76       4184.34        34.88 o
   4   3   9        481.83        455.80         6.29 o
   5   3   9       1997.98       1964.22        35.67 o
   6   3   9        235.07        181.78         6.02 o
   7   3   9         57.64         54.19         7.98 o
   8   3   9        164.39        149.22         6.53 o
   9   3   9         55.38         62.18         6.17 o
  10   3   9          1.44          2.08         6.14 o
  11   3   9          2.88          8.89         4.40 o
  12   3   9         35.94         36.01         4.83 o
  13   3   9        166.78        169.31        17.88 o
 -17   4   9         22.74         22.78         4.66 o
 -16   4   9        190.50        226.91         7.29 o
 -15   4   9        112.72         98.24         6.94 o
 -14   4   9       1483.61       1564.79        47.51 o
 -13   4   9        674.58        745.44        37.59 o
 -12   4   9        147.67        129.88        10.17 o
 -11   4   9         24.58         35.85         7.53 o
 -10   4   9        165.16        196.62         7.09 o
  -9   4   9        721.61        798.84        14.74 o
  -8   4   9       4867.94       4810.23        86.45 o
  -7   4   9        549.53        447.82         8.31 o
  -6   4   9       6933.59       6738.74        49.36 o
  -5   4   9      11185.02      12287.56        65.76 o
  -4   4   9        645.28        852.86         5.24 o
  -3   4   9       3989.10       4557.39        20.74 o
  -2   4   9       1532.34       1514.43        19.41 o
  -1   4   9        780.20        745.97         8.32 o
   0   4   9       4247.97       4558.55        25.44 o
   1   4   9      18199.82      19412.19       183.30 o
   2   4   9       3550.07       3402.84        24.84 o
   3   4   9         31.06         50.62         3.97 o
   4   4   9       1821.15       1747.92        32.54 o
   5   4   9       2172.51       2065.28        66.01 o
   6   4   9        107.87        135.93         5.97 o
   7   4   9         32.04         43.65         6.19 o
   8   4   9        834.43        848.65        16.93 o
   9   4   9        591.48        617.63        12.37 o
  10   4   9         92.85         95.56         6.27 o
  11   4   9        200.65        181.48         7.24 o
  12   4   9        522.57        534.31        38.53 o
  13   4   9         50.19         41.12         8.48 o
 -17   5   9          2.55          3.88         4.20 o
 -16   5   9        205.80        214.96         8.96 o
 -15   5   9        260.96        305.31        16.59 o
 -14   5   9        456.38        507.30        13.19 o
 -13   5   9        811.56        899.95        42.56 o
 -12   5   9        495.51        572.58        11.41 o
 -11   5   9          9.65          4.80         5.62 o
 -10   5   9        119.58        138.54        18.44 o
  -9   5   9       1127.55       1011.36        65.15 o
  -8   5   9         73.17         63.22         4.32 o
  -7   5   9        164.95        127.13         3.91 o
  -6   5   9       2351.42       2258.31        33.02 o
  -5   5   9        344.61        241.03         3.74 o
  -4   5   9        266.07        151.56         2.68 o
  -3   5   9        973.23        984.54        12.21 o
  -2   5   9       4410.01       4232.76        49.90 o
  -1   5   9         43.52         63.35         3.34 o
   0   5   9       4908.17       5630.85        35.50 o
   1   5   9        325.45        242.12         7.95 o
   2   5   9       1504.24       1427.64        20.96 o
   3   5   9         15.97         15.76         3.52 o
   4   5   9       2429.15       2255.47        37.54 o
   5   5   9         42.79         29.97         6.27 o
   6   5   9        353.06        371.52         8.27 o
   7   5   9        183.41        141.75         6.92 o
   8   5   9        725.70        733.78        29.22 o
   9   5   9         88.56         73.51         6.65 o
  10   5   9         77.43         80.11         5.53 o
  11   5   9        316.52        316.56         9.27 o
  12   5   9         10.13         13.30         5.31 o
  13   5   9        236.38        166.30         7.54 o
 -17   6   9         69.19         63.43         7.86 o
 -16   6   9        259.29        281.59         9.88 o
 -15   6   9         70.84         69.98         5.05 o
 -14   6   9         90.58         96.37         9.80 o
 -13   6   9          1.76         10.35         6.34 o
 -12   6   9         19.98         16.17         5.60 o
 -11   6   9       1219.27       1206.82        24.50 o
 -10   6   9        541.89        560.62         8.22 o
  -9   6   9        142.96        121.93         7.05 o
  -8   6   9        136.68        116.33        14.31 o
  -7   6   9       1980.63       2078.32        23.31 o
  -6   6   9        646.74        606.48        13.73 o
  -5   6   9        863.72        803.33         6.34 o
  -4   6   9       1312.86       1258.99         8.72 o
  -3   6   9       2518.84       2473.52        12.92 o
  -2   6   9      10179.74      10343.80        57.00 o
  -1   6   9        672.13        810.71         8.53 o
   0   6   9         70.10         50.78         3.02 o
   1   6   9        388.96        278.92         4.86 o
   2   6   9        190.92        213.67        12.69 o
   3   6   9       3024.76       3192.71        33.21 o
   4   6   9       2614.48       2658.26       105.66 o
   5   6   9       1586.30       1585.47        28.45 o
   6   6   9        785.31        770.49        16.23 o
   7   6   9        175.56        152.87         6.97 o
   8   6   9          5.34          5.48         6.66 o
   9   6   9        356.59        396.87        10.25 o
  10   6   9         15.41         14.49         5.54 o
  11   6   9        665.39        681.26        17.45 o
  12   6   9        370.80        405.74        28.24 o
  13   6   9          7.04          5.63         5.89 o
 -16   7   9          8.57         11.04         3.29 o
 -15   7   9         20.28         29.50         5.61 o
 -14   7   9        516.50        494.89        14.42 o
 -13   7   9       1219.42       1178.19        28.85 o
 -12   7   9        357.81        355.62        16.09 o
 -11   7   9       1295.65       1399.65        65.26 o
 -10   7   9       1757.07       1665.16        15.48 o
  -9   7   9         13.82         15.84         4.69 o
  -8   7   9        120.56         87.34         4.58 o
  -7   7   9         65.34         52.74         3.76 o
  -6   7   9       1707.21       1454.52        10.07 o
  -5   7   9        288.98        212.77         7.97 o
  -4   7   9      12317.10      11767.59        58.84 o
  -3   7   9        470.93        445.10         4.45 o
  -2   7   9        115.51        160.72         7.38 o
  -1   7   9       2358.68       2391.67        13.21 o
   0   7   9       5092.86       5045.83        28.51 o
   1   7   9        260.71        259.10         7.11 o
   2   7   9        397.03        457.00        12.83 o
   3   7   9       2909.35       3027.00        19.90 o
   4   7   9       1259.54       1265.38        22.61 o
   5   7   9        242.01        338.47        17.82 o
   6   7   9        897.12        893.72        51.41 o
   7   7   9       2071.69       2110.00        38.33 o
   8   7   9        372.26        349.15         9.22 o
   9   7   9        225.37        255.02         7.25 o
  10   7   9        593.91        543.35        35.32 o
  11   7   9        177.07        203.49        17.39 o
  12   7   9        443.89        506.10        28.70 o
 -16   8   9        120.35        124.33         8.47 o
 -15   8   9        148.57        153.20         5.44 o
 -14   8   9        224.01        238.31         9.37 o
 -13   8   9         75.36         70.03         6.60 o
 -12   8   9       2934.23       2997.68       174.77 o
 -11   8   9       1748.15       1809.95        17.21 o
 -10   8   9        880.21        905.26        13.41 o
  -9   8   9         63.17         58.93         4.41 o
  -8   8   9         26.30         54.93         5.33 o
  -7   8   9       2739.57       2474.56        35.64 o
  -6   8   9        462.10        422.15        13.28 o
  -5   8   9       2412.81       2479.47        12.65 o
  -4   8   9        575.23        499.59         5.53 o
  -3   8   9       5316.58       5064.88        24.79 o
  -2   8   9       1080.51       1075.91        10.49 o
  -1   8   9       4147.48       4287.34        29.46 o
   0   8   9       4461.38       4479.54        31.55 o
   1   8   9       3057.24       3146.83        20.89 o
   2   8   9        424.96        529.00        24.72 o
   3   8   9         49.65         37.52         6.54 o
   4   8   9         51.83         34.39         4.93 o
   5   8   9       2106.13       2022.78        20.60 o
   6   8   9        113.24        143.35         7.61 o
   7   8   9       1537.11       1470.56        15.05 o
   8   8   9       1820.27       1901.96        28.88 o
   9   8   9        287.99        279.88         7.65 o
  10   8   9         32.43         29.34         5.27 o
  11   8   9        217.60        275.04         9.32 o
  12   8   9          6.25          6.20         3.93 o
 -16   9   9          1.11          1.24         3.51 o
 -15   9   9          3.90          7.96         4.24 o
 -14   9   9          4.82          8.44         5.12 o
 -13   9   9       1097.58       1049.40        21.09 o
 -12   9   9         43.23         28.71         6.83 o
 -11   9   9       1563.41       1455.22        28.30 o
 -10   9   9       5072.06       5369.31        83.50 o
  -9   9   9         23.35         55.29         5.58 o
  -8   9   9         98.70         75.43         3.89 o
  -7   9   9        918.68        852.39        12.10 o
  -6   9   9        985.95        828.90        13.23 o
  -5   9   9        245.80        213.61        14.27 o
  -4   9   9        243.01        319.78         3.69 o
  -3   9   9        792.83        711.15         5.45 o
  -2   9   9       4786.69       4658.46        24.71 o
  -1   9   9        172.62        158.68         3.41 o
   0   9   9        368.27        407.24         7.27 o
   1   9   9       2207.06       2183.48        14.98 o
   2   9   9       2055.74       2194.98        17.65 o
   3   9   9        225.15        223.53        12.78 o
   4   9   9       1521.53       1574.65        49.00 o
   5   9   9        679.35        681.23        17.37 o
   6   9   9        914.55        920.66        56.90 o
   7   9   9         54.30         50.59         5.52 o
   8   9   9       1034.19       1036.40        26.47 o
   9   9   9         79.47         77.12         6.22 o
  10   9   9         75.01         84.85         5.26 o
  11   9   9        141.68        155.99        16.04 o
  12   9   9          6.81          7.23         4.17 o
 -16  10   9        268.06        222.05         6.07 o
 -15  10   9          2.40          0.10         3.78 o
 -14  10   9        127.12        128.57         5.94 o
 -13  10   9         25.57         39.64         7.45 o
 -12  10   9        117.38         78.18         7.67 o
 -11  10   9         55.23         53.41         6.02 o
 -10  10   9         98.71        152.09        10.19 o
  -9  10   9        442.19        413.77         8.12 o
  -8  10   9         41.64         32.53         3.55 o
  -7  10   9        145.24        195.79         8.34 o
  -6  10   9        909.06        896.68        15.28 o
  -5  10   9       4745.18       5143.95        35.46 o
  -4  10   9       5795.27       5718.38        32.25 o
  -3  10   9         76.08         95.38         3.30 o
  -2  10   9       3285.12       3183.14        37.86 o
  -1  10   9         16.74         54.21         3.09 o
   0  10   9        275.47        301.94         4.55 o
   1  10   9        364.91        387.13         6.44 o
   2  10   9        832.88        872.46        14.42 o
   3  10   9        105.22        105.81        11.02 o
   4  10   9        568.57        568.47         9.08 o
   5  10   9       1287.21       1403.89        60.39 o
   6  10   9         44.36         47.24         7.97 o
   7  10   9        890.70        933.10        11.70 o
   8  10   9         33.63         34.26         6.24 o
   9  10   9         27.30         35.48         7.43 o
  10  10   9         84.44         90.42         5.41 o
  11  10   9        239.39        248.93        10.58 o
  12  10   9         52.15         38.81         4.35 o
 -16  11   9        211.93        270.93        86.61 o
 -15  11   9         94.86        126.19        10.73 o
 -14  11   9        146.67        155.80         5.19 o
 -13  11   9        369.58        366.49        11.94 o
 -12  11   9         45.96         91.27         6.41 o
 -11  11   9        161.18        190.62         8.12 o
 -10  11   9        480.99        344.97         7.58 o
  -9  11   9       2938.80       3210.42        26.75 o
  -8  11   9        149.30        137.45         5.96 o
  -7  11   9       7027.72       6764.76        89.46 o
  -6  11   9       1018.11       1067.16        13.82 o
  -5  11   9        688.85        698.92        31.15 o
  -4  11   9        940.88        813.52         8.49 o
  -3  11   9       2150.40       2092.26        13.48 o
  -2  11   9         53.89         53.19         3.16 o
  -1  11   9        828.18        821.02        37.12 o
   0  11   9         17.42         25.11         3.80 o
   1  11   9       1212.82       1304.25        21.78 o
   2  11   9        230.86        192.59         6.31 o
   3  11   9        440.99        410.01        13.24 o
   4  11   9        225.19        197.40         6.95 o
   5  11   9       1917.39       1832.99        99.15 o
   6  11   9         12.55         13.23         6.63 o
   7  11   9        589.48        681.43        36.23 o
   8  11   9         10.11          9.13         5.93 o
   9  11   9          6.77          3.23         8.15 o
  10  11   9          1.09          4.30         4.23 o
  11  11   9        197.38        230.63        22.07 o
  12  11   9         30.27         20.93         5.02 o
 -15  12   9          7.21         11.28         3.61 o
 -14  12   9        101.15        114.54         4.89 o
 -13  12   9          2.28          2.69         5.28 o
 -12  12   9         27.77         13.83         5.59 o
 -11  12   9        193.21        225.41         6.98 o
 -10  12   9       1486.46       1379.24        14.91 o
  -9  12   9         99.97         78.68         5.73 o
  -8  12   9         17.89         18.99         3.87 o
  -7  12   9         15.51         18.45         3.42 o
  -6  12   9       2811.83       2864.96        17.42 o
  -5  12   9         36.38         28.24         3.86 o
  -4  12   9       1049.44       1061.82        13.55 o
  -3  12   9       2246.19       2251.02        22.16 o
  -2  12   9        385.29        400.33        11.50 o
  -1  12   9        170.51        207.83         5.79 o
   0  12   9       3827.40       4086.20        39.22 o
   1  12   9         75.97        109.57         4.61 o
   2  12   9        209.24        202.54         5.82 o
   3  12   9         31.27         30.72         4.72 o
   4  12   9         56.36         70.20         5.77 o
   5  12   9         68.73         74.80         7.95 o
   6  12   9        500.82        456.98        15.34 o
   7  12   9         20.92         16.07         6.14 o
   8  12   9        248.27        279.24        13.09 o
   9  12   9        127.95        125.48         5.68 o
  10  12   9        150.75        171.68         7.90 o
  11  12   9         60.31         48.43         4.79 o
 -15  13   9        733.67        782.89        36.28 o
 -14  13   9          9.64         11.21         3.92 o
 -13  13   9        380.14        373.70         9.05 o
 -12  13   9        108.77        129.94         8.01 o
 -11  13   9        601.44        461.39        14.12 o
 -10  13   9        582.50        522.36         9.18 o
  -9  13   9       1634.27       1432.20        17.38 o
  -8  13   9       2227.73       2450.00        17.82 o
  -7  13   9        301.82        283.20         7.77 o
  -6  13   9       2112.18       1904.21        15.03 o
  -5  13   9        127.56        136.53         6.91 o
  -4  13   9        413.11        352.42         6.38 o
  -3  13   9       4549.76       4482.98        40.45 o
  -2  13   9        169.48        157.83         4.34 o
  -1  13   9        198.27        167.51         6.70 o
   0  13   9        578.42        586.73         8.91 o
   1  13   9       1151.84       1199.25        10.43 o
   2  13   9          8.60          5.73         4.61 o
   3  13   9        191.70        182.80         5.64 o
   4  13   9        148.76        189.03         8.27 o
   5  13   9        251.71        289.47        14.29 o
   6  13   9        143.11        159.43        11.65 o
   7  13   9        413.20        424.81        19.35 o
   8  13   9         85.89        102.76         7.06 o
   9  13   9         66.51         68.31         4.64 o
  10  13   9         14.04         16.74         4.64 o
  11  13   9        199.62        134.85         9.52 o
 -15  14   9         19.13         15.42         8.07 o
 -14  14   9        442.04        419.43        17.86 o
 -13  14   9         18.32         20.30         3.91 o
 -12  14   9         16.48         13.19         6.04 o
 -11  14   9       1170.35       1223.59        30.87 o
 -10  14   9         99.92        100.32         5.68 o
  -9  14   9         29.79         36.67         5.08 o
  -8  14   9       1588.57       1602.50        22.98 o
  -7  14   9        289.33        298.10         5.47 o
  -6  14   9        404.00        427.29         6.26 o
  -5  14   9         19.63         18.46         3.59 o
  -4  14   9       1965.25       1915.67        12.59 o
  -3  14   9         26.95         19.97         3.65 o
  -2  14   9         60.21         80.79         4.23 o
  -1  14   9         13.12         14.06         3.32 o
   0  14   9       2828.10       2881.76        20.82 o
   1  14   9        139.93        145.14         6.07 o
   2  14   9        710.95        817.22        19.51 o
   3  14   9         67.92         52.94         6.54 o
   4  14   9       1568.90       1608.57        16.77 o
   5  14   9        586.58        535.70        10.51 o
   6  14   9         96.59         85.31         5.96 o
   7  14   9        754.86        735.72        16.66 o
   8  14   9       1040.53       1117.60        62.56 o
   9  14   9          9.66          1.63         5.51 o
  10  14   9        291.18        321.72        16.54 o
  11  14   9         20.06         15.20         4.12 o
 -14  15   9         10.20         11.49         4.09 o
 -13  15   9         57.62         54.38         4.38 o
 -12  15   9        346.60        338.56         6.55 o
 -11  15   9         22.07         14.58         5.71 o
 -10  15   9        198.60        194.73         5.70 o
  -9  15   9          6.66          3.58         5.29 o
  -8  15   9       1844.57       1671.60        33.55 o
  -7  15   9         62.43         76.49         6.21 o
  -6  15   9        143.14        123.13         5.15 o
  -5  15   9         66.08         70.96         3.91 o
  -4  15   9         17.06         18.89         3.98 o
  -3  15   9        155.19        160.31         4.40 o
  -2  15   9         87.79         92.49         3.72 o
  -1  15   9       6467.85       6689.59        61.54 o
   0  15   9       5516.09       5485.11        74.49 o
   1  15   9        617.75        551.59         9.02 o
   2  15   9         72.08        103.11         7.75 o
   3  15   9         96.20        117.18         8.97 o
   4  15   9        761.92        853.26        35.16 o
   5  15   9         73.40         65.08         5.65 o
   6  15   9        105.12        107.50         6.44 o
   7  15   9          4.45         10.40         6.07 o
   8  15   9        116.63        107.96         5.76 o
   9  15   9         37.94         45.07         6.16 o
  10  15   9        577.71        561.78        16.83 o
 -14  16   9        219.22        182.17         6.33 o
 -13  16   9         32.75         34.57         4.16 o
 -12  16   9          2.13          7.64         4.85 o
 -11  16   9        349.73        358.49         9.40 o
 -10  16   9          0.98         -2.18         4.77 o
  -9  16   9        138.57        134.53         6.16 o
  -8  16   9         20.91         42.76         5.72 o
  -7  16   9        415.60        391.74        12.57 o
  -6  16   9       1444.28       1477.89        12.62 o
  -5  16   9        996.56        996.52         9.33 o
  -4  16   9         52.71         50.50         4.13 o
  -3  16   9       7579.80       7631.74        58.04 o
  -2  16   9       1629.17       1673.40        15.60 o
  -1  16   9        950.03        995.21        32.09 o
   0  16   9         19.52         30.76         4.27 o
   1  16   9       1945.00       1873.14        17.53 o
   2  16   9         31.91         29.19         6.05 o
   3  16   9       1234.26       1367.81        17.67 o
   4  16   9       1488.04       1415.59        17.70 o
   5  16   9          1.99          8.39         5.36 o
   6  16   9       1507.99       1465.93        19.24 o
   7  16   9         10.06         10.29         5.14 o
   8  16   9         18.26         20.68         5.35 o
   9  16   9        139.75        128.08        10.92 o
  10  16   9         20.97         23.22         4.59 o
 -14  17   9        186.64        224.01        10.93 o
 -13  17   9          5.59          4.56         4.31 o
 -12  17   9        111.70        113.64         8.84 o
 -11  17   9        104.79        130.20         5.43 o
 -10  17   9         15.88         12.81         6.22 o
  -9  17   9         11.30         15.36         5.12 o
  -8  17   9        181.53        160.43         6.27 o
  -7  17   9       1064.20       1012.27        12.90 o
  -6  17   9        646.06        685.24         9.30 o
  -5  17   9         56.90         52.52         5.43 o
  -4  17   9       3412.38       3445.31        26.19 o
  -3  17   9       1463.57       1380.20        27.96 o
  -2  17   9         15.77         14.50         4.33 o
  -1  17   9        799.44        838.64         9.94 o
   0  17   9       2002.63       2158.39        52.74 o
   1  17   9        960.66        927.71        19.26 o
   2  17   9        516.70        459.96        31.35 o
   3  17   9       1015.55       1028.16        28.78 o
   4  17   9       1089.49       1112.53        16.90 o
   5  17   9        392.60        346.32        10.30 o
   6  17   9          2.38          6.42         5.93 o
   7  17   9        400.75        440.36         8.93 o
   8  17   9        417.46        401.72        17.26 o
   9  17   9         58.58         56.81         6.33 o
  10  17   9        170.79         97.12        11.35 o
 -13  18   9         11.93         10.41         3.64 o
 -12  18   9        125.71        149.23         5.93 o
 -11  18   9        822.66        685.76        18.07 o
 -10  18   9         45.88         49.11         5.14 o
  -9  18   9          3.17          7.98         6.17 o
  -8  18   9        108.52        130.27         5.93 o
  -7  18   9          7.72          6.98         5.64 o
  -6  18   9        133.39        110.44         7.19 o
  -5  18   9         42.63         52.43         6.07 o
  -4  18   9       7187.35       7174.67        48.89 o
  -3  18   9         39.44         45.65         4.56 o
  -2  18   9        577.02        553.19        13.00 o
  -1  18   9         27.36         27.33         4.72 o
   0  18   9         38.07         41.27         4.45 o
   1  18   9         56.79         96.01         5.03 o
   2  18   9        834.10        839.42        11.55 o
   3  18   9        420.79        392.15         8.60 o
   4  18   9         46.45         67.41         6.27 o
   5  18   9        440.32        455.94        12.90 o
   6  18   9          9.12         14.33         4.81 o
   7  18   9        262.86        280.39         7.31 o
   8  18   9          3.16          5.13         5.80 o
   9  18   9         42.55         22.33         4.05 o
 -13  19   9        160.52        119.95         9.29 o
 -12  19   9         11.56         15.09         4.20 o
 -11  19   9          7.13         11.39         5.03 o
 -10  19   9         20.39         25.04         5.23 o
  -9  19   9        240.22        236.40         9.98 o
  -8  19   9          3.19         -0.62         8.12 o
  -7  19   9          0.32          2.44         6.35 o
  -6  19   9        255.36        242.40         7.96 o
  -5  19   9       1343.36       1380.59        19.32 o
  -4  19   9        613.17        554.16        29.50 o
  -3  19   9       2455.49       2400.81        25.19 o
  -2  19   9         96.99        129.01         5.46 o
  -1  19   9       1442.44       1503.78        25.40 o
   0  19   9         51.43         50.21         5.71 o
   1  19   9       1544.66       1517.51        46.00 o
   2  19   9        106.71        126.26         5.78 o
   3  19   9         47.82         42.27         5.34 o
   4  19   9          2.16         11.85         8.29 o
   5  19   9         28.68         24.43         4.98 o
   6  19   9          0.14          2.96         5.16 o
   7  19   9          2.08          1.72         5.46 o
   8  19   9        178.76        176.08        10.67 o
   9  19   9        646.97        548.75        20.77 o
 -12  20   9        164.68        136.93         8.04 o
 -11  20   9        104.77        116.15         5.90 o
 -10  20   9         18.19         18.65         4.72 o
  -9  20   9          2.84          6.81         5.11 o
  -8  20   9         30.54         25.39         6.96 o
  -7  20   9          9.01         10.51         9.93 o
  -6  20   9        203.74        223.31         8.00 o
  -5  20   9         20.55         20.37         5.54 o
  -4  20   9        245.11        252.55         8.19 o
  -3  20   9        193.60        179.61         7.52 o
  -2  20   9        216.33        240.57         6.16 o
  -1  20   9        360.22        416.41         7.23 o
   0  20   9        330.08        307.49         6.54 o
   1  20   9        242.92        222.69         9.71 o
   2  20   9        218.88        229.45         6.43 o
   3  20   9        587.44        563.28        28.40 o
   4  20   9        310.21        326.11        16.04 o
   5  20   9          0.79          0.68         6.19 o
   6  20   9         49.00         40.97         6.31 o
   7  20   9          3.52         -2.44         5.20 o
   8  20   9         32.86         34.09         6.71 o
 -11  21   9        190.89        189.38         8.64 o
 -10  21   9          5.21          9.35         4.96 o
  -9  21   9         80.04         76.13         7.77 o
  -8  21   9        116.25        122.35         7.96 o
  -7  21   9         12.84         15.25         6.15 o
  -6  21   9         10.41         10.71         6.20 o
  -5  21   9        374.06        375.14        24.20 o
  -4  21   9         19.80         22.71         5.83 o
  -3  21   9        345.30        329.04         6.91 o
  -2  21   9        499.70        571.49        12.82 o
  -1  21   9        162.19        173.71         5.75 o
   0  21   9        213.80        247.00         9.56 o
   1  21   9       1095.24       1213.30        78.00 o
   2  21   9        244.43        271.68        22.06 o
   3  21   9         46.55         45.99         5.24 o
   4  21   9         12.02         12.60         5.05 o
   5  21   9        424.90        389.81         9.86 o
   6  21   9        369.73        351.43         8.58 o
   7  21   9        145.15        132.44         6.76 o
 -11  22   9        133.51        107.48         6.00 o
 -10  22   9         31.92         37.98         4.79 o
  -9  22   9        289.89        309.94         7.41 o
  -8  22   9        521.09        526.35        24.23 o
  -7  22   9         90.95         84.71         4.79 o
  -6  22   9        252.84        227.33        10.03 o
  -5  22   9       1785.30       1883.70        66.99 o
  -4  22   9        172.86        194.15        10.88 o
  -3  22   9         56.43         49.40         6.15 o
  -2  22   9         49.66         46.21         6.72 o
  -1  22   9        471.06        509.84        17.37 o
   0  22   9        802.83        694.80        15.89 o
   1  22   9          8.05         11.96         4.61 o
   2  22   9        662.41        604.21        25.29 o
   3  22   9         41.24         58.02         4.99 o
   4  22   9         68.88         74.20         5.33 o
   5  22   9          9.84          2.36         4.78 o
   6  22   9        176.79        154.41        10.12 o
 -10  23   9        115.22        133.97        14.46 o
  -9  23   9          3.77          7.48         3.96 o
  -8  23   9        752.57        794.71        21.47 o
  -7  23   9         29.51         24.83         4.23 o
  -6  23   9         24.03         24.53         4.30 o
  -5  23   9         51.38         61.44         7.35 o
  -4  23   9        789.72        751.51        10.50 o
  -3  23   9        338.04        370.46        27.38 o
  -2  23   9        336.27        369.53        10.32 o
  -1  23   9        120.75        105.56         7.01 o
   0  23   9         62.68         65.14         4.71 o
   1  23   9        170.87        162.58         8.08 o
   2  23   9        150.20        186.19         6.63 o
   3  23   9        108.59        105.97         4.70 o
   4  23   9         51.41         40.80         4.02 o
   5  23   9         29.06         29.55         4.35 o
   6  23   9         52.69         40.39         5.90 o
  -9  24   9        147.70        117.13        11.44 o
  -8  24   9         44.92         43.62         4.86 o
  -7  24   9        443.45        433.21        12.35 o
  -6  24   9       1158.97       1204.67        53.12 o
  -5  24   9        140.29        164.86        10.31 o
  -4  24   9        204.96        175.10         5.32 o
  -3  24   9        437.45        476.14        36.63 o
  -2  24   9          1.33          3.13         4.68 o
  -1  24   9        169.66        165.76         7.76 o
   0  24   9        447.03        442.80        36.66 o
   1  24   9        200.96        192.88         6.42 o
   2  24   9        196.66        196.97         5.20 o
   3  24   9        502.74        511.60        18.92 o
   4  24   9         23.04         20.13         3.91 o
   5  24   9          1.17          0.12         5.45 o
  -8  25   9         32.31         22.20         8.66 o
  -7  25   9        111.63        108.15        12.29 o
  -6  25   9         65.63         44.18         6.04 o
  -5  25   9        457.14        456.63        11.51 o
  -4  25   9        572.36        509.86        12.71 o
  -3  25   9        215.34        204.74         6.53 o
  -2  25   9        347.21        373.30        22.20 o
  -1  25   9          0.98          0.55         4.60 o
   0  25   9        248.02        238.82         6.68 o
   1  25   9          3.39          4.52         4.19 o
   2  25   9        346.69        346.66        19.65 o
   3  25   9         60.40         52.84         8.42 o
   4  25   9          6.06          7.82         9.75 o
  -6  26   9        220.42        241.26        50.20 o
  -5  26   9         14.11         14.20         5.93 o
  -4  26   9         35.03         17.38         5.34 o
  -3  26   9        167.31        140.05         7.74 o
  -2  26   9         43.17         42.71         5.11 o
  -1  26   9         11.47          6.41         4.48 o
   0  26   9        102.04        118.21         6.07 o
   1  26   9         22.41         20.74         5.53 o
   2  26   9        541.17        447.24        12.37 o
  -4  27   9         13.16          8.05         5.97 o
  -3  27   9        233.21        175.26         8.56 o
  -2  27   9          7.37          4.68         6.83 o
  -1  27   9         15.81         18.13         6.71 o
   0  27   9         19.24         11.77         8.91 o
 -16   0  10         30.82         30.76         6.07 o
 -14   0  10       1132.28       1440.96       218.42 o
 -12   0  10       1761.11       1843.57       121.17 o
 -10   0  10        280.39        306.76        16.94 o
  -8   0  10        414.46        418.77        11.72 o
  -6   0  10      15036.53      14332.59       123.85 o
  -4   0  10       8871.87       9008.31        64.63 o
  -2   0  10       5510.31       4800.70        63.26 o
   0   0  10       3357.33       3484.14        64.82 o
   2   0  10        236.54        109.76         6.49 o
   4   0  10        596.03        468.70        17.69 o
   6   0  10        723.39        694.69        32.05 o
   8   0  10       1364.46       1426.80        69.39 o
  10   0  10        425.83        391.00        22.11 o
  12   0  10       1039.36       1110.62       211.56 o
 -17   1  10        114.03        129.47         5.48 o
 -16   1  10          7.56         11.51         3.75 o
 -15   1  10        809.69        788.04        14.51 o
 -14   1  10         35.27         41.62         9.50 o
 -13   1  10       2250.51       2622.45        51.99 o
 -12   1  10       1740.83       1810.85        83.11 o
 -11   1  10        118.94        107.72        15.60 o
 -10   1  10       1427.04       1352.86        26.92 o
  -9   1  10       2665.94       2823.52        73.95 o
  -8   1  10       1498.38       1565.39        17.96 o
  -7   1  10        306.50        349.86        11.15 o
  -6   1  10       2984.58       3246.23        19.23 o
  -5   1  10      15467.77      14906.00        77.08 o
  -4   1  10       7506.10       7817.79        38.58 o
  -3   1  10       1616.31       1421.00        34.21 o
  -2   1  10        154.67        144.94         2.96 o
  -1   1  10       8037.83       7816.23        46.20 o
   0   1  10         43.10         44.73         5.79 o
   1   1  10       9174.70       8839.26        77.74 o
   2   1  10        570.24        550.11         5.97 o
   3   1  10       1229.83       1276.59        17.65 o
   4   1  10        846.69        875.00        18.44 o
   5   1  10       6151.68       6171.20       107.51 o
   6   1  10         24.29         32.47         5.32 o
   7   1  10        402.69        424.24        11.93 o
   8   1  10        257.18        267.91         8.40 o
   9   1  10        406.30        442.41        20.01 o
  10   1  10          2.51         10.68        11.11 o
  11   1  10         11.28          6.35         3.98 o
  12   1  10        120.25        114.77         7.11 o
 -17   2  10        131.24        115.92         5.01 o
 -16   2  10        548.57        618.49        22.38 o
 -15   2  10        429.29        509.37        17.17 o
 -14   2  10         73.11         98.59        12.57 o
 -13   2  10       2390.12       2811.18        54.93 o
 -12   2  10         30.70         44.49         7.99 o
 -11   2  10        890.76       1037.90        55.39 o
 -10   2  10       3471.33       3660.57       209.83 o
  -9   2  10        771.22        709.32        20.29 o
  -8   2  10       1112.98       1053.47        25.65 o
  -7   2  10       1790.54       1698.13        16.17 o
  -6   2  10       7946.51       7869.71        77.20 o
  -5   2  10        635.80        569.80        10.23 o
  -4   2  10       1906.00       2165.97        22.43 o
  -3   2  10       1085.46       1089.21         7.06 o
  -2   2  10      10364.33       9479.61        62.84 o
  -1   2  10        450.52        466.79         4.39 o
   0   2  10         13.45         62.32         7.73 o
   1   2  10       1110.63       1078.21         9.31 o
   2   2  10       3768.44       3620.60        52.00 o
   3   2  10         14.72         33.56         7.37 o
   4   2  10       1006.76       1061.49        63.04 o
   5   2  10        458.16        521.63        19.98 o
   6   2  10        349.59        322.25         9.10 o
   7   2  10        567.08        588.81        10.64 o
   8   2  10        858.74        852.37        16.10 o
   9   2  10        209.01        212.11         6.73 o
  10   2  10         14.77         22.30        11.22 o
  11   2  10        176.90        181.52        12.15 o
  12   2  10         47.34         66.34        16.88 o
 -17   3  10        253.00        278.65         7.38 o
 -16   3  10         87.23         74.24         3.97 o
 -15   3  10        564.09        536.05        12.96 o
 -14   3  10        308.33        317.60        13.07 o
 -13   3  10        539.98        582.19       156.15 o
 -12   3  10          1.49         10.03         7.21 o
 -11   3  10        693.72        726.81        27.35 o
 -10   3  10        638.73        578.30        11.71 o
  -9   3  10        265.72        209.37         7.28 o
  -8   3  10        140.11        175.46         9.36 o
  -7   3  10        465.36        427.13        10.75 o
  -6   3  10       2011.00       1985.10        13.26 o
  -5   3  10        183.74         98.70         7.66 o
  -4   3  10       3598.12       3688.82        18.29 o
  -3   3  10        296.29        154.91        14.16 o
  -2   3  10       2211.14       2393.36        17.27 o
  -1   3  10       7531.42       7604.97        38.24 o
   0   3  10       1019.07       1042.96        31.55 o
   1   3  10       4363.37       4113.76        27.89 o
   2   3  10       1970.11       2185.29        22.14 o
   3   3  10        203.20        200.77         4.90 o
   4   3  10       1195.39       1259.56        31.86 o
   5   3  10        115.78        107.02         6.02 o
   6   3  10        687.30        669.74        24.08 o
   7   3  10        967.47        988.56        28.61 o
   8   3  10        781.51        773.44        11.62 o
   9   3  10        212.19        215.92         7.12 o
  10   3  10        166.86        160.58         9.93 o
  11   3  10         94.29         91.96         5.15 o
  12   3  10        709.18        822.99        17.87 o
 -17   4  10         21.74         26.92         4.52 o
 -16   4  10         95.81        118.22         3.99 o
 -15   4  10          3.34          6.08         4.63 o
 -14   4  10        764.02        862.82        24.41 o
 -13   4  10        390.62        405.74        27.88 o
 -12   4  10        412.47        462.40        25.12 o
 -11   4  10        734.72        753.32        19.57 o
 -10   4  10         38.11         31.66         5.71 o
  -9   4  10         31.91         30.22         4.81 o
  -8   4  10        951.94        961.83        22.05 o
  -7   4  10        385.06        338.05         7.06 o
  -6   4  10       2483.81       2676.35        16.40 o
  -5   4  10        390.71        397.46         4.23 o
  -4   4  10       1019.00       1083.58        13.96 o
  -3   4  10       1358.39       1160.54         7.32 o
  -2   4  10        760.27        686.99        10.83 o
  -1   4  10        137.32        140.54         6.60 o
   0   4  10       2529.58       2430.53        80.60 o
   1   4  10       2461.71       2388.08        27.75 o
   2   4  10       1229.09       1223.51        10.67 o
   3   4  10       1301.46       1314.44        17.49 o
   4   4  10         46.28         37.53         5.64 o
   5   4  10       1097.67       1048.61        13.25 o
   6   4  10        729.13        737.90        11.89 o
   7   4  10        448.69        393.27        17.30 o
   8   4  10        230.27        241.58         8.08 o
   9   4  10         76.82         75.13         5.48 o
  10   4  10        160.12        161.64         8.98 o
  11   4  10         10.60         13.43         4.08 o
  12   4  10         76.60         76.01        10.80 o
 -17   5  10          4.17         10.31         4.14 o
 -16   5  10         31.92         49.23         3.39 o
 -15   5  10         26.18         21.72         4.74 o
 -14   5  10       1332.93       1390.05        25.03 o
 -13   5  10         87.19         99.35        24.27 o
 -12   5  10        682.13        662.12        19.09 o
 -11   5  10       2076.14       2061.98        26.37 o
 -10   5  10        991.64       1079.57        16.58 o
  -9   5  10        283.92        248.80         8.51 o
  -8   5  10         52.85         85.01         7.69 o
  -7   5  10         82.75         83.18         4.14 o
  -6   5  10        434.60        521.18        14.45 o
  -5   5  10         60.26         82.13         2.83 o
  -4   5  10        167.92        306.10         3.53 o
  -3   5  10       2659.97       2766.19        24.72 o
  -2   5  10        841.25        926.85        13.71 o
  -1   5  10       2535.74       2743.62        32.07 o
   0   5  10       1731.24       1776.88        13.77 o
   1   5  10       1614.63       1717.36        39.12 o
   2   5  10          6.37         22.60         3.73 o
   3   5  10       1556.56       1678.48        13.72 o
   4   5  10        987.86        958.13        11.81 o
   5   5  10       2053.16       2063.59        18.98 o
   6   5  10         34.79         29.59         6.91 o
   7   5  10       1489.23       1498.71        46.42 o
   8   5  10         65.93         60.49         6.02 o
   9   5  10         59.71         51.05         5.07 o
  10   5  10          0.15         -0.06         5.92 o
  11   5  10         39.85         44.46         4.24 o
  12   5  10        560.42        626.91        15.35 o
 -17   6  10         15.54         15.22         7.06 o
 -16   6  10         15.59         18.34         3.12 o
 -15   6  10         15.23         18.73         4.01 o
 -14   6  10        335.19        324.10        14.72 o
 -13   6  10        135.67        162.04         9.49 o
 -12   6  10        824.72        823.74        31.00 o
 -11   6  10         63.35        108.51        11.25 o
 -10   6  10        602.86        642.03        43.86 o
  -9   6  10          4.88          5.88         4.72 o
  -8   6  10        150.51        175.16         5.33 o
  -7   6  10         62.38         82.83         6.20 o
  -6   6  10         22.57         32.20         2.95 o
  -5   6  10        594.92        537.58         6.78 o
  -4   6  10        360.70        353.08         6.93 o
  -3   6  10       1084.51        989.74        11.40 o
  -2   6  10       1450.66       1773.06        21.99 o
  -1   6  10         97.95         65.21         3.02 o
   0   6  10        521.62        451.35        15.55 o
   1   6  10         49.41         68.92         3.91 o
   2   6  10         99.74        101.17         4.13 o
   3   6  10        241.03        256.03        11.32 o
   4   6  10        168.88        202.90         5.95 o
   5   6  10        221.41        225.35         6.10 o
   6   6  10         87.28         76.84         6.01 o
   7   6  10         43.68         42.97         5.69 o
   8   6  10        553.65        550.55        11.23 o
   9   6  10        426.24        422.70         7.43 o
  10   6  10        281.41        276.75        11.59 o
  11   6  10          5.49          6.43         4.89 o
  12   6  10          0.05          6.02         4.00 o
 -16   7  10         32.82         34.93         3.54 o
 -15   7  10        116.22        130.42         4.42 o
 -14   7  10         48.49         38.28         6.41 o
 -13   7  10        659.50        626.74        16.91 o
 -12   7  10         37.08         37.61         7.47 o
 -11   7  10          7.96          7.03         5.46 o
 -10   7  10        364.70        345.50         7.07 o
  -9   7  10        692.56        748.58        12.13 o
  -8   7  10         89.28        166.27         9.69 o
  -7   7  10         99.62        117.95         4.91 o
  -6   7  10        538.45        517.34         4.89 o
  -5   7  10       1083.53       1101.80         7.05 o
  -4   7  10       1166.48       1046.26         6.50 o
  -3   7  10        779.29        950.45         8.17 o
  -2   7  10       1312.90       1442.04        14.63 o
  -1   7  10       1874.37       1777.62        11.44 o
   0   7  10         20.36         12.69         3.11 o
   1   7  10        549.97        494.64        11.41 o
   2   7  10       1889.88       1947.85        16.10 o
   3   7  10         20.96         13.24         5.74 o
   4   7  10        347.05        362.13        23.59 o
   5   7  10         28.95         23.22         5.64 o
   6   7  10        723.85        705.65        50.31 o
   7   7  10        961.57        912.44        16.96 o
   8   7  10        927.78        962.84        13.49 o
   9   7  10        143.25        144.86         9.75 o
  10   7  10         57.43         65.95         7.31 o
  11   7  10        143.04        135.22         5.69 o
  12   7  10         43.53         48.73         4.92 o
 -16   8  10        123.95        116.30         4.48 o
 -15   8  10         41.86         48.31         3.71 o
 -14   8  10        455.84        455.00         8.00 o
 -13   8  10        182.64        133.94         6.75 o
 -12   8  10        139.14         96.60         8.38 o
 -11   8  10        547.41        667.07        37.55 o
 -10   8  10        647.71        642.59        13.64 o
  -9   8  10        394.52        405.40        12.71 o
  -8   8  10        587.54        656.02         8.61 o
  -7   8  10        673.29        642.77         7.66 o
  -6   8  10        168.00        217.55         4.46 o
  -5   8  10        681.84        508.08        13.12 o
  -4   8  10       3193.22       3390.91        17.17 o
  -3   8  10        916.27        945.11         7.55 o
  -2   8  10         65.00         21.99         2.91 o
  -1   8  10       3655.26       3320.45        28.07 o
   0   8  10        829.69        844.21         8.43 o
   1   8  10       2072.64       2147.46        15.47 o
   2   8  10        839.95        811.24        22.52 o
   3   8  10        645.46        619.52         9.52 o
   4   8  10        465.85        483.65        21.04 o
   5   8  10         13.67         26.95         6.41 o
   6   8  10        959.51        995.13        32.28 o
   7   8  10        179.47        188.98         9.71 o
   8   8  10         38.24         38.88         5.53 o
   9   8  10        111.55        122.50         7.68 o
  10   8  10        221.37        250.95         8.72 o
  11   8  10        294.59        296.62        21.36 o
  12   8  10          0.47          1.95         3.45 o
 -16   9  10         21.78         14.68         3.52 o
 -15   9  10         31.66         29.37         3.73 o
 -14   9  10        350.43        360.36        18.81 o
 -13   9  10         68.58         68.92         6.57 o
 -12   9  10       1161.12       1185.55        39.57 o
 -11   9  10         42.12         47.95         5.26 o
 -10   9  10        157.73        141.54         7.31 o
  -9   9  10        456.88        503.25        12.58 o
  -8   9  10        916.89        942.34        15.42 o
  -7   9  10          0.37          5.40         3.76 o
  -6   9  10       1908.40       1975.69        27.79 o
  -5   9  10         71.19         44.36         2.96 o
  -4   9  10       3102.27       2950.04        16.38 o
  -3   9  10        291.17        300.85         5.59 o
  -2   9  10         18.34         43.93         4.00 o
  -1   9  10       1466.97       1492.38         9.82 o
   0   9  10       4121.27       4021.59        30.60 o
   1   9  10         35.95         48.46         4.41 o
   2   9  10         21.31         29.70         5.22 o
   3   9  10         35.63         37.32         4.48 o
   4   9  10        601.15        601.44        14.54 o
   5   9  10        765.13        730.51        52.64 o
   6   9  10        450.19        484.44        16.09 o
   7   9  10        452.56        458.71         8.78 o
   8   9  10        328.53        338.92        19.66 o
   9   9  10         32.81         36.62         8.55 o
  10   9  10          9.50         13.82         4.37 o
  11   9  10          3.57          4.95         4.26 o
  12   9  10          2.11          3.92         5.61 o
 -16  10  10        241.06        211.07         7.59 o
 -15  10  10        180.23        186.57         8.60 o
 -14  10  10          1.67          2.24         3.66 o
 -13  10  10        689.42        680.57        12.49 o
 -12  10  10        128.55        138.51         5.84 o
 -11  10  10       3059.76       2848.16        60.27 o
 -10  10  10        160.44        179.51        11.02 o
  -9  10  10        285.53        320.15        16.62 o
  -8  10  10        123.01        109.15         4.09 o
  -7  10  10       4468.01       4440.01        23.50 o
  -6  10  10       2012.95       2044.60        37.51 o
  -5  10  10        654.15        574.95        32.70 o
  -4  10  10       2932.86       3157.64        33.91 o
  -3  10  10       5833.84       5903.80        31.84 o
  -2  10  10          4.91          3.23         3.15 o
  -1  10  10         86.56         89.82         5.45 o
   0  10  10        378.11        343.09        19.18 o
   1  10  10        122.45        102.38         7.70 o
   2  10  10        116.12        102.43         8.65 o
   3  10  10       1495.04       1467.83        24.47 o
   4  10  10        493.02        507.25        11.16 o
   5  10  10        242.85        213.86         9.46 o
   6  10  10         32.19         40.21         6.25 o
   7  10  10       3640.88       3651.45        82.15 o
[truncated: 325,634 more chars]
